# Supplementary material for: Research on differential privacy protection method based on user tendency
Source: PLoS One. 2023 Oct 26;18(10):e0288823. doi: 10.1371/journal.pone.0288823 (PMC10602288; doi:10.1371/journal.pone.0288823)
Supplement: S4 Data — (ZIP) [file pone.0288823.s004.zip › Data 5-4/112/Trajectory/20080504101634.plt]

Geolife trajectory
WGS 84
Altitude is in Feet
Reserved 3
0,2,255,My Track,0,0,2,8421376
0
39.9716699,116.3250149,0,0,39572.4281712963,2008-05-04,10:16:34
39.9716816,116.3250166,0,0,39572.4281828704,2008-05-04,10:16:35
39.9716249,116.3251066,0,0,39572.4284606481,2008-05-04,10:16:59
39.971955,116.3259466,0,0,39572.4322569444,2008-05-04,10:22:27
39.9719366,116.325945,0,0,39572.4322800926,2008-05-04,10:22:29
39.97193,116.3259316,0,0,39572.4323032407,2008-05-04,10:22:31
39.9719333,116.3259133,0,0,39572.4323263889,2008-05-04,10:22:33
39.97235,116.32579,0,0,39572.4324768518,2008-05-04,10:22:46
39.9723316,116.3258583,0,0,39572.4325,2008-05-04,10:22:48
39.9723166,116.3259233,0,0,39572.4325231481,2008-05-04,10:22:50
39.9723166,116.3259599,0,0,39572.4325462963,2008-05-04,10:22:52
39.9723183,116.3259783,0,0,39572.4325694444,2008-05-04,10:22:54
39.9723366,116.3259833,0,0,39572.4325925926,2008-05-04,10:22:56
39.9723266,116.3260333,0,0,39572.4326157407,2008-05-04,10:22:58
39.9722999,116.326085,0,0,39572.4326388889,2008-05-04,10:23:00
39.9723316,116.3261283,0,0,39572.432662037,2008-05-04,10:23:02
39.9724066,116.3261149,0,0,39572.4326851852,2008-05-04,10:23:04
39.9724116,116.3261283,0,0,39572.4327083333,2008-05-04,10:23:06
39.972405,116.3261633,0,0,39572.4327662037,2008-05-04,10:23:11
39.9724016,116.3262116,0,0,39572.4327893518,2008-05-04,10:23:13
39.9723883,116.3262583,0,0,39572.4328125,2008-05-04,10:23:15
39.9723783,116.3262966,0,0,39572.4328356481,2008-05-04,10:23:17
39.9723816,116.3263283,0,0,39572.4328587963,2008-05-04,10:23:19
39.9723799,116.3263633,0,0,39572.4328819444,2008-05-04,10:23:21
39.9723783,116.3264033,0,0,39572.4329050926,2008-05-04,10:23:23
39.9723683,116.3264399,0,0,39572.4329282407,2008-05-04,10:23:25
39.9723633,116.3264766,0,0,39572.4329513889,2008-05-04,10:23:27
39.9723766,116.3265233,0,0,39572.432974537,2008-05-04,10:23:29
39.9723799,116.3265599,0,0,39572.4329976852,2008-05-04,10:23:31
39.9723833,116.3266066,0,0,39572.4330208333,2008-05-04,10:23:33
39.9723799,116.3266433,0,0,39572.4330439815,2008-05-04,10:23:35
39.9723666,116.3266833,0,0,39572.4330671296,2008-05-04,10:23:37
39.972365,116.3267183,0,0,39572.4330902778,2008-05-04,10:23:39
39.9723699,116.3267383,0,0,39572.4331134259,2008-05-04,10:23:41
39.9723716,116.3267683,0,0,39572.4331365741,2008-05-04,10:23:43
39.9723666,116.3267949,0,0,39572.4331597222,2008-05-04,10:23:45
39.9723783,116.3268099,0,0,39572.4331828704,2008-05-04,10:23:47
39.9723833,116.3268366,0,0,39572.4332060185,2008-05-04,10:23:49
39.9723816,116.3268616,0,0,39572.4332291667,2008-05-04,10:23:51
39.9723733,116.3268983,0,0,39572.4332523148,2008-05-04,10:23:53
39.9723699,116.3269333,0,0,39572.433275463,2008-05-04,10:23:55
39.9723666,116.3269633,0,0,39572.4332986111,2008-05-04,10:23:57
39.9723549,116.3270016,0,0,39572.4333217593,2008-05-04,10:23:59
39.9723516,116.3270416,0,0,39572.4333449074,2008-05-04,10:24:01
39.9723516,116.3270683,0,0,39572.4333680556,2008-05-04,10:24:03
39.972345,116.3271016,0,0,39572.4333912037,2008-05-04,10:24:05
39.97236,116.3271283,0,0,39572.4334143519,2008-05-04,10:24:07
39.9723799,116.3271616,0,0,39572.4334375,2008-05-04,10:24:09
39.9723916,116.3272016,0,0,39572.4334606482,2008-05-04,10:24:11
39.9724033,116.3272416,0,0,39572.4334837963,2008-05-04,10:24:13
39.972405,116.32727,0,0,39572.4335069444,2008-05-04,10:24:15
39.9724066,116.3272999,0,0,39572.4335300926,2008-05-04,10:24:17
39.9723916,116.3273266,0,0,39572.4335532407,2008-05-04,10:24:19
39.9723916,116.3273499,0,0,39572.4335763889,2008-05-04,10:24:21
39.9723916,116.3273716,0,0,39572.433599537,2008-05-04,10:24:23
39.9723983,116.3273999,0,0,39572.4336226852,2008-05-04,10:24:25
39.9724183,116.3274283,0,0,39572.4336458333,2008-05-04,10:24:27
39.972445,116.3274533,0,0,39572.4336689815,2008-05-04,10:24:29
39.9724666,116.3274549,0,0,39572.4336921296,2008-05-04,10:24:31
39.9724916,116.3274683,0,0,39572.4337152778,2008-05-04,10:24:33
39.9725133,116.3274866,0,0,39572.4337384259,2008-05-04,10:24:35
39.9725416,116.3275,0,0,39572.4337615741,2008-05-04,10:24:37
39.9725566,116.3275299,0,0,39572.4337847222,2008-05-04,10:24:39
39.9725683,116.3275516,0,0,39572.4338078704,2008-05-04,10:24:41
39.972575,116.3275799,0,0,39572.4338310185,2008-05-04,10:24:43
39.972585,116.3276016,0,0,39572.4338541667,2008-05-04,10:24:45
39.9725983,116.3276349,0,0,39572.4338773148,2008-05-04,10:24:47
39.9726116,116.3276716,0,0,39572.433900463,2008-05-04,10:24:49
39.9726233,116.3277016,0,0,39572.4339236111,2008-05-04,10:24:51
39.9726349,116.3277216,0,0,39572.4339467593,2008-05-04,10:24:53
39.9726499,116.3277366,0,0,39572.4339699074,2008-05-04,10:24:55
39.9726599,116.3277649,0,0,39572.4339930556,2008-05-04,10:24:57
39.9726733,116.3277733,0,0,39572.4340162037,2008-05-04,10:24:59
39.9727199,116.3277399,0,0,39572.4340393519,2008-05-04,10:25:01
39.9727616,116.3277333,0,0,39572.4340625,2008-05-04,10:25:03
39.9728033,116.3277066,0,0,39572.4340856481,2008-05-04,10:25:05
39.972855,116.3276883,0,0,39572.4341087963,2008-05-04,10:25:07
39.972895,116.3276616,0,0,39572.4341319444,2008-05-04,10:25:09
39.9729166,116.3276616,0,0,39572.4341550926,2008-05-04,10:25:11
39.9729449,116.3276716,0,0,39572.4341782407,2008-05-04,10:25:13
39.9729616,116.3276833,0,0,39572.4342013889,2008-05-04,10:25:15
39.97298,116.3276999,0,0,39572.434224537,2008-05-04,10:25:17
39.9729749,116.3277133,0,0,39572.4342476852,2008-05-04,10:25:19
39.9729766,116.3277183,0,0,39572.4342708333,2008-05-04,10:25:21
39.9729916,116.3277316,0,0,39572.4342939815,2008-05-04,10:25:23
39.9729849,116.3277566,0,0,39572.4343171296,2008-05-04,10:25:25
39.9729783,116.3277699,0,0,39572.4343402778,2008-05-04,10:25:27
39.97302,116.3278133,0,0,39572.4343981481,2008-05-04,10:25:32
39.9730483,116.3278216,0,0,39572.4344212963,2008-05-04,10:25:34
39.9730999,116.3278033,0,0,39572.4344444444,2008-05-04,10:25:36
39.9731633,116.3277733,0,0,39572.4344675926,2008-05-04,10:25:38
39.9732583,116.3277116,0,0,39572.4344907407,2008-05-04,10:25:40
39.9733199,116.3276733,0,0,39572.4345138889,2008-05-04,10:25:42
39.9733649,116.3276449,0,0,39572.434537037,2008-05-04,10:25:44
39.9734066,116.3276333,0,0,39572.4345601852,2008-05-04,10:25:46
39.9734499,116.3276099,0,0,39572.4345833333,2008-05-04,10:25:48
39.9734633,116.3276233,0,0,39572.4346064815,2008-05-04,10:25:50
39.9734816,116.3276283,0,0,39572.4346296296,2008-05-04,10:25:52
39.9735316,116.3276116,0,0,39572.4346527778,2008-05-04,10:25:54
39.9735583,116.3275966,0,0,39572.4346759259,2008-05-04,10:25:56
39.9735833,116.3275833,0,0,39572.4346990741,2008-05-04,10:25:58
39.9735999,116.3276033,0,0,39572.4347222222,2008-05-04,10:26:00
39.9736616,116.3275949,0,0,39572.4347453704,2008-05-04,10:26:02
39.9737283,116.3275716,0,0,39572.4347685185,2008-05-04,10:26:04
39.9737733,116.3275666,0,0,39572.4347916667,2008-05-04,10:26:06
39.9737999,116.3275783,0,0,39572.4348148148,2008-05-04,10:26:08
39.9738233,116.3275999,0,0,39572.434837963,2008-05-04,10:26:10
39.9738333,116.3276216,0,0,39572.4348611111,2008-05-04,10:26:12
39.97385,116.3276449,0,0,39572.4348842593,2008-05-04,10:26:14
39.9738783,116.3276499,0,0,39572.4349074074,2008-05-04,10:26:16
39.97393,116.3276183,0,0,39572.4349305556,2008-05-04,10:26:18
39.97396,116.3275633,0,0,39572.4349537037,2008-05-04,10:26:20
39.9740066,116.3275083,0,0,39572.4349768519,2008-05-04,10:26:22
39.9740499,116.3274749,0,0,39572.435,2008-05-04,10:26:24
39.9741016,116.3274599,0,0,39572.4350231481,2008-05-04,10:26:26
39.9741383,116.3274533,0,0,39572.4350462963,2008-05-04,10:26:28
39.97417,116.3274383,0,0,39572.4350694444,2008-05-04,10:26:30
39.9742,116.3274316,0,0,39572.4350925926,2008-05-04,10:26:32
39.9742299,116.3274283,0,0,39572.4351157407,2008-05-04,10:26:34
39.9742583,116.3274333,0,0,39572.4351388889,2008-05-04,10:26:36
39.9742933,116.3274433,0,0,39572.435162037,2008-05-04,10:26:38
39.9743216,116.3274483,0,0,39572.4351851852,2008-05-04,10:26:40
39.974355,116.3274383,0,0,39572.4352083333,2008-05-04,10:26:42
39.9743899,116.3274333,0,0,39572.4352314815,2008-05-04,10:26:44
39.974425,116.32743,0,0,39572.4352546296,2008-05-04,10:26:46
39.9744616,116.3274366,0,0,39572.4352777778,2008-05-04,10:26:48
39.97452,116.32741,0,0,39572.4353009259,2008-05-04,10:26:50
39.97456,116.3273866,0,0,39572.4353240741,2008-05-04,10:26:52
39.9745849,116.3273899,0,0,39572.4353472222,2008-05-04,10:26:54
39.974615,116.3273916,0,0,39572.4353703704,2008-05-04,10:26:56
39.974645,116.3273783,0,0,39572.4353935185,2008-05-04,10:26:58
39.9746783,116.3273733,0,0,39572.4354166667,2008-05-04,10:27:00
39.9747016,116.3273616,0,0,39572.4354398148,2008-05-04,10:27:02
39.9747199,116.32736,0,0,39572.435462963,2008-05-04,10:27:04
39.9747399,116.3273633,0,0,39572.4354861111,2008-05-04,10:27:06
39.9747633,116.3273616,0,0,39572.4355092593,2008-05-04,10:27:08
39.9747949,116.3273866,0,0,39572.4355324074,2008-05-04,10:27:10
39.974815,116.3274016,0,0,39572.4355555556,2008-05-04,10:27:12
39.97483,116.3274116,0,0,39572.4355787037,2008-05-04,10:27:14
39.9748533,116.3274149,0,0,39572.4356018519,2008-05-04,10:27:16
39.9749033,116.3274083,0,0,39572.435625,2008-05-04,10:27:18
39.9749266,116.3274149,0,0,39572.4356481481,2008-05-04,10:27:20
39.9749516,116.3274366,0,0,39572.4356712963,2008-05-04,10:27:22
39.9749649,116.3274499,0,0,39572.4356944444,2008-05-04,10:27:24
39.9749716,116.3274516,0,0,39572.4357175926,2008-05-04,10:27:26
39.9749433,116.3274483,0,0,39572.435775463,2008-05-04,10:27:31
39.9749433,116.3274483,0,0,39572.4358101852,2008-05-04,10:27:34
39.9749433,116.3274483,0,0,39572.4358333333,2008-05-04,10:27:36
39.974955,116.3274766,0,0,39572.4358912037,2008-05-04,10:27:41
39.9749616,116.3274833,0,0,39572.4359143519,2008-05-04,10:27:43
39.9749649,116.3275133,0,0,39572.4359722222,2008-05-04,10:27:48
39.9749683,116.3275416,0,0,39572.4359953704,2008-05-04,10:27:50
39.9749716,116.3275733,0,0,39572.4360185185,2008-05-04,10:27:52
39.9749733,116.3276033,0,0,39572.4360416667,2008-05-04,10:27:54
39.9749749,116.3276249,0,0,39572.4360648148,2008-05-04,10:27:56
39.9749749,116.3276416,0,0,39572.436087963,2008-05-04,10:27:58
39.9749783,116.3276683,0,0,39572.4361111111,2008-05-04,10:28:00
39.97498,116.3276999,0,0,39572.4361342593,2008-05-04,10:28:02
39.974985,116.3277349,0,0,39572.4361574074,2008-05-04,10:28:04
39.9749866,116.3277699,0,0,39572.4361805556,2008-05-04,10:28:06
39.974985,116.3278083,0,0,39572.4362037037,2008-05-04,10:28:08
39.9749833,116.3278433,0,0,39572.4362268519,2008-05-04,10:28:10
39.9749866,116.3278816,0,0,39572.43625,2008-05-04,10:28:12
39.974995,116.3279116,0,0,39572.4362731481,2008-05-04,10:28:14
39.975025,116.3279283,0,0,39572.4362962963,2008-05-04,10:28:16
39.9750599,116.327935,0,0,39572.4363194444,2008-05-04,10:28:18
39.9750999,116.327935,0,0,39572.4363425926,2008-05-04,10:28:20
39.9751416,116.3279316,0,0,39572.4363657407,2008-05-04,10:28:22
39.97519,116.3279233,0,0,39572.4363888889,2008-05-04,10:28:24
39.9752149,116.3279133,0,0,39572.436412037,2008-05-04,10:28:26
39.9752383,116.3279099,0,0,39572.4364351852,2008-05-04,10:28:28
39.97525,116.3279133,0,0,39572.4364583333,2008-05-04,10:28:30
39.9752699,116.3279249,0,0,39572.4364814815,2008-05-04,10:28:32
39.9752966,116.327935,0,0,39572.4365046296,2008-05-04,10:28:34
39.97532,116.3279399,0,0,39572.4365277778,2008-05-04,10:28:36
39.9753366,116.3279333,0,0,39572.4365509259,2008-05-04,10:28:38
39.975345,116.3279383,0,0,39572.4365740741,2008-05-04,10:28:40
39.9753533,116.3279716,0,0,39572.4365972222,2008-05-04,10:28:42
39.9753549,116.3279999,0,0,39572.4366203704,2008-05-04,10:28:44
39.9753483,116.3280483,0,0,39572.4366435185,2008-05-04,10:28:46
39.97533,116.3281116,0,0,39572.4366666667,2008-05-04,10:28:48
39.9753216,116.3281666,0,0,39572.4366898148,2008-05-04,10:28:50
39.9753183,116.3281849,0,0,39572.436712963,2008-05-04,10:28:52
39.9753083,116.3282199,0,0,39572.4367361111,2008-05-04,10:28:54
39.97529,116.3282633,0,0,39572.4367592593,2008-05-04,10:28:56
39.9752733,116.3282983,0,0,39572.4367824074,2008-05-04,10:28:58
39.9752666,116.32834,0,0,39572.4368055556,2008-05-04,10:29:00
39.975265,116.3283816,0,0,39572.4368287037,2008-05-04,10:29:02
39.9752583,116.3284316,0,0,39572.4368518519,2008-05-04,10:29:04
39.97526,116.3284816,0,0,39572.436875,2008-05-04,10:29:06
39.9752766,116.3285066,0,0,39572.4368981481,2008-05-04,10:29:08
39.97529,116.3285133,0,0,39572.4369212963,2008-05-04,10:29:10
39.9753016,116.3285316,0,0,39572.4369444444,2008-05-04,10:29:12
39.9752966,116.328565,0,0,39572.4369675926,2008-05-04,10:29:14
39.9752933,116.3286016,0,0,39572.4369907407,2008-05-04,10:29:16
39.9752849,116.3286483,0,0,39572.4370138889,2008-05-04,10:29:18
39.97526,116.3286916,0,0,39572.437037037,2008-05-04,10:29:20
39.9752483,116.3287299,0,0,39572.4370601852,2008-05-04,10:29:22
39.9752449,116.3287649,0,0,39572.4370833333,2008-05-04,10:29:24
39.9752449,116.3287999,0,0,39572.4371064815,2008-05-04,10:29:26
39.97525,116.328845,0,0,39572.4371296296,2008-05-04,10:29:28
39.9752616,116.32888,0,0,39572.4371527778,2008-05-04,10:29:30
39.9752699,116.3289316,0,0,39572.4371759259,2008-05-04,10:29:32
39.9752699,116.3289716,0,0,39572.4371990741,2008-05-04,10:29:34
39.9752583,116.3290249,0,0,39572.4372222222,2008-05-04,10:29:36
39.97525,116.3290733,0,0,39572.4372453704,2008-05-04,10:29:38
39.9752533,116.3291083,0,0,39572.4372685185,2008-05-04,10:29:40
39.9752549,116.3291433,0,0,39572.4372916667,2008-05-04,10:29:42
39.9752549,116.3291716,0,0,39572.4373148148,2008-05-04,10:29:44
39.9752483,116.32921,0,0,39572.437337963,2008-05-04,10:29:46
39.97525,116.3292499,0,0,39572.4373611111,2008-05-04,10:29:48
39.9752549,116.3292916,0,0,39572.4373842593,2008-05-04,10:29:50
39.9752533,116.329335,0,0,39572.4374074074,2008-05-04,10:29:52
39.9752433,116.3293866,0,0,39572.4374305556,2008-05-04,10:29:54
39.9752433,116.329435,0,0,39572.4374537037,2008-05-04,10:29:56
39.97525,116.3294666,0,0,39572.4374768519,2008-05-04,10:29:58
39.9752466,116.329505,0,0,39572.4375,2008-05-04,10:30:00
39.9752483,116.3295366,0,0,39572.4375231481,2008-05-04,10:30:02
39.97525,116.3295799,0,0,39572.4375462963,2008-05-04,10:30:04
39.9752533,116.3296349,0,0,39572.4375694444,2008-05-04,10:30:06
39.9752533,116.3296699,0,0,39572.4375925926,2008-05-04,10:30:08
39.9752699,116.3296783,0,0,39572.4376157407,2008-05-04,10:30:10
39.9752733,116.3297166,0,0,39572.4376388889,2008-05-04,10:30:12
39.975265,116.329735,0,0,39572.437662037,2008-05-04,10:30:14
39.9752549,116.3297616,0,0,39572.4376851852,2008-05-04,10:30:16
39.9752616,116.3297999,0,0,39572.4377083333,2008-05-04,10:30:18
39.97525,116.3298516,0,0,39572.4377314815,2008-05-04,10:30:20
39.9752433,116.3298766,0,0,39572.4377546296,2008-05-04,10:30:22
39.9752383,116.3298949,0,0,39572.4377777778,2008-05-04,10:30:24
39.9752416,116.3299066,0,0,39572.4378009259,2008-05-04,10:30:26
39.9752466,116.3299333,0,0,39572.4378240741,2008-05-04,10:30:28
39.9752416,116.3299683,0,0,39572.4378472222,2008-05-04,10:30:30
39.9752216,116.3300066,0,0,39572.4378703704,2008-05-04,10:30:32
39.9752549,116.33005,0,0,39572.4378935185,2008-05-04,10:30:34
39.975265,116.3300916,0,0,39572.4379166667,2008-05-04,10:30:36
39.975265,116.3301183,0,0,39572.4379398148,2008-05-04,10:30:38
39.975265,116.3301466,0,0,39572.437962963,2008-05-04,10:30:40
39.97526,116.3301949,0,0,39572.4379861111,2008-05-04,10:30:42
39.975265,116.3302383,0,0,39572.4380092593,2008-05-04,10:30:44
39.9752766,116.330275,0,0,39572.4380324074,2008-05-04,10:30:46
39.9752866,116.3303216,0,0,39572.4380555556,2008-05-04,10:30:48
39.9752949,116.3303633,0,0,39572.4380787037,2008-05-04,10:30:50
39.9752983,116.3303983,0,0,39572.4381018518,2008-05-04,10:30:52
39.9752883,116.3304316,0,0,39572.438125,2008-05-04,10:30:54
39.9752783,116.3304616,0,0,39572.4381481481,2008-05-04,10:30:56
39.9752816,116.3304816,0,0,39572.4381712963,2008-05-04,10:30:58
39.9752966,116.3305133,0,0,39572.4381944444,2008-05-04,10:31:00
39.97533,116.3305366,0,0,39572.4382175926,2008-05-04,10:31:02
39.9753616,116.3305599,0,0,39572.4382407407,2008-05-04,10:31:04
39.9753699,116.3305983,0,0,39572.4382638889,2008-05-04,10:31:06
39.9753683,116.33064,0,0,39572.438287037,2008-05-04,10:31:08
39.9753716,116.3306733,0,0,39572.4383101852,2008-05-04,10:31:10
39.9753699,116.3307133,0,0,39572.4383333333,2008-05-04,10:31:12
39.9753716,116.3307533,0,0,39572.4383564815,2008-05-04,10:31:14
39.9753783,116.3307833,0,0,39572.4383796296,2008-05-04,10:31:16
39.9753766,116.3308166,0,0,39572.4384027778,2008-05-04,10:31:18
39.975375,116.3308533,0,0,39572.4384259259,2008-05-04,10:31:20
39.9753799,116.3308966,0,0,39572.4384490741,2008-05-04,10:31:22
39.9753933,116.3309383,0,0,39572.4384722222,2008-05-04,10:31:24
39.9754133,116.3309333,0,0,39572.4384953704,2008-05-04,10:31:26
39.9754533,116.3309316,0,0,39572.4385185185,2008-05-04,10:31:28
39.9755049,116.3309283,0,0,39572.4385416667,2008-05-04,10:31:30
39.9755516,116.3309216,0,0,39572.4385648148,2008-05-04,10:31:32
39.9755899,116.33092,0,0,39572.438587963,2008-05-04,10:31:34
39.9756316,116.3309233,0,0,39572.4386111111,2008-05-04,10:31:36
39.9756499,116.3309249,0,0,39572.4386342593,2008-05-04,10:31:38
39.97567,116.3309216,0,0,39572.4386574074,2008-05-04,10:31:40
39.9756599,116.3309383,0,0,39572.4386805556,2008-05-04,10:31:42
39.9756466,116.3309949,0,0,39572.4387384259,2008-05-04,10:31:47
39.9756283,116.3310033,0,0,39572.4387962963,2008-05-04,10:31:52
39.9756349,116.33099,0,0,39572.4388541667,2008-05-04,10:31:57
39.9756683,116.3309266,0,0,39572.4388773148,2008-05-04,10:31:59
