# Supplementary material for: Research on differential privacy protection method based on user tendency
Source: PLoS One. 2023 Oct 26;18(10):e0288823. doi: 10.1371/journal.pone.0288823 (PMC10602288; doi:10.1371/journal.pone.0288823)
Supplement: S4 Data — (ZIP) [file pone.0288823.s004.zip › Data 5-4/112/Trajectory/20080505011715.plt]

Geolife trajectory
WGS 84
Altitude is in Feet
Reserved 3
0,2,255,My Track,0,0,2,8421376
0
39.9755116,116.3307699,0,0,39573.0536458333,2008-05-05,01:17:15
39.9755099,116.3307733,0,0,39573.0536574074,2008-05-05,01:17:16
39.9754916,116.3307933,0,0,39573.0537152778,2008-05-05,01:17:21
39.9754633,116.3307883,0,0,39573.0537847222,2008-05-05,01:17:27
39.9754566,116.330765,0,0,39573.0538078704,2008-05-05,01:17:29
39.97546,116.330745,0,0,39573.0538310185,2008-05-05,01:17:31
39.9755216,116.3307483,0,0,39573.0538541667,2008-05-05,01:17:33
39.9757333,116.3309799,0,0,39573.0538773148,2008-05-05,01:17:35
39.9758166,116.3311049,0,0,39573.053900463,2008-05-05,01:17:37
39.9758549,116.3311749,0,0,39573.0539236111,2008-05-05,01:17:39
39.9758933,116.3312016,0,0,39573.0539467593,2008-05-05,01:17:41
39.9758866,116.331165,0,0,39573.0539699074,2008-05-05,01:17:43
39.9758133,116.3306883,0,0,39573.0540277778,2008-05-05,01:17:48
39.9758549,116.3306133,0,0,39573.0540509259,2008-05-05,01:17:50
39.97591,116.3305666,0,0,39573.0540740741,2008-05-05,01:17:52
39.9759399,116.3304683,0,0,39573.0540972222,2008-05-05,01:17:54
39.9758683,116.3302466,0,0,39573.0541203704,2008-05-05,01:17:56
39.975825,116.3301466,0,0,39573.0541435185,2008-05-05,01:17:58
39.9757966,116.3301116,0,0,39573.0541666667,2008-05-05,01:18:00
39.9757616,116.3300666,0,0,39573.0541898148,2008-05-05,01:18:02
39.9757633,116.3300949,0,0,39573.054212963,2008-05-05,01:18:04
39.9757333,116.3301666,0,0,39573.0542361111,2008-05-05,01:18:06
39.9756866,116.3302283,0,0,39573.0542592593,2008-05-05,01:18:08
39.9756433,116.3302499,0,0,39573.0542824074,2008-05-05,01:18:10
39.975615,116.3302783,0,0,39573.0543055556,2008-05-05,01:18:12
39.9755749,116.3302983,0,0,39573.0543287037,2008-05-05,01:18:14
39.9755216,116.3302866,0,0,39573.0543518519,2008-05-05,01:18:16
39.9754549,116.3303133,0,0,39573.054375,2008-05-05,01:18:18
39.9753949,116.3303199,0,0,39573.0543981481,2008-05-05,01:18:20
39.9753566,116.3303349,0,0,39573.0544212963,2008-05-05,01:18:22
39.9753166,116.3303583,0,0,39573.0544444444,2008-05-05,01:18:24
39.9752883,116.3303416,0,0,39573.0544675926,2008-05-05,01:18:26
39.9752866,116.33031,0,0,39573.0544907407,2008-05-05,01:18:28
39.9753016,116.3302916,0,0,39573.0545138889,2008-05-05,01:18:30
39.9753149,116.3302733,0,0,39573.054537037,2008-05-05,01:18:32
39.9753316,116.3302666,0,0,39573.0545601852,2008-05-05,01:18:34
39.9753699,116.3302533,0,0,39573.0545833333,2008-05-05,01:18:36
39.9753966,116.3302316,0,0,39573.0546064815,2008-05-05,01:18:38
39.9754333,116.3301599,0,0,39573.0546296296,2008-05-05,01:18:40
39.9754549,116.3301216,0,0,39573.0546527778,2008-05-05,01:18:42
39.975485,116.3301249,0,0,39573.0546759259,2008-05-05,01:18:44
39.9755099,116.3300699,0,0,39573.0546990741,2008-05-05,01:18:46
39.9755316,116.3300199,0,0,39573.0547222222,2008-05-05,01:18:48
39.9755166,116.3299766,0,0,39573.0547453704,2008-05-05,01:18:50
39.9754866,116.3299433,0,0,39573.0547685185,2008-05-05,01:18:52
39.97546,116.3298616,0,0,39573.0547916667,2008-05-05,01:18:54
39.9754316,116.3297716,0,0,39573.0548148148,2008-05-05,01:18:56
39.9754233,116.3297116,0,0,39573.054837963,2008-05-05,01:18:58
39.9754183,116.329665,0,0,39573.0548611111,2008-05-05,01:19:00
39.9754099,116.3296216,0,0,39573.0548842593,2008-05-05,01:19:02
39.9754183,116.3295866,0,0,39573.0549074074,2008-05-05,01:19:04
39.97542,116.3295516,0,0,39573.0549305556,2008-05-05,01:19:06
39.97542,116.3295233,0,0,39573.0549537037,2008-05-05,01:19:08
39.9754166,116.3294866,0,0,39573.0549768518,2008-05-05,01:19:10
39.9754249,116.3294466,0,0,39573.055,2008-05-05,01:19:12
39.9754233,116.3293916,0,0,39573.0550231481,2008-05-05,01:19:14
39.9754216,116.3293316,0,0,39573.0550462963,2008-05-05,01:19:16
39.9753949,116.329245,0,0,39573.0550694444,2008-05-05,01:19:18
39.9753916,116.3292183,0,0,39573.0550925926,2008-05-05,01:19:20
39.975375,116.3291783,0,0,39573.0551157407,2008-05-05,01:19:22
39.9753466,116.3291149,0,0,39573.0551388889,2008-05-05,01:19:24
39.975305,116.3290266,0,0,39573.055162037,2008-05-05,01:19:26
39.9752849,116.3289899,0,0,39573.0551851852,2008-05-05,01:19:28
39.9752399,116.32895,0,0,39573.0552083333,2008-05-05,01:19:30
39.9752083,116.3289166,0,0,39573.0552314815,2008-05-05,01:19:32
39.9751883,116.3289116,0,0,39573.0552546296,2008-05-05,01:19:34
39.9751849,116.3289183,0,0,39573.0552777778,2008-05-05,01:19:36
39.9752183,116.3284016,0,0,39573.0554282407,2008-05-05,01:19:49
39.9752266,116.3283733,0,0,39573.0554513889,2008-05-05,01:19:51
39.975235,116.3283983,0,0,39573.055474537,2008-05-05,01:19:53
39.97522,116.32839,0,0,39573.0554976852,2008-05-05,01:19:55
39.9751916,116.3283849,0,0,39573.0555208333,2008-05-05,01:19:57
39.9752016,116.3283816,0,0,39573.0555439815,2008-05-05,01:19:59
39.9751766,116.32834,0,0,39573.0555671296,2008-05-05,01:20:01
39.975205,116.3282949,0,0,39573.0555902778,2008-05-05,01:20:03
39.9752299,116.3283166,0,0,39573.0556134259,2008-05-05,01:20:05
39.9753399,116.3283599,0,0,39573.0556365741,2008-05-05,01:20:07
39.9754933,116.3283499,0,0,39573.0556597222,2008-05-05,01:20:09
39.9755466,116.3284033,0,0,39573.0556828704,2008-05-05,01:20:11
39.9755083,116.3283533,0,0,39573.0557060185,2008-05-05,01:20:13
39.975475,116.3282633,0,0,39573.0557291667,2008-05-05,01:20:15
39.9754866,116.3282333,0,0,39573.0557523148,2008-05-05,01:20:17
39.9755,116.3282099,0,0,39573.055775463,2008-05-05,01:20:19
39.9755,116.3281716,0,0,39573.0557986111,2008-05-05,01:20:21
39.9755083,116.3281166,0,0,39573.0558217593,2008-05-05,01:20:23
39.9755116,116.3280583,0,0,39573.0558449074,2008-05-05,01:20:25
39.9754816,116.3279266,0,0,39573.0558680556,2008-05-05,01:20:27
39.975445,116.3278666,0,0,39573.0558912037,2008-05-05,01:20:29
39.9754233,116.3278466,0,0,39573.0559143518,2008-05-05,01:20:31
39.9753883,116.3277816,0,0,39573.0559375,2008-05-05,01:20:33
39.975345,116.3277116,0,0,39573.0559606481,2008-05-05,01:20:35
39.9753183,116.3276766,0,0,39573.0559837963,2008-05-05,01:20:37
39.9753033,116.327655,0,0,39573.0560069444,2008-05-05,01:20:39
39.9753016,116.3276716,0,0,39573.0560300926,2008-05-05,01:20:41
39.9753166,116.3276799,0,0,39573.0560532407,2008-05-05,01:20:43
39.9753333,116.3276633,0,0,39573.0560763889,2008-05-05,01:20:45
39.9753133,116.3276283,0,0,39573.056099537,2008-05-05,01:20:47
39.97528,116.3276133,0,0,39573.0561226852,2008-05-05,01:20:49
39.97525,116.3276083,0,0,39573.0561458333,2008-05-05,01:20:51
39.9752033,116.3276716,0,0,39573.0561689815,2008-05-05,01:20:53
39.975165,116.3276966,0,0,39573.0561921296,2008-05-05,01:20:55
39.9751316,116.3277366,0,0,39573.0562152778,2008-05-05,01:20:57
39.9751266,116.32778,0,0,39573.0562384259,2008-05-05,01:20:59
39.9751133,116.3277766,0,0,39573.0562615741,2008-05-05,01:21:01
39.9750883,116.3277766,0,0,39573.0562847222,2008-05-05,01:21:03
39.9750466,116.3277183,0,0,39573.0563078704,2008-05-05,01:21:05
39.9750183,116.32769,0,0,39573.0563310185,2008-05-05,01:21:07
39.9749899,116.3276716,0,0,39573.0563541667,2008-05-05,01:21:09
39.97498,116.3276683,0,0,39573.0563773148,2008-05-05,01:21:11
39.9749833,116.3276833,0,0,39573.056400463,2008-05-05,01:21:13
39.9749766,116.3276583,0,0,39573.0564236111,2008-05-05,01:21:15
39.974955,116.3275799,0,0,39573.0564467593,2008-05-05,01:21:17
39.9749366,116.3275166,0,0,39573.0564699074,2008-05-05,01:21:19
39.9749283,116.3274533,0,0,39573.0564930556,2008-05-05,01:21:21
39.9749316,116.3274199,0,0,39573.0565162037,2008-05-05,01:21:23
39.9749333,116.3273983,0,0,39573.0565393518,2008-05-05,01:21:25
39.9749283,116.3273799,0,0,39573.0565625,2008-05-05,01:21:27
39.9749183,116.3273499,0,0,39573.0565856481,2008-05-05,01:21:29
39.9749116,116.3273166,0,0,39573.0566087963,2008-05-05,01:21:31
39.9748916,116.3272849,0,0,39573.0566319444,2008-05-05,01:21:33
39.9748616,116.3272599,0,0,39573.0566550926,2008-05-05,01:21:35
39.9748349,116.3272483,0,0,39573.0566782407,2008-05-05,01:21:37
39.9748166,116.3272433,0,0,39573.0567013889,2008-05-05,01:21:39
39.9747933,116.3272266,0,0,39573.056724537,2008-05-05,01:21:41
39.9747833,116.3272416,0,0,39573.0567476852,2008-05-05,01:21:43
39.9747716,116.3272233,0,0,39573.0567708333,2008-05-05,01:21:45
39.9747499,116.3272316,0,0,39573.0567939815,2008-05-05,01:21:47
39.97473,116.3272666,0,0,39573.0568171296,2008-05-05,01:21:49
39.9747033,116.3272783,0,0,39573.0568402778,2008-05-05,01:21:51
39.9747033,116.3273799,0,0,39573.0568634259,2008-05-05,01:21:53
39.9746933,116.3274166,0,0,39573.0568865741,2008-05-05,01:21:55
39.9746799,116.3274149,0,0,39573.0569097222,2008-05-05,01:21:57
39.9746616,116.3274383,0,0,39573.0569328704,2008-05-05,01:21:59
39.974645,116.3274833,0,0,39573.0569560185,2008-05-05,01:22:01
39.9746283,116.3274983,0,0,39573.0569791667,2008-05-05,01:22:03
39.9746099,116.3275166,0,0,39573.0570023148,2008-05-05,01:22:05
39.9745799,116.3275299,0,0,39573.057025463,2008-05-05,01:22:07
39.9745383,116.3275216,0,0,39573.0570486111,2008-05-05,01:22:09
39.974495,116.3274983,0,0,39573.0570717593,2008-05-05,01:22:11
39.9744483,116.32748,0,0,39573.0570949074,2008-05-05,01:22:13
39.9744116,116.3274349,0,0,39573.0571180556,2008-05-05,01:22:15
39.9743833,116.3274266,0,0,39573.0571412037,2008-05-05,01:22:17
39.9743683,116.3274249,0,0,39573.0571643518,2008-05-05,01:22:19
39.974355,116.3274499,0,0,39573.0571875,2008-05-05,01:22:21
39.97435,116.3274666,0,0,39573.0572106481,2008-05-05,01:22:23
39.9743466,116.3275049,0,0,39573.0572337963,2008-05-05,01:22:25
39.9743299,116.3275083,0,0,39573.0572569444,2008-05-05,01:22:27
39.9743066,116.3275033,0,0,39573.0572800926,2008-05-05,01:22:29
39.9742766,116.3274666,0,0,39573.0573032407,2008-05-05,01:22:31
39.9742583,116.3274733,0,0,39573.0573263889,2008-05-05,01:22:33
39.9742283,116.3274699,0,0,39573.057349537,2008-05-05,01:22:35
39.9742116,116.3274516,0,0,39573.0573726852,2008-05-05,01:22:37
39.9742,116.3274499,0,0,39573.0573958333,2008-05-05,01:22:39
39.974185,116.3274566,0,0,39573.0574189815,2008-05-05,01:22:41
39.9741533,116.3274599,0,0,39573.0574421296,2008-05-05,01:22:43
39.974125,116.3274766,0,0,39573.0574652778,2008-05-05,01:22:45
39.9741016,116.3274933,0,0,39573.0574884259,2008-05-05,01:22:47
39.9740866,116.3274966,0,0,39573.0575115741,2008-05-05,01:22:49
39.97407,116.3274899,0,0,39573.0575347222,2008-05-05,01:22:51
39.9740516,116.3274883,0,0,39573.0575578704,2008-05-05,01:22:53
39.9740199,116.3274599,0,0,39573.0575810185,2008-05-05,01:22:55
39.9740016,116.3274266,0,0,39573.0576041667,2008-05-05,01:22:57
39.973985,116.3274233,0,0,39573.0576273148,2008-05-05,01:22:59
39.9739549,116.3273716,0,0,39573.057650463,2008-05-05,01:23:01
39.9739166,116.3272833,0,0,39573.0576736111,2008-05-05,01:23:03
39.9738799,116.3273149,0,0,39573.0576967593,2008-05-05,01:23:05
39.9738649,116.3273549,0,0,39573.0577199074,2008-05-05,01:23:07
39.9738266,116.3273516,0,0,39573.0577430556,2008-05-05,01:23:09
39.9737966,116.3273716,0,0,39573.0577662037,2008-05-05,01:23:11
39.9737716,116.3273616,0,0,39573.0577893518,2008-05-05,01:23:13
39.9737383,116.3273816,0,0,39573.0578125,2008-05-05,01:23:15
39.9736916,116.3273833,0,0,39573.0578356481,2008-05-05,01:23:17
39.9736783,116.3274083,0,0,39573.0578587963,2008-05-05,01:23:19
39.9736549,116.3274216,0,0,39573.0578819444,2008-05-05,01:23:21
39.9736433,116.3274816,0,0,39573.0579050926,2008-05-05,01:23:23
39.97364,116.3274983,0,0,39573.0579282407,2008-05-05,01:23:25
39.9736383,116.3274983,0,0,39573.0579513889,2008-05-05,01:23:27
39.97364,116.3275049,0,0,39573.057974537,2008-05-05,01:23:29
39.9736433,116.3275216,0,0,39573.0579976852,2008-05-05,01:23:31
39.9736299,116.327515,0,0,39573.0580208333,2008-05-05,01:23:33
39.9735933,116.3274566,0,0,39573.0580439815,2008-05-05,01:23:35
39.9735633,116.3274466,0,0,39573.0580671296,2008-05-05,01:23:37
39.9735383,116.3274333,0,0,39573.0580902778,2008-05-05,01:23:39
39.9735216,116.3274566,0,0,39573.0581134259,2008-05-05,01:23:41
39.9735166,116.3274883,0,0,39573.0581365741,2008-05-05,01:23:43
39.9735083,116.3275299,0,0,39573.0581597222,2008-05-05,01:23:45
39.9734683,116.3275116,0,0,39573.0581828704,2008-05-05,01:23:47
39.9734199,116.3274733,0,0,39573.0582060185,2008-05-05,01:23:49
39.9733683,116.3274783,0,0,39573.0582291667,2008-05-05,01:23:51
39.9733049,116.32748,0,0,39573.0582523148,2008-05-05,01:23:53
39.9732499,116.3275083,0,0,39573.058275463,2008-05-05,01:23:55
39.9731916,116.3275283,0,0,39573.0582986111,2008-05-05,01:23:57
39.9731483,116.3275466,0,0,39573.0583217593,2008-05-05,01:23:59
39.9731166,116.3275099,0,0,39573.0583449074,2008-05-05,01:24:01
39.9730983,116.3274749,0,0,39573.0583680556,2008-05-05,01:24:03
39.9730933,116.3275033,0,0,39573.0583912037,2008-05-05,01:24:05
39.9730999,116.3275383,0,0,39573.0584143519,2008-05-05,01:24:07
39.9731183,116.3275899,0,0,39573.0584375,2008-05-05,01:24:09
39.9731166,116.3276366,0,0,39573.0584606482,2008-05-05,01:24:11
39.9731216,116.3276883,0,0,39573.0584837963,2008-05-05,01:24:13
39.9730999,116.3277366,0,0,39573.0585069444,2008-05-05,01:24:15
39.9730999,116.3277916,0,0,39573.0585300926,2008-05-05,01:24:17
39.9730983,116.3278249,0,0,39573.0585532407,2008-05-05,01:24:19
39.9730849,116.3278133,0,0,39573.0585763889,2008-05-05,01:24:21
39.9731033,116.3277899,0,0,39573.058599537,2008-05-05,01:24:23
39.97312,116.3278266,0,0,39573.0586226852,2008-05-05,01:24:25
39.9731383,116.3278599,0,0,39573.0586458333,2008-05-05,01:24:27
39.9731166,116.3278683,0,0,39573.0586689815,2008-05-05,01:24:29
39.9730416,116.3278383,0,0,39573.0586921296,2008-05-05,01:24:31
39.9729916,116.327815,0,0,39573.0587152778,2008-05-05,01:24:33
39.9729533,116.32776,0,0,39573.0587384259,2008-05-05,01:24:35
39.9728566,116.3277483,0,0,39573.0587847222,2008-05-05,01:24:39
39.9728033,116.3277333,0,0,39573.0588078704,2008-05-05,01:24:41
39.9727349,116.3277033,0,0,39573.0588310185,2008-05-05,01:24:43
39.972685,116.3276733,0,0,39573.0588541667,2008-05-05,01:24:45
39.9726216,116.32769,0,0,39573.0588773148,2008-05-05,01:24:47
39.9725533,116.3276133,0,0,39573.058900463,2008-05-05,01:24:49
39.9724616,116.3275449,0,0,39573.0589236111,2008-05-05,01:24:51
39.9724099,116.3274849,0,0,39573.0589467593,2008-05-05,01:24:53
39.9724133,116.3274499,0,0,39573.0589699074,2008-05-05,01:24:55
39.9724016,116.3273699,0,0,39573.0589930556,2008-05-05,01:24:57
39.9723916,116.32731,0,0,39573.0590162037,2008-05-05,01:24:59
39.9723949,116.3272883,0,0,39573.0590393519,2008-05-05,01:25:01
39.9724016,116.3272599,0,0,39573.0590625,2008-05-05,01:25:03
39.9724116,116.3272649,0,0,39573.0590856481,2008-05-05,01:25:05
39.9724399,116.3272866,0,0,39573.0591087963,2008-05-05,01:25:07
39.9724833,116.3273433,0,0,39573.0591319444,2008-05-05,01:25:09
39.9725133,116.3272916,0,0,39573.0591898148,2008-05-05,01:25:14
39.9724833,116.3272599,0,0,39573.059212963,2008-05-05,01:25:16
39.97249,116.3272366,0,0,39573.0592361111,2008-05-05,01:25:18
39.972485,116.3272,0,0,39573.0592592593,2008-05-05,01:25:20
39.9724983,116.3271683,0,0,39573.0592824074,2008-05-05,01:25:22
39.9725199,116.3271366,0,0,39573.0593055556,2008-05-05,01:25:24
39.972545,116.3270933,0,0,39573.0593287037,2008-05-05,01:25:26
39.97257,116.3270466,0,0,39573.0593518519,2008-05-05,01:25:28
39.9725733,116.3269983,0,0,39573.059375,2008-05-05,01:25:30
39.97257,116.3269449,0,0,39573.0593981481,2008-05-05,01:25:32
39.972555,116.3268983,0,0,39573.0594212963,2008-05-05,01:25:34
39.9725199,116.3268849,0,0,39573.0594444444,2008-05-05,01:25:36
39.9725016,116.3268666,0,0,39573.0594675926,2008-05-05,01:25:38
39.9724983,116.3268333,0,0,39573.0594907407,2008-05-05,01:25:40
39.9724916,116.3268,0,0,39573.0595138889,2008-05-05,01:25:42
39.9724816,116.3267549,0,0,39573.059537037,2008-05-05,01:25:44
39.9724816,116.3267183,0,0,39573.0595601852,2008-05-05,01:25:46
39.9724833,116.3266733,0,0,39573.0595833333,2008-05-05,01:25:48
39.9724933,116.3266399,0,0,39573.0596064815,2008-05-05,01:25:50
39.97249,116.3266199,0,0,39573.0596296296,2008-05-05,01:25:52
39.9724833,116.3265883,0,0,39573.0596527778,2008-05-05,01:25:54
39.9724799,116.3265466,0,0,39573.0596759259,2008-05-05,01:25:56
39.9724799,116.3265149,0,0,39573.0596990741,2008-05-05,01:25:58
39.9724766,116.3264783,0,0,39573.0597222222,2008-05-05,01:26:00
39.9724483,116.3263916,0,0,39573.0597453704,2008-05-05,01:26:02
39.9724466,116.3263366,0,0,39573.0597685185,2008-05-05,01:26:04
39.9724333,116.3262866,0,0,39573.0597916667,2008-05-05,01:26:06
39.9724399,116.3262666,0,0,39573.0598148148,2008-05-05,01:26:08
39.9724249,116.3262366,0,0,39573.059837963,2008-05-05,01:26:10
39.9724166,116.3261966,0,0,39573.0598611111,2008-05-05,01:26:12
39.9723949,116.3261566,0,0,39573.0598842593,2008-05-05,01:26:14
39.9723999,116.3261783,0,0,39573.0599074074,2008-05-05,01:26:16
39.9724133,116.3261833,0,0,39573.0599305556,2008-05-05,01:26:18
39.97242,116.3261683,0,0,39573.0599537037,2008-05-05,01:26:20
39.9724216,116.3261733,0,0,39573.0599768519,2008-05-05,01:26:22
39.9724383,116.3261266,0,0,39573.0600347222,2008-05-05,01:26:27
39.9724383,116.3261333,0,0,39573.0600925926,2008-05-05,01:26:32
39.9724383,116.3261333,0,0,39573.060150463,2008-05-05,01:26:37
39.9724383,116.3261366,0,0,39573.0602083333,2008-05-05,01:26:42
39.9724399,116.3261366,0,0,39573.0602662037,2008-05-05,01:26:47
39.9724399,116.3261366,0,0,39573.0603240741,2008-05-05,01:26:52
39.9724433,116.3261383,0,0,39573.0603819444,2008-05-05,01:26:57
39.9724433,116.32614,0,0,39573.0604398148,2008-05-05,01:27:02
39.9724433,116.32614,0,0,39573.060474537,2008-05-05,01:27:05
39.972445,116.3261383,0,0,39573.0604976852,2008-05-05,01:27:07
39.9724616,116.326105,0,0,39573.0605555556,2008-05-05,01:27:12
39.9724799,116.3260733,0,0,39573.0605787037,2008-05-05,01:27:14
39.9725083,116.3259616,0,0,39573.0606018519,2008-05-05,01:27:16
39.9725083,116.325805,0,0,39573.060625,2008-05-05,01:27:18
39.9724983,116.3256666,0,0,39573.0606481481,2008-05-05,01:27:20
39.9724699,116.3255016,0,0,39573.0606712963,2008-05-05,01:27:22
39.9724283,116.3253733,0,0,39573.0606944444,2008-05-05,01:27:24
39.9724033,116.3252616,0,0,39573.0607175926,2008-05-05,01:27:26
39.9723849,116.3251466,0,0,39573.0607407407,2008-05-05,01:27:28
39.9723716,116.3250716,0,0,39573.0607638889,2008-05-05,01:27:30
39.9723716,116.3250616,0,0,39573.060787037,2008-05-05,01:27:32
39.9723316,116.3250099,0,0,39573.0608101852,2008-05-05,01:27:34
39.9722966,116.3249399,0,0,39573.0608333333,2008-05-05,01:27:36
39.9722883,116.3249199,0,0,39573.0608564815,2008-05-05,01:27:38
39.9722599,116.3248683,0,0,39573.0608796296,2008-05-05,01:27:40
39.9722599,116.3248249,0,0,39573.0609027778,2008-05-05,01:27:42
39.9722433,116.3247733,0,0,39573.0609259259,2008-05-05,01:27:44
39.9722416,116.3247199,0,0,39573.0609490741,2008-05-05,01:27:46
39.9722433,116.3246649,0,0,39573.0609722222,2008-05-05,01:27:48
39.9722399,116.3246249,0,0,39573.0609953704,2008-05-05,01:27:50
39.9722416,116.3245883,0,0,39573.0610185185,2008-05-05,01:27:52
39.9722599,116.3245566,0,0,39573.0610416667,2008-05-05,01:27:54
39.97228,116.3245166,0,0,39573.0610648148,2008-05-05,01:27:56
39.97229,116.3244866,0,0,39573.061087963,2008-05-05,01:27:58
39.9722849,116.324445,0,0,39573.0611111111,2008-05-05,01:28:00
39.9722766,116.3244066,0,0,39573.0611342593,2008-05-05,01:28:02
39.9722816,116.3244049,0,0,39573.0611574074,2008-05-05,01:28:04
39.9722883,116.3243833,0,0,39573.0611805556,2008-05-05,01:28:06
39.9723266,116.3243616,0,0,39573.0612037037,2008-05-05,01:28:08
39.9723166,116.3243633,0,0,39573.0612268519,2008-05-05,01:28:10
39.9722733,116.3244116,0,0,39573.06125,2008-05-05,01:28:12
39.9722466,116.3244399,0,0,39573.0612731481,2008-05-05,01:28:14
39.9721999,116.3244649,0,0,39573.0612962963,2008-05-05,01:28:16
39.972165,116.3244766,0,0,39573.0613194444,2008-05-05,01:28:18
39.9721316,116.3244699,0,0,39573.0613425926,2008-05-05,01:28:20
39.9721049,116.3244699,0,0,39573.0613657407,2008-05-05,01:28:22
39.972085,116.324445,0,0,39573.0613888889,2008-05-05,01:28:24
39.9720166,116.3244933,0,0,39573.0614467593,2008-05-05,01:28:29
39.9719883,116.3245316,0,0,39573.0614699074,2008-05-05,01:28:31
39.9719599,116.3245416,0,0,39573.0614930556,2008-05-05,01:28:33
39.9719349,116.3245583,0,0,39573.0615162037,2008-05-05,01:28:35
39.9719083,116.3245666,0,0,39573.0615393519,2008-05-05,01:28:37
39.9718816,116.3245666,0,0,39573.0615625,2008-05-05,01:28:39
39.971855,116.3245516,0,0,39573.0615856481,2008-05-05,01:28:41
39.9718033,116.3245599,0,0,39573.0616087963,2008-05-05,01:28:43
39.9717716,116.3245516,0,0,39573.0616319444,2008-05-05,01:28:45
39.9717549,116.3245733,0,0,39573.0616550926,2008-05-05,01:28:47
39.9717016,116.3245716,0,0,39573.0616782407,2008-05-05,01:28:49
39.9716699,116.3245783,0,0,39573.0617013889,2008-05-05,01:28:51
39.97165,116.3245883,0,0,39573.061724537,2008-05-05,01:28:53
39.9716416,116.3246049,0,0,39573.0617476852,2008-05-05,01:28:55
39.9716399,116.3246599,0,0,39573.0617708333,2008-05-05,01:28:57
39.9716233,116.32469,0,0,39573.0617939815,2008-05-05,01:28:59
39.9716249,116.3247299,0,0,39573.0618171296,2008-05-05,01:29:01
39.9716216,116.3247449,0,0,39573.0618402778,2008-05-05,01:29:03
39.97162,116.3247549,0,0,39573.0618634259,2008-05-05,01:29:05
39.9716266,116.3247416,0,0,39573.0618865741,2008-05-05,01:29:07
39.9716216,116.3246999,0,0,39573.0619444444,2008-05-05,01:29:12
39.9716183,116.3246866,0,0,39573.0620023148,2008-05-05,01:29:17
39.9716466,116.3246416,0,0,39573.0620601852,2008-05-05,01:29:22
39.9716649,116.3246399,0,0,39573.0620833333,2008-05-05,01:29:24
39.9717116,116.3246099,0,0,39573.0621412037,2008-05-05,01:29:29
39.9717283,116.3246499,0,0,39573.0621643519,2008-05-05,01:29:31
39.9717516,116.3246849,0,0,39573.0622222222,2008-05-05,01:29:36
39.9717533,116.3246849,0,0,39573.0622800926,2008-05-05,01:29:41
39.9717549,116.3246833,0,0,39573.062337963,2008-05-05,01:29:46
