# Supplementary material for: Research on differential privacy protection method based on user tendency
Source: PLoS One. 2023 Oct 26;18(10):e0288823. doi: 10.1371/journal.pone.0288823 (PMC10602288; doi:10.1371/journal.pone.0288823)
Supplement: S4 Data — (ZIP) [file pone.0288823.s004.zip › Data 5-4/112/Trajectory/20080505085759.plt]

Geolife trajectory
WGS 84
Altitude is in Feet
Reserved 3
0,2,255,My Track,0,0,2,8421376
0
39.971715,116.3251683,0,0,39573.373599537,2008-05-05,08:57:59
39.971705,116.3251616,0,0,39573.3736111111,2008-05-05,08:58:00
39.971705,116.3251616,0,0,39573.3736458333,2008-05-05,08:58:03
39.9716999,116.3251549,0,0,39573.3736689815,2008-05-05,08:58:05
39.9716983,116.3250466,0,0,39573.3737268519,2008-05-05,08:58:10
39.9717166,116.32497,0,0,39573.37375,2008-05-05,08:58:12
39.9717466,116.3249299,0,0,39573.3737731481,2008-05-05,08:58:14
39.9717649,116.3248933,0,0,39573.3737962963,2008-05-05,08:58:16
39.9717833,116.3248683,0,0,39573.3738194444,2008-05-05,08:58:18
39.9717783,116.324845,0,0,39573.3738425926,2008-05-05,08:58:20
39.9717983,116.3248166,0,0,39573.3738657407,2008-05-05,08:58:22
39.9718349,116.3247999,0,0,39573.3738888889,2008-05-05,08:58:24
39.971885,116.3247849,0,0,39573.373912037,2008-05-05,08:58:26
39.9719316,116.3247833,0,0,39573.3739351852,2008-05-05,08:58:28
39.97194,116.32476,0,0,39573.3739583333,2008-05-05,08:58:30
39.9719099,116.3247233,0,0,39573.3739814815,2008-05-05,08:58:32
39.9718283,116.3246916,0,0,39573.3740046296,2008-05-05,08:58:34
39.9717499,116.3246716,0,0,39573.3740277778,2008-05-05,08:58:36
39.9716799,116.3246583,0,0,39573.3740509259,2008-05-05,08:58:38
39.9716816,116.3246499,0,0,39573.3740740741,2008-05-05,08:58:40
39.971775,116.3246599,0,0,39573.3740972222,2008-05-05,08:58:42
39.9718833,116.3246499,0,0,39573.3741203704,2008-05-05,08:58:44
39.9719599,116.3246616,0,0,39573.3741435185,2008-05-05,08:58:46
39.9720316,116.3246766,0,0,39573.3741666667,2008-05-05,08:58:48
39.9721299,116.32469,0,0,39573.3741898148,2008-05-05,08:58:50
39.9721749,116.3247066,0,0,39573.374212963,2008-05-05,08:58:52
39.9721916,116.3246649,0,0,39573.3742361111,2008-05-05,08:58:54
39.9721983,116.3246533,0,0,39573.3742592593,2008-05-05,08:58:56
39.9722033,116.3246516,0,0,39573.3742824074,2008-05-05,08:58:58
39.97225,116.3246449,0,0,39573.3743055556,2008-05-05,08:59:00
39.9722466,116.3246583,0,0,39573.3743287037,2008-05-05,08:59:02
39.9722616,116.3246833,0,0,39573.3743518519,2008-05-05,08:59:04
39.9723033,116.3246866,0,0,39573.374375,2008-05-05,08:59:06
39.9723416,116.3246983,0,0,39573.3743981481,2008-05-05,08:59:08
39.9723666,116.3247133,0,0,39573.3744212963,2008-05-05,08:59:10
39.9723783,116.3247183,0,0,39573.3744444444,2008-05-05,08:59:12
39.9724233,116.32476,0,0,39573.3744675926,2008-05-05,08:59:14
39.9724716,116.3247883,0,0,39573.3744907407,2008-05-05,08:59:16
39.9724983,116.3248116,0,0,39573.3745138889,2008-05-05,08:59:18
39.9725183,116.3248483,0,0,39573.374537037,2008-05-05,08:59:20
39.9725399,116.3248866,0,0,39573.3745601852,2008-05-05,08:59:22
39.9725533,116.3249183,0,0,39573.3745833333,2008-05-05,08:59:24
39.972555,116.3249516,0,0,39573.3746064815,2008-05-05,08:59:26
39.9725833,116.3249833,0,0,39573.3746296296,2008-05-05,08:59:28
39.9725766,116.3250216,0,0,39573.3746527778,2008-05-05,08:59:30
39.9725883,116.3250483,0,0,39573.3746759259,2008-05-05,08:59:32
39.9725799,116.325075,0,0,39573.3746990741,2008-05-05,08:59:34
39.9725083,116.3251033,0,0,39573.3747222222,2008-05-05,08:59:36
39.9724883,116.3251316,0,0,39573.3747453704,2008-05-05,08:59:38
39.9724333,116.3251583,0,0,39573.3747685185,2008-05-05,08:59:40
39.9724399,116.32521,0,0,39573.3747916667,2008-05-05,08:59:42
39.9724116,116.3252466,0,0,39573.3748148148,2008-05-05,08:59:44
39.9724183,116.3252883,0,0,39573.374837963,2008-05-05,08:59:46
39.9723583,116.3253283,0,0,39573.3748611111,2008-05-05,08:59:48
39.9723883,116.32537,0,0,39573.3748842593,2008-05-05,08:59:50
39.972365,116.3254016,0,0,39573.3749074074,2008-05-05,08:59:52
39.9723733,116.3254316,0,0,39573.3749305556,2008-05-05,08:59:54
39.9723883,116.3254799,0,0,39573.3749537037,2008-05-05,08:59:56
39.9724066,116.3255149,0,0,39573.3749768519,2008-05-05,08:59:58
39.9724333,116.3255583,0,0,39573.375,2008-05-05,09:00:00
39.972435,116.3255866,0,0,39573.3750231481,2008-05-05,09:00:02
39.972445,116.3256199,0,0,39573.3750462963,2008-05-05,09:00:04
39.9724733,116.3256616,0,0,39573.3750694444,2008-05-05,09:00:06
39.9725016,116.3257016,0,0,39573.3750925926,2008-05-05,09:00:08
39.9725133,116.3257416,0,0,39573.3751157407,2008-05-05,09:00:10
39.97253,116.3257816,0,0,39573.3751388889,2008-05-05,09:00:12
39.9725383,116.3258316,0,0,39573.375162037,2008-05-05,09:00:14
39.9724949,116.3258466,0,0,39573.3751851852,2008-05-05,09:00:16
39.9724983,116.3258683,0,0,39573.3752083333,2008-05-05,09:00:18
39.9724416,116.3258799,0,0,39573.3752314815,2008-05-05,09:00:20
39.9724166,116.3259366,0,0,39573.3752893518,2008-05-05,09:00:25
39.9724533,116.3259549,0,0,39573.3753125,2008-05-05,09:00:27
39.9724916,116.3259883,0,0,39573.3753356481,2008-05-05,09:00:29
39.9725199,116.3260266,0,0,39573.3753587963,2008-05-05,09:00:31
39.9725249,116.326085,0,0,39573.3753819444,2008-05-05,09:00:33
39.9725233,116.3261166,0,0,39573.3754050926,2008-05-05,09:00:35
39.9725316,116.3261466,0,0,39573.3754282407,2008-05-05,09:00:37
39.97249,116.3261733,0,0,39573.3754513889,2008-05-05,09:00:39
39.9725033,116.3262066,0,0,39573.375474537,2008-05-05,09:00:41
39.9725116,116.3262549,0,0,39573.3754976852,2008-05-05,09:00:43
39.9725183,116.3262783,0,0,39573.3755208333,2008-05-05,09:00:45
39.9725266,116.3262983,0,0,39573.3755439815,2008-05-05,09:00:47
39.9726216,116.3264183,0,0,39573.3756018518,2008-05-05,09:00:52
39.9726599,116.3264883,0,0,39573.375625,2008-05-05,09:00:54
39.9726716,116.3265333,0,0,39573.3756481481,2008-05-05,09:00:56
39.9727049,116.3265649,0,0,39573.3756712963,2008-05-05,09:00:58
39.972685,116.3266066,0,0,39573.3756944444,2008-05-05,09:01:00
39.9726566,116.3266433,0,0,39573.3757175926,2008-05-05,09:01:02
39.9727616,116.326785,0,0,39573.3757523148,2008-05-05,09:01:05
39.9729383,116.3269333,0,0,39573.375787037,2008-05-05,09:01:08
39.9730166,116.32701,0,0,39573.3758101852,2008-05-05,09:01:10
39.9730699,116.3270833,0,0,39573.3758333333,2008-05-05,09:01:12
39.9731433,116.3271533,0,0,39573.3758564815,2008-05-05,09:01:14
39.9732016,116.3272283,0,0,39573.3758796296,2008-05-05,09:01:16
39.973275,116.3273033,0,0,39573.3759027778,2008-05-05,09:01:18
39.9733366,116.3273833,0,0,39573.3759259259,2008-05-05,09:01:20
39.9733749,116.3274316,0,0,39573.3759490741,2008-05-05,09:01:22
39.9731716,116.327445,0,0,39573.3759837963,2008-05-05,09:01:25
39.9731099,116.3274433,0,0,39573.3760069444,2008-05-05,09:01:27
39.9729416,116.3273883,0,0,39573.3760300926,2008-05-05,09:01:29
39.9728316,116.3273583,0,0,39573.3760532407,2008-05-05,09:01:31
39.9727666,116.32736,0,0,39573.3760763889,2008-05-05,09:01:33
39.9727483,116.3273816,0,0,39573.376099537,2008-05-05,09:01:35
39.9726866,116.327375,0,0,39573.3761226852,2008-05-05,09:01:37
39.9726716,116.3273866,0,0,39573.3761458333,2008-05-05,09:01:39
39.9726616,116.3274033,0,0,39573.3761689815,2008-05-05,09:01:41
39.9726733,116.32743,0,0,39573.3761921296,2008-05-05,09:01:43
39.9726833,116.3274566,0,0,39573.3762152778,2008-05-05,09:01:45
39.9726933,116.3274816,0,0,39573.3762384259,2008-05-05,09:01:47
39.972715,116.3275066,0,0,39573.3762615741,2008-05-05,09:01:49
39.97271,116.3275216,0,0,39573.3762847222,2008-05-05,09:01:51
39.9727066,116.3275283,0,0,39573.3763078704,2008-05-05,09:01:53
39.9727,116.3275316,0,0,39573.3763310185,2008-05-05,09:01:55
39.9726899,116.3275516,0,0,39573.3763541667,2008-05-05,09:01:57
39.9726766,116.3275666,0,0,39573.3763773148,2008-05-05,09:01:59
39.9726683,116.327535,0,0,39573.3764351852,2008-05-05,09:02:04
39.9726683,116.3275199,0,0,39573.3764583333,2008-05-05,09:02:06
39.9726616,116.3275083,0,0,39573.3764814815,2008-05-05,09:02:08
39.9726533,116.3274849,0,0,39573.3765046296,2008-05-05,09:02:10
39.9726616,116.32748,0,0,39573.3765277778,2008-05-05,09:02:12
39.9727266,116.3275183,0,0,39573.3765509259,2008-05-05,09:02:14
39.9727783,116.3275299,0,0,39573.3765740741,2008-05-05,09:02:16
39.9728183,116.3275183,0,0,39573.3765972222,2008-05-05,09:02:18
39.9728683,116.327515,0,0,39573.3766203704,2008-05-05,09:02:20
39.9728833,116.3275099,0,0,39573.3766435185,2008-05-05,09:02:22
39.97291,116.3274916,0,0,39573.3766666667,2008-05-05,09:02:24
39.9729366,116.32748,0,0,39573.3766898148,2008-05-05,09:02:26
39.972925,116.3274633,0,0,39573.376712963,2008-05-05,09:02:28
39.9729083,116.3274533,0,0,39573.3767361111,2008-05-05,09:02:30
39.9728599,116.3274233,0,0,39573.3767592593,2008-05-05,09:02:32
39.9728483,116.3273916,0,0,39573.3768171296,2008-05-05,09:02:37
39.9728566,116.327375,0,0,39573.3768402778,2008-05-05,09:02:39
39.9728749,116.3273699,0,0,39573.3768634259,2008-05-05,09:02:41
39.9728899,116.3273566,0,0,39573.3768865741,2008-05-05,09:02:43
39.9729083,116.3273499,0,0,39573.3769097222,2008-05-05,09:02:45
39.9729216,116.327345,0,0,39573.3769328704,2008-05-05,09:02:47
39.9729549,116.3273433,0,0,39573.3769560185,2008-05-05,09:02:49
39.9729816,116.3273466,0,0,39573.3769791667,2008-05-05,09:02:51
39.9730416,116.3273633,0,0,39573.3770023148,2008-05-05,09:02:53
39.9730583,116.3274133,0,0,39573.377025463,2008-05-05,09:02:55
39.9731099,116.3274266,0,0,39573.3770486111,2008-05-05,09:02:57
39.9732216,116.3274749,0,0,39573.3770717593,2008-05-05,09:02:59
39.9733833,116.3274466,0,0,39573.3770949074,2008-05-05,09:03:01
39.9734716,116.3274399,0,0,39573.3771180556,2008-05-05,09:03:03
39.9735416,116.3274249,0,0,39573.3771412037,2008-05-05,09:03:05
39.9735716,116.32741,0,0,39573.3771643518,2008-05-05,09:03:07
39.97361,116.3274033,0,0,39573.3771875,2008-05-05,09:03:09
39.9736433,116.3273966,0,0,39573.3772106481,2008-05-05,09:03:11
39.9736549,116.3273883,0,0,39573.3772337963,2008-05-05,09:03:13
39.9736866,116.3273816,0,0,39573.3772569444,2008-05-05,09:03:15
39.9736933,116.3273683,0,0,39573.3772800926,2008-05-05,09:03:17
39.9737149,116.3273583,0,0,39573.3773032407,2008-05-05,09:03:19
39.9737416,116.3273483,0,0,39573.3773263889,2008-05-05,09:03:21
39.9738066,116.32736,0,0,39573.377349537,2008-05-05,09:03:23
39.9738399,116.3273633,0,0,39573.3773726852,2008-05-05,09:03:25
39.97389,116.3273883,0,0,39573.3773958333,2008-05-05,09:03:27
39.9739316,116.3274066,0,0,39573.3774189815,2008-05-05,09:03:29
39.9739549,116.3274316,0,0,39573.3774421296,2008-05-05,09:03:31
39.973985,116.3274466,0,0,39573.3774652778,2008-05-05,09:03:33
39.9740349,116.3274633,0,0,39573.3774884259,2008-05-05,09:03:35
39.9740616,116.3274683,0,0,39573.3775115741,2008-05-05,09:03:37
39.9741099,116.3274633,0,0,39573.3775347222,2008-05-05,09:03:39
39.9741749,116.327465,0,0,39573.3775578704,2008-05-05,09:03:41
39.9742016,116.3274583,0,0,39573.3775810185,2008-05-05,09:03:43
39.9741933,116.3274399,0,0,39573.3776041667,2008-05-05,09:03:45
39.9741216,116.3273983,0,0,39573.3776273148,2008-05-05,09:03:47
39.9740733,116.32736,0,0,39573.377650463,2008-05-05,09:03:49
39.9740116,116.3273116,0,0,39573.3776736111,2008-05-05,09:03:51
39.9739683,116.3272783,0,0,39573.3777430556,2008-05-05,09:03:57
39.9739966,116.3272916,0,0,39573.3778009259,2008-05-05,09:04:02
39.9740399,116.3272949,0,0,39573.3778587963,2008-05-05,09:04:07
39.9740766,116.3273066,0,0,39573.3778819444,2008-05-05,09:04:09
39.9741566,116.3273549,0,0,39573.3779050926,2008-05-05,09:04:11
39.9742899,116.3273699,0,0,39573.3779282407,2008-05-05,09:04:13
39.9743883,116.3273983,0,0,39573.3779513889,2008-05-05,09:04:15
39.9743933,116.32736,0,0,39573.377974537,2008-05-05,09:04:17
39.9744483,116.3273699,0,0,39573.3780092593,2008-05-05,09:04:20
39.9744283,116.327345,0,0,39573.3780208333,2008-05-05,09:04:21
39.9744133,116.3273066,0,0,39573.3780439815,2008-05-05,09:04:23
39.9744283,116.3273016,0,0,39573.3780671296,2008-05-05,09:04:25
39.97445,116.327305,0,0,39573.3780902778,2008-05-05,09:04:27
39.9744849,116.3272999,0,0,39573.3781134259,2008-05-05,09:04:29
39.9745933,116.3272983,0,0,39573.3781481481,2008-05-05,09:04:32
39.9747199,116.3272866,0,0,39573.3781712963,2008-05-05,09:04:34
39.974815,116.32729,0,0,39573.3781944444,2008-05-05,09:04:36
39.9748916,116.32729,0,0,39573.3782175926,2008-05-05,09:04:38
39.9749716,116.3272916,0,0,39573.3782407407,2008-05-05,09:04:40
39.9750583,116.32731,0,0,39573.3782638889,2008-05-05,09:04:42
39.97514,116.3273183,0,0,39573.378287037,2008-05-05,09:04:44
39.97519,116.3273149,0,0,39573.3783101852,2008-05-05,09:04:46
39.97526,116.3273366,0,0,39573.3783333333,2008-05-05,09:04:48
39.9753016,116.3273499,0,0,39573.3783564815,2008-05-05,09:04:50
39.9752983,116.3273866,0,0,39573.3783796296,2008-05-05,09:04:52
39.9752816,116.32743,0,0,39573.3784027778,2008-05-05,09:04:54
39.9752699,116.3274583,0,0,39573.3784259259,2008-05-05,09:04:56
39.9752616,116.3274683,0,0,39573.3784490741,2008-05-05,09:04:58
39.9752449,116.3274949,0,0,39573.3784722222,2008-05-05,09:05:00
39.9752283,116.3275333,0,0,39573.3784953704,2008-05-05,09:05:02
39.97521,116.3275649,0,0,39573.3785185185,2008-05-05,09:05:04
39.975195,116.327605,0,0,39573.3785416667,2008-05-05,09:05:06
39.9751866,116.3276533,0,0,39573.3785648148,2008-05-05,09:05:08
39.97518,116.3276816,0,0,39573.378587963,2008-05-05,09:05:10
39.9751749,116.3276966,0,0,39573.3786111111,2008-05-05,09:05:12
39.9751466,116.3276866,0,0,39573.3786689815,2008-05-05,09:05:17
39.9751516,116.3277366,0,0,39573.3787268519,2008-05-05,09:05:22
39.9751616,116.3277749,0,0,39573.37875,2008-05-05,09:05:24
39.9751599,116.3278116,0,0,39573.3787731482,2008-05-05,09:05:26
39.9751549,116.32785,0,0,39573.3787962963,2008-05-05,09:05:28
39.9751533,116.327885,0,0,39573.3788194444,2008-05-05,09:05:30
39.9751466,116.3279116,0,0,39573.3788425926,2008-05-05,09:05:32
39.9751433,116.3279366,0,0,39573.3788657407,2008-05-05,09:05:34
39.9751483,116.3279433,0,0,39573.3788888889,2008-05-05,09:05:36
39.9751883,116.3279366,0,0,39573.378912037,2008-05-05,09:05:38
39.9752549,116.3279499,0,0,39573.3789351852,2008-05-05,09:05:40
39.97529,116.32799,0,0,39573.3789583333,2008-05-05,09:05:42
39.975305,116.3280383,0,0,39573.3789814815,2008-05-05,09:05:44
39.9752783,116.3280833,0,0,39573.3790046296,2008-05-05,09:05:46
39.9752616,116.3281199,0,0,39573.3790277778,2008-05-05,09:05:48
39.9752433,116.3281549,0,0,39573.3790509259,2008-05-05,09:05:50
39.97522,116.3281683,0,0,39573.3790740741,2008-05-05,09:05:52
39.9752433,116.3282033,0,0,39573.3790972222,2008-05-05,09:05:54
39.9752266,116.3282199,0,0,39573.3791203704,2008-05-05,09:05:56
39.9752399,116.3282683,0,0,39573.3791435185,2008-05-05,09:05:58
39.9751983,116.3282783,0,0,39573.3791666667,2008-05-05,09:06:00
39.9751433,116.3282949,0,0,39573.3791898148,2008-05-05,09:06:02
39.9751183,116.3283649,0,0,39573.379212963,2008-05-05,09:06:04
39.9750483,116.3283733,0,0,39573.3792361111,2008-05-05,09:06:06
39.9749816,116.3283683,0,0,39573.3792592593,2008-05-05,09:06:08
39.9749866,116.3283866,0,0,39573.3792824074,2008-05-05,09:06:10
39.9749966,116.3284299,0,0,39573.3793055556,2008-05-05,09:06:12
39.9750049,116.3284733,0,0,39573.3793287037,2008-05-05,09:06:14
39.9750199,116.3285149,0,0,39573.3793518519,2008-05-05,09:06:16
39.97504,116.3285683,0,0,39573.379375,2008-05-05,09:06:18
39.9750883,116.3286133,0,0,39573.3793981481,2008-05-05,09:06:20
39.9751066,116.3286683,0,0,39573.3794212963,2008-05-05,09:06:22
39.9751299,116.3287249,0,0,39573.3794444444,2008-05-05,09:06:24
39.9751166,116.3287599,0,0,39573.3794675926,2008-05-05,09:06:26
39.9751283,116.3288083,0,0,39573.3794907407,2008-05-05,09:06:28
39.9751266,116.32886,0,0,39573.3795138889,2008-05-05,09:06:30
39.97514,116.328895,0,0,39573.379537037,2008-05-05,09:06:32
39.9751049,116.3288983,0,0,39573.3795601852,2008-05-05,09:06:34
39.9751066,116.3289233,0,0,39573.3795833333,2008-05-05,09:06:36
39.97512,116.3289583,0,0,39573.3796064815,2008-05-05,09:06:38
39.9751299,116.3289916,0,0,39573.3796296296,2008-05-05,09:06:40
39.9751066,116.3290416,0,0,39573.3796527778,2008-05-05,09:06:42
39.975095,116.3290983,0,0,39573.3796759259,2008-05-05,09:06:44
39.9750833,116.3291216,0,0,39573.3796990741,2008-05-05,09:06:46
39.9750899,116.3291516,0,0,39573.3797222222,2008-05-05,09:06:48
39.9751233,116.3291716,0,0,39573.3797453704,2008-05-05,09:06:50
39.9751733,116.3291783,0,0,39573.3797685185,2008-05-05,09:06:52
39.9752416,116.3291866,0,0,39573.3797916667,2008-05-05,09:06:54
39.9753033,116.3291933,0,0,39573.3798148148,2008-05-05,09:06:56
39.9753616,116.329195,0,0,39573.379837963,2008-05-05,09:06:58
39.9753766,116.3291883,0,0,39573.3798611111,2008-05-05,09:07:00
39.9753883,116.3291799,0,0,39573.3798842593,2008-05-05,09:07:02
39.9753766,116.3291783,0,0,39573.3799074074,2008-05-05,09:07:04
39.9753866,116.3291866,0,0,39573.3799305556,2008-05-05,09:07:06
39.9753966,116.32919,0,0,39573.3799537037,2008-05-05,09:07:08
39.9753733,116.329195,0,0,39573.3799768519,2008-05-05,09:07:10
39.9753649,116.3292849,0,0,39573.3800347222,2008-05-05,09:07:15
39.9754183,116.3293199,0,0,39573.3800578704,2008-05-05,09:07:17
39.9754066,116.32935,0,0,39573.3800810185,2008-05-05,09:07:19
39.97532,116.3293666,0,0,39573.3801041667,2008-05-05,09:07:21
39.9753149,116.3293866,0,0,39573.3801273148,2008-05-05,09:07:23
39.9753233,116.3294483,0,0,39573.380150463,2008-05-05,09:07:25
39.9753249,116.3294833,0,0,39573.3801736111,2008-05-05,09:07:27
39.97532,116.3295116,0,0,39573.3801967593,2008-05-05,09:07:29
39.9753033,116.3295433,0,0,39573.3802199074,2008-05-05,09:07:31
39.9753016,116.3295899,0,0,39573.3802430556,2008-05-05,09:07:33
39.975275,116.3296149,0,0,39573.3802662037,2008-05-05,09:07:35
39.9752366,116.3296516,0,0,39573.3802893519,2008-05-05,09:07:37
39.9752283,116.3297216,0,0,39573.3803125,2008-05-05,09:07:39
39.975235,116.3297816,0,0,39573.3803356481,2008-05-05,09:07:41
39.9752483,116.3298316,0,0,39573.3803587963,2008-05-05,09:07:43
39.9752783,116.3298799,0,0,39573.3803819444,2008-05-05,09:07:45
39.9753233,116.3299299,0,0,39573.3804050926,2008-05-05,09:07:47
39.9753516,116.3299833,0,0,39573.3804282407,2008-05-05,09:07:49
39.9753799,116.3300233,0,0,39573.3804513889,2008-05-05,09:07:51
39.9753949,116.3300466,0,0,39573.380474537,2008-05-05,09:07:53
39.9754133,116.3300866,0,0,39573.3804976852,2008-05-05,09:07:55
39.97543,116.3301216,0,0,39573.3805208333,2008-05-05,09:07:57
39.9754233,116.3301666,0,0,39573.3805439815,2008-05-05,09:07:59
39.9754316,116.3301949,0,0,39573.3805671296,2008-05-05,09:08:01
39.9754333,116.3302283,0,0,39573.3805902778,2008-05-05,09:08:03
39.9754349,116.3302649,0,0,39573.3806134259,2008-05-05,09:08:05
39.97542,116.3303049,0,0,39573.3806365741,2008-05-05,09:08:07
39.9753949,116.3303399,0,0,39573.3806597222,2008-05-05,09:08:09
39.9753983,116.3303733,0,0,39573.3806828704,2008-05-05,09:08:11
39.975405,116.3304166,0,0,39573.3807060185,2008-05-05,09:08:13
39.9754166,116.3304399,0,0,39573.3807291667,2008-05-05,09:08:15
39.9754116,116.3304616,0,0,39573.3807523148,2008-05-05,09:08:17
39.9754433,116.330485,0,0,39573.380775463,2008-05-05,09:08:19
39.9754816,116.3305283,0,0,39573.3807986111,2008-05-05,09:08:21
39.9754949,116.3305633,0,0,39573.3808217593,2008-05-05,09:08:23
39.9755233,116.3305966,0,0,39573.3808449074,2008-05-05,09:08:25
39.9755333,116.3306316,0,0,39573.3808680556,2008-05-05,09:08:27
39.9755266,116.3306733,0,0,39573.3808912037,2008-05-05,09:08:29
39.9755199,116.3307016,0,0,39573.3809143519,2008-05-05,09:08:31
39.9755,116.3307283,0,0,39573.3809375,2008-05-05,09:08:33
39.9754916,116.3307633,0,0,39573.3809606481,2008-05-05,09:08:35
39.975475,116.3308049,0,0,39573.3809837963,2008-05-05,09:08:37
39.9754633,116.3308283,0,0,39573.3810069444,2008-05-05,09:08:39
39.9754649,116.3308533,0,0,39573.3810300926,2008-05-05,09:08:41
39.975475,116.3308749,0,0,39573.3810532407,2008-05-05,09:08:43
39.9754883,116.3308999,0,0,39573.3810763889,2008-05-05,09:08:45
39.9754983,116.3309299,0,0,39573.381099537,2008-05-05,09:08:47
39.9755199,116.3309583,0,0,39573.3811226852,2008-05-05,09:08:49
39.9755583,116.3309583,0,0,39573.3811458333,2008-05-05,09:08:51
39.9756,116.3309449,0,0,39573.3811689815,2008-05-05,09:08:53
39.9756649,116.3309499,0,0,39573.3811921296,2008-05-05,09:08:55
39.9756383,116.330905,0,0,39573.3812152778,2008-05-05,09:08:57
39.9756666,116.3308966,0,0,39573.3812384259,2008-05-05,09:08:59
39.9756733,116.3309133,0,0,39573.3812615741,2008-05-05,09:09:01
39.9756966,116.3309349,0,0,39573.3812847222,2008-05-05,09:09:03
39.975725,116.3309449,0,0,39573.3813078704,2008-05-05,09:09:05
39.97574,116.3309416,0,0,39573.3813310185,2008-05-05,09:09:07
39.97574,116.33092,0,0,39573.3813541667,2008-05-05,09:09:09
39.9757383,116.3308966,0,0,39573.3813773148,2008-05-05,09:09:11
39.9756083,116.3308666,0,0,39573.3814583333,2008-05-05,09:09:18
