# Supplementary material for: Research on differential privacy protection method based on user tendency
Source: PLoS One. 2023 Oct 26;18(10):e0288823. doi: 10.1371/journal.pone.0288823 (PMC10602288; doi:10.1371/journal.pone.0288823)
Supplement: S4 Data — (ZIP) [file pone.0288823.s004.zip › Data 5-4/112/Trajectory/20080505120515.plt]

Geolife trajectory
WGS 84
Altitude is in Feet
Reserved 3
0,2,255,My Track,0,0,2,8421376
0
39.97501,116.3282049,0,0,39573.5036458333,2008-05-05,12:05:15
39.97501,116.3282066,0,0,39573.5036574074,2008-05-05,12:05:16
39.97501,116.328165,0,0,39573.5037152778,2008-05-05,12:05:21
39.9750066,116.3281016,0,0,39573.5037384259,2008-05-05,12:05:23
39.9750016,116.3280349,0,0,39573.5037615741,2008-05-05,12:05:25
39.974995,116.3279866,0,0,39573.5037847222,2008-05-05,12:05:27
39.9749899,116.3279733,0,0,39573.5038078704,2008-05-05,12:05:29
39.9749899,116.3279733,0,0,39573.5038310185,2008-05-05,12:05:31
39.9750016,116.3279833,0,0,39573.5038541667,2008-05-05,12:05:33
39.9750116,116.32799,0,0,39573.503912037,2008-05-05,12:05:38
39.9750116,116.32799,0,0,39573.5039467593,2008-05-05,12:05:41
39.9750116,116.3279866,0,0,39573.5039699074,2008-05-05,12:05:43
39.9750333,116.3280033,0,0,39573.5040277778,2008-05-05,12:05:48
39.9750333,116.3280033,0,0,39573.5040856482,2008-05-05,12:05:53
39.9750333,116.3280033,0,0,39573.5041550926,2008-05-05,12:05:59
39.9750333,116.3280016,0,0,39573.5042361111,2008-05-05,12:06:06
39.9750333,116.3279999,0,0,39573.5042939815,2008-05-05,12:06:11
39.9750333,116.3279999,0,0,39573.5043518519,2008-05-05,12:06:16
39.9750333,116.3279999,0,0,39573.5043865741,2008-05-05,12:06:19
39.9750333,116.3279999,0,0,39573.5044097222,2008-05-05,12:06:21
39.9750233,116.327935,0,0,39573.5044328704,2008-05-05,12:06:23
39.9750199,116.3278316,0,0,39573.5044560185,2008-05-05,12:06:25
39.9750066,116.3277283,0,0,39573.5044791667,2008-05-05,12:06:27
39.974985,116.3276499,0,0,39573.5045023148,2008-05-05,12:06:29
39.9749633,116.3275866,0,0,39573.504525463,2008-05-05,12:06:31
39.9749266,116.3275249,0,0,39573.5045486111,2008-05-05,12:06:33
39.9748766,116.3274883,0,0,39573.5045717593,2008-05-05,12:06:35
39.9747883,116.3274749,0,0,39573.5045949074,2008-05-05,12:06:37
39.9746883,116.3274783,0,0,39573.5046180556,2008-05-05,12:06:39
39.9745633,116.3274849,0,0,39573.5046412037,2008-05-05,12:06:41
39.9744166,116.3274916,0,0,39573.5046643519,2008-05-05,12:06:43
39.9742483,116.3275,0,0,39573.5046875,2008-05-05,12:06:45
39.9740399,116.3275116,0,0,39573.5047106481,2008-05-05,12:06:47
39.9738033,116.3275266,0,0,39573.5047337963,2008-05-05,12:06:49
39.9735633,116.3275433,0,0,39573.5047569444,2008-05-05,12:06:51
39.9733083,116.3275583,0,0,39573.5047800926,2008-05-05,12:06:53
39.9730299,116.3275749,0,0,39573.5048032407,2008-05-05,12:06:55
39.9727449,116.3275949,0,0,39573.5048263889,2008-05-05,12:06:57
39.9724549,116.3276216,0,0,39573.504849537,2008-05-05,12:06:59
39.9720999,116.3276349,0,0,39573.5048726852,2008-05-05,12:07:01
39.9717766,116.3276599,0,0,39573.5048958333,2008-05-05,12:07:03
39.9709416,116.3277233,0,0,39573.5049537037,2008-05-05,12:07:08
39.9700366,116.3277683,0,0,39573.5050115741,2008-05-05,12:07:13
39.9691366,116.3278033,0,0,39573.5050694444,2008-05-05,12:07:18
39.9683216,116.3278866,0,0,39573.5051273148,2008-05-05,12:07:23
39.9676033,116.3279016,0,0,39573.5051851852,2008-05-05,12:07:28
39.9673516,116.3279049,0,0,39573.5052083333,2008-05-05,12:07:30
39.9671366,116.3279116,0,0,39573.5052314815,2008-05-05,12:07:32
39.9669683,116.3279016,0,0,39573.5052546296,2008-05-05,12:07:34
39.9668466,116.3279049,0,0,39573.5052777778,2008-05-05,12:07:36
39.966785,116.3279099,0,0,39573.5053009259,2008-05-05,12:07:38
39.9667783,116.3279083,0,0,39573.5053240741,2008-05-05,12:07:40
39.9667799,116.3279083,0,0,39573.5053819444,2008-05-05,12:07:45
39.9667799,116.3279083,0,0,39573.5054398148,2008-05-05,12:07:50
39.9667799,116.3279083,0,0,39573.5054976852,2008-05-05,12:07:55
39.9667799,116.3279083,0,0,39573.5055555556,2008-05-05,12:08:00
39.9667799,116.3279083,0,0,39573.5055902778,2008-05-05,12:08:03
39.9667799,116.3279083,0,0,39573.5056134259,2008-05-05,12:08:05
39.9666183,116.32792,0,0,39573.5056712963,2008-05-05,12:08:10
39.9664983,116.3279299,0,0,39573.5056944444,2008-05-05,12:08:12
39.9663699,116.3279483,0,0,39573.5057175926,2008-05-05,12:08:14
39.966235,116.3279716,0,0,39573.5057407407,2008-05-05,12:08:16
39.96604,116.3279966,0,0,39573.5057638889,2008-05-05,12:08:18
39.9658366,116.32804,0,0,39573.505787037,2008-05-05,12:08:20
39.9656183,116.3280616,0,0,39573.5058101852,2008-05-05,12:08:22
39.9653883,116.3280783,0,0,39573.5058333333,2008-05-05,12:08:24
39.9651499,116.3280899,0,0,39573.5058564815,2008-05-05,12:08:26
39.9648966,116.328095,0,0,39573.5058796296,2008-05-05,12:08:28
39.9646366,116.32811,0,0,39573.5059027778,2008-05-05,12:08:30
39.9643699,116.3281333,0,0,39573.5059259259,2008-05-05,12:08:32
39.964095,116.3281566,0,0,39573.5059490741,2008-05-05,12:08:34
39.9638216,116.3281833,0,0,39573.5059722222,2008-05-05,12:08:36
39.9635333,116.3282066,0,0,39573.5059953704,2008-05-05,12:08:38
39.9632433,116.3282433,0,0,39573.5060185185,2008-05-05,12:08:40
39.96296,116.3282833,0,0,39573.5060416667,2008-05-05,12:08:42
39.9627066,116.3283133,0,0,39573.5060648148,2008-05-05,12:08:44
39.9624749,116.3283416,0,0,39573.506087963,2008-05-05,12:08:46
39.9622583,116.3283499,0,0,39573.5061111111,2008-05-05,12:08:48
39.9620483,116.3283316,0,0,39573.5061342593,2008-05-05,12:08:50
39.9618449,116.3283316,0,0,39573.5061574074,2008-05-05,12:08:52
39.96164,116.3283283,0,0,39573.5061805556,2008-05-05,12:08:54
39.9614549,116.3283066,0,0,39573.5062037037,2008-05-05,12:08:56
39.9613066,116.3283166,0,0,39573.5062268519,2008-05-05,12:08:58
39.96118,116.3283183,0,0,39573.50625,2008-05-05,12:09:00
39.9610783,116.3283183,0,0,39573.5062731481,2008-05-05,12:09:02
39.9609816,116.3283333,0,0,39573.5062962963,2008-05-05,12:09:04
39.9608733,116.328375,0,0,39573.5063194444,2008-05-05,12:09:06
39.9607516,116.3284183,0,0,39573.5063425926,2008-05-05,12:09:08
39.9605983,116.3284483,0,0,39573.5063657407,2008-05-05,12:09:10
39.9604416,116.3284216,0,0,39573.5063888889,2008-05-05,12:09:12
39.9602716,116.3284316,0,0,39573.506412037,2008-05-05,12:09:14
39.9601216,116.3284449,0,0,39573.5064351852,2008-05-05,12:09:16
39.9599099,116.3284766,0,0,39573.5064583333,2008-05-05,12:09:18
39.9596883,116.32851,0,0,39573.5064814815,2008-05-05,12:09:20
39.959455,116.328545,0,0,39573.5065046296,2008-05-05,12:09:22
39.9592349,116.3285733,0,0,39573.5065277778,2008-05-05,12:09:24
39.9590183,116.3285816,0,0,39573.5065509259,2008-05-05,12:09:26
39.9587916,116.3286199,0,0,39573.5065740741,2008-05-05,12:09:28
39.9585883,116.3286383,0,0,39573.5065972222,2008-05-05,12:09:30
39.9583833,116.3286566,0,0,39573.5066203704,2008-05-05,12:09:32
39.9582049,116.3287083,0,0,39573.5066435185,2008-05-05,12:09:34
39.958015,116.3287266,0,0,39573.5066666667,2008-05-05,12:09:36
39.9578016,116.3287533,0,0,39573.5066898148,2008-05-05,12:09:38
39.9576066,116.3287583,0,0,39573.506712963,2008-05-05,12:09:40
39.95745,116.3287716,0,0,39573.5067361111,2008-05-05,12:09:42
39.9573183,116.3287683,0,0,39573.5067592593,2008-05-05,12:09:44
39.9572233,116.328755,0,0,39573.5067824074,2008-05-05,12:09:46
39.9571499,116.3287666,0,0,39573.5068055556,2008-05-05,12:09:48
39.957115,116.3287799,0,0,39573.5068287037,2008-05-05,12:09:50
39.9570966,116.3287916,0,0,39573.5068518519,2008-05-05,12:09:52
39.9570866,116.3287883,0,0,39573.506875,2008-05-05,12:09:54
39.9571049,116.3288016,0,0,39573.5069328704,2008-05-05,12:09:59
39.9571049,116.3288016,0,0,39573.5069907407,2008-05-05,12:10:04
39.9571049,116.3288016,0,0,39573.5070486111,2008-05-05,12:10:09
39.9571049,116.3288016,0,0,39573.5070833333,2008-05-05,12:10:12
39.9571049,116.3288016,0,0,39573.5071064815,2008-05-05,12:10:14
39.9570833,116.3288033,0,0,39573.5071643519,2008-05-05,12:10:19
39.9570133,116.3287999,0,0,39573.5071875,2008-05-05,12:10:21
39.9569033,116.3287633,0,0,39573.5072106481,2008-05-05,12:10:23
39.9567816,116.3287616,0,0,39573.5072337963,2008-05-05,12:10:25
39.9566566,116.328775,0,0,39573.5072569444,2008-05-05,12:10:27
39.9565166,116.3287733,0,0,39573.5072800926,2008-05-05,12:10:29
39.9563633,116.3288083,0,0,39573.5073032407,2008-05-05,12:10:31
39.9562083,116.3288333,0,0,39573.5073263889,2008-05-05,12:10:33
39.9560366,116.3288733,0,0,39573.507349537,2008-05-05,12:10:35
39.9558566,116.3289049,0,0,39573.5073726852,2008-05-05,12:10:37
39.95567,116.3289133,0,0,39573.5073958333,2008-05-05,12:10:39
39.9555083,116.3289466,0,0,39573.5074189815,2008-05-05,12:10:41
39.9553833,116.3289749,0,0,39573.5074421296,2008-05-05,12:10:43
39.95525,116.3290083,0,0,39573.5074652778,2008-05-05,12:10:45
39.9551,116.3290399,0,0,39573.5074884259,2008-05-05,12:10:47
39.9549383,116.3291199,0,0,39573.5075115741,2008-05-05,12:10:49
39.9547766,116.3291683,0,0,39573.5075347222,2008-05-05,12:10:51
39.95459,116.3292049,0,0,39573.5075578704,2008-05-05,12:10:53
39.9543883,116.3292199,0,0,39573.5075810185,2008-05-05,12:10:55
39.9541683,116.3292416,0,0,39573.5076041667,2008-05-05,12:10:57
39.9539466,116.3292666,0,0,39573.5076273148,2008-05-05,12:10:59
39.9537133,116.3292916,0,0,39573.507650463,2008-05-05,12:11:01
39.953475,116.3293216,0,0,39573.5076736111,2008-05-05,12:11:03
39.9532283,116.3293616,0,0,39573.5076967593,2008-05-05,12:11:05
39.9529766,116.3294033,0,0,39573.5077199074,2008-05-05,12:11:07
39.9527316,116.32942,0,0,39573.5077430556,2008-05-05,12:11:09
39.952465,116.3294149,0,0,39573.5077662037,2008-05-05,12:11:11
39.9522216,116.3294416,0,0,39573.5077893519,2008-05-05,12:11:13
39.951985,116.3294766,0,0,39573.5078125,2008-05-05,12:11:15
39.9517666,116.3294449,0,0,39573.5078356481,2008-05-05,12:11:17
39.9515466,116.3294566,0,0,39573.5078587963,2008-05-05,12:11:19
39.9513499,116.3294799,0,0,39573.5078819444,2008-05-05,12:11:21
39.9511916,116.3295549,0,0,39573.5079050926,2008-05-05,12:11:23
39.9510999,116.3295883,0,0,39573.5079282407,2008-05-05,12:11:25
39.951035,116.3296199,0,0,39573.5079513889,2008-05-05,12:11:27
39.9509766,116.3295999,0,0,39573.507974537,2008-05-05,12:11:29
39.9509516,116.3295099,0,0,39573.5079976852,2008-05-05,12:11:31
39.9509482,116.3293916,0,0,39573.5080208333,2008-05-05,12:11:33
39.9509383,116.3292433,0,0,39573.5080439815,2008-05-05,12:11:35
39.9509283,116.3290933,0,0,39573.5080671296,2008-05-05,12:11:37
39.9509183,116.3289366,0,0,39573.5080902778,2008-05-05,12:11:39
39.9508966,116.3288166,0,0,39573.5081134259,2008-05-05,12:11:41
39.9508999,116.328685,0,0,39573.5081365741,2008-05-05,12:11:43
39.9509116,116.3285883,0,0,39573.5081597222,2008-05-05,12:11:45
39.950895,116.3284383,0,0,39573.5081828704,2008-05-05,12:11:47
39.9508816,116.3282683,0,0,39573.5082060185,2008-05-05,12:11:49
39.9508633,116.3280849,0,0,39573.5082291667,2008-05-05,12:11:51
39.9508283,116.3279299,0,0,39573.5082523148,2008-05-05,12:11:53
39.9508199,116.3278199,0,0,39573.508275463,2008-05-05,12:11:55
39.9507999,116.3276866,0,0,39573.5082986111,2008-05-05,12:11:57
39.9507766,116.3275366,0,0,39573.5083217593,2008-05-05,12:11:59
39.95077,116.3273666,0,0,39573.5083449074,2008-05-05,12:12:01
39.9507533,116.3272016,0,0,39573.5083680556,2008-05-05,12:12:03
39.9507349,116.3270249,0,0,39573.5083912037,2008-05-05,12:12:05
39.9507333,116.3268449,0,0,39573.5084143518,2008-05-05,12:12:07
39.9507283,116.3266683,0,0,39573.5084375,2008-05-05,12:12:09
39.950725,116.3265099,0,0,39573.5084606481,2008-05-05,12:12:11
39.9507383,116.3263683,0,0,39573.5084837963,2008-05-05,12:12:13
39.9507466,116.3262283,0,0,39573.5085069444,2008-05-05,12:12:15
39.950755,116.3260833,0,0,39573.5085300926,2008-05-05,12:12:17
39.950755,116.3259216,0,0,39573.5085532407,2008-05-05,12:12:19
39.9507583,116.325735,0,0,39573.5085763889,2008-05-05,12:12:21
39.9507516,116.3255383,0,0,39573.508599537,2008-05-05,12:12:23
39.9507499,116.3253266,0,0,39573.5086226852,2008-05-05,12:12:25
39.9507466,116.3251199,0,0,39573.5086458333,2008-05-05,12:12:27
39.9507433,116.3249083,0,0,39573.5086689815,2008-05-05,12:12:29
39.9507383,116.3246999,0,0,39573.5086921296,2008-05-05,12:12:31
39.9507433,116.324495,0,0,39573.5087152778,2008-05-05,12:12:33
39.9507333,116.3243083,0,0,39573.5087384259,2008-05-05,12:12:35
39.9507266,116.3241116,0,0,39573.5087615741,2008-05-05,12:12:37
39.9507216,116.323905,0,0,39573.5087847222,2008-05-05,12:12:39
39.9506966,116.3236966,0,0,39573.5088078704,2008-05-05,12:12:41
39.9506816,116.3234949,0,0,39573.5088310185,2008-05-05,12:12:43
39.9506766,116.3232933,0,0,39573.5088541667,2008-05-05,12:12:45
39.9506599,116.3230966,0,0,39573.5088773148,2008-05-05,12:12:47
39.9506366,116.3228816,0,0,39573.508900463,2008-05-05,12:12:49
39.9506216,116.3226683,0,0,39573.5089236111,2008-05-05,12:12:51
39.9506066,116.3224599,0,0,39573.5089467593,2008-05-05,12:12:53
39.9505883,116.32226,0,0,39573.5089699074,2008-05-05,12:12:55
39.9505749,116.3220566,0,0,39573.5089930556,2008-05-05,12:12:57
39.95056,116.321845,0,0,39573.5090162037,2008-05-05,12:12:59
39.9505516,116.3216199,0,0,39573.5090393518,2008-05-05,12:13:01
39.9505349,116.3213799,0,0,39573.5090625,2008-05-05,12:13:03
39.9505166,116.3211333,0,0,39573.5090856481,2008-05-05,12:13:05
39.9505083,116.3208966,0,0,39573.5091087963,2008-05-05,12:13:07
39.9505016,116.3206766,0,0,39573.5091319444,2008-05-05,12:13:09
39.95049,116.3204599,0,0,39573.5091550926,2008-05-05,12:13:11
39.9504683,116.3202483,0,0,39573.5091782407,2008-05-05,12:13:13
39.9504483,116.3200316,0,0,39573.5092013889,2008-05-05,12:13:15
39.9504399,116.3198033,0,0,39573.509224537,2008-05-05,12:13:17
39.9504366,116.319575,0,0,39573.5092476852,2008-05-05,12:13:19
39.9504133,116.3193333,0,0,39573.5092708333,2008-05-05,12:13:21
39.9503883,116.3190799,0,0,39573.5092939815,2008-05-05,12:13:23
39.9503849,116.3188449,0,0,39573.5093171296,2008-05-05,12:13:25
39.9503566,116.318595,0,0,39573.5093402778,2008-05-05,12:13:27
39.9503666,116.3183933,0,0,39573.5093634259,2008-05-05,12:13:29
39.9503816,116.3182466,0,0,39573.5093865741,2008-05-05,12:13:31
39.9503849,116.3181499,0,0,39573.5094097222,2008-05-05,12:13:33
39.9504333,116.3180716,0,0,39573.5094328704,2008-05-05,12:13:35
39.9504433,116.3180366,0,0,39573.5094560185,2008-05-05,12:13:37
39.9504683,116.3180049,0,0,39573.5094791667,2008-05-05,12:13:39
39.9505083,116.3179816,0,0,39573.5095023148,2008-05-05,12:13:41
39.9505916,116.3179666,0,0,39573.509525463,2008-05-05,12:13:43
39.9506866,116.3179566,0,0,39573.5095486111,2008-05-05,12:13:45
39.9507849,116.3179533,0,0,39573.5095717593,2008-05-05,12:13:47
39.9509183,116.3179399,0,0,39573.5095949074,2008-05-05,12:13:49
39.9510683,116.3179183,0,0,39573.5096180556,2008-05-05,12:13:51
39.9513266,116.3178916,0,0,39573.5096527778,2008-05-05,12:13:54
39.95161,116.3178683,0,0,39573.5096875,2008-05-05,12:13:57
39.9517883,116.3178716,0,0,39573.5097106481,2008-05-05,12:13:59
39.9519216,116.3178933,0,0,39573.5097337963,2008-05-05,12:14:01
39.9521066,116.3178783,0,0,39573.5097569444,2008-05-05,12:14:03
39.9521066,116.3179516,0,0,39573.5097800926,2008-05-05,12:14:05
39.9520899,116.3180333,0,0,39573.5098032407,2008-05-05,12:14:07
39.9520833,116.3180733,0,0,39573.5098263889,2008-05-05,12:14:09
39.9520883,116.3181233,0,0,39573.509849537,2008-05-05,12:14:11
39.9521133,116.3181366,0,0,39573.5098842593,2008-05-05,12:14:14
39.9521016,116.3181666,0,0,39573.5099421296,2008-05-05,12:14:19
39.9520866,116.3181733,0,0,39573.51,2008-05-05,12:14:24
39.9520633,116.3181733,0,0,39573.5100231481,2008-05-05,12:14:26
39.9520633,116.3181733,0,0,39573.5100578704,2008-05-05,12:14:29
39.9520683,116.3181683,0,0,39573.5100810185,2008-05-05,12:14:31
39.9520799,116.3181583,0,0,39573.5101041667,2008-05-05,12:14:33
39.9520749,116.3181549,0,0,39573.510162037,2008-05-05,12:14:38
39.9520749,116.3181549,0,0,39573.5102199074,2008-05-05,12:14:43
39.9520749,116.3181549,0,0,39573.5102777778,2008-05-05,12:14:48
39.9520749,116.3181549,0,0,39573.5103125,2008-05-05,12:14:51
39.9520749,116.3181616,0,0,39573.5103356481,2008-05-05,12:14:53
39.9520083,116.3180266,0,0,39573.5103935185,2008-05-05,12:14:58
39.9520083,116.3180433,0,0,39573.5104166667,2008-05-05,12:15:00
39.9520199,116.3180949,0,0,39573.510474537,2008-05-05,12:15:05
39.9520433,116.3181833,0,0,39573.5105324074,2008-05-05,12:15:10
39.9520599,116.31823,0,0,39573.5105555556,2008-05-05,12:15:12
39.95207,116.3182399,0,0,39573.5105787037,2008-05-05,12:15:14
39.9520733,116.3182249,0,0,39573.5106018518,2008-05-05,12:15:16
39.9520466,116.3182116,0,0,39573.5106597222,2008-05-05,12:15:21
39.9520666,116.3180783,0,0,39573.5107175926,2008-05-05,12:15:26
39.95207,116.3180399,0,0,39573.5107407407,2008-05-05,12:15:28
39.9520666,116.3179933,0,0,39573.5107638889,2008-05-05,12:15:30
39.9520599,116.317985,0,0,39573.510787037,2008-05-05,12:15:32
39.95204,116.3179933,0,0,39573.5108101852,2008-05-05,12:15:34
39.9520233,116.3179916,0,0,39573.5108333333,2008-05-05,12:15:36
39.9520083,116.3179749,0,0,39573.5108564815,2008-05-05,12:15:38
39.9520049,116.3179433,0,0,39573.5108796296,2008-05-05,12:15:40
39.952015,116.3178616,0,0,39573.5109027778,2008-05-05,12:15:42
39.95203,116.3177666,0,0,39573.5109259259,2008-05-05,12:15:44
39.9520249,116.3177316,0,0,39573.5109490741,2008-05-05,12:15:46
39.9520183,116.3176799,0,0,39573.5109722222,2008-05-05,12:15:48
39.9519949,116.3175949,0,0,39573.5109953704,2008-05-05,12:15:50
39.9519616,116.3175883,0,0,39573.5110185185,2008-05-05,12:15:52
39.9519499,116.3175799,0,0,39573.5110416667,2008-05-05,12:15:54
39.9519316,116.3175716,0,0,39573.5110648148,2008-05-05,12:15:56
39.9519216,116.317565,0,0,39573.511087963,2008-05-05,12:15:58
39.9519216,116.3171416,0,0,39573.5111226852,2008-05-05,12:16:01
