# Supplementary material for: Research on differential privacy protection method based on user tendency
Source: PLoS One. 2023 Oct 26;18(10):e0288823. doi: 10.1371/journal.pone.0288823 (PMC10602288; doi:10.1371/journal.pone.0288823)
Supplement: S4 Data — (ZIP) [file pone.0288823.s004.zip › Data 5-4/112/Trajectory/20080506122439.plt]

Geolife trajectory
WGS 84
Altitude is in Feet
Reserved 3
0,2,255,My Track,0,0,2,8421376
0
39.9741583,116.3273766,0,0,39574.5171180556,2008-05-06,12:24:39
39.9741533,116.3273716,0,0,39574.5171296296,2008-05-06,12:24:40
39.9741483,116.3273649,0,0,39574.5171875,2008-05-06,12:24:45
39.9741483,116.3273649,0,0,39574.5172222222,2008-05-06,12:24:48
39.9741516,116.3273649,0,0,39574.5172453704,2008-05-06,12:24:50
39.974225,116.3273283,0,0,39574.5173032407,2008-05-06,12:24:55
39.9742516,116.3273416,0,0,39574.5173263889,2008-05-06,12:24:57
39.9742716,116.3273533,0,0,39574.517349537,2008-05-06,12:24:59
39.9743049,116.327345,0,0,39574.5173726852,2008-05-06,12:25:01
39.9743166,116.3273433,0,0,39574.5173958333,2008-05-06,12:25:03
39.9743466,116.3273349,0,0,39574.5174537037,2008-05-06,12:25:08
39.9743433,116.327395,0,0,39574.5174768518,2008-05-06,12:25:10
39.9743566,116.3273633,0,0,39574.5175,2008-05-06,12:25:12
39.9743749,116.3273499,0,0,39574.5175231481,2008-05-06,12:25:14
39.9744033,116.3273349,0,0,39574.5175462963,2008-05-06,12:25:16
39.974425,116.3273349,0,0,39574.5175694444,2008-05-06,12:25:18
39.9744516,116.3273316,0,0,39574.5175925926,2008-05-06,12:25:20
39.9745066,116.327305,0,0,39574.5176157407,2008-05-06,12:25:22
39.9745266,116.32731,0,0,39574.5176388889,2008-05-06,12:25:24
39.9745516,116.3273166,0,0,39574.517662037,2008-05-06,12:25:26
39.974575,116.327325,0,0,39574.5176851852,2008-05-06,12:25:28
39.9745866,116.3273466,0,0,39574.5177083333,2008-05-06,12:25:30
39.9746083,116.3273716,0,0,39574.5177314815,2008-05-06,12:25:32
39.974635,116.3273866,0,0,39574.5177546296,2008-05-06,12:25:34
39.974685,116.3273716,0,0,39574.5177777778,2008-05-06,12:25:36
39.9747183,116.3273349,0,0,39574.5178009259,2008-05-06,12:25:38
39.9747499,116.3273133,0,0,39574.5178240741,2008-05-06,12:25:40
39.9747766,116.3273016,0,0,39574.5178472222,2008-05-06,12:25:42
39.9748199,116.3273016,0,0,39574.5178703704,2008-05-06,12:25:44
39.9748533,116.3272933,0,0,39574.5178935185,2008-05-06,12:25:46
39.9748566,116.3273083,0,0,39574.5179166667,2008-05-06,12:25:48
39.97487,116.3273066,0,0,39574.5179398148,2008-05-06,12:25:50
39.9749383,116.3273183,0,0,39574.5179976852,2008-05-06,12:25:55
39.9749716,116.3273266,0,0,39574.5180208333,2008-05-06,12:25:57
39.9749933,116.3273483,0,0,39574.5180439815,2008-05-06,12:25:59
39.9750116,116.3273816,0,0,39574.5180671296,2008-05-06,12:26:01
39.9750333,116.3274049,0,0,39574.5180902778,2008-05-06,12:26:03
39.9750516,116.3274183,0,0,39574.5181134259,2008-05-06,12:26:05
39.9750533,116.3274216,0,0,39574.5181365741,2008-05-06,12:26:07
39.9750566,116.3274216,0,0,39574.5181944444,2008-05-06,12:26:12
39.9750566,116.3274216,0,0,39574.5182523148,2008-05-06,12:26:17
39.9750566,116.3274216,0,0,39574.5183101852,2008-05-06,12:26:22
39.9750566,116.3274216,0,0,39574.5183680556,2008-05-06,12:26:27
39.9750566,116.3274216,0,0,39574.5184027778,2008-05-06,12:26:30
39.9750566,116.3274216,0,0,39574.5184259259,2008-05-06,12:26:32
39.9750633,116.3274633,0,0,39574.5184837963,2008-05-06,12:26:37
39.9750633,116.3274833,0,0,39574.5185069444,2008-05-06,12:26:39
39.975065,116.3275099,0,0,39574.5185300926,2008-05-06,12:26:41
39.9750633,116.3275433,0,0,39574.5185532407,2008-05-06,12:26:43
39.9750583,116.3275649,0,0,39574.5185763889,2008-05-06,12:26:45
39.975055,116.3275966,0,0,39574.518599537,2008-05-06,12:26:47
39.9750566,116.3276249,0,0,39574.5186226852,2008-05-06,12:26:49
39.9750583,116.3276449,0,0,39574.5186458333,2008-05-06,12:26:51
39.9750583,116.327675,0,0,39574.5186689815,2008-05-06,12:26:53
39.9750616,116.3277066,0,0,39574.5186921296,2008-05-06,12:26:55
39.97507,116.3277166,0,0,39574.5187152778,2008-05-06,12:26:57
39.9750666,116.3277183,0,0,39574.5187384259,2008-05-06,12:26:59
39.9750599,116.3277033,0,0,39574.5187962963,2008-05-06,12:27:04
39.975065,116.3277316,0,0,39574.5188541667,2008-05-06,12:27:09
39.97507,116.3277533,0,0,39574.5188773148,2008-05-06,12:27:11
39.9750766,116.3277933,0,0,39574.518900463,2008-05-06,12:27:13
39.9750816,116.3278349,0,0,39574.5189236111,2008-05-06,12:27:15
39.9750916,116.3278516,0,0,39574.5189467593,2008-05-06,12:27:17
39.9751133,116.3278516,0,0,39574.5189699074,2008-05-06,12:27:19
39.9751333,116.3278533,0,0,39574.5189930556,2008-05-06,12:27:21
39.9751433,116.3278599,0,0,39574.5190162037,2008-05-06,12:27:23
39.9751666,116.3278616,0,0,39574.5190393519,2008-05-06,12:27:25
39.97519,116.3278616,0,0,39574.5190625,2008-05-06,12:27:27
39.9752149,116.32785,0,0,39574.5190856481,2008-05-06,12:27:29
39.9752533,116.3278366,0,0,39574.5191087963,2008-05-06,12:27:31
39.9752699,116.3278399,0,0,39574.5191319444,2008-05-06,12:27:33
39.9752949,116.3278366,0,0,39574.5191550926,2008-05-06,12:27:35
39.9753283,116.3278366,0,0,39574.5191782407,2008-05-06,12:27:37
39.9753633,116.3278616,0,0,39574.5192013889,2008-05-06,12:27:39
39.9753866,116.3278899,0,0,39574.519224537,2008-05-06,12:27:41
39.9753983,116.3279366,0,0,39574.5192476852,2008-05-06,12:27:43
39.9753816,116.3279533,0,0,39574.5192708333,2008-05-06,12:27:45
39.9753733,116.3280016,0,0,39574.5192939815,2008-05-06,12:27:47
39.9753716,116.3280583,0,0,39574.5193171296,2008-05-06,12:27:49
39.9753683,116.32811,0,0,39574.5193402778,2008-05-06,12:27:51
39.9753683,116.3281483,0,0,39574.5193634259,2008-05-06,12:27:53
39.9753616,116.3281849,0,0,39574.5193865741,2008-05-06,12:27:55
39.9753633,116.3282249,0,0,39574.5194097222,2008-05-06,12:27:57
39.9753516,116.3282766,0,0,39574.5194328704,2008-05-06,12:27:59
39.97535,116.32832,0,0,39574.5194560185,2008-05-06,12:28:01
39.975345,116.328355,0,0,39574.5194791667,2008-05-06,12:28:03
39.9753516,116.3284033,0,0,39574.5195023148,2008-05-06,12:28:05
39.9753516,116.3284433,0,0,39574.519525463,2008-05-06,12:28:07
39.9753616,116.328495,0,0,39574.5195833333,2008-05-06,12:28:12
39.9753583,116.3285499,0,0,39574.5196064815,2008-05-06,12:28:14
39.97535,116.3285866,0,0,39574.5196296296,2008-05-06,12:28:16
39.9753433,116.3286266,0,0,39574.5196527778,2008-05-06,12:28:18
39.9753416,116.3286716,0,0,39574.5196759259,2008-05-06,12:28:20
39.9753283,116.3287166,0,0,39574.5196990741,2008-05-06,12:28:22
39.9753399,116.32874,0,0,39574.5197222222,2008-05-06,12:28:24
39.9753416,116.3287433,0,0,39574.5197453704,2008-05-06,12:28:26
39.9753333,116.3287733,0,0,39574.5197685185,2008-05-06,12:28:28
39.9753249,116.3288233,0,0,39574.5197916667,2008-05-06,12:28:30
39.9753266,116.3288466,0,0,39574.5198148148,2008-05-06,12:28:32
39.9753249,116.3288466,0,0,39574.519837963,2008-05-06,12:28:34
39.97533,116.3288366,0,0,39574.5198611111,2008-05-06,12:28:36
39.9753333,116.3288683,0,0,39574.5198842593,2008-05-06,12:28:38
39.975335,116.3289183,0,0,39574.5199074074,2008-05-06,12:28:40
39.9753416,116.3289683,0,0,39574.5199305556,2008-05-06,12:28:42
39.9753399,116.3290166,0,0,39574.5199537037,2008-05-06,12:28:44
39.975345,116.3290683,0,0,39574.5199768519,2008-05-06,12:28:46
39.9753466,116.3290999,0,0,39574.52,2008-05-06,12:28:48
39.9753383,116.32914,0,0,39574.5200231481,2008-05-06,12:28:50
39.975345,116.3291916,0,0,39574.5200462963,2008-05-06,12:28:52
39.9753566,116.3292149,0,0,39574.5200694444,2008-05-06,12:28:54
39.975345,116.3292316,0,0,39574.5200925926,2008-05-06,12:28:56
39.9753333,116.3292499,0,0,39574.5201157407,2008-05-06,12:28:58
39.975335,116.3293449,0,0,39574.5201736111,2008-05-06,12:29:03
39.97532,116.3294266,0,0,39574.5201967593,2008-05-06,12:29:05
39.9753099,116.3294883,0,0,39574.5202199074,2008-05-06,12:29:07
39.9753116,116.3294983,0,0,39574.5202430556,2008-05-06,12:29:09
39.9753166,116.3295166,0,0,39574.5202662037,2008-05-06,12:29:11
39.97532,116.3295483,0,0,39574.5202893519,2008-05-06,12:29:13
39.9753033,116.3296183,0,0,39574.5203472222,2008-05-06,12:29:18
39.9752983,116.3296783,0,0,39574.5203703704,2008-05-06,12:29:20
39.9752999,116.3297099,0,0,39574.5203935185,2008-05-06,12:29:22
39.9753083,116.329735,0,0,39574.5204166667,2008-05-06,12:29:24
39.9753033,116.3297666,0,0,39574.5204398148,2008-05-06,12:29:26
39.9753033,116.3297949,0,0,39574.520462963,2008-05-06,12:29:28
39.9753016,116.3298166,0,0,39574.5204861111,2008-05-06,12:29:30
39.9753016,116.3298383,0,0,39574.5205092593,2008-05-06,12:29:32
39.9752983,116.3298666,0,0,39574.5205324074,2008-05-06,12:29:34
39.9752883,116.3298999,0,0,39574.5205555556,2008-05-06,12:29:36
39.9752849,116.3299416,0,0,39574.5205787037,2008-05-06,12:29:38
39.97529,116.3299733,0,0,39574.5206018519,2008-05-06,12:29:40
39.9752999,116.3300199,0,0,39574.520625,2008-05-06,12:29:42
39.9753099,116.3300566,0,0,39574.5206481481,2008-05-06,12:29:44
39.9753216,116.3300449,0,0,39574.5206712963,2008-05-06,12:29:46
39.9753266,116.3300699,0,0,39574.5206944444,2008-05-06,12:29:48
39.9753249,116.3301133,0,0,39574.5207175926,2008-05-06,12:29:50
39.97532,116.3301583,0,0,39574.5207407407,2008-05-06,12:29:52
39.9753266,116.3301783,0,0,39574.5207638889,2008-05-06,12:29:54
39.9753433,116.3302849,0,0,39574.5208217593,2008-05-06,12:29:59
39.975335,116.330345,0,0,39574.5208449074,2008-05-06,12:30:01
39.9753266,116.330395,0,0,39574.5208680556,2008-05-06,12:30:03
39.9753216,116.33043,0,0,39574.5208912037,2008-05-06,12:30:05
39.9753166,116.3304566,0,0,39574.5209143519,2008-05-06,12:30:07
39.9753099,116.3304749,0,0,39574.5209375,2008-05-06,12:30:09
39.9753166,116.3304983,0,0,39574.5209606481,2008-05-06,12:30:11
39.975335,116.3305133,0,0,39574.5209837963,2008-05-06,12:30:13
39.9753483,116.3305399,0,0,39574.5210069444,2008-05-06,12:30:15
39.9753566,116.3305683,0,0,39574.5210300926,2008-05-06,12:30:17
39.97536,116.3306016,0,0,39574.5210532407,2008-05-06,12:30:19
39.9753633,116.3306216,0,0,39574.5210763889,2008-05-06,12:30:21
39.9753816,116.3306366,0,0,39574.521099537,2008-05-06,12:30:23
39.9754033,116.330625,0,0,39574.5211226852,2008-05-06,12:30:25
39.9754116,116.3306499,0,0,39574.5211458333,2008-05-06,12:30:27
39.9754216,116.3306699,0,0,39574.5211689815,2008-05-06,12:30:29
39.9754316,116.3307049,0,0,39574.5211921296,2008-05-06,12:30:31
39.9754283,116.3307366,0,0,39574.5212152778,2008-05-06,12:30:33
39.9754249,116.3307766,0,0,39574.5212384259,2008-05-06,12:30:35
39.9754216,116.3308183,0,0,39574.5212615741,2008-05-06,12:30:37
39.9754283,116.3308533,0,0,39574.5212847222,2008-05-06,12:30:39
39.9754383,116.3308999,0,0,39574.5213078704,2008-05-06,12:30:41
39.9754799,116.330885,0,0,39574.5213310185,2008-05-06,12:30:43
39.9755016,116.3309016,0,0,39574.5213541667,2008-05-06,12:30:45
39.9755283,116.3308933,0,0,39574.5213773148,2008-05-06,12:30:47
39.97556,116.330885,0,0,39574.521400463,2008-05-06,12:30:49
39.9756333,116.3308783,0,0,39574.5214236111,2008-05-06,12:30:51
39.9756866,116.3308833,0,0,39574.5214467593,2008-05-06,12:30:53
39.975725,116.330905,0,0,39574.5214699074,2008-05-06,12:30:55
39.9757566,116.3308949,0,0,39574.5214930556,2008-05-06,12:30:57
39.9757766,116.3308866,0,0,39574.5215162037,2008-05-06,12:30:59
39.9757816,116.3308749,0,0,39574.5215393519,2008-05-06,12:31:01
39.9757866,116.3308616,0,0,39574.5215972222,2008-05-06,12:31:06
39.9757816,116.33085,0,0,39574.5216550926,2008-05-06,12:31:11
39.9757666,116.3308433,0,0,39574.521712963,2008-05-06,12:31:16
39.975765,116.33078,0,0,39574.5217361111,2008-05-06,12:31:18
39.9757933,116.3307633,0,0,39574.5217592593,2008-05-06,12:31:20
