# Supplementary material for: Research on differential privacy protection method based on user tendency
Source: PLoS One. 2023 Oct 26;18(10):e0288823. doi: 10.1371/journal.pone.0288823 (PMC10602288; doi:10.1371/journal.pone.0288823)
Supplement: S4 Data — (ZIP) [file pone.0288823.s004.zip › Data 5-4/112/Trajectory/20080507022010.plt]

Geolife trajectory
WGS 84
Altitude is in Feet
Reserved 3
0,2,255,My Track,0,0,2,8421376
0
39.9754433,116.3305583,0,0,39575.097337963,2008-05-07,02:20:10
39.9754433,116.3305583,0,0,39575.097349537,2008-05-07,02:20:11
39.9754433,116.3305583,0,0,39575.0973842593,2008-05-07,02:20:14
39.9754433,116.3305583,0,0,39575.0974074074,2008-05-07,02:20:16
39.975445,116.3305399,0,0,39575.0974652778,2008-05-07,02:20:21
39.9754283,116.3304966,0,0,39575.0974884259,2008-05-07,02:20:23
39.9754133,116.3304783,0,0,39575.0975115741,2008-05-07,02:20:25
39.9753816,116.3304566,0,0,39575.0975347222,2008-05-07,02:20:27
39.97536,116.3304333,0,0,39575.0975578704,2008-05-07,02:20:29
39.9753366,116.3303866,0,0,39575.0975810185,2008-05-07,02:20:31
39.9753166,116.3303233,0,0,39575.0976041667,2008-05-07,02:20:33
39.9753149,116.3302633,0,0,39575.0976273148,2008-05-07,02:20:35
39.975305,116.3302383,0,0,39575.097650463,2008-05-07,02:20:37
39.97529,116.3302133,0,0,39575.0976736111,2008-05-07,02:20:39
39.9752583,116.3301749,0,0,39575.0976967593,2008-05-07,02:20:41
39.9752383,116.3301416,0,0,39575.0977199074,2008-05-07,02:20:43
39.9752266,116.3301233,0,0,39575.0977430556,2008-05-07,02:20:45
39.9752116,116.3301316,0,0,39575.0977662037,2008-05-07,02:20:47
39.9752016,116.3301299,0,0,39575.0977893519,2008-05-07,02:20:49
39.9752116,116.3301299,0,0,39575.0978125,2008-05-07,02:20:51
39.9752149,116.3301149,0,0,39575.0978356482,2008-05-07,02:20:53
39.9752166,116.3300383,0,0,39575.0978587963,2008-05-07,02:20:55
39.9752383,116.3299999,0,0,39575.0978819444,2008-05-07,02:20:57
39.9752483,116.3299749,0,0,39575.0979050926,2008-05-07,02:20:59
39.9752416,116.3299483,0,0,39575.0979282407,2008-05-07,02:21:01
39.9752333,116.3298949,0,0,39575.0979513889,2008-05-07,02:21:03
39.9752299,116.3298716,0,0,39575.097974537,2008-05-07,02:21:05
39.97521,116.3298316,0,0,39575.0979976852,2008-05-07,02:21:07
39.97521,116.3297783,0,0,39575.0980208333,2008-05-07,02:21:09
39.9752183,116.3297216,0,0,39575.0980439815,2008-05-07,02:21:11
39.9752416,116.329665,0,0,39575.0980671296,2008-05-07,02:21:13
39.9752699,116.3296016,0,0,39575.0980902778,2008-05-07,02:21:15
39.9752699,116.329575,0,0,39575.0981134259,2008-05-07,02:21:17
39.9752766,116.3295366,0,0,39575.0981365741,2008-05-07,02:21:19
39.9752766,116.3295133,0,0,39575.0981597222,2008-05-07,02:21:21
39.9752816,116.3294749,0,0,39575.0981828704,2008-05-07,02:21:23
39.9753099,116.3294299,0,0,39575.0982060185,2008-05-07,02:21:25
39.9753266,116.329385,0,0,39575.0982291667,2008-05-07,02:21:27
39.9753283,116.32935,0,0,39575.0982523148,2008-05-07,02:21:29
39.9753399,116.3293266,0,0,39575.098275463,2008-05-07,02:21:31
39.9753316,116.3293016,0,0,39575.0982986111,2008-05-07,02:21:33
39.9753366,116.3292716,0,0,39575.0983217593,2008-05-07,02:21:35
39.9753383,116.3292399,0,0,39575.0983449074,2008-05-07,02:21:37
39.9753383,116.3292133,0,0,39575.0983680556,2008-05-07,02:21:39
39.9753366,116.3291916,0,0,39575.0983912037,2008-05-07,02:21:41
39.9753233,116.32921,0,0,39575.0984143519,2008-05-07,02:21:43
39.9753149,116.3292199,0,0,39575.0984375,2008-05-07,02:21:45
39.9753183,116.3292116,0,0,39575.0984606481,2008-05-07,02:21:47
39.97532,116.3291783,0,0,39575.0984837963,2008-05-07,02:21:49
39.9753216,116.3291349,0,0,39575.0985069444,2008-05-07,02:21:51
39.9753216,116.3290716,0,0,39575.0985300926,2008-05-07,02:21:53
39.9753166,116.32902,0,0,39575.0985532407,2008-05-07,02:21:55
39.9753099,116.3289733,0,0,39575.0985763889,2008-05-07,02:21:57
39.9753133,116.3289416,0,0,39575.098599537,2008-05-07,02:21:59
39.9753149,116.3289216,0,0,39575.0986226852,2008-05-07,02:22:01
39.9753216,116.3288933,0,0,39575.0986458333,2008-05-07,02:22:03
39.9753249,116.3288833,0,0,39575.0986689815,2008-05-07,02:22:05
39.9753183,116.3288816,0,0,39575.0986921296,2008-05-07,02:22:07
39.97532,116.32886,0,0,39575.0987152778,2008-05-07,02:22:09
39.975335,116.3288366,0,0,39575.0987384259,2008-05-07,02:22:11
39.9753266,116.3288199,0,0,39575.0987615741,2008-05-07,02:22:13
39.97533,116.3287716,0,0,39575.0987847222,2008-05-07,02:22:15
39.9753399,116.3287349,0,0,39575.0988078704,2008-05-07,02:22:17
39.9753566,116.3286966,0,0,39575.0988310185,2008-05-07,02:22:19
39.9753666,116.3286433,0,0,39575.0988541667,2008-05-07,02:22:21
39.9753833,116.3286,0,0,39575.0988773148,2008-05-07,02:22:23
39.9753783,116.3285749,0,0,39575.098900463,2008-05-07,02:22:25
39.9753783,116.3285399,0,0,39575.0989236111,2008-05-07,02:22:27
39.9753699,116.3284849,0,0,39575.0989467593,2008-05-07,02:22:29
39.9753666,116.3284333,0,0,39575.0989699074,2008-05-07,02:22:31
39.9753716,116.3283849,0,0,39575.0989930556,2008-05-07,02:22:33
39.9753716,116.3283466,0,0,39575.0990162037,2008-05-07,02:22:35
39.9753666,116.3283116,0,0,39575.0990393519,2008-05-07,02:22:37
39.9753649,116.3282949,0,0,39575.0990625,2008-05-07,02:22:39
39.9753633,116.3282799,0,0,39575.0990856481,2008-05-07,02:22:41
39.97536,116.3282549,0,0,39575.0991087963,2008-05-07,02:22:43
39.975345,116.3282383,0,0,39575.0991319444,2008-05-07,02:22:45
39.9753316,116.3282,0,0,39575.0991550926,2008-05-07,02:22:47
39.9753383,116.328165,0,0,39575.0991782407,2008-05-07,02:22:49
39.9753416,116.3281116,0,0,39575.0992013889,2008-05-07,02:22:51
39.9753216,116.3280633,0,0,39575.099224537,2008-05-07,02:22:53
39.9753166,116.32806,0,0,39575.0992476852,2008-05-07,02:22:55
39.9753316,116.3280433,0,0,39575.0992708333,2008-05-07,02:22:57
39.9753533,116.3280066,0,0,39575.0992939815,2008-05-07,02:22:59
39.9753566,116.3280149,0,0,39575.0993171296,2008-05-07,02:23:01
39.97535,116.3280066,0,0,39575.0993402778,2008-05-07,02:23:03
39.9753516,116.327955,0,0,39575.0993634259,2008-05-07,02:23:05
39.97536,116.32792,0,0,39575.0993865741,2008-05-07,02:23:07
39.9753533,116.3278666,0,0,39575.0994097222,2008-05-07,02:23:09
39.9753316,116.3278566,0,0,39575.0994328704,2008-05-07,02:23:11
39.9753016,116.3278466,0,0,39575.0994560185,2008-05-07,02:23:13
39.9752733,116.3278349,0,0,39575.0994791667,2008-05-07,02:23:15
39.9752483,116.3278233,0,0,39575.0995023148,2008-05-07,02:23:17
39.9752233,116.3278133,0,0,39575.099525463,2008-05-07,02:23:19
39.9751983,116.3278033,0,0,39575.0995486111,2008-05-07,02:23:21
39.9751749,116.3277966,0,0,39575.0995717593,2008-05-07,02:23:23
39.97515,116.3277916,0,0,39575.0995949074,2008-05-07,02:23:25
39.9751233,116.3277849,0,0,39575.0996180556,2008-05-07,02:23:27
39.9750983,116.3277733,0,0,39575.0996412037,2008-05-07,02:23:29
39.9750766,116.3277549,0,0,39575.0996643519,2008-05-07,02:23:31
39.975055,116.3277333,0,0,39575.0996875,2008-05-07,02:23:33
39.9750333,116.3277149,0,0,39575.0997106481,2008-05-07,02:23:35
39.9750133,116.3276949,0,0,39575.0997337963,2008-05-07,02:23:37
39.9750033,116.3276633,0,0,39575.0997569444,2008-05-07,02:23:39
39.975,116.3276283,0,0,39575.0997800926,2008-05-07,02:23:41
39.9750033,116.3275833,0,0,39575.0998032407,2008-05-07,02:23:43
39.975,116.3275549,0,0,39575.0998263889,2008-05-07,02:23:45
39.975055,116.3274316,0,0,39575.0998611111,2008-05-07,02:23:48
39.97505,116.327395,0,0,39575.0998842593,2008-05-07,02:23:50
39.9750316,116.3273766,0,0,39575.0999074074,2008-05-07,02:23:52
39.9750216,116.3273549,0,0,39575.0999305556,2008-05-07,02:23:54
39.97501,116.3273299,0,0,39575.0999537037,2008-05-07,02:23:56
39.9749916,116.3273116,0,0,39575.0999768519,2008-05-07,02:23:58
39.9749716,116.3272933,0,0,39575.1,2008-05-07,02:24:00
39.9749499,116.3272766,0,0,39575.1000231481,2008-05-07,02:24:02
39.974915,116.3272783,0,0,39575.1000462963,2008-05-07,02:24:04
39.9748883,116.3272766,0,0,39575.1000694444,2008-05-07,02:24:06
39.9748566,116.3272816,0,0,39575.1000925926,2008-05-07,02:24:08
39.9748216,116.3272866,0,0,39575.1001157407,2008-05-07,02:24:10
39.9747883,116.3272883,0,0,39575.1001388889,2008-05-07,02:24:12
39.9747583,116.3272849,0,0,39575.100162037,2008-05-07,02:24:14
39.97473,116.32729,0,0,39575.1001851852,2008-05-07,02:24:16
39.9747033,116.3272949,0,0,39575.1002083333,2008-05-07,02:24:18
39.9746783,116.327305,0,0,39575.1002314815,2008-05-07,02:24:20
39.9746516,116.3273149,0,0,39575.1002546296,2008-05-07,02:24:22
39.974635,116.3273083,0,0,39575.1002777778,2008-05-07,02:24:24
39.9746116,116.32731,0,0,39575.1003009259,2008-05-07,02:24:26
39.9745916,116.327305,0,0,39575.1003240741,2008-05-07,02:24:28
39.9745783,116.3272883,0,0,39575.1003472222,2008-05-07,02:24:30
39.974545,116.32727,0,0,39575.1003703704,2008-05-07,02:24:32
39.9745283,116.32722,0,0,39575.1003935185,2008-05-07,02:24:34
39.9745083,116.3271949,0,0,39575.1004166667,2008-05-07,02:24:36
39.9744883,116.3271916,0,0,39575.1004398148,2008-05-07,02:24:38
39.9744633,116.3272283,0,0,39575.100462963,2008-05-07,02:24:40
39.9744316,116.3272833,0,0,39575.1004861111,2008-05-07,02:24:42
39.9744033,116.3273783,0,0,39575.1005092593,2008-05-07,02:24:44
39.9743933,116.3273983,0,0,39575.1005324074,2008-05-07,02:24:46
39.9743833,116.3274333,0,0,39575.1005555556,2008-05-07,02:24:48
39.9743749,116.3274083,0,0,39575.1005787037,2008-05-07,02:24:50
39.974355,116.3273983,0,0,39575.1006018519,2008-05-07,02:24:52
39.97434,116.3273583,0,0,39575.100625,2008-05-07,02:24:54
39.97431,116.3273266,0,0,39575.1006481481,2008-05-07,02:24:56
39.974265,116.32727,0,0,39575.1006828704,2008-05-07,02:24:59
39.9742299,116.3272933,0,0,39575.1007060185,2008-05-07,02:25:01
39.9742283,116.3272616,0,0,39575.1007291667,2008-05-07,02:25:03
39.9742416,116.3272249,0,0,39575.1007523148,2008-05-07,02:25:05
39.9742533,116.3271899,0,0,39575.100775463,2008-05-07,02:25:07
39.9743033,116.3271399,0,0,39575.1007986111,2008-05-07,02:25:09
39.9743366,116.3270866,0,0,39575.1008217593,2008-05-07,02:25:11
39.9743599,116.3270333,0,0,39575.1008449074,2008-05-07,02:25:13
39.9743416,116.326995,0,0,39575.1008680556,2008-05-07,02:25:15
39.9742666,116.326975,0,0,39575.1008912037,2008-05-07,02:25:17
39.9742083,116.3269633,0,0,39575.1009143519,2008-05-07,02:25:19
39.9741666,116.3269333,0,0,39575.1009375,2008-05-07,02:25:21
39.9741283,116.3268233,0,0,39575.1010185185,2008-05-07,02:25:28
39.974125,116.3268466,0,0,39575.1010416667,2008-05-07,02:25:30
39.9741283,116.3268433,0,0,39575.1010648148,2008-05-07,02:25:32
39.9741633,116.3268233,0,0,39575.101087963,2008-05-07,02:25:34
39.9741649,116.3268383,0,0,39575.1011111111,2008-05-07,02:25:36
39.9741783,116.3268283,0,0,39575.1011342593,2008-05-07,02:25:38
39.9742,116.3268083,0,0,39575.1011921296,2008-05-07,02:25:43
39.9742183,116.3268133,0,0,39575.10125,2008-05-07,02:25:48
39.9742033,116.326785,0,0,39575.1013078704,2008-05-07,02:25:53
39.9742466,116.3267583,0,0,39575.1013310185,2008-05-07,02:25:55
39.9743199,116.3267216,0,0,39575.1013541667,2008-05-07,02:25:57
39.9743733,116.3266899,0,0,39575.1013773148,2008-05-07,02:25:59
39.9744449,116.3266333,0,0,39575.101400463,2008-05-07,02:26:01
39.9737249,116.3252899,0,0,39575.1017361111,2008-05-07,02:26:30
39.9737416,116.3256083,0,0,39575.1017592593,2008-05-07,02:26:32
39.9737083,116.3259083,0,0,39575.1017824074,2008-05-07,02:26:34
39.9734916,116.3267599,0,0,39575.1018171296,2008-05-07,02:26:37
39.9734183,116.32713,0,0,39575.1018402778,2008-05-07,02:26:39
39.97336,116.3274633,0,0,39575.1018634259,2008-05-07,02:26:41
39.9732616,116.3277616,0,0,39575.1018865741,2008-05-07,02:26:43
39.9731483,116.3278949,0,0,39575.1019097222,2008-05-07,02:26:45
39.9730533,116.3279883,0,0,39575.1019328704,2008-05-07,02:26:47
39.9729816,116.3280516,0,0,39575.1019560185,2008-05-07,02:26:49
39.972925,116.3280849,0,0,39575.1019791667,2008-05-07,02:26:51
39.9728733,116.3281216,0,0,39575.1020023148,2008-05-07,02:26:53
39.9728299,116.3281216,0,0,39575.102025463,2008-05-07,02:26:55
39.9727916,116.3281316,0,0,39575.1020486111,2008-05-07,02:26:57
39.9727433,116.3280016,0,0,39575.1020717593,2008-05-07,02:26:59
39.9727183,116.3279633,0,0,39575.1020949074,2008-05-07,02:27:01
39.9726866,116.3279166,0,0,39575.1021180556,2008-05-07,02:27:03
39.9726599,116.3278766,0,0,39575.1021412037,2008-05-07,02:27:05
39.9726383,116.3278549,0,0,39575.1021643518,2008-05-07,02:27:07
39.9725883,116.3278233,0,0,39575.1021875,2008-05-07,02:27:09
39.97253,116.327795,0,0,39575.1022106481,2008-05-07,02:27:11
39.9724866,116.3276599,0,0,39575.1022337963,2008-05-07,02:27:13
39.9724516,116.3275516,0,0,39575.1022569444,2008-05-07,02:27:15
39.9724249,116.3274049,0,0,39575.1022800926,2008-05-07,02:27:17
39.9723849,116.3272166,0,0,39575.1023032407,2008-05-07,02:27:19
39.9723583,116.3271249,0,0,39575.1023263889,2008-05-07,02:27:21
39.9723366,116.3270183,0,0,39575.102349537,2008-05-07,02:27:23
39.9723249,116.3269466,0,0,39575.1023726852,2008-05-07,02:27:25
39.9723483,116.3269149,0,0,39575.1023958333,2008-05-07,02:27:27
39.972375,116.3269083,0,0,39575.1024189815,2008-05-07,02:27:29
39.972405,116.3269116,0,0,39575.1024421296,2008-05-07,02:27:31
39.9724316,116.3269066,0,0,39575.1024652778,2008-05-07,02:27:33
39.9724533,116.326905,0,0,39575.1024884259,2008-05-07,02:27:35
39.97249,116.3268583,0,0,39575.1025115741,2008-05-07,02:27:37
39.9725183,116.3268116,0,0,39575.1025347222,2008-05-07,02:27:39
39.9725316,116.3267733,0,0,39575.1025578704,2008-05-07,02:27:41
39.9725399,116.3267449,0,0,39575.1025810185,2008-05-07,02:27:43
39.9725483,116.3267466,0,0,39575.1026041667,2008-05-07,02:27:45
39.9725333,116.3267383,0,0,39575.1026273148,2008-05-07,02:27:47
39.9725066,116.3267699,0,0,39575.102650463,2008-05-07,02:27:49
39.9725133,116.3267666,0,0,39575.1026736111,2008-05-07,02:27:51
39.9725133,116.3266783,0,0,39575.1026967593,2008-05-07,02:27:53
39.9724966,116.3266349,0,0,39575.1027199074,2008-05-07,02:27:55
39.9724616,116.3266016,0,0,39575.1027430556,2008-05-07,02:27:57
39.9724316,116.3265716,0,0,39575.1027662037,2008-05-07,02:27:59
39.9724183,116.3265316,0,0,39575.1027893518,2008-05-07,02:28:01
39.9724083,116.3264899,0,0,39575.1028125,2008-05-07,02:28:03
39.9723983,116.32647,0,0,39575.1028356481,2008-05-07,02:28:05
39.9723883,116.3264466,0,0,39575.1028587963,2008-05-07,02:28:07
39.9723866,116.3264266,0,0,39575.1028819444,2008-05-07,02:28:09
39.9723983,116.3264033,0,0,39575.1029050926,2008-05-07,02:28:11
39.9724099,116.3263633,0,0,39575.1029282407,2008-05-07,02:28:13
39.9724216,116.3262816,0,0,39575.1029513889,2008-05-07,02:28:15
39.972405,116.3261933,0,0,39575.102974537,2008-05-07,02:28:17
39.9723933,116.326135,0,0,39575.1029976852,2008-05-07,02:28:19
39.9723983,116.326085,0,0,39575.1030208333,2008-05-07,02:28:21
39.9724083,116.3260766,0,0,39575.1030439815,2008-05-07,02:28:23
39.972415,116.3260383,0,0,39575.1030671296,2008-05-07,02:28:25
39.9724083,116.3259766,0,0,39575.1030902778,2008-05-07,02:28:27
39.9724066,116.3259283,0,0,39575.1031134259,2008-05-07,02:28:29
39.9724099,116.3258833,0,0,39575.1031365741,2008-05-07,02:28:31
39.972415,116.3258466,0,0,39575.1031597222,2008-05-07,02:28:33
39.9724266,116.325825,0,0,39575.1031828704,2008-05-07,02:28:35
39.9724249,116.3257683,0,0,39575.1032060185,2008-05-07,02:28:37
39.9724316,116.325735,0,0,39575.1032291667,2008-05-07,02:28:39
39.9724249,116.3257116,0,0,39575.1032523148,2008-05-07,02:28:41
39.9724333,116.3256966,0,0,39575.103275463,2008-05-07,02:28:43
39.9724383,116.3256783,0,0,39575.1032986111,2008-05-07,02:28:45
39.9724516,116.3256733,0,0,39575.1033217593,2008-05-07,02:28:47
39.9724533,116.3256716,0,0,39575.1033449074,2008-05-07,02:28:49
39.9724549,116.3256549,0,0,39575.1033680556,2008-05-07,02:28:51
39.9724483,116.3256199,0,0,39575.1033912037,2008-05-07,02:28:53
39.9724366,116.3255766,0,0,39575.1034143518,2008-05-07,02:28:55
39.9724466,116.3255383,0,0,39575.1034375,2008-05-07,02:28:57
39.9724383,116.32549,0,0,39575.1034606481,2008-05-07,02:28:59
39.9724283,116.3254433,0,0,39575.1034837963,2008-05-07,02:29:01
39.9724316,116.3254183,0,0,39575.1035069444,2008-05-07,02:29:03
39.97242,116.3253883,0,0,39575.1035300926,2008-05-07,02:29:05
39.9724249,116.3253783,0,0,39575.1035532407,2008-05-07,02:29:07
39.9724233,116.3253533,0,0,39575.1035763889,2008-05-07,02:29:09
39.9724249,116.3253316,0,0,39575.103599537,2008-05-07,02:29:11
39.9724183,116.3253099,0,0,39575.1036226852,2008-05-07,02:29:13
39.972415,116.3252833,0,0,39575.1036458333,2008-05-07,02:29:15
39.972405,116.325265,0,0,39575.1036689815,2008-05-07,02:29:17
39.9723999,116.3252383,0,0,39575.1036921296,2008-05-07,02:29:19
39.972405,116.3252116,0,0,39575.1037152778,2008-05-07,02:29:21
39.972405,116.3251849,0,0,39575.1037384259,2008-05-07,02:29:23
39.9724083,116.3251616,0,0,39575.1037615741,2008-05-07,02:29:25
39.9723999,116.3251433,0,0,39575.1037847222,2008-05-07,02:29:27
39.9724016,116.3251233,0,0,39575.1038078704,2008-05-07,02:29:29
39.9723999,116.3251016,0,0,39575.1038310185,2008-05-07,02:29:31
39.97239,116.3250533,0,0,39575.1038541667,2008-05-07,02:29:33
39.9723799,116.3250283,0,0,39575.1038773148,2008-05-07,02:29:35
39.972375,116.325,0,0,39575.103900463,2008-05-07,02:29:37
39.9723733,116.3249683,0,0,39575.1039236111,2008-05-07,02:29:39
39.9723616,116.3249299,0,0,39575.1039467593,2008-05-07,02:29:41
39.9723716,116.3249066,0,0,39575.1039699074,2008-05-07,02:29:43
39.9724016,116.32488,0,0,39575.1039930556,2008-05-07,02:29:45
39.9724116,116.3248383,0,0,39575.1040162037,2008-05-07,02:29:47
39.97243,116.3247866,0,0,39575.1040393518,2008-05-07,02:29:49
39.9724266,116.3246999,0,0,39575.1040625,2008-05-07,02:29:51
39.97243,116.3246633,0,0,39575.1040856481,2008-05-07,02:29:53
39.9724366,116.3246533,0,0,39575.1041087963,2008-05-07,02:29:55
39.9724333,116.3246166,0,0,39575.1041319444,2008-05-07,02:29:57
39.9724383,116.3245349,0,0,39575.1041550926,2008-05-07,02:29:59
39.9724249,116.3244233,0,0,39575.1041782407,2008-05-07,02:30:01
39.9724516,116.3243533,0,0,39575.1042013889,2008-05-07,02:30:03
39.9724699,116.3243016,0,0,39575.104224537,2008-05-07,02:30:05
39.9724783,116.3242866,0,0,39575.1042476852,2008-05-07,02:30:07
39.9724649,116.3242649,0,0,39575.1042708333,2008-05-07,02:30:09
39.9724666,116.3242283,0,0,39575.1042939815,2008-05-07,02:30:11
39.9724366,116.3242049,0,0,39575.1043171296,2008-05-07,02:30:13
39.9724116,116.32418,0,0,39575.1043402778,2008-05-07,02:30:15
39.9723799,116.3241383,0,0,39575.1043634259,2008-05-07,02:30:17
39.9723466,116.3241049,0,0,39575.1043865741,2008-05-07,02:30:19
39.9723299,116.324095,0,0,39575.1044097222,2008-05-07,02:30:21
39.9723216,116.324095,0,0,39575.1044328704,2008-05-07,02:30:23
39.9723099,116.3240966,0,0,39575.1044560185,2008-05-07,02:30:25
39.9723016,116.3240899,0,0,39575.1044791667,2008-05-07,02:30:27
39.9722683,116.3241016,0,0,39575.1045023148,2008-05-07,02:30:29
39.9722216,116.3241316,0,0,39575.104525463,2008-05-07,02:30:31
39.97218,116.32415,0,0,39575.1045486111,2008-05-07,02:30:33
39.97215,116.3241766,0,0,39575.1045717593,2008-05-07,02:30:35
39.9721166,116.3242183,0,0,39575.1045949074,2008-05-07,02:30:37
39.97208,116.3242616,0,0,39575.1046180556,2008-05-07,02:30:39
39.9720483,116.3242899,0,0,39575.1046412037,2008-05-07,02:30:41
39.9720199,116.3242833,0,0,39575.1046643518,2008-05-07,02:30:43
39.9719916,116.3242766,0,0,39575.1046875,2008-05-07,02:30:45
39.9719799,116.3242649,0,0,39575.1047106481,2008-05-07,02:30:47
39.9719483,116.3242549,0,0,39575.1047337963,2008-05-07,02:30:49
39.971925,116.3242449,0,0,39575.1047569444,2008-05-07,02:30:51
39.9719033,116.3242016,0,0,39575.1047800926,2008-05-07,02:30:53
39.9718883,116.3241549,0,0,39575.1048032407,2008-05-07,02:30:55
39.9718649,116.3241316,0,0,39575.1048263889,2008-05-07,02:30:57
39.9718433,116.3241166,0,0,39575.104849537,2008-05-07,02:30:59
39.971815,116.3241466,0,0,39575.1048726852,2008-05-07,02:31:01
39.9718,116.3241749,0,0,39575.1048958333,2008-05-07,02:31:03
39.9717783,116.3241766,0,0,39575.1049189815,2008-05-07,02:31:05
39.9717649,116.32418,0,0,39575.1049421296,2008-05-07,02:31:07
39.9717433,116.3242066,0,0,39575.1049652778,2008-05-07,02:31:09
39.97173,116.3242466,0,0,39575.1049884259,2008-05-07,02:31:11
39.9717216,116.3242816,0,0,39575.1050115741,2008-05-07,02:31:13
39.9717083,116.3243116,0,0,39575.1050347222,2008-05-07,02:31:15
39.9716949,116.3243483,0,0,39575.1050578704,2008-05-07,02:31:17
39.97169,116.3243849,0,0,39575.1050810185,2008-05-07,02:31:19
39.9716883,116.324425,0,0,39575.1051041667,2008-05-07,02:31:21
39.9716683,116.3244133,0,0,39575.1051273148,2008-05-07,02:31:23
39.97166,116.3244233,0,0,39575.105150463,2008-05-07,02:31:25
39.9716783,116.3244983,0,0,39575.1051736111,2008-05-07,02:31:27
39.9716849,116.3245716,0,0,39575.1051967593,2008-05-07,02:31:29
39.9716999,116.3246066,0,0,39575.1052199074,2008-05-07,02:31:31
39.9716966,116.3246116,0,0,39575.1052430556,2008-05-07,02:31:33
39.9717066,116.3246366,0,0,39575.1052662037,2008-05-07,02:31:35
39.9716966,116.3246316,0,0,39575.1052893519,2008-05-07,02:31:37
39.9716983,116.3246383,0,0,39575.1053125,2008-05-07,02:31:39
39.9717083,116.3246433,0,0,39575.1053703704,2008-05-07,02:31:44
39.9717249,116.3246466,0,0,39575.1054282407,2008-05-07,02:31:49
39.9717466,116.3246749,0,0,39575.1054861111,2008-05-07,02:31:54
39.9717466,116.3246749,0,0,39575.1055439815,2008-05-07,02:31:59
