# Supplementary material for: Research on differential privacy protection method based on user tendency
Source: PLoS One. 2023 Oct 26;18(10):e0288823. doi: 10.1371/journal.pone.0288823 (PMC10602288; doi:10.1371/journal.pone.0288823)
Supplement: S4 Data — (ZIP) [file pone.0288823.s004.zip › Data 5-4/112/Trajectory/20080507121021.plt]

Geolife trajectory
WGS 84
Altitude is in Feet
Reserved 3
0,2,255,My Track,0,0,2,8421376
0
39.9718783,116.3249866,0,0,39575.5071875,2008-05-07,12:10:21
39.9718916,116.3249833,0,0,39575.5071990741,2008-05-07,12:10:22
39.9719133,116.3249783,0,0,39575.5072222222,2008-05-07,12:10:24
39.9719083,116.3249733,0,0,39575.5072453704,2008-05-07,12:10:26
39.97187,116.3249649,0,0,39575.5072685185,2008-05-07,12:10:28
39.971845,116.3249649,0,0,39575.5073263889,2008-05-07,12:10:33
39.9717949,116.3249516,0,0,39575.507349537,2008-05-07,12:10:35
39.9717666,116.3249783,0,0,39575.5073726852,2008-05-07,12:10:37
39.9724816,116.3257416,0,0,39575.5090625,2008-05-07,12:13:03
39.9724866,116.3257749,0,0,39575.5090856481,2008-05-07,12:13:05
39.9725116,116.3258066,0,0,39575.5091087963,2008-05-07,12:13:07
39.97256,116.3258766,0,0,39575.5091319444,2008-05-07,12:13:09
39.9725816,116.3258933,0,0,39575.5091550926,2008-05-07,12:13:11
39.9725933,116.3259333,0,0,39575.5091782407,2008-05-07,12:13:13
39.97257,116.325945,0,0,39575.5092013889,2008-05-07,12:13:15
39.9726233,116.3260133,0,0,39575.5092361111,2008-05-07,12:13:18
39.9725883,116.326085,0,0,39575.5092592593,2008-05-07,12:13:20
39.9725366,116.3261766,0,0,39575.5092824074,2008-05-07,12:13:22
39.9725466,116.3261916,0,0,39575.5093055556,2008-05-07,12:13:24
39.9725216,116.326205,0,0,39575.5093287037,2008-05-07,12:13:26
39.9725133,116.3262283,0,0,39575.5093518518,2008-05-07,12:13:28
39.9723916,116.3263033,0,0,39575.509375,2008-05-07,12:13:30
39.9723666,116.3263183,0,0,39575.5093981481,2008-05-07,12:13:32
39.97235,116.3263349,0,0,39575.5094212963,2008-05-07,12:13:34
39.9723583,116.3263616,0,0,39575.5094444444,2008-05-07,12:13:36
39.9722966,116.3264133,0,0,39575.5094675926,2008-05-07,12:13:38
39.97228,116.3264299,0,0,39575.5094907407,2008-05-07,12:13:40
39.9722683,116.3264299,0,0,39575.5095138889,2008-05-07,12:13:42
39.9723066,116.3264966,0,0,39575.509537037,2008-05-07,12:13:44
39.9723549,116.3265516,0,0,39575.5095601852,2008-05-07,12:13:46
39.9723866,116.3265833,0,0,39575.5095833333,2008-05-07,12:13:48
39.9725199,116.3266033,0,0,39575.5096064815,2008-05-07,12:13:50
39.9726016,116.3266483,0,0,39575.5096296296,2008-05-07,12:13:52
39.9725816,116.3266433,0,0,39575.5096527778,2008-05-07,12:13:54
39.9724833,116.3266216,0,0,39575.5096759259,2008-05-07,12:13:56
39.9724966,116.3278166,0,0,39575.5104282407,2008-05-07,12:15:01
39.9756599,116.3303183,0,0,39575.5151736111,2008-05-07,12:21:51
39.9756883,116.3303199,0,0,39575.5151967593,2008-05-07,12:21:53
39.9757049,116.3303233,0,0,39575.5152199074,2008-05-07,12:21:55
39.975725,116.3303083,0,0,39575.5152430556,2008-05-07,12:21:57
39.9757916,116.330295,0,0,39575.5152662037,2008-05-07,12:21:59
39.9758883,116.3301649,0,0,39575.5153009259,2008-05-07,12:22:02
39.9759766,116.3300966,0,0,39575.5153240741,2008-05-07,12:22:04
39.9759616,116.330065,0,0,39575.5153472222,2008-05-07,12:22:06
39.9759599,116.3299583,0,0,39575.5153935185,2008-05-07,12:22:10
39.9759833,116.3299499,0,0,39575.5154398148,2008-05-07,12:22:14
39.9760149,116.3299083,0,0,39575.5154861111,2008-05-07,12:22:18
