# Supplementary material for: Research on differential privacy protection method based on user tendency
Source: PLoS One. 2023 Oct 26;18(10):e0288823. doi: 10.1371/journal.pone.0288823 (PMC10602288; doi:10.1371/journal.pone.0288823)
Supplement: S4 Data — (ZIP) [file pone.0288823.s004.zip › Data 5-4/112/Trajectory/20080508011252.plt]

Geolife trajectory
WGS 84
Altitude is in Feet
Reserved 3
0,2,255,My Track,0,0,2,8421376
0
39.9755716,116.3300716,0,0,39576.0506018519,2008-05-08,01:12:52
39.9755583,116.3300749,0,0,39576.0506134259,2008-05-08,01:12:53
39.9755433,116.3300833,0,0,39576.0506365741,2008-05-08,01:12:55
39.9755383,116.3301083,0,0,39576.0506944444,2008-05-08,01:13:00
39.9755383,116.3301083,0,0,39576.0507523148,2008-05-08,01:13:05
39.9755383,116.3301083,0,0,39576.0508101852,2008-05-08,01:13:10
39.9755383,116.3301083,0,0,39576.0508680556,2008-05-08,01:13:15
39.9755416,116.3301116,0,0,39576.0509259259,2008-05-08,01:13:20
39.9755416,116.3301116,0,0,39576.0509606482,2008-05-08,01:13:23
39.9755433,116.3301149,0,0,39576.0509837963,2008-05-08,01:13:25
39.9756016,116.3300383,0,0,39576.0510069444,2008-05-08,01:13:27
39.9757316,116.3299183,0,0,39576.0510300926,2008-05-08,01:13:29
39.9757466,116.3298316,0,0,39576.0510532407,2008-05-08,01:13:31
39.9757866,116.3297166,0,0,39576.0510763889,2008-05-08,01:13:33
39.9757499,116.3297316,0,0,39576.051099537,2008-05-08,01:13:35
39.9756766,116.3297516,0,0,39576.0511226852,2008-05-08,01:13:37
39.9754383,116.3298533,0,0,39576.0511805556,2008-05-08,01:13:42
39.9753333,116.3298883,0,0,39576.0512037037,2008-05-08,01:13:44
39.97528,116.3299183,0,0,39576.0512268519,2008-05-08,01:13:46
39.9752399,116.3299033,0,0,39576.05125,2008-05-08,01:13:48
39.9751983,116.3298916,0,0,39576.0512731481,2008-05-08,01:13:50
39.9751833,116.3298816,0,0,39576.0512962963,2008-05-08,01:13:52
39.9751916,116.3298533,0,0,39576.0513194444,2008-05-08,01:13:54
39.9752733,116.3298533,0,0,39576.0513425926,2008-05-08,01:13:56
39.9753083,116.3298583,0,0,39576.0513657407,2008-05-08,01:13:58
39.97532,116.3298533,0,0,39576.0513888889,2008-05-08,01:14:00
39.9753183,116.3298283,0,0,39576.051412037,2008-05-08,01:14:02
39.9753466,116.3298116,0,0,39576.0514351852,2008-05-08,01:14:04
39.97536,116.3298183,0,0,39576.0514583333,2008-05-08,01:14:06
39.9753933,116.3298466,0,0,39576.0514814815,2008-05-08,01:14:08
39.97542,116.3297649,0,0,39576.0515046296,2008-05-08,01:14:10
39.97543,116.3296316,0,0,39576.0515277778,2008-05-08,01:14:12
39.9754233,116.329525,0,0,39576.0515509259,2008-05-08,01:14:14
39.975405,116.3293783,0,0,39576.0515740741,2008-05-08,01:14:16
39.9753883,116.3292516,0,0,39576.0515972222,2008-05-08,01:14:18
39.9753799,116.3291033,0,0,39576.0516203704,2008-05-08,01:14:20
39.9753633,116.32895,0,0,39576.0516435185,2008-05-08,01:14:22
39.9753366,116.3288416,0,0,39576.0516666667,2008-05-08,01:14:24
39.97532,116.3287133,0,0,39576.0516898148,2008-05-08,01:14:26
39.9753149,116.3286299,0,0,39576.051712963,2008-05-08,01:14:28
39.9752916,116.3285233,0,0,39576.0517361111,2008-05-08,01:14:30
39.9753216,116.3284649,0,0,39576.0517592593,2008-05-08,01:14:32
39.9753099,116.3283799,0,0,39576.0517824074,2008-05-08,01:14:34
39.9753216,116.328285,0,0,39576.0518055556,2008-05-08,01:14:36
39.975345,116.3282216,0,0,39576.0518287037,2008-05-08,01:14:38
39.9753549,116.3281699,0,0,39576.0518518519,2008-05-08,01:14:40
39.9753416,116.3281183,0,0,39576.051875,2008-05-08,01:14:42
39.9753266,116.3280899,0,0,39576.0518981481,2008-05-08,01:14:44
39.975335,116.3280516,0,0,39576.0519212963,2008-05-08,01:14:46
39.9753383,116.3279816,0,0,39576.0519444444,2008-05-08,01:14:48
39.9753099,116.3279333,0,0,39576.0519675926,2008-05-08,01:14:50
39.9752733,116.3278616,0,0,39576.0519907407,2008-05-08,01:14:52
39.9752416,116.3278216,0,0,39576.0520138889,2008-05-08,01:14:54
39.9752483,116.3278233,0,0,39576.052037037,2008-05-08,01:14:56
39.9752699,116.3277849,0,0,39576.0520601852,2008-05-08,01:14:58
39.9753099,116.3277583,0,0,39576.0520833333,2008-05-08,01:15:00
39.9753216,116.327725,0,0,39576.0521064815,2008-05-08,01:15:02
39.9753283,116.3276966,0,0,39576.0521296296,2008-05-08,01:15:04
39.9753316,116.3276516,0,0,39576.0521527778,2008-05-08,01:15:06
39.9753399,116.3276083,0,0,39576.0521759259,2008-05-08,01:15:08
39.9753416,116.3275716,0,0,39576.0521990741,2008-05-08,01:15:10
39.9753399,116.3275366,0,0,39576.0522222222,2008-05-08,01:15:12
39.9753399,116.3275066,0,0,39576.0522453704,2008-05-08,01:15:14
39.9753233,116.3274783,0,0,39576.0522685185,2008-05-08,01:15:16
39.9752849,116.3274233,0,0,39576.0522916667,2008-05-08,01:15:18
39.9752616,116.3273999,0,0,39576.0523148148,2008-05-08,01:15:20
39.97525,116.3273616,0,0,39576.052337963,2008-05-08,01:15:22
39.9752183,116.3273483,0,0,39576.0523611111,2008-05-08,01:15:24
39.9751966,116.3273433,0,0,39576.0523842593,2008-05-08,01:15:26
39.9751833,116.3273633,0,0,39576.0524074074,2008-05-08,01:15:28
39.97515,116.3274049,0,0,39576.0524305556,2008-05-08,01:15:30
39.9751299,116.3274466,0,0,39576.0524537037,2008-05-08,01:15:32
39.9751216,116.3274749,0,0,39576.0524768519,2008-05-08,01:15:34
39.97512,116.3275599,0,0,39576.0525,2008-05-08,01:15:36
39.9751216,116.3276449,0,0,39576.0525231481,2008-05-08,01:15:38
39.9751516,116.3277933,0,0,39576.0525578704,2008-05-08,01:15:41
39.9743833,116.3284066,0,0,39576.0533912037,2008-05-08,01:16:53
39.9743816,116.3284516,0,0,39576.0534143519,2008-05-08,01:16:55
39.9743533,116.3284999,0,0,39576.0534375,2008-05-08,01:16:57
39.9743449,116.3285583,0,0,39576.0534606481,2008-05-08,01:16:59
39.9743199,116.3286166,0,0,39576.0534837963,2008-05-08,01:17:01
39.9742816,116.3286649,0,0,39576.0535069444,2008-05-08,01:17:03
39.9743016,116.3287633,0,0,39576.0535300926,2008-05-08,01:17:05
39.9742966,116.3288299,0,0,39576.0535532407,2008-05-08,01:17:07
39.9742599,116.3288083,0,0,39576.0535763889,2008-05-08,01:17:09
39.9742233,116.3287533,0,0,39576.053599537,2008-05-08,01:17:11
39.9741716,116.3286883,0,0,39576.0536226852,2008-05-08,01:17:13
39.9739216,116.3280799,0,0,39576.0536689815,2008-05-08,01:17:17
39.973775,116.3278333,0,0,39576.0536921296,2008-05-08,01:17:19
39.9736883,116.3276683,0,0,39576.0537152778,2008-05-08,01:17:21
39.97365,116.3276283,0,0,39576.0537384259,2008-05-08,01:17:23
39.973595,116.3275583,0,0,39576.0537615741,2008-05-08,01:17:25
39.9735566,116.327515,0,0,39576.0537847222,2008-05-08,01:17:27
39.973525,116.3274783,0,0,39576.0538078704,2008-05-08,01:17:29
39.97351,116.3274883,0,0,39576.0538310185,2008-05-08,01:17:31
39.9734883,116.3274949,0,0,39576.0538541667,2008-05-08,01:17:33
39.9734666,116.3275033,0,0,39576.0538773148,2008-05-08,01:17:35
39.9734466,116.3275166,0,0,39576.053900463,2008-05-08,01:17:37
39.9734316,116.3275416,0,0,39576.0539236111,2008-05-08,01:17:39
39.9734216,116.3276349,0,0,39576.0539467593,2008-05-08,01:17:41
39.9734266,116.3277566,0,0,39576.0539699074,2008-05-08,01:17:43
39.9734366,116.3278983,0,0,39576.0539930556,2008-05-08,01:17:45
39.973455,116.3281149,0,0,39576.0540162037,2008-05-08,01:17:47
39.9734766,116.3283266,0,0,39576.0540393519,2008-05-08,01:17:49
39.9735183,116.3286516,0,0,39576.0540625,2008-05-08,01:17:51
39.9735133,116.3287733,0,0,39576.0540856481,2008-05-08,01:17:53
39.9735,116.3288983,0,0,39576.0541087963,2008-05-08,01:17:55
39.9734816,116.329,0,0,39576.0541319444,2008-05-08,01:17:57
39.9734733,116.3290649,0,0,39576.0541550926,2008-05-08,01:17:59
39.9734599,116.3291033,0,0,39576.0541782407,2008-05-08,01:18:01
39.9734633,116.3291499,0,0,39576.0542013889,2008-05-08,01:18:03
39.9734483,116.3291666,0,0,39576.054224537,2008-05-08,01:18:05
39.9733916,116.3291699,0,0,39576.0542476852,2008-05-08,01:18:07
39.9733899,116.3292133,0,0,39576.0542708333,2008-05-08,01:18:09
39.9733833,116.3292466,0,0,39576.0542939815,2008-05-08,01:18:11
39.9733749,116.3292666,0,0,39576.0543171296,2008-05-08,01:18:13
39.9733666,116.3292966,0,0,39576.0543402778,2008-05-08,01:18:15
39.9733716,116.3293616,0,0,39576.0543634259,2008-05-08,01:18:17
39.9733716,116.3294316,0,0,39576.0543865741,2008-05-08,01:18:19
39.9733616,116.3294649,0,0,39576.0544097222,2008-05-08,01:18:21
39.9733416,116.3294599,0,0,39576.0544328704,2008-05-08,01:18:23
39.9733016,116.3294583,0,0,39576.0544560185,2008-05-08,01:18:25
39.9732566,116.3293866,0,0,39576.0544791667,2008-05-08,01:18:27
39.9732333,116.3293716,0,0,39576.0545023148,2008-05-08,01:18:29
39.9732099,116.3293666,0,0,39576.054525463,2008-05-08,01:18:31
39.9731983,116.3293933,0,0,39576.0545486111,2008-05-08,01:18:33
39.9731549,116.3293666,0,0,39576.0545717593,2008-05-08,01:18:35
39.97316,116.3294183,0,0,39576.0545949074,2008-05-08,01:18:37
39.9731849,116.3295333,0,0,39576.0546180556,2008-05-08,01:18:39
39.9731833,116.3296249,0,0,39576.0546759259,2008-05-08,01:18:44
39.97281,116.3285349,0,0,39576.0547453704,2008-05-08,01:18:50
39.9726599,116.3281783,0,0,39576.0547685185,2008-05-08,01:18:52
39.972585,116.3278883,0,0,39576.0547916667,2008-05-08,01:18:54
39.972575,116.3277766,0,0,39576.0548148148,2008-05-08,01:18:56
39.9725433,116.3276266,0,0,39576.054837963,2008-05-08,01:18:58
39.972505,116.3274716,0,0,39576.0548611111,2008-05-08,01:19:00
39.9724866,116.3273866,0,0,39576.0548842593,2008-05-08,01:19:02
39.9724649,116.3273083,0,0,39576.0549074074,2008-05-08,01:19:04
39.9724683,116.3272299,0,0,39576.0549305556,2008-05-08,01:19:06
39.9724733,116.3271183,0,0,39576.0549537037,2008-05-08,01:19:08
39.9724716,116.3271066,0,0,39576.0549768518,2008-05-08,01:19:10
39.9724699,116.3271266,0,0,39576.055,2008-05-08,01:19:12
39.97246,116.3270933,0,0,39576.0550231481,2008-05-08,01:19:14
39.9726283,116.3280083,0,0,39576.0551736111,2008-05-08,01:19:27
39.9726666,116.3280683,0,0,39576.0551967593,2008-05-08,01:19:29
39.9726949,116.3280849,0,0,39576.0552199074,2008-05-08,01:19:31
39.972715,116.32811,0,0,39576.0552430556,2008-05-08,01:19:33
39.9727283,116.3280849,0,0,39576.0552662037,2008-05-08,01:19:35
39.9727566,116.3280883,0,0,39576.0552893518,2008-05-08,01:19:37
39.97278,116.3281149,0,0,39576.0553125,2008-05-08,01:19:39
39.9728783,116.3282749,0,0,39576.0553703704,2008-05-08,01:19:44
39.9729016,116.3283333,0,0,39576.0553935185,2008-05-08,01:19:46
39.97291,116.3283516,0,0,39576.0554166667,2008-05-08,01:19:48
39.9729083,116.3283299,0,0,39576.0554398148,2008-05-08,01:19:50
39.9728849,116.328215,0,0,39576.055462963,2008-05-08,01:19:52
39.9727833,116.3278099,0,0,39576.0555208333,2008-05-08,01:19:57
39.9727016,116.3275933,0,0,39576.0555439815,2008-05-08,01:19:59
39.9726483,116.3274616,0,0,39576.0555671296,2008-05-08,01:20:01
39.9725249,116.3271749,0,0,39576.0587847222,2008-05-08,01:24:39
39.9725533,116.3270683,0,0,39576.0588078704,2008-05-08,01:24:41
39.9725633,116.326995,0,0,39576.0588310185,2008-05-08,01:24:43
39.9725533,116.3269316,0,0,39576.0588541667,2008-05-08,01:24:45
39.9725333,116.3268999,0,0,39576.0588773148,2008-05-08,01:24:47
39.9725399,116.3269066,0,0,39576.058900463,2008-05-08,01:24:49
39.9725399,116.3269066,0,0,39576.0589583333,2008-05-08,01:24:54
39.9725399,116.3269066,0,0,39576.0590162037,2008-05-08,01:24:59
39.9725399,116.3269066,0,0,39576.0590509259,2008-05-08,01:25:02
39.9725466,116.326905,0,0,39576.0590740741,2008-05-08,01:25:04
39.9725483,116.3269149,0,0,39576.0591319444,2008-05-08,01:25:09
39.9725483,116.3269149,0,0,39576.0591898148,2008-05-08,01:25:14
39.9725483,116.3269149,0,0,39576.0592476852,2008-05-08,01:25:19
39.9725483,116.3269149,0,0,39576.0593055556,2008-05-08,01:25:24
39.9725483,116.3269149,0,0,39576.0593634259,2008-05-08,01:25:29
39.9725483,116.3269149,0,0,39576.0594212963,2008-05-08,01:25:34
39.9725483,116.3269149,0,0,39576.0594791667,2008-05-08,01:25:39
39.9725483,116.3269149,0,0,39576.059537037,2008-05-08,01:25:44
39.9725483,116.3269149,0,0,39576.0595949074,2008-05-08,01:25:49
39.9725483,116.3269149,0,0,39576.0596527778,2008-05-08,01:25:54
39.9725483,116.3269149,0,0,39576.0597106481,2008-05-08,01:25:59
39.9725483,116.3269149,0,0,39576.0597685185,2008-05-08,01:26:04
39.9725483,116.3269149,0,0,39576.0598263889,2008-05-08,01:26:09
39.9725483,116.3269149,0,0,39576.0598842593,2008-05-08,01:26:14
39.9725483,116.3269149,0,0,39576.0599421296,2008-05-08,01:26:19
39.9725483,116.3269149,0,0,39576.06,2008-05-08,01:26:24
39.9725483,116.3269149,0,0,39576.0600578704,2008-05-08,01:26:29
39.9725483,116.3269149,0,0,39576.0601157407,2008-05-08,01:26:34
39.9725483,116.3269149,0,0,39576.0601736111,2008-05-08,01:26:39
39.9725483,116.3269149,0,0,39576.0602314815,2008-05-08,01:26:44
39.9725483,116.3269149,0,0,39576.0602893519,2008-05-08,01:26:49
39.9725483,116.3269149,0,0,39576.0603472222,2008-05-08,01:26:54
39.9725483,116.3269149,0,0,39576.0604050926,2008-05-08,01:26:59
39.9725483,116.3269149,0,0,39576.060462963,2008-05-08,01:27:04
39.9725483,116.3269149,0,0,39576.0605208333,2008-05-08,01:27:09
39.9725483,116.3269149,0,0,39576.0605787037,2008-05-08,01:27:14
39.9725483,116.3269149,0,0,39576.0606365741,2008-05-08,01:27:19
39.9725483,116.3269149,0,0,39576.0606944444,2008-05-08,01:27:24
39.9725483,116.3269149,0,0,39576.0607523148,2008-05-08,01:27:29
39.9725483,116.3269149,0,0,39576.0608101852,2008-05-08,01:27:34
39.9725483,116.3269149,0,0,39576.0608680556,2008-05-08,01:27:39
39.9725483,116.3269149,0,0,39576.0609259259,2008-05-08,01:27:44
39.9725483,116.3269149,0,0,39576.0609837963,2008-05-08,01:27:49
39.9725483,116.3269149,0,0,39576.0610416667,2008-05-08,01:27:54
39.9725483,116.3269149,0,0,39576.061099537,2008-05-08,01:27:59
39.9725483,116.3269149,0,0,39576.0611574074,2008-05-08,01:28:04
39.9725483,116.3269149,0,0,39576.0612152778,2008-05-08,01:28:09
39.9725483,116.3269149,0,0,39576.0612731481,2008-05-08,01:28:14
39.9725483,116.3269149,0,0,39576.0613310185,2008-05-08,01:28:19
39.9725483,116.3269149,0,0,39576.0613888889,2008-05-08,01:28:24
39.9725483,116.3269149,0,0,39576.0614467593,2008-05-08,01:28:29
39.9725483,116.3269149,0,0,39576.0615046296,2008-05-08,01:28:34
39.9725483,116.3269149,0,0,39576.0615625,2008-05-08,01:28:39
39.9725483,116.3269149,0,0,39576.0616203704,2008-05-08,01:28:44
39.9725483,116.3269149,0,0,39576.0616782407,2008-05-08,01:28:49
39.9725483,116.3269149,0,0,39576.0617361111,2008-05-08,01:28:54
39.9725483,116.3269149,0,0,39576.0617939815,2008-05-08,01:28:59
39.9725483,116.3269149,0,0,39576.0618518519,2008-05-08,01:29:04
39.9725483,116.3269149,0,0,39576.0619097222,2008-05-08,01:29:09
39.9725483,116.3269149,0,0,39576.0619675926,2008-05-08,01:29:14
39.9725483,116.3269149,0,0,39576.062025463,2008-05-08,01:29:19
39.9725483,116.3269149,0,0,39576.0620833333,2008-05-08,01:29:24
39.9725483,116.3269149,0,0,39576.0621412037,2008-05-08,01:29:29
39.9725683,116.3265916,0,0,39576.0669560185,2008-05-08,01:36:25
39.9725883,116.3265366,0,0,39576.0669791667,2008-05-08,01:36:27
39.9725916,116.326505,0,0,39576.0670023148,2008-05-08,01:36:29
39.9725949,116.3264316,0,0,39576.067025463,2008-05-08,01:36:31
39.9725799,116.3263966,0,0,39576.0670486111,2008-05-08,01:36:33
39.9725649,116.3263666,0,0,39576.0670717593,2008-05-08,01:36:35
39.9725466,116.3263566,0,0,39576.0670949074,2008-05-08,01:36:37
39.9725216,116.3263316,0,0,39576.0671180556,2008-05-08,01:36:39
39.9725233,116.3262833,0,0,39576.0671412037,2008-05-08,01:36:41
39.9725266,116.3262266,0,0,39576.0671643519,2008-05-08,01:36:43
39.9725316,116.3261766,0,0,39576.0671875,2008-05-08,01:36:45
39.9725483,116.3261299,0,0,39576.0672106481,2008-05-08,01:36:47
39.9725383,116.3260833,0,0,39576.0672337963,2008-05-08,01:36:49
39.972515,116.3260466,0,0,39576.0672569444,2008-05-08,01:36:51
39.9724916,116.3259983,0,0,39576.0672800926,2008-05-08,01:36:53
39.9724783,116.3259616,0,0,39576.0673032407,2008-05-08,01:36:55
39.9724699,116.3259333,0,0,39576.0673263889,2008-05-08,01:36:57
39.9724649,116.3259016,0,0,39576.067349537,2008-05-08,01:36:59
39.9724333,116.3258733,0,0,39576.0673726852,2008-05-08,01:37:01
39.9723949,116.3258316,0,0,39576.0673958333,2008-05-08,01:37:03
39.9723933,116.3258099,0,0,39576.0674189815,2008-05-08,01:37:05
39.9723966,116.32577,0,0,39576.0674421296,2008-05-08,01:37:07
39.9724166,116.3257366,0,0,39576.0674652778,2008-05-08,01:37:09
39.9724233,116.3256883,0,0,39576.0674884259,2008-05-08,01:37:11
39.9724233,116.3256233,0,0,39576.0675115741,2008-05-08,01:37:13
39.9724216,116.3255633,0,0,39576.0675347222,2008-05-08,01:37:15
39.9724333,116.3255133,0,0,39576.0675578704,2008-05-08,01:37:17
39.9724466,116.3254649,0,0,39576.0675810185,2008-05-08,01:37:19
39.9724516,116.3254366,0,0,39576.0676041667,2008-05-08,01:37:21
39.9724616,116.325385,0,0,39576.0676273148,2008-05-08,01:37:23
39.9724683,116.325335,0,0,39576.067650463,2008-05-08,01:37:25
39.9724416,116.3252766,0,0,39576.0676736111,2008-05-08,01:37:27
39.9724133,116.3252366,0,0,39576.0676967593,2008-05-08,01:37:29
39.972415,116.3252049,0,0,39576.0677199074,2008-05-08,01:37:31
39.9724166,116.3251716,0,0,39576.0677430556,2008-05-08,01:37:33
39.9724033,116.3251233,0,0,39576.0677662037,2008-05-08,01:37:35
39.9724066,116.3250933,0,0,39576.0677893519,2008-05-08,01:37:37
39.972415,116.3250633,0,0,39576.0678125,2008-05-08,01:37:39
39.972415,116.3250333,0,0,39576.0678356481,2008-05-08,01:37:41
39.9724116,116.3249949,0,0,39576.0678587963,2008-05-08,01:37:43
39.9724099,116.3249683,0,0,39576.0678819444,2008-05-08,01:37:45
39.9724183,116.3249366,0,0,39576.0679050926,2008-05-08,01:37:47
39.9724233,116.3249033,0,0,39576.0679282407,2008-05-08,01:37:49
39.9724233,116.3248816,0,0,39576.0679513889,2008-05-08,01:37:51
39.9724099,116.3248599,0,0,39576.067974537,2008-05-08,01:37:53
39.9724066,116.32483,0,0,39576.0679976852,2008-05-08,01:37:55
39.9724183,116.3247999,0,0,39576.0680208333,2008-05-08,01:37:57
39.9724133,116.3247533,0,0,39576.0680439815,2008-05-08,01:37:59
39.9723983,116.3247149,0,0,39576.0680671296,2008-05-08,01:38:01
39.9723833,116.3246799,0,0,39576.0680902778,2008-05-08,01:38:03
39.9723799,116.3246566,0,0,39576.0681134259,2008-05-08,01:38:05
39.9723633,116.3246283,0,0,39576.0681365741,2008-05-08,01:38:07
39.9723216,116.3245516,0,0,39576.0681944444,2008-05-08,01:38:12
39.9722566,116.3245666,0,0,39576.0682175926,2008-05-08,01:38:14
39.9721749,116.3245199,0,0,39576.0682407407,2008-05-08,01:38:16
39.9721133,116.3245083,0,0,39576.0682638889,2008-05-08,01:38:18
39.97208,116.3244849,0,0,39576.068287037,2008-05-08,01:38:20
39.9720449,116.3244783,0,0,39576.0683101852,2008-05-08,01:38:22
39.9720049,116.3244766,0,0,39576.0683333333,2008-05-08,01:38:24
39.9719683,116.3244866,0,0,39576.0683564815,2008-05-08,01:38:26
39.9719366,116.3245049,0,0,39576.0683796296,2008-05-08,01:38:28
39.9719083,116.324515,0,0,39576.0684027778,2008-05-08,01:38:30
39.97187,116.3245166,0,0,39576.0684259259,2008-05-08,01:38:32
39.97183,116.3245216,0,0,39576.0684490741,2008-05-08,01:38:34
39.9717933,116.3245433,0,0,39576.0684722222,2008-05-08,01:38:36
39.9717866,116.3245466,0,0,39576.0684953704,2008-05-08,01:38:38
39.9717383,116.3245549,0,0,39576.0685185185,2008-05-08,01:38:40
39.9717133,116.3245633,0,0,39576.0685416667,2008-05-08,01:38:42
39.9716799,116.3245616,0,0,39576.0685648148,2008-05-08,01:38:44
39.9716516,116.3245799,0,0,39576.068587963,2008-05-08,01:38:46
39.97162,116.324585,0,0,39576.0686111111,2008-05-08,01:38:48
39.9716116,116.3246149,0,0,39576.0686342593,2008-05-08,01:38:50
39.9716133,116.3246683,0,0,39576.0686574074,2008-05-08,01:38:52
39.9716166,116.3247233,0,0,39576.0686805556,2008-05-08,01:38:54
39.9716166,116.3247699,0,0,39576.0687037037,2008-05-08,01:38:56
39.9716166,116.3248183,0,0,39576.0687268519,2008-05-08,01:38:58
39.9716366,116.3248283,0,0,39576.06875,2008-05-08,01:39:00
39.9716466,116.3248549,0,0,39576.0687731481,2008-05-08,01:39:02
39.9716699,116.3249133,0,0,39576.0687962963,2008-05-08,01:39:04
39.9716916,116.32495,0,0,39576.0688194444,2008-05-08,01:39:06
39.9716949,116.3249633,0,0,39576.0688425926,2008-05-08,01:39:08
39.9716616,116.325005,0,0,39576.0688657407,2008-05-08,01:39:10
39.9716533,116.3250283,0,0,39576.0688888889,2008-05-08,01:39:12
39.971645,116.3250366,0,0,39576.068912037,2008-05-08,01:39:14
39.9717099,116.3250499,0,0,39576.0689699074,2008-05-08,01:39:19
39.9718433,116.3250449,0,0,39576.0690625,2008-05-08,01:39:27
