# Supplementary material for: Research on differential privacy protection method based on user tendency
Source: PLoS One. 2023 Oct 26;18(10):e0288823. doi: 10.1371/journal.pone.0288823 (PMC10602288; doi:10.1371/journal.pone.0288823)
Supplement: S4 Data — (ZIP) [file pone.0288823.s004.zip › Data 5-4/112/Trajectory/20080508094734.plt]

Geolife trajectory
WGS 84
Altitude is in Feet
Reserved 3
0,2,255,My Track,0,0,2,8421376
0
39.974915,116.3286766,0,0,39576.4080324074,2008-05-08,09:47:34
39.974855,116.3287849,0,0,39576.4081944444,2008-05-08,09:47:48
39.9748516,116.3288133,0,0,39576.4082175926,2008-05-08,09:47:50
39.9748749,116.3288616,0,0,39576.4082407407,2008-05-08,09:47:52
39.9748716,116.3289133,0,0,39576.4082638889,2008-05-08,09:47:54
39.9748916,116.3289599,0,0,39576.408287037,2008-05-08,09:47:56
39.9748933,116.3290066,0,0,39576.4083101852,2008-05-08,09:47:58
39.9748866,116.3290399,0,0,39576.4083333333,2008-05-08,09:48:00
39.9748799,116.3290599,0,0,39576.4083564815,2008-05-08,09:48:02
39.9748783,116.329105,0,0,39576.4083796296,2008-05-08,09:48:04
39.9748666,116.3291216,0,0,39576.4084027778,2008-05-08,09:48:06
39.9748733,116.3291333,0,0,39576.4084259259,2008-05-08,09:48:08
39.974985,116.3291733,0,0,39576.4085648148,2008-05-08,09:48:20
39.9749816,116.329195,0,0,39576.408587963,2008-05-08,09:48:22
39.9750383,116.3291149,0,0,39576.4087384259,2008-05-08,09:48:35
39.9750916,116.3291866,0,0,39576.4087615741,2008-05-08,09:48:37
39.9751066,116.3292166,0,0,39576.4087847222,2008-05-08,09:48:39
39.9751149,116.3291983,0,0,39576.4088078704,2008-05-08,09:48:41
39.9751516,116.3292116,0,0,39576.4088310185,2008-05-08,09:48:43
39.9751749,116.32923,0,0,39576.4088541667,2008-05-08,09:48:45
39.9751816,116.3292166,0,0,39576.4088773148,2008-05-08,09:48:47
39.9752166,116.3290299,0,0,39576.4090393518,2008-05-08,09:49:01
39.9752366,116.328985,0,0,39576.4090625,2008-05-08,09:49:03
39.97521,116.3290099,0,0,39576.4091203704,2008-05-08,09:49:08
39.9752166,116.3290433,0,0,39576.4091435185,2008-05-08,09:49:10
39.9752016,116.3292349,0,0,39576.4091666667,2008-05-08,09:49:12
39.9752133,116.3293216,0,0,39576.4091898148,2008-05-08,09:49:14
39.9752399,116.329365,0,0,39576.409212963,2008-05-08,09:49:16
39.9752683,116.3294683,0,0,39576.4092361111,2008-05-08,09:49:18
39.9752483,116.3295283,0,0,39576.4092592593,2008-05-08,09:49:20
39.9752333,116.329525,0,0,39576.4092824074,2008-05-08,09:49:22
39.9752233,116.32954,0,0,39576.4093055556,2008-05-08,09:49:24
39.9752333,116.3295549,0,0,39576.4093287037,2008-05-08,09:49:26
39.9752449,116.3295833,0,0,39576.4093518518,2008-05-08,09:49:28
39.9752266,116.3296083,0,0,39576.409375,2008-05-08,09:49:30
39.9751983,116.3297316,0,0,39576.4093981481,2008-05-08,09:49:32
39.9751766,116.3297749,0,0,39576.4094212963,2008-05-08,09:49:34
39.9751766,116.3298283,0,0,39576.4094444444,2008-05-08,09:49:36
39.9751683,116.3298783,0,0,39576.4094675926,2008-05-08,09:49:38
39.9751716,116.3299299,0,0,39576.4094907407,2008-05-08,09:49:40
39.9751849,116.3299833,0,0,39576.4095138889,2008-05-08,09:49:42
39.9751683,116.3299516,0,0,39576.409537037,2008-05-08,09:49:44
39.9751716,116.3299633,0,0,39576.4095601852,2008-05-08,09:49:46
39.975165,116.3299783,0,0,39576.4095833333,2008-05-08,09:49:48
39.9751549,116.32998,0,0,39576.4096064815,2008-05-08,09:49:50
39.9751566,116.3299699,0,0,39576.4096296296,2008-05-08,09:49:52
39.97515,116.3300133,0,0,39576.4096527778,2008-05-08,09:49:54
39.97515,116.3300749,0,0,39576.4096759259,2008-05-08,09:49:56
39.9751299,116.3300966,0,0,39576.4096990741,2008-05-08,09:49:58
39.975135,116.3301366,0,0,39576.4097222222,2008-05-08,09:50:00
39.9751333,116.3301499,0,0,39576.4097453704,2008-05-08,09:50:02
39.9751449,116.3301633,0,0,39576.4097685185,2008-05-08,09:50:04
39.9751449,116.3301833,0,0,39576.4097916667,2008-05-08,09:50:06
39.9751516,116.330225,0,0,39576.4098148148,2008-05-08,09:50:08
39.9751449,116.3302816,0,0,39576.409837963,2008-05-08,09:50:10
39.9751433,116.33036,0,0,39576.4098611111,2008-05-08,09:50:12
39.9751466,116.3303816,0,0,39576.4098842593,2008-05-08,09:50:14
39.97514,116.3304099,0,0,39576.4099074074,2008-05-08,09:50:16
39.9751516,116.3304549,0,0,39576.4099305556,2008-05-08,09:50:18
39.9751566,116.33052,0,0,39576.4099537037,2008-05-08,09:50:20
39.9751716,116.3305566,0,0,39576.4099768519,2008-05-08,09:50:22
39.9751833,116.3305949,0,0,39576.41,2008-05-08,09:50:24
39.9752116,116.3306099,0,0,39576.4100231482,2008-05-08,09:50:26
39.9752333,116.330625,0,0,39576.4100462963,2008-05-08,09:50:28
39.9752416,116.3306483,0,0,39576.4100694444,2008-05-08,09:50:30
39.9752416,116.330695,0,0,39576.4100925926,2008-05-08,09:50:32
39.9752433,116.3307533,0,0,39576.4101157407,2008-05-08,09:50:34
39.9752449,116.3307883,0,0,39576.4101388889,2008-05-08,09:50:36
39.9752683,116.3307849,0,0,39576.410162037,2008-05-08,09:50:38
39.975305,116.3307916,0,0,39576.4101851852,2008-05-08,09:50:40
39.9752966,116.3308083,0,0,39576.4102083333,2008-05-08,09:50:42
39.9752766,116.3308716,0,0,39576.4102314815,2008-05-08,09:50:44
39.9752766,116.33094,0,0,39576.4102546296,2008-05-08,09:50:46
39.9752566,116.330975,0,0,39576.4102777778,2008-05-08,09:50:48
39.9752583,116.3310133,0,0,39576.4103009259,2008-05-08,09:50:50
39.97526,116.3310366,0,0,39576.4103240741,2008-05-08,09:50:52
39.9752549,116.3310533,0,0,39576.4103472222,2008-05-08,09:50:54
39.9752883,116.3310983,0,0,39576.4103703704,2008-05-08,09:50:56
39.975335,116.331095,0,0,39576.4103935185,2008-05-08,09:50:58
39.9753983,116.3310849,0,0,39576.4104166667,2008-05-08,09:51:00
39.9754649,116.3310966,0,0,39576.4104398148,2008-05-08,09:51:02
39.9755516,116.3310283,0,0,39576.410462963,2008-05-08,09:51:04
39.9755899,116.33106,0,0,39576.4104861111,2008-05-08,09:51:06
39.9755799,116.3311083,0,0,39576.4105439815,2008-05-08,09:51:11
39.975555,116.3311133,0,0,39576.4105671296,2008-05-08,09:51:13
39.9755649,116.3310916,0,0,39576.4105902778,2008-05-08,09:51:15
39.9755783,116.3310399,0,0,39576.4106481481,2008-05-08,09:51:20
39.9756483,116.3310516,0,0,39576.4106712963,2008-05-08,09:51:22
