# Supplementary material for: Research on differential privacy protection method based on user tendency
Source: PLoS One. 2023 Oct 26;18(10):e0288823. doi: 10.1371/journal.pone.0288823 (PMC10602288; doi:10.1371/journal.pone.0288823)
Supplement: S4 Data — (ZIP) [file pone.0288823.s004.zip › Data 5-4/112/Trajectory/20080509014801.plt]

Geolife trajectory
WGS 84
Altitude is in Feet
Reserved 3
0,2,255,My Track,0,0,2,8421376
0
39.9754549,116.33073,0,0,39577.0750115741,2008-05-09,01:48:01
39.9754549,116.3307316,0,0,39577.0750231481,2008-05-09,01:48:02
39.9754433,116.3307349,0,0,39577.0750810185,2008-05-09,01:48:07
39.9754266,116.3307616,0,0,39577.0751388889,2008-05-09,01:48:12
39.9754083,116.3307749,0,0,39577.075162037,2008-05-09,01:48:14
39.9753866,116.3307599,0,0,39577.0751851852,2008-05-09,01:48:16
39.97546,116.3306433,0,0,39577.0752430556,2008-05-09,01:48:21
39.9755966,116.3305583,0,0,39577.0752662037,2008-05-09,01:48:23
39.975725,116.3304399,0,0,39577.0752893519,2008-05-09,01:48:25
39.9757483,116.3303216,0,0,39577.0753125,2008-05-09,01:48:27
39.9757216,116.3302383,0,0,39577.0753356481,2008-05-09,01:48:29
39.9756033,116.3301649,0,0,39577.0753587963,2008-05-09,01:48:31
39.9755466,116.3300983,0,0,39577.0753819444,2008-05-09,01:48:33
39.975555,116.3300483,0,0,39577.0754050926,2008-05-09,01:48:35
39.9756083,116.3299883,0,0,39577.0754282407,2008-05-09,01:48:37
39.9756349,116.3299583,0,0,39577.0754513889,2008-05-09,01:48:39
39.9756983,116.32991,0,0,39577.075474537,2008-05-09,01:48:41
39.9757583,116.3298683,0,0,39577.0754976852,2008-05-09,01:48:43
39.9758149,116.3297999,0,0,39577.0755208333,2008-05-09,01:48:45
39.975825,116.3297483,0,0,39577.0755439815,2008-05-09,01:48:47
39.9758216,116.3296916,0,0,39577.0755671296,2008-05-09,01:48:49
39.9758333,116.3296466,0,0,39577.0755902778,2008-05-09,01:48:51
39.9758616,116.3295833,0,0,39577.0756134259,2008-05-09,01:48:53
39.975895,116.329505,0,0,39577.0756365741,2008-05-09,01:48:55
39.97585,116.3294466,0,0,39577.0756597222,2008-05-09,01:48:57
39.9757866,116.3294099,0,0,39577.0756828704,2008-05-09,01:48:59
39.9757033,116.3293599,0,0,39577.0757060185,2008-05-09,01:49:01
39.9756283,116.3293,0,0,39577.0757291667,2008-05-09,01:49:03
39.9755949,116.3292433,0,0,39577.0757523148,2008-05-09,01:49:05
39.9755366,116.3292149,0,0,39577.075775463,2008-05-09,01:49:07
39.9754916,116.3291666,0,0,39577.0757986111,2008-05-09,01:49:09
39.9754683,116.3291333,0,0,39577.0758217593,2008-05-09,01:49:11
39.9754583,116.3290916,0,0,39577.0758449074,2008-05-09,01:49:13
39.9754099,116.3290599,0,0,39577.0758680556,2008-05-09,01:49:15
39.97536,116.3290216,0,0,39577.0758912037,2008-05-09,01:49:17
39.9753133,116.3289916,0,0,39577.0759143519,2008-05-09,01:49:19
39.9753233,116.3289716,0,0,39577.0759375,2008-05-09,01:49:21
39.9753116,116.3289383,0,0,39577.0759606481,2008-05-09,01:49:23
39.9752949,116.3289133,0,0,39577.0759837963,2008-05-09,01:49:25
39.9752816,116.3288849,0,0,39577.0760069444,2008-05-09,01:49:27
39.9752716,116.3288633,0,0,39577.0760300926,2008-05-09,01:49:29
39.9752699,116.3288416,0,0,39577.0760532407,2008-05-09,01:49:31
39.9752783,116.3288366,0,0,39577.0760763889,2008-05-09,01:49:33
39.9753016,116.328825,0,0,39577.076099537,2008-05-09,01:49:35
39.9753249,116.32879,0,0,39577.0761226852,2008-05-09,01:49:37
39.9753283,116.3287599,0,0,39577.0761458333,2008-05-09,01:49:39
39.9753399,116.3287316,0,0,39577.0761689815,2008-05-09,01:49:41
39.9753466,116.3286749,0,0,39577.0761921296,2008-05-09,01:49:43
39.97535,116.3286783,0,0,39577.0762152778,2008-05-09,01:49:45
39.975345,116.3286666,0,0,39577.0762384259,2008-05-09,01:49:47
39.9753383,116.3286549,0,0,39577.0762615741,2008-05-09,01:49:49
39.975335,116.3286316,0,0,39577.0762847222,2008-05-09,01:49:51
39.9753099,116.3286016,0,0,39577.0763078704,2008-05-09,01:49:53
39.9752883,116.3285566,0,0,39577.0763310185,2008-05-09,01:49:55
39.9752783,116.3285149,0,0,39577.0763541667,2008-05-09,01:49:57
39.9752916,116.3284699,0,0,39577.0763773148,2008-05-09,01:49:59
39.9752933,116.3284366,0,0,39577.076400463,2008-05-09,01:50:01
39.9752983,116.3284133,0,0,39577.0764236111,2008-05-09,01:50:03
39.9753099,116.32837,0,0,39577.0764467593,2008-05-09,01:50:05
39.9753266,116.3283216,0,0,39577.0764699074,2008-05-09,01:50:07
39.9753416,116.328265,0,0,39577.0764930556,2008-05-09,01:50:09
39.9753616,116.3282049,0,0,39577.0765162037,2008-05-09,01:50:11
39.9753833,116.3281549,0,0,39577.0765393519,2008-05-09,01:50:13
39.9753866,116.3281483,0,0,39577.0765625,2008-05-09,01:50:15
39.9753949,116.3281349,0,0,39577.0765856481,2008-05-09,01:50:17
39.9754216,116.3281149,0,0,39577.0766087963,2008-05-09,01:50:19
39.9754366,116.3280983,0,0,39577.0766319444,2008-05-09,01:50:21
39.9754499,116.3280649,0,0,39577.0766550926,2008-05-09,01:50:23
39.975475,116.3280316,0,0,39577.0766782407,2008-05-09,01:50:25
39.9754799,116.3279933,0,0,39577.0767013889,2008-05-09,01:50:27
39.9754766,116.32797,0,0,39577.076724537,2008-05-09,01:50:29
39.97549,116.3279466,0,0,39577.0767476852,2008-05-09,01:50:31
39.9754966,116.3279299,0,0,39577.0767708333,2008-05-09,01:50:33
39.9754783,116.3278816,0,0,39577.0767939815,2008-05-09,01:50:35
39.9754433,116.3278866,0,0,39577.0768171296,2008-05-09,01:50:37
39.9754033,116.3278733,0,0,39577.0768402778,2008-05-09,01:50:39
39.9753616,116.3278433,0,0,39577.0768634259,2008-05-09,01:50:41
39.9753483,116.3278166,0,0,39577.0768865741,2008-05-09,01:50:43
39.9753433,116.3277466,0,0,39577.0769097222,2008-05-09,01:50:45
39.9753149,116.3277033,0,0,39577.0769328704,2008-05-09,01:50:47
39.97528,116.3277166,0,0,39577.0769560185,2008-05-09,01:50:49
39.97525,116.3276916,0,0,39577.0769791667,2008-05-09,01:50:51
39.9752266,116.3276783,0,0,39577.0770023148,2008-05-09,01:50:53
39.9752016,116.3276783,0,0,39577.077025463,2008-05-09,01:50:55
39.9751733,116.3276783,0,0,39577.0770486111,2008-05-09,01:50:57
39.9751449,116.3276733,0,0,39577.0770717593,2008-05-09,01:50:59
39.97511,116.3276716,0,0,39577.0770949074,2008-05-09,01:51:01
39.97508,116.3276683,0,0,39577.0771180556,2008-05-09,01:51:03
39.9750433,116.3276633,0,0,39577.0771412037,2008-05-09,01:51:05
39.9750166,116.3276533,0,0,39577.0771643519,2008-05-09,01:51:07
39.9749899,116.3276266,0,0,39577.0771875,2008-05-09,01:51:09
39.9749683,116.327605,0,0,39577.0772106481,2008-05-09,01:51:11
39.9749633,116.3275749,0,0,39577.0772337963,2008-05-09,01:51:13
39.974955,116.3275433,0,0,39577.0772569444,2008-05-09,01:51:15
39.9749383,116.3274933,0,0,39577.0772800926,2008-05-09,01:51:17
39.9749283,116.3274499,0,0,39577.0773032407,2008-05-09,01:51:19
39.9749216,116.3274183,0,0,39577.0773263889,2008-05-09,01:51:21
39.9749366,116.3273799,0,0,39577.077349537,2008-05-09,01:51:23
39.97494,116.3273416,0,0,39577.0773726852,2008-05-09,01:51:25
39.9749283,116.3273133,0,0,39577.0773958333,2008-05-09,01:51:27
39.9749116,116.3272883,0,0,39577.0774189815,2008-05-09,01:51:29
39.9748966,116.3272616,0,0,39577.0774421296,2008-05-09,01:51:31
39.9748799,116.32724,0,0,39577.0774652778,2008-05-09,01:51:33
39.9748533,116.3272283,0,0,39577.0774884259,2008-05-09,01:51:35
39.9748266,116.3272499,0,0,39577.0775115741,2008-05-09,01:51:37
39.9747983,116.3272633,0,0,39577.0775347222,2008-05-09,01:51:39
39.9747633,116.3272733,0,0,39577.0775578704,2008-05-09,01:51:41
39.97473,116.327275,0,0,39577.0775810185,2008-05-09,01:51:43
39.9747083,116.3272783,0,0,39577.0776041667,2008-05-09,01:51:45
39.9746866,116.3272999,0,0,39577.0776273148,2008-05-09,01:51:47
39.9746666,116.327325,0,0,39577.077650463,2008-05-09,01:51:49
39.974645,116.3273349,0,0,39577.0776736111,2008-05-09,01:51:51
39.97462,116.3273416,0,0,39577.0776967593,2008-05-09,01:51:53
39.9745949,116.3273416,0,0,39577.0777199074,2008-05-09,01:51:55
39.9745716,116.3273433,0,0,39577.0777430556,2008-05-09,01:51:57
39.9745466,116.3273483,0,0,39577.0777662037,2008-05-09,01:51:59
39.9745216,116.3273499,0,0,39577.0777893519,2008-05-09,01:52:01
39.974495,116.3273416,0,0,39577.0778125,2008-05-09,01:52:03
39.9744733,116.3273533,0,0,39577.0778356481,2008-05-09,01:52:05
39.9744549,116.3273799,0,0,39577.0778587963,2008-05-09,01:52:07
39.9744333,116.3273883,0,0,39577.0778819444,2008-05-09,01:52:09
39.9744083,116.3273899,0,0,39577.0779050926,2008-05-09,01:52:11
39.9743816,116.3273916,0,0,39577.0779282407,2008-05-09,01:52:13
39.9743583,116.3273933,0,0,39577.0779513889,2008-05-09,01:52:15
39.9743333,116.3273916,0,0,39577.077974537,2008-05-09,01:52:17
39.9743066,116.3273783,0,0,39577.0779976852,2008-05-09,01:52:19
39.9742766,116.3273733,0,0,39577.0780208333,2008-05-09,01:52:21
39.9742566,116.3273616,0,0,39577.0780439815,2008-05-09,01:52:23
39.9742316,116.3273549,0,0,39577.0780671296,2008-05-09,01:52:25
39.9742049,116.3273366,0,0,39577.0780902778,2008-05-09,01:52:27
39.9741683,116.3273216,0,0,39577.0781134259,2008-05-09,01:52:29
39.9741533,116.3273366,0,0,39577.0781365741,2008-05-09,01:52:31
39.9741216,116.3273466,0,0,39577.0781597222,2008-05-09,01:52:33
39.9741099,116.3273483,0,0,39577.0781828704,2008-05-09,01:52:35
39.9740949,116.32734,0,0,39577.0782060185,2008-05-09,01:52:37
39.9740916,116.3273349,0,0,39577.0782291667,2008-05-09,01:52:39
39.9740733,116.3273433,0,0,39577.0782523148,2008-05-09,01:52:41
39.9740666,116.3273483,0,0,39577.078275463,2008-05-09,01:52:43
39.974055,116.3273533,0,0,39577.0782986111,2008-05-09,01:52:45
39.9740433,116.3273766,0,0,39577.0783217593,2008-05-09,01:52:47
39.9740183,116.3273899,0,0,39577.0783449074,2008-05-09,01:52:49
39.9740033,116.3274049,0,0,39577.0783680556,2008-05-09,01:52:51
39.9739649,116.32741,0,0,39577.0783912037,2008-05-09,01:52:53
39.9739383,116.3274049,0,0,39577.0784143518,2008-05-09,01:52:55
39.9738983,116.3273966,0,0,39577.0784375,2008-05-09,01:52:57
39.9738466,116.3273816,0,0,39577.0784606481,2008-05-09,01:52:59
39.9738033,116.3273616,0,0,39577.0784837963,2008-05-09,01:53:01
39.9737583,116.3273483,0,0,39577.0785069444,2008-05-09,01:53:03
39.9737133,116.3273366,0,0,39577.0785300926,2008-05-09,01:53:05
39.9736666,116.3273283,0,0,39577.0785532407,2008-05-09,01:53:07
39.9736333,116.32734,0,0,39577.0785763889,2008-05-09,01:53:09
39.9735999,116.3273483,0,0,39577.078599537,2008-05-09,01:53:11
39.9735749,116.3273583,0,0,39577.0786226852,2008-05-09,01:53:13
39.9735383,116.3273549,0,0,39577.0786458333,2008-05-09,01:53:15
39.9735183,116.3273633,0,0,39577.0786689815,2008-05-09,01:53:17
39.9734816,116.3273616,0,0,39577.0786921296,2008-05-09,01:53:19
39.9734733,116.3273833,0,0,39577.0787152778,2008-05-09,01:53:21
39.9734666,116.3274116,0,0,39577.0787384259,2008-05-09,01:53:23
39.9734483,116.3274183,0,0,39577.0787615741,2008-05-09,01:53:25
39.9734349,116.3274466,0,0,39577.0787847222,2008-05-09,01:53:27
39.9734499,116.3275016,0,0,39577.0788078704,2008-05-09,01:53:29
39.9734216,116.3274899,0,0,39577.0788310185,2008-05-09,01:53:31
39.9734133,116.3274716,0,0,39577.0788541667,2008-05-09,01:53:33
39.9734016,116.327465,0,0,39577.0788773148,2008-05-09,01:53:35
39.9733733,116.3274499,0,0,39577.078900463,2008-05-09,01:53:37
39.9733566,116.3274683,0,0,39577.0789236111,2008-05-09,01:53:39
39.9733183,116.3275116,0,0,39577.0789467593,2008-05-09,01:53:41
39.97326,116.3275,0,0,39577.0789699074,2008-05-09,01:53:43
39.9732116,116.3275016,0,0,39577.0789930556,2008-05-09,01:53:45
39.9731533,116.3274916,0,0,39577.0790162037,2008-05-09,01:53:47
39.9730816,116.327465,0,0,39577.0790393518,2008-05-09,01:53:49
39.9730399,116.3274533,0,0,39577.0790625,2008-05-09,01:53:51
39.9729933,116.327465,0,0,39577.0790856481,2008-05-09,01:53:53
39.9729533,116.3274783,0,0,39577.0791087963,2008-05-09,01:53:55
39.97292,116.3274899,0,0,39577.0791319444,2008-05-09,01:53:57
39.9729116,116.3275216,0,0,39577.0791550926,2008-05-09,01:53:59
39.9729016,116.327515,0,0,39577.0791782407,2008-05-09,01:54:01
39.9729049,116.3275266,0,0,39577.0792013889,2008-05-09,01:54:03
39.9728966,116.327535,0,0,39577.079224537,2008-05-09,01:54:05
39.9728849,116.3275366,0,0,39577.0792476852,2008-05-09,01:54:07
39.9728516,116.3275099,0,0,39577.0792708333,2008-05-09,01:54:09
39.9728216,116.3274916,0,0,39577.0792939815,2008-05-09,01:54:11
39.9727933,116.3274683,0,0,39577.0793171296,2008-05-09,01:54:13
39.9727599,116.3274533,0,0,39577.0793402778,2008-05-09,01:54:15
39.972725,116.3274483,0,0,39577.0793634259,2008-05-09,01:54:17
39.9726916,116.3274483,0,0,39577.0793865741,2008-05-09,01:54:19
39.9726666,116.327445,0,0,39577.0794097222,2008-05-09,01:54:21
39.9726416,116.3274399,0,0,39577.0794328704,2008-05-09,01:54:23
39.9726133,116.3274366,0,0,39577.0794560185,2008-05-09,01:54:25
39.9725816,116.327445,0,0,39577.0794791667,2008-05-09,01:54:27
39.9725383,116.3274233,0,0,39577.0795023148,2008-05-09,01:54:29
39.9725116,116.3273966,0,0,39577.079525463,2008-05-09,01:54:31
39.97249,116.3273783,0,0,39577.0795486111,2008-05-09,01:54:33
39.9724933,116.3273333,0,0,39577.0795717593,2008-05-09,01:54:35
39.9724933,116.3272983,0,0,39577.0795949074,2008-05-09,01:54:37
39.972485,116.327255,0,0,39577.0796180556,2008-05-09,01:54:39
39.9724633,116.3272149,0,0,39577.0796412037,2008-05-09,01:54:41
39.9724483,116.32715,0,0,39577.0796643518,2008-05-09,01:54:43
39.9724399,116.327095,0,0,39577.0796875,2008-05-09,01:54:45
39.97246,116.3270849,0,0,39577.0797106481,2008-05-09,01:54:47
39.9725033,116.3270666,0,0,39577.0797337963,2008-05-09,01:54:49
39.9725266,116.3270399,0,0,39577.0797569444,2008-05-09,01:54:51
39.9725416,116.3269933,0,0,39577.0797800926,2008-05-09,01:54:53
39.9725416,116.3269416,0,0,39577.0798032407,2008-05-09,01:54:55
39.9725199,116.3268799,0,0,39577.0798263889,2008-05-09,01:54:57
39.9725066,116.3268466,0,0,39577.079849537,2008-05-09,01:54:59
39.9724883,116.3268116,0,0,39577.0798726852,2008-05-09,01:55:01
39.9724699,116.3267699,0,0,39577.0798958333,2008-05-09,01:55:03
39.9724566,116.3267449,0,0,39577.0799189815,2008-05-09,01:55:05
39.97243,116.3266849,0,0,39577.0799421296,2008-05-09,01:55:07
39.972415,116.32659,0,0,39577.0799652778,2008-05-09,01:55:09
39.9724083,116.3265866,0,0,39577.0799884259,2008-05-09,01:55:11
39.972415,116.3265633,0,0,39577.0800115741,2008-05-09,01:55:13
39.9724233,116.3265299,0,0,39577.0800347222,2008-05-09,01:55:15
39.9724366,116.326505,0,0,39577.0800578704,2008-05-09,01:55:17
39.9724666,116.3264599,0,0,39577.0800810185,2008-05-09,01:55:19
39.9724933,116.3264033,0,0,39577.0801041667,2008-05-09,01:55:21
39.9725,116.326365,0,0,39577.0801273148,2008-05-09,01:55:23
39.9725016,116.3263266,0,0,39577.080150463,2008-05-09,01:55:25
39.9725016,116.3263166,0,0,39577.0801736111,2008-05-09,01:55:27
39.97249,116.3262983,0,0,39577.0801967593,2008-05-09,01:55:29
39.9724766,116.3262783,0,0,39577.0802199074,2008-05-09,01:55:31
39.9724733,116.3262683,0,0,39577.0802430556,2008-05-09,01:55:33
39.9724083,116.3262216,0,0,39577.0803009259,2008-05-09,01:55:38
39.9724083,116.3261916,0,0,39577.0803240741,2008-05-09,01:55:40
39.9724133,116.3261649,0,0,39577.0803472222,2008-05-09,01:55:42
39.972405,116.3260899,0,0,39577.0803703704,2008-05-09,01:55:44
39.9724033,116.3260199,0,0,39577.0803935185,2008-05-09,01:55:46
39.9724266,116.3259616,0,0,39577.0804166667,2008-05-09,01:55:48
39.9724316,116.3259183,0,0,39577.0804398148,2008-05-09,01:55:50
39.97243,116.3258916,0,0,39577.080462963,2008-05-09,01:55:52
39.97243,116.3258483,0,0,39577.0804861111,2008-05-09,01:55:54
39.972365,116.3257149,0,0,39577.0805439815,2008-05-09,01:55:59
39.9723533,116.3256799,0,0,39577.0805671296,2008-05-09,01:56:01
39.9723616,116.32565,0,0,39577.0805902778,2008-05-09,01:56:03
39.9723566,116.3255916,0,0,39577.0806134259,2008-05-09,01:56:05
39.97235,116.3255433,0,0,39577.0806365741,2008-05-09,01:56:07
39.9723283,116.3255149,0,0,39577.0806597222,2008-05-09,01:56:09
39.9722933,116.3254633,0,0,39577.0806828704,2008-05-09,01:56:11
39.97236,116.3254266,0,0,39577.0807060185,2008-05-09,01:56:13
39.972375,116.3253899,0,0,39577.0807291667,2008-05-09,01:56:15
39.9723916,116.32535,0,0,39577.0807523148,2008-05-09,01:56:17
39.9723566,116.3253116,0,0,39577.080775463,2008-05-09,01:56:19
39.9723533,116.3253016,0,0,39577.0807986111,2008-05-09,01:56:21
39.9723516,116.3252583,0,0,39577.0808217593,2008-05-09,01:56:23
39.9723533,116.3252166,0,0,39577.0808449074,2008-05-09,01:56:25
39.9723366,116.3251649,0,0,39577.0808680556,2008-05-09,01:56:27
39.9723383,116.3251283,0,0,39577.0808912037,2008-05-09,01:56:29
39.97235,116.3250833,0,0,39577.0809143518,2008-05-09,01:56:31
39.9723516,116.3251183,0,0,39577.0809375,2008-05-09,01:56:33
39.9723383,116.3250966,0,0,39577.0809606481,2008-05-09,01:56:35
39.9723466,116.3250766,0,0,39577.0809837963,2008-05-09,01:56:37
39.9723566,116.3250416,0,0,39577.0810069444,2008-05-09,01:56:39
39.9723549,116.3250033,0,0,39577.0810300926,2008-05-09,01:56:41
39.9723383,116.3249483,0,0,39577.0810532407,2008-05-09,01:56:43
39.9723549,116.3249216,0,0,39577.0810763889,2008-05-09,01:56:45
39.9723616,116.3249083,0,0,39577.081099537,2008-05-09,01:56:47
39.9723516,116.3248916,0,0,39577.0811226852,2008-05-09,01:56:49
39.97232,116.3248666,0,0,39577.0811458333,2008-05-09,01:56:51
39.9723183,116.3248583,0,0,39577.0811689815,2008-05-09,01:56:53
39.9723316,116.32483,0,0,39577.0811921296,2008-05-09,01:56:55
39.9723433,116.3247699,0,0,39577.0812152778,2008-05-09,01:56:57
39.9723249,116.324705,0,0,39577.0812384259,2008-05-09,01:56:59
39.9723333,116.3246616,0,0,39577.0812615741,2008-05-09,01:57:01
39.9723399,116.3246433,0,0,39577.0812847222,2008-05-09,01:57:03
39.9723616,116.3246149,0,0,39577.0813078704,2008-05-09,01:57:05
39.9723633,116.3245799,0,0,39577.0813310185,2008-05-09,01:57:07
39.9723566,116.3245449,0,0,39577.0813541667,2008-05-09,01:57:09
39.9723516,116.3245133,0,0,39577.0813773148,2008-05-09,01:57:11
39.9723299,116.3244749,0,0,39577.081400463,2008-05-09,01:57:13
39.9722966,116.3244699,0,0,39577.0814236111,2008-05-09,01:57:15
39.972265,116.3244666,0,0,39577.0814467593,2008-05-09,01:57:17
39.9722233,116.3244766,0,0,39577.0814699074,2008-05-09,01:57:19
39.9721716,116.3244749,0,0,39577.0814930556,2008-05-09,01:57:21
39.9721466,116.3244749,0,0,39577.0815162037,2008-05-09,01:57:23
39.9721183,116.3244866,0,0,39577.0815393519,2008-05-09,01:57:25
39.9720749,116.3245016,0,0,39577.0815625,2008-05-09,01:57:27
39.9720416,116.3244483,0,0,39577.0815856481,2008-05-09,01:57:29
39.9720066,116.3244583,0,0,39577.0816087963,2008-05-09,01:57:31
39.9719749,116.32446,0,0,39577.0816319444,2008-05-09,01:57:33
39.9719483,116.3244766,0,0,39577.0816550926,2008-05-09,01:57:35
39.9719316,116.3244883,0,0,39577.0816782407,2008-05-09,01:57:37
39.9719,116.3245016,0,0,39577.0817013889,2008-05-09,01:57:39
39.9718799,116.3245033,0,0,39577.081724537,2008-05-09,01:57:41
39.9718499,116.3244966,0,0,39577.0817476852,2008-05-09,01:57:43
39.9718133,116.3244533,0,0,39577.0817708333,2008-05-09,01:57:45
39.9718,116.3244933,0,0,39577.0817939815,2008-05-09,01:57:47
39.971785,116.3245016,0,0,39577.0818171296,2008-05-09,01:57:49
39.9717649,116.3245216,0,0,39577.0818402778,2008-05-09,01:57:51
39.9717366,116.3245349,0,0,39577.0818634259,2008-05-09,01:57:53
39.9717116,116.3245516,0,0,39577.0818865741,2008-05-09,01:57:55
39.9716799,116.3245549,0,0,39577.0819097222,2008-05-09,01:57:57
39.9716383,116.324565,0,0,39577.0819328704,2008-05-09,01:57:59
39.9716033,116.3245883,0,0,39577.0819560185,2008-05-09,01:58:01
39.9715566,116.3246133,0,0,39577.0819791667,2008-05-09,01:58:03
39.9715533,116.3246266,0,0,39577.0820023148,2008-05-09,01:58:05
39.9715566,116.324655,0,0,39577.082025463,2008-05-09,01:58:07
39.971565,116.3247083,0,0,39577.0820486111,2008-05-09,01:58:09
39.97155,116.3247633,0,0,39577.0820717593,2008-05-09,01:58:11
39.9715566,116.3247883,0,0,39577.0820949074,2008-05-09,01:58:13
39.971565,116.3248316,0,0,39577.0821180556,2008-05-09,01:58:15
39.97159,116.3248599,0,0,39577.0821412037,2008-05-09,01:58:17
39.9715999,116.3248883,0,0,39577.0821643519,2008-05-09,01:58:19
39.9716266,116.3249016,0,0,39577.0821875,2008-05-09,01:58:21
39.9716833,116.3250316,0,0,39577.0822453704,2008-05-09,01:58:26
39.9717333,116.3250533,0,0,39577.0822685185,2008-05-09,01:58:28
39.971745,116.3250533,0,0,39577.0822916667,2008-05-09,01:58:30
39.9717549,116.3250183,0,0,39577.082349537,2008-05-09,01:58:35
39.9717549,116.3250183,0,0,39577.0823842593,2008-05-09,01:58:38
39.9717549,116.3250183,0,0,39577.0824074074,2008-05-09,01:58:40
39.9717649,116.3249916,0,0,39577.0824652778,2008-05-09,01:58:45
39.9717649,116.3249649,0,0,39577.0824884259,2008-05-09,01:58:47
39.9717666,116.3249316,0,0,39577.0825115741,2008-05-09,01:58:49
39.9717933,116.3249049,0,0,39577.0825347222,2008-05-09,01:58:51
39.97179,116.3248549,0,0,39577.0825578704,2008-05-09,01:58:53
39.9717799,116.3247983,0,0,39577.0825810185,2008-05-09,01:58:55
39.9717783,116.3247483,0,0,39577.0826041667,2008-05-09,01:58:57
39.9717933,116.3247066,0,0,39577.0826273148,2008-05-09,01:58:59
39.9717966,116.3246749,0,0,39577.082650463,2008-05-09,01:59:01
39.9718099,116.324635,0,0,39577.0826736111,2008-05-09,01:59:03
39.9718066,116.3245916,0,0,39577.0826967593,2008-05-09,01:59:05
39.9718,116.3245599,0,0,39577.0827199074,2008-05-09,01:59:07
39.971775,116.3245399,0,0,39577.0827430556,2008-05-09,01:59:09
39.9717499,116.3245183,0,0,39577.0827662037,2008-05-09,01:59:11
39.9717516,116.3244866,0,0,39577.0827893519,2008-05-09,01:59:13
39.9717499,116.3244633,0,0,39577.0828125,2008-05-09,01:59:15
39.9717499,116.324445,0,0,39577.0828356481,2008-05-09,01:59:17
39.9717583,116.3244383,0,0,39577.0828587963,2008-05-09,01:59:19
39.9717649,116.3244399,0,0,39577.0828819444,2008-05-09,01:59:21
39.9717916,116.3244416,0,0,39577.0829398148,2008-05-09,01:59:26
39.9718499,116.3244766,0,0,39577.0829976852,2008-05-09,01:59:31
39.971925,116.3244283,0,0,39577.0830555556,2008-05-09,01:59:36
39.9719566,116.3243883,0,0,39577.0830787037,2008-05-09,01:59:38
39.9719816,116.3243483,0,0,39577.0831018519,2008-05-09,01:59:40
39.9720116,116.3243716,0,0,39577.083125,2008-05-09,01:59:42
39.9720349,116.3243966,0,0,39577.0831481481,2008-05-09,01:59:44
39.9721466,116.3244083,0,0,39577.0832060185,2008-05-09,01:59:49
39.9721866,116.3243999,0,0,39577.0832291667,2008-05-09,01:59:51
39.9722266,116.3244399,0,0,39577.0832523148,2008-05-09,01:59:53
39.9722483,116.3244583,0,0,39577.083275463,2008-05-09,01:59:55
39.9722683,116.32448,0,0,39577.0832986111,2008-05-09,01:59:57
39.9722733,116.3244983,0,0,39577.0833217593,2008-05-09,01:59:59
39.9722833,116.3245016,0,0,39577.0833449074,2008-05-09,02:00:01
39.9722966,116.3245483,0,0,39577.0833680556,2008-05-09,02:00:03
39.9723099,116.3245899,0,0,39577.0833912037,2008-05-09,02:00:05
39.9723316,116.3246266,0,0,39577.0834143519,2008-05-09,02:00:07
39.9723299,116.324655,0,0,39577.0834375,2008-05-09,02:00:09
39.9723216,116.3246633,0,0,39577.0834606481,2008-05-09,02:00:11
39.9722999,116.3246599,0,0,39577.0834837963,2008-05-09,02:00:13
39.9722833,116.3246733,0,0,39577.0835069444,2008-05-09,02:00:15
39.9722833,116.3246949,0,0,39577.0835300926,2008-05-09,02:00:17
39.972275,116.32474,0,0,39577.0835532407,2008-05-09,02:00:19
39.97225,116.3247983,0,0,39577.0835763889,2008-05-09,02:00:21
39.9722383,116.3248433,0,0,39577.083599537,2008-05-09,02:00:23
39.972225,116.3248766,0,0,39577.0836226852,2008-05-09,02:00:25
39.9722216,116.3249166,0,0,39577.0836458333,2008-05-09,02:00:27
39.9722399,116.3249283,0,0,39577.0836689815,2008-05-09,02:00:29
39.9722683,116.3249583,0,0,39577.0836921296,2008-05-09,02:00:31
39.9723616,116.3251699,0,0,39577.08375,2008-05-09,02:00:36
39.9723816,116.3252233,0,0,39577.0837731481,2008-05-09,02:00:38
39.9723849,116.3252666,0,0,39577.0837962963,2008-05-09,02:00:40
39.972415,116.3253083,0,0,39577.0838194444,2008-05-09,02:00:42
39.9724483,116.3253383,0,0,39577.0838425926,2008-05-09,02:00:44
39.9724583,116.3253583,0,0,39577.0838657407,2008-05-09,02:00:46
39.9724733,116.3253899,0,0,39577.0838888889,2008-05-09,02:00:48
39.9725,116.3254083,0,0,39577.083912037,2008-05-09,02:00:50
39.9724966,116.3254449,0,0,39577.0839351852,2008-05-09,02:00:52
39.9725099,116.3254699,0,0,39577.0839583333,2008-05-09,02:00:54
39.9725166,116.3254949,0,0,39577.0840162037,2008-05-09,02:00:59
39.9725199,116.3255016,0,0,39577.0840393519,2008-05-09,02:01:01
39.9725133,116.3254383,0,0,39577.0840972222,2008-05-09,02:01:06
39.9725116,116.3254116,0,0,39577.0841203704,2008-05-09,02:01:08
39.9725116,116.3253866,0,0,39577.0841435185,2008-05-09,02:01:10
39.9725083,116.3253633,0,0,39577.0841666667,2008-05-09,02:01:12
39.9725016,116.3253383,0,0,39577.0841898148,2008-05-09,02:01:14
39.9724983,116.3253116,0,0,39577.084212963,2008-05-09,02:01:16
39.9724966,116.3252916,0,0,39577.0842361111,2008-05-09,02:01:18
39.9724966,116.3252916,0,0,39577.0842708333,2008-05-09,02:01:21
39.9724949,116.3252866,0,0,39577.0842939815,2008-05-09,02:01:23
39.9724949,116.3252616,0,0,39577.0843171296,2008-05-09,02:01:25
39.9724933,116.32523,0,0,39577.0843402778,2008-05-09,02:01:27
39.9724883,116.3251966,0,0,39577.0843634259,2008-05-09,02:01:29
39.9724883,116.3251583,0,0,39577.0843865741,2008-05-09,02:01:31
39.9724783,116.3251266,0,0,39577.0844097222,2008-05-09,02:01:33
39.9724699,116.3250783,0,0,39577.0844328704,2008-05-09,02:01:35
39.9724616,116.3250266,0,0,39577.0844560185,2008-05-09,02:01:37
39.9724549,116.3249833,0,0,39577.0844791667,2008-05-09,02:01:39
39.9724433,116.32495,0,0,39577.0845023148,2008-05-09,02:01:41
39.9724333,116.3249166,0,0,39577.084525463,2008-05-09,02:01:43
39.972445,116.3248749,0,0,39577.0845486111,2008-05-09,02:01:45
39.9724249,116.3248433,0,0,39577.0845717593,2008-05-09,02:01:47
39.9724183,116.3248249,0,0,39577.0845949074,2008-05-09,02:01:49
39.9724066,116.3248016,0,0,39577.0846180556,2008-05-09,02:01:51
39.9724066,116.3247566,0,0,39577.0846412037,2008-05-09,02:01:53
39.9723999,116.3247149,0,0,39577.0846643519,2008-05-09,02:01:55
39.9723966,116.3246733,0,0,39577.0846875,2008-05-09,02:01:57
39.9723933,116.3246366,0,0,39577.0847106481,2008-05-09,02:01:59
39.9723699,116.3246,0,0,39577.0847337963,2008-05-09,02:02:01
39.9723716,116.3245666,0,0,39577.0847569444,2008-05-09,02:02:03
39.9723549,116.3245333,0,0,39577.0847800926,2008-05-09,02:02:05
39.972335,116.3244999,0,0,39577.0848032407,2008-05-09,02:02:07
39.9723033,116.3244683,0,0,39577.0848263889,2008-05-09,02:02:09
39.9722699,116.3244549,0,0,39577.084849537,2008-05-09,02:02:11
39.9722366,116.3244616,0,0,39577.0848726852,2008-05-09,02:02:13
39.9721816,116.3244616,0,0,39577.0848958333,2008-05-09,02:02:15
39.9721083,116.3244916,0,0,39577.0849189815,2008-05-09,02:02:17
39.9720466,116.3245066,0,0,39577.0849421296,2008-05-09,02:02:19
39.9719899,116.3245249,0,0,39577.0849652778,2008-05-09,02:02:21
39.9719416,116.3245566,0,0,39577.0849884259,2008-05-09,02:02:23
39.9719033,116.3245816,0,0,39577.0850115741,2008-05-09,02:02:25
39.9718666,116.3245949,0,0,39577.0850347222,2008-05-09,02:02:27
39.9718216,116.3245966,0,0,39577.0850578704,2008-05-09,02:02:29
39.9717699,116.3245916,0,0,39577.0850810185,2008-05-09,02:02:31
39.9717099,116.3246033,0,0,39577.0851041667,2008-05-09,02:02:33
39.971675,116.3246216,0,0,39577.0851273148,2008-05-09,02:02:35
39.9716516,116.3246749,0,0,39577.085150463,2008-05-09,02:02:37
39.9716466,116.3247449,0,0,39577.0851736111,2008-05-09,02:02:39
39.9716416,116.3248083,0,0,39577.0851967593,2008-05-09,02:02:41
39.971635,116.3248566,0,0,39577.0852199074,2008-05-09,02:02:43
39.9716366,116.3249033,0,0,39577.0852430556,2008-05-09,02:02:45
39.971645,116.3249516,0,0,39577.0852662037,2008-05-09,02:02:47
39.9716699,116.324985,0,0,39577.0852893519,2008-05-09,02:02:49
39.9717016,116.3250299,0,0,39577.0853125,2008-05-09,02:02:51
39.9717116,116.3250649,0,0,39577.0853356481,2008-05-09,02:02:53
39.9717099,116.325105,0,0,39577.0853587963,2008-05-09,02:02:55
39.9717333,116.3251299,0,0,39577.0853819444,2008-05-09,02:02:57
39.9717533,116.3251366,0,0,39577.0854050926,2008-05-09,02:02:59
39.9717683,116.32516,0,0,39577.0854282407,2008-05-09,02:03:01
39.9717949,116.3251849,0,0,39577.0854513889,2008-05-09,02:03:03
39.9718083,116.3252083,0,0,39577.085474537,2008-05-09,02:03:05
39.9718216,116.3252316,0,0,39577.0854976852,2008-05-09,02:03:07
39.9718616,116.3252616,0,0,39577.0855208333,2008-05-09,02:03:09
39.9719033,116.325265,0,0,39577.0855439815,2008-05-09,02:03:11
39.9719316,116.3252749,0,0,39577.0856018519,2008-05-09,02:03:16
39.9719316,116.3252749,0,0,39577.0856597222,2008-05-09,02:03:21
39.9719316,116.3252749,0,0,39577.0857175926,2008-05-09,02:03:26
39.9719316,116.3252749,0,0,39577.085775463,2008-05-09,02:03:31
39.9719316,116.3252749,0,0,39577.0858333333,2008-05-09,02:03:36
39.9719316,116.3252749,0,0,39577.0858912037,2008-05-09,02:03:41
39.9719316,116.3252749,0,0,39577.0859490741,2008-05-09,02:03:46
39.9719316,116.3252749,0,0,39577.0860069444,2008-05-09,02:03:51
39.9719316,116.3252749,0,0,39577.0860416667,2008-05-09,02:03:54
39.9719316,116.3252749,0,0,39577.0860648148,2008-05-09,02:03:56
39.9720633,116.3253433,0,0,39577.0861342593,2008-05-09,02:04:02
39.9714816,116.3252833,0,0,39577.087025463,2008-05-09,02:05:19
39.9714999,116.3253633,0,0,39577.0870601852,2008-05-09,02:05:22
39.9715016,116.3253983,0,0,39577.0871064815,2008-05-09,02:05:26
39.9715633,116.3254833,0,0,39577.0871643518,2008-05-09,02:05:31
