# Supplementary material for: Research on differential privacy protection method based on user tendency
Source: PLoS One. 2023 Oct 26;18(10):e0288823. doi: 10.1371/journal.pone.0288823 (PMC10602288; doi:10.1371/journal.pone.0288823)
Supplement: S4 Data — (ZIP) [file pone.0288823.s004.zip › Data 5-4/112/Trajectory/20080509085201.plt]

Geolife trajectory
WGS 84
Altitude is in Feet
Reserved 3
0,2,255,My Track,0,0,2,8421376
0
39.9753016,116.3276166,0,0,39577.3694560185,2008-05-09,08:52:01
39.97533,116.3276299,0,0,39577.3694675926,2008-05-09,08:52:02
39.9751933,116.3276499,0,0,39577.3694907407,2008-05-09,08:52:04
39.9751916,116.3276716,0,0,39577.3695486111,2008-05-09,08:52:09
39.9752383,116.32769,0,0,39577.3695717593,2008-05-09,08:52:11
39.9752366,116.3277133,0,0,39577.3695949074,2008-05-09,08:52:13
39.97525,116.3277266,0,0,39577.3696180556,2008-05-09,08:52:15
39.975305,116.3277583,0,0,39577.3696412037,2008-05-09,08:52:17
39.9753933,116.3277866,0,0,39577.3696643518,2008-05-09,08:52:19
39.9754083,116.3278249,0,0,39577.3696875,2008-05-09,08:52:21
39.9752699,116.3278366,0,0,39577.3697106481,2008-05-09,08:52:23
39.9753233,116.3278566,0,0,39577.3697337963,2008-05-09,08:52:25
39.9753233,116.3278716,0,0,39577.3697569444,2008-05-09,08:52:27
39.9751016,116.3279099,0,0,39577.3697800926,2008-05-09,08:52:29
39.975025,116.3278916,0,0,39577.3698032407,2008-05-09,08:52:31
39.9750283,116.3279149,0,0,39577.3698263889,2008-05-09,08:52:33
39.9750349,116.327935,0,0,39577.369849537,2008-05-09,08:52:35
39.9750849,116.3279483,0,0,39577.3699074074,2008-05-09,08:52:40
39.9750849,116.3279466,0,0,39577.3699652778,2008-05-09,08:52:45
39.9750816,116.3279433,0,0,39577.3700231481,2008-05-09,08:52:50
39.97508,116.3279399,0,0,39577.3700810185,2008-05-09,08:52:55
39.97508,116.3279399,0,0,39577.3701157407,2008-05-09,08:52:58
39.9750833,116.3279399,0,0,39577.3701388889,2008-05-09,08:53:00
39.9750733,116.3279316,0,0,39577.3701967593,2008-05-09,08:53:05
39.9750733,116.3279316,0,0,39577.3702546296,2008-05-09,08:53:10
39.9750733,116.3279316,0,0,39577.3703125,2008-05-09,08:53:15
39.9750733,116.3279316,0,0,39577.3703703704,2008-05-09,08:53:20
39.9750716,116.3279316,0,0,39577.3704282407,2008-05-09,08:53:25
39.9750716,116.3279316,0,0,39577.3704861111,2008-05-09,08:53:30
39.9750716,116.3279316,0,0,39577.3705208333,2008-05-09,08:53:33
39.9750733,116.3279299,0,0,39577.3705439815,2008-05-09,08:53:35
39.9750983,116.3279183,0,0,39577.3706018519,2008-05-09,08:53:40
39.9751283,116.3278866,0,0,39577.370625,2008-05-09,08:53:42
39.9751566,116.3278949,0,0,39577.3706481481,2008-05-09,08:53:44
39.9751966,116.3279083,0,0,39577.3707060185,2008-05-09,08:53:49
39.97521,116.3279116,0,0,39577.3707291667,2008-05-09,08:53:51
39.9752266,116.3279133,0,0,39577.3707523148,2008-05-09,08:53:53
39.975235,116.3278983,0,0,39577.370775463,2008-05-09,08:53:55
39.9752466,116.3278983,0,0,39577.3707986111,2008-05-09,08:53:57
39.9752416,116.3279049,0,0,39577.3708217593,2008-05-09,08:53:59
39.9752399,116.3279016,0,0,39577.3708449074,2008-05-09,08:54:01
39.9752449,116.3279266,0,0,39577.3708680556,2008-05-09,08:54:03
39.9752399,116.3279716,0,0,39577.3708912037,2008-05-09,08:54:05
39.9752449,116.3280216,0,0,39577.3709143519,2008-05-09,08:54:07
39.9752633,116.3280433,0,0,39577.3709375,2008-05-09,08:54:09
39.975265,116.3280933,0,0,39577.3709606482,2008-05-09,08:54:11
39.97526,116.3281366,0,0,39577.3709837963,2008-05-09,08:54:13
39.9752549,116.3281766,0,0,39577.3710069444,2008-05-09,08:54:15
39.9752483,116.3282066,0,0,39577.3710300926,2008-05-09,08:54:17
39.9752466,116.3282316,0,0,39577.3710532407,2008-05-09,08:54:19
39.9752466,116.3282466,0,0,39577.3710763889,2008-05-09,08:54:21
39.9752416,116.3282899,0,0,39577.3711342593,2008-05-09,08:54:26
39.9752583,116.3283383,0,0,39577.3711574074,2008-05-09,08:54:28
39.9752716,116.3283766,0,0,39577.3711805556,2008-05-09,08:54:30
39.9752783,116.3284066,0,0,39577.3712037037,2008-05-09,08:54:32
39.97528,116.3284316,0,0,39577.3712268519,2008-05-09,08:54:34
39.9752716,116.3284699,0,0,39577.37125,2008-05-09,08:54:36
39.9752616,116.328495,0,0,39577.3712731482,2008-05-09,08:54:38
39.975265,116.3285283,0,0,39577.3712962963,2008-05-09,08:54:40
39.9752666,116.328565,0,0,39577.3713194444,2008-05-09,08:54:42
39.975265,116.3286,0,0,39577.3713425926,2008-05-09,08:54:44
39.9752716,116.3286533,0,0,39577.3713657407,2008-05-09,08:54:46
39.9752699,116.3286933,0,0,39577.3713888889,2008-05-09,08:54:48
39.9752666,116.3287183,0,0,39577.371412037,2008-05-09,08:54:50
39.9752566,116.3287733,0,0,39577.3714351852,2008-05-09,08:54:52
39.9752533,116.3288149,0,0,39577.3714583333,2008-05-09,08:54:54
39.9752483,116.3288683,0,0,39577.3714814815,2008-05-09,08:54:56
39.9752333,116.32893,0,0,39577.3715046296,2008-05-09,08:54:58
39.9752333,116.3289533,0,0,39577.3715277778,2008-05-09,08:55:00
39.9752233,116.3289833,0,0,39577.3715509259,2008-05-09,08:55:02
39.9752216,116.3290466,0,0,39577.3715740741,2008-05-09,08:55:04
39.9752183,116.3290783,0,0,39577.3715972222,2008-05-09,08:55:06
39.97522,116.3291066,0,0,39577.3716203704,2008-05-09,08:55:08
39.9752283,116.3291583,0,0,39577.3716435185,2008-05-09,08:55:10
39.9752233,116.3291999,0,0,39577.3716666667,2008-05-09,08:55:12
39.9751966,116.3292716,0,0,39577.3716898148,2008-05-09,08:55:14
39.97521,116.32933,0,0,39577.371712963,2008-05-09,08:55:16
39.9752616,116.3293183,0,0,39577.3717361111,2008-05-09,08:55:18
39.97526,116.3293483,0,0,39577.3717592593,2008-05-09,08:55:20
39.975275,116.3293566,0,0,39577.3717824074,2008-05-09,08:55:22
39.97529,116.3293616,0,0,39577.3718055556,2008-05-09,08:55:24
39.9752833,116.3294333,0,0,39577.3718287037,2008-05-09,08:55:26
39.9752916,116.3294849,0,0,39577.3718518519,2008-05-09,08:55:28
39.9753016,116.3295033,0,0,39577.371875,2008-05-09,08:55:30
39.9753149,116.3295283,0,0,39577.3718981481,2008-05-09,08:55:32
39.9752666,116.3295533,0,0,39577.3719212963,2008-05-09,08:55:34
39.9751966,116.3295683,0,0,39577.3719444444,2008-05-09,08:55:36
39.9751633,116.3296033,0,0,39577.3719675926,2008-05-09,08:55:38
39.97518,116.3296433,0,0,39577.3719907407,2008-05-09,08:55:40
39.9751883,116.3296583,0,0,39577.3720138889,2008-05-09,08:55:42
39.9751766,116.3296633,0,0,39577.372037037,2008-05-09,08:55:44
39.9751849,116.3297016,0,0,39577.3720601852,2008-05-09,08:55:46
39.9752083,116.3297316,0,0,39577.3720833333,2008-05-09,08:55:48
39.9752816,116.3298133,0,0,39577.3721064815,2008-05-09,08:55:50
39.9753383,116.3298583,0,0,39577.3721296296,2008-05-09,08:55:52
39.9753249,116.3298999,0,0,39577.3721527778,2008-05-09,08:55:54
39.9754349,116.3299849,0,0,39577.3721759259,2008-05-09,08:55:56
39.975545,116.3301149,0,0,39577.3721990741,2008-05-09,08:55:58
39.9755716,116.3301583,0,0,39577.3722222222,2008-05-09,08:56:00
39.9756566,116.3302299,0,0,39577.3722453704,2008-05-09,08:56:02
39.9756883,116.3302649,0,0,39577.3722685185,2008-05-09,08:56:04
39.9756716,116.3303199,0,0,39577.3722916667,2008-05-09,08:56:06
39.9756783,116.3303633,0,0,39577.3723148148,2008-05-09,08:56:08
39.9756983,116.3304249,0,0,39577.372337963,2008-05-09,08:56:10
39.9757083,116.3304716,0,0,39577.3723611111,2008-05-09,08:56:12
39.975725,116.3304883,0,0,39577.3723842593,2008-05-09,08:56:14
39.9757116,116.3304899,0,0,39577.3724074074,2008-05-09,08:56:16
39.9757083,116.3305066,0,0,39577.3724305556,2008-05-09,08:56:18
39.9755633,116.3305099,0,0,39577.3724884259,2008-05-09,08:56:23
39.9755366,116.3305216,0,0,39577.3725115741,2008-05-09,08:56:25
39.9755283,116.3305399,0,0,39577.3725347222,2008-05-09,08:56:27
39.9755483,116.3305866,0,0,39577.3725578704,2008-05-09,08:56:29
39.97557,116.3306233,0,0,39577.3725810185,2008-05-09,08:56:31
39.9755799,116.3306616,0,0,39577.3726041667,2008-05-09,08:56:33
39.9756116,116.3307066,0,0,39577.3726273148,2008-05-09,08:56:35
39.9756649,116.3307733,0,0,39577.372650463,2008-05-09,08:56:37
39.9756566,116.3307983,0,0,39577.3726736111,2008-05-09,08:56:39
39.9756233,116.330815,0,0,39577.3726967593,2008-05-09,08:56:41
39.9756216,116.3308583,0,0,39577.3727199074,2008-05-09,08:56:43
39.9755816,116.3308999,0,0,39577.3727430556,2008-05-09,08:56:45
39.9755616,116.3309283,0,0,39577.3727662037,2008-05-09,08:56:47
39.9755666,116.3309416,0,0,39577.3727893519,2008-05-09,08:56:49
39.9755766,116.3309383,0,0,39577.3728125,2008-05-09,08:56:51
39.97561,116.3309166,0,0,39577.3728703704,2008-05-09,08:56:56
39.975625,116.3308999,0,0,39577.3728935185,2008-05-09,08:56:58
39.9756416,116.3308866,0,0,39577.3729166667,2008-05-09,08:57:00
39.9756366,116.33087,0,0,39577.3729398148,2008-05-09,08:57:02
39.9756649,116.3308733,0,0,39577.372962963,2008-05-09,08:57:04
39.9756749,116.3308733,0,0,39577.3729861111,2008-05-09,08:57:06
39.9756716,116.3308783,0,0,39577.3730208333,2008-05-09,08:57:09
