# Supplementary material for: Research on differential privacy protection method based on user tendency
Source: PLoS One. 2023 Oct 26;18(10):e0288823. doi: 10.1371/journal.pone.0288823 (PMC10602288; doi:10.1371/journal.pone.0288823)
Supplement: S4 Data — (ZIP) [file pone.0288823.s004.zip › Data 5-4/112/Trajectory/20080509212703.plt]

Geolife trajectory
WGS 84
Altitude is in Feet
Reserved 3
0,2,255,My Track,0,0,2,8421376
0
39.9726516,116.3273033,0,0,39577.8937847222,2008-05-09,21:27:03
39.9726516,116.3273033,0,0,39577.8937962963,2008-05-09,21:27:04
39.9726599,116.3273116,0,0,39577.8938541667,2008-05-09,21:27:09
39.9726583,116.32731,0,0,39577.893912037,2008-05-09,21:27:14
39.9726583,116.32731,0,0,39577.8939699074,2008-05-09,21:27:19
39.9726583,116.32731,0,0,39577.8940277778,2008-05-09,21:27:24
39.9726583,116.32731,0,0,39577.8940856481,2008-05-09,21:27:29
39.9726583,116.32731,0,0,39577.8941435185,2008-05-09,21:27:34
39.9726583,116.32731,0,0,39577.8942013889,2008-05-09,21:27:39
39.9726583,116.32731,0,0,39577.8942592593,2008-05-09,21:27:44
39.9726599,116.32731,0,0,39577.8943171296,2008-05-09,21:27:49
39.9726599,116.32731,0,0,39577.894375,2008-05-09,21:27:54
39.9726583,116.32731,0,0,39577.8944328704,2008-05-09,21:27:59
39.9726566,116.3273083,0,0,39577.8944907407,2008-05-09,21:28:04
39.9726566,116.3273083,0,0,39577.8945486111,2008-05-09,21:28:09
39.9726566,116.3273083,0,0,39577.8946064815,2008-05-09,21:28:14
39.9726566,116.3273083,0,0,39577.8946412037,2008-05-09,21:28:17
39.9726566,116.3273083,0,0,39577.8946643519,2008-05-09,21:28:19
39.9726533,116.3272933,0,0,39577.8947222222,2008-05-09,21:28:24
39.9726283,116.3272316,0,0,39577.8947453704,2008-05-09,21:28:26
39.9725483,116.327185,0,0,39577.8947685185,2008-05-09,21:28:28
39.9725066,116.3271333,0,0,39577.8947916667,2008-05-09,21:28:30
39.9724949,116.3270933,0,0,39577.8948148148,2008-05-09,21:28:32
39.9725099,116.3270516,0,0,39577.894837963,2008-05-09,21:28:34
39.9725016,116.3269983,0,0,39577.8948611111,2008-05-09,21:28:36
39.9725016,116.3269783,0,0,39577.8948842593,2008-05-09,21:28:38
39.9724949,116.3269349,0,0,39577.8949074074,2008-05-09,21:28:40
39.9724983,116.3268833,0,0,39577.8949305556,2008-05-09,21:28:42
39.97249,116.3267966,0,0,39577.8949537037,2008-05-09,21:28:44
39.9724933,116.3267416,0,0,39577.8949768519,2008-05-09,21:28:46
39.9725016,116.3266933,0,0,39577.895,2008-05-09,21:28:48
39.9725016,116.3266616,0,0,39577.8950231481,2008-05-09,21:28:50
39.9725199,116.3266633,0,0,39577.8950462963,2008-05-09,21:28:52
39.9725083,116.3266399,0,0,39577.8950694444,2008-05-09,21:28:54
39.9724649,116.3265299,0,0,39577.8951273148,2008-05-09,21:28:59
39.97246,116.3265099,0,0,39577.895150463,2008-05-09,21:29:01
39.97249,116.3264933,0,0,39577.8951736111,2008-05-09,21:29:03
39.97249,116.326485,0,0,39577.8951967593,2008-05-09,21:29:05
39.9724916,116.3264449,0,0,39577.8952199074,2008-05-09,21:29:07
39.9724883,116.3264083,0,0,39577.8952430556,2008-05-09,21:29:09
39.9724666,116.3263716,0,0,39577.8952662037,2008-05-09,21:29:11
39.9724483,116.326295,0,0,39577.8952893519,2008-05-09,21:29:13
39.9724433,116.3262566,0,0,39577.8953125,2008-05-09,21:29:15
39.9724699,116.3262266,0,0,39577.8953356481,2008-05-09,21:29:17
39.9724616,116.3262033,0,0,39577.8953587963,2008-05-09,21:29:19
39.9724566,116.3261816,0,0,39577.8953819444,2008-05-09,21:29:21
39.9724266,116.3261016,0,0,39577.8954398148,2008-05-09,21:29:26
39.9723966,116.3260783,0,0,39577.895462963,2008-05-09,21:29:28
39.9723983,116.3260533,0,0,39577.8954861111,2008-05-09,21:29:30
39.9724133,116.3260099,0,0,39577.8955092593,2008-05-09,21:29:32
39.97242,116.3259666,0,0,39577.8955324074,2008-05-09,21:29:34
39.972435,116.3259366,0,0,39577.8955555556,2008-05-09,21:29:36
39.97243,116.3259133,0,0,39577.8955787037,2008-05-09,21:29:38
39.9724316,116.3258799,0,0,39577.8956018519,2008-05-09,21:29:40
39.97243,116.3258533,0,0,39577.895625,2008-05-09,21:29:42
39.9724116,116.3258099,0,0,39577.8956481481,2008-05-09,21:29:44
39.9723966,116.32579,0,0,39577.8956712963,2008-05-09,21:29:46
39.9723766,116.3257616,0,0,39577.8956944444,2008-05-09,21:29:48
39.9723933,116.3257133,0,0,39577.8957175926,2008-05-09,21:29:50
39.97235,116.3256049,0,0,39577.8957407407,2008-05-09,21:29:52
39.9723316,116.3255216,0,0,39577.8957638889,2008-05-09,21:29:54
39.9723399,116.3254816,0,0,39577.895787037,2008-05-09,21:29:56
39.97235,116.3254649,0,0,39577.8958101852,2008-05-09,21:29:58
39.9723683,116.3253816,0,0,39577.8958680556,2008-05-09,21:30:03
39.9723316,116.3253199,0,0,39577.8958912037,2008-05-09,21:30:05
39.9723133,116.3252716,0,0,39577.8959143519,2008-05-09,21:30:07
39.9723166,116.3252699,0,0,39577.8959375,2008-05-09,21:30:09
39.9723383,116.3252583,0,0,39577.8959606481,2008-05-09,21:30:11
39.9723633,116.3251583,0,0,39577.8960185185,2008-05-09,21:30:16
39.9723699,116.32511,0,0,39577.8960416667,2008-05-09,21:30:18
39.9723916,116.3250983,0,0,39577.8960648148,2008-05-09,21:30:20
39.97236,116.3250383,0,0,39577.896087963,2008-05-09,21:30:22
39.9723533,116.3249916,0,0,39577.8961111111,2008-05-09,21:30:24
39.972345,116.3249566,0,0,39577.8961342593,2008-05-09,21:30:26
39.9723116,116.3249233,0,0,39577.8961574074,2008-05-09,21:30:28
39.9722866,116.3248883,0,0,39577.8961805556,2008-05-09,21:30:30
39.9722883,116.3248633,0,0,39577.8962037037,2008-05-09,21:30:32
39.9723249,116.3247816,0,0,39577.8962615741,2008-05-09,21:30:37
39.9723099,116.3246883,0,0,39577.8963194444,2008-05-09,21:30:42
39.9722699,116.3246316,0,0,39577.8963425926,2008-05-09,21:30:44
39.9723216,116.3245933,0,0,39577.8963657407,2008-05-09,21:30:46
39.9722916,116.3244733,0,0,39577.8964236111,2008-05-09,21:30:51
39.9722683,116.3244466,0,0,39577.8964467593,2008-05-09,21:30:53
39.9722399,116.3244166,0,0,39577.8964699074,2008-05-09,21:30:55
39.9721666,116.3244133,0,0,39577.8964930556,2008-05-09,21:30:57
39.9721316,116.3244133,0,0,39577.8965162037,2008-05-09,21:30:59
39.9721166,116.3244266,0,0,39577.8965393519,2008-05-09,21:31:01
39.9720733,116.32439,0,0,39577.8965972222,2008-05-09,21:31:06
39.9720266,116.3243849,0,0,39577.8966203704,2008-05-09,21:31:08
39.9720016,116.3243983,0,0,39577.8966435185,2008-05-09,21:31:10
39.9719666,116.3244183,0,0,39577.8966666667,2008-05-09,21:31:12
39.9719366,116.324425,0,0,39577.8966898148,2008-05-09,21:31:14
39.9719033,116.3243849,0,0,39577.896712963,2008-05-09,21:31:16
39.9718616,116.3243416,0,0,39577.8967361111,2008-05-09,21:31:18
39.9717966,116.3243666,0,0,39577.8967592593,2008-05-09,21:31:20
39.9717633,116.3243833,0,0,39577.8967824074,2008-05-09,21:31:22
39.9717516,116.3243816,0,0,39577.8968055556,2008-05-09,21:31:24
39.9717216,116.3243966,0,0,39577.8968287037,2008-05-09,21:31:26
39.97169,116.3244066,0,0,39577.8968518519,2008-05-09,21:31:28
39.9716533,116.324425,0,0,39577.896875,2008-05-09,21:31:30
39.9716283,116.3244199,0,0,39577.8968981481,2008-05-09,21:31:32
39.97165,116.3244649,0,0,39577.8969212963,2008-05-09,21:31:34
39.971645,116.3245116,0,0,39577.8969444444,2008-05-09,21:31:36
39.9716483,116.3245799,0,0,39577.8969675926,2008-05-09,21:31:38
39.9716683,116.3246166,0,0,39577.8969907407,2008-05-09,21:31:40
39.9716883,116.3246683,0,0,39577.8970138889,2008-05-09,21:31:42
39.9717033,116.3246983,0,0,39577.897037037,2008-05-09,21:31:44
39.9717033,116.3247383,0,0,39577.8970601852,2008-05-09,21:31:46
39.9716949,116.3247716,0,0,39577.8970833333,2008-05-09,21:31:48
39.97173,116.3248549,0,0,39577.8971412037,2008-05-09,21:31:53
39.9717333,116.3249083,0,0,39577.8971643519,2008-05-09,21:31:55
39.9717616,116.3249683,0,0,39577.8971875,2008-05-09,21:31:57
39.9717433,116.325,0,0,39577.8972106481,2008-05-09,21:31:59
39.9717516,116.3250283,0,0,39577.8972337963,2008-05-09,21:32:01
39.97176,116.3250433,0,0,39577.8972569444,2008-05-09,21:32:03
39.9717716,116.3250299,0,0,39577.8973148148,2008-05-09,21:32:08
39.9718199,116.3250499,0,0,39577.897337963,2008-05-09,21:32:10
39.9718966,116.3250566,0,0,39577.8973611111,2008-05-09,21:32:12
39.9719133,116.3250366,0,0,39577.8973842593,2008-05-09,21:32:14
39.9719116,116.3250283,0,0,39577.8974074074,2008-05-09,21:32:16
39.9719333,116.3249816,0,0,39577.8974305556,2008-05-09,21:32:18
39.9719799,116.3248933,0,0,39577.8974537037,2008-05-09,21:32:20
39.9710633,116.3280349,0,0,39577.8978587963,2008-05-09,21:32:55
39.97093,116.3283849,0,0,39577.8978819444,2008-05-09,21:32:57
39.9708033,116.3287233,0,0,39577.8979050926,2008-05-09,21:32:59
39.9706599,116.3290783,0,0,39577.8979282407,2008-05-09,21:33:01
39.970485,116.3294499,0,0,39577.8979513889,2008-05-09,21:33:03
39.9703216,116.3298333,0,0,39577.897974537,2008-05-09,21:33:05
39.9701983,116.3301849,0,0,39577.8979976852,2008-05-09,21:33:07
39.970075,116.330555,0,0,39577.8980208333,2008-05-09,21:33:09
39.9699516,116.3309216,0,0,39577.8980439815,2008-05-09,21:33:11
39.9698433,116.33129,0,0,39577.8980671296,2008-05-09,21:33:13
39.969755,116.3316833,0,0,39577.8980902778,2008-05-09,21:33:15
39.9696949,116.3320916,0,0,39577.8981134259,2008-05-09,21:33:17
39.9696783,116.3333349,0,0,39577.8981712963,2008-05-09,21:33:22
39.9697483,116.3348266,0,0,39577.8982291667,2008-05-09,21:33:27
39.9697383,116.3364416,0,0,39577.898287037,2008-05-09,21:33:32
39.9629116,116.3606616,0,0,39577.8988078704,2008-05-09,21:34:17
39.9616983,116.3639766,0,0,39577.8988657407,2008-05-09,21:34:22
39.9590016,116.371075,0,0,39577.8989814815,2008-05-09,21:34:32
39.9533466,116.3830466,0,0,39577.8993981481,2008-05-09,21:35:08
