# Supplementary material for: Research on differential privacy protection method based on user tendency
Source: PLoS One. 2023 Oct 26;18(10):e0288823. doi: 10.1371/journal.pone.0288823 (PMC10602288; doi:10.1371/journal.pone.0288823)
Supplement: S4 Data — (ZIP) [file pone.0288823.s004.zip › Data 5-4/112/Trajectory/20080510112906.plt]

Geolife trajectory
WGS 84
Altitude is in Feet
Reserved 3
0,2,255,My Track,0,0,2,8421376
0
39.9720516,116.3249233,0,0,39578.4785416667,2008-05-10,11:29:06
39.9720516,116.3249233,0,0,39578.4785532407,2008-05-10,11:29:07
39.9720516,116.3249233,0,0,39578.478587963,2008-05-10,11:29:10
39.9720516,116.3249199,0,0,39578.4786111111,2008-05-10,11:29:12
39.9720833,116.3249183,0,0,39578.4786689815,2008-05-10,11:29:17
39.97211,116.3249333,0,0,39578.4787268518,2008-05-10,11:29:22
39.9721283,116.3249399,0,0,39578.4787615741,2008-05-10,11:29:25
39.9721416,116.3249316,0,0,39578.4788078704,2008-05-10,11:29:29
39.97211,116.3248516,0,0,39578.4788657407,2008-05-10,11:29:34
39.9721566,116.3248333,0,0,39578.4788888889,2008-05-10,11:29:36
39.9721849,116.3248316,0,0,39578.478912037,2008-05-10,11:29:38
39.9721899,116.3248133,0,0,39578.4789351852,2008-05-10,11:29:40
39.9721849,116.3247833,0,0,39578.4789583333,2008-05-10,11:29:42
39.9721983,116.3247549,0,0,39578.4789814815,2008-05-10,11:29:44
39.9721883,116.3247299,0,0,39578.4790046296,2008-05-10,11:29:46
39.9722083,116.3246966,0,0,39578.4790277778,2008-05-10,11:29:48
39.9721833,116.3246666,0,0,39578.4790509259,2008-05-10,11:29:50
39.9721816,116.3246383,0,0,39578.4790740741,2008-05-10,11:29:52
39.9721733,116.3246516,0,0,39578.4790972222,2008-05-10,11:29:54
39.9721699,116.3246299,0,0,39578.4791203704,2008-05-10,11:29:56
39.9721516,116.3245983,0,0,39578.4791435185,2008-05-10,11:29:58
39.972135,116.3245699,0,0,39578.4791666667,2008-05-10,11:30:00
39.9721166,116.3245133,0,0,39578.4791898148,2008-05-10,11:30:02
39.9720983,116.3244733,0,0,39578.479212963,2008-05-10,11:30:04
39.9720833,116.3244399,0,0,39578.4792361111,2008-05-10,11:30:06
39.9720816,116.3244299,0,0,39578.4792592593,2008-05-10,11:30:08
39.9720816,116.3244183,0,0,39578.4792824074,2008-05-10,11:30:10
39.9720783,116.3244199,0,0,39578.4793055556,2008-05-10,11:30:12
39.9720449,116.3244483,0,0,39578.4793402778,2008-05-10,11:30:15
39.9719516,116.3246116,0,0,39578.4794212963,2008-05-10,11:30:22
39.9719516,116.3246499,0,0,39578.4794444444,2008-05-10,11:30:24
39.9719749,116.3246466,0,0,39578.4794675926,2008-05-10,11:30:26
39.9720083,116.3246949,0,0,39578.4794907407,2008-05-10,11:30:28
39.9720316,116.3246866,0,0,39578.4795138889,2008-05-10,11:30:30
39.9720499,116.3247116,0,0,39578.479537037,2008-05-10,11:30:32
39.9720749,116.3247516,0,0,39578.4795601852,2008-05-10,11:30:34
39.9720783,116.3247916,0,0,39578.4795833333,2008-05-10,11:30:36
39.9721133,116.3248666,0,0,39578.4796296296,2008-05-10,11:30:40
39.9721383,116.3249449,0,0,39578.4796527778,2008-05-10,11:30:42
39.9721383,116.3250099,0,0,39578.4796759259,2008-05-10,11:30:44
39.9721899,116.3250433,0,0,39578.4796990741,2008-05-10,11:30:46
39.9722383,116.3250499,0,0,39578.4797222222,2008-05-10,11:30:48
39.9722766,116.3250449,0,0,39578.4797453704,2008-05-10,11:30:50
39.9723216,116.32502,0,0,39578.4797685185,2008-05-10,11:30:52
39.9723383,116.3250649,0,0,39578.4797916667,2008-05-10,11:30:54
39.97235,116.3250616,0,0,39578.4798148148,2008-05-10,11:30:56
39.9723399,116.3250233,0,0,39578.479837963,2008-05-10,11:30:58
39.97235,116.3250099,0,0,39578.4798611111,2008-05-10,11:31:00
39.9723433,116.3249966,0,0,39578.4798842593,2008-05-10,11:31:02
39.9723299,116.3250083,0,0,39578.4799074074,2008-05-10,11:31:04
39.9723249,116.3250216,0,0,39578.4799305556,2008-05-10,11:31:06
39.9723299,116.3250383,0,0,39578.4799537037,2008-05-10,11:31:08
39.9723316,116.3250733,0,0,39578.4799768519,2008-05-10,11:31:10
39.9723583,116.3250816,0,0,39578.48,2008-05-10,11:31:12
39.9723833,116.3250799,0,0,39578.4800231481,2008-05-10,11:31:14
39.9723983,116.3250799,0,0,39578.4800462963,2008-05-10,11:31:16
39.9723883,116.3250266,0,0,39578.4800694444,2008-05-10,11:31:18
39.9723699,116.3249733,0,0,39578.4800925926,2008-05-10,11:31:20
39.9723766,116.3249533,0,0,39578.480150463,2008-05-10,11:31:25
39.9723733,116.3249416,0,0,39578.4802083333,2008-05-10,11:31:30
39.9724016,116.3249299,0,0,39578.4802662037,2008-05-10,11:31:35
39.9721516,116.3250433,0,0,39578.4808333333,2008-05-10,11:32:24
39.9721433,116.3250416,0,0,39578.4808912037,2008-05-10,11:32:29
39.9721433,116.3250416,0,0,39578.4809490741,2008-05-10,11:32:34
39.9721433,116.3250416,0,0,39578.4810069444,2008-05-10,11:32:39
39.97214,116.325035,0,0,39578.4810648148,2008-05-10,11:32:44
39.9721433,116.3250333,0,0,39578.4811226852,2008-05-10,11:32:49
39.9721433,116.3250333,0,0,39578.4811805556,2008-05-10,11:32:54
39.9721449,116.3250333,0,0,39578.4812384259,2008-05-10,11:32:59
39.9721449,116.3250333,0,0,39578.4812962963,2008-05-10,11:33:04
39.9721449,116.3250333,0,0,39578.4813541667,2008-05-10,11:33:09
39.9721449,116.3250333,0,0,39578.481412037,2008-05-10,11:33:14
39.9721449,116.3250333,0,0,39578.4814699074,2008-05-10,11:33:19
39.9721449,116.3250333,0,0,39578.4815277778,2008-05-10,11:33:24
39.9721449,116.3250333,0,0,39578.4815856481,2008-05-10,11:33:29
39.9721449,116.3250333,0,0,39578.4816435185,2008-05-10,11:33:34
39.9721433,116.3250333,0,0,39578.4817013889,2008-05-10,11:33:39
39.9721433,116.3250333,0,0,39578.4817592593,2008-05-10,11:33:44
39.9721433,116.3250333,0,0,39578.4818171296,2008-05-10,11:33:49
39.9721433,116.3250333,0,0,39578.4818518519,2008-05-10,11:33:52
39.9721433,116.3250333,0,0,39578.481875,2008-05-10,11:33:54
39.9721266,116.325035,0,0,39578.4819328704,2008-05-10,11:33:59
39.9721216,116.32504,0,0,39578.4819560185,2008-05-10,11:34:01
39.9721316,116.3250249,0,0,39578.4820138889,2008-05-10,11:34:06
39.9721316,116.3250249,0,0,39578.4820717593,2008-05-10,11:34:11
39.9721316,116.3250299,0,0,39578.4821296296,2008-05-10,11:34:16
39.9721316,116.3250299,0,0,39578.4821875,2008-05-10,11:34:21
39.9721333,116.3250333,0,0,39578.4822453704,2008-05-10,11:34:26
39.9721333,116.3250333,0,0,39578.4822800926,2008-05-10,11:34:29
39.9721333,116.325035,0,0,39578.4823032407,2008-05-10,11:34:31
39.9721483,116.3250649,0,0,39578.4823611111,2008-05-10,11:34:36
39.9721583,116.325075,0,0,39578.4823842593,2008-05-10,11:34:38
39.972165,116.3250866,0,0,39578.4824074074,2008-05-10,11:34:40
39.9721716,116.3251199,0,0,39578.4824305556,2008-05-10,11:34:42
39.9721766,116.3251466,0,0,39578.4824537037,2008-05-10,11:34:44
39.9721899,116.325175,0,0,39578.4824768519,2008-05-10,11:34:46
39.9722133,116.3252116,0,0,39578.4825,2008-05-10,11:34:48
39.9722333,116.3252399,0,0,39578.4825231481,2008-05-10,11:34:50
39.9722416,116.3252733,0,0,39578.4825462963,2008-05-10,11:34:52
39.9722666,116.3253199,0,0,39578.4825694444,2008-05-10,11:34:54
39.9722866,116.325335,0,0,39578.4825925926,2008-05-10,11:34:56
39.9723133,116.3253733,0,0,39578.4826157407,2008-05-10,11:34:58
39.9723416,116.3254116,0,0,39578.4826388889,2008-05-10,11:35:00
39.9723583,116.32544,0,0,39578.482662037,2008-05-10,11:35:02
39.97236,116.3254833,0,0,39578.4826851852,2008-05-10,11:35:04
39.9723733,116.3255033,0,0,39578.4827083333,2008-05-10,11:35:06
39.9723799,116.3255016,0,0,39578.4827314815,2008-05-10,11:35:08
39.9724066,116.3255333,0,0,39578.4827546296,2008-05-10,11:35:10
39.9724133,116.3255733,0,0,39578.4827777778,2008-05-10,11:35:12
39.9724583,116.3256766,0,0,39578.4828009259,2008-05-10,11:35:14
39.9724766,116.3257333,0,0,39578.4828240741,2008-05-10,11:35:16
39.9724816,116.3257883,0,0,39578.4828472222,2008-05-10,11:35:18
39.9725133,116.3258416,0,0,39578.4828703704,2008-05-10,11:35:20
39.9725083,116.3258933,0,0,39578.4828935185,2008-05-10,11:35:22
39.9724916,116.3259366,0,0,39578.4829166667,2008-05-10,11:35:24
39.9725216,116.3259699,0,0,39578.4829398148,2008-05-10,11:35:26
39.9725183,116.3260016,0,0,39578.482962963,2008-05-10,11:35:28
39.9724966,116.3260166,0,0,39578.4829861111,2008-05-10,11:35:30
39.9725133,116.3261233,0,0,39578.4830439815,2008-05-10,11:35:35
39.9725233,116.3261466,0,0,39578.4830671296,2008-05-10,11:35:37
39.9725033,116.3261716,0,0,39578.4830902778,2008-05-10,11:35:39
39.9725016,116.326225,0,0,39578.4831134259,2008-05-10,11:35:41
39.9724983,116.3262583,0,0,39578.4831365741,2008-05-10,11:35:43
39.9724916,116.3262666,0,0,39578.4831597222,2008-05-10,11:35:45
39.972475,116.3262833,0,0,39578.4831828704,2008-05-10,11:35:47
39.9724799,116.3262983,0,0,39578.4832060185,2008-05-10,11:35:49
39.9724933,116.3263366,0,0,39578.4832291667,2008-05-10,11:35:51
39.9724966,116.3263699,0,0,39578.4832523148,2008-05-10,11:35:53
39.9724833,116.3263899,0,0,39578.483275463,2008-05-10,11:35:55
39.9724766,116.3264066,0,0,39578.4832986111,2008-05-10,11:35:57
39.9724833,116.3264016,0,0,39578.4833217593,2008-05-10,11:35:59
39.97246,116.3263683,0,0,39578.4833796296,2008-05-10,11:36:04
39.9724933,116.3263816,0,0,39578.4834375,2008-05-10,11:36:09
39.9724766,116.3263933,0,0,39578.4834606481,2008-05-10,11:36:11
39.972545,116.3264166,0,0,39578.4835185185,2008-05-10,11:36:16
39.9725483,116.3264216,0,0,39578.4835416667,2008-05-10,11:36:18
39.9725416,116.3264416,0,0,39578.4835648148,2008-05-10,11:36:20
39.9725383,116.3264399,0,0,39578.483587963,2008-05-10,11:36:22
39.9725183,116.3264233,0,0,39578.4836111111,2008-05-10,11:36:24
39.9724866,116.3264199,0,0,39578.4836689815,2008-05-10,11:36:29
39.9724683,116.3264216,0,0,39578.4837268519,2008-05-10,11:36:34
39.9724649,116.3264166,0,0,39578.4837847222,2008-05-10,11:36:39
39.9724666,116.3264166,0,0,39578.4838425926,2008-05-10,11:36:44
39.9724666,116.3264166,0,0,39578.4838773148,2008-05-10,11:36:47
39.9724666,116.3264166,0,0,39578.483900463,2008-05-10,11:36:49
39.9724666,116.3263899,0,0,39578.4839814815,2008-05-10,11:36:56
39.9725316,116.3265566,0,0,39578.4840393519,2008-05-10,11:37:01
39.9727349,116.3266683,0,0,39578.4842013889,2008-05-10,11:37:15
39.9725933,116.3266649,0,0,39578.484224537,2008-05-10,11:37:17
39.9725016,116.3267216,0,0,39578.4842824074,2008-05-10,11:37:22
39.9725166,116.3266766,0,0,39578.4843055556,2008-05-10,11:37:24
39.972505,116.3266866,0,0,39578.4843634259,2008-05-10,11:37:29
39.972505,116.3266866,0,0,39578.4844212963,2008-05-10,11:37:34
39.972505,116.3266866,0,0,39578.4844791667,2008-05-10,11:37:39
39.972505,116.3266866,0,0,39578.4845138889,2008-05-10,11:37:42
39.9725099,116.3266899,0,0,39578.484537037,2008-05-10,11:37:44
39.9724933,116.3266849,0,0,39578.4845949074,2008-05-10,11:37:49
39.9724816,116.3265599,0,0,39578.4846527778,2008-05-10,11:37:54
39.972475,116.3265099,0,0,39578.4846759259,2008-05-10,11:37:56
39.9724466,116.3264666,0,0,39578.4846990741,2008-05-10,11:37:58
39.9724216,116.3263983,0,0,39578.4847222222,2008-05-10,11:38:00
39.9723666,116.3263483,0,0,39578.4847453704,2008-05-10,11:38:02
39.9723116,116.3262983,0,0,39578.4847685185,2008-05-10,11:38:04
39.9725199,116.3265099,0,0,39578.4873032407,2008-05-10,11:41:43
39.9725016,116.3265633,0,0,39578.4873263889,2008-05-10,11:41:45
39.972505,116.3265966,0,0,39578.487349537,2008-05-10,11:41:47
39.9725033,116.3266399,0,0,39578.4873726852,2008-05-10,11:41:49
39.9724916,116.3266699,0,0,39578.4873958333,2008-05-10,11:41:51
39.972485,116.3267083,0,0,39578.4874189815,2008-05-10,11:41:53
39.9724766,116.3267483,0,0,39578.4874421296,2008-05-10,11:41:55
39.9724666,116.3267716,0,0,39578.4874652778,2008-05-10,11:41:57
39.9724583,116.3267883,0,0,39578.4874884259,2008-05-10,11:41:59
39.9724683,116.3268016,0,0,39578.4875115741,2008-05-10,11:42:01
39.972475,116.3268033,0,0,39578.4875694444,2008-05-10,11:42:06
39.972475,116.3268033,0,0,39578.4876041667,2008-05-10,11:42:09
39.9724766,116.3267983,0,0,39578.4876273148,2008-05-10,11:42:11
39.9724883,116.3267916,0,0,39578.4876851852,2008-05-10,11:42:16
39.9724933,116.326785,0,0,39578.4877430556,2008-05-10,11:42:21
39.9724933,116.3267766,0,0,39578.4878009259,2008-05-10,11:42:26
39.9724933,116.3267766,0,0,39578.4878587963,2008-05-10,11:42:31
39.9724933,116.3267766,0,0,39578.4879166667,2008-05-10,11:42:36
39.9724983,116.3267799,0,0,39578.487974537,2008-05-10,11:42:41
39.9725033,116.3267833,0,0,39578.4879976852,2008-05-10,11:42:43
39.9725099,116.3266999,0,0,39578.4880555556,2008-05-10,11:42:48
39.9725099,116.3266999,0,0,39578.4881134259,2008-05-10,11:42:53
39.9725099,116.3266999,0,0,39578.4881712963,2008-05-10,11:42:58
39.9725099,116.3266999,0,0,39578.4882291667,2008-05-10,11:43:03
39.9725166,116.3267016,0,0,39578.488287037,2008-05-10,11:43:08
39.9725166,116.3267016,0,0,39578.4883217593,2008-05-10,11:43:11
39.9725166,116.3267033,0,0,39578.4883449074,2008-05-10,11:43:13
39.9725349,116.3267133,0,0,39578.4884027778,2008-05-10,11:43:18
39.9725433,116.3267199,0,0,39578.4884606482,2008-05-10,11:43:23
39.9725433,116.3267199,0,0,39578.4885185185,2008-05-10,11:43:28
39.9725433,116.3267199,0,0,39578.4885532407,2008-05-10,11:43:31
39.9725433,116.3267199,0,0,39578.4885763889,2008-05-10,11:43:33
39.9725566,116.3267266,0,0,39578.4886342593,2008-05-10,11:43:38
39.9725766,116.3267383,0,0,39578.4886921296,2008-05-10,11:43:43
39.9725066,116.3266533,0,0,39578.48875,2008-05-10,11:43:48
39.9724866,116.3266283,0,0,39578.4888078704,2008-05-10,11:43:53
39.97249,116.3265999,0,0,39578.4888657407,2008-05-10,11:43:58
39.9724883,116.3265716,0,0,39578.4888888889,2008-05-10,11:44:00
39.9725083,116.3265583,0,0,39578.488912037,2008-05-10,11:44:02
39.9725233,116.3265533,0,0,39578.4889351852,2008-05-10,11:44:04
39.9725649,116.3265383,0,0,39578.4889930556,2008-05-10,11:44:09
39.9725399,116.3264166,0,0,39578.4890509259,2008-05-10,11:44:14
39.9725499,116.3263849,0,0,39578.4890740741,2008-05-10,11:44:16
39.9726033,116.3263583,0,0,39578.4890972222,2008-05-10,11:44:18
39.9726,116.3263183,0,0,39578.4891203704,2008-05-10,11:44:20
39.9726099,116.3262766,0,0,39578.4891435185,2008-05-10,11:44:22
39.9726083,116.32626,0,0,39578.4891666667,2008-05-10,11:44:24
39.9725916,116.3262466,0,0,39578.4891898148,2008-05-10,11:44:26
39.9725716,116.3262433,0,0,39578.489212963,2008-05-10,11:44:28
39.9725366,116.326275,0,0,39578.4892361111,2008-05-10,11:44:30
39.9725266,116.3262966,0,0,39578.4892592593,2008-05-10,11:44:32
39.9725166,116.3263316,0,0,39578.4892824074,2008-05-10,11:44:34
39.9725083,116.3263549,0,0,39578.4893055556,2008-05-10,11:44:36
39.9724533,116.3264099,0,0,39578.4893634259,2008-05-10,11:44:41
39.9723216,116.32666,0,0,39578.5005555556,2008-05-10,12:00:48
39.9722299,116.3267199,0,0,39578.5005787037,2008-05-10,12:00:50
39.9721999,116.3267233,0,0,39578.5006018518,2008-05-10,12:00:52
39.9722083,116.3266783,0,0,39578.500625,2008-05-10,12:00:54
39.972205,116.3266399,0,0,39578.5006481481,2008-05-10,12:00:56
39.9722016,116.3266083,0,0,39578.5006712963,2008-05-10,12:00:58
39.9721983,116.3265833,0,0,39578.5006944444,2008-05-10,12:01:00
39.9722116,116.3265316,0,0,39578.5007175926,2008-05-10,12:01:02
39.9722166,116.3265249,0,0,39578.5007407407,2008-05-10,12:01:04
39.9722183,116.3265266,0,0,39578.5007986111,2008-05-10,12:01:09
39.9722183,116.3265266,0,0,39578.5008333333,2008-05-10,12:01:12
39.9722183,116.3265266,0,0,39578.5008564815,2008-05-10,12:01:14
39.9722266,116.3265166,0,0,39578.5009143518,2008-05-10,12:01:19
39.9722316,116.3265483,0,0,39578.5009722222,2008-05-10,12:01:24
39.9722666,116.3265816,0,0,39578.5010300926,2008-05-10,12:01:29
39.97228,116.3266366,0,0,39578.501087963,2008-05-10,12:01:34
39.9722916,116.3266633,0,0,39578.5011111111,2008-05-10,12:01:36
39.9723116,116.3266816,0,0,39578.5011342593,2008-05-10,12:01:38
39.9723333,116.3266933,0,0,39578.5011574074,2008-05-10,12:01:40
39.9723533,116.3266933,0,0,39578.5011805556,2008-05-10,12:01:42
39.9723616,116.326715,0,0,39578.5012384259,2008-05-10,12:01:47
39.9723683,116.3267316,0,0,39578.5013194444,2008-05-10,12:01:54
39.97239,116.3266766,0,0,39578.5013773148,2008-05-10,12:01:59
39.9723766,116.3266566,0,0,39578.5014351852,2008-05-10,12:02:04
39.972375,116.326625,0,0,39578.5014930556,2008-05-10,12:02:09
39.9723733,116.3266199,0,0,39578.5015162037,2008-05-10,12:02:11
39.9723766,116.3266183,0,0,39578.5015740741,2008-05-10,12:02:16
39.9723766,116.3266183,0,0,39578.5016319444,2008-05-10,12:02:21
39.9723766,116.3266183,0,0,39578.5016898148,2008-05-10,12:02:26
39.9723766,116.3266183,0,0,39578.5017476852,2008-05-10,12:02:31
39.9723766,116.3266183,0,0,39578.5018055556,2008-05-10,12:02:36
39.9723766,116.3266183,0,0,39578.5018634259,2008-05-10,12:02:41
39.9723766,116.3266183,0,0,39578.5019212963,2008-05-10,12:02:46
39.9723766,116.3266183,0,0,39578.5019791667,2008-05-10,12:02:51
39.9723766,116.3266183,0,0,39578.502037037,2008-05-10,12:02:56
39.9723766,116.3266183,0,0,39578.5020949074,2008-05-10,12:03:01
39.9723766,116.3266183,0,0,39578.5021527778,2008-05-10,12:03:06
39.9723766,116.3266183,0,0,39578.5022106481,2008-05-10,12:03:11
39.9723766,116.3266183,0,0,39578.5022453704,2008-05-10,12:03:14
39.9723766,116.3266183,0,0,39578.5022685185,2008-05-10,12:03:16
39.9723733,116.3266316,0,0,39578.5022916667,2008-05-10,12:03:18
39.9723683,116.3266216,0,0,39578.5023148148,2008-05-10,12:03:20
39.9723566,116.3266549,0,0,39578.5023726852,2008-05-10,12:03:25
39.9723633,116.3266349,0,0,39578.5024305556,2008-05-10,12:03:30
39.9723633,116.3266349,0,0,39578.5024884259,2008-05-10,12:03:35
39.9723633,116.3266349,0,0,39578.5025462963,2008-05-10,12:03:40
39.9723633,116.3266349,0,0,39578.5026041667,2008-05-10,12:03:45
39.9723633,116.3266349,0,0,39578.502662037,2008-05-10,12:03:50
39.9723633,116.3266349,0,0,39578.5027199074,2008-05-10,12:03:55
39.9723633,116.3266349,0,0,39578.5027546296,2008-05-10,12:03:58
39.9723633,116.3266349,0,0,39578.5027777778,2008-05-10,12:04:00
39.9723716,116.3266566,0,0,39578.5028356481,2008-05-10,12:04:05
39.9723999,116.326645,0,0,39578.5028935185,2008-05-10,12:04:10
39.9724333,116.3266266,0,0,39578.5029513889,2008-05-10,12:04:15
39.972445,116.3265916,0,0,39578.5030092593,2008-05-10,12:04:20
39.9724716,116.326555,0,0,39578.5030671296,2008-05-10,12:04:25
39.9724933,116.3265716,0,0,39578.503125,2008-05-10,12:04:30
39.9724933,116.3265733,0,0,39578.5031828704,2008-05-10,12:04:35
39.9724933,116.326575,0,0,39578.5032407407,2008-05-10,12:04:40
39.9724933,116.326575,0,0,39578.503275463,2008-05-10,12:04:43
39.9724933,116.326575,0,0,39578.5032986111,2008-05-10,12:04:45
39.9724933,116.3265483,0,0,39578.5034027778,2008-05-10,12:04:54
39.9724799,116.3265066,0,0,39578.5034606481,2008-05-10,12:04:59
39.9724816,116.3265033,0,0,39578.5035185185,2008-05-10,12:05:04
39.9724816,116.3265016,0,0,39578.5035763889,2008-05-10,12:05:09
39.9724816,116.3265016,0,0,39578.5036342593,2008-05-10,12:05:14
39.9724816,116.3265016,0,0,39578.5036689815,2008-05-10,12:05:17
39.9724816,116.3265016,0,0,39578.5036921296,2008-05-10,12:05:19
39.9724866,116.3265133,0,0,39578.5037847222,2008-05-10,12:05:27
39.9724883,116.3265333,0,0,39578.5038425926,2008-05-10,12:05:32
39.97249,116.3265349,0,0,39578.503900463,2008-05-10,12:05:37
39.9724883,116.3265333,0,0,39578.5039583333,2008-05-10,12:05:42
39.9724883,116.3265333,0,0,39578.5040162037,2008-05-10,12:05:47
39.9724883,116.3265333,0,0,39578.5040740741,2008-05-10,12:05:52
39.9724883,116.3265333,0,0,39578.5041087963,2008-05-10,12:05:55
39.9724883,116.3265333,0,0,39578.5041319444,2008-05-10,12:05:57
39.9724816,116.3265533,0,0,39578.5041898148,2008-05-10,12:06:02
39.9724566,116.3265799,0,0,39578.5042476852,2008-05-10,12:06:07
39.9724549,116.3265933,0,0,39578.5042708333,2008-05-10,12:06:09
39.9724549,116.3266149,0,0,39578.5043287037,2008-05-10,12:06:14
39.9724533,116.3266133,0,0,39578.5043865741,2008-05-10,12:06:19
39.9724533,116.3266133,0,0,39578.5044444444,2008-05-10,12:06:24
39.9724533,116.3266133,0,0,39578.5044791667,2008-05-10,12:06:27
39.9724483,116.3266199,0,0,39578.5045023148,2008-05-10,12:06:29
39.97242,116.3266216,0,0,39578.5045601852,2008-05-10,12:06:34
39.9723949,116.3266516,0,0,39578.5046296296,2008-05-10,12:06:40
39.9724099,116.3266366,0,0,39578.5046527778,2008-05-10,12:06:42
39.9724099,116.3266366,0,0,39578.5047106481,2008-05-10,12:06:47
39.9724099,116.3266366,0,0,39578.5047685185,2008-05-10,12:06:52
39.9724133,116.3266333,0,0,39578.5048263889,2008-05-10,12:06:57
39.9724133,116.3266333,0,0,39578.5048842593,2008-05-10,12:07:02
39.9724133,116.3266333,0,0,39578.5049421296,2008-05-10,12:07:07
39.9724133,116.3266349,0,0,39578.505,2008-05-10,12:07:12
39.972415,116.3266333,0,0,39578.5050578704,2008-05-10,12:07:17
39.972415,116.3266333,0,0,39578.5051157407,2008-05-10,12:07:22
39.972415,116.3266333,0,0,39578.5051736111,2008-05-10,12:07:27
39.972415,116.3266333,0,0,39578.5052314815,2008-05-10,12:07:32
39.972415,116.3266333,0,0,39578.5052893519,2008-05-10,12:07:37
39.972415,116.3266316,0,0,39578.5053472222,2008-05-10,12:07:42
39.972415,116.3266316,0,0,39578.5053819444,2008-05-10,12:07:45
39.972415,116.3266316,0,0,39578.5054050926,2008-05-10,12:07:47
39.9723999,116.3266133,0,0,39578.505462963,2008-05-10,12:07:52
39.9723833,116.32659,0,0,39578.5055208333,2008-05-10,12:07:57
39.9723699,116.3265699,0,0,39578.5055787037,2008-05-10,12:08:02
39.9723999,116.3265449,0,0,39578.5056365741,2008-05-10,12:08:07
39.972415,116.3265816,0,0,39578.5056828704,2008-05-10,12:08:11
39.9724116,116.3266016,0,0,39578.5057407407,2008-05-10,12:08:16
39.972405,116.3266166,0,0,39578.5058101852,2008-05-10,12:08:22
39.972405,116.3266166,0,0,39578.5058564815,2008-05-10,12:08:26
39.972405,116.3266216,0,0,39578.5058796296,2008-05-10,12:08:28
39.972405,116.326645,0,0,39578.5060185185,2008-05-10,12:08:40
39.9724083,116.3266499,0,0,39578.5060763889,2008-05-10,12:08:45
39.9724083,116.3266499,0,0,39578.5061458333,2008-05-10,12:08:51
39.9724083,116.3266566,0,0,39578.5062037037,2008-05-10,12:08:56
39.9724083,116.3266566,0,0,39578.5062615741,2008-05-10,12:09:01
39.9724066,116.3266566,0,0,39578.5063194444,2008-05-10,12:09:06
39.9724066,116.3266566,0,0,39578.5063773148,2008-05-10,12:09:11
39.9724066,116.3266566,0,0,39578.5064351852,2008-05-10,12:09:16
39.9724116,116.3266633,0,0,39578.5064930556,2008-05-10,12:09:21
39.9724116,116.3266633,0,0,39578.5065277778,2008-05-10,12:09:24
39.9724083,116.3266633,0,0,39578.5065509259,2008-05-10,12:09:26
39.9723799,116.3266416,0,0,39578.5066087963,2008-05-10,12:09:31
39.9723933,116.3266416,0,0,39578.5066666667,2008-05-10,12:09:36
39.9723699,116.3266399,0,0,39578.506724537,2008-05-10,12:09:41
39.9723783,116.3266199,0,0,39578.5067476852,2008-05-10,12:09:43
39.97242,116.3265633,0,0,39578.5068171296,2008-05-10,12:09:49
39.9724483,116.3265283,0,0,39578.506875,2008-05-10,12:09:54
39.9724699,116.3265633,0,0,39578.5068981481,2008-05-10,12:09:56
39.9724766,116.3265616,0,0,39578.5069212963,2008-05-10,12:09:58
39.9726083,116.3267349,0,0,39578.5070486111,2008-05-10,12:10:09
39.9725533,116.3268,0,0,39578.5070717593,2008-05-10,12:10:11
39.972575,116.3267933,0,0,39578.5070949074,2008-05-10,12:10:13
39.9726333,116.3267383,0,0,39578.5071180556,2008-05-10,12:10:15
39.9726949,116.326715,0,0,39578.5071412037,2008-05-10,12:10:17
39.97278,116.3266933,0,0,39578.5071643519,2008-05-10,12:10:19
39.972855,116.3266883,0,0,39578.5071875,2008-05-10,12:10:21
39.9729266,116.3267049,0,0,39578.5072106481,2008-05-10,12:10:23
39.97312,116.3267549,0,0,39578.5073263889,2008-05-10,12:10:33
39.97319,116.3267749,0,0,39578.507349537,2008-05-10,12:10:35
39.97323,116.326785,0,0,39578.5073726852,2008-05-10,12:10:37
39.9732683,116.3267716,0,0,39578.5073958333,2008-05-10,12:10:39
39.9732733,116.3267549,0,0,39578.5074189815,2008-05-10,12:10:41
39.973245,116.3267216,0,0,39578.5074421296,2008-05-10,12:10:43
39.9732399,116.326715,0,0,39578.5074652778,2008-05-10,12:10:45
39.9732283,116.3267016,0,0,39578.5074884259,2008-05-10,12:10:47
39.9732549,116.3266999,0,0,39578.5075115741,2008-05-10,12:10:49
39.9732733,116.3266916,0,0,39578.5075347222,2008-05-10,12:10:51
39.9732483,116.3266883,0,0,39578.5075578704,2008-05-10,12:10:53
39.9732266,116.3266783,0,0,39578.5075810185,2008-05-10,12:10:55
39.9731566,116.3266466,0,0,39578.5076388889,2008-05-10,12:11:00
39.9729916,116.32659,0,0,39578.5076967593,2008-05-10,12:11:05
39.9728783,116.3265666,0,0,39578.5077314815,2008-05-10,12:11:08
39.9726983,116.3264816,0,0,39578.5078240741,2008-05-10,12:11:16
39.9730766,116.3261116,0,0,39578.5087847222,2008-05-10,12:12:39
39.9730233,116.3262216,0,0,39578.5088078704,2008-05-10,12:12:41
39.9729866,116.3263683,0,0,39578.5088310185,2008-05-10,12:12:43
39.9729316,116.3264716,0,0,39578.5088541667,2008-05-10,12:12:45
39.9729049,116.3265133,0,0,39578.5088773148,2008-05-10,12:12:47
39.9728666,116.3265949,0,0,39578.508900463,2008-05-10,12:12:49
39.9728216,116.3266533,0,0,39578.5089236111,2008-05-10,12:12:51
39.9727733,116.3266766,0,0,39578.5089467593,2008-05-10,12:12:53
39.9727366,116.3266899,0,0,39578.5089699074,2008-05-10,12:12:55
39.9726933,116.3266899,0,0,39578.5089930556,2008-05-10,12:12:57
39.9726633,116.3267099,0,0,39578.5090162037,2008-05-10,12:12:59
39.9726383,116.326765,0,0,39578.5090393518,2008-05-10,12:13:01
39.9726083,116.326785,0,0,39578.5090625,2008-05-10,12:13:03
39.9725899,116.3268149,0,0,39578.5090856481,2008-05-10,12:13:05
39.9725766,116.3268033,0,0,39578.5091087963,2008-05-10,12:13:07
39.9726033,116.3267533,0,0,39578.5091319444,2008-05-10,12:13:09
39.9726066,116.3267433,0,0,39578.5091898148,2008-05-10,12:13:14
39.9726066,116.3267433,0,0,39578.5092476852,2008-05-10,12:13:19
39.9726066,116.3267433,0,0,39578.5093055556,2008-05-10,12:13:24
39.9726083,116.3267433,0,0,39578.5093634259,2008-05-10,12:13:29
39.9726083,116.3267433,0,0,39578.5094212963,2008-05-10,12:13:34
39.9726083,116.3267416,0,0,39578.5094791667,2008-05-10,12:13:39
39.9726083,116.3267416,0,0,39578.509537037,2008-05-10,12:13:44
39.9726083,116.3267416,0,0,39578.5095949074,2008-05-10,12:13:49
39.9726083,116.3267416,0,0,39578.5096296296,2008-05-10,12:13:52
39.9726116,116.3267433,0,0,39578.5096527778,2008-05-10,12:13:54
39.9726199,116.3267233,0,0,39578.5097106481,2008-05-10,12:13:59
39.9725766,116.3266233,0,0,39578.5097685185,2008-05-10,12:14:04
39.9725766,116.3265783,0,0,39578.5097916667,2008-05-10,12:14:06
39.9725716,116.3265466,0,0,39578.5098148148,2008-05-10,12:14:08
39.97257,116.3265333,0,0,39578.509837963,2008-05-10,12:14:10
39.972575,116.3265266,0,0,39578.5098611111,2008-05-10,12:14:12
39.9724366,116.3264433,0,0,39578.5099189815,2008-05-10,12:14:17
39.972405,116.3264299,0,0,39578.5099421296,2008-05-10,12:14:19
39.9723566,116.3264049,0,0,39578.5099652778,2008-05-10,12:14:21
39.9723249,116.3263899,0,0,39578.5099884259,2008-05-10,12:14:23
39.9723116,116.32638,0,0,39578.5100115741,2008-05-10,12:14:25
39.972295,116.3263733,0,0,39578.5100347222,2008-05-10,12:14:27
39.9722816,116.326365,0,0,39578.5100578704,2008-05-10,12:14:29
39.97228,116.3263666,0,0,39578.5100810185,2008-05-10,12:14:31
39.972275,116.3263733,0,0,39578.5101041667,2008-05-10,12:14:33
39.9722699,116.3263866,0,0,39578.5101273148,2008-05-10,12:14:35
39.9722599,116.3263966,0,0,39578.510150463,2008-05-10,12:14:37
39.9722583,116.3264083,0,0,39578.5101736111,2008-05-10,12:14:39
39.9722983,116.3263833,0,0,39578.5101967593,2008-05-10,12:14:41
39.9723533,116.32638,0,0,39578.5102546296,2008-05-10,12:14:46
39.9723533,116.32638,0,0,39578.5103125,2008-05-10,12:14:51
39.9723533,116.32638,0,0,39578.5103703704,2008-05-10,12:14:56
39.9723533,116.32638,0,0,39578.5104166667,2008-05-10,12:15:00
39.972345,116.3263849,0,0,39578.5104398148,2008-05-10,12:15:02
39.9723683,116.3264066,0,0,39578.5104976852,2008-05-10,12:15:07
39.9723999,116.3263883,0,0,39578.5105671296,2008-05-10,12:15:13
39.9724216,116.3263833,0,0,39578.510625,2008-05-10,12:15:18
39.9724399,116.3264049,0,0,39578.5106828704,2008-05-10,12:15:23
39.97246,116.3263949,0,0,39578.5107407407,2008-05-10,12:15:28
39.9724699,116.3264233,0,0,39578.5107986111,2008-05-10,12:15:33
39.9724633,116.3264333,0,0,39578.5108564815,2008-05-10,12:15:38
39.9724616,116.3264333,0,0,39578.5109259259,2008-05-10,12:15:44
39.9724616,116.3264333,0,0,39578.5109837963,2008-05-10,12:15:49
39.9724616,116.3264333,0,0,39578.5110416667,2008-05-10,12:15:54
39.9724616,116.3264333,0,0,39578.511099537,2008-05-10,12:15:59
39.9724616,116.3264333,0,0,39578.5111342593,2008-05-10,12:16:02
39.97246,116.3264383,0,0,39578.5111574074,2008-05-10,12:16:04
39.972445,116.3264483,0,0,39578.5112152778,2008-05-10,12:16:09
39.9724249,116.3264199,0,0,39578.5112731481,2008-05-10,12:16:14
39.9724266,116.326435,0,0,39578.5113310185,2008-05-10,12:16:19
39.97243,116.3264483,0,0,39578.5113888889,2008-05-10,12:16:24
39.9724516,116.3264566,0,0,39578.5114583333,2008-05-10,12:16:30
39.97246,116.3264083,0,0,39578.5115162037,2008-05-10,12:16:35
39.97246,116.3264083,0,0,39578.5115740741,2008-05-10,12:16:40
39.97246,116.3264083,0,0,39578.5116319444,2008-05-10,12:16:45
39.97246,116.3264083,0,0,39578.5116666667,2008-05-10,12:16:48
39.97236,116.3266566,0,0,39578.515162037,2008-05-10,12:21:50
39.9723316,116.3267533,0,0,39578.5152199074,2008-05-10,12:21:55
39.9723133,116.3267683,0,0,39578.5152430556,2008-05-10,12:21:57
39.9723249,116.3267633,0,0,39578.5152662037,2008-05-10,12:21:59
39.9723433,116.326715,0,0,39578.5152893519,2008-05-10,12:22:01
39.9723699,116.3266499,0,0,39578.5153472222,2008-05-10,12:22:06
39.9723849,116.3266433,0,0,39578.5154050926,2008-05-10,12:22:11
39.9723883,116.3266433,0,0,39578.515462963,2008-05-10,12:22:16
39.9723883,116.3266433,0,0,39578.5155208333,2008-05-10,12:22:21
39.9723883,116.3266433,0,0,39578.5155787037,2008-05-10,12:22:26
39.9723849,116.3266433,0,0,39578.5156365741,2008-05-10,12:22:31
39.9723849,116.3266399,0,0,39578.5156944444,2008-05-10,12:22:36
39.9723866,116.3266433,0,0,39578.5157523148,2008-05-10,12:22:41
39.9723849,116.3266466,0,0,39578.5158101852,2008-05-10,12:22:46
39.9723849,116.3266466,0,0,39578.5158449074,2008-05-10,12:22:49
39.9723883,116.3266466,0,0,39578.5158680556,2008-05-10,12:22:51
39.9724066,116.3266633,0,0,39578.5159259259,2008-05-10,12:22:56
39.9724166,116.3266816,0,0,39578.5159837963,2008-05-10,12:23:01
39.972405,116.3267099,0,0,39578.5160416667,2008-05-10,12:23:06
39.972405,116.3267183,0,0,39578.5160648148,2008-05-10,12:23:08
39.9724083,116.326785,0,0,39578.5161226852,2008-05-10,12:23:13
39.9724166,116.3268066,0,0,39578.5161458333,2008-05-10,12:23:15
39.9724216,116.3268333,0,0,39578.5161689815,2008-05-10,12:23:17
39.9724283,116.3268583,0,0,39578.5161921296,2008-05-10,12:23:19
39.9724216,116.3268733,0,0,39578.5162152778,2008-05-10,12:23:21
39.9724266,116.3268833,0,0,39578.5162384259,2008-05-10,12:23:23
39.97243,116.3268966,0,0,39578.5162615741,2008-05-10,12:23:25
39.972435,116.3269199,0,0,39578.5162847222,2008-05-10,12:23:27
39.9724316,116.3269633,0,0,39578.5163078704,2008-05-10,12:23:29
39.972435,116.3269883,0,0,39578.5163310185,2008-05-10,12:23:31
39.9724516,116.3269916,0,0,39578.5163541667,2008-05-10,12:23:33
39.9724716,116.3270316,0,0,39578.5163773148,2008-05-10,12:23:35
39.972505,116.327065,0,0,39578.516400463,2008-05-10,12:23:37
39.9725566,116.3270899,0,0,39578.5164236111,2008-05-10,12:23:39
39.9726083,116.3271199,0,0,39578.5164467593,2008-05-10,12:23:41
39.9726133,116.3271749,0,0,39578.5164699074,2008-05-10,12:23:43
39.9725666,116.3272133,0,0,39578.5164930556,2008-05-10,12:23:45
39.97253,116.3272683,0,0,39578.5165162037,2008-05-10,12:23:47
39.9725099,116.3273283,0,0,39578.5165393518,2008-05-10,12:23:49
39.9725066,116.3273516,0,0,39578.5165625,2008-05-10,12:23:51
39.9725083,116.3273916,0,0,39578.5165856481,2008-05-10,12:23:53
39.9724949,116.3274516,0,0,39578.5166087963,2008-05-10,12:23:55
39.9725099,116.3274749,0,0,39578.5166319444,2008-05-10,12:23:57
39.9725233,116.3275083,0,0,39578.5166550926,2008-05-10,12:23:59
39.9725466,116.3275133,0,0,39578.5166782407,2008-05-10,12:24:01
39.9725833,116.3275383,0,0,39578.5167013889,2008-05-10,12:24:03
39.9725916,116.3275649,0,0,39578.516724537,2008-05-10,12:24:05
39.9725933,116.3275949,0,0,39578.5167476852,2008-05-10,12:24:07
39.9726133,116.3275533,0,0,39578.5167708333,2008-05-10,12:24:09
39.9726366,116.3275666,0,0,39578.5167939815,2008-05-10,12:24:11
39.9726616,116.3275483,0,0,39578.5168171296,2008-05-10,12:24:13
39.9726816,116.3275399,0,0,39578.5168402778,2008-05-10,12:24:15
39.9727199,116.3275066,0,0,39578.5168634259,2008-05-10,12:24:17
39.9727466,116.3275299,0,0,39578.5168865741,2008-05-10,12:24:19
39.9727483,116.3275616,0,0,39578.5169097222,2008-05-10,12:24:21
39.97277,116.3275749,0,0,39578.5169328704,2008-05-10,12:24:23
39.9727933,116.3275999,0,0,39578.5169560185,2008-05-10,12:24:25
39.9727966,116.3276466,0,0,39578.5169791667,2008-05-10,12:24:27
39.9727983,116.3276949,0,0,39578.5170023148,2008-05-10,12:24:29
39.972855,116.3275783,0,0,39578.517025463,2008-05-10,12:24:31
39.972895,116.3275433,0,0,39578.5170486111,2008-05-10,12:24:33
39.97292,116.3275216,0,0,39578.5170717593,2008-05-10,12:24:35
39.9729466,116.3275116,0,0,39578.5170949074,2008-05-10,12:24:37
39.9729583,116.3275016,0,0,39578.5171180556,2008-05-10,12:24:39
39.9730316,116.3274766,0,0,39578.5171759259,2008-05-10,12:24:44
39.9730449,116.3274716,0,0,39578.5171990741,2008-05-10,12:24:46
39.9730616,116.3274633,0,0,39578.5172222222,2008-05-10,12:24:48
39.9730866,116.3274383,0,0,39578.5172453704,2008-05-10,12:24:50
39.9731149,116.3274383,0,0,39578.5172685185,2008-05-10,12:24:52
39.9731433,116.3274533,0,0,39578.5172916667,2008-05-10,12:24:54
39.97316,116.3274833,0,0,39578.5173148148,2008-05-10,12:24:56
39.9731716,116.3274966,0,0,39578.517337963,2008-05-10,12:24:58
39.9731849,116.3275399,0,0,39578.5173611111,2008-05-10,12:25:00
39.9731983,116.3275799,0,0,39578.5173842593,2008-05-10,12:25:02
39.9732133,116.327585,0,0,39578.5174074074,2008-05-10,12:25:04
39.97322,116.3276083,0,0,39578.5174305556,2008-05-10,12:25:06
39.9732383,116.32764,0,0,39578.5174537037,2008-05-10,12:25:08
39.9732583,116.3276649,0,0,39578.5174768518,2008-05-10,12:25:10
39.9732733,116.3276833,0,0,39578.5175,2008-05-10,12:25:12
39.9732866,116.3277049,0,0,39578.5175231481,2008-05-10,12:25:14
39.9733066,116.3277083,0,0,39578.5175462963,2008-05-10,12:25:16
39.9733183,116.3277399,0,0,39578.5175694444,2008-05-10,12:25:18
39.9733316,116.3277783,0,0,39578.5175925926,2008-05-10,12:25:20
39.9733483,116.3278116,0,0,39578.5176157407,2008-05-10,12:25:22
39.9733616,116.3278283,0,0,39578.5176388889,2008-05-10,12:25:24
39.9733866,116.3278233,0,0,39578.517662037,2008-05-10,12:25:26
39.9734766,116.3276583,0,0,39578.5176851852,2008-05-10,12:25:28
39.9735266,116.3275949,0,0,39578.5177083333,2008-05-10,12:25:30
39.9735516,116.3275383,0,0,39578.5177314815,2008-05-10,12:25:32
39.9735783,116.3275033,0,0,39578.5177546296,2008-05-10,12:25:34
39.9736083,116.3274749,0,0,39578.5177777778,2008-05-10,12:25:36
39.9736316,116.3274633,0,0,39578.5178009259,2008-05-10,12:25:38
39.9736733,116.3274616,0,0,39578.5178240741,2008-05-10,12:25:40
39.973705,116.3274566,0,0,39578.5178472222,2008-05-10,12:25:42
39.9737233,116.3274416,0,0,39578.5178703704,2008-05-10,12:25:44
39.9737399,116.3274383,0,0,39578.5178935185,2008-05-10,12:25:46
39.9737416,116.3274366,0,0,39578.5179166667,2008-05-10,12:25:48
39.9737449,116.3274399,0,0,39578.5179398148,2008-05-10,12:25:50
39.9737816,116.3274716,0,0,39578.5179976852,2008-05-10,12:25:55
39.9738016,116.3274583,0,0,39578.5180208333,2008-05-10,12:25:57
39.9738216,116.3274533,0,0,39578.5180439815,2008-05-10,12:25:59
39.9738483,116.3274499,0,0,39578.5180671296,2008-05-10,12:26:01
39.9738816,116.3274699,0,0,39578.5180902778,2008-05-10,12:26:03
39.9738966,116.3274483,0,0,39578.5181134259,2008-05-10,12:26:05
39.9739133,116.3274549,0,0,39578.5181365741,2008-05-10,12:26:07
39.97393,116.3274666,0,0,39578.5181597222,2008-05-10,12:26:09
39.9739316,116.3274883,0,0,39578.5181828704,2008-05-10,12:26:11
39.9739433,116.3275033,0,0,39578.5182060185,2008-05-10,12:26:13
39.9739633,116.3275383,0,0,39578.5182291667,2008-05-10,12:26:15
39.9739783,116.3275433,0,0,39578.5182523148,2008-05-10,12:26:17
39.974015,116.3275166,0,0,39578.518275463,2008-05-10,12:26:19
39.9740466,116.3274616,0,0,39578.5182986111,2008-05-10,12:26:21
39.9740733,116.3274433,0,0,39578.5183217593,2008-05-10,12:26:23
39.9741016,116.3274316,0,0,39578.5183449074,2008-05-10,12:26:25
39.9741233,116.3274399,0,0,39578.5183680556,2008-05-10,12:26:27
39.9741383,116.3274416,0,0,39578.5183912037,2008-05-10,12:26:29
39.9741566,116.3274416,0,0,39578.5184143518,2008-05-10,12:26:31
39.9741733,116.3274349,0,0,39578.5184375,2008-05-10,12:26:33
39.9741966,116.3274233,0,0,39578.5184606481,2008-05-10,12:26:35
39.9742266,116.3274116,0,0,39578.5184837963,2008-05-10,12:26:37
39.9742416,116.3274083,0,0,39578.5185069444,2008-05-10,12:26:39
39.9742583,116.3274183,0,0,39578.5185300926,2008-05-10,12:26:41
39.9742633,116.3274366,0,0,39578.5185532407,2008-05-10,12:26:43
39.9742666,116.3274699,0,0,39578.5185763889,2008-05-10,12:26:45
39.9743183,116.3274883,0,0,39578.5186342593,2008-05-10,12:26:50
39.9743266,116.3275099,0,0,39578.5186574074,2008-05-10,12:26:52
39.974335,116.327535,0,0,39578.5186805556,2008-05-10,12:26:54
39.9743483,116.3275416,0,0,39578.5187037037,2008-05-10,12:26:56
39.9743733,116.3275483,0,0,39578.5187268518,2008-05-10,12:26:58
39.9743966,116.3275566,0,0,39578.51875,2008-05-10,12:27:00
39.9744216,116.3275599,0,0,39578.5187731481,2008-05-10,12:27:02
39.97445,116.3275549,0,0,39578.5187962963,2008-05-10,12:27:04
39.9744633,116.3275649,0,0,39578.5188194444,2008-05-10,12:27:06
39.9744816,116.3275666,0,0,39578.5188425926,2008-05-10,12:27:08
39.9744983,116.32757,0,0,39578.5188657407,2008-05-10,12:27:10
39.9745166,116.3275666,0,0,39578.5188888889,2008-05-10,12:27:12
39.9745399,116.3275649,0,0,39578.518912037,2008-05-10,12:27:14
39.9745716,116.3275333,0,0,39578.5189351852,2008-05-10,12:27:16
39.974605,116.3274849,0,0,39578.5189583333,2008-05-10,12:27:18
39.9746366,116.3274499,0,0,39578.5189814815,2008-05-10,12:27:20
39.9746616,116.3274199,0,0,39578.5190046296,2008-05-10,12:27:22
39.97469,116.3274066,0,0,39578.5190277778,2008-05-10,12:27:24
39.974715,116.3274033,0,0,39578.5190509259,2008-05-10,12:27:26
39.9747433,116.3273899,0,0,39578.5190740741,2008-05-10,12:27:28
39.9747649,116.3273849,0,0,39578.5190972222,2008-05-10,12:27:30
39.974785,116.3273799,0,0,39578.5191203704,2008-05-10,12:27:32
39.9748033,116.3273816,0,0,39578.5191435185,2008-05-10,12:27:34
39.97483,116.3273783,0,0,39578.5191666667,2008-05-10,12:27:36
39.9748483,116.3273816,0,0,39578.5191898148,2008-05-10,12:27:38
39.9748799,116.3273899,0,0,39578.519212963,2008-05-10,12:27:40
39.9748899,116.3273866,0,0,39578.5192361111,2008-05-10,12:27:42
39.9749316,116.3273799,0,0,39578.5192592593,2008-05-10,12:27:44
39.9749516,116.3273816,0,0,39578.5192824074,2008-05-10,12:27:46
39.9749716,116.3273849,0,0,39578.5193055556,2008-05-10,12:27:48
39.9749783,116.3274083,0,0,39578.5193287037,2008-05-10,12:27:50
39.9749916,116.3274316,0,0,39578.5193518519,2008-05-10,12:27:52
39.9750033,116.3274549,0,0,39578.519375,2008-05-10,12:27:54
39.9750116,116.3274733,0,0,39578.5193981482,2008-05-10,12:27:56
39.9750133,116.3274983,0,0,39578.5194212963,2008-05-10,12:27:58
39.97501,116.3275066,0,0,39578.5194791667,2008-05-10,12:28:03
39.97501,116.3275066,0,0,39578.519537037,2008-05-10,12:28:08
39.97501,116.3275066,0,0,39578.5195949074,2008-05-10,12:28:13
39.97501,116.3275066,0,0,39578.5196296296,2008-05-10,12:28:16
39.97501,116.3275066,0,0,39578.5196527778,2008-05-10,12:28:18
39.97501,116.3275316,0,0,39578.5196759259,2008-05-10,12:28:20
39.97501,116.3275633,0,0,39578.5196990741,2008-05-10,12:28:22
39.9750049,116.3276033,0,0,39578.5197222222,2008-05-10,12:28:24
39.9749966,116.3276333,0,0,39578.5197453704,2008-05-10,12:28:26
39.974995,116.327655,0,0,39578.5197685185,2008-05-10,12:28:28
39.9749933,116.3276583,0,0,39578.5197916667,2008-05-10,12:28:30
39.974995,116.3276883,0,0,39578.519849537,2008-05-10,12:28:35
39.9749933,116.3277283,0,0,39578.5198726852,2008-05-10,12:28:37
39.9749933,116.3277683,0,0,39578.5198958333,2008-05-10,12:28:39
39.9749899,116.3278049,0,0,39578.5199189815,2008-05-10,12:28:41
39.9749933,116.3278283,0,0,39578.5199421296,2008-05-10,12:28:43
39.974995,116.3278566,0,0,39578.5199652778,2008-05-10,12:28:45
39.9750033,116.3278749,0,0,39578.5199884259,2008-05-10,12:28:47
39.9750266,116.3278883,0,0,39578.5200115741,2008-05-10,12:28:49
39.9750449,116.3279099,0,0,39578.5200347222,2008-05-10,12:28:51
39.9750566,116.3279266,0,0,39578.5200578704,2008-05-10,12:28:53
39.9750783,116.3279216,0,0,39578.5200810185,2008-05-10,12:28:55
39.9750983,116.3279083,0,0,39578.5201041667,2008-05-10,12:28:57
39.9751133,116.3279,0,0,39578.5201273148,2008-05-10,12:28:59
39.9751383,116.3278949,0,0,39578.520150463,2008-05-10,12:29:01
39.9751633,116.3278883,0,0,39578.5201736111,2008-05-10,12:29:03
39.9751966,116.3278666,0,0,39578.5201967593,2008-05-10,12:29:05
39.9752399,116.32785,0,0,39578.5202199074,2008-05-10,12:29:07
39.9752683,116.3278533,0,0,39578.5202430556,2008-05-10,12:29:09
39.9752633,116.3278799,0,0,39578.5202662037,2008-05-10,12:29:11
39.9752549,116.3278783,0,0,39578.5203240741,2008-05-10,12:29:16
39.9752549,116.3278783,0,0,39578.5203587963,2008-05-10,12:29:19
39.9752549,116.3278783,0,0,39578.5203819444,2008-05-10,12:29:21
39.9752683,116.3278866,0,0,39578.5204050926,2008-05-10,12:29:23
39.9752783,116.3278933,0,0,39578.5204282407,2008-05-10,12:29:25
39.9752849,116.3278916,0,0,39578.5204513889,2008-05-10,12:29:27
39.9752833,116.3278966,0,0,39578.5205092593,2008-05-10,12:29:32
39.9752833,116.3278966,0,0,39578.5205439815,2008-05-10,12:29:35
39.9752833,116.3278966,0,0,39578.5205671296,2008-05-10,12:29:37
39.975375,116.3278933,0,0,39578.520625,2008-05-10,12:29:42
39.97539,116.3279166,0,0,39578.5206481481,2008-05-10,12:29:44
39.9753816,116.3279816,0,0,39578.5206712963,2008-05-10,12:29:46
39.9753566,116.3280283,0,0,39578.5206944444,2008-05-10,12:29:48
39.9753549,116.32806,0,0,39578.5207175926,2008-05-10,12:29:50
39.9753483,116.3280866,0,0,39578.5207407407,2008-05-10,12:29:52
39.9753516,116.3281233,0,0,39578.5207638889,2008-05-10,12:29:54
39.9753433,116.3281483,0,0,39578.520787037,2008-05-10,12:29:56
39.9753333,116.3281816,0,0,39578.5208101852,2008-05-10,12:29:58
39.97533,116.3282066,0,0,39578.5208333333,2008-05-10,12:30:00
39.9753266,116.3282416,0,0,39578.5208564815,2008-05-10,12:30:02
39.9753283,116.3282833,0,0,39578.5208796296,2008-05-10,12:30:04
39.9753233,116.328335,0,0,39578.5209027778,2008-05-10,12:30:06
39.9753233,116.328375,0,0,39578.5209259259,2008-05-10,12:30:08
39.9753216,116.3284133,0,0,39578.5209490741,2008-05-10,12:30:10
39.9753216,116.3284383,0,0,39578.5209722222,2008-05-10,12:30:12
39.9753216,116.3284833,0,0,39578.5209953704,2008-05-10,12:30:14
39.9753133,116.3285249,0,0,39578.5210185185,2008-05-10,12:30:16
39.9753166,116.3285399,0,0,39578.5210416667,2008-05-10,12:30:18
39.9752999,116.3286183,0,0,39578.521099537,2008-05-10,12:30:23
39.97529,116.3287149,0,0,39578.5211574074,2008-05-10,12:30:28
39.97529,116.3287649,0,0,39578.5211805556,2008-05-10,12:30:30
39.97528,116.3287883,0,0,39578.5212037037,2008-05-10,12:30:32
39.9752733,116.328825,0,0,39578.5212268519,2008-05-10,12:30:34
39.9752683,116.3288649,0,0,39578.52125,2008-05-10,12:30:36
39.9752716,116.3288916,0,0,39578.5212731481,2008-05-10,12:30:38
39.9752766,116.3289133,0,0,39578.5212962963,2008-05-10,12:30:40
39.9752849,116.3289049,0,0,39578.5213194444,2008-05-10,12:30:42
39.9753133,116.3289033,0,0,39578.5213773148,2008-05-10,12:30:47
39.9753116,116.3289583,0,0,39578.521400463,2008-05-10,12:30:49
39.9752966,116.3290516,0,0,39578.5214236111,2008-05-10,12:30:51
39.9752983,116.3290866,0,0,39578.5214467593,2008-05-10,12:30:53
39.9752916,116.32914,0,0,39578.5214699074,2008-05-10,12:30:55
39.9753016,116.3291466,0,0,39578.5214930556,2008-05-10,12:30:57
39.9753183,116.3291283,0,0,39578.5215162037,2008-05-10,12:30:59
39.9753149,116.3291316,0,0,39578.5215393519,2008-05-10,12:31:01
39.9753066,116.3291633,0,0,39578.5215625,2008-05-10,12:31:03
39.9752933,116.3291966,0,0,39578.5215856481,2008-05-10,12:31:05
39.9752916,116.3292283,0,0,39578.5216087963,2008-05-10,12:31:07
39.9752999,116.3292683,0,0,39578.5216319444,2008-05-10,12:31:09
39.9752999,116.329295,0,0,39578.5216550926,2008-05-10,12:31:11
39.9752949,116.3293183,0,0,39578.5216782407,2008-05-10,12:31:13
39.97529,116.32935,0,0,39578.5217013889,2008-05-10,12:31:15
39.97528,116.3294133,0,0,39578.521724537,2008-05-10,12:31:17
39.9752716,116.3294733,0,0,39578.5217476852,2008-05-10,12:31:19
39.9752733,116.3295166,0,0,39578.5217708333,2008-05-10,12:31:21
39.9752816,116.3295233,0,0,39578.5217939815,2008-05-10,12:31:23
39.9752866,116.3295099,0,0,39578.5218518519,2008-05-10,12:31:28
39.9752783,116.3295116,0,0,39578.521875,2008-05-10,12:31:30
39.9752549,116.3295516,0,0,39578.5219328704,2008-05-10,12:31:35
39.9752283,116.3295233,0,0,39578.5219560185,2008-05-10,12:31:37
39.975275,116.3296483,0,0,39578.5220138889,2008-05-10,12:31:42
39.9752699,116.3297033,0,0,39578.522037037,2008-05-10,12:31:44
39.9752633,116.3297949,0,0,39578.5220949074,2008-05-10,12:31:49
39.9752616,116.3298466,0,0,39578.5221527778,2008-05-10,12:31:54
39.9752666,116.329875,0,0,39578.5221759259,2008-05-10,12:31:56
39.9752716,116.3299033,0,0,39578.5221990741,2008-05-10,12:31:58
39.9752849,116.3299233,0,0,39578.5222222222,2008-05-10,12:32:00
39.9752949,116.3299733,0,0,39578.5222453704,2008-05-10,12:32:02
39.9752999,116.3300016,0,0,39578.5222685185,2008-05-10,12:32:04
39.97525,116.3301049,0,0,39578.5223263889,2008-05-10,12:32:09
39.9752133,116.3301683,0,0,39578.522349537,2008-05-10,12:32:11
39.97522,116.3301949,0,0,39578.5223726852,2008-05-10,12:32:13
39.9752399,116.3302283,0,0,39578.5223958333,2008-05-10,12:32:15
39.9752633,116.33026,0,0,39578.5224537037,2008-05-10,12:32:20
39.9752833,116.3303066,0,0,39578.5225115741,2008-05-10,12:32:25
39.9752933,116.3304033,0,0,39578.5225694444,2008-05-10,12:32:30
39.9752999,116.3304549,0,0,39578.5225925926,2008-05-10,12:32:32
39.9752949,116.3305,0,0,39578.5226157407,2008-05-10,12:32:34
39.975305,116.3305633,0,0,39578.5226388889,2008-05-10,12:32:36
39.9753116,116.3306183,0,0,39578.522662037,2008-05-10,12:32:38
39.9753099,116.3306683,0,0,39578.5226851852,2008-05-10,12:32:40
39.9753066,116.3306966,0,0,39578.5227083333,2008-05-10,12:32:42
39.9753016,116.3307216,0,0,39578.5227314815,2008-05-10,12:32:44
39.975305,116.3307499,0,0,39578.5227546296,2008-05-10,12:32:46
39.9753116,116.3308233,0,0,39578.5228125,2008-05-10,12:32:51
39.9753166,116.3308266,0,0,39578.5228356481,2008-05-10,12:32:53
39.9753716,116.330835,0,0,39578.5228935185,2008-05-10,12:32:58
39.9753666,116.3308483,0,0,39578.5229166667,2008-05-10,12:33:00
39.9753483,116.3308916,0,0,39578.5229398148,2008-05-10,12:33:02
39.9753316,116.3309299,0,0,39578.522962963,2008-05-10,12:33:04
39.9753699,116.3309649,0,0,39578.5229861111,2008-05-10,12:33:06
39.9754,116.3309866,0,0,39578.5230092593,2008-05-10,12:33:08
39.97542,116.3310216,0,0,39578.5230324074,2008-05-10,12:33:10
39.9753833,116.3310266,0,0,39578.5230555556,2008-05-10,12:33:12
39.9754566,116.3310716,0,0,39578.5231134259,2008-05-10,12:33:17
39.97553,116.3310566,0,0,39578.5231365741,2008-05-10,12:33:19
39.9756066,116.3310316,0,0,39578.5231597222,2008-05-10,12:33:21
39.9756749,116.3310199,0,0,39578.5231828704,2008-05-10,12:33:23
39.9756966,116.3310499,0,0,39578.5232060185,2008-05-10,12:33:25
39.975685,116.3310399,0,0,39578.5232638889,2008-05-10,12:33:30
39.9756716,116.3310666,0,0,39578.523287037,2008-05-10,12:33:32
39.9756933,116.3310783,0,0,39578.5233101852,2008-05-10,12:33:34
39.9757999,116.3312149,0,0,39578.5233680556,2008-05-10,12:33:39
39.9765716,116.3305583,0,0,39578.5700231481,2008-05-10,13:40:50
39.9764016,116.3305733,0,0,39578.5729976852,2008-05-10,13:45:07
39.9764,116.3305733,0,0,39578.5730555556,2008-05-10,13:45:12
