# Supplementary material for: Research on differential privacy protection method based on user tendency
Source: PLoS One. 2023 Oct 26;18(10):e0288823. doi: 10.1371/journal.pone.0288823 (PMC10602288; doi:10.1371/journal.pone.0288823)
Supplement: S4 Data — (ZIP) [file pone.0288823.s004.zip › Data 5-4/112/Trajectory/20080510190040.plt]

Geolife trajectory
WGS 84
Altitude is in Feet
Reserved 3
0,2,255,My Track,0,0,2,8421376
0
39.9779,116.3352216,0,0,39578.7921296296,2008-05-10,19:00:40
39.9779066,116.3352233,0,0,39578.7921412037,2008-05-10,19:00:41
39.977925,116.3352199,0,0,39578.7921643518,2008-05-10,19:00:43
39.9779816,116.3352233,0,0,39578.7921875,2008-05-10,19:00:45
39.9780183,116.3352183,0,0,39578.7922106481,2008-05-10,19:00:47
39.9780216,116.3351983,0,0,39578.7922337963,2008-05-10,19:00:49
39.9780333,116.3351816,0,0,39578.7922569444,2008-05-10,19:00:51
39.9780566,116.3351749,0,0,39578.7922800926,2008-05-10,19:00:53
39.9780466,116.335165,0,0,39578.7923032407,2008-05-10,19:00:55
39.9780566,116.3351599,0,0,39578.7923263889,2008-05-10,19:00:57
39.9780666,116.3351499,0,0,39578.792349537,2008-05-10,19:00:59
39.9780566,116.3351316,0,0,39578.7923726852,2008-05-10,19:01:01
39.9780666,116.3351233,0,0,39578.7923958333,2008-05-10,19:01:03
39.9780833,116.33511,0,0,39578.7924189815,2008-05-10,19:01:05
39.9781416,116.3351033,0,0,39578.7924421296,2008-05-10,19:01:07
39.978175,116.335095,0,0,39578.7924652778,2008-05-10,19:01:09
39.9783716,116.3350733,0,0,39578.8102199074,2008-05-10,19:26:43
39.9784466,116.3351016,0,0,39578.8102777778,2008-05-10,19:26:48
39.9784783,116.3351033,0,0,39578.8103009259,2008-05-10,19:26:50
39.9785016,116.3350883,0,0,39578.8103240741,2008-05-10,19:26:52
39.978525,116.3350716,0,0,39578.8103472222,2008-05-10,19:26:54
39.9785566,116.3350699,0,0,39578.8103703704,2008-05-10,19:26:56
39.9785666,116.3350616,0,0,39578.8103935185,2008-05-10,19:26:58
39.9786083,116.3350433,0,0,39578.8104513889,2008-05-10,19:27:03
39.9786083,116.3350466,0,0,39578.810474537,2008-05-10,19:27:05
39.9786299,116.3350333,0,0,39578.8104976852,2008-05-10,19:27:07
39.9786516,116.3350266,0,0,39578.8105208333,2008-05-10,19:27:09
39.97867,116.3350033,0,0,39578.8105439815,2008-05-10,19:27:11
39.9786866,116.3350233,0,0,39578.8105671296,2008-05-10,19:27:13
39.9786966,116.3350216,0,0,39578.8105902778,2008-05-10,19:27:15
39.9787199,116.335005,0,0,39578.8106134259,2008-05-10,19:27:17
39.97875,116.3349816,0,0,39578.8106365741,2008-05-10,19:27:19
39.9787849,116.3349833,0,0,39578.8106597222,2008-05-10,19:27:21
39.9788183,116.3349849,0,0,39578.8106828704,2008-05-10,19:27:23
39.9788416,116.3349866,0,0,39578.8107060185,2008-05-10,19:27:25
39.9788483,116.3349933,0,0,39578.8107291667,2008-05-10,19:27:27
39.9789033,116.3350166,0,0,39578.810787037,2008-05-10,19:27:32
39.978935,116.3350216,0,0,39578.8108101852,2008-05-10,19:27:34
39.9789633,116.3350299,0,0,39578.8108333333,2008-05-10,19:27:36
39.9789883,116.3350466,0,0,39578.8108912037,2008-05-10,19:27:41
39.9790333,116.3350133,0,0,39578.8109490741,2008-05-10,19:27:46
39.97906,116.3349749,0,0,39578.8109722222,2008-05-10,19:27:48
39.9790733,116.3349566,0,0,39578.8109953704,2008-05-10,19:27:50
39.9791433,116.3348916,0,0,39578.8110532407,2008-05-10,19:27:55
39.9791649,116.3348599,0,0,39578.8110763889,2008-05-10,19:27:57
39.97919,116.3348433,0,0,39578.811099537,2008-05-10,19:27:59
39.9792233,116.3348233,0,0,39578.8111226852,2008-05-10,19:28:01
39.9792183,116.3347899,0,0,39578.8111458333,2008-05-10,19:28:03
39.9792016,116.33476,0,0,39578.8111689815,2008-05-10,19:28:05
39.9791966,116.33476,0,0,39578.8111921296,2008-05-10,19:28:07
39.9792066,116.3348183,0,0,39578.81125,2008-05-10,19:28:12
39.9792199,116.3348316,0,0,39578.8112731481,2008-05-10,19:28:14
39.9792116,116.3348599,0,0,39578.8113310185,2008-05-10,19:28:19
39.9792099,116.3348983,0,0,39578.8113888889,2008-05-10,19:28:24
39.9792199,116.3349283,0,0,39578.811412037,2008-05-10,19:28:26
39.9792683,116.3348549,0,0,39578.8114467593,2008-05-10,19:28:29
39.9792733,116.3348699,0,0,39578.8114699074,2008-05-10,19:28:31
39.9792733,116.3349083,0,0,39578.8114930556,2008-05-10,19:28:33
39.9792749,116.3348983,0,0,39578.8115277778,2008-05-10,19:28:36
39.9792249,116.3348033,0,0,39578.8115856481,2008-05-10,19:28:41
39.9791816,116.3348316,0,0,39578.8116435185,2008-05-10,19:28:46
39.9791266,116.3348799,0,0,39578.8117013889,2008-05-10,19:28:51
39.9791066,116.3348983,0,0,39578.811724537,2008-05-10,19:28:53
39.9790883,116.3349049,0,0,39578.8117476852,2008-05-10,19:28:55
39.9790583,116.3348966,0,0,39578.8117708333,2008-05-10,19:28:57
39.9790366,116.3349,0,0,39578.8117939815,2008-05-10,19:28:59
39.9790099,116.3348899,0,0,39578.8118171296,2008-05-10,19:29:01
39.9790016,116.3349,0,0,39578.8118402778,2008-05-10,19:29:03
39.9789816,116.3349016,0,0,39578.8118634259,2008-05-10,19:29:05
39.97895,116.3349099,0,0,39578.8118865741,2008-05-10,19:29:07
39.9789233,116.3349183,0,0,39578.8119097222,2008-05-10,19:29:09
39.9788999,116.33492,0,0,39578.8119328704,2008-05-10,19:29:11
39.9788816,116.3349249,0,0,39578.8119560185,2008-05-10,19:29:13
39.9788633,116.3349299,0,0,39578.8119791667,2008-05-10,19:29:15
39.978825,116.3349233,0,0,39578.8120023148,2008-05-10,19:29:17
39.9787999,116.3349283,0,0,39578.812025463,2008-05-10,19:29:19
39.9787733,116.3349283,0,0,39578.8120486111,2008-05-10,19:29:21
39.9787466,116.3349283,0,0,39578.8120717593,2008-05-10,19:29:23
39.9787216,116.3349283,0,0,39578.8120949074,2008-05-10,19:29:25
39.9786999,116.3349383,0,0,39578.8121180556,2008-05-10,19:29:27
39.9786683,116.3349383,0,0,39578.8121412037,2008-05-10,19:29:29
39.9786449,116.3349416,0,0,39578.8121643519,2008-05-10,19:29:31
39.978615,116.3349433,0,0,39578.8121875,2008-05-10,19:29:33
39.9785866,116.3349449,0,0,39578.8122106481,2008-05-10,19:29:35
39.9785499,116.3349516,0,0,39578.8122337963,2008-05-10,19:29:37
39.9785283,116.334955,0,0,39578.8122569444,2008-05-10,19:29:39
39.9785166,116.3349716,0,0,39578.8122800926,2008-05-10,19:29:41
39.9785016,116.3349783,0,0,39578.8123032407,2008-05-10,19:29:43
39.9784783,116.3349799,0,0,39578.8123263889,2008-05-10,19:29:45
39.9784533,116.3349883,0,0,39578.812349537,2008-05-10,19:29:47
39.9784433,116.335005,0,0,39578.8123726852,2008-05-10,19:29:49
39.9784199,116.335005,0,0,39578.8123958333,2008-05-10,19:29:51
39.978405,116.3350066,0,0,39578.8124189815,2008-05-10,19:29:53
39.978385,116.3350166,0,0,39578.8124421296,2008-05-10,19:29:55
39.9783616,116.3350316,0,0,39578.8124652778,2008-05-10,19:29:57
39.9783416,116.3350466,0,0,39578.8124884259,2008-05-10,19:29:59
39.9783249,116.3350633,0,0,39578.8125115741,2008-05-10,19:30:01
39.9783083,116.335075,0,0,39578.8125347222,2008-05-10,19:30:03
39.9782883,116.335095,0,0,39578.8125578704,2008-05-10,19:30:05
39.9782583,116.3351049,0,0,39578.8125810185,2008-05-10,19:30:07
39.9782333,116.3351133,0,0,39578.8126041667,2008-05-10,19:30:09
39.9782149,116.3351266,0,0,39578.8126273148,2008-05-10,19:30:11
39.9782083,116.3351366,0,0,39578.812650463,2008-05-10,19:30:13
39.978205,116.3351683,0,0,39578.8127083333,2008-05-10,19:30:18
39.9782133,116.3351566,0,0,39578.8127662037,2008-05-10,19:30:23
39.97822,116.3351499,0,0,39578.8128240741,2008-05-10,19:30:28
39.97822,116.3351499,0,0,39578.8128819444,2008-05-10,19:30:33
39.97822,116.3351499,0,0,39578.8129398148,2008-05-10,19:30:38
39.97822,116.3351499,0,0,39578.8129976852,2008-05-10,19:30:43
39.97822,116.3351499,0,0,39578.8130555556,2008-05-10,19:30:48
39.97822,116.3351499,0,0,39578.8131134259,2008-05-10,19:30:53
39.97822,116.3351499,0,0,39578.8131712963,2008-05-10,19:30:58
39.97822,116.3351499,0,0,39578.8132291667,2008-05-10,19:31:03
39.97822,116.3351499,0,0,39578.813287037,2008-05-10,19:31:08
39.97822,116.3351499,0,0,39578.8133449074,2008-05-10,19:31:13
39.97822,116.3351499,0,0,39578.8134027778,2008-05-10,19:31:18
39.97822,116.3351499,0,0,39578.8134606481,2008-05-10,19:31:23
39.97822,116.3351499,0,0,39578.8135185185,2008-05-10,19:31:28
39.97822,116.3351499,0,0,39578.8135763889,2008-05-10,19:31:33
39.97822,116.3351499,0,0,39578.8136342593,2008-05-10,19:31:38
39.97822,116.3351499,0,0,39578.8136921296,2008-05-10,19:31:43
39.97822,116.3351499,0,0,39578.81375,2008-05-10,19:31:48
39.97822,116.3351499,0,0,39578.8138078704,2008-05-10,19:31:53
39.97822,116.3351499,0,0,39578.8138657407,2008-05-10,19:31:58
39.97822,116.3351499,0,0,39578.8139236111,2008-05-10,19:32:03
39.97822,116.3351499,0,0,39578.8139814815,2008-05-10,19:32:08
39.97822,116.3351499,0,0,39578.8140393518,2008-05-10,19:32:13
39.97822,116.3351499,0,0,39578.8140972222,2008-05-10,19:32:18
39.97822,116.3351499,0,0,39578.8141550926,2008-05-10,19:32:23
39.97822,116.3351499,0,0,39578.814212963,2008-05-10,19:32:28
39.97822,116.3351499,0,0,39578.8142708333,2008-05-10,19:32:33
39.97822,116.3351499,0,0,39578.8143287037,2008-05-10,19:32:38
39.97822,116.3351499,0,0,39578.8143865741,2008-05-10,19:32:43
39.97822,116.3351499,0,0,39578.8144444444,2008-05-10,19:32:48
39.97822,116.3351499,0,0,39578.8145023148,2008-05-10,19:32:53
39.97822,116.3351499,0,0,39578.8145601852,2008-05-10,19:32:58
39.97822,116.3351499,0,0,39578.8146180556,2008-05-10,19:33:03
39.97822,116.3351499,0,0,39578.8146759259,2008-05-10,19:33:08
39.97822,116.3351499,0,0,39578.8147337963,2008-05-10,19:33:13
39.97822,116.3351499,0,0,39578.8147916667,2008-05-10,19:33:18
39.97822,116.3351499,0,0,39578.814849537,2008-05-10,19:33:23
39.97822,116.3351499,0,0,39578.8149074074,2008-05-10,19:33:28
39.97822,116.3351499,0,0,39578.8149652778,2008-05-10,19:33:33
39.97822,116.3351499,0,0,39578.8150231481,2008-05-10,19:33:38
39.97822,116.3351499,0,0,39578.8150810185,2008-05-10,19:33:43
39.9782183,116.3351483,0,0,39578.8151388889,2008-05-10,19:33:48
39.9782183,116.3351483,0,0,39578.8151967593,2008-05-10,19:33:53
39.9782183,116.3351483,0,0,39578.8152546296,2008-05-10,19:33:58
39.9782183,116.3351483,0,0,39578.8153125,2008-05-10,19:34:03
39.9782183,116.3351483,0,0,39578.8153703704,2008-05-10,19:34:08
39.9782183,116.3351483,0,0,39578.8154282407,2008-05-10,19:34:13
39.9782183,116.3351483,0,0,39578.8154861111,2008-05-10,19:34:18
39.9782133,116.3351566,0,0,39578.8155439815,2008-05-10,19:34:23
39.9782133,116.3351566,0,0,39578.8156018518,2008-05-10,19:34:28
39.9782133,116.3351566,0,0,39578.8156597222,2008-05-10,19:34:33
39.9782133,116.3351566,0,0,39578.8157175926,2008-05-10,19:34:38
39.9782149,116.3351516,0,0,39578.815775463,2008-05-10,19:34:43
39.9782166,116.3351516,0,0,39578.8158333333,2008-05-10,19:34:48
39.9782166,116.3351516,0,0,39578.8158912037,2008-05-10,19:34:53
39.9782166,116.3351516,0,0,39578.8159490741,2008-05-10,19:34:58
39.9782166,116.3351516,0,0,39578.8160069444,2008-05-10,19:35:03
39.9782166,116.3351516,0,0,39578.8160648148,2008-05-10,19:35:08
39.9782166,116.3351516,0,0,39578.8161226852,2008-05-10,19:35:13
39.9782149,116.3351499,0,0,39578.8161805556,2008-05-10,19:35:18
39.9782149,116.3351499,0,0,39578.8162384259,2008-05-10,19:35:23
39.9782166,116.3351499,0,0,39578.8162962963,2008-05-10,19:35:28
39.9782166,116.3351499,0,0,39578.8163541667,2008-05-10,19:35:33
39.9782149,116.3351499,0,0,39578.816412037,2008-05-10,19:35:38
39.9782183,116.3351566,0,0,39578.8164699074,2008-05-10,19:35:43
39.9782183,116.3351566,0,0,39578.8165277778,2008-05-10,19:35:48
39.9782183,116.3351566,0,0,39578.8165856482,2008-05-10,19:35:53
39.9782183,116.3351549,0,0,39578.8166435185,2008-05-10,19:35:58
39.9782183,116.3351549,0,0,39578.8167013889,2008-05-10,19:36:03
39.9782183,116.3351549,0,0,39578.8167592593,2008-05-10,19:36:08
39.9782183,116.3351549,0,0,39578.8168171296,2008-05-10,19:36:13
39.9782183,116.3351549,0,0,39578.816875,2008-05-10,19:36:18
39.9782183,116.3351549,0,0,39578.8169328704,2008-05-10,19:36:23
39.9782183,116.3351549,0,0,39578.8169907407,2008-05-10,19:36:28
39.97822,116.3351533,0,0,39578.8170486111,2008-05-10,19:36:33
39.97822,116.3351533,0,0,39578.8171064815,2008-05-10,19:36:38
39.97822,116.3351533,0,0,39578.8171643519,2008-05-10,19:36:43
39.97822,116.3351533,0,0,39578.8172222222,2008-05-10,19:36:48
39.97822,116.3351533,0,0,39578.8172800926,2008-05-10,19:36:53
39.97822,116.3351533,0,0,39578.817337963,2008-05-10,19:36:58
39.97822,116.3351533,0,0,39578.8173958333,2008-05-10,19:37:03
39.97822,116.3351533,0,0,39578.8174537037,2008-05-10,19:37:08
39.97822,116.3351533,0,0,39578.8175115741,2008-05-10,19:37:13
39.97822,116.3351533,0,0,39578.8175694444,2008-05-10,19:37:18
39.97822,116.3351533,0,0,39578.8176273148,2008-05-10,19:37:23
39.9782216,116.3351516,0,0,39578.8176851852,2008-05-10,19:37:28
39.9782216,116.3351516,0,0,39578.8177430556,2008-05-10,19:37:33
39.9782216,116.3351516,0,0,39578.8178009259,2008-05-10,19:37:38
39.9782216,116.3351516,0,0,39578.8178587963,2008-05-10,19:37:43
39.9782216,116.3351516,0,0,39578.8179166667,2008-05-10,19:37:48
39.9782216,116.3351516,0,0,39578.817974537,2008-05-10,19:37:53
39.9782216,116.3351516,0,0,39578.8180324074,2008-05-10,19:37:58
39.9782216,116.3351516,0,0,39578.8180902778,2008-05-10,19:38:03
39.9782216,116.3351516,0,0,39578.8181481481,2008-05-10,19:38:08
39.9782216,116.3351466,0,0,39578.8182060185,2008-05-10,19:38:13
39.9782216,116.3351466,0,0,39578.8182638889,2008-05-10,19:38:18
39.9782216,116.3351466,0,0,39578.8183217593,2008-05-10,19:38:23
39.9782216,116.3351466,0,0,39578.8183796296,2008-05-10,19:38:28
39.9782216,116.3351466,0,0,39578.8184375,2008-05-10,19:38:33
39.9782216,116.3351466,0,0,39578.8184953704,2008-05-10,19:38:38
39.9782216,116.3351466,0,0,39578.8185532407,2008-05-10,19:38:43
39.9782216,116.3351466,0,0,39578.8186111111,2008-05-10,19:38:48
39.9782216,116.3351466,0,0,39578.8186689815,2008-05-10,19:38:53
39.9782216,116.3351466,0,0,39578.8187268519,2008-05-10,19:38:58
39.9782216,116.3351466,0,0,39578.8187847222,2008-05-10,19:39:03
39.9782216,116.3351466,0,0,39578.8188425926,2008-05-10,19:39:08
39.9782216,116.3351466,0,0,39578.818900463,2008-05-10,19:39:13
39.9782216,116.3351466,0,0,39578.8189583333,2008-05-10,19:39:18
39.9782216,116.3351466,0,0,39578.8190162037,2008-05-10,19:39:23
39.9782216,116.3351466,0,0,39578.8190740741,2008-05-10,19:39:28
39.9782216,116.3351466,0,0,39578.8191319444,2008-05-10,19:39:33
39.9782216,116.3351466,0,0,39578.8191898148,2008-05-10,19:39:38
39.9782216,116.3351466,0,0,39578.8192476852,2008-05-10,19:39:43
39.9782216,116.3351483,0,0,39578.8193055556,2008-05-10,19:39:48
39.9782216,116.3351483,0,0,39578.8193634259,2008-05-10,19:39:53
39.9782216,116.3351483,0,0,39578.8194212963,2008-05-10,19:39:58
39.9782216,116.3351483,0,0,39578.8194791667,2008-05-10,19:40:03
39.9782216,116.3351483,0,0,39578.819537037,2008-05-10,19:40:08
39.9782216,116.3351483,0,0,39578.8195949074,2008-05-10,19:40:13
39.9782216,116.3351483,0,0,39578.8196527778,2008-05-10,19:40:18
39.9782216,116.3351483,0,0,39578.8197106481,2008-05-10,19:40:23
39.9782216,116.3351483,0,0,39578.8197685185,2008-05-10,19:40:28
39.9782216,116.3351483,0,0,39578.8198263889,2008-05-10,19:40:33
39.9782216,116.3351483,0,0,39578.8198842593,2008-05-10,19:40:38
39.9782216,116.3351483,0,0,39578.8199421296,2008-05-10,19:40:43
39.9782216,116.3351483,0,0,39578.82,2008-05-10,19:40:48
39.9782216,116.3351483,0,0,39578.8200578704,2008-05-10,19:40:53
39.9782216,116.3351483,0,0,39578.8201157407,2008-05-10,19:40:58
39.9782216,116.3351483,0,0,39578.8201736111,2008-05-10,19:41:03
39.9782216,116.3351483,0,0,39578.8202314815,2008-05-10,19:41:08
39.9782216,116.3351483,0,0,39578.8202893519,2008-05-10,19:41:13
39.9782216,116.3351483,0,0,39578.8203472222,2008-05-10,19:41:18
39.9782216,116.3351483,0,0,39578.8204050926,2008-05-10,19:41:23
39.9782216,116.3351483,0,0,39578.820462963,2008-05-10,19:41:28
39.9782216,116.3351483,0,0,39578.8205208333,2008-05-10,19:41:33
39.9782216,116.3351483,0,0,39578.8205787037,2008-05-10,19:41:38
39.9782216,116.3351483,0,0,39578.8206365741,2008-05-10,19:41:43
39.9782216,116.3351483,0,0,39578.8206944444,2008-05-10,19:41:48
39.9782216,116.3351483,0,0,39578.8207523148,2008-05-10,19:41:53
39.9782216,116.3351483,0,0,39578.8208101852,2008-05-10,19:41:58
39.9782216,116.3351483,0,0,39578.8208680556,2008-05-10,19:42:03
39.9782216,116.3351483,0,0,39578.8209259259,2008-05-10,19:42:08
39.9782216,116.3351483,0,0,39578.8209837963,2008-05-10,19:42:13
39.9782216,116.3351483,0,0,39578.8210416667,2008-05-10,19:42:18
39.9782216,116.3351483,0,0,39578.821099537,2008-05-10,19:42:23
39.9782216,116.3351483,0,0,39578.8211574074,2008-05-10,19:42:28
39.9782216,116.3351483,0,0,39578.8212152778,2008-05-10,19:42:33
39.9782216,116.3351483,0,0,39578.8212731481,2008-05-10,19:42:38
39.9782216,116.3351483,0,0,39578.8213310185,2008-05-10,19:42:43
39.9782216,116.3351483,0,0,39578.8213888889,2008-05-10,19:42:48
39.9782216,116.3351483,0,0,39578.8214467593,2008-05-10,19:42:53
39.9782216,116.3351483,0,0,39578.8215046296,2008-05-10,19:42:58
39.9782216,116.3351483,0,0,39578.8215625,2008-05-10,19:43:03
39.9782216,116.3351483,0,0,39578.8216203704,2008-05-10,19:43:08
39.9782216,116.3351483,0,0,39578.8216782407,2008-05-10,19:43:13
39.9782216,116.3351483,0,0,39578.8217361111,2008-05-10,19:43:18
39.9782183,116.3351499,0,0,39578.8217939815,2008-05-10,19:43:23
39.9782183,116.3351499,0,0,39578.8218518518,2008-05-10,19:43:28
39.9782183,116.3351516,0,0,39578.8219097222,2008-05-10,19:43:33
39.9782183,116.3351516,0,0,39578.8219675926,2008-05-10,19:43:38
39.9782183,116.3351516,0,0,39578.822025463,2008-05-10,19:43:43
39.9782183,116.3351516,0,0,39578.8220833333,2008-05-10,19:43:48
39.9782183,116.3351516,0,0,39578.8221412037,2008-05-10,19:43:53
39.9782183,116.3351516,0,0,39578.8221990741,2008-05-10,19:43:58
39.9782183,116.3351516,0,0,39578.8222569444,2008-05-10,19:44:03
39.9782183,116.3351516,0,0,39578.8223148148,2008-05-10,19:44:08
39.9782183,116.3351516,0,0,39578.8223726852,2008-05-10,19:44:13
39.9782183,116.3351516,0,0,39578.8224305556,2008-05-10,19:44:18
39.9782183,116.3351516,0,0,39578.8224884259,2008-05-10,19:44:23
39.9782183,116.3351516,0,0,39578.8225462963,2008-05-10,19:44:28
39.9782183,116.3351516,0,0,39578.8226041667,2008-05-10,19:44:33
39.9782183,116.3351516,0,0,39578.822662037,2008-05-10,19:44:38
39.9782183,116.3351516,0,0,39578.8227199074,2008-05-10,19:44:43
39.9782183,116.3351516,0,0,39578.8227777778,2008-05-10,19:44:48
39.9782183,116.3351516,0,0,39578.8228356481,2008-05-10,19:44:53
39.97822,116.3351483,0,0,39578.8228935185,2008-05-10,19:44:58
39.97822,116.3351466,0,0,39578.8229513889,2008-05-10,19:45:03
39.97822,116.3351466,0,0,39578.8230092593,2008-05-10,19:45:08
39.97822,116.3351466,0,0,39578.8230671296,2008-05-10,19:45:13
39.97822,116.3351466,0,0,39578.8231018518,2008-05-10,19:45:16
39.97822,116.3351466,0,0,39578.823125,2008-05-10,19:45:18
39.9782249,116.3351583,0,0,39578.8231828704,2008-05-10,19:45:23
39.9782383,116.3351683,0,0,39578.8232407407,2008-05-10,19:45:28
39.9782516,116.33518,0,0,39578.8232986111,2008-05-10,19:45:33
39.9782783,116.3351899,0,0,39578.8233217593,2008-05-10,19:45:35
39.9782916,116.3352166,0,0,39578.8233449074,2008-05-10,19:45:37
39.9782949,116.3352166,0,0,39578.8233680556,2008-05-10,19:45:39
39.9783216,116.3352033,0,0,39578.8234259259,2008-05-10,19:45:44
39.9783166,116.3352,0,0,39578.8234837963,2008-05-10,19:45:49
39.9783166,116.3352,0,0,39578.8235416667,2008-05-10,19:45:54
39.9783166,116.3352,0,0,39578.823599537,2008-05-10,19:45:59
39.978315,116.3352016,0,0,39578.8236574074,2008-05-10,19:46:04
39.978315,116.3351983,0,0,39578.8237152778,2008-05-10,19:46:09
39.978315,116.3351983,0,0,39578.8237731481,2008-05-10,19:46:14
39.978315,116.3351983,0,0,39578.8238310185,2008-05-10,19:46:19
39.978315,116.3351983,0,0,39578.8238888889,2008-05-10,19:46:24
39.978315,116.3351983,0,0,39578.8239467593,2008-05-10,19:46:29
39.978315,116.3351983,0,0,39578.8240046296,2008-05-10,19:46:34
39.978315,116.3351983,0,0,39578.8240625,2008-05-10,19:46:39
39.978315,116.3351983,0,0,39578.8241203704,2008-05-10,19:46:44
39.978315,116.3351983,0,0,39578.8241782407,2008-05-10,19:46:49
39.978315,116.3351983,0,0,39578.8242361111,2008-05-10,19:46:54
39.9783166,116.3351949,0,0,39578.8242939815,2008-05-10,19:46:59
39.9783166,116.3351949,0,0,39578.8243518519,2008-05-10,19:47:04
39.9783166,116.3351949,0,0,39578.8243865741,2008-05-10,19:47:07
39.9783133,116.3351949,0,0,39578.8244097222,2008-05-10,19:47:09
39.9782949,116.3351966,0,0,39578.8244675926,2008-05-10,19:47:14
39.9782949,116.3351966,0,0,39578.824525463,2008-05-10,19:47:19
39.9782949,116.3351966,0,0,39578.8245833333,2008-05-10,19:47:24
39.9782949,116.3351966,0,0,39578.8246412037,2008-05-10,19:47:29
39.9782949,116.3351966,0,0,39578.8246990741,2008-05-10,19:47:34
39.9782916,116.3351966,0,0,39578.8247569444,2008-05-10,19:47:39
39.9782916,116.3351966,0,0,39578.8248148148,2008-05-10,19:47:44
39.9782916,116.3351966,0,0,39578.8248726852,2008-05-10,19:47:49
39.9782916,116.3351966,0,0,39578.8249305556,2008-05-10,19:47:54
39.9782916,116.3351966,0,0,39578.8249884259,2008-05-10,19:47:59
39.9782916,116.3351966,0,0,39578.8250462963,2008-05-10,19:48:04
39.9782916,116.3351966,0,0,39578.8251041667,2008-05-10,19:48:09
39.9782916,116.3351966,0,0,39578.825162037,2008-05-10,19:48:14
39.9782916,116.3351966,0,0,39578.8252199074,2008-05-10,19:48:19
39.9782916,116.3351966,0,0,39578.8252777778,2008-05-10,19:48:24
39.9782916,116.3351966,0,0,39578.8253356481,2008-05-10,19:48:29
39.9782916,116.3351966,0,0,39578.8253935185,2008-05-10,19:48:34
39.9782916,116.3351966,0,0,39578.8254513889,2008-05-10,19:48:39
39.9782916,116.3351966,0,0,39578.8255092593,2008-05-10,19:48:44
39.9782916,116.3351966,0,0,39578.8255671296,2008-05-10,19:48:49
39.9782916,116.3351966,0,0,39578.825625,2008-05-10,19:48:54
39.9782916,116.3351966,0,0,39578.8256828704,2008-05-10,19:48:59
39.9782916,116.3351966,0,0,39578.8257407407,2008-05-10,19:49:04
39.9780333,116.3351183,0,0,39578.8807175926,2008-05-10,21:08:14
39.9780116,116.3351049,0,0,39578.8807407407,2008-05-10,21:08:16
39.9779883,116.3350933,0,0,39578.8807638889,2008-05-10,21:08:18
39.9779683,116.3350883,0,0,39578.880787037,2008-05-10,21:08:20
39.9779483,116.3350933,0,0,39578.8808101852,2008-05-10,21:08:22
39.9779299,116.3350833,0,0,39578.8808333333,2008-05-10,21:08:24
39.9779133,116.3350716,0,0,39578.8808564815,2008-05-10,21:08:26
39.9778983,116.3350649,0,0,39578.8808796296,2008-05-10,21:08:28
39.9778783,116.3350683,0,0,39578.8809027778,2008-05-10,21:08:30
39.9778599,116.33506,0,0,39578.8809259259,2008-05-10,21:08:32
39.9778433,116.3350633,0,0,39578.8809490741,2008-05-10,21:08:34
39.9778266,116.3350733,0,0,39578.8809722222,2008-05-10,21:08:36
39.9778033,116.3350833,0,0,39578.8809953704,2008-05-10,21:08:38
39.9777899,116.3350899,0,0,39578.8810185185,2008-05-10,21:08:40
39.9777733,116.3350966,0,0,39578.8810416667,2008-05-10,21:08:42
39.9777499,116.3350849,0,0,39578.8810648148,2008-05-10,21:08:44
39.9777333,116.3350833,0,0,39578.881087963,2008-05-10,21:08:46
39.9777099,116.3350783,0,0,39578.8811111111,2008-05-10,21:08:48
39.9776933,116.3350983,0,0,39578.8811342593,2008-05-10,21:08:50
39.9776783,116.3351266,0,0,39578.8811574074,2008-05-10,21:08:52
39.97766,116.3351316,0,0,39578.8811805556,2008-05-10,21:08:54
39.9776383,116.3351466,0,0,39578.8812037037,2008-05-10,21:08:56
39.9776216,116.3351499,0,0,39578.8812268519,2008-05-10,21:08:58
39.9776066,116.335165,0,0,39578.88125,2008-05-10,21:09:00
39.97759,116.33518,0,0,39578.8812731481,2008-05-10,21:09:02
39.9775783,116.3351766,0,0,39578.8812962963,2008-05-10,21:09:04
39.9775649,116.3351833,0,0,39578.8813194444,2008-05-10,21:09:06
39.9775549,116.3352033,0,0,39578.8813425926,2008-05-10,21:09:08
39.9775399,116.335215,0,0,39578.8813657407,2008-05-10,21:09:10
39.9775216,116.3352216,0,0,39578.8813888889,2008-05-10,21:09:12
39.9775016,116.3352266,0,0,39578.881412037,2008-05-10,21:09:14
39.9774849,116.335235,0,0,39578.8814351852,2008-05-10,21:09:16
39.9774616,116.3352416,0,0,39578.8814583333,2008-05-10,21:09:18
39.9774383,116.3352433,0,0,39578.8814814815,2008-05-10,21:09:20
39.97742,116.3352633,0,0,39578.8815046296,2008-05-10,21:09:22
39.9774033,116.3352866,0,0,39578.8815277778,2008-05-10,21:09:24
39.9773883,116.3353116,0,0,39578.8815509259,2008-05-10,21:09:26
39.9773699,116.3353283,0,0,39578.8815740741,2008-05-10,21:09:28
39.9773416,116.3353416,0,0,39578.8815972222,2008-05-10,21:09:30
39.9773216,116.3353483,0,0,39578.8816203704,2008-05-10,21:09:32
39.9772999,116.3353499,0,0,39578.8816435185,2008-05-10,21:09:34
39.97728,116.3353583,0,0,39578.8816666667,2008-05-10,21:09:36
39.9772566,116.3353683,0,0,39578.8816898148,2008-05-10,21:09:38
39.9772316,116.3353733,0,0,39578.881712963,2008-05-10,21:09:40
39.9772066,116.3353816,0,0,39578.8817361111,2008-05-10,21:09:42
39.9771866,116.3353883,0,0,39578.8817592593,2008-05-10,21:09:44
39.9771633,116.3353883,0,0,39578.8817824074,2008-05-10,21:09:46
39.9771433,116.3353933,0,0,39578.8818055556,2008-05-10,21:09:48
39.9771199,116.3353916,0,0,39578.8818287037,2008-05-10,21:09:50
39.9770983,116.3353983,0,0,39578.8818518519,2008-05-10,21:09:52
39.9770799,116.3353966,0,0,39578.881875,2008-05-10,21:09:54
39.9770533,116.3353983,0,0,39578.8818981481,2008-05-10,21:09:56
39.9770283,116.3353933,0,0,39578.8819212963,2008-05-10,21:09:58
39.9770066,116.3353966,0,0,39578.8819444444,2008-05-10,21:10:00
39.976985,116.3353966,0,0,39578.8819675926,2008-05-10,21:10:02
39.97696,116.3353916,0,0,39578.8819907407,2008-05-10,21:10:04
39.9769383,116.3353983,0,0,39578.8820138889,2008-05-10,21:10:06
39.9769183,116.3354049,0,0,39578.882037037,2008-05-10,21:10:08
39.9768933,116.3354083,0,0,39578.8820601852,2008-05-10,21:10:10
39.9768716,116.3354116,0,0,39578.8820833333,2008-05-10,21:10:12
39.9768433,116.33541,0,0,39578.8821064815,2008-05-10,21:10:14
39.97682,116.3354083,0,0,39578.8821296296,2008-05-10,21:10:16
39.9767949,116.3354083,0,0,39578.8821527778,2008-05-10,21:10:18
39.9767783,116.3354199,0,0,39578.8821759259,2008-05-10,21:10:20
39.9767583,116.3354283,0,0,39578.8821990741,2008-05-10,21:10:22
39.976735,116.3354366,0,0,39578.8822222222,2008-05-10,21:10:24
39.9767149,116.3354483,0,0,39578.8822453704,2008-05-10,21:10:26
39.9766999,116.3354466,0,0,39578.8822685185,2008-05-10,21:10:28
39.9766849,116.3354533,0,0,39578.8822916667,2008-05-10,21:10:30
39.9766633,116.3354566,0,0,39578.8823148148,2008-05-10,21:10:32
39.9766449,116.3354616,0,0,39578.882337963,2008-05-10,21:10:34
39.9766283,116.3354733,0,0,39578.8823611111,2008-05-10,21:10:36
39.9766133,116.3354849,0,0,39578.8823842593,2008-05-10,21:10:38
39.9765999,116.3355016,0,0,39578.8824074074,2008-05-10,21:10:40
39.97658,116.3354966,0,0,39578.8824305556,2008-05-10,21:10:42
39.9765633,116.3354983,0,0,39578.8824537037,2008-05-10,21:10:44
39.9765483,116.3355066,0,0,39578.8824768519,2008-05-10,21:10:46
39.9765316,116.3355066,0,0,39578.8825,2008-05-10,21:10:48
39.9765133,116.3355066,0,0,39578.8825231481,2008-05-10,21:10:50
39.9764749,116.3354583,0,0,39578.8825462963,2008-05-10,21:10:52
39.9764433,116.3354616,0,0,39578.8825694444,2008-05-10,21:10:54
39.9764283,116.3354716,0,0,39578.8825925926,2008-05-10,21:10:56
39.9764049,116.335475,0,0,39578.8826157407,2008-05-10,21:10:58
39.976385,116.33548,0,0,39578.8826388889,2008-05-10,21:11:00
39.97637,116.335495,0,0,39578.882662037,2008-05-10,21:11:02
39.9763583,116.3355133,0,0,39578.8826851852,2008-05-10,21:11:04
39.976345,116.3355283,0,0,39578.8827083333,2008-05-10,21:11:06
39.9763316,116.3355533,0,0,39578.8827314815,2008-05-10,21:11:08
39.9763199,116.3355733,0,0,39578.8827546296,2008-05-10,21:11:10
39.9763133,116.3355949,0,0,39578.8827777778,2008-05-10,21:11:12
39.9763049,116.3356333,0,0,39578.8828009259,2008-05-10,21:11:14
39.9762899,116.3356466,0,0,39578.8828240741,2008-05-10,21:11:16
39.9762783,116.3356666,0,0,39578.8828472222,2008-05-10,21:11:18
39.97626,116.3356866,0,0,39578.8828703704,2008-05-10,21:11:20
39.9762499,116.3357099,0,0,39578.8828935185,2008-05-10,21:11:22
39.9762333,116.3357299,0,0,39578.8829166667,2008-05-10,21:11:24
39.9762166,116.3357499,0,0,39578.8829398148,2008-05-10,21:11:26
39.9762,116.3357633,0,0,39578.882962963,2008-05-10,21:11:28
39.9761833,116.335775,0,0,39578.8829861111,2008-05-10,21:11:30
39.9761649,116.33579,0,0,39578.8830092593,2008-05-10,21:11:32
39.9761516,116.3358016,0,0,39578.8830324074,2008-05-10,21:11:34
39.976135,116.3358299,0,0,39578.8830555556,2008-05-10,21:11:36
39.9761183,116.3358499,0,0,39578.8830787037,2008-05-10,21:11:38
39.9761033,116.3358766,0,0,39578.8831018518,2008-05-10,21:11:40
39.9760883,116.3358999,0,0,39578.883125,2008-05-10,21:11:42
39.9760716,116.3359233,0,0,39578.8831481481,2008-05-10,21:11:44
39.9760549,116.3359333,0,0,39578.8831712963,2008-05-10,21:11:46
39.9760399,116.3359416,0,0,39578.8831944444,2008-05-10,21:11:48
39.9760249,116.3359616,0,0,39578.8832175926,2008-05-10,21:11:50
39.9760099,116.336,0,0,39578.8832407407,2008-05-10,21:11:52
39.9759966,116.3360299,0,0,39578.8832638889,2008-05-10,21:11:54
39.9759833,116.3360616,0,0,39578.883287037,2008-05-10,21:11:56
39.9759683,116.3360916,0,0,39578.8833101852,2008-05-10,21:11:58
39.9759583,116.3361149,0,0,39578.8833333333,2008-05-10,21:12:00
39.9759466,116.3361266,0,0,39578.8833564815,2008-05-10,21:12:02
39.9759316,116.3361466,0,0,39578.8833796296,2008-05-10,21:12:04
39.97592,116.3361733,0,0,39578.8834027778,2008-05-10,21:12:06
39.9759066,116.3361916,0,0,39578.8834259259,2008-05-10,21:12:08
39.975895,116.3362166,0,0,39578.8834490741,2008-05-10,21:12:10
39.9758833,116.3362383,0,0,39578.8834722222,2008-05-10,21:12:12
39.9758666,116.3362699,0,0,39578.8834953704,2008-05-10,21:12:14
39.97585,116.3362949,0,0,39578.8835185185,2008-05-10,21:12:16
39.9758383,116.3363133,0,0,39578.8835416667,2008-05-10,21:12:18
39.9758299,116.3363299,0,0,39578.8835648148,2008-05-10,21:12:20
39.9758216,116.3363516,0,0,39578.883587963,2008-05-10,21:12:22
39.9758149,116.33637,0,0,39578.8836111111,2008-05-10,21:12:24
39.9758049,116.3363866,0,0,39578.8836342593,2008-05-10,21:12:26
39.9757916,116.3364099,0,0,39578.8836574074,2008-05-10,21:12:28
39.9757833,116.3364299,0,0,39578.8836805556,2008-05-10,21:12:30
39.9757733,116.3364533,0,0,39578.8837037037,2008-05-10,21:12:32
39.9757583,116.3364816,0,0,39578.8837268518,2008-05-10,21:12:34
39.9757466,116.3365116,0,0,39578.88375,2008-05-10,21:12:36
39.9757299,116.3365433,0,0,39578.8837731481,2008-05-10,21:12:38
39.9757083,116.3365716,0,0,39578.8837962963,2008-05-10,21:12:40
39.9756933,116.3365933,0,0,39578.8838194444,2008-05-10,21:12:42
39.9756883,116.3366049,0,0,39578.8838425926,2008-05-10,21:12:44
39.9756833,116.3366183,0,0,39578.8838657407,2008-05-10,21:12:46
39.97567,116.3366399,0,0,39578.8838888889,2008-05-10,21:12:48
39.9756583,116.3366516,0,0,39578.883912037,2008-05-10,21:12:50
39.9756433,116.3366599,0,0,39578.8839351852,2008-05-10,21:12:52
39.9756266,116.3366699,0,0,39578.8839583333,2008-05-10,21:12:54
39.975615,116.3366833,0,0,39578.8839814815,2008-05-10,21:12:56
39.9756083,116.3366866,0,0,39578.8840046296,2008-05-10,21:12:58
39.975585,116.33672,0,0,39578.8840625,2008-05-10,21:13:03
39.9755766,116.3367399,0,0,39578.8840856481,2008-05-10,21:13:05
39.9755633,116.3367616,0,0,39578.8841087963,2008-05-10,21:13:07
39.9755499,116.3367899,0,0,39578.8841319444,2008-05-10,21:13:09
39.9755349,116.3368133,0,0,39578.8841550926,2008-05-10,21:13:11
39.9755283,116.3368516,0,0,39578.8841782407,2008-05-10,21:13:13
39.9754949,116.3368916,0,0,39578.8842013889,2008-05-10,21:13:15
39.9754666,116.3369149,0,0,39578.884224537,2008-05-10,21:13:17
39.9754566,116.3369216,0,0,39578.8842476852,2008-05-10,21:13:19
39.975445,116.3369283,0,0,39578.8842708333,2008-05-10,21:13:21
39.97543,116.3369366,0,0,39578.8842939815,2008-05-10,21:13:23
39.975415,116.3369483,0,0,39578.8843171296,2008-05-10,21:13:25
39.9754033,116.3369549,0,0,39578.8843402778,2008-05-10,21:13:27
39.9753866,116.3369633,0,0,39578.8843634259,2008-05-10,21:13:29
39.9753733,116.3369666,0,0,39578.8843865741,2008-05-10,21:13:31
39.97536,116.3369699,0,0,39578.8844097222,2008-05-10,21:13:33
39.9753466,116.3369749,0,0,39578.8844328704,2008-05-10,21:13:35
39.9753283,116.3369783,0,0,39578.8844560185,2008-05-10,21:13:37
39.9753149,116.3369833,0,0,39578.8844791667,2008-05-10,21:13:39
39.9753099,116.3369849,0,0,39578.8845023148,2008-05-10,21:13:41
39.9752816,116.3369766,0,0,39578.8845601852,2008-05-10,21:13:46
39.9752783,116.33696,0,0,39578.8845833333,2008-05-10,21:13:48
39.97528,116.3369316,0,0,39578.8846064815,2008-05-10,21:13:50
39.975265,116.3368633,0,0,39578.8846296296,2008-05-10,21:13:52
39.9752616,116.3368249,0,0,39578.8846527778,2008-05-10,21:13:54
39.9752633,116.3367916,0,0,39578.8846759259,2008-05-10,21:13:56
39.97526,116.3367583,0,0,39578.8846990741,2008-05-10,21:13:58
39.9752666,116.3367216,0,0,39578.8847222222,2008-05-10,21:14:00
39.9752783,116.3367066,0,0,39578.8847453704,2008-05-10,21:14:02
39.9752766,116.3366816,0,0,39578.8847685185,2008-05-10,21:14:04
39.9752833,116.3366683,0,0,39578.8847916667,2008-05-10,21:14:06
39.9752766,116.3366683,0,0,39578.8848148148,2008-05-10,21:14:08
39.9752849,116.3366616,0,0,39578.884837963,2008-05-10,21:14:10
39.9752966,116.3366033,0,0,39578.8848958333,2008-05-10,21:14:15
39.9753016,116.3365766,0,0,39578.8849189815,2008-05-10,21:14:17
39.9753066,116.3365499,0,0,39578.8849421296,2008-05-10,21:14:19
39.9753116,116.3365333,0,0,39578.8849652778,2008-05-10,21:14:21
39.9753116,116.3365016,0,0,39578.8849884259,2008-05-10,21:14:23
39.9753066,116.33647,0,0,39578.8850115741,2008-05-10,21:14:25
39.9753133,116.3364333,0,0,39578.8850347222,2008-05-10,21:14:27
39.9753166,116.3364016,0,0,39578.8850578704,2008-05-10,21:14:29
39.9753149,116.3363833,0,0,39578.8850810185,2008-05-10,21:14:31
39.9753099,116.3363583,0,0,39578.8851041667,2008-05-10,21:14:33
39.9753099,116.3363233,0,0,39578.8851273148,2008-05-10,21:14:35
39.9753149,116.3362983,0,0,39578.885150463,2008-05-10,21:14:37
39.9753183,116.3362833,0,0,39578.8851736111,2008-05-10,21:14:39
39.9753166,116.3362583,0,0,39578.8851967593,2008-05-10,21:14:41
39.9753133,116.3362333,0,0,39578.8852199074,2008-05-10,21:14:43
39.9753133,116.3362033,0,0,39578.8852430556,2008-05-10,21:14:45
39.9753083,116.336175,0,0,39578.8852662037,2008-05-10,21:14:47
39.975305,116.3361316,0,0,39578.8853009259,2008-05-10,21:14:50
39.9753033,116.3361066,0,0,39578.8853356481,2008-05-10,21:14:53
39.9752966,116.3361199,0,0,39578.8853587963,2008-05-10,21:14:55
39.9753016,116.3360533,0,0,39578.8853935185,2008-05-10,21:14:58
39.9753083,116.336035,0,0,39578.8854166667,2008-05-10,21:15:00
39.9753083,116.3360249,0,0,39578.8854398148,2008-05-10,21:15:02
39.9753016,116.3359699,0,0,39578.885474537,2008-05-10,21:15:05
39.9753016,116.3359349,0,0,39578.8855092593,2008-05-10,21:15:08
39.9752949,116.3358733,0,0,39578.8855787037,2008-05-10,21:15:14
39.9752916,116.3358583,0,0,39578.8856018518,2008-05-10,21:15:16
39.9752916,116.3358399,0,0,39578.885625,2008-05-10,21:15:18
39.97529,116.3357583,0,0,39578.8856828704,2008-05-10,21:15:23
39.9752833,116.3357283,0,0,39578.8857060185,2008-05-10,21:15:25
39.97528,116.3356833,0,0,39578.8857291667,2008-05-10,21:15:27
39.9752816,116.3356516,0,0,39578.8857523148,2008-05-10,21:15:29
39.97528,116.3356166,0,0,39578.885775463,2008-05-10,21:15:31
39.9752783,116.3355916,0,0,39578.8857986111,2008-05-10,21:15:33
39.9752833,116.3355749,0,0,39578.8858217593,2008-05-10,21:15:35
39.9752849,116.33551,0,0,39578.8858796296,2008-05-10,21:15:40
39.975275,116.33548,0,0,39578.8859027778,2008-05-10,21:15:42
39.9752666,116.3354533,0,0,39578.8859259259,2008-05-10,21:15:44
39.97526,116.3354066,0,0,39578.8859490741,2008-05-10,21:15:46
39.9752533,116.3353599,0,0,39578.8859722222,2008-05-10,21:15:48
39.9752583,116.3353316,0,0,39578.8859953704,2008-05-10,21:15:50
39.975265,116.3353166,0,0,39578.8860185185,2008-05-10,21:15:52
39.9752733,116.3353183,0,0,39578.8860416667,2008-05-10,21:15:54
39.9752699,116.3352933,0,0,39578.8860648148,2008-05-10,21:15:56
39.9752683,116.3352833,0,0,39578.886087963,2008-05-10,21:15:58
39.9752816,116.3352683,0,0,39578.8861111111,2008-05-10,21:16:00
39.9752966,116.3352483,0,0,39578.8861342593,2008-05-10,21:16:02
39.9752883,116.3352166,0,0,39578.8861574074,2008-05-10,21:16:04
39.9752983,116.3352316,0,0,39578.8861805556,2008-05-10,21:16:06
39.9753233,116.3352066,0,0,39578.8862037037,2008-05-10,21:16:08
39.9753399,116.3351933,0,0,39578.8862268519,2008-05-10,21:16:10
39.9753466,116.3351733,0,0,39578.88625,2008-05-10,21:16:12
39.975345,116.335145,0,0,39578.8862731481,2008-05-10,21:16:14
39.9753416,116.3351166,0,0,39578.8862962963,2008-05-10,21:16:16
39.9753283,116.3350849,0,0,39578.8863194444,2008-05-10,21:16:18
39.9753616,116.3350533,0,0,39578.8863425926,2008-05-10,21:16:20
39.97535,116.3350316,0,0,39578.8863657407,2008-05-10,21:16:22
39.9753366,116.3349933,0,0,39578.8863888889,2008-05-10,21:16:24
39.975335,116.3349533,0,0,39578.886412037,2008-05-10,21:16:26
39.9753266,116.3349183,0,0,39578.8864351852,2008-05-10,21:16:28
39.9753083,116.3348699,0,0,39578.8864583333,2008-05-10,21:16:30
39.9753099,116.3348466,0,0,39578.8864814815,2008-05-10,21:16:32
39.9753116,116.3348166,0,0,39578.8865046296,2008-05-10,21:16:34
39.9753083,116.3347699,0,0,39578.8865277778,2008-05-10,21:16:36
39.9753066,116.3347483,0,0,39578.8865509259,2008-05-10,21:16:38
39.9753099,116.3347166,0,0,39578.8865740741,2008-05-10,21:16:40
39.9753083,116.3346766,0,0,39578.8865972222,2008-05-10,21:16:42
39.9753066,116.33466,0,0,39578.8866203704,2008-05-10,21:16:44
39.9753133,116.3346516,0,0,39578.8866435185,2008-05-10,21:16:46
39.9753133,116.334655,0,0,39578.8866666667,2008-05-10,21:16:48
39.9753166,116.3346233,0,0,39578.886724537,2008-05-10,21:16:53
39.9753183,116.3346083,0,0,39578.8867476852,2008-05-10,21:16:55
39.9753133,116.3345483,0,0,39578.8867708333,2008-05-10,21:16:57
39.975305,116.3345216,0,0,39578.8867939815,2008-05-10,21:16:59
39.9752983,116.334485,0,0,39578.8868171296,2008-05-10,21:17:01
39.9752999,116.3344633,0,0,39578.8868402778,2008-05-10,21:17:03
39.9753066,116.33448,0,0,39578.8868634259,2008-05-10,21:17:05
39.9753033,116.3344549,0,0,39578.8868865741,2008-05-10,21:17:07
39.975305,116.3343999,0,0,39578.8869097222,2008-05-10,21:17:09
39.9752999,116.3343533,0,0,39578.8869328704,2008-05-10,21:17:11
39.9752949,116.334255,0,0,39578.8869560185,2008-05-10,21:17:13
39.9752883,116.3342099,0,0,39578.8869791667,2008-05-10,21:17:15
39.9752883,116.3341983,0,0,39578.8870023148,2008-05-10,21:17:17
39.9752716,116.3341999,0,0,39578.887025463,2008-05-10,21:17:19
39.9752566,116.334205,0,0,39578.8870486111,2008-05-10,21:17:21
39.9752466,116.3342099,0,0,39578.8870717593,2008-05-10,21:17:23
39.9752683,116.3342533,0,0,39578.8871296296,2008-05-10,21:17:28
39.9752449,116.3343383,0,0,39578.8871875,2008-05-10,21:17:33
39.9752216,116.3342566,0,0,39578.8872453704,2008-05-10,21:17:38
39.9752183,116.3342449,0,0,39578.8872685185,2008-05-10,21:17:40
39.9751999,116.33422,0,0,39578.8873263889,2008-05-10,21:17:45
39.975195,116.3342316,0,0,39578.887349537,2008-05-10,21:17:47
39.9752116,116.3342633,0,0,39578.8874074074,2008-05-10,21:17:52
39.9751733,116.3342766,0,0,39578.8874652778,2008-05-10,21:17:57
39.9751533,116.3342649,0,0,39578.8874884259,2008-05-10,21:17:59
39.9751466,116.33424,0,0,39578.8875115741,2008-05-10,21:18:01
39.9751566,116.3342066,0,0,39578.8875347222,2008-05-10,21:18:03
39.9751616,116.3342033,0,0,39578.8875578704,2008-05-10,21:18:05
39.97512,116.3340683,0,0,39578.8876851852,2008-05-10,21:18:16
39.9746499,116.3335016,0,0,39578.8881134259,2008-05-10,21:18:53
39.9747899,116.3334433,0,0,39578.8881712963,2008-05-10,21:18:58
39.9748349,116.3333816,0,0,39578.8881944444,2008-05-10,21:19:00
39.9749216,116.3333583,0,0,39578.8882175926,2008-05-10,21:19:02
39.9749516,116.33335,0,0,39578.8882407407,2008-05-10,21:19:04
39.9749633,116.3333733,0,0,39578.8882638889,2008-05-10,21:19:06
39.9749633,116.3333733,0,0,39578.8882986111,2008-05-10,21:19:09
39.9749666,116.3333783,0,0,39578.8883217593,2008-05-10,21:19:11
39.9749683,116.3333633,0,0,39578.8883796296,2008-05-10,21:19:16
39.9749566,116.33333,0,0,39578.8884027778,2008-05-10,21:19:18
39.9749583,116.3332999,0,0,39578.8884259259,2008-05-10,21:19:20
39.9749766,116.3332716,0,0,39578.8884490741,2008-05-10,21:19:22
39.974985,116.333245,0,0,39578.8884722222,2008-05-10,21:19:24
39.9750049,116.3332166,0,0,39578.8884953704,2008-05-10,21:19:26
39.9750033,116.3331799,0,0,39578.8885185185,2008-05-10,21:19:28
39.9750016,116.3331533,0,0,39578.8885416667,2008-05-10,21:19:30
39.9750349,116.3331683,0,0,39578.8885648148,2008-05-10,21:19:32
39.9750666,116.3331833,0,0,39578.888587963,2008-05-10,21:19:34
39.9750716,116.333175,0,0,39578.8886111111,2008-05-10,21:19:36
39.9750849,116.3331716,0,0,39578.8886342593,2008-05-10,21:19:38
39.9751116,116.3331583,0,0,39578.8886574074,2008-05-10,21:19:40
39.9751216,116.3331433,0,0,39578.8886805556,2008-05-10,21:19:42
39.9751449,116.3331166,0,0,39578.8887037037,2008-05-10,21:19:44
39.9751533,116.3330866,0,0,39578.8887268519,2008-05-10,21:19:46
39.9751749,116.3330633,0,0,39578.88875,2008-05-10,21:19:48
39.9751749,116.3330283,0,0,39578.8887731481,2008-05-10,21:19:50
39.9751849,116.3330016,0,0,39578.8887962963,2008-05-10,21:19:52
39.9751933,116.3329683,0,0,39578.8888194444,2008-05-10,21:19:54
39.9751999,116.3329549,0,0,39578.8888425926,2008-05-10,21:19:56
39.97521,116.3329266,0,0,39578.8888657407,2008-05-10,21:19:58
39.97522,116.3329049,0,0,39578.8888888889,2008-05-10,21:20:00
39.9752233,116.3328783,0,0,39578.888912037,2008-05-10,21:20:02
39.9752266,116.3328483,0,0,39578.8889351852,2008-05-10,21:20:04
39.9752316,116.3328299,0,0,39578.8889583333,2008-05-10,21:20:06
39.9752333,116.3328099,0,0,39578.8889814815,2008-05-10,21:20:08
39.9752366,116.3327916,0,0,39578.8890046296,2008-05-10,21:20:10
39.9752399,116.3327666,0,0,39578.8890277778,2008-05-10,21:20:12
39.9752449,116.3327433,0,0,39578.8890509259,2008-05-10,21:20:14
39.9752366,116.3327283,0,0,39578.8890740741,2008-05-10,21:20:16
39.9752316,116.3327166,0,0,39578.8890972222,2008-05-10,21:20:18
39.9751999,116.3326566,0,0,39578.8891550926,2008-05-10,21:20:23
39.9752066,116.332615,0,0,39578.8891782407,2008-05-10,21:20:25
39.9752249,116.33253,0,0,39578.8892013889,2008-05-10,21:20:27
39.9752266,116.3324849,0,0,39578.889224537,2008-05-10,21:20:29
39.9752366,116.3324533,0,0,39578.8892476852,2008-05-10,21:20:31
39.9752333,116.3323949,0,0,39578.8892708333,2008-05-10,21:20:33
39.9752366,116.332355,0,0,39578.8892939815,2008-05-10,21:20:35
39.9752216,116.332355,0,0,39578.8893171296,2008-05-10,21:20:37
39.9752149,116.3323516,0,0,39578.8893402778,2008-05-10,21:20:39
39.9752233,116.3323399,0,0,39578.8893634259,2008-05-10,21:20:41
39.9752416,116.3322933,0,0,39578.8893865741,2008-05-10,21:20:43
39.9752666,116.3322349,0,0,39578.8894097222,2008-05-10,21:20:45
39.9753033,116.3321833,0,0,39578.8894328704,2008-05-10,21:20:47
39.9753383,116.3321233,0,0,39578.8894560185,2008-05-10,21:20:49
39.9753033,116.3321049,0,0,39578.8894791667,2008-05-10,21:20:51
39.9752816,116.3320783,0,0,39578.8895023148,2008-05-10,21:20:53
39.9752816,116.33209,0,0,39578.889525463,2008-05-10,21:20:55
39.9752933,116.3320583,0,0,39578.8895486111,2008-05-10,21:20:57
39.9752999,116.3320483,0,0,39578.8895717593,2008-05-10,21:20:59
39.9753066,116.3320483,0,0,39578.8895949074,2008-05-10,21:21:01
39.9752966,116.3320449,0,0,39578.8896180556,2008-05-10,21:21:03
39.9752866,116.3320299,0,0,39578.8896412037,2008-05-10,21:21:05
39.9752816,116.3320316,0,0,39578.8896643519,2008-05-10,21:21:07
39.975275,116.3320449,0,0,39578.8896875,2008-05-10,21:21:09
39.9752683,116.3319999,0,0,39578.8897453704,2008-05-10,21:21:14
39.9752549,116.3319883,0,0,39578.8897685185,2008-05-10,21:21:16
39.9752616,116.3319599,0,0,39578.8897916667,2008-05-10,21:21:18
39.97526,116.3319433,0,0,39578.8898148148,2008-05-10,21:21:20
39.9752633,116.3319333,0,0,39578.889837963,2008-05-10,21:21:22
39.9752716,116.3319266,0,0,39578.8898611111,2008-05-10,21:21:24
39.9752783,116.3318516,0,0,39578.8899189815,2008-05-10,21:21:29
39.97528,116.3318216,0,0,39578.8899421296,2008-05-10,21:21:31
39.9752816,116.3318016,0,0,39578.8899652778,2008-05-10,21:21:33
39.9752849,116.3317799,0,0,39578.8899884259,2008-05-10,21:21:35
39.9752866,116.3317583,0,0,39578.8900115741,2008-05-10,21:21:37
39.97529,116.3317366,0,0,39578.8900347222,2008-05-10,21:21:39
39.9752949,116.3317149,0,0,39578.8900578704,2008-05-10,21:21:41
39.9752983,116.3316883,0,0,39578.8900810185,2008-05-10,21:21:43
39.9752983,116.3316649,0,0,39578.8901041667,2008-05-10,21:21:45
39.9752949,116.3316416,0,0,39578.8901273148,2008-05-10,21:21:47
39.9752933,116.3316116,0,0,39578.890150463,2008-05-10,21:21:49
39.97529,116.3316066,0,0,39578.8901736111,2008-05-10,21:21:51
39.975275,116.3315799,0,0,39578.8901967593,2008-05-10,21:21:53
39.97529,116.3315616,0,0,39578.8902199074,2008-05-10,21:21:55
39.9752866,116.3315333,0,0,39578.8902430556,2008-05-10,21:21:57
39.9752816,116.3315016,0,0,39578.8902662037,2008-05-10,21:21:59
39.9752833,116.3314766,0,0,39578.8902893519,2008-05-10,21:22:01
39.9752849,116.3314466,0,0,39578.8903125,2008-05-10,21:22:03
39.9752849,116.3314049,0,0,39578.8903356481,2008-05-10,21:22:05
39.9752816,116.33136,0,0,39578.8903587963,2008-05-10,21:22:07
39.9752833,116.3313366,0,0,39578.8903819444,2008-05-10,21:22:09
39.9752849,116.331305,0,0,39578.8904050926,2008-05-10,21:22:11
39.9752916,116.3312783,0,0,39578.8904282407,2008-05-10,21:22:13
39.9752866,116.3312616,0,0,39578.8904513889,2008-05-10,21:22:15
39.9752883,116.331255,0,0,39578.890474537,2008-05-10,21:22:17
39.9752949,116.3312399,0,0,39578.8904976852,2008-05-10,21:22:19
39.9752966,116.3312316,0,0,39578.8905208333,2008-05-10,21:22:21
39.9752883,116.3312149,0,0,39578.8905439815,2008-05-10,21:22:23
39.97529,116.3311933,0,0,39578.8905671296,2008-05-10,21:22:25
39.9752933,116.3311766,0,0,39578.8905902778,2008-05-10,21:22:27
39.9752999,116.3311566,0,0,39578.8906134259,2008-05-10,21:22:29
39.9752966,116.3311416,0,0,39578.8906365741,2008-05-10,21:22:31
39.9753083,116.3311233,0,0,39578.8906597222,2008-05-10,21:22:33
39.9753149,116.3310966,0,0,39578.8906828704,2008-05-10,21:22:35
39.97533,116.3310699,0,0,39578.8907060185,2008-05-10,21:22:37
39.9753466,116.3310483,0,0,39578.8907291667,2008-05-10,21:22:39
39.9753549,116.3310216,0,0,39578.8907523148,2008-05-10,21:22:41
39.9753416,116.3310049,0,0,39578.890775463,2008-05-10,21:22:43
39.9753549,116.3309866,0,0,39578.8907986111,2008-05-10,21:22:45
39.9753616,116.3309633,0,0,39578.8908217593,2008-05-10,21:22:47
39.9753666,116.3309366,0,0,39578.8908449074,2008-05-10,21:22:49
39.9753583,116.3309116,0,0,39578.8908680556,2008-05-10,21:22:51
39.97539,116.3309016,0,0,39578.8908912037,2008-05-10,21:22:53
39.9754099,116.3308833,0,0,39578.8909143518,2008-05-10,21:22:55
39.97539,116.3308516,0,0,39578.8909375,2008-05-10,21:22:57
39.9753783,116.3308466,0,0,39578.8909606481,2008-05-10,21:22:59
39.9753733,116.3308249,0,0,39578.8909837963,2008-05-10,21:23:01
39.9753699,116.3308,0,0,39578.8910069444,2008-05-10,21:23:03
39.9753683,116.3307866,0,0,39578.8910300926,2008-05-10,21:23:05
39.9753566,116.3307699,0,0,39578.8910532407,2008-05-10,21:23:07
39.97535,116.3307533,0,0,39578.8910763889,2008-05-10,21:23:09
39.9753616,116.3307283,0,0,39578.891099537,2008-05-10,21:23:11
39.9753666,116.3307016,0,0,39578.8911226852,2008-05-10,21:23:13
39.9753683,116.330675,0,0,39578.8911458333,2008-05-10,21:23:15
39.9753699,116.3306533,0,0,39578.8911689815,2008-05-10,21:23:17
39.9753766,116.3306233,0,0,39578.8911921296,2008-05-10,21:23:19
39.9753783,116.3305999,0,0,39578.8912152778,2008-05-10,21:23:21
39.9753699,116.3305766,0,0,39578.8912384259,2008-05-10,21:23:23
39.9753683,116.3305466,0,0,39578.8912615741,2008-05-10,21:23:25
39.9753766,116.3305216,0,0,39578.8912847222,2008-05-10,21:23:27
39.9753766,116.3305049,0,0,39578.8913078704,2008-05-10,21:23:29
39.9753783,116.3304883,0,0,39578.8913310185,2008-05-10,21:23:31
39.9753766,116.3304633,0,0,39578.8913541667,2008-05-10,21:23:33
39.9753716,116.3304416,0,0,39578.8913773148,2008-05-10,21:23:35
39.9753649,116.3304083,0,0,39578.891400463,2008-05-10,21:23:37
39.9753549,116.3303983,0,0,39578.8914236111,2008-05-10,21:23:39
39.9753483,116.3303816,0,0,39578.8914467593,2008-05-10,21:23:41
39.9753566,116.3303699,0,0,39578.8914699074,2008-05-10,21:23:43
39.9753566,116.3303566,0,0,39578.8914930556,2008-05-10,21:23:45
39.9753566,116.3303333,0,0,39578.8915162037,2008-05-10,21:23:47
39.9753666,116.3303233,0,0,39578.8915393518,2008-05-10,21:23:49
39.9753716,116.3302983,0,0,39578.8915625,2008-05-10,21:23:51
39.9753799,116.3302733,0,0,39578.8915856481,2008-05-10,21:23:53
39.9753849,116.3302533,0,0,39578.8916087963,2008-05-10,21:23:55
39.9753866,116.3302383,0,0,39578.8916319444,2008-05-10,21:23:57
39.97539,116.3302116,0,0,39578.8916550926,2008-05-10,21:23:59
39.9753983,116.3301999,0,0,39578.8916782407,2008-05-10,21:24:01
39.9753966,116.3301849,0,0,39578.8917013889,2008-05-10,21:24:03
39.97539,116.3301616,0,0,39578.891724537,2008-05-10,21:24:05
39.9753849,116.3301383,0,0,39578.8917476852,2008-05-10,21:24:07
39.9753833,116.3301116,0,0,39578.8917708333,2008-05-10,21:24:09
39.9753833,116.330085,0,0,39578.8917939815,2008-05-10,21:24:11
39.9753983,116.3300616,0,0,39578.8918171296,2008-05-10,21:24:13
39.9753916,116.3300233,0,0,39578.8918402778,2008-05-10,21:24:15
39.9753916,116.3299933,0,0,39578.8918634259,2008-05-10,21:24:17
39.9753966,116.3299666,0,0,39578.8918865741,2008-05-10,21:24:19
39.97539,116.3299399,0,0,39578.8919097222,2008-05-10,21:24:21
39.9753916,116.3299166,0,0,39578.8919328704,2008-05-10,21:24:23
39.9753916,116.3298949,0,0,39578.8919560185,2008-05-10,21:24:25
39.9753799,116.3298416,0,0,39578.8919791667,2008-05-10,21:24:27
39.9753549,116.3297966,0,0,39578.8920023148,2008-05-10,21:24:29
39.9753516,116.3297783,0,0,39578.892025463,2008-05-10,21:24:31
39.97535,116.3297566,0,0,39578.8920486111,2008-05-10,21:24:33
39.97536,116.3297516,0,0,39578.8920717593,2008-05-10,21:24:35
39.975375,116.3297516,0,0,39578.8920949074,2008-05-10,21:24:37
39.975375,116.3297216,0,0,39578.8921527778,2008-05-10,21:24:42
39.975375,116.3296949,0,0,39578.8921759259,2008-05-10,21:24:44
39.9753799,116.3296716,0,0,39578.8921990741,2008-05-10,21:24:46
39.9753716,116.3296533,0,0,39578.8922222222,2008-05-10,21:24:48
39.9753683,116.3296316,0,0,39578.8922453704,2008-05-10,21:24:50
39.9753783,116.3296133,0,0,39578.8922685185,2008-05-10,21:24:52
39.9753799,116.3295933,0,0,39578.8922916667,2008-05-10,21:24:54
39.9753816,116.3295666,0,0,39578.8923148148,2008-05-10,21:24:56
39.9753866,116.3295433,0,0,39578.892337963,2008-05-10,21:24:58
39.9753866,116.3295166,0,0,39578.8923611111,2008-05-10,21:25:00
39.9753766,116.3294883,0,0,39578.8923842593,2008-05-10,21:25:02
39.9753699,116.329455,0,0,39578.8924074074,2008-05-10,21:25:04
39.9753666,116.3294133,0,0,39578.8924305556,2008-05-10,21:25:06
39.9753616,116.3293833,0,0,39578.8924537037,2008-05-10,21:25:08
39.9753633,116.3293633,0,0,39578.8924768518,2008-05-10,21:25:10
39.9753616,116.3293399,0,0,39578.8925,2008-05-10,21:25:12
39.9753799,116.32933,0,0,39578.8925231481,2008-05-10,21:25:14
39.9753783,116.329315,0,0,39578.8925462963,2008-05-10,21:25:16
39.9753799,116.3293016,0,0,39578.8925694444,2008-05-10,21:25:18
39.9753833,116.3292816,0,0,39578.8925925926,2008-05-10,21:25:20
39.9753816,116.329265,0,0,39578.8926157407,2008-05-10,21:25:22
39.9753866,116.3292316,0,0,39578.8926388889,2008-05-10,21:25:24
39.9753883,116.3292116,0,0,39578.892662037,2008-05-10,21:25:26
39.9753933,116.3291966,0,0,39578.8926851852,2008-05-10,21:25:28
39.9753933,116.3291783,0,0,39578.8927083333,2008-05-10,21:25:30
39.9753933,116.32916,0,0,39578.8927314815,2008-05-10,21:25:32
39.9753966,116.3291483,0,0,39578.8927546296,2008-05-10,21:25:34
39.9753933,116.3291316,0,0,39578.8927777778,2008-05-10,21:25:36
39.9753933,116.3291116,0,0,39578.8928009259,2008-05-10,21:25:38
39.97539,116.3290883,0,0,39578.8928240741,2008-05-10,21:25:40
39.97539,116.3290683,0,0,39578.8928472222,2008-05-10,21:25:42
39.9753916,116.3290516,0,0,39578.8928703704,2008-05-10,21:25:44
39.9753949,116.3290316,0,0,39578.8928935185,2008-05-10,21:25:46
39.9754116,116.3290166,0,0,39578.8929166667,2008-05-10,21:25:48
39.9754016,116.3289933,0,0,39578.8929398148,2008-05-10,21:25:50
39.9753949,116.3289799,0,0,39578.892962963,2008-05-10,21:25:52
39.9753966,116.3289583,0,0,39578.8929861111,2008-05-10,21:25:54
39.9753949,116.3289416,0,0,39578.8930092593,2008-05-10,21:25:56
39.9753866,116.3289216,0,0,39578.8930324074,2008-05-10,21:25:58
39.9753866,116.3289016,0,0,39578.8930555556,2008-05-10,21:26:00
39.9753883,116.3288649,0,0,39578.8930787037,2008-05-10,21:26:02
39.9753833,116.3288216,0,0,39578.8931018518,2008-05-10,21:26:04
39.9753933,116.3288033,0,0,39578.893125,2008-05-10,21:26:06
39.97539,116.3287783,0,0,39578.8931481481,2008-05-10,21:26:08
39.9753783,116.3287416,0,0,39578.8931712963,2008-05-10,21:26:10
39.9753683,116.3287249,0,0,39578.8931944444,2008-05-10,21:26:12
39.9753649,116.3287066,0,0,39578.8932175926,2008-05-10,21:26:14
39.9753516,116.3287016,0,0,39578.8932407407,2008-05-10,21:26:16
39.9753283,116.3286916,0,0,39578.8932638889,2008-05-10,21:26:18
39.9753016,116.328685,0,0,39578.893287037,2008-05-10,21:26:20
39.9752983,116.3286716,0,0,39578.8933101852,2008-05-10,21:26:22
39.9753116,116.3286449,0,0,39578.8933333333,2008-05-10,21:26:24
39.9753166,116.3286266,0,0,39578.8933564815,2008-05-10,21:26:26
39.9753166,116.3286166,0,0,39578.8933796296,2008-05-10,21:26:28
39.9753266,116.3285949,0,0,39578.8934027778,2008-05-10,21:26:30
39.9753366,116.3285816,0,0,39578.8934259259,2008-05-10,21:26:32
39.9753399,116.3285699,0,0,39578.8934490741,2008-05-10,21:26:34
39.9753416,116.3285566,0,0,39578.8934722222,2008-05-10,21:26:36
39.9754183,116.32853,0,0,39578.8934953704,2008-05-10,21:26:38
39.97546,116.3285033,0,0,39578.8935185185,2008-05-10,21:26:40
39.9755049,116.3284799,0,0,39578.8935416667,2008-05-10,21:26:42
39.9755016,116.3284366,0,0,39578.8935648148,2008-05-10,21:26:44
39.9755199,116.3284149,0,0,39578.893587963,2008-05-10,21:26:46
39.975515,116.3283833,0,0,39578.8936111111,2008-05-10,21:26:48
39.975515,116.3283416,0,0,39578.8936342593,2008-05-10,21:26:50
39.9755433,116.3283283,0,0,39578.8936574074,2008-05-10,21:26:52
39.975545,116.3283016,0,0,39578.8936805556,2008-05-10,21:26:54
39.9755533,116.3282749,0,0,39578.8937037037,2008-05-10,21:26:56
39.975545,116.3282416,0,0,39578.8937268518,2008-05-10,21:26:58
39.9755366,116.3282166,0,0,39578.89375,2008-05-10,21:27:00
39.9755383,116.3281783,0,0,39578.8937731481,2008-05-10,21:27:02
39.9755349,116.3281549,0,0,39578.8937962963,2008-05-10,21:27:04
39.9755333,116.3281349,0,0,39578.8938194444,2008-05-10,21:27:06
39.9755316,116.3281216,0,0,39578.8938425926,2008-05-10,21:27:08
39.9755316,116.3281149,0,0,39578.8938657407,2008-05-10,21:27:10
39.9755283,116.3281066,0,0,39578.8938888889,2008-05-10,21:27:12
39.9755233,116.3280899,0,0,39578.893912037,2008-05-10,21:27:14
39.9755199,116.3280733,0,0,39578.8939351852,2008-05-10,21:27:16
39.9755099,116.3280516,0,0,39578.8939583333,2008-05-10,21:27:18
39.9755066,116.3280316,0,0,39578.8939814815,2008-05-10,21:27:20
39.9755,116.3280099,0,0,39578.8940046296,2008-05-10,21:27:22
39.9754949,116.32799,0,0,39578.8940277778,2008-05-10,21:27:24
39.975485,116.3279649,0,0,39578.8940509259,2008-05-10,21:27:26
39.975475,116.3279399,0,0,39578.8940740741,2008-05-10,21:27:28
39.9754616,116.3279216,0,0,39578.8940972222,2008-05-10,21:27:30
39.9754466,116.3279016,0,0,39578.8941203704,2008-05-10,21:27:32
39.9754383,116.3278816,0,0,39578.8941435185,2008-05-10,21:27:34
39.97543,116.3278566,0,0,39578.8941666667,2008-05-10,21:27:36
39.97543,116.3278349,0,0,39578.8941898148,2008-05-10,21:27:38
39.975475,116.3277766,0,0,39578.894212963,2008-05-10,21:27:40
39.9755433,116.32769,0,0,39578.8942476852,2008-05-10,21:27:43
39.9755316,116.327675,0,0,39578.8942708333,2008-05-10,21:27:45
39.9755333,116.3276616,0,0,39578.8942939815,2008-05-10,21:27:47
39.9755216,116.3276583,0,0,39578.8943171296,2008-05-10,21:27:49
39.9755183,116.327655,0,0,39578.8943402778,2008-05-10,21:27:51
39.9755183,116.3276516,0,0,39578.8943634259,2008-05-10,21:27:53
39.9755166,116.3276499,0,0,39578.8943865741,2008-05-10,21:27:55
39.9755416,116.3276299,0,0,39578.8944444444,2008-05-10,21:28:00
39.9755799,116.3275966,0,0,39578.8945023148,2008-05-10,21:28:05
39.9755566,116.3275916,0,0,39578.894525463,2008-05-10,21:28:07
39.9755199,116.3277349,0,0,39578.8945833333,2008-05-10,21:28:12
39.9755466,116.3277349,0,0,39578.8946064815,2008-05-10,21:28:14
39.9755516,116.3277299,0,0,39578.8946296296,2008-05-10,21:28:16
39.975555,116.3277233,0,0,39578.8946527778,2008-05-10,21:28:18
39.9755666,116.3277183,0,0,39578.8946759259,2008-05-10,21:28:20
39.9755883,116.3277266,0,0,39578.8946990741,2008-05-10,21:28:22
39.9756116,116.3277083,0,0,39578.8947222222,2008-05-10,21:28:24
39.97563,116.3277233,0,0,39578.8947453704,2008-05-10,21:28:26
39.9756599,116.3277366,0,0,39578.8947685185,2008-05-10,21:28:28
39.9756916,116.3277566,0,0,39578.8947916667,2008-05-10,21:28:30
39.975695,116.3277516,0,0,39578.8948148148,2008-05-10,21:28:32
39.9757533,116.3277633,0,0,39578.8948726852,2008-05-10,21:28:37
39.9757833,116.3277699,0,0,39578.8948958333,2008-05-10,21:28:39
39.9757983,116.3277716,0,0,39578.8949189815,2008-05-10,21:28:41
39.9758199,116.3277649,0,0,39578.8949421296,2008-05-10,21:28:43
39.9758299,116.3277633,0,0,39578.8949652778,2008-05-10,21:28:45
39.9758849,116.3277666,0,0,39578.8950231481,2008-05-10,21:28:50
39.9759016,116.3277649,0,0,39578.8950462963,2008-05-10,21:28:52
39.9759249,116.3277733,0,0,39578.8950694444,2008-05-10,21:28:54
39.9759599,116.3277766,0,0,39578.8950925926,2008-05-10,21:28:56
39.9760016,116.3277783,0,0,39578.895150463,2008-05-10,21:29:01
39.9760149,116.32778,0,0,39578.8951736111,2008-05-10,21:29:03
39.9760249,116.3277733,0,0,39578.8951967593,2008-05-10,21:29:05
39.9760299,116.3277649,0,0,39578.8952199074,2008-05-10,21:29:07
39.9760433,116.3277649,0,0,39578.8952430556,2008-05-10,21:29:09
39.9760883,116.3277516,0,0,39578.8953009259,2008-05-10,21:29:14
39.9761099,116.3277499,0,0,39578.8953240741,2008-05-10,21:29:16
39.9761249,116.3277416,0,0,39578.8953472222,2008-05-10,21:29:18
39.9761316,116.3277416,0,0,39578.8953703704,2008-05-10,21:29:20
39.9761316,116.3277416,0,0,39578.8954050926,2008-05-10,21:29:23
39.9761383,116.3277383,0,0,39578.8954282407,2008-05-10,21:29:25
39.9761666,116.3277399,0,0,39578.8954861111,2008-05-10,21:29:30
39.9761966,116.3277183,0,0,39578.8955439815,2008-05-10,21:29:35
39.9762499,116.3277116,0,0,39578.8956018519,2008-05-10,21:29:40
39.9762633,116.3277083,0,0,39578.895625,2008-05-10,21:29:42
39.9762649,116.3276999,0,0,39578.8956481481,2008-05-10,21:29:44
39.9763033,116.3276766,0,0,39578.8957060185,2008-05-10,21:29:49
39.976325,116.3276783,0,0,39578.8957291667,2008-05-10,21:29:51
39.9763366,116.3276866,0,0,39578.8957523148,2008-05-10,21:29:53
39.9763533,116.3276983,0,0,39578.895775463,2008-05-10,21:29:55
39.9763749,116.3277016,0,0,39578.8957986111,2008-05-10,21:29:57
39.9763899,116.3276699,0,0,39578.8958217593,2008-05-10,21:29:59
39.976415,116.3276816,0,0,39578.8958449074,2008-05-10,21:30:01
39.9764449,116.3276866,0,0,39578.8958680556,2008-05-10,21:30:03
39.9764716,116.3276916,0,0,39578.8958912037,2008-05-10,21:30:05
39.9764899,116.3276916,0,0,39578.8959143519,2008-05-10,21:30:07
39.9765066,116.3276999,0,0,39578.8959375,2008-05-10,21:30:09
39.9765083,116.3276983,0,0,39578.8959606481,2008-05-10,21:30:11
39.9765199,116.3277016,0,0,39578.8959837963,2008-05-10,21:30:13
39.97654,116.3277016,0,0,39578.8960069444,2008-05-10,21:30:15
39.9765516,116.3276933,0,0,39578.8960300926,2008-05-10,21:30:17
39.976555,116.3276933,0,0,39578.8960532407,2008-05-10,21:30:19
39.9765616,116.3276799,0,0,39578.8960763889,2008-05-10,21:30:21
39.9765733,116.3276816,0,0,39578.896099537,2008-05-10,21:30:23
39.9765983,116.3276683,0,0,39578.8961226852,2008-05-10,21:30:25
39.9766149,116.3276599,0,0,39578.8961458333,2008-05-10,21:30:27
39.9766166,116.3276483,0,0,39578.8961689815,2008-05-10,21:30:29
39.9766133,116.3276449,0,0,39578.8961921296,2008-05-10,21:30:31
39.976625,116.3276249,0,0,39578.89625,2008-05-10,21:30:36
39.9766383,116.3276349,0,0,39578.8963078704,2008-05-10,21:30:41
39.9766999,116.3276716,0,0,39578.8963657407,2008-05-10,21:30:46
39.9767149,116.3276849,0,0,39578.8963888889,2008-05-10,21:30:48
39.9767633,116.327725,0,0,39578.8964467593,2008-05-10,21:30:53
39.9768033,116.3277366,0,0,39578.8965046296,2008-05-10,21:30:58
39.9768249,116.3277366,0,0,39578.8965277778,2008-05-10,21:31:00
39.976835,116.3277299,0,0,39578.8965509259,2008-05-10,21:31:02
39.9768499,116.327725,0,0,39578.8965740741,2008-05-10,21:31:04
39.9768533,116.3277183,0,0,39578.8965972222,2008-05-10,21:31:06
39.9768799,116.3277199,0,0,39578.8966203704,2008-05-10,21:31:08
39.9768966,116.3277216,0,0,39578.8966435185,2008-05-10,21:31:10
39.9769183,116.3277199,0,0,39578.8966666667,2008-05-10,21:31:12
39.97693,116.3277216,0,0,39578.8966898148,2008-05-10,21:31:14
39.9769399,116.3277183,0,0,39578.896712963,2008-05-10,21:31:16
39.9769516,116.3277016,0,0,39578.8967361111,2008-05-10,21:31:18
39.9769633,116.3276949,0,0,39578.8967592593,2008-05-10,21:31:20
39.9769716,116.3276949,0,0,39578.8967824074,2008-05-10,21:31:22
39.9770066,116.3276783,0,0,39578.8968402778,2008-05-10,21:31:27
39.9770099,116.3276966,0,0,39578.8968981481,2008-05-10,21:31:32
39.9770016,116.3277133,0,0,39578.8969560185,2008-05-10,21:31:37
39.9770033,116.3277066,0,0,39578.8970138889,2008-05-10,21:31:42
39.9770083,116.3276999,0,0,39578.897037037,2008-05-10,21:31:44
39.9770333,116.3276933,0,0,39578.8970949074,2008-05-10,21:31:49
39.9770533,116.3276566,0,0,39578.8971527778,2008-05-10,21:31:54
39.9770683,116.3276483,0,0,39578.8971759259,2008-05-10,21:31:56
39.9771433,116.3276149,0,0,39578.8972337963,2008-05-10,21:32:01
39.977155,116.3276099,0,0,39578.8972569444,2008-05-10,21:32:03
39.977185,116.3276083,0,0,39578.8973148148,2008-05-10,21:32:08
39.9772133,116.3276083,0,0,39578.897337963,2008-05-10,21:32:10
39.9772349,116.3276133,0,0,39578.8973611111,2008-05-10,21:32:12
39.9772466,116.3276299,0,0,39578.8973842593,2008-05-10,21:32:14
39.9772616,116.3276216,0,0,39578.8974074074,2008-05-10,21:32:16
39.9772666,116.3276249,0,0,39578.8974305556,2008-05-10,21:32:18
39.9772883,116.3276333,0,0,39578.8974884259,2008-05-10,21:32:23
39.9773049,116.3276433,0,0,39578.8975462963,2008-05-10,21:32:28
39.9773049,116.3276433,0,0,39578.8975810185,2008-05-10,21:32:31
39.97731,116.32764,0,0,39578.8976041667,2008-05-10,21:32:33
39.9773316,116.3276316,0,0,39578.897662037,2008-05-10,21:32:38
39.97734,116.3276233,0,0,39578.8976851852,2008-05-10,21:32:40
39.9773833,116.3275866,0,0,39578.8977430556,2008-05-10,21:32:45
39.9774033,116.3275816,0,0,39578.8977662037,2008-05-10,21:32:47
39.9774233,116.3275666,0,0,39578.8977893519,2008-05-10,21:32:49
39.9774666,116.3275899,0,0,39578.8978125,2008-05-10,21:32:51
39.9775033,116.3276083,0,0,39578.8978356481,2008-05-10,21:32:53
39.9775333,116.3276033,0,0,39578.8978587963,2008-05-10,21:32:55
39.9775416,116.32762,0,0,39578.8978819444,2008-05-10,21:32:57
39.9775916,116.3276383,0,0,39578.8979398148,2008-05-10,21:33:02
39.9776233,116.3276349,0,0,39578.897962963,2008-05-10,21:33:04
39.9776499,116.3276433,0,0,39578.8979861111,2008-05-10,21:33:06
39.9776716,116.327655,0,0,39578.8980092593,2008-05-10,21:33:08
39.9776783,116.3276599,0,0,39578.8980324074,2008-05-10,21:33:10
39.9776883,116.3276716,0,0,39578.8980555556,2008-05-10,21:33:12
39.9777033,116.3276833,0,0,39578.8980787037,2008-05-10,21:33:14
39.977715,116.3276866,0,0,39578.8981018519,2008-05-10,21:33:16
39.9777483,116.3276799,0,0,39578.8981597222,2008-05-10,21:33:21
39.9777633,116.3276766,0,0,39578.8981828704,2008-05-10,21:33:23
39.9777783,116.3276683,0,0,39578.8982060185,2008-05-10,21:33:25
39.977785,116.327655,0,0,39578.8982291667,2008-05-10,21:33:27
39.977785,116.3276433,0,0,39578.8982523148,2008-05-10,21:33:29
39.9778349,116.3276233,0,0,39578.8983101852,2008-05-10,21:33:34
39.9778499,116.3276233,0,0,39578.8983333333,2008-05-10,21:33:36
39.9778433,116.3276683,0,0,39578.8983912037,2008-05-10,21:33:41
39.9778683,116.327675,0,0,39578.8984490741,2008-05-10,21:33:46
39.9778766,116.3276766,0,0,39578.8984722222,2008-05-10,21:33:48
39.9779216,116.3276816,0,0,39578.8985300926,2008-05-10,21:33:53
39.9779366,116.3276783,0,0,39578.8985532407,2008-05-10,21:33:55
39.9779616,116.3276816,0,0,39578.8985763889,2008-05-10,21:33:57
39.97798,116.3276833,0,0,39578.898599537,2008-05-10,21:33:59
39.9779899,116.3276599,0,0,39578.8986226852,2008-05-10,21:34:01
39.9780066,116.3275683,0,0,39578.8986805556,2008-05-10,21:34:06
39.9780066,116.3275649,0,0,39578.8987037037,2008-05-10,21:34:08
39.97805,116.3275649,0,0,39578.8987615741,2008-05-10,21:34:13
39.9780633,116.327535,0,0,39578.8987847222,2008-05-10,21:34:15
39.9780766,116.3275383,0,0,39578.8988078704,2008-05-10,21:34:17
39.97808,116.327535,0,0,39578.8988310185,2008-05-10,21:34:19
39.9781216,116.3275649,0,0,39578.8988888889,2008-05-10,21:34:24
39.9781366,116.3275483,0,0,39578.898912037,2008-05-10,21:34:26
39.97815,116.3275449,0,0,39578.8989351852,2008-05-10,21:34:28
39.9781849,116.32757,0,0,39578.8989930556,2008-05-10,21:34:33
39.97818,116.3275916,0,0,39578.8990162037,2008-05-10,21:34:35
39.9782083,116.3275999,0,0,39578.8990740741,2008-05-10,21:34:40
39.9782083,116.3276016,0,0,39578.8990972222,2008-05-10,21:34:42
39.9782299,116.3275999,0,0,39578.8991203704,2008-05-10,21:34:44
39.9782866,116.3275999,0,0,39578.8991782407,2008-05-10,21:34:49
39.9783133,116.3275999,0,0,39578.8992013889,2008-05-10,21:34:51
39.9783383,116.3275966,0,0,39578.899224537,2008-05-10,21:34:53
39.9783533,116.3275933,0,0,39578.8992476852,2008-05-10,21:34:55
39.9783649,116.3275966,0,0,39578.8992708333,2008-05-10,21:34:57
39.9783683,116.327605,0,0,39578.8992939815,2008-05-10,21:34:59
39.9784399,116.3276149,0,0,39578.8993518518,2008-05-10,21:35:04
39.9784783,116.3276216,0,0,39578.899375,2008-05-10,21:35:06
39.9784949,116.3276183,0,0,39578.8993981481,2008-05-10,21:35:08
39.978515,116.3276216,0,0,39578.8994212963,2008-05-10,21:35:10
39.9785099,116.32762,0,0,39578.8994444444,2008-05-10,21:35:12
39.9785099,116.32762,0,0,39578.8994791667,2008-05-10,21:35:15
39.9785083,116.32762,0,0,39578.8995023148,2008-05-10,21:35:17
39.9785199,116.3276216,0,0,39578.899525463,2008-05-10,21:35:19
39.9785266,116.3276233,0,0,39578.8995486111,2008-05-10,21:35:21
39.97853,116.3276149,0,0,39578.8995717593,2008-05-10,21:35:23
39.9785349,116.3275933,0,0,39578.8996296296,2008-05-10,21:35:28
39.9785749,116.3275566,0,0,39578.8996875,2008-05-10,21:35:33
39.978585,116.3275649,0,0,39578.8997106481,2008-05-10,21:35:35
39.9785866,116.3275,0,0,39578.8997685185,2008-05-10,21:35:40
39.9786033,116.3274783,0,0,39578.8998263889,2008-05-10,21:35:45
39.97861,116.3274749,0,0,39578.899849537,2008-05-10,21:35:47
39.9786183,116.3274583,0,0,39578.8998726852,2008-05-10,21:35:49
39.9786266,116.3274516,0,0,39578.8998958333,2008-05-10,21:35:51
39.9786349,116.3274399,0,0,39578.8999189815,2008-05-10,21:35:53
39.97864,116.3274166,0,0,39578.8999421296,2008-05-10,21:35:55
39.978655,116.3274133,0,0,39578.8999652778,2008-05-10,21:35:57
39.9786516,116.3274033,0,0,39578.8999884259,2008-05-10,21:35:59
39.9786483,116.3274233,0,0,39578.9000462963,2008-05-10,21:36:04
39.9787133,116.3274983,0,0,39578.9001041667,2008-05-10,21:36:09
39.9787583,116.3275316,0,0,39578.9001273148,2008-05-10,21:36:11
39.9787766,116.3275533,0,0,39578.900150463,2008-05-10,21:36:13
39.9787866,116.3275816,0,0,39578.9001736111,2008-05-10,21:36:15
39.9788216,116.3276066,0,0,39578.9002314815,2008-05-10,21:36:20
39.9788633,116.3276149,0,0,39578.9002893518,2008-05-10,21:36:25
39.9789016,116.3276083,0,0,39578.9003472222,2008-05-10,21:36:30
39.9789249,116.3276099,0,0,39578.9003703704,2008-05-10,21:36:32
39.9789383,116.3276133,0,0,39578.9003935185,2008-05-10,21:36:34
39.9789549,116.3276166,0,0,39578.9004166667,2008-05-10,21:36:36
39.9789783,116.3276266,0,0,39578.9004398148,2008-05-10,21:36:38
39.9789966,116.3276316,0,0,39578.900462963,2008-05-10,21:36:40
39.9790066,116.3276283,0,0,39578.9004861111,2008-05-10,21:36:42
39.9790033,116.3276316,0,0,39578.9005092593,2008-05-10,21:36:44
39.9790316,116.3276299,0,0,39578.9005324074,2008-05-10,21:36:46
39.9790466,116.3276283,0,0,39578.9005555556,2008-05-10,21:36:48
39.9790483,116.3276283,0,0,39578.9005787037,2008-05-10,21:36:50
39.9790583,116.3276366,0,0,39578.9006018518,2008-05-10,21:36:52
39.9790616,116.3276449,0,0,39578.900625,2008-05-10,21:36:54
39.9791066,116.3276299,0,0,39578.9006828704,2008-05-10,21:36:59
39.9791216,116.3276233,0,0,39578.9007060185,2008-05-10,21:37:01
39.9791416,116.3276266,0,0,39578.9007291667,2008-05-10,21:37:03
39.9791483,116.3276216,0,0,39578.9007523148,2008-05-10,21:37:05
39.9791649,116.3276133,0,0,39578.9008101852,2008-05-10,21:37:10
39.9791883,116.3276133,0,0,39578.9008680556,2008-05-10,21:37:15
39.9791916,116.3276099,0,0,39578.9008912037,2008-05-10,21:37:17
39.979185,116.32757,0,0,39578.9009490741,2008-05-10,21:37:22
39.9792,116.3275183,0,0,39578.9010069444,2008-05-10,21:37:27
39.97919,116.3274616,0,0,39578.9010648148,2008-05-10,21:37:32
39.9792666,116.3275083,0,0,39578.9011226852,2008-05-10,21:37:37
39.9792883,116.3275116,0,0,39578.9011458333,2008-05-10,21:37:39
39.9793183,116.3275199,0,0,39578.9011689815,2008-05-10,21:37:41
39.97934,116.3275233,0,0,39578.9011921296,2008-05-10,21:37:43
39.9793616,116.3275316,0,0,39578.9012152778,2008-05-10,21:37:45
39.9793683,116.327515,0,0,39578.9012384259,2008-05-10,21:37:47
39.9793883,116.3274949,0,0,39578.9012962963,2008-05-10,21:37:52
39.9794016,116.3275066,0,0,39578.9013194444,2008-05-10,21:37:54
39.9794233,116.3275216,0,0,39578.9013425926,2008-05-10,21:37:56
39.9794366,116.327535,0,0,39578.9013657407,2008-05-10,21:37:58
39.97947,116.3275516,0,0,39578.9013888889,2008-05-10,21:38:00
39.9794999,116.3275649,0,0,39578.901412037,2008-05-10,21:38:02
39.979525,116.3275799,0,0,39578.9014351852,2008-05-10,21:38:04
39.979525,116.3275749,0,0,39578.9014583333,2008-05-10,21:38:06
39.9795216,116.3275633,0,0,39578.9014814815,2008-05-10,21:38:08
39.9795333,116.3275583,0,0,39578.9015046296,2008-05-10,21:38:10
39.9795466,116.3275399,0,0,39578.9015277778,2008-05-10,21:38:12
39.9795533,116.3275283,0,0,39578.9015509259,2008-05-10,21:38:14
39.9795566,116.3274983,0,0,39578.9016087963,2008-05-10,21:38:19
39.9795816,116.3274566,0,0,39578.9016666667,2008-05-10,21:38:24
39.97959,116.3274416,0,0,39578.9016898148,2008-05-10,21:38:26
39.9796033,116.3274249,0,0,39578.901712963,2008-05-10,21:38:28
39.97962,116.3274083,0,0,39578.9017361111,2008-05-10,21:38:30
39.979635,116.327395,0,0,39578.9017592593,2008-05-10,21:38:32
39.9796549,116.3273849,0,0,39578.9017824074,2008-05-10,21:38:34
39.9796783,116.3273899,0,0,39578.9018055556,2008-05-10,21:38:36
39.9796883,116.327375,0,0,39578.9018287037,2008-05-10,21:38:38
39.979705,116.3273716,0,0,39578.9018518519,2008-05-10,21:38:40
39.9797016,116.3273633,0,0,39578.901875,2008-05-10,21:38:42
39.9796583,116.3273533,0,0,39578.9018981481,2008-05-10,21:38:44
39.9796933,116.3274366,0,0,39578.9019560185,2008-05-10,21:38:49
39.9797099,116.3274283,0,0,39578.9019791667,2008-05-10,21:38:51
39.9797766,116.3274533,0,0,39578.902037037,2008-05-10,21:38:56
39.9798099,116.327465,0,0,39578.9020601852,2008-05-10,21:38:58
39.97983,116.3274683,0,0,39578.9020833333,2008-05-10,21:39:00
39.9798499,116.327465,0,0,39578.9021064815,2008-05-10,21:39:02
39.979875,116.3274733,0,0,39578.9021296296,2008-05-10,21:39:04
39.9798983,116.3274833,0,0,39578.9021527778,2008-05-10,21:39:06
39.9799366,116.3274916,0,0,39578.9021759259,2008-05-10,21:39:08
39.9799583,116.3274916,0,0,39578.9021990741,2008-05-10,21:39:10
39.9799799,116.3275016,0,0,39578.9022222222,2008-05-10,21:39:12
39.9799949,116.3275099,0,0,39578.9022453704,2008-05-10,21:39:14
39.9800066,116.3275199,0,0,39578.9022685185,2008-05-10,21:39:16
39.98003,116.3275266,0,0,39578.9022916667,2008-05-10,21:39:18
39.9800516,116.3275416,0,0,39578.9023148148,2008-05-10,21:39:20
39.9800749,116.3275583,0,0,39578.902337963,2008-05-10,21:39:22
39.98011,116.32757,0,0,39578.9023611111,2008-05-10,21:39:24
39.9799249,116.3274583,0,0,39578.9024074074,2008-05-10,21:39:28
39.9798533,116.3273733,0,0,39578.9024652778,2008-05-10,21:39:33
39.9798383,116.32734,0,0,39578.9024884259,2008-05-10,21:39:35
39.97982,116.3273233,0,0,39578.9025115741,2008-05-10,21:39:37
39.9798,116.3273199,0,0,39578.9025694444,2008-05-10,21:39:42
39.9797916,116.3273033,0,0,39578.9026273148,2008-05-10,21:39:47
39.9798033,116.3272983,0,0,39578.9026851852,2008-05-10,21:39:52
39.9798416,116.3273316,0,0,39578.9027430556,2008-05-10,21:39:57
39.9799899,116.3274033,0,0,39578.9031712963,2008-05-10,21:40:34
39.9800416,116.3273883,0,0,39578.9031944444,2008-05-10,21:40:36
39.9800916,116.3273816,0,0,39578.9032175926,2008-05-10,21:40:38
39.9801416,116.3273683,0,0,39578.9032407407,2008-05-10,21:40:40
39.9801999,116.3273583,0,0,39578.9032638889,2008-05-10,21:40:42
39.9802599,116.3273866,0,0,39578.903287037,2008-05-10,21:40:44
39.9805216,116.3275399,0,0,39578.9034143519,2008-05-10,21:40:55
39.9806783,116.3276083,0,0,39578.9034375,2008-05-10,21:40:57
39.9807366,116.3276266,0,0,39578.9034606481,2008-05-10,21:40:59
39.9807483,116.3275866,0,0,39578.9034837963,2008-05-10,21:41:01
39.9807483,116.3275583,0,0,39578.9035069444,2008-05-10,21:41:03
39.9807599,116.3275399,0,0,39578.9035300926,2008-05-10,21:41:05
39.9807716,116.3275199,0,0,39578.9035532407,2008-05-10,21:41:07
39.9807599,116.3274966,0,0,39578.9035763889,2008-05-10,21:41:09
39.9807749,116.3274883,0,0,39578.903599537,2008-05-10,21:41:11
39.9807883,116.3274783,0,0,39578.9036226852,2008-05-10,21:41:13
39.9808116,116.3274783,0,0,39578.9036458333,2008-05-10,21:41:15
39.9808333,116.32748,0,0,39578.9036689815,2008-05-10,21:41:17
39.9808516,116.3274816,0,0,39578.9036921296,2008-05-10,21:41:19
39.98087,116.3274883,0,0,39578.9037152778,2008-05-10,21:41:21
39.9808983,116.3274883,0,0,39578.9037384259,2008-05-10,21:41:23
39.9809116,116.3274866,0,0,39578.9037615741,2008-05-10,21:41:25
39.9809299,116.3274899,0,0,39578.9037847222,2008-05-10,21:41:27
39.9809466,116.3274899,0,0,39578.9038078704,2008-05-10,21:41:29
39.980955,116.3274916,0,0,39578.9038310185,2008-05-10,21:41:31
39.9809666,116.3274916,0,0,39578.9038541667,2008-05-10,21:41:33
39.9809749,116.3274883,0,0,39578.9038773148,2008-05-10,21:41:35
39.98098,116.3274833,0,0,39578.903900463,2008-05-10,21:41:37
39.9809849,116.3274816,0,0,39578.9039236111,2008-05-10,21:41:39
39.981025,116.3274783,0,0,39578.9039814815,2008-05-10,21:41:44
39.9810266,116.3274716,0,0,39578.9040046296,2008-05-10,21:41:46
39.9810183,116.3274483,0,0,39578.9040277778,2008-05-10,21:41:48
39.9810683,116.3274283,0,0,39578.9040856481,2008-05-10,21:41:53
39.9810666,116.3274166,0,0,39578.9041087963,2008-05-10,21:41:55
39.981095,116.3274166,0,0,39578.9041666667,2008-05-10,21:42:00
39.9811033,116.3274249,0,0,39578.9041898148,2008-05-10,21:42:02
39.9811033,116.3274166,0,0,39578.904212963,2008-05-10,21:42:04
39.9811316,116.3274083,0,0,39578.9042361111,2008-05-10,21:42:06
39.9811383,116.3273983,0,0,39578.9042592593,2008-05-10,21:42:08
39.9811666,116.3273899,0,0,39578.9042824074,2008-05-10,21:42:10
39.9812033,116.327395,0,0,39578.9043055556,2008-05-10,21:42:12
39.9812066,116.3273833,0,0,39578.9043287037,2008-05-10,21:42:14
39.9812116,116.3273833,0,0,39578.9043518519,2008-05-10,21:42:16
39.981205,116.327375,0,0,39578.904375,2008-05-10,21:42:18
39.9811883,116.327375,0,0,39578.9043981481,2008-05-10,21:42:20
39.98119,116.3273799,0,0,39578.9044560185,2008-05-10,21:42:25
39.98119,116.3273799,0,0,39578.9045138889,2008-05-10,21:42:30
39.98119,116.3273799,0,0,39578.9045486111,2008-05-10,21:42:33
39.9811983,116.3273716,0,0,39578.9045717593,2008-05-10,21:42:35
39.9812149,116.3273766,0,0,39578.9046296296,2008-05-10,21:42:40
39.9812649,116.3274133,0,0,39578.9046875,2008-05-10,21:42:45
39.98129,116.3274249,0,0,39578.9047106481,2008-05-10,21:42:47
39.9813283,116.327445,0,0,39578.9047337963,2008-05-10,21:42:49
39.9813433,116.3274416,0,0,39578.9047569444,2008-05-10,21:42:51
39.9813616,116.3274483,0,0,39578.9047800926,2008-05-10,21:42:53
39.9813799,116.3274849,0,0,39578.9048032407,2008-05-10,21:42:55
39.981415,116.327515,0,0,39578.9048263889,2008-05-10,21:42:57
39.9814333,116.3275216,0,0,39578.904849537,2008-05-10,21:42:59
39.9814499,116.3275266,0,0,39578.9048726852,2008-05-10,21:43:01
39.9814799,116.3275066,0,0,39578.9048958333,2008-05-10,21:43:03
39.9814933,116.3274766,0,0,39578.9049189815,2008-05-10,21:43:05
39.9815,116.3274466,0,0,39578.9049421296,2008-05-10,21:43:07
39.9815133,116.3274133,0,0,39578.9049652778,2008-05-10,21:43:09
39.9815216,116.3273933,0,0,39578.9049884259,2008-05-10,21:43:11
39.9815616,116.3273666,0,0,39578.9050462963,2008-05-10,21:43:16
39.9815899,116.3273683,0,0,39578.9050694444,2008-05-10,21:43:18
39.9816333,116.3273883,0,0,39578.9050925926,2008-05-10,21:43:20
39.9817083,116.3274049,0,0,39578.9051157407,2008-05-10,21:43:22
39.9817833,116.3274316,0,0,39578.9051388889,2008-05-10,21:43:24
39.9818383,116.3274349,0,0,39578.905162037,2008-05-10,21:43:26
39.9818733,116.3274316,0,0,39578.9051851852,2008-05-10,21:43:28
39.9817366,116.3273683,0,0,39578.9052083333,2008-05-10,21:43:30
39.9817666,116.3273516,0,0,39578.9052314815,2008-05-10,21:43:32
39.9817283,116.327325,0,0,39578.9052546296,2008-05-10,21:43:34
39.9817133,116.3273333,0,0,39578.9053125,2008-05-10,21:43:39
39.9817533,116.327325,0,0,39578.9053703704,2008-05-10,21:43:44
39.9817716,116.3273116,0,0,39578.9053935185,2008-05-10,21:43:46
39.9817849,116.3272966,0,0,39578.9054166667,2008-05-10,21:43:48
39.9817883,116.32729,0,0,39578.9054398148,2008-05-10,21:43:50
39.9818166,116.3272849,0,0,39578.905462963,2008-05-10,21:43:52
39.9818366,116.32727,0,0,39578.9054861111,2008-05-10,21:43:54
39.98186,116.3272833,0,0,39578.9055092593,2008-05-10,21:43:56
39.9818766,116.3272866,0,0,39578.9055324074,2008-05-10,21:43:58
39.9818949,116.3273033,0,0,39578.9055555556,2008-05-10,21:44:00
39.981905,116.3273066,0,0,39578.9055787037,2008-05-10,21:44:02
39.9819216,116.3273216,0,0,39578.9056018519,2008-05-10,21:44:04
39.9819333,116.3273349,0,0,39578.905625,2008-05-10,21:44:06
39.9819416,116.327325,0,0,39578.9056481481,2008-05-10,21:44:08
39.9819466,116.3273083,0,0,39578.9056712963,2008-05-10,21:44:10
39.9819483,116.3272866,0,0,39578.9057291667,2008-05-10,21:44:15
39.9819483,116.3272866,0,0,39578.9057638889,2008-05-10,21:44:18
39.9819483,116.3272866,0,0,39578.905787037,2008-05-10,21:44:20
39.9819733,116.3272866,0,0,39578.9058449074,2008-05-10,21:44:25
39.98199,116.3272833,0,0,39578.9058680556,2008-05-10,21:44:27
39.9820216,116.3272799,0,0,39578.9058912037,2008-05-10,21:44:29
39.9820516,116.3272766,0,0,39578.9059143519,2008-05-10,21:44:31
39.9820699,116.3272716,0,0,39578.9059375,2008-05-10,21:44:33
39.98209,116.3272616,0,0,39578.9059606481,2008-05-10,21:44:35
39.9821133,116.3272583,0,0,39578.9059837963,2008-05-10,21:44:37
39.9821266,116.32724,0,0,39578.9060069444,2008-05-10,21:44:39
39.9821416,116.3272166,0,0,39578.9060300926,2008-05-10,21:44:41
39.9821466,116.3271966,0,0,39578.9060532407,2008-05-10,21:44:43
39.9821516,116.3271899,0,0,39578.9060763889,2008-05-10,21:44:45
39.9821833,116.3272233,0,0,39578.906099537,2008-05-10,21:44:47
39.9822233,116.3272616,0,0,39578.9061226852,2008-05-10,21:44:49
39.9822533,116.3273033,0,0,39578.9061458333,2008-05-10,21:44:51
39.98227,116.3273183,0,0,39578.9061689815,2008-05-10,21:44:53
39.9822833,116.3273316,0,0,39578.9061921296,2008-05-10,21:44:55
39.9822966,116.3273483,0,0,39578.9062152778,2008-05-10,21:44:57
39.9823033,116.32736,0,0,39578.9062384259,2008-05-10,21:44:59
39.9823433,116.3274233,0,0,39578.9062962963,2008-05-10,21:45:04
39.9823566,116.3274366,0,0,39578.9063194444,2008-05-10,21:45:06
39.9823749,116.3274366,0,0,39578.9063425926,2008-05-10,21:45:08
39.98241,116.3274149,0,0,39578.906400463,2008-05-10,21:45:13
39.9824383,116.3273799,0,0,39578.9064583333,2008-05-10,21:45:18
39.9824416,116.3273516,0,0,39578.9065162037,2008-05-10,21:45:23
39.982425,116.3273299,0,0,39578.9065393518,2008-05-10,21:45:25
39.9824366,116.32729,0,0,39578.9065972222,2008-05-10,21:45:30
39.9824383,116.3273133,0,0,39578.9066203704,2008-05-10,21:45:32
39.9824566,116.3273383,0,0,39578.9066435185,2008-05-10,21:45:34
39.9824699,116.3273616,0,0,39578.9066666667,2008-05-10,21:45:36
39.9825016,116.3273883,0,0,39578.9066898148,2008-05-10,21:45:38
39.982525,116.3274133,0,0,39578.906712963,2008-05-10,21:45:40
39.9825449,116.3274249,0,0,39578.9067361111,2008-05-10,21:45:42
39.9825683,116.3274416,0,0,39578.9067592593,2008-05-10,21:45:44
39.98259,116.3274616,0,0,39578.9067824074,2008-05-10,21:45:46
39.9826249,116.3274916,0,0,39578.9068055556,2008-05-10,21:45:48
39.9826433,116.3274833,0,0,39578.9068287037,2008-05-10,21:45:50
39.982665,116.3274849,0,0,39578.9068518518,2008-05-10,21:45:52
39.9826916,116.3275016,0,0,39578.906875,2008-05-10,21:45:54
39.9827166,116.3275233,0,0,39578.9068981481,2008-05-10,21:45:56
39.98273,116.3275433,0,0,39578.9069212963,2008-05-10,21:45:58
39.9827516,116.3275483,0,0,39578.9069444444,2008-05-10,21:46:00
39.9827733,116.3275483,0,0,39578.9069675926,2008-05-10,21:46:02
39.9827883,116.3275533,0,0,39578.9069907407,2008-05-10,21:46:04
39.9828116,116.3275666,0,0,39578.9070138889,2008-05-10,21:46:06
39.982815,116.3275766,0,0,39578.907037037,2008-05-10,21:46:08
39.9828233,116.3275899,0,0,39578.9070601852,2008-05-10,21:46:10
39.9828316,116.3275983,0,0,39578.9070833333,2008-05-10,21:46:12
39.9828383,116.3276016,0,0,39578.9071064815,2008-05-10,21:46:14
39.98286,116.3275949,0,0,39578.9071643518,2008-05-10,21:46:19
39.9828766,116.327605,0,0,39578.9071875,2008-05-10,21:46:21
39.9829,116.327605,0,0,39578.9072106481,2008-05-10,21:46:23
39.9829183,116.327605,0,0,39578.9072337963,2008-05-10,21:46:25
39.9829383,116.3276033,0,0,39578.9072569444,2008-05-10,21:46:27
39.9829516,116.3275966,0,0,39578.9072800926,2008-05-10,21:46:29
39.98297,116.3275783,0,0,39578.9073032407,2008-05-10,21:46:31
39.983,116.3275816,0,0,39578.9073263889,2008-05-10,21:46:33
39.9830083,116.3275899,0,0,39578.907349537,2008-05-10,21:46:35
39.9830083,116.3275983,0,0,39578.9073726852,2008-05-10,21:46:37
39.9830166,116.3275833,0,0,39578.9074305556,2008-05-10,21:46:42
39.98301,116.3275483,0,0,39578.9074537037,2008-05-10,21:46:44
39.9830066,116.327535,0,0,39578.9075115741,2008-05-10,21:46:49
39.9830183,116.3275316,0,0,39578.9075347222,2008-05-10,21:46:51
39.9830299,116.3275216,0,0,39578.9075578704,2008-05-10,21:46:53
39.9830233,116.3274766,0,0,39578.9075810185,2008-05-10,21:46:55
39.9830233,116.3274533,0,0,39578.9076041667,2008-05-10,21:46:57
39.9830483,116.3274633,0,0,39578.9076273148,2008-05-10,21:46:59
39.9830816,116.3274866,0,0,39578.907650463,2008-05-10,21:47:01
39.9831166,116.3274899,0,0,39578.9076736111,2008-05-10,21:47:03
39.9831366,116.3274916,0,0,39578.9076967593,2008-05-10,21:47:05
39.9831516,116.3274866,0,0,39578.9077199074,2008-05-10,21:47:07
39.9831666,116.3274849,0,0,39578.9077430556,2008-05-10,21:47:09
39.9831783,116.3274849,0,0,39578.9077662037,2008-05-10,21:47:11
39.9831849,116.3274899,0,0,39578.9077893518,2008-05-10,21:47:13
39.9832116,116.3275083,0,0,39578.9078472222,2008-05-10,21:47:18
39.9832599,116.3275549,0,0,39578.9079050926,2008-05-10,21:47:23
39.9832833,116.3275649,0,0,39578.9079282407,2008-05-10,21:47:25
39.9832849,116.3275733,0,0,39578.9079513889,2008-05-10,21:47:27
39.9832849,116.3275799,0,0,39578.907974537,2008-05-10,21:47:29
39.9832916,116.3275949,0,0,39578.9079976852,2008-05-10,21:47:31
39.9833166,116.3275899,0,0,39578.9080555556,2008-05-10,21:47:36
39.9833433,116.3276149,0,0,39578.9081134259,2008-05-10,21:47:41
39.9833633,116.3276266,0,0,39578.9081365741,2008-05-10,21:47:43
39.9833949,116.3276499,0,0,39578.9081597222,2008-05-10,21:47:45
39.98342,116.3276583,0,0,39578.9081828704,2008-05-10,21:47:47
39.9834366,116.3276533,0,0,39578.9082060185,2008-05-10,21:47:49
39.9834283,116.3275483,0,0,39578.9082291667,2008-05-10,21:47:51
39.9834316,116.3275466,0,0,39578.9082523148,2008-05-10,21:47:53
39.983435,116.3275166,0,0,39578.908275463,2008-05-10,21:47:55
39.9834583,116.327535,0,0,39578.9082986111,2008-05-10,21:47:57
39.9834633,116.3275199,0,0,39578.9083217593,2008-05-10,21:47:59
39.9834716,116.3275016,0,0,39578.9083449074,2008-05-10,21:48:01
39.9834716,116.3274883,0,0,39578.9084027778,2008-05-10,21:48:06
39.9834733,116.3274666,0,0,39578.9084606481,2008-05-10,21:48:11
39.9834766,116.3274416,0,0,39578.9085185185,2008-05-10,21:48:16
39.9835083,116.3274333,0,0,39578.9085763889,2008-05-10,21:48:21
39.9835349,116.3274466,0,0,39578.9086342593,2008-05-10,21:48:26
39.98357,116.327465,0,0,39578.9086574074,2008-05-10,21:48:28
39.9835866,116.3274599,0,0,39578.9086805556,2008-05-10,21:48:30
39.9836083,116.3274549,0,0,39578.9087037037,2008-05-10,21:48:32
39.98364,116.3274549,0,0,39578.9087268518,2008-05-10,21:48:34
39.9836733,116.3274616,0,0,39578.90875,2008-05-10,21:48:36
39.9836983,116.3274716,0,0,39578.9087731481,2008-05-10,21:48:38
39.9837166,116.3274766,0,0,39578.9087962963,2008-05-10,21:48:40
39.9837616,116.3274749,0,0,39578.9088541667,2008-05-10,21:48:45
39.98378,116.3274716,0,0,39578.9088773148,2008-05-10,21:48:47
39.9838349,116.3274599,0,0,39578.9089351852,2008-05-10,21:48:52
39.9838516,116.3274583,0,0,39578.9089583333,2008-05-10,21:48:54
39.9838733,116.3274533,0,0,39578.9089814815,2008-05-10,21:48:56
39.9838816,116.3274516,0,0,39578.9090046296,2008-05-10,21:48:58
39.9838983,116.3274399,0,0,39578.9090277778,2008-05-10,21:49:00
39.9839133,116.3274249,0,0,39578.9090509259,2008-05-10,21:49:02
39.9839266,116.3274166,0,0,39578.9090740741,2008-05-10,21:49:04
39.983925,116.3274283,0,0,39578.9090972222,2008-05-10,21:49:06
39.9839366,116.3274583,0,0,39578.9091550926,2008-05-10,21:49:11
39.9839916,116.3274499,0,0,39578.909212963,2008-05-10,21:49:16
39.983995,116.3274616,0,0,39578.9092361111,2008-05-10,21:49:18
39.9840333,116.3274866,0,0,39578.9092939815,2008-05-10,21:49:23
39.9840566,116.3274749,0,0,39578.9093171296,2008-05-10,21:49:25
39.9841083,116.3274383,0,0,39578.9093518518,2008-05-10,21:49:28
39.9841333,116.32743,0,0,39578.909375,2008-05-10,21:49:30
39.98415,116.3274233,0,0,39578.9093981481,2008-05-10,21:49:32
39.9841733,116.3274183,0,0,39578.9094212963,2008-05-10,21:49:34
39.9841983,116.3274166,0,0,39578.9094444444,2008-05-10,21:49:36
39.9842066,116.3274199,0,0,39578.9094675926,2008-05-10,21:49:38
39.984205,116.3274233,0,0,39578.9094907407,2008-05-10,21:49:40
39.9842016,116.3274283,0,0,39578.9095138889,2008-05-10,21:49:42
39.984205,116.3274316,0,0,39578.909537037,2008-05-10,21:49:44
39.9842066,116.32743,0,0,39578.9095601852,2008-05-10,21:49:46
39.9842016,116.3274383,0,0,39578.9095833333,2008-05-10,21:49:48
39.9842333,116.3274566,0,0,39578.9096412037,2008-05-10,21:49:53
39.9842616,116.3274549,0,0,39578.9096990741,2008-05-10,21:49:58
39.9842949,116.327445,0,0,39578.9097569444,2008-05-10,21:50:03
39.9843099,116.3274366,0,0,39578.9097800926,2008-05-10,21:50:05
39.9843249,116.3274316,0,0,39578.9098032407,2008-05-10,21:50:07
39.9843333,116.32743,0,0,39578.9098263889,2008-05-10,21:50:09
39.9843499,116.3274233,0,0,39578.909849537,2008-05-10,21:50:11
39.9843633,116.3274233,0,0,39578.9098726852,2008-05-10,21:50:13
39.9843883,116.3274199,0,0,39578.9099305556,2008-05-10,21:50:18
39.9844066,116.3273816,0,0,39578.9099884259,2008-05-10,21:50:23
39.9844133,116.32736,0,0,39578.9100115741,2008-05-10,21:50:25
39.9844183,116.3273383,0,0,39578.9100347222,2008-05-10,21:50:27
39.9844166,116.3273183,0,0,39578.9100578704,2008-05-10,21:50:29
39.9844083,116.327255,0,0,39578.9101157407,2008-05-10,21:50:34
39.9844049,116.3272283,0,0,39578.9101388889,2008-05-10,21:50:36
39.9844016,116.3272,0,0,39578.910162037,2008-05-10,21:50:38
39.9843983,116.3271716,0,0,39578.9101851852,2008-05-10,21:50:40
39.9844,116.3271466,0,0,39578.9102083333,2008-05-10,21:50:42
39.9843949,116.3271183,0,0,39578.9102314815,2008-05-10,21:50:44
39.984385,116.3270933,0,0,39578.9102546296,2008-05-10,21:50:46
39.9843733,116.3270733,0,0,39578.9102777778,2008-05-10,21:50:48
39.9843649,116.3270583,0,0,39578.9103009259,2008-05-10,21:50:50
39.984355,116.3270416,0,0,39578.9103240741,2008-05-10,21:50:52
39.9843433,116.3270249,0,0,39578.9103472222,2008-05-10,21:50:54
39.9843383,116.3270133,0,0,39578.9103703704,2008-05-10,21:50:56
39.9843333,116.326995,0,0,39578.9103935185,2008-05-10,21:50:58
39.9843416,116.3269716,0,0,39578.9104166667,2008-05-10,21:51:00
39.9843416,116.3269516,0,0,39578.9104398148,2008-05-10,21:51:02
39.9843433,116.3269299,0,0,39578.910462963,2008-05-10,21:51:04
39.9843383,116.3269083,0,0,39578.9104861111,2008-05-10,21:51:06
39.9843399,116.3268816,0,0,39578.9105092593,2008-05-10,21:51:08
39.9843416,116.3268516,0,0,39578.9105324074,2008-05-10,21:51:10
39.9843416,116.3268266,0,0,39578.9105555556,2008-05-10,21:51:12
39.9843433,116.3267749,0,0,39578.9105787037,2008-05-10,21:51:14
39.9843383,116.3267249,0,0,39578.9106018519,2008-05-10,21:51:16
39.984345,116.3266983,0,0,39578.910625,2008-05-10,21:51:18
39.9843516,116.3266816,0,0,39578.9106481481,2008-05-10,21:51:20
39.9843566,116.3266616,0,0,39578.9106712963,2008-05-10,21:51:22
39.98436,116.3266416,0,0,39578.9106944444,2008-05-10,21:51:24
39.9843666,116.3266133,0,0,39578.9107175926,2008-05-10,21:51:26
39.9843649,116.3265799,0,0,39578.9107407407,2008-05-10,21:51:28
39.98437,116.3265733,0,0,39578.9107638889,2008-05-10,21:51:30
39.9843716,116.3265533,0,0,39578.910787037,2008-05-10,21:51:32
39.9843716,116.3265233,0,0,39578.9108101852,2008-05-10,21:51:34
39.9843716,116.3264833,0,0,39578.9108333333,2008-05-10,21:51:36
39.9843833,116.326485,0,0,39578.9108564815,2008-05-10,21:51:38
39.984385,116.3264399,0,0,39578.9109143519,2008-05-10,21:51:43
39.9843883,116.3264199,0,0,39578.9109375,2008-05-10,21:51:45
39.9843866,116.3264049,0,0,39578.9109606481,2008-05-10,21:51:47
39.9843899,116.3263949,0,0,39578.9109837963,2008-05-10,21:51:49
39.9843966,116.3263916,0,0,39578.9110069444,2008-05-10,21:51:51
39.9843949,116.3263749,0,0,39578.9110300926,2008-05-10,21:51:53
39.9843933,116.3263599,0,0,39578.9110532407,2008-05-10,21:51:55
39.9843933,116.3263466,0,0,39578.9110763889,2008-05-10,21:51:57
39.9843933,116.3263266,0,0,39578.911099537,2008-05-10,21:51:59
39.9843916,116.3263083,0,0,39578.9111226852,2008-05-10,21:52:01
39.9843883,116.3262933,0,0,39578.9111458333,2008-05-10,21:52:03
39.9843866,116.3262766,0,0,39578.9111689815,2008-05-10,21:52:05
39.9843833,116.32626,0,0,39578.9111921296,2008-05-10,21:52:07
39.9843816,116.32624,0,0,39578.9112152778,2008-05-10,21:52:09
39.984375,116.3262149,0,0,39578.9112384259,2008-05-10,21:52:11
39.9843716,116.3261949,0,0,39578.9112615741,2008-05-10,21:52:13
39.9843716,116.3261833,0,0,39578.9112847222,2008-05-10,21:52:15
39.9843716,116.32617,0,0,39578.9113078704,2008-05-10,21:52:17
39.98437,116.3261566,0,0,39578.9113310185,2008-05-10,21:52:19
39.9843683,116.3261416,0,0,39578.9113541667,2008-05-10,21:52:21
39.9843666,116.3261299,0,0,39578.9113773148,2008-05-10,21:52:23
39.9843816,116.3261183,0,0,39578.911400463,2008-05-10,21:52:25
39.9844033,116.326105,0,0,39578.9114236111,2008-05-10,21:52:27
39.984425,116.3260899,0,0,39578.9114467593,2008-05-10,21:52:29
39.98443,116.3260716,0,0,39578.9114699074,2008-05-10,21:52:31
39.984425,116.3260516,0,0,39578.9114930556,2008-05-10,21:52:33
39.9844166,116.3260333,0,0,39578.9115162037,2008-05-10,21:52:35
39.9844066,116.3260216,0,0,39578.9115393519,2008-05-10,21:52:37
39.9844033,116.3260099,0,0,39578.9115625,2008-05-10,21:52:39
39.9844016,116.3259899,0,0,39578.9115856481,2008-05-10,21:52:41
39.9843966,116.3259716,0,0,39578.9116087963,2008-05-10,21:52:43
39.9843899,116.32593,0,0,39578.9116666667,2008-05-10,21:52:48
39.984385,116.3259166,0,0,39578.9116898148,2008-05-10,21:52:50
39.9843799,116.3258983,0,0,39578.911712963,2008-05-10,21:52:52
39.9843783,116.3258816,0,0,39578.9117361111,2008-05-10,21:52:54
39.9843816,116.3258616,0,0,39578.9117592593,2008-05-10,21:52:56
39.9843716,116.3258466,0,0,39578.9117824074,2008-05-10,21:52:58
39.9843683,116.3258283,0,0,39578.9118055556,2008-05-10,21:53:00
39.9843649,116.3258133,0,0,39578.9118287037,2008-05-10,21:53:02
39.9843649,116.3257966,0,0,39578.9118634259,2008-05-10,21:53:05
39.9843616,116.3257816,0,0,39578.9118865741,2008-05-10,21:53:07
39.9843483,116.3257366,0,0,39578.9119444444,2008-05-10,21:53:12
39.9843499,116.3257216,0,0,39578.9119675926,2008-05-10,21:53:14
39.984355,116.3257049,0,0,39578.9119907407,2008-05-10,21:53:16
39.9843683,116.32565,0,0,39578.9120486111,2008-05-10,21:53:21
39.98437,116.3256366,0,0,39578.9120717593,2008-05-10,21:53:23
39.98437,116.3256166,0,0,39578.9120949074,2008-05-10,21:53:25
39.9843666,116.3255983,0,0,39578.9121180556,2008-05-10,21:53:27
39.9843649,116.3255866,0,0,39578.9121412037,2008-05-10,21:53:29
39.9843649,116.3255733,0,0,39578.9121643519,2008-05-10,21:53:31
39.9843666,116.3255566,0,0,39578.9121875,2008-05-10,21:53:33
39.98437,116.3255416,0,0,39578.9122106481,2008-05-10,21:53:35
39.9843716,116.3255233,0,0,39578.9122337963,2008-05-10,21:53:37
39.9843716,116.3255116,0,0,39578.9122569444,2008-05-10,21:53:39
39.9843683,116.3254933,0,0,39578.9122800926,2008-05-10,21:53:41
39.9843683,116.3254766,0,0,39578.9123032407,2008-05-10,21:53:43
39.9843666,116.3254599,0,0,39578.9123263889,2008-05-10,21:53:45
39.9843616,116.3254233,0,0,39578.9123842593,2008-05-10,21:53:50
39.9843616,116.3253816,0,0,39578.9124421296,2008-05-10,21:53:55
39.9843633,116.3253666,0,0,39578.9124652778,2008-05-10,21:53:57
39.98436,116.3253516,0,0,39578.9124884259,2008-05-10,21:53:59
39.9843583,116.3253183,0,0,39578.9125462963,2008-05-10,21:54:04
39.984355,116.3253049,0,0,39578.9125694444,2008-05-10,21:54:06
39.9843533,116.3252899,0,0,39578.9125925926,2008-05-10,21:54:08
39.9843533,116.3252766,0,0,39578.9126157407,2008-05-10,21:54:10
39.9843566,116.3252366,0,0,39578.9126736111,2008-05-10,21:54:15
39.984355,116.3252199,0,0,39578.9126967593,2008-05-10,21:54:17
39.984355,116.3252049,0,0,39578.9127199074,2008-05-10,21:54:19
39.9843533,116.3251866,0,0,39578.9127430556,2008-05-10,21:54:21
39.9843583,116.3251466,0,0,39578.9128009259,2008-05-10,21:54:26
39.9843583,116.3251349,0,0,39578.9128240741,2008-05-10,21:54:28
39.9843566,116.3251199,0,0,39578.9128472222,2008-05-10,21:54:30
39.9843533,116.325105,0,0,39578.9128703704,2008-05-10,21:54:32
39.9843533,116.3250866,0,0,39578.9128935185,2008-05-10,21:54:34
39.9843583,116.32507,0,0,39578.9129166667,2008-05-10,21:54:36
39.9843616,116.3250566,0,0,39578.9129398148,2008-05-10,21:54:38
39.9843616,116.3250116,0,0,39578.9129976852,2008-05-10,21:54:43
39.9843566,116.3249949,0,0,39578.9130208333,2008-05-10,21:54:45
39.9843433,116.3249799,0,0,39578.9130439815,2008-05-10,21:54:47
39.9843366,116.3249616,0,0,39578.9130671296,2008-05-10,21:54:49
39.9843383,116.3249549,0,0,39578.9130902778,2008-05-10,21:54:51
39.9843316,116.3249166,0,0,39578.9131481481,2008-05-10,21:54:56
39.9843283,116.3249016,0,0,39578.9131712963,2008-05-10,21:54:58
39.9843283,116.3248849,0,0,39578.9131944444,2008-05-10,21:55:00
39.9843266,116.3248699,0,0,39578.9132175926,2008-05-10,21:55:02
39.9843216,116.3248549,0,0,39578.9132407407,2008-05-10,21:55:04
39.9843133,116.3248149,0,0,39578.9132986111,2008-05-10,21:55:09
39.9843116,116.3247983,0,0,39578.9133217593,2008-05-10,21:55:11
39.9843133,116.3247799,0,0,39578.9133449074,2008-05-10,21:55:13
39.9843116,116.32476,0,0,39578.9133680556,2008-05-10,21:55:15
39.9843133,116.3247366,0,0,39578.9133912037,2008-05-10,21:55:17
39.9843183,116.324725,0,0,39578.9134143519,2008-05-10,21:55:19
39.9843199,116.3247099,0,0,39578.9134375,2008-05-10,21:55:21
39.9843216,116.3246949,0,0,39578.9134606481,2008-05-10,21:55:23
39.9843233,116.3246516,0,0,39578.9135185185,2008-05-10,21:55:28
39.9843216,116.3246183,0,0,39578.9135763889,2008-05-10,21:55:33
39.9843216,116.3246,0,0,39578.913599537,2008-05-10,21:55:35
39.9843216,116.324585,0,0,39578.9136226852,2008-05-10,21:55:37
39.9843216,116.3245699,0,0,39578.9136458333,2008-05-10,21:55:39
39.984315,116.3245549,0,0,39578.9136689815,2008-05-10,21:55:41
39.9843083,116.3245399,0,0,39578.9136921296,2008-05-10,21:55:43
39.9843066,116.3245266,0,0,39578.9137152778,2008-05-10,21:55:45
39.9843083,116.3245116,0,0,39578.9137384259,2008-05-10,21:55:47
39.9843083,116.3244999,0,0,39578.9137615741,2008-05-10,21:55:49
39.9843099,116.32448,0,0,39578.9137847222,2008-05-10,21:55:51
39.9843133,116.3244666,0,0,39578.9138078704,2008-05-10,21:55:53
39.9843199,116.3244483,0,0,39578.9138310185,2008-05-10,21:55:55
39.9843183,116.3244399,0,0,39578.9138541667,2008-05-10,21:55:57
39.9843183,116.324425,0,0,39578.9138773148,2008-05-10,21:55:59
39.9843133,116.32441,0,0,39578.913900463,2008-05-10,21:56:01
39.9843049,116.3243999,0,0,39578.9139236111,2008-05-10,21:56:03
39.9842933,116.3243933,0,0,39578.9139467593,2008-05-10,21:56:05
39.9842716,116.324355,0,0,39578.9140046296,2008-05-10,21:56:10
39.9842566,116.3243316,0,0,39578.9140277778,2008-05-10,21:56:12
39.9842433,116.3243166,0,0,39578.9140509259,2008-05-10,21:56:14
39.984245,116.3242966,0,0,39578.9140740741,2008-05-10,21:56:16
39.9842483,116.3242883,0,0,39578.9140972222,2008-05-10,21:56:18
39.9842483,116.3242783,0,0,39578.9141203704,2008-05-10,21:56:20
39.9842433,116.32425,0,0,39578.9141782407,2008-05-10,21:56:25
39.9842383,116.3242366,0,0,39578.9142013889,2008-05-10,21:56:27
39.984245,116.3242133,0,0,39578.9142592593,2008-05-10,21:56:32
39.9842166,116.3241583,0,0,39578.9143171296,2008-05-10,21:56:37
39.9842266,116.3241266,0,0,39578.9143402778,2008-05-10,21:56:39
39.9842333,116.3241083,0,0,39578.9143634259,2008-05-10,21:56:41
39.984245,116.3240833,0,0,39578.9143865741,2008-05-10,21:56:43
39.9842483,116.3240633,0,0,39578.9144097222,2008-05-10,21:56:45
39.9842533,116.3240466,0,0,39578.9144328704,2008-05-10,21:56:47
39.98426,116.3240299,0,0,39578.9144560185,2008-05-10,21:56:49
39.9842633,116.3240149,0,0,39578.9144791667,2008-05-10,21:56:51
39.9842583,116.3239999,0,0,39578.9145023148,2008-05-10,21:56:53
39.9842583,116.3239833,0,0,39578.914525463,2008-05-10,21:56:55
39.9842616,116.3239716,0,0,39578.9145486111,2008-05-10,21:56:57
39.9842649,116.3239566,0,0,39578.9145717593,2008-05-10,21:56:59
39.9842683,116.3239416,0,0,39578.9145949074,2008-05-10,21:57:01
39.9842716,116.3239249,0,0,39578.9146180556,2008-05-10,21:57:03
39.9842733,116.3239116,0,0,39578.9146412037,2008-05-10,21:57:05
39.9842716,116.3238966,0,0,39578.9146643518,2008-05-10,21:57:07
39.9842733,116.3238799,0,0,39578.9146875,2008-05-10,21:57:09
39.984275,116.3238633,0,0,39578.9147106481,2008-05-10,21:57:11
39.9842699,116.3238049,0,0,39578.9147685185,2008-05-10,21:57:16
39.9842683,116.3237866,0,0,39578.9147916667,2008-05-10,21:57:18
39.9842699,116.3237716,0,0,39578.9148148148,2008-05-10,21:57:20
39.9842716,116.3237583,0,0,39578.914837963,2008-05-10,21:57:22
39.9842699,116.3237416,0,0,39578.9148611111,2008-05-10,21:57:24
39.9842716,116.3237233,0,0,39578.9148842593,2008-05-10,21:57:26
39.9842699,116.3237049,0,0,39578.9149074074,2008-05-10,21:57:28
39.9842699,116.3236916,0,0,39578.9149305556,2008-05-10,21:57:30
39.9842683,116.3236783,0,0,39578.9149537037,2008-05-10,21:57:32
39.9842649,116.3236633,0,0,39578.9149768518,2008-05-10,21:57:34
39.9842783,116.323625,0,0,39578.9150347222,2008-05-10,21:57:39
39.9842933,116.3236066,0,0,39578.9150578704,2008-05-10,21:57:41
39.984285,116.32359,0,0,39578.9150810185,2008-05-10,21:57:43
39.984285,116.3235716,0,0,39578.9151041667,2008-05-10,21:57:45
39.9842799,116.323555,0,0,39578.9151273148,2008-05-10,21:57:47
39.984285,116.3235283,0,0,39578.9151851852,2008-05-10,21:57:52
39.9842883,116.3234883,0,0,39578.9152430556,2008-05-10,21:57:57
39.9842766,116.3234283,0,0,39578.9153009259,2008-05-10,21:58:02
39.9842716,116.3234083,0,0,39578.9153240741,2008-05-10,21:58:04
39.9842716,116.3233916,0,0,39578.9153472222,2008-05-10,21:58:06
39.9842699,116.32338,0,0,39578.9153703704,2008-05-10,21:58:08
39.9842699,116.3233666,0,0,39578.9153935185,2008-05-10,21:58:10
39.9842666,116.3233499,0,0,39578.9154166667,2008-05-10,21:58:12
39.9842683,116.3233349,0,0,39578.9154398148,2008-05-10,21:58:14
39.9842699,116.3233149,0,0,39578.915462963,2008-05-10,21:58:16
39.9842683,116.3232949,0,0,39578.9154861111,2008-05-10,21:58:18
39.9842633,116.3232716,0,0,39578.9155092593,2008-05-10,21:58:20
39.9842616,116.3232633,0,0,39578.9155324074,2008-05-10,21:58:22
39.9842866,116.3232449,0,0,39578.9155555556,2008-05-10,21:58:24
39.9842883,116.3232283,0,0,39578.9155787037,2008-05-10,21:58:26
39.9842866,116.3231933,0,0,39578.9156134259,2008-05-10,21:58:29
39.9842833,116.3231749,0,0,39578.9156365741,2008-05-10,21:58:31
39.9842799,116.3231566,0,0,39578.9156597222,2008-05-10,21:58:33
39.984275,116.3231366,0,0,39578.9156828704,2008-05-10,21:58:35
39.98426,116.32312,0,0,39578.9157060185,2008-05-10,21:58:37
39.9842616,116.3231016,0,0,39578.9157291667,2008-05-10,21:58:39
39.9842566,116.3230816,0,0,39578.9157523148,2008-05-10,21:58:41
39.9842466,116.3230633,0,0,39578.915775463,2008-05-10,21:58:43
39.9842499,116.3230433,0,0,39578.9157986111,2008-05-10,21:58:45
39.9842499,116.3230266,0,0,39578.9158217593,2008-05-10,21:58:47
39.984245,116.32301,0,0,39578.9158449074,2008-05-10,21:58:49
39.9842516,116.3229933,0,0,39578.9158680556,2008-05-10,21:58:51
39.9842466,116.3229833,0,0,39578.9158912037,2008-05-10,21:58:53
39.9842433,116.3229683,0,0,39578.9159143518,2008-05-10,21:58:55
39.9842399,116.3229483,0,0,39578.9159375,2008-05-10,21:58:57
39.9842383,116.3229333,0,0,39578.9159606481,2008-05-10,21:58:59
39.9842283,116.3229233,0,0,39578.9159837963,2008-05-10,21:59:01
39.9842616,116.3229033,0,0,39578.9160069444,2008-05-10,21:59:03
39.9842499,116.32289,0,0,39578.9160300926,2008-05-10,21:59:05
39.9842616,116.322875,0,0,39578.9160532407,2008-05-10,21:59:07
39.9842583,116.32284,0,0,39578.9161111111,2008-05-10,21:59:12
39.9842583,116.3228249,0,0,39578.9161342593,2008-05-10,21:59:14
39.9842733,116.3227833,0,0,39578.9161921296,2008-05-10,21:59:19
39.9842716,116.3227649,0,0,39578.9162152778,2008-05-10,21:59:21
39.9842649,116.3227466,0,0,39578.9162384259,2008-05-10,21:59:23
39.9842616,116.3227283,0,0,39578.9162615741,2008-05-10,21:59:25
39.9842716,116.3227083,0,0,39578.9162847222,2008-05-10,21:59:27
39.9842683,116.3226949,0,0,39578.9163078704,2008-05-10,21:59:29
39.9842633,116.32268,0,0,39578.9163310185,2008-05-10,21:59:31
39.9842616,116.3226616,0,0,39578.9163541667,2008-05-10,21:59:33
39.98426,116.3226433,0,0,39578.9163773148,2008-05-10,21:59:35
39.9842566,116.3226316,0,0,39578.916400463,2008-05-10,21:59:37
39.9842583,116.3226133,0,0,39578.9164236111,2008-05-10,21:59:39
39.9842516,116.3225983,0,0,39578.9164467593,2008-05-10,21:59:41
39.9842483,116.3225816,0,0,39578.9164699074,2008-05-10,21:59:43
39.9842533,116.3225649,0,0,39578.9164930556,2008-05-10,21:59:45
39.9842499,116.3225483,0,0,39578.9165162037,2008-05-10,21:59:47
39.9842433,116.3225283,0,0,39578.9165393518,2008-05-10,21:59:49
39.9842399,116.3225116,0,0,39578.9165625,2008-05-10,21:59:51
39.9842366,116.32249,0,0,39578.9165856481,2008-05-10,21:59:53
39.9842383,116.3224716,0,0,39578.9166087963,2008-05-10,21:59:55
39.9842466,116.3224499,0,0,39578.9166319444,2008-05-10,21:59:57
39.9842433,116.322435,0,0,39578.9166550926,2008-05-10,21:59:59
39.9842433,116.3224149,0,0,39578.9166782407,2008-05-10,22:00:01
39.984245,116.3223983,0,0,39578.9167013889,2008-05-10,22:00:03
39.9842416,116.3223833,0,0,39578.916724537,2008-05-10,22:00:05
39.9842466,116.3223666,0,0,39578.9167476852,2008-05-10,22:00:07
39.9842499,116.32235,0,0,39578.9167708333,2008-05-10,22:00:09
39.9842566,116.3223349,0,0,39578.9167939815,2008-05-10,22:00:11
39.98426,116.3223183,0,0,39578.9168171296,2008-05-10,22:00:13
39.9842616,116.3223033,0,0,39578.9168402778,2008-05-10,22:00:15
39.9842683,116.3222916,0,0,39578.9168634259,2008-05-10,22:00:17
39.9842633,116.3222749,0,0,39578.9168865741,2008-05-10,22:00:19
39.98426,116.3222566,0,0,39578.9169097222,2008-05-10,22:00:21
39.9842549,116.3222383,0,0,39578.9169328704,2008-05-10,22:00:23
39.98426,116.3222216,0,0,39578.9169560185,2008-05-10,22:00:25
39.98426,116.3222016,0,0,39578.9169791667,2008-05-10,22:00:27
39.9842583,116.3221833,0,0,39578.9170023148,2008-05-10,22:00:29
39.9842549,116.3221649,0,0,39578.917025463,2008-05-10,22:00:31
39.9842549,116.3221483,0,0,39578.9170486111,2008-05-10,22:00:33
39.9842533,116.3221299,0,0,39578.9170717593,2008-05-10,22:00:35
39.9842483,116.3221149,0,0,39578.9170949074,2008-05-10,22:00:37
39.9842499,116.3220949,0,0,39578.9171180556,2008-05-10,22:00:39
39.9842483,116.3220783,0,0,39578.9171412037,2008-05-10,22:00:41
39.9842466,116.3220633,0,0,39578.9171643518,2008-05-10,22:00:43
39.9842433,116.3220449,0,0,39578.9171875,2008-05-10,22:00:45
39.9842399,116.3220283,0,0,39578.9172106481,2008-05-10,22:00:47
39.9842349,116.3220133,0,0,39578.9172337963,2008-05-10,22:00:49
39.9842349,116.3219983,0,0,39578.9172569444,2008-05-10,22:00:51
39.9842433,116.3219566,0,0,39578.9173148148,2008-05-10,22:00:56
39.9842533,116.3219433,0,0,39578.917337963,2008-05-10,22:00:58
39.9842616,116.3219266,0,0,39578.9173611111,2008-05-10,22:01:00
39.984275,116.3219133,0,0,39578.9173842593,2008-05-10,22:01:02
39.9842883,116.3218983,0,0,39578.9174074074,2008-05-10,22:01:04
39.9842966,116.3218816,0,0,39578.9174305556,2008-05-10,22:01:06
39.9842933,116.32186,0,0,39578.9174537037,2008-05-10,22:01:08
39.9842916,116.3218299,0,0,39578.9174768519,2008-05-10,22:01:10
39.9842933,116.3218016,0,0,39578.9175,2008-05-10,22:01:12
39.9842966,116.321775,0,0,39578.9175231481,2008-05-10,22:01:14
39.9842966,116.3217499,0,0,39578.9175462963,2008-05-10,22:01:16
39.9842916,116.3217283,0,0,39578.9175694444,2008-05-10,22:01:18
39.9842816,116.321705,0,0,39578.9175925926,2008-05-10,22:01:20
39.9842699,116.3216833,0,0,39578.9176157407,2008-05-10,22:01:22
39.9842633,116.3216599,0,0,39578.9176388889,2008-05-10,22:01:24
39.9842483,116.3216399,0,0,39578.917662037,2008-05-10,22:01:26
39.9842416,116.3216199,0,0,39578.9176851852,2008-05-10,22:01:28
39.9842316,116.3216033,0,0,39578.9177083333,2008-05-10,22:01:30
39.9842266,116.3215816,0,0,39578.9177314815,2008-05-10,22:01:32
39.9842316,116.3215633,0,0,39578.9177546296,2008-05-10,22:01:34
39.9842349,116.3215416,0,0,39578.9177777778,2008-05-10,22:01:36
39.9842316,116.3215216,0,0,39578.9178009259,2008-05-10,22:01:38
39.9842316,116.3215016,0,0,39578.9178240741,2008-05-10,22:01:40
39.9842283,116.3214816,0,0,39578.9178472222,2008-05-10,22:01:42
39.98423,116.3214633,0,0,39578.9178703704,2008-05-10,22:01:44
39.9842333,116.3214483,0,0,39578.9178935185,2008-05-10,22:01:46
39.9842349,116.3214283,0,0,39578.9179166667,2008-05-10,22:01:48
39.9842366,116.3214149,0,0,39578.9179398148,2008-05-10,22:01:50
39.9842399,116.3213999,0,0,39578.917962963,2008-05-10,22:01:52
39.9842399,116.3213816,0,0,39578.9179861111,2008-05-10,22:01:54
39.9842416,116.3213633,0,0,39578.9180092593,2008-05-10,22:01:56
39.9842416,116.3213466,0,0,39578.9180324074,2008-05-10,22:01:58
39.9842416,116.3213299,0,0,39578.9180555556,2008-05-10,22:02:00
39.9842383,116.3213183,0,0,39578.9180787037,2008-05-10,22:02:02
39.9842349,116.3212833,0,0,39578.9181365741,2008-05-10,22:02:07
39.9842333,116.3212383,0,0,39578.9181944444,2008-05-10,22:02:12
39.9842266,116.3212183,0,0,39578.9182175926,2008-05-10,22:02:14
39.9842249,116.3212016,0,0,39578.9182407407,2008-05-10,22:02:16
39.9842233,116.3211833,0,0,39578.9182638889,2008-05-10,22:02:18
39.9842233,116.3211666,0,0,39578.918287037,2008-05-10,22:02:20
39.9842249,116.3211466,0,0,39578.9183101852,2008-05-10,22:02:22
39.9842216,116.3211299,0,0,39578.9183333333,2008-05-10,22:02:24
39.98422,116.32111,0,0,39578.9183564815,2008-05-10,22:02:26
39.9842216,116.32109,0,0,39578.9183796296,2008-05-10,22:02:28
39.98422,116.3210716,0,0,39578.9184027778,2008-05-10,22:02:30
39.9842166,116.3210516,0,0,39578.9184259259,2008-05-10,22:02:32
39.984215,116.3210316,0,0,39578.9184490741,2008-05-10,22:02:34
39.9842099,116.3210116,0,0,39578.9184722222,2008-05-10,22:02:36
39.9842083,116.3209933,0,0,39578.9184953704,2008-05-10,22:02:38
39.984205,116.3209716,0,0,39578.9185185185,2008-05-10,22:02:40
39.984205,116.3209533,0,0,39578.9185416667,2008-05-10,22:02:42
39.9842016,116.3209366,0,0,39578.9185648148,2008-05-10,22:02:44
39.9841999,116.3209166,0,0,39578.918587963,2008-05-10,22:02:46
39.9841999,116.3209,0,0,39578.9186111111,2008-05-10,22:02:48
39.9841933,116.3208866,0,0,39578.9186342593,2008-05-10,22:02:50
39.9841866,116.3208783,0,0,39578.9186574074,2008-05-10,22:02:52
39.984175,116.3208616,0,0,39578.9186805556,2008-05-10,22:02:54
39.9841683,116.3208399,0,0,39578.9187037037,2008-05-10,22:02:56
39.9841766,116.3208233,0,0,39578.9187268519,2008-05-10,22:02:58
39.9841816,116.3207849,0,0,39578.9187847222,2008-05-10,22:03:03
39.9841816,116.3207483,0,0,39578.9188425926,2008-05-10,22:03:08
39.984175,116.3207183,0,0,39578.918900463,2008-05-10,22:03:13
39.9841699,116.3206883,0,0,39578.9189583333,2008-05-10,22:03:18
39.9841699,116.3206516,0,0,39578.9190162037,2008-05-10,22:03:23
39.984175,116.3206166,0,0,39578.9190740741,2008-05-10,22:03:28
39.9841799,116.3206033,0,0,39578.9190972222,2008-05-10,22:03:30
39.9841833,116.3205883,0,0,39578.9191203704,2008-05-10,22:03:32
39.9841849,116.3205733,0,0,39578.9191435185,2008-05-10,22:03:34
39.9841833,116.3205549,0,0,39578.9191666667,2008-05-10,22:03:36
39.9841816,116.3205383,0,0,39578.9191898148,2008-05-10,22:03:38
39.9841866,116.3205199,0,0,39578.919212963,2008-05-10,22:03:40
39.9841849,116.3205033,0,0,39578.9192361111,2008-05-10,22:03:42
39.9841816,116.3204899,0,0,39578.9192592593,2008-05-10,22:03:44
39.9841733,116.3204749,0,0,39578.9192824074,2008-05-10,22:03:46
39.9841666,116.3204549,0,0,39578.9193055556,2008-05-10,22:03:48
39.9841633,116.3204416,0,0,39578.9193287037,2008-05-10,22:03:50
39.9841633,116.3204216,0,0,39578.9193518519,2008-05-10,22:03:52
39.9841649,116.3203999,0,0,39578.919375,2008-05-10,22:03:54
39.9841616,116.3203883,0,0,39578.9193981481,2008-05-10,22:03:56
39.9841566,116.3203733,0,0,39578.9194212963,2008-05-10,22:03:58
39.9841716,116.3203566,0,0,39578.9194444444,2008-05-10,22:04:00
39.9841883,116.3203083,0,0,39578.9195023148,2008-05-10,22:04:05
39.98419,116.32029,0,0,39578.919525463,2008-05-10,22:04:07
39.9841783,116.3202783,0,0,39578.9195486111,2008-05-10,22:04:09
39.9841799,116.3202599,0,0,39578.9195717593,2008-05-10,22:04:11
39.9841733,116.3202466,0,0,39578.9195949074,2008-05-10,22:04:13
39.9841716,116.3202333,0,0,39578.9196180556,2008-05-10,22:04:15
39.9841766,116.3202133,0,0,39578.9196412037,2008-05-10,22:04:17
39.9841833,116.3201949,0,0,39578.9196643519,2008-05-10,22:04:19
39.9841816,116.3201766,0,0,39578.9196875,2008-05-10,22:04:21
39.9841833,116.3201616,0,0,39578.9197106481,2008-05-10,22:04:23
39.98419,116.3201466,0,0,39578.9197337963,2008-05-10,22:04:25
39.9841933,116.32013,0,0,39578.9197569444,2008-05-10,22:04:27
39.98419,116.320115,0,0,39578.9197800926,2008-05-10,22:04:29
39.9841916,116.3200983,0,0,39578.9198032407,2008-05-10,22:04:31
39.9842016,116.3200833,0,0,39578.9198263889,2008-05-10,22:04:33
39.9842033,116.3200666,0,0,39578.919849537,2008-05-10,22:04:35
39.9841983,116.3200499,0,0,39578.9198726852,2008-05-10,22:04:37
39.984205,116.3200333,0,0,39578.9198958333,2008-05-10,22:04:39
39.9842016,116.3200166,0,0,39578.9199189815,2008-05-10,22:04:41
39.9841999,116.3199999,0,0,39578.9199421296,2008-05-10,22:04:43
39.9841999,116.3199616,0,0,39578.92,2008-05-10,22:04:48
39.9841933,116.31994,0,0,39578.9200231481,2008-05-10,22:04:50
39.9841949,116.3199183,0,0,39578.9200462963,2008-05-10,22:04:52
39.9841983,116.3198999,0,0,39578.9200694444,2008-05-10,22:04:54
39.9841949,116.3198816,0,0,39578.9200925926,2008-05-10,22:04:56
39.9841933,116.3198633,0,0,39578.9201157407,2008-05-10,22:04:58
39.9841866,116.3198466,0,0,39578.9201388889,2008-05-10,22:05:00
39.9841666,116.3198083,0,0,39578.9201967593,2008-05-10,22:05:05
39.9841666,116.3197899,0,0,39578.9202199074,2008-05-10,22:05:07
39.9841649,116.3197666,0,0,39578.9202430556,2008-05-10,22:05:09
39.9841616,116.3197433,0,0,39578.9202662037,2008-05-10,22:05:11
39.9841583,116.3197199,0,0,39578.9202893519,2008-05-10,22:05:13
39.9841633,116.3196983,0,0,39578.9203125,2008-05-10,22:05:15
39.9841699,116.3196816,0,0,39578.9203356481,2008-05-10,22:05:17
39.9841716,116.3196649,0,0,39578.9203587963,2008-05-10,22:05:19
39.9841766,116.3196466,0,0,39578.9203819444,2008-05-10,22:05:21
39.984175,116.3196316,0,0,39578.9204050926,2008-05-10,22:05:23
39.9841766,116.3196166,0,0,39578.9204282407,2008-05-10,22:05:25
39.984175,116.3196016,0,0,39578.9204513889,2008-05-10,22:05:27
39.9841766,116.3195649,0,0,39578.9205092593,2008-05-10,22:05:32
39.9841816,116.3195499,0,0,39578.9205324074,2008-05-10,22:05:34
39.9841783,116.3195383,0,0,39578.9205555556,2008-05-10,22:05:36
39.9841783,116.3195249,0,0,39578.9205787037,2008-05-10,22:05:38
39.9841766,116.3194916,0,0,39578.9206365741,2008-05-10,22:05:43
39.9841766,116.3194783,0,0,39578.9206597222,2008-05-10,22:05:45
39.9841783,116.3194416,0,0,39578.9207175926,2008-05-10,22:05:50
39.9841766,116.3194,0,0,39578.920775463,2008-05-10,22:05:55
39.9841766,116.3193849,0,0,39578.9207986111,2008-05-10,22:05:57
39.9841733,116.3193699,0,0,39578.9208217593,2008-05-10,22:05:59
39.9841733,116.3193549,0,0,39578.9208449074,2008-05-10,22:06:01
39.984175,116.3193399,0,0,39578.9208680556,2008-05-10,22:06:03
39.9841716,116.3193066,0,0,39578.9209259259,2008-05-10,22:06:08
39.9841716,116.3192916,0,0,39578.9209490741,2008-05-10,22:06:10
39.9841699,116.319275,0,0,39578.9209722222,2008-05-10,22:06:12
39.9841666,116.3192583,0,0,39578.9209953704,2008-05-10,22:06:14
39.9841649,116.3192433,0,0,39578.9210185185,2008-05-10,22:06:16
39.9841633,116.3192283,0,0,39578.9210416667,2008-05-10,22:06:18
39.9841616,116.3192149,0,0,39578.9210648148,2008-05-10,22:06:20
39.9841633,116.3191766,0,0,39578.9211226852,2008-05-10,22:06:25
39.98416,116.3191399,0,0,39578.9211805556,2008-05-10,22:06:30
39.98416,116.3191249,0,0,39578.9212037037,2008-05-10,22:06:32
39.98416,116.3190916,0,0,39578.9212615741,2008-05-10,22:06:37
39.98416,116.3190766,0,0,39578.9212847222,2008-05-10,22:06:39
39.98416,116.31905,0,0,39578.9213425926,2008-05-10,22:06:44
39.9841566,116.3190133,0,0,39578.921400463,2008-05-10,22:06:49
39.9841549,116.3189966,0,0,39578.9214236111,2008-05-10,22:06:51
39.9841533,116.3189833,0,0,39578.9214467593,2008-05-10,22:06:53
39.98415,116.3189666,0,0,39578.9214699074,2008-05-10,22:06:55
39.9841483,116.3189466,0,0,39578.9214930556,2008-05-10,22:06:57
39.984145,116.3189316,0,0,39578.9215162037,2008-05-10,22:06:59
39.98415,116.3189166,0,0,39578.9215393519,2008-05-10,22:07:01
39.9841583,116.3189049,0,0,39578.9215625,2008-05-10,22:07:03
39.9841616,116.31889,0,0,39578.9215856481,2008-05-10,22:07:05
39.9841583,116.3188766,0,0,39578.9216087963,2008-05-10,22:07:07
39.9841566,116.3188649,0,0,39578.9216319444,2008-05-10,22:07:09
39.98416,116.3188466,0,0,39578.9216550926,2008-05-10,22:07:11
39.98416,116.318825,0,0,39578.9216782407,2008-05-10,22:07:13
39.9841583,116.318805,0,0,39578.9217013889,2008-05-10,22:07:15
39.98416,116.318785,0,0,39578.921724537,2008-05-10,22:07:17
39.9841549,116.31877,0,0,39578.9217476852,2008-05-10,22:07:19
39.98415,116.318755,0,0,39578.9217708333,2008-05-10,22:07:21
39.984145,116.3187416,0,0,39578.9217939815,2008-05-10,22:07:23
39.984145,116.3187249,0,0,39578.9218171296,2008-05-10,22:07:25
39.9841416,116.3187083,0,0,39578.9218402778,2008-05-10,22:07:27
39.9841416,116.3186933,0,0,39578.9218634259,2008-05-10,22:07:29
39.984135,116.3186833,0,0,39578.9218865741,2008-05-10,22:07:31
39.9841366,116.3186399,0,0,39578.9219444444,2008-05-10,22:07:36
39.9841399,116.3186216,0,0,39578.9219675926,2008-05-10,22:07:38
39.9841383,116.3186049,0,0,39578.9219907407,2008-05-10,22:07:40
39.9841399,116.318595,0,0,39578.9220138889,2008-05-10,22:07:42
39.9841316,116.3185849,0,0,39578.9220717593,2008-05-10,22:07:47
39.9841283,116.3185433,0,0,39578.9221296296,2008-05-10,22:07:52
39.9841266,116.3185283,0,0,39578.9221527778,2008-05-10,22:07:54
39.9841266,116.3185116,0,0,39578.9221759259,2008-05-10,22:07:56
39.9841283,116.3184949,0,0,39578.9221990741,2008-05-10,22:07:58
39.9841316,116.3184799,0,0,39578.9222222222,2008-05-10,22:08:00
39.9841399,116.3184416,0,0,39578.9222800926,2008-05-10,22:08:05
39.9841383,116.3184249,0,0,39578.9223032407,2008-05-10,22:08:07
39.9841333,116.3184066,0,0,39578.9223263889,2008-05-10,22:08:09
39.9841366,116.3183883,0,0,39578.922349537,2008-05-10,22:08:11
39.9841316,116.31837,0,0,39578.9223726852,2008-05-10,22:08:13
39.9841333,116.3183566,0,0,39578.9223958333,2008-05-10,22:08:15
39.9841383,116.3183399,0,0,39578.9224189815,2008-05-10,22:08:17
39.984145,116.3183233,0,0,39578.9224421296,2008-05-10,22:08:19
39.9841466,116.3183083,0,0,39578.9224652778,2008-05-10,22:08:21
39.984145,116.3182949,0,0,39578.9224884259,2008-05-10,22:08:23
39.984145,116.3182766,0,0,39578.9225115741,2008-05-10,22:08:25
39.9841516,116.3182566,0,0,39578.9225347222,2008-05-10,22:08:27
39.9841433,116.3182383,0,0,39578.9225578704,2008-05-10,22:08:29
39.9841399,116.3182216,0,0,39578.9225810185,2008-05-10,22:08:31
39.9841416,116.3181999,0,0,39578.9226041667,2008-05-10,22:08:33
39.9841433,116.3181816,0,0,39578.9226273148,2008-05-10,22:08:35
39.9841416,116.3181649,0,0,39578.922650463,2008-05-10,22:08:37
39.9841366,116.318125,0,0,39578.9227083333,2008-05-10,22:08:42
39.984135,116.3181066,0,0,39578.9227314815,2008-05-10,22:08:44
39.9841333,116.31809,0,0,39578.9227546296,2008-05-10,22:08:46
39.9841316,116.3180866,0,0,39578.9227777778,2008-05-10,22:08:48
39.9841316,116.3180516,0,0,39578.9228356481,2008-05-10,22:08:53
39.9841333,116.3180383,0,0,39578.9228587963,2008-05-10,22:08:55
39.98413,116.3180233,0,0,39578.9228819444,2008-05-10,22:08:57
39.9841216,116.3179816,0,0,39578.9229398148,2008-05-10,22:09:02
39.9841233,116.3179633,0,0,39578.922962963,2008-05-10,22:09:04
39.9841183,116.3179483,0,0,39578.9229861111,2008-05-10,22:09:06
39.9841116,116.3178916,0,0,39578.9230555556,2008-05-10,22:09:12
39.9841083,116.3178699,0,0,39578.9230787037,2008-05-10,22:09:14
39.984105,116.3178383,0,0,39578.9231365741,2008-05-10,22:09:19
39.9841033,116.3178216,0,0,39578.9231597222,2008-05-10,22:09:21
39.9840983,116.3178033,0,0,39578.9231944444,2008-05-10,22:09:24
39.9840916,116.3177766,0,0,39578.9232523148,2008-05-10,22:09:29
39.9840849,116.3177433,0,0,39578.9233101852,2008-05-10,22:09:34
39.9840816,116.3176949,0,0,39578.9233680556,2008-05-10,22:09:39
39.98408,116.3176833,0,0,39578.9233912037,2008-05-10,22:09:41
39.9840766,116.3176733,0,0,39578.9234143518,2008-05-10,22:09:43
39.98408,116.3176499,0,0,39578.9234722222,2008-05-10,22:09:48
39.98408,116.3176183,0,0,39578.9235300926,2008-05-10,22:09:53
39.9840766,116.3175699,0,0,39578.923587963,2008-05-10,22:09:58
39.9840766,116.3175366,0,0,39578.9236458333,2008-05-10,22:10:03
39.9840783,116.3175216,0,0,39578.9236689815,2008-05-10,22:10:05
39.98408,116.3175099,0,0,39578.9236921296,2008-05-10,22:10:07
39.98408,116.3174999,0,0,39578.9237152778,2008-05-10,22:10:09
39.9840833,116.3174916,0,0,39578.9237384259,2008-05-10,22:10:11
39.984075,116.3174616,0,0,39578.9237962963,2008-05-10,22:10:16
39.9840733,116.3174466,0,0,39578.9238194444,2008-05-10,22:10:18
39.984075,116.3174333,0,0,39578.9238425926,2008-05-10,22:10:20
39.9840766,116.3174199,0,0,39578.9238657407,2008-05-10,22:10:22
39.9840766,116.3173866,0,0,39578.9239236111,2008-05-10,22:10:27
39.984075,116.3173716,0,0,39578.9239467593,2008-05-10,22:10:29
39.9840733,116.3173583,0,0,39578.9239699074,2008-05-10,22:10:31
39.9840683,116.3173233,0,0,39578.9240277778,2008-05-10,22:10:36
39.9840666,116.3173083,0,0,39578.9240509259,2008-05-10,22:10:38
39.9840633,116.3172783,0,0,39578.9241087963,2008-05-10,22:10:43
39.9840549,116.3172399,0,0,39578.9241666667,2008-05-10,22:10:48
39.9840533,116.3172216,0,0,39578.9241898148,2008-05-10,22:10:50
39.9840516,116.3172049,0,0,39578.924212963,2008-05-10,22:10:52
39.9840483,116.3171883,0,0,39578.9242361111,2008-05-10,22:10:54
39.9840466,116.3171749,0,0,39578.9242592593,2008-05-10,22:10:56
39.9840466,116.3171366,0,0,39578.9243171296,2008-05-10,22:11:01
39.9840466,116.3171183,0,0,39578.9243402778,2008-05-10,22:11:03
39.9840433,116.3171033,0,0,39578.9243634259,2008-05-10,22:11:05
39.9840466,116.3170849,0,0,39578.9243865741,2008-05-10,22:11:07
39.98405,116.3170666,0,0,39578.9244097222,2008-05-10,22:11:09
39.9840533,116.3170516,0,0,39578.9244328704,2008-05-10,22:11:11
39.98405,116.3170416,0,0,39578.9244560185,2008-05-10,22:11:13
39.9840433,116.3170316,0,0,39578.9244791667,2008-05-10,22:11:15
39.9840399,116.3170133,0,0,39578.9245023148,2008-05-10,22:11:17
39.9840383,116.3169966,0,0,39578.924525463,2008-05-10,22:11:19
39.9840383,116.3169816,0,0,39578.9245486111,2008-05-10,22:11:21
39.9840416,116.3169616,0,0,39578.9245717593,2008-05-10,22:11:23
39.9840566,116.3169416,0,0,39578.9246296296,2008-05-10,22:11:28
39.9840616,116.31692,0,0,39578.9246527778,2008-05-10,22:11:30
39.98406,116.3169,0,0,39578.9246759259,2008-05-10,22:11:32
39.9840666,116.3168683,0,0,39578.9247337963,2008-05-10,22:11:37
39.9840666,116.3168533,0,0,39578.9247916667,2008-05-10,22:11:42
39.984065,116.316815,0,0,39578.924849537,2008-05-10,22:11:47
39.9840566,116.3167716,0,0,39578.9249074074,2008-05-10,22:11:52
39.9840533,116.3167533,0,0,39578.9249305556,2008-05-10,22:11:54
39.98405,116.3167066,0,0,39578.9249884259,2008-05-10,22:11:59
39.9840466,116.3166866,0,0,39578.9250115741,2008-05-10,22:12:01
39.984035,116.3166499,0,0,39578.9250694444,2008-05-10,22:12:06
39.9840316,116.3166333,0,0,39578.9250925926,2008-05-10,22:12:08
39.9840283,116.3166083,0,0,39578.925150463,2008-05-10,22:12:13
39.9840299,116.3165683,0,0,39578.9252083333,2008-05-10,22:12:18
39.9840299,116.3165516,0,0,39578.9252314815,2008-05-10,22:12:20
39.9840299,116.316535,0,0,39578.9252546296,2008-05-10,22:12:22
39.9840316,116.3165266,0,0,39578.9252777778,2008-05-10,22:12:24
39.9840283,116.3165133,0,0,39578.9253009259,2008-05-10,22:12:26
39.9840283,116.3165,0,0,39578.9253240741,2008-05-10,22:12:28
39.9840283,116.316485,0,0,39578.9253472222,2008-05-10,22:12:30
39.9840466,116.3164599,0,0,39578.9253703704,2008-05-10,22:12:32
39.9840466,116.3164383,0,0,39578.9253935185,2008-05-10,22:12:34
39.9840416,116.3164249,0,0,39578.9254166667,2008-05-10,22:12:36
39.98402,116.3163899,0,0,39578.925474537,2008-05-10,22:12:41
39.9840133,116.3163816,0,0,39578.9254976852,2008-05-10,22:12:43
39.98402,116.316395,0,0,39578.9255208333,2008-05-10,22:12:45
39.9840816,116.3163616,0,0,39578.9255787037,2008-05-10,22:12:50
39.9840816,116.3163416,0,0,39578.9256018519,2008-05-10,22:12:52
39.984105,116.316325,0,0,39578.925625,2008-05-10,22:12:54
39.9841233,116.31631,0,0,39578.9256481482,2008-05-10,22:12:56
39.98413,116.31629,0,0,39578.9256712963,2008-05-10,22:12:58
39.9841266,116.3162816,0,0,39578.9256944444,2008-05-10,22:13:00
39.9841166,116.3162816,0,0,39578.9257175926,2008-05-10,22:13:02
39.9841216,116.3162783,0,0,39578.9257407407,2008-05-10,22:13:04
39.9841283,116.3162583,0,0,39578.9257638889,2008-05-10,22:13:06
39.9841233,116.3162166,0,0,39578.9258217593,2008-05-10,22:13:11
39.9840733,116.3161883,0,0,39578.9258796296,2008-05-10,22:13:16
39.984065,116.3161749,0,0,39578.9259027778,2008-05-10,22:13:18
39.9840433,116.3161616,0,0,39578.9259259259,2008-05-10,22:13:20
39.984035,116.3161566,0,0,39578.9259490741,2008-05-10,22:13:22
39.9840216,116.3161449,0,0,39578.9260069444,2008-05-10,22:13:27
39.9840216,116.3161216,0,0,39578.9260648148,2008-05-10,22:13:32
39.9840266,116.3161,0,0,39578.926087963,2008-05-10,22:13:34
39.9840366,116.3160749,0,0,39578.9261111111,2008-05-10,22:13:36
39.9840316,116.3160533,0,0,39578.9261342593,2008-05-10,22:13:38
39.9840299,116.3160366,0,0,39578.9261574074,2008-05-10,22:13:40
39.9840399,116.315995,0,0,39578.9262152778,2008-05-10,22:13:45
39.9840483,116.3159799,0,0,39578.9262384259,2008-05-10,22:13:47
39.9840533,116.3159649,0,0,39578.9262615741,2008-05-10,22:13:49
39.9840516,116.3159483,0,0,39578.9262847222,2008-05-10,22:13:51
39.9840449,116.315905,0,0,39578.9263425926,2008-05-10,22:13:56
39.9840433,116.31589,0,0,39578.9263657407,2008-05-10,22:13:58
39.9840466,116.3158749,0,0,39578.9263888889,2008-05-10,22:14:00
39.9840466,116.3158599,0,0,39578.926412037,2008-05-10,22:14:02
39.9840466,116.3158449,0,0,39578.9264351852,2008-05-10,22:14:04
39.9840449,116.3158283,0,0,39578.9264583333,2008-05-10,22:14:06
39.9840483,116.3158166,0,0,39578.9264814815,2008-05-10,22:14:08
39.9840533,116.3157816,0,0,39578.9265393519,2008-05-10,22:14:13
39.984065,116.3157599,0,0,39578.9265972222,2008-05-10,22:14:18
39.9840883,116.31575,0,0,39578.9266203704,2008-05-10,22:14:20
39.9840849,116.31573,0,0,39578.9266435185,2008-05-10,22:14:22
39.9840783,116.3157116,0,0,39578.9266666667,2008-05-10,22:14:24
39.9840733,116.315695,0,0,39578.9266898148,2008-05-10,22:14:26
39.9840549,116.3156399,0,0,39578.9267476852,2008-05-10,22:14:31
39.9840466,116.3156216,0,0,39578.9267708333,2008-05-10,22:14:33
39.9840466,116.3156216,0,0,39578.9268055556,2008-05-10,22:14:36
39.9840416,116.3156133,0,0,39578.9268287037,2008-05-10,22:14:38
39.9840383,116.3155983,0,0,39578.9268518519,2008-05-10,22:14:40
39.9840233,116.3155433,0,0,39578.9269097222,2008-05-10,22:14:45
39.9840183,116.3155133,0,0,39578.9269328704,2008-05-10,22:14:47
39.9840233,116.31549,0,0,39578.9269560185,2008-05-10,22:14:49
39.9840249,116.31547,0,0,39578.9269791667,2008-05-10,22:14:51
39.9840249,116.315455,0,0,39578.9270023148,2008-05-10,22:14:53
39.98402,116.3154249,0,0,39578.927025463,2008-05-10,22:14:55
39.9840066,116.3154016,0,0,39578.9270486111,2008-05-10,22:14:57
39.9839999,116.315365,0,0,39578.9270717593,2008-05-10,22:14:59
39.9839983,116.3153383,0,0,39578.9270949074,2008-05-10,22:15:01
39.98401,116.3153133,0,0,39578.9271527778,2008-05-10,22:15:06
39.9840166,116.3152933,0,0,39578.9272106481,2008-05-10,22:15:11
39.9840133,116.3152833,0,0,39578.9272337963,2008-05-10,22:15:13
39.98402,116.3152716,0,0,39578.9272569444,2008-05-10,22:15:15
39.9840216,116.3152583,0,0,39578.9272800926,2008-05-10,22:15:17
39.98402,116.3152233,0,0,39578.927337963,2008-05-10,22:15:22
39.9840183,116.3151733,0,0,39578.9273958333,2008-05-10,22:15:27
39.9840149,116.3151566,0,0,39578.9274189815,2008-05-10,22:15:29
39.9840116,116.3151183,0,0,39578.9274768519,2008-05-10,22:15:34
39.9840166,116.3151033,0,0,39578.9275,2008-05-10,22:15:36
39.9840266,116.3150866,0,0,39578.9275231481,2008-05-10,22:15:38
39.9839916,116.3150899,0,0,39578.9275462963,2008-05-10,22:15:40
39.9839916,116.3150749,0,0,39578.9275694444,2008-05-10,22:15:42
39.9839883,116.3150649,0,0,39578.9275925926,2008-05-10,22:15:44
39.9839916,116.3150449,0,0,39578.9276157407,2008-05-10,22:15:46
39.9839966,116.3150216,0,0,39578.9276388889,2008-05-10,22:15:48
39.9840016,116.3149983,0,0,39578.927662037,2008-05-10,22:15:50
39.9840033,116.3149766,0,0,39578.9276851852,2008-05-10,22:15:52
39.9840066,116.3149616,0,0,39578.9277083333,2008-05-10,22:15:54
39.9840066,116.3149483,0,0,39578.9277314815,2008-05-10,22:15:56
39.9840066,116.31493,0,0,39578.9277546296,2008-05-10,22:15:58
39.9840066,116.3148916,0,0,39578.9278125,2008-05-10,22:16:03
39.9840083,116.3148716,0,0,39578.9278356481,2008-05-10,22:16:05
39.9840133,116.3148549,0,0,39578.9278587963,2008-05-10,22:16:07
39.9840116,116.3148416,0,0,39578.9278819444,2008-05-10,22:16:09
39.98401,116.3148083,0,0,39578.9279398148,2008-05-10,22:16:14
39.98401,116.3147983,0,0,39578.927962963,2008-05-10,22:16:16
39.9840083,116.3147849,0,0,39578.9279861111,2008-05-10,22:16:18
39.9840066,116.31477,0,0,39578.9280092593,2008-05-10,22:16:20
39.9840033,116.3147366,0,0,39578.9280671296,2008-05-10,22:16:25
39.9840033,116.3147249,0,0,39578.9280902778,2008-05-10,22:16:27
39.9839966,116.3146966,0,0,39578.9281481481,2008-05-10,22:16:32
39.9839983,116.3146449,0,0,39578.9282060185,2008-05-10,22:16:37
39.9839999,116.31463,0,0,39578.9282291667,2008-05-10,22:16:39
39.9839983,116.314615,0,0,39578.9282523148,2008-05-10,22:16:41
39.9839966,116.3146033,0,0,39578.928275463,2008-05-10,22:16:43
39.9839983,116.3145866,0,0,39578.9282986111,2008-05-10,22:16:45
39.9840016,116.3145683,0,0,39578.9283217593,2008-05-10,22:16:47
39.9839999,116.3145483,0,0,39578.9283449074,2008-05-10,22:16:49
39.9839933,116.3145116,0,0,39578.9284027778,2008-05-10,22:16:54
39.983995,116.3145033,0,0,39578.9284259259,2008-05-10,22:16:56
39.983995,116.3144883,0,0,39578.9284490741,2008-05-10,22:16:58
39.9839933,116.3144733,0,0,39578.9284722222,2008-05-10,22:17:00
39.98399,116.31446,0,0,39578.9284953704,2008-05-10,22:17:02
39.9839883,116.3144466,0,0,39578.9285185185,2008-05-10,22:17:04
39.9839883,116.3144333,0,0,39578.9285416667,2008-05-10,22:17:06
39.9839883,116.3144166,0,0,39578.9285648148,2008-05-10,22:17:08
39.9839866,116.3143999,0,0,39578.928587963,2008-05-10,22:17:10
39.98398,116.3143883,0,0,39578.9286111111,2008-05-10,22:17:12
39.98398,116.3143533,0,0,39578.9286689815,2008-05-10,22:17:17
39.9839783,116.314335,0,0,39578.9286921296,2008-05-10,22:17:19
39.9839749,116.3143149,0,0,39578.9287152778,2008-05-10,22:17:21
39.9839733,116.3142983,0,0,39578.9287384259,2008-05-10,22:17:23
39.9839733,116.3142833,0,0,39578.9287615741,2008-05-10,22:17:25
39.9839749,116.3142699,0,0,39578.9287847222,2008-05-10,22:17:27
39.9839666,116.3142366,0,0,39578.9288425926,2008-05-10,22:17:32
39.983965,116.3142083,0,0,39578.928900463,2008-05-10,22:17:37
39.9839533,116.3141766,0,0,39578.9289583333,2008-05-10,22:17:42
39.9839449,116.3141433,0,0,39578.9290162037,2008-05-10,22:17:47
39.9839449,116.3141283,0,0,39578.9290393519,2008-05-10,22:17:49
39.9839416,116.3141116,0,0,39578.9290625,2008-05-10,22:17:51
39.9839416,116.3140949,0,0,39578.9290856481,2008-05-10,22:17:53
39.9839483,116.314055,0,0,39578.9291435185,2008-05-10,22:17:58
39.9839483,116.3140166,0,0,39578.9292013889,2008-05-10,22:18:03
39.983965,116.3139999,0,0,39578.929224537,2008-05-10,22:18:05
39.9839666,116.3139799,0,0,39578.9292476852,2008-05-10,22:18:07
39.9839716,116.3139583,0,0,39578.9292708333,2008-05-10,22:18:09
39.9839716,116.3139416,0,0,39578.9292939815,2008-05-10,22:18:11
39.9839749,116.3139016,0,0,39578.9293518519,2008-05-10,22:18:16
39.9839749,116.3138866,0,0,39578.929375,2008-05-10,22:18:18
39.9839783,116.3138766,0,0,39578.9293981481,2008-05-10,22:18:20
39.9839833,116.3138633,0,0,39578.9294212963,2008-05-10,22:18:22
39.9839833,116.3138483,0,0,39578.9294444444,2008-05-10,22:18:24
39.98398,116.3138316,0,0,39578.9294675926,2008-05-10,22:18:26
39.9839733,116.3138166,0,0,39578.9294907407,2008-05-10,22:18:28
39.9839666,116.3138049,0,0,39578.9295138889,2008-05-10,22:18:30
39.9839599,116.3137933,0,0,39578.929537037,2008-05-10,22:18:32
39.9839549,116.3137766,0,0,39578.9295601852,2008-05-10,22:18:34
39.9839449,116.31376,0,0,39578.9295833333,2008-05-10,22:18:36
39.9839433,116.3137383,0,0,39578.9296064815,2008-05-10,22:18:38
39.9839483,116.3137183,0,0,39578.9296296296,2008-05-10,22:18:40
39.9839483,116.3136966,0,0,39578.9296527778,2008-05-10,22:18:42
39.9839383,116.3136833,0,0,39578.9296759259,2008-05-10,22:18:44
39.9839283,116.3136683,0,0,39578.9296990741,2008-05-10,22:18:46
39.9839266,116.3136516,0,0,39578.9297222222,2008-05-10,22:18:48
39.9839333,116.3136333,0,0,39578.9297453704,2008-05-10,22:18:50
39.9839366,116.3136099,0,0,39578.9297685185,2008-05-10,22:18:52
39.9839433,116.3135899,0,0,39578.9297916667,2008-05-10,22:18:54
39.9839433,116.3135716,0,0,39578.9298148148,2008-05-10,22:18:56
39.9839366,116.3135199,0,0,39578.9298726852,2008-05-10,22:19:01
39.9839316,116.3135016,0,0,39578.9298958333,2008-05-10,22:19:03
39.9839266,116.3134816,0,0,39578.9299189815,2008-05-10,22:19:05
39.9839116,116.3134633,0,0,39578.9299421296,2008-05-10,22:19:07
39.9838749,116.3134633,0,0,39578.9299652778,2008-05-10,22:19:09
39.98387,116.3134466,0,0,39578.9299884259,2008-05-10,22:19:11
39.9838666,116.3134333,0,0,39578.9300115741,2008-05-10,22:19:13
39.9838766,116.3134116,0,0,39578.9300347222,2008-05-10,22:19:15
39.98388,116.3134016,0,0,39578.9300578704,2008-05-10,22:19:17
39.9838749,116.3133733,0,0,39578.9301157407,2008-05-10,22:19:22
39.9838766,116.3133549,0,0,39578.9301388889,2008-05-10,22:19:24
39.98388,116.3133316,0,0,39578.930162037,2008-05-10,22:19:26
39.98388,116.3133099,0,0,39578.9301851852,2008-05-10,22:19:28
39.9838816,116.3132916,0,0,39578.9302083333,2008-05-10,22:19:30
39.9838849,116.3132766,0,0,39578.9302314815,2008-05-10,22:19:32
39.9838866,116.3132583,0,0,39578.9302546296,2008-05-10,22:19:34
39.9838899,116.3132449,0,0,39578.9302777778,2008-05-10,22:19:36
39.9838883,116.3131866,0,0,39578.9303356481,2008-05-10,22:19:41
39.9838866,116.3131699,0,0,39578.9303587963,2008-05-10,22:19:43
39.9839049,116.3131466,0,0,39578.9303819444,2008-05-10,22:19:45
39.9839166,116.3131183,0,0,39578.9304050926,2008-05-10,22:19:47
39.9839316,116.3130916,0,0,39578.9304282407,2008-05-10,22:19:49
39.9839333,116.3130749,0,0,39578.9304513889,2008-05-10,22:19:51
39.9839333,116.3130299,0,0,39578.9305092593,2008-05-10,22:19:56
39.9839333,116.3130083,0,0,39578.9305324074,2008-05-10,22:19:58
39.983925,116.3129933,0,0,39578.9305555556,2008-05-10,22:20:00
39.9839166,116.3129783,0,0,39578.9305787037,2008-05-10,22:20:02
39.9839149,116.3129516,0,0,39578.9306018518,2008-05-10,22:20:04
39.9839116,116.3129349,0,0,39578.930625,2008-05-10,22:20:06
39.983865,116.3129116,0,0,39578.9306828704,2008-05-10,22:20:11
39.9838433,116.312905,0,0,39578.9307060185,2008-05-10,22:20:13
39.98385,116.3128899,0,0,39578.9307291667,2008-05-10,22:20:15
39.9838483,116.3128766,0,0,39578.9307523148,2008-05-10,22:20:17
39.9838433,116.3128749,0,0,39578.930775463,2008-05-10,22:20:19
39.9838466,116.3128599,0,0,39578.9307986111,2008-05-10,22:20:21
39.9838616,116.3128316,0,0,39578.9308217593,2008-05-10,22:20:23
39.983855,116.3128199,0,0,39578.9308449074,2008-05-10,22:20:25
39.9838383,116.312815,0,0,39578.9308680556,2008-05-10,22:20:27
39.9838266,116.3127849,0,0,39578.9309259259,2008-05-10,22:20:32
39.9838166,116.3127833,0,0,39578.9309490741,2008-05-10,22:20:34
39.9838183,116.3127899,0,0,39578.9309722222,2008-05-10,22:20:36
39.9838366,116.3127716,0,0,39578.9309953704,2008-05-10,22:20:38
39.9838466,116.3127416,0,0,39578.9310185185,2008-05-10,22:20:40
39.9838483,116.3126999,0,0,39578.9310416667,2008-05-10,22:20:42
39.9838266,116.3126933,0,0,39578.9310648148,2008-05-10,22:20:44
39.9837899,116.3126566,0,0,39578.9311226852,2008-05-10,22:20:49
39.9837916,116.3126383,0,0,39578.9311458333,2008-05-10,22:20:51
39.9838049,116.3126199,0,0,39578.9311689815,2008-05-10,22:20:53
39.983825,116.312575,0,0,39578.9312268518,2008-05-10,22:20:58
39.983855,116.3125333,0,0,39578.93125,2008-05-10,22:21:00
39.9838716,116.3125166,0,0,39578.9312731481,2008-05-10,22:21:02
39.9838816,116.3124966,0,0,39578.9312962963,2008-05-10,22:21:04
39.983855,116.3124766,0,0,39578.9313541667,2008-05-10,22:21:09
39.9838633,116.3124516,0,0,39578.9313773148,2008-05-10,22:21:11
39.98387,116.312435,0,0,39578.931400463,2008-05-10,22:21:13
39.9838816,116.312415,0,0,39578.9314236111,2008-05-10,22:21:15
39.9839083,116.3123749,0,0,39578.9314467593,2008-05-10,22:21:17
39.9839133,116.3123566,0,0,39578.9314699074,2008-05-10,22:21:19
39.9838916,116.3123399,0,0,39578.9315277778,2008-05-10,22:21:24
39.9838883,116.3123283,0,0,39578.9315509259,2008-05-10,22:21:26
39.9838849,116.31231,0,0,39578.9315740741,2008-05-10,22:21:28
39.9838816,116.3122883,0,0,39578.9315972222,2008-05-10,22:21:30
39.9838833,116.3122649,0,0,39578.9316203704,2008-05-10,22:21:32
39.9838966,116.3122366,0,0,39578.9316435185,2008-05-10,22:21:34
39.9839033,116.3122099,0,0,39578.9316666667,2008-05-10,22:21:36
39.9838983,116.3121949,0,0,39578.9316898148,2008-05-10,22:21:38
39.9839016,116.3121783,0,0,39578.931712963,2008-05-10,22:21:40
39.9839049,116.3121616,0,0,39578.9317361111,2008-05-10,22:21:42
39.9838916,116.3121449,0,0,39578.9317592593,2008-05-10,22:21:44
39.9838833,116.3121299,0,0,39578.9317824074,2008-05-10,22:21:46
39.9839016,116.3120833,0,0,39578.9318402778,2008-05-10,22:21:51
39.9839149,116.3120716,0,0,39578.9318634259,2008-05-10,22:21:53
39.9839266,116.3120533,0,0,39578.9318865741,2008-05-10,22:21:55
39.9839299,116.3120283,0,0,39578.9319097222,2008-05-10,22:21:57
39.9839183,116.3120049,0,0,39578.9319328704,2008-05-10,22:21:59
39.9839166,116.3119816,0,0,39578.9319560185,2008-05-10,22:22:01
39.9839166,116.3119649,0,0,39578.9319791667,2008-05-10,22:22:03
39.9839216,116.3119466,0,0,39578.9320023148,2008-05-10,22:22:05
39.9839266,116.3119283,0,0,39578.932025463,2008-05-10,22:22:07
39.9839333,116.3119166,0,0,39578.9320486111,2008-05-10,22:22:09
39.9839233,116.3118766,0,0,39578.9321064815,2008-05-10,22:22:14
39.9839233,116.31184,0,0,39578.9321412037,2008-05-10,22:22:17
39.9839283,116.3118233,0,0,39578.9321643518,2008-05-10,22:22:19
39.98394,116.3118166,0,0,39578.9321875,2008-05-10,22:22:21
39.9839233,116.3117933,0,0,39578.9322453704,2008-05-10,22:22:26
39.9839333,116.31177,0,0,39578.9322685185,2008-05-10,22:22:28
39.9839216,116.31175,0,0,39578.9322916667,2008-05-10,22:22:30
39.9839266,116.3117166,0,0,39578.9323148148,2008-05-10,22:22:32
39.9839116,116.3116883,0,0,39578.932337963,2008-05-10,22:22:34
39.9839283,116.3116749,0,0,39578.9323611111,2008-05-10,22:22:36
39.9839299,116.311645,0,0,39578.9323842593,2008-05-10,22:22:38
39.983935,116.3116333,0,0,39578.9324074074,2008-05-10,22:22:40
39.9839416,116.3116016,0,0,39578.9324305556,2008-05-10,22:22:42
39.9839516,116.3115866,0,0,39578.9324537037,2008-05-10,22:22:44
39.9839533,116.3115649,0,0,39578.9324768518,2008-05-10,22:22:46
39.9839533,116.3115499,0,0,39578.9325,2008-05-10,22:22:48
39.9839516,116.3115349,0,0,39578.9325231481,2008-05-10,22:22:50
39.98395,116.3115183,0,0,39578.9325462963,2008-05-10,22:22:52
39.9839716,116.3114783,0,0,39578.9326041667,2008-05-10,22:22:57
39.9839783,116.3114516,0,0,39578.9326273148,2008-05-10,22:22:59
39.9839749,116.3114216,0,0,39578.932650463,2008-05-10,22:23:01
39.9839749,116.3114016,0,0,39578.9326736111,2008-05-10,22:23:03
39.9839833,116.3113816,0,0,39578.9326967593,2008-05-10,22:23:05
39.9839866,116.3113666,0,0,39578.9327199074,2008-05-10,22:23:07
39.9840083,116.3113399,0,0,39578.9327777778,2008-05-10,22:23:12
39.98401,116.3113283,0,0,39578.9328009259,2008-05-10,22:23:14
39.9839966,116.3113066,0,0,39578.9328587963,2008-05-10,22:23:19
39.9839883,116.3112883,0,0,39578.9328819444,2008-05-10,22:23:21
39.9839916,116.3112533,0,0,39578.9329050926,2008-05-10,22:23:23
39.9839733,116.3112266,0,0,39578.9329282407,2008-05-10,22:23:25
39.983965,116.3112116,0,0,39578.9329513889,2008-05-10,22:23:27
39.9839566,116.3111999,0,0,39578.932974537,2008-05-10,22:23:29
39.9839483,116.3111933,0,0,39578.9329976852,2008-05-10,22:23:31
39.9839449,116.3111799,0,0,39578.9330208333,2008-05-10,22:23:33
39.9839366,116.3111633,0,0,39578.9330439815,2008-05-10,22:23:35
39.9839316,116.3111449,0,0,39578.9330671296,2008-05-10,22:23:37
39.9839266,116.3111266,0,0,39578.9330902778,2008-05-10,22:23:39
39.9839283,116.3110766,0,0,39578.9331481481,2008-05-10,22:23:44
39.9839333,116.3110616,0,0,39578.9331712963,2008-05-10,22:23:46
39.98395,116.3110483,0,0,39578.9331944444,2008-05-10,22:23:48
39.9839866,116.3110483,0,0,39578.9332175926,2008-05-10,22:23:50
39.98399,116.3110416,0,0,39578.9332407407,2008-05-10,22:23:52
39.9840149,116.31102,0,0,39578.9332986111,2008-05-10,22:23:57
39.9840133,116.3110033,0,0,39578.9333217593,2008-05-10,22:23:59
39.98401,116.3109783,0,0,39578.9333449074,2008-05-10,22:24:01
39.9840016,116.3109566,0,0,39578.9333680556,2008-05-10,22:24:03
39.9839966,116.3109316,0,0,39578.9333912037,2008-05-10,22:24:05
39.98399,116.3109099,0,0,39578.9334143519,2008-05-10,22:24:07
39.9839866,116.3108933,0,0,39578.9334375,2008-05-10,22:24:09
39.9839783,116.3108766,0,0,39578.9334606482,2008-05-10,22:24:11
39.983965,116.3108549,0,0,39578.9334837963,2008-05-10,22:24:13
39.9839683,116.3108216,0,0,39578.9335069444,2008-05-10,22:24:15
39.9839633,116.3108066,0,0,39578.9335300926,2008-05-10,22:24:17
39.983965,116.3107966,0,0,39578.9335532407,2008-05-10,22:24:19
39.9839683,116.3107833,0,0,39578.9335763889,2008-05-10,22:24:21
39.9839699,116.3107683,0,0,39578.933599537,2008-05-10,22:24:23
39.9839683,116.3107533,0,0,39578.9336226852,2008-05-10,22:24:25
39.9839616,116.3107349,0,0,39578.9336458333,2008-05-10,22:24:27
39.9839549,116.31072,0,0,39578.9336689815,2008-05-10,22:24:29
39.9839516,116.3107083,0,0,39578.9336921296,2008-05-10,22:24:31
39.9839449,116.3106933,0,0,39578.9337152778,2008-05-10,22:24:33
39.9839416,116.3106783,0,0,39578.9337384259,2008-05-10,22:24:35
39.9839299,116.31067,0,0,39578.9337615741,2008-05-10,22:24:37
39.983935,116.3106633,0,0,39578.9337847222,2008-05-10,22:24:39
39.9839333,116.3106166,0,0,39578.9338425926,2008-05-10,22:24:44
39.98398,116.3105883,0,0,39578.9338657407,2008-05-10,22:24:46
39.9839633,116.3105766,0,0,39578.9338888889,2008-05-10,22:24:48
39.983935,116.3105666,0,0,39578.933912037,2008-05-10,22:24:50
39.9839033,116.3105583,0,0,39578.9339351852,2008-05-10,22:24:52
39.9838899,116.3105516,0,0,39578.9339583333,2008-05-10,22:24:54
39.9838516,116.3105183,0,0,39578.9340162037,2008-05-10,22:24:59
39.9838183,116.310515,0,0,39578.9340740741,2008-05-10,22:25:04
39.9837783,116.31055,0,0,39578.9341319444,2008-05-10,22:25:09
39.9837499,116.3105933,0,0,39578.9341898148,2008-05-10,22:25:14
39.9837349,116.3106099,0,0,39578.934212963,2008-05-10,22:25:16
39.983725,116.3106166,0,0,39578.9342361111,2008-05-10,22:25:18
39.98371,116.3106016,0,0,39578.9342592593,2008-05-10,22:25:20
39.9837,116.3105983,0,0,39578.9342824074,2008-05-10,22:25:22
39.9836933,116.3106099,0,0,39578.9343055556,2008-05-10,22:25:24
39.9836816,116.3106049,0,0,39578.9343287037,2008-05-10,22:25:26
39.9836733,116.3106233,0,0,39578.9343518519,2008-05-10,22:25:28
39.9836616,116.3106233,0,0,39578.934375,2008-05-10,22:25:30
39.983655,116.3106299,0,0,39578.9343981481,2008-05-10,22:25:32
39.9836583,116.3106366,0,0,39578.9344212963,2008-05-10,22:25:34
39.9836266,116.3106566,0,0,39578.9344791667,2008-05-10,22:25:39
39.9835816,116.3106733,0,0,39578.9345023148,2008-05-10,22:25:41
39.98357,116.3106233,0,0,39578.934525463,2008-05-10,22:25:43
39.9835616,116.3106366,0,0,39578.9345486111,2008-05-10,22:25:45
39.9835516,116.310635,0,0,39578.9345717593,2008-05-10,22:25:47
39.9835416,116.3106316,0,0,39578.9345949074,2008-05-10,22:25:49
39.9835333,116.3106333,0,0,39578.9346180556,2008-05-10,22:25:51
39.9835216,116.3106366,0,0,39578.9346412037,2008-05-10,22:25:53
39.9835133,116.3106416,0,0,39578.9346643519,2008-05-10,22:25:55
39.9834883,116.3106633,0,0,39578.9347222222,2008-05-10,22:26:00
39.9834766,116.3106716,0,0,39578.9347453704,2008-05-10,22:26:02
39.9834616,116.3106749,0,0,39578.9347685185,2008-05-10,22:26:04
39.9834283,116.3107166,0,0,39578.9347916667,2008-05-10,22:26:06
39.9834066,116.3107083,0,0,39578.9348148148,2008-05-10,22:26:08
39.9833916,116.310705,0,0,39578.934837963,2008-05-10,22:26:10
39.9833699,116.3106816,0,0,39578.9348611111,2008-05-10,22:26:12
39.9833533,116.3106866,0,0,39578.9348842593,2008-05-10,22:26:14
39.9833433,116.3106866,0,0,39578.9349074074,2008-05-10,22:26:16
39.9833316,116.3106833,0,0,39578.9349305556,2008-05-10,22:26:18
39.9833216,116.3106716,0,0,39578.9349537037,2008-05-10,22:26:20
39.9833133,116.3106649,0,0,39578.9349768519,2008-05-10,22:26:22
39.9833083,116.3106599,0,0,39578.935,2008-05-10,22:26:24
39.9832766,116.3106516,0,0,39578.9350578704,2008-05-10,22:26:29
39.9832583,116.3106549,0,0,39578.9350810185,2008-05-10,22:26:31
39.9832449,116.3106566,0,0,39578.9351041667,2008-05-10,22:26:33
39.9832316,116.3106566,0,0,39578.9351273148,2008-05-10,22:26:35
39.98322,116.3106583,0,0,39578.935150463,2008-05-10,22:26:37
39.9832066,116.3106583,0,0,39578.9351736111,2008-05-10,22:26:39
39.9831899,116.3106616,0,0,39578.9351967593,2008-05-10,22:26:41
39.9831716,116.3106649,0,0,39578.9352199074,2008-05-10,22:26:43
39.9831583,116.3106683,0,0,39578.9352430556,2008-05-10,22:26:45
39.9831416,116.3106716,0,0,39578.9352662037,2008-05-10,22:26:47
39.983125,116.3106783,0,0,39578.9352893519,2008-05-10,22:26:49
39.9831133,116.3106816,0,0,39578.9353125,2008-05-10,22:26:51
39.9831033,116.3106833,0,0,39578.9353356481,2008-05-10,22:26:53
39.9830966,116.3106766,0,0,39578.9353587963,2008-05-10,22:26:55
39.9830883,116.31067,0,0,39578.9353819444,2008-05-10,22:26:57
39.9830616,116.3106616,0,0,39578.9354398148,2008-05-10,22:27:02
39.9830316,116.3106533,0,0,39578.9354976852,2008-05-10,22:27:07
39.9830233,116.3106483,0,0,39578.9355208333,2008-05-10,22:27:09
39.9830116,116.3106466,0,0,39578.9355439815,2008-05-10,22:27:11
39.9830016,116.3106416,0,0,39578.9355671296,2008-05-10,22:27:13
39.9829766,116.3106216,0,0,39578.935625,2008-05-10,22:27:18
39.9829649,116.3106166,0,0,39578.9356481481,2008-05-10,22:27:20
39.9829499,116.3106099,0,0,39578.9356712963,2008-05-10,22:27:22
39.9829349,116.3105933,0,0,39578.9356944444,2008-05-10,22:27:24
39.9829199,116.3105916,0,0,39578.9357175926,2008-05-10,22:27:26
39.9829049,116.3105883,0,0,39578.9357407407,2008-05-10,22:27:28
39.9828933,116.3105899,0,0,39578.9357638889,2008-05-10,22:27:30
39.9828816,116.3105899,0,0,39578.935787037,2008-05-10,22:27:32
39.98287,116.3105933,0,0,39578.9358101852,2008-05-10,22:27:34
39.98286,116.3105916,0,0,39578.9358333333,2008-05-10,22:27:36
39.9828249,116.3105633,0,0,39578.9358912037,2008-05-10,22:27:41
39.9828133,116.310565,0,0,39578.9359143519,2008-05-10,22:27:43
39.9828,116.3105666,0,0,39578.9359375,2008-05-10,22:27:45
39.9827833,116.3105399,0,0,39578.9359606481,2008-05-10,22:27:47
39.9827733,116.3105399,0,0,39578.9359837963,2008-05-10,22:27:49
39.9827633,116.3105433,0,0,39578.9360069444,2008-05-10,22:27:51
39.9827533,116.310545,0,0,39578.9360300926,2008-05-10,22:27:53
39.9827416,116.3105516,0,0,39578.9360532407,2008-05-10,22:27:55
39.9827316,116.3105549,0,0,39578.9360763889,2008-05-10,22:27:57
39.9827183,116.3105483,0,0,39578.936099537,2008-05-10,22:27:59
39.9827083,116.3105599,0,0,39578.9361226852,2008-05-10,22:28:01
39.9826933,116.310565,0,0,39578.9361458333,2008-05-10,22:28:03
39.9826783,116.3105683,0,0,39578.9361689815,2008-05-10,22:28:05
39.982665,116.3105683,0,0,39578.9361921296,2008-05-10,22:28:07
39.98265,116.3105699,0,0,39578.9362152778,2008-05-10,22:28:09
39.9826333,116.3105749,0,0,39578.9362384259,2008-05-10,22:28:11
39.98262,116.31058,0,0,39578.9362615741,2008-05-10,22:28:13
39.9826033,116.3105583,0,0,39578.9362847222,2008-05-10,22:28:15
39.9825849,116.3105566,0,0,39578.9363078704,2008-05-10,22:28:17
39.9825699,116.3105516,0,0,39578.9363310185,2008-05-10,22:28:19
39.9825583,116.3105549,0,0,39578.9363541667,2008-05-10,22:28:21
39.9825399,116.3105966,0,0,39578.936412037,2008-05-10,22:28:26
39.9825283,116.3106,0,0,39578.9364351852,2008-05-10,22:28:28
39.9825166,116.3106016,0,0,39578.9364583333,2008-05-10,22:28:30
39.982505,116.3106,0,0,39578.9364814815,2008-05-10,22:28:32
39.9824933,116.3106,0,0,39578.9365046296,2008-05-10,22:28:34
39.9824833,116.3106016,0,0,39578.9365277778,2008-05-10,22:28:36
39.9824716,116.3106016,0,0,39578.9365509259,2008-05-10,22:28:38
39.9824616,116.3106016,0,0,39578.9365740741,2008-05-10,22:28:40
39.9824483,116.3106,0,0,39578.9365972222,2008-05-10,22:28:42
39.9824366,116.3106033,0,0,39578.9366203704,2008-05-10,22:28:44
39.9824233,116.3106016,0,0,39578.9366435185,2008-05-10,22:28:46
39.9824116,116.3106066,0,0,39578.9366666667,2008-05-10,22:28:48
39.9823999,116.3106166,0,0,39578.9366898148,2008-05-10,22:28:50
39.9823833,116.3106249,0,0,39578.936712963,2008-05-10,22:28:52
39.98237,116.3106283,0,0,39578.9367361111,2008-05-10,22:28:54
39.9823566,116.310635,0,0,39578.9367592593,2008-05-10,22:28:56
39.9823466,116.3106416,0,0,39578.9367824074,2008-05-10,22:28:58
39.9823349,116.3106449,0,0,39578.9368055556,2008-05-10,22:29:00
39.9823266,116.31065,0,0,39578.9368287037,2008-05-10,22:29:02
39.9823183,116.3106549,0,0,39578.9368518519,2008-05-10,22:29:04
39.9823,116.3106683,0,0,39578.9369097222,2008-05-10,22:29:09
39.9822649,116.3106766,0,0,39578.9369675926,2008-05-10,22:29:14
39.9822383,116.3106833,0,0,39578.937025463,2008-05-10,22:29:19
39.98223,116.310685,0,0,39578.9370486111,2008-05-10,22:29:21
39.9822099,116.3106799,0,0,39578.9371064815,2008-05-10,22:29:26
39.9821916,116.3106883,0,0,39578.9371643519,2008-05-10,22:29:31
39.98217,116.3106966,0,0,39578.9372222222,2008-05-10,22:29:36
39.9821466,116.3107016,0,0,39578.9372800926,2008-05-10,22:29:41
39.9821183,116.3106966,0,0,39578.937337963,2008-05-10,22:29:46
39.9821049,116.3106933,0,0,39578.9373611111,2008-05-10,22:29:48
39.9820983,116.3106949,0,0,39578.9373842593,2008-05-10,22:29:50
39.9820733,116.3106999,0,0,39578.9374421296,2008-05-10,22:29:55
39.9820616,116.3107016,0,0,39578.9374652778,2008-05-10,22:29:57
39.9820349,116.3106966,0,0,39578.9375231481,2008-05-10,22:30:02
39.9820266,116.3106933,0,0,39578.9375462963,2008-05-10,22:30:04
39.982005,116.3106766,0,0,39578.9376041667,2008-05-10,22:30:09
39.9819883,116.31067,0,0,39578.9376273148,2008-05-10,22:30:11
39.981975,116.3106683,0,0,39578.937650463,2008-05-10,22:30:13
39.9819649,116.3106666,0,0,39578.9376736111,2008-05-10,22:30:15
39.98195,116.3106666,0,0,39578.9376967593,2008-05-10,22:30:17
39.9819399,116.3106683,0,0,39578.9377199074,2008-05-10,22:30:19
39.981905,116.3106666,0,0,39578.9377777778,2008-05-10,22:30:24
39.9818866,116.3106716,0,0,39578.9378009259,2008-05-10,22:30:26
39.9818766,116.3106816,0,0,39578.9378240741,2008-05-10,22:30:28
39.9818516,116.3106783,0,0,39578.9378819444,2008-05-10,22:30:33
39.9818383,116.3106566,0,0,39578.9379050926,2008-05-10,22:30:35
39.9818033,116.3106183,0,0,39578.937962963,2008-05-10,22:30:40
39.9817883,116.3106066,0,0,39578.9379861111,2008-05-10,22:30:42
39.98178,116.3106049,0,0,39578.9380092593,2008-05-10,22:30:44
39.9817516,116.3105683,0,0,39578.9380671296,2008-05-10,22:30:49
39.9817416,116.3105599,0,0,39578.9380902778,2008-05-10,22:30:51
39.9817316,116.3105516,0,0,39578.9381134259,2008-05-10,22:30:53
39.98172,116.3105566,0,0,39578.9381365741,2008-05-10,22:30:55
39.9817083,116.310565,0,0,39578.9381597222,2008-05-10,22:30:57
39.9816983,116.3105683,0,0,39578.9381828704,2008-05-10,22:30:59
39.9816883,116.310565,0,0,39578.9382060185,2008-05-10,22:31:01
39.9816633,116.3105666,0,0,39578.9382638889,2008-05-10,22:31:06
39.9816116,116.3104916,0,0,39578.9383217593,2008-05-10,22:31:11
39.9815983,116.3104983,0,0,39578.9383449074,2008-05-10,22:31:13
39.9815833,116.3105066,0,0,39578.9383680556,2008-05-10,22:31:15
39.98157,116.3105216,0,0,39578.9383912037,2008-05-10,22:31:17
39.9815566,116.3105333,0,0,39578.9384143518,2008-05-10,22:31:19
39.9815416,116.3105383,0,0,39578.9384375,2008-05-10,22:31:21
39.9815349,116.3105416,0,0,39578.9384606481,2008-05-10,22:31:23
39.9815083,116.3105583,0,0,39578.9385185185,2008-05-10,22:31:28
39.9814983,116.3105683,0,0,39578.9385416667,2008-05-10,22:31:30
39.9814916,116.3105766,0,0,39578.9385648148,2008-05-10,22:31:32
39.9814716,116.31058,0,0,39578.9386226852,2008-05-10,22:31:37
39.9814466,116.31058,0,0,39578.9386805556,2008-05-10,22:31:42
39.9814366,116.3105816,0,0,39578.9387037037,2008-05-10,22:31:44
39.9814266,116.3105883,0,0,39578.9387268518,2008-05-10,22:31:46
39.9813983,116.3106016,0,0,39578.9387847222,2008-05-10,22:31:51
39.9813883,116.3106033,0,0,39578.9388078704,2008-05-10,22:31:53
39.9813766,116.3105966,0,0,39578.9388310185,2008-05-10,22:31:55
39.9813649,116.3106016,0,0,39578.9388541667,2008-05-10,22:31:57
39.9813549,116.3106183,0,0,39578.9388773148,2008-05-10,22:31:59
39.981345,116.3106183,0,0,39578.938900463,2008-05-10,22:32:01
39.9813333,116.3106183,0,0,39578.9389236111,2008-05-10,22:32:03
39.9813183,116.3106166,0,0,39578.9389467593,2008-05-10,22:32:05
39.9813116,116.310635,0,0,39578.9389699074,2008-05-10,22:32:07
39.9812966,116.3106383,0,0,39578.9389930556,2008-05-10,22:32:09
39.9812816,116.3106449,0,0,39578.9390162037,2008-05-10,22:32:11
39.9812683,116.3106549,0,0,39578.9390393518,2008-05-10,22:32:13
39.9812483,116.3106633,0,0,39578.9390625,2008-05-10,22:32:15
39.981235,116.3106649,0,0,39578.9390856481,2008-05-10,22:32:17
39.9812216,116.3106666,0,0,39578.9391087963,2008-05-10,22:32:19
39.9811883,116.3106566,0,0,39578.9391666667,2008-05-10,22:32:24
39.9811733,116.3106549,0,0,39578.9391898148,2008-05-10,22:32:26
39.9811416,116.3106599,0,0,39578.9392476852,2008-05-10,22:32:31
39.9811333,116.3106599,0,0,39578.9392708333,2008-05-10,22:32:33
39.9811249,116.3106583,0,0,39578.9392939815,2008-05-10,22:32:35
39.9811166,116.3106599,0,0,39578.9393171296,2008-05-10,22:32:37
39.9811066,116.3106616,0,0,39578.9393402778,2008-05-10,22:32:39
39.981095,116.3106616,0,0,39578.9393634259,2008-05-10,22:32:41
39.9810816,116.3106633,0,0,39578.9393865741,2008-05-10,22:32:43
39.9810683,116.3106649,0,0,39578.9394097222,2008-05-10,22:32:45
39.9810566,116.3106666,0,0,39578.9394328704,2008-05-10,22:32:47
39.9810416,116.3106649,0,0,39578.9394560185,2008-05-10,22:32:49
39.9810283,116.3106633,0,0,39578.9394791667,2008-05-10,22:32:51
39.9810166,116.3106616,0,0,39578.9395023148,2008-05-10,22:32:53
39.9809999,116.3106549,0,0,39578.939525463,2008-05-10,22:32:55
39.9809883,116.3106583,0,0,39578.9395486111,2008-05-10,22:32:57
39.9809766,116.3106599,0,0,39578.9395717593,2008-05-10,22:32:59
39.980965,116.3106633,0,0,39578.9395949074,2008-05-10,22:33:01
39.9809566,116.3106683,0,0,39578.9396180556,2008-05-10,22:33:03
39.9809466,116.31067,0,0,39578.9396412037,2008-05-10,22:33:05
39.980935,116.3106749,0,0,39578.9396643518,2008-05-10,22:33:07
39.9809233,116.3106766,0,0,39578.9396875,2008-05-10,22:33:09
39.9809116,116.3106799,0,0,39578.9397106481,2008-05-10,22:33:11
39.9808999,116.3106816,0,0,39578.9397337963,2008-05-10,22:33:13
39.9808866,116.310685,0,0,39578.9397569444,2008-05-10,22:33:15
39.9808733,116.3106883,0,0,39578.9397800926,2008-05-10,22:33:17
39.9808616,116.3106966,0,0,39578.9398032407,2008-05-10,22:33:19
39.9808483,116.3107016,0,0,39578.9398263889,2008-05-10,22:33:21
39.9808366,116.3107099,0,0,39578.939849537,2008-05-10,22:33:23
39.9808233,116.3107149,0,0,39578.9398726852,2008-05-10,22:33:25
39.980785,116.3107099,0,0,39578.9399305556,2008-05-10,22:33:30
39.9807733,116.3107133,0,0,39578.9399537037,2008-05-10,22:33:32
39.9807633,116.3107166,0,0,39578.9399768518,2008-05-10,22:33:34
39.9807483,116.3107099,0,0,39578.94,2008-05-10,22:33:36
39.9807316,116.3107016,0,0,39578.9400231481,2008-05-10,22:33:38
39.9807183,116.310705,0,0,39578.9400462963,2008-05-10,22:33:40
39.9807083,116.3107133,0,0,39578.9400694444,2008-05-10,22:33:42
39.9806983,116.31072,0,0,39578.9400925926,2008-05-10,22:33:44
39.980675,116.3107533,0,0,39578.940150463,2008-05-10,22:33:49
39.9806633,116.3107599,0,0,39578.9401736111,2008-05-10,22:33:51
39.9806483,116.3107683,0,0,39578.9401967593,2008-05-10,22:33:53
39.9806333,116.3107699,0,0,39578.9402199074,2008-05-10,22:33:55
39.9806166,116.3107733,0,0,39578.9402430556,2008-05-10,22:33:57
39.9806033,116.3107799,0,0,39578.9402662037,2008-05-10,22:33:59
39.98059,116.3107816,0,0,39578.9402893518,2008-05-10,22:34:01
39.9805733,116.3107816,0,0,39578.9403125,2008-05-10,22:34:03
39.9805583,116.3107816,0,0,39578.9403356481,2008-05-10,22:34:05
39.9805466,116.3107783,0,0,39578.9403587963,2008-05-10,22:34:07
39.98053,116.3107766,0,0,39578.9403819444,2008-05-10,22:34:09
39.98052,116.3107783,0,0,39578.9404050926,2008-05-10,22:34:11
39.9805066,116.3107799,0,0,39578.9404282407,2008-05-10,22:34:13
39.9804933,116.3107799,0,0,39578.9404513889,2008-05-10,22:34:15
39.9804616,116.3107883,0,0,39578.9405092593,2008-05-10,22:34:20
39.9804299,116.3107933,0,0,39578.9405671296,2008-05-10,22:34:25
39.9804183,116.3107933,0,0,39578.9405902778,2008-05-10,22:34:27
39.9804066,116.3107949,0,0,39578.9406134259,2008-05-10,22:34:29
39.98039,116.3108016,0,0,39578.9406365741,2008-05-10,22:34:31
39.9803766,116.3108049,0,0,39578.9406597222,2008-05-10,22:34:33
39.9803599,116.3108049,0,0,39578.9406828704,2008-05-10,22:34:35
39.9803516,116.3108116,0,0,39578.9407060185,2008-05-10,22:34:37
39.9803216,116.3108199,0,0,39578.9407638889,2008-05-10,22:34:42
39.9803083,116.3108233,0,0,39578.940787037,2008-05-10,22:34:44
39.980295,116.310825,0,0,39578.9408101852,2008-05-10,22:34:46
39.9802833,116.3108299,0,0,39578.9408333333,2008-05-10,22:34:48
39.9802666,116.3108266,0,0,39578.9408564815,2008-05-10,22:34:50
39.9802533,116.3108299,0,0,39578.9408796296,2008-05-10,22:34:52
39.9802416,116.3108266,0,0,39578.9409027778,2008-05-10,22:34:54
39.9802283,116.3108266,0,0,39578.9409259259,2008-05-10,22:34:56
39.9802149,116.3108299,0,0,39578.9409490741,2008-05-10,22:34:58
39.9801966,116.3108316,0,0,39578.9409722222,2008-05-10,22:35:00
39.9801816,116.3108299,0,0,39578.9409953704,2008-05-10,22:35:02
39.9801716,116.3108283,0,0,39578.9410185185,2008-05-10,22:35:04
39.9801566,116.310825,0,0,39578.9410416667,2008-05-10,22:35:06
39.9801416,116.3108216,0,0,39578.9410648148,2008-05-10,22:35:08
39.9801266,116.3108183,0,0,39578.941087963,2008-05-10,22:35:10
39.9801083,116.3108166,0,0,39578.9411111111,2008-05-10,22:35:12
39.980095,116.3108199,0,0,39578.9411342593,2008-05-10,22:35:14
39.980085,116.3108216,0,0,39578.9411574074,2008-05-10,22:35:16
39.98007,116.3108233,0,0,39578.9411805556,2008-05-10,22:35:18
39.980055,116.3108216,0,0,39578.9412037037,2008-05-10,22:35:20
39.9800483,116.3108183,0,0,39578.9412268519,2008-05-10,22:35:22
39.98004,116.3108216,0,0,39578.94125,2008-05-10,22:35:24
39.9800116,116.3108066,0,0,39578.9413078704,2008-05-10,22:35:29
39.9799683,116.3107933,0,0,39578.9413657407,2008-05-10,22:35:34
39.9799583,116.3107916,0,0,39578.9413888889,2008-05-10,22:35:36
39.9799466,116.3107716,0,0,39578.941412037,2008-05-10,22:35:38
39.9799166,116.3108049,0,0,39578.9414699074,2008-05-10,22:35:43
39.9799083,116.3108083,0,0,39578.9414930556,2008-05-10,22:35:45
39.9798966,116.3108083,0,0,39578.9415162037,2008-05-10,22:35:47
39.9798866,116.3108016,0,0,39578.9415393519,2008-05-10,22:35:49
39.9798766,116.3107999,0,0,39578.9415625,2008-05-10,22:35:51
39.9798616,116.3107966,0,0,39578.9415856482,2008-05-10,22:35:53
39.9798283,116.3108133,0,0,39578.9416435185,2008-05-10,22:35:58
39.9798183,116.3108183,0,0,39578.9416666667,2008-05-10,22:36:00
39.9798116,116.310825,0,0,39578.9416898148,2008-05-10,22:36:02
39.9797983,116.3108383,0,0,39578.941712963,2008-05-10,22:36:04
39.9797866,116.3108399,0,0,39578.9417361111,2008-05-10,22:36:06
39.9797666,116.3108466,0,0,39578.9417592593,2008-05-10,22:36:08
39.9797416,116.3108416,0,0,39578.9417824074,2008-05-10,22:36:10
39.97972,116.3108533,0,0,39578.9418055556,2008-05-10,22:36:12
39.979705,116.3108649,0,0,39578.9418287037,2008-05-10,22:36:14
39.9796866,116.3108633,0,0,39578.9418518519,2008-05-10,22:36:16
39.9796683,116.3108583,0,0,39578.941875,2008-05-10,22:36:18
39.97965,116.3108399,0,0,39578.9418981481,2008-05-10,22:36:20
39.9796433,116.3108383,0,0,39578.9419212963,2008-05-10,22:36:22
39.9796183,116.3108266,0,0,39578.9419791667,2008-05-10,22:36:27
39.979605,116.3108216,0,0,39578.9420023148,2008-05-10,22:36:29
39.9795916,116.3108233,0,0,39578.942025463,2008-05-10,22:36:31
39.9795749,116.3108266,0,0,39578.9420486111,2008-05-10,22:36:33
39.979565,116.3108349,0,0,39578.9420717593,2008-05-10,22:36:35
39.9795633,116.3108483,0,0,39578.9421296296,2008-05-10,22:36:40
39.9795633,116.3108499,0,0,39578.9421875,2008-05-10,22:36:45
39.9795633,116.3108499,0,0,39578.9422453704,2008-05-10,22:36:50
39.9795633,116.3108483,0,0,39578.9423032407,2008-05-10,22:36:55
39.9795633,116.3108483,0,0,39578.9423611111,2008-05-10,22:37:00
39.9795633,116.3108516,0,0,39578.9424189815,2008-05-10,22:37:05
39.9795633,116.3108516,0,0,39578.9424768519,2008-05-10,22:37:10
39.9795633,116.3108516,0,0,39578.9425347222,2008-05-10,22:37:15
39.9795633,116.3108516,0,0,39578.9425694444,2008-05-10,22:37:18
39.979565,116.3108516,0,0,39578.9425925926,2008-05-10,22:37:20
39.9795766,116.3108633,0,0,39578.942650463,2008-05-10,22:37:25
39.9795916,116.3109016,0,0,39578.9426736111,2008-05-10,22:37:27
39.9796083,116.3109516,0,0,39578.9426967593,2008-05-10,22:37:29
39.9796183,116.3110066,0,0,39578.9427199074,2008-05-10,22:37:31
39.9796233,116.3110683,0,0,39578.9427430556,2008-05-10,22:37:33
39.9796333,116.3111299,0,0,39578.9427662037,2008-05-10,22:37:35
39.9796416,116.3111716,0,0,39578.9427893519,2008-05-10,22:37:37
39.97966,116.31121,0,0,39578.9428125,2008-05-10,22:37:39
39.979675,116.3112733,0,0,39578.9428356481,2008-05-10,22:37:41
39.9796666,116.3113183,0,0,39578.9428587963,2008-05-10,22:37:43
39.9796783,116.3113633,0,0,39578.9428819444,2008-05-10,22:37:45
39.9796666,116.311405,0,0,39578.9429050926,2008-05-10,22:37:47
39.9796149,116.3114449,0,0,39578.9429282407,2008-05-10,22:37:49
39.9795916,116.3114799,0,0,39578.9429513889,2008-05-10,22:37:51
39.9795699,116.3115149,0,0,39578.942974537,2008-05-10,22:37:53
39.9795566,116.3115416,0,0,39578.9429976852,2008-05-10,22:37:55
39.9795616,116.31158,0,0,39578.9430208333,2008-05-10,22:37:57
39.9795566,116.3116066,0,0,39578.9430439815,2008-05-10,22:37:59
39.979455,116.3116566,0,0,39578.9430787037,2008-05-10,22:38:02
39.9794083,116.3117199,0,0,39578.9431018519,2008-05-10,22:38:04
39.9794033,116.3117533,0,0,39578.943125,2008-05-10,22:38:06
39.9794083,116.3117816,0,0,39578.9431481481,2008-05-10,22:38:08
39.9794083,116.3118183,0,0,39578.9431712963,2008-05-10,22:38:10
39.9794033,116.3118583,0,0,39578.9431944444,2008-05-10,22:38:12
39.979395,116.3118916,0,0,39578.9432175926,2008-05-10,22:38:14
39.9793666,116.3119266,0,0,39578.9432407407,2008-05-10,22:38:16
39.9793616,116.3119783,0,0,39578.9432638889,2008-05-10,22:38:18
39.9793483,116.3120249,0,0,39578.943287037,2008-05-10,22:38:20
39.97934,116.3120616,0,0,39578.9433101852,2008-05-10,22:38:22
39.979315,116.3121,0,0,39578.9433333333,2008-05-10,22:38:24
39.9793016,116.3121366,0,0,39578.9433564815,2008-05-10,22:38:26
39.9793066,116.3121633,0,0,39578.9433796296,2008-05-10,22:38:28
39.9793033,116.312205,0,0,39578.9434375,2008-05-10,22:38:33
39.9793049,116.3122533,0,0,39578.9434606481,2008-05-10,22:38:35
39.9792866,116.3122733,0,0,39578.9434837963,2008-05-10,22:38:37
39.9792633,116.3123349,0,0,39578.9435069444,2008-05-10,22:38:39
39.9792616,116.3123666,0,0,39578.9435300926,2008-05-10,22:38:41
39.9792566,116.3123966,0,0,39578.9435532407,2008-05-10,22:38:43
39.9792583,116.312435,0,0,39578.9435763889,2008-05-10,22:38:45
39.9792833,116.3124766,0,0,39578.943599537,2008-05-10,22:38:47
39.9792866,116.3125233,0,0,39578.9436226852,2008-05-10,22:38:49
39.9793033,116.3125416,0,0,39578.9436458333,2008-05-10,22:38:51
39.9793283,116.3125683,0,0,39578.9436689815,2008-05-10,22:38:53
39.979325,116.312605,0,0,39578.9436921296,2008-05-10,22:38:55
39.9793416,116.3126266,0,0,39578.9437152778,2008-05-10,22:38:57
39.9793383,116.3126333,0,0,39578.9437384259,2008-05-10,22:38:59
39.9793416,116.3126583,0,0,39578.9437615741,2008-05-10,22:39:01
39.9793516,116.3126849,0,0,39578.9437847222,2008-05-10,22:39:03
39.9793616,116.3127083,0,0,39578.9438078704,2008-05-10,22:39:05
39.9794166,116.3127333,0,0,39578.9438310185,2008-05-10,22:39:07
39.9795366,116.3127583,0,0,39578.9438541667,2008-05-10,22:39:09
39.9795599,116.3127866,0,0,39578.9438773148,2008-05-10,22:39:11
39.97955,116.3128133,0,0,39578.943900463,2008-05-10,22:39:13
39.9795449,116.3128416,0,0,39578.9439236111,2008-05-10,22:39:15
39.9795449,116.3128649,0,0,39578.9439467593,2008-05-10,22:39:17
39.9795549,116.3129366,0,0,39578.9440046296,2008-05-10,22:39:22
39.9795266,116.3129733,0,0,39578.9440277778,2008-05-10,22:39:24
39.9794983,116.3130199,0,0,39578.9440509259,2008-05-10,22:39:26
39.9794833,116.3130433,0,0,39578.9440740741,2008-05-10,22:39:28
39.9794733,116.3130616,0,0,39578.9440972222,2008-05-10,22:39:30
39.9794599,116.3130833,0,0,39578.9441203704,2008-05-10,22:39:32
39.97945,116.3131049,0,0,39578.9441435185,2008-05-10,22:39:34
39.979455,116.3131383,0,0,39578.9441666667,2008-05-10,22:39:36
39.979465,116.3131666,0,0,39578.9441898148,2008-05-10,22:39:38
39.979465,116.3131966,0,0,39578.944212963,2008-05-10,22:39:40
39.97947,116.3132283,0,0,39578.9442361111,2008-05-10,22:39:42
39.9794599,116.3132583,0,0,39578.9442592593,2008-05-10,22:39:44
39.9794683,116.3132849,0,0,39578.9442824074,2008-05-10,22:39:46
39.97947,116.3133116,0,0,39578.9443055556,2008-05-10,22:39:48
39.9794749,116.3133316,0,0,39578.9443287037,2008-05-10,22:39:50
39.9794833,116.3133549,0,0,39578.9443518519,2008-05-10,22:39:52
39.9794999,116.3133699,0,0,39578.944375,2008-05-10,22:39:54
39.9795166,116.3133883,0,0,39578.9443981481,2008-05-10,22:39:56
39.979535,116.3134249,0,0,39578.9444212963,2008-05-10,22:39:58
39.9795416,116.3134599,0,0,39578.9444444444,2008-05-10,22:40:00
39.9795449,116.3134899,0,0,39578.9444675926,2008-05-10,22:40:02
39.9795616,116.3135066,0,0,39578.9444907407,2008-05-10,22:40:04
39.97959,116.3134816,0,0,39578.9445138889,2008-05-10,22:40:06
39.97959,116.3134816,0,0,39578.9445486111,2008-05-10,22:40:09
39.97959,116.3134816,0,0,39578.9445717593,2008-05-10,22:40:11
39.9795916,116.3135233,0,0,39578.9446296296,2008-05-10,22:40:16
39.9795966,116.3135483,0,0,39578.9446527778,2008-05-10,22:40:18
39.9795883,116.31357,0,0,39578.9446759259,2008-05-10,22:40:20
39.9795833,116.3135866,0,0,39578.9446990741,2008-05-10,22:40:22
39.97958,116.3136133,0,0,39578.9447222222,2008-05-10,22:40:24
39.9795816,116.3136383,0,0,39578.9447453704,2008-05-10,22:40:26
39.9795699,116.3136616,0,0,39578.9447685185,2008-05-10,22:40:28
39.9795666,116.31367,0,0,39578.9447916667,2008-05-10,22:40:30
39.9795316,116.3137366,0,0,39578.944849537,2008-05-10,22:40:35
39.97951,116.3137633,0,0,39578.9448726852,2008-05-10,22:40:37
39.9794849,116.3137883,0,0,39578.9448958333,2008-05-10,22:40:39
39.9794533,116.31381,0,0,39578.9449189815,2008-05-10,22:40:41
39.9794266,116.3138466,0,0,39578.9449421296,2008-05-10,22:40:43
39.9793866,116.3138916,0,0,39578.9449652778,2008-05-10,22:40:45
39.97934,116.3139316,0,0,39578.9449884259,2008-05-10,22:40:47
39.9792783,116.3139883,0,0,39578.9450115741,2008-05-10,22:40:49
39.9792499,116.3140466,0,0,39578.9450347222,2008-05-10,22:40:51
39.9792316,116.3140833,0,0,39578.9450578704,2008-05-10,22:40:53
39.97923,116.3141133,0,0,39578.9450810185,2008-05-10,22:40:55
39.9792233,116.3141233,0,0,39578.9451041667,2008-05-10,22:40:57
39.9792683,116.3141533,0,0,39578.9451273148,2008-05-10,22:40:59
39.9792916,116.3141883,0,0,39578.945150463,2008-05-10,22:41:01
39.9793049,116.3142049,0,0,39578.9451736111,2008-05-10,22:41:03
39.97933,116.3142099,0,0,39578.9451967593,2008-05-10,22:41:05
39.9793749,116.3142116,0,0,39578.9452199074,2008-05-10,22:41:07
39.9794066,116.3142183,0,0,39578.9452430556,2008-05-10,22:41:09
39.979425,116.3142199,0,0,39578.9452662037,2008-05-10,22:41:11
39.9794299,116.3142216,0,0,39578.9452893519,2008-05-10,22:41:13
39.979425,116.3142249,0,0,39578.9453125,2008-05-10,22:41:15
39.9794349,116.3142266,0,0,39578.9453703704,2008-05-10,22:41:20
39.97945,116.3142399,0,0,39578.9453935185,2008-05-10,22:41:22
39.9794666,116.3142699,0,0,39578.9454166667,2008-05-10,22:41:24
39.9794866,116.3143099,0,0,39578.9454398148,2008-05-10,22:41:26
39.9795066,116.31432,0,0,39578.945462963,2008-05-10,22:41:28
39.9795216,116.3143516,0,0,39578.9454861111,2008-05-10,22:41:30
39.9795333,116.3143883,0,0,39578.9455092593,2008-05-10,22:41:32
39.9795283,116.3144333,0,0,39578.9455324074,2008-05-10,22:41:34
39.9795166,116.3144783,0,0,39578.9455555556,2008-05-10,22:41:36
39.9795233,116.3145133,0,0,39578.9455787037,2008-05-10,22:41:38
39.9795149,116.3145399,0,0,39578.9456018518,2008-05-10,22:41:40
39.9795083,116.3145599,0,0,39578.945625,2008-05-10,22:41:42
39.97951,116.3145733,0,0,39578.9456481481,2008-05-10,22:41:44
39.9795183,116.3146033,0,0,39578.9456712963,2008-05-10,22:41:46
39.9794966,116.3146399,0,0,39578.9456944444,2008-05-10,22:41:48
39.9794616,116.3146716,0,0,39578.9457175926,2008-05-10,22:41:50
39.9794266,116.31474,0,0,39578.945775463,2008-05-10,22:41:55
39.9794016,116.3147966,0,0,39578.9458333333,2008-05-10,22:42:00
39.9793883,116.3148466,0,0,39578.9458912037,2008-05-10,22:42:05
39.9793683,116.3149083,0,0,39578.9459490741,2008-05-10,22:42:10
39.9793649,116.3149133,0,0,39578.9460069444,2008-05-10,22:42:15
39.9793649,116.3149133,0,0,39578.9460648148,2008-05-10,22:42:20
39.9793649,116.3149133,0,0,39578.946099537,2008-05-10,22:42:23
39.9793649,116.3149133,0,0,39578.9461226852,2008-05-10,22:42:25
39.9793783,116.3149316,0,0,39578.9461805556,2008-05-10,22:42:30
39.9793899,116.3149566,0,0,39578.9462037037,2008-05-10,22:42:32
39.9794033,116.3149883,0,0,39578.9462268518,2008-05-10,22:42:34
39.97941,116.3150283,0,0,39578.94625,2008-05-10,22:42:36
39.9794233,116.3150733,0,0,39578.9462731481,2008-05-10,22:42:38
39.9794366,116.3151283,0,0,39578.9462962963,2008-05-10,22:42:40
39.9794283,116.3151716,0,0,39578.9463194444,2008-05-10,22:42:42
39.9794366,116.3152199,0,0,39578.9463425926,2008-05-10,22:42:44
39.97944,116.3152483,0,0,39578.9463657407,2008-05-10,22:42:46
39.9794633,116.3152683,0,0,39578.9463888889,2008-05-10,22:42:48
39.979465,116.3153133,0,0,39578.946412037,2008-05-10,22:42:50
39.9794716,116.3153633,0,0,39578.9464351852,2008-05-10,22:42:52
39.9794749,116.3153883,0,0,39578.9464583333,2008-05-10,22:42:54
39.9794683,116.3154049,0,0,39578.9464814815,2008-05-10,22:42:56
39.9794599,116.3154249,0,0,39578.9465046296,2008-05-10,22:42:58
39.979455,116.3154499,0,0,39578.9465277778,2008-05-10,22:43:00
39.97948,116.315505,0,0,39578.9465856481,2008-05-10,22:43:05
39.9795083,116.315575,0,0,39578.9466435185,2008-05-10,22:43:10
39.97951,116.3155983,0,0,39578.9466666667,2008-05-10,22:43:12
39.9794983,116.3156783,0,0,39578.946724537,2008-05-10,22:43:17
39.9794916,116.3157049,0,0,39578.9467476852,2008-05-10,22:43:19
39.9794899,116.3157366,0,0,39578.9467708333,2008-05-10,22:43:21
39.9794916,116.3157749,0,0,39578.9467939815,2008-05-10,22:43:23
39.9795216,116.3158083,0,0,39578.9468171296,2008-05-10,22:43:25
39.9795366,116.3158366,0,0,39578.9468402778,2008-05-10,22:43:27
39.9795033,116.315855,0,0,39578.9468634259,2008-05-10,22:43:29
39.9794633,116.3158783,0,0,39578.9468865741,2008-05-10,22:43:31
39.9794183,116.3158999,0,0,39578.9469097222,2008-05-10,22:43:33
39.9794016,116.3159466,0,0,39578.9469328704,2008-05-10,22:43:35
39.9794683,116.31596,0,0,39578.9469560185,2008-05-10,22:43:37
39.9794683,116.3159916,0,0,39578.9469791667,2008-05-10,22:43:39
39.97947,116.3160249,0,0,39578.9470023148,2008-05-10,22:43:41
39.9794849,116.3160249,0,0,39578.947025463,2008-05-10,22:43:43
39.9795083,116.3160499,0,0,39578.9470486111,2008-05-10,22:43:45
39.9795383,116.3160783,0,0,39578.9470717593,2008-05-10,22:43:47
39.9795549,116.3161099,0,0,39578.9470949074,2008-05-10,22:43:49
39.9795616,116.3161333,0,0,39578.9471180556,2008-05-10,22:43:51
39.9795816,116.31615,0,0,39578.9471412037,2008-05-10,22:43:53
39.979595,116.3161866,0,0,39578.9471643518,2008-05-10,22:43:55
39.9795766,116.3162483,0,0,39578.9471875,2008-05-10,22:43:57
39.9795883,116.3162733,0,0,39578.9472106481,2008-05-10,22:43:59
39.97961,116.3162716,0,0,39578.9472337963,2008-05-10,22:44:01
39.9796066,116.3162799,0,0,39578.9472569444,2008-05-10,22:44:03
39.9796133,116.3162916,0,0,39578.9472800926,2008-05-10,22:44:05
39.9795883,116.3163266,0,0,39578.9473032407,2008-05-10,22:44:07
39.9795999,116.3164316,0,0,39578.9473611111,2008-05-10,22:44:12
39.9795983,116.3164566,0,0,39578.9473842593,2008-05-10,22:44:14
39.9796083,116.3164599,0,0,39578.9474074074,2008-05-10,22:44:16
39.9795783,116.3164966,0,0,39578.9474305556,2008-05-10,22:44:18
39.9795616,116.3165183,0,0,39578.9474537037,2008-05-10,22:44:20
39.9795616,116.3165466,0,0,39578.9474768518,2008-05-10,22:44:22
39.9795549,116.3165666,0,0,39578.9475,2008-05-10,22:44:24
39.9795416,116.3165933,0,0,39578.9475231481,2008-05-10,22:44:26
39.979525,116.3166316,0,0,39578.9475462963,2008-05-10,22:44:28
39.9794983,116.3166466,0,0,39578.9475694444,2008-05-10,22:44:30
39.9794849,116.3166633,0,0,39578.9475925926,2008-05-10,22:44:32
39.9794683,116.3167616,0,0,39578.947650463,2008-05-10,22:44:37
39.9794749,116.3167966,0,0,39578.9476736111,2008-05-10,22:44:39
39.9794683,116.3168333,0,0,39578.9476967593,2008-05-10,22:44:41
39.9794516,116.3168833,0,0,39578.9477199074,2008-05-10,22:44:43
39.9794483,116.3169149,0,0,39578.9477430556,2008-05-10,22:44:45
39.9794633,116.3169466,0,0,39578.9477662037,2008-05-10,22:44:47
39.9794683,116.3169816,0,0,39578.9477893518,2008-05-10,22:44:49
39.9794916,116.3170066,0,0,39578.9478125,2008-05-10,22:44:51
39.9795016,116.3170466,0,0,39578.9478356481,2008-05-10,22:44:53
39.9795049,116.3170699,0,0,39578.9478587963,2008-05-10,22:44:55
39.9795049,116.3170966,0,0,39578.9478819444,2008-05-10,22:44:57
39.97952,116.3172049,0,0,39578.9479398148,2008-05-10,22:45:02
39.9795366,116.3172416,0,0,39578.947962963,2008-05-10,22:45:04
39.9795666,116.3172749,0,0,39578.9479861111,2008-05-10,22:45:06
39.979605,116.3172916,0,0,39578.9480092593,2008-05-10,22:45:08
39.97961,116.317305,0,0,39578.9480324074,2008-05-10,22:45:10
39.9796016,116.3173149,0,0,39578.9480555556,2008-05-10,22:45:12
39.9796116,116.3173266,0,0,39578.9480787037,2008-05-10,22:45:14
39.9796283,116.3173416,0,0,39578.9481018518,2008-05-10,22:45:16
39.9796466,116.3173516,0,0,39578.948125,2008-05-10,22:45:18
39.9796633,116.317375,0,0,39578.9481481481,2008-05-10,22:45:20
39.9796849,116.3174016,0,0,39578.9481712963,2008-05-10,22:45:22
39.9797066,116.3174199,0,0,39578.9481944444,2008-05-10,22:45:24
39.9797316,116.3174316,0,0,39578.9482175926,2008-05-10,22:45:26
39.9797466,116.3174549,0,0,39578.9482407407,2008-05-10,22:45:28
39.9797766,116.3174833,0,0,39578.9482638889,2008-05-10,22:45:30
39.9797949,116.3175166,0,0,39578.948287037,2008-05-10,22:45:32
39.97983,116.317565,0,0,39578.9483101852,2008-05-10,22:45:34
39.9798233,116.3176,0,0,39578.9483333333,2008-05-10,22:45:36
39.979805,116.3176183,0,0,39578.9483564815,2008-05-10,22:45:38
39.9797949,116.3176366,0,0,39578.9483796296,2008-05-10,22:45:40
39.9797783,116.3176516,0,0,39578.9484027778,2008-05-10,22:45:42
39.9797666,116.3176516,0,0,39578.9484259259,2008-05-10,22:45:44
39.9797483,116.3177416,0,0,39578.9484837963,2008-05-10,22:45:49
39.9797466,116.3177666,0,0,39578.9485069444,2008-05-10,22:45:51
39.9797249,116.31779,0,0,39578.9485300926,2008-05-10,22:45:53
39.9796966,116.3178133,0,0,39578.9485532407,2008-05-10,22:45:55
39.9796916,116.3178316,0,0,39578.9485763889,2008-05-10,22:45:57
39.979675,116.3178666,0,0,39578.948599537,2008-05-10,22:45:59
39.9796583,116.3179016,0,0,39578.9486226852,2008-05-10,22:46:01
39.9796549,116.3179199,0,0,39578.9486458333,2008-05-10,22:46:03
39.97965,116.3179933,0,0,39578.9487037037,2008-05-10,22:46:08
39.979635,116.3180216,0,0,39578.9487268519,2008-05-10,22:46:10
39.9796333,116.3180599,0,0,39578.94875,2008-05-10,22:46:12
39.9796333,116.3180949,0,0,39578.9487731481,2008-05-10,22:46:14
39.9796383,116.3181266,0,0,39578.9487962963,2008-05-10,22:46:16
39.9796283,116.3181683,0,0,39578.9488194444,2008-05-10,22:46:18
39.97962,116.3182116,0,0,39578.9488425926,2008-05-10,22:46:20
39.9796183,116.3182549,0,0,39578.9488657407,2008-05-10,22:46:22
39.9797083,116.3182816,0,0,39578.9488888889,2008-05-10,22:46:24
39.9797149,116.3182933,0,0,39578.948912037,2008-05-10,22:46:26
39.9797116,116.3183083,0,0,39578.9489351852,2008-05-10,22:46:28
39.9797216,116.3183449,0,0,39578.9489583333,2008-05-10,22:46:30
39.9797149,116.3183633,0,0,39578.9489814815,2008-05-10,22:46:32
39.9797883,116.3184366,0,0,39578.9490393519,2008-05-10,22:46:37
39.9798083,116.3184349,0,0,39578.9490625,2008-05-10,22:46:39
39.9798383,116.3184266,0,0,39578.9490856482,2008-05-10,22:46:41
39.9798799,116.3184516,0,0,39578.9491435185,2008-05-10,22:46:46
39.9799,116.3184683,0,0,39578.9491666667,2008-05-10,22:46:48
39.9799016,116.3184916,0,0,39578.9491898148,2008-05-10,22:46:50
39.9799133,116.31851,0,0,39578.949212963,2008-05-10,22:46:52
39.9799249,116.3185316,0,0,39578.9492361111,2008-05-10,22:46:54
39.9799499,116.3185433,0,0,39578.9492592593,2008-05-10,22:46:56
39.9799716,116.318545,0,0,39578.9492824074,2008-05-10,22:46:58
39.9799349,116.3186333,0,0,39578.9493402778,2008-05-10,22:47:03
39.9799066,116.3186583,0,0,39578.9493634259,2008-05-10,22:47:05
39.9799266,116.3186816,0,0,39578.9493865741,2008-05-10,22:47:07
39.979885,116.3187233,0,0,39578.9494097222,2008-05-10,22:47:09
39.979845,116.3187599,0,0,39578.9494328704,2008-05-10,22:47:11
39.97982,116.3187866,0,0,39578.9494560185,2008-05-10,22:47:13
39.9797966,116.3188183,0,0,39578.9494791667,2008-05-10,22:47:15
39.9797666,116.3188416,0,0,39578.9495023148,2008-05-10,22:47:17
39.979775,116.31884,0,0,39578.949525463,2008-05-10,22:47:19
39.9797383,116.3188499,0,0,39578.9495486111,2008-05-10,22:47:21
39.9796733,116.3188233,0,0,39578.9495833333,2008-05-10,22:47:24
39.9796699,116.318785,0,0,39578.9496064815,2008-05-10,22:47:26
39.9796366,116.3187399,0,0,39578.9496296296,2008-05-10,22:47:28
39.9796299,116.3187466,0,0,39578.9496527778,2008-05-10,22:47:30
39.9796166,116.3187533,0,0,39578.9496759259,2008-05-10,22:47:32
39.9796149,116.3187799,0,0,39578.9496990741,2008-05-10,22:47:34
39.9796033,116.318805,0,0,39578.9497222222,2008-05-10,22:47:36
39.9796183,116.3188416,0,0,39578.9497453704,2008-05-10,22:47:38
39.9796183,116.3188799,0,0,39578.9497685185,2008-05-10,22:47:40
39.979605,116.31898,0,0,39578.9497916667,2008-05-10,22:47:42
39.9795983,116.3190599,0,0,39578.9498148148,2008-05-10,22:47:44
39.9796066,116.3191416,0,0,39578.949837963,2008-05-10,22:47:46
39.9795916,116.3192366,0,0,39578.9498611111,2008-05-10,22:47:48
39.97955,116.3193166,0,0,39578.9498842593,2008-05-10,22:47:50
39.9795616,116.3193633,0,0,39578.9499074074,2008-05-10,22:47:52
39.9795433,116.319415,0,0,39578.9499305556,2008-05-10,22:47:54
39.9795599,116.3194549,0,0,39578.9499537037,2008-05-10,22:47:56
39.9795883,116.3194783,0,0,39578.9499768519,2008-05-10,22:47:58
39.979605,116.319505,0,0,39578.95,2008-05-10,22:48:00
39.9795966,116.3195449,0,0,39578.9500231481,2008-05-10,22:48:02
39.9796066,116.3195599,0,0,39578.9500462963,2008-05-10,22:48:04
39.979595,116.3195933,0,0,39578.9500694444,2008-05-10,22:48:06
39.9795683,116.3196383,0,0,39578.9500925926,2008-05-10,22:48:08
39.9795433,116.3196533,0,0,39578.9501157407,2008-05-10,22:48:10
39.9795216,116.319695,0,0,39578.9501736111,2008-05-10,22:48:15
39.9795333,116.3197866,0,0,39578.9502314815,2008-05-10,22:48:20
39.9795216,116.3198299,0,0,39578.9502546296,2008-05-10,22:48:22
39.979495,116.3198716,0,0,39578.9502777778,2008-05-10,22:48:24
39.979495,116.3198933,0,0,39578.9503009259,2008-05-10,22:48:26
39.9795116,116.319925,0,0,39578.9503240741,2008-05-10,22:48:28
39.9795133,116.319955,0,0,39578.9503472222,2008-05-10,22:48:30
39.9794766,116.31999,0,0,39578.9503703704,2008-05-10,22:48:32
39.9795016,116.3200183,0,0,39578.9503935185,2008-05-10,22:48:34
39.9794999,116.3200549,0,0,39578.9504166667,2008-05-10,22:48:36
39.9795749,116.3200666,0,0,39578.9504398148,2008-05-10,22:48:38
39.9796016,116.3200833,0,0,39578.950462963,2008-05-10,22:48:40
39.9795783,116.3201166,0,0,39578.9504861111,2008-05-10,22:48:42
39.9795666,116.3201433,0,0,39578.9505092593,2008-05-10,22:48:44
39.9795149,116.3202183,0,0,39578.9505671296,2008-05-10,22:48:49
39.9794966,116.3202449,0,0,39578.9505902778,2008-05-10,22:48:51
39.9794849,116.3202883,0,0,39578.9506134259,2008-05-10,22:48:53
39.9794616,116.3203299,0,0,39578.9506365741,2008-05-10,22:48:55
39.9794599,116.3203666,0,0,39578.9506597222,2008-05-10,22:48:57
39.9794683,116.3204033,0,0,39578.9506828704,2008-05-10,22:48:59
39.9794683,116.3204349,0,0,39578.9507060185,2008-05-10,22:49:01
39.9794816,116.3204716,0,0,39578.9507291667,2008-05-10,22:49:03
39.9794849,116.3205,0,0,39578.9507523148,2008-05-10,22:49:05
39.9794816,116.3205249,0,0,39578.950775463,2008-05-10,22:49:07
39.9794666,116.3205583,0,0,39578.9507986111,2008-05-10,22:49:09
39.9794616,116.3206083,0,0,39578.9508217593,2008-05-10,22:49:11
39.9794616,116.3206366,0,0,39578.9508449074,2008-05-10,22:49:13
39.9794266,116.3206233,0,0,39578.9508680556,2008-05-10,22:49:15
39.9794383,116.3206083,0,0,39578.9508912037,2008-05-10,22:49:17
39.9794533,116.3206483,0,0,39578.9509490741,2008-05-10,22:49:22
39.9794483,116.3206816,0,0,39578.9509722222,2008-05-10,22:49:24
39.9794683,116.3206966,0,0,39578.9509953704,2008-05-10,22:49:26
39.9794716,116.320725,0,0,39578.9510185185,2008-05-10,22:49:28
39.9794716,116.3207366,0,0,39578.9510416667,2008-05-10,22:49:30
39.9794516,116.3207533,0,0,39578.9510648148,2008-05-10,22:49:32
39.9794199,116.3207866,0,0,39578.951087963,2008-05-10,22:49:34
39.9794199,116.3208099,0,0,39578.9511111111,2008-05-10,22:49:36
39.9794449,116.3208333,0,0,39578.9511342593,2008-05-10,22:49:38
39.9794466,116.3208383,0,0,39578.9511574074,2008-05-10,22:49:40
39.9794599,116.3208883,0,0,39578.9511805556,2008-05-10,22:49:42
39.9795083,116.3209016,0,0,39578.9512037037,2008-05-10,22:49:44
39.9795049,116.3209366,0,0,39578.9512268519,2008-05-10,22:49:46
39.97952,116.3209683,0,0,39578.95125,2008-05-10,22:49:48
39.9795266,116.3209983,0,0,39578.9512731481,2008-05-10,22:49:50
39.9795466,116.3210416,0,0,39578.9512962963,2008-05-10,22:49:52
39.9795683,116.3210633,0,0,39578.9513194444,2008-05-10,22:49:54
39.9795733,116.3211066,0,0,39578.9513425926,2008-05-10,22:49:56
39.9795766,116.3211416,0,0,39578.9513657407,2008-05-10,22:49:58
39.9795716,116.3211499,0,0,39578.9513888889,2008-05-10,22:50:00
39.9795616,116.3211683,0,0,39578.951412037,2008-05-10,22:50:02
39.9795849,116.3211849,0,0,39578.9514351852,2008-05-10,22:50:04
39.9795966,116.3212016,0,0,39578.9514583333,2008-05-10,22:50:06
39.9795816,116.3212333,0,0,39578.9514814815,2008-05-10,22:50:08
39.9795816,116.321265,0,0,39578.9515046296,2008-05-10,22:50:10
39.9795683,116.3213,0,0,39578.9515277778,2008-05-10,22:50:12
39.9795449,116.3213483,0,0,39578.9515509259,2008-05-10,22:50:14
39.9795616,116.3213866,0,0,39578.9515740741,2008-05-10,22:50:16
39.9795616,116.3214466,0,0,39578.9515972222,2008-05-10,22:50:18
39.9795566,116.3214799,0,0,39578.9516203704,2008-05-10,22:50:20
39.9795583,116.32151,0,0,39578.9516435185,2008-05-10,22:50:22
39.9795833,116.3215283,0,0,39578.9516666667,2008-05-10,22:50:24
39.9796033,116.3215516,0,0,39578.9516898148,2008-05-10,22:50:26
39.9796183,116.3215749,0,0,39578.951712963,2008-05-10,22:50:28
39.9796716,116.3215883,0,0,39578.9517361111,2008-05-10,22:50:30
39.9796866,116.3216116,0,0,39578.9517592593,2008-05-10,22:50:32
39.9796583,116.3216316,0,0,39578.9517824074,2008-05-10,22:50:34
39.9796316,116.3216416,0,0,39578.9518055556,2008-05-10,22:50:36
39.9796283,116.3216516,0,0,39578.9518287037,2008-05-10,22:50:38
39.9796149,116.3217266,0,0,39578.9518865741,2008-05-10,22:50:43
39.9796083,116.3217316,0,0,39578.9519097222,2008-05-10,22:50:45
39.9796149,116.3217333,0,0,39578.9519328704,2008-05-10,22:50:47
39.9796066,116.3217383,0,0,39578.9519560185,2008-05-10,22:50:49
39.9796266,116.3217449,0,0,39578.9519791667,2008-05-10,22:50:51
39.97966,116.3217866,0,0,39578.9520023148,2008-05-10,22:50:53
39.9796666,116.3218266,0,0,39578.952025463,2008-05-10,22:50:55
39.9796633,116.32186,0,0,39578.9520486111,2008-05-10,22:50:57
39.9796249,116.3219283,0,0,39578.9520717593,2008-05-10,22:50:59
39.9796266,116.3219599,0,0,39578.9520949074,2008-05-10,22:51:01
39.9796399,116.3219766,0,0,39578.9521180556,2008-05-10,22:51:03
39.9796266,116.3220249,0,0,39578.9521412037,2008-05-10,22:51:05
39.97961,116.3220733,0,0,39578.9521643519,2008-05-10,22:51:07
39.9796066,116.322085,0,0,39578.9521875,2008-05-10,22:51:09
39.979595,116.3220966,0,0,39578.9522106481,2008-05-10,22:51:11
39.9795616,116.3221449,0,0,39578.9522337963,2008-05-10,22:51:13
39.9795783,116.3221783,0,0,39578.9522569444,2008-05-10,22:51:15
39.9795783,116.3222183,0,0,39578.9522800926,2008-05-10,22:51:17
39.9795866,116.3222566,0,0,39578.9523032407,2008-05-10,22:51:19
39.9795916,116.3222749,0,0,39578.9523263889,2008-05-10,22:51:21
39.9795766,116.3223099,0,0,39578.952349537,2008-05-10,22:51:23
39.9795749,116.3223333,0,0,39578.9523726852,2008-05-10,22:51:25
39.9795599,116.3223599,0,0,39578.9523958333,2008-05-10,22:51:27
39.9795966,116.3223899,0,0,39578.9524189815,2008-05-10,22:51:29
39.9795716,116.3224416,0,0,39578.9524421296,2008-05-10,22:51:31
39.9795583,116.3224733,0,0,39578.9524652778,2008-05-10,22:51:33
39.97955,116.3224949,0,0,39578.9524884259,2008-05-10,22:51:35
39.9795483,116.3225233,0,0,39578.9525115741,2008-05-10,22:51:37
39.9795566,116.3225316,0,0,39578.9525347222,2008-05-10,22:51:39
39.9795533,116.3225533,0,0,39578.9525578704,2008-05-10,22:51:41
39.9795433,116.3225783,0,0,39578.9525810185,2008-05-10,22:51:43
39.9795516,116.3225966,0,0,39578.9526041667,2008-05-10,22:51:45
39.9795599,116.32263,0,0,39578.9526273148,2008-05-10,22:51:47
39.9795683,116.3226516,0,0,39578.952650463,2008-05-10,22:51:49
39.979595,116.3226583,0,0,39578.9526736111,2008-05-10,22:51:51
39.9796166,116.3226816,0,0,39578.9526967593,2008-05-10,22:51:53
39.9796116,116.322715,0,0,39578.9527199074,2008-05-10,22:51:55
39.979595,116.3227433,0,0,39578.9527430556,2008-05-10,22:51:57
39.9795916,116.3227666,0,0,39578.9527662037,2008-05-10,22:51:59
39.97959,116.3227783,0,0,39578.9527893519,2008-05-10,22:52:01
39.9795716,116.3227916,0,0,39578.9528472222,2008-05-10,22:52:06
39.9795716,116.3227916,0,0,39578.9528819444,2008-05-10,22:52:09
39.9795716,116.3227933,0,0,39578.9529050926,2008-05-10,22:52:11
39.979565,116.3228783,0,0,39578.952962963,2008-05-10,22:52:16
39.9795333,116.3229433,0,0,39578.9529861111,2008-05-10,22:52:18
39.9795216,116.3229983,0,0,39578.9530092593,2008-05-10,22:52:20
39.9795449,116.3230616,0,0,39578.9530324074,2008-05-10,22:52:22
39.9795699,116.3230916,0,0,39578.9530555556,2008-05-10,22:52:24
39.9795716,116.3231333,0,0,39578.9530787037,2008-05-10,22:52:26
39.9795633,116.3231883,0,0,39578.9531018519,2008-05-10,22:52:28
39.9796066,116.32324,0,0,39578.953125,2008-05-10,22:52:30
39.9796183,116.3232833,0,0,39578.9531481481,2008-05-10,22:52:32
39.9796366,116.3233266,0,0,39578.9531712963,2008-05-10,22:52:34
39.9796083,116.3233866,0,0,39578.9531944444,2008-05-10,22:52:36
39.9796149,116.3234166,0,0,39578.9532175926,2008-05-10,22:52:38
39.9796249,116.3234416,0,0,39578.9532407407,2008-05-10,22:52:40
39.9796366,116.3234549,0,0,39578.9532638889,2008-05-10,22:52:42
39.9796283,116.3234783,0,0,39578.953287037,2008-05-10,22:52:44
39.9796233,116.3235099,0,0,39578.9533101852,2008-05-10,22:52:46
39.9796283,116.3235383,0,0,39578.9533333333,2008-05-10,22:52:48
39.9796383,116.323555,0,0,39578.9533564815,2008-05-10,22:52:50
39.9796283,116.3235783,0,0,39578.9533796296,2008-05-10,22:52:52
39.97965,116.3236266,0,0,39578.9534375,2008-05-10,22:52:57
39.9796699,116.3236866,0,0,39578.9534953704,2008-05-10,22:53:02
39.9796583,116.3237183,0,0,39578.9535185185,2008-05-10,22:53:04
39.9796433,116.3237599,0,0,39578.9535416667,2008-05-10,22:53:06
39.9796233,116.3237933,0,0,39578.9535648148,2008-05-10,22:53:08
39.9796283,116.323835,0,0,39578.953587963,2008-05-10,22:53:10
39.9796216,116.3238633,0,0,39578.9536111111,2008-05-10,22:53:12
39.9796216,116.3238833,0,0,39578.9536342593,2008-05-10,22:53:14
39.9796266,116.3239299,0,0,39578.9536574074,2008-05-10,22:53:16
39.9796249,116.3239483,0,0,39578.9536805556,2008-05-10,22:53:18
39.9796166,116.3239483,0,0,39578.9537037037,2008-05-10,22:53:20
39.97965,116.32397,0,0,39578.9537268518,2008-05-10,22:53:22
39.9795933,116.3240183,0,0,39578.95375,2008-05-10,22:53:24
39.9796683,116.3241166,0,0,39578.9538078704,2008-05-10,22:53:29
39.979635,116.3241549,0,0,39578.9538310185,2008-05-10,22:53:31
39.9796149,116.3241599,0,0,39578.9538541667,2008-05-10,22:53:33
39.9796066,116.3241516,0,0,39578.9538773148,2008-05-10,22:53:35
39.9796016,116.3241749,0,0,39578.953900463,2008-05-10,22:53:37
39.9795983,116.3242133,0,0,39578.9539236111,2008-05-10,22:53:39
39.9795933,116.3242399,0,0,39578.9539467593,2008-05-10,22:53:41
39.9795783,116.3242733,0,0,39578.9539699074,2008-05-10,22:53:43
39.9795483,116.3243099,0,0,39578.9539930556,2008-05-10,22:53:45
39.9796249,116.3243333,0,0,39578.9540162037,2008-05-10,22:53:47
39.9796999,116.3243733,0,0,39578.9540393518,2008-05-10,22:53:49
39.9797316,116.3243933,0,0,39578.9540625,2008-05-10,22:53:51
39.9797233,116.3244233,0,0,39578.9540856481,2008-05-10,22:53:53
39.9796883,116.3244583,0,0,39578.9541087963,2008-05-10,22:53:55
39.979665,116.3244816,0,0,39578.9541319444,2008-05-10,22:53:57
39.9796433,116.3245116,0,0,39578.9541550926,2008-05-10,22:53:59
39.979635,116.3245533,0,0,39578.9541782407,2008-05-10,22:54:01
39.9796233,116.3245816,0,0,39578.9542013889,2008-05-10,22:54:03
39.9795999,116.3246166,0,0,39578.954224537,2008-05-10,22:54:05
39.9796316,116.324655,0,0,39578.9542476852,2008-05-10,22:54:07
39.9796466,116.3247016,0,0,39578.9542708333,2008-05-10,22:54:09
39.9796433,116.3247066,0,0,39578.9542939815,2008-05-10,22:54:11
39.9796616,116.3247116,0,0,39578.9543171296,2008-05-10,22:54:13
39.97968,116.3247066,0,0,39578.9543402778,2008-05-10,22:54:15
39.9797116,116.3247366,0,0,39578.9543981481,2008-05-10,22:54:20
39.9797016,116.3248066,0,0,39578.9544560185,2008-05-10,22:54:25
39.9796849,116.3248533,0,0,39578.9544791667,2008-05-10,22:54:27
39.9796533,116.3248949,0,0,39578.9545023148,2008-05-10,22:54:29
39.9796383,116.3249249,0,0,39578.954525463,2008-05-10,22:54:31
39.97962,116.3249566,0,0,39578.9545486111,2008-05-10,22:54:33
39.9795983,116.3250149,0,0,39578.9545717593,2008-05-10,22:54:35
39.9795783,116.3250649,0,0,39578.9545949074,2008-05-10,22:54:37
39.9795733,116.3251016,0,0,39578.9546180556,2008-05-10,22:54:39
39.9795533,116.3251583,0,0,39578.9546412037,2008-05-10,22:54:41
39.9795733,116.3252016,0,0,39578.9546643518,2008-05-10,22:54:43
39.9795633,116.3252249,0,0,39578.9546875,2008-05-10,22:54:45
39.9794999,116.3252916,0,0,39578.9547106481,2008-05-10,22:54:47
39.9795066,116.3252899,0,0,39578.9547337963,2008-05-10,22:54:49
39.9795133,116.3253099,0,0,39578.9547569444,2008-05-10,22:54:51
39.9795433,116.3253399,0,0,39578.9547800926,2008-05-10,22:54:53
39.9795433,116.3253649,0,0,39578.9548032407,2008-05-10,22:54:55
39.9795383,116.3253999,0,0,39578.9548263889,2008-05-10,22:54:57
39.97952,116.3254149,0,0,39578.954849537,2008-05-10,22:54:59
39.9795216,116.32542,0,0,39578.9548726852,2008-05-10,22:55:01
39.9794916,116.3255033,0,0,39578.9549305556,2008-05-10,22:55:06
39.9795283,116.3255416,0,0,39578.9549537037,2008-05-10,22:55:08
39.9795483,116.3255566,0,0,39578.9549768518,2008-05-10,22:55:10
39.9795316,116.3255666,0,0,39578.955,2008-05-10,22:55:12
39.9794999,116.3256049,0,0,39578.9550231481,2008-05-10,22:55:14
39.9794749,116.3256599,0,0,39578.9550462963,2008-05-10,22:55:16
39.97944,116.3257266,0,0,39578.9550694444,2008-05-10,22:55:18
39.9794449,116.3257566,0,0,39578.9550925926,2008-05-10,22:55:20
39.9794849,116.3257866,0,0,39578.9551157407,2008-05-10,22:55:22
39.9794999,116.3258183,0,0,39578.9551388889,2008-05-10,22:55:24
39.9795266,116.32584,0,0,39578.955162037,2008-05-10,22:55:26
39.9795549,116.3258549,0,0,39578.9551851852,2008-05-10,22:55:28
39.9795733,116.3258799,0,0,39578.9552083333,2008-05-10,22:55:30
39.9795466,116.3259033,0,0,39578.9552314815,2008-05-10,22:55:32
39.9795616,116.3259383,0,0,39578.9552546296,2008-05-10,22:55:34
39.9795683,116.3259733,0,0,39578.9552777778,2008-05-10,22:55:36
39.9795183,116.3260016,0,0,39578.9553009259,2008-05-10,22:55:38
39.9795216,116.3260283,0,0,39578.9553240741,2008-05-10,22:55:40
39.9795283,116.3260616,0,0,39578.9553472222,2008-05-10,22:55:42
39.9795433,116.3260933,0,0,39578.9553703704,2008-05-10,22:55:44
39.9795449,116.3261166,0,0,39578.9553935185,2008-05-10,22:55:46
39.9795549,116.3261449,0,0,39578.9554166667,2008-05-10,22:55:48
39.9795549,116.3261716,0,0,39578.9554398148,2008-05-10,22:55:50
39.9795483,116.32617,0,0,39578.955462963,2008-05-10,22:55:52
39.9794899,116.326225,0,0,39578.9555208333,2008-05-10,22:55:57
39.9794733,116.32626,0,0,39578.9555439815,2008-05-10,22:55:59
39.9794783,116.3262816,0,0,39578.9555671296,2008-05-10,22:56:01
39.9794933,116.3262916,0,0,39578.9555902778,2008-05-10,22:56:03
39.9795233,116.3263133,0,0,39578.9556134259,2008-05-10,22:56:05
39.9795283,116.3263533,0,0,39578.9556365741,2008-05-10,22:56:07
39.9794983,116.3263983,0,0,39578.9556597222,2008-05-10,22:56:09
39.9795066,116.326415,0,0,39578.9556828704,2008-05-10,22:56:11
39.9794983,116.3264466,0,0,39578.9557060185,2008-05-10,22:56:13
39.9795216,116.3264983,0,0,39578.9557291667,2008-05-10,22:56:15
39.9795433,116.3265233,0,0,39578.9557523148,2008-05-10,22:56:17
39.9795699,116.326555,0,0,39578.955775463,2008-05-10,22:56:19
39.9795999,116.3265866,0,0,39578.9557986111,2008-05-10,22:56:21
39.9796283,116.3266049,0,0,39578.9558217593,2008-05-10,22:56:23
39.9796516,116.3266283,0,0,39578.9558449074,2008-05-10,22:56:25
39.9796366,116.3266916,0,0,39578.9558680556,2008-05-10,22:56:27
39.9796316,116.3267233,0,0,39578.9558912037,2008-05-10,22:56:29
39.9796683,116.32673,0,0,39578.9559143518,2008-05-10,22:56:31
39.9796916,116.3267449,0,0,39578.9559375,2008-05-10,22:56:33
39.9796849,116.3267683,0,0,39578.9559606481,2008-05-10,22:56:35
39.9796699,116.3267883,0,0,39578.9559837963,2008-05-10,22:56:37
39.9797116,116.3267883,0,0,39578.9560069444,2008-05-10,22:56:39
39.9797166,116.3268133,0,0,39578.9560300926,2008-05-10,22:56:41
39.9797316,116.32687,0,0,39578.9560532407,2008-05-10,22:56:43
39.979745,116.3269066,0,0,39578.9560763889,2008-05-10,22:56:45
39.9797016,116.3269983,0,0,39578.956099537,2008-05-10,22:56:47
39.9796716,116.3270399,0,0,39578.9561226852,2008-05-10,22:56:49
39.9796466,116.3270749,0,0,39578.9561458333,2008-05-10,22:56:51
39.97965,116.3270916,0,0,39578.9561689815,2008-05-10,22:56:53
39.9796566,116.32713,0,0,39578.9561921296,2008-05-10,22:56:55
39.979665,116.3271599,0,0,39578.9562152778,2008-05-10,22:56:57
39.9796699,116.3271899,0,0,39578.9562384259,2008-05-10,22:56:59
39.9796849,116.3272116,0,0,39578.9562615741,2008-05-10,22:57:01
39.9796683,116.3272599,0,0,39578.9562847222,2008-05-10,22:57:03
39.9796966,116.3272949,0,0,39578.9563078704,2008-05-10,22:57:05
39.9797083,116.3273266,0,0,39578.9563310185,2008-05-10,22:57:07
39.9797133,116.3273666,0,0,39578.9563541667,2008-05-10,22:57:09
39.9797616,116.3273849,0,0,39578.9563773148,2008-05-10,22:57:11
39.9797649,116.3274183,0,0,39578.956400463,2008-05-10,22:57:13
39.9797233,116.3274416,0,0,39578.9564236111,2008-05-10,22:57:15
39.9797316,116.3274483,0,0,39578.9564467593,2008-05-10,22:57:17
39.9797383,116.3274433,0,0,39578.9565046296,2008-05-10,22:57:22
39.9797383,116.3274433,0,0,39578.9565393519,2008-05-10,22:57:25
39.9797383,116.3274433,0,0,39578.9565625,2008-05-10,22:57:27
39.9797383,116.3274566,0,0,39578.9566203704,2008-05-10,22:57:32
39.9797366,116.3274783,0,0,39578.9566435185,2008-05-10,22:57:34
39.9797233,116.3275016,0,0,39578.9566666667,2008-05-10,22:57:36
39.9797116,116.3275183,0,0,39578.9566898148,2008-05-10,22:57:38
39.9796833,116.3275416,0,0,39578.956712963,2008-05-10,22:57:40
39.9796866,116.3275416,0,0,39578.9567361111,2008-05-10,22:57:42
39.97972,116.3275449,0,0,39578.9567592593,2008-05-10,22:57:44
39.9797149,116.3275566,0,0,39578.9568171296,2008-05-10,22:57:49
39.9797316,116.3275366,0,0,39578.9568402778,2008-05-10,22:57:51
39.9797133,116.3275233,0,0,39578.9568634259,2008-05-10,22:57:53
39.9796999,116.3275083,0,0,39578.9568865741,2008-05-10,22:57:55
39.9796816,116.3275049,0,0,39578.9569097222,2008-05-10,22:57:57
39.9796699,116.3275016,0,0,39578.9569328704,2008-05-10,22:57:59
39.9796483,116.3274766,0,0,39578.9569560185,2008-05-10,22:58:01
39.9796266,116.327445,0,0,39578.9569791667,2008-05-10,22:58:03
39.979605,116.327395,0,0,39578.9570023148,2008-05-10,22:58:05
39.97958,116.3273366,0,0,39578.957025463,2008-05-10,22:58:07
39.9795566,116.3272933,0,0,39578.9570486111,2008-05-10,22:58:09
39.9795283,116.3272533,0,0,39578.9570717593,2008-05-10,22:58:11
39.9795049,116.3272166,0,0,39578.9570949074,2008-05-10,22:58:13
39.9794816,116.327185,0,0,39578.9571180556,2008-05-10,22:58:15
39.9794583,116.3271633,0,0,39578.9571412037,2008-05-10,22:58:17
39.9794349,116.3271633,0,0,39578.9571643519,2008-05-10,22:58:19
39.97941,116.32715,0,0,39578.9571875,2008-05-10,22:58:21
39.97938,116.3271466,0,0,39578.9572106482,2008-05-10,22:58:23
39.9793483,116.3271449,0,0,39578.9572337963,2008-05-10,22:58:25
39.9793166,116.3271316,0,0,39578.9572569444,2008-05-10,22:58:27
39.9792883,116.3271333,0,0,39578.9572800926,2008-05-10,22:58:29
39.9792533,116.327095,0,0,39578.9573032407,2008-05-10,22:58:31
39.9792283,116.3271133,0,0,39578.9573263889,2008-05-10,22:58:33
39.9792,116.3269716,0,0,39578.957349537,2008-05-10,22:58:35
39.9792049,116.3270183,0,0,39578.9573726852,2008-05-10,22:58:37
39.9791966,116.3270366,0,0,39578.9573958333,2008-05-10,22:58:39
39.97917,116.3270683,0,0,39578.9574189815,2008-05-10,22:58:41
39.9791549,116.3270283,0,0,39578.9574421296,2008-05-10,22:58:43
39.9791433,116.3270366,0,0,39578.9574652778,2008-05-10,22:58:45
39.9791133,116.3270466,0,0,39578.9574884259,2008-05-10,22:58:47
39.9790966,116.32701,0,0,39578.9575115741,2008-05-10,22:58:49
39.9790766,116.3270033,0,0,39578.9575347222,2008-05-10,22:58:51
39.9790499,116.3270033,0,0,39578.9575578704,2008-05-10,22:58:53
39.9790249,116.3269699,0,0,39578.9575810185,2008-05-10,22:58:55
39.9789866,116.3269849,0,0,39578.9576041667,2008-05-10,22:58:57
39.9789549,116.32701,0,0,39578.9576273148,2008-05-10,22:58:59
39.9789266,116.3270333,0,0,39578.957650463,2008-05-10,22:59:01
39.9788916,116.3270666,0,0,39578.9576736111,2008-05-10,22:59:03
39.9788666,116.327095,0,0,39578.9576967593,2008-05-10,22:59:05
39.9788483,116.3271183,0,0,39578.9577199074,2008-05-10,22:59:07
39.9788433,116.3271316,0,0,39578.9577430556,2008-05-10,22:59:09
39.9788149,116.3271516,0,0,39578.9577662037,2008-05-10,22:59:11
39.9787833,116.3271799,0,0,39578.9577893519,2008-05-10,22:59:13
39.9787433,116.3271883,0,0,39578.9578125,2008-05-10,22:59:15
39.97871,116.3271949,0,0,39578.9578356481,2008-05-10,22:59:17
39.9786716,116.3272066,0,0,39578.9578587963,2008-05-10,22:59:19
39.9786433,116.3272183,0,0,39578.9578819444,2008-05-10,22:59:21
39.9786183,116.3272283,0,0,39578.9579050926,2008-05-10,22:59:23
39.9786,116.32722,0,0,39578.9579282407,2008-05-10,22:59:25
39.9785883,116.3272133,0,0,39578.9579513889,2008-05-10,22:59:27
39.9785666,116.32724,0,0,39578.957974537,2008-05-10,22:59:29
39.97853,116.3272716,0,0,39578.9579976852,2008-05-10,22:59:31
39.978525,116.3272533,0,0,39578.9580208333,2008-05-10,22:59:33
39.9785133,116.3272466,0,0,39578.9580439815,2008-05-10,22:59:35
39.9784966,116.327235,0,0,39578.9580671296,2008-05-10,22:59:37
39.978475,116.3272533,0,0,39578.9580902778,2008-05-10,22:59:39
39.9784349,116.3272783,0,0,39578.9581134259,2008-05-10,22:59:41
39.9784033,116.32731,0,0,39578.9581365741,2008-05-10,22:59:43
39.9783616,116.327325,0,0,39578.9581597222,2008-05-10,22:59:45
39.978315,116.3272966,0,0,39578.9581828704,2008-05-10,22:59:47
39.9782833,116.3273083,0,0,39578.9582060185,2008-05-10,22:59:49
39.9782316,116.3273199,0,0,39578.9582291667,2008-05-10,22:59:51
39.9781733,116.3272616,0,0,39578.9582523148,2008-05-10,22:59:53
39.9781433,116.327305,0,0,39578.958275463,2008-05-10,22:59:55
39.9781083,116.3273733,0,0,39578.9582986111,2008-05-10,22:59:57
39.9780783,116.3274166,0,0,39578.9583217593,2008-05-10,22:59:59
39.97805,116.3274066,0,0,39578.9583449074,2008-05-10,23:00:01
39.9780299,116.327395,0,0,39578.9583680556,2008-05-10,23:00:03
39.9780033,116.3273666,0,0,39578.9583912037,2008-05-10,23:00:05
39.9779766,116.3273499,0,0,39578.9584143519,2008-05-10,23:00:07
39.9779533,116.3273549,0,0,39578.9584375,2008-05-10,23:00:09
39.9779266,116.3273299,0,0,39578.9584606481,2008-05-10,23:00:11
39.9779016,116.3272999,0,0,39578.9584837963,2008-05-10,23:00:13
39.9778599,116.3272533,0,0,39578.9585069444,2008-05-10,23:00:15
39.9777933,116.3269299,0,0,39578.9585300926,2008-05-10,23:00:17
39.9777616,116.3269666,0,0,39578.9585532407,2008-05-10,23:00:19
39.9777366,116.3269933,0,0,39578.9585763889,2008-05-10,23:00:21
39.9777133,116.3270366,0,0,39578.958599537,2008-05-10,23:00:23
39.9776933,116.3269583,0,0,39578.9586226852,2008-05-10,23:00:25
39.9776733,116.3269083,0,0,39578.9586458333,2008-05-10,23:00:27
39.9776466,116.3268533,0,0,39578.9586689815,2008-05-10,23:00:29
39.9776266,116.3268333,0,0,39578.9586921296,2008-05-10,23:00:31
39.9776083,116.3268716,0,0,39578.9587152778,2008-05-10,23:00:33
39.9775733,116.3268849,0,0,39578.9587384259,2008-05-10,23:00:35
39.9775683,116.3269166,0,0,39578.9587615741,2008-05-10,23:00:37
39.9775583,116.3269349,0,0,39578.9587847222,2008-05-10,23:00:39
39.9775366,116.32694,0,0,39578.9588078704,2008-05-10,23:00:41
39.9775133,116.3269433,0,0,39578.9588310185,2008-05-10,23:00:43
39.9774816,116.3269483,0,0,39578.9588541667,2008-05-10,23:00:45
39.97745,116.3269799,0,0,39578.9588773148,2008-05-10,23:00:47
39.97742,116.3269899,0,0,39578.958900463,2008-05-10,23:00:49
39.9773783,116.3270049,0,0,39578.9589236111,2008-05-10,23:00:51
39.9773449,116.3270283,0,0,39578.9589467593,2008-05-10,23:00:53
39.97731,116.3270533,0,0,39578.9589699074,2008-05-10,23:00:55
39.9772633,116.3270683,0,0,39578.9589930556,2008-05-10,23:00:57
39.9772216,116.3270899,0,0,39578.9590162037,2008-05-10,23:00:59
39.9771883,116.3271233,0,0,39578.9590393519,2008-05-10,23:01:01
39.9771633,116.3271233,0,0,39578.9590625,2008-05-10,23:01:03
39.9771383,116.3271466,0,0,39578.9590856481,2008-05-10,23:01:05
39.9771116,116.3271683,0,0,39578.9591087963,2008-05-10,23:01:07
39.977085,116.3271899,0,0,39578.9591319444,2008-05-10,23:01:09
39.9770599,116.3272,0,0,39578.9591550926,2008-05-10,23:01:11
39.9770283,116.3272183,0,0,39578.9591782407,2008-05-10,23:01:13
39.9770016,116.327235,0,0,39578.9592013889,2008-05-10,23:01:15
39.976975,116.3272783,0,0,39578.959224537,2008-05-10,23:01:17
39.9769583,116.3272799,0,0,39578.9592476852,2008-05-10,23:01:19
39.97693,116.3272816,0,0,39578.9592708333,2008-05-10,23:01:21
39.9768983,116.3273233,0,0,39578.9592939815,2008-05-10,23:01:23
39.9768633,116.3273583,0,0,39578.9593171296,2008-05-10,23:01:25
39.9768333,116.3273799,0,0,39578.9593402778,2008-05-10,23:01:27
39.9768116,116.327395,0,0,39578.9593634259,2008-05-10,23:01:29
39.9767866,116.3274083,0,0,39578.9593865741,2008-05-10,23:01:31
39.9767466,116.3274499,0,0,39578.9594097222,2008-05-10,23:01:33
39.9767216,116.3275116,0,0,39578.9594328704,2008-05-10,23:01:35
39.9767149,116.3275766,0,0,39578.9594560185,2008-05-10,23:01:37
39.9766783,116.3276283,0,0,39578.9594791667,2008-05-10,23:01:39
39.9766583,116.3276383,0,0,39578.9595023148,2008-05-10,23:01:41
39.9766316,116.327655,0,0,39578.959525463,2008-05-10,23:01:43
39.9765983,116.3276583,0,0,39578.9595486111,2008-05-10,23:01:45
39.9765683,116.3276599,0,0,39578.9595717593,2008-05-10,23:01:47
39.9765299,116.3276783,0,0,39578.9595949074,2008-05-10,23:01:49
39.9764999,116.3277216,0,0,39578.9596180556,2008-05-10,23:01:51
39.9764733,116.3277033,0,0,39578.9596412037,2008-05-10,23:01:53
39.9764616,116.3276799,0,0,39578.9596643519,2008-05-10,23:01:55
39.9764516,116.3276616,0,0,39578.9596875,2008-05-10,23:01:57
39.9764333,116.3276583,0,0,39578.9597106481,2008-05-10,23:01:59
39.9764049,116.3276499,0,0,39578.9597337963,2008-05-10,23:02:01
39.97637,116.3276466,0,0,39578.9597569444,2008-05-10,23:02:03
39.9763383,116.3276383,0,0,39578.9597800926,2008-05-10,23:02:05
39.9763066,116.3276333,0,0,39578.9598032407,2008-05-10,23:02:07
39.9762899,116.3276283,0,0,39578.9598263889,2008-05-10,23:02:09
39.9762783,116.3276333,0,0,39578.959849537,2008-05-10,23:02:11
39.9762483,116.3276516,0,0,39578.9598726852,2008-05-10,23:02:13
39.9762233,116.3276499,0,0,39578.9598958333,2008-05-10,23:02:15
39.9761933,116.3276316,0,0,39578.9599189815,2008-05-10,23:02:17
39.9761499,116.3276333,0,0,39578.9599421296,2008-05-10,23:02:19
39.9761166,116.3276433,0,0,39578.9599652778,2008-05-10,23:02:21
39.9760983,116.327655,0,0,39578.9599884259,2008-05-10,23:02:23
39.9760916,116.32769,0,0,39578.9600115741,2008-05-10,23:02:25
39.9760483,116.3275949,0,0,39578.9600347222,2008-05-10,23:02:27
39.9760416,116.3275949,0,0,39578.9600578704,2008-05-10,23:02:29
39.9760233,116.3275733,0,0,39578.9600810185,2008-05-10,23:02:31
39.975975,116.3275916,0,0,39578.9601041667,2008-05-10,23:02:33
39.9759416,116.3276066,0,0,39578.9601273148,2008-05-10,23:02:35
39.9759033,116.3276233,0,0,39578.960150463,2008-05-10,23:02:37
39.9758883,116.3276433,0,0,39578.9601736111,2008-05-10,23:02:39
39.9758716,116.3276566,0,0,39578.9601967593,2008-05-10,23:02:41
39.9758333,116.3276783,0,0,39578.9602199074,2008-05-10,23:02:43
39.9758199,116.3276716,0,0,39578.9602430556,2008-05-10,23:02:45
39.9757816,116.3276966,0,0,39578.9602662037,2008-05-10,23:02:47
39.9757433,116.3277266,0,0,39578.9602893519,2008-05-10,23:02:49
39.9757133,116.3277366,0,0,39578.9603125,2008-05-10,23:02:51
39.9756766,116.3277466,0,0,39578.9603356481,2008-05-10,23:02:53
39.9756433,116.327745,0,0,39578.9603587963,2008-05-10,23:02:55
39.9756,116.3277399,0,0,39578.9603819444,2008-05-10,23:02:57
39.9755633,116.3277283,0,0,39578.9604050926,2008-05-10,23:02:59
39.9755333,116.3277183,0,0,39578.9604282407,2008-05-10,23:03:01
39.9755016,116.3277033,0,0,39578.9604513889,2008-05-10,23:03:03
39.975475,116.3276833,0,0,39578.960474537,2008-05-10,23:03:05
39.9754416,116.3276699,0,0,39578.9604976852,2008-05-10,23:03:07
39.9754083,116.3276816,0,0,39578.9605208333,2008-05-10,23:03:09
39.975375,116.3276666,0,0,39578.9605439815,2008-05-10,23:03:11
39.9753466,116.3276716,0,0,39578.9605671296,2008-05-10,23:03:13
39.97532,116.3276799,0,0,39578.9605902778,2008-05-10,23:03:15
39.9752999,116.3276983,0,0,39578.9606134259,2008-05-10,23:03:17
39.9752966,116.3277666,0,0,39578.9606365741,2008-05-10,23:03:19
39.9752999,116.3278399,0,0,39578.9606597222,2008-05-10,23:03:21
39.97529,116.3279099,0,0,39578.9606828704,2008-05-10,23:03:23
39.9752849,116.3279716,0,0,39578.9607060185,2008-05-10,23:03:25
39.9752849,116.3280199,0,0,39578.9607291667,2008-05-10,23:03:27
39.97528,116.3280816,0,0,39578.9607523148,2008-05-10,23:03:29
39.9752716,116.3281416,0,0,39578.960775463,2008-05-10,23:03:31
39.975275,116.3281866,0,0,39578.9607986111,2008-05-10,23:03:33
39.9752733,116.3282283,0,0,39578.9608217593,2008-05-10,23:03:35
39.9752733,116.3282966,0,0,39578.9608449074,2008-05-10,23:03:37
39.9752583,116.3283433,0,0,39578.9608680556,2008-05-10,23:03:39
39.9752533,116.3283866,0,0,39578.9608912037,2008-05-10,23:03:41
39.9752249,116.3284466,0,0,39578.9609143519,2008-05-10,23:03:43
39.9752249,116.3284999,0,0,39578.9609375,2008-05-10,23:03:45
39.9752116,116.3285666,0,0,39578.9609606481,2008-05-10,23:03:47
39.9752216,116.3286199,0,0,39578.9609837963,2008-05-10,23:03:49
39.9752233,116.3286516,0,0,39578.9610069444,2008-05-10,23:03:51
39.9752399,116.3286749,0,0,39578.9610300926,2008-05-10,23:03:53
39.9752533,116.3287016,0,0,39578.9610532407,2008-05-10,23:03:55
39.9752733,116.3287333,0,0,39578.961087963,2008-05-10,23:03:58
39.9752766,116.32874,0,0,39578.961099537,2008-05-10,23:03:59
39.9752883,116.3287733,0,0,39578.9611342593,2008-05-10,23:04:02
39.9752833,116.3288199,0,0,39578.9611689815,2008-05-10,23:04:05
39.9752733,116.32886,0,0,39578.9611921296,2008-05-10,23:04:07
39.9752683,116.3288849,0,0,39578.9612037037,2008-05-10,23:04:08
39.9752066,116.3289866,0,0,39578.9612384259,2008-05-10,23:04:11
39.9751583,116.3290366,0,0,39578.9612615741,2008-05-10,23:04:13
39.9751683,116.3290999,0,0,39578.9612847222,2008-05-10,23:04:15
39.97518,116.3291533,0,0,39578.9613078704,2008-05-10,23:04:17
39.975195,116.3291983,0,0,39578.9613425926,2008-05-10,23:04:20
39.9752116,116.3292199,0,0,39578.9613657407,2008-05-10,23:04:22
39.9752299,116.329245,0,0,39578.9613888889,2008-05-10,23:04:24
39.9752466,116.3292783,0,0,39578.961412037,2008-05-10,23:04:26
39.9752683,116.3293033,0,0,39578.9614351852,2008-05-10,23:04:28
39.9752666,116.3293416,0,0,39578.9614583333,2008-05-10,23:04:30
39.975265,116.3293783,0,0,39578.9614814815,2008-05-10,23:04:32
39.9752733,116.3294133,0,0,39578.9615046296,2008-05-10,23:04:34
39.9752399,116.3294749,0,0,39578.9615277778,2008-05-10,23:04:36
39.9752283,116.3295266,0,0,39578.9615509259,2008-05-10,23:04:38
39.9752033,116.3295899,0,0,39578.9615856481,2008-05-10,23:04:41
39.9751966,116.3296133,0,0,39578.9616087963,2008-05-10,23:04:43
39.9752066,116.3296416,0,0,39578.9616319444,2008-05-10,23:04:45
39.9752033,116.3296916,0,0,39578.9616550926,2008-05-10,23:04:47
39.9752116,116.3297299,0,0,39578.9616782407,2008-05-10,23:04:49
39.9752033,116.3297683,0,0,39578.9617013889,2008-05-10,23:04:51
39.9751916,116.3298283,0,0,39578.961724537,2008-05-10,23:04:53
39.9751883,116.3298716,0,0,39578.9617476852,2008-05-10,23:04:55
39.9752066,116.3298883,0,0,39578.9617708333,2008-05-10,23:04:57
39.9752066,116.3299199,0,0,39578.9617939815,2008-05-10,23:04:59
39.975205,116.3299399,0,0,39578.9618171296,2008-05-10,23:05:01
39.9752083,116.3299733,0,0,39578.9618402778,2008-05-10,23:05:03
39.9752033,116.3299966,0,0,39578.9618634259,2008-05-10,23:05:05
39.97519,116.3300233,0,0,39578.9618865741,2008-05-10,23:05:07
39.9751783,116.3300616,0,0,39578.9619097222,2008-05-10,23:05:09
39.9751833,116.330085,0,0,39578.9619328704,2008-05-10,23:05:11
39.9751966,116.33012,0,0,39578.9619560185,2008-05-10,23:05:13
39.975195,116.3301633,0,0,39578.9619791667,2008-05-10,23:05:15
39.975205,116.3301916,0,0,39578.9620023148,2008-05-10,23:05:17
39.97521,116.33024,0,0,39578.962025463,2008-05-10,23:05:19
39.9752366,116.3302849,0,0,39578.9620486111,2008-05-10,23:05:21
39.9752283,116.33033,0,0,39578.9620717593,2008-05-10,23:05:23
39.9752366,116.3303616,0,0,39578.9620949074,2008-05-10,23:05:25
39.9752566,116.3303983,0,0,39578.9621180556,2008-05-10,23:05:27
39.9752533,116.3304433,0,0,39578.9621412037,2008-05-10,23:05:29
39.9752583,116.3304799,0,0,39578.9621643518,2008-05-10,23:05:31
39.9752449,116.3305183,0,0,39578.9621875,2008-05-10,23:05:33
39.975265,116.3305599,0,0,39578.9622106481,2008-05-10,23:05:35
39.9753033,116.3305833,0,0,39578.9622337963,2008-05-10,23:05:37
39.9753149,116.3306199,0,0,39578.9622569444,2008-05-10,23:05:39
39.9753266,116.3306516,0,0,39578.9622800926,2008-05-10,23:05:41
39.9753266,116.3306849,0,0,39578.9623032407,2008-05-10,23:05:43
39.9753133,116.3307233,0,0,39578.9623263889,2008-05-10,23:05:45
39.97532,116.3307633,0,0,39578.962349537,2008-05-10,23:05:47
39.9753566,116.3308033,0,0,39578.9623726852,2008-05-10,23:05:49
39.97535,116.3308249,0,0,39578.9623958333,2008-05-10,23:05:51
39.9753549,116.3308566,0,0,39578.9624189815,2008-05-10,23:05:53
39.9753699,116.3308866,0,0,39578.9624421296,2008-05-10,23:05:55
39.9753983,116.3309216,0,0,39578.9624652778,2008-05-10,23:05:57
39.97543,116.3309516,0,0,39578.9624884259,2008-05-10,23:05:59
39.9754683,116.3309599,0,0,39578.9625115741,2008-05-10,23:06:01
39.9755099,116.3309583,0,0,39578.9625347222,2008-05-10,23:06:03
39.9755533,116.3309533,0,0,39578.9625578704,2008-05-10,23:06:05
39.9755916,116.3309416,0,0,39578.9625810185,2008-05-10,23:06:07
39.975625,116.3309333,0,0,39578.9626041667,2008-05-10,23:06:09
39.9756349,116.3309299,0,0,39578.9626273148,2008-05-10,23:06:11
39.9756533,116.3309283,0,0,39578.962650463,2008-05-10,23:06:13
39.9756766,116.3309283,0,0,39578.9626736111,2008-05-10,23:06:15
39.9756883,116.3309283,0,0,39578.9626967593,2008-05-10,23:06:17
39.9756966,116.3309583,0,0,39578.9627893518,2008-05-10,23:06:25
