# Supplementary material for: Research on differential privacy protection method based on user tendency
Source: PLoS One. 2023 Oct 26;18(10):e0288823. doi: 10.1371/journal.pone.0288823 (PMC10602288; doi:10.1371/journal.pone.0288823)
Supplement: S4 Data — (ZIP) [file pone.0288823.s004.zip › Data 5-4/112/Trajectory/20080511183630.plt]

Geolife trajectory
WGS 84
Altitude is in Feet
Reserved 3
0,2,255,My Track,0,0,2,8421376
0
39.9560366,116.3752949,0,0,39579.7753472222,2008-05-11,18:36:30
39.9559049,116.3755349,0,0,39579.7753587963,2008-05-11,18:36:31
39.9549499,116.3773033,0,0,39579.7754398148,2008-05-11,18:36:38
39.9537183,116.3797383,0,0,39579.7755671296,2008-05-11,18:36:49
39.9521416,116.3826049,0,0,39579.7757060185,2008-05-11,18:37:01
39.9514116,116.3839266,0,0,39579.7757638889,2008-05-11,18:37:06
39.9506083,116.3853699,0,0,39579.7758217593,2008-05-11,18:37:11
39.949745,116.3869149,0,0,39579.7758796296,2008-05-11,18:37:16
39.9488549,116.3884699,0,0,39579.7759375,2008-05-11,18:37:21
39.9800683,116.3284416,0,0,39579.8060300926,2008-05-11,19:20:41
39.9800516,116.3284433,0,0,39579.8060532407,2008-05-11,19:20:43
39.9800349,116.3284516,0,0,39579.8060763889,2008-05-11,19:20:45
39.98004,116.328335,0,0,39579.806099537,2008-05-11,19:20:47
39.9799983,116.32834,0,0,39579.8061574074,2008-05-11,19:20:52
39.9799616,116.3282949,0,0,39579.8061805556,2008-05-11,19:20:54
39.9799433,116.3282899,0,0,39579.8062037037,2008-05-11,19:20:56
39.9799316,116.3283099,0,0,39579.8062268518,2008-05-11,19:20:58
39.9799216,116.3283433,0,0,39579.80625,2008-05-11,19:21:00
39.9799016,116.3283616,0,0,39579.8062731481,2008-05-11,19:21:02
39.97989,116.3283616,0,0,39579.8062962963,2008-05-11,19:21:04
39.9798516,116.328335,0,0,39579.8063194444,2008-05-11,19:21:06
39.97968,116.328355,0,0,39579.8065393518,2008-05-11,19:21:25
39.97965,116.3284099,0,0,39579.8065625,2008-05-11,19:21:27
39.9796216,116.3284233,0,0,39579.8065856481,2008-05-11,19:21:29
39.9796016,116.3284349,0,0,39579.8066087963,2008-05-11,19:21:31
39.9795883,116.3284499,0,0,39579.8066319444,2008-05-11,19:21:33
39.97959,116.3284633,0,0,39579.8066550926,2008-05-11,19:21:35
39.97959,116.3284699,0,0,39579.8066782407,2008-05-11,19:21:37
39.9795549,116.3284799,0,0,39579.8067361111,2008-05-11,19:21:42
39.9795416,116.328495,0,0,39579.8067592593,2008-05-11,19:21:44
39.9794733,116.3284483,0,0,39579.8067824074,2008-05-11,19:21:46
39.9794433,116.3284433,0,0,39579.8068055556,2008-05-11,19:21:48
39.9794166,116.3284499,0,0,39579.8068287037,2008-05-11,19:21:50
39.9793899,116.3284466,0,0,39579.8068518518,2008-05-11,19:21:52
39.9793716,116.3284433,0,0,39579.806875,2008-05-11,19:21:54
39.9789833,116.3286716,0,0,39579.8073148148,2008-05-11,19:22:32
39.9789483,116.3286683,0,0,39579.807337963,2008-05-11,19:22:34
39.97895,116.3287149,0,0,39579.8073611111,2008-05-11,19:22:36
39.9789316,116.3287283,0,0,39579.8073842593,2008-05-11,19:22:38
39.978905,116.3287299,0,0,39579.8074074074,2008-05-11,19:22:40
39.9788666,116.3286833,0,0,39579.8074305556,2008-05-11,19:22:42
39.9788283,116.3286816,0,0,39579.8074537037,2008-05-11,19:22:44
39.9788016,116.3287216,0,0,39579.8074768518,2008-05-11,19:22:46
39.9788016,116.3287833,0,0,39579.8075,2008-05-11,19:22:48
39.9787816,116.3287999,0,0,39579.8075231481,2008-05-11,19:22:50
39.9787699,116.3288083,0,0,39579.8075462963,2008-05-11,19:22:52
39.9787316,116.3288483,0,0,39579.8075694444,2008-05-11,19:22:54
39.9787016,116.328895,0,0,39579.8075925926,2008-05-11,19:22:56
39.9786766,116.3289066,0,0,39579.8076157407,2008-05-11,19:22:58
39.9786416,116.3289249,0,0,39579.8076388889,2008-05-11,19:23:00
39.9786116,116.3289283,0,0,39579.807662037,2008-05-11,19:23:02
39.9785916,116.3289483,0,0,39579.8076851852,2008-05-11,19:23:04
39.9785833,116.3289783,0,0,39579.8077083333,2008-05-11,19:23:06
39.9785666,116.3289749,0,0,39579.8077662037,2008-05-11,19:23:11
39.9785466,116.3289749,0,0,39579.8077893518,2008-05-11,19:23:13
39.9785266,116.3289199,0,0,39579.8078125,2008-05-11,19:23:15
39.9785,116.3289049,0,0,39579.8078356481,2008-05-11,19:23:17
39.9784866,116.32895,0,0,39579.8078587963,2008-05-11,19:23:19
39.9784716,116.3288833,0,0,39579.8078819444,2008-05-11,19:23:21
39.978475,116.3288149,0,0,39579.8079050926,2008-05-11,19:23:23
39.97843,116.3287799,0,0,39579.8079282407,2008-05-11,19:23:25
39.9783966,116.3287533,0,0,39579.8079513889,2008-05-11,19:23:27
39.9783733,116.3287449,0,0,39579.807974537,2008-05-11,19:23:29
39.9783533,116.3287533,0,0,39579.8079976852,2008-05-11,19:23:31
39.9783549,116.3287566,0,0,39579.8080208333,2008-05-11,19:23:33
39.9783283,116.3287516,0,0,39579.8080787037,2008-05-11,19:23:38
39.9782983,116.3287566,0,0,39579.8081018519,2008-05-11,19:23:40
39.9782566,116.3287249,0,0,39579.808125,2008-05-11,19:23:42
39.9782566,116.3287499,0,0,39579.8081481481,2008-05-11,19:23:44
39.978235,116.3287683,0,0,39579.8081712963,2008-05-11,19:23:46
39.9781883,116.3287416,0,0,39579.8081944444,2008-05-11,19:23:48
39.9781599,116.3287583,0,0,39579.8082175926,2008-05-11,19:23:50
39.9781416,116.32879,0,0,39579.8082407407,2008-05-11,19:23:52
39.9781283,116.3288183,0,0,39579.8082638889,2008-05-11,19:23:54
39.9780899,116.3288083,0,0,39579.808287037,2008-05-11,19:23:56
39.9780599,116.3287983,0,0,39579.8083101852,2008-05-11,19:23:58
39.97801,116.3287916,0,0,39579.8083680556,2008-05-11,19:24:03
39.9780049,116.3287916,0,0,39579.8083912037,2008-05-11,19:24:05
39.9779816,116.3288016,0,0,39579.8084143519,2008-05-11,19:24:07
39.9779566,116.3288133,0,0,39579.8084375,2008-05-11,19:24:09
39.9779416,116.3288299,0,0,39579.8084606482,2008-05-11,19:24:11
39.9778799,116.3287883,0,0,39579.8084837963,2008-05-11,19:24:13
39.97787,116.3288133,0,0,39579.8085069444,2008-05-11,19:24:15
39.9778483,116.3287949,0,0,39579.8085300926,2008-05-11,19:24:17
39.9778049,116.3288016,0,0,39579.808587963,2008-05-11,19:24:22
39.9777949,116.3288383,0,0,39579.8086111111,2008-05-11,19:24:24
39.9777716,116.3287999,0,0,39579.8086342593,2008-05-11,19:24:26
39.9777433,116.3287849,0,0,39579.8086574074,2008-05-11,19:24:28
39.9776916,116.3287916,0,0,39579.8086805556,2008-05-11,19:24:30
39.9776666,116.3288416,0,0,39579.8087037037,2008-05-11,19:24:32
39.9776499,116.3289033,0,0,39579.8087268519,2008-05-11,19:24:34
39.9776283,116.3289533,0,0,39579.80875,2008-05-11,19:24:36
39.9776183,116.3289333,0,0,39579.8087731482,2008-05-11,19:24:38
39.9776233,116.32886,0,0,39579.8088310185,2008-05-11,19:24:43
39.9776349,116.3287433,0,0,39579.8088888889,2008-05-11,19:24:48
39.977645,116.3288166,0,0,39579.808912037,2008-05-11,19:24:50
39.9776916,116.32895,0,0,39579.8089351852,2008-05-11,19:24:52
39.9777133,116.3290016,0,0,39579.8089583333,2008-05-11,19:24:54
39.9777166,116.3290433,0,0,39579.8089814815,2008-05-11,19:24:56
39.9777183,116.3290483,0,0,39579.8090046296,2008-05-11,19:24:58
39.9776983,116.3290049,0,0,39579.8090277778,2008-05-11,19:25:00
39.9777049,116.3289533,0,0,39579.8090856481,2008-05-11,19:25:05
39.9770383,116.3284883,0,0,39579.809375,2008-05-11,19:25:30
39.9770333,116.3285516,0,0,39579.8093981481,2008-05-11,19:25:32
39.9770666,116.3289599,0,0,39579.8094212963,2008-05-11,19:25:34
39.9770516,116.3289933,0,0,39579.8094444444,2008-05-11,19:25:36
39.9770383,116.3290516,0,0,39579.8094675926,2008-05-11,19:25:38
39.9770383,116.3291083,0,0,39579.8094907407,2008-05-11,19:25:40
39.97704,116.32916,0,0,39579.8095138889,2008-05-11,19:25:42
39.9770416,116.32921,0,0,39579.809537037,2008-05-11,19:25:44
39.9770716,116.3292516,0,0,39579.8095601852,2008-05-11,19:25:46
39.97711,116.3292966,0,0,39579.8095833333,2008-05-11,19:25:48
39.9770883,116.3292749,0,0,39579.8096064815,2008-05-11,19:25:50
39.9770649,116.3293233,0,0,39579.8096643519,2008-05-11,19:25:55
39.9770583,116.3293633,0,0,39579.8096875,2008-05-11,19:25:57
39.9770983,116.3294249,0,0,39579.8097453704,2008-05-11,19:26:02
39.9770766,116.32954,0,0,39579.8097685185,2008-05-11,19:26:04
39.9771216,116.3295549,0,0,39579.8097916667,2008-05-11,19:26:06
39.97718,116.3295566,0,0,39579.8098148148,2008-05-11,19:26:08
39.97724,116.3295583,0,0,39579.809837963,2008-05-11,19:26:10
39.9772283,116.3296249,0,0,39579.8098611111,2008-05-11,19:26:12
39.9772466,116.3295966,0,0,39579.8098842593,2008-05-11,19:26:14
39.9772233,116.3296333,0,0,39579.8099074074,2008-05-11,19:26:16
39.9772349,116.3296416,0,0,39579.8099305556,2008-05-11,19:26:18
39.9772616,116.3296466,0,0,39579.8099537037,2008-05-11,19:26:20
39.9772533,116.3296783,0,0,39579.8099768519,2008-05-11,19:26:22
39.9772133,116.3297316,0,0,39579.81,2008-05-11,19:26:24
39.9771649,116.3298466,0,0,39579.8100231481,2008-05-11,19:26:26
39.977155,116.3298799,0,0,39579.8100462963,2008-05-11,19:26:28
39.9771599,116.3299216,0,0,39579.8100694444,2008-05-11,19:26:30
39.9771633,116.3299633,0,0,39579.8100925926,2008-05-11,19:26:32
39.9771916,116.3299616,0,0,39579.8101157407,2008-05-11,19:26:34
39.9772666,116.329875,0,0,39579.8101388889,2008-05-11,19:26:36
39.97741,116.3297649,0,0,39579.810162037,2008-05-11,19:26:38
39.9774699,116.3297083,0,0,39579.8101851852,2008-05-11,19:26:40
39.9774766,116.3297133,0,0,39579.8102083333,2008-05-11,19:26:42
39.9774916,116.329715,0,0,39579.8102662037,2008-05-11,19:26:47
39.977505,116.3297449,0,0,39579.8103240741,2008-05-11,19:26:52
39.9775966,116.3296499,0,0,39579.8103819444,2008-05-11,19:26:57
39.97763,116.3296066,0,0,39579.8104050926,2008-05-11,19:26:59
39.9776416,116.3295999,0,0,39579.8104282407,2008-05-11,19:27:01
39.9776733,116.3295766,0,0,39579.8104513889,2008-05-11,19:27:03
39.9776583,116.3295799,0,0,39579.810474537,2008-05-11,19:27:05
39.9775949,116.3295233,0,0,39579.8105324074,2008-05-11,19:27:10
39.9775949,116.3294533,0,0,39579.8105902778,2008-05-11,19:27:15
39.9775466,116.3294683,0,0,39579.8106134259,2008-05-11,19:27:17
39.9775183,116.3295166,0,0,39579.8106365741,2008-05-11,19:27:19
39.9771783,116.3299883,0,0,39579.8106712963,2008-05-11,19:27:22
39.9770949,116.3299966,0,0,39579.8106944444,2008-05-11,19:27:24
39.9769466,116.3303066,0,0,39579.8107175926,2008-05-11,19:27:26
39.9768766,116.3303633,0,0,39579.8107407407,2008-05-11,19:27:28
39.9767633,116.3302466,0,0,39579.8107638889,2008-05-11,19:27:30
39.9766566,116.3301583,0,0,39579.810787037,2008-05-11,19:27:32
39.9765599,116.3300166,0,0,39579.8108101852,2008-05-11,19:27:34
39.9764899,116.3299633,0,0,39579.8108333333,2008-05-11,19:27:36
39.9764416,116.3299416,0,0,39579.8108564815,2008-05-11,19:27:38
39.9764,116.3299016,0,0,39579.8108796296,2008-05-11,19:27:40
39.9763616,116.3298816,0,0,39579.8109027778,2008-05-11,19:27:42
39.9763666,116.3299066,0,0,39579.8109259259,2008-05-11,19:27:44
39.9763916,116.3299916,0,0,39579.8109490741,2008-05-11,19:27:46
39.976395,116.3300533,0,0,39579.8109722222,2008-05-11,19:27:48
39.9763916,116.3300783,0,0,39579.8109953704,2008-05-11,19:27:50
39.9763816,116.3301366,0,0,39579.8110185185,2008-05-11,19:27:52
39.9764,116.3301949,0,0,39579.8110416667,2008-05-11,19:27:54
39.9763916,116.3302466,0,0,39579.8110648148,2008-05-11,19:27:56
39.9764266,116.3303433,0,0,39579.811087963,2008-05-11,19:27:58
39.9764749,116.3303766,0,0,39579.8111111111,2008-05-11,19:28:00
39.9764916,116.3303683,0,0,39579.8111342593,2008-05-11,19:28:02
39.9765166,116.3303883,0,0,39579.8111574074,2008-05-11,19:28:04
39.9765383,116.3304283,0,0,39579.8111805556,2008-05-11,19:28:06
39.9766066,116.3304133,0,0,39579.8112037037,2008-05-11,19:28:08
39.9766633,116.3303699,0,0,39579.8112268519,2008-05-11,19:28:10
39.9767066,116.3303683,0,0,39579.8112847222,2008-05-11,19:28:15
39.9767066,116.3303683,0,0,39579.8113194444,2008-05-11,19:28:18
39.9767133,116.3303766,0,0,39579.8113425926,2008-05-11,19:28:20
39.9767299,116.3303433,0,0,39579.8113657407,2008-05-11,19:28:22
39.9767249,116.3303383,0,0,39579.8113888889,2008-05-11,19:28:24
39.9766866,116.3303383,0,0,39579.811412037,2008-05-11,19:28:26
39.9766449,116.3302483,0,0,39579.8114351852,2008-05-11,19:28:28
39.9766216,116.3300966,0,0,39579.8114583333,2008-05-11,19:28:30
39.9765833,116.3299999,0,0,39579.8114814815,2008-05-11,19:28:32
39.9765149,116.3299683,0,0,39579.8115046296,2008-05-11,19:28:34
39.97633,116.3298416,0,0,39579.8115509259,2008-05-11,19:28:38
