# Supplementary material for: Research on differential privacy protection method based on user tendency
Source: PLoS One. 2023 Oct 26;18(10):e0288823. doi: 10.1371/journal.pone.0288823 (PMC10602288; doi:10.1371/journal.pone.0288823)
Supplement: S4 Data — (ZIP) [file pone.0288823.s004.zip › Data 5-4/112/Trajectory/20080512014401.plt]

Geolife trajectory
WGS 84
Altitude is in Feet
Reserved 3
0,2,255,My Track,0,0,2,8421376
0
39.9756783,116.3306799,0,0,39580.0722337963,2008-05-12,01:44:01
39.9756783,116.3306799,0,0,39580.0722453704,2008-05-12,01:44:02
39.9756783,116.3306799,0,0,39580.0723032407,2008-05-12,01:44:07
39.9756783,116.3306799,0,0,39580.0723611111,2008-05-12,01:44:12
39.9756783,116.3306799,0,0,39580.0723958333,2008-05-12,01:44:15
39.9756783,116.3306799,0,0,39580.0724189815,2008-05-12,01:44:17
39.9756816,116.3306616,0,0,39580.0724768518,2008-05-12,01:44:22
39.9757183,116.3305933,0,0,39580.0725,2008-05-12,01:44:24
39.9757566,116.3305116,0,0,39580.0725231481,2008-05-12,01:44:26
39.9758183,116.3304099,0,0,39580.0725462963,2008-05-12,01:44:28
39.9757983,116.3303283,0,0,39580.0725694444,2008-05-12,01:44:30
39.9757316,116.3302733,0,0,39580.0725925926,2008-05-12,01:44:32
39.9756416,116.3302516,0,0,39580.0726157407,2008-05-12,01:44:34
39.9755583,116.3302616,0,0,39580.0726388889,2008-05-12,01:44:36
39.9754966,116.3302816,0,0,39580.072662037,2008-05-12,01:44:38
39.9754399,116.33031,0,0,39580.0726851852,2008-05-12,01:44:40
39.9753933,116.330325,0,0,39580.0727083333,2008-05-12,01:44:42
39.97535,116.3303183,0,0,39580.0727314815,2008-05-12,01:44:44
39.9753433,116.3302833,0,0,39580.0727546296,2008-05-12,01:44:46
39.9753833,116.3302183,0,0,39580.0727777778,2008-05-12,01:44:48
39.9754183,116.3301666,0,0,39580.0728009259,2008-05-12,01:44:50
39.9754683,116.3301083,0,0,39580.0728240741,2008-05-12,01:44:52
39.9755116,116.3300416,0,0,39580.0728472222,2008-05-12,01:44:54
39.9755366,116.3299733,0,0,39580.0728703704,2008-05-12,01:44:56
39.975545,116.3299349,0,0,39580.0728935185,2008-05-12,01:44:58
39.9755283,116.3298633,0,0,39580.0729166667,2008-05-12,01:45:00
39.9755266,116.3298099,0,0,39580.0729398148,2008-05-12,01:45:02
39.97554,116.3297333,0,0,39580.072962963,2008-05-12,01:45:04
39.97546,116.32961,0,0,39580.0729861111,2008-05-12,01:45:06
39.9754333,116.3295283,0,0,39580.0730092593,2008-05-12,01:45:08
39.9753966,116.3294633,0,0,39580.0730324074,2008-05-12,01:45:10
39.9753716,116.3294099,0,0,39580.0730555556,2008-05-12,01:45:12
39.97536,116.3293833,0,0,39580.0730787037,2008-05-12,01:45:14
39.9753699,116.3293233,0,0,39580.0731018518,2008-05-12,01:45:16
39.9753399,116.3292566,0,0,39580.073125,2008-05-12,01:45:18
39.9752583,116.3291766,0,0,39580.0731481481,2008-05-12,01:45:20
39.9751666,116.3290999,0,0,39580.0731712963,2008-05-12,01:45:22
39.97512,116.3290683,0,0,39580.0731944444,2008-05-12,01:45:24
39.9750783,116.3290266,0,0,39580.0732175926,2008-05-12,01:45:26
39.9750616,116.3289833,0,0,39580.0732407407,2008-05-12,01:45:28
39.975065,116.3289533,0,0,39580.0732638889,2008-05-12,01:45:30
39.975065,116.32893,0,0,39580.073287037,2008-05-12,01:45:32
39.97505,116.3289199,0,0,39580.0733101852,2008-05-12,01:45:34
39.975065,116.3288433,0,0,39580.0733680556,2008-05-12,01:45:39
39.9751116,116.3288066,0,0,39580.0733912037,2008-05-12,01:45:41
39.9751866,116.3287583,0,0,39580.0734143518,2008-05-12,01:45:43
39.97521,116.32874,0,0,39580.0734375,2008-05-12,01:45:45
39.9751983,116.3286949,0,0,39580.0734606481,2008-05-12,01:45:47
39.9751783,116.3286633,0,0,39580.0734837963,2008-05-12,01:45:49
39.9751883,116.3286299,0,0,39580.0735069444,2008-05-12,01:45:51
39.9751666,116.3285949,0,0,39580.0735300926,2008-05-12,01:45:53
39.9752283,116.3285416,0,0,39580.0735532407,2008-05-12,01:45:55
39.9752566,116.3285249,0,0,39580.0735763889,2008-05-12,01:45:57
39.9752516,116.3284883,0,0,39580.073599537,2008-05-12,01:45:59
39.9752016,116.3284666,0,0,39580.0736226852,2008-05-12,01:46:01
39.9751366,116.3283816,0,0,39580.0736805556,2008-05-12,01:46:06
39.9751133,116.3283266,0,0,39580.0737037037,2008-05-12,01:46:08
39.9751233,116.32827,0,0,39580.0737268519,2008-05-12,01:46:10
39.9751299,116.3282083,0,0,39580.07375,2008-05-12,01:46:12
39.9751283,116.328125,0,0,39580.0737731481,2008-05-12,01:46:14
39.97514,116.3279733,0,0,39580.0738310185,2008-05-12,01:46:19
39.9751283,116.327955,0,0,39580.0738541667,2008-05-12,01:46:21
39.9750966,116.3279316,0,0,39580.0738773148,2008-05-12,01:46:23
39.9750483,116.3279099,0,0,39580.073900463,2008-05-12,01:46:25
39.9750216,116.3278683,0,0,39580.0739236111,2008-05-12,01:46:27
39.9750199,116.32783,0,0,39580.0739467593,2008-05-12,01:46:29
39.9749816,116.3277216,0,0,39580.0739699074,2008-05-12,01:46:31
39.9749649,116.3276533,0,0,39580.0739930556,2008-05-12,01:46:33
39.9749266,116.3275533,0,0,39580.0740162037,2008-05-12,01:46:35
39.974885,116.3274333,0,0,39580.0740393519,2008-05-12,01:46:37
39.9748733,116.3273699,0,0,39580.0740625,2008-05-12,01:46:39
39.974855,116.3273349,0,0,39580.0740856482,2008-05-12,01:46:41
39.9748383,116.3272933,0,0,39580.0741087963,2008-05-12,01:46:43
39.9748433,116.3272783,0,0,39580.0741319444,2008-05-12,01:46:45
39.974845,116.3272533,0,0,39580.0741550926,2008-05-12,01:46:47
39.9748266,116.3272216,0,0,39580.0741782407,2008-05-12,01:46:49
39.9748133,116.3272099,0,0,39580.0742013889,2008-05-12,01:46:51
39.9748033,116.3272266,0,0,39580.074224537,2008-05-12,01:46:53
39.9747833,116.3272233,0,0,39580.0742476852,2008-05-12,01:46:55
39.9747966,116.327235,0,0,39580.0742708333,2008-05-12,01:46:57
39.9747983,116.3272649,0,0,39580.0742939815,2008-05-12,01:46:59
39.9747816,116.3272816,0,0,39580.0743171296,2008-05-12,01:47:01
39.9747499,116.3272983,0,0,39580.0743402778,2008-05-12,01:47:03
39.9747116,116.3273166,0,0,39580.0743634259,2008-05-12,01:47:05
39.9746483,116.3273649,0,0,39580.0743865741,2008-05-12,01:47:07
39.9746216,116.3273483,0,0,39580.0744097222,2008-05-12,01:47:09
39.9745933,116.327305,0,0,39580.0744328704,2008-05-12,01:47:11
39.9745683,116.3272799,0,0,39580.0744560185,2008-05-12,01:47:13
39.9745316,116.3272616,0,0,39580.0744791667,2008-05-12,01:47:15
39.9744883,116.3272666,0,0,39580.0745023148,2008-05-12,01:47:17
39.974475,116.3272666,0,0,39580.074525463,2008-05-12,01:47:19
39.9744699,116.32727,0,0,39580.0745486111,2008-05-12,01:47:21
39.974475,116.3272633,0,0,39580.0745717593,2008-05-12,01:47:23
39.9744883,116.3272483,0,0,39580.0745949074,2008-05-12,01:47:25
39.97449,116.3272583,0,0,39580.0746180556,2008-05-12,01:47:27
39.97449,116.327275,0,0,39580.0746412037,2008-05-12,01:47:29
39.9744083,116.3272916,0,0,39580.0746643519,2008-05-12,01:47:31
39.9743783,116.3272683,0,0,39580.0746875,2008-05-12,01:47:33
39.9743883,116.32722,0,0,39580.0747106481,2008-05-12,01:47:35
39.97441,116.3272066,0,0,39580.0747337963,2008-05-12,01:47:37
39.9744466,116.3271983,0,0,39580.0747569444,2008-05-12,01:47:39
39.974495,116.3272983,0,0,39580.0748032407,2008-05-12,01:47:43
39.974475,116.3273349,0,0,39580.0748611111,2008-05-12,01:47:48
39.97445,116.32734,0,0,39580.0748842593,2008-05-12,01:47:50
39.9744266,116.3273549,0,0,39580.0749074074,2008-05-12,01:47:52
39.9744466,116.32736,0,0,39580.0749305556,2008-05-12,01:47:54
39.974465,116.3273733,0,0,39580.0749884259,2008-05-12,01:47:59
39.9744666,116.3273916,0,0,39580.0751273148,2008-05-12,01:48:11
39.9744549,116.3273716,0,0,39580.075150463,2008-05-12,01:48:13
39.9744216,116.3273666,0,0,39580.0751736111,2008-05-12,01:48:15
39.9743783,116.3273716,0,0,39580.0751967593,2008-05-12,01:48:17
39.9743583,116.3273666,0,0,39580.0752199074,2008-05-12,01:48:19
39.9743583,116.3273733,0,0,39580.0752546296,2008-05-12,01:48:22
39.9743599,116.3273699,0,0,39580.0752777778,2008-05-12,01:48:24
39.9741416,116.3273233,0,0,39580.0754166667,2008-05-12,01:48:36
39.9740733,116.3273433,0,0,39580.0754398148,2008-05-12,01:48:38
39.9740249,116.3273499,0,0,39580.075474537,2008-05-12,01:48:41
39.9739066,116.327305,0,0,39580.0755208333,2008-05-12,01:48:45
39.9731116,116.3277233,0,0,39580.075625,2008-05-12,01:48:54
39.9729883,116.3277616,0,0,39580.0756481481,2008-05-12,01:48:56
39.9729266,116.3277499,0,0,39580.0756712963,2008-05-12,01:48:58
39.9728666,116.3277216,0,0,39580.0756944444,2008-05-12,01:49:00
39.9728383,116.3276933,0,0,39580.0757175926,2008-05-12,01:49:02
39.9728049,116.32769,0,0,39580.0757407407,2008-05-12,01:49:04
39.97278,116.3276849,0,0,39580.0757638889,2008-05-12,01:49:06
39.9727466,116.3276916,0,0,39580.075787037,2008-05-12,01:49:08
39.9727083,116.3276933,0,0,39580.0758101852,2008-05-12,01:49:10
39.9726766,116.327675,0,0,39580.0758333333,2008-05-12,01:49:12
39.9726616,116.3276166,0,0,39580.0758564815,2008-05-12,01:49:14
39.9726466,116.3275816,0,0,39580.0758796296,2008-05-12,01:49:16
39.9726183,116.3275683,0,0,39580.0759027778,2008-05-12,01:49:18
39.9726,116.3275483,0,0,39580.0759259259,2008-05-12,01:49:20
39.9725933,116.3275049,0,0,39580.0759490741,2008-05-12,01:49:22
39.9725799,116.3274749,0,0,39580.0759722222,2008-05-12,01:49:24
39.97256,116.3274516,0,0,39580.0759953704,2008-05-12,01:49:26
39.9725216,116.3274783,0,0,39580.0760185185,2008-05-12,01:49:28
39.9725033,116.3274633,0,0,39580.0760416667,2008-05-12,01:49:30
39.97249,116.3274583,0,0,39580.0760648148,2008-05-12,01:49:32
39.972475,116.3274433,0,0,39580.076087963,2008-05-12,01:49:34
39.9724666,116.32743,0,0,39580.0761111111,2008-05-12,01:49:36
39.9724499,116.3273983,0,0,39580.0761342593,2008-05-12,01:49:38
39.9724099,116.3273283,0,0,39580.0761574074,2008-05-12,01:49:40
39.9724266,116.3272599,0,0,39580.0761805556,2008-05-12,01:49:42
39.972415,116.3272066,0,0,39580.0762037037,2008-05-12,01:49:44
39.9723566,116.3270966,0,0,39580.0762268519,2008-05-12,01:49:46
39.9723366,116.3270383,0,0,39580.07625,2008-05-12,01:49:48
39.9723583,116.3270066,0,0,39580.0762731481,2008-05-12,01:49:50
39.9723799,116.3269783,0,0,39580.0762962963,2008-05-12,01:49:52
39.9723883,116.3269566,0,0,39580.0763194444,2008-05-12,01:49:54
39.97239,116.3269316,0,0,39580.0763425926,2008-05-12,01:49:56
39.97239,116.3268966,0,0,39580.0763657407,2008-05-12,01:49:58
39.9723933,116.3268599,0,0,39580.0763888889,2008-05-12,01:50:00
39.9724033,116.3268366,0,0,39580.076412037,2008-05-12,01:50:02
39.9724266,116.3268166,0,0,39580.0764351852,2008-05-12,01:50:04
39.9724433,116.3267816,0,0,39580.0764583333,2008-05-12,01:50:06
39.9724499,116.32675,0,0,39580.0764814815,2008-05-12,01:50:08
39.97246,116.3267166,0,0,39580.0765046296,2008-05-12,01:50:10
39.9724733,116.3266649,0,0,39580.0765277778,2008-05-12,01:50:12
39.9724799,116.3266216,0,0,39580.0765509259,2008-05-12,01:50:14
39.9724799,116.3265849,0,0,39580.0765740741,2008-05-12,01:50:16
39.9724816,116.3265616,0,0,39580.0765972222,2008-05-12,01:50:18
39.9724799,116.3265249,0,0,39580.0766203704,2008-05-12,01:50:20
39.97249,116.3264783,0,0,39580.0766435185,2008-05-12,01:50:22
39.9724966,116.3264366,0,0,39580.0766666667,2008-05-12,01:50:24
39.9725183,116.3264116,0,0,39580.0766898148,2008-05-12,01:50:26
39.9725166,116.3263866,0,0,39580.076712963,2008-05-12,01:50:28
39.9725083,116.3263466,0,0,39580.0767361111,2008-05-12,01:50:30
39.9725083,116.3263016,0,0,39580.0767592593,2008-05-12,01:50:32
39.9724983,116.32626,0,0,39580.0767824074,2008-05-12,01:50:34
39.9724833,116.326225,0,0,39580.0768055556,2008-05-12,01:50:36
39.9724799,116.3261616,0,0,39580.0768287037,2008-05-12,01:50:38
39.9724733,116.3261033,0,0,39580.0768518519,2008-05-12,01:50:40
39.9724833,116.3260549,0,0,39580.076875,2008-05-12,01:50:42
39.97249,116.3260199,0,0,39580.0768981481,2008-05-12,01:50:44
39.9724983,116.3259783,0,0,39580.0769212963,2008-05-12,01:50:46
39.9724516,116.3259216,0,0,39580.0769444444,2008-05-12,01:50:48
39.97243,116.3258783,0,0,39580.0769675926,2008-05-12,01:50:50
39.9724216,116.3258466,0,0,39580.0769907407,2008-05-12,01:50:52
39.97242,116.3258166,0,0,39580.0770138889,2008-05-12,01:50:54
39.9724249,116.3257866,0,0,39580.077037037,2008-05-12,01:50:56
39.9724433,116.3257383,0,0,39580.0770601852,2008-05-12,01:50:58
39.9724733,116.3256766,0,0,39580.0770833333,2008-05-12,01:51:00
39.9724733,116.3256349,0,0,39580.0771064815,2008-05-12,01:51:02
39.9724683,116.3256033,0,0,39580.0771296296,2008-05-12,01:51:04
39.972445,116.3255083,0,0,39580.0771875,2008-05-12,01:51:09
39.9724416,116.3254716,0,0,39580.0772106481,2008-05-12,01:51:11
39.9724499,116.3254466,0,0,39580.0772337963,2008-05-12,01:51:13
39.9724533,116.3252783,0,0,39580.0772916667,2008-05-12,01:51:18
39.9724666,116.3252216,0,0,39580.0773148148,2008-05-12,01:51:20
39.9724616,116.3251633,0,0,39580.077337963,2008-05-12,01:51:22
39.9724649,116.3251216,0,0,39580.0773611111,2008-05-12,01:51:24
39.9724333,116.3250883,0,0,39580.0773842593,2008-05-12,01:51:26
39.9724166,116.3250533,0,0,39580.0774074074,2008-05-12,01:51:28
39.97242,116.3249449,0,0,39580.0774652778,2008-05-12,01:51:33
39.972405,116.3249183,0,0,39580.0774884259,2008-05-12,01:51:35
39.97243,116.3248833,0,0,39580.0775115741,2008-05-12,01:51:37
39.9724216,116.324865,0,0,39580.0775347222,2008-05-12,01:51:39
39.9724016,116.3248683,0,0,39580.0775578704,2008-05-12,01:51:41
39.9724549,116.3248333,0,0,39580.0775810185,2008-05-12,01:51:43
39.9725399,116.3247366,0,0,39580.0776388889,2008-05-12,01:51:48
39.9725816,116.3247033,0,0,39580.077662037,2008-05-12,01:51:50
39.9726,116.3246733,0,0,39580.0776851852,2008-05-12,01:51:52
39.9725933,116.3246483,0,0,39580.0777083333,2008-05-12,01:51:54
39.9725899,116.3246049,0,0,39580.0777314815,2008-05-12,01:51:56
39.9725766,116.3245833,0,0,39580.0777546296,2008-05-12,01:51:58
39.9725533,116.3245366,0,0,39580.0777777778,2008-05-12,01:52:00
39.97249,116.3245199,0,0,39580.0778009259,2008-05-12,01:52:02
39.972365,116.3245266,0,0,39580.0778240741,2008-05-12,01:52:04
39.9722933,116.3245316,0,0,39580.0778472222,2008-05-12,01:52:06
39.97222,116.3245316,0,0,39580.0778703704,2008-05-12,01:52:08
39.9721733,116.324515,0,0,39580.0778935185,2008-05-12,01:52:10
39.9721333,116.3245116,0,0,39580.0779166667,2008-05-12,01:52:12
39.972065,116.3245316,0,0,39580.0779398148,2008-05-12,01:52:14
39.9720266,116.3245116,0,0,39580.077962963,2008-05-12,01:52:16
39.9720066,116.3245066,0,0,39580.0779861111,2008-05-12,01:52:18
39.9719866,116.3245099,0,0,39580.0780092593,2008-05-12,01:52:20
39.97197,116.3245366,0,0,39580.0780324074,2008-05-12,01:52:22
39.971955,116.3245383,0,0,39580.0780555556,2008-05-12,01:52:24
39.9719349,116.3245466,0,0,39580.0780787037,2008-05-12,01:52:26
39.9719116,116.3245899,0,0,39580.0781018519,2008-05-12,01:52:28
39.9718883,116.3246183,0,0,39580.078125,2008-05-12,01:52:30
39.9718783,116.3246533,0,0,39580.0781481481,2008-05-12,01:52:32
39.97183,116.3246749,0,0,39580.0781712963,2008-05-12,01:52:34
39.97179,116.3246499,0,0,39580.0781944444,2008-05-12,01:52:36
39.9717333,116.3246116,0,0,39580.0782523148,2008-05-12,01:52:41
39.9716966,116.3245966,0,0,39580.078275463,2008-05-12,01:52:43
39.9716649,116.3245799,0,0,39580.0782986111,2008-05-12,01:52:45
39.9716483,116.3246116,0,0,39580.0783217593,2008-05-12,01:52:47
39.9716733,116.3246299,0,0,39580.0783449074,2008-05-12,01:52:49
39.9717166,116.3246516,0,0,39580.0783680556,2008-05-12,01:52:51
39.9717666,116.324655,0,0,39580.0783912037,2008-05-12,01:52:53
39.9718066,116.3246983,0,0,39580.0784143518,2008-05-12,01:52:55
39.9718466,116.3247333,0,0,39580.0784375,2008-05-12,01:52:57
39.9718833,116.3247683,0,0,39580.0784606481,2008-05-12,01:52:59
39.9719016,116.3247849,0,0,39580.0785185185,2008-05-12,01:53:04
39.9719099,116.3248333,0,0,39580.0785763889,2008-05-12,01:53:09
39.9719383,116.3248783,0,0,39580.0786342593,2008-05-12,01:53:14
39.9719983,116.3249216,0,0,39580.0786921296,2008-05-12,01:53:19
39.9720433,116.3249433,0,0,39580.0787152778,2008-05-12,01:53:21
