# Supplementary material for: Research on differential privacy protection method based on user tendency
Source: PLoS One. 2023 Oct 26;18(10):e0288823. doi: 10.1371/journal.pone.0288823 (PMC10602288; doi:10.1371/journal.pone.0288823)
Supplement: S4 Data — (ZIP) [file pone.0288823.s004.zip › Data 5-4/112/Trajectory/20080512230340.plt]

Geolife trajectory
WGS 84
Altitude is in Feet
Reserved 3
0,2,255,My Track,0,0,2,8421376
0
39.9748666,116.3281666,0,0,39580.9608796296,2008-05-12,23:03:40
39.9747733,116.3281666,0,0,39580.9609375,2008-05-12,23:03:45
39.9747066,116.3282466,0,0,39580.9609606481,2008-05-12,23:03:47
39.9746816,116.3282333,0,0,39580.9609837963,2008-05-12,23:03:49
39.9746666,116.3282049,0,0,39580.9610069444,2008-05-12,23:03:51
39.9746533,116.3281733,0,0,39580.9610300926,2008-05-12,23:03:53
39.97463,116.3281316,0,0,39580.9610532407,2008-05-12,23:03:55
39.9746133,116.3281033,0,0,39580.9610763889,2008-05-12,23:03:57
39.9745783,116.3280833,0,0,39580.961099537,2008-05-12,23:03:59
39.9745616,116.3280483,0,0,39580.9611226852,2008-05-12,23:04:01
39.97456,116.3280116,0,0,39580.9611458333,2008-05-12,23:04:03
39.9745533,116.3279749,0,0,39580.9611689815,2008-05-12,23:04:05
39.97455,116.3279316,0,0,39580.9611921296,2008-05-12,23:04:07
39.9745666,116.3279149,0,0,39580.9612152778,2008-05-12,23:04:09
39.9747649,116.3278216,0,0,39580.9612731481,2008-05-12,23:04:14
39.9748749,116.3278033,0,0,39580.9612962963,2008-05-12,23:04:16
39.9749283,116.3278066,0,0,39580.9613541667,2008-05-12,23:04:21
39.9749433,116.3278249,0,0,39580.9613773148,2008-05-12,23:04:23
39.9751083,116.3278416,0,0,39580.9614351852,2008-05-12,23:04:28
39.9751233,116.32785,0,0,39580.9614930556,2008-05-12,23:04:33
39.9750616,116.3277483,0,0,39580.9615162037,2008-05-12,23:04:35
39.9750133,116.3276233,0,0,39580.9615393518,2008-05-12,23:04:37
39.9749483,116.3275966,0,0,39580.9615625,2008-05-12,23:04:39
39.9748833,116.327535,0,0,39580.9615856481,2008-05-12,23:04:41
39.9748183,116.3275133,0,0,39580.9616087963,2008-05-12,23:04:43
39.9747583,116.3275383,0,0,39580.9616319444,2008-05-12,23:04:45
39.9746966,116.3275299,0,0,39580.9616550926,2008-05-12,23:04:47
39.9746433,116.3275283,0,0,39580.9616782407,2008-05-12,23:04:49
39.9746183,116.3275033,0,0,39580.9617013889,2008-05-12,23:04:51
39.974575,116.3275216,0,0,39580.961724537,2008-05-12,23:04:53
39.9745833,116.3275333,0,0,39580.9617476852,2008-05-12,23:04:55
39.97456,116.3275633,0,0,39580.9617708333,2008-05-12,23:04:57
39.9745299,116.3275883,0,0,39580.9617939815,2008-05-12,23:04:59
39.9745116,116.3276166,0,0,39580.9618171296,2008-05-12,23:05:01
39.9744983,116.3276499,0,0,39580.9618402778,2008-05-12,23:05:03
39.9744849,116.3276699,0,0,39580.9618634259,2008-05-12,23:05:05
39.97449,116.3276733,0,0,39580.9618865741,2008-05-12,23:05:07
39.9744549,116.3276249,0,0,39580.9619097222,2008-05-12,23:05:09
39.9744449,116.3275583,0,0,39580.9619328704,2008-05-12,23:05:11
39.9744533,116.3275049,0,0,39580.9619560185,2008-05-12,23:05:13
39.97445,116.327465,0,0,39580.9619791667,2008-05-12,23:05:15
39.9745216,116.3273666,0,0,39580.9620023148,2008-05-12,23:05:17
39.97452,116.3273466,0,0,39580.962025463,2008-05-12,23:05:19
39.9745833,116.3273083,0,0,39580.9620486111,2008-05-12,23:05:21
39.9746266,116.3272983,0,0,39580.9620717593,2008-05-12,23:05:23
39.9746183,116.32731,0,0,39580.9620949074,2008-05-12,23:05:25
39.9746916,116.3272833,0,0,39580.9621527778,2008-05-12,23:05:30
39.9746783,116.32729,0,0,39580.9622106481,2008-05-12,23:05:35
39.9746499,116.3273033,0,0,39580.9622337963,2008-05-12,23:05:37
39.9746099,116.3272949,0,0,39580.9622569444,2008-05-12,23:05:39
39.9745783,116.327275,0,0,39580.9622800926,2008-05-12,23:05:41
39.9745583,116.3272516,0,0,39580.9623032407,2008-05-12,23:05:43
39.9745266,116.327255,0,0,39580.9623263889,2008-05-12,23:05:45
39.9745066,116.3272299,0,0,39580.962349537,2008-05-12,23:05:47
39.9744883,116.3271783,0,0,39580.9623726852,2008-05-12,23:05:49
39.9744699,116.3271566,0,0,39580.9623958333,2008-05-12,23:05:51
39.9744466,116.3271316,0,0,39580.9624189815,2008-05-12,23:05:53
39.9744216,116.3271449,0,0,39580.9624421296,2008-05-12,23:05:55
39.9743749,116.3271766,0,0,39580.9624652778,2008-05-12,23:05:57
39.9743266,116.3272149,0,0,39580.9624884259,2008-05-12,23:05:59
39.97427,116.3272599,0,0,39580.9625115741,2008-05-12,23:06:01
39.9742199,116.3273016,0,0,39580.9625347222,2008-05-12,23:06:03
39.97417,116.3273566,0,0,39580.9625578704,2008-05-12,23:06:05
39.97407,116.32748,0,0,39580.9625810185,2008-05-12,23:06:07
39.9739699,116.3275933,0,0,39580.9626041667,2008-05-12,23:06:09
39.9739083,116.327655,0,0,39580.9626273148,2008-05-12,23:06:11
39.9738516,116.3276999,0,0,39580.962650463,2008-05-12,23:06:13
39.9737999,116.3277433,0,0,39580.9626736111,2008-05-12,23:06:15
39.9737583,116.3277683,0,0,39580.9626967593,2008-05-12,23:06:17
39.9737249,116.3277816,0,0,39580.9627199074,2008-05-12,23:06:19
39.9736933,116.3277816,0,0,39580.9627430556,2008-05-12,23:06:21
39.9736883,116.3277616,0,0,39580.9627662037,2008-05-12,23:06:23
39.9736716,116.3277466,0,0,39580.9627893518,2008-05-12,23:06:25
39.97365,116.32776,0,0,39580.9628125,2008-05-12,23:06:27
39.9736599,116.3277416,0,0,39580.9628356481,2008-05-12,23:06:29
39.9736666,116.32771,0,0,39580.9628587963,2008-05-12,23:06:31
39.9736966,116.327605,0,0,39580.9628819444,2008-05-12,23:06:33
39.9737133,116.3275299,0,0,39580.9629050926,2008-05-12,23:06:35
39.9737433,116.3274316,0,0,39580.9629282407,2008-05-12,23:06:37
39.9737733,116.3273649,0,0,39580.9629513889,2008-05-12,23:06:39
39.9738066,116.3273183,0,0,39580.962974537,2008-05-12,23:06:41
39.9738316,116.3272883,0,0,39580.9629976852,2008-05-12,23:06:43
39.9738166,116.3272983,0,0,39580.9630208333,2008-05-12,23:06:45
39.9737599,116.3273499,0,0,39580.9630439815,2008-05-12,23:06:47
39.9737416,116.3273633,0,0,39580.9631018518,2008-05-12,23:06:52
39.9737416,116.3273633,0,0,39580.9631597222,2008-05-12,23:06:57
39.9737416,116.3273633,0,0,39580.9631944444,2008-05-12,23:07:00
39.9737399,116.3273633,0,0,39580.9632175926,2008-05-12,23:07:02
39.97372,116.3273816,0,0,39580.963275463,2008-05-12,23:07:07
39.9736849,116.3274116,0,0,39580.9632986111,2008-05-12,23:07:09
39.9736333,116.3274616,0,0,39580.9633217593,2008-05-12,23:07:11
39.9735733,116.3275083,0,0,39580.9633449074,2008-05-12,23:07:13
39.973525,116.3275449,0,0,39580.9633680556,2008-05-12,23:07:15
39.9734616,116.3275816,0,0,39580.9633912037,2008-05-12,23:07:17
39.9734199,116.3275999,0,0,39580.9634143518,2008-05-12,23:07:19
39.9733716,116.3276349,0,0,39580.9634375,2008-05-12,23:07:21
39.9733133,116.3276616,0,0,39580.9634606481,2008-05-12,23:07:23
39.9732633,116.3277016,0,0,39580.9634837963,2008-05-12,23:07:25
39.9732183,116.3277199,0,0,39580.9635069444,2008-05-12,23:07:27
39.9731716,116.3277749,0,0,39580.9635300926,2008-05-12,23:07:29
39.97312,116.3278066,0,0,39580.9635532407,2008-05-12,23:07:31
39.97308,116.3278216,0,0,39580.9635763889,2008-05-12,23:07:33
39.9730466,116.327815,0,0,39580.963599537,2008-05-12,23:07:35
39.973005,116.3277699,0,0,39580.9636226852,2008-05-12,23:07:37
39.9729783,116.3277533,0,0,39580.9636458333,2008-05-12,23:07:39
39.9729466,116.3277583,0,0,39580.9636689815,2008-05-12,23:07:41
39.9729183,116.3277766,0,0,39580.9636921296,2008-05-12,23:07:43
39.9728833,116.3277866,0,0,39580.9637152778,2008-05-12,23:07:45
39.9728616,116.3277733,0,0,39580.9637384259,2008-05-12,23:07:47
39.9728066,116.3276616,0,0,39580.9637615741,2008-05-12,23:07:49
39.9727649,116.3275799,0,0,39580.9637847222,2008-05-12,23:07:51
39.9727383,116.3274866,0,0,39580.9638078704,2008-05-12,23:07:53
39.9727283,116.3273933,0,0,39580.9638310185,2008-05-12,23:07:55
39.9727166,116.3273166,0,0,39580.9638541667,2008-05-12,23:07:57
39.9727183,116.3272433,0,0,39580.9638773148,2008-05-12,23:07:59
39.9727066,116.3271866,0,0,39580.963900463,2008-05-12,23:08:01
39.9725799,116.3272533,0,0,39580.9639236111,2008-05-12,23:08:03
39.97257,116.3272649,0,0,39580.9639467593,2008-05-12,23:08:05
39.9726066,116.3273016,0,0,39580.9640046296,2008-05-12,23:08:10
39.9726483,116.3273016,0,0,39580.9640625,2008-05-12,23:08:15
39.9726483,116.3272983,0,0,39580.9641203704,2008-05-12,23:08:20
39.9726483,116.3272983,0,0,39580.9641782407,2008-05-12,23:08:25
39.9726483,116.3272983,0,0,39580.9642361111,2008-05-12,23:08:30
39.9726499,116.3272999,0,0,39580.9642939815,2008-05-12,23:08:35
39.9726499,116.3272999,0,0,39580.9643518519,2008-05-12,23:08:40
39.9726499,116.3272999,0,0,39580.9644097222,2008-05-12,23:08:45
39.9726516,116.3272983,0,0,39580.9644675926,2008-05-12,23:08:50
39.9726516,116.3272983,0,0,39580.9645023148,2008-05-12,23:08:53
39.972655,116.3272983,0,0,39580.964525463,2008-05-12,23:08:55
39.9726416,116.3272849,0,0,39580.9645833333,2008-05-12,23:09:00
39.9726199,116.3272566,0,0,39580.9646064815,2008-05-12,23:09:02
39.9726033,116.3272216,0,0,39580.9646296296,2008-05-12,23:09:04
39.9725783,116.3271983,0,0,39580.9646527778,2008-05-12,23:09:06
39.9725649,116.3271666,0,0,39580.9646759259,2008-05-12,23:09:08
39.9725433,116.3271616,0,0,39580.9646990741,2008-05-12,23:09:10
39.9725283,116.3271516,0,0,39580.9647569444,2008-05-12,23:09:15
39.9725283,116.3271516,0,0,39580.9648148148,2008-05-12,23:09:20
39.9725283,116.3271516,0,0,39580.964849537,2008-05-12,23:09:23
39.9725283,116.3271583,0,0,39580.9648726852,2008-05-12,23:09:25
39.9724833,116.3271783,0,0,39580.9649305556,2008-05-12,23:09:30
39.9724499,116.3271966,0,0,39580.9649537037,2008-05-12,23:09:32
39.9724116,116.3272016,0,0,39580.9649768519,2008-05-12,23:09:34
39.9723983,116.3272083,0,0,39580.965,2008-05-12,23:09:36
39.9724116,116.3271899,0,0,39580.9650231482,2008-05-12,23:09:38
39.9723849,116.3271816,0,0,39580.9650462963,2008-05-12,23:09:40
39.972415,116.3271233,0,0,39580.9650694444,2008-05-12,23:09:42
39.9724466,116.3270783,0,0,39580.9650925926,2008-05-12,23:09:44
39.9724666,116.3270533,0,0,39580.9651157407,2008-05-12,23:09:46
39.9724666,116.3270316,0,0,39580.9651388889,2008-05-12,23:09:48
39.9724666,116.3270033,0,0,39580.965162037,2008-05-12,23:09:50
39.9724566,116.3269916,0,0,39580.9651851852,2008-05-12,23:09:52
39.9724516,116.3269833,0,0,39580.9652083333,2008-05-12,23:09:54
39.9724316,116.3269899,0,0,39580.9652314815,2008-05-12,23:09:56
39.9723316,116.3270049,0,0,39580.9652893519,2008-05-12,23:10:01
39.9723016,116.3269916,0,0,39580.9653125,2008-05-12,23:10:03
39.9722616,116.3269816,0,0,39580.9653356481,2008-05-12,23:10:05
39.9722299,116.32696,0,0,39580.9653587963,2008-05-12,23:10:07
39.9721966,116.3269483,0,0,39580.9653819444,2008-05-12,23:10:09
39.9721783,116.3269283,0,0,39580.9654050926,2008-05-12,23:10:11
39.9721533,116.3269199,0,0,39580.9654282407,2008-05-12,23:10:13
39.9721316,116.3269083,0,0,39580.9654513889,2008-05-12,23:10:15
39.9721299,116.32689,0,0,39580.965474537,2008-05-12,23:10:17
39.9721299,116.3268799,0,0,39580.9654976852,2008-05-12,23:10:19
39.9721299,116.3268633,0,0,39580.9655208333,2008-05-12,23:10:21
39.9721366,116.3268499,0,0,39580.9655439815,2008-05-12,23:10:23
39.9721749,116.32682,0,0,39580.9655671296,2008-05-12,23:10:25
39.972205,116.3267733,0,0,39580.9655902778,2008-05-12,23:10:27
39.9722216,116.3267316,0,0,39580.9656134259,2008-05-12,23:10:29
39.9722283,116.3266849,0,0,39580.9656365741,2008-05-12,23:10:31
39.9722399,116.3266499,0,0,39580.9656597222,2008-05-12,23:10:33
39.9722316,116.326625,0,0,39580.9656828704,2008-05-12,23:10:35
39.9722149,116.3266033,0,0,39580.9657060185,2008-05-12,23:10:37
39.9722066,116.326575,0,0,39580.9657291667,2008-05-12,23:10:39
39.9722066,116.3265266,0,0,39580.9657523148,2008-05-12,23:10:41
39.972225,116.3264866,0,0,39580.965775463,2008-05-12,23:10:43
39.9722516,116.3264483,0,0,39580.9657986111,2008-05-12,23:10:45
39.9722766,116.3264133,0,0,39580.9658217593,2008-05-12,23:10:47
39.9723399,116.3263549,0,0,39580.9658449074,2008-05-12,23:10:49
39.9723699,116.3262916,0,0,39580.9658680556,2008-05-12,23:10:51
39.9723916,116.3262349,0,0,39580.9658912037,2008-05-12,23:10:53
39.9724083,116.32619,0,0,39580.9659143519,2008-05-12,23:10:55
39.97242,116.3261666,0,0,39580.9659375,2008-05-12,23:10:57
39.972435,116.32614,0,0,39580.9659606481,2008-05-12,23:10:59
39.9724116,116.3261033,0,0,39580.9659837963,2008-05-12,23:11:01
39.9724066,116.3260766,0,0,39580.9660069444,2008-05-12,23:11:03
39.9723699,116.3260466,0,0,39580.9660300926,2008-05-12,23:11:05
39.9723149,116.3260183,0,0,39580.9660532407,2008-05-12,23:11:07
39.972265,116.3260016,0,0,39580.9660763889,2008-05-12,23:11:09
39.9722149,116.3259966,0,0,39580.966099537,2008-05-12,23:11:11
39.9722016,116.3259666,0,0,39580.9661226852,2008-05-12,23:11:13
39.9721933,116.3259349,0,0,39580.9661458333,2008-05-12,23:11:15
39.9721883,116.3259133,0,0,39580.9661689815,2008-05-12,23:11:17
39.9721916,116.3258666,0,0,39580.9661921296,2008-05-12,23:11:19
39.9721916,116.3258366,0,0,39580.9662152778,2008-05-12,23:11:21
39.9722016,116.3258033,0,0,39580.9662384259,2008-05-12,23:11:23
39.9721999,116.3257766,0,0,39580.9662615741,2008-05-12,23:11:25
39.9722216,116.325685,0,0,39580.9663194444,2008-05-12,23:11:30
39.9722483,116.3256116,0,0,39580.9663425926,2008-05-12,23:11:32
39.9722683,116.3255516,0,0,39580.9663657407,2008-05-12,23:11:34
39.9722783,116.3254866,0,0,39580.9663888889,2008-05-12,23:11:36
39.9722816,116.3254433,0,0,39580.966412037,2008-05-12,23:11:38
39.9722849,116.3253866,0,0,39580.9664351852,2008-05-12,23:11:40
39.97229,116.3253333,0,0,39580.9664583333,2008-05-12,23:11:42
39.9722966,116.3253049,0,0,39580.9664814815,2008-05-12,23:11:44
39.9723266,116.3252566,0,0,39580.9665046296,2008-05-12,23:11:46
39.97235,116.3252199,0,0,39580.9665277778,2008-05-12,23:11:48
39.9723549,116.3251866,0,0,39580.9665509259,2008-05-12,23:11:50
39.9723716,116.3251566,0,0,39580.9665740741,2008-05-12,23:11:52
39.97239,116.32514,0,0,39580.9665972222,2008-05-12,23:11:54
39.9723983,116.3251283,0,0,39580.9666203704,2008-05-12,23:11:56
39.9723849,116.3251033,0,0,39580.9666435185,2008-05-12,23:11:58
39.972365,116.3250783,0,0,39580.9666666667,2008-05-12,23:12:00
39.972365,116.3250466,0,0,39580.9666898148,2008-05-12,23:12:02
39.9723283,116.3250233,0,0,39580.966712963,2008-05-12,23:12:04
39.9723016,116.325,0,0,39580.9667361111,2008-05-12,23:12:06
39.9722999,116.3249799,0,0,39580.9667592593,2008-05-12,23:12:08
39.9722849,116.3249633,0,0,39580.9667824074,2008-05-12,23:12:10
39.9722733,116.3249516,0,0,39580.9668055556,2008-05-12,23:12:12
39.9722783,116.3249333,0,0,39580.9668287037,2008-05-12,23:12:14
39.9722883,116.3249233,0,0,39580.9668518519,2008-05-12,23:12:16
39.9722516,116.3249383,0,0,39580.9669097222,2008-05-12,23:12:21
39.9721916,116.3249733,0,0,39580.9669791667,2008-05-12,23:12:27
39.9721616,116.3249633,0,0,39580.9670023148,2008-05-12,23:12:29
39.9721883,116.3249183,0,0,39580.967025463,2008-05-12,23:12:31
39.97218,116.3249049,0,0,39580.9670833333,2008-05-12,23:12:36
39.9721516,116.3248599,0,0,39580.9671412037,2008-05-12,23:12:41
39.9721699,116.3248216,0,0,39580.9671643519,2008-05-12,23:12:43
39.9721833,116.3247899,0,0,39580.9671875,2008-05-12,23:12:45
39.9721699,116.3247616,0,0,39580.9672106481,2008-05-12,23:12:47
39.9722033,116.3247216,0,0,39580.9672337963,2008-05-12,23:12:49
39.9722083,116.3246733,0,0,39580.9672569444,2008-05-12,23:12:51
39.972205,116.3246316,0,0,39580.9672800926,2008-05-12,23:12:53
39.9721616,116.3246116,0,0,39580.9673032407,2008-05-12,23:12:55
39.972135,116.3245983,0,0,39580.9673263889,2008-05-12,23:12:57
39.9721033,116.3245799,0,0,39580.967349537,2008-05-12,23:12:59
39.9720466,116.3246133,0,0,39580.9674074074,2008-05-12,23:13:04
39.9720233,116.3246366,0,0,39580.9674305556,2008-05-12,23:13:06
39.9720216,116.3246383,0,0,39580.9674537037,2008-05-12,23:13:08
39.9720116,116.3246533,0,0,39580.9674768519,2008-05-12,23:13:10
39.972015,116.3246533,0,0,39580.9675,2008-05-12,23:13:12
39.9720233,116.3246283,0,0,39580.9675231481,2008-05-12,23:13:14
39.9720283,116.3246016,0,0,39580.9675462963,2008-05-12,23:13:16
39.9720033,116.3245733,0,0,39580.9675694444,2008-05-12,23:13:18
39.9719799,116.3245466,0,0,39580.9675925926,2008-05-12,23:13:20
39.9719799,116.3245183,0,0,39580.9676157407,2008-05-12,23:13:22
39.9719683,116.3245116,0,0,39580.9676736111,2008-05-12,23:13:27
39.9719416,116.324565,0,0,39580.9677314815,2008-05-12,23:13:32
39.9718616,116.3246,0,0,39580.9677546296,2008-05-12,23:13:34
39.9717966,116.3246366,0,0,39580.9677777778,2008-05-12,23:13:36
39.9717316,116.32467,0,0,39580.9678009259,2008-05-12,23:13:38
39.9717016,116.3246883,0,0,39580.9678240741,2008-05-12,23:13:40
39.9716916,116.3247349,0,0,39580.9678472222,2008-05-12,23:13:42
39.9716849,116.3247633,0,0,39580.9678703704,2008-05-12,23:13:44
39.9716849,116.3247933,0,0,39580.9678935185,2008-05-12,23:13:46
39.971705,116.3248333,0,0,39580.9679166667,2008-05-12,23:13:48
39.9717266,116.3248716,0,0,39580.9679398148,2008-05-12,23:13:50
39.971745,116.3249066,0,0,39580.967962963,2008-05-12,23:13:52
39.9717816,116.3249266,0,0,39580.9679861111,2008-05-12,23:13:54
39.97179,116.3249516,0,0,39580.9680092593,2008-05-12,23:13:56
39.9717883,116.3249866,0,0,39580.9680324074,2008-05-12,23:13:58
39.9717916,116.3250216,0,0,39580.9680555556,2008-05-12,23:14:00
39.9717866,116.3250633,0,0,39580.9680787037,2008-05-12,23:14:02
39.9717983,116.32509,0,0,39580.9681018519,2008-05-12,23:14:04
39.9718116,116.3251283,0,0,39580.968125,2008-05-12,23:14:06
39.97183,116.3251766,0,0,39580.9681481481,2008-05-12,23:14:08
39.9718383,116.3252016,0,0,39580.9681712963,2008-05-12,23:14:10
39.9718466,116.32521,0,0,39580.9681944444,2008-05-12,23:14:12
39.9718733,116.3252016,0,0,39580.9682523148,2008-05-12,23:14:17
39.9718733,116.3252016,0,0,39580.968287037,2008-05-12,23:14:20
39.971875,116.3251933,0,0,39580.9683101852,2008-05-12,23:14:22
39.9718566,116.3251849,0,0,39580.9683333333,2008-05-12,23:14:24
39.9718366,116.3251783,0,0,39580.9683564815,2008-05-12,23:14:26
39.9718083,116.3251766,0,0,39580.9683796296,2008-05-12,23:14:28
39.9717766,116.3251933,0,0,39580.9684027778,2008-05-12,23:14:30
39.9717383,116.3252166,0,0,39580.9684259259,2008-05-12,23:14:32
39.9716933,116.3252549,0,0,39580.9684490741,2008-05-12,23:14:34
39.97162,116.3252966,0,0,39580.9684837963,2008-05-12,23:14:37
39.9715166,116.3253216,0,0,39580.9685185185,2008-05-12,23:14:40
39.9714066,116.3253233,0,0,39580.9685416667,2008-05-12,23:14:42
39.9698499,116.3268649,0,0,39580.9692592593,2008-05-12,23:15:44
39.9694999,116.3268483,0,0,39580.9692824074,2008-05-12,23:15:46
39.96925,116.326715,0,0,39580.9693055556,2008-05-12,23:15:48
39.9690349,116.3264666,0,0,39580.9693287037,2008-05-12,23:15:50
