# Supplementary material for: Research on differential privacy protection method based on user tendency
Source: PLoS One. 2023 Oct 26;18(10):e0288823. doi: 10.1371/journal.pone.0288823 (PMC10602288; doi:10.1371/journal.pone.0288823)
Supplement: S4 Data — (ZIP) [file pone.0288823.s004.zip › Data 5-4/112/Trajectory/20080513163815.plt]

Geolife trajectory
WGS 84
Altitude is in Feet
Reserved 3
0,2,255,My Track,0,0,2,8421376
0
39.9755883,116.33078,0,0,39581.6932291667,2008-05-13,16:38:15
39.9756,116.3307633,0,0,39581.6932407407,2008-05-13,16:38:16
39.9755749,116.3306349,0,0,39581.6932986111,2008-05-13,16:38:21
39.9755766,116.3306133,0,0,39581.6933564815,2008-05-13,16:38:26
39.9755733,116.3306066,0,0,39581.6934143519,2008-05-13,16:38:31
39.9755766,116.3306149,0,0,39581.6934722222,2008-05-13,16:38:36
39.9755733,116.3306233,0,0,39581.6935300926,2008-05-13,16:38:41
39.9755799,116.3306199,0,0,39581.693587963,2008-05-13,16:38:46
39.9755766,116.3306216,0,0,39581.6936458333,2008-05-13,16:38:51
39.9755766,116.3306216,0,0,39581.6937037037,2008-05-13,16:38:56
39.9755766,116.3306216,0,0,39581.6937384259,2008-05-13,16:38:59
39.9755766,116.3306216,0,0,39581.6937615741,2008-05-13,16:39:01
39.9755799,116.3306366,0,0,39581.6938194444,2008-05-13,16:39:06
39.9755716,116.3306816,0,0,39581.6938773148,2008-05-13,16:39:11
39.9755749,116.3306733,0,0,39581.6939351852,2008-05-13,16:39:16
39.9755749,116.3306733,0,0,39581.6939699074,2008-05-13,16:39:19
39.9755683,116.330675,0,0,39581.6939930556,2008-05-13,16:39:21
39.9755433,116.330675,0,0,39581.6940509259,2008-05-13,16:39:26
39.9755349,116.3306733,0,0,39581.6940740741,2008-05-13,16:39:28
39.9755083,116.3306666,0,0,39581.6941319444,2008-05-13,16:39:33
39.9755049,116.3306616,0,0,39581.6941898148,2008-05-13,16:39:38
39.9755049,116.3306616,0,0,39581.694224537,2008-05-13,16:39:41
39.9755049,116.3306616,0,0,39581.6942476852,2008-05-13,16:39:43
39.975515,116.3306116,0,0,39581.6943055556,2008-05-13,16:39:48
39.9755166,116.33059,0,0,39581.6943287037,2008-05-13,16:39:50
39.97554,116.3305633,0,0,39581.6943518519,2008-05-13,16:39:52
39.9755633,116.330535,0,0,39581.694375,2008-05-13,16:39:54
39.9755766,116.3305049,0,0,39581.6943981481,2008-05-13,16:39:56
39.9755933,116.3304749,0,0,39581.6944212963,2008-05-13,16:39:58
39.975625,116.3304416,0,0,39581.6944444444,2008-05-13,16:40:00
39.9756483,116.3304083,0,0,39581.6944675926,2008-05-13,16:40:02
39.97567,116.3303766,0,0,39581.6944907407,2008-05-13,16:40:04
39.9756716,116.3303466,0,0,39581.6945138889,2008-05-13,16:40:06
39.9756816,116.3303233,0,0,39581.694537037,2008-05-13,16:40:08
39.9757016,116.33031,0,0,39581.6945601852,2008-05-13,16:40:10
39.9757199,116.3302883,0,0,39581.6945833333,2008-05-13,16:40:12
39.9757149,116.3302683,0,0,39581.6946064815,2008-05-13,16:40:14
39.9757049,116.3302416,0,0,39581.6946296296,2008-05-13,16:40:16
39.9756649,116.3302166,0,0,39581.6946527778,2008-05-13,16:40:18
39.9756383,116.3301916,0,0,39581.6946759259,2008-05-13,16:40:20
39.9755933,116.3302016,0,0,39581.6946990741,2008-05-13,16:40:22
39.9755566,116.330205,0,0,39581.6947222222,2008-05-13,16:40:24
39.9755216,116.3302166,0,0,39581.6947453704,2008-05-13,16:40:26
39.9754933,116.3302266,0,0,39581.6947685185,2008-05-13,16:40:28
39.9754649,116.330255,0,0,39581.6947916667,2008-05-13,16:40:30
39.9754366,116.330275,0,0,39581.6948148148,2008-05-13,16:40:32
39.9754133,116.3302933,0,0,39581.694837963,2008-05-13,16:40:34
39.9753916,116.3303083,0,0,39581.6948611111,2008-05-13,16:40:36
39.9753649,116.33031,0,0,39581.6948842593,2008-05-13,16:40:38
39.9753399,116.3303049,0,0,39581.6949074074,2008-05-13,16:40:40
39.9753133,116.330295,0,0,39581.6949305556,2008-05-13,16:40:42
39.9752833,116.3302883,0,0,39581.6949537037,2008-05-13,16:40:44
39.9752583,116.3302866,0,0,39581.6949768519,2008-05-13,16:40:46
39.9752366,116.3302633,0,0,39581.695,2008-05-13,16:40:48
39.9752133,116.3302266,0,0,39581.6950231481,2008-05-13,16:40:50
39.97521,116.3302099,0,0,39581.6950462963,2008-05-13,16:40:52
39.9752283,116.3301849,0,0,39581.6950694444,2008-05-13,16:40:54
39.9752449,116.3301583,0,0,39581.6950925926,2008-05-13,16:40:56
39.9752633,116.3301283,0,0,39581.6951157407,2008-05-13,16:40:58
39.9752733,116.3300966,0,0,39581.6951388889,2008-05-13,16:41:00
39.9752916,116.3300666,0,0,39581.695162037,2008-05-13,16:41:02
39.97533,116.3300399,0,0,39581.6951851852,2008-05-13,16:41:04
39.9753416,116.3300116,0,0,39581.6952083333,2008-05-13,16:41:06
39.975345,116.3299899,0,0,39581.6952314815,2008-05-13,16:41:08
39.975345,116.3299549,0,0,39581.6952546296,2008-05-13,16:41:10
39.9753249,116.3299216,0,0,39581.6952777778,2008-05-13,16:41:12
39.9752933,116.3298716,0,0,39581.6953009259,2008-05-13,16:41:14
39.9752666,116.3298183,0,0,39581.6953240741,2008-05-13,16:41:16
39.9752449,116.3297816,0,0,39581.6953472222,2008-05-13,16:41:18
39.9752466,116.3297816,0,0,39581.6953703704,2008-05-13,16:41:20
39.9752866,116.3297616,0,0,39581.6953935185,2008-05-13,16:41:22
39.9753166,116.3297199,0,0,39581.6954166667,2008-05-13,16:41:24
39.975335,116.3297099,0,0,39581.6954398148,2008-05-13,16:41:26
39.9753516,116.3296716,0,0,39581.695462963,2008-05-13,16:41:28
39.9753616,116.3296399,0,0,39581.6954861111,2008-05-13,16:41:30
39.9753666,116.3296166,0,0,39581.6955092593,2008-05-13,16:41:32
39.9753766,116.3295933,0,0,39581.6955324074,2008-05-13,16:41:34
39.9753783,116.3295616,0,0,39581.6955555556,2008-05-13,16:41:36
39.9754016,116.329525,0,0,39581.6955787037,2008-05-13,16:41:38
39.9754083,116.3295099,0,0,39581.6956018518,2008-05-13,16:41:40
39.97542,116.3294849,0,0,39581.695625,2008-05-13,16:41:42
39.9754216,116.3294633,0,0,39581.6956481481,2008-05-13,16:41:44
39.9754266,116.3294449,0,0,39581.6956712963,2008-05-13,16:41:46
39.9754266,116.3294283,0,0,39581.6956944444,2008-05-13,16:41:48
39.9754233,116.329405,0,0,39581.6957175926,2008-05-13,16:41:50
39.97542,116.3293783,0,0,39581.6957407407,2008-05-13,16:41:52
39.9754249,116.3293533,0,0,39581.6957638889,2008-05-13,16:41:54
39.9754349,116.3293283,0,0,39581.695787037,2008-05-13,16:41:56
39.9754466,116.3293033,0,0,39581.6958101852,2008-05-13,16:41:58
39.9754516,116.3292899,0,0,39581.6958333333,2008-05-13,16:42:00
39.9754533,116.3292733,0,0,39581.6958564815,2008-05-13,16:42:02
39.9754399,116.3292549,0,0,39581.6958796296,2008-05-13,16:42:04
39.9754216,116.3292349,0,0,39581.6959027778,2008-05-13,16:42:06
39.9754249,116.3292066,0,0,39581.6959259259,2008-05-13,16:42:08
39.97543,116.3291766,0,0,39581.6959490741,2008-05-13,16:42:10
39.9754333,116.3291483,0,0,39581.6959722222,2008-05-13,16:42:12
39.9754333,116.3291199,0,0,39581.6959953704,2008-05-13,16:42:14
39.9754366,116.3290866,0,0,39581.6960185185,2008-05-13,16:42:16
39.9754383,116.3290483,0,0,39581.6960416667,2008-05-13,16:42:18
39.9754399,116.3290066,0,0,39581.6960648148,2008-05-13,16:42:20
39.9754399,116.3289666,0,0,39581.696087963,2008-05-13,16:42:22
39.975445,116.32893,0,0,39581.6961111111,2008-05-13,16:42:24
39.9754516,116.3288933,0,0,39581.6961342593,2008-05-13,16:42:26
39.9754633,116.3288583,0,0,39581.6961574074,2008-05-13,16:42:28
39.9754649,116.328825,0,0,39581.6961805556,2008-05-13,16:42:30
39.9754516,116.3287933,0,0,39581.6962037037,2008-05-13,16:42:32
39.9754399,116.3287583,0,0,39581.6962268518,2008-05-13,16:42:34
39.9754333,116.3287366,0,0,39581.69625,2008-05-13,16:42:36
39.975415,116.3287083,0,0,39581.6962731481,2008-05-13,16:42:38
39.9754,116.3286883,0,0,39581.6962962963,2008-05-13,16:42:40
39.9753766,116.3286649,0,0,39581.6963194444,2008-05-13,16:42:42
39.9753666,116.3286383,0,0,39581.6963425926,2008-05-13,16:42:44
39.97536,116.3285866,0,0,39581.6963657407,2008-05-13,16:42:46
39.9753416,116.3285416,0,0,39581.6963888889,2008-05-13,16:42:48
39.9753366,116.3285049,0,0,39581.696412037,2008-05-13,16:42:50
39.9753166,116.3284849,0,0,39581.6964351852,2008-05-13,16:42:52
39.9753149,116.3284616,0,0,39581.6964583333,2008-05-13,16:42:54
39.9753333,116.3284233,0,0,39581.6964814815,2008-05-13,16:42:56
39.9753433,116.3283833,0,0,39581.6965046296,2008-05-13,16:42:58
39.9753366,116.3283566,0,0,39581.6965277778,2008-05-13,16:43:00
39.97533,116.3283099,0,0,39581.6965509259,2008-05-13,16:43:02
39.9753333,116.3282733,0,0,39581.6965740741,2008-05-13,16:43:04
39.9753516,116.32823,0,0,39581.6965972222,2008-05-13,16:43:06
39.9753649,116.3282016,0,0,39581.6966203704,2008-05-13,16:43:08
39.9753616,116.3281583,0,0,39581.6966435185,2008-05-13,16:43:10
39.9753549,116.3281349,0,0,39581.6966666667,2008-05-13,16:43:12
39.97532,116.3280533,0,0,39581.696724537,2008-05-13,16:43:17
39.9753066,116.3280133,0,0,39581.6967476852,2008-05-13,16:43:19
39.9753149,116.3279883,0,0,39581.6967708333,2008-05-13,16:43:21
39.9753249,116.3279583,0,0,39581.6967939815,2008-05-13,16:43:23
39.9753366,116.3279299,0,0,39581.6968171296,2008-05-13,16:43:25
39.975335,116.3279066,0,0,39581.6968402778,2008-05-13,16:43:27
39.97533,116.327885,0,0,39581.6968634259,2008-05-13,16:43:29
39.9753266,116.327865,0,0,39581.6968865741,2008-05-13,16:43:31
39.9753316,116.3278266,0,0,39581.6969097222,2008-05-13,16:43:33
39.9753233,116.3278083,0,0,39581.6969328704,2008-05-13,16:43:35
39.9753416,116.3278116,0,0,39581.6969560185,2008-05-13,16:43:37
39.9753583,116.3278066,0,0,39581.6969791667,2008-05-13,16:43:39
39.9753733,116.3277966,0,0,39581.697037037,2008-05-13,16:43:44
39.9753983,116.3278316,0,0,39581.6970949074,2008-05-13,16:43:49
39.9754066,116.3278566,0,0,39581.6971180556,2008-05-13,16:43:51
39.9754166,116.3279333,0,0,39581.6971759259,2008-05-13,16:43:56
39.9752933,116.3277983,0,0,39581.6972337963,2008-05-13,16:44:01
39.97525,116.3277483,0,0,39581.6972916667,2008-05-13,16:44:06
39.9752549,116.3277833,0,0,39581.6973148148,2008-05-13,16:44:08
39.9752566,116.3277883,0,0,39581.697337963,2008-05-13,16:44:10
39.9752149,116.3277783,0,0,39581.6973958333,2008-05-13,16:44:15
39.9751866,116.3277666,0,0,39581.6974189815,2008-05-13,16:44:17
39.97515,116.3277566,0,0,39581.6974421296,2008-05-13,16:44:19
39.9751283,116.3277583,0,0,39581.6974652778,2008-05-13,16:44:21
39.9751166,116.3277649,0,0,39581.6974884259,2008-05-13,16:44:23
39.9751133,116.3277783,0,0,39581.6975115741,2008-05-13,16:44:25
39.9751133,116.3277783,0,0,39581.6975462963,2008-05-13,16:44:28
39.9751183,116.3277816,0,0,39581.6975694444,2008-05-13,16:44:30
39.9750783,116.3277666,0,0,39581.6976273148,2008-05-13,16:44:35
39.9750566,116.3277549,0,0,39581.697650463,2008-05-13,16:44:37
39.9750383,116.3277483,0,0,39581.6976736111,2008-05-13,16:44:39
39.9750216,116.3277316,0,0,39581.6976967593,2008-05-13,16:44:41
39.9750116,116.3277166,0,0,39581.6977199074,2008-05-13,16:44:43
39.9750083,116.3276999,0,0,39581.6977430556,2008-05-13,16:44:45
39.9750083,116.3276866,0,0,39581.6977662037,2008-05-13,16:44:47
39.9750149,116.327655,0,0,39581.6977893518,2008-05-13,16:44:49
39.9750283,116.3276283,0,0,39581.6978125,2008-05-13,16:44:51
39.9750216,116.3276016,0,0,39581.6978356481,2008-05-13,16:44:53
39.9750199,116.3275733,0,0,39581.6978587963,2008-05-13,16:44:55
39.9750166,116.32755,0,0,39581.6978819444,2008-05-13,16:44:57
39.9750166,116.327515,0,0,39581.6979050926,2008-05-13,16:44:59
39.9750149,116.3274833,0,0,39581.6979282407,2008-05-13,16:45:01
39.9750116,116.3274549,0,0,39581.6979513889,2008-05-13,16:45:03
39.9750066,116.32743,0,0,39581.697974537,2008-05-13,16:45:05
39.9750016,116.3274033,0,0,39581.6979976852,2008-05-13,16:45:07
39.974995,116.3273766,0,0,39581.6980208333,2008-05-13,16:45:09
39.9749866,116.3273616,0,0,39581.6980439815,2008-05-13,16:45:11
39.9749283,116.3272833,0,0,39581.6981018518,2008-05-13,16:45:16
39.97491,116.3272483,0,0,39581.698125,2008-05-13,16:45:18
39.9748816,116.3272183,0,0,39581.6981481481,2008-05-13,16:45:20
39.974855,116.3272133,0,0,39581.6981712963,2008-05-13,16:45:22
39.9748233,116.3272249,0,0,39581.6981944444,2008-05-13,16:45:24
39.9747883,116.3272249,0,0,39581.6982175926,2008-05-13,16:45:26
39.9747583,116.3272116,0,0,39581.6982407407,2008-05-13,16:45:28
39.9747349,116.3272099,0,0,39581.6982638889,2008-05-13,16:45:30
39.974705,116.3272033,0,0,39581.698287037,2008-05-13,16:45:32
39.974685,116.3272,0,0,39581.6983101852,2008-05-13,16:45:34
39.9746516,116.3271899,0,0,39581.6983333333,2008-05-13,16:45:36
39.9746099,116.3271549,0,0,39581.6983564815,2008-05-13,16:45:38
39.9745849,116.3271466,0,0,39581.6983796296,2008-05-13,16:45:40
39.9745716,116.3271749,0,0,39581.6984027778,2008-05-13,16:45:42
39.9745633,116.3271449,0,0,39581.6984259259,2008-05-13,16:45:44
39.97452,116.327095,0,0,39581.6984490741,2008-05-13,16:45:46
39.974495,116.3270466,0,0,39581.6984722222,2008-05-13,16:45:48
39.9744599,116.3270033,0,0,39581.6984953704,2008-05-13,16:45:50
39.9744233,116.3269883,0,0,39581.6985185185,2008-05-13,16:45:52
39.9743699,116.3270633,0,0,39581.6985416667,2008-05-13,16:45:54
39.9743449,116.3270666,0,0,39581.6985648148,2008-05-13,16:45:56
39.9743199,116.327095,0,0,39581.6986226852,2008-05-13,16:46:01
39.9742916,116.3271016,0,0,39581.6986458333,2008-05-13,16:46:03
39.9742683,116.3271266,0,0,39581.6986689815,2008-05-13,16:46:05
39.9742466,116.3271533,0,0,39581.6986921296,2008-05-13,16:46:07
39.9742366,116.3272133,0,0,39581.6987152778,2008-05-13,16:46:09
39.9742166,116.3272633,0,0,39581.6987384259,2008-05-13,16:46:11
39.9741733,116.3273349,0,0,39581.6987615741,2008-05-13,16:46:13
39.9741666,116.3273116,0,0,39581.6987847222,2008-05-13,16:46:15
39.9741516,116.3272849,0,0,39581.6988078704,2008-05-13,16:46:17
39.9741466,116.3272649,0,0,39581.6988310185,2008-05-13,16:46:19
39.9741116,116.3272649,0,0,39581.6988541667,2008-05-13,16:46:21
39.9740983,116.3272733,0,0,39581.6988773148,2008-05-13,16:46:23
39.9740683,116.3272783,0,0,39581.698900463,2008-05-13,16:46:25
39.9740649,116.3272966,0,0,39581.6989236111,2008-05-13,16:46:27
39.9740349,116.3272999,0,0,39581.6989467593,2008-05-13,16:46:29
39.9740183,116.3273066,0,0,39581.6989699074,2008-05-13,16:46:31
39.9739983,116.3272966,0,0,39581.6989930556,2008-05-13,16:46:33
39.97396,116.3272849,0,0,39581.6990162037,2008-05-13,16:46:35
39.9739283,116.3272933,0,0,39581.6990393519,2008-05-13,16:46:37
39.9739099,116.3273033,0,0,39581.6990625,2008-05-13,16:46:39
39.9738733,116.3273299,0,0,39581.6990856482,2008-05-13,16:46:41
39.97385,116.3273216,0,0,39581.6991087963,2008-05-13,16:46:43
39.9738033,116.3273149,0,0,39581.6991319444,2008-05-13,16:46:45
39.9738016,116.3273299,0,0,39581.6991550926,2008-05-13,16:46:47
39.9737966,116.3273316,0,0,39581.6991782407,2008-05-13,16:46:49
39.9737633,116.3273199,0,0,39581.6992013889,2008-05-13,16:46:51
39.9737266,116.3273066,0,0,39581.699224537,2008-05-13,16:46:53
39.9736966,116.3272983,0,0,39581.6992476852,2008-05-13,16:46:55
39.9736833,116.3272966,0,0,39581.6992708333,2008-05-13,16:46:57
39.9736066,116.3272916,0,0,39581.6993287037,2008-05-13,16:47:02
39.9735733,116.3272966,0,0,39581.6993518519,2008-05-13,16:47:04
39.9735483,116.3273116,0,0,39581.699375,2008-05-13,16:47:06
39.9735216,116.3273066,0,0,39581.6993981482,2008-05-13,16:47:08
39.973495,116.3273033,0,0,39581.6994212963,2008-05-13,16:47:10
39.973485,116.3272983,0,0,39581.6994444444,2008-05-13,16:47:12
39.9734683,116.3272833,0,0,39581.6994675926,2008-05-13,16:47:14
39.9734049,116.3273283,0,0,39581.6994907407,2008-05-13,16:47:16
39.97341,116.3273366,0,0,39581.6995138889,2008-05-13,16:47:18
39.973385,116.3273549,0,0,39581.699537037,2008-05-13,16:47:20
39.9733499,116.3273649,0,0,39581.6995601852,2008-05-13,16:47:22
39.97329,116.3274049,0,0,39581.6995833333,2008-05-13,16:47:24
39.9732683,116.3274466,0,0,39581.6996064815,2008-05-13,16:47:26
39.9732649,116.3274933,0,0,39581.6996296296,2008-05-13,16:47:28
39.9732216,116.3275383,0,0,39581.6996527778,2008-05-13,16:47:30
39.9731783,116.3275816,0,0,39581.6996759259,2008-05-13,16:47:32
39.9731733,116.3274983,0,0,39581.6996990741,2008-05-13,16:47:34
39.9731833,116.32741,0,0,39581.6997222222,2008-05-13,16:47:36
39.9731783,116.3273516,0,0,39581.6997453704,2008-05-13,16:47:38
39.9731283,116.3273316,0,0,39581.6997685185,2008-05-13,16:47:40
39.9730633,116.3273566,0,0,39581.6997916667,2008-05-13,16:47:42
39.9730766,116.3273216,0,0,39581.6998148148,2008-05-13,16:47:44
39.9730916,116.3272833,0,0,39581.699837963,2008-05-13,16:47:46
39.9730633,116.327275,0,0,39581.6998611111,2008-05-13,16:47:48
39.9730416,116.3272466,0,0,39581.6998842593,2008-05-13,16:47:50
39.9730266,116.3271983,0,0,39581.6999074074,2008-05-13,16:47:52
39.9729933,116.3272166,0,0,39581.6999305556,2008-05-13,16:47:54
39.9729666,116.3272216,0,0,39581.6999537037,2008-05-13,16:47:56
39.9729366,116.3272416,0,0,39581.6999768519,2008-05-13,16:47:58
39.9728999,116.3272816,0,0,39581.7,2008-05-13,16:48:00
39.9728666,116.3272966,0,0,39581.7000231481,2008-05-13,16:48:02
39.9728416,116.3272816,0,0,39581.7000462963,2008-05-13,16:48:04
39.9728149,116.3272716,0,0,39581.7000694444,2008-05-13,16:48:06
39.97278,116.3272883,0,0,39581.7000925926,2008-05-13,16:48:08
39.9727433,116.327305,0,0,39581.7001157407,2008-05-13,16:48:10
39.9727133,116.3273316,0,0,39581.7001388889,2008-05-13,16:48:12
39.9727,116.3273366,0,0,39581.700162037,2008-05-13,16:48:14
39.9726799,116.3273349,0,0,39581.7001851852,2008-05-13,16:48:16
39.9726466,116.3273566,0,0,39581.7002083333,2008-05-13,16:48:18
39.9725983,116.3273799,0,0,39581.7002314815,2008-05-13,16:48:20
39.9725766,116.3273899,0,0,39581.7002546296,2008-05-13,16:48:22
39.9725716,116.3273183,0,0,39581.7002777778,2008-05-13,16:48:24
39.9725399,116.327325,0,0,39581.7003009259,2008-05-13,16:48:26
39.9725199,116.3273316,0,0,39581.7003240741,2008-05-13,16:48:28
39.9725249,116.3272966,0,0,39581.7003472222,2008-05-13,16:48:30
39.9725283,116.3272849,0,0,39581.7003703704,2008-05-13,16:48:32
39.9725249,116.3272783,0,0,39581.7003935185,2008-05-13,16:48:34
39.9725116,116.32724,0,0,39581.7004166667,2008-05-13,16:48:36
39.9725116,116.3271766,0,0,39581.7004398148,2008-05-13,16:48:38
39.9725133,116.3271383,0,0,39581.700462963,2008-05-13,16:48:40
39.9725233,116.3271,0,0,39581.7004861111,2008-05-13,16:48:42
39.9725383,116.3270433,0,0,39581.7005092593,2008-05-13,16:48:44
39.972545,116.3269449,0,0,39581.7005324074,2008-05-13,16:48:46
39.9725716,116.3269099,0,0,39581.7005555556,2008-05-13,16:48:48
39.972585,116.3268966,0,0,39581.7005787037,2008-05-13,16:48:50
39.9725966,116.3268949,0,0,39581.7006018519,2008-05-13,16:48:52
39.972575,116.3268849,0,0,39581.700625,2008-05-13,16:48:54
39.9725366,116.3268683,0,0,39581.7006481481,2008-05-13,16:48:56
39.9724916,116.3268466,0,0,39581.7006712963,2008-05-13,16:48:58
39.97249,116.3268466,0,0,39581.7006944444,2008-05-13,16:49:00
39.9724649,116.3268449,0,0,39581.7007175926,2008-05-13,16:49:02
39.9724366,116.3268183,0,0,39581.7007407407,2008-05-13,16:49:04
39.9724383,116.3267049,0,0,39581.7007638889,2008-05-13,16:49:06
39.9724333,116.32668,0,0,39581.700787037,2008-05-13,16:49:08
39.9724083,116.3266533,0,0,39581.7008101852,2008-05-13,16:49:10
39.9724116,116.326575,0,0,39581.7008333333,2008-05-13,16:49:12
39.9724533,116.3264233,0,0,39581.7008912037,2008-05-13,16:49:17
39.972445,116.3264166,0,0,39581.7009143519,2008-05-13,16:49:19
39.972475,116.3263716,0,0,39581.7009375,2008-05-13,16:49:21
39.972475,116.3263599,0,0,39581.7009606481,2008-05-13,16:49:23
39.9724716,116.3263566,0,0,39581.7009837963,2008-05-13,16:49:25
39.9724533,116.3263249,0,0,39581.7010069444,2008-05-13,16:49:27
39.97246,116.3263116,0,0,39581.7010300926,2008-05-13,16:49:29
39.9724616,116.3262933,0,0,39581.7010532407,2008-05-13,16:49:31
39.9724833,116.3261733,0,0,39581.7011111111,2008-05-13,16:49:36
39.9724933,116.3261216,0,0,39581.7011342593,2008-05-13,16:49:38
39.9724666,116.3260749,0,0,39581.7011574074,2008-05-13,16:49:40
39.9724466,116.3260616,0,0,39581.7011805556,2008-05-13,16:49:42
39.9724433,116.326,0,0,39581.7012384259,2008-05-13,16:49:47
39.9724483,116.325965,0,0,39581.7012615741,2008-05-13,16:49:49
39.9724316,116.3259366,0,0,39581.7012847222,2008-05-13,16:49:51
39.9724233,116.3259333,0,0,39581.7013078704,2008-05-13,16:49:53
39.9724083,116.3258833,0,0,39581.7013657407,2008-05-13,16:49:58
39.9723833,116.3258549,0,0,39581.7013888889,2008-05-13,16:50:00
39.9723883,116.3257716,0,0,39581.701412037,2008-05-13,16:50:02
39.9723849,116.325735,0,0,39581.7014351852,2008-05-13,16:50:04
39.9723633,116.3256233,0,0,39581.7014930556,2008-05-13,16:50:09
39.9723783,116.3255583,0,0,39581.7015162037,2008-05-13,16:50:11
39.9723933,116.32549,0,0,39581.7015393519,2008-05-13,16:50:13
39.9723866,116.325455,0,0,39581.7015625,2008-05-13,16:50:15
39.9723799,116.3254299,0,0,39581.7015856481,2008-05-13,16:50:17
39.9723816,116.3254366,0,0,39581.7016087963,2008-05-13,16:50:19
39.9724033,116.3254233,0,0,39581.7016319444,2008-05-13,16:50:21
39.972435,116.3253883,0,0,39581.7016550926,2008-05-13,16:50:23
39.9724516,116.3253549,0,0,39581.7016782407,2008-05-13,16:50:25
39.9724166,116.3252916,0,0,39581.7017361111,2008-05-13,16:50:30
39.9724033,116.3252433,0,0,39581.7017592593,2008-05-13,16:50:32
39.9723966,116.3251766,0,0,39581.7017824074,2008-05-13,16:50:34
39.9723933,116.3251333,0,0,39581.7018055556,2008-05-13,16:50:36
39.9723949,116.3251299,0,0,39581.7018287037,2008-05-13,16:50:38
39.9723816,116.3251116,0,0,39581.7018518519,2008-05-13,16:50:40
39.9723566,116.3250599,0,0,39581.701875,2008-05-13,16:50:42
39.9723466,116.3250249,0,0,39581.7018981481,2008-05-13,16:50:44
39.9723533,116.3249666,0,0,39581.7019212963,2008-05-13,16:50:46
39.972345,116.3249099,0,0,39581.7019444444,2008-05-13,16:50:48
39.9723433,116.3248899,0,0,39581.7019675926,2008-05-13,16:50:50
39.9723533,116.3248633,0,0,39581.7019907407,2008-05-13,16:50:52
39.9723633,116.3248199,0,0,39581.7020138889,2008-05-13,16:50:54
39.9723483,116.3247933,0,0,39581.702037037,2008-05-13,16:50:56
39.9723416,116.3247616,0,0,39581.7020601852,2008-05-13,16:50:58
39.9723366,116.32474,0,0,39581.7020833333,2008-05-13,16:51:00
39.9723516,116.3247133,0,0,39581.7021064815,2008-05-13,16:51:02
39.9723116,116.3247299,0,0,39581.7021296296,2008-05-13,16:51:04
39.9722849,116.3247033,0,0,39581.7021527778,2008-05-13,16:51:06
39.9722699,116.3246649,0,0,39581.7021759259,2008-05-13,16:51:08
39.9722849,116.3246,0,0,39581.7021990741,2008-05-13,16:51:10
39.972335,116.3245449,0,0,39581.7022222222,2008-05-13,16:51:12
39.9723249,116.3245099,0,0,39581.7022453704,2008-05-13,16:51:14
39.9723033,116.3244866,0,0,39581.7022685185,2008-05-13,16:51:16
39.9722416,116.3244466,0,0,39581.7023263889,2008-05-13,16:51:21
39.9721733,116.3244316,0,0,39581.7023842593,2008-05-13,16:51:26
39.9721466,116.3244383,0,0,39581.7024074074,2008-05-13,16:51:28
39.972135,116.3244333,0,0,39581.7024305556,2008-05-13,16:51:30
39.9721299,116.3244149,0,0,39581.7024537037,2008-05-13,16:51:32
39.9721066,116.3244216,0,0,39581.7024768519,2008-05-13,16:51:34
39.97208,116.3244083,0,0,39581.7025,2008-05-13,16:51:36
39.9720466,116.3244616,0,0,39581.7025231481,2008-05-13,16:51:38
39.971995,116.3245483,0,0,39581.7025462963,2008-05-13,16:51:40
39.9719633,116.3245866,0,0,39581.7025694444,2008-05-13,16:51:42
39.971945,116.3246,0,0,39581.7025925926,2008-05-13,16:51:44
39.9719283,116.3246049,0,0,39581.7026157407,2008-05-13,16:51:46
39.9719049,116.3246149,0,0,39581.7026388889,2008-05-13,16:51:48
39.9718866,116.3246283,0,0,39581.702662037,2008-05-13,16:51:50
39.971855,116.324635,0,0,39581.7026851852,2008-05-13,16:51:52
39.9718283,116.3246333,0,0,39581.7027083333,2008-05-13,16:51:54
39.9717783,116.3245766,0,0,39581.7027314815,2008-05-13,16:51:56
39.971715,116.3244899,0,0,39581.7027546296,2008-05-13,16:51:58
39.9716933,116.3244933,0,0,39581.7027777778,2008-05-13,16:52:00
39.9716783,116.3245366,0,0,39581.7028009259,2008-05-13,16:52:02
39.9716649,116.3245733,0,0,39581.7028240741,2008-05-13,16:52:04
39.9716483,116.3245983,0,0,39581.7028472222,2008-05-13,16:52:06
39.971635,116.3246416,0,0,39581.7028703704,2008-05-13,16:52:08
39.9716266,116.3246783,0,0,39581.7028935185,2008-05-13,16:52:10
39.9716066,116.3247133,0,0,39581.7029166667,2008-05-13,16:52:12
39.9715816,116.3247499,0,0,39581.7029398148,2008-05-13,16:52:14
39.9716299,116.3247549,0,0,39581.702962963,2008-05-13,16:52:16
39.9717483,116.3247649,0,0,39581.7030208333,2008-05-13,16:52:21
39.9718183,116.3247866,0,0,39581.7030439815,2008-05-13,16:52:23
39.9718066,116.3248583,0,0,39581.7030787037,2008-05-13,16:52:26
39.9718083,116.3248933,0,0,39581.7031018519,2008-05-13,16:52:28
39.9718216,116.3249299,0,0,39581.703125,2008-05-13,16:52:30
39.9718266,116.3250066,0,0,39581.7031481481,2008-05-13,16:52:32
39.9718316,116.32502,0,0,39581.7031712963,2008-05-13,16:52:34
39.9718616,116.3250183,0,0,39581.7031944444,2008-05-13,16:52:36
39.9719233,116.3249816,0,0,39581.7032175926,2008-05-13,16:52:38
39.97194,116.3249783,0,0,39581.7032407407,2008-05-13,16:52:40
39.971945,116.324985,0,0,39581.7032638889,2008-05-13,16:52:42
39.9719749,116.3250266,0,0,39581.7033217593,2008-05-13,16:52:47
39.9719816,116.3250116,0,0,39581.7033796296,2008-05-13,16:52:52
39.9719816,116.3250116,0,0,39581.7034143518,2008-05-13,16:52:55
39.9719766,116.3250099,0,0,39581.7034375,2008-05-13,16:52:57
39.9719566,116.325,0,0,39581.7034953704,2008-05-13,16:53:02
39.9719433,116.3249983,0,0,39581.7035185185,2008-05-13,16:53:04
39.9719366,116.3249983,0,0,39581.7035416667,2008-05-13,16:53:06
39.9720049,116.3249666,0,0,39581.703599537,2008-05-13,16:53:11
39.9720466,116.3249616,0,0,39581.7036574074,2008-05-13,16:53:16
39.9721083,116.3249783,0,0,39581.7037384259,2008-05-13,16:53:23
39.9720983,116.3249449,0,0,39581.7037615741,2008-05-13,16:53:25
39.972085,116.3249433,0,0,39581.7037847222,2008-05-13,16:53:27
39.97214,116.3248933,0,0,39581.703900463,2008-05-13,16:53:37
39.9721366,116.32495,0,0,39581.7040046296,2008-05-13,16:53:46
39.9722066,116.3250116,0,0,39581.7040625,2008-05-13,16:53:51
39.9721883,116.3250599,0,0,39581.7040972222,2008-05-13,16:53:54
39.9721599,116.3250883,0,0,39581.7041203704,2008-05-13,16:53:56
39.972125,116.325175,0,0,39581.7041898148,2008-05-13,16:54:02
