# Supplementary material for: Research on differential privacy protection method based on user tendency
Source: PLoS One. 2023 Oct 26;18(10):e0288823. doi: 10.1371/journal.pone.0288823 (PMC10602288; doi:10.1371/journal.pone.0288823)
Supplement: S4 Data — (ZIP) [file pone.0288823.s004.zip › Data 5-4/112/Trajectory/20080513182857.plt]

Geolife trajectory
WGS 84
Altitude is in Feet
Reserved 3
0,2,255,My Track,0,0,2,8421376
0
39.9720999,116.3250616,0,0,39581.7701041667,2008-05-13,18:28:57
39.9720999,116.32504,0,0,39581.7701157407,2008-05-13,18:28:58
39.9720449,116.3248899,0,0,39581.7701736111,2008-05-13,18:29:03
39.9720299,116.3248483,0,0,39581.7701967593,2008-05-13,18:29:05
39.9720383,116.3248116,0,0,39581.7702199074,2008-05-13,18:29:07
39.9725,116.3251883,0,0,39581.7712731481,2008-05-13,18:30:38
39.9725099,116.3252433,0,0,39581.7712962963,2008-05-13,18:30:40
39.9725099,116.3252749,0,0,39581.7713194444,2008-05-13,18:30:42
39.9725266,116.3253083,0,0,39581.7713425926,2008-05-13,18:30:44
39.9725383,116.3253416,0,0,39581.7713657407,2008-05-13,18:30:46
39.9725583,116.3253749,0,0,39581.7713888889,2008-05-13,18:30:48
39.9725633,116.3254166,0,0,39581.771412037,2008-05-13,18:30:50
39.97257,116.3254666,0,0,39581.7714351852,2008-05-13,18:30:52
39.9725783,116.3254866,0,0,39581.7714583333,2008-05-13,18:30:54
39.9725783,116.3255149,0,0,39581.7714814815,2008-05-13,18:30:56
39.9726099,116.3255333,0,0,39581.7715046296,2008-05-13,18:30:58
39.972615,116.3255816,0,0,39581.7715277778,2008-05-13,18:31:00
39.9726199,116.3256083,0,0,39581.7715509259,2008-05-13,18:31:02
39.9726266,116.3256116,0,0,39581.7715740741,2008-05-13,18:31:04
39.9726083,116.3256016,0,0,39581.7715972222,2008-05-13,18:31:06
39.9726049,116.3256016,0,0,39581.7716203704,2008-05-13,18:31:08
39.9723266,116.3255283,0,0,39581.7734722222,2008-05-13,18:33:48
39.9725883,116.3255816,0,0,39581.7781597222,2008-05-13,18:40:33
39.9726133,116.3255483,0,0,39581.7781828704,2008-05-13,18:40:35
39.9726416,116.3255333,0,0,39581.7782060185,2008-05-13,18:40:37
39.9726433,116.3255883,0,0,39581.7782638889,2008-05-13,18:40:42
39.9726249,116.3256583,0,0,39581.7783217593,2008-05-13,18:40:47
39.9726016,116.3256533,0,0,39581.7783796296,2008-05-13,18:40:52
39.9726016,116.3256533,0,0,39581.7784375,2008-05-13,18:40:57
39.9726016,116.3256533,0,0,39581.7784953704,2008-05-13,18:41:02
39.9726016,116.3256533,0,0,39581.7785532407,2008-05-13,18:41:07
39.9726016,116.3256533,0,0,39581.7786111111,2008-05-13,18:41:12
39.9726016,116.3256533,0,0,39581.7786689815,2008-05-13,18:41:17
39.9726016,116.3256533,0,0,39581.7787268519,2008-05-13,18:41:22
39.9726016,116.3256533,0,0,39581.7787847222,2008-05-13,18:41:27
39.9726016,116.3256533,0,0,39581.7788425926,2008-05-13,18:41:32
39.9726016,116.3256533,0,0,39581.778900463,2008-05-13,18:41:37
39.9726016,116.3256533,0,0,39581.7789583333,2008-05-13,18:41:42
39.9726016,116.3256533,0,0,39581.7790162037,2008-05-13,18:41:47
39.9726016,116.3256533,0,0,39581.7790740741,2008-05-13,18:41:52
39.9726016,116.3256533,0,0,39581.7791087963,2008-05-13,18:41:55
39.9726016,116.3256533,0,0,39581.7791319444,2008-05-13,18:41:57
39.9726066,116.3256383,0,0,39581.7791898148,2008-05-13,18:42:02
39.9726066,116.3256199,0,0,39581.779212963,2008-05-13,18:42:04
39.9726049,116.3256249,0,0,39581.7792361111,2008-05-13,18:42:06
39.9725733,116.3256783,0,0,39581.7792939815,2008-05-13,18:42:11
39.9725166,116.3257383,0,0,39581.7793518519,2008-05-13,18:42:16
39.9725033,116.3257433,0,0,39581.779375,2008-05-13,18:42:18
39.9724966,116.3257616,0,0,39581.7793981481,2008-05-13,18:42:20
39.9724683,116.3257533,0,0,39581.7794560185,2008-05-13,18:42:25
39.9724583,116.3257733,0,0,39581.7795138889,2008-05-13,18:42:30
39.9724633,116.3257766,0,0,39581.7795717593,2008-05-13,18:42:35
39.9724633,116.3257766,0,0,39581.7796296296,2008-05-13,18:42:40
39.9724633,116.3257766,0,0,39581.7796875,2008-05-13,18:42:45
39.9724633,116.3257766,0,0,39581.7797453704,2008-05-13,18:42:50
39.9724633,116.3257766,0,0,39581.7798032407,2008-05-13,18:42:55
39.9724633,116.3257766,0,0,39581.7798611111,2008-05-13,18:43:00
39.9724633,116.3257766,0,0,39581.7799189815,2008-05-13,18:43:05
39.9724633,116.3257766,0,0,39581.7799768519,2008-05-13,18:43:10
39.9724633,116.3257766,0,0,39581.7800115741,2008-05-13,18:43:13
39.9724633,116.3257766,0,0,39581.7800347222,2008-05-13,18:43:15
39.972445,116.3257416,0,0,39581.7800925926,2008-05-13,18:43:20
39.9724116,116.3251999,0,0,39581.7801388889,2008-05-13,18:43:24
39.9723983,116.3247966,0,0,39581.780162037,2008-05-13,18:43:26
39.9722533,116.3252116,0,0,39581.7807291667,2008-05-13,18:44:15
39.9723166,116.3256633,0,0,39581.7807523148,2008-05-13,18:44:17
39.9723566,116.3260066,0,0,39581.780775463,2008-05-13,18:44:19
39.97239,116.3262583,0,0,39581.7807986111,2008-05-13,18:44:21
39.9724133,116.3264549,0,0,39581.7808217593,2008-05-13,18:44:23
39.972435,116.3266233,0,0,39581.7808449074,2008-05-13,18:44:25
39.9724633,116.3267766,0,0,39581.7808680556,2008-05-13,18:44:27
39.972485,116.3269233,0,0,39581.7808912037,2008-05-13,18:44:29
39.97249,116.3270533,0,0,39581.7809143519,2008-05-13,18:44:31
39.9725,116.3271616,0,0,39581.7809375,2008-05-13,18:44:33
39.9725,116.3272366,0,0,39581.7809606481,2008-05-13,18:44:35
39.9725166,116.3273066,0,0,39581.7809837963,2008-05-13,18:44:37
39.9725099,116.3273633,0,0,39581.7810069444,2008-05-13,18:44:39
39.9724966,116.3274316,0,0,39581.7810300926,2008-05-13,18:44:41
39.9724916,116.3275049,0,0,39581.7810532407,2008-05-13,18:44:43
39.9724883,116.3275533,0,0,39581.7810763889,2008-05-13,18:44:45
39.9724933,116.3275583,0,0,39581.781099537,2008-05-13,18:44:47
39.9725033,116.3275733,0,0,39581.7811226852,2008-05-13,18:44:49
39.9725233,116.3275733,0,0,39581.7811458333,2008-05-13,18:44:51
39.9725483,116.3275616,0,0,39581.7811689815,2008-05-13,18:44:53
39.9725633,116.327535,0,0,39581.7811921296,2008-05-13,18:44:55
39.9725783,116.3275383,0,0,39581.7812152778,2008-05-13,18:44:57
39.9726116,116.3275599,0,0,39581.7812384259,2008-05-13,18:44:59
39.9726266,116.3275733,0,0,39581.7812615741,2008-05-13,18:45:01
39.97264,116.327585,0,0,39581.7812847222,2008-05-13,18:45:03
39.9726483,116.3275949,0,0,39581.7813078704,2008-05-13,18:45:05
39.97267,116.3276033,0,0,39581.7813310185,2008-05-13,18:45:07
39.9727033,116.3276083,0,0,39581.7813541667,2008-05-13,18:45:09
39.97274,116.3275966,0,0,39581.7813773148,2008-05-13,18:45:11
39.9727833,116.3275233,0,0,39581.781400463,2008-05-13,18:45:13
39.9728216,116.3274466,0,0,39581.7814236111,2008-05-13,18:45:15
39.9728449,116.3273766,0,0,39581.7814467593,2008-05-13,18:45:17
39.9728883,116.3273066,0,0,39581.7814699074,2008-05-13,18:45:19
39.9729299,116.327275,0,0,39581.7814930556,2008-05-13,18:45:21
39.9729566,116.3272683,0,0,39581.7815162037,2008-05-13,18:45:23
39.9729933,116.3272499,0,0,39581.7815393518,2008-05-13,18:45:25
39.9730533,116.327255,0,0,39581.7815625,2008-05-13,18:45:27
39.9730833,116.3273066,0,0,39581.7815856481,2008-05-13,18:45:29
39.9731099,116.3273266,0,0,39581.7816087963,2008-05-13,18:45:31
39.9731383,116.3273316,0,0,39581.7816319444,2008-05-13,18:45:33
39.973175,116.3273383,0,0,39581.7816550926,2008-05-13,18:45:35
39.9732116,116.3273283,0,0,39581.7816782407,2008-05-13,18:45:37
39.9732366,116.3273166,0,0,39581.7817013889,2008-05-13,18:45:39
39.9732566,116.3273149,0,0,39581.781724537,2008-05-13,18:45:41
39.9732783,116.3273333,0,0,39581.7817476852,2008-05-13,18:45:43
39.9733133,116.3273183,0,0,39581.7817708333,2008-05-13,18:45:45
39.9733333,116.32729,0,0,39581.7817939815,2008-05-13,18:45:47
39.973345,116.3273066,0,0,39581.7818171296,2008-05-13,18:45:49
39.9738149,116.3274666,0,0,39581.7821064815,2008-05-13,18:46:14
39.97442,116.3275816,0,0,39581.7825694444,2008-05-13,18:46:54
39.9744449,116.3275683,0,0,39581.7825925926,2008-05-13,18:46:56
39.9745149,116.3275366,0,0,39581.782662037,2008-05-13,18:47:02
39.9744833,116.3275533,0,0,39581.7826851852,2008-05-13,18:47:04
39.9745466,116.3275016,0,0,39581.7827083333,2008-05-13,18:47:06
39.9746433,116.3274366,0,0,39581.7827314815,2008-05-13,18:47:08
39.97477,116.3273849,0,0,39581.7827546296,2008-05-13,18:47:10
39.9748916,116.3272849,0,0,39581.7827777778,2008-05-13,18:47:12
39.9751016,116.3272533,0,0,39581.7828819444,2008-05-13,18:47:21
39.97507,116.3273349,0,0,39581.7829050926,2008-05-13,18:47:23
39.97507,116.32736,0,0,39581.7829282407,2008-05-13,18:47:25
39.9751149,116.3273683,0,0,39581.7829513889,2008-05-13,18:47:27
39.9750166,116.3274733,0,0,39581.782974537,2008-05-13,18:47:29
39.9749783,116.3275299,0,0,39581.7829976852,2008-05-13,18:47:31
39.9749933,116.3275516,0,0,39581.7830208333,2008-05-13,18:47:33
39.9750299,116.3275399,0,0,39581.7830439815,2008-05-13,18:47:35
39.97507,116.3275183,0,0,39581.7830671296,2008-05-13,18:47:37
39.9751133,116.3275283,0,0,39581.7830902778,2008-05-13,18:47:39
39.9751483,116.3275599,0,0,39581.7831134259,2008-05-13,18:47:41
39.9750433,116.3274366,0,0,39581.7831365741,2008-05-13,18:47:43
39.9750066,116.3274766,0,0,39581.7831597222,2008-05-13,18:47:45
39.9749449,116.3276416,0,0,39581.7832175926,2008-05-13,18:47:50
39.9749416,116.3276799,0,0,39581.7832407407,2008-05-13,18:47:52
39.9749483,116.3276933,0,0,39581.7832638889,2008-05-13,18:47:54
39.9749783,116.3275983,0,0,39581.783287037,2008-05-13,18:47:56
39.9749883,116.3274949,0,0,39581.7833101852,2008-05-13,18:47:58
39.9749983,116.3273799,0,0,39581.7833333333,2008-05-13,18:48:00
39.9751216,116.3273883,0,0,39581.7833564815,2008-05-13,18:48:02
39.9751849,116.3274283,0,0,39581.7833796296,2008-05-13,18:48:04
39.9752133,116.3274566,0,0,39581.7834027778,2008-05-13,18:48:06
39.9752399,116.3274566,0,0,39581.7834259259,2008-05-13,18:48:08
39.9752366,116.3274583,0,0,39581.7834490741,2008-05-13,18:48:10
39.9752466,116.3274533,0,0,39581.7834722222,2008-05-13,18:48:12
39.9752316,116.3274749,0,0,39581.7834953704,2008-05-13,18:48:14
39.975235,116.3275,0,0,39581.7835185185,2008-05-13,18:48:16
39.9752466,116.3275383,0,0,39581.7835416667,2008-05-13,18:48:18
39.9752699,116.3275516,0,0,39581.7835648148,2008-05-13,18:48:20
39.97528,116.3275749,0,0,39581.783587963,2008-05-13,18:48:22
39.9753066,116.327585,0,0,39581.7836111111,2008-05-13,18:48:24
39.975335,116.3275949,0,0,39581.7836342593,2008-05-13,18:48:26
39.9753733,116.3276149,0,0,39581.7836574074,2008-05-13,18:48:28
39.9753966,116.3276216,0,0,39581.7836805556,2008-05-13,18:48:30
39.9753699,116.3276883,0,0,39581.7837037037,2008-05-13,18:48:32
39.9753383,116.3277333,0,0,39581.7837268518,2008-05-13,18:48:34
39.9753399,116.3277466,0,0,39581.78375,2008-05-13,18:48:36
39.97532,116.3277766,0,0,39581.7837731481,2008-05-13,18:48:38
39.9753216,116.3277833,0,0,39581.7838310185,2008-05-13,18:48:43
39.9753216,116.3277833,0,0,39581.7838888889,2008-05-13,18:48:48
39.9753216,116.3277833,0,0,39581.7839351852,2008-05-13,18:48:52
39.97532,116.3277749,0,0,39581.7839583333,2008-05-13,18:48:54
39.9752583,116.32734,0,0,39581.784375,2008-05-13,18:49:30
39.9751766,116.3271949,0,0,39581.7844328704,2008-05-13,18:49:35
39.975205,116.3271966,0,0,39581.7844907407,2008-05-13,18:49:40
39.9752033,116.3272416,0,0,39581.7845138889,2008-05-13,18:49:42
39.975205,116.3272783,0,0,39581.784537037,2008-05-13,18:49:44
39.975205,116.3273266,0,0,39581.7845601852,2008-05-13,18:49:46
39.9752016,116.3273899,0,0,39581.7845833333,2008-05-13,18:49:48
39.9752299,116.3274566,0,0,39581.7846064815,2008-05-13,18:49:50
39.97528,116.32755,0,0,39581.7846296296,2008-05-13,18:49:52
39.97532,116.3276333,0,0,39581.7846527778,2008-05-13,18:49:54
39.97536,116.3276716,0,0,39581.7846759259,2008-05-13,18:49:56
39.9753866,116.3277299,0,0,39581.7846990741,2008-05-13,18:49:58
39.9754383,116.3277699,0,0,39581.7847222222,2008-05-13,18:50:00
39.9754883,116.3278366,0,0,39581.7847453704,2008-05-13,18:50:02
39.97556,116.3278983,0,0,39581.7847685185,2008-05-13,18:50:04
39.975625,116.3279266,0,0,39581.7847916667,2008-05-13,18:50:06
39.975685,116.3279466,0,0,39581.7848148148,2008-05-13,18:50:08
39.9757449,116.3279799,0,0,39581.784837963,2008-05-13,18:50:10
39.9757983,116.3279949,0,0,39581.7848611111,2008-05-13,18:50:12
39.9758316,116.3280116,0,0,39581.7848842593,2008-05-13,18:50:14
39.9758733,116.3280199,0,0,39581.7849074074,2008-05-13,18:50:16
39.9758983,116.3280466,0,0,39581.7849305556,2008-05-13,18:50:18
39.9759433,116.3280349,0,0,39581.7849537037,2008-05-13,18:50:20
39.9759633,116.3280199,0,0,39581.7849768519,2008-05-13,18:50:22
39.9759783,116.3280233,0,0,39581.785,2008-05-13,18:50:24
39.9759433,116.3280466,0,0,39581.7850231482,2008-05-13,18:50:26
39.9759999,116.3280933,0,0,39581.7850462963,2008-05-13,18:50:28
39.9760333,116.328145,0,0,39581.7850694444,2008-05-13,18:50:30
39.9760566,116.3281983,0,0,39581.7850925926,2008-05-13,18:50:32
39.9761016,116.3282166,0,0,39581.7851157407,2008-05-13,18:50:34
39.976115,116.3282683,0,0,39581.7851388889,2008-05-13,18:50:36
39.9761516,116.3282899,0,0,39581.785162037,2008-05-13,18:50:38
39.9762199,116.3283016,0,0,39581.7851851852,2008-05-13,18:50:40
39.9762166,116.3283233,0,0,39581.7852083333,2008-05-13,18:50:42
39.9762,116.3283683,0,0,39581.7852314815,2008-05-13,18:50:44
39.97626,116.3283449,0,0,39581.7852546296,2008-05-13,18:50:46
39.9763133,116.328335,0,0,39581.7852777778,2008-05-13,18:50:48
39.9763099,116.3283666,0,0,39581.7853009259,2008-05-13,18:50:50
39.97627,116.3284299,0,0,39581.7853240741,2008-05-13,18:50:52
39.9762399,116.3284883,0,0,39581.7853472222,2008-05-13,18:50:54
39.9762266,116.3285616,0,0,39581.7853703704,2008-05-13,18:50:56
39.9762,116.3286249,0,0,39581.7853935185,2008-05-13,18:50:58
39.9760483,116.3288066,0,0,39581.7854166667,2008-05-13,18:51:00
39.9759449,116.3289033,0,0,39581.7854398148,2008-05-13,18:51:02
39.9758766,116.3289766,0,0,39581.785462963,2008-05-13,18:51:04
39.9758216,116.3290299,0,0,39581.7854861111,2008-05-13,18:51:06
39.9757749,116.32909,0,0,39581.7855092593,2008-05-13,18:51:08
39.9757366,116.3291549,0,0,39581.7855324074,2008-05-13,18:51:10
39.9756566,116.3292166,0,0,39581.7855555556,2008-05-13,18:51:12
39.9756199,116.3292549,0,0,39581.7855787037,2008-05-13,18:51:14
39.9755916,116.3293033,0,0,39581.7856018519,2008-05-13,18:51:16
39.9755733,116.3293249,0,0,39581.785625,2008-05-13,18:51:18
39.9755499,116.3293566,0,0,39581.7856481481,2008-05-13,18:51:20
39.9755366,116.3293983,0,0,39581.7856712963,2008-05-13,18:51:22
39.9755333,116.3294499,0,0,39581.7856944444,2008-05-13,18:51:24
39.9755349,116.3294866,0,0,39581.7857175926,2008-05-13,18:51:26
39.9755199,116.3295549,0,0,39581.7857407407,2008-05-13,18:51:28
39.9755199,116.329595,0,0,39581.7857638889,2008-05-13,18:51:30
39.97553,116.3296499,0,0,39581.785787037,2008-05-13,18:51:32
39.975555,116.3296766,0,0,39581.7858101852,2008-05-13,18:51:34
39.9755316,116.3297399,0,0,39581.7858333333,2008-05-13,18:51:36
39.9755,116.3297949,0,0,39581.7858564815,2008-05-13,18:51:38
39.9755216,116.3297883,0,0,39581.7858796296,2008-05-13,18:51:40
39.97553,116.3298133,0,0,39581.7859027778,2008-05-13,18:51:42
39.9755233,116.3298533,0,0,39581.7859259259,2008-05-13,18:51:44
39.9755249,116.3299133,0,0,39581.7859490741,2008-05-13,18:51:46
39.9755049,116.3299833,0,0,39581.7859722222,2008-05-13,18:51:48
39.9755083,116.33005,0,0,39581.7859953704,2008-05-13,18:51:50
39.9755183,116.3301149,0,0,39581.7860185185,2008-05-13,18:51:52
39.9755083,116.3301649,0,0,39581.7860416667,2008-05-13,18:51:54
39.9755166,116.3301983,0,0,39581.7860648148,2008-05-13,18:51:56
39.9755266,116.33022,0,0,39581.786087963,2008-05-13,18:51:58
39.9756049,116.3302516,0,0,39581.7861111111,2008-05-13,18:52:00
39.9756449,116.3302983,0,0,39581.7861342593,2008-05-13,18:52:02
39.97564,116.3303116,0,0,39581.7861574074,2008-05-13,18:52:04
39.9756316,116.3303166,0,0,39581.7861805556,2008-05-13,18:52:06
39.9755966,116.3303933,0,0,39581.7862037037,2008-05-13,18:52:08
39.9755899,116.3304399,0,0,39581.7862268519,2008-05-13,18:52:10
39.9756116,116.3304749,0,0,39581.78625,2008-05-13,18:52:12
39.9756133,116.3304933,0,0,39581.7862731481,2008-05-13,18:52:14
39.9756283,116.3305466,0,0,39581.7862962963,2008-05-13,18:52:16
39.9755966,116.33059,0,0,39581.7863194444,2008-05-13,18:52:18
39.9755883,116.3306483,0,0,39581.7863425926,2008-05-13,18:52:20
39.9755949,116.3306849,0,0,39581.7863657407,2008-05-13,18:52:22
39.9756033,116.3307349,0,0,39581.7863888889,2008-05-13,18:52:24
39.9756033,116.3307616,0,0,39581.786412037,2008-05-13,18:52:26
39.9756016,116.3307933,0,0,39581.7864351852,2008-05-13,18:52:28
39.9755866,116.3308199,0,0,39581.7864583333,2008-05-13,18:52:30
39.9755933,116.330835,0,0,39581.7864814815,2008-05-13,18:52:32
39.9756133,116.330835,0,0,39581.7865046296,2008-05-13,18:52:34
39.9756383,116.3308399,0,0,39581.7865277778,2008-05-13,18:52:36
39.975695,116.3308266,0,0,39581.7865509259,2008-05-13,18:52:38
39.9757266,116.3308199,0,0,39581.7865740741,2008-05-13,18:52:40
39.9757483,116.3308116,0,0,39581.7865972222,2008-05-13,18:52:42
39.97577,116.3307949,0,0,39581.7866203704,2008-05-13,18:52:44
39.9758066,116.3307599,0,0,39581.7866435185,2008-05-13,18:52:46
39.97585,116.3307216,0,0,39581.7866666667,2008-05-13,18:52:48
39.9758933,116.3306683,0,0,39581.7866898148,2008-05-13,18:52:50
39.9776783,116.32893,0,0,39581.7868865741,2008-05-13,18:53:07
39.9778633,116.3287699,0,0,39581.7869097222,2008-05-13,18:53:09
39.9780749,116.3285899,0,0,39581.7869328704,2008-05-13,18:53:11
39.9782433,116.3284366,0,0,39581.7869560185,2008-05-13,18:53:13
39.9783433,116.32834,0,0,39581.7869791667,2008-05-13,18:53:15
39.9784316,116.3282549,0,0,39581.7870023148,2008-05-13,18:53:17
39.9785833,116.3280866,0,0,39581.7870601852,2008-05-13,18:53:22
