# Supplementary material for: Research on differential privacy protection method based on user tendency
Source: PLoS One. 2023 Oct 26;18(10):e0288823. doi: 10.1371/journal.pone.0288823 (PMC10602288; doi:10.1371/journal.pone.0288823)
Supplement: S4 Data — (ZIP) [file pone.0288823.s004.zip › Data 5-4/112/Trajectory/20080514020939.plt]

Geolife trajectory
WGS 84
Altitude is in Feet
Reserved 3
0,2,255,My Track,0,0,2,8421376
0
39.975545,116.3301216,0,0,39582.0900347222,2008-05-14,02:09:39
39.9755316,116.3301249,0,0,39582.0900462963,2008-05-14,02:09:40
39.9754466,116.3301283,0,0,39582.0901041667,2008-05-14,02:09:45
39.9754233,116.3301316,0,0,39582.0901273148,2008-05-14,02:09:47
39.9754233,116.3301316,0,0,39582.0901388889,2008-05-14,02:09:48
39.9754249,116.3301266,0,0,39582.090162037,2008-05-14,02:09:50
39.9754283,116.3301049,0,0,39582.0901851852,2008-05-14,02:09:52
39.9754133,116.3300883,0,0,39582.0902430556,2008-05-14,02:09:57
39.9754249,116.3300766,0,0,39582.0902662037,2008-05-14,02:09:59
39.9754616,116.3299349,0,0,39582.0903240741,2008-05-14,02:10:04
39.9755033,116.3298916,0,0,39582.0903472222,2008-05-14,02:10:06
39.9754816,116.3298866,0,0,39582.0903703704,2008-05-14,02:10:08
39.9754183,116.3298099,0,0,39582.0904282407,2008-05-14,02:10:13
39.9753966,116.3297899,0,0,39582.0904513889,2008-05-14,02:10:15
39.9754166,116.3296716,0,0,39582.090474537,2008-05-14,02:10:17
39.9754633,116.3294766,0,0,39582.0904976852,2008-05-14,02:10:19
39.9755216,116.32942,0,0,39582.0905208333,2008-05-14,02:10:21
39.9756049,116.3294066,0,0,39582.0905439815,2008-05-14,02:10:23
39.9756333,116.3294016,0,0,39582.0905671296,2008-05-14,02:10:25
39.9756066,116.3294183,0,0,39582.0905902778,2008-05-14,02:10:27
39.9756016,116.3294099,0,0,39582.0906134259,2008-05-14,02:10:29
39.975585,116.3294233,0,0,39582.0906365741,2008-05-14,02:10:31
39.9755216,116.3294566,0,0,39582.0906597222,2008-05-14,02:10:33
39.9754883,116.3294533,0,0,39582.0906828704,2008-05-14,02:10:35
39.975475,116.3294366,0,0,39582.0907060185,2008-05-14,02:10:37
39.9754466,116.3293816,0,0,39582.0907291667,2008-05-14,02:10:39
39.9754316,116.3293683,0,0,39582.0907523148,2008-05-14,02:10:41
39.97543,116.3293549,0,0,39582.090775463,2008-05-14,02:10:43
39.9754283,116.32933,0,0,39582.0907986111,2008-05-14,02:10:45
39.97539,116.3293316,0,0,39582.0908217593,2008-05-14,02:10:47
39.9753799,116.3293099,0,0,39582.0908449074,2008-05-14,02:10:49
39.9753483,116.3292966,0,0,39582.0908680556,2008-05-14,02:10:51
39.9753666,116.3292533,0,0,39582.0908912037,2008-05-14,02:10:53
39.9753866,116.32921,0,0,39582.0909143519,2008-05-14,02:10:55
39.97539,116.3291783,0,0,39582.0909375,2008-05-14,02:10:57
39.9753866,116.32914,0,0,39582.0909606481,2008-05-14,02:10:59
39.9753799,116.3291116,0,0,39582.0909837963,2008-05-14,02:11:01
39.9753716,116.32909,0,0,39582.0910069444,2008-05-14,02:11:03
39.9753683,116.3290649,0,0,39582.0910300926,2008-05-14,02:11:05
39.9753716,116.3290266,0,0,39582.0910532407,2008-05-14,02:11:07
39.9753533,116.3290066,0,0,39582.0910763889,2008-05-14,02:11:09
39.9753616,116.3289749,0,0,39582.091099537,2008-05-14,02:11:11
39.9753566,116.3289516,0,0,39582.0911226852,2008-05-14,02:11:13
39.97539,116.3289016,0,0,39582.0911458333,2008-05-14,02:11:15
39.9753933,116.3288883,0,0,39582.0911689815,2008-05-14,02:11:17
39.9753883,116.3287533,0,0,39582.0912268519,2008-05-14,02:11:22
39.9753799,116.3287166,0,0,39582.09125,2008-05-14,02:11:24
39.9753949,116.3287133,0,0,39582.0912731481,2008-05-14,02:11:26
39.9753983,116.3286716,0,0,39582.0913310185,2008-05-14,02:11:31
39.97539,116.3286616,0,0,39582.0913541667,2008-05-14,02:11:33
39.9753833,116.3286283,0,0,39582.0913773148,2008-05-14,02:11:35
39.9753716,116.3285983,0,0,39582.091400463,2008-05-14,02:11:37
39.975375,116.3285733,0,0,39582.0914236111,2008-05-14,02:11:39
39.9753399,116.3285616,0,0,39582.0914814815,2008-05-14,02:11:44
39.9753366,116.3285616,0,0,39582.0915393519,2008-05-14,02:11:49
39.97533,116.3285633,0,0,39582.0915625,2008-05-14,02:11:51
39.975335,116.3285349,0,0,39582.0915856481,2008-05-14,02:11:53
39.975335,116.3285349,0,0,39582.0916203704,2008-05-14,02:11:56
39.975335,116.3285333,0,0,39582.0916435185,2008-05-14,02:11:58
39.9753066,116.3284449,0,0,39582.0917013889,2008-05-14,02:12:03
39.9753016,116.3283916,0,0,39582.091724537,2008-05-14,02:12:05
39.9753016,116.3283249,0,0,39582.0917476852,2008-05-14,02:12:07
39.9753699,116.3281783,0,0,39582.0917708333,2008-05-14,02:12:09
39.9754,116.3280849,0,0,39582.0917939815,2008-05-14,02:12:11
39.9754133,116.3280133,0,0,39582.0918171296,2008-05-14,02:12:13
39.9754,116.3279749,0,0,39582.0918402778,2008-05-14,02:12:15
39.9754116,116.32792,0,0,39582.0918634259,2008-05-14,02:12:17
39.9754283,116.3278533,0,0,39582.0918865741,2008-05-14,02:12:19
39.9754266,116.3278066,0,0,39582.0919097222,2008-05-14,02:12:21
39.9754349,116.3277666,0,0,39582.0919328704,2008-05-14,02:12:23
39.9754366,116.3277133,0,0,39582.0919560185,2008-05-14,02:12:25
39.97543,116.3276683,0,0,39582.0919791667,2008-05-14,02:12:27
39.9754683,116.3275783,0,0,39582.0920023148,2008-05-14,02:12:29
39.9754666,116.3275033,0,0,39582.092025463,2008-05-14,02:12:31
39.9754866,116.3273833,0,0,39582.0920486111,2008-05-14,02:12:33
39.975515,116.3272066,0,0,39582.0920717593,2008-05-14,02:12:35
39.9755516,116.3271316,0,0,39582.0920949074,2008-05-14,02:12:37
39.9756283,116.3270433,0,0,39582.0921180556,2008-05-14,02:12:39
39.975755,116.3269199,0,0,39582.0921412037,2008-05-14,02:12:41
39.9758516,116.3267733,0,0,39582.0921643519,2008-05-14,02:12:43
39.9759016,116.3266166,0,0,39582.0921875,2008-05-14,02:12:45
39.9759433,116.3265249,0,0,39582.0922106481,2008-05-14,02:12:47
39.9759683,116.3264449,0,0,39582.0922337963,2008-05-14,02:12:49
39.9759916,116.3263133,0,0,39582.0922569444,2008-05-14,02:12:51
39.97592,116.3263149,0,0,39582.0922800926,2008-05-14,02:12:53
39.9757583,116.3263116,0,0,39582.0923032407,2008-05-14,02:12:55
39.9755633,116.3263566,0,0,39582.0923263889,2008-05-14,02:12:57
39.97549,116.3263733,0,0,39582.092349537,2008-05-14,02:12:59
39.9754533,116.3264049,0,0,39582.0923726852,2008-05-14,02:13:01
39.9754249,116.3265133,0,0,39582.0923958333,2008-05-14,02:13:03
39.9754,116.3266216,0,0,39582.0924189815,2008-05-14,02:13:05
39.9754249,116.3266883,0,0,39582.0924421296,2008-05-14,02:13:07
39.97543,116.3267583,0,0,39582.0924652778,2008-05-14,02:13:09
39.9754633,116.3268033,0,0,39582.0924884259,2008-05-14,02:13:11
39.9754799,116.3268399,0,0,39582.0925115741,2008-05-14,02:13:13
39.9755016,116.3268716,0,0,39582.0925347222,2008-05-14,02:13:15
39.9755349,116.3268783,0,0,39582.0925578704,2008-05-14,02:13:17
39.9755783,116.3268799,0,0,39582.0925810185,2008-05-14,02:13:19
39.9756083,116.3268749,0,0,39582.0926041667,2008-05-14,02:13:21
39.9756349,116.3268966,0,0,39582.0926273148,2008-05-14,02:13:23
39.97564,116.3269033,0,0,39582.092650463,2008-05-14,02:13:25
39.975655,116.3269116,0,0,39582.0926736111,2008-05-14,02:13:27
39.9756466,116.326925,0,0,39582.0926967593,2008-05-14,02:13:29
39.9756216,116.3269466,0,0,39582.0927546296,2008-05-14,02:13:34
39.9756216,116.3269466,0,0,39582.0927893519,2008-05-14,02:13:37
39.9756216,116.3269449,0,0,39582.0928125,2008-05-14,02:13:39
39.9755533,116.3269516,0,0,39582.0928703704,2008-05-14,02:13:44
39.9754483,116.3269616,0,0,39582.0928935185,2008-05-14,02:13:46
39.9752949,116.3269783,0,0,39582.0929166667,2008-05-14,02:13:48
39.9751416,116.3269899,0,0,39582.0929398148,2008-05-14,02:13:50
39.9750849,116.3270266,0,0,39582.092962963,2008-05-14,02:13:52
39.9749716,116.3270716,0,0,39582.0929861111,2008-05-14,02:13:54
39.9748533,116.3271099,0,0,39582.0930092593,2008-05-14,02:13:56
39.9747349,116.3271683,0,0,39582.0930324074,2008-05-14,02:13:58
39.9746116,116.32724,0,0,39582.0930555556,2008-05-14,02:14:00
39.9744733,116.3273383,0,0,39582.0930787037,2008-05-14,02:14:02
39.9743466,116.3274483,0,0,39582.0931018519,2008-05-14,02:14:04
39.9741933,116.3275983,0,0,39582.093125,2008-05-14,02:14:06
39.97417,116.3275633,0,0,39582.0931481481,2008-05-14,02:14:08
39.9741566,116.3275283,0,0,39582.0931712963,2008-05-14,02:14:10
39.9741683,116.3274883,0,0,39582.0931944444,2008-05-14,02:14:12
39.9741916,116.3274566,0,0,39582.0932175926,2008-05-14,02:14:14
39.9742216,116.3274083,0,0,39582.0932407407,2008-05-14,02:14:16
39.9742349,116.3273849,0,0,39582.0932638889,2008-05-14,02:14:18
39.9742583,116.3273683,0,0,39582.093287037,2008-05-14,02:14:20
39.9742816,116.3273416,0,0,39582.0933101852,2008-05-14,02:14:22
39.9743199,116.32731,0,0,39582.0933680556,2008-05-14,02:14:27
39.9743199,116.32731,0,0,39582.0934027778,2008-05-14,02:14:30
39.9743149,116.327305,0,0,39582.0934259259,2008-05-14,02:14:32
39.9743066,116.3272949,0,0,39582.0934490741,2008-05-14,02:14:34
39.974285,116.3272883,0,0,39582.0934722222,2008-05-14,02:14:36
39.974265,116.3272866,0,0,39582.0934953704,2008-05-14,02:14:38
39.9742749,116.3272683,0,0,39582.0935185185,2008-05-14,02:14:40
39.9743183,116.3272383,0,0,39582.0935763889,2008-05-14,02:14:45
39.9743733,116.3272333,0,0,39582.0936342593,2008-05-14,02:14:50
39.9740899,116.3272316,0,0,39582.0936921296,2008-05-14,02:14:55
39.9740416,116.3272383,0,0,39582.0937152778,2008-05-14,02:14:57
39.9740099,116.3272466,0,0,39582.0937384259,2008-05-14,02:14:59
39.9738916,116.3273683,0,0,39582.0937615741,2008-05-14,02:15:01
39.9737849,116.3274599,0,0,39582.0937847222,2008-05-14,02:15:03
39.9737683,116.3274466,0,0,39582.0938078704,2008-05-14,02:15:05
39.9737766,116.3274166,0,0,39582.0938310185,2008-05-14,02:15:07
39.9737483,116.3274349,0,0,39582.0938541667,2008-05-14,02:15:09
39.9737483,116.3274249,0,0,39582.0938773148,2008-05-14,02:15:11
39.9737533,116.3274166,0,0,39582.093900463,2008-05-14,02:15:13
39.9737616,116.327395,0,0,39582.0939236111,2008-05-14,02:15:15
39.9737966,116.32736,0,0,39582.0939814815,2008-05-14,02:15:20
39.9737966,116.32736,0,0,39582.0940393518,2008-05-14,02:15:25
39.9737949,116.3273649,0,0,39582.0940972222,2008-05-14,02:15:30
39.9737949,116.3273649,0,0,39582.0941319444,2008-05-14,02:15:33
39.9737883,116.3273666,0,0,39582.0941550926,2008-05-14,02:15:35
39.97375,116.3273933,0,0,39582.094212963,2008-05-14,02:15:40
39.9736783,116.3274266,0,0,39582.0942361111,2008-05-14,02:15:42
39.9735633,116.327535,0,0,39582.0942592593,2008-05-14,02:15:44
39.9734966,116.3275566,0,0,39582.0942824074,2008-05-14,02:15:46
39.9734466,116.3275649,0,0,39582.0943055556,2008-05-14,02:15:48
39.973415,116.3275466,0,0,39582.0943287037,2008-05-14,02:15:50
39.9733983,116.3275333,0,0,39582.0943518518,2008-05-14,02:15:52
39.9733799,116.3275099,0,0,39582.094375,2008-05-14,02:15:54
39.9732799,116.3275433,0,0,39582.0943981481,2008-05-14,02:15:56
39.9731466,116.3276966,0,0,39582.0944212963,2008-05-14,02:15:58
39.9730033,116.3278566,0,0,39582.0944444444,2008-05-14,02:16:00
39.9729033,116.3279649,0,0,39582.0944675926,2008-05-14,02:16:02
39.9729283,116.3279149,0,0,39582.0944907407,2008-05-14,02:16:04
39.97294,116.3278799,0,0,39582.0945138889,2008-05-14,02:16:06
39.972965,116.3278333,0,0,39582.094537037,2008-05-14,02:16:08
39.9729966,116.3278016,0,0,39582.0945601852,2008-05-14,02:16:10
39.973035,116.3277433,0,0,39582.0945833333,2008-05-14,02:16:12
39.9730866,116.3276766,0,0,39582.0946064815,2008-05-14,02:16:14
39.9731799,116.3275233,0,0,39582.0946643518,2008-05-14,02:16:19
39.9732349,116.3274416,0,0,39582.0947222222,2008-05-14,02:16:24
39.9732133,116.3273866,0,0,39582.0947800926,2008-05-14,02:16:29
39.9732,116.3273666,0,0,39582.0948032407,2008-05-14,02:16:31
39.97319,116.3273033,0,0,39582.0948263889,2008-05-14,02:16:33
39.9731549,116.3272783,0,0,39582.094849537,2008-05-14,02:16:35
39.9730583,116.3272566,0,0,39582.0948726852,2008-05-14,02:16:37
39.9729283,116.3272616,0,0,39582.0948958333,2008-05-14,02:16:39
39.97285,116.3272483,0,0,39582.0949189815,2008-05-14,02:16:41
39.9727816,116.3272449,0,0,39582.0949768518,2008-05-14,02:16:46
39.9727616,116.3272416,0,0,39582.095,2008-05-14,02:16:48
39.9727416,116.3272249,0,0,39582.0950231481,2008-05-14,02:16:50
39.9726916,116.3272133,0,0,39582.0950462963,2008-05-14,02:16:52
39.9726383,116.32722,0,0,39582.0950694444,2008-05-14,02:16:54
39.9725766,116.3272366,0,0,39582.0950925926,2008-05-14,02:16:56
39.9725466,116.3272616,0,0,39582.0951157407,2008-05-14,02:16:58
39.9725333,116.3272849,0,0,39582.0951388889,2008-05-14,02:17:00
39.9725,116.3273066,0,0,39582.095162037,2008-05-14,02:17:02
39.9724816,116.3272949,0,0,39582.0951851852,2008-05-14,02:17:04
39.9724766,116.3272566,0,0,39582.0952083333,2008-05-14,02:17:06
39.9724699,116.3272366,0,0,39582.0952314815,2008-05-14,02:17:08
39.97246,116.3272233,0,0,39582.0952546296,2008-05-14,02:17:10
39.9724549,116.3271966,0,0,39582.0952777778,2008-05-14,02:17:12
39.9724499,116.3271566,0,0,39582.0953009259,2008-05-14,02:17:14
39.9724433,116.327115,0,0,39582.0953240741,2008-05-14,02:17:16
39.9724549,116.3270916,0,0,39582.0953472222,2008-05-14,02:17:18
39.9725416,116.326995,0,0,39582.0954050926,2008-05-14,02:17:23
39.9725016,116.3269799,0,0,39582.0954282407,2008-05-14,02:17:25
39.9724533,116.3270216,0,0,39582.0954513889,2008-05-14,02:17:27
39.9724533,116.3270216,0,0,39582.0955092593,2008-05-14,02:17:32
39.9724533,116.3270216,0,0,39582.0955439815,2008-05-14,02:17:35
39.9724533,116.3270216,0,0,39582.0955671296,2008-05-14,02:17:37
39.9724249,116.3269866,0,0,39582.095625,2008-05-14,02:17:42
39.972405,116.3269699,0,0,39582.0956481481,2008-05-14,02:17:44
39.97239,116.3269533,0,0,39582.0956712963,2008-05-14,02:17:46
39.9723783,116.3269233,0,0,39582.0956944444,2008-05-14,02:17:48
39.972375,116.32689,0,0,39582.0957175926,2008-05-14,02:17:50
39.9723933,116.3268383,0,0,39582.0957407407,2008-05-14,02:17:52
39.9724033,116.3267733,0,0,39582.0957638889,2008-05-14,02:17:54
39.9724183,116.3266999,0,0,39582.095787037,2008-05-14,02:17:56
39.972445,116.3266133,0,0,39582.0958101852,2008-05-14,02:17:58
39.9724499,116.3265566,0,0,39582.0958333333,2008-05-14,02:18:00
39.9724683,116.3264733,0,0,39582.0958564815,2008-05-14,02:18:02
39.9724633,116.3264216,0,0,39582.0958796296,2008-05-14,02:18:04
39.972475,116.3263633,0,0,39582.0959027778,2008-05-14,02:18:06
39.9724816,116.3263149,0,0,39582.0959259259,2008-05-14,02:18:08
39.9725033,116.326225,0,0,39582.0959490741,2008-05-14,02:18:10
39.9724633,116.3265949,0,0,39582.0959837963,2008-05-14,02:18:13
39.9724733,116.3265316,0,0,39582.0960069444,2008-05-14,02:18:15
39.9724516,116.3264916,0,0,39582.0960300926,2008-05-14,02:18:17
39.9724549,116.3264133,0,0,39582.0960532407,2008-05-14,02:18:19
39.9724683,116.3262649,0,0,39582.0961111111,2008-05-14,02:18:24
39.9724533,116.3262316,0,0,39582.0961342593,2008-05-14,02:18:26
39.972445,116.3261816,0,0,39582.0961574074,2008-05-14,02:18:28
39.972445,116.3260866,0,0,39582.0961805556,2008-05-14,02:18:30
39.9724466,116.3260299,0,0,39582.0962037037,2008-05-14,02:18:32
39.9724466,116.3259966,0,0,39582.0962268518,2008-05-14,02:18:34
39.9724483,116.3259416,0,0,39582.09625,2008-05-14,02:18:36
39.9724499,116.3258816,0,0,39582.0962731481,2008-05-14,02:18:38
39.9723949,116.3259616,0,0,39582.0962962963,2008-05-14,02:18:40
39.9723883,116.3259599,0,0,39582.0963194444,2008-05-14,02:18:42
39.9724166,116.3258849,0,0,39582.0963425926,2008-05-14,02:18:44
39.9724416,116.3258033,0,0,39582.0963657407,2008-05-14,02:18:46
39.9724649,116.3257483,0,0,39582.0963888889,2008-05-14,02:18:48
39.9724949,116.3257033,0,0,39582.096412037,2008-05-14,02:18:50
39.9725183,116.3256516,0,0,39582.0964351852,2008-05-14,02:18:52
39.9725316,116.3256066,0,0,39582.0964583333,2008-05-14,02:18:54
39.9725466,116.3255649,0,0,39582.0964814815,2008-05-14,02:18:56
39.9725533,116.3254949,0,0,39582.0965046296,2008-05-14,02:18:58
39.9725516,116.3254349,0,0,39582.0965277778,2008-05-14,02:19:00
39.9725433,116.3253799,0,0,39582.0965509259,2008-05-14,02:19:02
39.9725383,116.3253466,0,0,39582.0965740741,2008-05-14,02:19:04
39.9725349,116.3252916,0,0,39582.0965972222,2008-05-14,02:19:06
39.9725333,116.3252416,0,0,39582.0966203704,2008-05-14,02:19:08
39.9725366,116.3251916,0,0,39582.0966435185,2008-05-14,02:19:10
39.9725399,116.325145,0,0,39582.0966666667,2008-05-14,02:19:12
39.9725366,116.3251183,0,0,39582.0966898148,2008-05-14,02:19:14
39.972545,116.3250966,0,0,39582.096712963,2008-05-14,02:19:16
39.972545,116.3250649,0,0,39582.0967361111,2008-05-14,02:19:18
39.9725516,116.32504,0,0,39582.0967592593,2008-05-14,02:19:20
39.972545,116.3250116,0,0,39582.0967824074,2008-05-14,02:19:22
39.9725333,116.3249933,0,0,39582.0968055556,2008-05-14,02:19:24
39.9725233,116.3249866,0,0,39582.0968287037,2008-05-14,02:19:26
39.9725133,116.3249833,0,0,39582.0968518518,2008-05-14,02:19:28
39.9724799,116.32497,0,0,39582.0969097222,2008-05-14,02:19:33
39.9724433,116.3249783,0,0,39582.0969675926,2008-05-14,02:19:38
39.9724333,116.3249399,0,0,39582.097025463,2008-05-14,02:19:43
39.9724133,116.3248599,0,0,39582.0970833333,2008-05-14,02:19:48
39.9724166,116.3248383,0,0,39582.0971064815,2008-05-14,02:19:50
39.9723933,116.3247983,0,0,39582.0971296296,2008-05-14,02:19:52
39.9723699,116.3247499,0,0,39582.0971527778,2008-05-14,02:19:54
39.9723333,116.324705,0,0,39582.0971759259,2008-05-14,02:19:56
39.9723333,116.324635,0,0,39582.0971990741,2008-05-14,02:19:58
39.972335,116.3245916,0,0,39582.0972222222,2008-05-14,02:20:00
39.9723216,116.3245599,0,0,39582.0972453704,2008-05-14,02:20:02
39.9722983,116.3245216,0,0,39582.0972685185,2008-05-14,02:20:04
39.9722933,116.3244516,0,0,39582.0972916667,2008-05-14,02:20:06
39.9722783,116.3244266,0,0,39582.0973148148,2008-05-14,02:20:08
39.9722683,116.3243933,0,0,39582.097337963,2008-05-14,02:20:10
39.9722566,116.3243799,0,0,39582.0973611111,2008-05-14,02:20:12
39.9722516,116.3243716,0,0,39582.0973842593,2008-05-14,02:20:14
39.9722516,116.3243716,0,0,39582.0974189815,2008-05-14,02:20:17
39.9722516,116.3243733,0,0,39582.0974421296,2008-05-14,02:20:19
39.972205,116.3244133,0,0,39582.0975,2008-05-14,02:20:24
39.9721666,116.324445,0,0,39582.0975231482,2008-05-14,02:20:26
39.972125,116.3244616,0,0,39582.0975462963,2008-05-14,02:20:28
39.972065,116.3244499,0,0,39582.0975694444,2008-05-14,02:20:30
39.9720083,116.3244666,0,0,39582.0975925926,2008-05-14,02:20:32
39.9719649,116.3244733,0,0,39582.0976157407,2008-05-14,02:20:34
39.9719316,116.3244816,0,0,39582.0976388889,2008-05-14,02:20:36
39.9719016,116.3244683,0,0,39582.097662037,2008-05-14,02:20:38
39.9718733,116.3244749,0,0,39582.0976851852,2008-05-14,02:20:40
39.9718366,116.3244983,0,0,39582.0977083333,2008-05-14,02:20:42
39.9717916,116.3245133,0,0,39582.0977314815,2008-05-14,02:20:44
39.9717583,116.3245449,0,0,39582.0977546296,2008-05-14,02:20:46
39.9717399,116.3245599,0,0,39582.0977777778,2008-05-14,02:20:48
39.971715,116.32455,0,0,39582.0978009259,2008-05-14,02:20:50
39.9717216,116.3245366,0,0,39582.0978240741,2008-05-14,02:20:52
39.9717316,116.3245216,0,0,39582.0978472222,2008-05-14,02:20:54
39.9717766,116.3245449,0,0,39582.0979050926,2008-05-14,02:20:59
39.9717816,116.3245516,0,0,39582.0979282407,2008-05-14,02:21:01
39.9717883,116.3246099,0,0,39582.0979513889,2008-05-14,02:21:03
39.9717733,116.3246483,0,0,39582.097974537,2008-05-14,02:21:05
39.9717716,116.324655,0,0,39582.0979976852,2008-05-14,02:21:07
39.9717716,116.3246833,0,0,39582.0980208333,2008-05-14,02:21:09
39.9717616,116.3247216,0,0,39582.0980439815,2008-05-14,02:21:11
39.9717483,116.3247699,0,0,39582.0980671296,2008-05-14,02:21:13
39.9717516,116.3247966,0,0,39582.0980902778,2008-05-14,02:21:15
39.9717666,116.3248349,0,0,39582.0981134259,2008-05-14,02:21:17
39.97179,116.3248766,0,0,39582.0981365741,2008-05-14,02:21:19
39.9717983,116.3249133,0,0,39582.0981597222,2008-05-14,02:21:21
39.9717983,116.3249316,0,0,39582.0981828704,2008-05-14,02:21:23
39.9718,116.3249733,0,0,39582.0982060185,2008-05-14,02:21:25
39.97179,116.3250116,0,0,39582.0982291667,2008-05-14,02:21:27
39.9718116,116.3250516,0,0,39582.0982523148,2008-05-14,02:21:29
39.971815,116.3251016,0,0,39582.098275463,2008-05-14,02:21:31
39.9718466,116.3250933,0,0,39582.0982986111,2008-05-14,02:21:33
39.971915,116.3250966,0,0,39582.0983564815,2008-05-14,02:21:38
39.9719383,116.3251066,0,0,39582.0983796296,2008-05-14,02:21:40
39.9719116,116.3251899,0,0,39582.0984143519,2008-05-14,02:21:43
