# Supplementary material for: Research on differential privacy protection method based on user tendency
Source: PLoS One. 2023 Oct 26;18(10):e0288823. doi: 10.1371/journal.pone.0288823 (PMC10602288; doi:10.1371/journal.pone.0288823)
Supplement: S4 Data — (ZIP) [file pone.0288823.s004.zip › Data 5-4/112/Trajectory/20080514093407.plt]

Geolife trajectory
WGS 84
Altitude is in Feet
Reserved 3
0,2,255,My Track,0,0,2,8421376
0
39.9716533,116.3250133,0,0,39582.3986921296,2008-05-14,09:34:07
39.9716483,116.3250149,0,0,39582.3987037037,2008-05-14,09:34:08
39.9716299,116.3250266,0,0,39582.3987615741,2008-05-14,09:34:13
39.9715133,116.3249049,0,0,39582.3988194444,2008-05-14,09:34:18
39.9715033,116.3248716,0,0,39582.3988425926,2008-05-14,09:34:20
39.97144,116.3248349,0,0,39582.3988657407,2008-05-14,09:34:22
39.9715583,116.3247216,0,0,39582.3989236111,2008-05-14,09:34:27
39.9715599,116.32469,0,0,39582.3989467593,2008-05-14,09:34:29
39.9715683,116.3246516,0,0,39582.3989699074,2008-05-14,09:34:31
39.9715699,116.32462,0,0,39582.3989930556,2008-05-14,09:34:33
39.97158,116.3245799,0,0,39582.3990162037,2008-05-14,09:34:35
39.9715883,116.3245349,0,0,39582.3990393518,2008-05-14,09:34:37
39.97165,116.3244766,0,0,39582.3990625,2008-05-14,09:34:39
39.9716699,116.3244533,0,0,39582.3990856481,2008-05-14,09:34:41
39.9716933,116.3244183,0,0,39582.3991087963,2008-05-14,09:34:43
39.9717216,116.3243816,0,0,39582.3991319444,2008-05-14,09:34:45
39.9717566,116.3243466,0,0,39582.3991550926,2008-05-14,09:34:47
39.9718233,116.3243216,0,0,39582.3991782407,2008-05-14,09:34:49
39.9718949,116.3242966,0,0,39582.3992013889,2008-05-14,09:34:51
39.9720116,116.3243133,0,0,39582.399224537,2008-05-14,09:34:53
39.9723183,116.3243649,0,0,39582.3992476852,2008-05-14,09:34:55
39.9724033,116.3243216,0,0,39582.3992708333,2008-05-14,09:34:57
39.9723699,116.3244183,0,0,39582.3992939815,2008-05-14,09:34:59
39.9723733,116.3244316,0,0,39582.3993171296,2008-05-14,09:35:01
39.9723699,116.3244633,0,0,39582.3993402778,2008-05-14,09:35:03
39.9723616,116.32448,0,0,39582.3993634259,2008-05-14,09:35:05
39.9723766,116.3244766,0,0,39582.3993865741,2008-05-14,09:35:07
39.9723816,116.3244616,0,0,39582.3994097222,2008-05-14,09:35:09
39.9723216,116.3244466,0,0,39582.3994328704,2008-05-14,09:35:11
39.9722549,116.3244866,0,0,39582.3994560185,2008-05-14,09:35:13
39.9721933,116.3245399,0,0,39582.3994791667,2008-05-14,09:35:15
39.9722383,116.3245966,0,0,39582.3995023148,2008-05-14,09:35:17
39.9723033,116.3246316,0,0,39582.399525463,2008-05-14,09:35:19
39.9724016,116.3246599,0,0,39582.3995486111,2008-05-14,09:35:21
39.97243,116.3246999,0,0,39582.3995717593,2008-05-14,09:35:23
39.9724216,116.32474,0,0,39582.3995949074,2008-05-14,09:35:25
39.9723799,116.3247883,0,0,39582.3996180556,2008-05-14,09:35:27
39.972335,116.3248466,0,0,39582.3996412037,2008-05-14,09:35:29
39.972295,116.3249033,0,0,39582.3996643518,2008-05-14,09:35:31
39.9722449,116.324935,0,0,39582.3996875,2008-05-14,09:35:33
39.9722549,116.3249616,0,0,39582.3997106481,2008-05-14,09:35:35
39.9722533,116.3249916,0,0,39582.3997337963,2008-05-14,09:35:37
39.9722783,116.3250149,0,0,39582.3997569444,2008-05-14,09:35:39
39.9722866,116.3250516,0,0,39582.3997800926,2008-05-14,09:35:41
39.9722266,116.3251216,0,0,39582.3998032407,2008-05-14,09:35:43
39.9722866,116.3251499,0,0,39582.3998263889,2008-05-14,09:35:45
39.9722449,116.3252033,0,0,39582.399849537,2008-05-14,09:35:47
39.9722416,116.3252349,0,0,39582.3998726852,2008-05-14,09:35:49
39.9722566,116.325265,0,0,39582.3998958333,2008-05-14,09:35:51
39.9722733,116.3253033,0,0,39582.3999189815,2008-05-14,09:35:53
39.97232,116.3253316,0,0,39582.3999421296,2008-05-14,09:35:55
39.9723366,116.3253466,0,0,39582.3999652778,2008-05-14,09:35:57
39.9723216,116.3253549,0,0,39582.3999884259,2008-05-14,09:35:59
39.9723283,116.3253833,0,0,39582.4000115741,2008-05-14,09:36:01
39.9723033,116.325405,0,0,39582.4000347222,2008-05-14,09:36:03
39.9722633,116.3254616,0,0,39582.4000578704,2008-05-14,09:36:05
39.9721916,116.3255399,0,0,39582.4000810185,2008-05-14,09:36:07
39.9722216,116.3255616,0,0,39582.4001041667,2008-05-14,09:36:09
39.9722716,116.3255933,0,0,39582.4001273148,2008-05-14,09:36:11
39.9723133,116.3256383,0,0,39582.400150463,2008-05-14,09:36:13
39.9723583,116.3256666,0,0,39582.4001736111,2008-05-14,09:36:15
39.9723516,116.3256899,0,0,39582.4001967593,2008-05-14,09:36:17
39.9723283,116.3257333,0,0,39582.4002199074,2008-05-14,09:36:19
39.9723033,116.3257599,0,0,39582.4002430556,2008-05-14,09:36:21
39.9723116,116.325805,0,0,39582.4002662037,2008-05-14,09:36:23
39.9723116,116.3258233,0,0,39582.4002893518,2008-05-14,09:36:25
39.9722433,116.3258666,0,0,39582.4003472222,2008-05-14,09:36:30
39.97232,116.3259233,0,0,39582.4003703704,2008-05-14,09:36:32
39.97239,116.3259666,0,0,39582.4003935185,2008-05-14,09:36:34
39.9723316,116.3260516,0,0,39582.4004166667,2008-05-14,09:36:36
39.9723999,116.326065,0,0,39582.4004398148,2008-05-14,09:36:38
39.9723916,116.3261166,0,0,39582.400462963,2008-05-14,09:36:40
39.9723966,116.3261666,0,0,39582.4004861111,2008-05-14,09:36:42
39.972435,116.3262016,0,0,39582.4005092593,2008-05-14,09:36:44
39.97249,116.3262199,0,0,39582.4005324074,2008-05-14,09:36:46
39.9725199,116.3262199,0,0,39582.4005555556,2008-05-14,09:36:48
39.9724283,116.3262499,0,0,39582.4005787037,2008-05-14,09:36:50
39.9724799,116.3262899,0,0,39582.4006365741,2008-05-14,09:36:55
39.972485,116.3263149,0,0,39582.4006597222,2008-05-14,09:36:57
39.9724966,116.3263383,0,0,39582.4006828704,2008-05-14,09:36:59
39.9723883,116.3263833,0,0,39582.4007060185,2008-05-14,09:37:01
39.9724266,116.3264116,0,0,39582.4007638889,2008-05-14,09:37:06
39.9724266,116.3264216,0,0,39582.400787037,2008-05-14,09:37:08
39.9724249,116.3264466,0,0,39582.4008101852,2008-05-14,09:37:10
39.9724399,116.3264933,0,0,39582.4008333333,2008-05-14,09:37:12
39.9723799,116.32652,0,0,39582.4008564815,2008-05-14,09:37:14
39.9723949,116.3265383,0,0,39582.4008796296,2008-05-14,09:37:16
39.9723766,116.3265733,0,0,39582.4009027778,2008-05-14,09:37:18
39.9723983,116.3266183,0,0,39582.4009259259,2008-05-14,09:37:20
39.9723716,116.3266783,0,0,39582.4009490741,2008-05-14,09:37:22
39.9723833,116.3267099,0,0,39582.4009722222,2008-05-14,09:37:24
39.9723866,116.3267199,0,0,39582.4009953704,2008-05-14,09:37:26
39.9723716,116.3267383,0,0,39582.4010185185,2008-05-14,09:37:28
39.9723583,116.3267699,0,0,39582.4010532407,2008-05-14,09:37:31
39.9722783,116.326785,0,0,39582.4010648148,2008-05-14,09:37:32
39.9722733,116.3268283,0,0,39582.401099537,2008-05-14,09:37:35
39.9723683,116.3268866,0,0,39582.4011342593,2008-05-14,09:37:38
39.972405,116.3269183,0,0,39582.4011574074,2008-05-14,09:37:40
39.9724366,116.3269383,0,0,39582.4011805556,2008-05-14,09:37:42
39.9724016,116.3269583,0,0,39582.4012037037,2008-05-14,09:37:44
39.9722483,116.3270816,0,0,39582.4012615741,2008-05-14,09:37:49
39.9722283,116.3271016,0,0,39582.4012847222,2008-05-14,09:37:51
39.972305,116.327165,0,0,39582.4013425926,2008-05-14,09:37:56
39.9723966,116.3271733,0,0,39582.4013657407,2008-05-14,09:37:58
39.9724466,116.3271749,0,0,39582.4013888889,2008-05-14,09:38:00
39.9725583,116.3271833,0,0,39582.401412037,2008-05-14,09:38:02
39.9725866,116.3272016,0,0,39582.4014351852,2008-05-14,09:38:04
39.9726133,116.32722,0,0,39582.4014583333,2008-05-14,09:38:06
39.9725416,116.3271966,0,0,39582.4014814815,2008-05-14,09:38:08
39.9725799,116.3271116,0,0,39582.4015046296,2008-05-14,09:38:10
39.9726066,116.3271399,0,0,39582.4015277778,2008-05-14,09:38:12
39.9726066,116.3271633,0,0,39582.4015509259,2008-05-14,09:38:14
39.972575,116.3272133,0,0,39582.4015740741,2008-05-14,09:38:16
39.9725399,116.3272783,0,0,39582.4015972222,2008-05-14,09:38:18
39.9724933,116.3273649,0,0,39582.4016203704,2008-05-14,09:38:20
39.9724516,116.3274216,0,0,39582.4016435185,2008-05-14,09:38:22
39.9723549,116.3274549,0,0,39582.4016666667,2008-05-14,09:38:24
39.9722966,116.3274833,0,0,39582.4016898148,2008-05-14,09:38:26
39.972275,116.3274949,0,0,39582.401712963,2008-05-14,09:38:28
39.972305,116.3274883,0,0,39582.4017361111,2008-05-14,09:38:30
39.9724366,116.3274316,0,0,39582.4017939815,2008-05-14,09:38:35
39.9725,116.3274499,0,0,39582.4018171296,2008-05-14,09:38:37
39.9725649,116.3274483,0,0,39582.4018402778,2008-05-14,09:38:39
39.9726183,116.3274633,0,0,39582.4018634259,2008-05-14,09:38:41
39.9726283,116.3274866,0,0,39582.4018865741,2008-05-14,09:38:43
39.9726916,116.3274916,0,0,39582.4019097222,2008-05-14,09:38:45
39.9728599,116.3274166,0,0,39582.4019328704,2008-05-14,09:38:47
39.9730283,116.3273616,0,0,39582.4019560185,2008-05-14,09:38:49
39.9731566,116.3273666,0,0,39582.4019791667,2008-05-14,09:38:51
39.9731783,116.3273533,0,0,39582.4020023148,2008-05-14,09:38:53
39.9731516,116.3273566,0,0,39582.402025463,2008-05-14,09:38:55
39.9732183,116.3273549,0,0,39582.4020486111,2008-05-14,09:38:57
39.9733316,116.32734,0,0,39582.4020717593,2008-05-14,09:38:59
39.9734166,116.327325,0,0,39582.4020949074,2008-05-14,09:39:01
39.9734633,116.32731,0,0,39582.4021180556,2008-05-14,09:39:03
39.9735433,116.3273149,0,0,39582.4021412037,2008-05-14,09:39:05
39.973525,116.3273299,0,0,39582.4021643519,2008-05-14,09:39:07
39.9735616,116.3273549,0,0,39582.4021875,2008-05-14,09:39:09
39.973455,116.3273233,0,0,39582.4022106482,2008-05-14,09:39:11
39.9733649,116.3273366,0,0,39582.4022337963,2008-05-14,09:39:13
39.9734016,116.3273166,0,0,39582.4022569444,2008-05-14,09:39:15
39.9733983,116.3273133,0,0,39582.4022800926,2008-05-14,09:39:17
39.9734066,116.3273066,0,0,39582.4023032407,2008-05-14,09:39:19
39.9733683,116.3273066,0,0,39582.4023263889,2008-05-14,09:39:21
39.9733733,116.3273266,0,0,39582.402349537,2008-05-14,09:39:23
39.9734216,116.3273483,0,0,39582.4023726852,2008-05-14,09:39:25
39.9735033,116.3273566,0,0,39582.4023958333,2008-05-14,09:39:27
39.9736516,116.3273416,0,0,39582.4024189815,2008-05-14,09:39:29
39.9737816,116.3273499,0,0,39582.4024421296,2008-05-14,09:39:31
39.9737849,116.3273899,0,0,39582.4024652778,2008-05-14,09:39:33
39.973775,116.3273816,0,0,39582.4024884259,2008-05-14,09:39:35
39.97364,116.3273549,0,0,39582.4025231482,2008-05-14,09:39:38
39.9735566,116.3273233,0,0,39582.4025462963,2008-05-14,09:39:40
39.9735266,116.32734,0,0,39582.4025694444,2008-05-14,09:39:42
39.9735966,116.3273666,0,0,39582.4026273148,2008-05-14,09:39:47
39.9736116,116.3273533,0,0,39582.402650463,2008-05-14,09:39:49
39.97375,116.3273683,0,0,39582.4026736111,2008-05-14,09:39:51
39.9737933,116.3273683,0,0,39582.4026967593,2008-05-14,09:39:53
39.9737916,116.327375,0,0,39582.4027199074,2008-05-14,09:39:55
39.973845,116.3273566,0,0,39582.4027430556,2008-05-14,09:39:57
39.9738666,116.3273499,0,0,39582.4027662037,2008-05-14,09:39:59
39.9738866,116.3273466,0,0,39582.4027893519,2008-05-14,09:40:01
39.9739499,116.3273283,0,0,39582.4028125,2008-05-14,09:40:03
39.9739633,116.3273316,0,0,39582.4028356481,2008-05-14,09:40:05
39.9740316,116.3273133,0,0,39582.4028587963,2008-05-14,09:40:07
39.974085,116.327305,0,0,39582.4028819444,2008-05-14,09:40:09
39.9741466,116.3273066,0,0,39582.4029050926,2008-05-14,09:40:11
39.97424,116.3273033,0,0,39582.4029282407,2008-05-14,09:40:13
39.9741466,116.3272783,0,0,39582.4029513889,2008-05-14,09:40:15
39.9741199,116.3272783,0,0,39582.402974537,2008-05-14,09:40:17
39.9741166,116.3273016,0,0,39582.4029976852,2008-05-14,09:40:19
39.9740433,116.3273333,0,0,39582.4030208333,2008-05-14,09:40:21
39.9740433,116.3273333,0,0,39582.4030555556,2008-05-14,09:40:24
39.974045,116.3273416,0,0,39582.4030787037,2008-05-14,09:40:26
39.9740633,116.3273216,0,0,39582.4031018519,2008-05-14,09:40:28
39.9740916,116.3273283,0,0,39582.403125,2008-05-14,09:40:30
39.97417,116.327345,0,0,39582.4031481481,2008-05-14,09:40:32
39.9742349,116.3273733,0,0,39582.4031712963,2008-05-14,09:40:34
39.9742899,116.3273649,0,0,39582.4031944444,2008-05-14,09:40:36
39.9742733,116.3273516,0,0,39582.4032175926,2008-05-14,09:40:38
39.9742733,116.3273316,0,0,39582.4032407407,2008-05-14,09:40:40
39.9743566,116.3272849,0,0,39582.4032638889,2008-05-14,09:40:42
39.974495,116.3272233,0,0,39582.403287037,2008-05-14,09:40:44
39.9745233,116.32722,0,0,39582.4033101852,2008-05-14,09:40:46
39.9745833,116.3271866,0,0,39582.4033333333,2008-05-14,09:40:48
39.9746416,116.3271783,0,0,39582.4033564815,2008-05-14,09:40:50
39.974995,116.3270933,0,0,39582.4034837963,2008-05-14,09:41:01
39.9750866,116.3271249,0,0,39582.4035185185,2008-05-14,09:41:04
39.9751266,116.3271633,0,0,39582.4035416667,2008-05-14,09:41:06
39.9750533,116.3271566,0,0,39582.4035648148,2008-05-14,09:41:08
39.9750416,116.3271483,0,0,39582.403587963,2008-05-14,09:41:10
39.9750083,116.3271583,0,0,39582.4036111111,2008-05-14,09:41:12
39.9749366,116.3272,0,0,39582.4036342593,2008-05-14,09:41:14
39.9749199,116.3272366,0,0,39582.4036574074,2008-05-14,09:41:16
39.9749199,116.32727,0,0,39582.4036805556,2008-05-14,09:41:18
39.9749183,116.32731,0,0,39582.4037037037,2008-05-14,09:41:20
39.9749299,116.3273499,0,0,39582.4037268519,2008-05-14,09:41:22
39.9749466,116.3273899,0,0,39582.40375,2008-05-14,09:41:24
39.9749516,116.3274399,0,0,39582.4037731481,2008-05-14,09:41:26
39.9749633,116.3274933,0,0,39582.4037962963,2008-05-14,09:41:28
39.9749766,116.3275449,0,0,39582.4038194444,2008-05-14,09:41:30
39.9750016,116.3276099,0,0,39582.4038425926,2008-05-14,09:41:32
39.9749966,116.3276649,0,0,39582.4038657407,2008-05-14,09:41:34
39.9750133,116.3277049,0,0,39582.4038888889,2008-05-14,09:41:36
39.9750166,116.327745,0,0,39582.403912037,2008-05-14,09:41:38
39.9750183,116.3277783,0,0,39582.4039351852,2008-05-14,09:41:40
39.9750349,116.3278099,0,0,39582.4039583333,2008-05-14,09:41:42
39.9750433,116.3278366,0,0,39582.4039814815,2008-05-14,09:41:44
39.9750583,116.3278599,0,0,39582.4040046296,2008-05-14,09:41:46
39.9750299,116.3278899,0,0,39582.4040277778,2008-05-14,09:41:48
39.9750466,116.3279066,0,0,39582.4040509259,2008-05-14,09:41:50
39.9750666,116.327935,0,0,39582.4040740741,2008-05-14,09:41:52
39.9750749,116.3279566,0,0,39582.4040972222,2008-05-14,09:41:54
39.97508,116.3279616,0,0,39582.4041203704,2008-05-14,09:41:56
39.9750766,116.3279649,0,0,39582.4041435185,2008-05-14,09:41:58
39.9750149,116.3280283,0,0,39582.4042013889,2008-05-14,09:42:03
39.9750216,116.3280216,0,0,39582.404224537,2008-05-14,09:42:05
39.9750433,116.3280149,0,0,39582.4042824074,2008-05-14,09:42:10
39.9750433,116.3280149,0,0,39582.4043402778,2008-05-14,09:42:15
39.9750449,116.3280116,0,0,39582.4043981481,2008-05-14,09:42:20
39.9750449,116.3280116,0,0,39582.4044560185,2008-05-14,09:42:25
39.9750449,116.3280116,0,0,39582.4045138889,2008-05-14,09:42:30
39.9750449,116.3280116,0,0,39582.4045717593,2008-05-14,09:42:35
39.9750449,116.3280116,0,0,39582.4046296296,2008-05-14,09:42:40
39.9750449,116.3280116,0,0,39582.4046875,2008-05-14,09:42:45
39.9750449,116.3280116,0,0,39582.4047222222,2008-05-14,09:42:48
39.9750449,116.3280116,0,0,39582.4047453704,2008-05-14,09:42:50
39.9750666,116.3280433,0,0,39582.4048032407,2008-05-14,09:42:55
39.9750816,116.328075,0,0,39582.4048263889,2008-05-14,09:42:57
39.9750866,116.3281183,0,0,39582.404849537,2008-05-14,09:42:59
39.97507,116.3281583,0,0,39582.4048726852,2008-05-14,09:43:01
39.9750366,116.3282133,0,0,39582.4048958333,2008-05-14,09:43:03
39.9750083,116.328265,0,0,39582.4049189815,2008-05-14,09:43:05
39.974985,116.3283116,0,0,39582.4049421296,2008-05-14,09:43:07
39.9749566,116.3283433,0,0,39582.4049652778,2008-05-14,09:43:09
39.97498,116.3283999,0,0,39582.4049884259,2008-05-14,09:43:11
39.9749566,116.3284466,0,0,39582.4050115741,2008-05-14,09:43:13
39.9749416,116.3284849,0,0,39582.4050347222,2008-05-14,09:43:15
39.9749083,116.3285283,0,0,39582.4050578704,2008-05-14,09:43:17
39.9748649,116.328565,0,0,39582.4050810185,2008-05-14,09:43:19
39.974845,116.3286049,0,0,39582.4051041667,2008-05-14,09:43:21
39.9748033,116.3286583,0,0,39582.4051273148,2008-05-14,09:43:23
39.9747666,116.3287083,0,0,39582.405150463,2008-05-14,09:43:25
39.97477,116.32874,0,0,39582.4051736111,2008-05-14,09:43:27
39.9747766,116.3287683,0,0,39582.4051967593,2008-05-14,09:43:29
39.9747983,116.3288299,0,0,39582.4052199074,2008-05-14,09:43:31
39.9748133,116.3288849,0,0,39582.4052430556,2008-05-14,09:43:33
39.9748366,116.3289249,0,0,39582.4052662037,2008-05-14,09:43:35
39.9748316,116.3289533,0,0,39582.4052893519,2008-05-14,09:43:37
39.9748566,116.3289866,0,0,39582.4053125,2008-05-14,09:43:39
39.9748766,116.3290049,0,0,39582.4053356481,2008-05-14,09:43:41
39.9749183,116.3290233,0,0,39582.4053587963,2008-05-14,09:43:43
39.9749499,116.3290599,0,0,39582.4053819444,2008-05-14,09:43:45
39.9749833,116.3290583,0,0,39582.4054050926,2008-05-14,09:43:47
39.9750016,116.3290733,0,0,39582.4054282407,2008-05-14,09:43:49
39.9749933,116.3290816,0,0,39582.4054513889,2008-05-14,09:43:51
39.97501,116.3290883,0,0,39582.405474537,2008-05-14,09:43:53
39.9750116,116.32909,0,0,39582.4054976852,2008-05-14,09:43:55
39.9750233,116.3290866,0,0,39582.4055208333,2008-05-14,09:43:57
39.9750466,116.3290849,0,0,39582.4055439815,2008-05-14,09:43:59
39.9750666,116.3290766,0,0,39582.4055671296,2008-05-14,09:44:01
39.9750916,116.3290683,0,0,39582.4055902778,2008-05-14,09:44:03
39.9751216,116.3290566,0,0,39582.4056134259,2008-05-14,09:44:05
39.97515,116.3290766,0,0,39582.4056365741,2008-05-14,09:44:07
39.9751683,116.3290783,0,0,39582.4056597222,2008-05-14,09:44:09
39.9752283,116.3290799,0,0,39582.4056828704,2008-05-14,09:44:11
39.9752533,116.3290833,0,0,39582.4057060185,2008-05-14,09:44:13
39.9752616,116.3290866,0,0,39582.4057291667,2008-05-14,09:44:15
39.9752549,116.32909,0,0,39582.4057523148,2008-05-14,09:44:17
39.9752549,116.32909,0,0,39582.405787037,2008-05-14,09:44:20
39.97525,116.3290933,0,0,39582.4058101852,2008-05-14,09:44:22
39.975205,116.3290933,0,0,39582.4058680556,2008-05-14,09:44:27
39.975205,116.3290933,0,0,39582.4059259259,2008-05-14,09:44:32
39.975205,116.3290933,0,0,39582.4059606481,2008-05-14,09:44:35
39.975205,116.3290933,0,0,39582.4059837963,2008-05-14,09:44:37
39.9752133,116.3291333,0,0,39582.4060416667,2008-05-14,09:44:42
39.9752166,116.3291666,0,0,39582.4060648148,2008-05-14,09:44:44
39.9752216,116.3292116,0,0,39582.406087963,2008-05-14,09:44:46
39.9752316,116.3292549,0,0,39582.4061111111,2008-05-14,09:44:48
39.9752433,116.3292966,0,0,39582.4061342593,2008-05-14,09:44:50
39.97526,116.329335,0,0,39582.4061574074,2008-05-14,09:44:52
39.9752983,116.3293766,0,0,39582.4061805556,2008-05-14,09:44:54
39.9753549,116.3294149,0,0,39582.4062037037,2008-05-14,09:44:56
39.9754466,116.3294583,0,0,39582.4062268519,2008-05-14,09:44:58
39.9754833,116.3294949,0,0,39582.40625,2008-05-14,09:45:00
39.9755349,116.3295366,0,0,39582.4062731481,2008-05-14,09:45:02
39.9755383,116.3295883,0,0,39582.4062962963,2008-05-14,09:45:04
39.9755166,116.3296383,0,0,39582.4063194444,2008-05-14,09:45:06
39.9754516,116.3296783,0,0,39582.4063425926,2008-05-14,09:45:08
39.9754349,116.3297283,0,0,39582.4063657407,2008-05-14,09:45:10
39.9754,116.3297716,0,0,39582.4063888889,2008-05-14,09:45:12
39.9753649,116.329805,0,0,39582.406412037,2008-05-14,09:45:14
39.975345,116.3298466,0,0,39582.4064351852,2008-05-14,09:45:16
39.9753333,116.32989,0,0,39582.4064583333,2008-05-14,09:45:18
39.9753316,116.3299283,0,0,39582.4064814815,2008-05-14,09:45:20
39.9753266,116.3299716,0,0,39582.4065046296,2008-05-14,09:45:22
39.97528,116.3300316,0,0,39582.4065277778,2008-05-14,09:45:24
39.9752399,116.3300883,0,0,39582.4065509259,2008-05-14,09:45:26
39.97522,116.330135,0,0,39582.4065740741,2008-05-14,09:45:28
39.9752283,116.3301749,0,0,39582.4065972222,2008-05-14,09:45:30
39.9752333,116.3302166,0,0,39582.4066203704,2008-05-14,09:45:32
39.9752433,116.3302483,0,0,39582.4066435185,2008-05-14,09:45:34
39.9752299,116.3302849,0,0,39582.4066666667,2008-05-14,09:45:36
39.97526,116.3303316,0,0,39582.4066898148,2008-05-14,09:45:38
39.9752566,116.3303699,0,0,39582.406712963,2008-05-14,09:45:40
39.9752666,116.3304083,0,0,39582.4067361111,2008-05-14,09:45:42
39.9753116,116.3304433,0,0,39582.4067592593,2008-05-14,09:45:44
39.9752699,116.3304833,0,0,39582.4067824074,2008-05-14,09:45:46
39.9752216,116.33052,0,0,39582.4068055556,2008-05-14,09:45:48
39.975205,116.3305499,0,0,39582.4068287037,2008-05-14,09:45:50
39.9751749,116.3305833,0,0,39582.4068518518,2008-05-14,09:45:52
39.9751716,116.3306183,0,0,39582.406875,2008-05-14,09:45:54
39.9751849,116.3306583,0,0,39582.4068981481,2008-05-14,09:45:56
39.9751599,116.3307049,0,0,39582.4069212963,2008-05-14,09:45:58
39.9751533,116.3307366,0,0,39582.4069444444,2008-05-14,09:46:00
39.9751533,116.3307699,0,0,39582.4069675926,2008-05-14,09:46:02
39.9751616,116.3308,0,0,39582.4069907407,2008-05-14,09:46:04
39.9751783,116.3308249,0,0,39582.4070138889,2008-05-14,09:46:06
39.9752066,116.3308566,0,0,39582.407037037,2008-05-14,09:46:08
39.9752249,116.3308933,0,0,39582.4070601852,2008-05-14,09:46:10
39.9752266,116.3309316,0,0,39582.4070833333,2008-05-14,09:46:12
39.9752133,116.3309666,0,0,39582.4071064815,2008-05-14,09:46:14
39.9752216,116.3309733,0,0,39582.4071296296,2008-05-14,09:46:16
39.9752483,116.3309766,0,0,39582.4071527778,2008-05-14,09:46:18
39.9752683,116.3309866,0,0,39582.4071759259,2008-05-14,09:46:20
39.9752916,116.3309983,0,0,39582.4071990741,2008-05-14,09:46:22
39.9753316,116.3310299,0,0,39582.4072222222,2008-05-14,09:46:24
39.9753416,116.3310683,0,0,39582.4072453704,2008-05-14,09:46:26
39.97533,116.3310999,0,0,39582.4072685185,2008-05-14,09:46:28
39.9753583,116.3311466,0,0,39582.4072916667,2008-05-14,09:46:30
39.9753583,116.3311883,0,0,39582.4073148148,2008-05-14,09:46:32
39.9753516,116.3312266,0,0,39582.407337963,2008-05-14,09:46:34
39.9753833,116.3312766,0,0,39582.4073611111,2008-05-14,09:46:36
39.9753816,116.331325,0,0,39582.4073842593,2008-05-14,09:46:38
39.9753616,116.3313799,0,0,39582.4074074074,2008-05-14,09:46:40
39.9753466,116.3314149,0,0,39582.4074305556,2008-05-14,09:46:42
39.9753383,116.33146,0,0,39582.4074537037,2008-05-14,09:46:44
39.9753433,116.33148,0,0,39582.4074768518,2008-05-14,09:46:46
39.9753416,116.3315183,0,0,39582.4075,2008-05-14,09:46:48
39.9753399,116.3315516,0,0,39582.4075231481,2008-05-14,09:46:50
39.9753283,116.3315899,0,0,39582.4075462963,2008-05-14,09:46:52
39.9753249,116.331635,0,0,39582.4075694444,2008-05-14,09:46:54
39.97533,116.3316733,0,0,39582.4075925926,2008-05-14,09:46:56
39.9753333,116.3317116,0,0,39582.4076157407,2008-05-14,09:46:58
39.9753233,116.3317366,0,0,39582.4076388889,2008-05-14,09:47:00
39.9753166,116.3317699,0,0,39582.407662037,2008-05-14,09:47:02
39.9753116,116.3318199,0,0,39582.4076851852,2008-05-14,09:47:04
39.97533,116.3318499,0,0,39582.4077083333,2008-05-14,09:47:06
39.9753533,116.3318883,0,0,39582.4077314815,2008-05-14,09:47:08
39.975405,116.3319133,0,0,39582.4077546296,2008-05-14,09:47:10
39.9753916,116.3319549,0,0,39582.4077777778,2008-05-14,09:47:12
39.9753799,116.3319899,0,0,39582.4078009259,2008-05-14,09:47:14
39.9754116,116.3320083,0,0,39582.4078240741,2008-05-14,09:47:16
39.9754266,116.3320333,0,0,39582.4078472222,2008-05-14,09:47:18
39.9754516,116.3320616,0,0,39582.4078703704,2008-05-14,09:47:20
39.97543,116.3320866,0,0,39582.4078935185,2008-05-14,09:47:22
39.9754499,116.332125,0,0,39582.4079166667,2008-05-14,09:47:24
39.9754499,116.3321433,0,0,39582.4079398148,2008-05-14,09:47:26
39.9754616,116.3321716,0,0,39582.407962963,2008-05-14,09:47:28
39.9754733,116.3322049,0,0,39582.4079861111,2008-05-14,09:47:30
39.9754799,116.3322366,0,0,39582.4080092593,2008-05-14,09:47:32
39.9754533,116.3322866,0,0,39582.4080324074,2008-05-14,09:47:34
39.9754583,116.33232,0,0,39582.4080555556,2008-05-14,09:47:36
39.9754499,116.332355,0,0,39582.4080787037,2008-05-14,09:47:38
39.97543,116.3324016,0,0,39582.4081018518,2008-05-14,09:47:40
39.9754099,116.332455,0,0,39582.408125,2008-05-14,09:47:42
39.9754,116.3324933,0,0,39582.4081481481,2008-05-14,09:47:44
39.9754266,116.3325199,0,0,39582.4081712963,2008-05-14,09:47:46
39.9754716,116.3325566,0,0,39582.4081944444,2008-05-14,09:47:48
39.975475,116.3325999,0,0,39582.4082175926,2008-05-14,09:47:50
39.9754416,116.3326416,0,0,39582.4082407407,2008-05-14,09:47:52
39.9754266,116.3326716,0,0,39582.4082638889,2008-05-14,09:47:54
39.9754266,116.3326966,0,0,39582.408287037,2008-05-14,09:47:56
39.9754116,116.3327449,0,0,39582.4083101852,2008-05-14,09:47:58
39.9754083,116.3327916,0,0,39582.4083333333,2008-05-14,09:48:00
39.9753983,116.3328133,0,0,39582.4083564815,2008-05-14,09:48:02
39.9753516,116.3328499,0,0,39582.4083796296,2008-05-14,09:48:04
39.9753249,116.3328816,0,0,39582.4084027778,2008-05-14,09:48:06
39.9753016,116.3329149,0,0,39582.4084259259,2008-05-14,09:48:08
39.9752916,116.332945,0,0,39582.4084490741,2008-05-14,09:48:10
39.9752766,116.3329833,0,0,39582.4084722222,2008-05-14,09:48:12
39.9752733,116.3330266,0,0,39582.4084953704,2008-05-14,09:48:14
39.9752716,116.3330416,0,0,39582.4085185185,2008-05-14,09:48:16
39.9752816,116.3330783,0,0,39582.4085416667,2008-05-14,09:48:18
39.9752883,116.3331283,0,0,39582.4085648148,2008-05-14,09:48:20
39.9752916,116.3331933,0,0,39582.408587963,2008-05-14,09:48:22
39.9752966,116.3332366,0,0,39582.4086111111,2008-05-14,09:48:24
39.9753149,116.3332616,0,0,39582.4086342593,2008-05-14,09:48:26
39.97533,116.3332999,0,0,39582.4086574074,2008-05-14,09:48:28
39.9753149,116.3333483,0,0,39582.4086805556,2008-05-14,09:48:30
39.9753099,116.3333949,0,0,39582.4087037037,2008-05-14,09:48:32
39.9753233,116.3334416,0,0,39582.4087268518,2008-05-14,09:48:34
39.9753266,116.3334833,0,0,39582.40875,2008-05-14,09:48:36
39.9753433,116.3335183,0,0,39582.4087731481,2008-05-14,09:48:38
39.9753383,116.3335566,0,0,39582.4087962963,2008-05-14,09:48:40
39.975345,116.3335799,0,0,39582.4088194444,2008-05-14,09:48:42
39.9753466,116.3336183,0,0,39582.4088425926,2008-05-14,09:48:44
39.9753483,116.333645,0,0,39582.4088657407,2008-05-14,09:48:46
39.9753333,116.3336666,0,0,39582.4088888889,2008-05-14,09:48:48
39.9753233,116.3336749,0,0,39582.408912037,2008-05-14,09:48:50
39.9752833,116.333695,0,0,39582.4089351852,2008-05-14,09:48:52
39.9752333,116.3337116,0,0,39582.4089583333,2008-05-14,09:48:54
39.9751983,116.33368,0,0,39582.4090162037,2008-05-14,09:48:59
39.9751999,116.3336616,0,0,39582.4090393518,2008-05-14,09:49:01
39.9750483,116.33359,0,0,39582.4122222222,2008-05-14,09:53:36
39.9753149,116.3333899,0,0,39582.4122453704,2008-05-14,09:53:38
39.9753433,116.3333416,0,0,39582.4122685185,2008-05-14,09:53:40
39.9754716,116.3332516,0,0,39582.4122916667,2008-05-14,09:53:42
39.9754533,116.3332583,0,0,39582.4123148148,2008-05-14,09:53:44
39.9753883,116.33328,0,0,39582.412337963,2008-05-14,09:53:46
39.9752849,116.3332833,0,0,39582.4123611111,2008-05-14,09:53:48
39.9752466,116.3332616,0,0,39582.4123842593,2008-05-14,09:53:50
39.9752433,116.3332183,0,0,39582.4124074074,2008-05-14,09:53:52
39.9752366,116.3332033,0,0,39582.4124305556,2008-05-14,09:53:54
39.9752533,116.3331783,0,0,39582.4124537037,2008-05-14,09:53:56
39.975235,116.3331366,0,0,39582.4124768519,2008-05-14,09:53:58
39.9752533,116.3331116,0,0,39582.4125,2008-05-14,09:54:00
39.9752366,116.3330766,0,0,39582.4125231481,2008-05-14,09:54:02
39.9752633,116.3330099,0,0,39582.4125462963,2008-05-14,09:54:04
39.97529,116.3329266,0,0,39582.4125694444,2008-05-14,09:54:06
39.9753133,116.3328816,0,0,39582.4125925926,2008-05-14,09:54:08
39.9753916,116.3328166,0,0,39582.4126157407,2008-05-14,09:54:10
39.97543,116.3327799,0,0,39582.4126388889,2008-05-14,09:54:12
39.9754533,116.3327066,0,0,39582.412662037,2008-05-14,09:54:14
39.9754366,116.3326733,0,0,39582.4126851852,2008-05-14,09:54:16
39.975415,116.3326449,0,0,39582.4127083333,2008-05-14,09:54:18
39.975335,116.332615,0,0,39582.4127314815,2008-05-14,09:54:20
39.9753216,116.3325616,0,0,39582.4127546296,2008-05-14,09:54:22
39.9753383,116.3324649,0,0,39582.4127777778,2008-05-14,09:54:24
39.975345,116.3324149,0,0,39582.4128009259,2008-05-14,09:54:26
39.97535,116.3324133,0,0,39582.4128240741,2008-05-14,09:54:28
39.9753533,116.33239,0,0,39582.4128472222,2008-05-14,09:54:30
39.97533,116.3323633,0,0,39582.4128703704,2008-05-14,09:54:32
39.9753149,116.3323433,0,0,39582.4128935185,2008-05-14,09:54:34
39.9754316,116.3322433,0,0,39582.4129166667,2008-05-14,09:54:36
39.9754416,116.3321966,0,0,39582.4129398148,2008-05-14,09:54:38
39.97546,116.33216,0,0,39582.412962963,2008-05-14,09:54:40
39.9754266,116.3321299,0,0,39582.4129861111,2008-05-14,09:54:42
39.9754166,116.33211,0,0,39582.4130092593,2008-05-14,09:54:44
39.97546,116.3320516,0,0,39582.4130324074,2008-05-14,09:54:46
39.97553,116.3319566,0,0,39582.4130555556,2008-05-14,09:54:48
39.9755316,116.3318849,0,0,39582.4130787037,2008-05-14,09:54:50
39.9755166,116.331845,0,0,39582.4131018519,2008-05-14,09:54:52
39.9755,116.3318533,0,0,39582.413125,2008-05-14,09:54:54
39.975545,116.3318416,0,0,39582.4131481481,2008-05-14,09:54:56
39.975625,116.3318049,0,0,39582.4131712963,2008-05-14,09:54:58
39.9756649,116.3317583,0,0,39582.4131944444,2008-05-14,09:55:00
39.9756983,116.3317183,0,0,39582.4132175926,2008-05-14,09:55:02
39.9757299,116.3316883,0,0,39582.4132407407,2008-05-14,09:55:04
39.9756566,116.33167,0,0,39582.4132638889,2008-05-14,09:55:06
39.9757149,116.3315899,0,0,39582.413287037,2008-05-14,09:55:08
39.9757433,116.3315049,0,0,39582.4133217593,2008-05-14,09:55:11
39.9757783,116.3314783,0,0,39582.4133449074,2008-05-14,09:55:13
39.9757983,116.3314716,0,0,39582.4133680556,2008-05-14,09:55:15
39.9758366,116.3314499,0,0,39582.4133912037,2008-05-14,09:55:17
39.9758966,116.3314349,0,0,39582.4134143519,2008-05-14,09:55:19
39.9759066,116.3314049,0,0,39582.4134375,2008-05-14,09:55:21
39.9759183,116.331375,0,0,39582.4134606481,2008-05-14,09:55:23
39.9758816,116.3313483,0,0,39582.4134837963,2008-05-14,09:55:25
39.9758833,116.3313416,0,0,39582.4135069444,2008-05-14,09:55:27
39.9758766,116.3313233,0,0,39582.4135300926,2008-05-14,09:55:29
39.9758516,116.3313066,0,0,39582.4135532407,2008-05-14,09:55:31
39.9758149,116.33129,0,0,39582.4135763889,2008-05-14,09:55:33
39.9757999,116.3312683,0,0,39582.413599537,2008-05-14,09:55:35
39.9757533,116.3312366,0,0,39582.4136226852,2008-05-14,09:55:37
39.9758983,116.3310933,0,0,39582.4136574074,2008-05-14,09:55:40
39.976145,116.3309283,0,0,39582.4136805556,2008-05-14,09:55:42
39.9765166,116.3306783,0,0,39582.4137037037,2008-05-14,09:55:44
