# Supplementary material for: Research on differential privacy protection method based on user tendency
Source: PLoS One. 2023 Oct 26;18(10):e0288823. doi: 10.1371/journal.pone.0288823 (PMC10602288; doi:10.1371/journal.pone.0288823)
Supplement: S4 Data — (ZIP) [file pone.0288823.s004.zip › Data 5-4/112/Trajectory/20080515003603.plt]

Geolife trajectory
WGS 84
Altitude is in Feet
Reserved 3
0,2,255,My Track,0,0,2,8421376
0
39.9755116,116.3306649,0,0,39583.0250347222,2008-05-15,00:36:03
39.9755233,116.3306616,0,0,39583.0250462963,2008-05-15,00:36:04
39.9755166,116.3305566,0,0,39583.0250694444,2008-05-15,00:36:06
39.9755366,116.3305683,0,0,39583.0250925926,2008-05-15,00:36:08
39.9755683,116.3305783,0,0,39583.0251157407,2008-05-15,00:36:10
39.9756233,116.3306449,0,0,39583.0251388889,2008-05-15,00:36:12
39.975585,116.3305966,0,0,39583.0251736111,2008-05-15,00:36:15
39.9755816,116.3306166,0,0,39583.0251967593,2008-05-15,00:36:17
39.9755766,116.3306266,0,0,39583.0252199074,2008-05-15,00:36:19
39.9756199,116.3306066,0,0,39583.0252430556,2008-05-15,00:36:21
39.9756233,116.3305266,0,0,39583.0252662037,2008-05-15,00:36:23
39.9756266,116.3304799,0,0,39583.0252893518,2008-05-15,00:36:25
39.9756199,116.3304416,0,0,39583.0253125,2008-05-15,00:36:27
39.9756433,116.3303916,0,0,39583.0253356481,2008-05-15,00:36:29
39.9756916,116.3303216,0,0,39583.0253587963,2008-05-15,00:36:31
39.97571,116.3302566,0,0,39583.0253819444,2008-05-15,00:36:33
39.975695,116.3301966,0,0,39583.0254050926,2008-05-15,00:36:35
39.975655,116.3301149,0,0,39583.0254282407,2008-05-15,00:36:37
39.9755933,116.3300333,0,0,39583.0254513889,2008-05-15,00:36:39
39.9755283,116.3299083,0,0,39583.025474537,2008-05-15,00:36:41
39.975515,116.329875,0,0,39583.0254976852,2008-05-15,00:36:43
39.9755033,116.3299149,0,0,39583.0255208333,2008-05-15,00:36:45
39.9754649,116.3299633,0,0,39583.0255439815,2008-05-15,00:36:47
39.9754283,116.3300199,0,0,39583.0255671296,2008-05-15,00:36:49
39.9754016,116.3300766,0,0,39583.0255902778,2008-05-15,00:36:51
39.9753799,116.3301249,0,0,39583.0256134259,2008-05-15,00:36:53
39.9753633,116.3301683,0,0,39583.0256365741,2008-05-15,00:36:55
39.9753283,116.3301666,0,0,39583.0256597222,2008-05-15,00:36:57
39.9753033,116.3301816,0,0,39583.0256828704,2008-05-15,00:36:59
39.97528,116.3301983,0,0,39583.0257060185,2008-05-15,00:37:01
39.9752549,116.3302283,0,0,39583.0257291667,2008-05-15,00:37:03
39.9752283,116.330225,0,0,39583.0257523148,2008-05-15,00:37:05
39.9752066,116.330225,0,0,39583.025775463,2008-05-15,00:37:07
39.975195,116.3302183,0,0,39583.0257986111,2008-05-15,00:37:09
39.9751883,116.3301799,0,0,39583.0258217593,2008-05-15,00:37:11
39.9752033,116.3301366,0,0,39583.0258449074,2008-05-15,00:37:13
39.97525,116.3301316,0,0,39583.0258680556,2008-05-15,00:37:15
39.9752133,116.3300733,0,0,39583.0258912037,2008-05-15,00:37:17
39.9751966,116.3300249,0,0,39583.0259143518,2008-05-15,00:37:19
39.975305,116.3300383,0,0,39583.0259375,2008-05-15,00:37:21
39.9755183,116.330015,0,0,39583.0259606481,2008-05-15,00:37:23
39.9755466,116.3299183,0,0,39583.0259837963,2008-05-15,00:37:25
39.9754799,116.3296199,0,0,39583.026087963,2008-05-15,00:37:34
39.9754649,116.3295566,0,0,39583.0261111111,2008-05-15,00:37:36
39.9754116,116.3295083,0,0,39583.0261342593,2008-05-15,00:37:38
39.97536,116.3294366,0,0,39583.0261574074,2008-05-15,00:37:40
39.9753266,116.3294033,0,0,39583.0261805556,2008-05-15,00:37:42
39.9753133,116.329405,0,0,39583.0262037037,2008-05-15,00:37:44
39.975305,116.3294299,0,0,39583.0262268518,2008-05-15,00:37:46
39.9752916,116.3294016,0,0,39583.02625,2008-05-15,00:37:48
39.9752966,116.3293816,0,0,39583.0262731481,2008-05-15,00:37:50
39.9753083,116.3293816,0,0,39583.0262962963,2008-05-15,00:37:52
39.9753433,116.3294283,0,0,39583.0263194444,2008-05-15,00:37:54
39.9753533,116.3294116,0,0,39583.0263425926,2008-05-15,00:37:56
39.9753699,116.3293783,0,0,39583.0263657407,2008-05-15,00:37:58
39.9753666,116.3293466,0,0,39583.0263888889,2008-05-15,00:38:00
39.97535,116.3292483,0,0,39583.0264236111,2008-05-15,00:38:03
39.9752983,116.32916,0,0,39583.0264467593,2008-05-15,00:38:05
39.9752466,116.3290283,0,0,39583.0264699074,2008-05-15,00:38:07
39.9752149,116.3289583,0,0,39583.0264930556,2008-05-15,00:38:09
39.9751666,116.3289016,0,0,39583.0265162037,2008-05-15,00:38:11
39.97514,116.3288749,0,0,39583.0265393518,2008-05-15,00:38:13
39.97512,116.3288566,0,0,39583.0265625,2008-05-15,00:38:15
39.9750999,116.3288533,0,0,39583.0265856481,2008-05-15,00:38:17
39.9750916,116.3288266,0,0,39583.0266087963,2008-05-15,00:38:19
39.9750899,116.3287766,0,0,39583.0266319444,2008-05-15,00:38:21
39.9750999,116.3287566,0,0,39583.0266550926,2008-05-15,00:38:23
39.9751166,116.3287083,0,0,39583.0266782407,2008-05-15,00:38:25
39.9751216,116.3286816,0,0,39583.0267013889,2008-05-15,00:38:27
39.9751216,116.3286449,0,0,39583.026724537,2008-05-15,00:38:29
39.97512,116.3286133,0,0,39583.0267476852,2008-05-15,00:38:31
39.9751233,116.3285883,0,0,39583.0267708333,2008-05-15,00:38:33
39.9751233,116.3285616,0,0,39583.0267939815,2008-05-15,00:38:35
39.975095,116.32851,0,0,39583.0268171296,2008-05-15,00:38:37
39.9750883,116.3284999,0,0,39583.0268402778,2008-05-15,00:38:39
39.9750849,116.3284899,0,0,39583.0268634259,2008-05-15,00:38:41
39.9750983,116.3284799,0,0,39583.0268865741,2008-05-15,00:38:43
39.9751066,116.3284433,0,0,39583.0269097222,2008-05-15,00:38:45
39.9751033,116.3284266,0,0,39583.0269328704,2008-05-15,00:38:47
39.9751066,116.3283983,0,0,39583.0269560185,2008-05-15,00:38:49
39.975125,116.3283883,0,0,39583.0269791667,2008-05-15,00:38:51
39.9751366,116.3283966,0,0,39583.0270023148,2008-05-15,00:38:53
39.9751699,116.3283833,0,0,39583.027025463,2008-05-15,00:38:55
39.9751849,116.3283599,0,0,39583.0270486111,2008-05-15,00:38:57
39.9752133,116.328335,0,0,39583.0270717593,2008-05-15,00:38:59
39.9752183,116.3282866,0,0,39583.0270949074,2008-05-15,00:39:01
39.97525,116.328235,0,0,39583.0271180556,2008-05-15,00:39:03
39.9752449,116.3281433,0,0,39583.0271412037,2008-05-15,00:39:05
39.97526,116.3280649,0,0,39583.0271643519,2008-05-15,00:39:07
39.9752666,116.3280149,0,0,39583.0271990741,2008-05-15,00:39:10
39.9752683,116.3279866,0,0,39583.0272222222,2008-05-15,00:39:12
39.9752816,116.32799,0,0,39583.0272453704,2008-05-15,00:39:14
39.97528,116.3279399,0,0,39583.0272685185,2008-05-15,00:39:16
39.975275,116.3278966,0,0,39583.0272916667,2008-05-15,00:39:18
39.975275,116.3278733,0,0,39583.0273148148,2008-05-15,00:39:20
39.9752683,116.3278283,0,0,39583.027337963,2008-05-15,00:39:22
39.9752399,116.3277649,0,0,39583.0273611111,2008-05-15,00:39:24
39.9751983,116.3277033,0,0,39583.0273842593,2008-05-15,00:39:26
39.9751683,116.32769,0,0,39583.0274074074,2008-05-15,00:39:28
39.97515,116.3276716,0,0,39583.0274305556,2008-05-15,00:39:30
39.9751483,116.3276716,0,0,39583.0274537037,2008-05-15,00:39:32
39.97514,116.3276433,0,0,39583.0274768519,2008-05-15,00:39:34
39.9751149,116.3276083,0,0,39583.0275,2008-05-15,00:39:36
39.9750866,116.3276116,0,0,39583.0275231482,2008-05-15,00:39:38
39.975065,116.3276149,0,0,39583.0275462963,2008-05-15,00:39:40
39.9750433,116.3276449,0,0,39583.0275694444,2008-05-15,00:39:42
39.9750299,116.3276299,0,0,39583.0276041667,2008-05-15,00:39:45
39.9750299,116.3276299,0,0,39583.027650463,2008-05-15,00:39:49
39.9750366,116.3276249,0,0,39583.0276736111,2008-05-15,00:39:51
39.9750266,116.3276433,0,0,39583.0276967593,2008-05-15,00:39:53
39.9750066,116.3276583,0,0,39583.0277199074,2008-05-15,00:39:55
39.9749866,116.3276649,0,0,39583.0277430556,2008-05-15,00:39:57
39.9749833,116.3276316,0,0,39583.0277662037,2008-05-15,00:39:59
39.9749733,116.3276166,0,0,39583.0277893519,2008-05-15,00:40:01
39.9749616,116.327605,0,0,39583.0278125,2008-05-15,00:40:03
39.9749533,116.3275899,0,0,39583.0278356481,2008-05-15,00:40:05
39.9749433,116.32757,0,0,39583.0278587963,2008-05-15,00:40:07
39.9749433,116.3275716,0,0,39583.0278819444,2008-05-15,00:40:09
39.9749366,116.3275649,0,0,39583.0279050926,2008-05-15,00:40:11
39.9749316,116.3275433,0,0,39583.0279282407,2008-05-15,00:40:13
39.9749316,116.3275299,0,0,39583.0279513889,2008-05-15,00:40:15
39.9749416,116.3275466,0,0,39583.027974537,2008-05-15,00:40:17
39.9749449,116.3275383,0,0,39583.0279976852,2008-05-15,00:40:19
39.9749283,116.327465,0,0,39583.0280208333,2008-05-15,00:40:21
39.9749233,116.3274149,0,0,39583.0280439815,2008-05-15,00:40:23
39.9749116,116.3273516,0,0,39583.0280671296,2008-05-15,00:40:25
39.9749066,116.3273133,0,0,39583.0280902778,2008-05-15,00:40:27
39.9749066,116.3272933,0,0,39583.0281134259,2008-05-15,00:40:29
39.9749033,116.327275,0,0,39583.0281365741,2008-05-15,00:40:31
39.9749016,116.3272666,0,0,39583.0281597222,2008-05-15,00:40:33
39.9748749,116.3272249,0,0,39583.0281828704,2008-05-15,00:40:35
39.9748266,116.3271749,0,0,39583.0282060185,2008-05-15,00:40:37
39.9747833,116.3271633,0,0,39583.0282291667,2008-05-15,00:40:39
39.9747399,116.3271749,0,0,39583.0282523148,2008-05-15,00:40:41
39.9746933,116.3271683,0,0,39583.028275463,2008-05-15,00:40:43
39.9746766,116.3271466,0,0,39583.0282986111,2008-05-15,00:40:45
39.9746516,116.3271366,0,0,39583.0283217593,2008-05-15,00:40:47
39.974605,116.3271183,0,0,39583.0283449074,2008-05-15,00:40:49
39.9745849,116.3270783,0,0,39583.0283680556,2008-05-15,00:40:51
39.9745716,116.3270849,0,0,39583.0283912037,2008-05-15,00:40:53
39.9745699,116.3271099,0,0,39583.0284143519,2008-05-15,00:40:55
39.9745666,116.3271333,0,0,39583.0284375,2008-05-15,00:40:57
39.9745549,116.3271483,0,0,39583.0284606481,2008-05-15,00:40:59
39.9745316,116.327165,0,0,39583.0284837963,2008-05-15,00:41:01
39.9744983,116.3271883,0,0,39583.0285069444,2008-05-15,00:41:03
39.9744616,116.3272133,0,0,39583.0285300926,2008-05-15,00:41:05
39.9744266,116.3272149,0,0,39583.0285532407,2008-05-15,00:41:07
39.9743966,116.3272249,0,0,39583.0285763889,2008-05-15,00:41:09
39.9743666,116.3272316,0,0,39583.028599537,2008-05-15,00:41:11
39.9743366,116.3272333,0,0,39583.0286226852,2008-05-15,00:41:13
39.9743066,116.3272366,0,0,39583.0286458333,2008-05-15,00:41:15
39.9742783,116.3272466,0,0,39583.0286689815,2008-05-15,00:41:17
39.9742516,116.3272466,0,0,39583.0286921296,2008-05-15,00:41:19
39.9742233,116.3272466,0,0,39583.0287152778,2008-05-15,00:41:21
39.974195,116.3272516,0,0,39583.0287384259,2008-05-15,00:41:23
39.9741666,116.327255,0,0,39583.0287615741,2008-05-15,00:41:25
39.9741433,116.3272566,0,0,39583.0287847222,2008-05-15,00:41:27
39.9741216,116.3272733,0,0,39583.0288078704,2008-05-15,00:41:29
39.9740966,116.3272816,0,0,39583.0288310185,2008-05-15,00:41:31
39.97407,116.3272866,0,0,39583.0288541667,2008-05-15,00:41:33
39.9740399,116.3272916,0,0,39583.0288773148,2008-05-15,00:41:35
39.9740133,116.3273016,0,0,39583.028900463,2008-05-15,00:41:37
39.9739866,116.3273083,0,0,39583.0289236111,2008-05-15,00:41:39
39.9739549,116.3272983,0,0,39583.0289467593,2008-05-15,00:41:41
39.9739233,116.3272916,0,0,39583.0289699074,2008-05-15,00:41:43
39.9738916,116.3272966,0,0,39583.0289930556,2008-05-15,00:41:45
39.97386,116.3272983,0,0,39583.0290162037,2008-05-15,00:41:47
39.9738316,116.3273016,0,0,39583.0290393519,2008-05-15,00:41:49
39.9738266,116.3273083,0,0,39583.0290625,2008-05-15,00:41:51
39.973805,116.3273083,0,0,39583.0290856481,2008-05-15,00:41:53
39.973775,116.327305,0,0,39583.0291087963,2008-05-15,00:41:55
39.9737466,116.3273016,0,0,39583.0291319444,2008-05-15,00:41:57
39.97372,116.327305,0,0,39583.0291550926,2008-05-15,00:41:59
39.9736916,116.3273066,0,0,39583.0291782407,2008-05-15,00:42:01
39.9736616,116.3272983,0,0,39583.0292013889,2008-05-15,00:42:03
39.9736316,116.3272966,0,0,39583.029224537,2008-05-15,00:42:05
39.9736066,116.3273016,0,0,39583.0292476852,2008-05-15,00:42:07
39.9735883,116.3272933,0,0,39583.0292708333,2008-05-15,00:42:09
39.9735633,116.3272949,0,0,39583.0292939815,2008-05-15,00:42:11
39.97354,116.327255,0,0,39583.0293171296,2008-05-15,00:42:13
39.9735149,116.3272283,0,0,39583.0293402778,2008-05-15,00:42:15
39.973495,116.3272266,0,0,39583.0293634259,2008-05-15,00:42:17
39.9734733,116.3272183,0,0,39583.0293865741,2008-05-15,00:42:19
39.9734499,116.3272149,0,0,39583.0294097222,2008-05-15,00:42:21
39.9734283,116.3272166,0,0,39583.0294328704,2008-05-15,00:42:23
39.9734116,116.3272366,0,0,39583.0294560185,2008-05-15,00:42:25
39.9733916,116.3272616,0,0,39583.0294791667,2008-05-15,00:42:27
39.9733666,116.3272666,0,0,39583.0295023148,2008-05-15,00:42:29
39.97334,116.327275,0,0,39583.029525463,2008-05-15,00:42:31
39.9733266,116.3272866,0,0,39583.0295486111,2008-05-15,00:42:33
39.9733049,116.3272916,0,0,39583.0295717593,2008-05-15,00:42:35
39.9732783,116.3272933,0,0,39583.0295949074,2008-05-15,00:42:37
39.9732533,116.3272999,0,0,39583.0296180556,2008-05-15,00:42:39
39.9732216,116.3273033,0,0,39583.0296412037,2008-05-15,00:42:41
39.9731866,116.3272983,0,0,39583.0296643519,2008-05-15,00:42:43
39.9731399,116.3273133,0,0,39583.0296875,2008-05-15,00:42:45
39.9731066,116.3273183,0,0,39583.0297106481,2008-05-15,00:42:47
39.9730616,116.3273083,0,0,39583.0297337963,2008-05-15,00:42:49
39.97302,116.3272983,0,0,39583.0297569444,2008-05-15,00:42:51
39.9729783,116.3272966,0,0,39583.0297800926,2008-05-15,00:42:53
39.9729583,116.3273016,0,0,39583.0298032407,2008-05-15,00:42:55
39.9729266,116.3272733,0,0,39583.0298263889,2008-05-15,00:42:57
39.972895,116.3272833,0,0,39583.029849537,2008-05-15,00:42:59
39.9728583,116.3272733,0,0,39583.0298726852,2008-05-15,00:43:01
39.9728233,116.3272666,0,0,39583.0298958333,2008-05-15,00:43:03
39.9727983,116.3272633,0,0,39583.0299189815,2008-05-15,00:43:05
39.9727749,116.3272666,0,0,39583.0299421296,2008-05-15,00:43:07
39.9727599,116.3272666,0,0,39583.0299652778,2008-05-15,00:43:09
39.9727533,116.3272616,0,0,39583.0299884259,2008-05-15,00:43:11
39.97274,116.3272533,0,0,39583.0300115741,2008-05-15,00:43:13
39.9727266,116.32727,0,0,39583.0300347222,2008-05-15,00:43:15
39.9727233,116.3272999,0,0,39583.0300578704,2008-05-15,00:43:17
39.9727083,116.3272966,0,0,39583.0300810185,2008-05-15,00:43:19
39.9726966,116.3272966,0,0,39583.0301041667,2008-05-15,00:43:21
39.9726783,116.3272966,0,0,39583.0301273148,2008-05-15,00:43:23
39.972645,116.3272966,0,0,39583.030150463,2008-05-15,00:43:25
39.9726083,116.32731,0,0,39583.0301736111,2008-05-15,00:43:27
39.9725966,116.327305,0,0,39583.0301967593,2008-05-15,00:43:29
39.9725649,116.32727,0,0,39583.0302199074,2008-05-15,00:43:31
39.972545,116.3272833,0,0,39583.0302430556,2008-05-15,00:43:33
39.9725,116.3272883,0,0,39583.0302662037,2008-05-15,00:43:35
39.972485,116.32729,0,0,39583.0302893519,2008-05-15,00:43:37
39.9724733,116.3272916,0,0,39583.0303125,2008-05-15,00:43:39
39.9724716,116.3272816,0,0,39583.0303356481,2008-05-15,00:43:41
39.9724616,116.3272533,0,0,39583.0303587963,2008-05-15,00:43:43
39.9724466,116.3272316,0,0,39583.0303819444,2008-05-15,00:43:45
39.9724249,116.3272066,0,0,39583.0304050926,2008-05-15,00:43:47
39.9724133,116.3271733,0,0,39583.0304282407,2008-05-15,00:43:49
39.9723999,116.3271666,0,0,39583.0304513889,2008-05-15,00:43:51
39.9723999,116.3271066,0,0,39583.030474537,2008-05-15,00:43:53
39.9723966,116.3270716,0,0,39583.0304976852,2008-05-15,00:43:55
39.9724099,116.3270366,0,0,39583.0305208333,2008-05-15,00:43:57
39.9724433,116.3270183,0,0,39583.0305439815,2008-05-15,00:43:59
39.9724733,116.3269733,0,0,39583.0305671296,2008-05-15,00:44:01
39.9725133,116.3269533,0,0,39583.0305902778,2008-05-15,00:44:03
39.9725249,116.3269166,0,0,39583.0306134259,2008-05-15,00:44:05
39.9725099,116.3268183,0,0,39583.0306365741,2008-05-15,00:44:07
39.9724966,116.3267899,0,0,39583.0306597222,2008-05-15,00:44:09
39.9724683,116.3267583,0,0,39583.0306828704,2008-05-15,00:44:11
39.972445,116.3267566,0,0,39583.0307060185,2008-05-15,00:44:13
39.9724316,116.3267466,0,0,39583.0307291667,2008-05-15,00:44:15
39.9724166,116.3267166,0,0,39583.0307523148,2008-05-15,00:44:17
39.972415,116.3266683,0,0,39583.030775463,2008-05-15,00:44:19
39.9723966,116.3266283,0,0,39583.0307986111,2008-05-15,00:44:21
39.9723883,116.3265916,0,0,39583.0308217593,2008-05-15,00:44:23
39.9723816,116.3265466,0,0,39583.0308449074,2008-05-15,00:44:25
39.9723766,116.3264949,0,0,39583.0308680556,2008-05-15,00:44:27
39.9723716,116.32647,0,0,39583.0308912037,2008-05-15,00:44:29
39.9723666,116.3264283,0,0,39583.0309143519,2008-05-15,00:44:31
39.972365,116.3264199,0,0,39583.0309375,2008-05-15,00:44:33
39.9723666,116.3264066,0,0,39583.0309606481,2008-05-15,00:44:35
39.9723733,116.3263983,0,0,39583.0309837963,2008-05-15,00:44:37
39.9723866,116.3263683,0,0,39583.0310069444,2008-05-15,00:44:39
39.9723916,116.3263266,0,0,39583.0310300926,2008-05-15,00:44:41
39.9723916,116.3262916,0,0,39583.0310532407,2008-05-15,00:44:43
39.9723816,116.3262566,0,0,39583.0310763889,2008-05-15,00:44:45
39.9723733,116.3262066,0,0,39583.031099537,2008-05-15,00:44:47
39.9723549,116.3261716,0,0,39583.0311226852,2008-05-15,00:44:49
39.9723483,116.3261416,0,0,39583.0311458333,2008-05-15,00:44:51
39.97236,116.326135,0,0,39583.0311689815,2008-05-15,00:44:53
39.9723516,116.3260966,0,0,39583.0311921296,2008-05-15,00:44:55
39.9723816,116.3261133,0,0,39583.0312152778,2008-05-15,00:44:57
39.9724083,116.3261133,0,0,39583.0312384259,2008-05-15,00:44:59
39.972435,116.3260666,0,0,39583.0312615741,2008-05-15,00:45:01
39.9724466,116.3260399,0,0,39583.0312847222,2008-05-15,00:45:03
39.9724533,116.3260016,0,0,39583.0313078704,2008-05-15,00:45:05
39.9724566,116.3259549,0,0,39583.0313310185,2008-05-15,00:45:07
39.9724633,116.3259149,0,0,39583.0313541667,2008-05-15,00:45:09
39.9724516,116.3258633,0,0,39583.0313773148,2008-05-15,00:45:11
39.972445,116.325825,0,0,39583.031400463,2008-05-15,00:45:13
39.97242,116.3257999,0,0,39583.0314236111,2008-05-15,00:45:15
39.9723916,116.325755,0,0,39583.0314467593,2008-05-15,00:45:17
39.9723783,116.3257366,0,0,39583.0314699074,2008-05-15,00:45:19
39.97236,116.3257116,0,0,39583.0314930556,2008-05-15,00:45:21
39.9723633,116.3256883,0,0,39583.0315162037,2008-05-15,00:45:23
39.972375,116.325665,0,0,39583.0315393518,2008-05-15,00:45:25
39.9723816,116.3256199,0,0,39583.0315625,2008-05-15,00:45:27
39.9723949,116.3255899,0,0,39583.0315856481,2008-05-15,00:45:29
39.9724133,116.3256083,0,0,39583.0316087963,2008-05-15,00:45:31
39.9724333,116.3256016,0,0,39583.0316319444,2008-05-15,00:45:33
39.9724566,116.3255633,0,0,39583.0316550926,2008-05-15,00:45:35
39.9724516,116.3255149,0,0,39583.0316782407,2008-05-15,00:45:37
39.9724649,116.3254833,0,0,39583.0317013889,2008-05-15,00:45:39
39.9724883,116.3254566,0,0,39583.031724537,2008-05-15,00:45:41
39.9724833,116.3254183,0,0,39583.0317476852,2008-05-15,00:45:43
39.9724716,116.3253799,0,0,39583.0317708333,2008-05-15,00:45:45
39.9724733,116.3253449,0,0,39583.0317939815,2008-05-15,00:45:47
39.9724649,116.32528,0,0,39583.0318171296,2008-05-15,00:45:49
39.97246,116.3252416,0,0,39583.0318402778,2008-05-15,00:45:51
39.9724683,116.3252183,0,0,39583.0318634259,2008-05-15,00:45:53
39.9724716,116.3251816,0,0,39583.0318865741,2008-05-15,00:45:55
39.9724866,116.3251866,0,0,39583.0319097222,2008-05-15,00:45:57
39.9724933,116.3251866,0,0,39583.0319328704,2008-05-15,00:45:59
39.9724949,116.3251533,0,0,39583.0319560185,2008-05-15,00:46:01
39.97249,116.3251149,0,0,39583.0319791667,2008-05-15,00:46:03
39.9724699,116.3250799,0,0,39583.0320023148,2008-05-15,00:46:05
39.972475,116.3250533,0,0,39583.032025463,2008-05-15,00:46:07
39.9724699,116.3249983,0,0,39583.0320486111,2008-05-15,00:46:09
39.9724549,116.3249366,0,0,39583.0320717593,2008-05-15,00:46:11
39.9724466,116.3249249,0,0,39583.0320949074,2008-05-15,00:46:13
39.9724266,116.3248883,0,0,39583.0321180556,2008-05-15,00:46:15
39.9724016,116.3248366,0,0,39583.0321412037,2008-05-15,00:46:17
39.9723833,116.3247899,0,0,39583.0321643518,2008-05-15,00:46:19
39.9723699,116.324775,0,0,39583.0321875,2008-05-15,00:46:21
39.9723666,116.32476,0,0,39583.0322106481,2008-05-15,00:46:23
39.9723516,116.3247416,0,0,39583.0322337963,2008-05-15,00:46:25
39.9723549,116.3247183,0,0,39583.0322569444,2008-05-15,00:46:27
39.9723533,116.3246816,0,0,39583.0322800926,2008-05-15,00:46:29
39.9723516,116.3246683,0,0,39583.0323032407,2008-05-15,00:46:31
39.9723616,116.3246583,0,0,39583.0323263889,2008-05-15,00:46:33
39.9723549,116.3245783,0,0,39583.032349537,2008-05-15,00:46:35
39.9723433,116.3245216,0,0,39583.0323726852,2008-05-15,00:46:37
39.9723366,116.3245283,0,0,39583.0323958333,2008-05-15,00:46:39
39.9723116,116.3245116,0,0,39583.0324189815,2008-05-15,00:46:41
39.9722716,116.3245333,0,0,39583.0324421296,2008-05-15,00:46:43
39.9722283,116.3245333,0,0,39583.0324652778,2008-05-15,00:46:45
39.9722033,116.3245266,0,0,39583.0324884259,2008-05-15,00:46:47
39.9721683,116.3244899,0,0,39583.0325115741,2008-05-15,00:46:49
39.9721233,116.3244666,0,0,39583.0325347222,2008-05-15,00:46:51
39.9720933,116.3244733,0,0,39583.0325578704,2008-05-15,00:46:53
39.9720616,116.3244649,0,0,39583.0325810185,2008-05-15,00:46:55
39.9720366,116.3244749,0,0,39583.0326041667,2008-05-15,00:46:57
39.9720199,116.3244916,0,0,39583.0326273148,2008-05-15,00:46:59
39.9719966,116.3244999,0,0,39583.032650463,2008-05-15,00:47:01
39.9719833,116.3245066,0,0,39583.0326736111,2008-05-15,00:47:03
39.9719649,116.3245016,0,0,39583.0326967593,2008-05-15,00:47:05
39.97194,116.3245066,0,0,39583.0327199074,2008-05-15,00:47:07
39.9719083,116.3245233,0,0,39583.0327430556,2008-05-15,00:47:09
39.9718683,116.3245333,0,0,39583.0327662037,2008-05-15,00:47:11
39.9718416,116.3245333,0,0,39583.0327893518,2008-05-15,00:47:13
39.9718116,116.3245433,0,0,39583.0328125,2008-05-15,00:47:15
39.9717783,116.3245399,0,0,39583.0328356481,2008-05-15,00:47:17
39.9717483,116.32453,0,0,39583.0328587963,2008-05-15,00:47:19
39.9717133,116.3245333,0,0,39583.0328819444,2008-05-15,00:47:21
39.9716816,116.3245433,0,0,39583.0329050926,2008-05-15,00:47:23
39.9716699,116.3245466,0,0,39583.0329282407,2008-05-15,00:47:25
39.97166,116.3245549,0,0,39583.0329513889,2008-05-15,00:47:27
39.9716399,116.3245549,0,0,39583.032974537,2008-05-15,00:47:29
39.9716216,116.3245566,0,0,39583.0329976852,2008-05-15,00:47:31
39.9716116,116.3245966,0,0,39583.0330208333,2008-05-15,00:47:33
39.9715999,116.3246633,0,0,39583.0330439815,2008-05-15,00:47:35
39.9716033,116.3247099,0,0,39583.0330671296,2008-05-15,00:47:37
39.9715883,116.3247416,0,0,39583.0330902778,2008-05-15,00:47:39
39.9716099,116.3247633,0,0,39583.0331134259,2008-05-15,00:47:41
39.9716216,116.3248033,0,0,39583.0331365741,2008-05-15,00:47:43
39.9716433,116.3248466,0,0,39583.0331597222,2008-05-15,00:47:45
39.9716816,116.3248399,0,0,39583.0331828704,2008-05-15,00:47:47
39.9717083,116.3248383,0,0,39583.0332060185,2008-05-15,00:47:49
39.9717316,116.3248216,0,0,39583.0332291667,2008-05-15,00:47:51
39.9717983,116.32483,0,0,39583.0332523148,2008-05-15,00:47:53
39.9718416,116.3248466,0,0,39583.033275463,2008-05-15,00:47:55
39.9718799,116.3248966,0,0,39583.0332986111,2008-05-15,00:47:57
39.9718799,116.3249049,0,0,39583.0333217593,2008-05-15,00:47:59
39.9718966,116.3249166,0,0,39583.0333449074,2008-05-15,00:48:01
39.9719066,116.3249466,0,0,39583.0333680556,2008-05-15,00:48:03
39.97193,116.3249683,0,0,39583.0333912037,2008-05-15,00:48:05
39.9719466,116.3249983,0,0,39583.0334143518,2008-05-15,00:48:07
39.9719633,116.3250266,0,0,39583.0334375,2008-05-15,00:48:09
39.9719816,116.3250566,0,0,39583.0334606481,2008-05-15,00:48:11
39.972,116.3250999,0,0,39583.0334837963,2008-05-15,00:48:13
39.9720233,116.3251466,0,0,39583.0335069444,2008-05-15,00:48:15
39.9720516,116.3251933,0,0,39583.0335300926,2008-05-15,00:48:17
39.9720766,116.3252383,0,0,39583.0335532407,2008-05-15,00:48:19
39.9720983,116.3252766,0,0,39583.0335763889,2008-05-15,00:48:21
39.9720983,116.3252733,0,0,39583.033599537,2008-05-15,00:48:23
