# Supplementary material for: Research on differential privacy protection method based on user tendency
Source: PLoS One. 2023 Oct 26;18(10):e0288823. doi: 10.1371/journal.pone.0288823 (PMC10602288; doi:10.1371/journal.pone.0288823)
Supplement: S4 Data — (ZIP) [file pone.0288823.s004.zip › Data 5-4/112/Trajectory/20080516021916.plt]

Geolife trajectory
WGS 84
Altitude is in Feet
Reserved 3
0,2,255,My Track,0,0,2,8421376
0
39.9735849,116.3282049,0,0,39584.096712963,2008-05-16,02:19:16
39.973565,116.3282083,0,0,39584.096724537,2008-05-16,02:19:17
39.9735283,116.32823,0,0,39584.0967476852,2008-05-16,02:19:19
39.9735116,116.3282099,0,0,39584.0967708333,2008-05-16,02:19:21
39.9734883,116.328195,0,0,39584.0967939815,2008-05-16,02:19:23
39.97348,116.3280883,0,0,39584.0968171296,2008-05-16,02:19:25
39.9734833,116.3278866,0,0,39584.0968402778,2008-05-16,02:19:27
39.9734866,116.3276433,0,0,39584.0968634259,2008-05-16,02:19:29
39.9734666,116.3275416,0,0,39584.0968865741,2008-05-16,02:19:31
39.9734466,116.3275033,0,0,39584.0969097222,2008-05-16,02:19:33
39.9734366,116.3274983,0,0,39584.0969328704,2008-05-16,02:19:35
39.9734116,116.3275033,0,0,39584.0969560185,2008-05-16,02:19:37
39.9734016,116.3274616,0,0,39584.0969791667,2008-05-16,02:19:39
39.9733033,116.3274849,0,0,39584.0970023148,2008-05-16,02:19:41
39.97326,116.3274966,0,0,39584.097025463,2008-05-16,02:19:43
39.9732233,116.327535,0,0,39584.0970486111,2008-05-16,02:19:45
39.9731716,116.327675,0,0,39584.0970717593,2008-05-16,02:19:47
39.973145,116.32778,0,0,39584.0970949074,2008-05-16,02:19:49
39.9731116,116.3278316,0,0,39584.0971180556,2008-05-16,02:19:51
39.97309,116.3278949,0,0,39584.0971412037,2008-05-16,02:19:53
39.9730666,116.3279433,0,0,39584.0971643519,2008-05-16,02:19:55
39.9730283,116.3279933,0,0,39584.0971875,2008-05-16,02:19:57
39.9729866,116.3280233,0,0,39584.0972106481,2008-05-16,02:19:59
39.9729566,116.3280466,0,0,39584.0972337963,2008-05-16,02:20:01
39.9728966,116.3280783,0,0,39584.0972569444,2008-05-16,02:20:03
39.9728449,116.3281049,0,0,39584.0972800926,2008-05-16,02:20:05
39.9728083,116.3281199,0,0,39584.0973032407,2008-05-16,02:20:07
39.9727749,116.3281433,0,0,39584.0973263889,2008-05-16,02:20:09
39.9727533,116.3281399,0,0,39584.097349537,2008-05-16,02:20:11
39.9727416,116.3281233,0,0,39584.0973726852,2008-05-16,02:20:13
39.9727333,116.3280999,0,0,39584.0973958333,2008-05-16,02:20:15
39.9727299,116.3280849,0,0,39584.0974189815,2008-05-16,02:20:17
39.9727283,116.3279083,0,0,39584.0974421296,2008-05-16,02:20:19
39.9727416,116.3276883,0,0,39584.0974652778,2008-05-16,02:20:21
39.9727516,116.3275366,0,0,39584.0974884259,2008-05-16,02:20:23
39.9727433,116.3274749,0,0,39584.0975115741,2008-05-16,02:20:25
39.9727333,116.327445,0,0,39584.0975347222,2008-05-16,02:20:27
39.9727166,116.3274249,0,0,39584.0975578704,2008-05-16,02:20:29
39.9727083,116.3274166,0,0,39584.0975810185,2008-05-16,02:20:31
39.9726899,116.3274016,0,0,39584.0976041667,2008-05-16,02:20:33
39.9726566,116.3273683,0,0,39584.0976273148,2008-05-16,02:20:35
39.9726216,116.3273499,0,0,39584.097650463,2008-05-16,02:20:37
39.9725966,116.3272999,0,0,39584.0976736111,2008-05-16,02:20:39
39.9725866,116.3272766,0,0,39584.0976967593,2008-05-16,02:20:41
39.9725416,116.3272533,0,0,39584.0977199074,2008-05-16,02:20:43
39.9725033,116.3272266,0,0,39584.0977430556,2008-05-16,02:20:45
39.9724833,116.3272033,0,0,39584.0977662037,2008-05-16,02:20:47
39.97249,116.3271866,0,0,39584.0977893519,2008-05-16,02:20:49
39.9724983,116.32715,0,0,39584.0978125,2008-05-16,02:20:51
39.9724966,116.3270983,0,0,39584.0978356482,2008-05-16,02:20:53
39.9724983,116.3270283,0,0,39584.0978587963,2008-05-16,02:20:55
39.9725199,116.3269849,0,0,39584.0978819444,2008-05-16,02:20:57
39.9725133,116.3269533,0,0,39584.0979050926,2008-05-16,02:20:59
39.9724833,116.3269316,0,0,39584.0979282407,2008-05-16,02:21:01
39.97246,116.3269099,0,0,39584.0979513889,2008-05-16,02:21:03
39.9724566,116.3268566,0,0,39584.097974537,2008-05-16,02:21:05
39.9724633,116.3267983,0,0,39584.0979976852,2008-05-16,02:21:07
39.9724916,116.3267433,0,0,39584.0980208333,2008-05-16,02:21:09
39.9725233,116.3266966,0,0,39584.0980439815,2008-05-16,02:21:11
39.9725483,116.3266383,0,0,39584.0980671296,2008-05-16,02:21:13
39.97256,116.3266049,0,0,39584.0980902778,2008-05-16,02:21:15
39.972555,116.3265866,0,0,39584.0981134259,2008-05-16,02:21:17
39.9725183,116.3265633,0,0,39584.0981365741,2008-05-16,02:21:19
39.9725199,116.32652,0,0,39584.0981597222,2008-05-16,02:21:21
39.9725133,116.3264799,0,0,39584.0981828704,2008-05-16,02:21:23
39.9725183,116.3264366,0,0,39584.0982060185,2008-05-16,02:21:25
39.97249,116.3264316,0,0,39584.0982291667,2008-05-16,02:21:27
39.9724783,116.3264016,0,0,39584.0982523148,2008-05-16,02:21:29
39.9724816,116.3263699,0,0,39584.098275463,2008-05-16,02:21:31
39.9724649,116.3263366,0,0,39584.0982986111,2008-05-16,02:21:33
39.9724416,116.3263249,0,0,39584.0983333333,2008-05-16,02:21:36
39.9724316,116.3263016,0,0,39584.0983564815,2008-05-16,02:21:38
39.9724433,116.3262316,0,0,39584.0983796296,2008-05-16,02:21:40
39.9724583,116.3261833,0,0,39584.0984027778,2008-05-16,02:21:42
39.9725033,116.3260983,0,0,39584.0984259259,2008-05-16,02:21:44
39.9724983,116.3260716,0,0,39584.0984490741,2008-05-16,02:21:46
39.972505,116.3260333,0,0,39584.0984722222,2008-05-16,02:21:48
39.9725083,116.3260166,0,0,39584.0984953704,2008-05-16,02:21:50
39.9725249,116.3259983,0,0,39584.0985185185,2008-05-16,02:21:52
39.9724783,116.3260033,0,0,39584.0985416667,2008-05-16,02:21:54
39.9724466,116.3259899,0,0,39584.0985648148,2008-05-16,02:21:56
39.9724233,116.3259783,0,0,39584.098587963,2008-05-16,02:21:58
39.9724266,116.3259399,0,0,39584.0986111111,2008-05-16,02:22:00
39.9724066,116.3259216,0,0,39584.0986342593,2008-05-16,02:22:02
39.9724016,116.3258899,0,0,39584.0986574074,2008-05-16,02:22:04
39.9723516,116.3258999,0,0,39584.0986805556,2008-05-16,02:22:06
39.9723316,116.3258883,0,0,39584.0987037037,2008-05-16,02:22:08
39.97229,116.3258883,0,0,39584.0987268519,2008-05-16,02:22:10
39.9722783,116.3258966,0,0,39584.09875,2008-05-16,02:22:12
39.9722983,116.3258349,0,0,39584.0987731481,2008-05-16,02:22:14
39.9722299,116.3258383,0,0,39584.0988078704,2008-05-16,02:22:17
39.9721699,116.3258816,0,0,39584.0988310185,2008-05-16,02:22:19
39.9721483,116.3258866,0,0,39584.0988541667,2008-05-16,02:22:21
39.9721233,116.3258966,0,0,39584.0988773148,2008-05-16,02:22:23
39.9721183,116.3258916,0,0,39584.098900463,2008-05-16,02:22:25
39.9721333,116.3258316,0,0,39584.0989236111,2008-05-16,02:22:27
39.9721116,116.32577,0,0,39584.0989467593,2008-05-16,02:22:29
39.9720866,116.3257433,0,0,39584.0989699074,2008-05-16,02:22:31
39.9720233,116.3257583,0,0,39584.0989930556,2008-05-16,02:22:33
39.9720299,116.3257583,0,0,39584.0990162037,2008-05-16,02:22:35
39.9720016,116.3257566,0,0,39584.0990393519,2008-05-16,02:22:37
39.9719616,116.325755,0,0,39584.0990625,2008-05-16,02:22:39
39.9719649,116.3257249,0,0,39584.0990856481,2008-05-16,02:22:41
39.9719749,116.3256766,0,0,39584.0991087963,2008-05-16,02:22:43
39.9719966,116.3256316,0,0,39584.0991319444,2008-05-16,02:22:45
39.9720116,116.3255983,0,0,39584.0991550926,2008-05-16,02:22:47
39.9720216,116.3255883,0,0,39584.0991782407,2008-05-16,02:22:49
39.97207,116.3255299,0,0,39584.0992013889,2008-05-16,02:22:51
39.97211,116.325475,0,0,39584.099224537,2008-05-16,02:22:53
39.9721283,116.3254566,0,0,39584.0992476852,2008-05-16,02:22:55
39.9721616,116.3254099,0,0,39584.0992708333,2008-05-16,02:22:57
39.9721716,116.3253666,0,0,39584.0992939815,2008-05-16,02:22:59
39.9721699,116.3253249,0,0,39584.0993171296,2008-05-16,02:23:01
39.9721783,116.3252549,0,0,39584.0993402778,2008-05-16,02:23:03
39.9722033,116.325145,0,0,39584.0993634259,2008-05-16,02:23:05
39.9722066,116.3250833,0,0,39584.0993865741,2008-05-16,02:23:07
39.9722416,116.32502,0,0,39584.0994097222,2008-05-16,02:23:09
39.9722416,116.3249633,0,0,39584.0994328704,2008-05-16,02:23:11
39.9722516,116.3248766,0,0,39584.0994560185,2008-05-16,02:23:13
39.9722583,116.324795,0,0,39584.0994791667,2008-05-16,02:23:15
39.9722416,116.3247449,0,0,39584.0995023148,2008-05-16,02:23:17
39.9722666,116.3246783,0,0,39584.099525463,2008-05-16,02:23:19
39.9722766,116.3246416,0,0,39584.0995486111,2008-05-16,02:23:21
39.9722783,116.32462,0,0,39584.0995717593,2008-05-16,02:23:23
39.97228,116.3245833,0,0,39584.0995949074,2008-05-16,02:23:25
39.97228,116.3245599,0,0,39584.0996180556,2008-05-16,02:23:27
39.9723116,116.3245683,0,0,39584.0996412037,2008-05-16,02:23:29
39.9722849,116.3245783,0,0,39584.0996643519,2008-05-16,02:23:31
39.9722149,116.3245683,0,0,39584.0996875,2008-05-16,02:23:33
39.9721833,116.3245783,0,0,39584.0997106481,2008-05-16,02:23:35
39.9721733,116.3245533,0,0,39584.0997337963,2008-05-16,02:23:37
39.9721633,116.3245099,0,0,39584.0997569444,2008-05-16,02:23:39
39.9721633,116.3244683,0,0,39584.0997800926,2008-05-16,02:23:41
39.9721833,116.3243866,0,0,39584.0998032407,2008-05-16,02:23:43
39.9721999,116.32432,0,0,39584.0998263889,2008-05-16,02:23:45
39.97222,116.3242316,0,0,39584.099849537,2008-05-16,02:23:47
39.97221,116.3242066,0,0,39584.0998726852,2008-05-16,02:23:49
39.9722133,116.3241783,0,0,39584.0998958333,2008-05-16,02:23:51
39.9721449,116.3248499,0,0,39584.1006018519,2008-05-16,02:24:52
39.9721766,116.3248349,0,0,39584.100625,2008-05-16,02:24:54
39.9721816,116.3248199,0,0,39584.1006481481,2008-05-16,02:24:56
39.9721999,116.3247933,0,0,39584.1006712963,2008-05-16,02:24:58
39.9721999,116.3247816,0,0,39584.1006944444,2008-05-16,02:25:00
39.9721899,116.3247916,0,0,39584.1007175926,2008-05-16,02:25:02
