# Supplementary material for: Research on differential privacy protection method based on user tendency
Source: PLoS One. 2023 Oct 26;18(10):e0288823. doi: 10.1371/journal.pone.0288823 (PMC10602288; doi:10.1371/journal.pone.0288823)
Supplement: S4 Data — (ZIP) [file pone.0288823.s004.zip › Data 5-4/112/Trajectory/20080516170709.plt]

Geolife trajectory
WGS 84
Altitude is in Feet
Reserved 3
0,2,255,My Track,0,0,2,8421376
0
39.9755783,116.33087,0,131.2,39584.7132986111,2008-05-16,17:07:09
39.9755716,116.3308649,0,134.5,39584.7133217593,2008-05-16,17:07:11
39.97557,116.3308816,0,134.5,39584.7133449074,2008-05-16,17:07:13
39.97557,116.3308966,0,131.2,39584.7133680556,2008-05-16,17:07:15
39.9755566,116.3308916,0,131.2,39584.7133912037,2008-05-16,17:07:17
39.9755783,116.330885,0,134.5,39584.7134143518,2008-05-16,17:07:19
39.9755816,116.3308799,0,134.5,39584.7134375,2008-05-16,17:07:21
39.9755716,116.3308816,0,137.8,39584.7134606481,2008-05-16,17:07:23
39.9755216,116.3308899,0,137.8,39584.7134837963,2008-05-16,17:07:25
39.9755216,116.3308866,0,137.8,39584.7135069444,2008-05-16,17:07:27
39.9754883,116.3308449,0,141.1,39584.7135300926,2008-05-16,17:07:29
39.9754249,116.3307966,0,137.8,39584.7135532407,2008-05-16,17:07:31
39.9754083,116.3307149,0,137.8,39584.7135763889,2008-05-16,17:07:33
39.9753883,116.3306383,0,137.8,39584.713599537,2008-05-16,17:07:35
39.9754016,116.330555,0,137.8,39584.7136226852,2008-05-16,17:07:37
39.9754,116.3305166,0,137.8,39584.7136458333,2008-05-16,17:07:39
39.9754016,116.3304833,0,137.8,39584.7136689815,2008-05-16,17:07:41
39.9753983,116.3304383,0,137.8,39584.7136921296,2008-05-16,17:07:43
39.9753799,116.3303933,0,137.8,39584.7137152778,2008-05-16,17:07:45
39.975375,116.3303633,0,137.8,39584.7137384259,2008-05-16,17:07:47
39.9753716,116.3303399,0,137.8,39584.7137615741,2008-05-16,17:07:49
39.9753566,116.3303049,0,134.5,39584.7137847222,2008-05-16,17:07:51
39.9753433,116.3302799,0,134.5,39584.7138078704,2008-05-16,17:07:53
39.9753183,116.3302533,0,134.5,39584.7138310185,2008-05-16,17:07:55
39.9752949,116.3302283,0,134.5,39584.7138541667,2008-05-16,17:07:57
39.975275,116.3302066,0,134.5,39584.7138773148,2008-05-16,17:07:59
39.9752583,116.3301799,0,131.2,39584.713900463,2008-05-16,17:08:01
39.9752433,116.3301583,0,131.2,39584.7139236111,2008-05-16,17:08:03
39.9752299,116.3301316,0,131.2,39584.7139467593,2008-05-16,17:08:05
39.9752299,116.3301366,0,131.2,39584.7139699074,2008-05-16,17:08:07
39.9752183,116.3301283,0,131.2,39584.7139930556,2008-05-16,17:08:09
39.9752083,116.3301116,0,131.2,39584.7140162037,2008-05-16,17:08:11
39.9752149,116.3300916,0,131.2,39584.7140393518,2008-05-16,17:08:13
39.9752366,116.3300733,0,131.2,39584.7140625,2008-05-16,17:08:15
39.9752466,116.3300599,0,131.2,39584.7140856481,2008-05-16,17:08:17
39.975265,116.3300549,0,131.2,39584.7141087963,2008-05-16,17:08:19
39.9752716,116.3300449,0,131.2,39584.7141319444,2008-05-16,17:08:21
39.9752683,116.3300249,0,131.2,39584.7141550926,2008-05-16,17:08:23
39.9752783,116.3299916,0,131.2,39584.7141782407,2008-05-16,17:08:25
39.97528,116.3299499,0,131.2,39584.7142013889,2008-05-16,17:08:27
39.9752833,116.3299166,0,131.2,39584.714224537,2008-05-16,17:08:29
39.9753116,116.3298599,0,131.2,39584.7142476852,2008-05-16,17:08:31
39.9753233,116.3298249,0,131.2,39584.7142708333,2008-05-16,17:08:33
39.9753266,116.3297883,0,131.2,39584.7142939815,2008-05-16,17:08:35
39.9753383,116.3297549,0,131.2,39584.7143171296,2008-05-16,17:08:37
39.9753549,116.3297133,0,131.2,39584.7143402778,2008-05-16,17:08:39
39.97536,116.32968,0,131.2,39584.7143634259,2008-05-16,17:08:41
39.9753316,116.3296566,0,131.2,39584.7143865741,2008-05-16,17:08:43
39.9753166,116.3296216,0,131.2,39584.7144097222,2008-05-16,17:08:45
39.97529,116.3295883,0,131.2,39584.7144328704,2008-05-16,17:08:47
39.9752666,116.3295566,0,131.2,39584.7144560185,2008-05-16,17:08:49
39.9752683,116.3295416,0,131.2,39584.7144791667,2008-05-16,17:08:51
39.9752699,116.3295233,0,131.2,39584.7145023148,2008-05-16,17:08:53
39.97528,116.3294916,0,131.2,39584.714525463,2008-05-16,17:08:55
39.9752883,116.3294733,0,131.2,39584.7145486111,2008-05-16,17:08:57
39.9752966,116.3294449,0,131.2,39584.7145717593,2008-05-16,17:08:59
39.9753066,116.3294083,0,131.2,39584.7145949074,2008-05-16,17:09:01
39.9753466,116.3293783,0,131.2,39584.7146180556,2008-05-16,17:09:03
39.9753649,116.32935,0,131.2,39584.7146412037,2008-05-16,17:09:05
39.9753799,116.3293199,0,131.2,39584.7146643519,2008-05-16,17:09:07
39.9753849,116.3292849,0,131.2,39584.7146875,2008-05-16,17:09:09
39.9753866,116.32926,0,131.2,39584.7147106482,2008-05-16,17:09:11
39.9753849,116.3292333,0,131.2,39584.7147337963,2008-05-16,17:09:13
39.975375,116.3292233,0,131.2,39584.7147569444,2008-05-16,17:09:15
39.9753799,116.3291916,0,131.2,39584.7147800926,2008-05-16,17:09:17
39.9753949,116.3291816,0,131.2,39584.7148032407,2008-05-16,17:09:19
39.9753983,116.3291699,0,131.2,39584.7148263889,2008-05-16,17:09:21
39.9754033,116.3291316,0,131.2,39584.714849537,2008-05-16,17:09:23
39.9754083,116.3291066,0,131.2,39584.7148726852,2008-05-16,17:09:25
39.9754116,116.3290716,0,131.2,39584.7148958333,2008-05-16,17:09:27
39.9754116,116.329035,0,131.2,39584.7149189815,2008-05-16,17:09:29
39.9753966,116.3290016,0,131.2,39584.7149421296,2008-05-16,17:09:31
39.975375,116.3289683,0,131.2,39584.7149652778,2008-05-16,17:09:33
39.9753516,116.3289383,0,131.2,39584.7149884259,2008-05-16,17:09:35
39.9753416,116.3289166,0,131.2,39584.7150115741,2008-05-16,17:09:37
39.9753283,116.3288866,0,131.2,39584.7150347222,2008-05-16,17:09:39
39.9753183,116.3288683,0,128,39584.7150578704,2008-05-16,17:09:41
39.9753183,116.3288483,0,128,39584.7150810185,2008-05-16,17:09:43
39.9753233,116.3288299,0,128,39584.7151041667,2008-05-16,17:09:45
39.9753266,116.3288199,0,128,39584.7151273148,2008-05-16,17:09:47
39.9753383,116.3287983,0,128,39584.715150463,2008-05-16,17:09:49
39.9753433,116.3287599,0,128,39584.7151736111,2008-05-16,17:09:51
39.97535,116.3287349,0,128,39584.7151967593,2008-05-16,17:09:53
39.9753416,116.328705,0,128,39584.7152199074,2008-05-16,17:09:55
39.9753316,116.3287016,0,128,39584.7152430556,2008-05-16,17:09:57
39.9753166,116.3286599,0,128,39584.7152662037,2008-05-16,17:09:59
39.9753083,116.3286316,0,128,39584.7152893519,2008-05-16,17:10:01
39.9752983,116.328615,0,128,39584.7153125,2008-05-16,17:10:03
39.9753016,116.3285699,0,128,39584.7153356481,2008-05-16,17:10:05
39.9753116,116.3285433,0,128,39584.7153587963,2008-05-16,17:10:07
39.9753233,116.3285116,0,128,39584.7153819444,2008-05-16,17:10:09
39.9753316,116.3285116,0,128,39584.7154050926,2008-05-16,17:10:11
39.9753649,116.3284783,0,128,39584.7154282407,2008-05-16,17:10:13
39.9754099,116.3284466,0,128,39584.7154513889,2008-05-16,17:10:15
39.9754133,116.3284133,0,128,39584.715474537,2008-05-16,17:10:17
39.9754233,116.3283866,0,128,39584.7154976852,2008-05-16,17:10:19
39.9754249,116.3283499,0,128,39584.7155208333,2008-05-16,17:10:21
39.9754266,116.3283249,0,128,39584.7155439815,2008-05-16,17:10:23
39.9754316,116.3282949,0,128,39584.7155671296,2008-05-16,17:10:25
39.97543,116.3282666,0,128,39584.7155902778,2008-05-16,17:10:27
39.9754249,116.3282366,0,128,39584.7156134259,2008-05-16,17:10:29
39.9754099,116.3282016,0,128,39584.7156365741,2008-05-16,17:10:31
39.9754116,116.3281549,0,128,39584.7156597222,2008-05-16,17:10:33
39.9754099,116.3281133,0,128,39584.7156828704,2008-05-16,17:10:35
39.9754,116.32806,0,128,39584.7157060185,2008-05-16,17:10:37
39.9754,116.3280316,0,128,39584.7157291667,2008-05-16,17:10:39
39.975405,116.328005,0,128,39584.7157523148,2008-05-16,17:10:41
39.9754099,116.3279683,0,128,39584.715775463,2008-05-16,17:10:43
39.9754133,116.3279283,0,128,39584.7157986111,2008-05-16,17:10:45
39.9754116,116.3278816,0,128,39584.7158217593,2008-05-16,17:10:47
39.9754266,116.3278566,0,128,39584.7158449074,2008-05-16,17:10:49
39.9754133,116.3278366,0,128,39584.7158680556,2008-05-16,17:10:51
39.97539,116.3278016,0,128,39584.7158912037,2008-05-16,17:10:53
39.9753766,116.3277816,0,128,39584.7159143519,2008-05-16,17:10:55
39.9753483,116.3277633,0,128,39584.7159375,2008-05-16,17:10:57
39.9753133,116.3277483,0,128,39584.7159606481,2008-05-16,17:10:59
39.9752849,116.3277383,0,128,39584.7159837963,2008-05-16,17:11:01
39.9752966,116.327795,0,128,39584.7160069444,2008-05-16,17:11:03
39.9752949,116.3278483,0,128,39584.7160300926,2008-05-16,17:11:05
39.9752716,116.3278549,0,128,39584.7160532407,2008-05-16,17:11:07
39.9752483,116.3278566,0,128,39584.7160763889,2008-05-16,17:11:09
39.9752149,116.3278566,0,128,39584.716099537,2008-05-16,17:11:11
39.97518,116.3278533,0,128,39584.7161226852,2008-05-16,17:11:13
39.9751449,116.3278449,0,128,39584.7161458333,2008-05-16,17:11:15
39.97512,116.32785,0,128,39584.7161689815,2008-05-16,17:11:17
39.9750899,116.3278383,0,128,39584.7161921296,2008-05-16,17:11:19
39.9750666,116.3278283,0,128,39584.7162152778,2008-05-16,17:11:21
39.9750433,116.3278083,0,128,39584.7162384259,2008-05-16,17:11:23
39.9750266,116.3277849,0,128,39584.7162615741,2008-05-16,17:11:25
39.9750149,116.32776,0,128,39584.7162847222,2008-05-16,17:11:27
39.9750049,116.3277266,0,128,39584.7163078704,2008-05-16,17:11:29
39.9749983,116.3276999,0,128,39584.7163310185,2008-05-16,17:11:31
39.9749933,116.327675,0,128,39584.7163541667,2008-05-16,17:11:33
39.974985,116.3276449,0,128,39584.7163773148,2008-05-16,17:11:35
39.9749666,116.3275983,0,128,39584.716400463,2008-05-16,17:11:37
39.9749533,116.3275616,0,128,39584.7164236111,2008-05-16,17:11:39
39.9749416,116.3275316,0,128,39584.7164467593,2008-05-16,17:11:41
39.9749333,116.3275083,0,128,39584.7164699074,2008-05-16,17:11:43
39.9749283,116.3274833,0,128,39584.7164930556,2008-05-16,17:11:45
39.9749333,116.3274616,0,128,39584.7165162037,2008-05-16,17:11:47
39.9749316,116.3274366,0,128,39584.7165393519,2008-05-16,17:11:49
39.9749283,116.3274133,0,128,39584.7165625,2008-05-16,17:11:51
39.9749166,116.3273966,0,128,39584.7165856481,2008-05-16,17:11:53
39.9749049,116.3273833,0,128,39584.7166087963,2008-05-16,17:11:55
39.9748833,116.3273733,0,128,39584.7166319444,2008-05-16,17:11:57
39.9748666,116.3273666,0,128,39584.7166550926,2008-05-16,17:11:59
39.974845,116.3273549,0,128,39584.7166782407,2008-05-16,17:12:01
39.9748283,116.3273566,0,128,39584.7167013889,2008-05-16,17:12:03
39.9748066,116.3273499,0,128,39584.716724537,2008-05-16,17:12:05
39.9747899,116.3273549,0,128,39584.7167476852,2008-05-16,17:12:07
39.9747716,116.32736,0,128,39584.7167708333,2008-05-16,17:12:09
39.9747566,116.3273666,0,128,39584.7167939815,2008-05-16,17:12:11
39.9747366,116.3273783,0,128,39584.7168171296,2008-05-16,17:12:13
39.9747033,116.3273833,0,128,39584.7168402778,2008-05-16,17:12:15
39.9746799,116.32741,0,128,39584.7168634259,2008-05-16,17:12:17
39.9746583,116.32741,0,128,39584.7168865741,2008-05-16,17:12:19
39.9746399,116.3274083,0,128,39584.7169097222,2008-05-16,17:12:21
39.97462,116.3273966,0,128,39584.7169328704,2008-05-16,17:12:23
39.9746016,116.3273983,0,128,39584.7169560185,2008-05-16,17:12:25
39.9745783,116.3273966,0,128,39584.7169791667,2008-05-16,17:12:27
39.9745516,116.3273866,0,131.2,39584.7170023148,2008-05-16,17:12:29
39.9745233,116.327375,0,131.2,39584.717025463,2008-05-16,17:12:31
39.9744999,116.3273666,0,131.2,39584.7170486111,2008-05-16,17:12:33
39.9744766,116.3273583,0,131.2,39584.7170717593,2008-05-16,17:12:35
39.9744583,116.3273499,0,131.2,39584.7170949074,2008-05-16,17:12:37
39.9744399,116.327345,0,131.2,39584.7171180556,2008-05-16,17:12:39
39.9744149,116.3273383,0,131.2,39584.7171412037,2008-05-16,17:12:41
39.9743916,116.3273349,0,131.2,39584.7171643519,2008-05-16,17:12:43
39.9743699,116.3273366,0,131.2,39584.7171875,2008-05-16,17:12:45
39.9743466,116.3273416,0,131.2,39584.7172106481,2008-05-16,17:12:47
39.974325,116.327345,0,134.5,39584.7172337963,2008-05-16,17:12:49
39.9743016,116.32734,0,134.5,39584.7172569444,2008-05-16,17:12:51
39.97428,116.3273333,0,134.5,39584.7172800926,2008-05-16,17:12:53
39.974255,116.3273349,0,134.5,39584.7173032407,2008-05-16,17:12:55
39.9742333,116.3273333,0,134.5,39584.7173263889,2008-05-16,17:12:57
39.9742183,116.3273349,0,137.8,39584.717349537,2008-05-16,17:12:59
39.9741966,116.3273349,0,137.8,39584.7173726852,2008-05-16,17:13:01
39.9741783,116.3273383,0,134.5,39584.7173958333,2008-05-16,17:13:03
39.9741633,116.3273499,0,137.8,39584.7174189815,2008-05-16,17:13:05
39.97414,116.3273549,0,137.8,39584.7174421296,2008-05-16,17:13:07
39.974115,116.3273649,0,141.1,39584.7174652778,2008-05-16,17:13:09
39.9740866,116.3273799,0,144.4,39584.7174884259,2008-05-16,17:13:11
39.97407,116.3273899,0,144.4,39584.7175115741,2008-05-16,17:13:13
39.9740483,116.32741,0,144.4,39584.7175347222,2008-05-16,17:13:15
39.9740249,116.3274316,0,147.6,39584.7175578704,2008-05-16,17:13:17
39.974,116.3274533,0,150.9,39584.7175810185,2008-05-16,17:13:19
39.9739583,116.3275099,0,160.8,39584.7176041667,2008-05-16,17:13:21
39.9739183,116.3275666,0,167.3,39584.7176273148,2008-05-16,17:13:23
39.97389,116.3275866,0,177.2,39584.717650463,2008-05-16,17:13:25
39.9738666,116.3275899,0,183.7,39584.7176736111,2008-05-16,17:13:27
39.9738333,116.3276066,0,190.3,39584.7176967593,2008-05-16,17:13:29
39.9738549,116.3275516,0,167.3,39584.7177199074,2008-05-16,17:13:31
39.9738549,116.3275216,0,160.8,39584.7177430556,2008-05-16,17:13:33
39.9738249,116.3275049,0,160.8,39584.7177662037,2008-05-16,17:13:35
39.9737883,116.3274949,0,164,39584.7177893519,2008-05-16,17:13:37
39.9737599,116.3274866,0,164,39584.7178125,2008-05-16,17:13:39
39.9737249,116.3274783,0,167.3,39584.7178356481,2008-05-16,17:13:41
39.9736983,116.3274749,0,167.3,39584.7178587963,2008-05-16,17:13:43
39.9736749,116.3274733,0,167.3,39584.7178819444,2008-05-16,17:13:45
39.9736549,116.3274766,0,170.6,39584.7179050926,2008-05-16,17:13:47
39.9736133,116.32748,0,173.9,39584.7179282407,2008-05-16,17:13:49
39.9735899,116.3274749,0,173.9,39584.7179513889,2008-05-16,17:13:51
39.9735683,116.3274716,0,173.9,39584.717974537,2008-05-16,17:13:53
39.9735599,116.3274549,0,170.6,39584.7179976852,2008-05-16,17:13:55
39.97355,116.3274499,0,170.6,39584.7180208333,2008-05-16,17:13:57
39.9735516,116.3274383,0,167.3,39584.7180439815,2008-05-16,17:13:59
39.97354,116.3274399,0,167.3,39584.7180671296,2008-05-16,17:14:01
39.9735283,116.3274383,0,164,39584.7180902778,2008-05-16,17:14:03
39.9735083,116.3274333,0,164,39584.7181134259,2008-05-16,17:14:05
39.9734899,116.3274333,0,160.8,39584.7181365741,2008-05-16,17:14:07
39.9734683,116.3274416,0,160.8,39584.7181597222,2008-05-16,17:14:09
39.9734466,116.327445,0,160.8,39584.7181828704,2008-05-16,17:14:11
39.9734266,116.3274516,0,157.5,39584.7182060185,2008-05-16,17:14:13
39.9734033,116.3274566,0,157.5,39584.7182291667,2008-05-16,17:14:15
39.9733833,116.3274549,0,157.5,39584.7182523148,2008-05-16,17:14:17
39.9733616,116.3274549,0,157.5,39584.718275463,2008-05-16,17:14:19
39.9733333,116.3274699,0,154.2,39584.7182986111,2008-05-16,17:14:21
39.973315,116.3274683,0,154.2,39584.7183217593,2008-05-16,17:14:23
39.9732966,116.327465,0,154.2,39584.7183449074,2008-05-16,17:14:25
39.9732766,116.327465,0,154.2,39584.7183680556,2008-05-16,17:14:27
39.9732533,116.3274616,0,157.5,39584.7183912037,2008-05-16,17:14:29
39.9732366,116.3274549,0,157.5,39584.7184143519,2008-05-16,17:14:31
39.97322,116.3274499,0,157.5,39584.7184375,2008-05-16,17:14:33
39.9731983,116.3274466,0,157.5,39584.7184606481,2008-05-16,17:14:35
39.9731799,116.3274466,0,157.5,39584.7184837963,2008-05-16,17:14:37
39.9731583,116.3274383,0,157.5,39584.7185069444,2008-05-16,17:14:39
39.9731433,116.3274333,0,160.8,39584.7185300926,2008-05-16,17:14:41
39.9731266,116.32743,0,160.8,39584.7185532407,2008-05-16,17:14:43
39.9731099,116.3274283,0,157.5,39584.7185763889,2008-05-16,17:14:45
39.9730883,116.3274283,0,157.5,39584.718599537,2008-05-16,17:14:47
39.973065,116.3274366,0,157.5,39584.7186226852,2008-05-16,17:14:49
39.97305,116.3274366,0,157.5,39584.7186458333,2008-05-16,17:14:51
39.9730299,116.3274366,0,157.5,39584.7186689815,2008-05-16,17:14:53
39.973005,116.3274416,0,157.5,39584.7186921296,2008-05-16,17:14:55
39.9729816,116.327445,0,157.5,39584.7187152778,2008-05-16,17:14:57
39.9729599,116.3274466,0,157.5,39584.7187384259,2008-05-16,17:14:59
39.9729366,116.3274466,0,160.8,39584.7187615741,2008-05-16,17:15:01
39.9729149,116.3274466,0,160.8,39584.7187847222,2008-05-16,17:15:03
39.9728933,116.327445,0,160.8,39584.7188078704,2008-05-16,17:15:05
39.9728716,116.3274416,0,160.8,39584.7188310185,2008-05-16,17:15:07
39.9728516,116.3274383,0,164,39584.7188541667,2008-05-16,17:15:09
39.9728316,116.3274316,0,160.8,39584.7188773148,2008-05-16,17:15:11
39.9728116,116.3274249,0,160.8,39584.718900463,2008-05-16,17:15:13
39.9727883,116.3274233,0,160.8,39584.7189236111,2008-05-16,17:15:15
39.9727666,116.3274216,0,160.8,39584.7189467593,2008-05-16,17:15:17
39.9727449,116.3274199,0,160.8,39584.7189699074,2008-05-16,17:15:19
39.972725,116.3274199,0,160.8,39584.7189930556,2008-05-16,17:15:21
39.9727066,116.3274216,0,160.8,39584.7190162037,2008-05-16,17:15:23
39.9726866,116.3274216,0,160.8,39584.7190393518,2008-05-16,17:15:25
39.9726683,116.3274216,0,160.8,39584.7190625,2008-05-16,17:15:27
39.9726499,116.3274216,0,157.5,39584.7190856481,2008-05-16,17:15:29
39.9726333,116.3274233,0,157.5,39584.7191087963,2008-05-16,17:15:31
39.9725949,116.3274283,0,157.5,39584.7191550926,2008-05-16,17:15:35
39.9725783,116.3274283,0,154.2,39584.7191782407,2008-05-16,17:15:37
39.9725633,116.3274233,0,154.2,39584.7192013889,2008-05-16,17:15:39
39.972545,116.3274199,0,150.9,39584.719224537,2008-05-16,17:15:41
39.9725266,116.3274083,0,147.6,39584.7192476852,2008-05-16,17:15:43
39.9725116,116.3273933,0,147.6,39584.7192708333,2008-05-16,17:15:45
39.9724933,116.327375,0,147.6,39584.7192939815,2008-05-16,17:15:47
39.972485,116.3273483,0,150.9,39584.7193171296,2008-05-16,17:15:49
39.9724649,116.3273133,0,150.9,39584.7193402778,2008-05-16,17:15:51
39.9724416,116.3272599,0,150.9,39584.7193634259,2008-05-16,17:15:53
39.972435,116.3272116,0,150.9,39584.7193865741,2008-05-16,17:15:55
39.972435,116.3271749,0,147.6,39584.7194097222,2008-05-16,17:15:57
39.972435,116.3271433,0,147.6,39584.7194328704,2008-05-16,17:15:59
39.9724216,116.3271049,0,144.4,39584.7194560185,2008-05-16,17:16:01
39.9724283,116.327065,0,144.4,39584.7194791667,2008-05-16,17:16:03
39.9724433,116.3270399,0,144.4,39584.7195023148,2008-05-16,17:16:05
39.9724616,116.3270116,0,147.6,39584.719525463,2008-05-16,17:16:07
39.97249,116.3269866,0,147.6,39584.7195486111,2008-05-16,17:16:09
39.972505,116.3269716,0,147.6,39584.7195717593,2008-05-16,17:16:11
39.9725116,116.3269349,0,147.6,39584.7195949074,2008-05-16,17:16:13
39.9725133,116.3268966,0,147.6,39584.7196180556,2008-05-16,17:16:15
39.9725116,116.3268733,0,147.6,39584.7196412037,2008-05-16,17:16:17
39.9725016,116.3268449,0,147.6,39584.7196643518,2008-05-16,17:16:19
39.9724866,116.3268166,0,147.6,39584.7196875,2008-05-16,17:16:21
39.9724833,116.3268,0,147.6,39584.7197106481,2008-05-16,17:16:23
39.9724783,116.3267799,0,147.6,39584.7197337963,2008-05-16,17:16:25
39.9724733,116.3267583,0,147.6,39584.7197569444,2008-05-16,17:16:27
39.9724699,116.3267366,0,144.4,39584.7197800926,2008-05-16,17:16:29
39.9724633,116.3267133,0,144.4,39584.7198032407,2008-05-16,17:16:31
39.9724566,116.32668,0,144.4,39584.7198263889,2008-05-16,17:16:33
39.9724549,116.3266616,0,144.4,39584.719849537,2008-05-16,17:16:35
39.9724499,116.3266366,0,144.4,39584.7198726852,2008-05-16,17:16:37
39.9724416,116.3266083,0,144.4,39584.7198958333,2008-05-16,17:16:39
39.9724383,116.3265849,0,144.4,39584.7199189815,2008-05-16,17:16:41
39.9724333,116.3265583,0,144.4,39584.7199421296,2008-05-16,17:16:43
39.9724316,116.3265333,0,144.4,39584.7199652778,2008-05-16,17:16:45
39.9724366,116.3265099,0,144.4,39584.7199884259,2008-05-16,17:16:47
39.972435,116.3264816,0,144.4,39584.7200115741,2008-05-16,17:16:49
39.9724316,116.32645,0,144.4,39584.7200347222,2008-05-16,17:16:51
39.9724283,116.3264233,0,141.1,39584.7200578704,2008-05-16,17:16:53
39.9724316,116.3264016,0,141.1,39584.7200810185,2008-05-16,17:16:55
39.9724383,116.3263833,0,141.1,39584.7201041667,2008-05-16,17:16:57
39.972445,116.3263599,0,141.1,39584.7201273148,2008-05-16,17:16:59
39.9724466,116.3263399,0,141.1,39584.720150463,2008-05-16,17:17:01
39.9724466,116.3263116,0,141.1,39584.7201736111,2008-05-16,17:17:03
39.972435,116.3262666,0,141.1,39584.7201967593,2008-05-16,17:17:05
39.9724283,116.32624,0,141.1,39584.7202199074,2008-05-16,17:17:07
39.9724216,116.3262149,0,141.1,39584.7202430556,2008-05-16,17:17:09
39.97242,116.326175,0,141.1,39584.7202662037,2008-05-16,17:17:11
39.9724116,116.3261499,0,141.1,39584.7202893518,2008-05-16,17:17:13
39.97239,116.3261233,0,144.4,39584.7203125,2008-05-16,17:17:15
39.9723816,116.3261116,0,144.4,39584.7203356481,2008-05-16,17:17:17
39.97239,116.3261016,0,144.4,39584.7203587963,2008-05-16,17:17:19
39.9724016,116.3260883,0,144.4,39584.7203819444,2008-05-16,17:17:21
39.972405,116.3260633,0,144.4,39584.7204050926,2008-05-16,17:17:23
39.9724033,116.3260266,0,147.6,39584.7204282407,2008-05-16,17:17:25
39.9723916,116.3260049,0,147.6,39584.7204513889,2008-05-16,17:17:27
39.9723716,116.3259683,0,147.6,39584.720474537,2008-05-16,17:17:29
39.972365,116.3259516,0,147.6,39584.7204976852,2008-05-16,17:17:31
39.9723666,116.3259199,0,147.6,39584.7205208333,2008-05-16,17:17:33
39.9723666,116.3258999,0,150.9,39584.7205439815,2008-05-16,17:17:35
39.9723666,116.3258783,0,150.9,39584.7205671296,2008-05-16,17:17:37
39.9723799,116.3258349,0,150.9,39584.7205902778,2008-05-16,17:17:39
39.9723716,116.3258033,0,150.9,39584.7206134259,2008-05-16,17:17:41
39.9723666,116.3257766,0,150.9,39584.7206365741,2008-05-16,17:17:43
39.9723633,116.3257433,0,150.9,39584.7206597222,2008-05-16,17:17:45
39.9723799,116.3257166,0,150.9,39584.7206828704,2008-05-16,17:17:47
39.9723916,116.3256883,0,150.9,39584.7207060185,2008-05-16,17:17:49
39.9723916,116.3256483,0,150.9,39584.7207291667,2008-05-16,17:17:51
39.9724116,116.3256216,0,150.9,39584.7207523148,2008-05-16,17:17:53
39.97242,116.3255816,0,150.9,39584.720775463,2008-05-16,17:17:55
39.9724366,116.3255316,0,150.9,39584.7207986111,2008-05-16,17:17:57
39.9725483,116.3255083,0,154.2,39584.7208217593,2008-05-16,17:17:59
39.9725666,116.3254883,0,154.2,39584.7208449074,2008-05-16,17:18:01
39.9725766,116.3254699,0,154.2,39584.7208680556,2008-05-16,17:18:03
39.9725883,116.3254516,0,154.2,39584.7208912037,2008-05-16,17:18:05
39.9726166,116.3254433,0,157.5,39584.7209143518,2008-05-16,17:18:07
39.972645,116.3254266,0,157.5,39584.7209375,2008-05-16,17:18:09
39.972645,116.3253966,0,157.5,39584.7209606481,2008-05-16,17:18:11
39.9726099,116.325315,0,157.5,39584.7209837963,2008-05-16,17:18:13
39.9726066,116.3252766,0,157.5,39584.7210069444,2008-05-16,17:18:15
39.972585,116.3252266,0,160.8,39584.7210300926,2008-05-16,17:18:17
39.9725866,116.3251933,0,160.8,39584.7210532407,2008-05-16,17:18:19
39.9725933,116.3251733,0,160.8,39584.7210763889,2008-05-16,17:18:21
39.9725916,116.3251433,0,160.8,39584.721099537,2008-05-16,17:18:23
39.9725899,116.3251199,0,160.8,39584.7211226852,2008-05-16,17:18:25
39.9726,116.3251199,0,160.8,39584.7211458333,2008-05-16,17:18:27
39.972585,116.3250683,0,164,39584.7211689815,2008-05-16,17:18:29
39.9725766,116.3250333,0,164,39584.7211921296,2008-05-16,17:18:31
39.9725883,116.3250116,0,164,39584.7212152778,2008-05-16,17:18:33
39.9725249,116.3249833,0,164,39584.7212384259,2008-05-16,17:18:35
39.972515,116.3249633,0,164,39584.7212615741,2008-05-16,17:18:37
39.9724966,116.3249366,0,164,39584.7212847222,2008-05-16,17:18:39
39.9725133,116.324915,0,164,39584.7213078704,2008-05-16,17:18:41
39.9725116,116.3248899,0,164,39584.7213310185,2008-05-16,17:18:43
39.9724949,116.3248683,0,167.3,39584.7213541667,2008-05-16,17:18:45
39.9724833,116.3248549,0,167.3,39584.7213773148,2008-05-16,17:18:47
39.9724933,116.3248349,0,167.3,39584.721400463,2008-05-16,17:18:49
39.9724933,116.3248116,0,167.3,39584.7214236111,2008-05-16,17:18:51
39.9724816,116.3247866,0,167.3,39584.7214467593,2008-05-16,17:18:53
39.9724766,116.3247566,0,167.3,39584.7214699074,2008-05-16,17:18:55
39.9724666,116.3247283,0,167.3,39584.7214930556,2008-05-16,17:18:57
39.9724716,116.3247066,0,167.3,39584.7215162037,2008-05-16,17:18:59
39.9724883,116.3246849,0,167.3,39584.7215393518,2008-05-16,17:19:01
39.9724916,116.3246566,0,164,39584.7215625,2008-05-16,17:19:03
39.9724933,116.3246283,0,164,39584.7215856481,2008-05-16,17:19:05
39.972485,116.3246099,0,164,39584.7216087963,2008-05-16,17:19:07
39.9724816,116.324585,0,164,39584.7216319444,2008-05-16,17:19:09
39.9724799,116.3245549,0,164,39584.7216550926,2008-05-16,17:19:11
39.9724683,116.32453,0,167.3,39584.7216782407,2008-05-16,17:19:13
39.9724499,116.3244999,0,167.3,39584.7217013889,2008-05-16,17:19:15
39.9724333,116.3244666,0,167.3,39584.721724537,2008-05-16,17:19:17
39.9723933,116.3244466,0,167.3,39584.7217476852,2008-05-16,17:19:19
39.9723416,116.3244416,0,167.3,39584.7217708333,2008-05-16,17:19:21
39.9722916,116.3244333,0,167.3,39584.7217939815,2008-05-16,17:19:23
39.9722516,116.3244349,0,167.3,39584.7218171296,2008-05-16,17:19:25
39.97221,116.3244316,0,167.3,39584.7218402778,2008-05-16,17:19:27
39.9721783,116.3244633,0,167.3,39584.7218634259,2008-05-16,17:19:29
39.9721533,116.3244766,0,167.3,39584.7218865741,2008-05-16,17:19:31
39.972095,116.3245216,0,167.3,39584.7219097222,2008-05-16,17:19:33
39.9720566,116.3245333,0,167.3,39584.7219328704,2008-05-16,17:19:35
39.9720316,116.3245283,0,167.3,39584.7219560185,2008-05-16,17:19:37
39.9719883,116.3245466,0,167.3,39584.7219791667,2008-05-16,17:19:39
39.9719649,116.32455,0,167.3,39584.7220023148,2008-05-16,17:19:41
39.9719433,116.3245583,0,167.3,39584.722025463,2008-05-16,17:19:43
39.9719116,116.3245666,0,167.3,39584.7220486111,2008-05-16,17:19:45
39.9718916,116.3245683,0,167.3,39584.7220717593,2008-05-16,17:19:47
39.9718683,116.3245599,0,167.3,39584.7220949074,2008-05-16,17:19:49
39.9718183,116.3245516,0,167.3,39584.7221180556,2008-05-16,17:19:51
39.9718133,116.3245049,0,167.3,39584.7221412037,2008-05-16,17:19:53
39.9717549,116.3245016,0,167.3,39584.7221643519,2008-05-16,17:19:55
39.9717433,116.3245333,0,167.3,39584.7221875,2008-05-16,17:19:57
39.9717433,116.3245633,0,167.3,39584.7222106481,2008-05-16,17:19:59
39.9717433,116.3245716,0,167.3,39584.7222337963,2008-05-16,17:20:01
39.9717249,116.3245816,0,167.3,39584.7222569444,2008-05-16,17:20:03
39.9717216,116.3245833,0,167.3,39584.7222800926,2008-05-16,17:20:05
39.9717066,116.3245949,0,167.3,39584.7223032407,2008-05-16,17:20:07
39.9716949,116.3245966,0,167.3,39584.7223263889,2008-05-16,17:20:09
39.9716783,116.3245949,0,170.6,39584.722349537,2008-05-16,17:20:11
39.9716566,116.3246049,0,170.6,39584.7223726852,2008-05-16,17:20:13
39.9716399,116.32462,0,170.6,39584.7223958333,2008-05-16,17:20:15
39.9716249,116.3246449,0,170.6,39584.7224189815,2008-05-16,17:20:17
39.97162,116.3246666,0,170.6,39584.7224421296,2008-05-16,17:20:19
39.9716133,116.3246983,0,170.6,39584.7224652778,2008-05-16,17:20:21
39.971605,116.3247183,0,167.3,39584.7224884259,2008-05-16,17:20:23
39.9715999,116.3247283,0,167.3,39584.7225115741,2008-05-16,17:20:25
39.9716083,116.3247066,0,167.3,39584.7225347222,2008-05-16,17:20:27
39.9716166,116.3247133,0,167.3,39584.7225578704,2008-05-16,17:20:29
39.9716333,116.3247299,0,167.3,39584.7225810185,2008-05-16,17:20:31
39.971645,116.3247499,0,167.3,39584.7226041667,2008-05-16,17:20:33
39.9716516,116.324775,0,167.3,39584.7226273148,2008-05-16,17:20:35
39.9716583,116.3247983,0,167.3,39584.722650463,2008-05-16,17:20:37
39.9716649,116.3248216,0,167.3,39584.7226736111,2008-05-16,17:20:39
39.9716849,116.3248516,0,167.3,39584.7226967593,2008-05-16,17:20:41
39.9716966,116.3248816,0,167.3,39584.7227199074,2008-05-16,17:20:43
39.971715,116.3249099,0,167.3,39584.7227430556,2008-05-16,17:20:45
39.9717383,116.324935,0,164,39584.7227662037,2008-05-16,17:20:47
39.9717533,116.3249583,0,164,39584.7227893519,2008-05-16,17:20:49
39.9717666,116.324985,0,164,39584.7228125,2008-05-16,17:20:51
39.971775,116.3250083,0,164,39584.7228356482,2008-05-16,17:20:53
39.971785,116.325035,0,164,39584.7228587963,2008-05-16,17:20:55
39.9718016,116.3250599,0,164,39584.7228819444,2008-05-16,17:20:57
39.9718099,116.3250883,0,164,39584.7229050926,2008-05-16,17:20:59
39.9718216,116.3251133,0,167.3,39584.7229282407,2008-05-16,17:21:01
39.9718349,116.3251433,0,167.3,39584.7229513889,2008-05-16,17:21:03
39.971845,116.3251816,0,167.3,39584.722974537,2008-05-16,17:21:05
39.9718766,116.3252266,0,170.6,39584.7229976852,2008-05-16,17:21:07
39.9718833,116.3252466,0,173.9,39584.7230208333,2008-05-16,17:21:09
39.9718816,116.325265,0,173.9,39584.7230439815,2008-05-16,17:21:11
39.9718916,116.3252933,0,177.2,39584.7230671296,2008-05-16,17:21:13
39.9719066,116.3253166,0,177.2,39584.7230902778,2008-05-16,17:21:15
39.9719216,116.3253366,0,177.2,39584.7231134259,2008-05-16,17:21:17
39.9719316,116.3253649,0,180.4,39584.7231365741,2008-05-16,17:21:19
39.9719416,116.3253883,0,180.4,39584.7231597222,2008-05-16,17:21:21
39.971945,116.3254149,0,180.4,39584.7231828704,2008-05-16,17:21:23
39.9719483,116.3254416,0,180.4,39584.7232060185,2008-05-16,17:21:25
39.9719483,116.3254666,0,180.4,39584.7232291667,2008-05-16,17:21:27
39.9719566,116.3254883,0,183.7,39584.7232523148,2008-05-16,17:21:29
39.9719633,116.3255083,0,180.4,39584.723275463,2008-05-16,17:21:31
39.9719616,116.3255333,0,180.4,39584.7232986111,2008-05-16,17:21:33
39.9719583,116.3255499,0,180.4,39584.7233217593,2008-05-16,17:21:35
39.9719633,116.32558,0,183.7,39584.7233449074,2008-05-16,17:21:37
39.9719783,116.3256016,0,180.4,39584.7233680556,2008-05-16,17:21:39
39.97201,116.3256049,0,177.2,39584.7233912037,2008-05-16,17:21:41
39.9720566,116.3255999,0,177.2,39584.7234143519,2008-05-16,17:21:43
39.9720416,116.3254783,0,164,39584.7247337963,2008-05-16,17:23:37
39.9717399,116.3255366,0,164,39584.7248263889,2008-05-16,17:23:45
39.971085,116.3256283,0,124.7,39584.7250347222,2008-05-16,17:24:03
39.9710616,116.3256049,0,154.2,39584.7250578704,2008-05-16,17:24:05
39.9710466,116.3255716,0,160.8,39584.7250810185,2008-05-16,17:24:07
39.9710333,116.3255483,0,164,39584.7251041667,2008-05-16,17:24:09
39.97102,116.3255216,0,164,39584.7251273148,2008-05-16,17:24:11
