# Supplementary material for: Research on differential privacy protection method based on user tendency
Source: PLoS One. 2023 Oct 26;18(10):e0288823. doi: 10.1371/journal.pone.0288823 (PMC10602288; doi:10.1371/journal.pone.0288823)
Supplement: S4 Data — (ZIP) [file pone.0288823.s004.zip › Data 5-4/112/Trajectory/20080517070411.plt]

Geolife trajectory
WGS 84
Altitude is in Feet
Reserved 3
0,2,255,My Track,0,0,2,8421376
0
39.9757499,116.3305466,0,39.4,39585.2945717593,2008-05-17,07:04:11
39.9757499,116.3305483,0,45.9,39585.2945833333,2008-05-17,07:04:12
39.9757299,116.3305999,0,52.5,39585.2946064815,2008-05-17,07:04:14
39.9757266,116.330625,0,55.8,39585.2946296296,2008-05-17,07:04:16
39.9757116,116.3306766,0,55.8,39585.2946527778,2008-05-17,07:04:18
39.9757183,116.3306699,0,55.8,39585.2946759259,2008-05-17,07:04:20
39.975725,116.3306316,0,59.1,39585.2947106481,2008-05-17,07:04:23
39.9757266,116.3306133,0,59.1,39585.2947337963,2008-05-17,07:04:25
39.9757216,116.3306016,0,55.8,39585.2947569444,2008-05-17,07:04:27
39.9757116,116.3305733,0,52.5,39585.2948032407,2008-05-17,07:04:31
39.9757,116.3305466,0,52.5,39585.2948263889,2008-05-17,07:04:33
39.9756899,116.3305233,0,52.5,39585.294849537,2008-05-17,07:04:35
39.9756916,116.3304633,0,52.5,39585.2948726852,2008-05-17,07:04:37
39.9756883,116.3304133,0,52.5,39585.2948958333,2008-05-17,07:04:39
39.97567,116.3303499,0,52.5,39585.2949189815,2008-05-17,07:04:41
39.9756583,116.3302966,0,52.5,39585.2949421296,2008-05-17,07:04:43
39.975655,116.3302499,0,52.5,39585.2949652778,2008-05-17,07:04:45
39.9756499,116.3302016,0,52.5,39585.2949884259,2008-05-17,07:04:47
39.9756583,116.33017,0,52.5,39585.2950115741,2008-05-17,07:04:49
39.9756716,116.3301449,0,52.5,39585.2950347222,2008-05-17,07:04:51
39.9756899,116.33017,0,55.8,39585.2950578704,2008-05-17,07:04:53
39.9756933,116.3301866,0,55.8,39585.2950810185,2008-05-17,07:04:55
39.9756666,116.3301666,0,55.8,39585.2951041667,2008-05-17,07:04:57
39.975655,116.3301533,0,55.8,39585.2951273148,2008-05-17,07:04:59
39.9756433,116.3301816,0,59.1,39585.295150463,2008-05-17,07:05:01
39.975615,116.3301949,0,59.1,39585.2951736111,2008-05-17,07:05:03
39.9755883,116.3302683,0,59.1,39585.2951967593,2008-05-17,07:05:05
39.9755583,116.33029,0,62.3,39585.2952199074,2008-05-17,07:05:07
39.9755249,116.3302966,0,65.6,39585.2952430556,2008-05-17,07:05:09
39.97549,116.3303083,0,68.9,39585.2952662037,2008-05-17,07:05:11
39.9754616,116.3303266,0,72.2,39585.2952893519,2008-05-17,07:05:13
39.9754216,116.3303899,0,82,39585.2953125,2008-05-17,07:05:15
39.9753916,116.330415,0,78.7,39585.2953356481,2008-05-17,07:05:17
39.9753733,116.330435,0,82,39585.2953587963,2008-05-17,07:05:19
39.97536,116.3304316,0,85.3,39585.2953819444,2008-05-17,07:05:21
39.9753383,116.330415,0,88.6,39585.2954050926,2008-05-17,07:05:23
39.9753166,116.3303633,0,91.9,39585.2954282407,2008-05-17,07:05:25
39.9752983,116.3303333,0,95.1,39585.2954513889,2008-05-17,07:05:27
39.9752966,116.3303266,0,95.1,39585.295474537,2008-05-17,07:05:29
39.9752983,116.3302333,0,98.4,39585.2954976852,2008-05-17,07:05:31
39.9753149,116.33019,0,98.4,39585.2955208333,2008-05-17,07:05:33
39.9752916,116.3301299,0,101.7,39585.2955439815,2008-05-17,07:05:35
39.9752833,116.3300883,0,105,39585.2955671296,2008-05-17,07:05:37
39.9752766,116.3300316,0,105,39585.2955902778,2008-05-17,07:05:39
39.97528,116.3299866,0,108.3,39585.2956134259,2008-05-17,07:05:41
39.9752399,116.3299349,0,111.5,39585.2956365741,2008-05-17,07:05:43
39.9752433,116.3298933,0,114.8,39585.2956597222,2008-05-17,07:05:45
39.9752533,116.3298649,0,118.1,39585.2956828704,2008-05-17,07:05:47
39.9752483,116.3298316,0,118.1,39585.2957060185,2008-05-17,07:05:49
39.9752633,116.3297999,0,118.1,39585.2957291667,2008-05-17,07:05:51
39.9752549,116.3297649,0,118.1,39585.2957523148,2008-05-17,07:05:53
39.9752433,116.3297233,0,118.1,39585.295775463,2008-05-17,07:05:55
39.9752366,116.3296833,0,121.4,39585.2957986111,2008-05-17,07:05:57
39.9752366,116.3296483,0,124.7,39585.2958217593,2008-05-17,07:05:59
39.9752316,116.3296133,0,128,39585.2958449074,2008-05-17,07:06:01
39.9752299,116.3295816,0,131.2,39585.2958680556,2008-05-17,07:06:03
39.9752333,116.3295466,0,134.5,39585.2958912037,2008-05-17,07:06:05
39.9752299,116.3295233,0,137.8,39585.2959143519,2008-05-17,07:06:07
39.9752266,116.3294999,0,137.8,39585.2959375,2008-05-17,07:06:09
39.9752216,116.3294733,0,137.8,39585.2959606481,2008-05-17,07:06:11
39.9752216,116.3294433,0,137.8,39585.2959837963,2008-05-17,07:06:13
39.97522,116.3294066,0,141.1,39585.2960069444,2008-05-17,07:06:15
39.9751999,116.32937,0,141.1,39585.2960300926,2008-05-17,07:06:17
39.9751933,116.3293416,0,141.1,39585.2960532407,2008-05-17,07:06:19
39.9751983,116.3293083,0,141.1,39585.2960763889,2008-05-17,07:06:21
39.9752066,116.3292733,0,141.1,39585.296099537,2008-05-17,07:06:23
39.9752249,116.3292316,0,141.1,39585.2961226852,2008-05-17,07:06:25
39.9752283,116.3291983,0,141.1,39585.2961458333,2008-05-17,07:06:27
39.9752399,116.3291716,0,141.1,39585.2961689815,2008-05-17,07:06:29
39.9752433,116.3291433,0,141.1,39585.2961921296,2008-05-17,07:06:31
39.9752383,116.3291133,0,141.1,39585.2962152778,2008-05-17,07:06:33
39.9752383,116.3290849,0,144.4,39585.2962384259,2008-05-17,07:06:35
39.9752216,116.3290649,0,144.4,39585.2962615741,2008-05-17,07:06:37
39.9751999,116.3291099,0,141.1,39585.2962847222,2008-05-17,07:06:39
39.9751883,116.3291383,0,141.1,39585.2963078704,2008-05-17,07:06:41
39.9751783,116.3291549,0,147.6,39585.2963310185,2008-05-17,07:06:43
39.9751666,116.3291566,0,150.9,39585.2963541667,2008-05-17,07:06:45
39.9751583,116.3291466,0,150.9,39585.2963773148,2008-05-17,07:06:47
39.9751433,116.3291466,0,147.6,39585.296400463,2008-05-17,07:06:49
39.9751266,116.3291699,0,147.6,39585.2964236111,2008-05-17,07:06:51
39.9751216,116.329195,0,154.2,39585.2968981481,2008-05-17,07:07:32
39.9750983,116.32921,0,154.2,39585.2969212963,2008-05-17,07:07:34
39.9750733,116.3292016,0,154.2,39585.2969444444,2008-05-17,07:07:36
39.975055,116.3292066,0,154.2,39585.2969675926,2008-05-17,07:07:38
39.9750449,116.3292233,0,154.2,39585.2969907407,2008-05-17,07:07:40
39.9750583,116.329245,0,154.2,39585.2970138889,2008-05-17,07:07:42
39.9750616,116.3292933,0,154.2,39585.297037037,2008-05-17,07:07:44
39.9750749,116.32928,0,154.2,39585.2970601852,2008-05-17,07:07:46
39.9752016,116.3292733,0,150.9,39585.2970833333,2008-05-17,07:07:48
39.97528,116.329315,0,150.9,39585.2971064815,2008-05-17,07:07:50
39.975335,116.3293249,0,150.9,39585.2971296296,2008-05-17,07:07:52
39.9753166,116.3293433,0,150.9,39585.2971527778,2008-05-17,07:07:54
39.9752916,116.32935,0,150.9,39585.2971759259,2008-05-17,07:07:56
39.975305,116.3293749,0,150.9,39585.2971990741,2008-05-17,07:07:58
39.9752816,116.3293949,0,150.9,39585.2972222222,2008-05-17,07:08:00
39.975275,116.3294083,0,150.9,39585.2972453704,2008-05-17,07:08:02
39.9752683,116.3294366,0,150.9,39585.2972685185,2008-05-17,07:08:04
39.9752549,116.3294649,0,150.9,39585.2972916667,2008-05-17,07:08:06
39.9752733,116.3294783,0,147.6,39585.2973263889,2008-05-17,07:08:09
39.97528,116.3295083,0,147.6,39585.297349537,2008-05-17,07:08:11
39.9752766,116.3295299,0,147.6,39585.2973726852,2008-05-17,07:08:13
39.9753016,116.32954,0,147.6,39585.2974074074,2008-05-17,07:08:16
39.9753466,116.3295433,0,147.6,39585.2974305556,2008-05-17,07:08:18
39.9753783,116.3295616,0,150.9,39585.2974537037,2008-05-17,07:08:20
39.9754233,116.3295883,0,150.9,39585.2974768518,2008-05-17,07:08:22
39.975445,116.3295899,0,150.9,39585.2975,2008-05-17,07:08:24
39.97546,116.3296433,0,150.9,39585.2975231481,2008-05-17,07:08:26
39.9754816,116.3296883,0,150.9,39585.2975462963,2008-05-17,07:08:28
39.975485,116.3297333,0,150.9,39585.2975694444,2008-05-17,07:08:30
39.9754933,116.3297733,0,150.9,39585.2975925926,2008-05-17,07:08:32
39.9754816,116.3298133,0,150.9,39585.2976157407,2008-05-17,07:08:34
39.975475,116.3298416,0,150.9,39585.2976388889,2008-05-17,07:08:36
39.97547,116.3298649,0,150.9,39585.297662037,2008-05-17,07:08:38
39.9754733,116.32991,0,150.9,39585.2976851852,2008-05-17,07:08:40
39.9754633,116.3299583,0,150.9,39585.2977083333,2008-05-17,07:08:42
39.9754433,116.3299899,0,150.9,39585.2977314815,2008-05-17,07:08:44
39.9753616,116.3300566,0,150.9,39585.2977546296,2008-05-17,07:08:46
39.97525,116.3301366,0,150.9,39585.2977777778,2008-05-17,07:08:48
39.97519,116.3301966,0,150.9,39585.2978009259,2008-05-17,07:08:50
39.97508,116.3302416,0,150.9,39585.2978240741,2008-05-17,07:08:52
39.9750266,116.3302783,0,150.9,39585.2978472222,2008-05-17,07:08:54
39.9749899,116.3303016,0,150.9,39585.2978703704,2008-05-17,07:08:56
39.9749733,116.3303433,0,150.9,39585.2978935185,2008-05-17,07:08:58
39.9750066,116.330365,0,150.9,39585.2979166667,2008-05-17,07:09:00
39.9750199,116.330395,0,150.9,39585.2979398148,2008-05-17,07:09:02
39.9750299,116.3304116,0,150.9,39585.297962963,2008-05-17,07:09:04
39.9750383,116.3304383,0,150.9,39585.2979861111,2008-05-17,07:09:06
39.9750316,116.3303533,0,154.2,39585.2980324074,2008-05-17,07:09:10
39.9749866,116.3303066,0,154.2,39585.2980555556,2008-05-17,07:09:12
39.9749333,116.3302733,0,154.2,39585.2980787037,2008-05-17,07:09:14
39.9749,116.3302449,0,154.2,39585.2981018518,2008-05-17,07:09:16
39.9748666,116.3302666,0,154.2,39585.298125,2008-05-17,07:09:18
39.9748233,116.3302983,0,154.2,39585.2981481481,2008-05-17,07:09:20
39.9747916,116.3303133,0,157.5,39585.2981712963,2008-05-17,07:09:22
39.97477,116.3303233,0,157.5,39585.2981944444,2008-05-17,07:09:24
39.974745,116.3303199,0,157.5,39585.2982175926,2008-05-17,07:09:26
39.9747266,116.33033,0,157.5,39585.2982407407,2008-05-17,07:09:28
39.9747066,116.3303416,0,157.5,39585.2982638889,2008-05-17,07:09:30
39.9746933,116.33033,0,157.5,39585.298287037,2008-05-17,07:09:32
39.9746666,116.330325,0,157.5,39585.2983101852,2008-05-17,07:09:34
39.9746633,116.3303133,0,157.5,39585.2983333333,2008-05-17,07:09:36
39.9746883,116.3302999,0,157.5,39585.2983564815,2008-05-17,07:09:38
39.9747166,116.3303016,0,157.5,39585.2983796296,2008-05-17,07:09:40
39.9747133,116.3303349,0,157.5,39585.2984027778,2008-05-17,07:09:42
39.9744149,116.3309183,0,-68.9,39585.3003356481,2008-05-17,07:12:29
39.974715,116.3308466,0,75.5,39585.3003587963,2008-05-17,07:12:31
39.97477,116.3308249,0,111.5,39585.3003819444,2008-05-17,07:12:33
39.9747616,116.3308,0,121.4,39585.3004050926,2008-05-17,07:12:35
39.9747349,116.3307766,0,121.4,39585.3004282407,2008-05-17,07:12:37
39.9746816,116.3307483,0,121.4,39585.3004513889,2008-05-17,07:12:39
39.9745916,116.3307266,0,118.1,39585.300474537,2008-05-17,07:12:41
39.9745566,116.3306583,0,118.1,39585.3004976852,2008-05-17,07:12:43
39.9745249,116.3305916,0,114.8,39585.3005208333,2008-05-17,07:12:45
39.9745099,116.3305133,0,114.8,39585.3005439815,2008-05-17,07:12:47
39.9744983,116.3304316,0,114.8,39585.3005671296,2008-05-17,07:12:49
39.9745099,116.3303549,0,111.5,39585.3005902778,2008-05-17,07:12:51
39.9745483,116.3302649,0,111.5,39585.3006134259,2008-05-17,07:12:53
39.9745416,116.3302183,0,111.5,39585.3006365741,2008-05-17,07:12:55
39.974535,116.3300399,0,108.3,39585.3006597222,2008-05-17,07:12:57
39.9744883,116.32991,0,101.7,39585.3006828704,2008-05-17,07:12:59
39.9744883,116.3297516,0,95.1,39585.3007060185,2008-05-17,07:13:01
39.9745233,116.3296549,0,91.9,39585.3007291667,2008-05-17,07:13:03
39.9745533,116.3295849,0,91.9,39585.3007523148,2008-05-17,07:13:05
39.9745783,116.3295216,0,95.1,39585.300775463,2008-05-17,07:13:07
39.9747216,116.3293933,0,101.7,39585.3007986111,2008-05-17,07:13:09
39.9747383,116.3293516,0,105,39585.3008217593,2008-05-17,07:13:11
39.9747716,116.3293049,0,108.3,39585.3008449074,2008-05-17,07:13:13
39.9748,116.3292633,0,111.5,39585.3008680556,2008-05-17,07:13:15
39.9748366,116.329225,0,111.5,39585.3008912037,2008-05-17,07:13:17
39.9748199,116.3292183,0,114.8,39585.3009143519,2008-05-17,07:13:19
39.9748316,116.3291733,0,114.8,39585.3009375,2008-05-17,07:13:21
39.97484,116.3291433,0,118.1,39585.3009606482,2008-05-17,07:13:23
39.9748599,116.3291166,0,121.4,39585.3009837963,2008-05-17,07:13:25
39.9749266,116.32907,0,128,39585.3010069444,2008-05-17,07:13:27
39.9749383,116.3290516,0,128,39585.3010300926,2008-05-17,07:13:29
39.9749349,116.3290283,0,131.2,39585.3010532407,2008-05-17,07:13:31
39.9749266,116.3290016,0,134.5,39585.3010763889,2008-05-17,07:13:33
39.9749183,116.3289683,0,134.5,39585.301099537,2008-05-17,07:13:35
39.9749299,116.3289416,0,137.8,39585.3011226852,2008-05-17,07:13:37
39.97494,116.3289083,0,141.1,39585.3011458333,2008-05-17,07:13:39
39.97497,116.3288366,0,144.4,39585.3011689815,2008-05-17,07:13:41
39.9750149,116.3287683,0,147.6,39585.3011921296,2008-05-17,07:13:43
39.9750183,116.3286999,0,147.6,39585.3012152778,2008-05-17,07:13:45
39.9750283,116.3286716,0,150.9,39585.3012384259,2008-05-17,07:13:47
39.9750366,116.3286466,0,154.2,39585.3012615741,2008-05-17,07:13:49
39.9750349,116.328615,0,154.2,39585.3012847222,2008-05-17,07:13:51
39.9750333,116.328615,0,157.5,39585.3013078704,2008-05-17,07:13:53
39.975025,116.3286,0,160.8,39585.3013310185,2008-05-17,07:13:55
39.9750233,116.3285733,0,164,39585.3013541667,2008-05-17,07:13:57
39.9750283,116.3285383,0,164,39585.3013773148,2008-05-17,07:13:59
39.9750299,116.3285016,0,167.3,39585.301400463,2008-05-17,07:14:01
39.9750216,116.3284616,0,167.3,39585.3014236111,2008-05-17,07:14:03
39.9750199,116.3284283,0,167.3,39585.3014467593,2008-05-17,07:14:05
39.97501,116.3283983,0,170.6,39585.3014699074,2008-05-17,07:14:07
39.97501,116.3283766,0,170.6,39585.3014930556,2008-05-17,07:14:09
39.9749966,116.3283416,0,173.9,39585.3015162037,2008-05-17,07:14:11
39.974995,116.3283133,0,173.9,39585.3015393519,2008-05-17,07:14:13
39.9749883,116.3282916,0,177.2,39585.3015625,2008-05-17,07:14:15
39.9749933,116.32825,0,177.2,39585.3015856481,2008-05-17,07:14:17
39.975,116.3282133,0,177.2,39585.3016087963,2008-05-17,07:14:19
39.975,116.3281849,0,180.4,39585.3016319444,2008-05-17,07:14:21
39.9750083,116.3281616,0,180.4,39585.3016550926,2008-05-17,07:14:23
39.97501,116.3281149,0,180.4,39585.3016782407,2008-05-17,07:14:25
39.9750116,116.3280699,0,180.4,39585.3017013889,2008-05-17,07:14:27
39.9750133,116.3280349,0,183.7,39585.301724537,2008-05-17,07:14:29
39.975025,116.3280116,0,183.7,39585.3017476852,2008-05-17,07:14:31
39.97504,116.3279633,0,183.7,39585.3017708333,2008-05-17,07:14:33
39.9750683,116.3279049,0,183.7,39585.3017939815,2008-05-17,07:14:35
39.97507,116.3278599,0,187,39585.3018171296,2008-05-17,07:14:37
39.9750683,116.3278266,0,183.7,39585.3018402778,2008-05-17,07:14:39
39.9750116,116.3278133,0,183.7,39585.3018634259,2008-05-17,07:14:41
39.9749616,116.3277866,0,187,39585.3018865741,2008-05-17,07:14:43
39.9749483,116.3277516,0,187,39585.3019097222,2008-05-17,07:14:45
39.9749299,116.3277233,0,187,39585.3019328704,2008-05-17,07:14:47
39.9749233,116.3276766,0,187,39585.3019560185,2008-05-17,07:14:49
39.9749199,116.3276449,0,187,39585.3019791667,2008-05-17,07:14:51
39.974915,116.3275999,0,187,39585.3020023148,2008-05-17,07:14:53
39.97491,116.3275716,0,187,39585.302025463,2008-05-17,07:14:55
39.9749066,116.3275449,0,187,39585.3020486111,2008-05-17,07:14:57
39.9749,116.3275249,0,187,39585.3020717593,2008-05-17,07:14:59
39.9748949,116.3275099,0,190.3,39585.3020949074,2008-05-17,07:15:01
39.9748866,116.3274983,0,190.3,39585.3021180556,2008-05-17,07:15:03
39.9748783,116.3274816,0,190.3,39585.3021875,2008-05-17,07:15:09
39.9748799,116.3274683,0,193.6,39585.3022106481,2008-05-17,07:15:11
39.9748833,116.327445,0,193.6,39585.3022337963,2008-05-17,07:15:13
39.9748883,116.3274266,0,193.6,39585.3022569444,2008-05-17,07:15:15
39.9748833,116.3274133,0,193.6,39585.3022800926,2008-05-17,07:15:17
39.9748833,116.3273999,0,193.6,39585.3023032407,2008-05-17,07:15:19
39.9748783,116.3273716,0,193.6,39585.3023263889,2008-05-17,07:15:21
39.9748833,116.3272983,0,193.6,39585.302349537,2008-05-17,07:15:23
39.9748899,116.3272666,0,193.6,39585.3023726852,2008-05-17,07:15:25
39.9748949,116.3272249,0,193.6,39585.3023958333,2008-05-17,07:15:27
39.9749033,116.327185,0,193.6,39585.3024189815,2008-05-17,07:15:29
39.974915,116.3271549,0,193.6,39585.3024421296,2008-05-17,07:15:31
39.9749333,116.3271133,0,193.6,39585.3024652778,2008-05-17,07:15:33
39.9749283,116.3270866,0,193.6,39585.3024884259,2008-05-17,07:15:35
39.9749383,116.3270533,0,193.6,39585.3025115741,2008-05-17,07:15:37
39.9749433,116.3270199,0,193.6,39585.3025347222,2008-05-17,07:15:39
39.9749433,116.3269899,0,193.6,39585.3025578704,2008-05-17,07:15:41
39.9749316,116.3269666,0,193.6,39585.3025810185,2008-05-17,07:15:43
39.9749299,116.32696,0,193.6,39585.3026041667,2008-05-17,07:15:45
39.9749233,116.3269449,0,193.6,39585.3026273148,2008-05-17,07:15:47
39.9749116,116.3269083,0,193.6,39585.302650463,2008-05-17,07:15:49
39.9748883,116.3268616,0,193.6,39585.3026736111,2008-05-17,07:15:51
39.9748616,116.3268249,0,193.6,39585.3026967593,2008-05-17,07:15:53
39.9748366,116.3267899,0,193.6,39585.3027199074,2008-05-17,07:15:55
39.9748166,116.3267549,0,193.6,39585.3027430556,2008-05-17,07:15:57
39.9748133,116.3267283,0,193.6,39585.3027662037,2008-05-17,07:15:59
39.9748016,116.3267166,0,193.6,39585.3027893519,2008-05-17,07:16:01
39.9748,116.3266899,0,193.6,39585.3028125,2008-05-17,07:16:03
39.9748,116.3266483,0,193.6,39585.3028356481,2008-05-17,07:16:05
39.9748033,116.3266349,0,193.6,39585.3028587963,2008-05-17,07:16:07
39.9747566,116.3266166,0,193.6,39585.3028819444,2008-05-17,07:16:09
39.9747433,116.3265983,0,193.6,39585.3029050926,2008-05-17,07:16:11
39.9747233,116.3265883,0,193.6,39585.3029282407,2008-05-17,07:16:13
39.9746733,116.3265849,0,193.6,39585.3029513889,2008-05-17,07:16:15
39.9746699,116.3265566,0,193.6,39585.302974537,2008-05-17,07:16:17
39.9746883,116.3265166,0,193.6,39585.3029976852,2008-05-17,07:16:19
39.9747099,116.3264949,0,196.9,39585.3030208333,2008-05-17,07:16:21
39.9747433,116.3264583,0,196.9,39585.3030439815,2008-05-17,07:16:23
39.9747616,116.3264166,0,196.9,39585.3030671296,2008-05-17,07:16:25
39.974775,116.32638,0,196.9,39585.3030902778,2008-05-17,07:16:27
39.974785,116.3263399,0,196.9,39585.3031134259,2008-05-17,07:16:29
39.9747766,116.3263183,0,196.9,39585.3031365741,2008-05-17,07:16:31
39.9747816,116.3262849,0,196.9,39585.3031597222,2008-05-17,07:16:33
39.9747533,116.3262683,0,196.9,39585.3031828704,2008-05-17,07:16:35
39.9747516,116.3262149,0,196.9,39585.3032060185,2008-05-17,07:16:37
39.9747583,116.3261733,0,196.9,39585.3032291667,2008-05-17,07:16:39
39.9747683,116.3261416,0,196.9,39585.3032523148,2008-05-17,07:16:41
39.9747649,116.3261083,0,196.9,39585.303275463,2008-05-17,07:16:43
39.9747083,116.3260983,0,196.9,39585.3032986111,2008-05-17,07:16:45
39.9746516,116.3260883,0,196.9,39585.3033217593,2008-05-17,07:16:47
39.9746883,116.3260266,0,196.9,39585.3033449074,2008-05-17,07:16:49
39.9747266,116.3259949,0,196.9,39585.3033680556,2008-05-17,07:16:51
39.9747499,116.3259683,0,196.9,39585.3033912037,2008-05-17,07:16:53
39.9747333,116.3258916,0,196.9,39585.3034143519,2008-05-17,07:16:55
39.9747283,116.32586,0,200.1,39585.3034375,2008-05-17,07:16:57
39.9747633,116.3257999,0,200.1,39585.3034606481,2008-05-17,07:16:59
39.9748233,116.325735,0,200.1,39585.3034837963,2008-05-17,07:17:01
39.9748583,116.3256983,0,200.1,39585.3035069444,2008-05-17,07:17:03
39.9748883,116.3256533,0,200.1,39585.3035300926,2008-05-17,07:17:05
39.9749083,116.3256033,0,200.1,39585.3035532407,2008-05-17,07:17:07
39.9749483,116.3255516,0,200.1,39585.3035763889,2008-05-17,07:17:09
39.9750066,116.3254883,0,200.1,39585.303599537,2008-05-17,07:17:11
39.9750216,116.3254349,0,200.1,39585.3036226852,2008-05-17,07:17:13
39.9750483,116.3253883,0,200.1,39585.3036458333,2008-05-17,07:17:15
39.9750933,116.3253383,0,200.1,39585.3036689815,2008-05-17,07:17:17
39.9751449,116.3252866,0,203.4,39585.3036921296,2008-05-17,07:17:19
39.9751783,116.3252416,0,203.4,39585.3037152778,2008-05-17,07:17:21
39.9751749,116.325195,0,203.4,39585.3037384259,2008-05-17,07:17:23
39.9752133,116.3251266,0,203.4,39585.3037615741,2008-05-17,07:17:25
39.9752249,116.3251016,0,203.4,39585.3037847222,2008-05-17,07:17:27
39.9752516,116.325035,0,203.4,39585.3038078704,2008-05-17,07:17:29
39.9752549,116.3250016,0,203.4,39585.3038310185,2008-05-17,07:17:31
39.9752549,116.3249766,0,203.4,39585.3038541667,2008-05-17,07:17:33
39.9752266,116.3249583,0,203.4,39585.3038773148,2008-05-17,07:17:35
39.97521,116.3249249,0,203.4,39585.303900463,2008-05-17,07:17:37
39.9751549,116.32495,0,206.7,39585.3039236111,2008-05-17,07:17:39
39.9751049,116.3249133,0,206.7,39585.3039467593,2008-05-17,07:17:41
39.9750899,116.3248816,0,206.7,39585.3039699074,2008-05-17,07:17:43
39.9750283,116.3248699,0,206.7,39585.3039930556,2008-05-17,07:17:45
39.9749749,116.32488,0,206.7,39585.3040162037,2008-05-17,07:17:47
39.9749283,116.3248916,0,206.7,39585.3040393519,2008-05-17,07:17:49
39.9749083,116.3248833,0,206.7,39585.3040625,2008-05-17,07:17:51
39.9748916,116.3248366,0,206.7,39585.3040856481,2008-05-17,07:17:53
39.9748766,116.3248366,0,206.7,39585.3041087963,2008-05-17,07:17:55
39.97487,116.3248199,0,206.7,39585.3041319444,2008-05-17,07:17:57
39.97483,116.3249166,0,206.7,39585.3041550926,2008-05-17,07:17:59
39.9747983,116.3250649,0,206.7,39585.3041782407,2008-05-17,07:18:01
39.9747549,116.3251783,0,210,39585.3042013889,2008-05-17,07:18:03
39.9747199,116.3252216,0,210,39585.304224537,2008-05-17,07:18:05
39.9747016,116.3252699,0,210,39585.3042476852,2008-05-17,07:18:07
39.974685,116.3252783,0,210,39585.3042708333,2008-05-17,07:18:09
39.9746716,116.3252733,0,210,39585.3042939815,2008-05-17,07:18:11
39.9746499,116.3252783,0,210,39585.3043171296,2008-05-17,07:18:13
39.974615,116.3253083,0,210,39585.3043402778,2008-05-17,07:18:15
39.9746066,116.3252866,0,210,39585.3043634259,2008-05-17,07:18:17
39.9745883,116.3252716,0,210,39585.3043865741,2008-05-17,07:18:19
39.9745816,116.3252633,0,210,39585.3044097222,2008-05-17,07:18:21
39.9745916,116.3252266,0,210,39585.3044328704,2008-05-17,07:18:23
39.9746116,116.325035,0,210,39585.3044560185,2008-05-17,07:18:25
39.9746399,116.3247999,0,210,39585.3044791667,2008-05-17,07:18:27
39.9746216,116.324775,0,210,39585.3045023148,2008-05-17,07:18:29
39.9746466,116.3245916,0,210,39585.304525463,2008-05-17,07:18:31
39.9746516,116.3245316,0,210,39585.3045486111,2008-05-17,07:18:33
39.9746549,116.3244849,0,210,39585.3045717593,2008-05-17,07:18:35
39.9746733,116.3244433,0,213.3,39585.3045949074,2008-05-17,07:18:37
39.9746949,116.3243833,0,213.3,39585.3046180556,2008-05-17,07:18:39
39.9747249,116.3243066,0,213.3,39585.3046412037,2008-05-17,07:18:41
39.9747266,116.3242549,0,213.3,39585.3046643519,2008-05-17,07:18:43
39.9747366,116.3242049,0,216.5,39585.3046875,2008-05-17,07:18:45
39.9747266,116.3241683,0,216.5,39585.3047106481,2008-05-17,07:18:47
39.9747366,116.3241266,0,216.5,39585.3047337963,2008-05-17,07:18:49
39.9747666,116.3240716,0,216.5,39585.3047569444,2008-05-17,07:18:51
39.9747949,116.3240183,0,216.5,39585.3047800926,2008-05-17,07:18:53
39.9748016,116.3240216,0,216.5,39585.3048032407,2008-05-17,07:18:55
39.9747966,116.3239566,0,216.5,39585.3048263889,2008-05-17,07:18:57
39.9747966,116.32394,0,216.5,39585.304849537,2008-05-17,07:18:59
39.9747966,116.3238966,0,216.5,39585.3048726852,2008-05-17,07:19:01
39.9747916,116.3238733,0,216.5,39585.3048958333,2008-05-17,07:19:03
39.9747883,116.3238816,0,219.8,39585.3049189815,2008-05-17,07:19:05
39.9747866,116.3238583,0,216.5,39585.3049421296,2008-05-17,07:19:07
39.9747883,116.3238283,0,216.5,39585.3049652778,2008-05-17,07:19:09
39.9747916,116.3238083,0,216.5,39585.3049884259,2008-05-17,07:19:11
39.9747899,116.3237933,0,216.5,39585.3050115741,2008-05-17,07:19:13
39.9747899,116.3237599,0,216.5,39585.3050347222,2008-05-17,07:19:15
39.9747783,116.3237816,0,216.5,39585.3050578704,2008-05-17,07:19:17
39.97477,116.3238183,0,216.5,39585.3050810185,2008-05-17,07:19:19
39.97477,116.3238183,0,216.5,39585.3051736111,2008-05-17,07:19:27
39.9747649,116.323815,0,216.5,39585.3051967593,2008-05-17,07:19:29
39.97477,116.3237983,0,216.5,39585.3052199074,2008-05-17,07:19:31
39.974785,116.3237783,0,216.5,39585.3052430556,2008-05-17,07:19:33
39.9747916,116.3237466,0,216.5,39585.3052662037,2008-05-17,07:19:35
39.9747983,116.3237116,0,216.5,39585.3052893518,2008-05-17,07:19:37
39.9748083,116.3236783,0,216.5,39585.3053125,2008-05-17,07:19:39
39.9748183,116.3236233,0,216.5,39585.3053356481,2008-05-17,07:19:41
39.9748583,116.3235416,0,216.5,39585.3053587963,2008-05-17,07:19:43
39.97487,116.3234449,0,216.5,39585.3053819444,2008-05-17,07:19:45
39.97491,116.3232283,0,216.5,39585.3054050926,2008-05-17,07:19:47
39.9749,116.3231249,0,216.5,39585.3054282407,2008-05-17,07:19:49
39.9749,116.3230533,0,216.5,39585.3054513889,2008-05-17,07:19:51
39.9749216,116.3229783,0,216.5,39585.305474537,2008-05-17,07:19:53
39.9749266,116.3229299,0,216.5,39585.3054976852,2008-05-17,07:19:55
39.9749166,116.32289,0,216.5,39585.3055208333,2008-05-17,07:19:57
39.9749266,116.3228333,0,216.5,39585.3055439815,2008-05-17,07:19:59
39.974925,116.3227999,0,216.5,39585.3055671296,2008-05-17,07:20:01
39.9749433,116.3227733,0,216.5,39585.3055902778,2008-05-17,07:20:03
39.9749516,116.3227516,0,216.5,39585.3056134259,2008-05-17,07:20:05
39.9749733,116.3227283,0,216.5,39585.3056365741,2008-05-17,07:20:07
39.97498,116.3226966,0,216.5,39585.3056597222,2008-05-17,07:20:09
39.9750049,116.3226466,0,216.5,39585.3056828704,2008-05-17,07:20:11
39.9748816,116.3226433,0,216.5,39585.3057060185,2008-05-17,07:20:13
39.9748316,116.3226116,0,216.5,39585.3057291667,2008-05-17,07:20:15
39.9748349,116.32256,0,216.5,39585.3057523148,2008-05-17,07:20:17
39.9748533,116.3225116,0,216.5,39585.305775463,2008-05-17,07:20:19
39.9748516,116.3224783,0,216.5,39585.3057986111,2008-05-17,07:20:21
39.9748733,116.3224283,0,216.5,39585.3058217593,2008-05-17,07:20:23
39.9748966,116.3223733,0,216.5,39585.3058449074,2008-05-17,07:20:25
39.9748733,116.3223466,0,216.5,39585.3058680556,2008-05-17,07:20:27
39.9748216,116.3223333,0,216.5,39585.3058912037,2008-05-17,07:20:29
39.9748033,116.3223016,0,216.5,39585.3059143518,2008-05-17,07:20:31
39.9747833,116.3222733,0,216.5,39585.3059375,2008-05-17,07:20:33
39.9747683,116.3222433,0,216.5,39585.3059606481,2008-05-17,07:20:35
39.9747499,116.3222116,0,216.5,39585.3059837963,2008-05-17,07:20:37
39.9747349,116.3221833,0,216.5,39585.3060069444,2008-05-17,07:20:39
39.9747283,116.3221599,0,216.5,39585.3060300926,2008-05-17,07:20:41
39.9747266,116.3221349,0,216.5,39585.3060532407,2008-05-17,07:20:43
39.9747283,116.3221166,0,216.5,39585.3060763889,2008-05-17,07:20:45
39.9747216,116.322085,0,216.5,39585.306099537,2008-05-17,07:20:47
39.974705,116.3220633,0,219.8,39585.3061226852,2008-05-17,07:20:49
39.9746883,116.3220433,0,219.8,39585.3061458333,2008-05-17,07:20:51
39.9746799,116.3220249,0,219.8,39585.3061689815,2008-05-17,07:20:53
39.9746933,116.3220016,0,219.8,39585.3061921296,2008-05-17,07:20:55
39.9746933,116.3219666,0,219.8,39585.3062152778,2008-05-17,07:20:57
39.9746816,116.3219433,0,219.8,39585.3062384259,2008-05-17,07:20:59
39.9746683,116.3218866,0,219.8,39585.3062615741,2008-05-17,07:21:01
39.9746533,116.3218683,0,219.8,39585.3062847222,2008-05-17,07:21:03
39.9746316,116.3218716,0,219.8,39585.3063078704,2008-05-17,07:21:05
39.9746249,116.3218283,0,219.8,39585.3063310185,2008-05-17,07:21:07
39.9746283,116.3217933,0,219.8,39585.3063541667,2008-05-17,07:21:09
39.974635,116.3217566,0,219.8,39585.3063773148,2008-05-17,07:21:11
39.9746083,116.3217249,0,223.1,39585.306400463,2008-05-17,07:21:13
39.9746233,116.3216933,0,223.1,39585.3064236111,2008-05-17,07:21:15
39.9746333,116.3216649,0,223.1,39585.3064467593,2008-05-17,07:21:17
39.9746266,116.3216316,0,223.1,39585.3064699074,2008-05-17,07:21:19
39.9746233,116.3216,0,223.1,39585.3064930556,2008-05-17,07:21:21
39.9746283,116.3215816,0,223.1,39585.3065162037,2008-05-17,07:21:23
39.9746316,116.321565,0,223.1,39585.3065393518,2008-05-17,07:21:25
39.97463,116.3215566,0,223.1,39585.3065625,2008-05-17,07:21:27
39.9746283,116.3215483,0,223.1,39585.3065856481,2008-05-17,07:21:29
39.9745933,116.3215833,0,223.1,39585.3066087963,2008-05-17,07:21:31
39.9745733,116.3216233,0,223.1,39585.3066319444,2008-05-17,07:21:33
39.9745733,116.32165,0,223.1,39585.3066550926,2008-05-17,07:21:35
39.9746266,116.3216249,0,223.1,39585.3067013889,2008-05-17,07:21:39
39.9746649,116.3215899,0,223.1,39585.306724537,2008-05-17,07:21:41
39.9747233,116.321545,0,219.8,39585.3067476852,2008-05-17,07:21:43
39.974745,116.3213949,0,223.1,39585.3067708333,2008-05-17,07:21:45
39.9747883,116.3212916,0,223.1,39585.3067939815,2008-05-17,07:21:47
39.974815,116.3211983,0,223.1,39585.3068171296,2008-05-17,07:21:49
39.9748349,116.3211299,0,223.1,39585.3068402778,2008-05-17,07:21:51
39.9748499,116.3210799,0,223.1,39585.3068634259,2008-05-17,07:21:53
39.9748866,116.3209816,0,223.1,39585.3068865741,2008-05-17,07:21:55
39.9749049,116.3208866,0,223.1,39585.3069097222,2008-05-17,07:21:57
39.9748749,116.3208433,0,223.1,39585.3069328704,2008-05-17,07:21:59
39.9748666,116.3208016,0,223.1,39585.3069560185,2008-05-17,07:22:01
39.9748616,116.3207633,0,223.1,39585.3069791667,2008-05-17,07:22:03
39.9748433,116.3207783,0,223.1,39585.3070023148,2008-05-17,07:22:05
39.9748083,116.3207683,0,223.1,39585.307025463,2008-05-17,07:22:07
39.9747733,116.3207399,0,223.1,39585.3070486111,2008-05-17,07:22:09
39.9747466,116.3207583,0,223.1,39585.3070717593,2008-05-17,07:22:11
39.9747116,116.3208099,0,223.1,39585.3070949074,2008-05-17,07:22:13
39.9747033,116.3208533,0,223.1,39585.3071527778,2008-05-17,07:22:18
39.974705,116.3208366,0,223.1,39585.3071759259,2008-05-17,07:22:20
39.974715,116.3208133,0,223.1,39585.3071990741,2008-05-17,07:22:22
39.9747183,116.3207216,0,223.1,39585.3072222222,2008-05-17,07:22:24
39.9747266,116.3206249,0,223.1,39585.3072453704,2008-05-17,07:22:26
39.9747416,116.3205316,0,223.1,39585.3072685185,2008-05-17,07:22:28
39.9747616,116.3204599,0,223.1,39585.3072916667,2008-05-17,07:22:30
39.9747766,116.3204066,0,223.1,39585.3073148148,2008-05-17,07:22:32
39.9747883,116.3203699,0,223.1,39585.307337963,2008-05-17,07:22:34
39.9748133,116.3203566,0,223.1,39585.3073611111,2008-05-17,07:22:36
39.9748183,116.3203416,0,223.1,39585.3073842593,2008-05-17,07:22:38
39.9748233,116.3203199,0,223.1,39585.3074074074,2008-05-17,07:22:40
39.9748233,116.3202949,0,223.1,39585.3074305556,2008-05-17,07:22:42
39.9748216,116.3202633,0,223.1,39585.3074537037,2008-05-17,07:22:44
39.9748033,116.3202149,0,223.1,39585.3074884259,2008-05-17,07:22:47
39.9747883,116.3201699,0,223.1,39585.3075115741,2008-05-17,07:22:49
39.9747533,116.3201433,0,219.8,39585.3075347222,2008-05-17,07:22:51
39.9747,116.3201199,0,219.8,39585.3075925926,2008-05-17,07:22:56
39.9746983,116.3201099,0,219.8,39585.3076157407,2008-05-17,07:22:58
39.9747016,116.3201116,0,219.8,39585.3076388889,2008-05-17,07:23:00
39.9747016,116.3201116,0,219.8,39585.3076967593,2008-05-17,07:23:05
39.9746933,116.3201049,0,219.8,39585.3077199074,2008-05-17,07:23:07
39.9746916,116.3200933,0,219.8,39585.3077430556,2008-05-17,07:23:09
39.9746866,116.32006,0,219.8,39585.3077662037,2008-05-17,07:23:11
39.97469,116.3200216,0,219.8,39585.3077893518,2008-05-17,07:23:13
39.9747066,116.3199766,0,219.8,39585.3078125,2008-05-17,07:23:15
39.9747166,116.3199483,0,219.8,39585.3078356481,2008-05-17,07:23:17
39.9747383,116.3199033,0,219.8,39585.3078587963,2008-05-17,07:23:19
39.9747616,116.31987,0,219.8,39585.3078819444,2008-05-17,07:23:21
39.9747799,116.3198299,0,219.8,39585.3079050926,2008-05-17,07:23:23
39.9747983,116.3197683,0,219.8,39585.3079282407,2008-05-17,07:23:25
39.9748316,116.3196849,0,219.8,39585.3079513889,2008-05-17,07:23:27
39.9748716,116.3195883,0,219.8,39585.307974537,2008-05-17,07:23:29
39.9749049,116.3194566,0,219.8,39585.3079976852,2008-05-17,07:23:31
39.9749199,116.3193616,0,219.8,39585.3080208333,2008-05-17,07:23:33
39.9749416,116.3192799,0,219.8,39585.3080439815,2008-05-17,07:23:35
39.9749616,116.3192416,0,219.8,39585.3080671296,2008-05-17,07:23:37
39.9749566,116.3192016,0,219.8,39585.3080902778,2008-05-17,07:23:39
39.97497,116.3191566,0,219.8,39585.3081134259,2008-05-17,07:23:41
39.9749733,116.319135,0,219.8,39585.3081365741,2008-05-17,07:23:43
39.9749933,116.3191233,0,219.8,39585.3081597222,2008-05-17,07:23:45
39.9750033,116.3191266,0,219.8,39585.3081828704,2008-05-17,07:23:47
39.9750199,116.3191233,0,219.8,39585.3082060185,2008-05-17,07:23:49
39.9750316,116.3191283,0,219.8,39585.3082291667,2008-05-17,07:23:51
39.9750533,116.3191366,0,219.8,39585.3082523148,2008-05-17,07:23:53
39.9750783,116.3191483,0,219.8,39585.308275463,2008-05-17,07:23:55
39.9750933,116.3191716,0,219.8,39585.3082986111,2008-05-17,07:23:57
39.97511,116.3191866,0,219.8,39585.3083217593,2008-05-17,07:23:59
39.9751383,116.3191916,0,219.8,39585.3083449074,2008-05-17,07:24:01
39.9751449,116.3191883,0,219.8,39585.3083680556,2008-05-17,07:24:03
39.9737733,116.3200266,0,-118.1,39585.3094907407,2008-05-17,07:25:40
39.9738533,116.3199349,0,-108.3,39585.3095138889,2008-05-17,07:25:42
39.9740399,116.3197633,0,-75.5,39585.309537037,2008-05-17,07:25:44
39.9742183,116.3195866,0,-6.6,39585.3095601852,2008-05-17,07:25:46
39.9742766,116.3194966,0,26.2,39585.3095833333,2008-05-17,07:25:48
39.9743383,116.3194249,0,49.2,39585.3096064815,2008-05-17,07:25:50
39.9743866,116.3193616,0,72.2,39585.3096296296,2008-05-17,07:25:52
39.9743983,116.3193133,0,95.1,39585.3096527778,2008-05-17,07:25:54
39.97435,116.3192783,0,118.1,39585.3096759259,2008-05-17,07:25:56
39.9743466,116.3192699,0,131.2,39585.3096990741,2008-05-17,07:25:58
39.9743416,116.3192349,0,141.1,39585.3097222222,2008-05-17,07:26:00
39.9743116,116.3192283,0,154.2,39585.3097453704,2008-05-17,07:26:02
39.97424,116.3191683,0,170.6,39585.3097685185,2008-05-17,07:26:04
39.9741749,116.3190983,0,187,39585.3097916667,2008-05-17,07:26:06
39.9741533,116.3190566,0,196.9,39585.3098148148,2008-05-17,07:26:08
39.9741,116.3190533,0,203.4,39585.309837963,2008-05-17,07:26:10
39.974075,116.3190466,0,203.4,39585.3098611111,2008-05-17,07:26:12
39.974055,116.31905,0,203.4,39585.3098842593,2008-05-17,07:26:14
39.9740199,116.3190549,0,206.7,39585.3099074074,2008-05-17,07:26:16
39.9739883,116.3190483,0,206.7,39585.3099305556,2008-05-17,07:26:18
39.9739716,116.3190416,0,206.7,39585.3099537037,2008-05-17,07:26:20
39.9739933,116.3189933,0,206.7,39585.3100694444,2008-05-17,07:26:30
39.9740133,116.3190333,0,206.7,39585.3101157407,2008-05-17,07:26:34
39.9739649,116.3191616,0,206.7,39585.3101736111,2008-05-17,07:26:39
39.9748916,116.3192066,0,295.3,39585.3148842593,2008-05-17,07:33:26
39.974885,116.3192133,0,269,39585.3149074074,2008-05-17,07:33:28
39.974885,116.3191816,0,252.6,39585.3149305556,2008-05-17,07:33:30
39.9748966,116.3191583,0,272.3,39585.3149537037,2008-05-17,07:33:32
39.9749,116.3191499,0,292,39585.3149768518,2008-05-17,07:33:34
39.9749049,116.3191433,0,308.4,39585.315,2008-05-17,07:33:36
39.9749049,116.3191433,0,295.3,39585.3150231481,2008-05-17,07:33:38
39.9749166,116.3191216,0,301.8,39585.3150462963,2008-05-17,07:33:40
39.9749049,116.3191999,0,223.1,39585.3150694444,2008-05-17,07:33:42
39.9749366,116.3191949,0,223.1,39585.3150925926,2008-05-17,07:33:44
39.9749683,116.3191749,0,232.9,39585.3151157407,2008-05-17,07:33:46
39.9749983,116.3191583,0,236.2,39585.3151388889,2008-05-17,07:33:48
39.9750349,116.3191283,0,249.3,39585.315162037,2008-05-17,07:33:50
39.975065,116.3191066,0,259.2,39585.3151851852,2008-05-17,07:33:52
39.9750933,116.3190833,0,262.5,39585.3152083333,2008-05-17,07:33:54
39.9751116,116.3190716,0,265.7,39585.3152314815,2008-05-17,07:33:56
39.9751283,116.3190616,0,265.7,39585.3152546296,2008-05-17,07:33:58
39.97514,116.3190449,0,269,39585.3152777778,2008-05-17,07:34:00
39.9751483,116.3190333,0,272.3,39585.3153009259,2008-05-17,07:34:02
39.9751683,116.31905,0,272.3,39585.3153240741,2008-05-17,07:34:04
39.9751749,116.3190733,0,259.2,39585.3153472222,2008-05-17,07:34:06
39.9751816,116.3190733,0,249.3,39585.3153703704,2008-05-17,07:34:08
39.9751666,116.3190883,0,226.4,39585.3153935185,2008-05-17,07:34:10
39.9751599,116.3191,0,213.3,39585.3154166667,2008-05-17,07:34:12
39.9751483,116.3190949,0,206.7,39585.3154398148,2008-05-17,07:34:14
39.9751299,116.3190916,0,200.1,39585.315462963,2008-05-17,07:34:16
39.9751266,116.3190666,0,196.9,39585.3154861111,2008-05-17,07:34:18
39.9751233,116.3190466,0,196.9,39585.3155092593,2008-05-17,07:34:20
39.9751216,116.3190116,0,193.6,39585.3155324074,2008-05-17,07:34:22
39.9751149,116.3189899,0,193.6,39585.3155555556,2008-05-17,07:34:24
39.97511,116.3189649,0,190.3,39585.3155787037,2008-05-17,07:34:26
39.975095,116.3189199,0,190.3,39585.3156018518,2008-05-17,07:34:28
39.9750816,116.3188916,0,187,39585.315625,2008-05-17,07:34:30
39.9750716,116.3188683,0,187,39585.3156481481,2008-05-17,07:34:32
39.975065,116.3188516,0,187,39585.3156712963,2008-05-17,07:34:34
39.9750566,116.3188283,0,187,39585.3156944444,2008-05-17,07:34:36
39.9750449,116.3187983,0,187,39585.3157175926,2008-05-17,07:34:38
39.9750333,116.3187716,0,187,39585.3157407407,2008-05-17,07:34:40
39.9750266,116.31875,0,187,39585.3157638889,2008-05-17,07:34:42
39.975025,116.3187316,0,187,39585.315787037,2008-05-17,07:34:44
39.975,116.3187099,0,187,39585.3158101852,2008-05-17,07:34:46
39.9749866,116.3186949,0,183.7,39585.3158333333,2008-05-17,07:34:48
39.9749916,116.3186666,0,183.7,39585.3158564815,2008-05-17,07:34:50
39.9749983,116.3186249,0,180.4,39585.3158796296,2008-05-17,07:34:52
39.9749983,116.3185933,0,180.4,39585.3159027778,2008-05-17,07:34:54
39.9749783,116.3185683,0,180.4,39585.3159259259,2008-05-17,07:34:56
39.9749633,116.3185316,0,180.4,39585.3159490741,2008-05-17,07:34:58
39.9749683,116.3185083,0,183.7,39585.3159722222,2008-05-17,07:35:00
39.9749633,116.3184649,0,183.7,39585.3159953704,2008-05-17,07:35:02
39.9749516,116.3184183,0,183.7,39585.3160185185,2008-05-17,07:35:04
39.974955,116.3183916,0,187,39585.3160416667,2008-05-17,07:35:06
39.9749449,116.3183549,0,190.3,39585.3160648148,2008-05-17,07:35:08
39.9749349,116.3183116,0,190.3,39585.316087963,2008-05-17,07:35:10
39.9749316,116.3182766,0,190.3,39585.3161111111,2008-05-17,07:35:12
39.9749316,116.3182566,0,190.3,39585.3161342593,2008-05-17,07:35:14
39.9749383,116.3182333,0,190.3,39585.3161574074,2008-05-17,07:35:16
39.9749483,116.3181899,0,190.3,39585.3161805556,2008-05-17,07:35:18
39.9749566,116.3181616,0,190.3,39585.3162037037,2008-05-17,07:35:20
39.974955,116.3181349,0,190.3,39585.3162268519,2008-05-17,07:35:22
39.9749566,116.3181099,0,190.3,39585.31625,2008-05-17,07:35:24
39.9749299,116.3180716,0,190.3,39585.3162731482,2008-05-17,07:35:26
39.9749233,116.3180216,0,190.3,39585.3162962963,2008-05-17,07:35:28
39.9749316,116.3179949,0,190.3,39585.3163194444,2008-05-17,07:35:30
39.9749416,116.3179766,0,190.3,39585.3163425926,2008-05-17,07:35:32
39.9749416,116.3179533,0,190.3,39585.3163657407,2008-05-17,07:35:34
39.9749483,116.3179166,0,190.3,39585.3163888889,2008-05-17,07:35:36
39.9749633,116.317895,0,193.6,39585.316412037,2008-05-17,07:35:38
39.9749566,116.3178616,0,193.6,39585.3164351852,2008-05-17,07:35:40
39.9749383,116.3178266,0,193.6,39585.3164699074,2008-05-17,07:35:43
39.9749483,116.3177766,0,193.6,39585.3164930556,2008-05-17,07:35:45
39.9749499,116.3177333,0,193.6,39585.3165162037,2008-05-17,07:35:47
39.97494,116.3177033,0,193.6,39585.3165393519,2008-05-17,07:35:49
39.9748899,116.3176749,0,193.6,39585.3165625,2008-05-17,07:35:51
39.9749016,116.3176566,0,196.9,39585.3165856482,2008-05-17,07:35:53
39.9748616,116.3176516,0,196.9,39585.3166087963,2008-05-17,07:35:55
39.9748633,116.3176049,0,196.9,39585.3166319444,2008-05-17,07:35:57
39.9748483,116.3176,0,200.1,39585.3166550926,2008-05-17,07:35:59
39.974855,116.3175866,0,203.4,39585.3166782407,2008-05-17,07:36:01
39.97484,116.3175199,0,203.4,39585.3167013889,2008-05-17,07:36:03
39.9748349,116.317495,0,203.4,39585.316724537,2008-05-17,07:36:05
39.9748333,116.3174566,0,203.4,39585.3167476852,2008-05-17,07:36:07
39.9748133,116.317425,0,206.7,39585.3167708333,2008-05-17,07:36:09
39.9747966,116.3174133,0,206.7,39585.3167939815,2008-05-17,07:36:11
39.9747683,116.3173783,0,210,39585.3168171296,2008-05-17,07:36:13
39.9747716,116.3173516,0,210,39585.3168402778,2008-05-17,07:36:15
39.9747649,116.3173149,0,213.3,39585.3168634259,2008-05-17,07:36:17
39.9747516,116.3172299,0,213.3,39585.3168865741,2008-05-17,07:36:19
39.9747649,116.3172116,0,213.3,39585.3169097222,2008-05-17,07:36:21
39.97477,116.3172249,0,213.3,39585.3169328704,2008-05-17,07:36:23
39.9747866,116.3172099,0,213.3,39585.3169560185,2008-05-17,07:36:25
39.9747949,116.3171883,0,216.5,39585.3169791667,2008-05-17,07:36:27
39.9747949,116.3171616,0,216.5,39585.3170023148,2008-05-17,07:36:29
39.9747916,116.3171499,0,216.5,39585.317025463,2008-05-17,07:36:31
39.9747983,116.3171199,0,216.5,39585.3170486111,2008-05-17,07:36:33
39.9748016,116.317075,0,216.5,39585.3170717593,2008-05-17,07:36:35
39.9748116,116.3170666,0,216.5,39585.3170949074,2008-05-17,07:36:37
39.9747799,116.3170533,0,219.8,39585.3171180556,2008-05-17,07:36:39
39.9747916,116.317025,0,216.5,39585.3171412037,2008-05-17,07:36:41
39.9747916,116.3170149,0,216.5,39585.3171643519,2008-05-17,07:36:43
39.9747333,116.3169816,0,219.8,39585.3171875,2008-05-17,07:36:45
39.974715,116.3169533,0,216.5,39585.3172106481,2008-05-17,07:36:47
39.9747233,116.3169183,0,216.5,39585.3172337963,2008-05-17,07:36:49
39.9747099,116.3169066,0,216.5,39585.3172569444,2008-05-17,07:36:51
39.9747099,116.3168699,0,216.5,39585.3172800926,2008-05-17,07:36:53
39.9746799,116.3168383,0,216.5,39585.3173032407,2008-05-17,07:36:55
39.9746733,116.3167783,0,216.5,39585.3173263889,2008-05-17,07:36:57
39.9747249,116.3167483,0,216.5,39585.317349537,2008-05-17,07:36:59
39.9748033,116.3166583,0,216.5,39585.3173726852,2008-05-17,07:37:01
39.9748366,116.316605,0,216.5,39585.3173958333,2008-05-17,07:37:03
39.9748633,116.3165633,0,216.5,39585.3174189815,2008-05-17,07:37:05
39.9748733,116.31652,0,216.5,39585.3174421296,2008-05-17,07:37:07
39.9748949,116.3164916,0,216.5,39585.3174652778,2008-05-17,07:37:09
39.9748866,116.3164333,0,216.5,39585.3174884259,2008-05-17,07:37:11
39.97487,116.3163933,0,216.5,39585.3175115741,2008-05-17,07:37:13
39.9748316,116.3163833,0,216.5,39585.3175347222,2008-05-17,07:37:15
39.9748233,116.3163533,0,216.5,39585.3175578704,2008-05-17,07:37:17
39.9747799,116.3163749,0,216.5,39585.3175810185,2008-05-17,07:37:19
39.9747583,116.3163666,0,213.3,39585.3176041667,2008-05-17,07:37:21
39.9748049,116.3163349,0,213.3,39585.3176273148,2008-05-17,07:37:23
39.9748383,116.3162633,0,213.3,39585.317650463,2008-05-17,07:37:25
39.9748866,116.3162283,0,213.3,39585.3176736111,2008-05-17,07:37:27
39.9748183,116.31589,0,213.3,39585.3292824074,2008-05-17,07:54:10
39.9748016,116.3158516,0,213.3,39585.3293055556,2008-05-17,07:54:12
39.9748049,116.3158116,0,213.3,39585.3293287037,2008-05-17,07:54:14
39.9747883,116.3157783,0,213.3,39585.3293518518,2008-05-17,07:54:16
39.9747799,116.315735,0,213.3,39585.329375,2008-05-17,07:54:18
39.9747566,116.3157116,0,213.3,39585.3293981481,2008-05-17,07:54:20
39.974745,116.3156666,0,213.3,39585.3294212963,2008-05-17,07:54:22
39.9747266,116.3156399,0,213.3,39585.3294444444,2008-05-17,07:54:24
39.9747116,116.3156199,0,213.3,39585.3294675926,2008-05-17,07:54:26
39.9746916,116.3156049,0,213.3,39585.3294907407,2008-05-17,07:54:28
39.9746716,116.3155916,0,213.3,39585.3295138889,2008-05-17,07:54:30
39.9746833,116.3155533,0,213.3,39585.329537037,2008-05-17,07:54:32
39.9746916,116.3155449,0,213.3,39585.3295601852,2008-05-17,07:54:34
39.9747,116.3155166,0,213.3,39585.3295833333,2008-05-17,07:54:36
39.9746933,116.3154866,0,213.3,39585.3296064815,2008-05-17,07:54:38
39.9746933,116.3154483,0,213.3,39585.3296296296,2008-05-17,07:54:40
39.974705,116.3154283,0,213.3,39585.3296527778,2008-05-17,07:54:42
39.9747066,116.3153949,0,213.3,39585.3296759259,2008-05-17,07:54:44
39.9746833,116.3153599,0,213.3,39585.3296990741,2008-05-17,07:54:46
39.9746583,116.3153183,0,213.3,39585.3297222222,2008-05-17,07:54:48
39.9746666,116.3152699,0,213.3,39585.3297453704,2008-05-17,07:54:50
39.9746766,116.3152499,0,213.3,39585.3297685185,2008-05-17,07:54:52
39.97469,116.3152116,0,213.3,39585.3297916667,2008-05-17,07:54:54
39.9747066,116.3151716,0,213.3,39585.3298148148,2008-05-17,07:54:56
39.9747199,116.3151349,0,213.3,39585.329837963,2008-05-17,07:54:58
39.9747283,116.3151083,0,213.3,39585.3298611111,2008-05-17,07:55:00
39.9747033,116.3150999,0,213.3,39585.3298842593,2008-05-17,07:55:02
39.9746949,116.3150883,0,213.3,39585.3299074074,2008-05-17,07:55:04
39.9747133,116.3150549,0,213.3,39585.3299305556,2008-05-17,07:55:06
39.974715,116.3150266,0,213.3,39585.3299537037,2008-05-17,07:55:08
39.974715,116.3149833,0,213.3,39585.3299768518,2008-05-17,07:55:10
39.97469,116.3149516,0,213.3,39585.33,2008-05-17,07:55:12
39.9746983,116.31491,0,213.3,39585.3300231481,2008-05-17,07:55:14
39.9747116,116.3148716,0,213.3,39585.3300462963,2008-05-17,07:55:16
39.9747083,116.3148516,0,213.3,39585.3300694444,2008-05-17,07:55:18
39.974685,116.3148433,0,213.3,39585.3300925926,2008-05-17,07:55:20
39.9746616,116.3148316,0,213.3,39585.3301157407,2008-05-17,07:55:22
39.9746699,116.3148133,0,213.3,39585.3301388889,2008-05-17,07:55:24
39.9746633,116.3147733,0,213.3,39585.330162037,2008-05-17,07:55:26
39.9746766,116.3147566,0,213.3,39585.3301851852,2008-05-17,07:55:28
39.9747,116.314735,0,213.3,39585.3302083333,2008-05-17,07:55:30
39.9747116,116.3147099,0,213.3,39585.3302314815,2008-05-17,07:55:32
39.9747316,116.3146633,0,213.3,39585.3302546296,2008-05-17,07:55:34
39.9747249,116.3146216,0,213.3,39585.3302777778,2008-05-17,07:55:36
39.9747,116.3146016,0,213.3,39585.3303009259,2008-05-17,07:55:38
39.9746883,116.3145399,0,213.3,39585.3303240741,2008-05-17,07:55:40
39.9746766,116.3145199,0,216.5,39585.3303472222,2008-05-17,07:55:42
39.9746733,116.3144849,0,216.5,39585.3303703704,2008-05-17,07:55:44
39.9746833,116.3144549,0,216.5,39585.3303935185,2008-05-17,07:55:46
39.9746866,116.3144483,0,216.5,39585.3304166667,2008-05-17,07:55:48
39.9746949,116.3144116,0,216.5,39585.3304398148,2008-05-17,07:55:50
39.9746833,116.3143666,0,216.5,39585.330462963,2008-05-17,07:55:52
39.9746816,116.3143299,0,216.5,39585.3304861111,2008-05-17,07:55:54
39.9746949,116.3142883,0,216.5,39585.3305092593,2008-05-17,07:55:56
39.9747166,116.3142283,0,216.5,39585.3305324074,2008-05-17,07:55:58
39.9747366,116.3141716,0,216.5,39585.3305555556,2008-05-17,07:56:00
39.9747466,116.3141283,0,216.5,39585.3305787037,2008-05-17,07:56:02
39.9747549,116.31409,0,216.5,39585.3306018518,2008-05-17,07:56:04
39.9747533,116.3140566,0,216.5,39585.330625,2008-05-17,07:56:06
39.9747666,116.3140299,0,216.5,39585.3306481481,2008-05-17,07:56:08
39.9747683,116.3140016,0,216.5,39585.3306712963,2008-05-17,07:56:10
39.97476,116.3139749,0,216.5,39585.3306944444,2008-05-17,07:56:12
39.9747549,116.3139516,0,216.5,39585.3307175926,2008-05-17,07:56:14
39.97476,116.3139333,0,216.5,39585.3307407407,2008-05-17,07:56:16
39.9747666,116.3139266,0,216.5,39585.3307638889,2008-05-17,07:56:18
39.9747666,116.3139133,0,216.5,39585.330787037,2008-05-17,07:56:20
39.974785,116.3139066,0,216.5,39585.3308101852,2008-05-17,07:56:22
39.9748016,116.3138899,0,216.5,39585.3308333333,2008-05-17,07:56:24
39.9748333,116.3138883,0,216.5,39585.3308564815,2008-05-17,07:56:26
39.9748566,116.3138616,0,216.5,39585.3308796296,2008-05-17,07:56:28
39.9748716,116.3138483,0,216.5,39585.3309027778,2008-05-17,07:56:30
39.9748783,116.31383,0,216.5,39585.3309259259,2008-05-17,07:56:32
39.9748816,116.31381,0,216.5,39585.3309490741,2008-05-17,07:56:34
39.9748816,116.3137733,0,216.5,39585.3309722222,2008-05-17,07:56:36
39.9748816,116.3137433,0,216.5,39585.3309953704,2008-05-17,07:56:38
39.97487,116.3136949,0,216.5,39585.3310185185,2008-05-17,07:56:40
39.9748783,116.3136483,0,216.5,39585.3310416667,2008-05-17,07:56:42
39.9748683,116.3136149,0,216.5,39585.3310648148,2008-05-17,07:56:44
39.9748516,116.3135766,0,216.5,39585.331087963,2008-05-17,07:56:46
39.9748433,116.3135483,0,216.5,39585.3311111111,2008-05-17,07:56:48
39.9748466,116.3135266,0,219.8,39585.3311342593,2008-05-17,07:56:50
39.9748633,116.3134983,0,219.8,39585.3311574074,2008-05-17,07:56:52
39.9748833,116.31348,0,219.8,39585.3311805556,2008-05-17,07:56:54
39.9748799,116.3134916,0,219.8,39585.3312037037,2008-05-17,07:56:56
39.9748916,116.3134666,0,219.8,39585.3312268518,2008-05-17,07:56:58
39.9748716,116.3134499,0,219.8,39585.33125,2008-05-17,07:57:00
39.9748616,116.3134266,0,219.8,39585.3312731481,2008-05-17,07:57:02
39.9748633,116.3133999,0,219.8,39585.3312962963,2008-05-17,07:57:04
39.9748516,116.3133766,0,219.8,39585.3313194444,2008-05-17,07:57:06
39.9748483,116.3133516,0,223.1,39585.3313425926,2008-05-17,07:57:08
39.9748583,116.3133166,0,223.1,39585.3313657407,2008-05-17,07:57:10
39.9748916,116.3132583,0,223.1,39585.3313888889,2008-05-17,07:57:12
39.9749116,116.3132283,0,223.1,39585.331412037,2008-05-17,07:57:14
39.9749133,116.3131916,0,223.1,39585.3314351852,2008-05-17,07:57:16
39.9749299,116.3131633,0,226.4,39585.3314583333,2008-05-17,07:57:18
39.9749383,116.3131133,0,226.4,39585.3314814815,2008-05-17,07:57:20
39.9749499,116.31308,0,226.4,39585.3315046296,2008-05-17,07:57:22
39.9749583,116.3130483,0,226.4,39585.3315277778,2008-05-17,07:57:24
39.9749583,116.3130216,0,226.4,39585.3315509259,2008-05-17,07:57:26
39.9749599,116.3129833,0,226.4,39585.3315740741,2008-05-17,07:57:28
39.9749766,116.3129466,0,226.4,39585.3315972222,2008-05-17,07:57:30
39.9749833,116.3129116,0,226.4,39585.3316203704,2008-05-17,07:57:32
39.9749933,116.3128799,0,226.4,39585.3316435185,2008-05-17,07:57:34
39.9750149,116.3128616,0,226.4,39585.3316666667,2008-05-17,07:57:36
39.97504,116.3128483,0,226.4,39585.3316898148,2008-05-17,07:57:38
39.9750616,116.312815,0,226.4,39585.331712963,2008-05-17,07:57:40
39.9750783,116.3127849,0,226.4,39585.3317361111,2008-05-17,07:57:42
39.9750916,116.3127666,0,226.4,39585.3317592593,2008-05-17,07:57:44
39.9751149,116.3127516,0,226.4,39585.3317824074,2008-05-17,07:57:46
39.9751383,116.3127399,0,229.7,39585.3318055556,2008-05-17,07:57:48
39.97515,116.3127349,0,229.7,39585.3318287037,2008-05-17,07:57:50
39.9751466,116.3126933,0,229.7,39585.3318518519,2008-05-17,07:57:52
39.9740683,116.3162249,0,229.7,39585.3326851852,2008-05-17,07:59:04
40.0207333,116.3212033,0,229.7,39585.3347916667,2008-05-17,08:02:06
40.0225166,116.3202966,0,229.7,39585.334849537,2008-05-17,08:02:11
40.0306433,116.3182349,0,206.7,39585.3350578704,2008-05-17,08:02:29
40.0321883,116.3166233,0,223.1,39585.3351157407,2008-05-17,08:02:34
40.0338399,116.3151599,0,226.4,39585.3351736111,2008-05-17,08:02:39
40.0455799,116.30742,0,-11735.6,39585.335474537,2008-05-17,08:03:05
40.0468799,116.3074699,0,-12316.3,39585.3355324074,2008-05-17,08:03:10
40.0478116,116.3088999,0,-12568.9,39585.3355902778,2008-05-17,08:03:15
40.0486499,116.3103733,0,-12746.1,39585.3356481481,2008-05-17,08:03:20
40.0497666,116.3116249,0,-12831.4,39585.3357175926,2008-05-17,08:03:26
40.0506616,116.3125033,0,-12857.6,39585.335775463,2008-05-17,08:03:31
40.0527716,116.3203166,0,-12854.3,39585.3363425926,2008-05-17,08:04:20
40.053915,116.3177316,0,-12158.8,39585.3369675926,2008-05-17,08:05:14
40.0540599,116.3174216,0,-12178.5,39585.3369907407,2008-05-17,08:05:16
40.0541683,116.3171049,0,-12181.8,39585.3370138889,2008-05-17,08:05:18
40.0542183,116.3167516,0,-12204.7,39585.337037037,2008-05-17,08:05:20
40.0542699,116.3163983,0,-12227.7,39585.3370601852,2008-05-17,08:05:22
