# Supplementary material for: Research on differential privacy protection method based on user tendency
Source: PLoS One. 2023 Oct 26;18(10):e0288823. doi: 10.1371/journal.pone.0288823 (PMC10602288; doi:10.1371/journal.pone.0288823)
Supplement: S4 Data — (ZIP) [file pone.0288823.s004.zip › Data 5-4/112/Trajectory/20080517170548.plt]

Geolife trajectory
WGS 84
Altitude is in Feet
Reserved 3
0,2,255,My Track,0,0,2,8421376
0
39.9738016,116.3269583,0,593.8,39585.7123611111,2008-05-17,17:05:48
39.97302,116.3255149,0,800.5,39585.7123958333,2008-05-17,17:05:51
39.9728199,116.3250766,0,856.3,39585.7124189815,2008-05-17,17:05:53
39.9726649,116.3247549,0,889.1,39585.7124421296,2008-05-17,17:05:55
39.9725566,116.3245099,0,912.1,39585.7124652778,2008-05-17,17:05:57
39.9724816,116.3243466,0,928.5,39585.7124884259,2008-05-17,17:05:59
39.9724316,116.3242249,0,941.6,39585.7125115741,2008-05-17,17:06:01
39.972405,116.3241399,0,951.4,39585.7125347222,2008-05-17,17:06:03
39.9723783,116.324075,0,958,39585.7125578704,2008-05-17,17:06:05
39.9723583,116.3240316,0,964.6,39585.7125810185,2008-05-17,17:06:07
39.9723299,116.3239783,0,971.1,39585.7126041667,2008-05-17,17:06:09
39.9746983,116.3275249,0,232.9,39585.7143287037,2008-05-17,17:08:38
39.9744999,116.3275983,0,206.7,39585.7144212963,2008-05-17,17:08:46
39.9745149,116.3275683,0,206.7,39585.7144444444,2008-05-17,17:08:48
39.9745149,116.3275516,0,216.5,39585.7144675926,2008-05-17,17:08:50
39.9744966,116.3275433,0,223.1,39585.7144907407,2008-05-17,17:08:52
39.9745316,116.3274983,0,190.3,39585.7145138889,2008-05-17,17:08:54
39.9745249,116.3274783,0,167.3,39585.714537037,2008-05-17,17:08:56
39.9745099,116.3274683,0,160.8,39585.7145601852,2008-05-17,17:08:58
39.974505,116.3274333,0,137.8,39585.7145949074,2008-05-17,17:09:01
39.9744733,116.3274366,0,137.8,39585.7146296296,2008-05-17,17:09:04
39.9744299,116.3274699,0,164,39585.7146527778,2008-05-17,17:09:06
39.9743899,116.3275016,0,167.3,39585.7146759259,2008-05-17,17:09:08
39.9743433,116.327515,0,167.3,39585.7147106482,2008-05-17,17:09:11
39.9743016,116.3275399,0,164,39585.7147453704,2008-05-17,17:09:14
39.97428,116.3275249,0,164,39585.7147685185,2008-05-17,17:09:16
39.9742683,116.3274666,0,157.5,39585.7147916667,2008-05-17,17:09:18
39.9742433,116.32748,0,157.5,39585.7148148148,2008-05-17,17:09:20
39.9742033,116.3274849,0,154.2,39585.714837963,2008-05-17,17:09:22
39.9741583,116.3275166,0,167.3,39585.7148611111,2008-05-17,17:09:24
39.9740949,116.327585,0,193.6,39585.7148842593,2008-05-17,17:09:26
39.9740716,116.327585,0,200.1,39585.7149074074,2008-05-17,17:09:28
39.9740583,116.3275999,0,203.4,39585.7149305556,2008-05-17,17:09:30
39.9740383,116.3276066,0,213.3,39585.7149537037,2008-05-17,17:09:32
39.9740266,116.3275666,0,210,39585.7149768519,2008-05-17,17:09:34
39.9739949,116.3275649,0,210,39585.715,2008-05-17,17:09:36
39.9739649,116.3275899,0,206.7,39585.7150231482,2008-05-17,17:09:38
39.9739433,116.3276033,0,203.4,39585.7150462963,2008-05-17,17:09:40
39.9739233,116.3275966,0,203.4,39585.7150694444,2008-05-17,17:09:42
39.9738999,116.3275983,0,203.4,39585.7150925926,2008-05-17,17:09:44
39.9738766,116.3275983,0,203.4,39585.7151157407,2008-05-17,17:09:46
39.973845,116.3276083,0,203.4,39585.7151388889,2008-05-17,17:09:48
39.9738149,116.3276133,0,203.4,39585.715162037,2008-05-17,17:09:50
39.9737516,116.3276583,0,213.3,39585.7151851852,2008-05-17,17:09:52
39.97372,116.3276799,0,216.5,39585.7152083333,2008-05-17,17:09:54
39.9736916,116.32769,0,219.8,39585.7152314815,2008-05-17,17:09:56
39.9736616,116.3276983,0,223.1,39585.7152546296,2008-05-17,17:09:58
39.973635,116.3277016,0,223.1,39585.7152777778,2008-05-17,17:10:00
39.9736083,116.3277066,0,223.1,39585.7153009259,2008-05-17,17:10:02
39.9735783,116.3277233,0,226.4,39585.7153240741,2008-05-17,17:10:04
39.9735566,116.3277216,0,226.4,39585.7153472222,2008-05-17,17:10:06
39.9735299,116.3277216,0,226.4,39585.7153703704,2008-05-17,17:10:08
39.9735049,116.3277183,0,226.4,39585.7153935185,2008-05-17,17:10:10
39.97348,116.3277183,0,226.4,39585.7154166667,2008-05-17,17:10:12
39.973455,116.32771,0,226.4,39585.7154398148,2008-05-17,17:10:14
39.9734333,116.3277016,0,226.4,39585.715462963,2008-05-17,17:10:16
39.9734049,116.3277033,0,229.7,39585.7154861111,2008-05-17,17:10:18
39.9733833,116.3276983,0,226.4,39585.7155092593,2008-05-17,17:10:20
39.9733566,116.3276983,0,223.1,39585.7155324074,2008-05-17,17:10:22
39.9733249,116.3277049,0,213.3,39585.7155555556,2008-05-17,17:10:24
39.9732966,116.32771,0,210,39585.7155787037,2008-05-17,17:10:26
39.9732583,116.3277183,0,219.8,39585.7156018519,2008-05-17,17:10:28
39.9732316,116.3277183,0,223.1,39585.715625,2008-05-17,17:10:30
39.9732033,116.3277083,0,223.1,39585.7156481481,2008-05-17,17:10:32
39.9731733,116.3276933,0,223.1,39585.7156712963,2008-05-17,17:10:34
39.9730699,116.3278049,0,249.3,39585.7156944444,2008-05-17,17:10:36
39.97301,116.3278249,0,262.5,39585.7157175926,2008-05-17,17:10:38
39.9729866,116.3278216,0,265.7,39585.7157407407,2008-05-17,17:10:40
39.9729383,116.32785,0,272.3,39585.7157638889,2008-05-17,17:10:42
39.9728899,116.3278883,0,282.2,39585.715787037,2008-05-17,17:10:44
39.9728566,116.3278599,0,282.2,39585.7158101852,2008-05-17,17:10:46
39.9728349,116.3278583,0,285.4,39585.7158333333,2008-05-17,17:10:48
39.9728183,116.3278566,0,282.2,39585.7158564815,2008-05-17,17:10:50
39.9728049,116.3278366,0,285.4,39585.7158796296,2008-05-17,17:10:52
39.972785,116.3278199,0,285.4,39585.7159027778,2008-05-17,17:10:54
39.9727649,116.3278116,0,285.4,39585.7159259259,2008-05-17,17:10:56
39.9727466,116.327795,0,285.4,39585.7159490741,2008-05-17,17:10:58
39.9727233,116.3277699,0,285.4,39585.7159722222,2008-05-17,17:11:00
39.9727049,116.3277399,0,285.4,39585.7159953704,2008-05-17,17:11:02
39.9726833,116.327725,0,285.4,39585.7160185185,2008-05-17,17:11:04
39.9726616,116.327725,0,285.4,39585.7160416667,2008-05-17,17:11:06
39.9726383,116.3277233,0,285.4,39585.7160648148,2008-05-17,17:11:08
39.972615,116.3277166,0,285.4,39585.716087963,2008-05-17,17:11:10
39.9725933,116.3277083,0,285.4,39585.7161111111,2008-05-17,17:11:12
39.9725683,116.3277083,0,285.4,39585.7161342593,2008-05-17,17:11:14
39.9725433,116.3277049,0,282.2,39585.7161574074,2008-05-17,17:11:16
39.9725183,116.3277066,0,282.2,39585.7161805556,2008-05-17,17:11:18
39.9724933,116.3277033,0,282.2,39585.7162037037,2008-05-17,17:11:20
39.9724683,116.3276933,0,282.2,39585.7162268519,2008-05-17,17:11:22
39.9724549,116.327655,0,275.6,39585.7162615741,2008-05-17,17:11:25
39.9724399,116.3276349,0,275.6,39585.7162847222,2008-05-17,17:11:27
39.9724266,116.3275483,0,272.3,39585.7163194444,2008-05-17,17:11:30
39.972415,116.3274599,0,265.7,39585.7163541667,2008-05-17,17:11:33
39.9724183,116.327395,0,259.2,39585.7163773148,2008-05-17,17:11:35
39.9724183,116.3273549,0,255.9,39585.716400463,2008-05-17,17:11:37
39.9724166,116.327305,0,249.3,39585.7164236111,2008-05-17,17:11:39
39.9724183,116.3272649,0,246.1,39585.7164467593,2008-05-17,17:11:41
39.9724033,116.32724,0,242.8,39585.7164699074,2008-05-17,17:11:43
39.9723983,116.3272133,0,239.5,39585.7164930556,2008-05-17,17:11:45
39.9723966,116.3271899,0,239.5,39585.7165162037,2008-05-17,17:11:47
39.9723999,116.3271766,0,236.2,39585.7165393519,2008-05-17,17:11:49
39.97242,116.327205,0,232.9,39585.717025463,2008-05-17,17:12:31
39.97242,116.327205,0,232.9,39585.7176851852,2008-05-17,17:13:28
39.9724216,116.3272,0,232.9,39585.7177083333,2008-05-17,17:13:30
39.9724099,116.327205,0,232.9,39585.7177314815,2008-05-17,17:13:32
39.9724066,116.3272,0,232.9,39585.7177546296,2008-05-17,17:13:34
39.9724116,116.3272,0,232.9,39585.7181365741,2008-05-17,17:14:07
39.9724099,116.3272016,0,232.9,39585.718587963,2008-05-17,17:14:46
39.9724099,116.3272016,0,232.9,39585.7201736111,2008-05-17,17:17:03
39.9724099,116.3272033,0,232.9,39585.7201967593,2008-05-17,17:17:05
39.9724083,116.3271866,0,232.9,39585.7202314815,2008-05-17,17:17:08
39.9724099,116.3271566,0,232.9,39585.7202546296,2008-05-17,17:17:10
39.97242,116.3271183,0,232.9,39585.7202777778,2008-05-17,17:17:12
39.9724399,116.3270783,0,232.9,39585.7203009259,2008-05-17,17:17:14
39.9724549,116.3270333,0,232.9,39585.7203240741,2008-05-17,17:17:16
39.9724466,116.3269766,0,232.9,39585.7203472222,2008-05-17,17:17:18
39.9724566,116.3269266,0,232.9,39585.7203703704,2008-05-17,17:17:20
39.97246,116.32687,0,232.9,39585.7203935185,2008-05-17,17:17:22
39.9724733,116.3268049,0,232.9,39585.7204166667,2008-05-17,17:17:24
39.9724716,116.3267633,0,232.9,39585.7204398148,2008-05-17,17:17:26
39.9724866,116.3267183,0,232.9,39585.720462963,2008-05-17,17:17:28
39.9724933,116.326695,0,232.9,39585.7204861111,2008-05-17,17:17:30
39.9725083,116.3266416,0,232.9,39585.7205092593,2008-05-17,17:17:32
39.9725133,116.3265883,0,232.9,39585.7205324074,2008-05-17,17:17:34
39.9725016,116.3265616,0,232.9,39585.7205555556,2008-05-17,17:17:36
39.9725066,116.3265233,0,232.9,39585.7205787037,2008-05-17,17:17:38
39.9725033,116.3264866,0,232.9,39585.7206018518,2008-05-17,17:17:40
39.9725033,116.3264516,0,232.9,39585.720625,2008-05-17,17:17:42
39.972505,116.3264049,0,232.9,39585.7206481481,2008-05-17,17:17:44
39.9725216,116.3263749,0,229.7,39585.7206712963,2008-05-17,17:17:46
39.972505,116.3263499,0,229.7,39585.7206944444,2008-05-17,17:17:48
39.972515,116.3263116,0,229.7,39585.7207175926,2008-05-17,17:17:50
39.9725216,116.3262916,0,229.7,39585.7207407407,2008-05-17,17:17:52
39.9725233,116.3262883,0,229.7,39585.7207638889,2008-05-17,17:17:54
39.9725099,116.3262583,0,229.7,39585.720787037,2008-05-17,17:17:56
39.9724883,116.3262083,0,229.7,39585.7208101852,2008-05-17,17:17:58
39.9724533,116.3261733,0,229.7,39585.7208333333,2008-05-17,17:18:00
39.9724316,116.3261333,0,229.7,39585.7208564815,2008-05-17,17:18:02
39.9724166,116.3260716,0,229.7,39585.7208796296,2008-05-17,17:18:04
39.9724066,116.3260333,0,229.7,39585.7209027778,2008-05-17,17:18:06
39.9724066,116.3259749,0,229.7,39585.7209259259,2008-05-17,17:18:08
39.9724133,116.3259266,0,229.7,39585.7209490741,2008-05-17,17:18:10
39.9724233,116.3258733,0,226.4,39585.7209722222,2008-05-17,17:18:12
39.972405,116.3258233,0,226.4,39585.7209953704,2008-05-17,17:18:14
39.9723866,116.3257749,0,226.4,39585.7210185185,2008-05-17,17:18:16
39.9723766,116.325755,0,226.4,39585.7210416667,2008-05-17,17:18:18
39.9723866,116.3257266,0,226.4,39585.7210648148,2008-05-17,17:18:20
39.9723833,116.3256966,0,226.4,39585.721087963,2008-05-17,17:18:22
39.9723733,116.3256516,0,226.4,39585.7211111111,2008-05-17,17:18:24
39.9723566,116.3255883,0,223.1,39585.7211342593,2008-05-17,17:18:26
39.9723483,116.3255366,0,223.1,39585.7211574074,2008-05-17,17:18:28
39.9723683,116.3254933,0,223.1,39585.7211805556,2008-05-17,17:18:30
39.9723283,116.3254616,0,223.1,39585.7212037037,2008-05-17,17:18:32
39.9723366,116.3254066,0,223.1,39585.7212268518,2008-05-17,17:18:34
39.9723549,116.3253483,0,223.1,39585.72125,2008-05-17,17:18:36
39.972365,116.3253016,0,223.1,39585.7212731481,2008-05-17,17:18:38
39.9723833,116.3252599,0,223.1,39585.7212962963,2008-05-17,17:18:40
39.9723849,116.3252483,0,219.8,39585.7213194444,2008-05-17,17:18:42
39.9723849,116.3252316,0,219.8,39585.7213425926,2008-05-17,17:18:44
39.9723533,116.32521,0,219.8,39585.7213657407,2008-05-17,17:18:46
39.97235,116.3251966,0,219.8,39585.7213888889,2008-05-17,17:18:48
39.9723466,116.3251766,0,219.8,39585.721412037,2008-05-17,17:18:50
39.9723166,116.32516,0,216.5,39585.7214351852,2008-05-17,17:18:52
39.972305,116.3251266,0,216.5,39585.7214583333,2008-05-17,17:18:54
39.972295,116.3250916,0,213.3,39585.7214814815,2008-05-17,17:18:56
39.9722916,116.3250516,0,213.3,39585.7215046296,2008-05-17,17:18:58
39.9723016,116.3250116,0,213.3,39585.7215277778,2008-05-17,17:19:00
39.9722999,116.3249666,0,210,39585.7215509259,2008-05-17,17:19:02
39.9723149,116.3249283,0,210,39585.7215740741,2008-05-17,17:19:04
39.9723083,116.3248916,0,210,39585.7215972222,2008-05-17,17:19:06
39.9723033,116.3248633,0,210,39585.7216203704,2008-05-17,17:19:08
39.9722849,116.3248383,0,206.7,39585.7216435185,2008-05-17,17:19:10
39.9722933,116.3247799,0,206.7,39585.7216666667,2008-05-17,17:19:12
39.9723333,116.3247266,0,206.7,39585.7216898148,2008-05-17,17:19:14
39.9723283,116.3247033,0,206.7,39585.721712963,2008-05-17,17:19:16
39.9723466,116.3246766,0,206.7,39585.7217361111,2008-05-17,17:19:18
39.972415,116.3246299,0,206.7,39585.7217592593,2008-05-17,17:19:20
39.9724266,116.3245866,0,203.4,39585.7217824074,2008-05-17,17:19:22
39.9724216,116.3245349,0,203.4,39585.7218055556,2008-05-17,17:19:24
39.9723866,116.3244983,0,203.4,39585.7218287037,2008-05-17,17:19:26
39.9723616,116.3244733,0,203.4,39585.7218518518,2008-05-17,17:19:28
39.9722933,116.3244583,0,203.4,39585.721875,2008-05-17,17:19:30
39.9722516,116.3244716,0,203.4,39585.7218981481,2008-05-17,17:19:32
39.9722149,116.3244933,0,203.4,39585.7219212963,2008-05-17,17:19:34
39.9721699,116.3244983,0,203.4,39585.7219444444,2008-05-17,17:19:36
39.9721183,116.3245099,0,203.4,39585.7219675926,2008-05-17,17:19:38
39.9720583,116.3245316,0,203.4,39585.7219907407,2008-05-17,17:19:40
39.9720216,116.3245199,0,203.4,39585.7220138889,2008-05-17,17:19:42
39.971985,116.3245066,0,203.4,39585.722037037,2008-05-17,17:19:44
39.971955,116.3245099,0,203.4,39585.7220601852,2008-05-17,17:19:46
39.971925,116.3245066,0,203.4,39585.7220833333,2008-05-17,17:19:48
39.9719066,116.3245133,0,203.4,39585.7221064815,2008-05-17,17:19:50
39.9718799,116.3245283,0,203.4,39585.7221296296,2008-05-17,17:19:52
39.9718499,116.3245533,0,203.4,39585.7221527778,2008-05-17,17:19:54
39.9718116,116.3246049,0,203.4,39585.7221759259,2008-05-17,17:19:56
39.97179,116.3246333,0,203.4,39585.7221990741,2008-05-17,17:19:58
39.9717533,116.3246583,0,203.4,39585.7222222222,2008-05-17,17:20:00
39.9717183,116.324655,0,203.4,39585.7222453704,2008-05-17,17:20:02
39.9716816,116.3246583,0,203.4,39585.7222685185,2008-05-17,17:20:04
39.9716666,116.3246683,0,200.1,39585.7222916667,2008-05-17,17:20:06
39.9716683,116.3246949,0,200.1,39585.7223148148,2008-05-17,17:20:08
39.9716949,116.3247299,0,200.1,39585.722337963,2008-05-17,17:20:10
39.97172,116.3247866,0,200.1,39585.7223611111,2008-05-17,17:20:12
39.9717433,116.3248383,0,200.1,39585.7223842593,2008-05-17,17:20:14
39.9718216,116.3248583,0,196.9,39585.7224074074,2008-05-17,17:20:16
39.9718616,116.3248899,0,196.9,39585.7224305556,2008-05-17,17:20:18
39.9718799,116.3249199,0,196.9,39585.7224537037,2008-05-17,17:20:20
39.971885,116.3249566,0,196.9,39585.7224768519,2008-05-17,17:20:22
39.971885,116.3250133,0,196.9,39585.7225,2008-05-17,17:20:24
39.9719016,116.3250649,0,196.9,39585.7225231482,2008-05-17,17:20:26
39.9719183,116.32511,0,196.9,39585.7225462963,2008-05-17,17:20:28
39.9719366,116.325125,0,193.6,39585.7225694444,2008-05-17,17:20:30
39.9719583,116.3251283,0,193.6,39585.7225925926,2008-05-17,17:20:32
39.9719783,116.3251299,0,193.6,39585.7226157407,2008-05-17,17:20:34
39.9719766,116.3251116,0,193.6,39585.7226388889,2008-05-17,17:20:36
39.9719799,116.325055,0,193.6,39585.722662037,2008-05-17,17:20:38
39.9719649,116.3248849,0,193.6,39585.7227083333,2008-05-17,17:20:42
39.9719333,116.3247783,0,193.6,39585.7227314815,2008-05-17,17:20:44
39.9719316,116.3247616,0,193.6,39585.7227546296,2008-05-17,17:20:46
39.9719333,116.3246066,0,193.6,39585.7227777778,2008-05-17,17:20:48
39.9719383,116.3244366,0,193.6,39585.7228009259,2008-05-17,17:20:50
39.9719516,116.3242633,0,193.6,39585.7228240741,2008-05-17,17:20:52
39.9719583,116.3242133,0,193.6,39585.7228472222,2008-05-17,17:20:54
39.967975,116.3226316,0,193.6,39585.7234490741,2008-05-17,17:21:46
39.9676233,116.32268,0,193.6,39585.7234722222,2008-05-17,17:21:48
