# Supplementary material for: Research on differential privacy protection method based on user tendency
Source: PLoS One. 2023 Oct 26;18(10):e0288823. doi: 10.1371/journal.pone.0288823 (PMC10602288; doi:10.1371/journal.pone.0288823)
Supplement: S4 Data — (ZIP) [file pone.0288823.s004.zip › Data 5-4/112/Trajectory/20080518010010.plt]

Geolife trajectory
WGS 84
Altitude is in Feet
Reserved 3
0,2,255,My Track,0,0,2,8421376
0
39.9749366,116.3280083,0,180.4,39586.0417824074,2008-05-18,01:00:10
39.9749499,116.3280449,0,183.7,39586.0417939815,2008-05-18,01:00:11
39.9748833,116.3280533,0,147.6,39586.0418171296,2008-05-18,01:00:13
39.9749499,116.3281899,0,147.6,39586.0418402778,2008-05-18,01:00:15
39.97494,116.3282833,0,137.8,39586.0418634259,2008-05-18,01:00:17
39.9749233,116.3283499,0,131.2,39586.0418865741,2008-05-18,01:00:19
39.9749483,116.3284616,0,128,39586.0419097222,2008-05-18,01:00:21
39.9749666,116.3285399,0,128,39586.0419328704,2008-05-18,01:00:23
39.97494,116.3286266,0,124.7,39586.0419560185,2008-05-18,01:00:25
39.9749199,116.3287333,0,124.7,39586.0419791667,2008-05-18,01:00:27
39.9749083,116.3288183,0,124.7,39586.0420023148,2008-05-18,01:00:29
39.9749016,116.3288966,0,131.2,39586.042025463,2008-05-18,01:00:31
39.9749033,116.3289633,0,134.5,39586.0420486111,2008-05-18,01:00:33
39.9749016,116.3290383,0,137.8,39586.0420717593,2008-05-18,01:00:35
39.9749199,116.3290483,0,137.8,39586.0420949074,2008-05-18,01:00:37
39.9749466,116.32909,0,141.1,39586.0421180556,2008-05-18,01:00:39
39.9749383,116.3291099,0,141.1,39586.0421412037,2008-05-18,01:00:41
39.97494,116.3291716,0,141.1,39586.0421643518,2008-05-18,01:00:43
39.974985,116.329245,0,144.4,39586.0421875,2008-05-18,01:00:45
39.9750216,116.3292766,0,144.4,39586.0422106481,2008-05-18,01:00:47
39.9750783,116.3293216,0,144.4,39586.0422337963,2008-05-18,01:00:49
39.9751066,116.329385,0,144.4,39586.0422569444,2008-05-18,01:00:51
39.9751116,116.32942,0,144.4,39586.0422800926,2008-05-18,01:00:53
39.9751333,116.3294516,0,144.4,39586.0423032407,2008-05-18,01:00:55
39.9751483,116.3295066,0,147.6,39586.0423263889,2008-05-18,01:00:57
39.9750633,116.3295233,0,147.6,39586.042349537,2008-05-18,01:00:59
39.9750333,116.3295583,0,147.6,39586.0423726852,2008-05-18,01:01:01
39.974995,116.3295933,0,150.9,39586.0423958333,2008-05-18,01:01:03
39.974955,116.329595,0,150.9,39586.0424189815,2008-05-18,01:01:05
39.9749466,116.3296199,0,150.9,39586.0424421296,2008-05-18,01:01:07
39.9749566,116.3296366,0,150.9,39586.0424652778,2008-05-18,01:01:09
39.9750066,116.3296283,0,150.9,39586.0424884259,2008-05-18,01:01:11
39.9750333,116.3296566,0,150.9,39586.0425115741,2008-05-18,01:01:13
39.9750183,116.3296333,0,150.9,39586.0425347222,2008-05-18,01:01:15
39.9750049,116.3296049,0,150.9,39586.0425578704,2008-05-18,01:01:17
39.9750049,116.3295899,0,150.9,39586.0425810185,2008-05-18,01:01:19
39.9749933,116.3295683,0,154.2,39586.0426157407,2008-05-18,01:01:22
39.974985,116.3295549,0,154.2,39586.0426388889,2008-05-18,01:01:24
39.9749716,116.3295333,0,154.2,39586.042662037,2008-05-18,01:01:26
39.9749499,116.3295183,0,157.5,39586.0426851852,2008-05-18,01:01:28
39.9749199,116.3294999,0,160.8,39586.0427083333,2008-05-18,01:01:30
39.9748716,116.3294883,0,167.3,39586.0427314815,2008-05-18,01:01:32
39.9750449,116.3296433,0,170.6,39586.0427546296,2008-05-18,01:01:34
39.9752533,116.329735,0,167.3,39586.0427777778,2008-05-18,01:01:36
39.9753116,116.3297949,0,164,39586.0428009259,2008-05-18,01:01:38
39.9754333,116.3297999,0,157.5,39586.0428240741,2008-05-18,01:01:40
39.9753149,116.3297983,0,157.5,39586.0428587963,2008-05-18,01:01:43
39.9752299,116.3297483,0,160.8,39586.0428819444,2008-05-18,01:01:45
39.9751566,116.3296966,0,164,39586.0429050926,2008-05-18,01:01:47
39.9751233,116.3296599,0,170.6,39586.0429282407,2008-05-18,01:01:49
39.9751183,116.3296233,0,177.2,39586.0430671296,2008-05-18,01:02:01
39.9751183,116.3296233,0,177.2,39586.0432291667,2008-05-18,01:02:15
39.9751183,116.3296216,0,177.2,39586.0432523148,2008-05-18,01:02:17
39.9751283,116.3296149,0,177.2,39586.043275463,2008-05-18,01:02:19
39.9751583,116.3295966,0,177.2,39586.0432986111,2008-05-18,01:02:21
39.9751316,116.3295683,0,177.2,39586.0433217593,2008-05-18,01:02:23
39.97507,116.3295166,0,177.2,39586.0433449074,2008-05-18,01:02:25
39.9750349,116.3294649,0,177.2,39586.0433680556,2008-05-18,01:02:27
39.9750166,116.329435,0,177.2,39586.0433912037,2008-05-18,01:02:29
39.9750033,116.329435,0,177.2,39586.0434143519,2008-05-18,01:02:31
39.9750216,116.3295449,0,177.2,39586.0435648148,2008-05-18,01:02:44
39.9750433,116.3295833,0,177.2,39586.043587963,2008-05-18,01:02:46
39.9750666,116.3296266,0,177.2,39586.0436111111,2008-05-18,01:02:48
39.9750816,116.3296899,0,177.2,39586.0436342593,2008-05-18,01:02:50
39.9751166,116.3297666,0,177.2,39586.0436574074,2008-05-18,01:02:52
39.9751366,116.3298599,0,177.2,39586.0436805556,2008-05-18,01:02:54
39.9751466,116.3300066,0,177.2,39586.0437037037,2008-05-18,01:02:56
39.9751516,116.33017,0,177.2,39586.0437268519,2008-05-18,01:02:58
39.9751599,116.3303483,0,177.2,39586.04375,2008-05-18,01:03:00
39.9751266,116.3305733,0,177.2,39586.0437731481,2008-05-18,01:03:02
39.9751049,116.3307783,0,177.2,39586.0437962963,2008-05-18,01:03:04
39.97508,116.33101,0,177.2,39586.0438194444,2008-05-18,01:03:06
39.9750616,116.33129,0,177.2,39586.0438425926,2008-05-18,01:03:08
39.9750333,116.3315666,0,177.2,39586.0438657407,2008-05-18,01:03:10
39.9750183,116.3318899,0,173.9,39586.0438888889,2008-05-18,01:03:12
39.97505,116.3322833,0,173.9,39586.043912037,2008-05-18,01:03:14
39.9750683,116.3327016,0,173.9,39586.0439351852,2008-05-18,01:03:16
39.9750449,116.3331033,0,173.9,39586.0439583333,2008-05-18,01:03:18
39.975055,116.3335333,0,173.9,39586.0439814815,2008-05-18,01:03:20
39.975055,116.334515,0,173.9,39586.0440393519,2008-05-18,01:03:25
39.9750616,116.3349,0,173.9,39586.0440625,2008-05-18,01:03:27
39.9750616,116.3352733,0,173.9,39586.0440856481,2008-05-18,01:03:29
39.9750716,116.3356383,0,173.9,39586.0441087963,2008-05-18,01:03:31
39.9750866,116.3359916,0,173.9,39586.0441319444,2008-05-18,01:03:33
39.975065,116.3362483,0,173.9,39586.0441550926,2008-05-18,01:03:35
39.9750783,116.3365466,0,173.9,39586.0441782407,2008-05-18,01:03:37
39.9750916,116.3368149,0,173.9,39586.0442013889,2008-05-18,01:03:39
39.9750999,116.3370716,0,173.9,39586.044224537,2008-05-18,01:03:41
39.9751083,116.3373233,0,173.9,39586.0442476852,2008-05-18,01:03:43
39.9751049,116.3375516,0,173.9,39586.0442708333,2008-05-18,01:03:45
39.9750883,116.3378049,0,173.9,39586.0442939815,2008-05-18,01:03:47
39.9750916,116.3380366,0,173.9,39586.0443171296,2008-05-18,01:03:49
39.9750916,116.3382433,0,173.9,39586.0443402778,2008-05-18,01:03:51
39.9750966,116.3383733,0,173.9,39586.0443634259,2008-05-18,01:03:53
39.9751149,116.3384666,0,173.9,39586.0443865741,2008-05-18,01:03:55
39.9751316,116.3385066,0,173.9,39586.0444097222,2008-05-18,01:03:57
39.975135,116.3385166,0,173.9,39586.0444328704,2008-05-18,01:03:59
39.9751516,116.3384966,0,173.9,39586.0444560185,2008-05-18,01:04:01
39.9751716,116.3384149,0,173.9,39586.0444791667,2008-05-18,01:04:03
39.975195,116.3383299,0,173.9,39586.0445023148,2008-05-18,01:04:05
39.9752433,116.3382449,0,173.9,39586.044525463,2008-05-18,01:04:07
39.975275,116.3381133,0,173.9,39586.0445486111,2008-05-18,01:04:09
39.9753066,116.3379583,0,173.9,39586.0445717593,2008-05-18,01:04:11
39.975345,116.33775,0,173.9,39586.0446064815,2008-05-18,01:04:14
39.9754399,116.3374983,0,173.9,39586.0446643519,2008-05-18,01:04:19
39.9752716,116.3450183,0,285.4,39586.046099537,2008-05-18,01:06:23
39.975275,116.3449733,0,298.6,39586.0461226852,2008-05-18,01:06:25
39.9752566,116.3449699,0,298.6,39586.0461458333,2008-05-18,01:06:27
39.975235,116.3451333,0,298.6,39586.0461689815,2008-05-18,01:06:29
39.975195,116.3454499,0,298.6,39586.0461921296,2008-05-18,01:06:31
39.9751849,116.3457916,0,298.6,39586.0462152778,2008-05-18,01:06:33
39.9751599,116.3461483,0,298.6,39586.0462384259,2008-05-18,01:06:35
39.9747249,116.3570666,0,1446.9,39586.0484027778,2008-05-18,01:09:42
39.9746766,116.35662,0,472.4,39586.0484837963,2008-05-18,01:09:49
39.9749533,116.3584016,0,288.7,39586.0485416667,2008-05-18,01:09:54
39.9750233,116.3588166,0,282.2,39586.0485648148,2008-05-18,01:09:56
39.975065,116.3591599,0,288.7,39586.048587963,2008-05-18,01:09:58
39.9750783,116.3594199,0,292,39586.0486111111,2008-05-18,01:10:00
39.9750999,116.3597349,0,295.3,39586.0486342593,2008-05-18,01:10:02
39.9751116,116.360025,0,295.3,39586.0486574074,2008-05-18,01:10:04
39.9751616,116.36048,0,298.6,39586.0486805556,2008-05-18,01:10:06
39.9751733,116.36086,0,298.6,39586.0487037037,2008-05-18,01:10:08
39.9751766,116.3612116,0,298.6,39586.0487268518,2008-05-18,01:10:10
39.9751766,116.3615066,0,298.6,39586.04875,2008-05-18,01:10:12
39.975165,116.3617233,0,298.6,39586.0487731481,2008-05-18,01:10:14
39.9751583,116.3618716,0,298.6,39586.0487962963,2008-05-18,01:10:16
39.9751599,116.3619116,0,298.6,39586.0488194444,2008-05-18,01:10:18
39.9751599,116.3619116,0,298.6,39586.0489814815,2008-05-18,01:10:32
39.9751516,116.3619149,0,298.6,39586.0490046296,2008-05-18,01:10:34
39.9751533,116.3619666,0,298.6,39586.0490277778,2008-05-18,01:10:36
39.9751583,116.36205,0,298.6,39586.0490509259,2008-05-18,01:10:38
39.9751699,116.3621649,0,298.6,39586.0490740741,2008-05-18,01:10:40
39.9751849,116.3623049,0,298.6,39586.0490972222,2008-05-18,01:10:42
39.9751833,116.3624716,0,295.3,39586.0491203704,2008-05-18,01:10:44
39.9751816,116.362605,0,295.3,39586.0491435185,2008-05-18,01:10:46
39.9751816,116.3627183,0,295.3,39586.0491666667,2008-05-18,01:10:48
39.97518,116.3628083,0,295.3,39586.0491898148,2008-05-18,01:10:50
39.97518,116.3628616,0,295.3,39586.049212963,2008-05-18,01:10:52
39.97518,116.3628616,0,295.3,39586.0500925926,2008-05-18,01:12:08
39.9751816,116.3628683,0,298.6,39586.0501157407,2008-05-18,01:12:10
39.9751833,116.3628999,0,298.6,39586.0501388889,2008-05-18,01:12:12
39.9751783,116.3629849,0,298.6,39586.050162037,2008-05-18,01:12:14
39.9751816,116.3630916,0,298.6,39586.0501851852,2008-05-18,01:12:16
39.9751983,116.3632149,0,298.6,39586.0502083333,2008-05-18,01:12:18
39.9752116,116.3633733,0,295.3,39586.0502314815,2008-05-18,01:12:20
39.9752216,116.3635433,0,295.3,39586.0502546296,2008-05-18,01:12:22
39.9752266,116.3637316,0,292,39586.0502777778,2008-05-18,01:12:24
39.9752333,116.3639133,0,292,39586.0503009259,2008-05-18,01:12:26
39.9752383,116.3641083,0,285.4,39586.0503240741,2008-05-18,01:12:28
39.9752466,116.3643116,0,285.4,39586.0503472222,2008-05-18,01:12:30
39.9752516,116.36451,0,285.4,39586.0503703704,2008-05-18,01:12:32
39.9752616,116.3647133,0,282.2,39586.0503935185,2008-05-18,01:12:34
39.9752699,116.3649216,0,278.9,39586.0504166667,2008-05-18,01:12:36
39.9752733,116.3651333,0,278.9,39586.0504398148,2008-05-18,01:12:38
39.9752766,116.3653349,0,275.6,39586.050462963,2008-05-18,01:12:40
39.9752816,116.3655266,0,275.6,39586.0504861111,2008-05-18,01:12:42
39.97529,116.3657249,0,272.3,39586.0505092593,2008-05-18,01:12:44
39.97529,116.3659133,0,272.3,39586.0505324074,2008-05-18,01:12:46
39.9752983,116.3660616,0,269,39586.0505555556,2008-05-18,01:12:48
39.9753099,116.3661516,0,265.7,39586.0505787037,2008-05-18,01:12:50
39.9753283,116.3662349,0,262.5,39586.0506018519,2008-05-18,01:12:52
39.9753333,116.3663749,0,259.2,39586.050625,2008-05-18,01:12:54
39.9753333,116.3665649,0,259.2,39586.0506481482,2008-05-18,01:12:56
39.9753233,116.3668033,0,252.6,39586.0506712963,2008-05-18,01:12:58
39.9753233,116.3670533,0,249.3,39586.0506944444,2008-05-18,01:13:00
39.9753249,116.3672733,0,246.1,39586.0507175926,2008-05-18,01:13:02
39.9753183,116.3674699,0,229.7,39586.0507407407,2008-05-18,01:13:04
39.9753066,116.3676283,0,223.1,39586.0507638889,2008-05-18,01:13:06
39.9753016,116.3677433,0,216.5,39586.050787037,2008-05-18,01:13:08
39.9752983,116.3678083,0,210,39586.0508101852,2008-05-18,01:13:10
39.97529,116.3678283,0,193.6,39586.0510763889,2008-05-18,01:13:33
39.9752916,116.3678783,0,193.6,39586.051099537,2008-05-18,01:13:35
39.9752983,116.3679749,0,193.6,39586.0511226852,2008-05-18,01:13:37
39.9753116,116.368125,0,190.3,39586.0511458333,2008-05-18,01:13:39
39.9753249,116.3683166,0,190.3,39586.0511689815,2008-05-18,01:13:41
39.9753366,116.3685349,0,187,39586.0511921296,2008-05-18,01:13:43
39.9753416,116.36877,0,187,39586.0512152778,2008-05-18,01:13:45
39.975345,116.3690233,0,187,39586.0512384259,2008-05-18,01:13:47
39.97535,116.369275,0,187,39586.0512615741,2008-05-18,01:13:49
39.9753549,116.3695133,0,183.7,39586.0512847222,2008-05-18,01:13:51
39.97536,116.3697266,0,180.4,39586.0513078704,2008-05-18,01:13:53
39.9753649,116.3698816,0,180.4,39586.0513310185,2008-05-18,01:13:55
39.9753683,116.369995,0,180.4,39586.0513541667,2008-05-18,01:13:57
39.9753683,116.3701066,0,180.4,39586.0513773148,2008-05-18,01:13:59
39.9753666,116.3702583,0,180.4,39586.051400463,2008-05-18,01:14:01
39.9753649,116.3704549,0,180.4,39586.0514236111,2008-05-18,01:14:03
39.9753649,116.3706916,0,177.2,39586.0514467593,2008-05-18,01:14:05
39.9753566,116.3709616,0,170.6,39586.0514699074,2008-05-18,01:14:07
39.9753466,116.3712749,0,150.9,39586.0514930556,2008-05-18,01:14:09
39.9753416,116.3716,0,147.6,39586.0515162037,2008-05-18,01:14:11
39.9753433,116.3719383,0,141.1,39586.0515393519,2008-05-18,01:14:13
39.9753416,116.3723,0,141.1,39586.0515625,2008-05-18,01:14:15
39.9753366,116.3726683,0,137.8,39586.0515856481,2008-05-18,01:14:17
39.9753399,116.3730116,0,134.5,39586.0516087963,2008-05-18,01:14:19
39.9753416,116.3733566,0,131.2,39586.0516319444,2008-05-18,01:14:21
39.9753316,116.3737166,0,131.2,39586.0516550926,2008-05-18,01:14:23
39.9753283,116.3740916,0,128,39586.0516782407,2008-05-18,01:14:25
39.975335,116.3744216,0,128,39586.0517013889,2008-05-18,01:14:27
39.9753399,116.3746933,0,124.7,39586.051724537,2008-05-18,01:14:29
39.9753383,116.3749099,0,131.2,39586.0517476852,2008-05-18,01:14:31
39.9753516,116.3751199,0,134.5,39586.0517708333,2008-05-18,01:14:33
39.9753649,116.3754099,0,137.8,39586.0518055556,2008-05-18,01:14:36
39.9753649,116.3756233,0,141.1,39586.0518287037,2008-05-18,01:14:38
39.9753566,116.3758516,0,141.1,39586.0518518519,2008-05-18,01:14:40
39.9753649,116.3761366,0,141.1,39586.051875,2008-05-18,01:14:42
39.9753149,116.3764116,0,150.9,39586.0518981481,2008-05-18,01:14:44
39.9753233,116.3767383,0,150.9,39586.0519212963,2008-05-18,01:14:46
39.975335,116.3770583,0,147.6,39586.0519444444,2008-05-18,01:14:48
39.9753516,116.3773633,0,150.9,39586.0519675926,2008-05-18,01:14:50
39.975345,116.3775983,0,144.4,39586.0519907407,2008-05-18,01:14:52
39.9753433,116.3778349,0,141.1,39586.0520138889,2008-05-18,01:14:54
39.9753433,116.3780433,0,137.8,39586.052037037,2008-05-18,01:14:56
39.9753399,116.3782099,0,141.1,39586.0520601852,2008-05-18,01:14:58
39.9753266,116.3782799,0,144.4,39586.0520833333,2008-05-18,01:15:00
39.9753233,116.3783149,0,141.1,39586.0521064815,2008-05-18,01:15:02
39.97532,116.3783566,0,141.1,39586.0521296296,2008-05-18,01:15:04
39.9753166,116.3784149,0,137.8,39586.0521527778,2008-05-18,01:15:06
39.9753033,116.3784516,0,134.5,39586.0523032407,2008-05-18,01:15:19
39.9753033,116.3785016,0,134.5,39586.0523263889,2008-05-18,01:15:21
39.975305,116.3785883,0,134.5,39586.052349537,2008-05-18,01:15:23
39.9753066,116.3787083,0,134.5,39586.0523726852,2008-05-18,01:15:25
39.9753133,116.3788766,0,134.5,39586.0523958333,2008-05-18,01:15:27
39.9753183,116.3790849,0,134.5,39586.0524189815,2008-05-18,01:15:29
39.9753266,116.37933,0,137.8,39586.0524421296,2008-05-18,01:15:31
39.9753366,116.3796066,0,137.8,39586.0524652778,2008-05-18,01:15:33
39.9753466,116.3799116,0,137.8,39586.0524884259,2008-05-18,01:15:35
39.9753516,116.3802366,0,137.8,39586.0525115741,2008-05-18,01:15:37
39.9753649,116.3805883,0,134.5,39586.0525347222,2008-05-18,01:15:39
39.9753733,116.3809349,0,134.5,39586.0525578704,2008-05-18,01:15:41
39.9753733,116.3812683,0,131.2,39586.0525810185,2008-05-18,01:15:43
39.9753783,116.3816133,0,128,39586.0526041667,2008-05-18,01:15:45
39.9753816,116.3819749,0,124.7,39586.0526273148,2008-05-18,01:15:47
39.9753849,116.3823516,0,124.7,39586.052650463,2008-05-18,01:15:49
39.9753833,116.38274,0,114.8,39586.0526736111,2008-05-18,01:15:51
39.9753866,116.3831299,0,114.8,39586.0526967593,2008-05-18,01:15:53
39.9753816,116.3835016,0,105,39586.0527199074,2008-05-18,01:15:55
39.9753816,116.3838733,0,98.4,39586.0527430556,2008-05-18,01:15:57
39.9753816,116.3842599,0,95.1,39586.0527662037,2008-05-18,01:15:59
39.9753816,116.3846349,0,95.1,39586.0527893519,2008-05-18,01:16:01
39.9753816,116.38501,0,95.1,39586.0528125,2008-05-18,01:16:03
39.9753866,116.3853616,0,95.1,39586.0528356481,2008-05-18,01:16:05
39.9753933,116.3856616,0,95.1,39586.0528587963,2008-05-18,01:16:07
39.9753949,116.3858783,0,95.1,39586.0528819444,2008-05-18,01:16:09
39.9754016,116.3860283,0,98.4,39586.0529050926,2008-05-18,01:16:11
39.9754099,116.3860833,0,98.4,39586.0529282407,2008-05-18,01:16:13
39.9753949,116.386055,0,98.4,39586.0531018519,2008-05-18,01:16:28
39.9753966,116.3861316,0,95.1,39586.053125,2008-05-18,01:16:30
39.9754,116.3862599,0,95.1,39586.0531481481,2008-05-18,01:16:32
39.9754016,116.3864383,0,95.1,39586.0531712963,2008-05-18,01:16:34
39.975405,116.3866483,0,95.1,39586.0531944444,2008-05-18,01:16:36
39.9754099,116.3868716,0,95.1,39586.0532175926,2008-05-18,01:16:38
39.9754116,116.3871183,0,95.1,39586.0532407407,2008-05-18,01:16:40
39.9754166,116.3873933,0,95.1,39586.0532638889,2008-05-18,01:16:42
39.975415,116.3876466,0,95.1,39586.053287037,2008-05-18,01:16:44
39.97542,116.3878833,0,95.1,39586.0533101852,2008-05-18,01:16:46
39.975415,116.3880966,0,95.1,39586.0533333333,2008-05-18,01:16:48
39.975415,116.3883016,0,95.1,39586.0533564815,2008-05-18,01:16:50
39.9754133,116.3884899,0,101.7,39586.0533796296,2008-05-18,01:16:52
39.9754033,116.3886599,0,98.4,39586.0534027778,2008-05-18,01:16:54
39.9754099,116.3888266,0,98.4,39586.0534259259,2008-05-18,01:16:56
39.9754216,116.3890099,0,98.4,39586.0534490741,2008-05-18,01:16:58
39.9754316,116.3891883,0,98.4,39586.0534722222,2008-05-18,01:17:00
39.9754383,116.3893716,0,98.4,39586.0534953704,2008-05-18,01:17:02
39.975445,116.3895783,0,101.7,39586.0535185185,2008-05-18,01:17:04
39.9754516,116.38981,0,101.7,39586.0535416667,2008-05-18,01:17:06
39.9754633,116.3900433,0,101.7,39586.0535648148,2008-05-18,01:17:08
39.97547,116.3902699,0,105,39586.053587963,2008-05-18,01:17:10
39.9754716,116.39049,0,101.7,39586.0536111111,2008-05-18,01:17:12
39.9754649,116.3907183,0,101.7,39586.0536342593,2008-05-18,01:17:14
39.9754516,116.3909566,0,105,39586.0536574074,2008-05-18,01:17:16
39.9754516,116.3912183,0,105,39586.0536805556,2008-05-18,01:17:18
39.9754349,116.3914516,0,108.3,39586.0537037037,2008-05-18,01:17:20
39.9754316,116.3916999,0,108.3,39586.0537268519,2008-05-18,01:17:22
39.9754233,116.3919249,0,111.5,39586.05375,2008-05-18,01:17:24
39.9754266,116.3921366,0,111.5,39586.0537731481,2008-05-18,01:17:26
39.9754433,116.3923633,0,111.5,39586.0537962963,2008-05-18,01:17:28
39.9754483,116.3926016,0,111.5,39586.0538194444,2008-05-18,01:17:30
39.9754333,116.392865,0,111.5,39586.0538425926,2008-05-18,01:17:32
39.97543,116.3931566,0,111.5,39586.0538657407,2008-05-18,01:17:34
39.9754383,116.3934783,0,114.8,39586.0538888889,2008-05-18,01:17:36
39.9754499,116.3938183,0,118.1,39586.053912037,2008-05-18,01:17:38
39.97546,116.3941649,0,121.4,39586.0539351852,2008-05-18,01:17:40
39.9754416,116.3944983,0,124.7,39586.0539583333,2008-05-18,01:17:42
39.9754083,116.3947583,0,121.4,39586.0539814815,2008-05-18,01:17:44
39.9753883,116.3949349,0,118.1,39586.0540046296,2008-05-18,01:17:46
39.9753816,116.3950066,0,121.4,39586.0540277778,2008-05-18,01:17:48
39.9753799,116.3949933,0,118.1,39586.0541666667,2008-05-18,01:18:00
39.9753799,116.3950116,0,118.1,39586.0541898148,2008-05-18,01:18:02
39.9753833,116.3950316,0,118.1,39586.054212963,2008-05-18,01:18:04
39.9753883,116.3950516,0,118.1,39586.0542361111,2008-05-18,01:18:06
39.9753933,116.3950716,0,118.1,39586.0542592593,2008-05-18,01:18:08
39.9753966,116.3950816,0,118.1,39586.0542824074,2008-05-18,01:18:10
39.9753983,116.3950816,0,118.1,39586.0543634259,2008-05-18,01:18:17
39.9753983,116.3950816,0,118.1,39586.0543981481,2008-05-18,01:18:20
39.9753983,116.3950816,0,118.1,39586.0544212963,2008-05-18,01:18:22
39.9754016,116.3951449,0,118.1,39586.0544444444,2008-05-18,01:18:24
39.9754116,116.39527,0,118.1,39586.0544675926,2008-05-18,01:18:26
39.9754183,116.395445,0,118.1,39586.0544907407,2008-05-18,01:18:28
39.9754349,116.3956666,0,118.1,39586.0545138889,2008-05-18,01:18:30
39.9754383,116.3959416,0,118.1,39586.054537037,2008-05-18,01:18:32
39.97546,116.3962366,0,118.1,39586.0545601852,2008-05-18,01:18:34
39.9754716,116.3965566,0,118.1,39586.0545833333,2008-05-18,01:18:36
39.9754799,116.3968833,0,118.1,39586.0546064815,2008-05-18,01:18:38
39.9754833,116.3971983,0,118.1,39586.0546296296,2008-05-18,01:18:40
39.9754799,116.3974966,0,121.4,39586.0546527778,2008-05-18,01:18:42
39.9754866,116.3977933,0,121.4,39586.0546759259,2008-05-18,01:18:44
39.9754916,116.3980916,0,118.1,39586.0546990741,2008-05-18,01:18:46
39.9754933,116.3984049,0,118.1,39586.0547222222,2008-05-18,01:18:48
39.9754983,116.3987149,0,118.1,39586.0547453704,2008-05-18,01:18:50
39.9755083,116.3990166,0,114.8,39586.0547685185,2008-05-18,01:18:52
39.975515,116.3992999,0,114.8,39586.0547916667,2008-05-18,01:18:54
39.9755099,116.3995949,0,111.5,39586.0548148148,2008-05-18,01:18:56
39.9755049,116.3998883,0,111.5,39586.054837963,2008-05-18,01:18:58
39.9754983,116.400175,0,105,39586.0548611111,2008-05-18,01:19:00
39.97549,116.4004383,0,105,39586.0548842593,2008-05-18,01:19:02
39.9754783,116.4006616,0,101.7,39586.0549074074,2008-05-18,01:19:04
39.9754783,116.4008416,0,95.1,39586.0549305556,2008-05-18,01:19:06
39.9754949,116.4009916,0,91.9,39586.0549537037,2008-05-18,01:19:08
39.97556,116.4011233,0,91.9,39586.0549768518,2008-05-18,01:19:10
39.9756966,116.4012133,0,88.6,39586.055,2008-05-18,01:19:12
39.9758633,116.4012583,0,88.6,39586.0550231481,2008-05-18,01:19:14
39.97605,116.4012833,0,91.9,39586.0550462963,2008-05-18,01:19:16
39.9762649,116.4013016,0,91.9,39586.0550694444,2008-05-18,01:19:18
39.9764999,116.4013033,0,91.9,39586.0550925926,2008-05-18,01:19:20
39.9767583,116.4012866,0,91.9,39586.0551157407,2008-05-18,01:19:22
39.9770183,116.4012833,0,91.9,39586.0551388889,2008-05-18,01:19:24
39.9772999,116.4012683,0,91.9,39586.055162037,2008-05-18,01:19:26
39.97759,116.4012499,0,88.6,39586.0551851852,2008-05-18,01:19:28
39.9778866,116.401245,0,91.9,39586.0552083333,2008-05-18,01:19:30
39.9781783,116.4012333,0,91.9,39586.0552314815,2008-05-18,01:19:32
39.9784583,116.4012416,0,91.9,39586.0552546296,2008-05-18,01:19:34
39.9787266,116.4012433,0,91.9,39586.0552777778,2008-05-18,01:19:36
39.9789616,116.401225,0,91.9,39586.0553009259,2008-05-18,01:19:38
39.9791483,116.4012116,0,91.9,39586.0553240741,2008-05-18,01:19:40
39.9792783,116.401205,0,91.9,39586.0553472222,2008-05-18,01:19:42
39.9793516,116.4012166,0,91.9,39586.0553703704,2008-05-18,01:19:44
39.9793583,116.4012133,0,91.9,39586.0553935185,2008-05-18,01:19:46
39.9793199,116.4012066,0,91.9,39586.0554282407,2008-05-18,01:19:49
39.9792616,116.4011366,0,95.1,39586.0555787037,2008-05-18,01:20:02
39.979245,116.4011449,0,95.1,39586.0556365741,2008-05-18,01:20:07
39.9792766,116.4011466,0,95.1,39586.0556597222,2008-05-18,01:20:09
39.9794833,116.4012199,0,95.1,39586.0557060185,2008-05-18,01:20:13
39.9796233,116.4012233,0,95.1,39586.0557291667,2008-05-18,01:20:15
39.9813583,116.4013599,0,91.9,39586.0559375,2008-05-18,01:20:33
39.9815049,116.4013733,0,91.9,39586.0559606481,2008-05-18,01:20:35
39.9816116,116.4013383,0,91.9,39586.0559837963,2008-05-18,01:20:37
39.9817083,116.4013266,0,91.9,39586.0560069444,2008-05-18,01:20:39
39.981805,116.4012966,0,95.1,39586.0560300926,2008-05-18,01:20:41
39.9831466,116.4012633,0,95.1,39586.0562037037,2008-05-18,01:20:56
39.9833483,116.4012633,0,95.1,39586.0562268518,2008-05-18,01:20:58
39.9845066,116.4012149,0,95.1,39586.0563541667,2008-05-18,01:21:09
39.9847466,116.4012283,0,95.1,39586.0563773148,2008-05-18,01:21:11
39.9850033,116.4012333,0,91.9,39586.056400463,2008-05-18,01:21:13
39.9852349,116.4012483,0,91.9,39586.0564236111,2008-05-18,01:21:15
39.98549,116.4012483,0,91.9,39586.0564467593,2008-05-18,01:21:17
39.98573,116.4012583,0,91.9,39586.0564699074,2008-05-18,01:21:19
39.9859649,116.4012633,0,91.9,39586.0564930556,2008-05-18,01:21:21
39.9861783,116.4012649,0,91.9,39586.0565162037,2008-05-18,01:21:23
39.9863849,116.4012583,0,91.9,39586.0565393518,2008-05-18,01:21:25
39.9865833,116.401245,0,91.9,39586.0565625,2008-05-18,01:21:27
39.9867566,116.4012616,0,91.9,39586.0565856481,2008-05-18,01:21:29
39.9869449,116.4012649,0,91.9,39586.0566087963,2008-05-18,01:21:31
39.98713,116.40128,0,91.9,39586.0566319444,2008-05-18,01:21:33
39.9873266,116.401295,0,91.9,39586.0566550926,2008-05-18,01:21:35
39.9875666,116.4013049,0,95.1,39586.0566782407,2008-05-18,01:21:37
39.9877816,116.4013283,0,95.1,39586.0567013889,2008-05-18,01:21:39
39.9879933,116.4013416,0,91.9,39586.056724537,2008-05-18,01:21:41
39.9882066,116.4013533,0,91.9,39586.0567476852,2008-05-18,01:21:43
39.9884266,116.4013533,0,95.1,39586.0567708333,2008-05-18,01:21:45
39.9886383,116.4013683,0,95.1,39586.0567939815,2008-05-18,01:21:47
39.9888483,116.4013733,0,95.1,39586.0568171296,2008-05-18,01:21:49
39.9890616,116.4013766,0,98.4,39586.0568402778,2008-05-18,01:21:51
39.9892816,116.4013749,0,98.4,39586.0568634259,2008-05-18,01:21:53
39.9894949,116.4013766,0,98.4,39586.0568865741,2008-05-18,01:21:55
39.9897199,116.4013616,0,98.4,39586.0569097222,2008-05-18,01:21:57
39.9899866,116.4012666,0,101.7,39586.0569328704,2008-05-18,01:21:59
39.9902416,116.4012149,0,105,39586.0569560185,2008-05-18,01:22:01
39.9904749,116.4012283,0,111.5,39586.0569791667,2008-05-18,01:22:03
39.9907033,116.401245,0,114.8,39586.0570023148,2008-05-18,01:22:05
39.9909366,116.4012783,0,114.8,39586.057025463,2008-05-18,01:22:07
39.9911599,116.4012516,0,114.8,39586.0570486111,2008-05-18,01:22:09
39.9913083,116.40131,0,118.1,39586.0570717593,2008-05-18,01:22:11
39.9914166,116.4013399,0,118.1,39586.0570949074,2008-05-18,01:22:13
39.9914916,116.4013749,0,118.1,39586.0571180556,2008-05-18,01:22:15
39.9914666,116.4013816,0,118.1,39586.0571412037,2008-05-18,01:22:17
39.9914799,116.401385,0,114.8,39586.0571643518,2008-05-18,01:22:19
39.9914783,116.4013966,0,111.5,39586.0571875,2008-05-18,01:22:21
39.9914866,116.4014049,0,108.3,39586.0572106481,2008-05-18,01:22:23
39.9914816,116.4014083,0,111.5,39586.0572337963,2008-05-18,01:22:25
39.9914833,116.40142,0,111.5,39586.0572569444,2008-05-18,01:22:27
39.9914916,116.4014366,0,111.5,39586.0572800926,2008-05-18,01:22:29
39.9914849,116.4014783,0,111.5,39586.0573032407,2008-05-18,01:22:31
39.9914883,116.401505,0,108.3,39586.0573263889,2008-05-18,01:22:33
39.9915033,116.401525,0,108.3,39586.057349537,2008-05-18,01:22:35
39.9915233,116.4015449,0,108.3,39586.0573726852,2008-05-18,01:22:37
39.99153,116.40154,0,108.3,39586.0573958333,2008-05-18,01:22:39
39.9915516,116.4015266,0,114.8,39586.0574189815,2008-05-18,01:22:41
39.99163,116.4015266,0,118.1,39586.0574421296,2008-05-18,01:22:43
39.9917199,116.4015116,0,121.4,39586.0574652778,2008-05-18,01:22:45
39.9918083,116.4015166,0,124.7,39586.0574884259,2008-05-18,01:22:47
39.9919233,116.4015033,0,128,39586.0575115741,2008-05-18,01:22:49
39.99205,116.4015116,0,131.2,39586.0575347222,2008-05-18,01:22:51
39.9921816,116.4015033,0,134.5,39586.0575578704,2008-05-18,01:22:53
39.9923099,116.4015099,0,137.8,39586.0575810185,2008-05-18,01:22:55
39.9924033,116.4014949,0,137.8,39586.0576041667,2008-05-18,01:22:57
39.9924933,116.4014949,0,141.1,39586.0576273148,2008-05-18,01:22:59
39.992585,116.4013266,0,150.9,39586.057650463,2008-05-18,01:23:01
39.9926716,116.4013216,0,157.5,39586.0576736111,2008-05-18,01:23:03
39.9927733,116.4013383,0,157.5,39586.0576967593,2008-05-18,01:23:05
39.9928599,116.4013599,0,160.8,39586.0577199074,2008-05-18,01:23:07
39.9929533,116.4013816,0,160.8,39586.0577430556,2008-05-18,01:23:09
39.9964049,116.4018,0,160.8,39586.0588425926,2008-05-18,01:24:44
39.9965116,116.4017133,0,160.8,39586.0588888889,2008-05-18,01:24:48
39.9965283,116.4017049,0,160.8,39586.058912037,2008-05-18,01:24:50
40.0028149,116.4017916,0,511.8,39586.0599421296,2008-05-18,01:26:19
40.0028366,116.4017533,0,570.9,39586.0599652778,2008-05-18,01:26:21
40.0028516,116.4017133,0,643,39586.0599884259,2008-05-18,01:26:23
40.0028299,116.4018083,0,564.3,39586.0600115741,2008-05-18,01:26:25
40.0028233,116.4018733,0,531.5,39586.0600347222,2008-05-18,01:26:27
40.0028483,116.4019349,0,502,39586.0600578704,2008-05-18,01:26:29
40.0028866,116.4019533,0,485.6,39586.0600810185,2008-05-18,01:26:31
40.0029383,116.4019449,0,475.7,39586.0601041667,2008-05-18,01:26:33
40.0029649,116.40194,0,462.6,39586.0601273148,2008-05-18,01:26:35
40.0029983,116.4019549,0,456,39586.060150463,2008-05-18,01:26:37
40.0030516,116.4019366,0,456,39586.0601736111,2008-05-18,01:26:39
40.0031033,116.401905,0,456,39586.0601967593,2008-05-18,01:26:41
40.0031466,116.40189,0,452.8,39586.0602199074,2008-05-18,01:26:43
40.0031633,116.4018666,0,456,39586.0602430556,2008-05-18,01:26:45
40.0031649,116.4018233,0,459.3,39586.0602662037,2008-05-18,01:26:47
40.0031899,116.40182,0,462.6,39586.0602893519,2008-05-18,01:26:49
40.0031866,116.4018666,0,456,39586.0603125,2008-05-18,01:26:51
40.0031833,116.4019766,0,436.4,39586.0603356481,2008-05-18,01:26:53
40.0031966,116.402065,0,419.9,39586.0603587963,2008-05-18,01:26:55
40.0032333,116.402135,0,410.1,39586.0603819444,2008-05-18,01:26:57
40.0032749,116.4021749,0,403.5,39586.0604050926,2008-05-18,01:26:59
40.0033066,116.4022,0,397,39586.0604282407,2008-05-18,01:27:01
40.0033366,116.4022083,0,393.7,39586.0604513889,2008-05-18,01:27:03
40.0033716,116.4022066,0,390.4,39586.060474537,2008-05-18,01:27:05
40.0034049,116.4021866,0,390.4,39586.0604976852,2008-05-18,01:27:07
40.0034449,116.4021433,0,387.1,39586.0605208333,2008-05-18,01:27:09
40.0034733,116.4021116,0,387.1,39586.0605439815,2008-05-18,01:27:11
40.0034983,116.4020916,0,390.4,39586.0605671296,2008-05-18,01:27:13
40.0035316,116.4020883,0,393.7,39586.0605902778,2008-05-18,01:27:15
40.0035666,116.4020866,0,397,39586.0606134259,2008-05-18,01:27:17
40.0036083,116.4020866,0,397,39586.0606365741,2008-05-18,01:27:19
40.0036316,116.4020733,0,397,39586.0606597222,2008-05-18,01:27:21
40.0036766,116.40208,0,400.3,39586.0606828704,2008-05-18,01:27:23
40.0037033,116.4020583,0,403.5,39586.0607060185,2008-05-18,01:27:25
40.0037483,116.4020399,0,403.5,39586.0607291667,2008-05-18,01:27:27
40.0037783,116.4020216,0,403.5,39586.0607523148,2008-05-18,01:27:29
40.0038199,116.4020083,0,403.5,39586.060775463,2008-05-18,01:27:31
40.0038433,116.4019783,0,406.8,39586.0607986111,2008-05-18,01:27:33
40.0038633,116.4019333,0,410.1,39586.0608217593,2008-05-18,01:27:35
40.0038799,116.4018633,0,413.4,39586.0608449074,2008-05-18,01:27:37
40.0039033,116.4018083,0,416.7,39586.0608680556,2008-05-18,01:27:39
40.0039033,116.4017533,0,423.2,39586.0608912037,2008-05-18,01:27:41
40.0039199,116.4017249,0,426.5,39586.0609143519,2008-05-18,01:27:43
40.0039816,116.4017566,0,433.1,39586.0609375,2008-05-18,01:27:45
40.0040166,116.4017916,0,436.4,39586.0609606481,2008-05-18,01:27:47
40.0040633,116.4018166,0,439.6,39586.0609837963,2008-05-18,01:27:49
40.0040933,116.4018233,0,442.9,39586.0610069444,2008-05-18,01:27:51
40.0041349,116.40189,0,433.1,39586.0610300926,2008-05-18,01:27:53
40.0041566,116.4019449,0,419.9,39586.0610532407,2008-05-18,01:27:55
40.0041549,116.4019299,0,413.4,39586.0610763889,2008-05-18,01:27:57
40.0041366,116.4018999,0,403.5,39586.061099537,2008-05-18,01:27:59
40.0041333,116.4018933,0,390.4,39586.0611226852,2008-05-18,01:28:01
40.0041399,116.4018833,0,383.9,39586.0611458333,2008-05-18,01:28:03
40.0041233,116.4018683,0,374,39586.0611805556,2008-05-18,01:28:06
40.0041183,116.4018583,0,364.2,39586.061724537,2008-05-18,01:28:53
40.0041199,116.4018333,0,364.2,39586.0617476852,2008-05-18,01:28:55
40.0041183,116.4017899,0,364.2,39586.0617708333,2008-05-18,01:28:57
40.0041099,116.4017483,0,364.2,39586.0617939815,2008-05-18,01:28:59
40.0041233,116.4017,0,364.2,39586.0618171296,2008-05-18,01:29:01
40.0041416,116.4016766,0,360.9,39586.0618402778,2008-05-18,01:29:03
40.0041516,116.4016416,0,360.9,39586.0618634259,2008-05-18,01:29:05
40.0041533,116.4016016,0,360.9,39586.0618865741,2008-05-18,01:29:07
40.0041333,116.4015799,0,360.9,39586.0619097222,2008-05-18,01:29:09
40.0041266,116.4015416,0,360.9,39586.0619328704,2008-05-18,01:29:11
40.0041149,116.401505,0,360.9,39586.0619560185,2008-05-18,01:29:13
40.0041416,116.4014749,0,360.9,39586.0619791667,2008-05-18,01:29:15
40.0041783,116.4014433,0,360.9,39586.0620023148,2008-05-18,01:29:17
40.0041816,116.4014,0,360.9,39586.062025463,2008-05-18,01:29:19
40.0041533,116.4013683,0,360.9,39586.0620486111,2008-05-18,01:29:21
40.004145,116.4013416,0,360.9,39586.0620717593,2008-05-18,01:29:23
40.0041583,116.4013033,0,360.9,39586.0620949074,2008-05-18,01:29:25
40.004145,116.4012816,0,357.6,39586.0621180556,2008-05-18,01:29:27
40.0041216,116.4012699,0,357.6,39586.0621412037,2008-05-18,01:29:29
40.0041199,116.4012383,0,357.6,39586.0621643519,2008-05-18,01:29:31
40.0041283,116.4011716,0,357.6,39586.0621875,2008-05-18,01:29:33
40.0041133,116.40112,0,357.6,39586.0622106481,2008-05-18,01:29:35
40.0040949,116.4010683,0,357.6,39586.0622337963,2008-05-18,01:29:37
40.0040933,116.4010283,0,357.6,39586.0622569444,2008-05-18,01:29:39
40.0041083,116.4010066,0,357.6,39586.0622800926,2008-05-18,01:29:41
40.0041399,116.4009333,0,357.6,39586.0623032407,2008-05-18,01:29:43
40.0041549,116.4008633,0,354.3,39586.0623263889,2008-05-18,01:29:45
40.0041949,116.4007733,0,354.3,39586.062349537,2008-05-18,01:29:47
40.0042316,116.4007,0,354.3,39586.0623726852,2008-05-18,01:29:49
40.0042466,116.4006866,0,351,39586.0623958333,2008-05-18,01:29:51
40.0042849,116.40067,0,351,39586.0624189815,2008-05-18,01:29:53
40.0042516,116.40058,0,347.8,39586.0624421296,2008-05-18,01:29:55
40.0042149,116.4005233,0,347.8,39586.0624652778,2008-05-18,01:29:57
40.0041966,116.4004883,0,347.8,39586.0624884259,2008-05-18,01:29:59
40.0041716,116.4004666,0,344.5,39586.0625115741,2008-05-18,01:30:01
40.0041616,116.40044,0,341.2,39586.0625347222,2008-05-18,01:30:03
40.0041366,116.4004016,0,341.2,39586.0625578704,2008-05-18,01:30:05
40.0041183,116.4003466,0,337.9,39586.0625810185,2008-05-18,01:30:07
40.0041249,116.4003366,0,337.9,39586.0626041667,2008-05-18,01:30:09
40.0041266,116.4002966,0,334.6,39586.0626273148,2008-05-18,01:30:11
40.0041049,116.400285,0,331.4,39586.062650463,2008-05-18,01:30:13
40.0041016,116.4002083,0,331.4,39586.0626736111,2008-05-18,01:30:15
40.0040883,116.4001366,0,331.4,39586.0626967593,2008-05-18,01:30:17
40.0041099,116.40014,0,328.1,39586.0627199074,2008-05-18,01:30:19
40.0041166,116.4001083,0,324.8,39586.0627430556,2008-05-18,01:30:21
40.0040899,116.4000466,0,324.8,39586.0627662037,2008-05-18,01:30:23
40.0040716,116.3999599,0,321.5,39586.0627893518,2008-05-18,01:30:25
40.0040633,116.3999283,0,321.5,39586.0628125,2008-05-18,01:30:27
40.0040533,116.3999033,0,318.2,39586.0628356481,2008-05-18,01:30:29
40.0040116,116.3998883,0,318.2,39586.0628587963,2008-05-18,01:30:31
40.0039999,116.3998483,0,315,39586.0628819444,2008-05-18,01:30:33
40.0039866,116.3998233,0,315,39586.0629050926,2008-05-18,01:30:35
40.0039949,116.3998033,0,311.7,39586.0629282407,2008-05-18,01:30:37
40.0039966,116.3997833,0,308.4,39586.0629513889,2008-05-18,01:30:39
40.0039666,116.3997283,0,308.4,39586.062974537,2008-05-18,01:30:41
40.0039299,116.3996716,0,305.1,39586.0629976852,2008-05-18,01:30:43
40.0038916,116.399675,0,305.1,39586.0630208333,2008-05-18,01:30:45
40.0038799,116.3996666,0,301.8,39586.0630439815,2008-05-18,01:30:47
40.0039399,116.3995983,0,298.6,39586.0630671296,2008-05-18,01:30:49
40.0039399,116.399535,0,298.6,39586.0630902778,2008-05-18,01:30:51
40.0039299,116.3994666,0,298.6,39586.0631134259,2008-05-18,01:30:53
40.0039349,116.3994683,0,295.3,39586.0631365741,2008-05-18,01:30:55
40.0039349,116.3994433,0,292,39586.0631597222,2008-05-18,01:30:57
40.0039199,116.3993883,0,292,39586.0631828704,2008-05-18,01:30:59
40.0039333,116.3993816,0,288.7,39586.0632060185,2008-05-18,01:31:01
40.0039316,116.3993433,0,285.4,39586.0632291667,2008-05-18,01:31:03
40.0039233,116.39927,0,285.4,39586.0632523148,2008-05-18,01:31:05
40.0039199,116.3992099,0,282.2,39586.063275463,2008-05-18,01:31:07
40.0039266,116.3991866,0,282.2,39586.0632986111,2008-05-18,01:31:09
40.0039249,116.3991516,0,278.9,39586.0633217593,2008-05-18,01:31:11
40.0039216,116.3991016,0,275.6,39586.0633449074,2008-05-18,01:31:13
40.0039199,116.3990766,0,275.6,39586.0633680556,2008-05-18,01:31:15
40.0038999,116.3990483,0,272.3,39586.0633912037,2008-05-18,01:31:17
40.0038633,116.3990549,0,272.3,39586.0634143518,2008-05-18,01:31:19
40.0038549,116.3989933,0,272.3,39586.0634375,2008-05-18,01:31:21
40.0038683,116.3989483,0,269,39586.0634606481,2008-05-18,01:31:23
40.0038949,116.3989233,0,265.7,39586.0634837963,2008-05-18,01:31:25
40.0038966,116.3988799,0,265.7,39586.0635069444,2008-05-18,01:31:27
40.0038883,116.3988299,0,262.5,39586.0635300926,2008-05-18,01:31:29
40.0038883,116.3988049,0,259.2,39586.0635532407,2008-05-18,01:31:31
40.0038816,116.3987733,0,259.2,39586.0635763889,2008-05-18,01:31:33
40.0038866,116.3987466,0,255.9,39586.063599537,2008-05-18,01:31:35
40.0038799,116.3987066,0,252.6,39586.0636226852,2008-05-18,01:31:37
40.0038799,116.3986549,0,252.6,39586.0636458333,2008-05-18,01:31:39
40.0039083,116.3986499,0,249.3,39586.0636689815,2008-05-18,01:31:41
40.0039049,116.3985966,0,249.3,39586.0636921296,2008-05-18,01:31:43
40.0039183,116.3985666,0,246.1,39586.0637152778,2008-05-18,01:31:45
40.003915,116.3985083,0,246.1,39586.0637384259,2008-05-18,01:31:47
40.0038933,116.3984516,0,242.8,39586.0637615741,2008-05-18,01:31:49
40.0038816,116.39843,0,242.8,39586.0637847222,2008-05-18,01:31:51
40.0038683,116.3984,0,239.5,39586.0638078704,2008-05-18,01:31:53
40.0038466,116.3983933,0,239.5,39586.0638310185,2008-05-18,01:31:55
40.0038199,116.3983583,0,236.2,39586.0638541667,2008-05-18,01:31:57
40.0038349,116.3983149,0,236.2,39586.0638773148,2008-05-18,01:31:59
40.0038466,116.3982866,0,232.9,39586.063900463,2008-05-18,01:32:01
40.0038483,116.3982283,0,232.9,39586.0639236111,2008-05-18,01:32:03
40.0038383,116.3981983,0,229.7,39586.0639467593,2008-05-18,01:32:05
40.0038416,116.3981683,0,229.7,39586.0639699074,2008-05-18,01:32:07
40.0038349,116.3981099,0,229.7,39586.0639930556,2008-05-18,01:32:09
40.0038166,116.3980483,0,229.7,39586.0640162037,2008-05-18,01:32:11
40.0038366,116.3980316,0,226.4,39586.0640393518,2008-05-18,01:32:13
40.0038549,116.3980133,0,226.4,39586.0640625,2008-05-18,01:32:15
40.0038283,116.3980016,0,226.4,39586.0640856481,2008-05-18,01:32:17
40.0038083,116.3979849,0,223.1,39586.0641087963,2008-05-18,01:32:19
40.0037916,116.3979499,0,223.1,39586.0641319444,2008-05-18,01:32:21
40.0037733,116.3979283,0,219.8,39586.0641550926,2008-05-18,01:32:23
40.0037849,116.3979133,0,219.8,39586.0641782407,2008-05-18,01:32:25
40.0037866,116.3978849,0,216.5,39586.0642013889,2008-05-18,01:32:27
40.0038066,116.3978416,0,216.5,39586.064224537,2008-05-18,01:32:29
40.0038066,116.3977949,0,216.5,39586.0642476852,2008-05-18,01:32:31
40.0038166,116.3977583,0,213.3,39586.0642708333,2008-05-18,01:32:33
40.0038399,116.3977483,0,213.3,39586.0642939815,2008-05-18,01:32:35
40.0038533,116.3977266,0,213.3,39586.0643171296,2008-05-18,01:32:37
40.0038599,116.3976899,0,210,39586.0643402778,2008-05-18,01:32:39
40.0038783,116.3976499,0,210,39586.0643634259,2008-05-18,01:32:41
40.0039066,116.3975966,0,210,39586.0643865741,2008-05-18,01:32:43
40.0039166,116.3975416,0,210,39586.0644097222,2008-05-18,01:32:45
40.0039133,116.3974866,0,210,39586.0644328704,2008-05-18,01:32:47
40.0038933,116.3974266,0,210,39586.0644560185,2008-05-18,01:32:49
40.0038783,116.3973916,0,210,39586.0644791667,2008-05-18,01:32:51
40.0038466,116.39735,0,210,39586.0645023148,2008-05-18,01:32:53
40.0038133,116.3973183,0,210,39586.064525463,2008-05-18,01:32:55
40.0038216,116.3972716,0,210,39586.0645486111,2008-05-18,01:32:57
40.0038083,116.3971966,0,210,39586.0645717593,2008-05-18,01:32:59
40.0038283,116.397175,0,210,39586.0645949074,2008-05-18,01:33:01
40.0038299,116.3971383,0,206.7,39586.0646180556,2008-05-18,01:33:03
40.0038099,116.3971499,0,206.7,39586.0646412037,2008-05-18,01:33:05
40.0038166,116.3971266,0,206.7,39586.0646643518,2008-05-18,01:33:07
40.0038416,116.3970866,0,206.7,39586.0646875,2008-05-18,01:33:09
40.0038333,116.3970433,0,206.7,39586.0647106481,2008-05-18,01:33:11
40.0038149,116.3969866,0,206.7,39586.0647337963,2008-05-18,01:33:13
40.0038249,116.3969249,0,206.7,39586.0647569444,2008-05-18,01:33:15
40.0038349,116.3968783,0,206.7,39586.0647800926,2008-05-18,01:33:17
40.0038316,116.3968466,0,206.7,39586.0648032407,2008-05-18,01:33:19
40.0038199,116.3968233,0,206.7,39586.0648263889,2008-05-18,01:33:21
40.0037999,116.3967866,0,206.7,39586.064849537,2008-05-18,01:33:23
40.0038016,116.3967583,0,206.7,39586.0648726852,2008-05-18,01:33:25
40.0038499,116.3967266,0,203.4,39586.0648958333,2008-05-18,01:33:27
40.0039166,116.3966916,0,203.4,39586.0649189815,2008-05-18,01:33:29
40.0039349,116.3966933,0,203.4,39586.0649421296,2008-05-18,01:33:31
40.0039683,116.3966749,0,200.1,39586.0649652778,2008-05-18,01:33:33
40.0039399,116.3966583,0,200.1,39586.0649884259,2008-05-18,01:33:35
40.0039366,116.3966366,0,200.1,39586.0650115741,2008-05-18,01:33:37
40.0039183,116.3966066,0,196.9,39586.0650347222,2008-05-18,01:33:39
40.0039183,116.3965699,0,196.9,39586.0650578704,2008-05-18,01:33:41
40.0039216,116.396545,0,196.9,39586.0650810185,2008-05-18,01:33:43
40.0039433,116.3965383,0,196.9,39586.0651041667,2008-05-18,01:33:45
40.0039516,116.3965116,0,193.6,39586.0651273148,2008-05-18,01:33:47
40.0039333,116.3964883,0,193.6,39586.065150463,2008-05-18,01:33:49
40.0039233,116.3964533,0,193.6,39586.0651736111,2008-05-18,01:33:51
40.0038949,116.3964016,0,193.6,39586.0651967593,2008-05-18,01:33:53
40.0038866,116.3963583,0,193.6,39586.0652199074,2008-05-18,01:33:55
40.0038999,116.3963383,0,193.6,39586.0652430556,2008-05-18,01:33:57
40.0039016,116.39632,0,193.6,39586.0652662037,2008-05-18,01:33:59
40.0038916,116.3963283,0,193.6,39586.0653703704,2008-05-18,01:34:08
40.0039033,116.3963333,0,193.6,39586.0653935185,2008-05-18,01:34:10
40.0039216,116.3963316,0,193.6,39586.0654166667,2008-05-18,01:34:12
40.0039599,116.3963366,0,193.6,39586.0654398148,2008-05-18,01:34:14
40.0040066,116.3963449,0,193.6,39586.065462963,2008-05-18,01:34:16
40.0040716,116.3963283,0,193.6,39586.0654861111,2008-05-18,01:34:18
40.0041266,116.3963149,0,193.6,39586.0655092593,2008-05-18,01:34:20
40.0041849,116.3963116,0,193.6,39586.0655324074,2008-05-18,01:34:22
40.0042299,116.3962933,0,193.6,39586.0655555556,2008-05-18,01:34:24
40.0042733,116.3962866,0,193.6,39586.0655787037,2008-05-18,01:34:26
40.0043133,116.3962716,0,193.6,39586.0656018518,2008-05-18,01:34:28
40.0043599,116.3962866,0,193.6,39586.065625,2008-05-18,01:34:30
40.0043933,116.3963099,0,193.6,39586.0656481481,2008-05-18,01:34:32
40.0044249,116.3963133,0,193.6,39586.0656712963,2008-05-18,01:34:34
40.0044399,116.3962949,0,193.6,39586.0656944444,2008-05-18,01:34:36
40.0044449,116.3962416,0,193.6,39586.0657175926,2008-05-18,01:34:38
40.0044416,116.3962,0,193.6,39586.0657407407,2008-05-18,01:34:40
40.0044449,116.3961583,0,193.6,39586.0657638889,2008-05-18,01:34:42
40.0044399,116.3961149,0,193.6,39586.065787037,2008-05-18,01:34:44
40.0044366,116.3960716,0,193.6,39586.0658101852,2008-05-18,01:34:46
40.0044316,116.3960333,0,193.6,39586.0658333333,2008-05-18,01:34:48
40.00443,116.3960016,0,193.6,39586.0658564815,2008-05-18,01:34:50
40.0044316,116.395985,0,193.6,39586.0658796296,2008-05-18,01:34:52
40.0044366,116.3959716,0,193.6,39586.0659027778,2008-05-18,01:34:54
40.0044433,116.3959566,0,193.6,39586.0659259259,2008-05-18,01:34:56
40.0044533,116.3959416,0,193.6,39586.0660416667,2008-05-18,01:35:06
40.0044516,116.3960066,0,193.6,39586.0661226852,2008-05-18,01:35:13
