# Supplementary material for: Research on differential privacy protection method based on user tendency
Source: PLoS One. 2023 Oct 26;18(10):e0288823. doi: 10.1371/journal.pone.0288823 (PMC10602288; doi:10.1371/journal.pone.0288823)
Supplement: S4 Data — (ZIP) [file pone.0288823.s004.zip › Data 5-4/112/Trajectory/20080518044011.plt]

Geolife trajectory
WGS 84
Altitude is in Feet
Reserved 3
0,2,255,My Track,0,0,2,8421376
0
40.0052083,116.3963583,0,190.3,39586.1945717593,2008-05-18,04:40:11
40.0052983,116.3963849,0,190.3,39586.1945833333,2008-05-18,04:40:12
40.0053116,116.3963283,0,190.3,39586.1946064815,2008-05-18,04:40:14
40.0051633,116.3962933,0,190.3,39586.1946296296,2008-05-18,04:40:16
40.0048033,116.3962483,0,190.3,39586.1946527778,2008-05-18,04:40:18
40.0047416,116.396235,0,190.3,39586.1946759259,2008-05-18,04:40:20
40.0052266,116.3962549,0,190.3,39586.1946990741,2008-05-18,04:40:22
40.00522,116.3962783,0,190.3,39586.1947222222,2008-05-18,04:40:24
40.0045599,116.3962666,0,190.3,39586.1947453704,2008-05-18,04:40:26
40.0042783,116.396285,0,190.3,39586.1947685185,2008-05-18,04:40:28
40.0041616,116.3963066,0,190.3,39586.1947916667,2008-05-18,04:40:30
40.0040966,116.396305,0,190.3,39586.1948148148,2008-05-18,04:40:32
40.0040383,116.3963683,0,190.3,39586.194837963,2008-05-18,04:40:34
40.0039533,116.3963516,0,190.3,39586.1948611111,2008-05-18,04:40:36
40.0039049,116.3963299,0,190.3,39586.1948842593,2008-05-18,04:40:38
40.0038799,116.3963116,0,190.3,39586.1949074074,2008-05-18,04:40:40
40.0038616,116.3963033,0,190.3,39586.1949305556,2008-05-18,04:40:42
40.0038249,116.396285,0,190.3,39586.1949537037,2008-05-18,04:40:44
40.0038033,116.3962899,0,190.3,39586.1949768519,2008-05-18,04:40:46
40.0037599,116.3963033,0,190.3,39586.195,2008-05-18,04:40:48
40.0037133,116.3963066,0,190.3,39586.1950231481,2008-05-18,04:40:50
40.0037316,116.396305,0,190.3,39586.1950462963,2008-05-18,04:40:52
40.0038333,116.3964366,0,190.3,39586.1950694444,2008-05-18,04:40:54
40.0038783,116.3965066,0,190.3,39586.1950925926,2008-05-18,04:40:56
40.0039216,116.396545,0,190.3,39586.1951157407,2008-05-18,04:40:58
40.0038499,116.3965749,0,190.3,39586.1951388889,2008-05-18,04:41:00
40.0039783,116.3965933,0,190.3,39586.195162037,2008-05-18,04:41:02
40.0055466,116.3971166,0,98.4,39586.1952083333,2008-05-18,04:41:06
40.0056966,116.3971083,0,124.7,39586.1952314815,2008-05-18,04:41:08
40.0059883,116.3970883,0,141.1,39586.1952546296,2008-05-18,04:41:10
40.0062916,116.39709,0,150.9,39586.1952777778,2008-05-18,04:41:12
40.0066049,116.397195,0,157.5,39586.1953009259,2008-05-18,04:41:14
40.0068899,116.3972816,0,160.8,39586.1953240741,2008-05-18,04:41:16
40.0073083,116.3973666,0,167.3,39586.1953587963,2008-05-18,04:41:19
40.0074649,116.3974016,0,167.3,39586.1953819444,2008-05-18,04:41:21
40.0076149,116.3974566,0,170.6,39586.1954050926,2008-05-18,04:41:23
40.0078616,116.3975133,0,173.9,39586.1954282407,2008-05-18,04:41:25
40.0081499,116.3975699,0,173.9,39586.1954513889,2008-05-18,04:41:27
40.0083599,116.3976166,0,173.9,39586.195474537,2008-05-18,04:41:29
40.0085233,116.3976083,0,177.2,39586.1954976852,2008-05-18,04:41:31
40.0086133,116.39758,0,177.2,39586.1955208333,2008-05-18,04:41:33
40.0087399,116.3975683,0,177.2,39586.1955439815,2008-05-18,04:41:35
40.0089083,116.3975483,0,177.2,39586.1955671296,2008-05-18,04:41:37
40.0090699,116.3975816,0,177.2,39586.1955902778,2008-05-18,04:41:39
40.0092066,116.3976249,0,180.4,39586.1956134259,2008-05-18,04:41:41
40.0093349,116.3976666,0,180.4,39586.1956365741,2008-05-18,04:41:43
40.0094116,116.3977199,0,180.4,39586.1956597222,2008-05-18,04:41:45
40.0094633,116.3977299,0,180.4,39586.1956828704,2008-05-18,04:41:47
40.0095216,116.3976966,0,180.4,39586.1957060185,2008-05-18,04:41:49
40.0096516,116.3977183,0,180.4,39586.1957291667,2008-05-18,04:41:51
40.0098699,116.3977266,0,180.4,39586.1957523148,2008-05-18,04:41:53
40.0100783,116.3977633,0,180.4,39586.195775463,2008-05-18,04:41:55
40.0102449,116.3978066,0,180.4,39586.1957986111,2008-05-18,04:41:57
40.0104866,116.3978966,0,180.4,39586.1958217593,2008-05-18,04:41:59
40.0106499,116.3979516,0,183.7,39586.1958449074,2008-05-18,04:42:01
40.0108283,116.3979933,0,183.7,39586.1958680556,2008-05-18,04:42:03
40.010955,116.3980249,0,183.7,39586.1958912037,2008-05-18,04:42:05
40.0110516,116.3980366,0,183.7,39586.1959143518,2008-05-18,04:42:07
40.0111116,116.3980716,0,183.7,39586.1959375,2008-05-18,04:42:09
40.0111966,116.3981016,0,183.7,39586.1959606481,2008-05-18,04:42:11
40.0113549,116.3982383,0,183.7,39586.1959837963,2008-05-18,04:42:13
40.0115283,116.3983433,0,183.7,39586.1960069444,2008-05-18,04:42:15
40.0116699,116.3984099,0,183.7,39586.1960300926,2008-05-18,04:42:17
40.0118216,116.3985116,0,183.7,39586.1960532407,2008-05-18,04:42:19
40.0119716,116.3985766,0,183.7,39586.1960763889,2008-05-18,04:42:21
40.0121549,116.3986499,0,183.7,39586.196099537,2008-05-18,04:42:23
40.0123033,116.398745,0,183.7,39586.1961226852,2008-05-18,04:42:25
40.01248,116.39873,0,183.7,39586.1961458333,2008-05-18,04:42:27
40.0126399,116.3987249,0,183.7,39586.1961689815,2008-05-18,04:42:29
40.0127633,116.3987316,0,183.7,39586.1961921296,2008-05-18,04:42:31
40.0128599,116.39873,0,183.7,39586.1962152778,2008-05-18,04:42:33
40.0129249,116.3987033,0,183.7,39586.1962384259,2008-05-18,04:42:35
40.0129216,116.3987133,0,183.7,39586.1962615741,2008-05-18,04:42:37
40.0129349,116.3987283,0,183.7,39586.1962847222,2008-05-18,04:42:39
40.0129416,116.3987349,0,183.7,39586.1963078704,2008-05-18,04:42:41
40.0129883,116.3988016,0,183.7,39586.1963310185,2008-05-18,04:42:43
40.0130449,116.39885,0,183.7,39586.1963541667,2008-05-18,04:42:45
40.0131066,116.398905,0,183.7,39586.1963773148,2008-05-18,04:42:47
40.0131866,116.3989416,0,183.7,39586.196400463,2008-05-18,04:42:49
40.01327,116.3989616,0,183.7,39586.1964236111,2008-05-18,04:42:51
40.0133583,116.3989766,0,183.7,39586.1964467593,2008-05-18,04:42:53
40.0134833,116.39904,0,183.7,39586.1964699074,2008-05-18,04:42:55
40.0135149,116.3990933,0,183.7,39586.1964930556,2008-05-18,04:42:57
40.0135733,116.39913,0,183.7,39586.1965162037,2008-05-18,04:42:59
40.0136783,116.3991766,0,183.7,39586.1965393518,2008-05-18,04:43:01
40.0138516,116.3992083,0,183.7,39586.1965625,2008-05-18,04:43:03
40.0140616,116.3992783,0,183.7,39586.1965856481,2008-05-18,04:43:05
40.0143233,116.3993316,0,183.7,39586.1966087963,2008-05-18,04:43:07
40.0146383,116.39939,0,183.7,39586.1966319444,2008-05-18,04:43:09
40.0149899,116.3994416,0,183.7,39586.1966550926,2008-05-18,04:43:11
40.0153516,116.3995033,0,183.7,39586.1966782407,2008-05-18,04:43:13
40.0157266,116.3995416,0,183.7,39586.1967013889,2008-05-18,04:43:15
40.0161883,116.3996249,0,183.7,39586.196724537,2008-05-18,04:43:17
40.01669,116.3997149,0,183.7,39586.1967476852,2008-05-18,04:43:19
40.017275,116.3998183,0,183.7,39586.1967708333,2008-05-18,04:43:21
40.0178333,116.3999216,0,183.7,39586.1967939815,2008-05-18,04:43:23
40.0183416,116.4000166,0,183.7,39586.1968171296,2008-05-18,04:43:25
40.0188266,116.40009,0,183.7,39586.1968402778,2008-05-18,04:43:27
40.0194183,116.4001716,0,183.7,39586.1968634259,2008-05-18,04:43:29
40.0210383,116.40039,0,180.4,39586.1969212963,2008-05-18,04:43:34
40.022685,116.4006049,0,180.4,39586.1969791667,2008-05-18,04:43:39
40.0244549,116.4008149,0,180.4,39586.197037037,2008-05-18,04:43:44
40.0265766,116.4011666,0,180.4,39586.1970949074,2008-05-18,04:43:49
40.028575,116.4013983,0,183.7,39586.1971527778,2008-05-18,04:43:54
40.03029,116.4016016,0,187,39586.1972106481,2008-05-18,04:43:59
40.0321716,116.4018599,0,190.3,39586.1972685185,2008-05-18,04:44:04
40.0339949,116.4021083,0,190.3,39586.1973263889,2008-05-18,04:44:09
40.0355183,116.4022816,0,193.6,39586.1973842593,2008-05-18,04:44:14
40.0373383,116.4025466,0,196.9,39586.1974421296,2008-05-18,04:44:19
40.0392099,116.4028199,0,196.9,39586.1975,2008-05-18,04:44:24
40.0411699,116.4031016,0,196.9,39586.1975694444,2008-05-18,04:44:30
40.0428783,116.4033716,0,200.1,39586.1976273148,2008-05-18,04:44:35
40.0445216,116.4035899,0,200.1,39586.1976851852,2008-05-18,04:44:40
40.046535,116.40386,0,196.9,39586.1977430556,2008-05-18,04:44:45
40.0492399,116.4041883,0,187,39586.1978125,2008-05-18,04:44:51
40.0514616,116.4044783,0,183.7,39586.1978703704,2008-05-18,04:44:56
40.0548666,116.4048533,0,180.4,39586.1979513889,2008-05-18,04:45:03
39.9756333,116.3838599,0,190.3,39586.2069328704,2008-05-18,04:57:59
39.9755316,116.375665,0,190.3,39586.2083449074,2008-05-18,05:00:01
39.9755866,116.3756583,0,190.3,39586.2083680556,2008-05-18,05:00:03
39.9756499,116.3756733,0,190.3,39586.2083912037,2008-05-18,05:00:05
39.9756816,116.3756899,0,190.3,39586.2084143519,2008-05-18,05:00:07
39.9756833,116.3757,0,190.3,39586.2084375,2008-05-18,05:00:09
39.9756916,116.3757083,0,190.3,39586.2084606481,2008-05-18,05:00:11
39.9756983,116.3757133,0,190.3,39586.2084837963,2008-05-18,05:00:13
39.9756616,116.3757016,0,190.3,39586.2085300926,2008-05-18,05:00:17
39.9756633,116.3756966,0,190.3,39586.2085532407,2008-05-18,05:00:19
39.975655,116.3757033,0,190.3,39586.2085763889,2008-05-18,05:00:21
39.9756716,116.3756933,0,190.3,39586.208599537,2008-05-18,05:00:23
39.9757066,116.3756816,0,190.3,39586.2086226852,2008-05-18,05:00:25
39.9757766,116.3756899,0,190.3,39586.2086458333,2008-05-18,05:00:27
39.9758216,116.3756949,0,190.3,39586.2086689815,2008-05-18,05:00:29
39.9758583,116.3756966,0,190.3,39586.2086921296,2008-05-18,05:00:31
39.9758966,116.3757116,0,190.3,39586.2087152778,2008-05-18,05:00:33
39.9759166,116.3757183,0,190.3,39586.2087384259,2008-05-18,05:00:35
39.9759166,116.3757316,0,190.3,39586.2087615741,2008-05-18,05:00:37
39.9759366,116.3757399,0,190.3,39586.2087847222,2008-05-18,05:00:39
39.9759316,116.3757283,0,190.3,39586.2088078704,2008-05-18,05:00:41
39.9759166,116.3757033,0,190.3,39586.2088888889,2008-05-18,05:00:48
39.9759249,116.3757116,0,190.3,39586.208912037,2008-05-18,05:00:50
39.9759299,116.3757099,0,190.3,39586.2089351852,2008-05-18,05:00:52
39.9759333,116.3757099,0,190.3,39586.2089583333,2008-05-18,05:00:54
39.9759333,116.3757116,0,190.3,39586.2089814815,2008-05-18,05:00:56
39.9750266,116.326575,0,190.3,39586.2196180556,2008-05-18,05:16:15
39.9750183,116.3266283,0,190.3,39586.2196412037,2008-05-18,05:16:17
39.9750283,116.3266566,0,190.3,39586.2196643518,2008-05-18,05:16:19
39.9750566,116.3266749,0,190.3,39586.2196875,2008-05-18,05:16:21
39.97507,116.3267166,0,190.3,39586.2197106481,2008-05-18,05:16:23
39.9751183,116.3267066,0,190.3,39586.2197337963,2008-05-18,05:16:25
39.9751549,116.3267099,0,190.3,39586.2197569444,2008-05-18,05:16:27
39.9752033,116.3267133,0,190.3,39586.2197800926,2008-05-18,05:16:29
39.9752283,116.3267249,0,190.3,39586.2198032407,2008-05-18,05:16:31
39.9751999,116.3267699,0,190.3,39586.2198263889,2008-05-18,05:16:33
39.9751533,116.3268316,0,190.3,39586.219849537,2008-05-18,05:16:35
39.9751116,116.3268949,0,190.3,39586.2198726852,2008-05-18,05:16:37
39.9750716,116.32696,0,190.3,39586.2198958333,2008-05-18,05:16:39
39.9750266,116.3270316,0,190.3,39586.2199189815,2008-05-18,05:16:41
39.9750133,116.3270749,0,190.3,39586.2199421296,2008-05-18,05:16:43
39.9750066,116.3271,0,190.3,39586.2199652778,2008-05-18,05:16:45
39.9750616,116.3270666,0,190.3,39586.22,2008-05-18,05:16:48
39.9751183,116.32703,0,190.3,39586.2200231481,2008-05-18,05:16:50
39.9752266,116.3269883,0,190.3,39586.2200462963,2008-05-18,05:16:52
39.9753266,116.3269733,0,190.3,39586.2200694444,2008-05-18,05:16:54
39.9753683,116.3269816,0,190.3,39586.2200925926,2008-05-18,05:16:56
39.97542,116.3269783,0,190.3,39586.2201157407,2008-05-18,05:16:58
39.9753183,116.3270383,0,190.3,39586.2201388889,2008-05-18,05:17:00
39.9752533,116.3270749,0,190.3,39586.220162037,2008-05-18,05:17:02
39.9752933,116.3270499,0,190.3,39586.2201851852,2008-05-18,05:17:04
39.9753483,116.326995,0,190.3,39586.2202083333,2008-05-18,05:17:06
39.9753866,116.3269566,0,190.3,39586.2202314815,2008-05-18,05:17:08
39.9754116,116.3269099,0,190.3,39586.2202546296,2008-05-18,05:17:10
39.9753983,116.3268783,0,190.3,39586.2202777778,2008-05-18,05:17:12
39.9754666,116.3267883,0,190.3,39586.2203009259,2008-05-18,05:17:14
39.9755283,116.32675,0,190.3,39586.2203240741,2008-05-18,05:17:16
39.97556,116.3267233,0,190.3,39586.2203472222,2008-05-18,05:17:18
39.9755749,116.3267216,0,190.3,39586.2203703704,2008-05-18,05:17:20
39.9755899,116.3267333,0,190.3,39586.2203935185,2008-05-18,05:17:22
39.9756199,116.3267116,0,190.3,39586.2204166667,2008-05-18,05:17:24
39.9756066,116.3267516,0,190.3,39586.2204398148,2008-05-18,05:17:26
39.9755666,116.32687,0,190.3,39586.220462963,2008-05-18,05:17:28
39.975545,116.3269683,0,190.3,39586.2204861111,2008-05-18,05:17:30
39.9755949,116.3269933,0,190.3,39586.2205092593,2008-05-18,05:17:32
39.9757633,116.3268533,0,190.3,39586.2205324074,2008-05-18,05:17:34
39.9758783,116.32673,0,190.3,39586.2205555556,2008-05-18,05:17:36
39.9758033,116.326855,0,190.3,39586.2205787037,2008-05-18,05:17:38
39.9757149,116.3270033,0,190.3,39586.2206018518,2008-05-18,05:17:40
39.9756049,116.3271966,0,190.3,39586.220625,2008-05-18,05:17:42
39.9755249,116.3273533,0,190.3,39586.2206481481,2008-05-18,05:17:44
39.9754583,116.3275083,0,190.3,39586.2206712963,2008-05-18,05:17:46
39.9753783,116.3276716,0,190.3,39586.2206944444,2008-05-18,05:17:48
39.9753066,116.3278066,0,190.3,39586.2207175926,2008-05-18,05:17:50
39.975235,116.3279216,0,190.3,39586.2207407407,2008-05-18,05:17:52
39.9752883,116.3278866,0,190.3,39586.2207638889,2008-05-18,05:17:54
39.9753066,116.3279083,0,190.3,39586.220787037,2008-05-18,05:17:56
39.9753083,116.3279249,0,190.3,39586.2208101852,2008-05-18,05:17:58
39.9753116,116.3279383,0,190.3,39586.2208333333,2008-05-18,05:18:00
39.97529,116.3280333,0,187,39586.2208564815,2008-05-18,05:18:02
39.9753083,116.3280433,0,187,39586.2208796296,2008-05-18,05:18:04
39.9753416,116.3280333,0,187,39586.2209027778,2008-05-18,05:18:06
39.9753533,116.3280583,0,187,39586.2209259259,2008-05-18,05:18:08
39.97535,116.3281133,0,183.7,39586.2209490741,2008-05-18,05:18:10
39.9753533,116.3281516,0,187,39586.2209722222,2008-05-18,05:18:12
39.9753549,116.3281883,0,187,39586.2209953704,2008-05-18,05:18:14
39.9753566,116.3282283,0,187,39586.2210185185,2008-05-18,05:18:16
39.9753533,116.3282533,0,187,39586.2210416667,2008-05-18,05:18:18
39.9753399,116.3282966,0,187,39586.2210648148,2008-05-18,05:18:20
39.975335,116.3283366,0,187,39586.221087963,2008-05-18,05:18:22
39.9753283,116.3283733,0,187,39586.2211111111,2008-05-18,05:18:24
39.9753249,116.3284183,0,187,39586.2211342593,2008-05-18,05:18:26
39.97532,116.3284549,0,187,39586.2211574074,2008-05-18,05:18:28
39.9753216,116.3284933,0,187,39586.2211805556,2008-05-18,05:18:30
39.9753266,116.3285316,0,187,39586.2212037037,2008-05-18,05:18:32
39.97533,116.3285533,0,187,39586.2212268518,2008-05-18,05:18:34
39.9753416,116.3285699,0,187,39586.22125,2008-05-18,05:18:36
39.9753533,116.3286033,0,187,39586.2212731481,2008-05-18,05:18:38
39.9753666,116.328615,0,187,39586.2212962963,2008-05-18,05:18:40
39.9753866,116.3286266,0,187,39586.2213194444,2008-05-18,05:18:42
39.9753949,116.3286416,0,187,39586.2213425926,2008-05-18,05:18:44
39.9754166,116.3286416,0,187,39586.2213657407,2008-05-18,05:18:46
39.97543,116.3287016,0,187,39586.2213888889,2008-05-18,05:18:48
39.9754399,116.3287266,0,187,39586.221412037,2008-05-18,05:18:50
39.9754416,116.3287249,0,187,39586.2214351852,2008-05-18,05:18:52
39.9754433,116.3287433,0,187,39586.2214583333,2008-05-18,05:18:54
39.97543,116.3287866,0,187,39586.2214814815,2008-05-18,05:18:56
39.9754216,116.3288433,0,183.7,39586.2215046296,2008-05-18,05:18:58
39.9754216,116.3288966,0,183.7,39586.2215277778,2008-05-18,05:19:00
39.9754466,116.328915,0,183.7,39586.2215509259,2008-05-18,05:19:02
39.9754516,116.32895,0,183.7,39586.2215740741,2008-05-18,05:19:04
39.9754483,116.3289933,0,183.7,39586.2215972222,2008-05-18,05:19:06
39.9754566,116.3290183,0,183.7,39586.2216203704,2008-05-18,05:19:08
39.9754616,116.3290466,0,180.4,39586.2216435185,2008-05-18,05:19:10
39.97549,116.3290433,0,180.4,39586.2216666667,2008-05-18,05:19:12
39.9755166,116.3290416,0,180.4,39586.2216898148,2008-05-18,05:19:14
39.97556,116.3290316,0,177.2,39586.221712963,2008-05-18,05:19:16
39.9755266,116.3291116,0,180.4,39586.2217361111,2008-05-18,05:19:18
39.9754916,116.3291966,0,180.4,39586.2217592593,2008-05-18,05:19:20
39.9754799,116.3292549,0,180.4,39586.2217824074,2008-05-18,05:19:22
39.9754566,116.3293249,0,180.4,39586.2218055556,2008-05-18,05:19:24
39.97546,116.3293749,0,177.2,39586.2218287037,2008-05-18,05:19:26
39.9754466,116.3294466,0,180.4,39586.2218518518,2008-05-18,05:19:28
39.9754333,116.3295133,0,177.2,39586.221875,2008-05-18,05:19:30
39.9754066,116.329575,0,177.2,39586.2218981481,2008-05-18,05:19:32
39.9753833,116.3296316,0,177.2,39586.2219212963,2008-05-18,05:19:34
39.9753699,116.32968,0,177.2,39586.2219444444,2008-05-18,05:19:36
39.9753649,116.3297216,0,177.2,39586.2219675926,2008-05-18,05:19:38
39.9753666,116.3297666,0,177.2,39586.2219907407,2008-05-18,05:19:40
39.9753649,116.3298033,0,177.2,39586.2220138889,2008-05-18,05:19:42
39.9753583,116.3298299,0,177.2,39586.222037037,2008-05-18,05:19:44
39.97535,116.3298599,0,177.2,39586.2220601852,2008-05-18,05:19:46
39.9754033,116.3298366,0,177.2,39586.2220833333,2008-05-18,05:19:48
39.975405,116.3298666,0,177.2,39586.2221064815,2008-05-18,05:19:50
39.97542,116.3299083,0,177.2,39586.2221296296,2008-05-18,05:19:52
39.9754349,116.3299433,0,177.2,39586.2221527778,2008-05-18,05:19:54
39.9753766,116.3300199,0,177.2,39586.2221759259,2008-05-18,05:19:56
39.9754016,116.3300549,0,177.2,39586.2221990741,2008-05-18,05:19:58
39.9754416,116.3300699,0,177.2,39586.2222222222,2008-05-18,05:20:00
39.9754633,116.3301033,0,173.9,39586.2222453704,2008-05-18,05:20:02
39.9755316,116.3301083,0,173.9,39586.2222685185,2008-05-18,05:20:04
39.97556,116.3301283,0,173.9,39586.2222916667,2008-05-18,05:20:06
39.9755483,116.3301949,0,177.2,39586.2223148148,2008-05-18,05:20:08
39.975545,116.330225,0,177.2,39586.222337963,2008-05-18,05:20:10
39.9754949,116.3302483,0,173.9,39586.2223611111,2008-05-18,05:20:12
39.9754783,116.3302766,0,173.9,39586.2223842593,2008-05-18,05:20:14
39.9754716,116.3303149,0,173.9,39586.2224074074,2008-05-18,05:20:16
39.9755,116.3303366,0,173.9,39586.2224305556,2008-05-18,05:20:18
39.9755333,116.3303233,0,173.9,39586.2224537037,2008-05-18,05:20:20
39.97556,116.3303166,0,173.9,39586.2224768519,2008-05-18,05:20:22
39.9756449,116.3303266,0,173.9,39586.2225,2008-05-18,05:20:24
39.9757083,116.3303333,0,173.9,39586.2225231482,2008-05-18,05:20:26
39.9757316,116.33033,0,173.9,39586.2225462963,2008-05-18,05:20:28
39.9757533,116.3303149,0,173.9,39586.2225694444,2008-05-18,05:20:30
39.9757666,116.3302999,0,173.9,39586.2225925926,2008-05-18,05:20:32
39.975755,116.3302633,0,173.9,39586.2226157407,2008-05-18,05:20:34
39.97577,116.3302416,0,173.9,39586.2226388889,2008-05-18,05:20:36
39.9757816,116.3302366,0,173.9,39586.222662037,2008-05-18,05:20:38
39.9757849,116.330225,0,173.9,39586.2226851852,2008-05-18,05:20:40
39.9757899,116.3302466,0,173.9,39586.2227083333,2008-05-18,05:20:42
39.9757866,116.3302566,0,177.2,39586.2227314815,2008-05-18,05:20:44
39.9757983,116.3302999,0,177.2,39586.2227546296,2008-05-18,05:20:46
39.97578,116.3303083,0,177.2,39586.2227777778,2008-05-18,05:20:48
39.9757716,116.3303033,0,177.2,39586.2228009259,2008-05-18,05:20:50
39.9757783,116.3302783,0,177.2,39586.2228240741,2008-05-18,05:20:52
39.9757899,116.3302633,0,173.9,39586.2228472222,2008-05-18,05:20:54
39.9757933,116.3302299,0,177.2,39586.2228703704,2008-05-18,05:20:56
39.9758333,116.3302233,0,173.9,39586.2228935185,2008-05-18,05:20:58
39.9758783,116.33019,0,173.9,39586.2229166667,2008-05-18,05:21:00
39.9759249,116.33017,0,173.9,39586.2229398148,2008-05-18,05:21:02
39.9759616,116.3301633,0,173.9,39586.222962963,2008-05-18,05:21:04
39.976005,116.3301499,0,173.9,39586.2229861111,2008-05-18,05:21:06
39.9760316,116.3301616,0,173.9,39586.2230092593,2008-05-18,05:21:08
39.9760533,116.3301766,0,173.9,39586.2230324074,2008-05-18,05:21:10
39.97609,116.3301933,0,173.9,39586.2230671296,2008-05-18,05:21:13
39.9761166,116.3302033,0,173.9,39586.2230902778,2008-05-18,05:21:15
39.9761416,116.3302033,0,173.9,39586.2231134259,2008-05-18,05:21:17
39.97616,116.3301616,0,173.9,39586.2231365741,2008-05-18,05:21:19
39.9761949,116.3301483,0,173.9,39586.2231597222,2008-05-18,05:21:21
39.97623,116.3301433,0,173.9,39586.2231828704,2008-05-18,05:21:23
39.9762533,116.3301266,0,173.9,39586.2232060185,2008-05-18,05:21:25
39.9762649,116.3301,0,173.9,39586.2232291667,2008-05-18,05:21:27
39.97627,116.3300766,0,173.9,39586.2232523148,2008-05-18,05:21:29
39.9762766,116.33005,0,173.9,39586.223275463,2008-05-18,05:21:31
39.9762766,116.3300249,0,173.9,39586.2232986111,2008-05-18,05:21:33
39.9762716,116.329995,0,173.9,39586.2233217593,2008-05-18,05:21:35
39.9762666,116.3299483,0,173.9,39586.2233449074,2008-05-18,05:21:37
39.9762649,116.3299066,0,173.9,39586.2233680556,2008-05-18,05:21:39
39.9762466,116.3299083,0,173.9,39586.2233912037,2008-05-18,05:21:41
39.9762366,116.3299166,0,173.9,39586.2234143519,2008-05-18,05:21:43
39.9762383,116.3300583,0,177.2,39586.2237847222,2008-05-18,05:22:15
39.9762399,116.3300699,0,177.2,39586.2238078704,2008-05-18,05:22:17
39.9762383,116.3301116,0,177.2,39586.2238310185,2008-05-18,05:22:19
39.9762216,116.330135,0,177.2,39586.2238541667,2008-05-18,05:22:21
39.976215,116.3300899,0,177.2,39586.2238773148,2008-05-18,05:22:23
39.9762533,116.3300699,0,177.2,39586.2239930556,2008-05-18,05:22:33
39.9762466,116.3300933,0,177.2,39586.2240162037,2008-05-18,05:22:35
39.97623,116.3301499,0,177.2,39586.2240625,2008-05-18,05:22:39
39.976205,116.33017,0,177.2,39586.2240856481,2008-05-18,05:22:41
39.9761783,116.3302033,0,177.2,39586.2241087963,2008-05-18,05:22:43
39.9761883,116.3302016,0,177.2,39586.2241319444,2008-05-18,05:22:45
39.976185,116.3301683,0,177.2,39586.2241550926,2008-05-18,05:22:47
39.9761516,116.3302016,0,177.2,39586.2241782407,2008-05-18,05:22:49
39.9760849,116.3303033,0,177.2,39586.2242013889,2008-05-18,05:22:51
39.9760616,116.3303266,0,177.2,39586.224224537,2008-05-18,05:22:53
39.9760016,116.3303899,0,177.2,39586.2242476852,2008-05-18,05:22:55
39.9760233,116.3303283,0,177.2,39586.2242708333,2008-05-18,05:22:57
39.9760283,116.3302883,0,177.2,39586.2242939815,2008-05-18,05:22:59
39.9760316,116.330255,0,177.2,39586.2243171296,2008-05-18,05:23:01
39.9760316,116.3302099,0,177.2,39586.2243402778,2008-05-18,05:23:03
39.9760633,116.3301566,0,177.2,39586.2243634259,2008-05-18,05:23:05
39.9760849,116.3301,0,177.2,39586.2243865741,2008-05-18,05:23:07
39.9760949,116.330085,0,177.2,39586.2244097222,2008-05-18,05:23:09
39.976105,116.3300799,0,177.2,39586.2244328704,2008-05-18,05:23:11
39.9761183,116.330085,0,177.2,39586.2244907407,2008-05-18,05:23:16
39.9761183,116.330085,0,177.2,39586.2249074074,2008-05-18,05:23:52
39.976115,116.3300816,0,177.2,39586.2249305556,2008-05-18,05:23:54
39.9761033,116.3300866,0,177.2,39586.2249537037,2008-05-18,05:23:56
39.9760916,116.3300866,0,177.2,39586.2249768519,2008-05-18,05:23:58
39.9760833,116.3300783,0,177.2,39586.225,2008-05-18,05:24:00
39.976075,116.3300699,0,177.2,39586.2250231481,2008-05-18,05:24:02
39.976065,116.3300749,0,177.2,39586.2250462963,2008-05-18,05:24:04
39.9760316,116.3300749,0,177.2,39586.2250925926,2008-05-18,05:24:08
39.9760333,116.3301299,0,177.2,39586.2251157407,2008-05-18,05:24:10
39.9760416,116.3301533,0,177.2,39586.2251388889,2008-05-18,05:24:12
39.9760583,116.3301566,0,177.2,39586.225162037,2008-05-18,05:24:14
39.9760833,116.3301216,0,177.2,39586.2252546296,2008-05-18,05:24:22
39.9760816,116.3301166,0,177.2,39586.2254050926,2008-05-18,05:24:35
39.9760783,116.3301149,0,177.2,39586.2254861111,2008-05-18,05:24:42
39.9760849,116.3301099,0,177.2,39586.2255092593,2008-05-18,05:24:44
39.9760883,116.3301049,0,177.2,39586.2255324074,2008-05-18,05:24:46
39.9760933,116.3301016,0,177.2,39586.2255555556,2008-05-18,05:24:48
39.9761033,116.3301033,0,177.2,39586.2255787037,2008-05-18,05:24:50
39.9761216,116.3300966,0,177.2,39586.2256018519,2008-05-18,05:24:52
39.9761366,116.3300933,0,177.2,39586.225625,2008-05-18,05:24:54
39.9761666,116.3300949,0,177.2,39586.2256944444,2008-05-18,05:25:00
39.9761949,116.3300949,0,177.2,39586.2257175926,2008-05-18,05:25:02
39.976205,116.3300183,0,177.2,39586.2257407407,2008-05-18,05:25:04
39.9762083,116.3299916,0,177.2,39586.2257638889,2008-05-18,05:25:06
39.976215,116.3299699,0,177.2,39586.225787037,2008-05-18,05:25:08
39.9762249,116.3299749,0,177.2,39586.2258101852,2008-05-18,05:25:10
39.9762249,116.3299749,0,177.2,39586.2261574074,2008-05-18,05:25:40
39.9762233,116.3299749,0,177.2,39586.2261805556,2008-05-18,05:25:42
39.9762133,116.3299666,0,177.2,39586.2262037037,2008-05-18,05:25:44
39.9762099,116.3299533,0,177.2,39586.2262268519,2008-05-18,05:25:46
39.9762033,116.3299433,0,177.2,39586.22625,2008-05-18,05:25:48
39.9762083,116.3299416,0,177.2,39586.2262731481,2008-05-18,05:25:50
39.9762016,116.3299316,0,177.2,39586.2262962963,2008-05-18,05:25:52
39.9761966,116.3299416,0,177.2,39586.2263194444,2008-05-18,05:25:54
39.9762433,116.3299466,0,177.2,39586.2263888889,2008-05-18,05:26:00
39.9762816,116.3299199,0,177.2,39586.226412037,2008-05-18,05:26:02
39.9766999,116.3297749,0,177.2,39586.2267708333,2008-05-18,05:26:33
39.9765666,116.3297683,0,177.2,39586.2267939815,2008-05-18,05:26:35
39.9764416,116.3301383,0,177.2,39586.2268981481,2008-05-18,05:26:44
39.9764133,116.3302966,0,177.2,39586.2269212963,2008-05-18,05:26:46
39.97637,116.3303749,0,177.2,39586.2269560185,2008-05-18,05:26:49
39.9762933,116.3303866,0,177.2,39586.2269791667,2008-05-18,05:26:51
39.9763183,116.3304566,0,177.2,39586.2270023148,2008-05-18,05:26:53
39.9763199,116.33047,0,177.2,39586.227025463,2008-05-18,05:26:55
39.9763183,116.3304466,0,177.2,39586.2270486111,2008-05-18,05:26:57
39.9763066,116.3304366,0,177.2,39586.2270833333,2008-05-18,05:27:00
39.9762933,116.3303216,0,177.2,39586.2271412037,2008-05-18,05:27:05
39.9762916,116.3302983,0,177.2,39586.2271643518,2008-05-18,05:27:07
39.9762766,116.3302449,0,177.2,39586.2271875,2008-05-18,05:27:09
39.9762633,116.3301966,0,177.2,39586.2272106481,2008-05-18,05:27:11
39.9762483,116.3301466,0,177.2,39586.2272337963,2008-05-18,05:27:13
39.9762349,116.3302499,0,177.2,39586.2272685185,2008-05-18,05:27:16
39.9762183,116.3302349,0,177.2,39586.2272916667,2008-05-18,05:27:18
39.9762183,116.3302349,0,177.2,39586.2274189815,2008-05-18,05:27:29
39.9762116,116.3302283,0,177.2,39586.2274421296,2008-05-18,05:27:31
39.9762216,116.3302449,0,177.2,39586.2274652778,2008-05-18,05:27:33
39.9762416,116.3302649,0,177.2,39586.2274884259,2008-05-18,05:27:35
39.9762616,116.3302966,0,177.2,39586.2275115741,2008-05-18,05:27:37
39.9762866,116.33033,0,177.2,39586.2275347222,2008-05-18,05:27:39
39.9763099,116.3303549,0,177.2,39586.2275578704,2008-05-18,05:27:41
39.9763133,116.33038,0,177.2,39586.2275810185,2008-05-18,05:27:43
39.9763333,116.3304066,0,177.2,39586.2276041667,2008-05-18,05:27:45
39.9763516,116.33043,0,177.2,39586.2276273148,2008-05-18,05:27:47
39.9763616,116.33045,0,177.2,39586.227650463,2008-05-18,05:27:49
39.9763883,116.33047,0,177.2,39586.2276736111,2008-05-18,05:27:51
39.976415,116.33052,0,177.2,39586.2276967593,2008-05-18,05:27:53
39.9764183,116.330625,0,177.2,39586.2277199074,2008-05-18,05:27:55
39.9764266,116.3306999,0,177.2,39586.2277430556,2008-05-18,05:27:57
39.9764333,116.3307599,0,177.2,39586.2277662037,2008-05-18,05:27:59
39.9764616,116.3307949,0,177.2,39586.2277893518,2008-05-18,05:28:01
39.9764816,116.3308116,0,177.2,39586.2278125,2008-05-18,05:28:03
39.97651,116.3308116,0,177.2,39586.2278356481,2008-05-18,05:28:05
39.9765333,116.330815,0,177.2,39586.2278587963,2008-05-18,05:28:07
39.9765766,116.3308016,0,177.2,39586.2278819444,2008-05-18,05:28:09
39.9766316,116.3307866,0,177.2,39586.2279050926,2008-05-18,05:28:11
39.9766699,116.3307816,0,177.2,39586.2279282407,2008-05-18,05:28:13
