# Supplementary material for: Research on differential privacy protection method based on user tendency
Source: PLoS One. 2023 Oct 26;18(10):e0288823. doi: 10.1371/journal.pone.0288823 (PMC10602288; doi:10.1371/journal.pone.0288823)
Supplement: S4 Data — (ZIP) [file pone.0288823.s004.zip › Data 5-4/112/Trajectory/20080518161942.plt]

Geolife trajectory
WGS 84
Altitude is in Feet
Reserved 3
0,2,255,My Track,0,0,2,8421376
0
39.975655,116.3305949,0,173.9,39586.6803472222,2008-05-18,16:19:42
39.9756533,116.3305933,0,173.9,39586.680775463,2008-05-18,16:20:19
39.9756449,116.3305883,0,173.9,39586.6807986111,2008-05-18,16:20:21
39.9756266,116.3305833,0,173.9,39586.6808217593,2008-05-18,16:20:23
39.9755783,116.3306183,0,173.9,39586.6809143518,2008-05-18,16:20:31
39.9755649,116.3305949,0,173.9,39586.6809375,2008-05-18,16:20:33
39.9755499,116.3305466,0,173.9,39586.6809606481,2008-05-18,16:20:35
39.9755249,116.3305149,0,173.9,39586.6809837963,2008-05-18,16:20:37
39.97553,116.3304016,0,173.9,39586.6810069444,2008-05-18,16:20:39
39.9755,116.3304583,0,173.9,39586.6810300926,2008-05-18,16:20:41
39.9754833,116.3304233,0,173.9,39586.6810532407,2008-05-18,16:20:43
39.9754816,116.330365,0,173.9,39586.6810763889,2008-05-18,16:20:45
39.9762016,116.3297799,0,173.9,39586.6811689815,2008-05-18,16:20:53
39.9760616,116.3299199,0,173.9,39586.6812152778,2008-05-18,16:20:57
39.9760166,116.3299433,0,173.9,39586.6812384259,2008-05-18,16:20:59
39.9759716,116.3299533,0,173.9,39586.6812615741,2008-05-18,16:21:01
39.975935,116.3299549,0,173.9,39586.6812847222,2008-05-18,16:21:03
39.975895,116.3299583,0,173.9,39586.6813078704,2008-05-18,16:21:05
39.9758483,116.3299733,0,173.9,39586.6813310185,2008-05-18,16:21:07
39.9758049,116.3299883,0,173.9,39586.6813541667,2008-05-18,16:21:09
39.9757633,116.3299983,0,173.9,39586.6813773148,2008-05-18,16:21:11
39.9757166,116.3300116,0,173.9,39586.681400463,2008-05-18,16:21:13
39.9756749,116.3300383,0,173.9,39586.6814236111,2008-05-18,16:21:15
39.9756416,116.3300466,0,173.9,39586.6814467593,2008-05-18,16:21:17
39.9756049,116.3300583,0,173.9,39586.6814699074,2008-05-18,16:21:19
39.97557,116.3300699,0,173.9,39586.6814930556,2008-05-18,16:21:21
39.97554,116.3300833,0,173.9,39586.6815162037,2008-05-18,16:21:23
39.9755133,116.3300966,0,173.9,39586.6815393518,2008-05-18,16:21:25
39.9754916,116.3301066,0,173.9,39586.6815625,2008-05-18,16:21:27
39.9754666,116.3301133,0,173.9,39586.6815856481,2008-05-18,16:21:29
39.9754416,116.3301099,0,173.9,39586.6816087963,2008-05-18,16:21:31
39.9754166,116.3301016,0,173.9,39586.6816319444,2008-05-18,16:21:33
39.9753916,116.3300833,0,173.9,39586.6816550926,2008-05-18,16:21:35
39.9753733,116.3300633,0,173.9,39586.6816782407,2008-05-18,16:21:37
39.9753633,116.3300449,0,173.9,39586.6817013889,2008-05-18,16:21:39
39.9753649,116.3300366,0,173.9,39586.681724537,2008-05-18,16:21:41
39.9753883,116.3299966,0,173.9,39586.6817476852,2008-05-18,16:21:43
39.9754233,116.3299483,0,173.9,39586.6817708333,2008-05-18,16:21:45
39.9754533,116.3298949,0,173.9,39586.6817939815,2008-05-18,16:21:47
39.9754783,116.3298349,0,173.9,39586.6818171296,2008-05-18,16:21:49
39.9754983,116.3297833,0,173.9,39586.6818402778,2008-05-18,16:21:51
39.97553,116.329715,0,173.9,39586.6818634259,2008-05-18,16:21:53
39.9755799,116.3296233,0,173.9,39586.6818865741,2008-05-18,16:21:55
39.9756283,116.3295649,0,173.9,39586.6819097222,2008-05-18,16:21:57
39.975125,116.3286199,0,173.9,39586.6831828704,2008-05-18,16:23:47
39.9751216,116.3285966,0,173.9,39586.6832060185,2008-05-18,16:23:49
39.9751133,116.3285949,0,173.9,39586.6832291667,2008-05-18,16:23:51
39.9751033,116.3285866,0,173.9,39586.6832523148,2008-05-18,16:23:53
39.9751049,116.3285699,0,173.9,39586.683275463,2008-05-18,16:23:55
39.97511,116.3285416,0,173.9,39586.6832986111,2008-05-18,16:23:57
39.9751049,116.3285199,0,173.9,39586.6833217593,2008-05-18,16:23:59
39.9751016,116.3284966,0,173.9,39586.6833449074,2008-05-18,16:24:01
39.9751033,116.3284683,0,173.9,39586.6833680556,2008-05-18,16:24:03
39.9750966,116.32846,0,173.9,39586.6833912037,2008-05-18,16:24:05
39.9750983,116.32844,0,173.9,39586.6834143519,2008-05-18,16:24:07
39.9750916,116.3284299,0,173.9,39586.6834375,2008-05-18,16:24:09
39.9751016,116.3283933,0,173.9,39586.6834606482,2008-05-18,16:24:11
39.9751033,116.3283783,0,173.9,39586.6834837963,2008-05-18,16:24:13
39.9750999,116.3283683,0,173.9,39586.6835069444,2008-05-18,16:24:15
39.9751033,116.3283483,0,173.9,39586.6835300926,2008-05-18,16:24:17
39.97512,116.3282749,0,173.9,39586.6835532407,2008-05-18,16:24:19
39.9751866,116.3282249,0,173.9,39586.683599537,2008-05-18,16:24:23
39.97526,116.3279299,0,173.9,39586.6836226852,2008-05-18,16:24:25
39.9751816,116.3280266,0,173.9,39586.6836458333,2008-05-18,16:24:27
39.9751416,116.3280283,0,173.9,39586.6836689815,2008-05-18,16:24:29
39.9751816,116.3279483,0,173.9,39586.6836921296,2008-05-18,16:24:31
39.9752433,116.3278583,0,173.9,39586.6837152778,2008-05-18,16:24:33
39.9752783,116.3278066,0,173.9,39586.6837384259,2008-05-18,16:24:35
39.9753233,116.3277366,0,173.9,39586.6837615741,2008-05-18,16:24:37
39.9753433,116.3277033,0,173.9,39586.6837847222,2008-05-18,16:24:39
39.9753933,116.3276516,0,173.9,39586.6838078704,2008-05-18,16:24:41
39.97542,116.3276083,0,173.9,39586.6838310185,2008-05-18,16:24:43
39.9754383,116.3275616,0,173.9,39586.6838541667,2008-05-18,16:24:45
39.9753566,116.3275583,0,173.9,39586.6838773148,2008-05-18,16:24:47
39.9753066,116.3275616,0,173.9,39586.683900463,2008-05-18,16:24:49
39.9752683,116.3275616,0,173.9,39586.6839236111,2008-05-18,16:24:51
39.9752316,116.3275599,0,173.9,39586.6839467593,2008-05-18,16:24:53
39.9752016,116.3275566,0,173.9,39586.6839699074,2008-05-18,16:24:55
39.9751733,116.3275483,0,173.9,39586.6839930556,2008-05-18,16:24:57
39.9751516,116.3275399,0,173.9,39586.6840162037,2008-05-18,16:24:59
39.9751366,116.3275266,0,173.9,39586.6840393519,2008-05-18,16:25:01
39.9751233,116.3275083,0,173.9,39586.6840625,2008-05-18,16:25:03
39.9750433,116.327655,0,173.9,39586.6840856481,2008-05-18,16:25:05
39.9750266,116.3276483,0,173.9,39586.6841087963,2008-05-18,16:25:07
39.9750149,116.32764,0,173.9,39586.6841319444,2008-05-18,16:25:09
39.9749983,116.3276116,0,173.9,39586.6841550926,2008-05-18,16:25:11
39.9749916,116.3275916,0,173.9,39586.6841782407,2008-05-18,16:25:13
39.9749866,116.32757,0,173.9,39586.6842013889,2008-05-18,16:25:15
39.9749749,116.3275383,0,173.9,39586.684224537,2008-05-18,16:25:17
39.97497,116.3275083,0,173.9,39586.6842476852,2008-05-18,16:25:19
39.9749633,116.32748,0,173.9,39586.6842708333,2008-05-18,16:25:21
39.9749516,116.3274533,0,173.9,39586.6842939815,2008-05-18,16:25:23
39.9749366,116.3274316,0,173.9,39586.6843171296,2008-05-18,16:25:25
39.9749216,116.3274199,0,173.9,39586.6843402778,2008-05-18,16:25:27
39.9749066,116.3274199,0,173.9,39586.6843634259,2008-05-18,16:25:29
39.9748866,116.3274249,0,173.9,39586.6843865741,2008-05-18,16:25:31
39.9748616,116.3274283,0,173.9,39586.6844097222,2008-05-18,16:25:33
39.9748349,116.3274366,0,173.9,39586.6844328704,2008-05-18,16:25:35
39.9748016,116.3274366,0,173.9,39586.6844560185,2008-05-18,16:25:37
39.9747733,116.3274466,0,173.9,39586.6844791667,2008-05-18,16:25:39
39.974745,116.3274499,0,173.9,39586.6845023148,2008-05-18,16:25:41
39.9747199,116.3274399,0,173.9,39586.684525463,2008-05-18,16:25:43
39.9746916,116.327445,0,173.9,39586.6845486111,2008-05-18,16:25:45
39.9746649,116.3274599,0,173.9,39586.6845717593,2008-05-18,16:25:47
39.9746399,116.3274783,0,173.9,39586.6845949074,2008-05-18,16:25:49
39.9746166,116.3274966,0,173.9,39586.6846180556,2008-05-18,16:25:51
39.9745949,116.3275316,0,173.9,39586.6846412037,2008-05-18,16:25:53
39.9745766,116.3275633,0,173.9,39586.6846643519,2008-05-18,16:25:55
39.9745583,116.3275866,0,173.9,39586.6846875,2008-05-18,16:25:57
39.9745116,116.3275883,0,173.9,39586.6847106481,2008-05-18,16:25:59
39.97448,116.3275749,0,173.9,39586.6847337963,2008-05-18,16:26:01
39.9744366,116.3275899,0,173.9,39586.6847569444,2008-05-18,16:26:03
39.9744133,116.3275916,0,173.9,39586.6847800926,2008-05-18,16:26:05
39.9743866,116.3275983,0,173.9,39586.6848032407,2008-05-18,16:26:07
39.974365,116.3276033,0,173.9,39586.6848263889,2008-05-18,16:26:09
39.97434,116.3276133,0,173.9,39586.684849537,2008-05-18,16:26:11
39.9743149,116.3276233,0,173.9,39586.6848726852,2008-05-18,16:26:13
39.9742916,116.3276299,0,173.9,39586.6848958333,2008-05-18,16:26:15
39.9742633,116.3276433,0,173.9,39586.6849189815,2008-05-18,16:26:17
39.9742383,116.3276483,0,173.9,39586.6849421296,2008-05-18,16:26:19
39.9742199,116.3276499,0,173.9,39586.6849652778,2008-05-18,16:26:21
39.9741916,116.327655,0,173.9,39586.6849884259,2008-05-18,16:26:23
39.9741649,116.3276583,0,173.9,39586.6850115741,2008-05-18,16:26:25
39.97414,116.3276566,0,173.9,39586.6850347222,2008-05-18,16:26:27
39.9741099,116.3276716,0,173.9,39586.6850578704,2008-05-18,16:26:29
39.9740899,116.3276683,0,173.9,39586.6850810185,2008-05-18,16:26:31
39.9740683,116.3276716,0,173.9,39586.6851041667,2008-05-18,16:26:33
39.9740516,116.3276649,0,173.9,39586.6851273148,2008-05-18,16:26:35
39.9740433,116.3276483,0,173.9,39586.685150463,2008-05-18,16:26:37
39.9740283,116.3276516,0,173.9,39586.6851736111,2008-05-18,16:26:39
39.9739949,116.3276766,0,173.9,39586.6851967593,2008-05-18,16:26:41
39.9739616,116.3276699,0,170.6,39586.6852199074,2008-05-18,16:26:43
39.9739266,116.3276916,0,170.6,39586.6852430556,2008-05-18,16:26:45
39.9739066,116.3276849,0,170.6,39586.6852662037,2008-05-18,16:26:47
39.9738833,116.3276916,0,170.6,39586.6852893519,2008-05-18,16:26:49
39.9738633,116.3277049,0,170.6,39586.6853125,2008-05-18,16:26:51
39.9738383,116.327725,0,170.6,39586.6853356481,2008-05-18,16:26:53
39.9738283,116.3277083,0,170.6,39586.6853587963,2008-05-18,16:26:55
39.9738016,116.3277166,0,170.6,39586.6853819444,2008-05-18,16:26:57
39.9737733,116.3277333,0,170.6,39586.6854050926,2008-05-18,16:26:59
39.9737483,116.3277499,0,170.6,39586.6854282407,2008-05-18,16:27:01
39.9737583,116.3276916,0,170.6,39586.6854513889,2008-05-18,16:27:03
39.9737449,116.3276766,0,170.6,39586.685474537,2008-05-18,16:27:05
39.9737249,116.3276733,0,170.6,39586.6854976852,2008-05-18,16:27:07
39.9736999,116.3276666,0,170.6,39586.6855208333,2008-05-18,16:27:09
39.9736849,116.327655,0,167.3,39586.6855439815,2008-05-18,16:27:11
39.9736683,116.3276433,0,167.3,39586.6855671296,2008-05-18,16:27:13
39.9736483,116.32764,0,164,39586.6855902778,2008-05-18,16:27:15
39.9736299,116.3276316,0,164,39586.6856134259,2008-05-18,16:27:17
39.9736066,116.3276333,0,164,39586.6856365741,2008-05-18,16:27:19
39.9735833,116.32764,0,164,39586.6856597222,2008-05-18,16:27:21
39.973555,116.3276466,0,164,39586.6856828704,2008-05-18,16:27:23
39.9735349,116.3276449,0,164,39586.6857060185,2008-05-18,16:27:25
39.9735133,116.3276416,0,164,39586.6857291667,2008-05-18,16:27:27
39.9734916,116.32764,0,164,39586.6857523148,2008-05-18,16:27:29
39.9734749,116.32764,0,164,39586.685775463,2008-05-18,16:27:31
39.9734599,116.3276283,0,164,39586.6857986111,2008-05-18,16:27:33
39.9734433,116.3276333,0,164,39586.6858217593,2008-05-18,16:27:35
39.9734199,116.3276316,0,164,39586.6858449074,2008-05-18,16:27:37
39.9734,116.3276283,0,164,39586.6858680556,2008-05-18,16:27:39
39.9733866,116.3276133,0,164,39586.6858912037,2008-05-18,16:27:41
39.9733616,116.3276283,0,164,39586.6859143519,2008-05-18,16:27:43
39.9733316,116.3276499,0,164,39586.6859375,2008-05-18,16:27:45
39.9732883,116.3276666,0,164,39586.6859606481,2008-05-18,16:27:47
39.9732483,116.3276683,0,164,39586.6859837963,2008-05-18,16:27:49
39.9731983,116.3276866,0,164,39586.6860069444,2008-05-18,16:27:51
39.9731433,116.3277416,0,164,39586.6860300926,2008-05-18,16:27:53
39.9731066,116.3277566,0,164,39586.6860532407,2008-05-18,16:27:55
39.9730866,116.3277516,0,164,39586.6860763889,2008-05-18,16:27:57
39.9730716,116.3277349,0,164,39586.686099537,2008-05-18,16:27:59
39.9730549,116.3277283,0,164,39586.6861226852,2008-05-18,16:28:01
39.9730399,116.3276933,0,160.8,39586.6861458333,2008-05-18,16:28:03
39.9730283,116.3276633,0,160.8,39586.6861689815,2008-05-18,16:28:05
39.9730133,116.3276666,0,160.8,39586.6861921296,2008-05-18,16:28:07
39.972995,116.3276733,0,160.8,39586.6862152778,2008-05-18,16:28:09
39.9729766,116.3276816,0,160.8,39586.6862384259,2008-05-18,16:28:11
39.9729549,116.3276833,0,160.8,39586.6862615741,2008-05-18,16:28:13
39.9729366,116.3276799,0,157.5,39586.6862847222,2008-05-18,16:28:15
39.9729183,116.3276783,0,157.5,39586.6863078704,2008-05-18,16:28:17
39.9728883,116.3276866,0,154.2,39586.6863310185,2008-05-18,16:28:19
39.9728566,116.3276949,0,154.2,39586.6863541667,2008-05-18,16:28:21
39.9728283,116.3277016,0,154.2,39586.6863773148,2008-05-18,16:28:23
39.9728066,116.3276966,0,154.2,39586.686400463,2008-05-18,16:28:25
39.9727883,116.3276866,0,154.2,39586.6864236111,2008-05-18,16:28:27
39.9727666,116.3276799,0,154.2,39586.6864467593,2008-05-18,16:28:29
39.9727449,116.327675,0,154.2,39586.6864699074,2008-05-18,16:28:31
39.972725,116.3276633,0,157.5,39586.6864930556,2008-05-18,16:28:33
39.9727016,116.3276466,0,157.5,39586.6865162037,2008-05-18,16:28:35
39.9726816,116.3276099,0,154.2,39586.6865393519,2008-05-18,16:28:37
39.9726633,116.3275883,0,154.2,39586.6865625,2008-05-18,16:28:39
39.9726349,116.3275683,0,154.2,39586.6865856481,2008-05-18,16:28:41
39.9726,116.3275599,0,154.2,39586.6866087963,2008-05-18,16:28:43
39.9725616,116.3275883,0,150.9,39586.6866319444,2008-05-18,16:28:45
39.9725366,116.3276016,0,154.2,39586.6866550926,2008-05-18,16:28:47
39.9725366,116.3275649,0,150.9,39586.6866782407,2008-05-18,16:28:49
39.9725266,116.3275483,0,154.2,39586.6867013889,2008-05-18,16:28:51
39.9725233,116.3275283,0,154.2,39586.686724537,2008-05-18,16:28:53
39.972515,116.3274983,0,154.2,39586.6867476852,2008-05-18,16:28:55
39.9725016,116.3274599,0,150.9,39586.6867708333,2008-05-18,16:28:57
39.9724766,116.3274366,0,154.2,39586.6867939815,2008-05-18,16:28:59
39.9724866,116.3274033,0,154.2,39586.6868171296,2008-05-18,16:29:01
39.9724949,116.3273766,0,154.2,39586.6868402778,2008-05-18,16:29:03
39.9724933,116.3273483,0,154.2,39586.6868634259,2008-05-18,16:29:05
39.9724783,116.3273299,0,154.2,39586.6868865741,2008-05-18,16:29:07
39.9724616,116.327345,0,157.5,39586.6869097222,2008-05-18,16:29:09
39.9724583,116.3273633,0,157.5,39586.6875,2008-05-18,16:30:00
39.9724583,116.3273633,0,157.5,39586.688599537,2008-05-18,16:31:35
39.9724633,116.3273549,0,157.5,39586.6886226852,2008-05-18,16:31:37
39.9724533,116.3273416,0,157.5,39586.6886458333,2008-05-18,16:31:39
39.9724566,116.3273166,0,157.5,39586.6886689815,2008-05-18,16:31:41
39.9724616,116.3272883,0,157.5,39586.6886921296,2008-05-18,16:31:43
39.9724666,116.3272566,0,157.5,39586.6887152778,2008-05-18,16:31:45
39.9724716,116.3272183,0,157.5,39586.6887384259,2008-05-18,16:31:47
39.9724733,116.3271749,0,157.5,39586.6887615741,2008-05-18,16:31:49
39.9724733,116.3271249,0,157.5,39586.6887847222,2008-05-18,16:31:51
39.9724699,116.3270733,0,157.5,39586.6888078704,2008-05-18,16:31:53
39.9724616,116.3270233,0,154.2,39586.6888310185,2008-05-18,16:31:55
39.9724649,116.3269866,0,154.2,39586.6888541667,2008-05-18,16:31:57
39.9724499,116.3269099,0,160.8,39586.6888773148,2008-05-18,16:31:59
39.9724483,116.3268883,0,164,39586.688900463,2008-05-18,16:32:01
39.9724416,116.3268616,0,164,39586.6889236111,2008-05-18,16:32:03
39.9724216,116.3268316,0,167.3,39586.6889467593,2008-05-18,16:32:05
39.9724099,116.3267933,0,170.6,39586.6889699074,2008-05-18,16:32:07
39.972405,116.3267716,0,170.6,39586.6889930556,2008-05-18,16:32:09
39.9723933,116.3267333,0,173.9,39586.6890162037,2008-05-18,16:32:11
39.9723883,116.3267016,0,173.9,39586.6890393518,2008-05-18,16:32:13
39.9723866,116.3266849,0,173.9,39586.6890625,2008-05-18,16:32:15
39.9723833,116.3266683,0,177.2,39586.6890856481,2008-05-18,16:32:17
39.9723816,116.3266416,0,177.2,39586.6891087963,2008-05-18,16:32:19
39.972375,116.3266116,0,177.2,39586.6891319444,2008-05-18,16:32:21
39.9723699,116.3265916,0,180.4,39586.6891550926,2008-05-18,16:32:23
39.9723616,116.3265666,0,180.4,39586.6891782407,2008-05-18,16:32:25
39.9723616,116.3265366,0,180.4,39586.6892013889,2008-05-18,16:32:27
39.9723583,116.3265149,0,180.4,39586.689224537,2008-05-18,16:32:29
39.9723633,116.3264883,0,180.4,39586.6892476852,2008-05-18,16:32:31
39.9723783,116.3264549,0,180.4,39586.6892708333,2008-05-18,16:32:33
39.9723866,116.3264266,0,180.4,39586.6892939815,2008-05-18,16:32:35
39.9724033,116.3264033,0,180.4,39586.6893171296,2008-05-18,16:32:37
39.972405,116.3263416,0,183.7,39586.6893402778,2008-05-18,16:32:39
39.9724066,116.3263149,0,183.7,39586.6893634259,2008-05-18,16:32:41
39.9723916,116.3262733,0,187,39586.6893865741,2008-05-18,16:32:43
39.97239,116.3262499,0,187,39586.6894097222,2008-05-18,16:32:45
39.9723883,116.3262149,0,187,39586.6894328704,2008-05-18,16:32:47
39.972375,116.3261766,0,187,39586.6894560185,2008-05-18,16:32:49
39.9723516,116.3261316,0,187,39586.6894791667,2008-05-18,16:32:51
39.972345,116.3260899,0,190.3,39586.6895023148,2008-05-18,16:32:53
39.9723383,116.3260633,0,190.3,39586.689525463,2008-05-18,16:32:55
39.9723416,116.3260299,0,190.3,39586.6895486111,2008-05-18,16:32:57
39.9723399,116.3260116,0,193.6,39586.6895717593,2008-05-18,16:32:59
39.9723633,116.3259783,0,193.6,39586.6895949074,2008-05-18,16:33:01
39.9723783,116.3259549,0,193.6,39586.6896180556,2008-05-18,16:33:03
39.9723566,116.3259483,0,193.6,39586.6896412037,2008-05-18,16:33:05
39.9723483,116.3259433,0,193.6,39586.6896643518,2008-05-18,16:33:07
39.9723416,116.3259349,0,193.6,39586.6896875,2008-05-18,16:33:09
39.9723099,116.3259266,0,193.6,39586.6897106481,2008-05-18,16:33:11
39.9722783,116.3258849,0,193.6,39586.6897337963,2008-05-18,16:33:13
39.9722683,116.3258333,0,193.6,39586.6897569444,2008-05-18,16:33:15
39.9722683,116.3257866,0,193.6,39586.6897800926,2008-05-18,16:33:17
39.9722566,116.3257383,0,196.9,39586.6898032407,2008-05-18,16:33:19
39.9722483,116.3256866,0,196.9,39586.6898263889,2008-05-18,16:33:21
39.9722483,116.3256516,0,200.1,39586.689849537,2008-05-18,16:33:23
39.9722483,116.3256249,0,200.1,39586.6898726852,2008-05-18,16:33:25
39.9722516,116.3256116,0,203.4,39586.6898958333,2008-05-18,16:33:27
39.9722566,116.3256049,0,203.4,39586.6899189815,2008-05-18,16:33:29
39.9722666,116.3255849,0,206.7,39586.6899421296,2008-05-18,16:33:31
39.9722683,116.3255699,0,206.7,39586.6899652778,2008-05-18,16:33:33
39.9722533,116.3255399,0,210,39586.6899884259,2008-05-18,16:33:35
39.9722599,116.3255133,0,210,39586.6900115741,2008-05-18,16:33:37
39.9722449,116.3254783,0,213.3,39586.6900347222,2008-05-18,16:33:39
39.9722533,116.3254449,0,219.8,39586.6900578704,2008-05-18,16:33:41
39.9722666,116.3254066,0,223.1,39586.6900810185,2008-05-18,16:33:43
39.97225,116.3253716,0,226.4,39586.6901041667,2008-05-18,16:33:45
39.972265,116.3253366,0,232.9,39586.6901273148,2008-05-18,16:33:47
39.9722616,116.3253049,0,232.9,39586.690150463,2008-05-18,16:33:49
39.9722766,116.3252883,0,236.2,39586.6901736111,2008-05-18,16:33:51
39.9722966,116.3252716,0,236.2,39586.6901967593,2008-05-18,16:33:53
39.97232,116.3252499,0,236.2,39586.6902199074,2008-05-18,16:33:55
39.9723316,116.3252399,0,236.2,39586.6902430556,2008-05-18,16:33:57
39.9723466,116.3252233,0,239.5,39586.6902662037,2008-05-18,16:33:59
39.9723516,116.3251999,0,239.5,39586.6902893518,2008-05-18,16:34:01
39.97235,116.3251766,0,239.5,39586.6903125,2008-05-18,16:34:03
39.9723399,116.3251466,0,239.5,39586.6903356481,2008-05-18,16:34:05
39.97236,116.32514,0,239.5,39586.6903587963,2008-05-18,16:34:07
39.972375,116.3250983,0,239.5,39586.6903819444,2008-05-18,16:34:09
39.9723833,116.32507,0,239.5,39586.6904050926,2008-05-18,16:34:11
39.9723833,116.3250383,0,239.5,39586.6904282407,2008-05-18,16:34:13
39.9724033,116.3250033,0,239.5,39586.6904513889,2008-05-18,16:34:15
39.9723966,116.32497,0,239.5,39586.690474537,2008-05-18,16:34:17
39.9723799,116.3249483,0,239.5,39586.6904976852,2008-05-18,16:34:19
39.9723816,116.3249166,0,239.5,39586.6905208333,2008-05-18,16:34:21
39.9723766,116.3248899,0,239.5,39586.6905439815,2008-05-18,16:34:23
39.972375,116.3248666,0,242.8,39586.6905671296,2008-05-18,16:34:25
39.972375,116.3248533,0,242.8,39586.6905902778,2008-05-18,16:34:27
39.9723733,116.3248383,0,242.8,39586.6906134259,2008-05-18,16:34:29
39.9723616,116.3248283,0,242.8,39586.6906365741,2008-05-18,16:34:31
39.9723533,116.3247999,0,242.8,39586.6906597222,2008-05-18,16:34:33
39.9723416,116.3247833,0,242.8,39586.6906828704,2008-05-18,16:34:35
39.972345,116.3247349,0,242.8,39586.6907060185,2008-05-18,16:34:37
39.972345,116.3246866,0,242.8,39586.6907291667,2008-05-18,16:34:39
39.9723466,116.3246383,0,242.8,39586.6907523148,2008-05-18,16:34:41
39.9723516,116.3245883,0,242.8,39586.690775463,2008-05-18,16:34:43
39.9723483,116.3245316,0,242.8,39586.6907986111,2008-05-18,16:34:45
39.972345,116.3245133,0,246.1,39586.6908217593,2008-05-18,16:34:47
39.97232,116.3245049,0,246.1,39586.6908449074,2008-05-18,16:34:49
39.9722849,116.3245066,0,242.8,39586.6908680556,2008-05-18,16:34:51
39.9722399,116.3245166,0,242.8,39586.6908912037,2008-05-18,16:34:53
39.972205,116.3245183,0,242.8,39586.6909143519,2008-05-18,16:34:55
39.9721749,116.3245249,0,242.8,39586.6909375,2008-05-18,16:34:57
39.9721449,116.32453,0,242.8,39586.6909606481,2008-05-18,16:34:59
39.9721133,116.3245416,0,239.5,39586.6909837963,2008-05-18,16:35:01
39.9720866,116.3245566,0,239.5,39586.6910069444,2008-05-18,16:35:03
39.9720583,116.3245766,0,239.5,39586.6910300926,2008-05-18,16:35:05
39.9720233,116.3246083,0,239.5,39586.6910532407,2008-05-18,16:35:07
39.972,116.32462,0,239.5,39586.6910763889,2008-05-18,16:35:09
39.9719866,116.3246149,0,236.2,39586.691099537,2008-05-18,16:35:11
39.9719716,116.3246049,0,236.2,39586.6911226852,2008-05-18,16:35:13
39.971955,116.3245949,0,236.2,39586.6911458333,2008-05-18,16:35:15
39.9719433,116.3245783,0,236.2,39586.6911689815,2008-05-18,16:35:17
39.97193,116.3245799,0,232.9,39586.6911921296,2008-05-18,16:35:19
39.9719216,116.3245683,0,232.9,39586.6912152778,2008-05-18,16:35:21
39.9719066,116.3245683,0,232.9,39586.6912384259,2008-05-18,16:35:23
39.9718916,116.3245699,0,232.9,39586.6912615741,2008-05-18,16:35:25
39.9718716,116.3245733,0,232.9,39586.6912847222,2008-05-18,16:35:27
39.9718516,116.3245749,0,232.9,39586.6913078704,2008-05-18,16:35:29
39.9718266,116.3245866,0,232.9,39586.6913310185,2008-05-18,16:35:31
39.9718049,116.3246049,0,232.9,39586.6913541667,2008-05-18,16:35:33
39.9717733,116.3246233,0,232.9,39586.6913773148,2008-05-18,16:35:35
39.9717216,116.3246666,0,232.9,39586.691400463,2008-05-18,16:35:37
39.971705,116.3246533,0,232.9,39586.6914236111,2008-05-18,16:35:39
39.9716733,116.3246849,0,236.2,39586.6914467593,2008-05-18,16:35:41
39.971645,116.3247149,0,236.2,39586.6914699074,2008-05-18,16:35:43
39.9716366,116.324725,0,236.2,39586.6914930556,2008-05-18,16:35:45
39.9716299,116.3247333,0,236.2,39586.6915162037,2008-05-18,16:35:47
39.9716083,116.3247433,0,236.2,39586.6915393519,2008-05-18,16:35:49
39.9716183,116.3247116,0,232.9,39586.6915625,2008-05-18,16:35:51
39.9716033,116.3247166,0,232.9,39586.6915856482,2008-05-18,16:35:53
39.9716016,116.3247033,0,232.9,39586.6916087963,2008-05-18,16:35:55
39.9716083,116.3247016,0,232.9,39586.6916319444,2008-05-18,16:35:57
39.97162,116.3246849,0,229.7,39586.6916666667,2008-05-18,16:36:00
39.9716333,116.3246783,0,226.4,39586.6916898148,2008-05-18,16:36:02
39.9716283,116.3246833,0,223.1,39586.691712963,2008-05-18,16:36:04
39.9716233,116.3246983,0,219.8,39586.6917361111,2008-05-18,16:36:06
39.9716266,116.3247166,0,219.8,39586.6917592593,2008-05-18,16:36:08
39.9716399,116.3247383,0,216.5,39586.6917824074,2008-05-18,16:36:10
39.9716583,116.3247449,0,213.3,39586.6918055556,2008-05-18,16:36:12
39.9716716,116.3247533,0,213.3,39586.6918287037,2008-05-18,16:36:14
39.971715,116.3247616,0,213.3,39586.6918518519,2008-05-18,16:36:16
39.971745,116.3247716,0,213.3,39586.691875,2008-05-18,16:36:18
39.9717666,116.3248016,0,213.3,39586.6918981481,2008-05-18,16:36:20
39.9718166,116.3248283,0,213.3,39586.6919212963,2008-05-18,16:36:22
39.9718349,116.3248666,0,213.3,39586.6919444444,2008-05-18,16:36:24
39.9718516,116.3248866,0,213.3,39586.6919675926,2008-05-18,16:36:26
39.9718633,116.3248916,0,213.3,39586.6919907407,2008-05-18,16:36:28
39.9718949,116.3249033,0,213.3,39586.6920138889,2008-05-18,16:36:30
39.9719049,116.3249249,0,213.3,39586.692037037,2008-05-18,16:36:32
39.9719199,116.3249466,0,210,39586.6920601852,2008-05-18,16:36:34
39.9719366,116.3249666,0,210,39586.6920833333,2008-05-18,16:36:36
39.971945,116.3249883,0,210,39586.6921064815,2008-05-18,16:36:38
39.9719466,116.325005,0,213.3,39586.6921296296,2008-05-18,16:36:40
39.9719516,116.3250233,0,213.3,39586.6921527778,2008-05-18,16:36:42
39.9719566,116.3250483,0,210,39586.6921759259,2008-05-18,16:36:44
39.9719666,116.3250649,0,213.3,39586.6921990741,2008-05-18,16:36:46
39.9719733,116.3250849,0,213.3,39586.6922222222,2008-05-18,16:36:48
39.9719916,116.3250949,0,213.3,39586.6922453704,2008-05-18,16:36:50
39.9719766,116.3250933,0,213.3,39586.6922685185,2008-05-18,16:36:52
39.9719833,116.32509,0,213.3,39586.6922916667,2008-05-18,16:36:54
39.9719733,116.3251066,0,213.3,39586.6923148148,2008-05-18,16:36:56
39.9719749,116.3251316,0,213.3,39586.692349537,2008-05-18,16:36:59
39.9719883,116.3251466,0,213.3,39586.6923726852,2008-05-18,16:37:01
39.9719983,116.3251516,0,213.3,39586.6923958333,2008-05-18,16:37:03
39.97201,116.3251333,0,213.3,39586.6924189815,2008-05-18,16:37:05
39.9720516,116.3250883,0,210,39586.6924421296,2008-05-18,16:37:07
