# Supplementary material for: Research on differential privacy protection method based on user tendency
Source: PLoS One. 2023 Oct 26;18(10):e0288823. doi: 10.1371/journal.pone.0288823 (PMC10602288; doi:10.1371/journal.pone.0288823)
Supplement: S4 Data — (ZIP) [file pone.0288823.s004.zip › Data 5-4/112/Trajectory/20080519021309.plt]

Geolife trajectory
WGS 84
Altitude is in Feet
Reserved 3
0,2,255,My Track,0,0,2,8421376
0
39.9716616,116.3249616,0,121.4,39587.0924652778,2008-05-19,02:13:09
39.9716533,116.3249099,0,134.5,39587.0924768519,2008-05-19,02:13:10
39.9716249,116.3248699,0,137.8,39587.0925,2008-05-19,02:13:12
39.9716249,116.3248383,0,141.1,39587.0925231481,2008-05-19,02:13:14
39.97169,116.32481,0,144.4,39587.0925462963,2008-05-19,02:13:16
39.97172,116.3247849,0,147.6,39587.0925694444,2008-05-19,02:13:18
39.9717416,116.3247666,0,147.6,39587.0925925926,2008-05-19,02:13:20
39.9717649,116.32476,0,147.6,39587.0926157407,2008-05-19,02:13:22
39.9718016,116.3247449,0,144.4,39587.0926388889,2008-05-19,02:13:24
39.9718183,116.3246966,0,144.4,39587.092662037,2008-05-19,02:13:26
39.9718399,116.3246666,0,141.1,39587.0926851852,2008-05-19,02:13:28
39.971875,116.324635,0,141.1,39587.0927083333,2008-05-19,02:13:30
39.9718716,116.3246216,0,137.8,39587.0927314815,2008-05-19,02:13:32
39.9718466,116.3246216,0,137.8,39587.0927546296,2008-05-19,02:13:34
39.9718283,116.3246033,0,137.8,39587.0927777778,2008-05-19,02:13:36
39.9718116,116.3246033,0,137.8,39587.0928009259,2008-05-19,02:13:38
39.9718499,116.3245833,0,137.8,39587.0928240741,2008-05-19,02:13:40
39.9719166,116.3245616,0,137.8,39587.0928472222,2008-05-19,02:13:42
39.9719566,116.3245566,0,137.8,39587.0928703704,2008-05-19,02:13:44
39.9720016,116.324565,0,134.5,39587.0928935185,2008-05-19,02:13:46
39.9720616,116.3245699,0,134.5,39587.0929166667,2008-05-19,02:13:48
39.9720816,116.3245433,0,137.8,39587.0929398148,2008-05-19,02:13:50
39.9720899,116.3244899,0,137.8,39587.092962963,2008-05-19,02:13:52
39.97214,116.3245016,0,137.8,39587.0929861111,2008-05-19,02:13:54
39.97214,116.3244933,0,134.5,39587.0930092593,2008-05-19,02:13:56
39.9721466,116.3244899,0,134.5,39587.0930324074,2008-05-19,02:13:58
39.9721766,116.3244683,0,134.5,39587.0930555556,2008-05-19,02:14:00
39.9722066,116.3244816,0,134.5,39587.0930787037,2008-05-19,02:14:02
39.9722166,116.3244833,0,137.8,39587.0931018519,2008-05-19,02:14:04
39.9722516,116.3245133,0,137.8,39587.093125,2008-05-19,02:14:06
39.9722616,116.3245583,0,141.1,39587.0931481481,2008-05-19,02:14:08
39.972295,116.3245716,0,141.1,39587.0931712963,2008-05-19,02:14:10
39.9722699,116.3245899,0,141.1,39587.0931944444,2008-05-19,02:14:12
39.972275,116.3246266,0,141.1,39587.0932175926,2008-05-19,02:14:14
39.9722866,116.3246833,0,144.4,39587.0932407407,2008-05-19,02:14:16
39.9722999,116.3247266,0,144.4,39587.0932638889,2008-05-19,02:14:18
39.9723099,116.3247699,0,141.1,39587.093287037,2008-05-19,02:14:20
39.9723249,116.3247883,0,141.1,39587.0933101852,2008-05-19,02:14:22
39.9723283,116.3248149,0,141.1,39587.0933333333,2008-05-19,02:14:24
39.97232,116.3248633,0,141.1,39587.0933564815,2008-05-19,02:14:26
39.9722999,116.3249016,0,141.1,39587.0933796296,2008-05-19,02:14:28
39.9722883,116.3249399,0,137.8,39587.0934027778,2008-05-19,02:14:30
39.9723099,116.3249716,0,137.8,39587.0934259259,2008-05-19,02:14:32
39.97229,116.3250149,0,137.8,39587.0934490741,2008-05-19,02:14:34
39.9722983,116.3250533,0,137.8,39587.0934722222,2008-05-19,02:14:36
39.9722833,116.3250933,0,137.8,39587.0934953704,2008-05-19,02:14:38
39.9722666,116.3251349,0,137.8,39587.0935185185,2008-05-19,02:14:40
39.972265,116.3251566,0,137.8,39587.0935416667,2008-05-19,02:14:42
39.9722733,116.3252266,0,137.8,39587.0935648148,2008-05-19,02:14:44
39.9722833,116.3252616,0,134.5,39587.093587963,2008-05-19,02:14:46
39.9722733,116.3252883,0,134.5,39587.0936111111,2008-05-19,02:14:48
39.9722916,116.3253283,0,134.5,39587.0936342593,2008-05-19,02:14:50
39.972305,116.3253599,0,134.5,39587.0936574074,2008-05-19,02:14:52
39.9723166,116.3253949,0,134.5,39587.0936805556,2008-05-19,02:14:54
39.97232,116.3254416,0,134.5,39587.0937037037,2008-05-19,02:14:56
39.972345,116.3254916,0,134.5,39587.0937268519,2008-05-19,02:14:58
39.972365,116.3255183,0,134.5,39587.09375,2008-05-19,02:15:00
39.9722999,116.3255833,0,134.5,39587.0937731481,2008-05-19,02:15:02
39.9722766,116.3256399,0,134.5,39587.0937962963,2008-05-19,02:15:04
39.9722816,116.3256766,0,134.5,39587.0938194444,2008-05-19,02:15:06
39.9722699,116.3257033,0,134.5,39587.0938425926,2008-05-19,02:15:08
39.972265,116.3257283,0,134.5,39587.0938657407,2008-05-19,02:15:10
39.9722766,116.3257583,0,134.5,39587.0938888889,2008-05-19,02:15:12
39.9722816,116.3257866,0,134.5,39587.093912037,2008-05-19,02:15:14
39.9722916,116.3258066,0,134.5,39587.0939351852,2008-05-19,02:15:16
39.9722699,116.3258533,0,134.5,39587.0939583333,2008-05-19,02:15:18
39.9722883,116.32591,0,134.5,39587.0939814815,2008-05-19,02:15:20
39.972295,116.3259383,0,134.5,39587.0940046296,2008-05-19,02:15:22
39.97235,116.3259483,0,134.5,39587.0940277778,2008-05-19,02:15:24
39.9723533,116.3259816,0,134.5,39587.0940509259,2008-05-19,02:15:26
39.9723849,116.3260116,0,134.5,39587.0940740741,2008-05-19,02:15:28
39.9724083,116.3260516,0,131.2,39587.0940972222,2008-05-19,02:15:30
39.972415,116.3260983,0,131.2,39587.0941203704,2008-05-19,02:15:32
39.9724183,116.3261666,0,131.2,39587.0941435185,2008-05-19,02:15:34
39.9724099,116.3262183,0,131.2,39587.0941666667,2008-05-19,02:15:36
39.9723716,116.3262683,0,131.2,39587.0941898148,2008-05-19,02:15:38
39.9723766,116.3262983,0,131.2,39587.094212963,2008-05-19,02:15:40
39.9723849,116.3263616,0,131.2,39587.0942361111,2008-05-19,02:15:42
39.9723983,116.3264016,0,131.2,39587.0942592593,2008-05-19,02:15:44
39.9724133,116.3264316,0,131.2,39587.0942824074,2008-05-19,02:15:46
39.9724166,116.3264799,0,131.2,39587.0943055556,2008-05-19,02:15:48
39.9724383,116.3265333,0,131.2,39587.0943287037,2008-05-19,02:15:50
39.9724283,116.3265766,0,131.2,39587.0943518518,2008-05-19,02:15:52
39.9724483,116.3266033,0,131.2,39587.094375,2008-05-19,02:15:54
39.9724716,116.3266466,0,131.2,39587.0943981481,2008-05-19,02:15:56
39.9724699,116.3266866,0,131.2,39587.0944212963,2008-05-19,02:15:58
39.9724799,116.3267183,0,131.2,39587.0944444444,2008-05-19,02:16:00
39.97249,116.3267316,0,131.2,39587.0944675926,2008-05-19,02:16:02
39.97249,116.3267633,0,131.2,39587.0944907407,2008-05-19,02:16:04
39.9724716,116.3268033,0,131.2,39587.0945138889,2008-05-19,02:16:06
39.9724383,116.3268233,0,131.2,39587.094537037,2008-05-19,02:16:08
39.972435,116.3268516,0,131.2,39587.0945601852,2008-05-19,02:16:10
39.972445,116.3268683,0,131.2,39587.0945833333,2008-05-19,02:16:12
39.9724233,116.3269149,0,131.2,39587.0946064815,2008-05-19,02:16:14
39.9724483,116.3269666,0,131.2,39587.0946296296,2008-05-19,02:16:16
39.9724583,116.3270033,0,131.2,39587.0946527778,2008-05-19,02:16:18
39.9724416,116.3270499,0,131.2,39587.0946759259,2008-05-19,02:16:20
39.9724099,116.3271133,0,131.2,39587.0946990741,2008-05-19,02:16:22
39.9724099,116.3271733,0,131.2,39587.0947222222,2008-05-19,02:16:24
39.972415,116.3271883,0,131.2,39587.0947453704,2008-05-19,02:16:26
39.972445,116.32722,0,131.2,39587.0947685185,2008-05-19,02:16:28
39.9724866,116.3272583,0,131.2,39587.0947916667,2008-05-19,02:16:30
39.9725216,116.3272733,0,131.2,39587.0948148148,2008-05-19,02:16:32
39.97253,116.3273149,0,131.2,39587.094837963,2008-05-19,02:16:34
39.9725349,116.3273566,0,131.2,39587.0948611111,2008-05-19,02:16:36
39.9725516,116.3273883,0,134.5,39587.0948842593,2008-05-19,02:16:38
39.9725566,116.3274266,0,134.5,39587.0949074074,2008-05-19,02:16:40
39.9725899,116.3274316,0,134.5,39587.0949305556,2008-05-19,02:16:42
39.9725816,116.3274383,0,134.5,39587.0949537037,2008-05-19,02:16:44
39.97253,116.3274716,0,134.5,39587.0949884259,2008-05-19,02:16:47
39.972515,116.3275083,0,134.5,39587.0950115741,2008-05-19,02:16:49
39.9725116,116.327515,0,134.5,39587.0950347222,2008-05-19,02:16:51
39.9723616,116.3276316,0,137.8,39587.0950925926,2008-05-19,02:16:56
39.9723316,116.3276649,0,137.8,39587.0951157407,2008-05-19,02:16:58
39.9723383,116.327675,0,141.1,39587.0951388889,2008-05-19,02:17:00
39.9723766,116.327675,0,141.1,39587.095162037,2008-05-19,02:17:02
39.9724066,116.3276633,0,141.1,39587.0951851852,2008-05-19,02:17:04
39.9726349,116.3276483,0,141.1,39587.0952083333,2008-05-19,02:17:06
39.97274,116.3276116,0,141.1,39587.0952314815,2008-05-19,02:17:08
39.9728199,116.3275899,0,141.1,39587.0952546296,2008-05-19,02:17:10
39.9728533,116.3275916,0,141.1,39587.0952777778,2008-05-19,02:17:12
39.9728699,116.3276233,0,141.1,39587.0953125,2008-05-19,02:17:15
39.9728983,116.3275916,0,144.4,39587.0953356481,2008-05-19,02:17:17
39.9729266,116.3275633,0,144.4,39587.0953587963,2008-05-19,02:17:19
39.9729449,116.3275366,0,144.4,39587.0953819444,2008-05-19,02:17:21
39.9729849,116.3274849,0,144.4,39587.0954050926,2008-05-19,02:17:23
39.97298,116.3275083,0,144.4,39587.0954282407,2008-05-19,02:17:25
39.9729849,116.3275199,0,144.4,39587.0954513889,2008-05-19,02:17:27
39.9730166,116.3275299,0,147.6,39587.095474537,2008-05-19,02:17:29
39.97301,116.3275749,0,147.6,39587.0954976852,2008-05-19,02:17:31
39.9730066,116.327605,0,147.6,39587.0955208333,2008-05-19,02:17:33
39.9730383,116.3276283,0,150.9,39587.0955439815,2008-05-19,02:17:35
39.9730549,116.3276483,0,150.9,39587.0955671296,2008-05-19,02:17:37
39.9730699,116.327675,0,150.9,39587.0955902778,2008-05-19,02:17:39
39.9730849,116.3276916,0,150.9,39587.0956134259,2008-05-19,02:17:41
39.9731666,116.3276449,0,154.2,39587.0956365741,2008-05-19,02:17:43
39.9732716,116.3275316,0,154.2,39587.0956597222,2008-05-19,02:17:45
39.9733633,116.3274499,0,154.2,39587.0956828704,2008-05-19,02:17:47
39.9734216,116.3274166,0,150.9,39587.0957060185,2008-05-19,02:17:49
39.9735199,116.3273699,0,150.9,39587.0957291667,2008-05-19,02:17:51
39.9735866,116.3273583,0,154.2,39587.0957523148,2008-05-19,02:17:53
39.9736133,116.3273516,0,154.2,39587.095775463,2008-05-19,02:17:55
39.97364,116.32734,0,154.2,39587.0957986111,2008-05-19,02:17:57
39.9736566,116.3273433,0,154.2,39587.0958217593,2008-05-19,02:17:59
39.9736733,116.327345,0,154.2,39587.0958449074,2008-05-19,02:18:01
39.9736899,116.3273499,0,154.2,39587.0958680556,2008-05-19,02:18:03
39.9737166,116.3273566,0,154.2,39587.0958912037,2008-05-19,02:18:05
39.9737416,116.3273616,0,154.2,39587.0959143518,2008-05-19,02:18:07
39.9737533,116.3273666,0,154.2,39587.0959375,2008-05-19,02:18:09
39.9737666,116.3273849,0,154.2,39587.0959606481,2008-05-19,02:18:11
39.9737666,116.3274033,0,154.2,39587.0959837963,2008-05-19,02:18:13
39.9737583,116.3274066,0,154.2,39587.0960069444,2008-05-19,02:18:15
39.9737666,116.32743,0,154.2,39587.0960300926,2008-05-19,02:18:17
39.9737883,116.3274266,0,154.2,39587.0960532407,2008-05-19,02:18:19
39.9738166,116.3273899,0,157.5,39587.0960763889,2008-05-19,02:18:21
39.9738633,116.3273816,0,157.5,39587.096099537,2008-05-19,02:18:23
39.9738883,116.3273849,0,157.5,39587.0961226852,2008-05-19,02:18:25
39.9739216,116.3273933,0,157.5,39587.0961458333,2008-05-19,02:18:27
39.9739466,116.3273983,0,157.5,39587.0961689815,2008-05-19,02:18:29
39.9739816,116.3274166,0,157.5,39587.0961921296,2008-05-19,02:18:31
39.9740099,116.327445,0,157.5,39587.0962152778,2008-05-19,02:18:33
39.9740533,116.3274499,0,157.5,39587.0962384259,2008-05-19,02:18:35
39.9740583,116.3274749,0,157.5,39587.0962615741,2008-05-19,02:18:37
39.9740733,116.3274933,0,157.5,39587.0962847222,2008-05-19,02:18:39
39.9740716,116.3274816,0,157.5,39587.0963078704,2008-05-19,02:18:41
39.9740799,116.3274599,0,157.5,39587.0963425926,2008-05-19,02:18:44
39.9740983,116.3274549,0,157.5,39587.0963657407,2008-05-19,02:18:46
39.9741466,116.3274483,0,157.5,39587.0963888889,2008-05-19,02:18:48
39.9741416,116.3274399,0,157.5,39587.096412037,2008-05-19,02:18:50
39.9741649,116.3274399,0,157.5,39587.0964351852,2008-05-19,02:18:52
39.9742166,116.3274399,0,157.5,39587.0964583333,2008-05-19,02:18:54
39.9742583,116.3274516,0,157.5,39587.0964814815,2008-05-19,02:18:56
39.974325,116.3273983,0,157.5,39587.0965046296,2008-05-19,02:18:58
39.9743516,116.3274133,0,157.5,39587.0965277778,2008-05-19,02:19:00
39.9744083,116.3274183,0,157.5,39587.0965509259,2008-05-19,02:19:02
39.9745149,116.3274166,0,157.5,39587.0965740741,2008-05-19,02:19:04
39.9745799,116.3274233,0,157.5,39587.0965972222,2008-05-19,02:19:06
39.974635,116.3274149,0,157.5,39587.0966203704,2008-05-19,02:19:08
39.9746983,116.3274049,0,157.5,39587.0966435185,2008-05-19,02:19:10
39.9747549,116.3273883,0,157.5,39587.0966666667,2008-05-19,02:19:12
39.9748099,116.3273799,0,157.5,39587.0966898148,2008-05-19,02:19:14
39.9748483,116.3273816,0,157.5,39587.096712963,2008-05-19,02:19:16
39.9748749,116.3273666,0,157.5,39587.0967361111,2008-05-19,02:19:18
39.9749116,116.3273883,0,157.5,39587.0967592593,2008-05-19,02:19:20
39.9749266,116.3273983,0,157.5,39587.0967824074,2008-05-19,02:19:22
39.9749316,116.327395,0,157.5,39587.0968055556,2008-05-19,02:19:24
39.9749299,116.3273916,0,157.5,39587.0968287037,2008-05-19,02:19:26
39.9749383,116.3273866,0,157.5,39587.0968518518,2008-05-19,02:19:28
39.9749049,116.3273666,0,157.5,39587.096875,2008-05-19,02:19:30
39.9748866,116.3273816,0,157.5,39587.0968981481,2008-05-19,02:19:32
39.9748599,116.3274049,0,157.5,39587.0969212963,2008-05-19,02:19:34
39.9748283,116.3274316,0,157.5,39587.0969444444,2008-05-19,02:19:36
39.9748349,116.3274766,0,157.5,39587.0969675926,2008-05-19,02:19:38
39.9748599,116.3275249,0,157.5,39587.0969907407,2008-05-19,02:19:40
39.974915,116.3275766,0,157.5,39587.0970138889,2008-05-19,02:19:42
39.9749749,116.3276216,0,157.5,39587.097037037,2008-05-19,02:19:44
39.9749916,116.327655,0,157.5,39587.0970601852,2008-05-19,02:19:46
39.9750133,116.3276833,0,157.5,39587.0970833333,2008-05-19,02:19:48
39.9750199,116.3277166,0,157.5,39587.0971064815,2008-05-19,02:19:50
39.9750316,116.3277416,0,157.5,39587.0971296296,2008-05-19,02:19:52
39.9750533,116.3277699,0,157.5,39587.0971527778,2008-05-19,02:19:54
39.9750849,116.3278333,0,157.5,39587.0971759259,2008-05-19,02:19:56
39.97511,116.3278583,0,157.5,39587.0971990741,2008-05-19,02:19:58
39.9751316,116.3278716,0,157.5,39587.0972222222,2008-05-19,02:20:00
39.9751699,116.327885,0,157.5,39587.0972453704,2008-05-19,02:20:02
39.9751933,116.3278816,0,157.5,39587.0972685185,2008-05-19,02:20:04
39.9752249,116.3278699,0,157.5,39587.0972916667,2008-05-19,02:20:06
39.9752266,116.3278516,0,157.5,39587.0973148148,2008-05-19,02:20:08
39.9752033,116.3278383,0,157.5,39587.097337963,2008-05-19,02:20:10
39.9751816,116.3278233,0,157.5,39587.0975578704,2008-05-19,02:20:29
39.9751933,116.3278383,0,157.5,39587.0975810185,2008-05-19,02:20:31
39.9752066,116.3278599,0,157.5,39587.0976041667,2008-05-19,02:20:33
39.9752133,116.3278799,0,157.5,39587.0976273148,2008-05-19,02:20:35
39.9752216,116.3279,0,157.5,39587.097650463,2008-05-19,02:20:37
39.9752299,116.3279166,0,157.5,39587.0976736111,2008-05-19,02:20:39
39.9752116,116.3279449,0,157.5,39587.0976967593,2008-05-19,02:20:41
39.9751383,116.3279583,0,157.5,39587.0977199074,2008-05-19,02:20:43
39.9750966,116.3279749,0,157.5,39587.0977430556,2008-05-19,02:20:45
39.9750716,116.3279716,0,157.5,39587.0977662037,2008-05-19,02:20:47
39.975055,116.3280016,0,157.5,39587.0977893519,2008-05-19,02:20:49
39.9750866,116.328005,0,157.5,39587.0978125,2008-05-19,02:20:51
39.9750833,116.3280199,0,157.5,39587.0978356482,2008-05-19,02:20:53
39.97508,116.3280316,0,157.5,39587.0978587963,2008-05-19,02:20:55
39.9750899,116.3280383,0,157.5,39587.0978819444,2008-05-19,02:20:57
39.97511,116.3281066,0,157.5,39587.0979050926,2008-05-19,02:20:59
39.975125,116.3281616,0,157.5,39587.0979282407,2008-05-19,02:21:01
39.9751316,116.3282166,0,157.5,39587.0979513889,2008-05-19,02:21:03
39.9751333,116.328265,0,157.5,39587.097974537,2008-05-19,02:21:05
39.9751666,116.3283249,0,157.5,39587.0979976852,2008-05-19,02:21:07
39.9752316,116.3283933,0,157.5,39587.0980208333,2008-05-19,02:21:09
39.9752616,116.3284733,0,157.5,39587.0980439815,2008-05-19,02:21:11
39.9752716,116.3285349,0,157.5,39587.0980671296,2008-05-19,02:21:13
39.9752633,116.32858,0,157.5,39587.0980902778,2008-05-19,02:21:15
39.9752399,116.3286133,0,157.5,39587.0981134259,2008-05-19,02:21:17
39.9752216,116.3286366,0,157.5,39587.0981365741,2008-05-19,02:21:19
39.9752166,116.3286549,0,157.5,39587.0981597222,2008-05-19,02:21:21
39.9751999,116.3286666,0,157.5,39587.0981828704,2008-05-19,02:21:23
39.9751699,116.3286899,0,157.5,39587.0982060185,2008-05-19,02:21:25
39.9751366,116.3287249,0,157.5,39587.0982291667,2008-05-19,02:21:27
39.9750983,116.328775,0,157.5,39587.0982523148,2008-05-19,02:21:29
39.9750599,116.328825,0,157.5,39587.098275463,2008-05-19,02:21:31
39.9750483,116.3288499,0,157.5,39587.0982986111,2008-05-19,02:21:33
39.9750283,116.3288733,0,157.5,39587.0983217593,2008-05-19,02:21:35
39.9749933,116.3289266,0,157.5,39587.0983449074,2008-05-19,02:21:37
39.9750333,116.3289516,0,157.5,39587.0983680556,2008-05-19,02:21:39
39.9750349,116.3289749,0,157.5,39587.0983912037,2008-05-19,02:21:41
39.9749899,116.328985,0,157.5,39587.0984143519,2008-05-19,02:21:43
39.9749983,116.3289983,0,157.5,39587.0984375,2008-05-19,02:21:45
39.9749766,116.3290299,0,157.5,39587.0984606481,2008-05-19,02:21:47
39.9749599,116.3290799,0,157.5,39587.0984837963,2008-05-19,02:21:49
39.9749216,116.3291233,0,157.5,39587.0985069444,2008-05-19,02:21:51
39.9749649,116.3291316,0,157.5,39587.0985300926,2008-05-19,02:21:53
39.9749616,116.3291483,0,157.5,39587.0985532407,2008-05-19,02:21:55
39.97494,116.3291966,0,157.5,39587.0985763889,2008-05-19,02:21:57
39.97491,116.32921,0,157.5,39587.098599537,2008-05-19,02:21:59
39.9748883,116.3292483,0,157.5,39587.0986226852,2008-05-19,02:22:01
39.974885,116.3293116,0,157.5,39587.0986458333,2008-05-19,02:22:03
39.9748766,116.3293366,0,157.5,39587.0986689815,2008-05-19,02:22:05
39.97487,116.3293716,0,157.5,39587.0986921296,2008-05-19,02:22:07
39.9748766,116.32942,0,157.5,39587.0987152778,2008-05-19,02:22:09
39.9748599,116.3294633,0,157.5,39587.0987384259,2008-05-19,02:22:11
39.9748633,116.3295033,0,157.5,39587.0987615741,2008-05-19,02:22:13
39.9748866,116.32956,0,157.5,39587.0987847222,2008-05-19,02:22:15
39.974915,116.3296183,0,157.5,39587.0988078704,2008-05-19,02:22:17
39.9749466,116.3296666,0,157.5,39587.0988310185,2008-05-19,02:22:19
39.9748966,116.3296883,0,157.5,39587.0988541667,2008-05-19,02:22:21
39.9748583,116.3296849,0,157.5,39587.0988773148,2008-05-19,02:22:23
39.9748083,116.3296883,0,157.5,39587.098900463,2008-05-19,02:22:25
39.9747899,116.3297449,0,157.5,39587.0989236111,2008-05-19,02:22:27
39.9747766,116.3298016,0,157.5,39587.0989467593,2008-05-19,02:22:29
39.974745,116.3298316,0,157.5,39587.0989699074,2008-05-19,02:22:31
39.9747716,116.3298866,0,157.5,39587.0989930556,2008-05-19,02:22:33
39.9748083,116.3299416,0,157.5,39587.0990162037,2008-05-19,02:22:35
39.9748649,116.3299866,0,157.5,39587.0990393519,2008-05-19,02:22:37
39.9748533,116.3300483,0,157.5,39587.0990625,2008-05-19,02:22:39
39.9748833,116.3301133,0,157.5,39587.0990856481,2008-05-19,02:22:41
39.9749983,116.330205,0,157.5,39587.0991087963,2008-05-19,02:22:43
39.9749983,116.3302266,0,157.5,39587.0991319444,2008-05-19,02:22:45
39.97501,116.3302583,0,157.5,39587.0991550926,2008-05-19,02:22:47
39.9749883,116.3302783,0,157.5,39587.0991782407,2008-05-19,02:22:49
39.9749733,116.3303066,0,157.5,39587.0992013889,2008-05-19,02:22:51
39.9749599,116.3303516,0,157.5,39587.099224537,2008-05-19,02:22:53
39.9750866,116.3304083,0,157.5,39587.0992476852,2008-05-19,02:22:55
39.9751116,116.3304533,0,157.5,39587.0992708333,2008-05-19,02:22:57
39.9751549,116.3304949,0,157.5,39587.0992939815,2008-05-19,02:22:59
39.9751866,116.3305649,0,157.5,39587.0993171296,2008-05-19,02:23:01
39.9752416,116.3306433,0,157.5,39587.0993402778,2008-05-19,02:23:03
39.97529,116.3306966,0,157.5,39587.0993634259,2008-05-19,02:23:05
39.9753333,116.3307499,0,157.5,39587.0993865741,2008-05-19,02:23:07
39.9753683,116.3307833,0,157.5,39587.0994097222,2008-05-19,02:23:09
39.9754349,116.3308049,0,157.5,39587.0994328704,2008-05-19,02:23:11
39.9754983,116.3308166,0,157.5,39587.0994560185,2008-05-19,02:23:13
39.975555,116.3308116,0,157.5,39587.0994791667,2008-05-19,02:23:15
39.9755883,116.3308299,0,157.5,39587.0995023148,2008-05-19,02:23:17
39.9756133,116.3308316,0,157.5,39587.099525463,2008-05-19,02:23:19
39.9756899,116.3308316,0,157.5,39587.0995486111,2008-05-19,02:23:21
39.97577,116.3308366,0,157.5,39587.0995717593,2008-05-19,02:23:23
39.9757916,116.3308266,0,157.5,39587.0995949074,2008-05-19,02:23:25
39.9757933,116.3307916,0,157.5,39587.0996180556,2008-05-19,02:23:27
