# Supplementary material for: Research on differential privacy protection method based on user tendency
Source: PLoS One. 2023 Oct 26;18(10):e0288823. doi: 10.1371/journal.pone.0288823 (PMC10602288; doi:10.1371/journal.pone.0288823)
Supplement: S4 Data — (ZIP) [file pone.0288823.s004.zip › Data 5-4/112/Trajectory/20080519170749.plt]

Geolife trajectory
WGS 84
Altitude is in Feet
Reserved 3
0,2,255,My Track,0,0,2,8421376
0
39.9757999,116.3305449,0,154.2,39587.7137615741,2008-05-19,17:07:49
39.9757999,116.3305449,0,154.2,39587.7137847222,2008-05-19,17:07:51
39.9757916,116.3305599,0,154.2,39587.7138078704,2008-05-19,17:07:53
39.9757733,116.3305499,0,154.2,39587.7138310185,2008-05-19,17:07:55
39.975765,116.3305316,0,154.2,39587.7138541667,2008-05-19,17:07:57
39.9757733,116.3305133,0,154.2,39587.7138773148,2008-05-19,17:07:59
39.9758133,116.3304733,0,154.2,39587.713900463,2008-05-19,17:08:01
39.9758466,116.330465,0,154.2,39587.7139236111,2008-05-19,17:08:03
39.9757483,116.3305099,0,154.2,39587.7139467593,2008-05-19,17:08:05
39.9757483,116.3305,0,154.2,39587.7139699074,2008-05-19,17:08:07
39.9757816,116.3304766,0,154.2,39587.7139930556,2008-05-19,17:08:09
39.9757849,116.3304416,0,154.2,39587.7140162037,2008-05-19,17:08:11
39.9757349,116.3304399,0,154.2,39587.7140393518,2008-05-19,17:08:13
39.9756749,116.3304383,0,154.2,39587.7140625,2008-05-19,17:08:15
39.9756499,116.3303933,0,154.2,39587.7140856481,2008-05-19,17:08:17
39.9756266,116.3303983,0,154.2,39587.7141087963,2008-05-19,17:08:19
39.9756266,116.3304433,0,154.2,39587.7141319444,2008-05-19,17:08:21
39.975615,116.3304883,0,154.2,39587.7141550926,2008-05-19,17:08:23
39.9756116,116.3305216,0,154.2,39587.7141782407,2008-05-19,17:08:25
39.975615,116.3305649,0,154.2,39587.7142013889,2008-05-19,17:08:27
39.9756066,116.3306033,0,157.5,39587.714224537,2008-05-19,17:08:29
39.9755983,116.3306466,0,157.5,39587.7142476852,2008-05-19,17:08:31
39.9755966,116.3306866,0,157.5,39587.7142708333,2008-05-19,17:08:33
39.9755933,116.3307249,0,157.5,39587.7142939815,2008-05-19,17:08:35
39.9755866,116.3307616,0,157.5,39587.7143171296,2008-05-19,17:08:37
39.9757599,116.3305016,0,170.6,39587.7161574074,2008-05-19,17:11:16
39.9757883,116.3304666,0,170.6,39587.7161805556,2008-05-19,17:11:18
39.9758066,116.3304366,0,170.6,39587.7162037037,2008-05-19,17:11:20
39.9758516,116.3304066,0,170.6,39587.7162268519,2008-05-19,17:11:22
39.9758733,116.3303733,0,170.6,39587.71625,2008-05-19,17:11:24
39.9758766,116.3303266,0,170.6,39587.7162731481,2008-05-19,17:11:26
39.9758666,116.3303033,0,170.6,39587.7162962963,2008-05-19,17:11:28
39.9758483,116.33029,0,170.6,39587.7163194444,2008-05-19,17:11:30
39.9758449,116.3302583,0,170.6,39587.7163425926,2008-05-19,17:11:32
39.9758416,116.3302349,0,170.6,39587.7163657407,2008-05-19,17:11:34
39.9758383,116.3302033,0,170.6,39587.7163888889,2008-05-19,17:11:36
39.9758299,116.3301816,0,170.6,39587.716412037,2008-05-19,17:11:38
39.9758133,116.33019,0,170.6,39587.7164583333,2008-05-19,17:11:42
39.9758283,116.3301966,0,170.6,39587.7164814815,2008-05-19,17:11:44
39.975825,116.3302266,0,170.6,39587.7165046296,2008-05-19,17:11:46
39.9758183,116.3302483,0,170.6,39587.7165277778,2008-05-19,17:11:48
39.9761233,116.3303499,0,170.6,39587.7167361111,2008-05-19,17:12:06
39.9764833,116.3301399,0,170.6,39587.7167824074,2008-05-19,17:12:10
39.9766866,116.3299716,0,170.6,39587.7168865741,2008-05-19,17:12:19
39.9767933,116.329925,0,170.6,39587.7169212963,2008-05-19,17:12:22
39.9767933,116.329925,0,170.6,39587.7169444444,2008-05-19,17:12:24
39.9767949,116.3299233,0,170.6,39587.7169675926,2008-05-19,17:12:26
39.9768233,116.3299083,0,170.6,39587.7169907407,2008-05-19,17:12:28
39.97707,116.3298066,0,170.6,39587.7170138889,2008-05-19,17:12:30
39.9771066,116.3297666,0,170.6,39587.717037037,2008-05-19,17:12:32
39.9771316,116.3297033,0,170.6,39587.7170601852,2008-05-19,17:12:34
39.9771533,116.3296333,0,173.9,39587.7170833333,2008-05-19,17:12:36
39.9771716,116.3295633,0,173.9,39587.7171064815,2008-05-19,17:12:38
39.97718,116.3295066,0,173.9,39587.7171296296,2008-05-19,17:12:40
39.97717,116.3294466,0,173.9,39587.7171527778,2008-05-19,17:12:42
39.977185,116.3293766,0,173.9,39587.7171759259,2008-05-19,17:12:44
39.9772116,116.3293183,0,173.9,39587.7171990741,2008-05-19,17:12:46
39.9772383,116.3292433,0,173.9,39587.7172222222,2008-05-19,17:12:48
39.9772566,116.3291666,0,173.9,39587.7172453704,2008-05-19,17:12:50
39.9772666,116.3290983,0,177.2,39587.7172685185,2008-05-19,17:12:52
39.97728,116.3290399,0,177.2,39587.7172916667,2008-05-19,17:12:54
39.9772849,116.3289899,0,177.2,39587.7173148148,2008-05-19,17:12:56
39.9772883,116.3289433,0,177.2,39587.717337963,2008-05-19,17:12:58
39.9772966,116.3289183,0,177.2,39587.7173611111,2008-05-19,17:13:00
39.9772966,116.3289199,0,177.2,39587.7173842593,2008-05-19,17:13:02
39.9772916,116.3289366,0,177.2,39587.7174074074,2008-05-19,17:13:04
39.9772966,116.328985,0,177.2,39587.7174305556,2008-05-19,17:13:06
39.97728,116.3290116,0,177.2,39587.7174537037,2008-05-19,17:13:08
39.9772883,116.329035,0,177.2,39587.7174768519,2008-05-19,17:13:10
39.9772983,116.3290399,0,180.4,39587.7175,2008-05-19,17:13:12
39.9772883,116.3290616,0,180.4,39587.7175231481,2008-05-19,17:13:14
39.9773033,116.3290599,0,180.4,39587.7175462963,2008-05-19,17:13:16
39.9773316,116.32907,0,180.4,39587.7175694444,2008-05-19,17:13:18
39.9773966,116.329125,0,180.4,39587.7175925926,2008-05-19,17:13:20
39.9774483,116.3291333,0,180.4,39587.7176157407,2008-05-19,17:13:22
39.97748,116.3291499,0,180.4,39587.7176388889,2008-05-19,17:13:24
39.9775149,116.3291499,0,180.4,39587.717662037,2008-05-19,17:13:26
39.9775649,116.3291383,0,180.4,39587.7176851852,2008-05-19,17:13:28
39.9776016,116.3291316,0,180.4,39587.7177083333,2008-05-19,17:13:30
39.9776533,116.329105,0,180.4,39587.7177314815,2008-05-19,17:13:32
39.9776799,116.3291016,0,180.4,39587.7177546296,2008-05-19,17:13:34
39.9777349,116.3290849,0,180.4,39587.7177777778,2008-05-19,17:13:36
39.9778,116.3290733,0,180.4,39587.7178009259,2008-05-19,17:13:38
39.9778499,116.3290633,0,180.4,39587.7178240741,2008-05-19,17:13:40
39.9779066,116.3290433,0,180.4,39587.7178472222,2008-05-19,17:13:42
39.9779616,116.3290283,0,180.4,39587.7178703704,2008-05-19,17:13:44
39.9780583,116.328985,0,183.7,39587.7179050926,2008-05-19,17:13:47
39.9780966,116.3289816,0,183.7,39587.7179282407,2008-05-19,17:13:49
39.9781283,116.3289783,0,183.7,39587.7179513889,2008-05-19,17:13:51
39.9781766,116.3289566,0,183.7,39587.717974537,2008-05-19,17:13:53
39.978305,116.328915,0,183.7,39587.7180439815,2008-05-19,17:13:59
39.9783283,116.3288933,0,183.7,39587.7180671296,2008-05-19,17:14:01
39.9783316,116.3288549,0,183.7,39587.7180902778,2008-05-19,17:14:03
39.9811466,116.3291766,0,150.9,39587.7202083333,2008-05-19,17:17:06
39.9811149,116.3290816,0,170.6,39587.7202314815,2008-05-19,17:17:08
39.9810999,116.3289416,0,177.2,39587.7202546296,2008-05-19,17:17:10
39.9810933,116.3288183,0,180.4,39587.7202777778,2008-05-19,17:17:12
39.98109,116.3287133,0,180.4,39587.7203009259,2008-05-19,17:17:14
39.9810849,116.3283133,0,180.4,39587.7203240741,2008-05-19,17:17:16
39.9810599,116.3279949,0,180.4,39587.7203472222,2008-05-19,17:17:18
39.98105,116.3279516,0,180.4,39587.7203703704,2008-05-19,17:17:20
39.981245,116.3281916,0,196.9,39587.7470717593,2008-05-19,17:55:47
39.9814033,116.3281899,0,196.9,39587.7470949074,2008-05-19,17:55:49
39.9823916,116.3281633,0,196.9,39587.7472337963,2008-05-19,17:56:01
39.9825633,116.3281499,0,196.9,39587.7472569444,2008-05-19,17:56:03
39.9832783,116.3279933,0,196.9,39587.7474652778,2008-05-19,17:56:21
39.9833783,116.3279916,0,196.9,39587.7474884259,2008-05-19,17:56:23
39.9834083,116.3278916,0,196.9,39587.7475115741,2008-05-19,17:56:25
39.9834399,116.3277766,0,196.9,39587.7475347222,2008-05-19,17:56:27
39.98346,116.3276449,0,196.9,39587.7475578704,2008-05-19,17:56:29
39.9834333,116.32748,0,196.9,39587.7475810185,2008-05-19,17:56:31
39.9833616,116.3272116,0,196.9,39587.7476041667,2008-05-19,17:56:33
39.983225,116.3267616,0,196.9,39587.7476273148,2008-05-19,17:56:35
