# Supplementary material for: Research on differential privacy protection method based on user tendency
Source: PLoS One. 2023 Oct 26;18(10):e0288823. doi: 10.1371/journal.pone.0288823 (PMC10602288; doi:10.1371/journal.pone.0288823)
Supplement: S4 Data — (ZIP) [file pone.0288823.s004.zip › Data 5-4/112/Trajectory/20080520113416.plt]

Geolife trajectory
WGS 84
Altitude is in Feet
Reserved 3
0,2,255,My Track,0,0,2,8421376
0
39.9757266,116.3308049,0,193.6,39588.4821296296,2008-05-20,11:34:16
39.9757266,116.3308099,0,193.6,39588.4821412037,2008-05-20,11:34:17
39.9757516,116.3308249,0,193.6,39588.4821643519,2008-05-20,11:34:19
39.9757883,116.3308366,0,193.6,39588.4821875,2008-05-20,11:34:21
39.9757066,116.3308049,0,193.6,39588.4822222222,2008-05-20,11:34:24
39.9757066,116.3308049,0,193.6,39588.4827430556,2008-05-20,11:35:09
39.97571,116.3308,0,193.6,39588.4827662037,2008-05-20,11:35:11
39.9757183,116.3307733,0,193.6,39588.4827893519,2008-05-20,11:35:13
39.9757349,116.3307383,0,193.6,39588.4828125,2008-05-20,11:35:15
39.9757466,116.3306966,0,193.6,39588.4828356481,2008-05-20,11:35:17
39.9757566,116.3306416,0,193.6,39588.4828587963,2008-05-20,11:35:19
39.97578,116.3305799,0,193.6,39588.4828819444,2008-05-20,11:35:21
39.9758216,116.3305299,0,193.6,39588.4829050926,2008-05-20,11:35:23
39.97585,116.3304799,0,193.6,39588.4829282407,2008-05-20,11:35:25
39.9758749,116.330435,0,193.6,39588.4829513889,2008-05-20,11:35:27
39.9758699,116.3304049,0,193.6,39588.482974537,2008-05-20,11:35:29
39.9758699,116.3303749,0,193.6,39588.4829976852,2008-05-20,11:35:31
39.9758983,116.3303366,0,193.6,39588.4830208333,2008-05-20,11:35:33
39.9759233,116.330295,0,193.6,39588.4830439815,2008-05-20,11:35:35
39.9759866,116.33024,0,193.6,39588.4830671296,2008-05-20,11:35:37
39.975975,116.3302116,0,193.6,39588.4830902778,2008-05-20,11:35:39
39.9759766,116.33017,0,193.6,39588.4831134259,2008-05-20,11:35:41
39.9759833,116.3301433,0,193.6,39588.4831365741,2008-05-20,11:35:43
39.97599,116.3301066,0,193.6,39588.4831597222,2008-05-20,11:35:45
39.9760116,116.3300733,0,193.6,39588.4831828704,2008-05-20,11:35:47
39.976035,116.3300516,0,193.6,39588.4832060185,2008-05-20,11:35:49
39.9760416,116.3300349,0,193.6,39588.4832291667,2008-05-20,11:35:51
39.9760466,116.3300199,0,193.6,39588.4832523148,2008-05-20,11:35:53
39.97599,116.3300183,0,193.6,39588.483275463,2008-05-20,11:35:55
39.9759366,116.3300216,0,193.6,39588.4832986111,2008-05-20,11:35:57
39.9758566,116.3300283,0,193.6,39588.4833217593,2008-05-20,11:35:59
39.9757266,116.3300533,0,193.6,39588.4833449074,2008-05-20,11:36:01
39.975685,116.3300599,0,193.6,39588.4833680556,2008-05-20,11:36:03
39.9756533,116.3300666,0,193.6,39588.4833912037,2008-05-20,11:36:05
39.9756316,116.3300833,0,193.6,39588.4834143519,2008-05-20,11:36:07
39.9755983,116.3301016,0,193.6,39588.4834375,2008-05-20,11:36:09
39.9755683,116.3301133,0,193.6,39588.4834606481,2008-05-20,11:36:11
39.9755266,116.3301266,0,193.6,39588.4834837963,2008-05-20,11:36:13
39.9754783,116.3301383,0,193.6,39588.4835069444,2008-05-20,11:36:15
39.9754633,116.3301599,0,193.6,39588.4835300926,2008-05-20,11:36:17
39.9754683,116.33019,0,193.6,39588.4835532407,2008-05-20,11:36:19
39.9754566,116.3302116,0,193.6,39588.4835763889,2008-05-20,11:36:21
39.9754333,116.3302333,0,193.6,39588.483599537,2008-05-20,11:36:23
39.9754116,116.330255,0,193.6,39588.4836226852,2008-05-20,11:36:25
39.9753916,116.3302716,0,193.6,39588.4836458333,2008-05-20,11:36:27
39.9753783,116.3302783,0,193.6,39588.4836689815,2008-05-20,11:36:29
39.9753566,116.3302716,0,193.6,39588.4836921296,2008-05-20,11:36:31
39.9753466,116.3302683,0,193.6,39588.4837152778,2008-05-20,11:36:33
39.9753333,116.33026,0,193.6,39588.4837384259,2008-05-20,11:36:35
39.9753516,116.3302166,0,193.6,39588.4837615741,2008-05-20,11:36:37
39.9753633,116.3301516,0,193.6,39588.4837847222,2008-05-20,11:36:39
39.9753949,116.3301049,0,193.6,39588.4838078704,2008-05-20,11:36:41
39.9754433,116.3300599,0,193.6,39588.4838310185,2008-05-20,11:36:43
39.9754833,116.3300266,0,193.6,39588.4838541667,2008-05-20,11:36:45
39.9755099,116.3299933,0,193.6,39588.4838773148,2008-05-20,11:36:47
39.9755383,116.3299549,0,193.6,39588.483900463,2008-05-20,11:36:49
39.9755649,116.3299166,0,193.6,39588.4839236111,2008-05-20,11:36:51
39.9756483,116.3298783,0,193.6,39588.4839467593,2008-05-20,11:36:53
39.9756766,116.3298516,0,193.6,39588.4839699074,2008-05-20,11:36:55
39.9757183,116.3298116,0,193.6,39588.4839930556,2008-05-20,11:36:57
39.97578,116.3297599,0,193.6,39588.4840162037,2008-05-20,11:36:59
39.9758133,116.329715,0,193.6,39588.4840393519,2008-05-20,11:37:01
39.9758333,116.3296783,0,193.6,39588.4840625,2008-05-20,11:37:03
39.9758516,116.3296499,0,193.6,39588.4840856481,2008-05-20,11:37:05
39.9758566,116.3296166,0,193.6,39588.4841087963,2008-05-20,11:37:07
39.9758583,116.3295833,0,193.6,39588.4841319444,2008-05-20,11:37:09
39.9758716,116.3295383,0,193.6,39588.4841550926,2008-05-20,11:37:11
39.975865,116.3294966,0,193.6,39588.4841782407,2008-05-20,11:37:13
39.9759016,116.3294466,0,193.6,39588.4842013889,2008-05-20,11:37:15
39.9758933,116.3294183,0,193.6,39588.484224537,2008-05-20,11:37:17
39.9756449,116.3294333,0,193.6,39588.4842592593,2008-05-20,11:37:20
39.9755583,116.3294249,0,193.6,39588.4842824074,2008-05-20,11:37:22
39.9755483,116.329405,0,193.6,39588.4843055556,2008-05-20,11:37:24
39.9755349,116.3293799,0,193.6,39588.4843287037,2008-05-20,11:37:26
39.9755316,116.3293533,0,193.6,39588.4843518519,2008-05-20,11:37:28
39.9755416,116.3293283,0,193.6,39588.484375,2008-05-20,11:37:30
39.975545,116.3293116,0,193.6,39588.4843981481,2008-05-20,11:37:32
39.97556,116.3292883,0,193.6,39588.4844212963,2008-05-20,11:37:34
39.975585,116.3292683,0,193.6,39588.4844444444,2008-05-20,11:37:36
39.9755716,116.3292199,0,193.6,39588.4844675926,2008-05-20,11:37:38
39.9755716,116.3292066,0,193.6,39588.4845023148,2008-05-20,11:37:41
39.9755799,116.3291716,0,193.6,39588.484525463,2008-05-20,11:37:43
39.9755799,116.3291566,0,193.6,39588.4845486111,2008-05-20,11:37:45
39.9755733,116.3291383,0,193.6,39588.4845717593,2008-05-20,11:37:47
39.9755633,116.3291233,0,193.6,39588.4845949074,2008-05-20,11:37:49
39.9755466,116.3291183,0,193.6,39588.4846180556,2008-05-20,11:37:51
39.9755183,116.329105,0,193.6,39588.4846412037,2008-05-20,11:37:53
39.9755166,116.3290749,0,193.6,39588.4846643518,2008-05-20,11:37:55
39.9755116,116.3290533,0,193.6,39588.4846875,2008-05-20,11:37:57
39.97549,116.3290466,0,193.6,39588.4847106481,2008-05-20,11:37:59
39.9754733,116.329035,0,193.6,39588.4847337963,2008-05-20,11:38:01
39.9754583,116.3290283,0,193.6,39588.4847569444,2008-05-20,11:38:03
39.9754499,116.3290083,0,193.6,39588.4847800926,2008-05-20,11:38:05
39.9754549,116.328985,0,193.6,39588.4848032407,2008-05-20,11:38:07
39.9754766,116.3289766,0,193.6,39588.4848263889,2008-05-20,11:38:09
39.9754933,116.3289516,0,193.6,39588.484849537,2008-05-20,11:38:11
39.9755016,116.3289216,0,193.6,39588.4848726852,2008-05-20,11:38:13
39.97549,116.3288916,0,193.6,39588.4848958333,2008-05-20,11:38:15
39.9754733,116.3288849,0,193.6,39588.4849189815,2008-05-20,11:38:17
39.9754383,116.3288649,0,193.6,39588.4849421296,2008-05-20,11:38:19
39.9754283,116.3288466,0,193.6,39588.4849652778,2008-05-20,11:38:21
39.9752516,116.3286116,0,193.6,39588.4851851852,2008-05-20,11:38:40
39.9751933,116.328615,0,193.6,39588.4852083333,2008-05-20,11:38:42
39.9752883,116.3284283,0,193.6,39588.4853935185,2008-05-20,11:38:58
39.9753066,116.3283983,0,193.6,39588.4854166667,2008-05-20,11:39:00
39.9753166,116.3283849,0,193.6,39588.4854398148,2008-05-20,11:39:02
39.9752966,116.3283433,0,193.6,39588.485462963,2008-05-20,11:39:04
39.9753016,116.3282749,0,193.6,39588.4854861111,2008-05-20,11:39:06
39.9752666,116.3282366,0,193.6,39588.4855092593,2008-05-20,11:39:08
39.9752566,116.3282049,0,193.6,39588.4855324074,2008-05-20,11:39:10
39.9752616,116.32816,0,193.6,39588.4855555556,2008-05-20,11:39:12
39.9752683,116.3281233,0,193.6,39588.4855787037,2008-05-20,11:39:14
39.9752616,116.3281033,0,193.6,39588.4856018518,2008-05-20,11:39:16
39.97525,116.3280849,0,193.6,39588.485625,2008-05-20,11:39:18
39.9752133,116.3280899,0,193.6,39588.4856481481,2008-05-20,11:39:20
39.9752083,116.3280483,0,193.6,39588.4856712963,2008-05-20,11:39:22
39.9752383,116.3279783,0,193.6,39588.4856944444,2008-05-20,11:39:24
39.9752466,116.3279149,0,193.6,39588.4857175926,2008-05-20,11:39:26
39.9752616,116.32785,0,193.6,39588.4857407407,2008-05-20,11:39:28
39.975275,116.3278066,0,193.6,39588.4857638889,2008-05-20,11:39:30
39.9752883,116.3277499,0,193.6,39588.485787037,2008-05-20,11:39:32
39.9752983,116.3277233,0,193.6,39588.4858101852,2008-05-20,11:39:34
39.9752933,116.3277033,0,193.6,39588.4858680556,2008-05-20,11:39:39
39.975275,116.3277133,0,193.6,39588.4858912037,2008-05-20,11:39:41
39.9752449,116.3277166,0,193.6,39588.4859143518,2008-05-20,11:39:43
39.9752149,116.3277266,0,193.6,39588.4859375,2008-05-20,11:39:45
39.9751716,116.3277466,0,193.6,39588.4859606481,2008-05-20,11:39:47
39.9751266,116.3277766,0,193.6,39588.4859837963,2008-05-20,11:39:49
39.9750166,116.3277733,0,193.6,39588.4860532407,2008-05-20,11:39:55
39.9749416,116.3277966,0,193.6,39588.4860763889,2008-05-20,11:39:57
39.9748816,116.3278049,0,193.6,39588.486099537,2008-05-20,11:39:59
39.9748066,116.3278699,0,193.6,39588.4861226852,2008-05-20,11:40:01
39.9747733,116.32785,0,193.6,39588.4861458333,2008-05-20,11:40:03
39.9747366,116.3278533,0,193.6,39588.4861689815,2008-05-20,11:40:05
39.9747,116.3278816,0,193.6,39588.4861921296,2008-05-20,11:40:07
39.9749083,116.327605,0,193.6,39588.4864467593,2008-05-20,11:40:29
39.9749433,116.3276016,0,193.6,39588.4866319444,2008-05-20,11:40:45
39.97494,116.3275949,0,193.6,39588.4866550926,2008-05-20,11:40:47
39.9749366,116.3275933,0,193.6,39588.4867592593,2008-05-20,11:40:56
39.9749366,116.327585,0,193.6,39588.4867824074,2008-05-20,11:40:58
39.9749416,116.3275716,0,193.6,39588.4868055556,2008-05-20,11:41:00
39.9749516,116.3275599,0,193.6,39588.4868287037,2008-05-20,11:41:02
39.9749533,116.3275366,0,193.6,39588.4868518518,2008-05-20,11:41:04
39.9749649,116.3275049,0,193.6,39588.486875,2008-05-20,11:41:06
39.9749966,116.3274783,0,193.6,39588.4868981481,2008-05-20,11:41:08
39.97504,116.3274516,0,193.6,39588.4869212963,2008-05-20,11:41:10
39.9750866,116.3273999,0,193.6,39588.4869444444,2008-05-20,11:41:12
39.9750999,116.3273933,0,193.6,39588.4869675926,2008-05-20,11:41:14
39.9750866,116.3273783,0,193.6,39588.4869907407,2008-05-20,11:41:16
39.9751016,116.3273583,0,193.6,39588.4870138889,2008-05-20,11:41:18
39.9750866,116.3273433,0,193.6,39588.487037037,2008-05-20,11:41:20
39.9750883,116.3272833,0,193.6,39588.4870601852,2008-05-20,11:41:22
39.9750283,116.32724,0,193.6,39588.4870833333,2008-05-20,11:41:24
39.9750133,116.327205,0,193.6,39588.4871064815,2008-05-20,11:41:26
39.9750066,116.3271783,0,193.6,39588.4871296296,2008-05-20,11:41:28
39.9750033,116.3271716,0,193.6,39588.4871527778,2008-05-20,11:41:30
39.9750266,116.3271549,0,193.6,39588.4871759259,2008-05-20,11:41:32
39.9750533,116.3271516,0,193.6,39588.4871990741,2008-05-20,11:41:34
39.9751083,116.327185,0,193.6,39588.4872222222,2008-05-20,11:41:36
39.9751266,116.3271533,0,193.6,39588.4872453704,2008-05-20,11:41:38
39.9751616,116.3271183,0,193.6,39588.4872685185,2008-05-20,11:41:40
39.9751733,116.3271166,0,193.6,39588.4872916667,2008-05-20,11:41:42
39.9751866,116.3270883,0,193.6,39588.4873148148,2008-05-20,11:41:44
39.9752166,116.3270766,0,193.6,39588.487337963,2008-05-20,11:41:46
39.9753116,116.3270249,0,193.6,39588.4873611111,2008-05-20,11:41:48
39.975345,116.3269766,0,193.6,39588.4873842593,2008-05-20,11:41:50
39.9753783,116.3269483,0,193.6,39588.4874074074,2008-05-20,11:41:52
39.9754116,116.3269149,0,193.6,39588.4874305556,2008-05-20,11:41:54
39.9754233,116.3268666,0,193.6,39588.4874537037,2008-05-20,11:41:56
39.97543,116.3268449,0,193.6,39588.4874768518,2008-05-20,11:41:58
39.97543,116.3267983,0,193.6,39588.4875,2008-05-20,11:42:00
39.9754183,116.3267899,0,196.9,39588.4875231481,2008-05-20,11:42:02
39.9754,116.3267749,0,196.9,39588.4875462963,2008-05-20,11:42:04
39.9753316,116.3267733,0,196.9,39588.4875694444,2008-05-20,11:42:06
39.9753166,116.3267466,0,196.9,39588.4875925926,2008-05-20,11:42:08
39.9753016,116.3267283,0,196.9,39588.4876157407,2008-05-20,11:42:10
39.975275,116.3267183,0,196.9,39588.4876388889,2008-05-20,11:42:12
39.9752316,116.3266983,0,196.9,39588.487662037,2008-05-20,11:42:14
39.9752183,116.3266899,0,196.9,39588.4876851852,2008-05-20,11:42:16
39.9752216,116.3266683,0,196.9,39588.4877083333,2008-05-20,11:42:18
39.9752416,116.326645,0,196.9,39588.4877314815,2008-05-20,11:42:20
39.9752449,116.3265949,0,196.9,39588.4877546296,2008-05-20,11:42:22
39.9753833,116.3264,0,196.9,39588.4877777778,2008-05-20,11:42:24
39.9753683,116.3263266,0,196.9,39588.4878009259,2008-05-20,11:42:26
39.9753766,116.32628,0,196.9,39588.4878240741,2008-05-20,11:42:28
39.975335,116.3262316,0,196.9,39588.4878472222,2008-05-20,11:42:30
39.9753233,116.3261716,0,196.9,39588.4878703704,2008-05-20,11:42:32
39.9753183,116.32612,0,196.9,39588.4878935185,2008-05-20,11:42:34
39.9753149,116.3260733,0,196.9,39588.4879166667,2008-05-20,11:42:36
39.9753116,116.3260333,0,196.9,39588.4879398148,2008-05-20,11:42:38
39.9753033,116.3259866,0,196.9,39588.487962963,2008-05-20,11:42:40
39.9752983,116.3259599,0,196.9,39588.4879861111,2008-05-20,11:42:42
39.9752933,116.3259599,0,196.9,39588.4880092593,2008-05-20,11:42:44
39.9752849,116.325965,0,196.9,39588.4880324074,2008-05-20,11:42:46
39.9752833,116.3259783,0,196.9,39588.4880555556,2008-05-20,11:42:48
39.9752849,116.3260249,0,196.9,39588.4880787037,2008-05-20,11:42:50
39.9752733,116.3260583,0,196.9,39588.4881018519,2008-05-20,11:42:52
39.9752383,116.3260833,0,196.9,39588.488125,2008-05-20,11:42:54
39.97521,116.326085,0,196.9,39588.4881481482,2008-05-20,11:42:56
39.9752116,116.3260766,0,196.9,39588.4881712963,2008-05-20,11:42:58
39.9752299,116.3260866,0,196.9,39588.4881944444,2008-05-20,11:43:00
39.9752416,116.3260749,0,196.9,39588.4882175926,2008-05-20,11:43:02
39.9752433,116.3260799,0,196.9,39588.4882407407,2008-05-20,11:43:04
39.9752766,116.32607,0,196.9,39588.4882638889,2008-05-20,11:43:06
39.9752716,116.3260633,0,196.9,39588.488287037,2008-05-20,11:43:08
39.9753083,116.3260466,0,196.9,39588.4883101852,2008-05-20,11:43:10
39.9753466,116.326035,0,196.9,39588.4883333333,2008-05-20,11:43:12
39.9753799,116.3260399,0,196.9,39588.4883564815,2008-05-20,11:43:14
39.9753799,116.3260399,0,196.9,39588.4884953704,2008-05-20,11:43:26
39.9753866,116.3260383,0,196.9,39588.4885185185,2008-05-20,11:43:28
39.9753699,116.3259883,0,196.9,39588.4886574074,2008-05-20,11:43:40
39.975415,116.3259933,0,196.9,39588.4886921296,2008-05-20,11:43:43
39.97543,116.3260316,0,196.9,39588.4887152778,2008-05-20,11:43:45
39.9754783,116.3260466,0,196.9,39588.4887384259,2008-05-20,11:43:47
39.9754799,116.3260366,0,196.9,39588.4887615741,2008-05-20,11:43:49
39.9754766,116.3260249,0,196.9,39588.4887847222,2008-05-20,11:43:51
39.97547,116.3260299,0,196.9,39588.4888078704,2008-05-20,11:43:53
39.9754583,116.3260249,0,196.9,39588.4888310185,2008-05-20,11:43:55
39.9754733,116.3260316,0,196.9,39588.4888541667,2008-05-20,11:43:57
39.9754416,116.3260166,0,196.9,39588.4888773148,2008-05-20,11:43:59
