# Supplementary material for: Research on differential privacy protection method based on user tendency
Source: PLoS One. 2023 Oct 26;18(10):e0288823. doi: 10.1371/journal.pone.0288823 (PMC10602288; doi:10.1371/journal.pone.0288823)
Supplement: S4 Data — (ZIP) [file pone.0288823.s004.zip › Data 5-4/112/Trajectory/20080520133151.plt]

Geolife trajectory
WGS 84
Altitude is in Feet
Reserved 3
0,2,255,My Track,0,0,2,8421376
0
39.9746616,116.3265499,0,88.6,39588.5637847222,2008-05-20,13:31:51
39.9746616,116.32654,0,88.6,39588.5637962963,2008-05-20,13:31:52
39.974745,116.3265449,0,88.6,39588.5639583333,2008-05-20,13:32:06
39.9747733,116.3265833,0,88.6,39588.5639814815,2008-05-20,13:32:08
39.9747716,116.3265999,0,88.6,39588.5640046296,2008-05-20,13:32:10
39.9748599,116.3265666,0,88.6,39588.5640277778,2008-05-20,13:32:12
39.974915,116.3265849,0,88.6,39588.5640509259,2008-05-20,13:32:14
39.9749166,116.3265983,0,88.6,39588.5640740741,2008-05-20,13:32:16
39.9748716,116.3266133,0,88.6,39588.5640972222,2008-05-20,13:32:18
39.9748016,116.3266466,0,88.6,39588.5641203704,2008-05-20,13:32:20
39.9747833,116.3266566,0,88.6,39588.5641435185,2008-05-20,13:32:22
39.9748033,116.3266833,0,88.6,39588.5641666667,2008-05-20,13:32:24
39.9748166,116.3266983,0,88.6,39588.5641898148,2008-05-20,13:32:26
39.9748433,116.3267249,0,88.6,39588.564212963,2008-05-20,13:32:28
39.9748716,116.3267699,0,88.6,39588.5642361111,2008-05-20,13:32:30
39.9748583,116.3267933,0,88.6,39588.5642592593,2008-05-20,13:32:32
39.9748249,116.3268016,0,88.6,39588.5642824074,2008-05-20,13:32:34
39.97477,116.3268183,0,88.6,39588.5643055556,2008-05-20,13:32:36
39.97476,116.3268416,0,88.6,39588.5643287037,2008-05-20,13:32:38
39.9747733,116.3268433,0,88.6,39588.5643518518,2008-05-20,13:32:40
39.9748166,116.32687,0,88.6,39588.564375,2008-05-20,13:32:42
39.9748049,116.3268999,0,88.6,39588.5643981481,2008-05-20,13:32:44
39.9747949,116.3269683,0,88.6,39588.5644212963,2008-05-20,13:32:46
39.9747649,116.3270166,0,88.6,39588.5644444444,2008-05-20,13:32:48
39.97483,116.3270533,0,88.6,39588.5644675926,2008-05-20,13:32:50
39.974855,116.3270983,0,88.6,39588.5644907407,2008-05-20,13:32:52
39.9748666,116.3271049,0,88.6,39588.5645138889,2008-05-20,13:32:54
39.9748383,116.3270866,0,88.6,39588.564537037,2008-05-20,13:32:56
39.9747683,116.3270766,0,88.6,39588.5645601852,2008-05-20,13:32:58
