# Supplementary material for: Research on differential privacy protection method based on user tendency
Source: PLoS One. 2023 Oct 26;18(10):e0288823. doi: 10.1371/journal.pone.0288823 (PMC10602288; doi:10.1371/journal.pone.0288823)
Supplement: S4 Data — (ZIP) [file pone.0288823.s004.zip › Data 5-4/112/Trajectory/20080520170801.plt]

Geolife trajectory
WGS 84
Altitude is in Feet
Reserved 3
0,2,255,My Track,0,0,2,8421376
0
39.975515,116.3306099,0,88.6,39588.713900463,2008-05-20,17:08:01
39.9755016,116.3306166,0,88.6,39588.713912037,2008-05-20,17:08:02
39.9755883,116.3304783,0,88.6,39588.7139351852,2008-05-20,17:08:04
39.9755933,116.33043,0,88.6,39588.7139583333,2008-05-20,17:08:06
39.9755833,116.3304199,0,88.6,39588.7139814815,2008-05-20,17:08:08
39.9756216,116.3303216,0,88.6,39588.7140046296,2008-05-20,17:08:10
39.9756666,116.3302349,0,88.6,39588.7140277778,2008-05-20,17:08:12
39.9756899,116.3302299,0,88.6,39588.7140509259,2008-05-20,17:08:14
39.9736766,116.327205,0,88.6,39588.7175,2008-05-20,17:13:12
39.9736266,116.3272066,0,88.6,39588.7175231481,2008-05-20,17:13:14
39.9735883,116.3272216,0,88.6,39588.7175462963,2008-05-20,17:13:16
39.9735633,116.3272116,0,88.6,39588.7175694444,2008-05-20,17:13:18
39.9735449,116.3272116,0,88.6,39588.7175925926,2008-05-20,17:13:20
39.9735299,116.3272116,0,88.6,39588.7176157407,2008-05-20,17:13:22
39.9735149,116.3272299,0,88.6,39588.7176388889,2008-05-20,17:13:24
39.9734933,116.3272316,0,88.6,39588.717662037,2008-05-20,17:13:26
39.9734716,116.3272283,0,88.6,39588.7176851852,2008-05-20,17:13:28
39.9734466,116.32722,0,88.6,39588.7177083333,2008-05-20,17:13:30
39.9734233,116.3272166,0,88.6,39588.7177314815,2008-05-20,17:13:32
39.9734166,116.3272183,0,88.6,39588.7177546296,2008-05-20,17:13:34
39.97336,116.3272066,0,88.6,39588.7177777778,2008-05-20,17:13:36
39.9726716,116.3271983,0,88.6,39588.7184143519,2008-05-20,17:14:31
39.9726333,116.3272183,0,88.6,39588.7184375,2008-05-20,17:14:33
39.9726216,116.327205,0,88.6,39588.7184606481,2008-05-20,17:14:35
39.9725683,116.3271683,0,88.6,39588.7184837963,2008-05-20,17:14:37
39.9726099,116.3271133,0,88.6,39588.7185069444,2008-05-20,17:14:39
39.9726033,116.3270699,0,88.6,39588.7185300926,2008-05-20,17:14:41
39.9726816,116.3270866,0,88.6,39588.7185532407,2008-05-20,17:14:43
39.9727049,116.3270199,0,88.6,39588.7185763889,2008-05-20,17:14:45
39.97271,116.3270033,0,88.6,39588.718599537,2008-05-20,17:14:47
39.9727066,116.3269849,0,88.6,39588.7186226852,2008-05-20,17:14:49
39.97271,116.3269866,0,88.6,39588.7186458333,2008-05-20,17:14:51
39.9727299,116.3269816,0,88.6,39588.7186689815,2008-05-20,17:14:53
39.9727516,116.3269583,0,88.6,39588.7186921296,2008-05-20,17:14:55
39.9728366,116.3269233,0,88.6,39588.7187152778,2008-05-20,17:14:57
39.9728483,116.3268799,0,88.6,39588.71875,2008-05-20,17:15:00
39.9726316,116.3270583,0,88.6,39588.7190277778,2008-05-20,17:15:24
39.9725916,116.3270883,0,88.6,39588.7190625,2008-05-20,17:15:27
39.9726266,116.3270683,0,88.6,39588.7190856481,2008-05-20,17:15:29
39.9726816,116.3270383,0,88.6,39588.7191203704,2008-05-20,17:15:32
39.9727049,116.3270166,0,88.6,39588.7196527778,2008-05-20,17:16:18
39.97271,116.3270133,0,88.6,39588.7197916667,2008-05-20,17:16:30
39.9727166,116.3270133,0,88.6,39588.7198148148,2008-05-20,17:16:32
39.9727183,116.3270133,0,88.6,39588.7203587963,2008-05-20,17:17:19
39.9727233,116.3270133,0,88.6,39588.7203819444,2008-05-20,17:17:21
39.9727233,116.3270166,0,88.6,39588.7205439815,2008-05-20,17:17:35
39.9727283,116.3270183,0,88.6,39588.7207638889,2008-05-20,17:17:54
39.9727283,116.3270183,0,88.6,39588.721099537,2008-05-20,17:18:23
39.9727299,116.3270216,0,88.6,39588.7211226852,2008-05-20,17:18:25
39.9727433,116.3270199,0,88.6,39588.7211458333,2008-05-20,17:18:27
39.9727483,116.3270199,0,88.6,39588.7211689815,2008-05-20,17:18:29
39.9727483,116.3270149,0,88.6,39588.7211921296,2008-05-20,17:18:31
39.972715,116.3270199,0,88.6,39588.7212268518,2008-05-20,17:18:34
39.9726783,116.3270266,0,88.6,39588.72125,2008-05-20,17:18:36
39.9726516,116.32703,0,88.6,39588.7212731481,2008-05-20,17:18:38
39.9726516,116.3270116,0,88.6,39588.7213194444,2008-05-20,17:18:42
39.9726799,116.3270033,0,88.6,39588.7213425926,2008-05-20,17:18:44
39.9727216,116.326975,0,88.6,39588.7213657407,2008-05-20,17:18:46
39.97277,116.3269083,0,88.6,39588.7213888889,2008-05-20,17:18:48
39.9728116,116.32682,0,88.6,39588.721412037,2008-05-20,17:18:50
39.9728616,116.3267216,0,88.6,39588.7214351852,2008-05-20,17:18:52
39.9729366,116.3265933,0,88.6,39588.7214583333,2008-05-20,17:18:54
39.9730233,116.3264483,0,88.6,39588.7214814815,2008-05-20,17:18:56
39.9732266,116.3262899,0,88.6,39588.7215393518,2008-05-20,17:19:01
39.9733216,116.3259966,0,91.9,39588.7215856481,2008-05-20,17:19:05
39.9733499,116.3258899,0,91.9,39588.7216087963,2008-05-20,17:19:07
39.9733933,116.3257966,0,95.1,39588.7216319444,2008-05-20,17:19:09
39.9728349,116.3267049,0,95.1,39588.721724537,2008-05-20,17:19:17
39.9726916,116.3269583,0,95.1,39588.7217476852,2008-05-20,17:19:19
39.9726116,116.3270483,0,95.1,39588.7217708333,2008-05-20,17:19:21
39.9725499,116.3270916,0,95.1,39588.7217939815,2008-05-20,17:19:23
39.972505,116.3271166,0,95.1,39588.7218171296,2008-05-20,17:19:25
39.9724649,116.3271333,0,95.1,39588.7218402778,2008-05-20,17:19:27
39.9724433,116.3271366,0,95.1,39588.7218634259,2008-05-20,17:19:29
39.9724183,116.3271433,0,95.1,39588.7218865741,2008-05-20,17:19:31
39.97239,116.3271549,0,95.1,39588.7219097222,2008-05-20,17:19:33
39.9723683,116.327165,0,95.1,39588.7219328704,2008-05-20,17:19:35
39.97235,116.3271799,0,95.1,39588.7219560185,2008-05-20,17:19:37
39.9726083,116.3272599,0,157.5,39588.7271296296,2008-05-20,17:27:04
39.97264,116.32727,0,164,39588.7271527778,2008-05-20,17:27:06
39.9726816,116.3272266,0,173.9,39588.7271875,2008-05-20,17:27:09
39.9727333,116.327205,0,193.6,39588.7273148148,2008-05-20,17:27:20
39.9727383,116.3272,0,193.6,39588.727337963,2008-05-20,17:27:22
39.9727633,116.3271816,0,196.9,39588.727974537,2008-05-20,17:28:17
39.9727566,116.3271816,0,196.9,39588.7279976852,2008-05-20,17:28:19
39.9727566,116.3271816,0,196.9,39588.7282407407,2008-05-20,17:28:40
39.972755,116.3271816,0,196.9,39588.7282638889,2008-05-20,17:28:42
39.9727516,116.3271933,0,196.9,39588.7283333333,2008-05-20,17:28:48
39.972755,116.3271799,0,196.9,39588.7283564815,2008-05-20,17:28:50
39.9727499,116.3271749,0,196.9,39588.7283796296,2008-05-20,17:28:52
39.9727283,116.3271666,0,196.9,39588.7284259259,2008-05-20,17:28:56
39.97271,116.3271583,0,196.9,39588.7284490741,2008-05-20,17:28:58
39.9726766,116.3271333,0,196.9,39588.7284722222,2008-05-20,17:29:00
39.9726733,116.3271166,0,196.9,39588.7284953704,2008-05-20,17:29:02
39.9726799,116.3271416,0,196.9,39588.7285185185,2008-05-20,17:29:04
39.9726533,116.3271116,0,196.9,39588.7285416667,2008-05-20,17:29:06
39.9726583,116.3270966,0,196.9,39588.7285648148,2008-05-20,17:29:08
39.9726949,116.3271266,0,196.9,39588.728587963,2008-05-20,17:29:10
39.9727416,116.3271583,0,196.9,39588.7287847222,2008-05-20,17:29:27
39.9727449,116.3271249,0,196.9,39588.7288078704,2008-05-20,17:29:29
39.9727449,116.3270766,0,196.9,39588.7288310185,2008-05-20,17:29:31
39.9727166,116.3270166,0,196.9,39588.7288541667,2008-05-20,17:29:33
39.9726266,116.3269583,0,196.9,39588.7288773148,2008-05-20,17:29:35
39.9725483,116.326925,0,196.9,39588.728900463,2008-05-20,17:29:37
39.9725116,116.3268649,0,196.9,39588.7289236111,2008-05-20,17:29:39
39.9724916,116.3268266,0,196.9,39588.7289467593,2008-05-20,17:29:41
39.972505,116.3267766,0,196.9,39588.7289699074,2008-05-20,17:29:43
39.972505,116.3267683,0,196.9,39588.7289930556,2008-05-20,17:29:45
39.9725399,116.3267266,0,196.9,39588.7290162037,2008-05-20,17:29:47
39.9725283,116.3267066,0,196.9,39588.7290393518,2008-05-20,17:29:49
39.9725249,116.3266766,0,196.9,39588.7290625,2008-05-20,17:29:51
39.9725099,116.32666,0,196.9,39588.7290856481,2008-05-20,17:29:53
39.9725099,116.3266316,0,196.9,39588.7291087963,2008-05-20,17:29:55
39.9725016,116.3266016,0,196.9,39588.7291319444,2008-05-20,17:29:57
39.9724949,116.3265733,0,196.9,39588.7291550926,2008-05-20,17:29:59
39.9724833,116.3265483,0,196.9,39588.7291782407,2008-05-20,17:30:01
39.9724783,116.3265266,0,196.9,39588.7292013889,2008-05-20,17:30:03
39.9724766,116.3264983,0,196.9,39588.729224537,2008-05-20,17:30:05
39.9724699,116.3264566,0,196.9,39588.7292476852,2008-05-20,17:30:07
39.9724483,116.3264399,0,196.9,39588.7292708333,2008-05-20,17:30:09
39.9724433,116.3264033,0,196.9,39588.7292939815,2008-05-20,17:30:11
39.9724399,116.3263683,0,196.9,39588.7293171296,2008-05-20,17:30:13
39.972435,116.3263433,0,196.9,39588.7293402778,2008-05-20,17:30:15
39.972435,116.3262983,0,196.9,39588.7293634259,2008-05-20,17:30:17
39.9724466,116.3262666,0,196.9,39588.7293865741,2008-05-20,17:30:19
39.9724416,116.3262366,0,196.9,39588.7294097222,2008-05-20,17:30:21
39.9724383,116.32621,0,196.9,39588.7294328704,2008-05-20,17:30:23
39.9724483,116.3261683,0,196.9,39588.7294560185,2008-05-20,17:30:25
39.9724483,116.3261433,0,196.9,39588.7294791667,2008-05-20,17:30:27
39.9724399,116.3261133,0,196.9,39588.7295023148,2008-05-20,17:30:29
39.9724233,116.326065,0,196.9,39588.729525463,2008-05-20,17:30:31
39.9724099,116.3260133,0,196.9,39588.7295486111,2008-05-20,17:30:33
39.9724133,116.3259483,0,196.9,39588.7295717593,2008-05-20,17:30:35
39.9724066,116.3259133,0,196.9,39588.7295949074,2008-05-20,17:30:37
39.9723849,116.3258933,0,196.9,39588.7296180556,2008-05-20,17:30:39
39.9723666,116.32586,0,196.9,39588.7296412037,2008-05-20,17:30:41
39.9723583,116.3258416,0,196.9,39588.7296643518,2008-05-20,17:30:43
39.9723416,116.32579,0,196.9,39588.7296875,2008-05-20,17:30:45
39.9723483,116.3257599,0,196.9,39588.7297106481,2008-05-20,17:30:47
39.97235,116.3257216,0,196.9,39588.7297337963,2008-05-20,17:30:49
39.9723416,116.3256933,0,196.9,39588.7297569444,2008-05-20,17:30:51
39.97235,116.32565,0,196.9,39588.7297916667,2008-05-20,17:30:54
39.9723566,116.3256199,0,196.9,39588.7298148148,2008-05-20,17:30:56
39.9723516,116.3255866,0,196.9,39588.729837963,2008-05-20,17:30:58
39.9723383,116.325545,0,196.9,39588.7298611111,2008-05-20,17:31:00
39.9723249,116.3254999,0,196.9,39588.7298842593,2008-05-20,17:31:02
39.9723099,116.3254616,0,196.9,39588.7299074074,2008-05-20,17:31:04
39.9723133,116.3253799,0,196.9,39588.7299305556,2008-05-20,17:31:06
39.9723166,116.3253299,0,196.9,39588.7299537037,2008-05-20,17:31:08
39.9723283,116.3252716,0,196.9,39588.7299768519,2008-05-20,17:31:10
39.9723416,116.3252116,0,196.9,39588.73,2008-05-20,17:31:12
39.9723366,116.32518,0,196.9,39588.7300231481,2008-05-20,17:31:14
39.9723416,116.3251416,0,196.9,39588.7300462963,2008-05-20,17:31:16
39.9723466,116.3250949,0,196.9,39588.7300694444,2008-05-20,17:31:18
39.97235,116.3250583,0,196.9,39588.7300925926,2008-05-20,17:31:20
39.9723483,116.3250283,0,196.9,39588.7301157407,2008-05-20,17:31:22
39.9723366,116.3249949,0,196.9,39588.7301388889,2008-05-20,17:31:24
39.9723149,116.3249799,0,196.9,39588.730162037,2008-05-20,17:31:26
39.9722933,116.3249733,0,196.9,39588.7301851852,2008-05-20,17:31:28
39.9722883,116.3249316,0,193.6,39588.7302083333,2008-05-20,17:31:30
39.9722983,116.3249033,0,193.6,39588.7302314815,2008-05-20,17:31:32
39.9723016,116.3248699,0,193.6,39588.7302546296,2008-05-20,17:31:34
39.972295,116.3248733,0,193.6,39588.7302777778,2008-05-20,17:31:36
39.9723133,116.3248399,0,193.6,39588.7303009259,2008-05-20,17:31:38
39.9723116,116.3248183,0,193.6,39588.7303240741,2008-05-20,17:31:40
39.9723333,116.3248049,0,193.6,39588.7303472222,2008-05-20,17:31:42
39.9723333,116.3247799,0,193.6,39588.7303703704,2008-05-20,17:31:44
39.972345,116.3247483,0,193.6,39588.7303935185,2008-05-20,17:31:46
39.9723516,116.3247299,0,193.6,39588.7304166667,2008-05-20,17:31:48
39.9723833,116.32469,0,193.6,39588.7304398148,2008-05-20,17:31:50
39.972405,116.3246616,0,196.9,39588.7305671296,2008-05-20,17:32:01
39.9723949,116.3246533,0,196.9,39588.7305902778,2008-05-20,17:32:03
39.972375,116.3246399,0,196.9,39588.7306134259,2008-05-20,17:32:05
39.97235,116.3246116,0,196.9,39588.7306365741,2008-05-20,17:32:07
39.9723133,116.3245966,0,196.9,39588.7306597222,2008-05-20,17:32:09
39.972265,116.3245983,0,196.9,39588.7306828704,2008-05-20,17:32:11
39.97222,116.3245966,0,196.9,39588.7307060185,2008-05-20,17:32:13
39.9721849,116.3246166,0,196.9,39588.7307291667,2008-05-20,17:32:15
39.9721633,116.3246116,0,196.9,39588.7307523148,2008-05-20,17:32:17
39.972135,116.3245933,0,196.9,39588.730775463,2008-05-20,17:32:19
39.9721166,116.3245733,0,196.9,39588.7307986111,2008-05-20,17:32:21
39.9720983,116.3245466,0,196.9,39588.7308217593,2008-05-20,17:32:23
39.9720983,116.3245283,0,196.9,39588.7308449074,2008-05-20,17:32:25
39.972095,116.3244966,0,196.9,39588.7308680556,2008-05-20,17:32:27
39.97207,116.3245133,0,196.9,39588.7308912037,2008-05-20,17:32:29
39.9720383,116.3244816,0,196.9,39588.7309143519,2008-05-20,17:32:31
39.9720083,116.3244849,0,196.9,39588.7309375,2008-05-20,17:32:33
39.9719649,116.3244683,0,196.9,39588.7309606481,2008-05-20,17:32:35
39.9719349,116.3244866,0,196.9,39588.7309837963,2008-05-20,17:32:37
39.9719099,116.3244999,0,196.9,39588.7310069444,2008-05-20,17:32:39
39.9718733,116.3245183,0,196.9,39588.7310300926,2008-05-20,17:32:41
39.9718416,116.3245433,0,193.6,39588.7310532407,2008-05-20,17:32:43
39.9718033,116.3245933,0,196.9,39588.7310763889,2008-05-20,17:32:45
39.9718,116.3246449,0,193.6,39588.731099537,2008-05-20,17:32:47
39.9718116,116.3246999,0,193.6,39588.7311226852,2008-05-20,17:32:49
39.9718366,116.3247333,0,193.6,39588.7311458333,2008-05-20,17:32:51
39.9718616,116.3247616,0,193.6,39588.7311689815,2008-05-20,17:32:53
39.9718816,116.3247983,0,193.6,39588.7311921296,2008-05-20,17:32:55
39.9719083,116.3248599,0,193.6,39588.7312152778,2008-05-20,17:32:57
39.9719316,116.3249033,0,193.6,39588.7312384259,2008-05-20,17:32:59
39.9719516,116.3249333,0,193.6,39588.7312615741,2008-05-20,17:33:01
39.97197,116.3249633,0,193.6,39588.7312847222,2008-05-20,17:33:03
39.9719866,116.3249833,0,193.6,39588.7313078704,2008-05-20,17:33:05
39.972,116.3249949,0,193.6,39588.7313310185,2008-05-20,17:33:07
39.9719966,116.3250233,0,193.6,39588.7313541667,2008-05-20,17:33:09
39.9719916,116.325055,0,193.6,39588.7313773148,2008-05-20,17:33:11
39.9720033,116.3250566,0,193.6,39588.731400463,2008-05-20,17:33:13
39.9720116,116.3250799,0,193.6,39588.7314236111,2008-05-20,17:33:15
39.9720316,116.3250599,0,193.6,39588.7314467593,2008-05-20,17:33:17
39.9720516,116.3250583,0,193.6,39588.7314699074,2008-05-20,17:33:19
39.9720783,116.3250566,0,193.6,39588.7314930556,2008-05-20,17:33:21
39.9721233,116.3250616,0,193.6,39588.7315162037,2008-05-20,17:33:23
39.9721483,116.3250983,0,193.6,39588.7315393519,2008-05-20,17:33:25
39.9721666,116.3251183,0,193.6,39588.7315625,2008-05-20,17:33:27
39.972195,116.3251633,0,193.6,39588.7315856481,2008-05-20,17:33:29
39.972205,116.3252566,0,193.6,39588.7316319444,2008-05-20,17:33:33
39.9721516,116.3253283,0,193.6,39588.7316550926,2008-05-20,17:33:35
39.9721766,116.32549,0,193.6,39588.7316782407,2008-05-20,17:33:37
39.9721716,116.3258116,0,193.6,39588.731724537,2008-05-20,17:33:41
39.97225,116.3259466,0,193.6,39588.7317476852,2008-05-20,17:33:43
39.9723583,116.3260249,0,193.6,39588.7317708333,2008-05-20,17:33:45
39.9724833,116.3261766,0,193.6,39588.7317939815,2008-05-20,17:33:47
39.9727116,116.3265233,0,193.6,39588.7318402778,2008-05-20,17:33:51
39.9817933,116.3231999,0,196.9,39588.7325694444,2008-05-20,17:34:54
