# Supplementary material for: Research on differential privacy protection method based on user tendency
Source: PLoS One. 2023 Oct 26;18(10):e0288823. doi: 10.1371/journal.pone.0288823 (PMC10602288; doi:10.1371/journal.pone.0288823)
Supplement: S4 Data — (ZIP) [file pone.0288823.s004.zip › Data 5-4/112/Trajectory/20080521023839.plt]

Geolife trajectory
WGS 84
Altitude is in Feet
Reserved 3
0,2,255,My Track,0,0,2,8421376
0
39.9717183,116.32495,0,180.4,39589.1101736111,2008-05-21,02:38:39
39.9717183,116.32495,0,180.4,39589.1101851852,2008-05-21,02:38:40
39.9717333,116.3249333,0,180.4,39589.1102083333,2008-05-21,02:38:42
39.9717249,116.3248733,0,177.2,39589.1102314815,2008-05-21,02:38:44
39.9717916,116.3248483,0,177.2,39589.1102546296,2008-05-21,02:38:46
39.9718066,116.3248349,0,177.2,39589.1102777778,2008-05-21,02:38:48
39.9718216,116.3248266,0,177.2,39589.1103009259,2008-05-21,02:38:50
39.97183,116.3248333,0,177.2,39589.1103240741,2008-05-21,02:38:52
39.971845,116.3248233,0,177.2,39589.1103472222,2008-05-21,02:38:54
39.9718266,116.3247883,0,177.2,39589.1103703704,2008-05-21,02:38:56
39.971815,116.3247383,0,177.2,39589.1103935185,2008-05-21,02:38:58
39.971845,116.3247099,0,177.2,39589.1104166667,2008-05-21,02:39:00
39.9718866,116.3246966,0,177.2,39589.1104398148,2008-05-21,02:39:02
39.9719333,116.3246866,0,177.2,39589.110462963,2008-05-21,02:39:04
39.9720366,116.3246916,0,177.2,39589.1104861111,2008-05-21,02:39:06
39.9720533,116.3246866,0,177.2,39589.1105092593,2008-05-21,02:39:08
39.9720716,116.3246666,0,177.2,39589.1105324074,2008-05-21,02:39:10
39.972085,116.3246316,0,177.2,39589.1105555556,2008-05-21,02:39:12
39.9720299,116.3245916,0,177.2,39589.1105787037,2008-05-21,02:39:14
39.9720616,116.3246,0,177.2,39589.1106018518,2008-05-21,02:39:16
39.9720583,116.3246066,0,177.2,39589.110625,2008-05-21,02:39:18
39.9720683,116.3246066,0,177.2,39589.1106481481,2008-05-21,02:39:20
39.9720583,116.3245816,0,177.2,39589.1106712963,2008-05-21,02:39:22
39.9720683,116.324495,0,177.2,39589.1107175926,2008-05-21,02:39:26
39.9720333,116.3244416,0,177.2,39589.1107407407,2008-05-21,02:39:28
39.972065,116.3244733,0,177.2,39589.1107638889,2008-05-21,02:39:30
39.97211,116.3244983,0,177.2,39589.110787037,2008-05-21,02:39:32
39.9721783,116.3245283,0,177.2,39589.1108101852,2008-05-21,02:39:34
39.9722433,116.3245433,0,177.2,39589.1108333333,2008-05-21,02:39:36
39.9723183,116.3245599,0,173.9,39589.1108564815,2008-05-21,02:39:38
39.9723616,116.32455,0,173.9,39589.1108796296,2008-05-21,02:39:40
39.9723666,116.3245266,0,177.2,39589.1109027778,2008-05-21,02:39:42
39.9723866,116.3244966,0,177.2,39589.1109259259,2008-05-21,02:39:44
39.972405,116.3244916,0,177.2,39589.1109490741,2008-05-21,02:39:46
39.9723699,116.3245099,0,177.2,39589.1109722222,2008-05-21,02:39:48
39.9723666,116.3245233,0,177.2,39589.1109953704,2008-05-21,02:39:50
39.9723533,116.324585,0,177.2,39589.1110185185,2008-05-21,02:39:52
39.9723566,116.3246166,0,177.2,39589.1110416667,2008-05-21,02:39:54
39.9723283,116.3246399,0,177.2,39589.1110648148,2008-05-21,02:39:56
39.9723516,116.32467,0,177.2,39589.111087963,2008-05-21,02:39:58
39.9723466,116.32469,0,177.2,39589.1111111111,2008-05-21,02:40:00
39.972335,116.3247183,0,177.2,39589.1111342593,2008-05-21,02:40:02
39.9723233,116.3247483,0,173.9,39589.1111574074,2008-05-21,02:40:04
39.9723416,116.3247883,0,173.9,39589.1111805556,2008-05-21,02:40:06
39.9723549,116.3248149,0,173.9,39589.1112037037,2008-05-21,02:40:08
39.9723466,116.3248349,0,173.9,39589.1112268518,2008-05-21,02:40:10
39.9723399,116.3248599,0,173.9,39589.11125,2008-05-21,02:40:12
39.9723299,116.3249116,0,173.9,39589.1112731481,2008-05-21,02:40:14
39.9723033,116.3249549,0,173.9,39589.1112962963,2008-05-21,02:40:16
39.9723099,116.3249883,0,170.6,39589.1113194444,2008-05-21,02:40:18
39.9723149,116.3250216,0,170.6,39589.1113425926,2008-05-21,02:40:20
39.9723249,116.3250599,0,170.6,39589.1113657407,2008-05-21,02:40:22
39.9722983,116.3250766,0,170.6,39589.1113888889,2008-05-21,02:40:24
39.9723216,116.3250816,0,170.6,39589.111412037,2008-05-21,02:40:26
39.97232,116.3251016,0,170.6,39589.1114351852,2008-05-21,02:40:28
39.9723233,116.3251433,0,170.6,39589.1114583333,2008-05-21,02:40:30
39.9723216,116.3251699,0,170.6,39589.1114814815,2008-05-21,02:40:32
39.9723333,116.3251883,0,170.6,39589.1115046296,2008-05-21,02:40:34
39.9723366,116.3252383,0,170.6,39589.1115277778,2008-05-21,02:40:36
39.97232,116.3252666,0,170.6,39589.1115509259,2008-05-21,02:40:38
39.9722883,116.3253299,0,170.6,39589.1115740741,2008-05-21,02:40:40
39.9723233,116.3253633,0,167.3,39589.1115972222,2008-05-21,02:40:42
39.972345,116.3253999,0,167.3,39589.1116203704,2008-05-21,02:40:44
39.9723383,116.3254366,0,167.3,39589.1116435185,2008-05-21,02:40:46
39.9723666,116.3254633,0,167.3,39589.1116666667,2008-05-21,02:40:48
39.9723866,116.3254916,0,167.3,39589.1116898148,2008-05-21,02:40:50
39.9723833,116.3255149,0,164,39589.111712963,2008-05-21,02:40:52
39.9723866,116.3255333,0,164,39589.1117361111,2008-05-21,02:40:54
39.9723999,116.3255583,0,164,39589.1117592593,2008-05-21,02:40:56
39.9724183,116.3255966,0,164,39589.1117824074,2008-05-21,02:40:58
39.9724533,116.3256316,0,164,39589.1118055556,2008-05-21,02:41:00
39.972475,116.325665,0,164,39589.1118287037,2008-05-21,02:41:02
39.9724649,116.3256966,0,164,39589.1118518518,2008-05-21,02:41:04
39.9724566,116.3257383,0,164,39589.111875,2008-05-21,02:41:06
39.9724549,116.3257749,0,164,39589.1118981481,2008-05-21,02:41:08
39.9724483,116.3258116,0,164,39589.1119212963,2008-05-21,02:41:10
39.9724283,116.32586,0,164,39589.1119444444,2008-05-21,02:41:12
39.9723999,116.3258849,0,164,39589.1119675926,2008-05-21,02:41:14
39.9723716,116.3259366,0,164,39589.1119907407,2008-05-21,02:41:16
39.9723799,116.3259499,0,164,39589.1120138889,2008-05-21,02:41:18
39.9724099,116.3259816,0,164,39589.112037037,2008-05-21,02:41:20
39.972405,116.3260166,0,160.8,39589.1120601852,2008-05-21,02:41:22
39.9724399,116.3260483,0,160.8,39589.1120833333,2008-05-21,02:41:24
39.9724816,116.3260866,0,160.8,39589.1121064815,2008-05-21,02:41:26
39.9725,116.3261249,0,164,39589.1121296296,2008-05-21,02:41:28
39.9725399,116.326155,0,164,39589.1121527778,2008-05-21,02:41:30
39.9725583,116.3262016,0,164,39589.1121759259,2008-05-21,02:41:32
39.9725933,116.3262299,0,164,39589.1121990741,2008-05-21,02:41:34
39.9725966,116.32626,0,164,39589.1122222222,2008-05-21,02:41:36
39.9726016,116.3262883,0,164,39589.1122453704,2008-05-21,02:41:38
39.9726066,116.3263233,0,164,39589.1122685185,2008-05-21,02:41:40
39.9725766,116.3263399,0,164,39589.1122916667,2008-05-21,02:41:42
39.972555,116.3263616,0,164,39589.1123148148,2008-05-21,02:41:44
39.9725316,116.3263783,0,164,39589.112337963,2008-05-21,02:41:46
39.9725283,116.3264049,0,164,39589.1123611111,2008-05-21,02:41:48
39.9725516,116.3264366,0,164,39589.1123842593,2008-05-21,02:41:50
39.9725366,116.3264766,0,164,39589.1124074074,2008-05-21,02:41:52
39.9725099,116.3265033,0,164,39589.1124305556,2008-05-21,02:41:54
39.9724633,116.3265366,0,160.8,39589.1124537037,2008-05-21,02:41:56
39.9724816,116.3265633,0,160.8,39589.1124768518,2008-05-21,02:41:58
39.972485,116.3265916,0,160.8,39589.1125,2008-05-21,02:42:00
39.9725399,116.3266349,0,160.8,39589.1125231481,2008-05-21,02:42:02
39.9725366,116.3266733,0,160.8,39589.1125462963,2008-05-21,02:42:04
39.9725466,116.3267033,0,160.8,39589.1125694444,2008-05-21,02:42:06
39.972545,116.32673,0,160.8,39589.1125925926,2008-05-21,02:42:08
39.972545,116.3267583,0,160.8,39589.1126157407,2008-05-21,02:42:10
39.9725349,116.3267833,0,160.8,39589.1126388889,2008-05-21,02:42:12
39.9725499,116.3268,0,160.8,39589.112662037,2008-05-21,02:42:14
39.9725316,116.3268316,0,160.8,39589.1126851852,2008-05-21,02:42:16
39.9725216,116.3268633,0,160.8,39589.1127083333,2008-05-21,02:42:18
39.9725399,116.3269083,0,164,39589.1127314815,2008-05-21,02:42:20
39.9725516,116.3269433,0,164,39589.1127546296,2008-05-21,02:42:22
39.9725349,116.3269833,0,164,39589.1127777778,2008-05-21,02:42:24
39.9725683,116.3270283,0,164,39589.1128009259,2008-05-21,02:42:26
39.9725666,116.3270733,0,167.3,39589.1128240741,2008-05-21,02:42:28
39.9725866,116.3270849,0,167.3,39589.1128472222,2008-05-21,02:42:30
39.9725783,116.3271133,0,167.3,39589.1128703704,2008-05-21,02:42:32
39.9725716,116.32717,0,170.6,39589.1128935185,2008-05-21,02:42:34
39.972575,116.327205,0,170.6,39589.1129166667,2008-05-21,02:42:36
39.9726049,116.3272383,0,170.6,39589.1129398148,2008-05-21,02:42:38
39.9726199,116.32727,0,170.6,39589.112962963,2008-05-21,02:42:40
39.9726333,116.3272983,0,173.9,39589.1129861111,2008-05-21,02:42:42
39.9726349,116.3273233,0,173.9,39589.1130092593,2008-05-21,02:42:44
39.9727283,116.32736,0,173.9,39589.1130324074,2008-05-21,02:42:46
39.9728016,116.327395,0,173.9,39589.1130555556,2008-05-21,02:42:48
39.9727599,116.32741,0,173.9,39589.1130787037,2008-05-21,02:42:50
39.9727066,116.3274166,0,173.9,39589.1131018519,2008-05-21,02:42:52
39.9726749,116.3274266,0,173.9,39589.113125,2008-05-21,02:42:54
39.9726333,116.327445,0,173.9,39589.1131481482,2008-05-21,02:42:56
39.9726249,116.327465,0,170.6,39589.1131712963,2008-05-21,02:42:58
39.97263,116.3274699,0,173.9,39589.1131944444,2008-05-21,02:43:00
39.9726616,116.3274749,0,173.9,39589.1132175926,2008-05-21,02:43:02
39.9726783,116.3274833,0,173.9,39589.1132407407,2008-05-21,02:43:04
39.9727299,116.3274849,0,173.9,39589.1132638889,2008-05-21,02:43:06
39.9727499,116.3274849,0,173.9,39589.113287037,2008-05-21,02:43:08
39.9727666,116.32748,0,173.9,39589.1133101852,2008-05-21,02:43:10
39.9727983,116.3274833,0,177.2,39589.1133333333,2008-05-21,02:43:12
39.9728199,116.3274849,0,177.2,39589.1133564815,2008-05-21,02:43:14
39.9728599,116.3274983,0,177.2,39589.1133796296,2008-05-21,02:43:16
39.9728766,116.3275116,0,180.4,39589.1134027778,2008-05-21,02:43:18
39.9729149,116.3275299,0,180.4,39589.1134259259,2008-05-21,02:43:20
39.9729366,116.3275466,0,180.4,39589.1134490741,2008-05-21,02:43:22
39.9729749,116.3275383,0,180.4,39589.1134722222,2008-05-21,02:43:24
39.973035,116.3275433,0,180.4,39589.1134953704,2008-05-21,02:43:26
39.9730716,116.3275299,0,183.7,39589.1135185185,2008-05-21,02:43:28
39.9730833,116.3275283,0,183.7,39589.1135416667,2008-05-21,02:43:30
39.9731033,116.3275316,0,183.7,39589.1135648148,2008-05-21,02:43:32
39.973135,116.3275249,0,187,39589.113587963,2008-05-21,02:43:34
39.97316,116.3275449,0,190.3,39589.1136111111,2008-05-21,02:43:36
39.9732083,116.3275466,0,190.3,39589.1136342593,2008-05-21,02:43:38
39.9732549,116.3275599,0,193.6,39589.1136574074,2008-05-21,02:43:40
39.9732783,116.3275816,0,196.9,39589.1136805556,2008-05-21,02:43:42
39.97329,116.3275766,0,196.9,39589.1137037037,2008-05-21,02:43:44
39.9733133,116.3275816,0,200.1,39589.1137268519,2008-05-21,02:43:46
39.9733316,116.3275783,0,200.1,39589.11375,2008-05-21,02:43:48
39.9733199,116.3275766,0,203.4,39589.1137731481,2008-05-21,02:43:50
39.9733283,116.3275633,0,206.7,39589.1137962963,2008-05-21,02:43:52
39.9733583,116.3275516,0,206.7,39589.1138194444,2008-05-21,02:43:54
39.9733749,116.3275599,0,210,39589.1138425926,2008-05-21,02:43:56
39.9733883,116.3275733,0,210,39589.1138657407,2008-05-21,02:43:58
39.9734,116.3275933,0,210,39589.1138888889,2008-05-21,02:44:00
39.9733766,116.3276299,0,213.3,39589.113912037,2008-05-21,02:44:02
39.9733766,116.3276466,0,216.5,39589.1139351852,2008-05-21,02:44:04
39.9733783,116.3276516,0,216.5,39589.1139583333,2008-05-21,02:44:06
39.9733866,116.3276683,0,216.5,39589.1139814815,2008-05-21,02:44:08
39.9733866,116.327675,0,219.8,39589.1140046296,2008-05-21,02:44:10
39.973415,116.3276766,0,219.8,39589.1140277778,2008-05-21,02:44:12
39.9734266,116.3276883,0,219.8,39589.1140509259,2008-05-21,02:44:14
39.9734749,116.3276466,0,219.8,39589.1140740741,2008-05-21,02:44:16
39.9735116,116.3275883,0,213.3,39589.1140972222,2008-05-21,02:44:18
39.9735349,116.3275449,0,210,39589.1141203704,2008-05-21,02:44:20
39.9735883,116.3275199,0,206.7,39589.1141435185,2008-05-21,02:44:22
39.9736216,116.3274983,0,206.7,39589.1141666667,2008-05-21,02:44:24
39.9736549,116.3274766,0,203.4,39589.1141898148,2008-05-21,02:44:26
39.9737149,116.3274683,0,203.4,39589.114212963,2008-05-21,02:44:28
39.9737633,116.3274633,0,200.1,39589.1142361111,2008-05-21,02:44:30
39.9737949,116.3274599,0,200.1,39589.1142592593,2008-05-21,02:44:32
39.9738233,116.3274516,0,196.9,39589.1142824074,2008-05-21,02:44:34
39.9738566,116.3274499,0,196.9,39589.1143055556,2008-05-21,02:44:36
39.9738633,116.3274416,0,196.9,39589.1143287037,2008-05-21,02:44:38
39.9738833,116.3274383,0,193.6,39589.1143518519,2008-05-21,02:44:40
39.9738933,116.3274333,0,193.6,39589.114375,2008-05-21,02:44:42
39.97389,116.3274233,0,193.6,39589.1143981481,2008-05-21,02:44:44
39.9739133,116.3274249,0,193.6,39589.1144212963,2008-05-21,02:44:46
39.9739549,116.3274283,0,190.3,39589.1144444444,2008-05-21,02:44:48
39.9739833,116.3274383,0,190.3,39589.1144675926,2008-05-21,02:44:50
39.9740033,116.327445,0,190.3,39589.1144907407,2008-05-21,02:44:52
39.9740083,116.3274533,0,190.3,39589.1145138889,2008-05-21,02:44:54
39.9740216,116.3274616,0,190.3,39589.114537037,2008-05-21,02:44:56
39.9740566,116.3274766,0,190.3,39589.1145601852,2008-05-21,02:44:58
39.97407,116.3274916,0,190.3,39589.1145833333,2008-05-21,02:45:00
39.9741183,116.3275066,0,190.3,39589.1146064815,2008-05-21,02:45:02
39.9741483,116.3274899,0,187,39589.1146296296,2008-05-21,02:45:04
39.9741716,116.3274683,0,187,39589.1146527778,2008-05-21,02:45:06
39.9742016,116.3274516,0,187,39589.1146759259,2008-05-21,02:45:08
39.974215,116.3274349,0,187,39589.1146990741,2008-05-21,02:45:10
39.9742349,116.3274233,0,183.7,39589.1147222222,2008-05-21,02:45:12
39.9742566,116.3274133,0,183.7,39589.1147453704,2008-05-21,02:45:14
39.97428,116.3274049,0,183.7,39589.1147685185,2008-05-21,02:45:16
39.9742866,116.3273933,0,180.4,39589.1147916667,2008-05-21,02:45:18
39.9743066,116.3273866,0,180.4,39589.1148148148,2008-05-21,02:45:20
39.9742999,116.3273849,0,180.4,39589.114837963,2008-05-21,02:45:22
39.974365,116.3274233,0,177.2,39589.1148842593,2008-05-21,02:45:26
39.9743766,116.3274183,0,177.2,39589.1149074074,2008-05-21,02:45:28
39.9743366,116.3274266,0,177.2,39589.1149305556,2008-05-21,02:45:30
39.9743633,116.3274366,0,177.2,39589.1149537037,2008-05-21,02:45:32
39.9744083,116.3274433,0,177.2,39589.1149768519,2008-05-21,02:45:34
39.9744266,116.3274433,0,177.2,39589.115,2008-05-21,02:45:36
39.9744783,116.3274549,0,177.2,39589.1150231481,2008-05-21,02:45:38
39.9744816,116.3274616,0,177.2,39589.1150462963,2008-05-21,02:45:40
39.9744983,116.3274566,0,177.2,39589.1150694444,2008-05-21,02:45:42
39.9745416,116.3274599,0,177.2,39589.1150925926,2008-05-21,02:45:44
39.9745783,116.3274633,0,177.2,39589.1151157407,2008-05-21,02:45:46
39.974605,116.3274616,0,177.2,39589.1151388889,2008-05-21,02:45:48
39.9746283,116.3274666,0,180.4,39589.115162037,2008-05-21,02:45:50
39.974685,116.3274599,0,180.4,39589.1151851852,2008-05-21,02:45:52
39.9746933,116.3274466,0,180.4,39589.1152083333,2008-05-21,02:45:54
39.9746799,116.3274399,0,180.4,39589.1152314815,2008-05-21,02:45:56
39.9746699,116.3274366,0,180.4,39589.1152546296,2008-05-21,02:45:58
39.9746733,116.3273983,0,180.4,39589.1152777778,2008-05-21,02:46:00
39.9747016,116.3273899,0,177.2,39589.1153009259,2008-05-21,02:46:02
39.97476,116.3273833,0,177.2,39589.1153240741,2008-05-21,02:46:04
39.9747833,116.3273433,0,173.9,39589.1153472222,2008-05-21,02:46:06
39.9748416,116.3273299,0,170.6,39589.1153703704,2008-05-21,02:46:08
39.9748733,116.3273266,0,167.3,39589.1153935185,2008-05-21,02:46:10
39.9749033,116.3273133,0,164,39589.1154166667,2008-05-21,02:46:12
39.9750383,116.3273199,0,160.8,39589.1154398148,2008-05-21,02:46:14
39.9750666,116.3273183,0,157.5,39589.115462963,2008-05-21,02:46:16
39.9750533,116.3273283,0,157.5,39589.1154861111,2008-05-21,02:46:18
39.97501,116.3273466,0,154.2,39589.1155092593,2008-05-21,02:46:20
39.9749899,116.3273649,0,154.2,39589.1155324074,2008-05-21,02:46:22
39.9749783,116.3273833,0,154.2,39589.1155555556,2008-05-21,02:46:24
39.974985,116.3274316,0,154.2,39589.1155787037,2008-05-21,02:46:26
39.9750083,116.3274716,0,154.2,39589.1156018519,2008-05-21,02:46:28
39.9750083,116.3275166,0,154.2,39589.115625,2008-05-21,02:46:30
39.9750216,116.3275566,0,157.5,39589.1156481481,2008-05-21,02:46:32
39.9750416,116.3275933,0,157.5,39589.1156712963,2008-05-21,02:46:34
39.9750466,116.3276283,0,157.5,39589.1156944444,2008-05-21,02:46:36
39.9750466,116.3276666,0,157.5,39589.1157175926,2008-05-21,02:46:38
39.9750516,116.3276966,0,157.5,39589.1157407407,2008-05-21,02:46:40
39.9750749,116.3277233,0,157.5,39589.1157638889,2008-05-21,02:46:42
39.9750916,116.3277616,0,157.5,39589.115787037,2008-05-21,02:46:44
39.9750966,116.3278133,0,157.5,39589.1158101852,2008-05-21,02:46:46
39.9750899,116.3278433,0,160.8,39589.1158333333,2008-05-21,02:46:48
39.9750866,116.3278633,0,160.8,39589.1158564815,2008-05-21,02:46:50
39.9750966,116.3278899,0,160.8,39589.1158796296,2008-05-21,02:46:52
39.9750683,116.3279283,0,160.8,39589.1159027778,2008-05-21,02:46:54
39.97508,116.3279533,0,164,39589.1159259259,2008-05-21,02:46:56
39.975095,116.3279749,0,164,39589.1159490741,2008-05-21,02:46:58
39.9751216,116.3279583,0,164,39589.1159722222,2008-05-21,02:47:00
39.9751783,116.3279466,0,164,39589.1159953704,2008-05-21,02:47:02
39.9752183,116.327935,0,164,39589.1160185185,2008-05-21,02:47:04
39.9752683,116.3279233,0,160.8,39589.1160416667,2008-05-21,02:47:06
39.9753283,116.3279133,0,160.8,39589.1160648148,2008-05-21,02:47:08
39.9753799,116.3279033,0,157.5,39589.116087963,2008-05-21,02:47:10
39.975405,116.3278966,0,157.5,39589.1161111111,2008-05-21,02:47:12
39.9754333,116.3278883,0,154.2,39589.1161342593,2008-05-21,02:47:14
39.9754483,116.3278816,0,154.2,39589.1161574074,2008-05-21,02:47:16
39.9754583,116.3278749,0,154.2,39589.1161805556,2008-05-21,02:47:18
39.97547,116.3278733,0,150.9,39589.1162037037,2008-05-21,02:47:20
39.9755066,116.3278866,0,150.9,39589.1162268519,2008-05-21,02:47:22
39.9755166,116.3279116,0,150.9,39589.11625,2008-05-21,02:47:24
39.9754966,116.3279483,0,150.9,39589.1162731481,2008-05-21,02:47:26
39.9754866,116.3279749,0,150.9,39589.1162962963,2008-05-21,02:47:28
39.9754399,116.3280116,0,150.9,39589.1163194444,2008-05-21,02:47:30
39.9753949,116.3280533,0,154.2,39589.1163425926,2008-05-21,02:47:32
39.9753249,116.3281049,0,154.2,39589.1163657407,2008-05-21,02:47:34
39.9753233,116.3280966,0,154.2,39589.1163888889,2008-05-21,02:47:36
39.9753083,116.3281366,0,157.5,39589.116412037,2008-05-21,02:47:38
39.975275,116.3281483,0,157.5,39589.1164351852,2008-05-21,02:47:40
39.9752933,116.3281833,0,157.5,39589.1164583333,2008-05-21,02:47:42
39.9753166,116.3282,0,157.5,39589.1164814815,2008-05-21,02:47:44
39.9753549,116.3282433,0,157.5,39589.1165046296,2008-05-21,02:47:46
39.97536,116.3282766,0,157.5,39589.1165277778,2008-05-21,02:47:48
39.9753633,116.3282866,0,157.5,39589.1165509259,2008-05-21,02:47:50
39.9753833,116.3283233,0,157.5,39589.1165740741,2008-05-21,02:47:52
39.9753883,116.3283566,0,157.5,39589.1165972222,2008-05-21,02:47:54
39.9753799,116.3283766,0,157.5,39589.1166203704,2008-05-21,02:47:56
39.9753483,116.328425,0,160.8,39589.1166435185,2008-05-21,02:47:58
39.9753433,116.32844,0,160.8,39589.1166666667,2008-05-21,02:48:00
39.9753433,116.3284649,0,160.8,39589.1166898148,2008-05-21,02:48:02
39.9753649,116.3284983,0,164,39589.116712963,2008-05-21,02:48:04
39.9753816,116.32853,0,164,39589.1167361111,2008-05-21,02:48:06
39.9753833,116.3285916,0,164,39589.1167592593,2008-05-21,02:48:08
39.9753966,116.3286249,0,164,39589.1167824074,2008-05-21,02:48:10
39.975405,116.3286516,0,164,39589.1168055556,2008-05-21,02:48:12
39.9754066,116.32867,0,164,39589.1168287037,2008-05-21,02:48:14
39.9754166,116.328685,0,164,39589.1168518519,2008-05-21,02:48:16
39.9754266,116.3287333,0,164,39589.116875,2008-05-21,02:48:18
39.9754133,116.328775,0,164,39589.1168981481,2008-05-21,02:48:20
39.9753833,116.3288133,0,167.3,39589.1169212963,2008-05-21,02:48:22
39.9753816,116.3288733,0,167.3,39589.1169444444,2008-05-21,02:48:24
39.9753916,116.3288933,0,167.3,39589.1169675926,2008-05-21,02:48:26
39.9753799,116.3289099,0,167.3,39589.1169907407,2008-05-21,02:48:28
39.9753699,116.3289433,0,164,39589.1170138889,2008-05-21,02:48:30
39.9753733,116.3289916,0,164,39589.117037037,2008-05-21,02:48:32
39.9753666,116.329035,0,164,39589.1170601852,2008-05-21,02:48:34
39.9753383,116.3290833,0,167.3,39589.1170833333,2008-05-21,02:48:36
39.9753249,116.3291016,0,167.3,39589.1171064815,2008-05-21,02:48:38
39.9753233,116.32914,0,167.3,39589.1171296296,2008-05-21,02:48:40
39.97533,116.3291733,0,167.3,39589.1171527778,2008-05-21,02:48:42
39.9753466,116.3292266,0,170.6,39589.1171759259,2008-05-21,02:48:44
39.9754099,116.329265,0,170.6,39589.1171990741,2008-05-21,02:48:46
39.9754316,116.3292916,0,170.6,39589.1172222222,2008-05-21,02:48:48
39.9754366,116.3293266,0,170.6,39589.1172453704,2008-05-21,02:48:50
39.9754433,116.3293766,0,173.9,39589.1172685185,2008-05-21,02:48:52
39.9754383,116.3294099,0,173.9,39589.1172916667,2008-05-21,02:48:54
39.9754233,116.3294483,0,177.2,39589.1173148148,2008-05-21,02:48:56
39.9754,116.3294733,0,177.2,39589.117337963,2008-05-21,02:48:58
39.9753799,116.3295016,0,177.2,39589.1173611111,2008-05-21,02:49:00
39.9753699,116.3295166,0,180.4,39589.1173842593,2008-05-21,02:49:02
39.9754099,116.3295616,0,180.4,39589.1174074074,2008-05-21,02:49:04
39.9754266,116.3296166,0,183.7,39589.1174305556,2008-05-21,02:49:06
39.9754383,116.3296366,0,183.7,39589.1174537037,2008-05-21,02:49:08
39.9754266,116.3296783,0,187,39589.1174768518,2008-05-21,02:49:10
39.9754133,116.3296916,0,187,39589.1175,2008-05-21,02:49:12
39.9754033,116.3297216,0,187,39589.1175231481,2008-05-21,02:49:14
39.97542,116.3297683,0,187,39589.1175462963,2008-05-21,02:49:16
39.9753983,116.3298066,0,187,39589.1175694444,2008-05-21,02:49:18
39.975375,116.3298483,0,190.3,39589.1175925926,2008-05-21,02:49:20
39.97535,116.3298683,0,190.3,39589.1176157407,2008-05-21,02:49:22
39.9753633,116.3298733,0,190.3,39589.1176388889,2008-05-21,02:49:24
39.9753916,116.3298883,0,190.3,39589.117662037,2008-05-21,02:49:26
39.9753949,116.3299183,0,193.6,39589.1176851852,2008-05-21,02:49:28
39.9753983,116.329945,0,193.6,39589.1177083333,2008-05-21,02:49:30
39.97539,116.3299849,0,193.6,39589.1177314815,2008-05-21,02:49:32
39.9753733,116.3300266,0,193.6,39589.1177546296,2008-05-21,02:49:34
39.975375,116.3300583,0,193.6,39589.1177777778,2008-05-21,02:49:36
39.9754016,116.3300899,0,193.6,39589.1178125,2008-05-21,02:49:39
39.9754066,116.3301033,0,196.9,39589.1178356481,2008-05-21,02:49:41
39.9754349,116.3301333,0,196.9,39589.1178587963,2008-05-21,02:49:43
39.9754033,116.3301616,0,193.6,39589.1178819444,2008-05-21,02:49:45
39.9753883,116.3302016,0,193.6,39589.1179050926,2008-05-21,02:49:47
39.9753983,116.3302433,0,193.6,39589.1179282407,2008-05-21,02:49:49
39.9754099,116.3303033,0,196.9,39589.1179513889,2008-05-21,02:49:51
39.9753883,116.3303116,0,196.9,39589.117974537,2008-05-21,02:49:53
39.9754183,116.3303483,0,193.6,39589.1179976852,2008-05-21,02:49:55
39.9754183,116.3303766,0,193.6,39589.1180208333,2008-05-21,02:49:57
39.9754216,116.3304083,0,193.6,39589.1180439815,2008-05-21,02:49:59
39.9754366,116.3304399,0,193.6,39589.1180671296,2008-05-21,02:50:01
39.9754283,116.3304583,0,193.6,39589.1180902778,2008-05-21,02:50:03
39.97542,116.3304883,0,193.6,39589.1181134259,2008-05-21,02:50:05
39.9754283,116.3305166,0,190.3,39589.1181365741,2008-05-21,02:50:07
39.9754383,116.3305649,0,190.3,39589.1181597222,2008-05-21,02:50:09
39.9754583,116.3305949,0,190.3,39589.1181828704,2008-05-21,02:50:11
39.9754616,116.3306149,0,190.3,39589.1182060185,2008-05-21,02:50:13
39.9754649,116.3306416,0,190.3,39589.1182291667,2008-05-21,02:50:15
39.9754783,116.3306566,0,190.3,39589.1182523148,2008-05-21,02:50:17
39.9754933,116.3306583,0,187,39589.118275463,2008-05-21,02:50:19
39.9754933,116.3306733,0,187,39589.1182986111,2008-05-21,02:50:21
39.9754866,116.3307066,0,183.7,39589.1183217593,2008-05-21,02:50:23
39.9754916,116.3307533,0,183.7,39589.1183449074,2008-05-21,02:50:25
39.9754566,116.3307733,0,183.7,39589.1183680556,2008-05-21,02:50:27
39.9754383,116.3308066,0,180.4,39589.1183912037,2008-05-21,02:50:29
39.9754333,116.3308399,0,180.4,39589.1184143518,2008-05-21,02:50:31
39.9754516,116.3308883,0,183.7,39589.1184375,2008-05-21,02:50:33
39.9754616,116.3309233,0,183.7,39589.1184606481,2008-05-21,02:50:35
39.9754833,116.3309599,0,183.7,39589.1184837963,2008-05-21,02:50:37
39.9755349,116.3309583,0,180.4,39589.1185069444,2008-05-21,02:50:39
39.9755949,116.3309483,0,180.4,39589.1185300926,2008-05-21,02:50:41
39.9756483,116.3309449,0,177.2,39589.1185532407,2008-05-21,02:50:43
39.9757049,116.3309433,0,173.9,39589.1185763889,2008-05-21,02:50:45
39.9757416,116.33094,0,173.9,39589.118599537,2008-05-21,02:50:47
39.9757616,116.3309416,0,173.9,39589.1186226852,2008-05-21,02:50:49
39.97578,116.3309466,0,173.9,39589.1186458333,2008-05-21,02:50:51
39.9758083,116.330955,0,173.9,39589.1186689815,2008-05-21,02:50:53
39.9758283,116.3309716,0,173.9,39589.1186921296,2008-05-21,02:50:55
39.9758549,116.3309883,0,173.9,39589.1187152778,2008-05-21,02:50:57
39.9758516,116.3309866,0,173.9,39589.1187384259,2008-05-21,02:50:59
39.9758316,116.3309783,0,173.9,39589.1187615741,2008-05-21,02:51:01
39.9758583,116.3309916,0,173.9,39589.1187847222,2008-05-21,02:51:03
