# Supplementary material for: Research on differential privacy protection method based on user tendency
Source: PLoS One. 2023 Oct 26;18(10):e0288823. doi: 10.1371/journal.pone.0288823 (PMC10602288; doi:10.1371/journal.pone.0288823)
Supplement: S4 Data — (ZIP) [file pone.0288823.s004.zip › Data 5-4/112/Trajectory/20080521160955.plt]

Geolife trajectory
WGS 84
Altitude is in Feet
Reserved 3
0,2,255,My Track,0,0,2,8421376
0
39.97208,116.3245283,0,232.9,39589.6735532407,2008-05-21,16:09:55
39.972055,116.3245283,0,232.9,39589.6735648148,2008-05-21,16:09:56
39.9720116,116.3245166,0,229.7,39589.673587963,2008-05-21,16:09:58
39.9719683,116.3245083,0,229.7,39589.6736111111,2008-05-21,16:10:00
39.971945,116.3245233,0,229.7,39589.6736342593,2008-05-21,16:10:02
39.9719533,116.3245566,0,223.1,39589.6736574074,2008-05-21,16:10:04
39.9719633,116.3245949,0,219.8,39589.6736805556,2008-05-21,16:10:06
39.9719349,116.3245516,0,213.3,39589.6737037037,2008-05-21,16:10:08
39.9718933,116.3245316,0,210,39589.6737268518,2008-05-21,16:10:10
39.9718516,116.3245066,0,210,39589.67375,2008-05-21,16:10:12
39.9718199,116.3245066,0,210,39589.6737731481,2008-05-21,16:10:14
39.9717533,116.3244416,0,206.7,39589.6737962963,2008-05-21,16:10:16
39.9717233,116.3244699,0,210,39589.6738194444,2008-05-21,16:10:18
39.9717033,116.3244683,0,210,39589.6738425926,2008-05-21,16:10:20
39.9716666,116.3244783,0,210,39589.6738657407,2008-05-21,16:10:22
39.9716383,116.3244849,0,210,39589.6738888889,2008-05-21,16:10:24
39.9716283,116.3244549,0,210,39589.673912037,2008-05-21,16:10:26
39.9716183,116.3244266,0,210,39589.6739351852,2008-05-21,16:10:28
39.9716149,116.3244116,0,210,39589.6739583333,2008-05-21,16:10:30
39.9716183,116.3243999,0,210,39589.6739814815,2008-05-21,16:10:32
39.9715933,116.3243733,0,210,39589.6740046296,2008-05-21,16:10:34
39.9715699,116.3243683,0,210,39589.6740277778,2008-05-21,16:10:36
39.9715683,116.3244233,0,210,39589.6740509259,2008-05-21,16:10:38
39.9715683,116.3244566,0,210,39589.6740740741,2008-05-21,16:10:40
39.9715633,116.32446,0,210,39589.6740972222,2008-05-21,16:10:42
39.9716816,116.3245599,0,210,39589.6742824074,2008-05-21,16:10:58
