# Supplementary material for: Research on differential privacy protection method based on user tendency
Source: PLoS One. 2023 Oct 26;18(10):e0288823. doi: 10.1371/journal.pone.0288823 (PMC10602288; doi:10.1371/journal.pone.0288823)
Supplement: S4 Data — (ZIP) [file pone.0288823.s004.zip › Data 5-4/112/Trajectory/20080522013402.plt]

Geolife trajectory
WGS 84
Altitude is in Feet
Reserved 3
0,2,255,My Track,0,0,2,8421376
0
39.9739349,116.3274366,0,206.7,39590.0653009259,2008-05-22,01:34:02
39.9739583,116.3274349,0,206.7,39590.0653240741,2008-05-22,01:34:04
39.9753166,116.3280083,0,206.7,39590.0674421296,2008-05-22,01:37:07
39.9754233,116.3280266,0,206.7,39590.0674652778,2008-05-22,01:37:09
39.9755099,116.32804,0,206.7,39590.0674884259,2008-05-22,01:37:11
39.9755899,116.32806,0,206.7,39590.0675115741,2008-05-22,01:37:13
39.97563,116.3281033,0,206.7,39590.0675347222,2008-05-22,01:37:15
39.9756266,116.3281733,0,206.7,39590.0675578704,2008-05-22,01:37:17
39.9756466,116.3282166,0,206.7,39590.0675810185,2008-05-22,01:37:19
39.9756583,116.3282399,0,206.7,39590.0676041667,2008-05-22,01:37:21
39.9756866,116.3282599,0,206.7,39590.0676273148,2008-05-22,01:37:23
39.9757049,116.3282899,0,206.7,39590.067650463,2008-05-22,01:37:25
39.9757183,116.3283316,0,206.7,39590.0676736111,2008-05-22,01:37:27
39.9757583,116.3283616,0,206.7,39590.0676967593,2008-05-22,01:37:29
39.9757833,116.3283966,0,206.7,39590.0677199074,2008-05-22,01:37:31
39.9757566,116.3284766,0,206.7,39590.0677430556,2008-05-22,01:37:33
39.9757599,116.3285266,0,206.7,39590.0677662037,2008-05-22,01:37:35
39.9758083,116.3285433,0,206.7,39590.0677893519,2008-05-22,01:37:37
39.9758833,116.3285383,0,206.7,39590.0678125,2008-05-22,01:37:39
39.9758916,116.3285283,0,206.7,39590.0678356481,2008-05-22,01:37:41
39.9759216,116.3285399,0,206.7,39590.0678587963,2008-05-22,01:37:43
39.9759399,116.328565,0,206.7,39590.0678819444,2008-05-22,01:37:45
39.9759483,116.3286216,0,206.7,39590.0679050926,2008-05-22,01:37:47
39.9759449,116.32867,0,206.7,39590.0679282407,2008-05-22,01:37:49
39.9759616,116.328705,0,206.7,39590.0679513889,2008-05-22,01:37:51
39.9759483,116.3287499,0,206.7,39590.067974537,2008-05-22,01:37:53
39.9758816,116.3288199,0,206.7,39590.0679976852,2008-05-22,01:37:55
39.975835,116.3288866,0,206.7,39590.0680208333,2008-05-22,01:37:57
39.9757483,116.3289566,0,206.7,39590.0680439815,2008-05-22,01:37:59
39.9756833,116.3290149,0,206.7,39590.0680671296,2008-05-22,01:38:01
39.9757049,116.3290166,0,206.7,39590.0680902778,2008-05-22,01:38:03
39.9757116,116.3290483,0,206.7,39590.0681134259,2008-05-22,01:38:05
39.9757299,116.3290749,0,206.7,39590.0681365741,2008-05-22,01:38:07
39.975725,116.329105,0,206.7,39590.0681597222,2008-05-22,01:38:09
39.9757016,116.3291549,0,206.7,39590.0681828704,2008-05-22,01:38:11
39.9756516,116.3292166,0,206.7,39590.0682060185,2008-05-22,01:38:13
39.9755466,116.3292849,0,206.7,39590.0682291667,2008-05-22,01:38:15
39.9755116,116.32933,0,206.7,39590.0682523148,2008-05-22,01:38:17
39.9753966,116.3293783,0,206.7,39590.068275463,2008-05-22,01:38:19
39.9751766,116.329435,0,206.7,39590.0682986111,2008-05-22,01:38:21
39.9750199,116.3295066,0,206.7,39590.0683217593,2008-05-22,01:38:23
39.9749266,116.3295733,0,206.7,39590.0683449074,2008-05-22,01:38:25
39.9748433,116.3296383,0,206.7,39590.0683680556,2008-05-22,01:38:27
39.9748433,116.3297,0,206.7,39590.0683912037,2008-05-22,01:38:29
39.9748616,116.3297333,0,206.7,39590.0684143519,2008-05-22,01:38:31
39.9749599,116.3297733,0,206.7,39590.0684375,2008-05-22,01:38:33
39.9750299,116.3298083,0,206.7,39590.0684606481,2008-05-22,01:38:35
39.9751033,116.3298449,0,206.7,39590.0684837963,2008-05-22,01:38:37
39.9751599,116.3298666,0,206.7,39590.0685069444,2008-05-22,01:38:39
39.9752416,116.329875,0,206.7,39590.0685185185,2008-05-22,01:38:40
39.9753183,116.3298633,0,206.7,39590.0685416667,2008-05-22,01:38:42
39.9753683,116.329875,0,206.7,39590.0685648148,2008-05-22,01:38:44
39.9753966,116.3298849,0,206.7,39590.068587963,2008-05-22,01:38:46
39.9745633,116.330625,0,206.7,39590.068900463,2008-05-22,01:39:13
39.9746266,116.3305933,0,206.7,39590.0689236111,2008-05-22,01:39:15
39.9748216,116.330555,0,206.7,39590.0689467593,2008-05-22,01:39:17
39.9749733,116.3305616,0,206.7,39590.0689699074,2008-05-22,01:39:19
39.9751133,116.3305849,0,206.7,39590.0689930556,2008-05-22,01:39:21
39.9751983,116.3306333,0,206.7,39590.0690162037,2008-05-22,01:39:23
39.9752366,116.3306883,0,206.7,39590.0690393519,2008-05-22,01:39:25
39.9753233,116.3306999,0,206.7,39590.0690625,2008-05-22,01:39:27
39.9754133,116.3307216,0,206.7,39590.0690856481,2008-05-22,01:39:29
39.9754666,116.3307633,0,206.7,39590.0691087963,2008-05-22,01:39:31
39.9754833,116.3308199,0,206.7,39590.0691319444,2008-05-22,01:39:33
39.9755633,116.3308116,0,206.7,39590.0691550926,2008-05-22,01:39:35
39.9756316,116.330815,0,206.7,39590.0691782407,2008-05-22,01:39:37
39.9756983,116.3308266,0,206.7,39590.0692013889,2008-05-22,01:39:39
39.9757299,116.3308616,0,206.7,39590.069224537,2008-05-22,01:39:41
39.9757149,116.3309233,0,206.7,39590.0692476852,2008-05-22,01:39:43
39.9757533,116.3309316,0,206.7,39590.0692708333,2008-05-22,01:39:45
39.9757583,116.3308216,0,206.7,39590.0693171296,2008-05-22,01:39:49
39.9758066,116.3307749,0,206.7,39590.0693402778,2008-05-22,01:39:51
39.9758216,116.33078,0,206.7,39590.0693634259,2008-05-22,01:39:53
39.9758083,116.3307983,0,206.7,39590.0693865741,2008-05-22,01:39:55
