# Supplementary material for: Research on differential privacy protection method based on user tendency
Source: PLoS One. 2023 Oct 26;18(10):e0288823. doi: 10.1371/journal.pone.0288823 (PMC10602288; doi:10.1371/journal.pone.0288823)
Supplement: S4 Data — (ZIP) [file pone.0288823.s004.zip › Data 5-4/112/Trajectory/20080522155140.plt]

Geolife trajectory
WGS 84
Altitude is in Feet
Reserved 3
0,2,255,My Track,0,0,2,8421376
0
39.9756049,116.33087,0,170.6,39590.6608796296,2008-05-22,15:51:40
39.9756066,116.33087,0,170.6,39590.6608912037,2008-05-22,15:51:41
39.97557,116.3308433,0,164,39590.6609143519,2008-05-22,15:51:43
39.97554,116.3308416,0,157.5,39590.6609375,2008-05-22,15:51:45
39.9755083,116.3308716,0,157.5,39590.6609606481,2008-05-22,15:51:47
39.9754499,116.330905,0,160.8,39590.6609837963,2008-05-22,15:51:49
39.97539,116.3309183,0,170.6,39590.6610069444,2008-05-22,15:51:51
39.9753816,116.3309383,0,173.9,39590.6610300926,2008-05-22,15:51:53
39.9754133,116.3309349,0,173.9,39590.6610532407,2008-05-22,15:51:55
39.9755366,116.3308866,0,210,39590.661087963,2008-05-22,15:51:58
39.9755283,116.3308083,0,216.5,39590.6611111111,2008-05-22,15:52:00
39.9755249,116.3307566,0,226.4,39590.6611342593,2008-05-22,15:52:02
39.9754983,116.3306883,0,223.1,39590.6611574074,2008-05-22,15:52:04
39.9754716,116.3305933,0,219.8,39590.6611805556,2008-05-22,15:52:06
39.97547,116.3305749,0,223.1,39590.6612037037,2008-05-22,15:52:08
39.9754616,116.3305383,0,229.7,39590.6612268519,2008-05-22,15:52:10
39.9754433,116.3305133,0,232.9,39590.66125,2008-05-22,15:52:12
39.9754183,116.3304683,0,229.7,39590.6612731481,2008-05-22,15:52:14
39.9754033,116.3304616,0,229.7,39590.6612962963,2008-05-22,15:52:16
39.97539,116.3304483,0,226.4,39590.6613194444,2008-05-22,15:52:18
39.9753783,116.3304433,0,223.1,39590.6613425926,2008-05-22,15:52:20
39.97536,116.3304316,0,216.5,39590.6613657407,2008-05-22,15:52:22
39.9753433,116.3304049,0,213.3,39590.6613888889,2008-05-22,15:52:24
39.9753066,116.3303816,0,213.3,39590.661412037,2008-05-22,15:52:26
39.9752883,116.3303433,0,210,39590.6614351852,2008-05-22,15:52:28
39.97529,116.3303016,0,210,39590.6614583333,2008-05-22,15:52:30
39.975305,116.3302466,0,210,39590.6614814815,2008-05-22,15:52:32
39.9753183,116.3301783,0,210,39590.6615046296,2008-05-22,15:52:34
39.9753766,116.3302016,0,203.4,39590.6615277778,2008-05-22,15:52:36
39.9754099,116.3301999,0,200.1,39590.6615509259,2008-05-22,15:52:38
39.9754266,116.3301999,0,200.1,39590.6615740741,2008-05-22,15:52:40
39.9754399,116.3302333,0,196.9,39590.6615972222,2008-05-22,15:52:42
39.9754549,116.3301916,0,203.4,39590.6616203704,2008-05-22,15:52:44
39.9754349,116.3300449,0,206.7,39590.6616435185,2008-05-22,15:52:46
39.9754083,116.3299049,0,210,39590.6616666667,2008-05-22,15:52:48
39.9754016,116.3298616,0,210,39590.6616898148,2008-05-22,15:52:50
39.9754066,116.3298566,0,210,39590.661712963,2008-05-22,15:52:52
39.9754249,116.3298683,0,213.3,39590.6617361111,2008-05-22,15:52:54
39.9754349,116.3298849,0,210,39590.6617592593,2008-05-22,15:52:56
39.9754366,116.3298966,0,210,39590.6617824074,2008-05-22,15:52:58
39.9754216,116.3298249,0,210,39590.6618055556,2008-05-22,15:53:00
39.9754016,116.3297549,0,210,39590.6618287037,2008-05-22,15:53:02
39.9753816,116.3296866,0,206.7,39590.6618518519,2008-05-22,15:53:04
39.9753533,116.3296149,0,206.7,39590.661875,2008-05-22,15:53:06
39.975335,116.3295349,0,206.7,39590.6618981481,2008-05-22,15:53:08
39.9753133,116.32947,0,206.7,39590.6619212963,2008-05-22,15:53:10
39.9753083,116.3294216,0,206.7,39590.6619444444,2008-05-22,15:53:12
39.97532,116.3293966,0,206.7,39590.6619675926,2008-05-22,15:53:14
39.9753249,116.32937,0,206.7,39590.6619907407,2008-05-22,15:53:16
39.9753316,116.3293616,0,206.7,39590.6620138889,2008-05-22,15:53:18
39.9753333,116.3293449,0,206.7,39590.662037037,2008-05-22,15:53:20
39.9753016,116.3292716,0,206.7,39590.6620601852,2008-05-22,15:53:22
39.9752766,116.3292116,0,206.7,39590.6620833333,2008-05-22,15:53:24
39.9752699,116.329175,0,203.4,39590.6621064815,2008-05-22,15:53:26
39.9752699,116.3291199,0,203.4,39590.6621296296,2008-05-22,15:53:28
39.9752733,116.3290866,0,203.4,39590.6621527778,2008-05-22,15:53:30
39.9752766,116.3290399,0,203.4,39590.6621759259,2008-05-22,15:53:32
39.9752633,116.3289816,0,203.4,39590.6621990741,2008-05-22,15:53:34
39.9752483,116.3289683,0,203.4,39590.6622222222,2008-05-22,15:53:36
39.9752866,116.3290816,0,203.4,39590.6622453704,2008-05-22,15:53:38
39.9752766,116.3290483,0,203.4,39590.6622685185,2008-05-22,15:53:40
39.9752133,116.3289466,0,203.4,39590.6623032407,2008-05-22,15:53:43
39.9751916,116.3289133,0,203.4,39590.6623263889,2008-05-22,15:53:45
39.9751666,116.3288716,0,203.4,39590.662349537,2008-05-22,15:53:47
39.9751516,116.328845,0,206.7,39590.6623726852,2008-05-22,15:53:49
39.9751583,116.32888,0,206.7,39590.6623958333,2008-05-22,15:53:51
39.9751583,116.3288649,0,206.7,39590.6624189815,2008-05-22,15:53:53
39.9751666,116.3287883,0,206.7,39590.6624421296,2008-05-22,15:53:55
39.97515,116.32872,0,206.7,39590.6624652778,2008-05-22,15:53:57
39.9751483,116.3286716,0,206.7,39590.6624884259,2008-05-22,15:53:59
39.9751433,116.328615,0,206.7,39590.6625115741,2008-05-22,15:54:01
39.9751333,116.3285583,0,210,39590.6625347222,2008-05-22,15:54:03
39.9751183,116.32851,0,210,39590.6625578704,2008-05-22,15:54:05
39.9751083,116.3285249,0,210,39590.6625810185,2008-05-22,15:54:07
39.9751149,116.328545,0,213.3,39590.6626041667,2008-05-22,15:54:09
39.9751416,116.3285583,0,213.3,39590.6626273148,2008-05-22,15:54:11
39.9751716,116.3285083,0,216.5,39590.662650463,2008-05-22,15:54:13
39.9751883,116.32846,0,216.5,39590.6626736111,2008-05-22,15:54:15
39.9751916,116.3284333,0,216.5,39590.6626967593,2008-05-22,15:54:17
39.9751933,116.3283683,0,216.5,39590.6627199074,2008-05-22,15:54:19
39.9752016,116.3283116,0,213.3,39590.6627430556,2008-05-22,15:54:21
39.9752083,116.3282633,0,213.3,39590.6627662037,2008-05-22,15:54:23
39.9752216,116.3282383,0,213.3,39590.6627893519,2008-05-22,15:54:25
39.9752333,116.328215,0,213.3,39590.6628125,2008-05-22,15:54:27
39.9752549,116.3282033,0,213.3,39590.6628356481,2008-05-22,15:54:29
39.9753333,116.3282466,0,216.5,39590.6628703704,2008-05-22,15:54:32
39.975375,116.3282483,0,216.5,39590.6628935185,2008-05-22,15:54:34
39.9754116,116.3282799,0,219.8,39590.6629166667,2008-05-22,15:54:36
39.9754216,116.3282599,0,219.8,39590.6629398148,2008-05-22,15:54:38
39.9754399,116.3282633,0,223.1,39590.662962963,2008-05-22,15:54:40
39.9754483,116.3282416,0,223.1,39590.6629861111,2008-05-22,15:54:42
39.9754349,116.3281966,0,223.1,39590.6630092593,2008-05-22,15:54:44
39.9754099,116.328125,0,223.1,39590.6630324074,2008-05-22,15:54:46
39.9753766,116.3280366,0,223.1,39590.6630555556,2008-05-22,15:54:48
39.9753616,116.3279566,0,223.1,39590.6630787037,2008-05-22,15:54:50
39.9753183,116.327795,0,223.1,39590.6631018519,2008-05-22,15:54:52
39.9752999,116.3277216,0,223.1,39590.663125,2008-05-22,15:54:54
39.975275,116.3276416,0,219.8,39590.6631481481,2008-05-22,15:54:56
39.9752283,116.3275449,0,219.8,39590.6631712963,2008-05-22,15:54:58
39.9752266,116.3275233,0,219.8,39590.6631944444,2008-05-22,15:55:00
39.9752166,116.3274866,0,219.8,39590.6632175926,2008-05-22,15:55:02
39.9752033,116.3274433,0,216.5,39590.6632407407,2008-05-22,15:55:04
39.9752166,116.3274499,0,216.5,39590.6632638889,2008-05-22,15:55:06
39.975205,116.3274516,0,216.5,39590.663287037,2008-05-22,15:55:08
39.9752116,116.3274816,0,216.5,39590.6633101852,2008-05-22,15:55:10
39.975235,116.3275266,0,216.5,39590.6633333333,2008-05-22,15:55:12
39.97526,116.3275799,0,213.3,39590.6633564815,2008-05-22,15:55:14
39.9752449,116.327585,0,213.3,39590.6633796296,2008-05-22,15:55:16
39.9752266,116.3275999,0,213.3,39590.6634027778,2008-05-22,15:55:18
39.9752083,116.32762,0,213.3,39590.6634259259,2008-05-22,15:55:20
39.9751933,116.32764,0,210,39590.6634490741,2008-05-22,15:55:22
39.9751733,116.3276533,0,210,39590.6634722222,2008-05-22,15:55:24
39.9751533,116.3276666,0,210,39590.6634953704,2008-05-22,15:55:26
39.9751333,116.3276766,0,210,39590.6635185185,2008-05-22,15:55:28
39.9751116,116.3276799,0,210,39590.6635416667,2008-05-22,15:55:30
39.9750899,116.3276766,0,210,39590.6635648148,2008-05-22,15:55:32
39.97507,116.3276716,0,210,39590.663587963,2008-05-22,15:55:34
39.975055,116.3276633,0,210,39590.6636111111,2008-05-22,15:55:36
39.9750366,116.3276583,0,206.7,39590.6636342593,2008-05-22,15:55:38
39.9750183,116.327655,0,206.7,39590.6636574074,2008-05-22,15:55:40
39.975,116.3276499,0,206.7,39590.6636805556,2008-05-22,15:55:42
39.974985,116.32764,0,206.7,39590.6637037037,2008-05-22,15:55:44
39.9749766,116.32762,0,206.7,39590.6637268519,2008-05-22,15:55:46
39.9749749,116.3275916,0,203.4,39590.66375,2008-05-22,15:55:48
39.9749766,116.3275666,0,203.4,39590.6637731481,2008-05-22,15:55:50
39.9749649,116.3274949,0,200.1,39590.6637962963,2008-05-22,15:55:52
39.9749583,116.3274599,0,200.1,39590.6638194444,2008-05-22,15:55:54
39.9749499,116.3274366,0,196.9,39590.6638425926,2008-05-22,15:55:56
39.9749516,116.3274149,0,196.9,39590.6638657407,2008-05-22,15:55:58
39.9749466,116.3273516,0,196.9,39590.6638888889,2008-05-22,15:56:00
39.9749433,116.3273199,0,193.6,39590.663912037,2008-05-22,15:56:02
39.9749383,116.3272999,0,193.6,39590.6639351852,2008-05-22,15:56:04
39.9749266,116.3272666,0,193.6,39590.6639583333,2008-05-22,15:56:06
39.974915,116.3272583,0,190.3,39590.6639814815,2008-05-22,15:56:08
39.9749033,116.3272516,0,190.3,39590.6640046296,2008-05-22,15:56:10
39.9748899,116.3272649,0,187,39590.6640277778,2008-05-22,15:56:12
39.9748716,116.3272833,0,187,39590.6640509259,2008-05-22,15:56:14
39.9748499,116.3272983,0,187,39590.6640740741,2008-05-22,15:56:16
39.9748199,116.3273066,0,187,39590.6640972222,2008-05-22,15:56:18
39.9747899,116.3273133,0,190.3,39590.6641203704,2008-05-22,15:56:20
39.97476,116.327325,0,190.3,39590.6641435185,2008-05-22,15:56:22
39.97473,116.3273333,0,190.3,39590.6641666667,2008-05-22,15:56:24
39.9747116,116.3273416,0,187,39590.6641898148,2008-05-22,15:56:26
39.974685,116.3273483,0,187,39590.664212963,2008-05-22,15:56:28
39.9746649,116.3273616,0,187,39590.6642361111,2008-05-22,15:56:30
39.9746433,116.3273699,0,187,39590.6642592593,2008-05-22,15:56:32
39.97462,116.327375,0,187,39590.6642824074,2008-05-22,15:56:34
39.9746016,116.3273766,0,187,39590.6643055556,2008-05-22,15:56:36
39.9745849,116.3273833,0,183.7,39590.6643287037,2008-05-22,15:56:38
39.9745633,116.3273933,0,183.7,39590.6643518518,2008-05-22,15:56:40
39.9745416,116.3273999,0,183.7,39590.664375,2008-05-22,15:56:42
39.9745183,116.3273999,0,183.7,39590.6643981481,2008-05-22,15:56:44
39.9744916,116.3273983,0,183.7,39590.6644212963,2008-05-22,15:56:46
39.9744683,116.3273999,0,183.7,39590.6644444444,2008-05-22,15:56:48
39.9744449,116.3273999,0,183.7,39590.6644675926,2008-05-22,15:56:50
39.97442,116.3274033,0,183.7,39590.6644907407,2008-05-22,15:56:52
39.9743933,116.3274066,0,183.7,39590.6645138889,2008-05-22,15:56:54
39.9743699,116.3274066,0,183.7,39590.664537037,2008-05-22,15:56:56
39.9743449,116.3274083,0,183.7,39590.6645601852,2008-05-22,15:56:58
39.9743199,116.3274133,0,183.7,39590.6645833333,2008-05-22,15:57:00
39.9742933,116.3274133,0,183.7,39590.6646064815,2008-05-22,15:57:02
39.9742683,116.3274133,0,183.7,39590.6646296296,2008-05-22,15:57:04
39.9742383,116.3274149,0,183.7,39590.6646527778,2008-05-22,15:57:06
39.9742166,116.3274183,0,183.7,39590.6646759259,2008-05-22,15:57:08
39.974195,116.3274216,0,183.7,39590.6646990741,2008-05-22,15:57:10
39.9741716,116.3274266,0,183.7,39590.6647222222,2008-05-22,15:57:12
39.9741499,116.3274249,0,183.7,39590.6647453704,2008-05-22,15:57:14
39.9741283,116.3274283,0,183.7,39590.6647685185,2008-05-22,15:57:16
39.9741049,116.3274316,0,183.7,39590.6647916667,2008-05-22,15:57:18
39.9740783,116.3274349,0,183.7,39590.6648148148,2008-05-22,15:57:20
39.9740499,116.3274349,0,183.7,39590.664837963,2008-05-22,15:57:22
39.9740249,116.3274316,0,183.7,39590.6648611111,2008-05-22,15:57:24
39.9740016,116.3274333,0,183.7,39590.6648842593,2008-05-22,15:57:26
39.9739783,116.3274349,0,183.7,39590.6649074074,2008-05-22,15:57:28
39.9739549,116.3274366,0,183.7,39590.6649305556,2008-05-22,15:57:30
39.9739283,116.327445,0,183.7,39590.6649537037,2008-05-22,15:57:32
39.9739033,116.3274516,0,183.7,39590.6649768518,2008-05-22,15:57:34
39.9738783,116.3274566,0,183.7,39590.665,2008-05-22,15:57:36
39.9738533,116.3274616,0,183.7,39590.6650231481,2008-05-22,15:57:38
39.9738283,116.327465,0,183.7,39590.6650462963,2008-05-22,15:57:40
39.9738016,116.327465,0,183.7,39590.6650694444,2008-05-22,15:57:42
39.9737766,116.3274666,0,187,39590.6650925926,2008-05-22,15:57:44
39.9737533,116.3274716,0,187,39590.6651157407,2008-05-22,15:57:46
39.9737249,116.3274766,0,187,39590.6651388889,2008-05-22,15:57:48
39.9736966,116.3274783,0,190.3,39590.665162037,2008-05-22,15:57:50
39.9736633,116.32748,0,190.3,39590.6651851852,2008-05-22,15:57:52
39.9736433,116.3274783,0,190.3,39590.6652083333,2008-05-22,15:57:54
39.9736233,116.3274783,0,190.3,39590.6652314815,2008-05-22,15:57:56
39.9736033,116.3274733,0,190.3,39590.6652546296,2008-05-22,15:57:58
39.9735866,116.3274699,0,190.3,39590.6652777778,2008-05-22,15:58:00
39.973565,116.3274699,0,190.3,39590.6653009259,2008-05-22,15:58:02
39.9735416,116.3274783,0,190.3,39590.6653240741,2008-05-22,15:58:04
39.9735199,116.3274783,0,190.3,39590.6653472222,2008-05-22,15:58:06
39.9735066,116.3274749,0,190.3,39590.6653703704,2008-05-22,15:58:08
39.9734899,116.3274716,0,187,39590.6653935185,2008-05-22,15:58:10
39.9734749,116.3274733,0,187,39590.6654166667,2008-05-22,15:58:12
39.973455,116.3274766,0,187,39590.6654398148,2008-05-22,15:58:14
39.9734383,116.3274899,0,187,39590.665462963,2008-05-22,15:58:16
39.9734199,116.3275,0,183.7,39590.6654861111,2008-05-22,15:58:18
39.9733983,116.3275016,0,183.7,39590.6655092593,2008-05-22,15:58:20
39.9733766,116.3275049,0,183.7,39590.6655324074,2008-05-22,15:58:22
39.9733533,116.3275099,0,183.7,39590.6655555556,2008-05-22,15:58:24
39.9733283,116.3275066,0,183.7,39590.6655787037,2008-05-22,15:58:26
39.9733049,116.3275016,0,183.7,39590.6656018518,2008-05-22,15:58:28
39.973285,116.3274899,0,183.7,39590.665625,2008-05-22,15:58:30
39.9732633,116.3274766,0,183.7,39590.6656481481,2008-05-22,15:58:32
39.9732399,116.3274683,0,183.7,39590.6656712963,2008-05-22,15:58:34
39.9732233,116.3274566,0,183.7,39590.6656944444,2008-05-22,15:58:36
39.9731966,116.3274616,0,183.7,39590.6657175926,2008-05-22,15:58:38
39.9731766,116.3274516,0,183.7,39590.6657407407,2008-05-22,15:58:40
39.9731666,116.3274466,0,183.7,39590.6657638889,2008-05-22,15:58:42
39.9731249,116.3274483,0,183.7,39590.665787037,2008-05-22,15:58:44
39.9730699,116.3274716,0,183.7,39590.6658101852,2008-05-22,15:58:46
39.9730149,116.3274849,0,183.7,39590.6658333333,2008-05-22,15:58:48
39.9729516,116.3275233,0,183.7,39590.6658564815,2008-05-22,15:58:50
39.9729066,116.3275583,0,183.7,39590.6658796296,2008-05-22,15:58:52
39.9728483,116.3276066,0,183.7,39590.6659027778,2008-05-22,15:58:54
39.9728066,116.3276333,0,183.7,39590.6659259259,2008-05-22,15:58:56
39.9727749,116.3276616,0,183.7,39590.6659490741,2008-05-22,15:58:58
39.9727599,116.3277016,0,183.7,39590.6659722222,2008-05-22,15:59:00
39.9727516,116.3277416,0,183.7,39590.6659953704,2008-05-22,15:59:02
39.972755,116.3277966,0,183.7,39590.6660185185,2008-05-22,15:59:04
39.9727416,116.3278266,0,183.7,39590.6660416667,2008-05-22,15:59:06
39.9727299,116.3278549,0,183.7,39590.6660648148,2008-05-22,15:59:08
39.9727049,116.3278533,0,183.7,39590.666087963,2008-05-22,15:59:10
39.9726783,116.3278399,0,183.7,39590.6661111111,2008-05-22,15:59:12
39.9726516,116.3278216,0,183.7,39590.6661342593,2008-05-22,15:59:14
39.9726283,116.3278066,0,183.7,39590.6661574074,2008-05-22,15:59:16
39.9725983,116.327795,0,183.7,39590.6661805556,2008-05-22,15:59:18
39.972575,116.3277333,0,183.7,39590.6662037037,2008-05-22,15:59:20
39.9725733,116.3276916,0,183.7,39590.6662268518,2008-05-22,15:59:22
39.9725816,116.3276383,0,183.7,39590.66625,2008-05-22,15:59:24
39.9725666,116.3276249,0,183.7,39590.6662731481,2008-05-22,15:59:26
39.9725416,116.3275983,0,183.7,39590.6662962963,2008-05-22,15:59:28
39.9725233,116.3275616,0,183.7,39590.6663194444,2008-05-22,15:59:30
39.97249,116.327535,0,183.7,39590.6663425926,2008-05-22,15:59:32
39.9724649,116.3274983,0,183.7,39590.6663657407,2008-05-22,15:59:34
39.9724433,116.3274666,0,183.7,39590.6663888889,2008-05-22,15:59:36
39.9724266,116.3274399,0,183.7,39590.666412037,2008-05-22,15:59:38
39.972435,116.32741,0,183.7,39590.6664351852,2008-05-22,15:59:40
39.9724216,116.3273766,0,183.7,39590.6664583333,2008-05-22,15:59:42
39.9723999,116.3273349,0,183.7,39590.6664814815,2008-05-22,15:59:44
39.9724166,116.3272949,0,183.7,39590.6665046296,2008-05-22,15:59:46
39.9724399,116.3272416,0,183.7,39590.6665277778,2008-05-22,15:59:48
39.9724366,116.3272099,0,183.7,39590.6665509259,2008-05-22,15:59:50
39.9724399,116.3271783,0,183.7,39590.6665740741,2008-05-22,15:59:52
39.9724399,116.3271399,0,183.7,39590.6665972222,2008-05-22,15:59:54
39.97246,116.3271216,0,183.7,39590.6666203704,2008-05-22,15:59:56
39.9725216,116.32717,0,183.7,39590.6666435185,2008-05-22,15:59:58
39.9725316,116.3271333,0,183.7,39590.6666666667,2008-05-22,16:00:00
39.9725233,116.3270866,0,183.7,39590.6666898148,2008-05-22,16:00:02
39.9725349,116.32708,0,183.7,39590.666712963,2008-05-22,16:00:04
39.9725316,116.3270499,0,183.7,39590.6667361111,2008-05-22,16:00:06
39.972515,116.3269833,0,183.7,39590.6667592593,2008-05-22,16:00:08
39.9725216,116.3269633,0,183.7,39590.6667824074,2008-05-22,16:00:10
39.9725166,116.3269516,0,183.7,39590.6668055556,2008-05-22,16:00:12
39.9724949,116.3269483,0,187,39590.6668287037,2008-05-22,16:00:14
39.9724533,116.326925,0,187,39590.6668518518,2008-05-22,16:00:16
39.9724266,116.3268966,0,187,39590.666875,2008-05-22,16:00:18
39.9724066,116.32687,0,187,39590.6668981481,2008-05-22,16:00:20
39.9723883,116.3268416,0,187,39590.6669212963,2008-05-22,16:00:22
39.9724066,116.3267966,0,187,39590.6669444444,2008-05-22,16:00:24
39.9724116,116.3267366,0,187,39590.6669675926,2008-05-22,16:00:26
39.972415,116.3266983,0,187,39590.6669907407,2008-05-22,16:00:28
39.972415,116.3266566,0,187,39590.6670138889,2008-05-22,16:00:30
39.972405,116.3266116,0,187,39590.667037037,2008-05-22,16:00:32
39.9723949,116.3265799,0,187,39590.6670601852,2008-05-22,16:00:34
39.9723999,116.3265716,0,187,39590.6670833333,2008-05-22,16:00:36
39.9724066,116.326555,0,187,39590.6671064815,2008-05-22,16:00:38
39.9724033,116.3265233,0,187,39590.6671296296,2008-05-22,16:00:40
39.9724116,116.3264999,0,187,39590.6671527778,2008-05-22,16:00:42
39.9724133,116.3264316,0,187,39590.6671759259,2008-05-22,16:00:44
39.9724233,116.3263683,0,187,39590.6671990741,2008-05-22,16:00:46
39.9724233,116.3263349,0,187,39590.6672222222,2008-05-22,16:00:48
39.9724166,116.3263016,0,187,39590.6672453704,2008-05-22,16:00:50
39.9723949,116.3262266,0,187,39590.6672685185,2008-05-22,16:00:52
39.9723966,116.3261799,0,187,39590.6672916667,2008-05-22,16:00:54
39.97239,116.3261149,0,187,39590.6673148148,2008-05-22,16:00:56
39.9724033,116.3260783,0,187,39590.667337963,2008-05-22,16:00:58
39.9723983,116.3260316,0,187,39590.6673611111,2008-05-22,16:01:00
39.9723866,116.3260033,0,187,39590.6673842593,2008-05-22,16:01:02
39.9723933,116.3260099,0,187,39590.6674074074,2008-05-22,16:01:04
39.9723983,116.3260033,0,187,39590.6674305556,2008-05-22,16:01:06
39.9724083,116.3260033,0,187,39590.6674537037,2008-05-22,16:01:08
39.9724083,116.3260033,0,187,39590.6674652778,2008-05-22,16:01:09
39.972415,116.3260083,0,187,39590.6674884259,2008-05-22,16:01:11
39.9724133,116.325965,0,187,39590.6675115741,2008-05-22,16:01:13
39.9723999,116.3259399,0,187,39590.6675347222,2008-05-22,16:01:15
39.9723916,116.3259533,0,187,39590.6675578704,2008-05-22,16:01:17
39.97239,116.3259416,0,190.3,39590.6675810185,2008-05-22,16:01:19
39.9723783,116.3259216,0,190.3,39590.6676041667,2008-05-22,16:01:21
39.9723816,116.3259349,0,190.3,39590.6676273148,2008-05-22,16:01:23
39.9723583,116.3259033,0,190.3,39590.667650463,2008-05-22,16:01:25
39.9723333,116.3258783,0,190.3,39590.6676736111,2008-05-22,16:01:27
39.9723283,116.3258649,0,190.3,39590.6676967593,2008-05-22,16:01:29
39.9723233,116.32584,0,190.3,39590.6677199074,2008-05-22,16:01:31
39.9723083,116.3258066,0,190.3,39590.6677430556,2008-05-22,16:01:33
39.9722999,116.3258083,0,190.3,39590.6677662037,2008-05-22,16:01:35
39.9722816,116.3257783,0,190.3,39590.6677893519,2008-05-22,16:01:37
39.9722699,116.3257516,0,190.3,39590.6678125,2008-05-22,16:01:39
39.972265,116.3257216,0,190.3,39590.6678356482,2008-05-22,16:01:41
39.9722633,116.3257,0,190.3,39590.6678587963,2008-05-22,16:01:43
39.9722666,116.3256899,0,190.3,39590.6678819444,2008-05-22,16:01:45
39.9722666,116.3256583,0,190.3,39590.6679050926,2008-05-22,16:01:47
39.9722716,116.3256333,0,193.6,39590.6679282407,2008-05-22,16:01:49
39.9722816,116.3256116,0,193.6,39590.6679513889,2008-05-22,16:01:51
39.972305,116.3255866,0,193.6,39590.667974537,2008-05-22,16:01:53
39.9723099,116.3255283,0,193.6,39590.6679976852,2008-05-22,16:01:55
39.9723299,116.3254716,0,193.6,39590.6680208333,2008-05-22,16:01:57
39.97236,116.3254266,0,193.6,39590.6680439815,2008-05-22,16:01:59
39.9723883,116.325385,0,193.6,39590.6680671296,2008-05-22,16:02:01
39.972415,116.3253433,0,193.6,39590.6680902778,2008-05-22,16:02:03
39.97242,116.3253083,0,193.6,39590.6681134259,2008-05-22,16:02:05
39.9724316,116.3252749,0,193.6,39590.6681365741,2008-05-22,16:02:07
39.9724166,116.3252033,0,193.6,39590.6681597222,2008-05-22,16:02:09
39.9724083,116.3251266,0,193.6,39590.6681828704,2008-05-22,16:02:11
39.972405,116.3250683,0,193.6,39590.6682060185,2008-05-22,16:02:13
39.9724099,116.3250583,0,193.6,39590.6682291667,2008-05-22,16:02:15
39.9724099,116.3250316,0,193.6,39590.6682523148,2008-05-22,16:02:17
39.9724116,116.3250099,0,193.6,39590.668275463,2008-05-22,16:02:19
39.9724083,116.3249783,0,193.6,39590.6682986111,2008-05-22,16:02:21
39.9724066,116.3249416,0,196.9,39590.6683217593,2008-05-22,16:02:23
39.9724116,116.3249,0,196.9,39590.6683449074,2008-05-22,16:02:25
39.9724016,116.3248416,0,196.9,39590.6683680556,2008-05-22,16:02:27
39.9723883,116.3248633,0,196.9,39590.6683912037,2008-05-22,16:02:29
39.9723949,116.3249133,0,196.9,39590.6684143519,2008-05-22,16:02:31
39.9723833,116.3249,0,196.9,39590.6684375,2008-05-22,16:02:33
39.9723783,116.3248966,0,196.9,39590.6684606481,2008-05-22,16:02:35
39.972375,116.3248766,0,196.9,39590.6684837963,2008-05-22,16:02:37
39.9723733,116.3248549,0,196.9,39590.6685069444,2008-05-22,16:02:39
39.9723466,116.3248483,0,196.9,39590.6685300926,2008-05-22,16:02:41
39.9723399,116.3248366,0,196.9,39590.6685532407,2008-05-22,16:02:43
39.9723299,116.3248083,0,196.9,39590.6685763889,2008-05-22,16:02:45
39.9723316,116.3247866,0,196.9,39590.668599537,2008-05-22,16:02:47
39.9723333,116.32476,0,196.9,39590.6686226852,2008-05-22,16:02:49
39.972345,116.3247416,0,196.9,39590.6686458333,2008-05-22,16:02:51
39.9723233,116.3247183,0,196.9,39590.6686805556,2008-05-22,16:02:54
39.9723383,116.3247016,0,196.9,39590.6687037037,2008-05-22,16:02:56
39.9723366,116.3246683,0,196.9,39590.6687268519,2008-05-22,16:02:58
39.9722466,116.3246283,0,196.9,39590.6687731481,2008-05-22,16:03:02
39.972205,116.3245816,0,196.9,39590.6687962963,2008-05-22,16:03:04
39.9721449,116.3245283,0,196.9,39590.6688194444,2008-05-22,16:03:06
39.9721066,116.324515,0,196.9,39590.6688425926,2008-05-22,16:03:08
39.9720533,116.3245016,0,196.9,39590.6688657407,2008-05-22,16:03:10
39.9720083,116.3244666,0,196.9,39590.6688888889,2008-05-22,16:03:12
39.9719683,116.3244266,0,196.9,39590.668912037,2008-05-22,16:03:14
39.971945,116.3244033,0,196.9,39590.6689351852,2008-05-22,16:03:16
39.97194,116.3243983,0,196.9,39590.6689583333,2008-05-22,16:03:18
39.9719133,116.3243966,0,196.9,39590.6689814815,2008-05-22,16:03:20
39.9718933,116.3244149,0,200.1,39590.6690046296,2008-05-22,16:03:22
39.9718666,116.3244316,0,200.1,39590.6690277778,2008-05-22,16:03:24
39.9718566,116.3244783,0,196.9,39590.6690509259,2008-05-22,16:03:26
39.9718433,116.3244983,0,196.9,39590.6690740741,2008-05-22,16:03:28
39.9718199,116.3245266,0,200.1,39590.6690972222,2008-05-22,16:03:30
39.971785,116.3245533,0,200.1,39590.6691203704,2008-05-22,16:03:32
39.971745,116.3245566,0,200.1,39590.6691435185,2008-05-22,16:03:34
39.9717083,116.32455,0,200.1,39590.6691666667,2008-05-22,16:03:36
39.9716916,116.3245699,0,200.1,39590.6691898148,2008-05-22,16:03:38
39.9716733,116.3245533,0,200.1,39590.669212963,2008-05-22,16:03:40
39.97165,116.3245316,0,200.1,39590.6692361111,2008-05-22,16:03:42
39.9716266,116.3245216,0,200.1,39590.6692592593,2008-05-22,16:03:44
39.9716066,116.3245199,0,200.1,39590.6692824074,2008-05-22,16:03:46
39.9716016,116.32455,0,200.1,39590.6693055556,2008-05-22,16:03:48
39.9716033,116.3245899,0,200.1,39590.6693287037,2008-05-22,16:03:50
39.9716016,116.3245966,0,200.1,39590.6693518519,2008-05-22,16:03:52
39.9716149,116.3246599,0,200.1,39590.6693865741,2008-05-22,16:03:55
39.9716033,116.3246749,0,200.1,39590.6694097222,2008-05-22,16:03:57
39.9716149,116.3246999,0,200.1,39590.6694328704,2008-05-22,16:03:59
39.971635,116.3247299,0,203.4,39590.6694560185,2008-05-22,16:04:01
39.9716466,116.3247583,0,203.4,39590.6694791667,2008-05-22,16:04:03
39.9716616,116.3247783,0,203.4,39590.6695023148,2008-05-22,16:04:05
39.971675,116.3248066,0,203.4,39590.669525463,2008-05-22,16:04:07
39.97173,116.3248283,0,203.4,39590.6695601852,2008-05-22,16:04:10
39.9717649,116.3248283,0,206.7,39590.6695833333,2008-05-22,16:04:12
39.9718799,116.324845,0,206.7,39590.6696180556,2008-05-22,16:04:15
39.97193,116.324865,0,206.7,39590.6696412037,2008-05-22,16:04:17
39.9719366,116.3248733,0,210,39590.6696643519,2008-05-22,16:04:19
39.9719516,116.3249016,0,210,39590.6696875,2008-05-22,16:04:21
39.97194,116.3249033,0,210,39590.6697106481,2008-05-22,16:04:23
39.9719499,116.3249233,0,210,39590.6697337963,2008-05-22,16:04:25
39.9719499,116.324915,0,210,39590.6697569444,2008-05-22,16:04:27
39.97194,116.3249233,0,210,39590.6697800926,2008-05-22,16:04:29
