# Supplementary material for: Research on differential privacy protection method based on user tendency
Source: PLoS One. 2023 Oct 26;18(10):e0288823. doi: 10.1371/journal.pone.0288823 (PMC10602288; doi:10.1371/journal.pone.0288823)
Supplement: S4 Data — (ZIP) [file pone.0288823.s004.zip › Data 5-4/112/Trajectory/20080523130437.plt]

Geolife trajectory
WGS 84
Altitude is in Feet
Reserved 3
0,2,255,My Track,0,0,2,8421376
0
39.9756283,116.3306833,0,180.4,39591.5448726852,2008-05-23,13:04:37
39.9756283,116.3306816,0,183.7,39591.5450115741,2008-05-23,13:04:49
39.9756233,116.3306899,0,183.7,39591.5450347222,2008-05-23,13:04:51
39.9756083,116.3307216,0,183.7,39591.5450578704,2008-05-23,13:04:53
39.9756,116.3307499,0,183.7,39591.5450810185,2008-05-23,13:04:55
39.9755866,116.3307849,0,183.7,39591.5459027778,2008-05-23,13:06:06
39.9755866,116.3307716,0,183.7,39591.5459259259,2008-05-23,13:06:08
39.9755799,116.3307349,0,183.7,39591.5459490741,2008-05-23,13:06:10
39.975555,116.3306816,0,183.7,39591.5459722222,2008-05-23,13:06:12
39.975515,116.3305866,0,183.7,39591.5459953704,2008-05-23,13:06:14
39.9754633,116.3305133,0,183.7,39591.5460185185,2008-05-23,13:06:16
39.9753983,116.3304333,0,183.7,39591.5460416667,2008-05-23,13:06:18
39.9753549,116.3303499,0,183.7,39591.5460648148,2008-05-23,13:06:20
39.9753149,116.3302916,0,183.7,39591.546087963,2008-05-23,13:06:22
39.9752916,116.330225,0,183.7,39591.5461111111,2008-05-23,13:06:24
39.9752533,116.3301616,0,183.7,39591.5461342593,2008-05-23,13:06:26
39.9752366,116.3300916,0,183.7,39591.5461574074,2008-05-23,13:06:28
39.97521,116.3300266,0,183.7,39591.5461805556,2008-05-23,13:06:30
39.9751916,116.3299733,0,183.7,39591.5462037037,2008-05-23,13:06:32
39.9751983,116.3299316,0,183.7,39591.5462268519,2008-05-23,13:06:34
39.9751983,116.3299033,0,183.7,39591.54625,2008-05-23,13:06:36
39.9752149,116.3298733,0,183.7,39591.5462731481,2008-05-23,13:06:38
39.9751983,116.3298383,0,183.7,39591.5462962963,2008-05-23,13:06:40
39.9752066,116.3297916,0,183.7,39591.5463194444,2008-05-23,13:06:42
39.9751966,116.3297466,0,183.7,39591.5463425926,2008-05-23,13:06:44
39.9751983,116.3297066,0,183.7,39591.5463657407,2008-05-23,13:06:46
39.9752166,116.3296666,0,183.7,39591.5463888889,2008-05-23,13:06:48
39.9752566,116.3296149,0,183.7,39591.546412037,2008-05-23,13:06:50
39.9753183,116.3295883,0,183.7,39591.5464351852,2008-05-23,13:06:52
39.9753366,116.3295566,0,183.7,39591.5464583333,2008-05-23,13:06:54
39.9753733,116.3295199,0,183.7,39591.5464814815,2008-05-23,13:06:56
39.9753699,116.3295033,0,183.7,39591.5465046296,2008-05-23,13:06:58
39.9753733,116.3294716,0,183.7,39591.5465277778,2008-05-23,13:07:00
39.9753799,116.329435,0,183.7,39591.5465509259,2008-05-23,13:07:02
39.9753799,116.3293983,0,183.7,39591.5465740741,2008-05-23,13:07:04
39.9753683,116.329365,0,183.7,39591.5465972222,2008-05-23,13:07:06
39.975335,116.32935,0,183.7,39591.5466203704,2008-05-23,13:07:08
39.9753183,116.3293399,0,183.7,39591.5466435185,2008-05-23,13:07:10
39.9753366,116.3292899,0,183.7,39591.5466666667,2008-05-23,13:07:12
39.9753699,116.3292416,0,187,39591.5466898148,2008-05-23,13:07:14
39.9754066,116.329175,0,187,39591.546712963,2008-05-23,13:07:16
39.9754433,116.3291116,0,187,39591.5467361111,2008-05-23,13:07:18
39.9754683,116.3290683,0,187,39591.5467592593,2008-05-23,13:07:20
39.9755016,116.32902,0,187,39591.5467824074,2008-05-23,13:07:22
39.9755249,116.3289699,0,187,39591.5468055556,2008-05-23,13:07:24
39.9755666,116.3289399,0,187,39591.5468287037,2008-05-23,13:07:26
39.975585,116.3289066,0,187,39591.5468518519,2008-05-23,13:07:28
39.9755983,116.3288699,0,187,39591.546875,2008-05-23,13:07:30
39.9755816,116.3288566,0,187,39591.5468981481,2008-05-23,13:07:32
39.97557,116.3288383,0,187,39591.5469212963,2008-05-23,13:07:34
39.9755499,116.3288216,0,187,39591.5469444444,2008-05-23,13:07:36
39.9755116,116.3288133,0,187,39591.5469675926,2008-05-23,13:07:38
39.9754799,116.328825,0,187,39591.5469907407,2008-05-23,13:07:40
39.9754666,116.3288333,0,187,39591.5470138889,2008-05-23,13:07:42
39.9754483,116.3288399,0,187,39591.547037037,2008-05-23,13:07:44
39.9754399,116.3287949,0,187,39591.5470601852,2008-05-23,13:07:46
39.9754416,116.3287116,0,190.3,39591.5470833333,2008-05-23,13:07:48
39.9754466,116.32867,0,190.3,39591.5471064815,2008-05-23,13:07:50
39.9754783,116.3286033,0,190.3,39591.5471296296,2008-05-23,13:07:52
39.9754616,116.3285849,0,190.3,39591.5471527778,2008-05-23,13:07:54
39.9754533,116.3285583,0,190.3,39591.5471759259,2008-05-23,13:07:56
39.9754266,116.3285433,0,190.3,39591.5471990741,2008-05-23,13:07:58
39.9754366,116.3285016,0,190.3,39591.5472222222,2008-05-23,13:08:00
39.9754466,116.3284499,0,190.3,39591.5472453704,2008-05-23,13:08:02
39.97546,116.3283949,0,190.3,39591.5472685185,2008-05-23,13:08:04
39.9754716,116.3283633,0,190.3,39591.5472916667,2008-05-23,13:08:06
39.9755083,116.3283083,0,190.3,39591.5473148148,2008-05-23,13:08:08
39.9755383,116.3282716,0,190.3,39591.547337963,2008-05-23,13:08:10
39.9755716,116.3282199,0,190.3,39591.5473611111,2008-05-23,13:08:12
39.9756133,116.3281683,0,190.3,39591.5473842593,2008-05-23,13:08:14
39.9756266,116.3281399,0,190.3,39591.5474074074,2008-05-23,13:08:16
39.9757266,116.3280116,0,193.6,39591.5474305556,2008-05-23,13:08:18
39.9758116,116.3279383,0,193.6,39591.5474537037,2008-05-23,13:08:20
39.9758199,116.3279216,0,193.6,39591.5474768518,2008-05-23,13:08:22
39.9758333,116.3278816,0,193.6,39591.5475,2008-05-23,13:08:24
39.9758299,116.327865,0,193.6,39591.5475231481,2008-05-23,13:08:26
39.975825,116.3278699,0,193.6,39591.5475462963,2008-05-23,13:08:28
39.9758199,116.32783,0,193.6,39591.5475694444,2008-05-23,13:08:30
39.9758216,116.3278099,0,193.6,39591.5475925926,2008-05-23,13:08:32
39.9758466,116.3277533,0,193.6,39591.5476157407,2008-05-23,13:08:34
39.9758183,116.3277333,0,196.9,39591.5476388889,2008-05-23,13:08:36
39.9758766,116.3276299,0,196.9,39591.547662037,2008-05-23,13:08:38
39.9759216,116.3275483,0,196.9,39591.5476851852,2008-05-23,13:08:40
39.9759599,116.327445,0,196.9,39591.5477199074,2008-05-23,13:08:43
39.9759683,116.3273783,0,196.9,39591.5477430556,2008-05-23,13:08:45
39.975965,116.3273466,0,200.1,39591.5477662037,2008-05-23,13:08:47
39.9760666,116.3272299,0,200.1,39591.5477893518,2008-05-23,13:08:49
39.9761083,116.3271416,0,200.1,39591.5478125,2008-05-23,13:08:51
39.97612,116.3270716,0,200.1,39591.5478356481,2008-05-23,13:08:53
39.9761033,116.3270433,0,203.4,39591.5478587963,2008-05-23,13:08:55
39.9760733,116.3270533,0,203.4,39591.5478819444,2008-05-23,13:08:57
39.9760633,116.3270333,0,203.4,39591.5479050926,2008-05-23,13:08:59
39.9760533,116.3270349,0,203.4,39591.5479282407,2008-05-23,13:09:01
39.9760466,116.3270249,0,206.7,39591.5479513889,2008-05-23,13:09:03
39.9760533,116.3269833,0,206.7,39591.547974537,2008-05-23,13:09:05
39.9760266,116.3269766,0,206.7,39591.5479976852,2008-05-23,13:09:07
39.9760033,116.3269683,0,206.7,39591.5480208333,2008-05-23,13:09:09
39.9760699,116.3268716,0,206.7,39591.5480439815,2008-05-23,13:09:11
39.9760616,116.3268649,0,210,39591.5480671296,2008-05-23,13:09:13
39.9760299,116.32687,0,210,39591.5480902778,2008-05-23,13:09:15
39.9759966,116.32687,0,210,39591.5481134259,2008-05-23,13:09:17
39.9759849,116.32689,0,210,39591.5481365741,2008-05-23,13:09:19
39.9759599,116.3268999,0,210,39591.5481597222,2008-05-23,13:09:21
39.9759466,116.32689,0,210,39591.5481828704,2008-05-23,13:09:23
39.9759216,116.3268949,0,213.3,39591.5482060185,2008-05-23,13:09:25
39.9758916,116.3268916,0,213.3,39591.5482291667,2008-05-23,13:09:27
39.9758883,116.3268583,0,213.3,39591.5482523148,2008-05-23,13:09:29
39.9758783,116.3268333,0,213.3,39591.548275463,2008-05-23,13:09:31
39.9758716,116.3268099,0,213.3,39591.5482986111,2008-05-23,13:09:33
39.9758616,116.3267799,0,213.3,39591.5483217593,2008-05-23,13:09:35
39.9758299,116.3267733,0,216.5,39591.5483449074,2008-05-23,13:09:37
39.9758116,116.3267566,0,216.5,39591.5483680556,2008-05-23,13:09:39
39.9758066,116.3267366,0,216.5,39591.5483912037,2008-05-23,13:09:41
39.97581,116.3267133,0,216.5,39591.5484143518,2008-05-23,13:09:43
39.9757999,116.3266999,0,216.5,39591.5484375,2008-05-23,13:09:45
39.97577,116.3267166,0,216.5,39591.5484606481,2008-05-23,13:09:47
39.975725,116.3267266,0,216.5,39591.5484837963,2008-05-23,13:09:49
39.9756749,116.3267433,0,216.5,39591.5485069444,2008-05-23,13:09:51
39.9756433,116.3267583,0,216.5,39591.5485300926,2008-05-23,13:09:53
39.9755749,116.3267666,0,219.8,39591.5485532407,2008-05-23,13:09:55
39.97553,116.3267699,0,219.8,39591.5485763889,2008-05-23,13:09:57
39.9754866,116.3267749,0,219.8,39591.548599537,2008-05-23,13:09:59
39.97547,116.3268,0,219.8,39591.5486226852,2008-05-23,13:10:01
39.9754499,116.3268166,0,219.8,39591.5486458333,2008-05-23,13:10:03
39.9754399,116.3268149,0,219.8,39591.5486689815,2008-05-23,13:10:05
39.9754483,116.3268416,0,219.8,39591.5486921296,2008-05-23,13:10:07
39.9754683,116.3268683,0,219.8,39591.5487152778,2008-05-23,13:10:09
39.9754733,116.3268816,0,219.8,39591.5487384259,2008-05-23,13:10:11
39.9754766,116.3268716,0,219.8,39591.5487615741,2008-05-23,13:10:13
39.9754833,116.3268516,0,219.8,39591.5487847222,2008-05-23,13:10:15
39.9754833,116.3268516,0,219.8,39591.5488425926,2008-05-23,13:10:20
39.975475,116.326855,0,219.8,39591.5488657407,2008-05-23,13:10:22
39.9754633,116.3268416,0,219.8,39591.5488888889,2008-05-23,13:10:24
39.9754466,116.3268183,0,219.8,39591.548912037,2008-05-23,13:10:26
39.9754249,116.3267716,0,219.8,39591.5489351852,2008-05-23,13:10:28
39.9754183,116.32673,0,219.8,39591.5489583333,2008-05-23,13:10:30
39.97542,116.3266733,0,219.8,39591.5489814815,2008-05-23,13:10:32
39.9754083,116.3266399,0,219.8,39591.5490046296,2008-05-23,13:10:34
39.975415,116.3265983,0,219.8,39591.5490277778,2008-05-23,13:10:36
39.9754366,116.3265733,0,219.8,39591.5490509259,2008-05-23,13:10:38
39.975445,116.3265449,0,223.1,39591.5490740741,2008-05-23,13:10:40
39.9754549,116.3264949,0,223.1,39591.5490972222,2008-05-23,13:10:42
39.9754483,116.3264233,0,223.1,39591.5491203704,2008-05-23,13:10:44
39.9754533,116.326345,0,223.1,39591.5491435185,2008-05-23,13:10:46
39.9754799,116.3262716,0,223.1,39591.5491666667,2008-05-23,13:10:48
39.9755466,116.3262483,0,223.1,39591.5491898148,2008-05-23,13:10:50
39.9755649,116.3261883,0,223.1,39591.549212963,2008-05-23,13:10:52
39.9755833,116.3261233,0,223.1,39591.5492361111,2008-05-23,13:10:54
39.9756233,116.3260633,0,223.1,39591.5492592593,2008-05-23,13:10:56
39.9756216,116.3260166,0,223.1,39591.5492824074,2008-05-23,13:10:58
39.9756049,116.3259783,0,223.1,39591.5493055556,2008-05-23,13:11:00
39.9755733,116.3260016,0,223.1,39591.5493287037,2008-05-23,13:11:02
39.975555,116.3259716,0,223.1,39591.5493518518,2008-05-23,13:11:04
39.9755633,116.3260916,0,223.1,39591.549375,2008-05-23,13:11:06
39.97556,116.3260766,0,223.1,39591.5493981481,2008-05-23,13:11:08
39.9755833,116.3259716,0,223.1,39591.5494212963,2008-05-23,13:11:10
39.9755966,116.3259749,0,223.1,39591.5494444444,2008-05-23,13:11:12
39.9756233,116.3259399,0,223.1,39591.5494675926,2008-05-23,13:11:14
39.97563,116.3259333,0,226.4,39591.5494907407,2008-05-23,13:11:16
39.9756383,116.3258816,0,226.4,39591.5495138889,2008-05-23,13:11:18
39.9757,116.3258466,0,226.4,39591.549537037,2008-05-23,13:11:20
39.9757133,116.3257499,0,226.4,39591.5495601852,2008-05-23,13:11:22
39.9757149,116.3256399,0,226.4,39591.5495833333,2008-05-23,13:11:24
39.9757466,116.3255883,0,226.4,39591.5496064815,2008-05-23,13:11:26
39.9757866,116.3254666,0,226.4,39591.5496296296,2008-05-23,13:11:28
39.9758149,116.3253049,0,226.4,39591.5496527778,2008-05-23,13:11:30
39.9758783,116.3251566,0,229.7,39591.5496759259,2008-05-23,13:11:32
39.9759766,116.3250533,0,229.7,39591.5496990741,2008-05-23,13:11:34
39.9760583,116.3248933,0,229.7,39591.5497222222,2008-05-23,13:11:36
39.976215,116.3246599,0,229.7,39591.5497453704,2008-05-23,13:11:38
39.9763199,116.3245183,0,229.7,39591.5497685185,2008-05-23,13:11:40
39.9764199,116.3245283,0,229.7,39591.5497916667,2008-05-23,13:11:42
39.9764766,116.3245983,0,229.7,39591.5498148148,2008-05-23,13:11:44
39.9763383,116.3245133,0,232.9,39591.549837963,2008-05-23,13:11:46
39.97627,116.3245266,0,232.9,39591.5498611111,2008-05-23,13:11:48
39.9761883,116.3245216,0,232.9,39591.5498842593,2008-05-23,13:11:50
39.9761316,116.3245233,0,232.9,39591.5499074074,2008-05-23,13:11:52
39.9760849,116.3245466,0,236.2,39591.5499305556,2008-05-23,13:11:54
39.976035,116.3245449,0,236.2,39591.5499537037,2008-05-23,13:11:56
39.9760116,116.3245633,0,236.2,39591.5499768518,2008-05-23,13:11:58
39.9759883,116.3245866,0,236.2,39591.55,2008-05-23,13:12:00
39.9760099,116.3246183,0,239.5,39591.5500231481,2008-05-23,13:12:02
39.9760266,116.3247116,0,239.5,39591.5500462963,2008-05-23,13:12:04
39.97595,116.324705,0,239.5,39591.5500694444,2008-05-23,13:12:06
39.9758816,116.32469,0,239.5,39591.5500925926,2008-05-23,13:12:08
39.97581,116.3246983,0,239.5,39591.5501157407,2008-05-23,13:12:10
39.975825,116.3247116,0,242.8,39591.5501388889,2008-05-23,13:12:12
39.9758283,116.3247149,0,242.8,39591.550162037,2008-05-23,13:12:14
39.9758216,116.3248849,0,242.8,39591.5501851852,2008-05-23,13:12:16
39.9757199,116.3249949,0,242.8,39591.5502083333,2008-05-23,13:12:18
39.9756449,116.3250566,0,246.1,39591.5502314815,2008-05-23,13:12:20
39.97553,116.3250933,0,246.1,39591.5502546296,2008-05-23,13:12:22
39.975445,116.3250566,0,246.1,39591.5502777778,2008-05-23,13:12:24
39.9753216,116.3251166,0,249.3,39591.5503009259,2008-05-23,13:12:26
39.9751749,116.3252383,0,249.3,39591.5503240741,2008-05-23,13:12:28
39.97522,116.3251216,0,249.3,39591.5503472222,2008-05-23,13:12:30
39.9752983,116.3250133,0,249.3,39591.5503703704,2008-05-23,13:12:32
39.9753533,116.325005,0,249.3,39591.5503935185,2008-05-23,13:12:34
39.9754566,116.3249766,0,249.3,39591.5504166667,2008-05-23,13:12:36
39.9755333,116.3249766,0,252.6,39591.5504398148,2008-05-23,13:12:38
39.9755366,116.3249899,0,252.6,39591.550462963,2008-05-23,13:12:40
39.9754949,116.3249383,0,252.6,39591.5504861111,2008-05-23,13:12:42
39.975475,116.324865,0,252.6,39591.5505092593,2008-05-23,13:12:44
39.9755466,116.3247099,0,255.9,39591.5505439815,2008-05-23,13:12:47
39.9754983,116.3247233,0,255.9,39591.5505671296,2008-05-23,13:12:49
39.9755083,116.3247033,0,255.9,39591.5505902778,2008-05-23,13:12:51
39.9755649,116.3245933,0,255.9,39591.550625,2008-05-23,13:12:54
39.9754316,116.32467,0,259.2,39591.5506481482,2008-05-23,13:12:56
39.9752416,116.3248133,0,259.2,39591.5506712963,2008-05-23,13:12:58
39.9751149,116.3249966,0,259.2,39591.5506944444,2008-05-23,13:13:00
39.9748766,116.3252233,0,259.2,39591.5507175926,2008-05-23,13:13:02
39.9746366,116.3255549,0,259.2,39591.5507407407,2008-05-23,13:13:04
39.9743816,116.3260166,0,259.2,39591.5507638889,2008-05-23,13:13:06
39.9741783,116.326435,0,259.2,39591.550787037,2008-05-23,13:13:08
39.9738949,116.326785,0,259.2,39591.5508101852,2008-05-23,13:13:10
39.9737183,116.3269449,0,259.2,39591.5508333333,2008-05-23,13:13:12
39.9735316,116.3271333,0,259.2,39591.5508564815,2008-05-23,13:13:14
39.9735833,116.3269849,0,262.5,39591.5508796296,2008-05-23,13:13:16
39.9734516,116.3271116,0,262.5,39591.5509027778,2008-05-23,13:13:18
39.9733283,116.3272733,0,262.5,39591.5509259259,2008-05-23,13:13:20
39.973215,116.32741,0,262.5,39591.5509490741,2008-05-23,13:13:22
39.97309,116.3275866,0,262.5,39591.5509722222,2008-05-23,13:13:24
39.97295,116.3277983,0,262.5,39591.5509953704,2008-05-23,13:13:26
39.9727683,116.3280166,0,262.5,39591.5510185185,2008-05-23,13:13:28
39.9726383,116.328195,0,262.5,39591.5510416667,2008-05-23,13:13:30
39.9725166,116.3283116,0,262.5,39591.5510648148,2008-05-23,13:13:32
39.9717583,116.3294499,0,262.5,39591.5513888889,2008-05-23,13:14:00
39.9717466,116.3294716,0,262.5,39591.551412037,2008-05-23,13:14:02
39.9717283,116.3294499,0,262.5,39591.5514351852,2008-05-23,13:14:04
39.9717216,116.3293716,0,262.5,39591.5514583333,2008-05-23,13:14:06
39.9717016,116.3292983,0,262.5,39591.5514814815,2008-05-23,13:14:08
39.971815,116.32895,0,262.5,39591.5515046296,2008-05-23,13:14:10
39.9719766,116.3284916,0,262.5,39591.5515277778,2008-05-23,13:14:12
39.9720016,116.3283883,0,262.5,39591.5515509259,2008-05-23,13:14:14
39.97204,116.3282666,0,262.5,39591.5515740741,2008-05-23,13:14:16
39.9720566,116.3281866,0,262.5,39591.5515972222,2008-05-23,13:14:18
39.9721066,116.3280533,0,262.5,39591.5516319444,2008-05-23,13:14:21
39.9722016,116.3277499,0,262.5,39591.5516550926,2008-05-23,13:14:23
39.972295,116.3274866,0,262.5,39591.5516782407,2008-05-23,13:14:25
39.97232,116.3273266,0,262.5,39591.5517013889,2008-05-23,13:14:27
39.9723699,116.3271933,0,262.5,39591.551724537,2008-05-23,13:14:29
39.9724116,116.3270966,0,262.5,39591.5517476852,2008-05-23,13:14:31
39.97242,116.3270349,0,262.5,39591.5517708333,2008-05-23,13:14:33
39.9724566,116.3269366,0,262.5,39591.5517939815,2008-05-23,13:14:35
39.972485,116.326855,0,262.5,39591.5518171296,2008-05-23,13:14:37
39.9725216,116.326785,0,262.5,39591.5518402778,2008-05-23,13:14:39
39.972555,116.3267399,0,262.5,39591.5518634259,2008-05-23,13:14:41
39.9725866,116.3267049,0,262.5,39591.5518865741,2008-05-23,13:14:43
39.9725949,116.3266683,0,262.5,39591.5519097222,2008-05-23,13:14:45
39.9726083,116.3266216,0,262.5,39591.5519328704,2008-05-23,13:14:47
39.9726049,116.3265883,0,262.5,39591.5519560185,2008-05-23,13:14:49
39.9726033,116.3265449,0,262.5,39591.5519791667,2008-05-23,13:14:51
39.9726049,116.3264899,0,262.5,39591.5520023148,2008-05-23,13:14:53
39.9726066,116.3264549,0,262.5,39591.552025463,2008-05-23,13:14:55
39.9725983,116.3264616,0,262.5,39591.5520486111,2008-05-23,13:14:57
39.9726383,116.3264199,0,262.5,39591.5520717593,2008-05-23,13:14:59
39.9726433,116.3263699,0,262.5,39591.5520949074,2008-05-23,13:15:01
39.9726383,116.326345,0,262.5,39591.5521180556,2008-05-23,13:15:03
39.9726049,116.3263283,0,262.5,39591.5521412037,2008-05-23,13:15:05
39.97257,116.3263466,0,262.5,39591.5521643519,2008-05-23,13:15:07
39.972555,116.3263349,0,262.5,39591.5521875,2008-05-23,13:15:09
39.9725433,116.3263016,0,262.5,39591.5522106481,2008-05-23,13:15:11
39.9725249,116.3262616,0,262.5,39591.5522337963,2008-05-23,13:15:13
39.9724983,116.3262366,0,262.5,39591.5522569444,2008-05-23,13:15:15
39.97249,116.3262216,0,262.5,39591.5522800926,2008-05-23,13:15:17
39.9724649,116.3262199,0,262.5,39591.5523032407,2008-05-23,13:15:19
39.9724499,116.3262199,0,262.5,39591.5523263889,2008-05-23,13:15:21
39.9723933,116.3262666,0,262.5,39591.552349537,2008-05-23,13:15:23
39.9723683,116.3262733,0,262.5,39591.5523726852,2008-05-23,13:15:25
39.9723716,116.3262883,0,262.5,39591.5524189815,2008-05-23,13:15:29
39.9725133,116.3254333,0,262.5,39591.5529282407,2008-05-23,13:16:13
39.972475,116.3254466,0,262.5,39591.5529513889,2008-05-23,13:16:15
39.9724649,116.3254333,0,262.5,39591.552974537,2008-05-23,13:16:17
39.9724466,116.3254149,0,262.5,39591.5529976852,2008-05-23,13:16:19
39.9724249,116.32537,0,262.5,39591.5530208333,2008-05-23,13:16:21
39.9724016,116.3253566,0,262.5,39591.5530439815,2008-05-23,13:16:23
39.9723916,116.3253083,0,262.5,39591.5530671296,2008-05-23,13:16:25
39.972275,116.3252116,0,262.5,39591.5532060185,2008-05-23,13:16:37
39.9722699,116.3251733,0,262.5,39591.5532291667,2008-05-23,13:16:39
39.972235,116.3251816,0,262.5,39591.5532523148,2008-05-23,13:16:41
39.9722266,116.3251633,0,262.5,39591.553275463,2008-05-23,13:16:43
39.9723883,116.3247999,0,262.5,39591.5534606481,2008-05-23,13:16:59
39.97239,116.3248016,0,262.5,39591.5534837963,2008-05-23,13:17:01
39.97239,116.3247783,0,262.5,39591.5535069444,2008-05-23,13:17:03
39.9723833,116.3247583,0,262.5,39591.5535300926,2008-05-23,13:17:05
39.9723633,116.3247266,0,262.5,39591.5535532407,2008-05-23,13:17:07
39.9723883,116.3246399,0,262.5,39591.5535763889,2008-05-23,13:17:09
39.9724433,116.3245283,0,262.5,39591.553599537,2008-05-23,13:17:11
39.9723249,116.3241833,0,262.5,39591.5540277778,2008-05-23,13:17:48
39.9722766,116.3242049,0,262.5,39591.5540509259,2008-05-23,13:17:50
39.9722599,116.3242199,0,262.5,39591.5540740741,2008-05-23,13:17:52
39.972225,116.3242399,0,262.5,39591.5540972222,2008-05-23,13:17:54
39.9722233,116.3242299,0,262.5,39591.5541203704,2008-05-23,13:17:56
39.9722233,116.3242199,0,262.5,39591.5541435185,2008-05-23,13:17:58
