# Supplementary material for: Research on differential privacy protection method based on user tendency
Source: PLoS One. 2023 Oct 26;18(10):e0288823. doi: 10.1371/journal.pone.0288823 (PMC10602288; doi:10.1371/journal.pone.0288823)
Supplement: S4 Data — (ZIP) [file pone.0288823.s004.zip › Data 5-4/112/Trajectory/20080524003039.plt]

Geolife trajectory
WGS 84
Altitude is in Feet
Reserved 3
0,2,255,My Track,0,0,2,8421376
0
39.9715783,116.3250949,0,147.6,39592.0212847222,2008-05-24,00:30:39
39.9715783,116.3250949,0,147.6,39592.0228472222,2008-05-24,00:32:54
39.9715733,116.32509,0,150.9,39592.0228703704,2008-05-24,00:32:56
39.9714566,116.325075,0,150.9,39592.0228935185,2008-05-24,00:32:58
39.9713533,116.32504,0,150.9,39592.0229166667,2008-05-24,00:33:00
39.9713316,116.3250183,0,150.9,39592.0229398148,2008-05-24,00:33:02
39.97134,116.3249783,0,150.9,39592.022962963,2008-05-24,00:33:04
39.9714066,116.324935,0,150.9,39592.0229861111,2008-05-24,00:33:06
39.9714816,116.3248749,0,150.9,39592.0230092593,2008-05-24,00:33:08
39.9715666,116.3248266,0,150.9,39592.0230324074,2008-05-24,00:33:10
39.9716083,116.324775,0,150.9,39592.0230555556,2008-05-24,00:33:12
39.9716733,116.3247316,0,150.9,39592.0230787037,2008-05-24,00:33:14
39.9717433,116.3247166,0,150.9,39592.0231018519,2008-05-24,00:33:16
39.9717699,116.3246783,0,150.9,39592.023125,2008-05-24,00:33:18
39.9717633,116.3246849,0,150.9,39592.0231481481,2008-05-24,00:33:20
39.9717883,116.3246783,0,150.9,39592.0231712963,2008-05-24,00:33:22
39.9718083,116.324635,0,150.9,39592.0231944444,2008-05-24,00:33:24
39.9718266,116.3245983,0,150.9,39592.0232175926,2008-05-24,00:33:26
39.9718483,116.3245583,0,150.9,39592.0232407407,2008-05-24,00:33:28
39.9718633,116.3245283,0,150.9,39592.0232638889,2008-05-24,00:33:30
39.9718733,116.3244999,0,150.9,39592.023287037,2008-05-24,00:33:32
39.9718866,116.3244699,0,150.9,39592.0233101852,2008-05-24,00:33:34
39.9719,116.3244566,0,150.9,39592.0233333333,2008-05-24,00:33:36
39.9719216,116.3244583,0,150.9,39592.0233564815,2008-05-24,00:33:38
39.9720366,116.3245816,0,150.9,39592.0234490741,2008-05-24,00:33:46
39.9720599,116.3245933,0,150.9,39592.0234722222,2008-05-24,00:33:48
39.9720866,116.3245949,0,150.9,39592.0234953704,2008-05-24,00:33:50
39.9721083,116.3245866,0,150.9,39592.0235185185,2008-05-24,00:33:52
39.9721416,116.3245666,0,150.9,39592.0235416667,2008-05-24,00:33:54
39.9721683,116.3245616,0,150.9,39592.0235648148,2008-05-24,00:33:56
39.9721816,116.3245733,0,150.9,39592.023587963,2008-05-24,00:33:58
39.9722133,116.3245866,0,150.9,39592.0236111111,2008-05-24,00:34:00
39.9722333,116.3245949,0,150.9,39592.0236342593,2008-05-24,00:34:02
39.9722533,116.3246133,0,150.9,39592.0236574074,2008-05-24,00:34:04
39.97228,116.3246416,0,150.9,39592.0236805556,2008-05-24,00:34:06
39.9723133,116.3246849,0,150.9,39592.0237037037,2008-05-24,00:34:08
39.9723233,116.3247066,0,150.9,39592.0237268518,2008-05-24,00:34:10
39.9723416,116.3247449,0,150.9,39592.02375,2008-05-24,00:34:12
39.9723516,116.3247783,0,150.9,39592.0237731481,2008-05-24,00:34:14
39.9723583,116.3248249,0,150.9,39592.0237962963,2008-05-24,00:34:16
39.9723683,116.324865,0,150.9,39592.0238194444,2008-05-24,00:34:18
39.9723699,116.3248933,0,150.9,39592.0238425926,2008-05-24,00:34:20
39.9723583,116.3249216,0,150.9,39592.0238657407,2008-05-24,00:34:22
39.9723583,116.3249616,0,150.9,39592.0238888889,2008-05-24,00:34:24
39.972365,116.3249966,0,150.9,39592.023912037,2008-05-24,00:34:26
39.9723549,116.3250416,0,150.9,39592.0239351852,2008-05-24,00:34:28
39.9723466,116.3250799,0,150.9,39592.0239583333,2008-05-24,00:34:30
39.9723399,116.3251133,0,150.9,39592.0239814815,2008-05-24,00:34:32
39.9723433,116.3251466,0,150.9,39592.0240046296,2008-05-24,00:34:34
39.9723466,116.3251816,0,150.9,39592.0240277778,2008-05-24,00:34:36
39.9723583,116.3251866,0,150.9,39592.0240509259,2008-05-24,00:34:38
39.9723716,116.3252183,0,150.9,39592.0240740741,2008-05-24,00:34:40
39.9724099,116.325265,0,150.9,39592.0240972222,2008-05-24,00:34:42
39.9724133,116.32528,0,150.9,39592.0241203704,2008-05-24,00:34:44
39.9724016,116.3253016,0,150.9,39592.0241435185,2008-05-24,00:34:46
39.9724066,116.3253233,0,150.9,39592.0241666667,2008-05-24,00:34:48
39.9724016,116.3253366,0,150.9,39592.0241898148,2008-05-24,00:34:50
39.9724116,116.3253666,0,150.9,39592.024212963,2008-05-24,00:34:52
39.9724083,116.3253916,0,150.9,39592.0242361111,2008-05-24,00:34:54
39.9724099,116.3254416,0,150.9,39592.0242592593,2008-05-24,00:34:56
39.9724133,116.3254883,0,150.9,39592.0242824074,2008-05-24,00:34:58
39.97242,116.3255299,0,150.9,39592.0243055556,2008-05-24,00:35:00
39.9724283,116.3255649,0,150.9,39592.0243287037,2008-05-24,00:35:02
39.9724133,116.3256183,0,150.9,39592.0243518518,2008-05-24,00:35:04
39.972405,116.3256583,0,150.9,39592.024375,2008-05-24,00:35:06
39.9723783,116.3256983,0,150.9,39592.0243981481,2008-05-24,00:35:08
39.9723799,116.3257483,0,150.9,39592.0244212963,2008-05-24,00:35:10
39.9723883,116.3257866,0,150.9,39592.0244444444,2008-05-24,00:35:12
39.972375,116.3258016,0,150.9,39592.0244675926,2008-05-24,00:35:14
39.9723683,116.3258299,0,150.9,39592.0244907407,2008-05-24,00:35:16
39.9723549,116.32584,0,147.6,39592.0245138889,2008-05-24,00:35:18
39.9723483,116.32584,0,147.6,39592.024537037,2008-05-24,00:35:20
39.9723616,116.3258533,0,147.6,39592.0245601852,2008-05-24,00:35:22
39.9723733,116.3259149,0,150.9,39592.0245833333,2008-05-24,00:35:24
39.9723833,116.3259583,0,150.9,39592.0246064815,2008-05-24,00:35:26
39.9723966,116.3259983,0,150.9,39592.0246296296,2008-05-24,00:35:28
39.9724066,116.3260616,0,150.9,39592.0246527778,2008-05-24,00:35:30
39.9724233,116.3260899,0,150.9,39592.0246875,2008-05-24,00:35:33
39.9724233,116.3261166,0,150.9,39592.0247106481,2008-05-24,00:35:35
39.9724399,116.3261316,0,150.9,39592.0247337963,2008-05-24,00:35:37
39.9724483,116.3261433,0,150.9,39592.0247569444,2008-05-24,00:35:39
39.9724733,116.3261733,0,150.9,39592.0247800926,2008-05-24,00:35:41
39.9724766,116.3262233,0,150.9,39592.0248032407,2008-05-24,00:35:43
39.9724499,116.3262616,0,150.9,39592.0248263889,2008-05-24,00:35:45
39.9724649,116.326295,0,150.9,39592.024849537,2008-05-24,00:35:47
39.9724633,116.3263216,0,150.9,39592.0248726852,2008-05-24,00:35:49
39.9724783,116.3263583,0,150.9,39592.0248958333,2008-05-24,00:35:51
39.9724883,116.32638,0,150.9,39592.0249305556,2008-05-24,00:35:54
39.9724766,116.32645,0,150.9,39592.0249537037,2008-05-24,00:35:56
39.97246,116.3264933,0,150.9,39592.0249768518,2008-05-24,00:35:58
39.9724516,116.3265283,0,150.9,39592.025,2008-05-24,00:36:00
39.9724416,116.3265383,0,150.9,39592.0250231481,2008-05-24,00:36:02
39.972445,116.3265716,0,150.9,39592.0250462963,2008-05-24,00:36:04
39.97243,116.32659,0,154.2,39592.0250694444,2008-05-24,00:36:06
39.9724099,116.326625,0,154.2,39592.0250925926,2008-05-24,00:36:08
39.972405,116.3266633,0,154.2,39592.0251157407,2008-05-24,00:36:10
39.9723949,116.3267049,0,154.2,39592.0251388889,2008-05-24,00:36:12
39.9723916,116.3267433,0,154.2,39592.025162037,2008-05-24,00:36:14
39.9724099,116.3267616,0,154.2,39592.0251851852,2008-05-24,00:36:16
39.9724283,116.3268116,0,154.2,39592.0252083333,2008-05-24,00:36:18
39.9724283,116.3268633,0,154.2,39592.0252314815,2008-05-24,00:36:20
39.9724333,116.3268883,0,154.2,39592.0252546296,2008-05-24,00:36:22
39.9724216,116.3268999,0,154.2,39592.0252777778,2008-05-24,00:36:24
39.9724316,116.3269316,0,154.2,39592.0253009259,2008-05-24,00:36:26
39.9724066,116.3269516,0,154.2,39592.0253240741,2008-05-24,00:36:28
39.9724116,116.326975,0,154.2,39592.0253472222,2008-05-24,00:36:30
39.9724133,116.3269916,0,154.2,39592.0253703704,2008-05-24,00:36:32
39.9725116,116.32731,0,150.9,39592.0283912037,2008-05-24,00:40:53
39.972515,116.3273383,0,150.9,39592.0284143519,2008-05-24,00:40:55
39.9725033,116.3273833,0,150.9,39592.0284375,2008-05-24,00:40:57
39.97253,116.327395,0,150.9,39592.0284606481,2008-05-24,00:40:59
39.9725416,116.3273966,0,150.9,39592.0284837963,2008-05-24,00:41:01
39.9725216,116.3274249,0,150.9,39592.0285069444,2008-05-24,00:41:03
39.9725216,116.3274349,0,154.2,39592.0285300926,2008-05-24,00:41:05
39.9725399,116.3274666,0,154.2,39592.0285532407,2008-05-24,00:41:07
39.9725799,116.3274666,0,154.2,39592.0285763889,2008-05-24,00:41:09
39.9726049,116.3274733,0,154.2,39592.028599537,2008-05-24,00:41:11
39.9726233,116.3274849,0,154.2,39592.0286226852,2008-05-24,00:41:13
39.972655,116.3274933,0,154.2,39592.0286458333,2008-05-24,00:41:15
39.9726749,116.3275,0,157.5,39592.0286689815,2008-05-24,00:41:17
39.9727199,116.3274316,0,157.5,39592.0286921296,2008-05-24,00:41:19
39.9727283,116.3274316,0,157.5,39592.0287152778,2008-05-24,00:41:21
39.9727066,116.3275249,0,157.5,39592.0287384259,2008-05-24,00:41:23
39.9727416,116.3275099,0,157.5,39592.0287615741,2008-05-24,00:41:25
39.9727666,116.3275399,0,160.8,39592.0287847222,2008-05-24,00:41:27
39.9728199,116.327535,0,160.8,39592.0288078704,2008-05-24,00:41:29
39.9728599,116.3275216,0,160.8,39592.0288310185,2008-05-24,00:41:31
39.9728966,116.327515,0,164,39592.0288541667,2008-05-24,00:41:33
39.9729066,116.3275083,0,164,39592.0288773148,2008-05-24,00:41:35
39.9729116,116.3275083,0,164,39592.028900463,2008-05-24,00:41:37
39.9729299,116.3274833,0,167.3,39592.0289236111,2008-05-24,00:41:39
39.9729483,116.3274683,0,167.3,39592.0289467593,2008-05-24,00:41:41
39.9729699,116.3274716,0,167.3,39592.0289699074,2008-05-24,00:41:43
39.9729849,116.3274983,0,167.3,39592.0289930556,2008-05-24,00:41:45
39.97302,116.3275166,0,167.3,39592.0290162037,2008-05-24,00:41:47
39.9730383,116.3275483,0,170.6,39592.0290393519,2008-05-24,00:41:49
39.9730549,116.3275433,0,170.6,39592.0290625,2008-05-24,00:41:51
39.973065,116.3275583,0,170.6,39592.0290856481,2008-05-24,00:41:53
39.9730933,116.3275599,0,170.6,39592.0291087963,2008-05-24,00:41:55
39.9731033,116.3275733,0,173.9,39592.0291319444,2008-05-24,00:41:57
39.9731216,116.3275983,0,173.9,39592.0291550926,2008-05-24,00:41:59
39.9731283,116.3276216,0,173.9,39592.0291782407,2008-05-24,00:42:01
39.9731666,116.3276299,0,173.9,39592.0292013889,2008-05-24,00:42:03
39.9731649,116.3276649,0,173.9,39592.029224537,2008-05-24,00:42:05
39.9731633,116.3276816,0,173.9,39592.0292476852,2008-05-24,00:42:07
39.9731916,116.3276733,0,177.2,39592.0292708333,2008-05-24,00:42:09
39.9732216,116.3276599,0,177.2,39592.0292939815,2008-05-24,00:42:11
39.9732516,116.3276433,0,177.2,39592.0293171296,2008-05-24,00:42:13
39.9732966,116.32762,0,177.2,39592.0293402778,2008-05-24,00:42:15
39.9733749,116.3275516,0,177.2,39592.0293634259,2008-05-24,00:42:17
39.9734116,116.3275066,0,173.9,39592.0293865741,2008-05-24,00:42:19
39.9734649,116.3274983,0,173.9,39592.0294097222,2008-05-24,00:42:21
39.9735116,116.3274699,0,173.9,39592.0294328704,2008-05-24,00:42:23
39.9735533,116.3274499,0,173.9,39592.0294560185,2008-05-24,00:42:25
39.9735666,116.3274483,0,173.9,39592.0294791667,2008-05-24,00:42:27
39.9736033,116.3274399,0,173.9,39592.0295023148,2008-05-24,00:42:29
39.97364,116.3274266,0,173.9,39592.029525463,2008-05-24,00:42:31
39.9736683,116.3274283,0,173.9,39592.0295486111,2008-05-24,00:42:33
39.9737083,116.3274116,0,173.9,39592.0295717593,2008-05-24,00:42:35
39.9737366,116.3274049,0,177.2,39592.0295949074,2008-05-24,00:42:37
39.9737616,116.3273883,0,177.2,39592.0296180556,2008-05-24,00:42:39
39.973775,116.3273916,0,177.2,39592.0296412037,2008-05-24,00:42:41
39.9737883,116.3273983,0,177.2,39592.0296643519,2008-05-24,00:42:43
39.9737999,116.327445,0,177.2,39592.0296875,2008-05-24,00:42:45
39.9738266,116.3274933,0,177.2,39592.0297106481,2008-05-24,00:42:47
39.9738416,116.3275483,0,177.2,39592.0297337963,2008-05-24,00:42:49
39.9738616,116.3275599,0,173.9,39592.0297569444,2008-05-24,00:42:51
39.9738916,116.3275566,0,173.9,39592.0297800926,2008-05-24,00:42:53
39.9739266,116.3275433,0,173.9,39592.0298032407,2008-05-24,00:42:55
39.9739616,116.327535,0,173.9,39592.0298263889,2008-05-24,00:42:57
39.9739916,116.3274983,0,177.2,39592.029849537,2008-05-24,00:42:59
39.9740333,116.3274749,0,177.2,39592.0298726852,2008-05-24,00:43:01
39.9740683,116.3274599,0,173.9,39592.0298958333,2008-05-24,00:43:03
39.9741049,116.3274349,0,173.9,39592.0299189815,2008-05-24,00:43:05
39.9741416,116.3274216,0,173.9,39592.0299421296,2008-05-24,00:43:07
39.9741683,116.32741,0,173.9,39592.0299652778,2008-05-24,00:43:09
39.9742049,116.3274166,0,173.9,39592.0299884259,2008-05-24,00:43:11
39.9742316,116.327445,0,173.9,39592.0300115741,2008-05-24,00:43:13
39.97424,116.3274683,0,173.9,39592.0300347222,2008-05-24,00:43:15
39.9742433,116.3275,0,173.9,39592.0300578704,2008-05-24,00:43:17
39.9742666,116.32748,0,173.9,39592.0300810185,2008-05-24,00:43:19
39.9742983,116.3274583,0,173.9,39592.0301041667,2008-05-24,00:43:21
39.9743683,116.32741,0,173.9,39592.0301273148,2008-05-24,00:43:23
39.9744116,116.3273966,0,173.9,39592.030150463,2008-05-24,00:43:25
39.9744466,116.3273816,0,173.9,39592.0301736111,2008-05-24,00:43:27
39.9744733,116.3273816,0,173.9,39592.0301967593,2008-05-24,00:43:29
39.9744766,116.3273866,0,173.9,39592.0302199074,2008-05-24,00:43:31
39.9744883,116.3274066,0,173.9,39592.0302430556,2008-05-24,00:43:33
39.974505,116.3274133,0,173.9,39592.0302662037,2008-05-24,00:43:35
39.9744999,116.3274433,0,173.9,39592.0302893519,2008-05-24,00:43:37
39.9745133,116.327445,0,173.9,39592.0303125,2008-05-24,00:43:39
39.9745616,116.3274033,0,170.6,39592.0303356481,2008-05-24,00:43:41
39.9745816,116.3274133,0,170.6,39592.0303587963,2008-05-24,00:43:43
39.9746016,116.327395,0,170.6,39592.0303819444,2008-05-24,00:43:45
39.9746483,116.3273366,0,170.6,39592.0304050926,2008-05-24,00:43:47
39.9746883,116.3273233,0,167.3,39592.0304282407,2008-05-24,00:43:49
39.9747166,116.3273316,0,167.3,39592.0304513889,2008-05-24,00:43:51
39.97473,116.32734,0,170.6,39592.030474537,2008-05-24,00:43:53
39.9747233,116.3273466,0,167.3,39592.0304976852,2008-05-24,00:43:55
39.9747499,116.3273699,0,164,39592.0305208333,2008-05-24,00:43:57
39.9747783,116.3273866,0,164,39592.0305439815,2008-05-24,00:43:59
39.9748183,116.327375,0,164,39592.0305671296,2008-05-24,00:44:01
39.9748416,116.3273683,0,164,39592.0305902778,2008-05-24,00:44:03
39.9748683,116.3273683,0,164,39592.0306134259,2008-05-24,00:44:05
39.9748949,116.32736,0,164,39592.0306365741,2008-05-24,00:44:07
39.9748949,116.3273466,0,164,39592.0306597222,2008-05-24,00:44:09
39.9749016,116.3273433,0,164,39592.0306828704,2008-05-24,00:44:11
39.9749199,116.3273499,0,167.3,39592.0307060185,2008-05-24,00:44:13
39.9749383,116.327345,0,170.6,39592.0307291667,2008-05-24,00:44:15
39.9749449,116.3273383,0,170.6,39592.0307523148,2008-05-24,00:44:17
39.9749449,116.3273383,0,170.6,39592.0308217593,2008-05-24,00:44:23
39.97494,116.327345,0,173.9,39592.0308449074,2008-05-24,00:44:25
39.9749516,116.3273283,0,173.9,39592.0308796296,2008-05-24,00:44:28
39.9749766,116.32729,0,173.9,39592.0309837963,2008-05-24,00:44:37
39.9749899,116.32729,0,173.9,39592.0310069444,2008-05-24,00:44:39
39.9750449,116.3272499,0,173.9,39592.0310300926,2008-05-24,00:44:41
39.9750999,116.3272183,0,173.9,39592.0310532407,2008-05-24,00:44:43
39.9751383,116.3272249,0,173.9,39592.0310763889,2008-05-24,00:44:45
39.9751683,116.3272283,0,173.9,39592.031099537,2008-05-24,00:44:47
39.9751933,116.3272249,0,173.9,39592.0311226852,2008-05-24,00:44:49
39.9752133,116.3272283,0,173.9,39592.0311458333,2008-05-24,00:44:51
39.9752283,116.32724,0,173.9,39592.0311689815,2008-05-24,00:44:53
39.9752566,116.3271983,0,173.9,39592.0311921296,2008-05-24,00:44:55
39.9752833,116.3271833,0,173.9,39592.0312152778,2008-05-24,00:44:57
39.97532,116.3271716,0,177.2,39592.0312384259,2008-05-24,00:44:59
39.9753416,116.32717,0,177.2,39592.0312615741,2008-05-24,00:45:01
39.975345,116.3271733,0,173.9,39592.0312847222,2008-05-24,00:45:03
39.9753666,116.3271533,0,173.9,39592.0313078704,2008-05-24,00:45:05
39.9753633,116.3271249,0,173.9,39592.0313310185,2008-05-24,00:45:07
39.9753516,116.3271399,0,173.9,39592.0313541667,2008-05-24,00:45:09
39.9753383,116.32713,0,173.9,39592.0313773148,2008-05-24,00:45:11
39.9753216,116.3271033,0,173.9,39592.031400463,2008-05-24,00:45:13
39.9753266,116.3270616,0,173.9,39592.0314236111,2008-05-24,00:45:15
39.9754,116.32703,0,173.9,39592.0314467593,2008-05-24,00:45:17
39.9754066,116.3269999,0,170.6,39592.0314699074,2008-05-24,00:45:19
39.97547,116.3269666,0,170.6,39592.0314930556,2008-05-24,00:45:21
39.9755166,116.3269166,0,170.6,39592.0315162037,2008-05-24,00:45:23
39.9755499,116.3268449,0,170.6,39592.0315393518,2008-05-24,00:45:25
39.9755683,116.3267866,0,167.3,39592.0315625,2008-05-24,00:45:27
39.97557,116.3267433,0,167.3,39592.0315856481,2008-05-24,00:45:29
39.9755566,116.3267166,0,167.3,39592.0316087963,2008-05-24,00:45:31
39.9755233,116.3266866,0,164,39592.0316319444,2008-05-24,00:45:33
39.9755049,116.3266683,0,164,39592.0316550926,2008-05-24,00:45:35
39.9754266,116.3266383,0,164,39592.0316782407,2008-05-24,00:45:37
39.975405,116.3266183,0,164,39592.0317013889,2008-05-24,00:45:39
39.9754183,116.3265849,0,164,39592.031724537,2008-05-24,00:45:41
39.9754316,116.3265516,0,160.8,39592.0317476852,2008-05-24,00:45:43
39.9754399,116.3265099,0,160.8,39592.0317708333,2008-05-24,00:45:45
39.97543,116.3264783,0,160.8,39592.0317939815,2008-05-24,00:45:47
39.9754349,116.3264466,0,160.8,39592.0318171296,2008-05-24,00:45:49
39.9754333,116.3264266,0,160.8,39592.0318402778,2008-05-24,00:45:51
39.9754349,116.3263866,0,160.8,39592.0318634259,2008-05-24,00:45:53
39.9754033,116.3263583,0,157.5,39592.0318865741,2008-05-24,00:45:55
39.9753916,116.3263233,0,157.5,39592.0319097222,2008-05-24,00:45:57
39.9754383,116.32628,0,154.2,39592.0319328704,2008-05-24,00:45:59
39.9754883,116.3262533,0,154.2,39592.0319560185,2008-05-24,00:46:01
39.9754916,116.3262166,0,154.2,39592.0319791667,2008-05-24,00:46:03
39.9754949,116.3261833,0,150.9,39592.0320023148,2008-05-24,00:46:05
39.9754466,116.326155,0,147.6,39592.032025463,2008-05-24,00:46:07
39.9754266,116.3261133,0,147.6,39592.0320486111,2008-05-24,00:46:09
39.9754416,116.3260683,0,144.4,39592.0320717593,2008-05-24,00:46:11
39.975445,116.3260233,0,141.1,39592.0320949074,2008-05-24,00:46:13
39.9754183,116.3260066,0,137.8,39592.0321180556,2008-05-24,00:46:15
39.9753533,116.3260183,0,137.8,39592.0321412037,2008-05-24,00:46:17
39.9753149,116.3259816,0,137.8,39592.0321643518,2008-05-24,00:46:19
39.9752966,116.3259383,0,134.5,39592.0321875,2008-05-24,00:46:21
39.9752633,116.3259216,0,134.5,39592.0322106481,2008-05-24,00:46:23
39.9752916,116.3258816,0,131.2,39592.0322337963,2008-05-24,00:46:25
39.9753066,116.3258466,0,131.2,39592.0322569444,2008-05-24,00:46:27
39.9752966,116.3258083,0,131.2,39592.0322800926,2008-05-24,00:46:29
39.9752733,116.3257783,0,128,39592.0323032407,2008-05-24,00:46:31
39.9752533,116.3257616,0,128,39592.0323263889,2008-05-24,00:46:33
39.975235,116.3257166,0,128,39592.032349537,2008-05-24,00:46:35
39.9752283,116.3256799,0,128,39592.0323726852,2008-05-24,00:46:37
39.9752533,116.3256099,0,128,39592.0323958333,2008-05-24,00:46:39
39.9752299,116.3255349,0,128,39592.0324189815,2008-05-24,00:46:41
39.9752299,116.3255049,0,128,39592.0324421296,2008-05-24,00:46:43
39.9752116,116.3254983,0,128,39592.0324768518,2008-05-24,00:46:46
39.9751966,116.3254949,0,128,39592.0325115741,2008-05-24,00:46:49
39.975195,116.3254949,0,128,39592.032662037,2008-05-24,00:47:02
39.975195,116.3254949,0,128,39592.0346180556,2008-05-24,00:49:51
39.9751983,116.3255016,0,128,39592.0346412037,2008-05-24,00:49:53
39.9752083,116.3254799,0,128,39592.0346643519,2008-05-24,00:49:55
39.9752116,116.325475,0,128,39592.0346875,2008-05-24,00:49:57
39.9752066,116.3254883,0,128,39592.0351157407,2008-05-24,00:50:34
39.9751983,116.3254933,0,128,39592.0351388889,2008-05-24,00:50:36
39.9751983,116.3255049,0,128,39592.0352546296,2008-05-24,00:50:46
39.9752149,116.3255016,0,128,39592.0352777778,2008-05-24,00:50:48
39.9752316,116.3255016,0,128,39592.0353009259,2008-05-24,00:50:50
39.9752583,116.3254983,0,128,39592.0353240741,2008-05-24,00:50:52
39.9753166,116.3254949,0,128,39592.0353472222,2008-05-24,00:50:54
39.9753866,116.3254866,0,128,39592.0353703704,2008-05-24,00:50:56
39.9754366,116.3254833,0,128,39592.0353935185,2008-05-24,00:50:58
39.9754266,116.3254816,0,128,39592.0354166667,2008-05-24,00:51:00
39.9754066,116.3254766,0,128,39592.0354398148,2008-05-24,00:51:02
39.9753566,116.3254799,0,128,39592.035462963,2008-05-24,00:51:04
39.9753266,116.325475,0,128,39592.0358680556,2008-05-24,00:51:39
39.9753633,116.325475,0,128,39592.0358912037,2008-05-24,00:51:41
39.9753783,116.3254716,0,128,39592.0359143519,2008-05-24,00:51:43
39.9753733,116.3254733,0,128,39592.0359375,2008-05-24,00:51:45
39.9753549,116.3254766,0,128,39592.0366550926,2008-05-24,00:52:47
39.9753766,116.3254616,0,128,39592.0366782407,2008-05-24,00:52:49
39.9753966,116.3254449,0,128,39592.0367013889,2008-05-24,00:52:51
39.975405,116.3254383,0,128,39592.036724537,2008-05-24,00:52:53
39.9754083,116.3254366,0,128,39592.0367476852,2008-05-24,00:52:55
39.975405,116.3254383,0,128,39592.036875,2008-05-24,00:53:06
39.9754133,116.3254416,0,128,39592.0368981481,2008-05-24,00:53:08
39.9754333,116.3254433,0,128,39592.0369212963,2008-05-24,00:53:10
39.9754666,116.3254416,0,128,39592.0369444444,2008-05-24,00:53:12
39.9755133,116.3254283,0,128,39592.0369675926,2008-05-24,00:53:14
39.9755749,116.3254183,0,128,39592.0369907407,2008-05-24,00:53:16
39.9756416,116.3254099,0,128,39592.0370138889,2008-05-24,00:53:18
39.9755933,116.3253799,0,128,39592.037037037,2008-05-24,00:53:20
39.975555,116.3253583,0,128,39592.0370601852,2008-05-24,00:53:22
39.9755133,116.3253416,0,128,39592.0370833333,2008-05-24,00:53:24
39.97549,116.3253133,0,128,39592.0371064815,2008-05-24,00:53:26
39.9754516,116.3253049,0,128,39592.0371296296,2008-05-24,00:53:28
39.9754216,116.3253,0,128,39592.0371527778,2008-05-24,00:53:30
39.9753733,116.3252916,0,128,39592.0371759259,2008-05-24,00:53:32
39.9753183,116.3252983,0,128,39592.0371990741,2008-05-24,00:53:34
39.975275,116.3253033,0,128,39592.0372222222,2008-05-24,00:53:36
39.9752283,116.3253033,0,128,39592.0372453704,2008-05-24,00:53:38
39.9751916,116.3253083,0,128,39592.0372685185,2008-05-24,00:53:40
39.9751566,116.3253283,0,128,39592.0372916667,2008-05-24,00:53:42
39.97511,116.3253316,0,128,39592.0373148148,2008-05-24,00:53:44
39.97507,116.3253316,0,128,39592.037337963,2008-05-24,00:53:46
39.9750283,116.3253533,0,128,39592.0373611111,2008-05-24,00:53:48
39.9749966,116.3253749,0,128,39592.0373842593,2008-05-24,00:53:50
39.97497,116.3253916,0,128,39592.0374074074,2008-05-24,00:53:52
39.9749466,116.3253883,0,128,39592.0374305556,2008-05-24,00:53:54
39.9750383,116.3251699,0,131.2,39592.0422222222,2008-05-24,01:00:48
39.9750316,116.3250449,0,131.2,39592.0422453704,2008-05-24,01:00:50
39.9750366,116.32488,0,131.2,39592.0422685185,2008-05-24,01:00:52
39.9750416,116.3246999,0,131.2,39592.0422916667,2008-05-24,01:00:54
39.97504,116.3245399,0,131.2,39592.0423148148,2008-05-24,01:00:56
39.9751983,116.3238316,0,131.2,39592.0424074074,2008-05-24,01:01:04
39.9751733,116.3235783,0,131.2,39592.0424305556,2008-05-24,01:01:06
39.9751466,116.323255,0,131.2,39592.0424537037,2008-05-24,01:01:08
39.97515,116.3229483,0,131.2,39592.0424768519,2008-05-24,01:01:10
39.9751366,116.3226733,0,131.2,39592.0425,2008-05-24,01:01:12
39.9751183,116.3223933,0,131.2,39592.0425231481,2008-05-24,01:01:14
39.9751016,116.3221216,0,131.2,39592.0425462963,2008-05-24,01:01:16
39.9750866,116.3218549,0,131.2,39592.0425694444,2008-05-24,01:01:18
39.97505,116.321565,0,131.2,39592.0425925926,2008-05-24,01:01:20
39.9750183,116.3212949,0,131.2,39592.0426157407,2008-05-24,01:01:22
39.9749916,116.3209799,0,131.2,39592.0426388889,2008-05-24,01:01:24
39.9749833,116.3207266,0,131.2,39592.042662037,2008-05-24,01:01:26
39.9750616,116.3192283,0,131.2,39592.042974537,2008-05-24,01:01:53
39.9762116,116.318805,0,131.2,39592.0434953704,2008-05-24,01:02:38
39.9775483,116.3187933,0,131.2,39592.0438310185,2008-05-24,01:03:07
39.9776516,116.3187883,0,131.2,39592.0438541667,2008-05-24,01:03:09
39.9777833,116.3187766,0,131.2,39592.0438773148,2008-05-24,01:03:11
39.9779883,116.3187933,0,131.2,39592.043912037,2008-05-24,01:03:14
39.9785033,116.3188283,0,134.5,39592.0440625,2008-05-24,01:03:27
39.9785066,116.3188516,0,134.5,39592.0440856481,2008-05-24,01:03:29
39.9785066,116.3188166,0,134.5,39592.0441087963,2008-05-24,01:03:31
39.9784716,116.31884,0,134.5,39592.0441319444,2008-05-24,01:03:33
39.9784316,116.3188466,0,134.5,39592.0444791667,2008-05-24,01:04:03
39.9784483,116.3188483,0,134.5,39592.0445023148,2008-05-24,01:04:05
39.9784833,116.3188533,0,134.5,39592.044525463,2008-05-24,01:04:07
39.9785833,116.3188333,0,134.5,39592.0445833333,2008-05-24,01:04:12
39.9786133,116.3188299,0,134.5,39592.0446180556,2008-05-24,01:04:15
39.9787516,116.3187449,0,134.5,39592.0447222222,2008-05-24,01:04:24
39.9788316,116.3185466,0,134.5,39592.0447453704,2008-05-24,01:04:26
39.9789316,116.3184599,0,134.5,39592.0447685185,2008-05-24,01:04:28
39.9790916,116.3184266,0,134.5,39592.0447916667,2008-05-24,01:04:30
39.9792899,116.3184016,0,134.5,39592.0448148148,2008-05-24,01:04:32
39.9794483,116.3183649,0,134.5,39592.044837963,2008-05-24,01:04:34
39.9804666,116.3180749,0,134.5,39592.0449652778,2008-05-24,01:04:45
39.9807333,116.3181516,0,134.5,39592.0449884259,2008-05-24,01:04:47
39.9809716,116.31821,0,134.5,39592.0450115741,2008-05-24,01:04:49
39.9823866,116.3183483,0,137.8,39592.0451736111,2008-05-24,01:05:03
39.9825433,116.3182366,0,137.8,39592.0451967593,2008-05-24,01:05:05
39.9826849,116.3182549,0,137.8,39592.0452199074,2008-05-24,01:05:07
39.9828399,116.3183299,0,137.8,39592.0452430556,2008-05-24,01:05:09
39.98297,116.3183666,0,137.8,39592.0452662037,2008-05-24,01:05:11
39.9830583,116.3184416,0,137.8,39592.0452893519,2008-05-24,01:05:13
39.9831216,116.3185016,0,137.8,39592.0453125,2008-05-24,01:05:15
39.9831733,116.3185349,0,137.8,39592.0453356481,2008-05-24,01:05:17
39.9832033,116.318545,0,137.8,39592.0453587963,2008-05-24,01:05:19
39.9831983,116.3185649,0,141.1,39592.0453819444,2008-05-24,01:05:21
39.9831983,116.3185899,0,137.8,39592.0454050926,2008-05-24,01:05:23
39.98322,116.3185716,0,137.8,39592.0454282407,2008-05-24,01:05:25
39.9832849,116.3185683,0,141.1,39592.0454513889,2008-05-24,01:05:27
39.9833466,116.3185666,0,141.1,39592.045474537,2008-05-24,01:05:29
39.9834166,116.3185633,0,141.1,39592.0454976852,2008-05-24,01:05:31
39.983505,116.3185566,0,141.1,39592.0455208333,2008-05-24,01:05:33
39.9835983,116.3185466,0,141.1,39592.0455439815,2008-05-24,01:05:35
39.9837133,116.3185416,0,141.1,39592.0455671296,2008-05-24,01:05:37
39.9842649,116.3189149,0,141.1,39592.0457407407,2008-05-24,01:05:52
39.98429,116.3190133,0,137.8,39592.0457638889,2008-05-24,01:05:54
39.9842799,116.3191566,0,137.8,39592.045787037,2008-05-24,01:05:56
39.9842799,116.31933,0,137.8,39592.0458101852,2008-05-24,01:05:58
39.98429,116.3195149,0,134.5,39592.0458333333,2008-05-24,01:06:00
39.9843016,116.3196966,0,134.5,39592.0458564815,2008-05-24,01:06:02
39.984315,116.3199033,0,134.5,39592.0458796296,2008-05-24,01:06:04
39.9843199,116.3201099,0,131.2,39592.0459027778,2008-05-24,01:06:06
39.9843283,116.3203216,0,131.2,39592.0459259259,2008-05-24,01:06:08
39.9843466,116.3204816,0,128,39592.0459490741,2008-05-24,01:06:10
39.9843466,116.3206149,0,128,39592.0459722222,2008-05-24,01:06:12
39.9843333,116.3206983,0,128,39592.0459953704,2008-05-24,01:06:14
39.9843316,116.3207966,0,128,39592.0460185185,2008-05-24,01:06:16
39.9843316,116.3208766,0,128,39592.0460416667,2008-05-24,01:06:18
39.9843249,116.3209566,0,128,39592.0460648148,2008-05-24,01:06:20
39.9843399,116.3210183,0,124.7,39592.046087963,2008-05-24,01:06:22
39.9843899,116.3210349,0,124.7,39592.0461111111,2008-05-24,01:06:24
39.9844516,116.3210449,0,124.7,39592.0461342593,2008-05-24,01:06:26
39.9845483,116.321005,0,124.7,39592.0461574074,2008-05-24,01:06:28
39.9846599,116.3209666,0,124.7,39592.0461805556,2008-05-24,01:06:30
39.9847299,116.3209399,0,124.7,39592.0462037037,2008-05-24,01:06:32
39.9848033,116.3208633,0,124.7,39592.0462268519,2008-05-24,01:06:34
39.984835,116.3207199,0,124.7,39592.04625,2008-05-24,01:06:36
39.98485,116.3205749,0,124.7,39592.0462731481,2008-05-24,01:06:38
39.9848316,116.3203816,0,124.7,39592.0462962963,2008-05-24,01:06:40
39.9848249,116.320165,0,124.7,39592.0463194444,2008-05-24,01:06:42
39.9848216,116.3199716,0,124.7,39592.0463425926,2008-05-24,01:06:44
39.9848149,116.3197866,0,124.7,39592.0463657407,2008-05-24,01:06:46
39.9847999,116.3195916,0,124.7,39592.0463888889,2008-05-24,01:06:48
39.9847983,116.3194,0,124.7,39592.046412037,2008-05-24,01:06:50
39.98479,116.3191983,0,124.7,39592.0464351852,2008-05-24,01:06:52
39.9847816,116.3189983,0,124.7,39592.0464583333,2008-05-24,01:06:54
39.9847633,116.3185649,0,124.7,39592.0464814815,2008-05-24,01:06:56
39.98472,116.3182583,0,128,39592.0465046296,2008-05-24,01:06:58
39.9847016,116.3180083,0,128,39592.0465277778,2008-05-24,01:07:00
39.984695,116.3177783,0,128,39592.0465509259,2008-05-24,01:07:02
39.9846233,116.31664,0,128,39592.0466898148,2008-05-24,01:07:14
39.9846166,116.3165049,0,128,39592.046712963,2008-05-24,01:07:16
39.9846066,116.3164416,0,128,39592.0467361111,2008-05-24,01:07:18
39.9846016,116.316415,0,128,39592.0467592593,2008-05-24,01:07:20
39.9846049,116.3164483,0,128,39592.0467824074,2008-05-24,01:07:22
39.9846033,116.3164316,0,128,39592.0468055556,2008-05-24,01:07:24
39.9845999,116.3164166,0,128,39592.0468287037,2008-05-24,01:07:26
39.9846083,116.3163966,0,128,39592.0468518519,2008-05-24,01:07:28
39.9846049,116.3163699,0,128,39592.046875,2008-05-24,01:07:30
39.9845983,116.3163216,0,128,39592.0468981481,2008-05-24,01:07:32
39.984595,116.31629,0,128,39592.0469212963,2008-05-24,01:07:34
39.9845683,116.3162166,0,128,39592.0469444444,2008-05-24,01:07:36
39.984555,116.3161433,0,128,39592.0469675926,2008-05-24,01:07:38
39.9845566,116.3160766,0,128,39592.0469907407,2008-05-24,01:07:40
39.9845583,116.3159899,0,128,39592.0470138889,2008-05-24,01:07:42
39.9845533,116.3158866,0,128,39592.047037037,2008-05-24,01:07:44
39.9845783,116.3157533,0,128,39592.0470601852,2008-05-24,01:07:46
39.98458,116.31556,0,128,39592.0470833333,2008-05-24,01:07:48
39.98458,116.315385,0,128,39592.0471064815,2008-05-24,01:07:50
39.984585,116.3151766,0,128,39592.0471296296,2008-05-24,01:07:52
39.9846016,116.3149516,0,128,39592.0471527778,2008-05-24,01:07:54
39.9845966,116.3147066,0,128,39592.0471759259,2008-05-24,01:07:56
39.9845183,116.3143866,0,128,39592.0471990741,2008-05-24,01:07:58
39.9844916,116.3141583,0,128,39592.0472222222,2008-05-24,01:08:00
39.9844783,116.3139599,0,128,39592.0472453704,2008-05-24,01:08:02
39.9844683,116.3138783,0,128,39592.0472685185,2008-05-24,01:08:04
39.9844583,116.3138366,0,128,39592.0472916667,2008-05-24,01:08:06
39.9844666,116.3138133,0,128,39592.0473148148,2008-05-24,01:08:08
39.984455,116.3137649,0,128,39592.047337963,2008-05-24,01:08:10
39.9844516,116.3137183,0,128,39592.0473611111,2008-05-24,01:08:12
39.9844516,116.3136816,0,128,39592.0473842593,2008-05-24,01:08:14
39.98444,116.31364,0,128,39592.0474074074,2008-05-24,01:08:16
39.9844283,116.3136149,0,128,39592.0474305556,2008-05-24,01:08:18
39.9844233,116.3136433,0,128,39592.0474537037,2008-05-24,01:08:20
39.9844516,116.3136633,0,128,39592.0474768518,2008-05-24,01:08:22
39.9844616,116.3136583,0,128,39592.0475,2008-05-24,01:08:24
39.9844633,116.3136516,0,128,39592.0475231481,2008-05-24,01:08:26
39.9844666,116.3136499,0,128,39592.0475462963,2008-05-24,01:08:28
39.98454,116.3137383,0,128,39592.0475694444,2008-05-24,01:08:30
39.984565,116.3137799,0,128,39592.0475925926,2008-05-24,01:08:32
39.9845683,116.3138049,0,128,39592.0480555556,2008-05-24,01:09:12
39.9845683,116.3137966,0,128,39592.0480787037,2008-05-24,01:09:14
39.9845633,116.313775,0,128,39592.0481018518,2008-05-24,01:09:16
39.9845583,116.3137233,0,128,39592.048125,2008-05-24,01:09:18
39.984565,116.3136466,0,128,39592.0481481481,2008-05-24,01:09:20
39.9845633,116.3135683,0,128,39592.0481712963,2008-05-24,01:09:22
39.9845716,116.3134383,0,128,39592.0481944444,2008-05-24,01:09:24
39.9845566,116.3133283,0,128,39592.0482175926,2008-05-24,01:09:26
39.9845516,116.31322,0,128,39592.0482407407,2008-05-24,01:09:28
39.9845349,116.3131099,0,128,39592.0482638889,2008-05-24,01:09:30
39.9845416,116.3129599,0,128,39592.048287037,2008-05-24,01:09:32
39.9845449,116.3127866,0,128,39592.0483101852,2008-05-24,01:09:34
39.9844916,116.3122616,0,128,39592.0483912037,2008-05-24,01:09:41
39.9844783,116.3121166,0,128,39592.0484143518,2008-05-24,01:09:43
39.98447,116.311945,0,128,39592.0484375,2008-05-24,01:09:45
39.9844666,116.3117816,0,128,39592.0484606481,2008-05-24,01:09:47
39.9844766,116.3116249,0,128,39592.0484837963,2008-05-24,01:09:49
39.984495,116.3114666,0,128,39592.0485069444,2008-05-24,01:09:51
39.9845049,116.3113483,0,128,39592.0485300926,2008-05-24,01:09:53
39.9845033,116.3112499,0,128,39592.0485532407,2008-05-24,01:09:55
39.9845066,116.3111649,0,128,39592.0485763889,2008-05-24,01:09:57
39.9845116,116.3110849,0,128,39592.048599537,2008-05-24,01:09:59
39.984515,116.3110066,0,128,39592.0486226852,2008-05-24,01:10:01
39.9845216,116.3109349,0,128,39592.0486458333,2008-05-24,01:10:03
39.9845299,116.3108649,0,128,39592.0486689815,2008-05-24,01:10:05
39.9845266,116.3108066,0,128,39592.0486921296,2008-05-24,01:10:07
39.9845216,116.3107533,0,128,39592.0487152778,2008-05-24,01:10:09
39.9845183,116.31067,0,128,39592.0487384259,2008-05-24,01:10:11
39.98451,116.3106,0,128,39592.0487615741,2008-05-24,01:10:13
39.9845066,116.3105216,0,128,39592.0487847222,2008-05-24,01:10:15
39.98451,116.3104383,0,128,39592.0488078704,2008-05-24,01:10:17
39.9845316,116.3103366,0,128,39592.0488310185,2008-05-24,01:10:19
39.9845749,116.3102633,0,128,39592.0488541667,2008-05-24,01:10:21
39.9846233,116.3102,0,128,39592.0488773148,2008-05-24,01:10:23
39.9846733,116.3101483,0,128,39592.048900463,2008-05-24,01:10:25
39.984735,116.3100983,0,128,39592.0489236111,2008-05-24,01:10:27
39.9848033,116.3100783,0,128,39592.0489467593,2008-05-24,01:10:29
39.9849649,116.3100783,0,128,39592.0489699074,2008-05-24,01:10:31
39.9850783,116.3100566,0,128,39592.0489930556,2008-05-24,01:10:33
39.9853033,116.3100766,0,128,39592.0490162037,2008-05-24,01:10:35
39.9855333,116.3100933,0,128,39592.0490393518,2008-05-24,01:10:37
39.9856533,116.3100799,0,128,39592.0490625,2008-05-24,01:10:39
39.9857666,116.3100833,0,128,39592.0490856481,2008-05-24,01:10:41
39.9858883,116.3100933,0,128,39592.0491087963,2008-05-24,01:10:43
39.9860083,116.3101349,0,128,39592.0491319444,2008-05-24,01:10:45
39.9860983,116.3101483,0,128,39592.0491550926,2008-05-24,01:10:47
39.9861683,116.3101666,0,128,39592.0491782407,2008-05-24,01:10:49
39.98619,116.3101766,0,128,39592.0492013889,2008-05-24,01:10:51
39.9861216,116.3101549,0,128,39592.049224537,2008-05-24,01:10:53
39.9861216,116.3101549,0,128,39592.0493865741,2008-05-24,01:11:07
39.9861283,116.3101566,0,128,39592.0494097222,2008-05-24,01:11:09
39.9861083,116.3101116,0,128,39592.0494675926,2008-05-24,01:11:14
39.986335,116.3101749,0,128,39592.0494907407,2008-05-24,01:11:16
39.9864783,116.31018,0,128,39592.0495138889,2008-05-24,01:11:18
39.9866349,116.3101716,0,128,39592.049537037,2008-05-24,01:11:20
39.9868599,116.3101266,0,128,39592.0495601852,2008-05-24,01:11:22
39.987075,116.31011,0,128,39592.0495833333,2008-05-24,01:11:24
39.9872783,116.31011,0,128,39592.0496064815,2008-05-24,01:11:26
39.9874683,116.3101116,0,128,39592.0496296296,2008-05-24,01:11:28
39.9881766,116.3101133,0,128,39592.0497569444,2008-05-24,01:11:39
39.98827,116.3100866,0,128,39592.0497800926,2008-05-24,01:11:41
39.98834,116.3100483,0,128,39592.0498032407,2008-05-24,01:11:43
39.9900466,116.3101583,0,131.2,39592.050474537,2008-05-24,01:12:41
39.9901349,116.3101733,0,131.2,39592.0504976852,2008-05-24,01:12:43
39.99024,116.3101466,0,131.2,39592.0505208333,2008-05-24,01:12:45
39.9903883,116.3101599,0,131.2,39592.0505439815,2008-05-24,01:12:47
39.9905166,116.3100799,0,131.2,39592.0505671296,2008-05-24,01:12:49
39.9906916,116.3100866,0,131.2,39592.0505902778,2008-05-24,01:12:51
39.9908833,116.3100666,0,131.2,39592.0506134259,2008-05-24,01:12:53
39.9912283,116.3099799,0,131.2,39592.0506481482,2008-05-24,01:12:56
39.9916099,116.3099783,0,131.2,39592.0506828704,2008-05-24,01:12:59
39.9919049,116.3100199,0,128,39592.0507060185,2008-05-24,01:13:01
39.9921999,116.3100166,0,128,39592.0507291667,2008-05-24,01:13:03
39.9924766,116.3099583,0,128,39592.0507523148,2008-05-24,01:13:05
39.9926999,116.3099283,0,128,39592.050775463,2008-05-24,01:13:07
39.9929266,116.3098966,0,124.7,39592.0507986111,2008-05-24,01:13:09
39.9931483,116.3098633,0,124.7,39592.0508217593,2008-05-24,01:13:11
39.9933716,116.3098166,0,124.7,39592.0508449074,2008-05-24,01:13:13
39.9936083,116.3097666,0,124.7,39592.0508680556,2008-05-24,01:13:15
39.9938483,116.3097283,0,121.4,39592.0508912037,2008-05-24,01:13:17
39.9940666,116.3096883,0,121.4,39592.0509143519,2008-05-24,01:13:19
39.9942466,116.3096416,0,121.4,39592.0509375,2008-05-24,01:13:21
39.9943166,116.309585,0,128,39592.0509606482,2008-05-24,01:13:23
39.9943666,116.3095466,0,131.2,39592.0509837963,2008-05-24,01:13:25
39.9944433,116.3095266,0,134.5,39592.0510069444,2008-05-24,01:13:27
39.9946716,116.3094899,0,134.5,39592.0510648148,2008-05-24,01:13:32
39.9946566,116.3094249,0,137.8,39592.051087963,2008-05-24,01:13:34
39.99466,116.3093733,0,137.8,39592.0511111111,2008-05-24,01:13:36
39.9946499,116.3093699,0,137.8,39592.0511342593,2008-05-24,01:13:38
39.9946666,116.3093633,0,137.8,39592.0511574074,2008-05-24,01:13:40
39.9947433,116.3093299,0,137.8,39592.0511805556,2008-05-24,01:13:42
39.9948033,116.3093183,0,137.8,39592.0512037037,2008-05-24,01:13:44
39.9948933,116.30931,0,137.8,39592.0512268519,2008-05-24,01:13:46
39.9950116,116.3093066,0,137.8,39592.05125,2008-05-24,01:13:48
39.9951666,116.3093049,0,137.8,39592.0512731481,2008-05-24,01:13:50
39.9953283,116.3092949,0,137.8,39592.0512962963,2008-05-24,01:13:52
39.9954883,116.3092883,0,137.8,39592.0513194444,2008-05-24,01:13:54
39.9959266,116.3092799,0,137.8,39592.0513888889,2008-05-24,01:14:00
39.996015,116.309255,0,137.8,39592.051412037,2008-05-24,01:14:02
39.9960666,116.3092216,0,137.8,39592.0514351852,2008-05-24,01:14:04
39.9960933,116.3092033,0,137.8,39592.0514583333,2008-05-24,01:14:06
39.99609,116.3092249,0,137.8,39592.0514814815,2008-05-24,01:14:08
39.9960966,116.309255,0,137.8,39592.0515046296,2008-05-24,01:14:10
39.9960833,116.3092766,0,137.8,39592.051712963,2008-05-24,01:14:28
39.9961,116.3092666,0,137.8,39592.0517361111,2008-05-24,01:14:30
39.9961233,116.309255,0,137.8,39592.0517592593,2008-05-24,01:14:32
39.9961349,116.3092433,0,137.8,39592.0517824074,2008-05-24,01:14:34
39.996155,116.3092366,0,137.8,39592.0518055556,2008-05-24,01:14:36
39.9961716,116.3092299,0,137.8,39592.0518287037,2008-05-24,01:14:38
39.9961933,116.3092249,0,137.8,39592.0518518519,2008-05-24,01:14:40
39.9962016,116.3092149,0,137.8,39592.051875,2008-05-24,01:14:42
39.996185,116.3092083,0,137.8,39592.0520486111,2008-05-24,01:14:57
39.9961816,116.3092166,0,137.8,39592.0520717593,2008-05-24,01:14:59
39.9961816,116.3092166,0,137.8,39592.0521064815,2008-05-24,01:15:02
39.996185,116.3092183,0,137.8,39592.0521296296,2008-05-24,01:15:04
39.9962033,116.30922,0,137.8,39592.0521527778,2008-05-24,01:15:06
39.9962583,116.3092499,0,137.8,39592.0521759259,2008-05-24,01:15:08
39.996395,116.3092033,0,137.8,39592.0521990741,2008-05-24,01:15:10
39.99663,116.3091583,0,137.8,39592.0522222222,2008-05-24,01:15:12
39.99683,116.3091299,0,137.8,39592.0522453704,2008-05-24,01:15:14
39.9970199,116.3091099,0,137.8,39592.0522685185,2008-05-24,01:15:16
39.9972033,116.3090949,0,137.8,39592.0522916667,2008-05-24,01:15:18
39.9973816,116.3090899,0,137.8,39592.0523148148,2008-05-24,01:15:20
39.9975466,116.3090849,0,137.8,39592.052337963,2008-05-24,01:15:22
39.9976933,116.3090833,0,137.8,39592.0523611111,2008-05-24,01:15:24
39.9978366,116.3090783,0,137.8,39592.0523842593,2008-05-24,01:15:26
39.9979016,116.3091116,0,137.8,39592.0524074074,2008-05-24,01:15:28
39.9979749,116.3091233,0,137.8,39592.0524305556,2008-05-24,01:15:30
39.9980333,116.3091099,0,137.8,39592.0524537037,2008-05-24,01:15:32
39.9980966,116.3091033,0,137.8,39592.0524768519,2008-05-24,01:15:34
39.9981849,116.3091233,0,137.8,39592.0525,2008-05-24,01:15:36
39.9983049,116.3091216,0,137.8,39592.0525231481,2008-05-24,01:15:38
39.9984116,116.3091033,0,137.8,39592.0525462963,2008-05-24,01:15:40
39.9985216,116.3090333,0,137.8,39592.0525694444,2008-05-24,01:15:42
39.9985999,116.3089583,0,137.8,39592.0525925926,2008-05-24,01:15:44
39.9986433,116.3088049,0,137.8,39592.0526157407,2008-05-24,01:15:46
39.9986816,116.3086549,0,137.8,39592.0526388889,2008-05-24,01:15:48
39.9985933,116.3067666,0,137.8,39592.0528703704,2008-05-24,01:16:08
39.9985766,116.3066733,0,137.8,39592.0528935185,2008-05-24,01:16:10
39.9985716,116.3066266,0,137.8,39592.0529166667,2008-05-24,01:16:12
39.9985383,116.306635,0,137.8,39592.0529398148,2008-05-24,01:16:14
39.9985916,116.3066249,0,137.8,39592.052974537,2008-05-24,01:16:17
39.9986566,116.3066166,0,134.5,39592.0529976852,2008-05-24,01:16:19
39.9987116,116.30655,0,134.5,39592.0530208333,2008-05-24,01:16:21
39.9987316,116.30646,0,134.5,39592.0530439815,2008-05-24,01:16:23
39.9987549,116.3063516,0,134.5,39592.0530671296,2008-05-24,01:16:25
39.9987416,116.3062266,0,134.5,39592.0530902778,2008-05-24,01:16:27
39.9987033,116.3060883,0,134.5,39592.0531134259,2008-05-24,01:16:29
39.9987183,116.3058616,0,134.5,39592.0531365741,2008-05-24,01:16:31
39.9987166,116.3056083,0,134.5,39592.0531597222,2008-05-24,01:16:33
39.998695,116.3054133,0,134.5,39592.0531828704,2008-05-24,01:16:35
39.9986633,116.30519,0,134.5,39592.0532060185,2008-05-24,01:16:37
39.9986466,116.3049516,0,134.5,39592.0532291667,2008-05-24,01:16:39
39.9986016,116.3046783,0,134.5,39592.0532523148,2008-05-24,01:16:41
39.998415,116.3044116,0,131.2,39592.053275463,2008-05-24,01:16:43
39.9983116,116.3041299,0,131.2,39592.0532986111,2008-05-24,01:16:45
39.9982249,116.3038499,0,131.2,39592.0533217593,2008-05-24,01:16:47
39.9981583,116.3035716,0,131.2,39592.0533449074,2008-05-24,01:16:49
39.9980933,116.3033033,0,131.2,39592.0533680556,2008-05-24,01:16:51
39.9980383,116.3030433,0,131.2,39592.0533912037,2008-05-24,01:16:53
39.9979883,116.3027916,0,128,39592.0534143519,2008-05-24,01:16:55
39.9979383,116.3025533,0,128,39592.0534375,2008-05-24,01:16:57
39.9978766,116.3023199,0,128,39592.0534606481,2008-05-24,01:16:59
39.9978033,116.3021,0,128,39592.0534837963,2008-05-24,01:17:01
39.9976866,116.3019099,0,128,39592.0535069444,2008-05-24,01:17:03
39.9975733,116.3017783,0,128,39592.0535300926,2008-05-24,01:17:05
39.9974433,116.3016633,0,128,39592.0535532407,2008-05-24,01:17:07
39.9973366,116.3015483,0,128,39592.0535763889,2008-05-24,01:17:09
39.9972599,116.3014866,0,128,39592.053599537,2008-05-24,01:17:11
39.997225,116.3014983,0,128,39592.0536226852,2008-05-24,01:17:13
39.9971766,116.3014933,0,128,39592.0536458333,2008-05-24,01:17:15
39.99711,116.3014649,0,128,39592.0536689815,2008-05-24,01:17:17
39.9970183,116.3014249,0,128,39592.0536921296,2008-05-24,01:17:19
39.9969483,116.3013599,0,128,39592.0537152778,2008-05-24,01:17:21
39.9968766,116.3013066,0,128,39592.0537384259,2008-05-24,01:17:23
39.9968066,116.3012649,0,128,39592.0537615741,2008-05-24,01:17:25
39.9967649,116.3012016,0,128,39592.0537847222,2008-05-24,01:17:27
39.99673,116.3011516,0,124.7,39592.0538078704,2008-05-24,01:17:29
39.9966983,116.3010949,0,124.7,39592.0538310185,2008-05-24,01:17:31
39.9966583,116.3010216,0,124.7,39592.0538541667,2008-05-24,01:17:33
39.9966033,116.3009399,0,124.7,39592.0538773148,2008-05-24,01:17:35
39.9965616,116.3008449,0,124.7,39592.053900463,2008-05-24,01:17:37
39.9965433,116.3007333,0,121.4,39592.0539236111,2008-05-24,01:17:39
39.99652,116.3006133,0,121.4,39592.0539467593,2008-05-24,01:17:41
39.9964999,116.3004883,0,121.4,39592.0539699074,2008-05-24,01:17:43
39.9961816,116.2994933,0,121.4,39592.0545833333,2008-05-24,01:18:36
39.99617,116.2994516,0,121.4,39592.0546064815,2008-05-24,01:18:38
39.9962499,116.2993483,0,121.4,39592.0546296296,2008-05-24,01:18:40
39.9962683,116.2992533,0,121.4,39592.0546527778,2008-05-24,01:18:42
39.9962633,116.2991483,0,121.4,39592.0546759259,2008-05-24,01:18:44
39.996255,116.2989816,0,121.4,39592.0547106481,2008-05-24,01:18:47
39.9962433,116.2988566,0,121.4,39592.0547337963,2008-05-24,01:18:49
39.9962383,116.2987266,0,121.4,39592.0547569444,2008-05-24,01:18:51
39.9962116,116.2985783,0,121.4,39592.0547800926,2008-05-24,01:18:53
39.9962283,116.2983816,0,121.4,39592.0548032407,2008-05-24,01:18:55
39.9961883,116.2982366,0,121.4,39592.0548263889,2008-05-24,01:18:57
39.9962133,116.2981366,0,121.4,39592.054849537,2008-05-24,01:18:59
39.9962266,116.2980983,0,121.4,39592.0548726852,2008-05-24,01:19:01
39.9962599,116.2980683,0,121.4,39592.0548958333,2008-05-24,01:19:03
39.9962599,116.298065,0,121.4,39592.0549189815,2008-05-24,01:19:05
39.9962716,116.2980499,0,121.4,39592.0549421296,2008-05-24,01:19:07
39.9962733,116.2980083,0,121.4,39592.0549652778,2008-05-24,01:19:09
39.99627,116.2979516,0,121.4,39592.0549884259,2008-05-24,01:19:11
39.996255,116.2978766,0,121.4,39592.0550115741,2008-05-24,01:19:13
39.99616,116.2973249,0,121.4,39592.0552083333,2008-05-24,01:19:30
39.9961333,116.2973216,0,121.4,39592.0552314815,2008-05-24,01:19:32
39.9961783,116.29726,0,121.4,39592.0552546296,2008-05-24,01:19:34
39.9962616,116.2972016,0,121.4,39592.0552777778,2008-05-24,01:19:36
39.9962583,116.2971983,0,121.4,39592.0553009259,2008-05-24,01:19:38
39.9961799,116.2972116,0,121.4,39592.0553240741,2008-05-24,01:19:40
39.9961799,116.2971449,0,121.4,39592.0553472222,2008-05-24,01:19:42
39.9961799,116.2970766,0,121.4,39592.0553703704,2008-05-24,01:19:44
39.9961649,116.2970249,0,121.4,39592.0553935185,2008-05-24,01:19:46
39.9961483,116.2969783,0,121.4,39592.0554166667,2008-05-24,01:19:48
39.9961416,116.2969133,0,121.4,39592.0554398148,2008-05-24,01:19:50
39.9961083,116.2961749,0,121.4,39592.0564236111,2008-05-24,01:21:15
39.9961283,116.2961716,0,121.4,39592.0564467593,2008-05-24,01:21:17
39.9961416,116.2961666,0,124.7,39592.0564699074,2008-05-24,01:21:19
39.9961383,116.2961366,0,124.7,39592.0564930556,2008-05-24,01:21:21
39.99614,116.2960783,0,124.7,39592.0565162037,2008-05-24,01:21:23
39.9961333,116.2960233,0,124.7,39592.0565393518,2008-05-24,01:21:25
39.9961283,116.2959749,0,124.7,39592.0565625,2008-05-24,01:21:27
39.9961183,116.2959183,0,124.7,39592.0565856481,2008-05-24,01:21:29
39.9961166,116.2958533,0,124.7,39592.0566087963,2008-05-24,01:21:31
39.9960883,116.2955266,0,124.7,39592.0567361111,2008-05-24,01:21:42
39.9960866,116.2955049,0,124.7,39592.0567592593,2008-05-24,01:21:44
39.9960799,116.2954616,0,124.7,39592.0567824074,2008-05-24,01:21:46
39.9960766,116.2953883,0,124.7,39592.0568171296,2008-05-24,01:21:49
39.9960733,116.2952933,0,124.7,39592.0568402778,2008-05-24,01:21:51
39.9960216,116.2944949,0,124.7,39592.057037037,2008-05-24,01:22:08
39.9960066,116.2944299,0,124.7,39592.0570601852,2008-05-24,01:22:10
39.9959933,116.294365,0,124.7,39592.0570833333,2008-05-24,01:22:12
39.9960316,116.2942816,0,124.7,39592.0571064815,2008-05-24,01:22:14
39.99599,116.2938999,0,124.7,39592.0573958333,2008-05-24,01:22:39
39.9959133,116.2931799,0,124.7,39592.0577893518,2008-05-24,01:23:13
39.99592,116.2930633,0,124.7,39592.0578356481,2008-05-24,01:23:17
39.9959283,116.2929799,0,124.7,39592.0578587963,2008-05-24,01:23:19
39.9959133,116.2929049,0,124.7,39592.0578819444,2008-05-24,01:23:21
39.9958549,116.2928199,0,121.4,39592.0579050926,2008-05-24,01:23:23
39.9958616,116.2926949,0,121.4,39592.0579282407,2008-05-24,01:23:25
39.9958616,116.2925899,0,121.4,39592.0579513889,2008-05-24,01:23:27
39.9958683,116.2924816,0,124.7,39592.057974537,2008-05-24,01:23:29
39.9958616,116.2923633,0,121.4,39592.0579976852,2008-05-24,01:23:31
39.9958483,116.2922366,0,121.4,39592.0580208333,2008-05-24,01:23:33
39.9958466,116.2920816,0,121.4,39592.0580439815,2008-05-24,01:23:35
39.9958433,116.2919233,0,121.4,39592.0580671296,2008-05-24,01:23:37
39.9958366,116.2917716,0,121.4,39592.0580902778,2008-05-24,01:23:39
39.9957516,116.2915149,0,121.4,39592.0581365741,2008-05-24,01:23:43
39.9957933,116.291535,0,124.7,39592.0581597222,2008-05-24,01:23:45
39.9957999,116.29152,0,124.7,39592.0581828704,2008-05-24,01:23:47
39.9958016,116.2915466,0,121.4,39592.0582060185,2008-05-24,01:23:49
39.9958066,116.2915433,0,121.4,39592.0582291667,2008-05-24,01:23:51
39.9958116,116.2915016,0,124.7,39592.0582523148,2008-05-24,01:23:53
39.9958066,116.2914533,0,121.4,39592.058275463,2008-05-24,01:23:55
39.995805,116.2913883,0,121.4,39592.0582986111,2008-05-24,01:23:57
39.9958066,116.2912966,0,121.4,39592.0583217593,2008-05-24,01:23:59
39.9957999,116.2911783,0,121.4,39592.0583449074,2008-05-24,01:24:01
39.9957966,116.29108,0,121.4,39592.0583680556,2008-05-24,01:24:03
39.9957999,116.2910083,0,121.4,39592.0583912037,2008-05-24,01:24:05
39.9958149,116.2909816,0,121.4,39592.0584143519,2008-05-24,01:24:07
39.9957883,116.2910033,0,121.4,39592.0585069444,2008-05-24,01:24:15
39.9957766,116.290975,0,121.4,39592.0585300926,2008-05-24,01:24:17
39.9957666,116.2909433,0,121.4,39592.0585532407,2008-05-24,01:24:19
39.9957666,116.2908949,0,121.4,39592.0585763889,2008-05-24,01:24:21
39.9957616,116.2908483,0,121.4,39592.058599537,2008-05-24,01:24:23
39.9957666,116.2908266,0,121.4,39592.0586226852,2008-05-24,01:24:25
39.9957733,116.2908166,0,121.4,39592.0586458333,2008-05-24,01:24:27
39.9957733,116.2908166,0,121.4,39592.0588310185,2008-05-24,01:24:43
39.99578,116.2908166,0,121.4,39592.0588541667,2008-05-24,01:24:45
39.9957766,116.2907716,0,121.4,39592.0588773148,2008-05-24,01:24:47
39.9957733,116.2907349,0,121.4,39592.058900463,2008-05-24,01:24:49
39.9957699,116.2907049,0,121.4,39592.0589236111,2008-05-24,01:24:51
39.9957683,116.2906899,0,121.4,39592.0593981481,2008-05-24,01:25:32
39.9957666,116.2906749,0,121.4,39592.0594560185,2008-05-24,01:25:37
39.9957666,116.2906583,0,121.4,39592.0594791667,2008-05-24,01:25:39
39.9957616,116.2906183,0,121.4,39592.0595023148,2008-05-24,01:25:41
39.9957583,116.2905783,0,121.4,39592.059525463,2008-05-24,01:25:43
39.9957549,116.2905533,0,121.4,39592.0595486111,2008-05-24,01:25:45
39.9957533,116.2905316,0,121.4,39592.0595717593,2008-05-24,01:25:47
39.99575,116.2904933,0,121.4,39592.0595949074,2008-05-24,01:25:49
39.9957466,116.2904449,0,121.4,39592.0596180556,2008-05-24,01:25:51
39.9957483,116.2904116,0,121.4,39592.0596412037,2008-05-24,01:25:53
39.99575,116.2903866,0,121.4,39592.0596643519,2008-05-24,01:25:55
39.9957466,116.29035,0,121.4,39592.0596875,2008-05-24,01:25:57
39.9955666,116.2897049,0,121.4,39592.0598842593,2008-05-24,01:26:14
39.9955749,116.2894933,0,121.4,39592.0599074074,2008-05-24,01:26:16
39.9955766,116.2892766,0,121.4,39592.0599305556,2008-05-24,01:26:18
39.9955583,116.2884549,0,121.4,39592.0600231481,2008-05-24,01:26:26
39.9956566,116.2882099,0,121.4,39592.0600694444,2008-05-24,01:26:30
39.9957233,116.2879816,0,121.4,39592.0601041667,2008-05-24,01:26:33
39.995835,116.2877633,0,121.4,39592.0601273148,2008-05-24,01:26:35
39.9959366,116.2875266,0,121.4,39592.060150463,2008-05-24,01:26:37
39.9960616,116.2872783,0,121.4,39592.0601736111,2008-05-24,01:26:39
39.9961683,116.2870416,0,121.4,39592.0601967593,2008-05-24,01:26:41
39.9962683,116.2868016,0,121.4,39592.0602199074,2008-05-24,01:26:43
39.9963583,116.2866066,0,121.4,39592.0602430556,2008-05-24,01:26:45
39.9964366,116.2864749,0,124.7,39592.0602662037,2008-05-24,01:26:47
39.9964883,116.2863899,0,124.7,39592.0602893519,2008-05-24,01:26:49
39.9965283,116.2863249,0,124.7,39592.0603125,2008-05-24,01:26:51
39.9965616,116.2862549,0,124.7,39592.0603356481,2008-05-24,01:26:53
39.9965966,116.286175,0,124.7,39592.0603587963,2008-05-24,01:26:55
39.9966166,116.2861366,0,121.4,39592.0603819444,2008-05-24,01:26:57
39.9966166,116.2861366,0,121.4,39592.0605208333,2008-05-24,01:27:09
39.9966233,116.2861433,0,118.1,39592.0605439815,2008-05-24,01:27:11
39.996645,116.2860783,0,118.1,39592.0605671296,2008-05-24,01:27:13
39.9966816,116.2859666,0,118.1,39592.0605902778,2008-05-24,01:27:15
39.9967233,116.2858216,0,118.1,39592.0606134259,2008-05-24,01:27:17
39.9967833,116.2856566,0,118.1,39592.0606365741,2008-05-24,01:27:19
39.9968499,116.2854649,0,118.1,39592.0606597222,2008-05-24,01:27:21
39.9969166,116.2852549,0,118.1,39592.0606828704,2008-05-24,01:27:23
39.9969883,116.28504,0,121.4,39592.0607060185,2008-05-24,01:27:25
39.9970616,116.2848316,0,121.4,39592.0607291667,2008-05-24,01:27:27
39.9971333,116.2846316,0,121.4,39592.0607523148,2008-05-24,01:27:29
39.9972066,116.2844399,0,121.4,39592.060775463,2008-05-24,01:27:31
39.9972733,116.2842616,0,121.4,39592.0607986111,2008-05-24,01:27:33
39.9973316,116.2841099,0,121.4,39592.0608217593,2008-05-24,01:27:35
39.9973733,116.2839983,0,121.4,39592.0608449074,2008-05-24,01:27:37
39.9973966,116.2839349,0,121.4,39592.0608680556,2008-05-24,01:27:39
39.9973966,116.2839349,0,121.4,39592.0621064815,2008-05-24,01:29:26
39.9973983,116.2839266,0,121.4,39592.0621296296,2008-05-24,01:29:28
39.997405,116.2839066,0,118.1,39592.0621527778,2008-05-24,01:29:30
39.9974116,116.2838916,0,118.1,39592.0622222222,2008-05-24,01:29:36
39.997415,116.2838816,0,118.1,39592.0622453704,2008-05-24,01:29:38
39.99742,116.2838649,0,118.1,39592.0622685185,2008-05-24,01:29:40
39.9974283,116.2838366,0,118.1,39592.0622916667,2008-05-24,01:29:42
39.9974366,116.2838099,0,118.1,39592.0623148148,2008-05-24,01:29:44
39.997445,116.283785,0,118.1,39592.062337963,2008-05-24,01:29:46
39.9974549,116.2837533,0,118.1,39592.0623611111,2008-05-24,01:29:48
39.9974666,116.2837183,0,118.1,39592.0623842593,2008-05-24,01:29:50
39.997485,116.2836633,0,118.1,39592.0624074074,2008-05-24,01:29:52
39.997505,116.2836016,0,121.4,39592.0624305556,2008-05-24,01:29:54
39.9975133,116.2835433,0,121.4,39592.0624537037,2008-05-24,01:29:56
39.9975183,116.2835083,0,121.4,39592.0624768519,2008-05-24,01:29:58
39.997515,116.2834766,0,121.4,39592.0625,2008-05-24,01:30:00
39.9975116,116.2834383,0,121.4,39592.0625231481,2008-05-24,01:30:02
39.9975066,116.2833933,0,121.4,39592.0625462963,2008-05-24,01:30:04
39.9974799,116.2833833,0,121.4,39592.0625694444,2008-05-24,01:30:06
39.9974283,116.2833183,0,121.4,39592.0625925926,2008-05-24,01:30:08
39.9973783,116.2832516,0,121.4,39592.0626157407,2008-05-24,01:30:10
39.9973366,116.2831416,0,121.4,39592.0626388889,2008-05-24,01:30:12
39.9973033,116.2829866,0,121.4,39592.062662037,2008-05-24,01:30:14
39.9972716,116.2828183,0,121.4,39592.0626851852,2008-05-24,01:30:16
39.9972416,116.2826249,0,121.4,39592.0627083333,2008-05-24,01:30:18
39.9972283,116.2824033,0,121.4,39592.0627314815,2008-05-24,01:30:20
39.9971999,116.2821533,0,121.4,39592.0627546296,2008-05-24,01:30:22
39.9971683,116.2819016,0,121.4,39592.0627777778,2008-05-24,01:30:24
39.9971516,116.2815883,0,121.4,39592.0628009259,2008-05-24,01:30:26
39.9971316,116.2812799,0,121.4,39592.0628240741,2008-05-24,01:30:28
39.9970933,116.2809949,0,121.4,39592.0628472222,2008-05-24,01:30:30
39.9970766,116.2807016,0,124.7,39592.0628703704,2008-05-24,01:30:32
39.997065,116.2804066,0,124.7,39592.0628935185,2008-05-24,01:30:34
39.9970433,116.2801516,0,124.7,39592.0629166667,2008-05-24,01:30:36
39.9970233,116.2799133,0,124.7,39592.0629398148,2008-05-24,01:30:38
39.9970016,116.2797316,0,124.7,39592.062962963,2008-05-24,01:30:40
39.9969683,116.2796033,0,124.7,39592.0629861111,2008-05-24,01:30:42
39.996955,116.2795516,0,128,39592.0630092593,2008-05-24,01:30:44
39.9969366,116.2794499,0,128,39592.0630324074,2008-05-24,01:30:46
39.9969216,116.2793283,0,131.2,39592.0630555556,2008-05-24,01:30:48
39.9968983,116.2791799,0,131.2,39592.0630787037,2008-05-24,01:30:50
39.9968966,116.2790466,0,134.5,39592.0631018518,2008-05-24,01:30:52
39.9968833,116.2789333,0,134.5,39592.063125,2008-05-24,01:30:54
39.9968733,116.2788416,0,137.8,39592.0631481481,2008-05-24,01:30:56
39.9968683,116.2787499,0,141.1,39592.0631712963,2008-05-24,01:30:58
39.99686,116.2786449,0,144.4,39592.0631944444,2008-05-24,01:31:00
39.9968683,116.2785599,0,147.6,39592.0632175926,2008-05-24,01:31:02
39.9968799,116.27846,0,147.6,39592.0632407407,2008-05-24,01:31:04
39.996875,116.2783333,0,150.9,39592.0632638889,2008-05-24,01:31:06
39.9968866,116.2781849,0,147.6,39592.063287037,2008-05-24,01:31:08
39.9968899,116.27804,0,147.6,39592.0633101852,2008-05-24,01:31:10
39.9969,116.2778866,0,147.6,39592.0633333333,2008-05-24,01:31:12
39.9969083,116.2777416,0,147.6,39592.0633564815,2008-05-24,01:31:14
39.9969199,116.2775833,0,147.6,39592.0633796296,2008-05-24,01:31:16
39.99693,116.2774216,0,147.6,39592.0634027778,2008-05-24,01:31:18
39.9969733,116.277305,0,150.9,39592.0634259259,2008-05-24,01:31:20
39.9970349,116.2772266,0,150.9,39592.0634490741,2008-05-24,01:31:22
39.9970833,116.2771983,0,150.9,39592.0634722222,2008-05-24,01:31:24
39.9970866,116.2771983,0,150.9,39592.0634953704,2008-05-24,01:31:26
39.9970916,116.2772016,0,154.2,39592.0635185185,2008-05-24,01:31:28
39.9971033,116.2772049,0,154.2,39592.0635416667,2008-05-24,01:31:30
39.9971033,116.2772049,0,154.2,39592.0636226852,2008-05-24,01:31:37
39.9970983,116.2772099,0,157.5,39592.0636458333,2008-05-24,01:31:39
39.9971066,116.2771883,0,157.5,39592.0636689815,2008-05-24,01:31:41
39.9971533,116.2771033,0,157.5,39592.0636921296,2008-05-24,01:31:43
39.9971733,116.2770849,0,157.5,39592.0637152778,2008-05-24,01:31:45
39.9972116,116.2770633,0,157.5,39592.0637384259,2008-05-24,01:31:47
39.997235,116.2770383,0,157.5,39592.0637615741,2008-05-24,01:31:49
39.9972416,116.2769716,0,154.2,39592.0637847222,2008-05-24,01:31:51
39.9972299,116.27689,0,154.2,39592.0638078704,2008-05-24,01:31:53
39.9971983,116.2768083,0,154.2,39592.0638310185,2008-05-24,01:31:55
39.9971316,116.2767349,0,154.2,39592.0638541667,2008-05-24,01:31:57
39.99704,116.2766916,0,154.2,39592.0638773148,2008-05-24,01:31:59
39.996985,116.2767066,0,154.2,39592.063900463,2008-05-24,01:32:01
39.9969233,116.2767283,0,154.2,39592.0639236111,2008-05-24,01:32:03
39.9968583,116.2767449,0,154.2,39592.0639467593,2008-05-24,01:32:05
39.9968133,116.2767683,0,154.2,39592.0639699074,2008-05-24,01:32:07
39.99679,116.2767633,0,154.2,39592.0639930556,2008-05-24,01:32:09
39.9967799,116.2767583,0,150.9,39592.0640162037,2008-05-24,01:32:11
39.9967716,116.2767516,0,150.9,39592.0640393518,2008-05-24,01:32:13
39.9967649,116.2767449,0,150.9,39592.0640625,2008-05-24,01:32:15
39.99676,116.2767433,0,150.9,39592.0640856481,2008-05-24,01:32:17
39.9967533,116.2767449,0,150.9,39592.0641087963,2008-05-24,01:32:19
39.9967466,116.2767483,0,147.6,39592.0641319444,2008-05-24,01:32:21
39.9967366,116.2767516,0,147.6,39592.0641666667,2008-05-24,01:32:24
39.9967099,116.2767683,0,147.6,39592.0645023148,2008-05-24,01:32:53
39.9966933,116.2767699,0,147.6,39592.064525463,2008-05-24,01:32:55
39.9966616,116.2767716,0,147.6,39592.0645486111,2008-05-24,01:32:57
39.99663,116.2767766,0,147.6,39592.0645717593,2008-05-24,01:32:59
39.996605,116.2767816,0,147.6,39592.0645949074,2008-05-24,01:33:01
39.9965849,116.2767866,0,150.9,39592.0646990741,2008-05-24,01:33:10
39.9965833,116.2767816,0,150.9,39592.0647222222,2008-05-24,01:33:12
39.9965866,116.2767633,0,150.9,39592.0647453704,2008-05-24,01:33:14
39.9965866,116.2767633,0,150.9,39592.0647569444,2008-05-24,01:33:15
39.99658,116.2767716,0,150.9,39592.0647800926,2008-05-24,01:33:17
39.9965683,116.2767516,0,150.9,39592.0648032407,2008-05-24,01:33:19
39.9965566,116.2767366,0,150.9,39592.0648263889,2008-05-24,01:33:21
39.9965466,116.2767316,0,150.9,39592.0648611111,2008-05-24,01:33:24
39.9965483,116.2767216,0,150.9,39592.0648842593,2008-05-24,01:33:26
39.9965483,116.2767516,0,150.9,39592.0649421296,2008-05-24,01:33:31
39.9965466,116.2767949,0,150.9,39592.0649652778,2008-05-24,01:33:33
39.9965166,116.2767983,0,150.9,39592.0649884259,2008-05-24,01:33:35
39.9964733,116.2767666,0,150.9,39592.0650115741,2008-05-24,01:33:37
39.99644,116.2767866,0,150.9,39592.0650347222,2008-05-24,01:33:39
39.9964149,116.2767949,0,150.9,39592.0650578704,2008-05-24,01:33:41
39.9964016,116.2767799,0,150.9,39592.0650810185,2008-05-24,01:33:43
39.9963899,116.2767566,0,150.9,39592.0651041667,2008-05-24,01:33:45
39.9963766,116.2767383,0,154.2,39592.0651273148,2008-05-24,01:33:47
39.996365,116.2767283,0,154.2,39592.065150463,2008-05-24,01:33:49
39.9963583,116.2767033,0,154.2,39592.0651736111,2008-05-24,01:33:51
39.9963733,116.2766633,0,154.2,39592.0651967593,2008-05-24,01:33:53
39.9963783,116.2766333,0,150.9,39592.0652199074,2008-05-24,01:33:55
39.9963916,116.2766116,0,150.9,39592.0652430556,2008-05-24,01:33:57
39.9963966,116.2765933,0,150.9,39592.0652662037,2008-05-24,01:33:59
39.9964033,116.2765566,0,150.9,39592.0652893518,2008-05-24,01:34:01
39.9964066,116.2765383,0,150.9,39592.0653125,2008-05-24,01:34:03
39.9964283,116.2765266,0,150.9,39592.0653356481,2008-05-24,01:34:05
39.9964416,116.276505,0,150.9,39592.0653587963,2008-05-24,01:34:07
39.9964416,116.2764949,0,147.6,39592.0653819444,2008-05-24,01:34:09
39.9964333,116.2764833,0,147.6,39592.0654050926,2008-05-24,01:34:11
39.9964216,116.2764683,0,147.6,39592.0654282407,2008-05-24,01:34:13
39.9963816,116.2764916,0,147.6,39592.065462963,2008-05-24,01:34:16
39.9963599,116.2765083,0,147.6,39592.0654861111,2008-05-24,01:34:18
39.9963266,116.276505,0,144.4,39592.0655092593,2008-05-24,01:34:20
39.9963183,116.2765299,0,147.6,39592.0655324074,2008-05-24,01:34:22
39.9963316,116.2765483,0,147.6,39592.0655555556,2008-05-24,01:34:24
39.9963449,116.2765383,0,147.6,39592.0655787037,2008-05-24,01:34:26
39.99631,116.2765066,0,144.4,39592.0656018518,2008-05-24,01:34:28
39.9962916,116.2764866,0,144.4,39592.065625,2008-05-24,01:34:30
39.9962816,116.27647,0,144.4,39592.0656481481,2008-05-24,01:34:32
39.9962666,116.2764433,0,147.6,39592.0656712963,2008-05-24,01:34:34
39.9962783,116.2764216,0,147.6,39592.0656944444,2008-05-24,01:34:36
39.9962966,116.27638,0,147.6,39592.0657175926,2008-05-24,01:34:38
39.996285,116.276365,0,147.6,39592.0657407407,2008-05-24,01:34:40
39.9962616,116.2763549,0,147.6,39592.0657638889,2008-05-24,01:34:42
39.9962616,116.2763549,0,147.6,39592.065775463,2008-05-24,01:34:43
39.9962599,116.2763483,0,147.6,39592.0657986111,2008-05-24,01:34:45
39.9962499,116.2763533,0,147.6,39592.0658217593,2008-05-24,01:34:47
39.9962449,116.2763783,0,147.6,39592.0659606481,2008-05-24,01:34:59
39.9962449,116.2763833,0,147.6,39592.0659837963,2008-05-24,01:35:01
39.9962499,116.2763966,0,147.6,39592.0660069444,2008-05-24,01:35:03
39.9962466,116.2764166,0,147.6,39592.0660300926,2008-05-24,01:35:05
39.9962499,116.2764333,0,147.6,39592.0660532407,2008-05-24,01:35:07
39.9962649,116.27645,0,147.6,39592.0660763889,2008-05-24,01:35:09
39.9962866,116.2764316,0,147.6,39592.066099537,2008-05-24,01:35:11
39.9962766,116.2763633,0,147.6,39592.0661226852,2008-05-24,01:35:13
39.9962749,116.2763249,0,144.4,39592.0661458333,2008-05-24,01:35:15
39.99627,116.2762866,0,144.4,39592.0661689815,2008-05-24,01:35:17
39.9962766,116.2762433,0,144.4,39592.0661921296,2008-05-24,01:35:19
39.9962466,116.2762333,0,144.4,39592.0662152778,2008-05-24,01:35:21
39.9962483,116.2762149,0,144.4,39592.0662384259,2008-05-24,01:35:23
39.99624,116.2761883,0,144.4,39592.0662731482,2008-05-24,01:35:26
39.9962683,116.2761866,0,144.4,39592.0662962963,2008-05-24,01:35:28
39.9962833,116.27617,0,144.4,39592.0663194444,2008-05-24,01:35:30
39.9962916,116.276155,0,144.4,39592.0663425926,2008-05-24,01:35:32
39.9962899,116.2761216,0,144.4,39592.0663657407,2008-05-24,01:35:34
39.996285,116.2761049,0,144.4,39592.0663888889,2008-05-24,01:35:36
39.9962983,116.2760816,0,144.4,39592.066412037,2008-05-24,01:35:38
39.9963049,116.2760366,0,144.4,39592.0664351852,2008-05-24,01:35:40
39.9963083,116.2760099,0,144.4,39592.0664583333,2008-05-24,01:35:42
39.9963183,116.2759983,0,147.6,39592.0664814815,2008-05-24,01:35:44
39.9963266,116.2760083,0,147.6,39592.0665046296,2008-05-24,01:35:46
39.9963449,116.2760116,0,147.6,39592.0665277778,2008-05-24,01:35:48
39.9963616,116.2760066,0,147.6,39592.0666203704,2008-05-24,01:35:56
39.996365,116.2759983,0,147.6,39592.0666435185,2008-05-24,01:35:58
39.9963583,116.2760033,0,147.6,39592.0666666667,2008-05-24,01:36:00
39.9963599,116.2760016,0,147.6,39592.0667939815,2008-05-24,01:36:11
39.9963599,116.2760016,0,147.6,39592.0669560185,2008-05-24,01:36:25
39.9963566,116.2760066,0,147.6,39592.0669791667,2008-05-24,01:36:27
39.99635,116.2760016,0,147.6,39592.0671412037,2008-05-24,01:36:41
39.9963516,116.2760033,0,147.6,39592.0675462963,2008-05-24,01:37:16
39.9963516,116.2760033,0,147.6,39592.0676851852,2008-05-24,01:37:28
39.9963533,116.2760066,0,147.6,39592.0677083333,2008-05-24,01:37:30
39.9963516,116.2759933,0,147.6,39592.0677314815,2008-05-24,01:37:32
39.9963616,116.2759866,0,147.6,39592.0677546296,2008-05-24,01:37:34
39.9963766,116.2759933,0,147.6,39592.0677777778,2008-05-24,01:37:36
39.9963983,116.2760049,0,147.6,39592.0678009259,2008-05-24,01:37:38
39.9964299,116.2759933,0,147.6,39592.0678240741,2008-05-24,01:37:40
39.9964549,116.2759649,0,144.4,39592.0678472222,2008-05-24,01:37:42
39.9964816,116.2759216,0,144.4,39592.0678703704,2008-05-24,01:37:44
39.99651,116.2758799,0,144.4,39592.0678935185,2008-05-24,01:37:46
39.9965366,116.2758483,0,144.4,39592.0679166667,2008-05-24,01:37:48
39.9965416,116.2758166,0,144.4,39592.0679398148,2008-05-24,01:37:50
39.9965316,116.27579,0,144.4,39592.067962963,2008-05-24,01:37:52
39.9965416,116.2757633,0,144.4,39592.0679861111,2008-05-24,01:37:54
39.9965433,116.2757416,0,144.4,39592.0680092593,2008-05-24,01:37:56
39.9965433,116.2757183,0,144.4,39592.0680324074,2008-05-24,01:37:58
39.99655,116.2756916,0,144.4,39592.0680555556,2008-05-24,01:38:00
39.99655,116.2756666,0,144.4,39592.0680787037,2008-05-24,01:38:02
39.9965466,116.2756533,0,144.4,39592.0681018519,2008-05-24,01:38:04
39.996535,116.275615,0,144.4,39592.068125,2008-05-24,01:38:06
39.996535,116.2755883,0,144.4,39592.0681481481,2008-05-24,01:38:08
39.9965416,116.2755749,0,144.4,39592.0681712963,2008-05-24,01:38:10
39.9965516,116.2755533,0,144.4,39592.0681944444,2008-05-24,01:38:12
39.9965549,116.2755299,0,144.4,39592.0682175926,2008-05-24,01:38:14
39.9965483,116.2754983,0,144.4,39592.0682407407,2008-05-24,01:38:16
39.9965399,116.2754683,0,144.4,39592.0682638889,2008-05-24,01:38:18
39.9965416,116.2754383,0,141.1,39592.068287037,2008-05-24,01:38:20
39.9965483,116.2754149,0,141.1,39592.0683101852,2008-05-24,01:38:22
39.9965533,116.2753933,0,141.1,39592.0683333333,2008-05-24,01:38:24
39.9965633,116.2753683,0,141.1,39592.0683564815,2008-05-24,01:38:26
39.9965733,116.2753399,0,141.1,39592.0683796296,2008-05-24,01:38:28
39.9965766,116.2753133,0,137.8,39592.0684027778,2008-05-24,01:38:30
39.9965783,116.2752949,0,134.5,39592.0684259259,2008-05-24,01:38:32
39.9965833,116.2752849,0,134.5,39592.0684490741,2008-05-24,01:38:34
39.9965699,116.2752849,0,134.5,39592.0684722222,2008-05-24,01:38:36
39.9965583,116.2752816,0,134.5,39592.0684953704,2008-05-24,01:38:38
39.9965583,116.2752816,0,134.5,39592.0685532407,2008-05-24,01:38:43
39.9965616,116.2752866,0,134.5,39592.0685763889,2008-05-24,01:38:45
39.9965666,116.2753133,0,134.5,39592.068599537,2008-05-24,01:38:47
39.9965766,116.2753483,0,134.5,39592.0686226852,2008-05-24,01:38:49
39.9965916,116.2753716,0,134.5,39592.0686458333,2008-05-24,01:38:51
39.9966099,116.2753916,0,134.5,39592.0686689815,2008-05-24,01:38:53
39.9966233,116.2754183,0,134.5,39592.0686921296,2008-05-24,01:38:55
39.9966366,116.2754383,0,134.5,39592.0687152778,2008-05-24,01:38:57
39.9966483,116.275455,0,134.5,39592.0687384259,2008-05-24,01:38:59
39.9966633,116.2754649,0,134.5,39592.0687615741,2008-05-24,01:39:01
39.9966966,116.2754599,0,134.5,39592.0687847222,2008-05-24,01:39:03
39.9967333,116.2754516,0,134.5,39592.0688078704,2008-05-24,01:39:05
39.9967566,116.2754516,0,134.5,39592.0688310185,2008-05-24,01:39:07
39.99679,116.2754416,0,134.5,39592.0688541667,2008-05-24,01:39:09
39.99679,116.2754466,0,134.5,39592.0688773148,2008-05-24,01:39:11
39.9967816,116.2754449,0,134.5,39592.0694907407,2008-05-24,01:40:04
39.99679,116.2754466,0,134.5,39592.0695138889,2008-05-24,01:40:06
39.9967799,116.2754499,0,131.2,39592.069537037,2008-05-24,01:40:08
39.996785,116.2754483,0,131.2,39592.0695601852,2008-05-24,01:40:10
39.9967966,116.275455,0,131.2,39592.0695833333,2008-05-24,01:40:12
39.9968083,116.2754649,0,131.2,39592.0696064815,2008-05-24,01:40:14
39.9968066,116.2754799,0,131.2,39592.0696296296,2008-05-24,01:40:16
39.9967983,116.2754833,0,131.2,39592.0696527778,2008-05-24,01:40:18
39.996785,116.2754783,0,131.2,39592.0697337963,2008-05-24,01:40:25
39.9968066,116.2754683,0,131.2,39592.0697569444,2008-05-24,01:40:27
39.996815,116.2754583,0,131.2,39592.0697800926,2008-05-24,01:40:29
39.99683,116.2754649,0,134.5,39592.0698263889,2008-05-24,01:40:33
39.9968316,116.2754683,0,131.2,39592.069849537,2008-05-24,01:40:35
39.9968249,116.2754799,0,131.2,39592.0698726852,2008-05-24,01:40:37
39.9968183,116.2754699,0,131.2,39592.0698958333,2008-05-24,01:40:39
39.9968233,116.2754649,0,131.2,39592.0699189815,2008-05-24,01:40:41
39.9968183,116.2754683,0,131.2,39592.0699421296,2008-05-24,01:40:43
39.9968166,116.2754683,0,131.2,39592.0699652778,2008-05-24,01:40:45
39.9967566,116.2754349,0,131.2,39592.07,2008-05-24,01:40:48
39.9967466,116.2754216,0,131.2,39592.0700231481,2008-05-24,01:40:50
39.9967066,116.275405,0,131.2,39592.0700462963,2008-05-24,01:40:52
39.9966816,116.2753983,0,131.2,39592.0700694444,2008-05-24,01:40:54
39.9966583,116.2753933,0,131.2,39592.0700925926,2008-05-24,01:40:56
39.9966366,116.2753866,0,131.2,39592.0701157407,2008-05-24,01:40:58
39.99663,116.2753983,0,131.2,39592.0701388889,2008-05-24,01:41:00
39.9966283,116.2754133,0,131.2,39592.070162037,2008-05-24,01:41:02
39.9966099,116.2754166,0,131.2,39592.0705092593,2008-05-24,01:41:32
39.9966166,116.2754233,0,131.2,39592.0705324074,2008-05-24,01:41:34
39.99663,116.2754083,0,131.2,39592.0705555556,2008-05-24,01:41:36
39.99666,116.2753916,0,131.2,39592.0705787037,2008-05-24,01:41:38
39.9966883,116.2754149,0,131.2,39592.0706018518,2008-05-24,01:41:40
39.9967033,116.2754233,0,131.2,39592.0708449074,2008-05-24,01:42:01
39.9967033,116.2754233,0,131.2,39592.0708796296,2008-05-24,01:42:04
39.9967016,116.2754233,0,131.2,39592.0709027778,2008-05-24,01:42:06
39.99669,116.2754316,0,131.2,39592.0709259259,2008-05-24,01:42:08
39.9966733,116.27544,0,131.2,39592.0709490741,2008-05-24,01:42:10
39.9966583,116.2754483,0,131.2,39592.0709722222,2008-05-24,01:42:12
39.9966416,116.275455,0,131.2,39592.0709953704,2008-05-24,01:42:14
39.9966266,116.2754649,0,131.2,39592.0710185185,2008-05-24,01:42:16
39.9966116,116.2754716,0,131.2,39592.0710416667,2008-05-24,01:42:18
39.9965999,116.2754799,0,131.2,39592.0710648148,2008-05-24,01:42:20
39.9965849,116.2754916,0,134.5,39592.071087963,2008-05-24,01:42:22
39.996575,116.2755016,0,134.5,39592.0711111111,2008-05-24,01:42:24
39.9965616,116.2755133,0,134.5,39592.0711342593,2008-05-24,01:42:26
39.99638,116.2757599,0,137.8,39592.073125,2008-05-24,01:45:18
39.9963666,116.2757783,0,134.5,39592.0731481481,2008-05-24,01:45:20
39.99638,116.27579,0,134.5,39592.0731712963,2008-05-24,01:45:22
39.9963999,116.2757816,0,134.5,39592.0731944444,2008-05-24,01:45:24
39.9964133,116.2757833,0,134.5,39592.0732175926,2008-05-24,01:45:26
39.99644,116.2757799,0,134.5,39592.0732407407,2008-05-24,01:45:28
39.9964616,116.2757633,0,134.5,39592.0732638889,2008-05-24,01:45:30
39.9964666,116.2757466,0,134.5,39592.0732986111,2008-05-24,01:45:33
39.9964833,116.2757533,0,134.5,39592.0733217593,2008-05-24,01:45:35
39.99648,116.2757466,0,134.5,39592.0733912037,2008-05-24,01:45:41
39.99648,116.2757433,0,134.5,39592.0734259259,2008-05-24,01:45:44
39.9964866,116.2757416,0,131.2,39592.0734490741,2008-05-24,01:45:46
39.9964966,116.2757466,0,134.5,39592.0734722222,2008-05-24,01:45:48
39.99649,116.275755,0,131.2,39592.0734953704,2008-05-24,01:45:50
39.9964683,116.275755,0,131.2,39592.0735185185,2008-05-24,01:45:52
39.9964366,116.2757583,0,131.2,39592.0735416667,2008-05-24,01:45:54
39.9964016,116.2757783,0,131.2,39592.0735648148,2008-05-24,01:45:56
39.9963666,116.2757866,0,131.2,39592.073587963,2008-05-24,01:45:58
39.9963616,116.2757983,0,134.5,39592.0736111111,2008-05-24,01:46:00
39.9963633,116.2758033,0,134.5,39592.0736342593,2008-05-24,01:46:02
39.996355,116.2758083,0,134.5,39592.0736574074,2008-05-24,01:46:04
39.9963433,116.2758099,0,134.5,39592.0736805556,2008-05-24,01:46:06
39.9963366,116.2758149,0,134.5,39592.0737037037,2008-05-24,01:46:08
39.99631,116.2758383,0,134.5,39592.0737268519,2008-05-24,01:46:10
39.9962966,116.2758716,0,134.5,39592.07375,2008-05-24,01:46:12
39.996295,116.2759199,0,131.2,39592.0737731481,2008-05-24,01:46:14
39.9963,116.2759433,0,131.2,39592.0737962963,2008-05-24,01:46:16
39.9963,116.2759433,0,131.2,39592.0738194444,2008-05-24,01:46:18
39.9962966,116.2759466,0,131.2,39592.0738425926,2008-05-24,01:46:20
39.9962933,116.27591,0,131.2,39592.0738773148,2008-05-24,01:46:23
39.9963,116.2759249,0,131.2,39592.073900463,2008-05-24,01:46:25
39.9963166,116.2759316,0,131.2,39592.0739236111,2008-05-24,01:46:27
39.99635,116.2759466,0,131.2,39592.0739467593,2008-05-24,01:46:29
39.9963449,116.2759716,0,131.2,39592.0739699074,2008-05-24,01:46:31
39.9963283,116.2759833,0,131.2,39592.0740046296,2008-05-24,01:46:34
39.9963183,116.2759983,0,131.2,39592.0740277778,2008-05-24,01:46:36
39.9963266,116.2760349,0,131.2,39592.0740509259,2008-05-24,01:46:38
39.9963183,116.2760583,0,131.2,39592.0740740741,2008-05-24,01:46:40
39.9962916,116.2761033,0,131.2,39592.0740972222,2008-05-24,01:46:42
39.9962749,116.2761283,0,131.2,39592.0741203704,2008-05-24,01:46:44
39.9962616,116.2761683,0,131.2,39592.0741435185,2008-05-24,01:46:46
39.9962499,116.2761916,0,131.2,39592.0741666667,2008-05-24,01:46:48
39.9962449,116.2761949,0,131.2,39592.0741898148,2008-05-24,01:46:50
39.9962499,116.2762199,0,131.2,39592.074212963,2008-05-24,01:46:52
39.9962433,116.2762533,0,131.2,39592.0742361111,2008-05-24,01:46:54
39.9962649,116.2762866,0,131.2,39592.0742592593,2008-05-24,01:46:56
39.996285,116.2763333,0,131.2,39592.0742824074,2008-05-24,01:46:58
39.99631,116.2763466,0,131.2,39592.0743055556,2008-05-24,01:47:00
39.9963199,116.2763666,0,131.2,39592.0743287037,2008-05-24,01:47:02
39.9963449,116.2764083,0,128,39592.0743518519,2008-05-24,01:47:04
39.9963349,116.2764483,0,128,39592.074375,2008-05-24,01:47:06
39.9963433,116.2764666,0,124.7,39592.0743981482,2008-05-24,01:47:08
39.9963683,116.2765016,0,124.7,39592.0744212963,2008-05-24,01:47:10
39.9963683,116.2765366,0,124.7,39592.0744444444,2008-05-24,01:47:12
39.99637,116.276555,0,124.7,39592.0744675926,2008-05-24,01:47:14
39.9963733,116.2765766,0,124.7,39592.0744907407,2008-05-24,01:47:16
39.9963766,116.2766049,0,124.7,39592.0745138889,2008-05-24,01:47:18
39.9963916,116.2766416,0,124.7,39592.074537037,2008-05-24,01:47:20
39.9964033,116.27666,0,124.7,39592.0745601852,2008-05-24,01:47:22
39.9963983,116.2766983,0,124.7,39592.0745833333,2008-05-24,01:47:24
39.9964016,116.27673,0,124.7,39592.0746064815,2008-05-24,01:47:26
39.9964066,116.2767549,0,124.7,39592.0746296296,2008-05-24,01:47:28
39.9964233,116.2767783,0,124.7,39592.0746527778,2008-05-24,01:47:30
39.9964416,116.2767883,0,124.7,39592.0746759259,2008-05-24,01:47:32
39.9964516,116.2768033,0,124.7,39592.0746990741,2008-05-24,01:47:34
39.9964483,116.2768183,0,124.7,39592.0747222222,2008-05-24,01:47:36
39.9964449,116.2768299,0,124.7,39592.0747453704,2008-05-24,01:47:38
39.9964333,116.2768316,0,124.7,39592.0747685185,2008-05-24,01:47:40
39.9964133,116.2768283,0,124.7,39592.0747916667,2008-05-24,01:47:42
39.9964033,116.276835,0,124.7,39592.0748148148,2008-05-24,01:47:44
39.9963999,116.2768633,0,124.7,39592.074837963,2008-05-24,01:47:46
39.9963883,116.2768583,0,124.7,39592.0748611111,2008-05-24,01:47:48
39.9963749,116.2768499,0,124.7,39592.0749189815,2008-05-24,01:47:53
39.9963833,116.2768399,0,124.7,39592.0749421296,2008-05-24,01:47:55
39.9963783,116.2768049,0,124.7,39592.0749652778,2008-05-24,01:47:57
39.9963833,116.2767916,0,124.7,39592.0749884259,2008-05-24,01:47:59
39.9963783,116.2767683,0,124.7,39592.0750115741,2008-05-24,01:48:01
39.9963916,116.2767516,0,124.7,39592.0750347222,2008-05-24,01:48:03
39.99641,116.2767316,0,124.7,39592.0750925926,2008-05-24,01:48:08
39.9963933,116.2766883,0,124.7,39592.0751157407,2008-05-24,01:48:10
39.9963783,116.2766399,0,124.7,39592.0751388889,2008-05-24,01:48:12
39.9963816,116.2765999,0,124.7,39592.075162037,2008-05-24,01:48:14
39.996395,116.2765699,0,124.7,39592.0751851852,2008-05-24,01:48:16
39.9963966,116.2765416,0,124.7,39592.0752083333,2008-05-24,01:48:18
39.9964033,116.2765349,0,124.7,39592.0752314815,2008-05-24,01:48:20
39.9963999,116.2765233,0,124.7,39592.0752546296,2008-05-24,01:48:22
39.9963883,116.276505,0,124.7,39592.0752777778,2008-05-24,01:48:24
39.9963533,116.2764683,0,128,39592.0753009259,2008-05-24,01:48:26
39.9963516,116.2764466,0,128,39592.0753240741,2008-05-24,01:48:28
39.9963433,116.2764233,0,128,39592.0753472222,2008-05-24,01:48:30
39.9963349,116.2763933,0,128,39592.0753703704,2008-05-24,01:48:32
39.99634,116.2763533,0,128,39592.0753935185,2008-05-24,01:48:34
39.9963349,116.2763416,0,128,39592.0754166667,2008-05-24,01:48:36
39.9963299,116.2763699,0,128,39592.075625,2008-05-24,01:48:54
39.9963299,116.2763699,0,128,39592.0756365741,2008-05-24,01:48:55
39.9963266,116.2763783,0,128,39592.0756597222,2008-05-24,01:48:57
39.9963183,116.2763983,0,128,39592.0756828704,2008-05-24,01:48:59
39.9963016,116.2764033,0,128,39592.0757060185,2008-05-24,01:49:01
39.9962916,116.2764316,0,128,39592.0757986111,2008-05-24,01:49:09
39.996295,116.2764299,0,124.7,39592.0760300926,2008-05-24,01:49:29
39.996295,116.2764299,0,124.7,39592.0763310185,2008-05-24,01:49:55
39.996295,116.2764299,0,124.7,39592.076412037,2008-05-24,01:50:02
39.9962916,116.2764249,0,124.7,39592.0764351852,2008-05-24,01:50:04
39.9962916,116.276415,0,124.7,39592.0764583333,2008-05-24,01:50:06
39.9962933,116.2764216,0,124.7,39592.0764814815,2008-05-24,01:50:08
39.9963,116.2764466,0,124.7,39592.0765046296,2008-05-24,01:50:10
39.9963,116.2764583,0,124.7,39592.0765277778,2008-05-24,01:50:12
39.99631,116.27645,0,124.7,39592.0765509259,2008-05-24,01:50:14
39.9963049,116.2764299,0,124.7,39592.0766898148,2008-05-24,01:50:26
39.9962983,116.2764116,0,124.7,39592.076712963,2008-05-24,01:50:28
39.9963083,116.2763849,0,124.7,39592.0767361111,2008-05-24,01:50:30
39.996295,116.2763483,0,124.7,39592.0767592593,2008-05-24,01:50:32
39.9962933,116.2762799,0,124.7,39592.0767824074,2008-05-24,01:50:34
39.996285,116.2762283,0,124.7,39592.0768055556,2008-05-24,01:50:36
39.9962749,116.2761883,0,124.7,39592.0768287037,2008-05-24,01:50:38
39.9962783,116.2761433,0,124.7,39592.0768518519,2008-05-24,01:50:40
39.9962733,116.2760916,0,124.7,39592.076875,2008-05-24,01:50:42
39.99628,116.2760566,0,124.7,39592.0768981481,2008-05-24,01:50:44
39.9963016,116.2760183,0,124.7,39592.0769212963,2008-05-24,01:50:46
39.9963383,116.2760016,0,124.7,39592.0769444444,2008-05-24,01:50:48
39.9963266,116.2759499,0,124.7,39592.0769675926,2008-05-24,01:50:50
39.996325,116.2759016,0,124.7,39592.0769907407,2008-05-24,01:50:52
39.9963266,116.2758783,0,124.7,39592.0770138889,2008-05-24,01:50:54
39.99635,116.2758533,0,124.7,39592.077037037,2008-05-24,01:50:56
39.9963466,116.2758283,0,124.7,39592.0770601852,2008-05-24,01:50:58
39.9963616,116.2758149,0,124.7,39592.0770833333,2008-05-24,01:51:00
39.9963766,116.2758066,0,128,39592.0771064815,2008-05-24,01:51:02
39.9964049,116.2757849,0,124.7,39592.0771296296,2008-05-24,01:51:04
39.99644,116.2757366,0,124.7,39592.0771527778,2008-05-24,01:51:06
39.9964633,116.2757133,0,124.7,39592.0771759259,2008-05-24,01:51:08
39.996505,116.2757099,0,124.7,39592.0771990741,2008-05-24,01:51:10
39.9965316,116.2756883,0,124.7,39592.0772222222,2008-05-24,01:51:12
39.9965333,116.2756599,0,124.7,39592.0772453704,2008-05-24,01:51:14
39.9965133,116.2756416,0,124.7,39592.0772685185,2008-05-24,01:51:16
39.9964866,116.2756216,0,124.7,39592.0772916667,2008-05-24,01:51:18
39.996465,116.2756099,0,124.7,39592.0773148148,2008-05-24,01:51:20
39.9964433,116.2756033,0,124.7,39592.077337963,2008-05-24,01:51:22
39.996425,116.2755983,0,124.7,39592.0773611111,2008-05-24,01:51:24
39.9964233,116.2755749,0,124.7,39592.0773842593,2008-05-24,01:51:26
39.9964283,116.27556,0,124.7,39592.0774074074,2008-05-24,01:51:28
39.9964333,116.275545,0,124.7,39592.0774305556,2008-05-24,01:51:30
39.9964299,116.2755549,0,124.7,39592.0774537037,2008-05-24,01:51:32
39.9964166,116.2755683,0,124.7,39592.0774768519,2008-05-24,01:51:34
39.9964049,116.2755833,0,124.7,39592.0775,2008-05-24,01:51:36
39.9964083,116.2756033,0,124.7,39592.0775231481,2008-05-24,01:51:38
39.9964166,116.2756283,0,124.7,39592.0775462963,2008-05-24,01:51:40
39.9964133,116.2756549,0,124.7,39592.0775694444,2008-05-24,01:51:42
39.99641,116.2756783,0,124.7,39592.0775925926,2008-05-24,01:51:44
39.9964033,116.2757033,0,121.4,39592.0776157407,2008-05-24,01:51:46
39.9963999,116.2757116,0,121.4,39592.0776388889,2008-05-24,01:51:48
39.9963683,116.2757249,0,121.4,39592.077662037,2008-05-24,01:51:50
39.9963599,116.2757283,0,121.4,39592.0776851852,2008-05-24,01:51:52
39.9963633,116.2757233,0,121.4,39592.0777083333,2008-05-24,01:51:54
39.9963266,116.2757499,0,121.4,39592.0777314815,2008-05-24,01:51:56
39.9962966,116.2757683,0,118.1,39592.0777546296,2008-05-24,01:51:58
39.9962783,116.27577,0,118.1,39592.0777777778,2008-05-24,01:52:00
39.996225,116.2757949,0,118.1,39592.0778009259,2008-05-24,01:52:02
39.9962449,116.2757883,0,118.1,39592.0778240741,2008-05-24,01:52:04
39.99627,116.2757633,0,118.1,39592.0778472222,2008-05-24,01:52:06
39.9960316,116.2758866,0,114.8,39592.077962963,2008-05-24,01:52:16
39.9951766,116.2758633,0,36.1,39592.0785416667,2008-05-24,01:53:06
39.9955283,116.2757783,0,36.1,39592.0785648148,2008-05-24,01:53:08
39.9958666,116.2757499,0,39.4,39592.078587963,2008-05-24,01:53:10
39.9961016,116.27572,0,39.4,39592.0786111111,2008-05-24,01:53:12
39.9962016,116.2756683,0,42.7,39592.0786342593,2008-05-24,01:53:14
39.996215,116.2756966,0,45.9,39592.0786574074,2008-05-24,01:53:16
39.9962333,116.2756983,0,45.9,39592.0786805556,2008-05-24,01:53:18
39.9962349,116.2756899,0,49.2,39592.0787037037,2008-05-24,01:53:20
39.9962316,116.2756683,0,49.2,39592.0787268518,2008-05-24,01:53:22
39.9962266,116.275665,0,49.2,39592.07875,2008-05-24,01:53:24
39.9962283,116.2756616,0,49.2,39592.0787731481,2008-05-24,01:53:26
39.9962233,116.2756549,0,49.2,39592.0787962963,2008-05-24,01:53:28
39.9962166,116.2756549,0,49.2,39592.0788194444,2008-05-24,01:53:30
39.9962166,116.2756583,0,49.2,39592.0788425926,2008-05-24,01:53:32
39.9962233,116.275665,0,49.2,39592.0790740741,2008-05-24,01:53:52
39.9962199,116.2756599,0,49.2,39592.079837963,2008-05-24,01:54:58
39.9962199,116.2756599,0,49.2,39592.0799189815,2008-05-24,01:55:05
39.9962266,116.275665,0,49.2,39592.0799421296,2008-05-24,01:55:07
39.9962516,116.2756683,0,49.2,39592.0799652778,2008-05-24,01:55:09
39.9963,116.2756783,0,49.2,39592.0799884259,2008-05-24,01:55:11
39.9963833,116.2756566,0,49.2,39592.0800115741,2008-05-24,01:55:13
39.9964049,116.2756616,0,52.5,39592.0800347222,2008-05-24,01:55:15
39.9964299,116.27565,0,52.5,39592.080474537,2008-05-24,01:55:53
39.9964299,116.27565,0,52.5,39592.0805671296,2008-05-24,01:56:01
39.996435,116.27565,0,55.8,39592.0805902778,2008-05-24,01:56:03
39.996435,116.2756599,0,55.8,39592.0806134259,2008-05-24,01:56:05
39.9964366,116.2756683,0,55.8,39592.0806365741,2008-05-24,01:56:07
39.9964316,116.2756816,0,52.5,39592.0806597222,2008-05-24,01:56:09
39.9963966,116.2756699,0,52.5,39592.0806828704,2008-05-24,01:56:11
39.9963766,116.2756616,0,52.5,39592.0807060185,2008-05-24,01:56:13
39.9963583,116.2756616,0,52.5,39592.0807291667,2008-05-24,01:56:15
39.9963583,116.2756516,0,52.5,39592.0807523148,2008-05-24,01:56:17
39.9963966,116.27565,0,52.5,39592.080775463,2008-05-24,01:56:19
39.9964133,116.2756433,0,52.5,39592.0807986111,2008-05-24,01:56:21
39.9964283,116.2756366,0,52.5,39592.0808217593,2008-05-24,01:56:23
39.9964449,116.27563,0,52.5,39592.0808449074,2008-05-24,01:56:25
39.996465,116.2756283,0,55.8,39592.0808680556,2008-05-24,01:56:27
39.9964633,116.2756166,0,55.8,39592.0808912037,2008-05-24,01:56:29
39.9964549,116.2756183,0,55.8,39592.0809143518,2008-05-24,01:56:31
39.9964566,116.2756066,0,55.8,39592.0809375,2008-05-24,01:56:33
39.9964683,116.2755899,0,55.8,39592.0815856481,2008-05-24,01:57:29
39.9964633,116.2755916,0,55.8,39592.0831828704,2008-05-24,01:59:47
39.9964633,116.2755916,0,55.8,39592.0831944444,2008-05-24,01:59:48
39.9964566,116.2755866,0,55.8,39592.0832175926,2008-05-24,01:59:50
39.99644,116.27558,0,55.8,39592.0832638889,2008-05-24,01:59:54
39.9964183,116.2755749,0,55.8,39592.083287037,2008-05-24,01:59:56
39.9964233,116.2756099,0,59.1,39592.0833101852,2008-05-24,01:59:58
39.9964266,116.2756216,0,59.1,39592.0833333333,2008-05-24,02:00:00
39.9964533,116.27563,0,62.3,39592.0833564815,2008-05-24,02:00:02
39.99649,116.2756216,0,65.6,39592.0833796296,2008-05-24,02:00:04
39.9965216,116.2756099,0,68.9,39592.0834027778,2008-05-24,02:00:06
39.99655,116.2756016,0,72.2,39592.0834259259,2008-05-24,02:00:08
39.99658,116.2755666,0,72.2,39592.0834490741,2008-05-24,02:00:10
39.9965916,116.2755649,0,72.2,39592.0834722222,2008-05-24,02:00:12
39.996605,116.2755716,0,75.5,39592.0834953704,2008-05-24,02:00:14
39.9966366,116.2755749,0,75.5,39592.0835185185,2008-05-24,02:00:16
39.9966633,116.2755566,0,78.7,39592.0835416667,2008-05-24,02:00:18
39.9966883,116.2755116,0,78.7,39592.0835648148,2008-05-24,02:00:20
39.9967099,116.2754833,0,78.7,39592.083587963,2008-05-24,02:00:22
39.9967399,116.2754683,0,82,39592.0836111111,2008-05-24,02:00:24
39.9965149,116.2753166,0,131.2,39592.0894675926,2008-05-24,02:08:50
39.9964583,116.2753216,0,131.2,39592.0894907407,2008-05-24,02:08:52
39.9963933,116.2753316,0,131.2,39592.0895138889,2008-05-24,02:08:54
39.9963149,116.2753466,0,131.2,39592.089537037,2008-05-24,02:08:56
39.9962383,116.2753633,0,131.2,39592.0895601852,2008-05-24,02:08:58
39.9962183,116.2753333,0,131.2,39592.0895833333,2008-05-24,02:09:00
39.9961899,116.2753316,0,131.2,39592.0896064815,2008-05-24,02:09:02
39.99614,116.2753399,0,131.2,39592.0896296296,2008-05-24,02:09:04
39.9960799,116.2753283,0,131.2,39592.0896527778,2008-05-24,02:09:06
39.9960033,116.2753249,0,131.2,39592.0896759259,2008-05-24,02:09:08
39.9959533,116.2753133,0,131.2,39592.0896990741,2008-05-24,02:09:10
39.9959466,116.2752749,0,131.2,39592.0897222222,2008-05-24,02:09:12
39.995905,116.2752333,0,131.2,39592.0897453704,2008-05-24,02:09:14
39.9959516,116.2751916,0,131.2,39592.0897685185,2008-05-24,02:09:16
39.9959833,116.2751499,0,131.2,39592.0897916667,2008-05-24,02:09:18
39.9959916,116.2751116,0,131.2,39592.0898148148,2008-05-24,02:09:20
39.996015,116.2751016,0,131.2,39592.089837963,2008-05-24,02:09:22
39.9960516,116.2751133,0,131.2,39592.0898611111,2008-05-24,02:09:24
39.9960916,116.2751233,0,128,39592.0898842593,2008-05-24,02:09:26
39.9961333,116.2751483,0,128,39592.0900925926,2008-05-24,02:09:44
39.9961233,116.2751449,0,128,39592.0901157407,2008-05-24,02:09:46
39.9961199,116.2751433,0,128,39592.0901388889,2008-05-24,02:09:48
39.9961199,116.2751433,0,128,39592.0904398148,2008-05-24,02:10:14
39.9961233,116.2751416,0,131.2,39592.090462963,2008-05-24,02:10:16
39.9961,116.27514,0,131.2,39592.0904861111,2008-05-24,02:10:18
39.9960966,116.2751333,0,131.2,39592.0905092593,2008-05-24,02:10:20
39.9961016,116.275125,0,131.2,39592.0905324074,2008-05-24,02:10:22
39.9961133,116.2751199,0,131.2,39592.0906944444,2008-05-24,02:10:36
39.9961233,116.2751066,0,131.2,39592.0907175926,2008-05-24,02:10:38
39.9961383,116.2750816,0,131.2,39592.0907407407,2008-05-24,02:10:40
39.996155,116.275055,0,131.2,39592.0907638889,2008-05-24,02:10:42
39.996155,116.275055,0,131.2,39592.0912037037,2008-05-24,02:11:20
39.9961583,116.2750566,0,131.2,39592.0912268519,2008-05-24,02:11:22
39.9961516,116.2750366,0,131.2,39592.09125,2008-05-24,02:11:24
39.9961483,116.2750149,0,131.2,39592.0912731481,2008-05-24,02:11:26
39.9961466,116.2749966,0,131.2,39592.0912962963,2008-05-24,02:11:28
39.99616,116.2749733,0,131.2,39592.0913194444,2008-05-24,02:11:30
39.9962016,116.2750483,0,131.2,39592.0913773148,2008-05-24,02:11:35
39.9962316,116.2750649,0,131.2,39592.091400463,2008-05-24,02:11:37
39.9962683,116.2750816,0,131.2,39592.0914236111,2008-05-24,02:11:39
39.996285,116.2750866,0,131.2,39592.0914467593,2008-05-24,02:11:41
39.9963066,116.2750949,0,131.2,39592.0914699074,2008-05-24,02:11:43
39.9963266,116.275105,0,131.2,39592.0914930556,2008-05-24,02:11:45
39.9963566,116.2751216,0,131.2,39592.0915162037,2008-05-24,02:11:47
39.9963916,116.27514,0,131.2,39592.0915393519,2008-05-24,02:11:49
39.9964116,116.2751499,0,131.2,39592.0915625,2008-05-24,02:11:51
39.9964233,116.2751566,0,128,39592.0915856481,2008-05-24,02:11:53
39.9964433,116.2751666,0,128,39592.0916087963,2008-05-24,02:11:55
39.9964549,116.2751716,0,128,39592.0916319444,2008-05-24,02:11:57
39.9964666,116.2751766,0,128,39592.0935648148,2008-05-24,02:14:44
39.9964549,116.2751849,0,128,39592.093587963,2008-05-24,02:14:46
39.99645,116.2751883,0,128,39592.0936111111,2008-05-24,02:14:48
39.9964483,116.2751933,0,128,39592.0936342593,2008-05-24,02:14:50
39.9964483,116.2751933,0,128,39592.0955439815,2008-05-24,02:17:35
39.9964516,116.2751883,0,128,39592.0955671296,2008-05-24,02:17:37
39.9964333,116.2751999,0,128,39592.0955902778,2008-05-24,02:17:39
39.9964266,116.2752049,0,128,39592.0956134259,2008-05-24,02:17:41
39.9964416,116.2751933,0,128,39592.0957060185,2008-05-24,02:17:49
39.9964416,116.2751933,0,128,39592.0963773148,2008-05-24,02:18:47
39.9964416,116.2751933,0,128,39592.0971527778,2008-05-24,02:19:54
39.9964416,116.2751883,0,128,39592.0971759259,2008-05-24,02:19:56
39.9964316,116.2751899,0,128,39592.0971990741,2008-05-24,02:19:58
39.9964283,116.2751866,0,128,39592.0972222222,2008-05-24,02:20:00
39.9964299,116.2751883,0,128,39592.0980439815,2008-05-24,02:21:11
39.9964216,116.2751866,0,128,39592.0980671296,2008-05-24,02:21:13
39.9965383,116.2745933,0,183.7,39592.118912037,2008-05-24,02:51:14
39.99652,116.2745983,0,187,39592.1189236111,2008-05-24,02:51:15
39.9965683,116.2745749,0,180.4,39592.1189699074,2008-05-24,02:51:19
39.9965699,116.2745749,0,180.4,39592.1189930556,2008-05-24,02:51:21
39.996565,116.2745716,0,180.4,39592.1190162037,2008-05-24,02:51:23
39.99655,116.2745766,0,180.4,39592.1191087963,2008-05-24,02:51:31
39.99655,116.274565,0,180.4,39592.1191319444,2008-05-24,02:51:33
39.9965566,116.274565,0,180.4,39592.1191550926,2008-05-24,02:51:35
39.9965516,116.2745533,0,180.4,39592.1191782407,2008-05-24,02:51:37
39.9965516,116.2745283,0,180.4,39592.1192013889,2008-05-24,02:51:39
39.9965983,116.2745449,0,180.4,39592.119224537,2008-05-24,02:51:41
39.9966249,116.2745199,0,180.4,39592.1193865741,2008-05-24,02:51:55
39.9966383,116.2745233,0,180.4,39592.1194097222,2008-05-24,02:51:57
39.9966433,116.2745166,0,180.4,39592.1194328704,2008-05-24,02:51:59
39.9966433,116.2745166,0,180.4,39592.1194444444,2008-05-24,02:52:00
39.996635,116.2745083,0,180.4,39592.1194675926,2008-05-24,02:52:02
39.9966383,116.2744816,0,180.4,39592.1194907407,2008-05-24,02:52:04
39.9966233,116.2744816,0,180.4,39592.1195138889,2008-05-24,02:52:06
39.9966149,116.2744666,0,180.4,39592.119537037,2008-05-24,02:52:08
39.996605,116.2744533,0,180.4,39592.1195601852,2008-05-24,02:52:10
39.9965966,116.2744283,0,180.4,39592.1196527778,2008-05-24,02:52:18
39.9966066,116.2744216,0,180.4,39592.1196759259,2008-05-24,02:52:20
39.9966133,116.2744166,0,180.4,39592.1196990741,2008-05-24,02:52:22
39.99662,116.2744133,0,180.4,39592.1197222222,2008-05-24,02:52:24
39.9965999,116.2743983,0,180.4,39592.1197453704,2008-05-24,02:52:26
39.99658,116.2743849,0,180.4,39592.1197916667,2008-05-24,02:52:30
39.99659,116.2743783,0,180.4,39592.1198148148,2008-05-24,02:52:32
39.9965916,116.2743666,0,180.4,39592.119837963,2008-05-24,02:52:34
39.99659,116.2743533,0,180.4,39592.1198611111,2008-05-24,02:52:36
39.9965916,116.2743299,0,180.4,39592.1198842593,2008-05-24,02:52:38
39.9965949,116.2743066,0,180.4,39592.1199074074,2008-05-24,02:52:40
39.996605,116.2742899,0,180.4,39592.1199305556,2008-05-24,02:52:42
39.9966066,116.2742783,0,180.4,39592.1199537037,2008-05-24,02:52:44
39.9966066,116.2742599,0,180.4,39592.1199884259,2008-05-24,02:52:47
39.9966016,116.2742533,0,180.4,39592.1200115741,2008-05-24,02:52:49
39.9966099,116.2742633,0,180.4,39592.1200347222,2008-05-24,02:52:51
39.9966216,116.2742666,0,177.2,39592.1200578704,2008-05-24,02:52:53
39.9965999,116.2742466,0,177.2,39592.1200810185,2008-05-24,02:52:55
39.9966033,116.2742316,0,177.2,39592.1201041667,2008-05-24,02:52:57
39.9966183,116.2742333,0,177.2,39592.1201273148,2008-05-24,02:52:59
39.9966366,116.2742283,0,177.2,39592.120150463,2008-05-24,02:53:01
39.9966583,116.2742333,0,177.2,39592.1201736111,2008-05-24,02:53:03
39.9966733,116.2742199,0,177.2,39592.1202662037,2008-05-24,02:53:11
39.9966866,116.2742333,0,177.2,39592.1202893518,2008-05-24,02:53:13
39.9967033,116.2742466,0,177.2,39592.1203125,2008-05-24,02:53:15
39.996705,116.2742466,0,177.2,39592.1203356481,2008-05-24,02:53:17
39.9966799,116.2742383,0,177.2,39592.1203587963,2008-05-24,02:53:19
39.9966583,116.2742383,0,177.2,39592.1203819444,2008-05-24,02:53:21
39.9966133,116.2742233,0,177.2,39592.1204050926,2008-05-24,02:53:23
39.9966099,116.2742399,0,177.2,39592.1204282407,2008-05-24,02:53:25
39.9966216,116.2742033,0,177.2,39592.1204513889,2008-05-24,02:53:27
39.99662,116.2741783,0,177.2,39592.120474537,2008-05-24,02:53:29
39.9966233,116.2741599,0,177.2,39592.1204976852,2008-05-24,02:53:31
39.99665,116.27411,0,177.2,39592.1205208333,2008-05-24,02:53:33
39.9966849,116.2741049,0,173.9,39592.1205439815,2008-05-24,02:53:35
39.9967016,116.2741116,0,173.9,39592.1205671296,2008-05-24,02:53:37
39.9967283,116.2741266,0,173.9,39592.1205902778,2008-05-24,02:53:39
39.9967416,116.2741349,0,173.9,39592.1206134259,2008-05-24,02:53:41
39.9967483,116.2741433,0,173.9,39592.1206365741,2008-05-24,02:53:43
39.99676,116.2741516,0,173.9,39592.1209722222,2008-05-24,02:54:12
39.9967833,116.2741633,0,173.9,39592.1209953704,2008-05-24,02:54:14
39.9967916,116.2741749,0,173.9,39592.1210185185,2008-05-24,02:54:16
39.9967933,116.2741749,0,173.9,39592.1210416667,2008-05-24,02:54:18
39.9967966,116.2741866,0,173.9,39592.121087963,2008-05-24,02:54:22
39.9967983,116.2741966,0,173.9,39592.1211111111,2008-05-24,02:54:24
39.9968066,116.2742216,0,173.9,39592.1211342593,2008-05-24,02:54:26
39.9968116,116.2742449,0,173.9,39592.1211574074,2008-05-24,02:54:28
39.9968,116.2742833,0,173.9,39592.1211805556,2008-05-24,02:54:30
39.9967799,116.2743016,0,173.9,39592.1212037037,2008-05-24,02:54:32
39.9967733,116.2742899,0,173.9,39592.1212384259,2008-05-24,02:54:35
39.9967549,116.2743149,0,173.9,39592.1212615741,2008-05-24,02:54:37
39.9967399,116.2743216,0,173.9,39592.1212847222,2008-05-24,02:54:39
39.99673,116.274305,0,173.9,39592.1213310185,2008-05-24,02:54:43
39.99673,116.2743033,0,173.9,39592.1214699074,2008-05-24,02:54:55
39.9967266,116.2743099,0,173.9,39592.1214930556,2008-05-24,02:54:57
39.996715,116.274305,0,173.9,39592.1215162037,2008-05-24,02:54:59
39.9966849,116.274285,0,173.9,39592.1215393519,2008-05-24,02:55:01
39.9966416,116.2742566,0,173.9,39592.1215625,2008-05-24,02:55:03
39.996605,116.2742199,0,173.9,39592.1215856481,2008-05-24,02:55:05
39.9965533,116.2741733,0,173.9,39592.1216087963,2008-05-24,02:55:07
39.9964616,116.2741166,0,173.9,39592.1216319444,2008-05-24,02:55:09
39.9963883,116.2740733,0,173.9,39592.1216550926,2008-05-24,02:55:11
39.99631,116.2740299,0,173.9,39592.1216782407,2008-05-24,02:55:13
39.9962516,116.27399,0,173.9,39592.1217013889,2008-05-24,02:55:15
39.9962349,116.27397,0,173.9,39592.121724537,2008-05-24,02:55:17
39.9963233,116.2740616,0,173.9,39592.1219560185,2008-05-24,02:55:37
39.9963283,116.2740616,0,173.9,39592.1219791667,2008-05-24,02:55:39
39.9963266,116.2740549,0,173.9,39592.1220023148,2008-05-24,02:55:41
39.9963283,116.2740666,0,173.9,39592.1220601852,2008-05-24,02:55:46
39.9962983,116.2740233,0,173.9,39592.1220833333,2008-05-24,02:55:48
39.9963049,116.2740099,0,173.9,39592.1221064815,2008-05-24,02:55:50
39.9963616,116.2740033,0,173.9,39592.1221296296,2008-05-24,02:55:52
39.9964516,116.2739983,0,173.9,39592.1221527778,2008-05-24,02:55:54
39.9965983,116.2740133,0,173.9,39592.1221759259,2008-05-24,02:55:56
39.9967549,116.2740533,0,173.9,39592.1221990741,2008-05-24,02:55:58
39.996915,116.2740899,0,173.9,39592.1222222222,2008-05-24,02:56:00
39.9970466,116.2741166,0,173.9,39592.1222453704,2008-05-24,02:56:02
39.9971933,116.2741233,0,173.9,39592.1222685185,2008-05-24,02:56:04
39.9973283,116.2741516,0,173.9,39592.1222916667,2008-05-24,02:56:06
39.9974716,116.2741683,0,173.9,39592.1223148148,2008-05-24,02:56:08
39.9975116,116.2741566,0,173.9,39592.122337963,2008-05-24,02:56:10
39.9976066,116.2741683,0,173.9,39592.1223611111,2008-05-24,02:56:12
39.9976933,116.2741733,0,173.9,39592.1223842593,2008-05-24,02:56:14
39.9977633,116.2741783,0,173.9,39592.1224074074,2008-05-24,02:56:16
39.9978016,116.2741699,0,173.9,39592.1224305556,2008-05-24,02:56:18
39.9978433,116.27418,0,173.9,39592.1224537037,2008-05-24,02:56:20
39.9978783,116.2741833,0,173.9,39592.1224768519,2008-05-24,02:56:22
39.9979066,116.2741783,0,173.9,39592.1225,2008-05-24,02:56:24
39.9979183,116.2741733,0,173.9,39592.1225231481,2008-05-24,02:56:26
39.9979283,116.2741633,0,173.9,39592.1225462963,2008-05-24,02:56:28
39.9979483,116.2741516,0,173.9,39592.1225694444,2008-05-24,02:56:30
39.9979583,116.2741383,0,173.9,39592.1225925926,2008-05-24,02:56:32
39.9979749,116.2741233,0,173.9,39592.1226157407,2008-05-24,02:56:34
39.9979783,116.2741249,0,173.9,39592.1226388889,2008-05-24,02:56:36
39.9979816,116.2741383,0,173.9,39592.1228240741,2008-05-24,02:56:52
39.9979749,116.2741416,0,173.9,39592.1228472222,2008-05-24,02:56:54
39.9979683,116.2741533,0,173.9,39592.1228703704,2008-05-24,02:56:56
39.997965,116.274165,0,173.9,39592.1228935185,2008-05-24,02:56:58
39.9979599,116.2741833,0,173.9,39592.1229166667,2008-05-24,02:57:00
39.9979549,116.2741966,0,173.9,39592.1229398148,2008-05-24,02:57:02
39.9979716,116.2742183,0,173.9,39592.122974537,2008-05-24,02:57:05
39.9979783,116.2742383,0,173.9,39592.1229976852,2008-05-24,02:57:07
39.9979933,116.2742666,0,173.9,39592.1230208333,2008-05-24,02:57:09
39.9980016,116.2742766,0,173.9,39592.1230439815,2008-05-24,02:57:11
39.9980083,116.2742983,0,173.9,39592.1230671296,2008-05-24,02:57:13
39.9980249,116.2743183,0,173.9,39592.1230902778,2008-05-24,02:57:15
39.9980299,116.2743366,0,173.9,39592.1231134259,2008-05-24,02:57:17
39.9980366,116.2743516,0,173.9,39592.1231365741,2008-05-24,02:57:19
39.9980433,116.2743649,0,173.9,39592.1231597222,2008-05-24,02:57:21
39.9980666,116.2743733,0,173.9,39592.1231828704,2008-05-24,02:57:23
39.9981033,116.2743999,0,173.9,39592.1232060185,2008-05-24,02:57:25
39.9981216,116.2744166,0,173.9,39592.1232291667,2008-05-24,02:57:27
39.9981416,116.2744149,0,173.9,39592.1232523148,2008-05-24,02:57:29
39.99816,116.2744199,0,173.9,39592.123275463,2008-05-24,02:57:31
39.9981816,116.2744233,0,173.9,39592.1232986111,2008-05-24,02:57:33
39.9981866,116.2744683,0,173.9,39592.1233333333,2008-05-24,02:57:36
39.9982099,116.2744699,0,173.9,39592.1233564815,2008-05-24,02:57:38
39.9982333,116.2744849,0,173.9,39592.1233796296,2008-05-24,02:57:40
39.99826,116.2744766,0,173.9,39592.1234027778,2008-05-24,02:57:42
39.9982733,116.2744766,0,173.9,39592.1235069444,2008-05-24,02:57:51
39.9982833,116.2744566,0,173.9,39592.1235300926,2008-05-24,02:57:53
39.9983033,116.2744299,0,173.9,39592.1235532407,2008-05-24,02:57:55
39.9983216,116.2744166,0,173.9,39592.1235763889,2008-05-24,02:57:57
39.9983366,116.27439,0,173.9,39592.123599537,2008-05-24,02:57:59
39.9983499,116.2743766,0,173.9,39592.1236226852,2008-05-24,02:58:01
39.9983683,116.2743833,0,173.9,39592.1236458333,2008-05-24,02:58:03
39.9983883,116.2743799,0,173.9,39592.1236689815,2008-05-24,02:58:05
39.998415,116.2743866,0,173.9,39592.1236921296,2008-05-24,02:58:07
39.9984433,116.2744049,0,173.9,39592.1237152778,2008-05-24,02:58:09
39.9984616,116.2744016,0,173.9,39592.1237384259,2008-05-24,02:58:11
39.9984733,116.2743983,0,173.9,39592.1237615741,2008-05-24,02:58:13
39.9984916,116.2743966,0,173.9,39592.1237847222,2008-05-24,02:58:15
39.9985066,116.2743883,0,173.9,39592.1238078704,2008-05-24,02:58:17
39.9985349,116.2743816,0,173.9,39592.1238310185,2008-05-24,02:58:19
39.9985466,116.2743566,0,173.9,39592.1238541667,2008-05-24,02:58:21
39.9985599,116.27432,0,173.9,39592.1238773148,2008-05-24,02:58:23
39.9985716,116.2742899,0,173.9,39592.123900463,2008-05-24,02:58:25
39.9985833,116.2742516,0,173.9,39592.1239236111,2008-05-24,02:58:27
39.9985933,116.2742233,0,173.9,39592.1239467593,2008-05-24,02:58:29
39.9985933,116.2742066,0,173.9,39592.1239699074,2008-05-24,02:58:31
39.9985899,116.2741666,0,173.9,39592.1239930556,2008-05-24,02:58:33
39.9985849,116.2741349,0,173.9,39592.1240162037,2008-05-24,02:58:35
39.9986016,116.2741083,0,173.9,39592.1240393519,2008-05-24,02:58:37
39.9985966,116.2740866,0,173.9,39592.1240625,2008-05-24,02:58:39
39.9985999,116.2740683,0,173.9,39592.1240856481,2008-05-24,02:58:41
39.9986166,116.2740616,0,173.9,39592.1241203704,2008-05-24,02:58:44
39.9986266,116.2740499,0,173.9,39592.1241435185,2008-05-24,02:58:46
39.99864,116.2740499,0,173.9,39592.1241666667,2008-05-24,02:58:48
39.9986533,116.2740499,0,173.9,39592.1241898148,2008-05-24,02:58:50
39.9986599,116.2740733,0,173.9,39592.124212963,2008-05-24,02:58:52
39.99865,116.2740449,0,173.9,39592.1242361111,2008-05-24,02:58:54
39.9986549,116.2740183,0,173.9,39592.1242592593,2008-05-24,02:58:56
39.99868,116.2739916,0,177.2,39592.1242824074,2008-05-24,02:58:58
39.9986816,116.27397,0,177.2,39592.1243055556,2008-05-24,02:59:00
39.9986733,116.2739583,0,177.2,39592.1243287037,2008-05-24,02:59:02
39.9986766,116.2739416,0,177.2,39592.1243518519,2008-05-24,02:59:04
39.9986766,116.2739183,0,177.2,39592.124375,2008-05-24,02:59:06
39.9986966,116.2739083,0,177.2,39592.1244328704,2008-05-24,02:59:11
39.9987033,116.2738933,0,177.2,39592.1244560185,2008-05-24,02:59:13
39.9987083,116.2738783,0,177.2,39592.1244791667,2008-05-24,02:59:15
39.9987066,116.2738666,0,177.2,39592.1245023148,2008-05-24,02:59:17
39.9986999,116.2738516,0,177.2,39592.124525463,2008-05-24,02:59:19
39.9986966,116.2738333,0,177.2,39592.1245486111,2008-05-24,02:59:21
39.99871,116.2738216,0,177.2,39592.1245717593,2008-05-24,02:59:23
39.9987149,116.2738083,0,177.2,39592.1245949074,2008-05-24,02:59:25
39.9987149,116.2737949,0,177.2,39592.1246180556,2008-05-24,02:59:27
39.99872,116.2737716,0,177.2,39592.1246643519,2008-05-24,02:59:31
39.99872,116.2737549,0,177.2,39592.1246875,2008-05-24,02:59:33
39.9987249,116.2737416,0,177.2,39592.1247685185,2008-05-24,02:59:40
39.9987283,116.2737466,0,177.2,39592.1248263889,2008-05-24,02:59:45
39.9987316,116.2737533,0,177.2,39592.124849537,2008-05-24,02:59:47
39.9987249,116.2737683,0,177.2,39592.1248726852,2008-05-24,02:59:49
39.9987316,116.273745,0,177.2,39592.1250115741,2008-05-24,03:00:01
39.99871,116.27373,0,177.2,39592.1250347222,2008-05-24,03:00:03
39.9986699,116.2737116,0,177.2,39592.1250578704,2008-05-24,03:00:05
39.9986433,116.2736799,0,177.2,39592.1250810185,2008-05-24,03:00:07
39.9986216,116.2736549,0,177.2,39592.1251041667,2008-05-24,03:00:09
39.9986033,116.2736283,0,177.2,39592.1251273148,2008-05-24,03:00:11
39.9986033,116.2735983,0,177.2,39592.125150463,2008-05-24,03:00:13
39.9986066,116.273555,0,177.2,39592.1251736111,2008-05-24,03:00:15
39.9986049,116.2735016,0,177.2,39592.1251967593,2008-05-24,03:00:17
39.9986016,116.2734449,0,177.2,39592.1252199074,2008-05-24,03:00:19
39.9986083,116.2733983,0,180.4,39592.1252430556,2008-05-24,03:00:21
39.9986149,116.2733633,0,180.4,39592.1252662037,2008-05-24,03:00:23
39.9986233,116.2733466,0,180.4,39592.1252893518,2008-05-24,03:00:25
39.9986316,116.2733349,0,180.4,39592.1253125,2008-05-24,03:00:27
39.9986383,116.2733166,0,180.4,39592.1253356481,2008-05-24,03:00:29
39.9986516,116.2733016,0,180.4,39592.1253587963,2008-05-24,03:00:31
39.9986716,116.2732816,0,180.4,39592.1253819444,2008-05-24,03:00:33
39.9986933,116.2732916,0,180.4,39592.1254050926,2008-05-24,03:00:35
39.9986966,116.2732916,0,180.4,39592.1254282407,2008-05-24,03:00:37
39.9986916,116.2732733,0,177.2,39592.1254513889,2008-05-24,03:00:39
39.9986883,116.2732483,0,177.2,39592.125474537,2008-05-24,03:00:41
39.9987016,116.2732416,0,177.2,39592.1254976852,2008-05-24,03:00:43
39.9987216,116.2732416,0,177.2,39592.1255208333,2008-05-24,03:00:45
39.9987433,116.2732266,0,177.2,39592.1255439815,2008-05-24,03:00:47
39.9987583,116.2732099,0,177.2,39592.1255671296,2008-05-24,03:00:49
39.9987616,116.2731933,0,177.2,39592.1255902778,2008-05-24,03:00:51
39.9987783,116.2731533,0,180.4,39592.1256134259,2008-05-24,03:00:53
39.9987783,116.2731216,0,180.4,39592.1256365741,2008-05-24,03:00:55
39.9987666,116.2731033,0,180.4,39592.1256597222,2008-05-24,03:00:57
39.9987583,116.2730749,0,180.4,39592.1256828704,2008-05-24,03:00:59
39.9987616,116.2730366,0,180.4,39592.1257060185,2008-05-24,03:01:01
39.9987666,116.2730083,0,180.4,39592.1257291667,2008-05-24,03:01:03
39.9987416,116.2729883,0,180.4,39592.1257523148,2008-05-24,03:01:05
39.9987383,116.2729983,0,180.4,39592.125775463,2008-05-24,03:01:07
39.9987366,116.2729883,0,180.4,39592.1257986111,2008-05-24,03:01:09
39.9987333,116.2729683,0,180.4,39592.1258217593,2008-05-24,03:01:11
39.9987283,116.2729416,0,180.4,39592.1258449074,2008-05-24,03:01:13
39.9987283,116.2729199,0,180.4,39592.1258680556,2008-05-24,03:01:15
39.9987249,116.27289,0,180.4,39592.1258912037,2008-05-24,03:01:17
39.9987233,116.2728699,0,180.4,39592.1259143518,2008-05-24,03:01:19
39.9987249,116.2728449,0,183.7,39592.1259375,2008-05-24,03:01:21
39.9987249,116.2728166,0,183.7,39592.1259606481,2008-05-24,03:01:23
39.9987416,116.2727733,0,183.7,39592.1259837963,2008-05-24,03:01:25
39.9988233,116.2724499,0,190.3,39592.1285763889,2008-05-24,03:05:09
39.9988033,116.2724249,0,190.3,39592.128599537,2008-05-24,03:05:11
39.9987783,116.2724083,0,190.3,39592.1286226852,2008-05-24,03:05:13
39.9987866,116.2723916,0,190.3,39592.1286458333,2008-05-24,03:05:15
39.9987949,116.2723733,0,190.3,39592.1286689815,2008-05-24,03:05:17
39.9987849,116.2723349,0,190.3,39592.1286921296,2008-05-24,03:05:19
39.9987999,116.2723216,0,190.3,39592.1287152778,2008-05-24,03:05:21
39.9988216,116.2723216,0,190.3,39592.1287384259,2008-05-24,03:05:23
39.9988266,116.2723349,0,193.6,39592.1287847222,2008-05-24,03:05:27
39.9988183,116.2723416,0,193.6,39592.1288078704,2008-05-24,03:05:29
39.9988249,116.2723266,0,193.6,39592.1288310185,2008-05-24,03:05:31
39.9988266,116.2722899,0,193.6,39592.1288541667,2008-05-24,03:05:33
39.9988083,116.272225,0,193.6,39592.1288773148,2008-05-24,03:05:35
39.9987966,116.2721849,0,193.6,39592.128900463,2008-05-24,03:05:37
39.99879,116.2721449,0,193.6,39592.1289236111,2008-05-24,03:05:39
39.99879,116.2720983,0,196.9,39592.1289467593,2008-05-24,03:05:41
39.9987999,116.2720449,0,196.9,39592.1289699074,2008-05-24,03:05:43
39.9988066,116.2720333,0,196.9,39592.1289930556,2008-05-24,03:05:45
39.9988266,116.2720183,0,196.9,39592.1290162037,2008-05-24,03:05:47
39.9988866,116.2719966,0,196.9,39592.1290393519,2008-05-24,03:05:49
39.9988783,116.2719833,0,196.9,39592.1290625,2008-05-24,03:05:51
39.9988766,116.2719583,0,196.9,39592.1290856482,2008-05-24,03:05:53
39.9988616,116.2719516,0,196.9,39592.1291087963,2008-05-24,03:05:55
39.99885,116.2719499,0,196.9,39592.1291319444,2008-05-24,03:05:57
39.9988416,116.2719366,0,196.9,39592.1291550926,2008-05-24,03:05:59
39.99886,116.2718983,0,196.9,39592.1291782407,2008-05-24,03:06:01
39.9988616,116.2718583,0,196.9,39592.1292013889,2008-05-24,03:06:03
39.9988616,116.2718183,0,196.9,39592.129224537,2008-05-24,03:06:05
39.9988566,116.2717816,0,196.9,39592.1292476852,2008-05-24,03:06:07
39.9988416,116.2717566,0,200.1,39592.1292708333,2008-05-24,03:06:09
39.9988333,116.2717233,0,200.1,39592.1292939815,2008-05-24,03:06:11
39.9988266,116.2717116,0,200.1,39592.1293171296,2008-05-24,03:06:13
39.9988233,116.2716999,0,200.1,39592.1293402778,2008-05-24,03:06:15
39.9988233,116.2716533,0,200.1,39592.1293634259,2008-05-24,03:06:17
39.9988433,116.2716233,0,200.1,39592.1293865741,2008-05-24,03:06:19
39.9988366,116.2715883,0,203.4,39592.1294097222,2008-05-24,03:06:21
39.9988383,116.271565,0,203.4,39592.1294328704,2008-05-24,03:06:23
39.9988383,116.271565,0,203.4,39592.1295486111,2008-05-24,03:06:33
39.998835,116.2715716,0,203.4,39592.1295717593,2008-05-24,03:06:35
39.9988333,116.2715566,0,203.4,39592.1295949074,2008-05-24,03:06:37
39.9988433,116.2715483,0,203.4,39592.1296180556,2008-05-24,03:06:39
39.9988516,116.2715416,0,203.4,39592.1296412037,2008-05-24,03:06:41
39.9988516,116.2715416,0,203.4,39592.1296527778,2008-05-24,03:06:42
39.9988549,116.2715333,0,203.4,39592.1296759259,2008-05-24,03:06:44
39.9988616,116.2715183,0,203.4,39592.1296990741,2008-05-24,03:06:46
39.9988633,116.2715033,0,203.4,39592.1297222222,2008-05-24,03:06:48
39.9988566,116.2714799,0,203.4,39592.1297453704,2008-05-24,03:06:50
39.9988733,116.2714649,0,203.4,39592.1297685185,2008-05-24,03:06:52
39.9988849,116.2714649,0,203.4,39592.1297916667,2008-05-24,03:06:54
39.9988816,116.2714416,0,203.4,39592.1298148148,2008-05-24,03:06:56
39.9988733,116.2714166,0,203.4,39592.129837963,2008-05-24,03:06:58
39.9988666,116.2713916,0,203.4,39592.1298611111,2008-05-24,03:07:00
39.9988683,116.2713716,0,203.4,39592.1298842593,2008-05-24,03:07:02
39.99886,116.2713483,0,203.4,39592.1299074074,2008-05-24,03:07:04
39.99886,116.2713233,0,203.4,39592.1299305556,2008-05-24,03:07:06
39.9988533,116.2713166,0,203.4,39592.1299537037,2008-05-24,03:07:08
39.9988249,116.2712383,0,203.4,39592.1299768519,2008-05-24,03:07:10
39.9987999,116.2712433,0,206.7,39592.13,2008-05-24,03:07:12
39.99879,116.2712366,0,206.7,39592.1300231481,2008-05-24,03:07:14
39.9987883,116.2712183,0,206.7,39592.1300462963,2008-05-24,03:07:16
39.9987666,116.2711816,0,206.7,39592.1300694444,2008-05-24,03:07:18
39.9987783,116.2711733,0,206.7,39592.1300925926,2008-05-24,03:07:20
39.9987966,116.2711499,0,206.7,39592.1301157407,2008-05-24,03:07:22
39.9988183,116.2711433,0,206.7,39592.1301388889,2008-05-24,03:07:24
39.9988233,116.2711116,0,210,39592.130162037,2008-05-24,03:07:26
39.9988283,116.2710883,0,210,39592.1301851852,2008-05-24,03:07:28
39.9988266,116.2710733,0,210,39592.1302083333,2008-05-24,03:07:30
39.9988083,116.271055,0,213.3,39592.1302662037,2008-05-24,03:07:35
39.9988033,116.2710366,0,213.3,39592.1302893519,2008-05-24,03:07:37
39.9988183,116.2709983,0,213.3,39592.1303125,2008-05-24,03:07:39
39.9988183,116.2709599,0,213.3,39592.1303356481,2008-05-24,03:07:41
39.9988233,116.2709383,0,213.3,39592.1303587963,2008-05-24,03:07:43
39.9988333,116.2709116,0,213.3,39592.1303819444,2008-05-24,03:07:45
39.9988216,116.2708816,0,213.3,39592.1304050926,2008-05-24,03:07:47
39.9988233,116.2708666,0,213.3,39592.1304282407,2008-05-24,03:07:49
39.9988283,116.2708433,0,213.3,39592.1304513889,2008-05-24,03:07:51
39.9988133,116.2708183,0,213.3,39592.130474537,2008-05-24,03:07:53
39.9988183,116.2707833,0,213.3,39592.1304976852,2008-05-24,03:07:55
39.9988183,116.2707616,0,213.3,39592.1305208333,2008-05-24,03:07:57
39.9988166,116.2707399,0,213.3,39592.1305439815,2008-05-24,03:07:59
39.9988299,116.270725,0,213.3,39592.1305671296,2008-05-24,03:08:01
39.9988133,116.2706999,0,213.3,39592.1305902778,2008-05-24,03:08:03
39.9988016,116.2706949,0,213.3,39592.1306134259,2008-05-24,03:08:05
39.99879,116.2706699,0,213.3,39592.1306365741,2008-05-24,03:08:07
39.9987816,116.27064,0,216.5,39592.1306712963,2008-05-24,03:08:10
39.9987716,116.2706249,0,216.5,39592.1306944444,2008-05-24,03:08:12
39.9987633,116.2706099,0,216.5,39592.1307175926,2008-05-24,03:08:14
39.9987633,116.2706066,0,216.5,39592.1307407407,2008-05-24,03:08:16
39.9987616,116.2705966,0,216.5,39592.1307638889,2008-05-24,03:08:18
39.998765,116.2705883,0,219.8,39592.130787037,2008-05-24,03:08:20
39.99878,116.2705783,0,219.8,39592.1308101852,2008-05-24,03:08:22
39.99878,116.2705583,0,219.8,39592.1308333333,2008-05-24,03:08:24
39.9987733,116.2705383,0,219.8,39592.1308564815,2008-05-24,03:08:26
39.9987666,116.2704949,0,219.8,39592.1308796296,2008-05-24,03:08:28
39.9987633,116.2704666,0,219.8,39592.1309027778,2008-05-24,03:08:30
39.9987566,116.2704516,0,219.8,39592.1309259259,2008-05-24,03:08:32
39.9987566,116.2704466,0,219.8,39592.1309490741,2008-05-24,03:08:34
39.9987466,116.2704383,0,223.1,39592.1309722222,2008-05-24,03:08:36
39.9987616,116.2704216,0,223.1,39592.1309953704,2008-05-24,03:08:38
39.9987583,116.270395,0,223.1,39592.1310185185,2008-05-24,03:08:40
39.9987633,116.2703516,0,223.1,39592.1310416667,2008-05-24,03:08:42
39.9987716,116.2703316,0,223.1,39592.1310648148,2008-05-24,03:08:44
39.9987699,116.2703283,0,223.1,39592.131087963,2008-05-24,03:08:46
39.9987516,116.2702916,0,226.4,39592.1311111111,2008-05-24,03:08:48
39.9987383,116.2702683,0,226.4,39592.1311342593,2008-05-24,03:08:50
39.9987299,116.2702466,0,226.4,39592.1311574074,2008-05-24,03:08:52
39.9987399,116.2702483,0,226.4,39592.1311805556,2008-05-24,03:08:54
39.998765,116.2702499,0,229.7,39592.1312037037,2008-05-24,03:08:56
39.9987699,116.2702499,0,229.7,39592.1312268519,2008-05-24,03:08:58
39.9987933,116.2702533,0,229.7,39592.1314467593,2008-05-24,03:09:17
39.9987949,116.2702533,0,229.7,39592.1322569444,2008-05-24,03:10:27
39.9987949,116.2702533,0,229.7,39592.1326388889,2008-05-24,03:11:00
39.9987916,116.2702449,0,232.9,39592.132662037,2008-05-24,03:11:02
39.9987683,116.2702099,0,232.9,39592.1326851852,2008-05-24,03:11:04
39.9987399,116.2701866,0,232.9,39592.1327083333,2008-05-24,03:11:06
39.9987183,116.2701866,0,232.9,39592.1327314815,2008-05-24,03:11:08
39.9987033,116.2701583,0,232.9,39592.1327546296,2008-05-24,03:11:10
39.9986849,116.2701433,0,232.9,39592.1327777778,2008-05-24,03:11:12
39.9986766,116.2701216,0,232.9,39592.1328009259,2008-05-24,03:11:14
39.9987016,116.2701316,0,232.9,39592.1328240741,2008-05-24,03:11:16
39.9987016,116.2701183,0,232.9,39592.1328472222,2008-05-24,03:11:18
39.9986849,116.2700866,0,232.9,39592.1328703704,2008-05-24,03:11:20
39.9987066,116.2700483,0,236.2,39592.1328935185,2008-05-24,03:11:22
39.9986916,116.2700066,0,236.2,39592.1329166667,2008-05-24,03:11:24
39.9986849,116.2699783,0,239.5,39592.1329398148,2008-05-24,03:11:26
39.9986666,116.2699149,0,239.5,39592.132962963,2008-05-24,03:11:28
39.9986616,116.2698949,0,239.5,39592.1329861111,2008-05-24,03:11:30
39.9986599,116.2698833,0,242.8,39592.1330092593,2008-05-24,03:11:32
39.9986733,116.2698616,0,242.8,39592.1330324074,2008-05-24,03:11:34
39.9986716,116.2698283,0,246.1,39592.1330555556,2008-05-24,03:11:36
39.9986733,116.2698133,0,246.1,39592.1330787037,2008-05-24,03:11:38
39.9986699,116.2697866,0,246.1,39592.1331018518,2008-05-24,03:11:40
39.9986416,116.2697433,0,249.3,39592.133125,2008-05-24,03:11:42
39.9986233,116.2697249,0,252.6,39592.1331481481,2008-05-24,03:11:44
39.99861,116.2696983,0,252.6,39592.1331712963,2008-05-24,03:11:46
39.9985999,116.2696866,0,255.9,39592.1331944444,2008-05-24,03:11:48
39.9985983,116.2696749,0,255.9,39592.1332175926,2008-05-24,03:11:50
39.9986033,116.2696683,0,255.9,39592.1332407407,2008-05-24,03:11:52
39.9985899,116.2696499,0,259.2,39592.1332638889,2008-05-24,03:11:54
39.99857,116.2696283,0,259.2,39592.133287037,2008-05-24,03:11:56
39.998555,116.2696016,0,259.2,39592.1333101852,2008-05-24,03:11:58
39.9985416,116.26959,0,262.5,39592.1333333333,2008-05-24,03:12:00
39.998525,116.2695783,0,262.5,39592.1333564815,2008-05-24,03:12:02
39.9985066,116.2695433,0,262.5,39592.1333796296,2008-05-24,03:12:04
39.9985,116.2695216,0,265.7,39592.1334027778,2008-05-24,03:12:06
39.9985016,116.2694899,0,265.7,39592.1334259259,2008-05-24,03:12:08
39.9984966,116.2694583,0,269,39592.1334722222,2008-05-24,03:12:12
39.9984833,116.2694166,0,269,39592.1334953704,2008-05-24,03:12:14
39.9984666,116.2693849,0,272.3,39592.1335300926,2008-05-24,03:12:17
39.99847,116.2693766,0,272.3,39592.1335532407,2008-05-24,03:12:19
39.9984816,116.2693616,0,272.3,39592.1335763889,2008-05-24,03:12:21
39.9984816,116.2693416,0,272.3,39592.133599537,2008-05-24,03:12:23
39.9984833,116.2693183,0,275.6,39592.1336226852,2008-05-24,03:12:25
39.9984833,116.2692766,0,275.6,39592.1336458333,2008-05-24,03:12:27
39.998485,116.2692616,0,275.6,39592.1336689815,2008-05-24,03:12:29
39.9984783,116.2692383,0,275.6,39592.1336921296,2008-05-24,03:12:31
39.99848,116.2692183,0,278.9,39592.1337152778,2008-05-24,03:12:33
39.9984816,116.2692066,0,278.9,39592.13375,2008-05-24,03:12:36
39.9984583,116.2691449,0,278.9,39592.1337731481,2008-05-24,03:12:38
39.9984583,116.2691216,0,278.9,39592.1337962963,2008-05-24,03:12:40
39.9984733,116.2690949,0,282.2,39592.1338194444,2008-05-24,03:12:42
39.9984783,116.2690883,0,282.2,39592.1338425926,2008-05-24,03:12:44
39.9984816,116.2690816,0,282.2,39592.1338657407,2008-05-24,03:12:46
39.99848,116.2690766,0,282.2,39592.1338888889,2008-05-24,03:12:48
39.99848,116.2690766,0,282.2,39592.133900463,2008-05-24,03:12:49
39.9984883,116.2690766,0,285.4,39592.1339236111,2008-05-24,03:12:51
39.9984533,116.2690066,0,288.7,39592.1339467593,2008-05-24,03:12:53
39.9984433,116.2689883,0,288.7,39592.1339699074,2008-05-24,03:12:55
39.9984333,116.26896,0,292,39592.1339930556,2008-05-24,03:12:57
39.9984349,116.2689349,0,292,39592.1340162037,2008-05-24,03:12:59
39.9984366,116.2689199,0,295.3,39592.1340393518,2008-05-24,03:13:01
39.9984466,116.2688949,0,298.6,39592.1340625,2008-05-24,03:13:03
39.9984466,116.2688716,0,298.6,39592.1340856481,2008-05-24,03:13:05
39.9984483,116.2688483,0,301.8,39592.1341087963,2008-05-24,03:13:07
39.99844,116.2688149,0,305.1,39592.1341319444,2008-05-24,03:13:09
39.9984466,116.2687916,0,305.1,39592.1341550926,2008-05-24,03:13:11
39.998425,116.2687516,0,305.1,39592.1341782407,2008-05-24,03:13:13
39.9984049,116.2686916,0,308.4,39592.1342013889,2008-05-24,03:13:15
39.9984066,116.2686616,0,308.4,39592.134224537,2008-05-24,03:13:17
39.9984066,116.2686349,0,308.4,39592.1342476852,2008-05-24,03:13:19
39.9984083,116.2686283,0,311.7,39592.1342708333,2008-05-24,03:13:21
39.9984166,116.2686166,0,311.7,39592.1342939815,2008-05-24,03:13:23
39.998425,116.2686199,0,311.7,39592.1343171296,2008-05-24,03:13:25
39.9984183,116.2685916,0,311.7,39592.1343402778,2008-05-24,03:13:27
39.9984116,116.2685633,0,311.7,39592.1343634259,2008-05-24,03:13:29
39.9984049,116.2685433,0,315,39592.1343865741,2008-05-24,03:13:31
39.9983866,116.2685066,0,315,39592.1344097222,2008-05-24,03:13:33
39.9983733,116.2685066,0,315,39592.1344328704,2008-05-24,03:13:35
39.9983833,116.2685233,0,315,39592.1344560185,2008-05-24,03:13:37
39.9983983,116.26856,0,315,39592.1345717593,2008-05-24,03:13:47
39.9983983,116.26856,0,315,39592.1346296296,2008-05-24,03:13:52
39.9984033,116.2685633,0,315,39592.1346527778,2008-05-24,03:13:54
39.9983983,116.2685533,0,315,39592.1346759259,2008-05-24,03:13:56
39.9984,116.2685299,0,315,39592.1346990741,2008-05-24,03:13:58
39.9983949,116.2685016,0,315,39592.1347222222,2008-05-24,03:14:00
39.9983799,116.2684816,0,315,39592.1347453704,2008-05-24,03:14:02
39.9983566,116.2684449,0,315,39592.1347685185,2008-05-24,03:14:04
39.9983533,116.2684316,0,315,39592.1347916667,2008-05-24,03:14:06
39.9983533,116.2684166,0,315,39592.1348148148,2008-05-24,03:14:08
39.9983516,116.2683966,0,315,39592.134837963,2008-05-24,03:14:10
39.998345,116.2683683,0,315,39592.1348611111,2008-05-24,03:14:12
39.9983416,116.2683449,0,315,39592.1348842593,2008-05-24,03:14:14
39.9983433,116.2683316,0,315,39592.1349074074,2008-05-24,03:14:16
39.9983483,116.2683,0,315,39592.1349305556,2008-05-24,03:14:18
39.9983499,116.26828,0,315,39592.1349537037,2008-05-24,03:14:20
39.9983483,116.2682516,0,318.2,39592.1349768518,2008-05-24,03:14:22
39.998345,116.26823,0,318.2,39592.135,2008-05-24,03:14:24
39.9983433,116.2682016,0,318.2,39592.1350231481,2008-05-24,03:14:26
39.9983499,116.2681683,0,318.2,39592.1350462963,2008-05-24,03:14:28
39.9983483,116.2681466,0,318.2,39592.1350694444,2008-05-24,03:14:30
39.99851,116.2678866,0,324.8,39592.1391550926,2008-05-24,03:20:23
39.9985,116.2678516,0,324.8,39592.1391782407,2008-05-24,03:20:25
39.9984816,116.2678299,0,324.8,39592.1392013889,2008-05-24,03:20:27
39.99847,116.2678149,0,324.8,39592.1392361111,2008-05-24,03:20:30
39.9984683,116.2678266,0,324.8,39592.1392592593,2008-05-24,03:20:32
39.9984733,116.2678383,0,324.8,39592.1392824074,2008-05-24,03:20:34
39.9984783,116.267845,0,324.8,39592.1393055556,2008-05-24,03:20:36
39.9984783,116.2678583,0,324.8,39592.1394097222,2008-05-24,03:20:45
39.9984783,116.2678583,0,324.8,39592.1394328704,2008-05-24,03:20:47
39.9984633,116.2678749,0,324.8,39592.1396180556,2008-05-24,03:21:03
39.9984583,116.2678833,0,324.8,39592.139849537,2008-05-24,03:21:23
39.9984583,116.2678833,0,324.8,39592.1399768519,2008-05-24,03:21:34
39.998455,116.2678816,0,324.8,39592.14,2008-05-24,03:21:36
39.9984466,116.2678499,0,324.8,39592.1400231481,2008-05-24,03:21:38
39.9984266,116.2677999,0,324.8,39592.1400462963,2008-05-24,03:21:40
39.9984216,116.267775,0,324.8,39592.1400694444,2008-05-24,03:21:42
39.998415,116.2677566,0,324.8,39592.1400925926,2008-05-24,03:21:44
39.998415,116.26772,0,324.8,39592.1401157407,2008-05-24,03:21:46
39.9984199,116.2676999,0,324.8,39592.1401388889,2008-05-24,03:21:48
39.998425,116.2676783,0,324.8,39592.140162037,2008-05-24,03:21:50
39.9984183,116.2676483,0,324.8,39592.1401851852,2008-05-24,03:21:52
39.9984083,116.2676249,0,324.8,39592.1402083333,2008-05-24,03:21:54
39.9984166,116.2676066,0,324.8,39592.1402314815,2008-05-24,03:21:56
39.9984283,116.2675966,0,324.8,39592.1402546296,2008-05-24,03:21:58
39.9984116,116.2675933,0,328.1,39592.1403009259,2008-05-24,03:22:02
39.9983899,116.2675866,0,328.1,39592.1403356481,2008-05-24,03:22:05
39.9983766,116.2675483,0,328.1,39592.1403587963,2008-05-24,03:22:07
39.99837,116.2675383,0,328.1,39592.1403819444,2008-05-24,03:22:09
39.9983633,116.26753,0,328.1,39592.1404050926,2008-05-24,03:22:11
39.9983616,116.2675216,0,328.1,39592.1404282407,2008-05-24,03:22:13
39.9983616,116.2675216,0,328.1,39592.1404513889,2008-05-24,03:22:15
39.9983716,116.2675316,0,328.1,39592.140474537,2008-05-24,03:22:17
39.9983733,116.267515,0,328.1,39592.1404976852,2008-05-24,03:22:19
39.9983716,116.2674966,0,331.4,39592.1405208333,2008-05-24,03:22:21
39.9983766,116.2674749,0,331.4,39592.1405439815,2008-05-24,03:22:23
39.9983783,116.2674583,0,328.1,39592.1405671296,2008-05-24,03:22:25
39.9983716,116.267425,0,331.4,39592.1405902778,2008-05-24,03:22:27
39.998385,116.26741,0,331.4,39592.1406134259,2008-05-24,03:22:29
39.9983899,116.26739,0,331.4,39592.1406365741,2008-05-24,03:22:31
39.9984,116.2673783,0,331.4,39592.1406597222,2008-05-24,03:22:33
39.998415,116.2673733,0,331.4,39592.1406828704,2008-05-24,03:22:35
39.9984466,116.2673583,0,334.6,39592.1407060185,2008-05-24,03:22:37
39.9984666,116.2673516,0,334.6,39592.1407291667,2008-05-24,03:22:39
39.9984733,116.26734,0,334.6,39592.1407523148,2008-05-24,03:22:41
39.9984916,116.2673366,0,334.6,39592.140775463,2008-05-24,03:22:43
39.9985083,116.2673349,0,334.6,39592.1407986111,2008-05-24,03:22:45
39.9985183,116.2673333,0,334.6,39592.1408217593,2008-05-24,03:22:47
39.9985366,116.2673066,0,334.6,39592.1408449074,2008-05-24,03:22:49
39.9985299,116.2673133,0,334.6,39592.1409953704,2008-05-24,03:23:02
39.9985266,116.2673216,0,334.6,39592.1410185185,2008-05-24,03:23:04
39.9985349,116.2673299,0,334.6,39592.1410416667,2008-05-24,03:23:06
39.99855,116.2673366,0,334.6,39592.1410648148,2008-05-24,03:23:08
39.9985533,116.2673599,0,334.6,39592.141087963,2008-05-24,03:23:10
39.9985783,116.2673233,0,334.6,39592.1411111111,2008-05-24,03:23:12
39.9986033,116.2672966,0,334.6,39592.1412615741,2008-05-24,03:23:25
39.9986066,116.2672933,0,334.6,39592.1412962963,2008-05-24,03:23:28
39.9985999,116.2672899,0,334.6,39592.141412037,2008-05-24,03:23:38
39.9986033,116.2672883,0,334.6,39592.1414351852,2008-05-24,03:23:40
39.9986049,116.2672866,0,334.6,39592.1415162037,2008-05-24,03:23:47
39.9986049,116.2672866,0,334.6,39592.1416550926,2008-05-24,03:23:59
39.9986049,116.267285,0,334.6,39592.1416782407,2008-05-24,03:24:01
39.9985866,116.2672749,0,334.6,39592.1417013889,2008-05-24,03:24:03
39.998555,116.2672733,0,334.6,39592.141724537,2008-05-24,03:24:05
39.9985349,116.267285,0,334.6,39592.1417476852,2008-05-24,03:24:07
39.9985333,116.2672799,0,334.6,39592.1417708333,2008-05-24,03:24:09
39.9985199,116.2672566,0,334.6,39592.1417939815,2008-05-24,03:24:11
39.9984883,116.2672299,0,334.6,39592.1418402778,2008-05-24,03:24:15
39.9984883,116.2672099,0,334.6,39592.1418634259,2008-05-24,03:24:17
39.9985,116.2671949,0,334.6,39592.1418865741,2008-05-24,03:24:19
39.9984899,116.2671533,0,334.6,39592.1419097222,2008-05-24,03:24:21
39.9984966,116.2671266,0,334.6,39592.1419328704,2008-05-24,03:24:23
39.9984899,116.2671016,0,334.6,39592.1419560185,2008-05-24,03:24:25
39.9984866,116.2670716,0,334.6,39592.1419791667,2008-05-24,03:24:27
39.9984916,116.2670549,0,334.6,39592.1420023148,2008-05-24,03:24:29
39.9985149,116.2670516,0,334.6,39592.142025463,2008-05-24,03:24:31
39.9985233,116.2670566,0,334.6,39592.1420486111,2008-05-24,03:24:33
39.9985416,116.2670633,0,334.6,39592.1420717593,2008-05-24,03:24:35
39.9986083,116.2670483,0,334.6,39592.1420949074,2008-05-24,03:24:37
39.9986266,116.2670316,0,334.6,39592.1421180556,2008-05-24,03:24:39
39.9986066,116.2670083,0,334.6,39592.1421412037,2008-05-24,03:24:41
39.9985899,116.2669816,0,334.6,39592.1421643518,2008-05-24,03:24:43
39.99833,116.2668966,0,334.6,39592.2265740741,2008-05-24,05:26:16
39.9982033,116.2668316,0,334.6,39592.2265972222,2008-05-24,05:26:18
39.9982016,116.2668549,0,318.2,39592.2270833333,2008-05-24,05:27:00
39.9983066,116.266885,0,318.2,39592.2271064815,2008-05-24,05:27:02
39.9983783,116.26692,0,318.2,39592.2271296296,2008-05-24,05:27:04
39.9984316,116.2669566,0,318.2,39592.2271527778,2008-05-24,05:27:06
39.9984649,116.2669916,0,318.2,39592.2271759259,2008-05-24,05:27:08
39.99848,116.267025,0,318.2,39592.2271990741,2008-05-24,05:27:10
39.9984983,116.2670499,0,321.5,39592.2272222222,2008-05-24,05:27:12
39.9985133,116.2670633,0,321.5,39592.2272453704,2008-05-24,05:27:14
39.9985166,116.2670799,0,321.5,39592.2272685185,2008-05-24,05:27:16
39.9985183,116.2670933,0,321.5,39592.2272916667,2008-05-24,05:27:18
39.9985283,116.2671083,0,321.5,39592.2273148148,2008-05-24,05:27:20
39.998555,116.2671133,0,321.5,39592.227337963,2008-05-24,05:27:22
39.9985816,116.2671033,0,321.5,39592.2273611111,2008-05-24,05:27:24
39.9986083,116.2670966,0,321.5,39592.2280092593,2008-05-24,05:28:20
39.9985966,116.2670966,0,321.5,39592.2280324074,2008-05-24,05:28:22
39.9985899,116.2670983,0,321.5,39592.2280555556,2008-05-24,05:28:24
39.9985899,116.2670966,0,321.5,39592.2280787037,2008-05-24,05:28:26
39.9985883,116.267095,0,321.5,39592.2281018518,2008-05-24,05:28:28
39.9985933,116.2670916,0,321.5,39592.2281365741,2008-05-24,05:28:31
39.9985999,116.2670899,0,324.8,39592.2282291667,2008-05-24,05:28:39
39.9985933,116.267095,0,324.8,39592.2282523148,2008-05-24,05:28:41
39.9985999,116.2670966,0,324.8,39592.228275463,2008-05-24,05:28:43
39.9986183,116.2671016,0,324.8,39592.2282986111,2008-05-24,05:28:45
39.9986333,116.2670999,0,324.8,39592.2283217593,2008-05-24,05:28:47
39.998665,116.2670999,0,324.8,39592.2283449074,2008-05-24,05:28:49
39.9986716,116.2671049,0,324.8,39592.2283680556,2008-05-24,05:28:51
39.9986866,116.2671116,0,324.8,39592.2283912037,2008-05-24,05:28:53
39.9987016,116.2671166,0,324.8,39592.2284143518,2008-05-24,05:28:55
39.9987183,116.2671233,0,324.8,39592.2284375,2008-05-24,05:28:57
39.998735,116.2671233,0,324.8,39592.2284606481,2008-05-24,05:28:59
39.998735,116.2671233,0,324.8,39592.2284722222,2008-05-24,05:29:00
39.998735,116.2671316,0,324.8,39592.2284953704,2008-05-24,05:29:02
39.9987333,116.2671516,0,324.8,39592.2285185185,2008-05-24,05:29:04
39.9987549,116.2671683,0,324.8,39592.228587963,2008-05-24,05:29:10
39.998765,116.2671666,0,324.8,39592.2286111111,2008-05-24,05:29:12
39.9987833,116.2671583,0,324.8,39592.2286342593,2008-05-24,05:29:14
39.99879,116.2671583,0,324.8,39592.2286574074,2008-05-24,05:29:16
39.9987833,116.2671533,0,324.8,39592.2286921296,2008-05-24,05:29:19
39.9987816,116.2671616,0,324.8,39592.2287152778,2008-05-24,05:29:21
39.9988083,116.267145,0,324.8,39592.2287731481,2008-05-24,05:29:26
39.9988116,116.2671416,0,324.8,39592.2288541667,2008-05-24,05:29:33
39.9988033,116.2671433,0,324.8,39592.2288773148,2008-05-24,05:29:35
39.9988033,116.2671433,0,324.8,39592.2289699074,2008-05-24,05:29:43
39.9988033,116.2671416,0,324.8,39592.2289930556,2008-05-24,05:29:45
39.9988133,116.2671333,0,324.8,39592.2290625,2008-05-24,05:29:51
39.9988166,116.26713,0,324.8,39592.2290856481,2008-05-24,05:29:53
39.99882,116.2671249,0,324.8,39592.229375,2008-05-24,05:30:18
39.9988166,116.2671333,0,324.8,39592.2293981481,2008-05-24,05:30:20
39.9988166,116.2671333,0,324.8,39592.2294444444,2008-05-24,05:30:24
39.9988099,116.26713,0,324.8,39592.2294675926,2008-05-24,05:30:26
39.9987966,116.2671283,0,324.8,39592.2294907407,2008-05-24,05:30:28
39.9987833,116.2671249,0,324.8,39592.2295138889,2008-05-24,05:30:30
39.998765,116.2671216,0,324.8,39592.229537037,2008-05-24,05:30:32
39.9987516,116.2671199,0,324.8,39592.2295601852,2008-05-24,05:30:34
39.998735,116.2671249,0,324.8,39592.2295833333,2008-05-24,05:30:36
39.9987333,116.2671233,0,324.8,39592.2296064815,2008-05-24,05:30:38
39.9987333,116.2671216,0,324.8,39592.2297916667,2008-05-24,05:30:54
39.9987333,116.2671216,0,324.8,39592.2304513889,2008-05-24,05:31:51
39.9987299,116.2671216,0,324.8,39592.230474537,2008-05-24,05:31:53
39.9987133,116.2671233,0,324.8,39592.2304976852,2008-05-24,05:31:55
39.9987016,116.2671249,0,324.8,39592.2305208333,2008-05-24,05:31:57
39.998695,116.2671249,0,324.8,39592.2305439815,2008-05-24,05:31:59
39.9987183,116.2671216,0,324.8,39592.2306481482,2008-05-24,05:32:08
39.998705,116.2671233,0,324.8,39592.2309837963,2008-05-24,05:32:37
39.9987033,116.2671216,0,328.1,39592.2312268519,2008-05-24,05:32:58
39.9987033,116.2671216,0,328.1,39592.2315277778,2008-05-24,05:33:24
39.9986983,116.2671216,0,328.1,39592.2315509259,2008-05-24,05:33:26
39.9986883,116.2671233,0,328.1,39592.2315740741,2008-05-24,05:33:28
39.9986766,116.26713,0,328.1,39592.2315972222,2008-05-24,05:33:30
39.9986783,116.2671266,0,324.8,39592.2316203704,2008-05-24,05:33:32
39.9986883,116.2671116,0,324.8,39592.2316550926,2008-05-24,05:33:35
39.9987033,116.2671083,0,324.8,39592.2317592593,2008-05-24,05:33:44
39.99871,116.2670966,0,324.8,39592.2317824074,2008-05-24,05:33:46
39.99871,116.2671049,0,324.8,39592.2318171296,2008-05-24,05:33:49
39.998705,116.2671133,0,328.1,39592.2318402778,2008-05-24,05:33:51
39.9986983,116.2671249,0,328.1,39592.2318634259,2008-05-24,05:33:53
39.9986983,116.2671366,0,328.1,39592.2319328704,2008-05-24,05:33:59
39.9986883,116.2671483,0,328.1,39592.2319560185,2008-05-24,05:34:01
39.9987016,116.2671516,0,328.1,39592.2321643519,2008-05-24,05:34:19
39.9987149,116.2671533,0,328.1,39592.2321990741,2008-05-24,05:34:22
39.9987316,116.2671549,0,328.1,39592.2322222222,2008-05-24,05:34:24
39.9987366,116.2671666,0,324.8,39592.2322453704,2008-05-24,05:34:26
39.9987583,116.2671666,0,324.8,39592.2322685185,2008-05-24,05:34:28
39.9987966,116.267165,0,324.8,39592.2322916667,2008-05-24,05:34:30
39.9988266,116.2671816,0,324.8,39592.2323148148,2008-05-24,05:34:32
39.9988483,116.2671833,0,324.8,39592.232337963,2008-05-24,05:34:34
39.99885,116.2671733,0,324.8,39592.2323611111,2008-05-24,05:34:36
39.9988583,116.2671666,0,324.8,39592.2323842593,2008-05-24,05:34:38
39.9988316,116.2671766,0,324.8,39592.2324189815,2008-05-24,05:34:41
39.9988383,116.2671716,0,324.8,39592.2325462963,2008-05-24,05:34:52
39.9988466,116.267165,0,324.8,39592.2325694444,2008-05-24,05:34:54
39.9988366,116.2671683,0,324.8,39592.2328009259,2008-05-24,05:35:14
39.9988283,116.2671666,0,324.8,39592.2328240741,2008-05-24,05:35:16
39.9988216,116.267165,0,328.1,39592.2328472222,2008-05-24,05:35:18
39.99882,116.2671483,0,328.1,39592.2328703704,2008-05-24,05:35:20
39.9988216,116.26713,0,328.1,39592.2330555556,2008-05-24,05:35:36
39.9988099,116.2671333,0,328.1,39592.2330787037,2008-05-24,05:35:38
39.998805,116.2671349,0,328.1,39592.2331018519,2008-05-24,05:35:40
39.9988083,116.2671333,0,328.1,39592.2332638889,2008-05-24,05:35:54
39.998805,116.2671333,0,328.1,39592.2334375,2008-05-24,05:36:09
39.9988083,116.2671366,0,328.1,39592.2334606481,2008-05-24,05:36:11
39.9988183,116.2671366,0,328.1,39592.2334837963,2008-05-24,05:36:13
39.9988149,116.2671433,0,328.1,39592.2335648148,2008-05-24,05:36:20
39.9988149,116.2671466,0,328.1,39592.233587963,2008-05-24,05:36:22
39.9988183,116.267145,0,328.1,39592.2336111111,2008-05-24,05:36:24
39.9988216,116.2671599,0,328.1,39592.2336342593,2008-05-24,05:36:26
39.9987999,116.2671716,0,328.1,39592.2336574074,2008-05-24,05:36:28
39.9988099,116.2671816,0,328.1,39592.2336805556,2008-05-24,05:36:30
39.9987849,116.2671733,0,328.1,39592.2337037037,2008-05-24,05:36:32
39.9987766,116.267145,0,328.1,39592.2337268519,2008-05-24,05:36:34
39.9987849,116.2671366,0,328.1,39592.23375,2008-05-24,05:36:36
39.9987933,116.2671166,0,328.1,39592.2338194444,2008-05-24,05:36:42
39.9987933,116.2671166,0,328.1,39592.2353009259,2008-05-24,05:38:50
39.9987866,116.2671133,0,328.1,39592.2353240741,2008-05-24,05:38:52
39.9987816,116.2671333,0,328.1,39592.2353472222,2008-05-24,05:38:54
39.9987849,116.2671399,0,328.1,39592.2353703704,2008-05-24,05:38:56
39.9987866,116.2671483,0,328.1,39592.2353935185,2008-05-24,05:38:58
39.9987966,116.2671616,0,328.1,39592.2354282407,2008-05-24,05:39:01
39.9987999,116.2671699,0,328.1,39592.2354513889,2008-05-24,05:39:03
39.9987999,116.2671833,0,328.1,39592.235474537,2008-05-24,05:39:05
39.99879,116.2672016,0,328.1,39592.2354976852,2008-05-24,05:39:07
39.9987733,116.267215,0,328.1,39592.2355324074,2008-05-24,05:39:10
39.9987633,116.267235,0,328.1,39592.2355555556,2008-05-24,05:39:12
39.9987666,116.2672399,0,328.1,39592.2355787037,2008-05-24,05:39:14
39.998775,116.2672549,0,328.1,39592.2356018518,2008-05-24,05:39:16
39.9987783,116.2672633,0,328.1,39592.235625,2008-05-24,05:39:18
39.9987766,116.2672766,0,328.1,39592.2356481481,2008-05-24,05:39:20
39.9987849,116.2672799,0,328.1,39592.2356712963,2008-05-24,05:39:22
39.9987866,116.2672766,0,328.1,39592.2356944444,2008-05-24,05:39:24
39.9987733,116.2672799,0,328.1,39592.2357175926,2008-05-24,05:39:26
39.9987666,116.2672366,0,328.1,39592.235775463,2008-05-24,05:39:31
39.9987683,116.2672283,0,328.1,39592.2357986111,2008-05-24,05:39:33
39.9987816,116.2672083,0,328.1,39592.2358217593,2008-05-24,05:39:35
39.9987916,116.2671816,0,328.1,39592.2358449074,2008-05-24,05:39:37
39.9987966,116.2671533,0,328.1,39592.2358680556,2008-05-24,05:39:39
39.998805,116.2671083,0,328.1,39592.2358912037,2008-05-24,05:39:41
39.998805,116.267075,0,328.1,39592.2359143518,2008-05-24,05:39:43
39.9988033,116.2670499,0,328.1,39592.2359375,2008-05-24,05:39:45
39.9987933,116.2670283,0,328.1,39592.2359606481,2008-05-24,05:39:47
39.99878,116.2670183,0,328.1,39592.2359837963,2008-05-24,05:39:49
39.998775,116.2670283,0,328.1,39592.2360069444,2008-05-24,05:39:51
39.998765,116.2670499,0,328.1,39592.2360300926,2008-05-24,05:39:53
39.9987699,116.2670716,0,328.1,39592.2360648148,2008-05-24,05:39:56
39.9987699,116.267075,0,328.1,39592.2362037037,2008-05-24,05:40:08
39.9987766,116.2670683,0,328.1,39592.2362268518,2008-05-24,05:40:10
39.998775,116.2670733,0,328.1,39592.2363541667,2008-05-24,05:40:21
39.998775,116.2670733,0,328.1,39592.2363773148,2008-05-24,05:40:23
39.9987666,116.2670766,0,328.1,39592.236400463,2008-05-24,05:40:25
39.9987516,116.2670866,0,328.1,39592.2364930556,2008-05-24,05:40:33
39.9987583,116.2670816,0,328.1,39592.2365162037,2008-05-24,05:40:35
39.99876,116.2670783,0,328.1,39592.2366782407,2008-05-24,05:40:49
39.9987583,116.2670816,0,328.1,39592.236712963,2008-05-24,05:40:52
39.99875,116.2670899,0,328.1,39592.2367361111,2008-05-24,05:40:54
39.9987416,116.2670883,0,328.1,39592.2367592593,2008-05-24,05:40:56
39.9987416,116.2670983,0,328.1,39592.2367824074,2008-05-24,05:40:58
39.9987249,116.2670866,0,328.1,39592.2368055556,2008-05-24,05:41:00
39.9987233,116.2670899,0,328.1,39592.2369097222,2008-05-24,05:41:09
39.9987166,116.2670983,0,328.1,39592.2369328704,2008-05-24,05:41:11
39.9987166,116.2670999,0,328.1,39592.2370949074,2008-05-24,05:41:25
39.9987233,116.2670933,0,328.1,39592.2371180556,2008-05-24,05:41:27
39.9987249,116.2670966,0,328.1,39592.2371412037,2008-05-24,05:41:29
39.99872,116.2671133,0,324.8,39592.2371759259,2008-05-24,05:41:32
39.9987116,116.2671266,0,324.8,39592.2371990741,2008-05-24,05:41:34
39.9987116,116.2671266,0,324.8,39592.2372106481,2008-05-24,05:41:35
39.998705,116.2671283,0,324.8,39592.2372337963,2008-05-24,05:41:37
39.9987033,116.2671466,0,324.8,39592.2372569444,2008-05-24,05:41:39
39.9986999,116.2671716,0,324.8,39592.2372916667,2008-05-24,05:41:42
39.9987033,116.2671666,0,324.8,39592.2373611111,2008-05-24,05:41:48
39.998695,116.2671683,0,324.8,39592.2373842593,2008-05-24,05:41:50
39.9986999,116.267165,0,328.1,39592.2377777778,2008-05-24,05:42:24
39.9986966,116.267165,0,328.1,39592.2378935185,2008-05-24,05:42:34
39.9987033,116.2671633,0,328.1,39592.2379166667,2008-05-24,05:42:36
39.9987083,116.2671599,0,328.1,39592.2379398148,2008-05-24,05:42:38
39.9987149,116.2671566,0,328.1,39592.237962963,2008-05-24,05:42:40
39.9987216,116.2671483,0,328.1,39592.2384027778,2008-05-24,05:43:18
39.9987166,116.2671499,0,328.1,39592.2384259259,2008-05-24,05:43:20
39.9987166,116.2671499,0,328.1,39592.2386921296,2008-05-24,05:43:43
39.9987133,116.2671466,0,328.1,39592.2387152778,2008-05-24,05:43:45
39.9987166,116.2671583,0,328.1,39592.2387384259,2008-05-24,05:43:47
39.998705,116.2671599,0,328.1,39592.2387615741,2008-05-24,05:43:49
39.9987116,116.2671583,0,328.1,39592.2387847222,2008-05-24,05:43:51
39.9987166,116.2671566,0,328.1,39592.2388078704,2008-05-24,05:43:53
39.9987133,116.2671633,0,328.1,39592.2388310185,2008-05-24,05:43:55
39.9986999,116.2671516,0,328.1,39592.2388888889,2008-05-24,05:44:00
39.9986966,116.2671583,0,328.1,39592.238912037,2008-05-24,05:44:02
39.9986966,116.2671566,0,328.1,39592.2390972222,2008-05-24,05:44:18
39.9987033,116.2671499,0,328.1,39592.2391203704,2008-05-24,05:44:20
39.998705,116.2671499,0,328.1,39592.2391435185,2008-05-24,05:44:22
39.9986983,116.2671599,0,328.1,39592.2392013889,2008-05-24,05:44:27
39.9986983,116.2671599,0,328.1,39592.239525463,2008-05-24,05:44:55
39.9986999,116.2671583,0,328.1,39592.2395486111,2008-05-24,05:44:57
39.9986983,116.2671483,0,324.8,39592.2395717593,2008-05-24,05:44:59
39.9986966,116.267165,0,315,39592.2397685185,2008-05-24,05:45:16
39.9986883,116.2671683,0,315,39592.2399537037,2008-05-24,05:45:32
39.9986849,116.2671733,0,315,39592.2412037037,2008-05-24,05:47:20
39.9986866,116.2671816,0,315,39592.2412268519,2008-05-24,05:47:22
39.9986866,116.2671849,0,315,39592.2422337963,2008-05-24,05:48:49
39.9986916,116.2671833,0,315,39592.2422569444,2008-05-24,05:48:51
39.9986999,116.2671783,0,315,39592.2422800926,2008-05-24,05:48:53
39.9986999,116.2671783,0,315,39592.2433217593,2008-05-24,05:50:23
39.9987016,116.2671766,0,315,39592.2433449074,2008-05-24,05:50:25
39.9987016,116.2672216,0,315,39592.2433680556,2008-05-24,05:50:27
39.9987016,116.2672266,0,315,39592.2433912037,2008-05-24,05:50:29
39.9986916,116.2672116,0,315,39592.2463310185,2008-05-24,05:54:43
39.9987983,116.2672166,0,315,39592.2463541667,2008-05-24,05:54:45
39.998945,116.26727,0,315,39592.2463773148,2008-05-24,05:54:47
39.9990499,116.2673316,0,315,39592.246400463,2008-05-24,05:54:49
39.9990683,116.2673566,0,315,39592.2464236111,2008-05-24,05:54:51
39.9990199,116.2673783,0,315,39592.2464467593,2008-05-24,05:54:53
39.9989949,116.2673666,0,315,39592.2464699074,2008-05-24,05:54:55
39.9989649,116.2673449,0,315,39592.2471759259,2008-05-24,05:55:56
39.9989816,116.2673633,0,315,39592.2471990741,2008-05-24,05:55:58
39.998975,116.2673733,0,315,39592.2472222222,2008-05-24,05:56:00
39.9989566,116.2673533,0,315,39592.2472569444,2008-05-24,05:56:03
39.99893,116.26734,0,315,39592.2472800926,2008-05-24,05:56:05
39.9989016,116.26732,0,315,39592.2473032407,2008-05-24,05:56:07
39.9988699,116.2672966,0,315,39592.2473263889,2008-05-24,05:56:09
39.9988383,116.2672783,0,315,39592.247349537,2008-05-24,05:56:11
39.9988083,116.2672599,0,315,39592.2473726852,2008-05-24,05:56:13
39.9987816,116.2672566,0,315,39592.2473958333,2008-05-24,05:56:15
39.998765,116.2672516,0,315,39592.2474189815,2008-05-24,05:56:17
39.9987433,116.2672533,0,315,39592.2474421296,2008-05-24,05:56:19
39.9987249,116.2672566,0,315,39592.2474652778,2008-05-24,05:56:21
39.99871,116.2672649,0,315,39592.2474884259,2008-05-24,05:56:23
39.9987016,116.2672633,0,315,39592.2475115741,2008-05-24,05:56:25
39.9987016,116.2672549,0,315,39592.2475347222,2008-05-24,05:56:27
39.9986933,116.2672333,0,315,39592.2475578704,2008-05-24,05:56:29
39.99868,116.2672199,0,315,39592.2475810185,2008-05-24,05:56:31
39.9986683,116.2672,0,315,39592.2476041667,2008-05-24,05:56:33
39.9986766,116.2671683,0,315,39592.2476273148,2008-05-24,05:56:35
39.9986699,116.2671466,0,315,39592.247650463,2008-05-24,05:56:37
39.9986616,116.2671383,0,311.7,39592.2476736111,2008-05-24,05:56:39
39.9986616,116.2671383,0,311.7,39592.2498726852,2008-05-24,05:59:49
39.9986583,116.2671399,0,311.7,39592.2498958333,2008-05-24,05:59:51
39.99868,116.2671533,0,311.7,39592.2500347222,2008-05-24,06:00:03
39.99868,116.2671533,0,311.7,39592.2500694444,2008-05-24,06:00:06
39.99868,116.2671533,0,311.7,39592.2500925926,2008-05-24,06:00:08
39.9987066,116.2671616,0,311.7,39592.2501157407,2008-05-24,06:00:10
39.998765,116.2671666,0,311.7,39592.2501388889,2008-05-24,06:00:12
39.9987983,116.2671699,0,311.7,39592.250162037,2008-05-24,06:00:14
39.9987883,116.267165,0,311.7,39592.2501851852,2008-05-24,06:00:16
39.9987549,116.2671349,0,311.7,39592.2502546296,2008-05-24,06:00:22
39.9987216,116.2671483,0,311.7,39592.2502777778,2008-05-24,06:00:24
39.9986983,116.2671583,0,311.7,39592.2503009259,2008-05-24,06:00:26
39.9986716,116.2671716,0,311.7,39592.2503240741,2008-05-24,06:00:28
39.9986449,116.2671983,0,311.7,39592.2503472222,2008-05-24,06:00:30
39.9986549,116.2672583,0,311.7,39592.2503703704,2008-05-24,06:00:32
39.9986716,116.2673366,0,311.7,39592.2503935185,2008-05-24,06:00:34
39.9987233,116.2676966,0,1499.3,39592.2516550926,2008-05-24,06:02:23
39.9987299,116.2677366,0,1499.3,39592.2516782407,2008-05-24,06:02:25
39.9987416,116.267755,0,1499.3,39592.2517013889,2008-05-24,06:02:27
39.9987399,116.2677599,0,1502.6,39592.251724537,2008-05-24,06:02:29
39.9987416,116.2677649,0,1502.6,39592.2517476852,2008-05-24,06:02:31
39.9987466,116.2677649,0,1502.6,39592.2522106481,2008-05-24,06:03:11
39.9987483,116.2677733,0,1502.6,39592.2522337963,2008-05-24,06:03:13
39.9987516,116.2677816,0,1502.6,39592.2522569444,2008-05-24,06:03:15
39.9987533,116.2677866,0,1502.6,39592.2522800926,2008-05-24,06:03:17
39.9987566,116.2677933,0,1505.9,39592.2523032407,2008-05-24,06:03:19
39.9987583,116.2677949,0,1505.9,39592.2523263889,2008-05-24,06:03:21
39.9987616,116.2677949,0,1505.9,39592.2527083333,2008-05-24,06:03:54
39.9987616,116.2677949,0,1505.9,39592.2544097222,2008-05-24,06:06:21
39.9987566,116.2677983,0,1505.9,39592.2544328704,2008-05-24,06:06:23
39.9983199,116.2676616,0,1505.9,39592.2544675926,2008-05-24,06:06:26
39.9974216,116.2672049,0,1502.6,39592.254525463,2008-05-24,06:06:31
39.9945399,116.2582883,0,-22139.1,39592.2554166667,2008-05-24,06:07:48
39.9985883,116.2672666,0,318.2,39592.2752199074,2008-05-24,06:36:19
39.9985999,116.2672233,0,305.1,39592.2752430556,2008-05-24,06:36:21
39.9986216,116.2672183,0,301.8,39592.2752662037,2008-05-24,06:36:23
39.9986466,116.2672266,0,301.8,39592.2752893518,2008-05-24,06:36:25
39.9986683,116.2672633,0,305.1,39592.2753125,2008-05-24,06:36:27
39.99868,116.2672766,0,305.1,39592.2753356481,2008-05-24,06:36:29
39.99871,116.2672633,0,305.1,39592.2753587963,2008-05-24,06:36:31
39.99872,116.2672616,0,305.1,39592.2753819444,2008-05-24,06:36:33
39.9987333,116.2672799,0,301.8,39592.2754050926,2008-05-24,06:36:35
39.9987366,116.2672949,0,305.1,39592.2754282407,2008-05-24,06:36:37
39.9987466,116.2673149,0,305.1,39592.2754513889,2008-05-24,06:36:39
39.9987516,116.26734,0,305.1,39592.275474537,2008-05-24,06:36:41
39.99876,116.2673699,0,305.1,39592.2754976852,2008-05-24,06:36:43
39.9987766,116.2674149,0,305.1,39592.2755208333,2008-05-24,06:36:45
39.9987999,116.2674433,0,308.4,39592.2755439815,2008-05-24,06:36:47
39.9988166,116.2674566,0,308.4,39592.2755671296,2008-05-24,06:36:49
39.9988249,116.2674733,0,308.4,39592.2755902778,2008-05-24,06:36:51
39.9988233,116.2674866,0,308.4,39592.2756134259,2008-05-24,06:36:53
39.99882,116.2675083,0,308.4,39592.2756365741,2008-05-24,06:36:55
39.9988066,116.2675399,0,305.1,39592.2756597222,2008-05-24,06:36:57
39.9988099,116.2675549,0,301.8,39592.2756828704,2008-05-24,06:36:59
39.9988183,116.2675683,0,301.8,39592.2757060185,2008-05-24,06:37:01
39.9988249,116.2675833,0,301.8,39592.2757291667,2008-05-24,06:37:03
39.9988299,116.2675949,0,301.8,39592.2757523148,2008-05-24,06:37:05
39.9988266,116.2676083,0,301.8,39592.275775463,2008-05-24,06:37:07
39.9988283,116.2676183,0,301.8,39592.2758912037,2008-05-24,06:37:17
39.99882,116.2676133,0,301.8,39592.2759143518,2008-05-24,06:37:19
39.9988066,116.2676066,0,301.8,39592.2759375,2008-05-24,06:37:21
39.9987916,116.2676083,0,301.8,39592.2759606481,2008-05-24,06:37:23
39.9987849,116.2676183,0,301.8,39592.2759837963,2008-05-24,06:37:25
39.99878,116.2676333,0,301.8,39592.2760069444,2008-05-24,06:37:27
39.998775,116.2676683,0,301.8,39592.2760300926,2008-05-24,06:37:29
39.9987733,116.2677133,0,301.8,39592.2760532407,2008-05-24,06:37:31
39.9987816,116.2677349,0,301.8,39592.2760763889,2008-05-24,06:37:33
39.9987933,116.2677649,0,301.8,39592.276099537,2008-05-24,06:37:35
39.998805,116.2677966,0,301.8,39592.2761226852,2008-05-24,06:37:37
39.9988149,116.2678266,0,301.8,39592.2761458333,2008-05-24,06:37:39
39.9988183,116.2678366,0,301.8,39592.2761689815,2008-05-24,06:37:41
39.99882,116.2678383,0,301.8,39592.2761921296,2008-05-24,06:37:43
39.9988249,116.2678716,0,301.8,39592.2762152778,2008-05-24,06:37:45
39.9988383,116.2679033,0,301.8,39592.2762384259,2008-05-24,06:37:47
39.9988516,116.267915,0,301.8,39592.2762615741,2008-05-24,06:37:49
39.9988699,116.2679283,0,301.8,39592.2762847222,2008-05-24,06:37:51
39.9988766,116.2679449,0,301.8,39592.2763078704,2008-05-24,06:37:53
39.9988716,116.2679483,0,301.8,39592.2763310185,2008-05-24,06:37:55
39.9988666,116.2679249,0,301.8,39592.2763773148,2008-05-24,06:37:59
39.998875,116.2678816,0,301.8,39592.276400463,2008-05-24,06:38:01
39.9988816,116.2678516,0,301.8,39592.2764236111,2008-05-24,06:38:03
39.998875,116.2678216,0,301.8,39592.2764467593,2008-05-24,06:38:05
39.9988566,116.2678133,0,301.8,39592.2764699074,2008-05-24,06:38:07
39.998845,116.2678416,0,301.8,39592.2764930556,2008-05-24,06:38:09
39.9988266,116.2678433,0,301.8,39592.2765162037,2008-05-24,06:38:11
39.9988149,116.2678399,0,301.8,39592.2765393518,2008-05-24,06:38:13
39.9988233,116.2678266,0,301.8,39592.2766203704,2008-05-24,06:38:20
39.99882,116.2678083,0,301.8,39592.2766550926,2008-05-24,06:38:23
39.9988149,116.2677949,0,301.8,39592.2766898148,2008-05-24,06:38:26
39.99882,116.2678399,0,301.8,39592.276712963,2008-05-24,06:38:28
39.9988266,116.2678683,0,301.8,39592.2767361111,2008-05-24,06:38:30
39.9988316,116.2678666,0,301.8,39592.2767592593,2008-05-24,06:38:32
39.9988366,116.2678716,0,301.8,39592.2769444444,2008-05-24,06:38:48
39.9988333,116.2678649,0,301.8,39592.2770949074,2008-05-24,06:39:01
39.9988333,116.2678649,0,301.8,39592.2772106482,2008-05-24,06:39:11
39.9988399,116.26786,0,301.8,39592.2772337963,2008-05-24,06:39:13
39.9988533,116.2678566,0,301.8,39592.2772800926,2008-05-24,06:39:17
39.9988533,116.2678566,0,298.6,39592.2774768519,2008-05-24,06:39:34
39.9988533,116.2678649,0,301.8,39592.2776041667,2008-05-24,06:39:45
39.9988616,116.2678649,0,298.6,39592.2776273148,2008-05-24,06:39:47
39.9988666,116.2678566,0,298.6,39592.277650463,2008-05-24,06:39:49
39.9988566,116.2678566,0,298.6,39592.2782986111,2008-05-24,06:40:45
39.9988566,116.2678566,0,298.6,39592.2783333333,2008-05-24,06:40:48
39.9988533,116.2678616,0,298.6,39592.2783564815,2008-05-24,06:40:50
39.998845,116.2678466,0,298.6,39592.2783796296,2008-05-24,06:40:52
39.998835,116.2678183,0,298.6,39592.2784143519,2008-05-24,06:40:55
39.998835,116.2678183,0,298.6,39592.2784259259,2008-05-24,06:40:56
39.9988283,116.2678266,0,298.6,39592.2784490741,2008-05-24,06:40:58
39.9988299,116.26786,0,298.6,39592.2784722222,2008-05-24,06:41:00
39.9988166,116.2678766,0,298.6,39592.2784953704,2008-05-24,06:41:02
39.9988016,116.2678849,0,298.6,39592.2785185185,2008-05-24,06:41:04
39.9987849,116.267895,0,298.6,39592.2785416667,2008-05-24,06:41:06
39.9987966,116.2679383,0,298.6,39592.2785648148,2008-05-24,06:41:08
39.9988033,116.2679683,0,298.6,39592.278587963,2008-05-24,06:41:10
39.9988116,116.2679833,0,298.6,39592.2786111111,2008-05-24,06:41:12
39.9988399,116.2679799,0,298.6,39592.2786342593,2008-05-24,06:41:14
39.99886,116.2679866,0,298.6,39592.2786574074,2008-05-24,06:41:16
39.9988716,116.2680133,0,298.6,39592.2786805556,2008-05-24,06:41:18
39.9988733,116.2680333,0,295.3,39592.2787037037,2008-05-24,06:41:20
39.9988883,116.2680133,0,295.3,39592.2787268519,2008-05-24,06:41:22
39.9988966,116.2680066,0,295.3,39592.2787615741,2008-05-24,06:41:25
39.9988966,116.2680049,0,295.3,39592.2787847222,2008-05-24,06:41:27
39.9989033,116.2679966,0,295.3,39592.2788078704,2008-05-24,06:41:29
39.9989116,116.2679883,0,295.3,39592.2788310185,2008-05-24,06:41:31
39.9989116,116.268,0,295.3,39592.2788541667,2008-05-24,06:41:33
39.998915,116.2680149,0,295.3,39592.2788773148,2008-05-24,06:41:35
39.998915,116.2680416,0,292,39592.278900463,2008-05-24,06:41:37
39.9989166,116.2680633,0,292,39592.2789236111,2008-05-24,06:41:39
39.9989116,116.2680949,0,292,39592.2789467593,2008-05-24,06:41:41
39.998915,116.2681183,0,292,39592.2789699074,2008-05-24,06:41:43
39.9989183,116.2681499,0,292,39592.2789930556,2008-05-24,06:41:45
39.9989249,116.2681683,0,292,39592.2790162037,2008-05-24,06:41:47
39.9989366,116.2681816,0,292,39592.2790393519,2008-05-24,06:41:49
39.9989616,116.2681849,0,292,39592.2790625,2008-05-24,06:41:51
39.998975,116.26821,0,292,39592.2790856481,2008-05-24,06:41:53
39.9989666,116.2682016,0,292,39592.2791087963,2008-05-24,06:41:55
39.9989666,116.2682016,0,292,39592.2791319444,2008-05-24,06:41:57
39.9989716,116.2682083,0,292,39592.2791550926,2008-05-24,06:41:59
39.9989949,116.2681966,0,292,39592.2791782407,2008-05-24,06:42:01
39.9990116,116.2682066,0,292,39592.2792013889,2008-05-24,06:42:03
39.9990133,116.2682133,0,292,39592.279224537,2008-05-24,06:42:05
39.9990266,116.2682049,0,292,39592.2792476852,2008-05-24,06:42:07
39.9990499,116.2681883,0,292,39592.2792708333,2008-05-24,06:42:09
39.9990899,116.2681899,0,292,39592.2792939815,2008-05-24,06:42:11
39.9991099,116.2681866,0,292,39592.2793171296,2008-05-24,06:42:13
39.9991216,116.268195,0,292,39592.2793634259,2008-05-24,06:42:17
39.9991166,116.2681849,0,292,39592.2795833333,2008-05-24,06:42:36
39.9991233,116.26823,0,292,39592.2796064815,2008-05-24,06:42:38
39.9991266,116.2682499,0,292,39592.2796412037,2008-05-24,06:42:41
39.9991199,116.2682633,0,292,39592.2796643519,2008-05-24,06:42:43
39.9991216,116.2682733,0,292,39592.2796875,2008-05-24,06:42:45
39.9991383,116.2682849,0,292,39592.2797106481,2008-05-24,06:42:47
39.9991599,116.2682916,0,292,39592.2797337963,2008-05-24,06:42:49
39.9991799,116.2682983,0,292,39592.2798611111,2008-05-24,06:43:00
39.9991766,116.268315,0,292,39592.2798842593,2008-05-24,06:43:02
39.9991799,116.2683316,0,288.7,39592.2801041667,2008-05-24,06:43:21
39.9991716,116.2683249,0,288.7,39592.2801273148,2008-05-24,06:43:23
39.9991716,116.2683299,0,288.7,39592.280150463,2008-05-24,06:43:25
39.9991733,116.2683316,0,288.7,39592.2801736111,2008-05-24,06:43:27
39.9991816,116.2683383,0,288.7,39592.2801967593,2008-05-24,06:43:29
39.9991749,116.2683549,0,288.7,39592.2802199074,2008-05-24,06:43:31
39.9991866,116.2683766,0,288.7,39592.2802430556,2008-05-24,06:43:33
39.9992,116.2683783,0,288.7,39592.2802662037,2008-05-24,06:43:35
39.9992299,116.2683766,0,288.7,39592.2802893519,2008-05-24,06:43:37
39.9992516,116.26837,0,288.7,39592.2803125,2008-05-24,06:43:39
39.9992516,116.2683616,0,288.7,39592.2803356481,2008-05-24,06:43:41
39.99927,116.2683833,0,288.7,39592.2803819444,2008-05-24,06:43:45
39.9992666,116.2683949,0,288.7,39592.2804050926,2008-05-24,06:43:47
39.9992733,116.268385,0,288.7,39592.2804282407,2008-05-24,06:43:49
39.9992816,116.2683966,0,288.7,39592.280462963,2008-05-24,06:43:52
39.999285,116.2684099,0,288.7,39592.2804861111,2008-05-24,06:43:54
39.9992833,116.2684033,0,288.7,39592.2805092593,2008-05-24,06:43:56
39.9992916,116.26837,0,288.7,39592.2805324074,2008-05-24,06:43:58
39.9992833,116.2683416,0,288.7,39592.2805671296,2008-05-24,06:44:01
39.9992716,116.2683266,0,288.7,39592.2805902778,2008-05-24,06:44:03
39.9992716,116.2683266,0,288.7,39592.2806018519,2008-05-24,06:44:04
39.9992749,116.2683316,0,288.7,39592.280625,2008-05-24,06:44:06
39.999285,116.2683383,0,288.7,39592.2806481481,2008-05-24,06:44:08
39.9992883,116.2683399,0,288.7,39592.2806944444,2008-05-24,06:44:12
39.9992833,116.2683399,0,288.7,39592.2807175926,2008-05-24,06:44:14
39.999255,116.2683266,0,292,39592.2807407407,2008-05-24,06:44:16
39.999265,116.2683366,0,292,39592.2807638889,2008-05-24,06:44:18
39.9992599,116.26835,0,292,39592.280787037,2008-05-24,06:44:20
39.9992599,116.26837,0,292,39592.2808101852,2008-05-24,06:44:22
39.9992449,116.2683933,0,292,39592.2808333333,2008-05-24,06:44:24
39.9992516,116.2683949,0,292,39592.2808564815,2008-05-24,06:44:26
39.999265,116.2683899,0,292,39592.2808796296,2008-05-24,06:44:28
39.99927,116.2683883,0,292,39592.2809027778,2008-05-24,06:44:30
39.9992783,116.2683966,0,292,39592.2809259259,2008-05-24,06:44:32
39.9992783,116.2683966,0,292,39592.2811689815,2008-05-24,06:44:53
39.9992716,116.2683899,0,292,39592.2811921296,2008-05-24,06:44:55
39.9992733,116.2684033,0,292,39592.2812152778,2008-05-24,06:44:57
39.9992833,116.2684116,0,292,39592.2812384259,2008-05-24,06:44:59
39.9993066,116.2684149,0,292,39592.2812615741,2008-05-24,06:45:01
39.9993149,116.2684483,0,292,39592.2812847222,2008-05-24,06:45:03
39.99931,116.2684733,0,292,39592.2813078704,2008-05-24,06:45:05
39.9993133,116.2684999,0,292,39592.2813310185,2008-05-24,06:45:07
39.9993183,116.2685266,0,288.7,39592.2813541667,2008-05-24,06:45:09
39.9993216,116.2686249,0,288.7,39592.2813773148,2008-05-24,06:45:11
39.99934,116.2686499,0,288.7,39592.281400463,2008-05-24,06:45:13
39.9993366,116.2686816,0,288.7,39592.2814236111,2008-05-24,06:45:15
39.9993533,116.2687416,0,288.7,39592.2814467593,2008-05-24,06:45:17
39.9993849,116.2687133,0,285.4,39592.2814699074,2008-05-24,06:45:19
39.9993899,116.2686499,0,285.4,39592.2814930556,2008-05-24,06:45:21
39.999395,116.2686133,0,285.4,39592.2815162037,2008-05-24,06:45:23
39.9994216,116.2685833,0,282.2,39592.2815393518,2008-05-24,06:45:25
39.9994533,116.2685416,0,282.2,39592.2815625,2008-05-24,06:45:27
39.9994766,116.2685133,0,282.2,39592.2815856481,2008-05-24,06:45:29
39.9994816,116.2685299,0,282.2,39592.2816087963,2008-05-24,06:45:31
39.9994999,116.2685366,0,278.9,39592.2816319444,2008-05-24,06:45:33
39.9995099,116.2685216,0,275.6,39592.2816666667,2008-05-24,06:45:36
39.99952,116.2685216,0,272.3,39592.281724537,2008-05-24,06:45:41
39.9995416,116.2685166,0,272.3,39592.2817476852,2008-05-24,06:45:43
39.9995416,116.2685166,0,272.3,39592.2817824074,2008-05-24,06:45:46
39.99955,116.2685133,0,269,39592.2818055556,2008-05-24,06:45:48
39.9995583,116.2684849,0,269,39592.2818287037,2008-05-24,06:45:50
39.9995683,116.2684766,0,269,39592.2818518518,2008-05-24,06:45:52
39.9995766,116.2684866,0,269,39592.281875,2008-05-24,06:45:54
39.9995866,116.2684666,0,269,39592.2818981481,2008-05-24,06:45:56
39.9996033,116.2684466,0,269,39592.2819212963,2008-05-24,06:45:58
39.9996033,116.2684466,0,269,39592.2819444444,2008-05-24,06:46:00
39.9996083,116.2684466,0,269,39592.2819675926,2008-05-24,06:46:02
39.999605,116.26842,0,269,39592.2819907407,2008-05-24,06:46:04
39.9995966,116.268405,0,269,39592.2820138889,2008-05-24,06:46:06
39.9995933,116.2683949,0,265.7,39592.282037037,2008-05-24,06:46:08
39.9995883,116.2683983,0,265.7,39592.2820717593,2008-05-24,06:46:11
39.9995816,116.2683983,0,265.7,39592.2821990741,2008-05-24,06:46:22
39.9995816,116.2683983,0,265.7,39592.2822222222,2008-05-24,06:46:24
39.9995816,116.2683999,0,265.7,39592.2822453704,2008-05-24,06:46:26
39.9995816,116.2683416,0,265.7,39592.2822685185,2008-05-24,06:46:28
39.9995866,116.26828,0,262.5,39592.2822916667,2008-05-24,06:46:30
39.9995699,116.2682483,0,262.5,39592.2823148148,2008-05-24,06:46:32
39.9995566,116.2682433,0,262.5,39592.2825,2008-05-24,06:46:48
39.9995549,116.268245,0,262.5,39592.2825694444,2008-05-24,06:46:54
39.9995549,116.268245,0,262.5,39592.2826157407,2008-05-24,06:46:58
39.9995466,116.2682483,0,262.5,39592.2826388889,2008-05-24,06:47:00
39.9995283,116.2682583,0,262.5,39592.282662037,2008-05-24,06:47:02
39.9995216,116.2682599,0,262.5,39592.2827314815,2008-05-24,06:47:08
39.9995216,116.2682599,0,262.5,39592.2828472222,2008-05-24,06:47:18
39.99952,116.2682583,0,262.5,39592.2828703704,2008-05-24,06:47:20
39.9995099,116.2682533,0,262.5,39592.2828935185,2008-05-24,06:47:22
39.9995033,116.2682433,0,262.5,39592.2829166667,2008-05-24,06:47:24
39.9995066,116.2682366,0,262.5,39592.2829398148,2008-05-24,06:47:26
39.999505,116.268245,0,262.5,39592.283125,2008-05-24,06:47:42
39.9995083,116.2682499,0,262.5,39592.2832638889,2008-05-24,06:47:54
39.9995016,116.2682533,0,262.5,39592.283287037,2008-05-24,06:47:56
39.9994883,116.2682616,0,262.5,39592.2833101852,2008-05-24,06:47:58
39.9994733,116.2682766,0,259.2,39592.2833333333,2008-05-24,06:48:00
39.9994616,116.2682916,0,259.2,39592.2833564815,2008-05-24,06:48:02
39.9994616,116.2682916,0,259.2,39592.2833680556,2008-05-24,06:48:03
39.9994533,116.2682983,0,259.2,39592.2833912037,2008-05-24,06:48:05
39.9994699,116.2682966,0,259.2,39592.2834143518,2008-05-24,06:48:07
39.9994699,116.2682966,0,259.2,39592.2835185185,2008-05-24,06:48:16
39.9994766,116.2683033,0,255.9,39592.2835416667,2008-05-24,06:48:18
39.9994866,116.2682966,0,255.9,39592.2835648148,2008-05-24,06:48:20
39.9994983,116.2682833,0,255.9,39592.283587963,2008-05-24,06:48:22
39.9995083,116.2682716,0,252.6,39592.2836111111,2008-05-24,06:48:24
39.9995183,116.2682616,0,252.6,39592.2836342593,2008-05-24,06:48:26
39.9995283,116.2682566,0,249.3,39592.2836574074,2008-05-24,06:48:28
39.9995483,116.2682549,0,246.1,39592.2836805556,2008-05-24,06:48:30
39.9995766,116.2682499,0,246.1,39592.2837037037,2008-05-24,06:48:32
39.9995966,116.2682499,0,242.8,39592.2837268518,2008-05-24,06:48:34
39.9996166,116.2682516,0,239.5,39592.28375,2008-05-24,06:48:36
39.9996166,116.2682516,0,239.5,39592.2837615741,2008-05-24,06:48:37
39.9996216,116.2682483,0,236.2,39592.2837847222,2008-05-24,06:48:39
39.9996333,116.2682566,0,232.9,39592.2838078704,2008-05-24,06:48:41
39.9996383,116.2682549,0,229.7,39592.2838425926,2008-05-24,06:48:44
39.999645,116.2682483,0,226.4,39592.2838657407,2008-05-24,06:48:46
39.9996666,116.2682466,0,226.4,39592.2838888889,2008-05-24,06:48:48
39.9996816,116.2682416,0,226.4,39592.283912037,2008-05-24,06:48:50
39.9997133,116.268245,0,223.1,39592.2839351852,2008-05-24,06:48:52
39.9997349,116.2682483,0,223.1,39592.2839583333,2008-05-24,06:48:54
39.9997266,116.2682333,0,223.1,39592.2839814815,2008-05-24,06:48:56
39.9997583,116.2682383,0,223.1,39592.2840046296,2008-05-24,06:48:58
39.9997683,116.2682466,0,223.1,39592.2840277778,2008-05-24,06:49:00
39.9997916,116.2682416,0,223.1,39592.2840509259,2008-05-24,06:49:02
39.9998066,116.2682283,0,219.8,39592.2840740741,2008-05-24,06:49:04
39.9998166,116.2682233,0,219.8,39592.2840972222,2008-05-24,06:49:06
39.999855,116.2682233,0,219.8,39592.2841203704,2008-05-24,06:49:08
39.9998749,116.2682249,0,216.5,39592.2841435185,2008-05-24,06:49:10
39.9998799,116.2682266,0,216.5,39592.2841666667,2008-05-24,06:49:12
39.9998833,116.2682366,0,216.5,39592.2842013889,2008-05-24,06:49:15
39.9999049,116.2682566,0,213.3,39592.284224537,2008-05-24,06:49:17
39.9999216,116.2682633,0,213.3,39592.2842476852,2008-05-24,06:49:19
39.9999533,116.2682316,0,210,39592.2842708333,2008-05-24,06:49:21
39.99997,116.2682249,0,210,39592.2842939815,2008-05-24,06:49:23
39.9999783,116.2682033,0,210,39592.2843171296,2008-05-24,06:49:25
40.0000116,116.26821,0,206.7,39592.2843402778,2008-05-24,06:49:27
40.0000299,116.2682266,0,203.4,39592.2843634259,2008-05-24,06:49:29
40.0000349,116.2682266,0,203.4,39592.2843865741,2008-05-24,06:49:31
40.0000383,116.2682266,0,203.4,39592.2845717593,2008-05-24,06:49:47
40.0000366,116.2682216,0,203.4,39592.2846180556,2008-05-24,06:49:51
40.0000299,116.2682266,0,203.4,39592.2846412037,2008-05-24,06:49:53
40.0000299,116.2682283,0,203.4,39592.2846643519,2008-05-24,06:49:55
40.0000266,116.2682349,0,203.4,39592.2846875,2008-05-24,06:49:57
40.0000533,116.2682266,0,203.4,39592.2847106481,2008-05-24,06:49:59
40.0000816,116.2682283,0,203.4,39592.2847337963,2008-05-24,06:50:01
40.0001099,116.26821,0,203.4,39592.2847569444,2008-05-24,06:50:03
40.0001683,116.2682183,0,203.4,39592.2848148148,2008-05-24,06:50:08
40.0001716,116.2682149,0,203.4,39592.284837963,2008-05-24,06:50:10
40.0002016,116.2681916,0,203.4,39592.2848611111,2008-05-24,06:50:12
40.0002099,116.2681733,0,203.4,39592.2848842593,2008-05-24,06:50:14
40.0002116,116.26816,0,203.4,39592.2849074074,2008-05-24,06:50:16
40.0002266,116.2681449,0,203.4,39592.2849305556,2008-05-24,06:50:18
40.0002216,116.2681099,0,203.4,39592.2849537037,2008-05-24,06:50:20
40.0002349,116.2681233,0,203.4,39592.2849768519,2008-05-24,06:50:22
40.0002599,116.2681416,0,200.1,39592.285,2008-05-24,06:50:24
40.0002816,116.2681566,0,196.9,39592.2850231482,2008-05-24,06:50:26
40.0003149,116.26816,0,196.9,39592.2850462963,2008-05-24,06:50:28
40.0003349,116.2681649,0,196.9,39592.2850694444,2008-05-24,06:50:30
40.0003599,116.2681666,0,196.9,39592.2850925926,2008-05-24,06:50:32
40.0003649,116.2681566,0,196.9,39592.2851157407,2008-05-24,06:50:34
40.0003816,116.2681433,0,193.6,39592.2851388889,2008-05-24,06:50:36
40.0003749,116.268125,0,190.3,39592.285162037,2008-05-24,06:50:38
40.0003849,116.2681383,0,190.3,39592.2851851852,2008-05-24,06:50:40
40.0003966,116.26814,0,187,39592.2852083333,2008-05-24,06:50:42
40.0004216,116.2681283,0,187,39592.2852314815,2008-05-24,06:50:44
40.0004283,116.2681116,0,183.7,39592.2852546296,2008-05-24,06:50:46
40.0004383,116.2680933,0,183.7,39592.2852777778,2008-05-24,06:50:48
40.0004383,116.2680799,0,180.4,39592.2853009259,2008-05-24,06:50:50
40.0004266,116.2680749,0,180.4,39592.2853240741,2008-05-24,06:50:52
40.0004116,116.26807,0,177.2,39592.2853472222,2008-05-24,06:50:54
40.0004066,116.2680616,0,177.2,39592.2854166667,2008-05-24,06:51:00
40.0004066,116.2680616,0,177.2,39592.2855787037,2008-05-24,06:51:14
40.0004033,116.2680616,0,177.2,39592.2856018519,2008-05-24,06:51:16
40.0004099,116.2680466,0,177.2,39592.285625,2008-05-24,06:51:18
40.0004233,116.2680416,0,180.4,39592.2856481481,2008-05-24,06:51:20
40.0004333,116.2680449,0,177.2,39592.2860763889,2008-05-24,06:51:57
40.0004433,116.2680749,0,177.2,39592.286099537,2008-05-24,06:51:59
40.0004583,116.2680999,0,177.2,39592.2861226852,2008-05-24,06:52:01
40.0004616,116.2681366,0,177.2,39592.2861574074,2008-05-24,06:52:04
40.0004683,116.2681366,0,177.2,39592.2861805556,2008-05-24,06:52:06
40.0004683,116.26814,0,173.9,39592.2865162037,2008-05-24,06:52:35
40.0004699,116.26814,0,173.9,39592.286875,2008-05-24,06:53:06
40.0004783,116.2681333,0,173.9,39592.2869097222,2008-05-24,06:53:09
40.0004866,116.2681299,0,173.9,39592.2869328704,2008-05-24,06:53:11
40.0005033,116.2681183,0,173.9,39592.2869560185,2008-05-24,06:53:13
40.0005399,116.2681099,0,173.9,39592.2869791667,2008-05-24,06:53:15
40.0005699,116.2681133,0,173.9,39592.2870138889,2008-05-24,06:53:18
40.0005983,116.2681166,0,173.9,39592.287037037,2008-05-24,06:53:20
40.0006183,116.2681133,0,173.9,39592.2870601852,2008-05-24,06:53:22
40.0006099,116.2681133,0,173.9,39592.2870833333,2008-05-24,06:53:24
40.0006016,116.2680949,0,173.9,39592.2871759259,2008-05-24,06:53:32
40.0005899,116.2680916,0,173.9,39592.2872916667,2008-05-24,06:53:42
40.0006033,116.2680933,0,173.9,39592.2873148148,2008-05-24,06:53:44
40.0006149,116.2680766,0,173.9,39592.287337963,2008-05-24,06:53:46
40.0006216,116.26807,0,173.9,39592.2873611111,2008-05-24,06:53:48
40.0006366,116.2680649,0,173.9,39592.2873842593,2008-05-24,06:53:50
40.0006699,116.2680799,0,173.9,39592.2874074074,2008-05-24,06:53:52
40.0006999,116.2680933,0,173.9,39592.2874305556,2008-05-24,06:53:54
40.0007133,116.2680866,0,173.9,39592.2874537037,2008-05-24,06:53:56
40.0007349,116.2680566,0,173.9,39592.2874768519,2008-05-24,06:53:58
40.0007449,116.2680416,0,173.9,39592.2875,2008-05-24,06:54:00
40.0007566,116.2680316,0,173.9,39592.2875231481,2008-05-24,06:54:02
40.0007483,116.2680449,0,173.9,39592.2875462963,2008-05-24,06:54:04
40.0007483,116.2680449,0,173.9,39592.2875925926,2008-05-24,06:54:08
40.0007416,116.2680399,0,173.9,39592.2876157407,2008-05-24,06:54:10
40.0007283,116.2680533,0,173.9,39592.2876388889,2008-05-24,06:54:12
40.0007133,116.2680733,0,173.9,39592.287662037,2008-05-24,06:54:14
40.0006833,116.2680749,0,173.9,39592.2876851852,2008-05-24,06:54:16
40.0006549,116.2680583,0,173.9,39592.2877083333,2008-05-24,06:54:18
40.0006266,116.2680499,0,173.9,39592.2877314815,2008-05-24,06:54:20
40.0005983,116.2680449,0,173.9,39592.2877546296,2008-05-24,06:54:22
40.0005699,116.2680499,0,173.9,39592.2877777778,2008-05-24,06:54:24
40.0005516,116.2680516,0,173.9,39592.2878009259,2008-05-24,06:54:26
40.0005299,116.2680399,0,173.9,39592.2878240741,2008-05-24,06:54:28
40.0005133,116.2680233,0,173.9,39592.2878472222,2008-05-24,06:54:30
40.0004966,116.2680166,0,173.9,39592.2878703704,2008-05-24,06:54:32
40.0004683,116.2680166,0,173.9,39592.2878935185,2008-05-24,06:54:34
40.0004549,116.2680183,0,173.9,39592.2879166667,2008-05-24,06:54:36
40.0004416,116.2680233,0,173.9,39592.2879398148,2008-05-24,06:54:38
40.0004183,116.2680266,0,173.9,39592.287962963,2008-05-24,06:54:40
40.0003933,116.2680316,0,173.9,39592.2879861111,2008-05-24,06:54:42
40.0003716,116.2680299,0,173.9,39592.2880092593,2008-05-24,06:54:44
40.0003466,116.2680316,0,173.9,39592.2880324074,2008-05-24,06:54:46
40.0003199,116.2680283,0,173.9,39592.2880555556,2008-05-24,06:54:48
40.0002966,116.2680249,0,173.9,39592.2880787037,2008-05-24,06:54:50
40.0002866,116.268035,0,173.9,39592.2881018519,2008-05-24,06:54:52
40.0002666,116.2680466,0,173.9,39592.288125,2008-05-24,06:54:54
40.0002516,116.26807,0,173.9,39592.2881481481,2008-05-24,06:54:56
40.0002333,116.2680816,0,173.9,39592.2881712963,2008-05-24,06:54:58
40.0002266,116.2680883,0,173.9,39592.2881944444,2008-05-24,06:55:00
40.0002133,116.2681033,0,173.9,39592.2882175926,2008-05-24,06:55:02
40.0002066,116.2680966,0,173.9,39592.2882407407,2008-05-24,06:55:04
40.0001966,116.2680866,0,173.9,39592.2882638889,2008-05-24,06:55:06
40.0001783,116.2680766,0,173.9,39592.288287037,2008-05-24,06:55:08
40.0001633,116.2680683,0,173.9,39592.2883101852,2008-05-24,06:55:10
40.0001449,116.2680683,0,173.9,39592.2883333333,2008-05-24,06:55:12
40.0001316,116.2680799,0,173.9,39592.2883564815,2008-05-24,06:55:14
40.0001199,116.2680916,0,173.9,39592.2883796296,2008-05-24,06:55:16
40.0001116,116.2680733,0,170.6,39592.2884027778,2008-05-24,06:55:18
40.0001116,116.26807,0,170.6,39592.2884259259,2008-05-24,06:55:20
40.0000766,116.2680649,0,173.9,39592.2884490741,2008-05-24,06:55:22
40.0000599,116.2680716,0,173.9,39592.2884722222,2008-05-24,06:55:24
40.0000549,116.2680566,0,173.9,39592.2884953704,2008-05-24,06:55:26
40.0000699,116.2680449,0,173.9,39592.2885185185,2008-05-24,06:55:28
40.0000699,116.2680416,0,173.9,39592.2885416667,2008-05-24,06:55:30
40.0000666,116.2680083,0,173.9,39592.2885648148,2008-05-24,06:55:32
40.0000716,116.2679983,0,173.9,39592.288587963,2008-05-24,06:55:34
40.0000766,116.2679833,0,173.9,39592.2886111111,2008-05-24,06:55:36
40.0000783,116.2679616,0,173.9,39592.2886342593,2008-05-24,06:55:38
40.0000549,116.26795,0,173.9,39592.2886689815,2008-05-24,06:55:41
40.0000333,116.2679399,0,173.9,39592.2886921296,2008-05-24,06:55:43
40.0000183,116.2679433,0,173.9,39592.28875,2008-05-24,06:55:48
40.0000216,116.2679183,0,173.9,39592.2887731481,2008-05-24,06:55:50
40.0000216,116.2678766,0,173.9,39592.2887962963,2008-05-24,06:55:52
39.9999966,116.2678783,0,173.9,39592.2888194444,2008-05-24,06:55:54
39.9999883,116.2678583,0,173.9,39592.2888425926,2008-05-24,06:55:56
39.9999783,116.2678266,0,173.9,39592.2888657407,2008-05-24,06:55:58
39.9999599,116.2677883,0,173.9,39592.2888888889,2008-05-24,06:56:00
39.9999516,116.2677533,0,173.9,39592.288912037,2008-05-24,06:56:02
39.9999533,116.2677249,0,173.9,39592.2889351852,2008-05-24,06:56:04
39.999955,116.2676933,0,173.9,39592.2889583333,2008-05-24,06:56:06
39.9999499,116.2676533,0,173.9,39592.2889814815,2008-05-24,06:56:08
39.9999716,116.2676533,0,173.9,39592.2890625,2008-05-24,06:56:15
39.999985,116.2676683,0,173.9,39592.2890856481,2008-05-24,06:56:17
40.0000083,116.2676883,0,173.9,39592.2891087963,2008-05-24,06:56:19
40.0000266,116.2676949,0,173.9,39592.2891319444,2008-05-24,06:56:21
40.0000499,116.2677283,0,173.9,39592.2891550926,2008-05-24,06:56:23
40.0000583,116.2677499,0,173.9,39592.2891782407,2008-05-24,06:56:25
40.0000716,116.2677366,0,173.9,39592.2892013889,2008-05-24,06:56:27
40.0000766,116.2677266,0,173.9,39592.289224537,2008-05-24,06:56:29
40.0000683,116.26774,0,173.9,39592.2892476852,2008-05-24,06:56:31
40.0000349,116.2677066,0,173.9,39592.2893865741,2008-05-24,06:56:43
40.0000466,116.2677233,0,173.9,39592.2901736111,2008-05-24,06:57:51
40.0000166,116.2677216,0,173.9,39592.2901967593,2008-05-24,06:57:53
39.9999933,116.2677249,0,173.9,39592.2902199074,2008-05-24,06:57:55
39.9999616,116.2677316,0,173.9,39592.2902430556,2008-05-24,06:57:57
39.9999433,116.2677216,0,173.9,39592.2902662037,2008-05-24,06:57:59
39.99991,116.2677083,0,173.9,39592.2902893518,2008-05-24,06:58:01
39.9998866,116.2677033,0,173.9,39592.2903125,2008-05-24,06:58:03
39.9998666,116.2677016,0,173.9,39592.2903356481,2008-05-24,06:58:05
39.9998433,116.2677266,0,173.9,39592.2903587963,2008-05-24,06:58:07
39.9998416,116.2677183,0,173.9,39592.2903819444,2008-05-24,06:58:09
39.9998316,116.2677316,0,173.9,39592.2904050926,2008-05-24,06:58:11
39.9998066,116.2677416,0,173.9,39592.2904282407,2008-05-24,06:58:13
39.9997899,116.2677316,0,173.9,39592.2904513889,2008-05-24,06:58:15
39.9997733,116.2677233,0,173.9,39592.290474537,2008-05-24,06:58:17
39.9997616,116.2677233,0,173.9,39592.2904976852,2008-05-24,06:58:19
39.9997399,116.2677266,0,173.9,39592.2905208333,2008-05-24,06:58:21
39.9996949,116.2677216,0,173.9,39592.2905439815,2008-05-24,06:58:23
39.9996716,116.2677149,0,173.9,39592.2905671296,2008-05-24,06:58:25
39.9996733,116.2677033,0,173.9,39592.2905902778,2008-05-24,06:58:27
39.9996866,116.2676883,0,177.2,39592.2906134259,2008-05-24,06:58:29
39.9996666,116.2676966,0,177.2,39592.2906365741,2008-05-24,06:58:31
39.9996433,116.2676866,0,177.2,39592.2906597222,2008-05-24,06:58:33
39.9996333,116.2676816,0,177.2,39592.2906828704,2008-05-24,06:58:35
39.9996116,116.2676966,0,177.2,39592.2907060185,2008-05-24,06:58:37
39.99959,116.2676799,0,177.2,39592.2907291667,2008-05-24,06:58:39
39.9995766,116.26767,0,177.2,39592.2907523148,2008-05-24,06:58:41
39.9995633,116.2676533,0,177.2,39592.290775463,2008-05-24,06:58:43
39.9995533,116.2676149,0,177.2,39592.2907986111,2008-05-24,06:58:45
39.9995433,116.2675933,0,180.4,39592.2908217593,2008-05-24,06:58:47
39.9995233,116.2675916,0,180.4,39592.2908449074,2008-05-24,06:58:49
39.9994999,116.267565,0,180.4,39592.2908680556,2008-05-24,06:58:51
39.9994666,116.2675533,0,180.4,39592.2908912037,2008-05-24,06:58:53
39.9994533,116.26753,0,180.4,39592.2909143518,2008-05-24,06:58:55
39.9994483,116.2675249,0,183.7,39592.2909375,2008-05-24,06:58:57
39.9994333,116.2675266,0,183.7,39592.2909606481,2008-05-24,06:58:59
39.999425,116.2675016,0,183.7,39592.2909837963,2008-05-24,06:59:01
39.9994483,116.2674766,0,183.7,39592.2910069444,2008-05-24,06:59:03
39.999435,116.2674816,0,183.7,39592.2910300926,2008-05-24,06:59:05
39.9993916,116.267495,0,183.7,39592.2910648148,2008-05-24,06:59:08
39.9993916,116.267495,0,183.7,39592.2911111111,2008-05-24,06:59:12
39.9993966,116.2674916,0,183.7,39592.2911342593,2008-05-24,06:59:14
39.9993599,116.2674766,0,183.7,39592.2911574074,2008-05-24,06:59:16
39.9993283,116.2674549,0,183.7,39592.2911805556,2008-05-24,06:59:18
39.9993233,116.2674366,0,183.7,39592.2912037037,2008-05-24,06:59:20
39.999325,116.2673866,0,183.7,39592.2912268518,2008-05-24,06:59:22
39.99931,116.2673683,0,183.7,39592.29125,2008-05-24,06:59:24
39.9992983,116.2673666,0,183.7,39592.2912731481,2008-05-24,06:59:26
39.9992883,116.2673349,0,183.7,39592.2912962963,2008-05-24,06:59:28
39.9992733,116.2673116,0,183.7,39592.2913194444,2008-05-24,06:59:30
39.9992416,116.2672949,0,183.7,39592.2913425926,2008-05-24,06:59:32
39.9992566,116.2672466,0,183.7,39592.2913657407,2008-05-24,06:59:34
39.9992483,116.2672183,0,183.7,39592.2913888889,2008-05-24,06:59:36
39.9992483,116.2672183,0,183.7,39592.2914467593,2008-05-24,06:59:41
39.9992499,116.2672133,0,183.7,39592.2914699074,2008-05-24,06:59:43
39.9992433,116.2671949,0,183.7,39592.2914930556,2008-05-24,06:59:45
39.9992449,116.2671316,0,183.7,39592.2915162037,2008-05-24,06:59:47
39.9992483,116.267095,0,183.7,39592.2915393518,2008-05-24,06:59:49
39.9992716,116.2670566,0,183.7,39592.2915625,2008-05-24,06:59:51
39.9993016,116.2670299,0,183.7,39592.2915856481,2008-05-24,06:59:53
39.9993149,116.2670033,0,183.7,39592.2916087963,2008-05-24,06:59:55
39.9992983,116.2669983,0,183.7,39592.2916319444,2008-05-24,06:59:57
39.9993083,116.2669949,0,183.7,39592.2916550926,2008-05-24,06:59:59
39.9993066,116.2669666,0,183.7,39592.2916782407,2008-05-24,07:00:01
39.9993149,116.2669566,0,183.7,39592.2917013889,2008-05-24,07:00:03
39.999325,116.26692,0,183.7,39592.291724537,2008-05-24,07:00:05
39.9993316,116.2668866,0,183.7,39592.2917476852,2008-05-24,07:00:07
39.9993216,116.2668583,0,183.7,39592.2917708333,2008-05-24,07:00:09
39.99931,116.2668266,0,183.7,39592.2917939815,2008-05-24,07:00:11
39.999295,116.2668083,0,183.7,39592.2918171296,2008-05-24,07:00:13
39.9993183,116.2667933,0,183.7,39592.2918402778,2008-05-24,07:00:15
39.9993266,116.2667683,0,183.7,39592.2918634259,2008-05-24,07:00:17
39.9993149,116.2667583,0,183.7,39592.2918865741,2008-05-24,07:00:19
39.9993033,116.2667399,0,183.7,39592.2919097222,2008-05-24,07:00:21
39.99931,116.2667083,0,183.7,39592.2919328704,2008-05-24,07:00:23
39.99931,116.2666666,0,183.7,39592.2919560185,2008-05-24,07:00:25
39.99931,116.2666166,0,183.7,39592.2919791667,2008-05-24,07:00:27
39.9993066,116.2665983,0,183.7,39592.292037037,2008-05-24,07:00:32
39.9993049,116.26657,0,183.7,39592.2920601852,2008-05-24,07:00:34
39.9992999,116.2665433,0,187,39592.2920833333,2008-05-24,07:00:36
39.9993033,116.2665199,0,187,39592.2921064815,2008-05-24,07:00:38
39.9992966,116.2665283,0,187,39592.2921412037,2008-05-24,07:00:41
39.9992966,116.2665283,0,187,39592.2921875,2008-05-24,07:00:45
39.9992999,116.2665316,0,187,39592.2922106481,2008-05-24,07:00:47
39.9992999,116.2665133,0,187,39592.2922337963,2008-05-24,07:00:49
39.9993216,116.2664533,0,187,39592.2922569444,2008-05-24,07:00:51
39.9993166,116.2663983,0,187,39592.2922800926,2008-05-24,07:00:53
39.9993116,116.2663816,0,187,39592.2923263889,2008-05-24,07:00:57
39.9993133,116.2663966,0,187,39592.292349537,2008-05-24,07:00:59
39.9992883,116.2664033,0,187,39592.2925,2008-05-24,07:01:12
39.9992833,116.2664033,0,187,39592.2925231481,2008-05-24,07:01:14
39.9992466,116.2664016,0,187,39592.2925925926,2008-05-24,07:01:20
39.9992466,116.2664016,0,187,39592.292662037,2008-05-24,07:01:26
39.9992466,116.2664016,0,187,39592.2926851852,2008-05-24,07:01:28
39.9992266,116.2664083,0,187,39592.2927083333,2008-05-24,07:01:30
39.99921,116.2664133,0,187,39592.2927314815,2008-05-24,07:01:32
39.9991933,116.2664166,0,187,39592.2927546296,2008-05-24,07:01:34
39.9991933,116.2664249,0,187,39592.2927777778,2008-05-24,07:01:36
39.999195,116.26642,0,187,39592.2928009259,2008-05-24,07:01:38
39.9991633,116.2664266,0,187,39592.2928240741,2008-05-24,07:01:40
39.9991633,116.2664266,0,187,39592.2928356482,2008-05-24,07:01:41
39.999155,116.2664216,0,187,39592.2928587963,2008-05-24,07:01:43
39.99914,116.26642,0,187,39592.2928819444,2008-05-24,07:01:45
39.999125,116.2664116,0,187,39592.2929050926,2008-05-24,07:01:47
39.9991033,116.266405,0,187,39592.2929282407,2008-05-24,07:01:49
39.9991133,116.2663683,0,187,39592.2929513889,2008-05-24,07:01:51
39.99907,116.2663649,0,187,39592.292974537,2008-05-24,07:01:53
39.9990583,116.2663633,0,187,39592.2929976852,2008-05-24,07:01:55
39.9990716,116.2663533,0,187,39592.2930208333,2008-05-24,07:01:57
39.9990833,116.2663566,0,187,39592.2930439815,2008-05-24,07:01:59
39.9990666,116.266385,0,187,39592.2930787037,2008-05-24,07:02:02
39.9990583,116.2664099,0,187,39592.2931018519,2008-05-24,07:02:04
39.9990783,116.2664266,0,187,39592.293125,2008-05-24,07:02:06
39.9990783,116.2664516,0,187,39592.2931481482,2008-05-24,07:02:08
39.9990683,116.2664733,0,187,39592.2931712963,2008-05-24,07:02:10
39.9990583,116.2665066,0,187,39592.2932407407,2008-05-24,07:02:16
39.99907,116.2665216,0,187,39592.2932638889,2008-05-24,07:02:18
39.9990949,116.2665383,0,187,39592.293287037,2008-05-24,07:02:20
39.9991033,116.2665516,0,187,39592.2933101852,2008-05-24,07:02:22
39.9990899,116.2665499,0,187,39592.2933449074,2008-05-24,07:02:25
39.9990883,116.2665383,0,187,39592.2933680556,2008-05-24,07:02:27
39.9991,116.2665083,0,187,39592.2933912037,2008-05-24,07:02:29
39.99913,116.2664583,0,187,39592.2934143519,2008-05-24,07:02:31
39.9991633,116.2664483,0,187,39592.2934837963,2008-05-24,07:02:37
39.9991766,116.266455,0,187,39592.2935069444,2008-05-24,07:02:39
39.9991899,116.2664516,0,187,39592.2935416667,2008-05-24,07:02:42
39.9992066,116.2664533,0,187,39592.2935648148,2008-05-24,07:02:44
39.9992066,116.2664516,0,187,39592.293587963,2008-05-24,07:02:46
39.9992033,116.2664533,0,187,39592.2936111111,2008-05-24,07:02:48
39.9991833,116.2664449,0,187,39592.2936342593,2008-05-24,07:02:50
39.99917,116.2664449,0,187,39592.2936574074,2008-05-24,07:02:52
39.999155,116.2664316,0,187,39592.2936921296,2008-05-24,07:02:55
39.99913,116.2664416,0,187,39592.2937152778,2008-05-24,07:02:57
39.9991316,116.26644,0,187,39592.2937384259,2008-05-24,07:02:59
39.9991349,116.2664183,0,187,39592.2937615741,2008-05-24,07:03:01
39.9991216,116.2664066,0,187,39592.2937847222,2008-05-24,07:03:03
39.9992033,116.26645,0,187,39592.2938078704,2008-05-24,07:03:05
39.9992633,116.2664466,0,187,39592.2938310185,2008-05-24,07:03:07
39.9992766,116.2664349,0,187,39592.2938541667,2008-05-24,07:03:09
39.9992966,116.2664433,0,187,39592.2938773148,2008-05-24,07:03:11
39.9992833,116.266405,0,187,39592.293900463,2008-05-24,07:03:13
39.9993049,116.2663749,0,187,39592.2939236111,2008-05-24,07:03:15
39.9993116,116.2663333,0,187,39592.2939467593,2008-05-24,07:03:17
39.9992966,116.2662966,0,187,39592.2939699074,2008-05-24,07:03:19
39.99928,116.266265,0,187,39592.2939930556,2008-05-24,07:03:21
39.9992749,116.26624,0,187,39592.2940162037,2008-05-24,07:03:23
39.9992449,116.2662066,0,187,39592.2940393519,2008-05-24,07:03:25
39.9992599,116.2661883,0,183.7,39592.2940625,2008-05-24,07:03:27
39.9992449,116.2661633,0,183.7,39592.2940856481,2008-05-24,07:03:29
39.9992633,116.2661183,0,183.7,39592.2941087963,2008-05-24,07:03:31
39.999265,116.2660749,0,183.7,39592.2941319444,2008-05-24,07:03:33
39.9992433,116.2660433,0,183.7,39592.2941550926,2008-05-24,07:03:35
39.9992366,116.2660066,0,183.7,39592.294224537,2008-05-24,07:03:41
39.9992333,116.2659933,0,183.7,39592.2942476852,2008-05-24,07:03:43
39.9992266,116.2659733,0,183.7,39592.2942708333,2008-05-24,07:03:45
39.9992166,116.2659099,0,183.7,39592.2942939815,2008-05-24,07:03:47
39.9992283,116.2658933,0,183.7,39592.2943171296,2008-05-24,07:03:49
39.9992349,116.2658966,0,183.7,39592.2943634259,2008-05-24,07:03:53
39.9992349,116.26589,0,183.7,39592.2943865741,2008-05-24,07:03:55
39.9992433,116.2658499,0,183.7,39592.2944097222,2008-05-24,07:03:57
39.9992333,116.2658016,0,183.7,39592.2944328704,2008-05-24,07:03:59
39.9992183,116.2657783,0,183.7,39592.2944560185,2008-05-24,07:04:01
39.999195,116.2657349,0,183.7,39592.2944791667,2008-05-24,07:04:03
39.9991766,116.265705,0,183.7,39592.2945023148,2008-05-24,07:04:05
39.9991633,116.2656816,0,183.7,39592.294525463,2008-05-24,07:04:07
39.999145,116.2656649,0,183.7,39592.2945486111,2008-05-24,07:04:09
39.9991266,116.2656533,0,183.7,39592.2945717593,2008-05-24,07:04:11
39.9990066,116.2653483,0,210,39592.2978819444,2008-05-24,07:08:57
39.9989966,116.2653166,0,210,39592.2979050926,2008-05-24,07:08:59
39.9989983,116.2652833,0,210,39592.2979282407,2008-05-24,07:09:01
39.9989699,116.2652566,0,210,39592.2979513889,2008-05-24,07:09:03
39.9989516,116.2652333,0,210,39592.297974537,2008-05-24,07:09:05
39.9989349,116.2652083,0,210,39592.2979976852,2008-05-24,07:09:07
39.9989133,116.2651733,0,210,39592.2980208333,2008-05-24,07:09:09
39.9988966,116.2651633,0,210,39592.2980439815,2008-05-24,07:09:11
39.9988883,116.2651316,0,210,39592.2980671296,2008-05-24,07:09:13
39.9988833,116.26513,0,210,39592.2980902778,2008-05-24,07:09:15
39.9988783,116.2650999,0,210,39592.2981134259,2008-05-24,07:09:17
39.9988733,116.2651016,0,210,39592.2981365741,2008-05-24,07:09:19
39.9988616,116.2650933,0,206.7,39592.2981597222,2008-05-24,07:09:21
39.9988433,116.2650716,0,206.7,39592.2981828704,2008-05-24,07:09:23
39.9988433,116.2650616,0,206.7,39592.2982060185,2008-05-24,07:09:25
39.9988366,116.2650466,0,206.7,39592.2982291667,2008-05-24,07:09:27
39.9988416,116.2650316,0,206.7,39592.2982523148,2008-05-24,07:09:29
39.9988283,116.2650166,0,206.7,39592.298275463,2008-05-24,07:09:31
39.9988266,116.2649883,0,206.7,39592.2982986111,2008-05-24,07:09:33
39.9988183,116.2649483,0,203.4,39592.2983217593,2008-05-24,07:09:35
39.9988066,116.2649333,0,203.4,39592.2983449074,2008-05-24,07:09:37
39.9987916,116.264895,0,203.4,39592.2983680556,2008-05-24,07:09:39
39.998775,116.26486,0,203.4,39592.2983912037,2008-05-24,07:09:41
39.998765,116.2648366,0,203.4,39592.2984143518,2008-05-24,07:09:43
39.9987583,116.2647983,0,203.4,39592.2984375,2008-05-24,07:09:45
39.99875,116.2647749,0,203.4,39592.2984606481,2008-05-24,07:09:47
39.99875,116.2647683,0,203.4,39592.2984837963,2008-05-24,07:09:49
39.9987283,116.2647566,0,200.1,39592.2985069444,2008-05-24,07:09:51
39.99872,116.2647233,0,200.1,39592.2985300926,2008-05-24,07:09:53
39.9987016,116.2646966,0,200.1,39592.2985532407,2008-05-24,07:09:55
39.9986933,116.26466,0,200.1,39592.2985763889,2008-05-24,07:09:57
39.9986849,116.264625,0,200.1,39592.298599537,2008-05-24,07:09:59
39.9986683,116.2646183,0,200.1,39592.2986226852,2008-05-24,07:10:01
39.9986616,116.2646066,0,203.4,39592.2986458333,2008-05-24,07:10:03
39.998635,116.2646083,0,203.4,39592.2986689815,2008-05-24,07:10:05
39.9986266,116.2645883,0,203.4,39592.2986921296,2008-05-24,07:10:07
39.9986533,116.2645649,0,203.4,39592.2987152778,2008-05-24,07:10:09
39.9986666,116.2645583,0,203.4,39592.2987384259,2008-05-24,07:10:11
39.9986866,116.2645516,0,200.1,39592.2987615741,2008-05-24,07:10:13
39.9986933,116.2645333,0,200.1,39592.2987847222,2008-05-24,07:10:15
39.9986566,116.26451,0,200.1,39592.2988194444,2008-05-24,07:10:18
39.998665,116.2644916,0,200.1,39592.2988425926,2008-05-24,07:10:20
39.9986733,116.2644466,0,200.1,39592.2988657407,2008-05-24,07:10:22
39.9986583,116.2644333,0,200.1,39592.2988888889,2008-05-24,07:10:24
39.9986366,116.2643916,0,200.1,39592.298912037,2008-05-24,07:10:26
39.9986283,116.2643499,0,200.1,39592.2989351852,2008-05-24,07:10:28
39.9986116,116.2643183,0,196.9,39592.2989583333,2008-05-24,07:10:30
39.9985999,116.2642933,0,196.9,39592.2989814815,2008-05-24,07:10:32
39.9985716,116.2642633,0,196.9,39592.2990046296,2008-05-24,07:10:34
39.9985716,116.2642633,0,196.9,39592.2991203704,2008-05-24,07:10:44
39.9985666,116.2642699,0,193.6,39592.2991435185,2008-05-24,07:10:46
39.9985516,116.2642449,0,193.6,39592.2991666667,2008-05-24,07:10:48
39.9985316,116.2642066,0,193.6,39592.2991898148,2008-05-24,07:10:50
39.9985116,116.2641749,0,193.6,39592.299212963,2008-05-24,07:10:52
39.9984933,116.26417,0,193.6,39592.2992361111,2008-05-24,07:10:54
39.9984833,116.26415,0,193.6,39592.2992592593,2008-05-24,07:10:56
39.9984749,116.26411,0,193.6,39592.2992824074,2008-05-24,07:10:58
39.9984716,116.26408,0,193.6,39592.2993055556,2008-05-24,07:11:00
39.9984599,116.2640516,0,193.6,39592.2993287037,2008-05-24,07:11:02
39.9984449,116.2640366,0,193.6,39592.2993518518,2008-05-24,07:11:04
39.9984233,116.2640133,0,193.6,39592.299375,2008-05-24,07:11:06
39.9984216,116.2639749,0,193.6,39592.2993981481,2008-05-24,07:11:08
39.9984066,116.2639666,0,193.6,39592.2994212963,2008-05-24,07:11:10
39.9983933,116.2639466,0,193.6,39592.2994444444,2008-05-24,07:11:12
39.998385,116.2639216,0,193.6,39592.2994675926,2008-05-24,07:11:14
39.9983649,116.2639049,0,193.6,39592.2994907407,2008-05-24,07:11:16
39.9983666,116.2638583,0,193.6,39592.2995138889,2008-05-24,07:11:18
39.9983816,116.2638283,0,190.3,39592.299537037,2008-05-24,07:11:20
39.9983783,116.2638016,0,190.3,39592.2995601852,2008-05-24,07:11:22
39.9983799,116.26377,0,190.3,39592.2995833333,2008-05-24,07:11:24
39.9983899,116.2637299,0,190.3,39592.2996064815,2008-05-24,07:11:26
39.9983916,116.2637016,0,190.3,39592.2996296296,2008-05-24,07:11:28
39.9984049,116.2636866,0,190.3,39592.2996527778,2008-05-24,07:11:30
39.998415,116.2636683,0,190.3,39592.2996759259,2008-05-24,07:11:32
39.9984066,116.2636399,0,190.3,39592.2996990741,2008-05-24,07:11:34
39.9983983,116.2636066,0,187,39592.2997222222,2008-05-24,07:11:36
39.9983933,116.2635616,0,187,39592.2997453704,2008-05-24,07:11:38
39.9983966,116.2635699,0,187,39592.2997685185,2008-05-24,07:11:40
39.9983899,116.26354,0,187,39592.2997916667,2008-05-24,07:11:42
39.9983799,116.2635033,0,183.7,39592.2998148148,2008-05-24,07:11:44
39.9983733,116.2634866,0,183.7,39592.299837963,2008-05-24,07:11:46
39.9983533,116.26347,0,183.7,39592.2998958333,2008-05-24,07:11:51
39.9983499,116.263445,0,183.7,39592.2999189815,2008-05-24,07:11:53
39.9983416,116.2633983,0,180.4,39592.2999421296,2008-05-24,07:11:55
39.9983666,116.2633483,0,180.4,39592.2999652778,2008-05-24,07:11:57
39.9983799,116.2633316,0,180.4,39592.2999884259,2008-05-24,07:11:59
39.9983833,116.2633216,0,180.4,39592.3000115741,2008-05-24,07:12:01
39.9983916,116.2633066,0,180.4,39592.3000347222,2008-05-24,07:12:03
39.9983866,116.2632816,0,180.4,39592.3000578704,2008-05-24,07:12:05
39.9983783,116.2632766,0,180.4,39592.3000810185,2008-05-24,07:12:07
39.99837,116.2632833,0,180.4,39592.3001041667,2008-05-24,07:12:09
39.9983566,116.2632933,0,180.4,39592.3002430556,2008-05-24,07:12:21
39.99836,116.2632783,0,180.4,39592.3002662037,2008-05-24,07:12:23
39.9983533,116.263235,0,180.4,39592.3002893519,2008-05-24,07:12:25
39.9983383,116.2632016,0,180.4,39592.3003125,2008-05-24,07:12:27
39.9983349,116.2632033,0,180.4,39592.3003356481,2008-05-24,07:12:29
39.9983466,116.263225,0,180.4,39592.3003587963,2008-05-24,07:12:31
39.9983533,116.2632416,0,180.4,39592.3003819444,2008-05-24,07:12:33
39.998355,116.2632483,0,180.4,39592.3004050926,2008-05-24,07:12:35
39.99836,116.2632433,0,180.4,39592.3005555556,2008-05-24,07:12:48
39.9983616,116.2632416,0,180.4,39592.300625,2008-05-24,07:12:54
39.9983616,116.2632416,0,180.4,39592.3006712963,2008-05-24,07:12:58
39.99836,116.2632383,0,180.4,39592.3006944444,2008-05-24,07:13:00
39.9983383,116.2632416,0,180.4,39592.3007175926,2008-05-24,07:13:02
39.9983233,116.2632416,0,180.4,39592.3007407407,2008-05-24,07:13:04
39.9982783,116.2632133,0,180.4,39592.3007638889,2008-05-24,07:13:06
39.998245,116.2631699,0,180.4,39592.300787037,2008-05-24,07:13:08
39.9982283,116.26314,0,180.4,39592.3008101852,2008-05-24,07:13:10
39.9982216,116.2631133,0,180.4,39592.3008333333,2008-05-24,07:13:12
39.9982166,116.26308,0,180.4,39592.3008564815,2008-05-24,07:13:14
39.998205,116.2630433,0,180.4,39592.3008796296,2008-05-24,07:13:16
39.9982416,116.263035,0,177.2,39592.3009722222,2008-05-24,07:13:24
39.9982333,116.2630066,0,177.2,39592.3009953704,2008-05-24,07:13:26
39.9982133,116.2629599,0,177.2,39592.3010185185,2008-05-24,07:13:28
39.9982,116.26293,0,177.2,39592.3010416667,2008-05-24,07:13:30
39.9981733,116.2628999,0,177.2,39592.3010648148,2008-05-24,07:13:32
39.9981483,116.2628733,0,177.2,39592.301087963,2008-05-24,07:13:34
39.9981116,116.2628533,0,177.2,39592.3011111111,2008-05-24,07:13:36
39.9980733,116.2628416,0,177.2,39592.3011342593,2008-05-24,07:13:38
39.9980449,116.2628283,0,177.2,39592.3011574074,2008-05-24,07:13:40
39.9980416,116.2628433,0,177.2,39592.3011805556,2008-05-24,07:13:42
39.9980249,116.2628299,0,177.2,39592.3012037037,2008-05-24,07:13:44
39.9980183,116.2628433,0,177.2,39592.3012268519,2008-05-24,07:13:46
39.9980083,116.2628383,0,173.9,39592.30125,2008-05-24,07:13:48
39.9979883,116.262815,0,173.9,39592.3012731481,2008-05-24,07:13:50
39.9979683,116.26279,0,173.9,39592.3012962963,2008-05-24,07:13:52
39.99795,116.2627633,0,173.9,39592.3013194444,2008-05-24,07:13:54
39.9979216,116.2627533,0,173.9,39592.3013425926,2008-05-24,07:13:56
39.9979116,116.2627733,0,173.9,39592.3013657407,2008-05-24,07:13:58
39.9978899,116.2627633,0,173.9,39592.3013888889,2008-05-24,07:14:00
39.997865,116.2627616,0,173.9,39592.301412037,2008-05-24,07:14:02
39.9978383,116.2627516,0,173.9,39592.3014351852,2008-05-24,07:14:04
39.9978316,116.2627533,0,173.9,39592.3014583333,2008-05-24,07:14:06
39.9977933,116.2627316,0,170.6,39592.3014814815,2008-05-24,07:14:08
39.9977716,116.2627133,0,170.6,39592.3015046296,2008-05-24,07:14:10
39.9977416,116.2626933,0,170.6,39592.3015277778,2008-05-24,07:14:12
39.997715,116.26267,0,170.6,39592.3015509259,2008-05-24,07:14:14
39.9977049,116.2626666,0,170.6,39592.3015740741,2008-05-24,07:14:16
39.9976916,116.26267,0,170.6,39592.3016435185,2008-05-24,07:14:22
39.9976733,116.26267,0,170.6,39592.3016666667,2008-05-24,07:14:24
39.9976666,116.2626666,0,170.6,39592.3016898148,2008-05-24,07:14:26
39.9976366,116.2626666,0,170.6,39592.301712963,2008-05-24,07:14:28
39.9976166,116.26267,0,170.6,39592.3017361111,2008-05-24,07:14:30
39.9976,116.2626616,0,170.6,39592.3017592593,2008-05-24,07:14:32
39.9975783,116.2626649,0,170.6,39592.3017824074,2008-05-24,07:14:34
39.9975583,116.2626783,0,170.6,39592.3018055556,2008-05-24,07:14:36
39.9975333,116.262685,0,170.6,39592.3018287037,2008-05-24,07:14:38
39.9975133,116.262685,0,170.6,39592.3018518519,2008-05-24,07:14:40
39.9974916,116.2626866,0,170.6,39592.301875,2008-05-24,07:14:42
39.9974733,116.2626833,0,170.6,39592.3018981481,2008-05-24,07:14:44
39.9974499,116.2626866,0,170.6,39592.3019212963,2008-05-24,07:14:46
39.997435,116.2626833,0,170.6,39592.3019444444,2008-05-24,07:14:48
39.9974216,116.2626799,0,170.6,39592.3019675926,2008-05-24,07:14:50
39.9974083,116.2627016,0,170.6,39592.3019907407,2008-05-24,07:14:52
39.99739,116.26271,0,170.6,39592.3020138889,2008-05-24,07:14:54
39.9973799,116.26274,0,167.3,39592.302037037,2008-05-24,07:14:56
39.99736,116.2627566,0,167.3,39592.3020601852,2008-05-24,07:14:58
39.9973333,116.2627699,0,167.3,39592.3020833333,2008-05-24,07:15:00
39.9973133,116.2627883,0,167.3,39592.3021064815,2008-05-24,07:15:02
39.9972816,116.2627983,0,167.3,39592.3021296296,2008-05-24,07:15:04
39.9972616,116.2628083,0,167.3,39592.3021527778,2008-05-24,07:15:06
39.9972433,116.2628199,0,167.3,39592.3021759259,2008-05-24,07:15:08
39.9972316,116.2628416,0,167.3,39592.3021990741,2008-05-24,07:15:10
39.9972266,116.26287,0,167.3,39592.3022222222,2008-05-24,07:15:12
39.9972116,116.262885,0,167.3,39592.3022453704,2008-05-24,07:15:14
39.997205,116.2628999,0,167.3,39592.3022685185,2008-05-24,07:15:16
39.9971966,116.2629066,0,164,39592.3022916667,2008-05-24,07:15:18
39.9971966,116.2629066,0,164,39592.3023263889,2008-05-24,07:15:21
39.997195,116.2629116,0,164,39592.302349537,2008-05-24,07:15:23
39.997165,116.2629249,0,164,39592.3023726852,2008-05-24,07:15:25
39.9971416,116.26293,0,164,39592.3023958333,2008-05-24,07:15:27
39.9971199,116.2629333,0,164,39592.3024189815,2008-05-24,07:15:29
39.997085,116.2629266,0,164,39592.3024421296,2008-05-24,07:15:31
39.9970566,116.2629233,0,164,39592.3024652778,2008-05-24,07:15:33
39.9970299,116.2629266,0,164,39592.3024884259,2008-05-24,07:15:35
39.9970299,116.2629466,0,164,39592.3025115741,2008-05-24,07:15:37
39.99704,116.2629816,0,164,39592.3025347222,2008-05-24,07:15:39
39.9970299,116.2630149,0,164,39592.3025578704,2008-05-24,07:15:41
39.9970366,116.263025,0,164,39592.3026157407,2008-05-24,07:15:46
39.9970383,116.2630333,0,164,39592.3027314815,2008-05-24,07:15:56
39.9970349,116.2630416,0,164,39592.3029861111,2008-05-24,07:16:18
39.9970349,116.2630433,0,164,39592.3030092593,2008-05-24,07:16:20
39.9970266,116.2630549,0,164,39592.3030324074,2008-05-24,07:16:22
39.9970033,116.26305,0,164,39592.3030555556,2008-05-24,07:16:24
39.9969733,116.2630399,0,164,39592.3030787037,2008-05-24,07:16:26
39.9969233,116.2630566,0,164,39592.3031018519,2008-05-24,07:16:28
39.9968916,116.2630616,0,164,39592.303125,2008-05-24,07:16:30
39.9968499,116.26307,0,164,39592.3031481481,2008-05-24,07:16:32
39.9968249,116.26305,0,164,39592.3031712963,2008-05-24,07:16:34
39.9968316,116.26305,0,164,39592.3032175926,2008-05-24,07:16:38
39.9968316,116.26305,0,164,39592.3032291667,2008-05-24,07:16:39
39.9968399,116.2630583,0,164,39592.3032523148,2008-05-24,07:16:41
39.9968466,116.2630683,0,164,39592.3033449074,2008-05-24,07:16:49
39.9968483,116.2630899,0,164,39592.3033680556,2008-05-24,07:16:51
39.9968499,116.263105,0,164,39592.3033912037,2008-05-24,07:16:53
39.9968633,116.2631066,0,164,39592.3035763889,2008-05-24,07:17:09
39.9968983,116.2630716,0,164,39592.303599537,2008-05-24,07:17:11
39.996925,116.2630583,0,164,39592.3036226852,2008-05-24,07:17:13
39.99694,116.2630633,0,164,39592.3036458333,2008-05-24,07:17:15
39.996945,116.263085,0,164,39592.3036921296,2008-05-24,07:17:19
39.9969566,116.263085,0,164,39592.3037152778,2008-05-24,07:17:21
39.9969733,116.263095,0,164,39592.3037384259,2008-05-24,07:17:23
39.9969833,116.263115,0,164,39592.3037615741,2008-05-24,07:17:25
39.9969966,116.2631466,0,164,39592.3037847222,2008-05-24,07:17:27
39.9970066,116.2631633,0,164,39592.3038078704,2008-05-24,07:17:29
39.9970049,116.2631683,0,164,39592.3038310185,2008-05-24,07:17:31
39.9969916,116.26319,0,164,39592.3038541667,2008-05-24,07:17:33
39.9970299,116.2631966,0,160.8,39592.3038773148,2008-05-24,07:17:35
39.99704,116.2632016,0,160.8,39592.303900463,2008-05-24,07:17:37
39.9970383,116.2632166,0,160.8,39592.3039236111,2008-05-24,07:17:39
39.9970416,116.2632316,0,160.8,39592.3039467593,2008-05-24,07:17:41
39.9970449,116.2632583,0,160.8,39592.3039699074,2008-05-24,07:17:43
39.9970483,116.2632783,0,160.8,39592.3039930556,2008-05-24,07:17:45
39.9970533,116.2632983,0,160.8,39592.3040162037,2008-05-24,07:17:47
39.9970516,116.2633083,0,160.8,39592.3040393519,2008-05-24,07:17:49
39.9970533,116.263315,0,164,39592.3040625,2008-05-24,07:17:51
39.9970516,116.263325,0,164,39592.3040856481,2008-05-24,07:17:53
39.9970483,116.26335,0,164,39592.3041087963,2008-05-24,07:17:55
39.9970566,116.2633716,0,164,39592.3041319444,2008-05-24,07:17:57
39.9970616,116.2633883,0,164,39592.3041550926,2008-05-24,07:17:59
39.9970616,116.2633883,0,164,39592.3041666667,2008-05-24,07:18:00
39.9970533,116.2633799,0,164,39592.3041898148,2008-05-24,07:18:02
39.9970499,116.2633983,0,164,39592.304212963,2008-05-24,07:18:04
39.9970599,116.263445,0,164,39592.3042361111,2008-05-24,07:18:06
39.9970583,116.2634583,0,160.8,39592.3043518519,2008-05-24,07:18:16
39.9970616,116.2634616,0,160.8,39592.3044560185,2008-05-24,07:18:25
39.9970566,116.2634583,0,160.8,39592.3044791667,2008-05-24,07:18:27
39.9970633,116.2634683,0,160.8,39592.3049652778,2008-05-24,07:19:09
39.9970616,116.2634933,0,160.8,39592.3049884259,2008-05-24,07:19:11
39.9970499,116.2635233,0,160.8,39592.3050115741,2008-05-24,07:19:13
39.9970299,116.2635449,0,160.8,39592.3052662037,2008-05-24,07:19:35
39.9970416,116.2635449,0,160.8,39592.3052893518,2008-05-24,07:19:37
39.9970366,116.2636083,0,160.8,39592.3053125,2008-05-24,07:19:39
39.9970383,116.263645,0,160.8,39592.3053356481,2008-05-24,07:19:41
39.9970316,116.2636883,0,160.8,39592.3053587963,2008-05-24,07:19:43
39.9970316,116.2637033,0,160.8,39592.3053819444,2008-05-24,07:19:45
39.9970266,116.26374,0,160.8,39592.3054050926,2008-05-24,07:19:47
39.9970383,116.2637483,0,160.8,39592.3054282407,2008-05-24,07:19:49
39.9970449,116.2637983,0,160.8,39592.3054513889,2008-05-24,07:19:51
39.9970449,116.2637983,0,160.8,39592.3055439815,2008-05-24,07:19:59
39.9970499,116.2637916,0,160.8,39592.3055671296,2008-05-24,07:20:01
39.9970516,116.263805,0,160.8,39592.3055902778,2008-05-24,07:20:03
39.9970666,116.26381,0,160.8,39592.3056134259,2008-05-24,07:20:05
39.9970766,116.2638016,0,160.8,39592.3057060185,2008-05-24,07:20:13
39.9970716,116.2638216,0,160.8,39592.3057291667,2008-05-24,07:20:15
39.9970599,116.2638416,0,160.8,39592.3057523148,2008-05-24,07:20:17
39.997055,116.2638666,0,160.8,39592.305775463,2008-05-24,07:20:19
39.9970333,116.2638966,0,160.8,39592.3057986111,2008-05-24,07:20:21
39.9970083,116.2639066,0,160.8,39592.3058217593,2008-05-24,07:20:23
39.997,116.2639133,0,160.8,39592.3058449074,2008-05-24,07:20:25
39.9970116,116.2639166,0,160.8,39592.3058680556,2008-05-24,07:20:27
39.9970216,116.2639133,0,160.8,39592.3059606481,2008-05-24,07:20:35
39.9970033,116.2639166,0,160.8,39592.3059837963,2008-05-24,07:20:37
39.9969799,116.2639233,0,160.8,39592.3060069444,2008-05-24,07:20:39
39.9969533,116.263935,0,160.8,39592.3060300926,2008-05-24,07:20:41
39.9969266,116.2639733,0,160.8,39592.3060532407,2008-05-24,07:20:43
39.9969049,116.2639783,0,160.8,39592.3060763889,2008-05-24,07:20:45
39.9968799,116.2639666,0,160.8,39592.306099537,2008-05-24,07:20:47
39.9968583,116.2639649,0,160.8,39592.3061226852,2008-05-24,07:20:49
39.9968366,116.26396,0,160.8,39592.3061458333,2008-05-24,07:20:51
39.9968099,116.2639449,0,160.8,39592.3061689815,2008-05-24,07:20:53
39.9968049,116.263935,0,160.8,39592.3063078704,2008-05-24,07:21:05
39.9967983,116.2639399,0,160.8,39592.3063657407,2008-05-24,07:21:10
39.9967983,116.2639399,0,160.8,39592.306400463,2008-05-24,07:21:13
39.9967916,116.2639416,0,160.8,39592.3064236111,2008-05-24,07:21:15
39.9967666,116.26395,0,160.8,39592.3064467593,2008-05-24,07:21:17
39.9967433,116.2639566,0,160.8,39592.3064699074,2008-05-24,07:21:19
39.9967399,116.2639616,0,160.8,39592.3064930556,2008-05-24,07:21:21
39.9967283,116.2639733,0,160.8,39592.3065162037,2008-05-24,07:21:23
39.9967216,116.2639899,0,160.8,39592.3065393518,2008-05-24,07:21:25
39.9967,116.2639983,0,160.8,39592.3065625,2008-05-24,07:21:27
39.9966816,116.2640083,0,160.8,39592.3065856481,2008-05-24,07:21:29
39.9966616,116.2640033,0,160.8,39592.3066087963,2008-05-24,07:21:31
39.9966433,116.2639916,0,160.8,39592.3066319444,2008-05-24,07:21:33
39.9966266,116.2639899,0,160.8,39592.3066550926,2008-05-24,07:21:35
39.9966066,116.2639966,0,160.8,39592.3066782407,2008-05-24,07:21:37
39.9965949,116.2640066,0,160.8,39592.3067013889,2008-05-24,07:21:39
39.99659,116.2640116,0,160.8,39592.306724537,2008-05-24,07:21:41
39.9965566,116.2640349,0,160.8,39592.3067476852,2008-05-24,07:21:43
39.9965233,116.2640233,0,160.8,39592.3067708333,2008-05-24,07:21:45
39.9964999,116.2640133,0,160.8,39592.3067939815,2008-05-24,07:21:47
39.9964816,116.2639966,0,160.8,39592.3068171296,2008-05-24,07:21:49
39.996465,116.2639983,0,160.8,39592.3068402778,2008-05-24,07:21:51
39.9964449,116.263995,0,160.8,39592.3068634259,2008-05-24,07:21:53
39.9964299,116.2639983,0,160.8,39592.3068865741,2008-05-24,07:21:55
39.9964149,116.2640083,0,160.8,39592.3069097222,2008-05-24,07:21:57
39.9964033,116.2640216,0,160.8,39592.3069328704,2008-05-24,07:21:59
39.9963999,116.26404,0,164,39592.3069675926,2008-05-24,07:22:02
39.9963866,116.2640416,0,164,39592.3069907407,2008-05-24,07:22:04
39.9963616,116.2640483,0,164,39592.3070138889,2008-05-24,07:22:06
39.9963433,116.2640433,0,164,39592.307037037,2008-05-24,07:22:08
39.9963333,116.26404,0,160.8,39592.3070601852,2008-05-24,07:22:10
39.9963366,116.2640433,0,160.8,39592.3070833333,2008-05-24,07:22:12
39.9963466,116.264055,0,160.8,39592.3073148148,2008-05-24,07:22:32
39.9963533,116.2640583,0,160.8,39592.307337963,2008-05-24,07:22:34
39.9963666,116.2640516,0,160.8,39592.3073611111,2008-05-24,07:22:36
39.9963733,116.2640583,0,160.8,39592.3073842593,2008-05-24,07:22:38
39.9963999,116.2640349,0,160.8,39592.3074421296,2008-05-24,07:22:43
39.9963833,116.2640449,0,160.8,39592.3074884259,2008-05-24,07:22:47
39.9963749,116.2640516,0,160.8,39592.3075115741,2008-05-24,07:22:49
39.99637,116.264055,0,160.8,39592.3078009259,2008-05-24,07:23:14
39.99637,116.264055,0,160.8,39592.3078125,2008-05-24,07:23:15
39.9963716,116.264055,0,160.8,39592.3078356481,2008-05-24,07:23:17
39.9963733,116.2640766,0,160.8,39592.3078587963,2008-05-24,07:23:19
39.9963783,116.26411,0,160.8,39592.3078819444,2008-05-24,07:23:21
39.9963816,116.2641783,0,160.8,39592.3079050926,2008-05-24,07:23:23
39.9963899,116.2642233,0,160.8,39592.3079282407,2008-05-24,07:23:25
39.9963783,116.264275,0,160.8,39592.3079513889,2008-05-24,07:23:27
39.9963716,116.2642983,0,160.8,39592.307974537,2008-05-24,07:23:29
39.9963566,116.2643316,0,160.8,39592.3079976852,2008-05-24,07:23:31
39.9963283,116.2643633,0,160.8,39592.3080208333,2008-05-24,07:23:33
39.9963433,116.2643716,0,160.8,39592.3080439815,2008-05-24,07:23:35
39.9963599,116.2644033,0,160.8,39592.3080671296,2008-05-24,07:23:37
39.996365,116.2644366,0,160.8,39592.3080902778,2008-05-24,07:23:39
39.9963666,116.2644583,0,160.8,39592.3081134259,2008-05-24,07:23:41
39.9963716,116.2644766,0,160.8,39592.3081365741,2008-05-24,07:23:43
39.9963849,116.2644766,0,160.8,39592.3081597222,2008-05-24,07:23:45
39.9963933,116.2644883,0,160.8,39592.3081828704,2008-05-24,07:23:47
39.9963933,116.2644883,0,160.8,39592.3082523148,2008-05-24,07:23:53
39.9963849,116.2644899,0,160.8,39592.308275463,2008-05-24,07:23:55
39.9963899,116.2645083,0,160.8,39592.3082986111,2008-05-24,07:23:57
39.9963966,116.2645283,0,160.8,39592.3083217593,2008-05-24,07:23:59
39.9964116,116.2645599,0,160.8,39592.3083449074,2008-05-24,07:24:01
39.9964266,116.2645599,0,160.8,39592.3083680556,2008-05-24,07:24:03
39.9964366,116.26457,0,160.8,39592.3083912037,2008-05-24,07:24:05
39.99645,116.2645866,0,160.8,39592.3084143519,2008-05-24,07:24:07
39.9964416,116.2646016,0,160.8,39592.3084375,2008-05-24,07:24:09
39.9964433,116.264615,0,160.8,39592.3084837963,2008-05-24,07:24:13
39.9964466,116.2646349,0,160.8,39592.3085069444,2008-05-24,07:24:15
39.9964433,116.2646566,0,160.8,39592.3085532407,2008-05-24,07:24:19
39.9964449,116.2646799,0,160.8,39592.3085763889,2008-05-24,07:24:21
39.9964516,116.2647183,0,160.8,39592.308599537,2008-05-24,07:24:23
39.99645,116.264745,0,160.8,39592.3086226852,2008-05-24,07:24:25
39.9964583,116.2647983,0,160.8,39592.3086458333,2008-05-24,07:24:27
39.9964616,116.2648466,0,160.8,39592.3086689815,2008-05-24,07:24:29
39.9964716,116.2649016,0,160.8,39592.3086921296,2008-05-24,07:24:31
39.9964766,116.2649283,0,160.8,39592.3087152778,2008-05-24,07:24:33
39.9964699,116.2649483,0,160.8,39592.3087384259,2008-05-24,07:24:35
39.9964716,116.2649699,0,160.8,39592.3087615741,2008-05-24,07:24:37
39.9964733,116.2649983,0,157.5,39592.3087847222,2008-05-24,07:24:39
39.9964749,116.2650299,0,157.5,39592.3088078704,2008-05-24,07:24:41
39.9964716,116.2649933,0,157.5,39592.3088657407,2008-05-24,07:24:46
39.9964699,116.2650049,0,157.5,39592.308900463,2008-05-24,07:24:49
39.9964666,116.2649983,0,157.5,39592.3090277778,2008-05-24,07:25:00
39.9964666,116.2649983,0,157.5,39592.3090393519,2008-05-24,07:25:01
39.9964733,116.2649949,0,157.5,39592.3090625,2008-05-24,07:25:03
39.99648,116.2650066,0,157.5,39592.3090972222,2008-05-24,07:25:06
39.9964783,116.2650049,0,157.5,39592.3092708333,2008-05-24,07:25:21
39.9964833,116.2649983,0,157.5,39592.3092939815,2008-05-24,07:25:23
39.9964849,116.2649849,0,157.5,39592.3093171296,2008-05-24,07:25:25
39.9964883,116.2650283,0,157.5,39592.3094444444,2008-05-24,07:25:36
39.9964833,116.265025,0,157.5,39592.3094791667,2008-05-24,07:25:39
39.9964866,116.2650266,0,157.5,39592.3095023148,2008-05-24,07:25:41
39.9964933,116.2650433,0,157.5,39592.309525463,2008-05-24,07:25:43
39.996505,116.2650466,0,157.5,39592.3095486111,2008-05-24,07:25:45
39.99651,116.2650566,0,157.5,39592.3095717593,2008-05-24,07:25:47
39.9964933,116.2650683,0,157.5,39592.3095949074,2008-05-24,07:25:49
39.9964933,116.2651116,0,157.5,39592.3096180556,2008-05-24,07:25:51
39.9964983,116.2651433,0,157.5,39592.3096412037,2008-05-24,07:25:53
39.996505,116.2651916,0,157.5,39592.3096759259,2008-05-24,07:25:56
39.996505,116.2652216,0,154.2,39592.3096990741,2008-05-24,07:25:58
39.99649,116.2652483,0,154.2,39592.3097222222,2008-05-24,07:26:00
39.9964716,116.2652516,0,154.2,39592.3097453704,2008-05-24,07:26:02
39.9964566,116.2652516,0,154.2,39592.3097685185,2008-05-24,07:26:04
39.9964666,116.2652716,0,154.2,39592.3097916667,2008-05-24,07:26:06
39.9964916,116.2652816,0,154.2,39592.3098148148,2008-05-24,07:26:08
39.9965066,116.26532,0,154.2,39592.309837963,2008-05-24,07:26:10
39.996505,116.26534,0,154.2,39592.3098611111,2008-05-24,07:26:12
39.9964983,116.2653699,0,154.2,39592.3098842593,2008-05-24,07:26:14
39.9964933,116.2654133,0,154.2,39592.3099074074,2008-05-24,07:26:16
39.9964983,116.2654516,0,154.2,39592.3099305556,2008-05-24,07:26:18
39.996495,116.26547,0,154.2,39592.3099537037,2008-05-24,07:26:20
39.9964849,116.2654716,0,154.2,39592.3099768519,2008-05-24,07:26:22
39.9964733,116.2654616,0,154.2,39592.31,2008-05-24,07:26:24
39.9964683,116.2654466,0,154.2,39592.3100578704,2008-05-24,07:26:29
39.9964733,116.2654533,0,154.2,39592.3100810185,2008-05-24,07:26:31
39.9964933,116.2655066,0,154.2,39592.3101041667,2008-05-24,07:26:33
39.9965033,116.2655516,0,154.2,39592.3101273148,2008-05-24,07:26:35
39.996505,116.2655899,0,154.2,39592.310150463,2008-05-24,07:26:37
39.9965166,116.2656016,0,154.2,39592.3101736111,2008-05-24,07:26:39
39.9965366,116.2656083,0,154.2,39592.3101967593,2008-05-24,07:26:41
39.9965316,116.2656683,0,154.2,39592.3102199074,2008-05-24,07:26:43
39.9965433,116.2657016,0,154.2,39592.3102430556,2008-05-24,07:26:45
39.9965466,116.2657066,0,154.2,39592.3102662037,2008-05-24,07:26:47
39.9965533,116.265725,0,154.2,39592.3102893519,2008-05-24,07:26:49
39.9965616,116.2657333,0,154.2,39592.3103125,2008-05-24,07:26:51
39.9965616,116.2657533,0,154.2,39592.3103356481,2008-05-24,07:26:53
39.9965633,116.2657366,0,154.2,39592.3103587963,2008-05-24,07:26:55
39.9965633,116.2657366,0,154.2,39592.310474537,2008-05-24,07:27:05
39.996565,116.2657383,0,154.2,39592.3104976852,2008-05-24,07:27:07
39.9965683,116.2657633,0,154.2,39592.3105208333,2008-05-24,07:27:09
39.9965849,116.2657883,0,154.2,39592.3105439815,2008-05-24,07:27:11
39.9965816,116.2658399,0,154.2,39592.3105671296,2008-05-24,07:27:13
39.99658,116.2658749,0,154.2,39592.3105902778,2008-05-24,07:27:15
39.99658,116.265905,0,154.2,39592.3106134259,2008-05-24,07:27:17
39.9965733,116.2659366,0,154.2,39592.3106365741,2008-05-24,07:27:19
39.9965616,116.2660133,0,150.9,39592.3106597222,2008-05-24,07:27:21
39.9965683,116.2660349,0,154.2,39592.3106828704,2008-05-24,07:27:23
39.9965733,116.2660366,0,150.9,39592.3107060185,2008-05-24,07:27:25
39.9965733,116.2660516,0,150.9,39592.3107291667,2008-05-24,07:27:27
39.9965816,116.2660249,0,150.9,39592.3107523148,2008-05-24,07:27:29
39.9965816,116.2660466,0,150.9,39592.310775463,2008-05-24,07:27:31
39.9965849,116.2660699,0,150.9,39592.3107986111,2008-05-24,07:27:33
39.99658,116.2661099,0,150.9,39592.3108217593,2008-05-24,07:27:35
39.9965833,116.2661516,0,150.9,39592.3108449074,2008-05-24,07:27:37
39.9965866,116.2661649,0,150.9,39592.3108680556,2008-05-24,07:27:39
39.9965933,116.2661866,0,150.9,39592.3108912037,2008-05-24,07:27:41
39.9966016,116.266205,0,150.9,39592.3109143519,2008-05-24,07:27:43
39.9965949,116.2662216,0,154.2,39592.3109606481,2008-05-24,07:27:47
39.9965983,116.2662316,0,154.2,39592.3109837963,2008-05-24,07:27:49
39.9966066,116.2662233,0,154.2,39592.3110069444,2008-05-24,07:27:51
39.9966216,116.2662216,0,154.2,39592.3110300926,2008-05-24,07:27:53
39.9966383,116.2662216,0,154.2,39592.3110532407,2008-05-24,07:27:55
39.9966433,116.266245,0,150.9,39592.3110763889,2008-05-24,07:27:57
39.9966466,116.2662599,0,150.9,39592.311099537,2008-05-24,07:27:59
39.9966466,116.2662949,0,150.9,39592.3111226852,2008-05-24,07:28:01
39.9966533,116.2662816,0,150.9,39592.3111458333,2008-05-24,07:28:03
39.9966433,116.2662966,0,150.9,39592.3111689815,2008-05-24,07:28:05
39.99663,116.2662766,0,150.9,39592.3111921296,2008-05-24,07:28:07
39.99663,116.2662766,0,150.9,39592.3112037037,2008-05-24,07:28:08
39.9966266,116.2662783,0,150.9,39592.3112268519,2008-05-24,07:28:10
39.99663,116.26629,0,150.9,39592.31125,2008-05-24,07:28:12
39.9966249,116.2662933,0,150.9,39592.3112731481,2008-05-24,07:28:14
39.9966316,116.2663033,0,150.9,39592.3112962963,2008-05-24,07:28:16
39.9966316,116.2663033,0,150.9,39592.3113194444,2008-05-24,07:28:18
39.9966316,116.2662949,0,150.9,39592.3113425926,2008-05-24,07:28:20
39.996635,116.2663166,0,150.9,39592.3113888889,2008-05-24,07:28:24
39.996645,116.2663216,0,150.9,39592.311412037,2008-05-24,07:28:26
39.9966333,116.2663549,0,150.9,39592.3114351852,2008-05-24,07:28:28
39.9966383,116.26638,0,150.9,39592.3114583333,2008-05-24,07:28:30
39.9966249,116.26642,0,150.9,39592.3114814815,2008-05-24,07:28:32
39.9966249,116.2664516,0,150.9,39592.3115046296,2008-05-24,07:28:34
39.9966283,116.2664983,0,150.9,39592.3115277778,2008-05-24,07:28:36
39.9966399,116.2665299,0,150.9,39592.3115509259,2008-05-24,07:28:38
39.9966549,116.2665749,0,150.9,39592.3115740741,2008-05-24,07:28:40
39.9966683,116.2665883,0,150.9,39592.3115972222,2008-05-24,07:28:42
39.9966783,116.2666099,0,150.9,39592.3116203704,2008-05-24,07:28:44
39.9966716,116.26664,0,150.9,39592.3116435185,2008-05-24,07:28:46
39.9966699,116.2666699,0,150.9,39592.3116666667,2008-05-24,07:28:48
39.9966466,116.2666966,0,150.9,39592.3116898148,2008-05-24,07:28:50
39.9966216,116.2667016,0,150.9,39592.311724537,2008-05-24,07:28:53
39.996605,116.2667233,0,150.9,39592.3117476852,2008-05-24,07:28:55
39.996605,116.2667566,0,150.9,39592.3117939815,2008-05-24,07:28:59
39.9966016,116.2667816,0,150.9,39592.3118287037,2008-05-24,07:29:02
39.9965966,116.2668099,0,150.9,39592.3118518519,2008-05-24,07:29:04
39.9965916,116.2668283,0,150.9,39592.311875,2008-05-24,07:29:06
39.9965916,116.2668483,0,150.9,39592.3118981481,2008-05-24,07:29:08
39.9965949,116.2668749,0,150.9,39592.3119212963,2008-05-24,07:29:10
39.9965999,116.2668916,0,150.9,39592.3119444444,2008-05-24,07:29:12
39.9964766,116.2671583,0,150.9,39592.3136458333,2008-05-24,07:31:39
39.9964633,116.2672583,0,150.9,39592.3136689815,2008-05-24,07:31:41
39.9964683,116.267285,0,150.9,39592.3136921296,2008-05-24,07:31:43
39.9964783,116.2673116,0,150.9,39592.3137152778,2008-05-24,07:31:45
39.9964983,116.2673499,0,150.9,39592.3137384259,2008-05-24,07:31:47
39.9965249,116.2673816,0,150.9,39592.3137615741,2008-05-24,07:31:49
39.99655,116.2673866,0,150.9,39592.3137847222,2008-05-24,07:31:51
39.9965616,116.2674049,0,150.9,39592.3138078704,2008-05-24,07:31:53
39.9966016,116.2674049,0,150.9,39592.3138425926,2008-05-24,07:31:56
39.9966483,116.2673833,0,150.9,39592.3138657407,2008-05-24,07:31:58
39.996715,116.2673633,0,150.9,39592.3138888889,2008-05-24,07:32:00
39.9967383,116.267355,0,150.9,39592.313912037,2008-05-24,07:32:02
39.9967066,116.2673499,0,150.9,39592.3139351852,2008-05-24,07:32:04
39.99669,116.267355,0,150.9,39592.3140625,2008-05-24,07:32:15
39.9967133,116.2673499,0,150.9,39592.3140856481,2008-05-24,07:32:17
39.9967399,116.2673416,0,150.9,39592.3141087963,2008-05-24,07:32:19
39.9967616,116.2673299,0,150.9,39592.3141319444,2008-05-24,07:32:21
39.9967933,116.2673366,0,150.9,39592.3141550926,2008-05-24,07:32:23
39.996815,116.2673599,0,150.9,39592.3141782407,2008-05-24,07:32:25
39.9968316,116.2673666,0,150.9,39592.3142013889,2008-05-24,07:32:27
39.9968416,116.2673566,0,150.9,39592.3142361111,2008-05-24,07:32:30
39.9968566,116.2673566,0,150.9,39592.3142592593,2008-05-24,07:32:32
39.9968516,116.2673583,0,150.9,39592.3142824074,2008-05-24,07:32:34
39.9968499,116.2673583,0,150.9,39592.3143055556,2008-05-24,07:32:36
39.9968466,116.2673466,0,150.9,39592.3143287037,2008-05-24,07:32:38
39.9968466,116.26734,0,150.9,39592.3143518518,2008-05-24,07:32:40
39.9968399,116.2673283,0,150.9,39592.314375,2008-05-24,07:32:42
39.9968366,116.2673433,0,150.9,39592.3143981481,2008-05-24,07:32:44
39.9968333,116.2673616,0,150.9,39592.3144212963,2008-05-24,07:32:46
39.9968349,116.267375,0,150.9,39592.3144560185,2008-05-24,07:32:49
39.9968349,116.2673799,0,150.9,39592.3144791667,2008-05-24,07:32:51
39.9968399,116.2673849,0,150.9,39592.3145023148,2008-05-24,07:32:53
39.9968316,116.2673849,0,150.9,39592.314525463,2008-05-24,07:32:55
39.9968266,116.2673766,0,150.9,39592.3145486111,2008-05-24,07:32:57
39.996815,116.2673633,0,150.9,39592.3145717593,2008-05-24,07:32:59
39.9968016,116.2673716,0,150.9,39592.3145949074,2008-05-24,07:33:01
39.9967916,116.2673799,0,150.9,39592.3146180556,2008-05-24,07:33:03
39.9967833,116.2673933,0,150.9,39592.3146412037,2008-05-24,07:33:05
39.996775,116.2674116,0,150.9,39592.3146643518,2008-05-24,07:33:07
39.9967666,116.2674333,0,150.9,39592.3146875,2008-05-24,07:33:09
39.9967699,116.2674399,0,150.9,39592.3147106481,2008-05-24,07:33:11
39.9967699,116.2674399,0,150.9,39592.3147337963,2008-05-24,07:33:13
39.9967799,116.2674416,0,150.9,39592.3147569444,2008-05-24,07:33:15
39.9967916,116.2674333,0,150.9,39592.3147800926,2008-05-24,07:33:17
39.9967933,116.2674516,0,150.9,39592.3148148148,2008-05-24,07:33:20
39.9968,116.2674483,0,150.9,39592.314837963,2008-05-24,07:33:22
39.9968,116.2674416,0,150.9,39592.3148611111,2008-05-24,07:33:24
39.9967966,116.2674499,0,150.9,39592.3148842593,2008-05-24,07:33:26
39.9967533,116.2673766,0,150.9,39592.3149189815,2008-05-24,07:33:29
39.9967516,116.2673649,0,150.9,39592.3149421296,2008-05-24,07:33:31
39.9967533,116.2673599,0,150.9,39592.3149652778,2008-05-24,07:33:33
39.9967466,116.2673383,0,150.9,39592.3150578704,2008-05-24,07:33:41
39.9967466,116.2673316,0,150.9,39592.3150925926,2008-05-24,07:33:44
39.9967499,116.2673299,0,150.9,39592.3151736111,2008-05-24,07:33:51
39.9967466,116.2673283,0,150.9,39592.3151967593,2008-05-24,07:33:53
39.9967533,116.2673233,0,150.9,39592.3152199074,2008-05-24,07:33:55
39.99676,116.267305,0,150.9,39592.3152430556,2008-05-24,07:33:57
39.9967716,116.2672933,0,150.9,39592.3152662037,2008-05-24,07:33:59
39.9967833,116.2672899,0,150.9,39592.3152893518,2008-05-24,07:34:01
39.9965183,116.2672716,0,144.4,39592.3230324074,2008-05-24,07:45:10
39.9964966,116.2672716,0,144.4,39592.3230787037,2008-05-24,07:45:14
39.9964816,116.2673033,0,144.4,39592.3231018518,2008-05-24,07:45:16
39.9964749,116.26732,0,144.4,39592.323125,2008-05-24,07:45:18
39.9964699,116.2673283,0,144.4,39592.3231481481,2008-05-24,07:45:20
39.9964599,116.2673366,0,144.4,39592.3231712963,2008-05-24,07:45:22
39.9964416,116.2673499,0,144.4,39592.3231944444,2008-05-24,07:45:24
39.9964133,116.2673566,0,144.4,39592.3232175926,2008-05-24,07:45:26
39.9964133,116.2673683,0,144.4,39592.3232523148,2008-05-24,07:45:29
39.9964016,116.26739,0,147.6,39592.323275463,2008-05-24,07:45:31
39.9963849,116.2674049,0,147.6,39592.3232986111,2008-05-24,07:45:33
39.9963749,116.2674199,0,147.6,39592.3233217593,2008-05-24,07:45:35
39.9963599,116.2674566,0,147.6,39592.3233449074,2008-05-24,07:45:37
39.99634,116.2674916,0,147.6,39592.3233680556,2008-05-24,07:45:39
39.9963283,116.2674883,0,147.6,39592.3233912037,2008-05-24,07:45:41
39.9963183,116.2674849,0,147.6,39592.3234259259,2008-05-24,07:45:44
39.99634,116.2674766,0,147.6,39592.3234490741,2008-05-24,07:45:46
39.9963516,116.2674749,0,147.6,39592.3234722222,2008-05-24,07:45:48
39.9963616,116.267495,0,147.6,39592.3235300926,2008-05-24,07:45:53
39.9963533,116.2674883,0,147.6,39592.3235532407,2008-05-24,07:45:55
39.9963533,116.2674883,0,147.6,39592.323587963,2008-05-24,07:45:58
39.996355,116.2674849,0,147.6,39592.3236111111,2008-05-24,07:46:00
39.9963666,116.2674983,0,147.6,39592.3236342593,2008-05-24,07:46:02
39.9963749,116.2675433,0,147.6,39592.3236574074,2008-05-24,07:46:04
39.9963966,116.2675583,0,147.6,39592.3236805556,2008-05-24,07:46:06
39.9964066,116.2675699,0,147.6,39592.3237037037,2008-05-24,07:46:08
39.9964066,116.2675783,0,147.6,39592.3237268519,2008-05-24,07:46:10
39.9964316,116.2675899,0,147.6,39592.32375,2008-05-24,07:46:12
39.9964549,116.2676199,0,147.6,39592.3237731481,2008-05-24,07:46:14
39.9964666,116.2676466,0,147.6,39592.3237962963,2008-05-24,07:46:16
39.9964783,116.2676816,0,147.6,39592.3238194444,2008-05-24,07:46:18
39.9964733,116.2677133,0,147.6,39592.3238425926,2008-05-24,07:46:20
39.9964716,116.2677449,0,147.6,39592.3238657407,2008-05-24,07:46:22
39.9964683,116.2677649,0,144.4,39592.3238888889,2008-05-24,07:46:24
39.9964699,116.2677733,0,144.4,39592.323912037,2008-05-24,07:46:26
39.996465,116.2677833,0,144.4,39592.3239351852,2008-05-24,07:46:28
39.9964616,116.2677916,0,144.4,39592.3239583333,2008-05-24,07:46:30
39.9964766,116.2678083,0,144.4,39592.3239814815,2008-05-24,07:46:32
39.9964849,116.2678299,0,144.4,39592.3240046296,2008-05-24,07:46:34
39.9965016,116.2678633,0,144.4,39592.3240277778,2008-05-24,07:46:36
39.9965016,116.2678916,0,144.4,39592.3240509259,2008-05-24,07:46:38
39.99649,116.267915,0,144.4,39592.3240740741,2008-05-24,07:46:40
39.9964483,116.2679183,0,144.4,39592.3241087963,2008-05-24,07:46:43
39.9964483,116.2679116,0,144.4,39592.3241319444,2008-05-24,07:46:45
39.99644,116.26793,0,144.4,39592.3241550926,2008-05-24,07:46:47
39.9964283,116.2679399,0,144.4,39592.3241782407,2008-05-24,07:46:49
39.9964216,116.2679283,0,144.4,39592.3242013889,2008-05-24,07:46:51
39.9964166,116.26793,0,144.4,39592.324224537,2008-05-24,07:46:53
39.9964049,116.2679483,0,144.4,39592.3242476852,2008-05-24,07:46:55
39.9963983,116.2679666,0,144.4,39592.3243055556,2008-05-24,07:47:00
39.9963966,116.2679783,0,144.4,39592.3243287037,2008-05-24,07:47:02
39.9963833,116.268,0,144.4,39592.3244328704,2008-05-24,07:47:11
39.9963716,116.26802,0,144.4,39592.3244560185,2008-05-24,07:47:13
39.9963733,116.2680499,0,144.4,39592.3244791667,2008-05-24,07:47:15
39.9963866,116.2680649,0,144.4,39592.324525463,2008-05-24,07:47:19
39.9963816,116.2680816,0,144.4,39592.3245486111,2008-05-24,07:47:21
39.9963716,116.2681066,0,144.4,39592.3245717593,2008-05-24,07:47:23
39.9963666,116.2681216,0,144.4,39592.3245949074,2008-05-24,07:47:25
39.9963583,116.2681549,0,144.4,39592.3247106481,2008-05-24,07:47:35
39.99634,116.2681566,0,144.4,39592.3247337963,2008-05-24,07:47:37
39.9963199,116.2681566,0,144.4,39592.3247569444,2008-05-24,07:47:39
39.9962983,116.2681549,0,144.4,39592.3247800926,2008-05-24,07:47:41
39.9962716,116.2681533,0,144.4,39592.3248032407,2008-05-24,07:47:43
39.9962616,116.2681633,0,144.4,39592.3249074074,2008-05-24,07:47:52
39.9962983,116.2681783,0,144.4,39592.3249305556,2008-05-24,07:47:54
39.9963133,116.2682283,0,144.4,39592.3249537037,2008-05-24,07:47:56
39.9963233,116.2682683,0,144.4,39592.3249768519,2008-05-24,07:47:58
39.9963283,116.2683166,0,144.4,39592.325,2008-05-24,07:48:00
39.9963316,116.2683566,0,144.4,39592.3250231481,2008-05-24,07:48:02
39.9963149,116.2684083,0,144.4,39592.3250462963,2008-05-24,07:48:04
39.9963083,116.2684483,0,144.4,39592.3250694444,2008-05-24,07:48:06
39.9963133,116.2684449,0,144.4,39592.3250925926,2008-05-24,07:48:08
39.9963149,116.2684166,0,144.4,39592.3251157407,2008-05-24,07:48:10
39.9962983,116.2683883,0,144.4,39592.3251388889,2008-05-24,07:48:12
39.9963083,116.2683816,0,144.4,39592.3252777778,2008-05-24,07:48:24
39.9963083,116.2684016,0,144.4,39592.3253009259,2008-05-24,07:48:26
39.9963199,116.2684233,0,144.4,39592.3253240741,2008-05-24,07:48:28
39.9963349,116.26844,0,144.4,39592.3253472222,2008-05-24,07:48:30
39.9963416,116.2684566,0,144.4,39592.3253703704,2008-05-24,07:48:32
39.9963416,116.2684966,0,144.4,39592.3253935185,2008-05-24,07:48:34
39.99635,116.268525,0,144.4,39592.3254166667,2008-05-24,07:48:36
39.9963516,116.2685833,0,144.4,39592.3254398148,2008-05-24,07:48:38
39.9963583,116.2686099,0,144.4,39592.325462963,2008-05-24,07:48:40
39.9963583,116.2686083,0,144.4,39592.3254861111,2008-05-24,07:48:42
39.99637,116.2686183,0,144.4,39592.3255092593,2008-05-24,07:48:44
39.996355,116.2685983,0,144.4,39592.3258796296,2008-05-24,07:49:16
39.99635,116.268595,0,144.4,39592.3260532407,2008-05-24,07:49:31
39.99635,116.268595,0,144.4,39592.3263657407,2008-05-24,07:49:58
39.996355,116.2685966,0,144.4,39592.3263888889,2008-05-24,07:50:00
39.9963566,116.2686133,0,144.4,39592.3264236111,2008-05-24,07:50:03
39.99637,116.2686583,0,144.4,39592.3264467593,2008-05-24,07:50:05
39.99638,116.2686799,0,144.4,39592.3264699074,2008-05-24,07:50:07
39.9963899,116.2686916,0,144.4,39592.3264930556,2008-05-24,07:50:09
39.9964183,116.2687599,0,144.4,39592.3265162037,2008-05-24,07:50:11
39.9964483,116.2687466,0,144.4,39592.3265393519,2008-05-24,07:50:13
39.9964316,116.2687549,0,144.4,39592.3265625,2008-05-24,07:50:15
39.9964299,116.2687866,0,144.4,39592.3265856481,2008-05-24,07:50:17
39.9964333,116.2688283,0,144.4,39592.3266087963,2008-05-24,07:50:19
39.9964416,116.2688533,0,144.4,39592.3266319444,2008-05-24,07:50:21
39.9964466,116.2688766,0,144.4,39592.3266550926,2008-05-24,07:50:23
39.9964599,116.2688949,0,144.4,39592.3266782407,2008-05-24,07:50:25
39.99648,116.2689166,0,144.4,39592.3267013889,2008-05-24,07:50:27
39.9964883,116.2689366,0,144.4,39592.326724537,2008-05-24,07:50:29
39.9964966,116.2689666,0,147.6,39592.3267476852,2008-05-24,07:50:31
39.9965016,116.2690016,0,147.6,39592.3267708333,2008-05-24,07:50:33
39.9965083,116.2690183,0,147.6,39592.3267939815,2008-05-24,07:50:35
39.9965216,116.2690416,0,147.6,39592.3268171296,2008-05-24,07:50:37
39.9965483,116.2690549,0,147.6,39592.3268402778,2008-05-24,07:50:39
39.9965666,116.2690749,0,147.6,39592.3268634259,2008-05-24,07:50:41
39.9965849,116.2690933,0,147.6,39592.3268865741,2008-05-24,07:50:43
39.9965933,116.2691616,0,147.6,39592.3269097222,2008-05-24,07:50:45
39.9965983,116.2691983,0,147.6,39592.3269328704,2008-05-24,07:50:47
39.9966133,116.2691833,0,147.6,39592.3269560185,2008-05-24,07:50:49
39.99663,116.2691916,0,147.6,39592.3269791667,2008-05-24,07:50:51
39.9966466,116.2692033,0,147.6,39592.3270023148,2008-05-24,07:50:53
39.99666,116.2692099,0,147.6,39592.327025463,2008-05-24,07:50:55
39.9966699,116.2692449,0,147.6,39592.3270486111,2008-05-24,07:50:57
39.9966833,116.2692666,0,147.6,39592.3270717593,2008-05-24,07:50:59
39.9966983,116.2692566,0,147.6,39592.3270949074,2008-05-24,07:51:01
39.9967066,116.2692849,0,147.6,39592.3271180556,2008-05-24,07:51:03
39.9967099,116.2692999,0,147.6,39592.3271412037,2008-05-24,07:51:05
39.9967249,116.2693183,0,147.6,39592.3271643519,2008-05-24,07:51:07
39.9967383,116.2693383,0,147.6,39592.3271875,2008-05-24,07:51:09
39.9967533,116.2693516,0,147.6,39592.3272106481,2008-05-24,07:51:11
39.9967616,116.269365,0,147.6,39592.3272337963,2008-05-24,07:51:13
39.9967783,116.2693699,0,147.6,39592.3272569444,2008-05-24,07:51:15
39.9967866,116.2693766,0,147.6,39592.3272800926,2008-05-24,07:51:17
39.9968,116.2693966,0,147.6,39592.3273032407,2008-05-24,07:51:19
39.996815,116.2694166,0,147.6,39592.3273263889,2008-05-24,07:51:21
39.9968399,116.2694549,0,147.6,39592.327349537,2008-05-24,07:51:23
39.9968516,116.2694766,0,147.6,39592.3273726852,2008-05-24,07:51:25
39.9968583,116.2694816,0,147.6,39592.3273958333,2008-05-24,07:51:27
39.9968766,116.2694933,0,147.6,39592.3274189815,2008-05-24,07:51:29
39.9968866,116.2695183,0,147.6,39592.3274421296,2008-05-24,07:51:31
39.9969,116.2695449,0,150.9,39592.3274652778,2008-05-24,07:51:33
39.9969166,116.2695433,0,150.9,39592.3274884259,2008-05-24,07:51:35
39.9969333,116.2695433,0,147.6,39592.3275115741,2008-05-24,07:51:37
39.9969349,116.2695499,0,150.9,39592.3275347222,2008-05-24,07:51:39
39.9969199,116.2695683,0,147.6,39592.3275578704,2008-05-24,07:51:41
39.9969216,116.2695816,0,147.6,39592.3275810185,2008-05-24,07:51:43
39.9969066,116.26961,0,147.6,39592.3276041667,2008-05-24,07:51:45
39.9968916,116.2696316,0,150.9,39592.3276273148,2008-05-24,07:51:47
39.9968716,116.2696216,0,150.9,39592.3278587963,2008-05-24,07:52:07
39.9968733,116.2696233,0,150.9,39592.3278819444,2008-05-24,07:52:09
39.9968833,116.2696416,0,150.9,39592.3279050926,2008-05-24,07:52:11
39.9968899,116.2696616,0,150.9,39592.3279282407,2008-05-24,07:52:13
39.9969,116.2696783,0,150.9,39592.3279513889,2008-05-24,07:52:15
39.9969033,116.2697049,0,150.9,39592.327974537,2008-05-24,07:52:17
39.9968983,116.2697316,0,150.9,39592.3280208333,2008-05-24,07:52:21
39.9969033,116.2697383,0,150.9,39592.3280439815,2008-05-24,07:52:23
39.9969183,116.2697566,0,150.9,39592.3280671296,2008-05-24,07:52:25
39.996925,116.2697749,0,150.9,39592.3280902778,2008-05-24,07:52:27
39.99693,116.2697949,0,150.9,39592.3281481481,2008-05-24,07:52:32
39.9969166,116.2698066,0,150.9,39592.3281712963,2008-05-24,07:52:34
39.9969,116.2698066,0,150.9,39592.3281944444,2008-05-24,07:52:36
39.9968966,116.2698049,0,150.9,39592.3282175926,2008-05-24,07:52:38
39.9968966,116.2698049,0,150.9,39592.3284027778,2008-05-24,07:52:54
39.9968966,116.2698033,0,150.9,39592.3284259259,2008-05-24,07:52:56
39.9969116,116.2698049,0,150.9,39592.3284490741,2008-05-24,07:52:58
39.9969133,116.2698216,0,150.9,39592.3284722222,2008-05-24,07:53:00
39.9969166,116.2698299,0,150.9,39592.3284953704,2008-05-24,07:53:02
39.9969283,116.2698416,0,150.9,39592.3285185185,2008-05-24,07:53:04
39.99693,116.2698583,0,150.9,39592.3285416667,2008-05-24,07:53:06
39.9969316,116.2698816,0,150.9,39592.3285648148,2008-05-24,07:53:08
39.9969566,116.2699016,0,154.2,39592.328587963,2008-05-24,07:53:10
39.9969783,116.2699283,0,150.9,39592.3286111111,2008-05-24,07:53:12
39.9970016,116.2699649,0,150.9,39592.3286342593,2008-05-24,07:53:14
39.9970116,116.2699933,0,150.9,39592.3286574074,2008-05-24,07:53:16
39.997015,116.2700133,0,150.9,39592.3286805556,2008-05-24,07:53:18
39.9970083,116.270045,0,150.9,39592.3287037037,2008-05-24,07:53:20
39.9970183,116.2700833,0,150.9,39592.3287268518,2008-05-24,07:53:22
39.9970133,116.2700999,0,150.9,39592.32875,2008-05-24,07:53:24
39.9970083,116.2701199,0,150.9,39592.3287731481,2008-05-24,07:53:26
39.9970133,116.2701383,0,150.9,39592.3287962963,2008-05-24,07:53:28
39.99701,116.27015,0,150.9,39592.3288194444,2008-05-24,07:53:30
39.9970033,116.2701399,0,150.9,39592.3288425926,2008-05-24,07:53:32
39.9970049,116.2701483,0,150.9,39592.3288657407,2008-05-24,07:53:34
39.9970216,116.2701583,0,150.9,39592.3288888889,2008-05-24,07:53:36
39.9970433,116.2701933,0,150.9,39592.328912037,2008-05-24,07:53:38
39.9970483,116.2702099,0,150.9,39592.3289351852,2008-05-24,07:53:40
39.9970416,116.2702216,0,150.9,39592.3289699074,2008-05-24,07:53:43
39.9970349,116.270235,0,147.6,39592.3289930556,2008-05-24,07:53:45
39.9970299,116.2702583,0,147.6,39592.3290162037,2008-05-24,07:53:47
39.997025,116.2702983,0,147.6,39592.3290393518,2008-05-24,07:53:49
39.9970183,116.2703233,0,147.6,39592.3290625,2008-05-24,07:53:51
39.9970083,116.2703533,0,147.6,39592.3290856481,2008-05-24,07:53:53
39.9970049,116.2703833,0,147.6,39592.3291087963,2008-05-24,07:53:55
39.9970083,116.2703999,0,147.6,39592.3291319444,2008-05-24,07:53:57
39.9970083,116.2703833,0,147.6,39592.3291666667,2008-05-24,07:54:00
39.99701,116.2703616,0,147.6,39592.3292013889,2008-05-24,07:54:03
39.9969833,116.2703449,0,147.6,39592.329224537,2008-05-24,07:54:05
39.9969666,116.2703483,0,147.6,39592.3292476852,2008-05-24,07:54:07
39.9969433,116.2703283,0,147.6,39592.3292708333,2008-05-24,07:54:09
39.996925,116.2703199,0,147.6,39592.3292939815,2008-05-24,07:54:11
39.9969233,116.2703283,0,147.6,39592.3293171296,2008-05-24,07:54:13
39.9969283,116.2703633,0,147.6,39592.3293402778,2008-05-24,07:54:15
39.9969099,116.2703766,0,147.6,39592.3293634259,2008-05-24,07:54:17
39.9968916,116.2703799,0,147.6,39592.3293981481,2008-05-24,07:54:20
39.9969049,116.2703699,0,144.4,39592.3294212963,2008-05-24,07:54:22
39.9969099,116.2703699,0,144.4,39592.3294444444,2008-05-24,07:54:24
39.9969416,116.270395,0,144.4,39592.3294675926,2008-05-24,07:54:26
39.9969783,116.2704716,0,144.4,39592.3294907407,2008-05-24,07:54:28
39.9969933,116.2705233,0,144.4,39592.3295138889,2008-05-24,07:54:30
39.9969983,116.2705599,0,144.4,39592.329537037,2008-05-24,07:54:32
39.9970083,116.2705916,0,144.4,39592.3295601852,2008-05-24,07:54:34
39.9970083,116.2706249,0,144.4,39592.3295833333,2008-05-24,07:54:36
39.99701,116.2706516,0,144.4,39592.3296064815,2008-05-24,07:54:38
39.99701,116.2706766,0,144.4,39592.3296296296,2008-05-24,07:54:40
39.997015,116.2707199,0,147.6,39592.3296527778,2008-05-24,07:54:42
39.9970216,116.2707399,0,147.6,39592.3296759259,2008-05-24,07:54:44
39.9970316,116.2707516,0,147.6,39592.3296990741,2008-05-24,07:54:46
39.9970416,116.2707783,0,147.6,39592.3297222222,2008-05-24,07:54:48
39.9970516,116.2707999,0,147.6,39592.3297453704,2008-05-24,07:54:50
39.9970733,116.2708499,0,150.9,39592.3297800926,2008-05-24,07:54:53
39.9970783,116.2708716,0,150.9,39592.3298032407,2008-05-24,07:54:55
39.9970783,116.2708966,0,150.9,39592.3298263889,2008-05-24,07:54:57
39.9970749,116.2709116,0,150.9,39592.329849537,2008-05-24,07:54:59
39.99708,116.2709249,0,150.9,39592.3298726852,2008-05-24,07:55:01
39.9970716,116.2709566,0,150.9,39592.3298958333,2008-05-24,07:55:03
39.9970766,116.2709566,0,150.9,39592.3299189815,2008-05-24,07:55:05
39.9970533,116.270985,0,154.2,39592.3299421296,2008-05-24,07:55:07
39.997055,116.2710283,0,154.2,39592.3299652778,2008-05-24,07:55:09
39.9970616,116.2710566,0,154.2,39592.3299884259,2008-05-24,07:55:11
39.9970633,116.2710849,0,154.2,39592.3300115741,2008-05-24,07:55:13
39.9970599,116.2711066,0,157.5,39592.3300347222,2008-05-24,07:55:15
39.9970499,116.2711399,0,157.5,39592.3300578704,2008-05-24,07:55:17
39.9970449,116.2711766,0,157.5,39592.3300810185,2008-05-24,07:55:19
39.9970466,116.2711999,0,157.5,39592.3301041667,2008-05-24,07:55:21
39.9970466,116.2712316,0,157.5,39592.3301273148,2008-05-24,07:55:23
39.9970533,116.2712449,0,157.5,39592.330150463,2008-05-24,07:55:25
39.9970533,116.2712449,0,157.5,39592.3301736111,2008-05-24,07:55:27
39.9970533,116.2712516,0,157.5,39592.3301967593,2008-05-24,07:55:29
39.9970566,116.2712733,0,157.5,39592.3302199074,2008-05-24,07:55:31
39.997065,116.2713016,0,157.5,39592.3302430556,2008-05-24,07:55:33
39.997065,116.2713233,0,157.5,39592.3302662037,2008-05-24,07:55:35
39.9970666,116.2713533,0,157.5,39592.3302893518,2008-05-24,07:55:37
39.9970783,116.2713949,0,157.5,39592.3303125,2008-05-24,07:55:39
39.9970866,116.2714266,0,157.5,39592.3303472222,2008-05-24,07:55:42
39.9970816,116.27144,0,157.5,39592.3303703704,2008-05-24,07:55:44
39.9970916,116.2714516,0,157.5,39592.3303935185,2008-05-24,07:55:46
39.9971016,116.2714666,0,157.5,39592.3304282407,2008-05-24,07:55:49
39.9970999,116.2714999,0,157.5,39592.3304513889,2008-05-24,07:55:51
39.9970983,116.2715149,0,157.5,39592.330462963,2008-05-24,07:55:52
39.9971033,116.2715616,0,157.5,39592.3304976852,2008-05-24,07:55:55
39.9970999,116.2715983,0,157.5,39592.3305324074,2008-05-24,07:55:58
39.9970933,116.2716199,0,157.5,39592.3305671296,2008-05-24,07:56:01
39.9971049,116.2716399,0,157.5,39592.3305902778,2008-05-24,07:56:03
39.9971033,116.2716549,0,157.5,39592.3306134259,2008-05-24,07:56:05
39.9971066,116.2716816,0,157.5,39592.3306365741,2008-05-24,07:56:07
39.9971083,116.2716916,0,160.8,39592.3306597222,2008-05-24,07:56:09
39.9971049,116.2717183,0,160.8,39592.3306828704,2008-05-24,07:56:11
39.9971116,116.2717283,0,160.8,39592.3307060185,2008-05-24,07:56:13
39.9970816,116.2718016,0,157.5,39592.3307291667,2008-05-24,07:56:15
39.9970916,116.2717933,0,157.5,39592.3307638889,2008-05-24,07:56:18
39.9970866,116.2718399,0,157.5,39592.330787037,2008-05-24,07:56:20
39.9970933,116.2718716,0,157.5,39592.3308101852,2008-05-24,07:56:22
39.9971116,116.2718883,0,157.5,39592.3308333333,2008-05-24,07:56:24
39.9971333,116.271875,0,157.5,39592.3308564815,2008-05-24,07:56:26
39.9971299,116.2718699,0,160.8,39592.3309490741,2008-05-24,07:56:34
39.9971233,116.271875,0,160.8,39592.3309722222,2008-05-24,07:56:36
39.9971083,116.2718683,0,160.8,39592.3309953704,2008-05-24,07:56:38
39.9971199,116.2718666,0,160.8,39592.3310185185,2008-05-24,07:56:40
39.99711,116.2718699,0,160.8,39592.3310416667,2008-05-24,07:56:42
39.9971016,116.2718649,0,160.8,39592.3310648148,2008-05-24,07:56:44
39.9970999,116.2718566,0,160.8,39592.331087963,2008-05-24,07:56:46
39.9970999,116.2718433,0,160.8,39592.3311111111,2008-05-24,07:56:48
39.9970833,116.2718149,0,160.8,39592.3311342593,2008-05-24,07:56:50
39.9970683,116.2718216,0,160.8,39592.3311574074,2008-05-24,07:56:52
39.997055,116.2718683,0,160.8,39592.3311921296,2008-05-24,07:56:55
39.9970449,116.2719333,0,160.8,39592.3312152778,2008-05-24,07:56:57
39.9970466,116.2719549,0,160.8,39592.3312384259,2008-05-24,07:56:59
39.9970466,116.2719866,0,157.5,39592.3312615741,2008-05-24,07:57:01
39.9970433,116.2720083,0,157.5,39592.3312847222,2008-05-24,07:57:03
39.9970499,116.2720383,0,157.5,39592.3313078704,2008-05-24,07:57:05
39.9970499,116.2720533,0,157.5,39592.3313310185,2008-05-24,07:57:07
39.9970583,116.2720766,0,157.5,39592.3313541667,2008-05-24,07:57:09
39.9970666,116.2720866,0,157.5,39592.3313773148,2008-05-24,07:57:11
39.99708,116.2720966,0,157.5,39592.331400463,2008-05-24,07:57:13
39.9970916,116.2721266,0,157.5,39592.3314236111,2008-05-24,07:57:15
39.9970833,116.2721533,0,157.5,39592.3314467593,2008-05-24,07:57:17
39.9970816,116.2721633,0,157.5,39592.3314699074,2008-05-24,07:57:19
39.9970816,116.2721633,0,157.5,39592.3314814815,2008-05-24,07:57:20
39.99708,116.2721683,0,157.5,39592.3315046296,2008-05-24,07:57:22
39.9970899,116.2721699,0,157.5,39592.3315277778,2008-05-24,07:57:24
39.9970983,116.2721649,0,157.5,39592.3315740741,2008-05-24,07:57:28
39.9971033,116.2721583,0,157.5,39592.3315972222,2008-05-24,07:57:30
39.9971116,116.2721666,0,157.5,39592.3316203704,2008-05-24,07:57:32
39.99711,116.2721583,0,157.5,39592.3316435185,2008-05-24,07:57:34
39.9971199,116.2721499,0,157.5,39592.3316666667,2008-05-24,07:57:36
39.9970983,116.2721633,0,157.5,39592.3316898148,2008-05-24,07:57:38
39.997085,116.2721999,0,157.5,39592.331712963,2008-05-24,07:57:40
39.9970666,116.2722316,0,157.5,39592.3317476852,2008-05-24,07:57:43
39.9970299,116.2722733,0,157.5,39592.3317708333,2008-05-24,07:57:45
39.9970066,116.2722783,0,157.5,39592.3317939815,2008-05-24,07:57:47
39.9969966,116.272295,0,157.5,39592.3318171296,2008-05-24,07:57:49
39.9969899,116.2723316,0,157.5,39592.3318402778,2008-05-24,07:57:51
39.9970783,116.2726466,0,154.2,39592.3346296296,2008-05-24,08:01:52
39.99708,116.2726683,0,154.2,39592.3346527778,2008-05-24,08:01:54
39.9970766,116.2727,0,154.2,39592.3346759259,2008-05-24,08:01:56
39.99708,116.2727216,0,154.2,39592.3346990741,2008-05-24,08:01:58
39.9970833,116.2727449,0,154.2,39592.3347222222,2008-05-24,08:02:00
39.9970916,116.2727449,0,154.2,39592.3347453704,2008-05-24,08:02:02
39.9970833,116.2727566,0,154.2,39592.3347685185,2008-05-24,08:02:04
39.997085,116.2727683,0,154.2,39592.3347916667,2008-05-24,08:02:06
39.9970966,116.2727833,0,154.2,39592.3348148148,2008-05-24,08:02:08
39.9971033,116.2727999,0,154.2,39592.334837963,2008-05-24,08:02:10
39.9971116,116.2728183,0,154.2,39592.3348611111,2008-05-24,08:02:12
39.9971266,116.2728449,0,154.2,39592.3348842593,2008-05-24,08:02:14
39.997135,116.2728766,0,154.2,39592.3349074074,2008-05-24,08:02:16
39.99714,116.2728966,0,154.2,39592.3349305556,2008-05-24,08:02:18
39.9971416,116.2729116,0,154.2,39592.3349537037,2008-05-24,08:02:20
39.9971316,116.2729283,0,154.2,39592.3349768519,2008-05-24,08:02:22
39.9971166,116.2729333,0,154.2,39592.335,2008-05-24,08:02:24
39.9970966,116.2729449,0,154.2,39592.3350231481,2008-05-24,08:02:26
39.9970783,116.2729499,0,154.2,39592.3350462963,2008-05-24,08:02:28
39.9970583,116.2729499,0,154.2,39592.3350694444,2008-05-24,08:02:30
39.9970466,116.2729583,0,154.2,39592.3350925926,2008-05-24,08:02:32
39.9970299,116.2729633,0,154.2,39592.3351157407,2008-05-24,08:02:34
39.9970133,116.2729416,0,154.2,39592.3351388889,2008-05-24,08:02:36
39.9969899,116.2729416,0,154.2,39592.335162037,2008-05-24,08:02:38
39.9969799,116.2729433,0,154.2,39592.3351851852,2008-05-24,08:02:40
39.9969633,116.2729233,0,154.2,39592.3352083333,2008-05-24,08:02:42
39.99693,116.2728983,0,154.2,39592.3352314815,2008-05-24,08:02:44
39.9968966,116.2728849,0,154.2,39592.3352546296,2008-05-24,08:02:46
39.9968866,116.2728866,0,154.2,39592.3352777778,2008-05-24,08:02:48
39.99687,116.27289,0,154.2,39592.3353009259,2008-05-24,08:02:50
39.996855,116.2728799,0,154.2,39592.3353240741,2008-05-24,08:02:52
39.9968366,116.2728716,0,154.2,39592.3353472222,2008-05-24,08:02:54
39.9968133,116.2728683,0,157.5,39592.3353703704,2008-05-24,08:02:56
39.9968199,116.2728766,0,157.5,39592.3353935185,2008-05-24,08:02:58
39.9968199,116.2728749,0,157.5,39592.3354166667,2008-05-24,08:03:00
39.9968166,116.2728783,0,157.5,39592.3354398148,2008-05-24,08:03:02
39.9968099,116.2728749,0,157.5,39592.335462963,2008-05-24,08:03:04
39.9968099,116.2728749,0,157.5,39592.3354861111,2008-05-24,08:03:06
39.9967949,116.2729066,0,157.5,39592.3355092593,2008-05-24,08:03:08
39.9967633,116.2729449,0,157.5,39592.3355324074,2008-05-24,08:03:10
39.9967666,116.2729416,0,157.5,39592.3355555556,2008-05-24,08:03:12
39.9967833,116.272925,0,157.5,39592.3355787037,2008-05-24,08:03:14
39.9967733,116.2729083,0,157.5,39592.3356018519,2008-05-24,08:03:16
39.9967566,116.2729149,0,157.5,39592.335625,2008-05-24,08:03:18
39.9967366,116.2729166,0,157.5,39592.3356481481,2008-05-24,08:03:20
39.9967066,116.2729066,0,157.5,39592.3356712963,2008-05-24,08:03:22
39.9966833,116.2728933,0,160.8,39592.3356944444,2008-05-24,08:03:24
39.99666,116.2728849,0,160.8,39592.3357175926,2008-05-24,08:03:26
39.996645,116.2728983,0,160.8,39592.3357407407,2008-05-24,08:03:28
39.99665,116.2729383,0,160.8,39592.3357638889,2008-05-24,08:03:30
39.9966666,116.2729649,0,160.8,39592.335787037,2008-05-24,08:03:32
39.9966666,116.2729649,0,160.8,39592.3357986111,2008-05-24,08:03:33
39.9966683,116.2729716,0,160.8,39592.3358217593,2008-05-24,08:03:35
39.9966533,116.2729849,0,160.8,39592.3358449074,2008-05-24,08:03:37
39.9966333,116.2729849,0,160.8,39592.3358680556,2008-05-24,08:03:39
39.9966583,116.2729716,0,160.8,39592.3358912037,2008-05-24,08:03:41
39.9966533,116.2729566,0,160.8,39592.3359143519,2008-05-24,08:03:43
39.99665,116.2729816,0,160.8,39592.3359375,2008-05-24,08:03:45
39.9966583,116.2729916,0,164,39592.3359606481,2008-05-24,08:03:47
39.9966566,116.2730016,0,164,39592.3360185185,2008-05-24,08:03:52
39.996645,116.2730033,0,164,39592.3360416667,2008-05-24,08:03:54
39.9966283,116.2730133,0,164,39592.3360648148,2008-05-24,08:03:56
39.9966133,116.2730199,0,164,39592.3362037037,2008-05-24,08:04:08
39.9965933,116.2730366,0,164,39592.3362268518,2008-05-24,08:04:10
39.9965683,116.2730166,0,164,39592.33625,2008-05-24,08:04:12
39.9965266,116.2729783,0,164,39592.3362731481,2008-05-24,08:04:14
39.9964849,116.27296,0,164,39592.3362962963,2008-05-24,08:04:16
39.9964549,116.2729466,0,164,39592.3363194444,2008-05-24,08:04:18
39.996435,116.2729483,0,164,39592.3363425926,2008-05-24,08:04:20
39.9964033,116.2729499,0,164,39592.3363657407,2008-05-24,08:04:22
39.99638,116.2729583,0,164,39592.3363888889,2008-05-24,08:04:24
39.9963633,116.2729416,0,164,39592.336412037,2008-05-24,08:04:26
39.99635,116.2729449,0,164,39592.3364351852,2008-05-24,08:04:28
39.9963366,116.2729533,0,164,39592.3364583333,2008-05-24,08:04:30
39.9963133,116.2729416,0,164,39592.3364814815,2008-05-24,08:04:32
39.9962983,116.2729666,0,164,39592.3365046296,2008-05-24,08:04:34
39.996285,116.272995,0,164,39592.3365277778,2008-05-24,08:04:36
39.9962833,116.27301,0,164,39592.336712963,2008-05-24,08:04:52
39.9962816,116.2730249,0,164,39592.3367361111,2008-05-24,08:04:54
39.9962749,116.2730533,0,164,39592.3367592593,2008-05-24,08:04:56
39.99627,116.2730833,0,164,39592.3367824074,2008-05-24,08:04:58
39.9962566,116.2731066,0,164,39592.3368055556,2008-05-24,08:05:00
39.9962283,116.2731116,0,164,39592.3368287037,2008-05-24,08:05:02
39.996215,116.2731083,0,164,39592.3368518518,2008-05-24,08:05:04
39.9962049,116.273115,0,164,39592.336875,2008-05-24,08:05:06
39.9961883,116.2731183,0,164,39592.3368981481,2008-05-24,08:05:08
39.9961733,116.2731233,0,164,39592.3369212963,2008-05-24,08:05:10
39.9961516,116.2731099,0,164,39592.3369444444,2008-05-24,08:05:12
39.9961316,116.2731166,0,164,39592.3369675926,2008-05-24,08:05:14
39.9961133,116.2731216,0,164,39592.3369907407,2008-05-24,08:05:16
39.9960966,116.2731466,0,164,39592.3370138889,2008-05-24,08:05:18
39.9960833,116.2731566,0,164,39592.337037037,2008-05-24,08:05:20
39.99606,116.2731616,0,164,39592.3370601852,2008-05-24,08:05:22
39.9960433,116.2731866,0,164,39592.3370833333,2008-05-24,08:05:24
39.9960183,116.2732299,0,164,39592.3371064815,2008-05-24,08:05:26
39.996,116.2732266,0,164,39592.3371296296,2008-05-24,08:05:28
39.9959966,116.2732249,0,164,39592.3371527778,2008-05-24,08:05:30
39.9960066,116.2732366,0,164,39592.3371759259,2008-05-24,08:05:32
39.9959933,116.2732466,0,164,39592.3371990741,2008-05-24,08:05:34
39.9959849,116.273275,0,164,39592.3372222222,2008-05-24,08:05:36
39.9959733,116.2733033,0,164,39592.3372453704,2008-05-24,08:05:38
39.99596,116.2733299,0,164,39592.3372685185,2008-05-24,08:05:40
39.9959666,116.2733116,0,164,39592.3372916667,2008-05-24,08:05:42
39.9959516,116.2733283,0,164,39592.3373148148,2008-05-24,08:05:44
39.99593,116.2733549,0,164,39592.337337963,2008-05-24,08:05:46
39.9959133,116.2733866,0,164,39592.3373611111,2008-05-24,08:05:48
39.995905,116.2733999,0,167.3,39592.3373842593,2008-05-24,08:05:50
39.995905,116.2733983,0,167.3,39592.3374421296,2008-05-24,08:05:55
39.995905,116.2733983,0,167.3,39592.3375925926,2008-05-24,08:06:08
39.995905,116.2733983,0,167.3,39592.3376157407,2008-05-24,08:06:10
39.9959066,116.2734116,0,167.3,39592.3376388889,2008-05-24,08:06:12
39.9959066,116.2734116,0,167.3,39592.3376736111,2008-05-24,08:06:15
39.9959116,116.2734083,0,167.3,39592.3376967593,2008-05-24,08:06:17
39.9959166,116.2733966,0,167.3,39592.3378472222,2008-05-24,08:06:30
39.9959133,116.2734066,0,167.3,39592.3378703704,2008-05-24,08:06:32
39.9959183,116.2734116,0,167.3,39592.3378935185,2008-05-24,08:06:34
39.9959283,116.2734316,0,167.3,39592.3379166667,2008-05-24,08:06:36
39.9959366,116.2734699,0,167.3,39592.3379398148,2008-05-24,08:06:38
39.9959333,116.2734983,0,167.3,39592.337962963,2008-05-24,08:06:40
39.99593,116.2735399,0,167.3,39592.3379861111,2008-05-24,08:06:42
39.9959149,116.2735649,0,167.3,39592.3380092593,2008-05-24,08:06:44
39.9959016,116.2735766,0,167.3,39592.3380324074,2008-05-24,08:06:46
39.9958816,116.2735733,0,167.3,39592.3380555556,2008-05-24,08:06:48
39.9958683,116.2735533,0,167.3,39592.3380787037,2008-05-24,08:06:50
39.9958549,116.2735633,0,167.3,39592.3381018518,2008-05-24,08:06:52
39.995835,116.2735716,0,167.3,39592.338125,2008-05-24,08:06:54
39.99582,116.2735783,0,167.3,39592.3381481481,2008-05-24,08:06:56
39.99579,116.2735766,0,167.3,39592.3381712963,2008-05-24,08:06:58
39.9957716,116.2735849,0,167.3,39592.3381944444,2008-05-24,08:07:00
39.9957416,116.2736083,0,167.3,39592.3382175926,2008-05-24,08:07:02
39.995725,116.2736333,0,167.3,39592.3382407407,2008-05-24,08:07:04
39.9957183,116.2736483,0,167.3,39592.3382638889,2008-05-24,08:07:06
39.995695,116.27366,0,167.3,39592.338287037,2008-05-24,08:07:08
39.9956866,116.2736766,0,167.3,39592.3383101852,2008-05-24,08:07:10
39.995665,116.2737166,0,167.3,39592.3383333333,2008-05-24,08:07:12
39.995655,116.2737549,0,170.6,39592.3383564815,2008-05-24,08:07:14
39.9956516,116.2737633,0,170.6,39592.3383796296,2008-05-24,08:07:16
39.99564,116.27378,0,170.6,39592.3384722222,2008-05-24,08:07:24
39.99564,116.27378,0,170.6,39592.3385185185,2008-05-24,08:07:28
39.9956416,116.2737833,0,170.6,39592.3385416667,2008-05-24,08:07:30
39.9956633,116.2737883,0,170.6,39592.3385648148,2008-05-24,08:07:32
39.9956816,116.2737849,0,170.6,39592.338587963,2008-05-24,08:07:34
39.9957033,116.2737883,0,170.6,39592.3386111111,2008-05-24,08:07:36
39.9957033,116.2737883,0,170.6,39592.3386342593,2008-05-24,08:07:38
39.9957083,116.2737866,0,170.6,39592.3386574074,2008-05-24,08:07:40
39.995695,116.2737883,0,170.6,39592.3386805556,2008-05-24,08:07:42
39.9956866,116.2738099,0,170.6,39592.3387037037,2008-05-24,08:07:44
39.995665,116.2738433,0,170.6,39592.3387268518,2008-05-24,08:07:46
39.9956516,116.2738283,0,170.6,39592.3387615741,2008-05-24,08:07:49
39.9956366,116.2738249,0,170.6,39592.3387847222,2008-05-24,08:07:51
39.9956199,116.2738249,0,170.6,39592.3388078704,2008-05-24,08:07:53
39.9955999,116.2738466,0,170.6,39592.3388310185,2008-05-24,08:07:55
39.9955916,116.2738649,0,170.6,39592.3388541667,2008-05-24,08:07:57
39.9955716,116.2738783,0,170.6,39592.3388773148,2008-05-24,08:07:59
39.9955483,116.2738699,0,170.6,39592.338900463,2008-05-24,08:08:01
39.9955299,116.2738549,0,170.6,39592.3389236111,2008-05-24,08:08:03
39.9955133,116.2738516,0,170.6,39592.3389467593,2008-05-24,08:08:05
39.9954899,116.2738633,0,170.6,39592.3389699074,2008-05-24,08:08:07
39.9954716,116.2738633,0,170.6,39592.3389930556,2008-05-24,08:08:09
39.9954566,116.2738733,0,170.6,39592.3390162037,2008-05-24,08:08:11
39.9954599,116.2738716,0,170.6,39592.3390393518,2008-05-24,08:08:13
39.99547,116.2738649,0,170.6,39592.3390625,2008-05-24,08:08:15
39.9954833,116.2738433,0,170.6,39592.3390972222,2008-05-24,08:08:18
39.995495,116.2738249,0,173.9,39592.3391898148,2008-05-24,08:08:26
39.995485,116.2738383,0,173.9,39592.339212963,2008-05-24,08:08:28
39.9954566,116.2738633,0,173.9,39592.3392361111,2008-05-24,08:08:30
39.99543,116.2738716,0,173.9,39592.3392592593,2008-05-24,08:08:32
39.9954199,116.2738733,0,170.6,39592.3392824074,2008-05-24,08:08:34
39.9954133,116.2739099,0,173.9,39592.3393055556,2008-05-24,08:08:36
39.9954016,116.2739383,0,173.9,39592.3393402778,2008-05-24,08:08:39
39.9953766,116.2739566,0,173.9,39592.3393634259,2008-05-24,08:08:41
39.9953883,116.2739716,0,173.9,39592.3393865741,2008-05-24,08:08:43
39.9954349,116.273955,0,173.9,39592.3394097222,2008-05-24,08:08:45
39.995355,116.2738116,0,170.6,39592.3395486111,2008-05-24,08:08:57
39.9953099,116.2737533,0,170.6,39592.3395717593,2008-05-24,08:08:59
39.9952616,116.273765,0,170.6,39592.3395949074,2008-05-24,08:09:01
39.9952166,116.2738383,0,170.6,39592.3396180556,2008-05-24,08:09:03
39.9951766,116.2738916,0,170.6,39592.3396412037,2008-05-24,08:09:05
39.9951416,116.2739433,0,170.6,39592.3396643519,2008-05-24,08:09:07
39.9951133,116.2739766,0,170.6,39592.3396875,2008-05-24,08:09:09
39.9950833,116.2739999,0,170.6,39592.3397106482,2008-05-24,08:09:11
39.99508,116.2739966,0,170.6,39592.3397337963,2008-05-24,08:09:13
39.99508,116.2739966,0,170.6,39592.339837963,2008-05-24,08:09:22
39.9950816,116.27399,0,170.6,39592.3398611111,2008-05-24,08:09:24
39.9950666,116.2739999,0,170.6,39592.3398842593,2008-05-24,08:09:26
39.9950516,116.2740166,0,170.6,39592.3399074074,2008-05-24,08:09:28
39.995035,116.2740299,0,170.6,39592.3399305556,2008-05-24,08:09:30
39.9950166,116.2740516,0,170.6,39592.3399537037,2008-05-24,08:09:32
39.9950016,116.2740649,0,170.6,39592.3399768519,2008-05-24,08:09:34
39.9949833,116.274075,0,170.6,39592.34,2008-05-24,08:09:36
39.9949616,116.274095,0,170.6,39592.3400231482,2008-05-24,08:09:38
39.9949466,116.2740916,0,170.6,39592.3400462963,2008-05-24,08:09:40
39.994935,116.2740883,0,173.9,39592.3400694444,2008-05-24,08:09:42
39.9949199,116.2740899,0,173.9,39592.3400925926,2008-05-24,08:09:44
39.9949033,116.2741049,0,173.9,39592.3401157407,2008-05-24,08:09:46
39.994885,116.2741199,0,173.9,39592.3401388889,2008-05-24,08:09:48
39.994865,116.2741399,0,170.6,39592.340162037,2008-05-24,08:09:50
39.9948483,116.2741549,0,173.9,39592.3401851852,2008-05-24,08:09:52
39.9948299,116.2741599,0,173.9,39592.3402083333,2008-05-24,08:09:54
39.9948133,116.2741699,0,173.9,39592.3402314815,2008-05-24,08:09:56
39.9947966,116.27418,0,173.9,39592.3402546296,2008-05-24,08:09:58
39.9947783,116.2741866,0,173.9,39592.3402777778,2008-05-24,08:10:00
39.9947583,116.2742016,0,173.9,39592.3403009259,2008-05-24,08:10:02
39.9947449,116.2741916,0,173.9,39592.3403240741,2008-05-24,08:10:04
39.9947283,116.2741983,0,173.9,39592.3403472222,2008-05-24,08:10:06
39.994715,116.2742116,0,173.9,39592.3403703704,2008-05-24,08:10:08
39.9947099,116.2742233,0,173.9,39592.3403935185,2008-05-24,08:10:10
39.9947016,116.2742299,0,170.6,39592.3404166667,2008-05-24,08:10:12
39.9946866,116.2742316,0,173.9,39592.3404398148,2008-05-24,08:10:14
39.9946666,116.2742449,0,173.9,39592.340462963,2008-05-24,08:10:16
39.994645,116.2742599,0,173.9,39592.3404861111,2008-05-24,08:10:18
39.9946283,116.2742716,0,173.9,39592.3405092593,2008-05-24,08:10:20
39.9946066,116.2742833,0,177.2,39592.3405324074,2008-05-24,08:10:22
39.9945916,116.2742933,0,177.2,39592.3405555556,2008-05-24,08:10:24
39.994585,116.2742899,0,177.2,39592.3405787037,2008-05-24,08:10:26
39.99457,116.2742866,0,177.2,39592.3406018519,2008-05-24,08:10:28
39.9945533,116.2742966,0,177.2,39592.340625,2008-05-24,08:10:30
39.9945316,116.2742866,0,180.4,39592.3406481481,2008-05-24,08:10:32
39.9945133,116.2742883,0,180.4,39592.3406712963,2008-05-24,08:10:34
39.9944949,116.2742933,0,180.4,39592.3406944444,2008-05-24,08:10:36
39.994475,116.2742799,0,180.4,39592.3407175926,2008-05-24,08:10:38
39.994475,116.2742799,0,180.4,39592.3407291667,2008-05-24,08:10:39
39.9944733,116.2742733,0,180.4,39592.3407523148,2008-05-24,08:10:41
39.9944433,116.2742833,0,180.4,39592.340775463,2008-05-24,08:10:43
39.9944183,116.2743033,0,180.4,39592.3407986111,2008-05-24,08:10:45
39.9943999,116.2743133,0,180.4,39592.3408217593,2008-05-24,08:10:47
39.994375,116.2743033,0,183.7,39592.3408449074,2008-05-24,08:10:49
39.9943466,116.2742949,0,183.7,39592.3408680556,2008-05-24,08:10:51
39.9943249,116.2742899,0,183.7,39592.3408912037,2008-05-24,08:10:53
39.994305,116.2742899,0,183.7,39592.3409143519,2008-05-24,08:10:55
39.9942866,116.2742883,0,183.7,39592.3409375,2008-05-24,08:10:57
39.9942749,116.2742949,0,183.7,39592.3409606481,2008-05-24,08:10:59
39.9942766,116.2743016,0,183.7,39592.3409837963,2008-05-24,08:11:01
39.9942583,116.2742933,0,183.7,39592.3410069444,2008-05-24,08:11:03
39.9942433,116.2742966,0,183.7,39592.3410300926,2008-05-24,08:11:05
39.9942333,116.2743016,0,183.7,39592.3410532407,2008-05-24,08:11:07
39.9942133,116.2742933,0,183.7,39592.3410763889,2008-05-24,08:11:09
39.9941849,116.2742866,0,183.7,39592.341099537,2008-05-24,08:11:11
39.9941599,116.2742966,0,183.7,39592.3411226852,2008-05-24,08:11:13
39.9941516,116.2743066,0,183.7,39592.3411458333,2008-05-24,08:11:15
39.9941316,116.2742999,0,183.7,39592.3411689815,2008-05-24,08:11:17
39.9941199,116.274305,0,183.7,39592.3411921296,2008-05-24,08:11:19
39.9941016,116.2743083,0,183.7,39592.3412152778,2008-05-24,08:11:21
39.9940899,116.2743099,0,183.7,39592.3412384259,2008-05-24,08:11:23
39.9940666,116.27432,0,187,39592.3412615741,2008-05-24,08:11:25
39.9940466,116.2743149,0,187,39592.3412847222,2008-05-24,08:11:27
39.99403,116.2743183,0,187,39592.3413078704,2008-05-24,08:11:29
39.9940066,116.2743233,0,187,39592.3413310185,2008-05-24,08:11:31
39.9939866,116.2743316,0,187,39592.3413541667,2008-05-24,08:11:33
39.9939683,116.2743283,0,187,39592.3413773148,2008-05-24,08:11:35
39.99394,116.2743349,0,183.7,39592.341400463,2008-05-24,08:11:37
39.9939166,116.2743283,0,183.7,39592.3414236111,2008-05-24,08:11:39
39.9938983,116.27432,0,183.7,39592.3414467593,2008-05-24,08:11:41
39.9938949,116.2743349,0,183.7,39592.3414699074,2008-05-24,08:11:43
39.9938816,116.2743333,0,183.7,39592.3414930556,2008-05-24,08:11:45
39.9938683,116.2743333,0,183.7,39592.3415162037,2008-05-24,08:11:47
39.9938549,116.2743333,0,183.7,39592.3415393519,2008-05-24,08:11:49
39.9938316,116.27432,0,187,39592.3415625,2008-05-24,08:11:51
39.9938116,116.2743133,0,183.7,39592.3415856481,2008-05-24,08:11:53
39.9937949,116.27432,0,183.7,39592.3416087963,2008-05-24,08:11:55
39.9937799,116.2743366,0,183.7,39592.3416319444,2008-05-24,08:11:57
39.9937649,116.2743449,0,183.7,39592.3416550926,2008-05-24,08:11:59
39.9937516,116.2743566,0,183.7,39592.3416782407,2008-05-24,08:12:01
39.9937399,116.2743649,0,183.7,39592.3417013889,2008-05-24,08:12:03
39.9937233,116.2743566,0,183.7,39592.341724537,2008-05-24,08:12:05
39.9937066,116.2743599,0,183.7,39592.3417476852,2008-05-24,08:12:07
39.9936866,116.2743533,0,183.7,39592.3417708333,2008-05-24,08:12:09
39.993665,116.2743566,0,180.4,39592.3417939815,2008-05-24,08:12:11
39.9936383,116.2743499,0,180.4,39592.3418171296,2008-05-24,08:12:13
39.9936166,116.2743583,0,180.4,39592.3418402778,2008-05-24,08:12:15
39.993595,116.2743383,0,180.4,39592.3418634259,2008-05-24,08:12:17
39.9935783,116.2743449,0,177.2,39592.3418865741,2008-05-24,08:12:19
39.9935433,116.2743066,0,177.2,39592.3419097222,2008-05-24,08:12:21
39.9935233,116.2743116,0,177.2,39592.3419328704,2008-05-24,08:12:23
39.9935033,116.2743166,0,177.2,39592.3419560185,2008-05-24,08:12:25
39.9934766,116.2743099,0,177.2,39592.3419791667,2008-05-24,08:12:27
39.9934516,116.2743133,0,177.2,39592.3420023148,2008-05-24,08:12:29
39.9934333,116.27432,0,177.2,39592.342025463,2008-05-24,08:12:31
39.9934149,116.2743266,0,177.2,39592.3420486111,2008-05-24,08:12:33
39.9934016,116.2743316,0,177.2,39592.3420717593,2008-05-24,08:12:35
39.9933933,116.2743516,0,177.2,39592.3421064815,2008-05-24,08:12:38
39.9933766,116.2743733,0,177.2,39592.3421296296,2008-05-24,08:12:40
39.9933599,116.2743833,0,177.2,39592.3421527778,2008-05-24,08:12:42
39.9933416,116.2743983,0,177.2,39592.3421759259,2008-05-24,08:12:44
39.99334,116.2744116,0,177.2,39592.3421990741,2008-05-24,08:12:46
39.993325,116.2744149,0,177.2,39592.3422222222,2008-05-24,08:12:48
39.9933133,116.2744183,0,177.2,39592.3422453704,2008-05-24,08:12:50
39.9932983,116.2744149,0,177.2,39592.3422685185,2008-05-24,08:12:52
39.9932833,116.2744049,0,177.2,39592.3422916667,2008-05-24,08:12:54
39.99327,116.2744183,0,173.9,39592.3423148148,2008-05-24,08:12:56
39.9932483,116.2744116,0,177.2,39592.342337963,2008-05-24,08:12:58
39.99323,116.2744166,0,177.2,39592.3423611111,2008-05-24,08:13:00
39.9932049,116.27441,0,173.9,39592.3423842593,2008-05-24,08:13:02
39.993185,116.2744333,0,173.9,39592.3424074074,2008-05-24,08:13:04
39.9931716,116.274445,0,173.9,39592.3424305556,2008-05-24,08:13:06
39.9931583,116.2744399,0,173.9,39592.3424537037,2008-05-24,08:13:08
39.9931399,116.2744366,0,173.9,39592.3424768519,2008-05-24,08:13:10
39.9931166,116.2744433,0,173.9,39592.3425,2008-05-24,08:13:12
39.9930883,116.2744483,0,173.9,39592.3425231481,2008-05-24,08:13:14
39.9930616,116.2744533,0,173.9,39592.3425462963,2008-05-24,08:13:16
39.99303,116.2744316,0,173.9,39592.3425694444,2008-05-24,08:13:18
39.9929983,116.2744166,0,173.9,39592.3425925926,2008-05-24,08:13:20
39.9929733,116.2744166,0,173.9,39592.3426157407,2008-05-24,08:13:22
39.9929583,116.2744183,0,170.6,39592.3426388889,2008-05-24,08:13:24
39.9929399,116.2744199,0,173.9,39592.342662037,2008-05-24,08:13:26
39.9929266,116.2744299,0,173.9,39592.3426851852,2008-05-24,08:13:28
39.9929183,116.2744649,0,177.2,39592.3427083333,2008-05-24,08:13:30
39.9928999,116.2744716,0,177.2,39592.3427314815,2008-05-24,08:13:32
39.99288,116.2744749,0,177.2,39592.3427546296,2008-05-24,08:13:34
39.9928633,116.2744683,0,177.2,39592.3427777778,2008-05-24,08:13:36
39.9928433,116.2744516,0,177.2,39592.3428009259,2008-05-24,08:13:38
39.992825,116.2744399,0,177.2,39592.3428240741,2008-05-24,08:13:40
39.992805,116.2744416,0,180.4,39592.3428472222,2008-05-24,08:13:42
39.9927933,116.27446,0,177.2,39592.3428703704,2008-05-24,08:13:44
39.9927716,116.2744633,0,177.2,39592.3428935185,2008-05-24,08:13:46
39.9927516,116.2744749,0,177.2,39592.3429166667,2008-05-24,08:13:48
39.9927333,116.2744716,0,177.2,39592.3429398148,2008-05-24,08:13:50
39.9927133,116.2744683,0,177.2,39592.342962963,2008-05-24,08:13:52
39.9926933,116.2744716,0,177.2,39592.3429861111,2008-05-24,08:13:54
39.9926666,116.2744683,0,180.4,39592.3430092593,2008-05-24,08:13:56
39.9926466,116.27446,0,180.4,39592.3430324074,2008-05-24,08:13:58
39.9926316,116.2744466,0,177.2,39592.3430555556,2008-05-24,08:14:00
39.9925916,116.2744049,0,177.2,39592.3430787037,2008-05-24,08:14:02
39.9925683,116.2744149,0,180.4,39592.3431018519,2008-05-24,08:14:04
39.9925483,116.2744283,0,180.4,39592.343125,2008-05-24,08:14:06
39.9925316,116.2744316,0,180.4,39592.3431481481,2008-05-24,08:14:08
39.9925199,116.2744383,0,180.4,39592.3431712963,2008-05-24,08:14:10
39.9925049,116.2744499,0,180.4,39592.3431944444,2008-05-24,08:14:12
39.9924799,116.2744433,0,180.4,39592.3432175926,2008-05-24,08:14:14
39.992455,116.2744399,0,183.7,39592.3432407407,2008-05-24,08:14:16
39.9924383,116.2744366,0,183.7,39592.3432638889,2008-05-24,08:14:18
39.9924233,116.2744349,0,183.7,39592.343287037,2008-05-24,08:14:20
39.9924083,116.2744299,0,183.7,39592.3433101852,2008-05-24,08:14:22
39.9923966,116.2744266,0,183.7,39592.3433333333,2008-05-24,08:14:24
39.9923766,116.2744199,0,183.7,39592.3433564815,2008-05-24,08:14:26
39.9923516,116.2744199,0,183.7,39592.3433796296,2008-05-24,08:14:28
39.9923349,116.2744299,0,183.7,39592.3434027778,2008-05-24,08:14:30
39.9923216,116.274445,0,183.7,39592.3434259259,2008-05-24,08:14:32
39.992315,116.2744433,0,183.7,39592.3434490741,2008-05-24,08:14:34
39.9923133,116.2744349,0,183.7,39592.3434722222,2008-05-24,08:14:36
39.9923,116.2744349,0,183.7,39592.3434953704,2008-05-24,08:14:38
39.9922766,116.2744233,0,183.7,39592.3435185185,2008-05-24,08:14:40
39.9922483,116.274425,0,183.7,39592.3435416667,2008-05-24,08:14:42
39.99223,116.2744316,0,183.7,39592.3435648148,2008-05-24,08:14:44
39.9922166,116.2744183,0,183.7,39592.343587963,2008-05-24,08:14:46
39.9921849,116.2744166,0,183.7,39592.3436111111,2008-05-24,08:14:48
39.9921566,116.2744083,0,183.7,39592.3436342593,2008-05-24,08:14:50
39.992135,116.2743966,0,183.7,39592.3436574074,2008-05-24,08:14:52
39.9921166,116.2744083,0,183.7,39592.3436805556,2008-05-24,08:14:54
39.9920966,116.2743949,0,183.7,39592.3437037037,2008-05-24,08:14:56
39.9920749,116.2743966,0,180.4,39592.3437268519,2008-05-24,08:14:58
39.9920599,116.2743966,0,180.4,39592.34375,2008-05-24,08:15:00
39.9920433,116.2743849,0,180.4,39592.3437731481,2008-05-24,08:15:02
39.9920133,116.2743766,0,180.4,39592.3437962963,2008-05-24,08:15:04
39.9919966,116.2743799,0,180.4,39592.3438194444,2008-05-24,08:15:06
39.99198,116.2743566,0,180.4,39592.3438425926,2008-05-24,08:15:08
39.9919633,116.2743649,0,180.4,39592.3438657407,2008-05-24,08:15:10
39.9919533,116.2743616,0,180.4,39592.3438888889,2008-05-24,08:15:12
39.99194,116.2743599,0,180.4,39592.343912037,2008-05-24,08:15:14
39.991925,116.2743616,0,180.4,39592.3439351852,2008-05-24,08:15:16
39.9919116,116.2743699,0,180.4,39592.3439583333,2008-05-24,08:15:18
39.9918966,116.2743666,0,177.2,39592.3439814815,2008-05-24,08:15:20
39.99188,116.2743466,0,177.2,39592.3440046296,2008-05-24,08:15:22
39.9918616,116.2743383,0,177.2,39592.3440277778,2008-05-24,08:15:24
39.9918416,116.2743316,0,173.9,39592.3440509259,2008-05-24,08:15:26
39.99183,116.2743333,0,173.9,39592.3440740741,2008-05-24,08:15:28
39.9918133,116.2743283,0,173.9,39592.3440972222,2008-05-24,08:15:30
39.9917916,116.27432,0,173.9,39592.3441203704,2008-05-24,08:15:32
39.9917733,116.2743099,0,173.9,39592.3441435185,2008-05-24,08:15:34
39.9917633,116.2743066,0,173.9,39592.3442708333,2008-05-24,08:15:45
39.9917499,116.2743166,0,173.9,39592.3442939815,2008-05-24,08:15:47
39.9917266,116.2743099,0,173.9,39592.3443171296,2008-05-24,08:15:49
39.9917033,116.2742983,0,173.9,39592.3443402778,2008-05-24,08:15:51
39.9916766,116.2742933,0,173.9,39592.3443634259,2008-05-24,08:15:53
39.99166,116.2742833,0,173.9,39592.3443865741,2008-05-24,08:15:55
39.9916383,116.2742866,0,173.9,39592.3444097222,2008-05-24,08:15:57
39.9916133,116.2742916,0,173.9,39592.3444328704,2008-05-24,08:15:59
39.9915916,116.2743016,0,173.9,39592.3444560185,2008-05-24,08:16:01
39.9915633,116.2742966,0,173.9,39592.3444791667,2008-05-24,08:16:03
39.9915383,116.2742783,0,173.9,39592.3445023148,2008-05-24,08:16:05
39.9915133,116.2742766,0,173.9,39592.344525463,2008-05-24,08:16:07
39.9914883,116.2742766,0,173.9,39592.3445486111,2008-05-24,08:16:09
39.9914683,116.2742683,0,173.9,39592.3445717593,2008-05-24,08:16:11
39.9914516,116.2742549,0,173.9,39592.3445949074,2008-05-24,08:16:13
39.9914283,116.27425,0,173.9,39592.3446180556,2008-05-24,08:16:15
39.9914066,116.2742433,0,173.9,39592.3446412037,2008-05-24,08:16:17
39.9913933,116.2742449,0,173.9,39592.3446643518,2008-05-24,08:16:19
39.9913666,116.2742366,0,173.9,39592.3446875,2008-05-24,08:16:21
39.9913399,116.2742399,0,173.9,39592.3447106481,2008-05-24,08:16:23
39.9913166,116.2742533,0,173.9,39592.3447337963,2008-05-24,08:16:25
39.9912966,116.2742516,0,173.9,39592.3447569444,2008-05-24,08:16:27
39.9912783,116.2742533,0,173.9,39592.3447800926,2008-05-24,08:16:29
39.99125,116.2742566,0,173.9,39592.3448032407,2008-05-24,08:16:31
39.991225,116.2742683,0,173.9,39592.3448263889,2008-05-24,08:16:33
39.9912049,116.2742599,0,173.9,39592.344849537,2008-05-24,08:16:35
39.9911899,116.2742566,0,173.9,39592.3448726852,2008-05-24,08:16:37
39.99118,116.2742633,0,173.9,39592.3448958333,2008-05-24,08:16:39
39.9911599,116.2742666,0,173.9,39592.3449189815,2008-05-24,08:16:41
39.9911599,116.2742466,0,173.9,39592.3449421296,2008-05-24,08:16:43
39.9911466,116.2742366,0,173.9,39592.3449652778,2008-05-24,08:16:45
39.9911283,116.2742266,0,173.9,39592.3449884259,2008-05-24,08:16:47
39.9911116,116.2742166,0,173.9,39592.3450115741,2008-05-24,08:16:49
39.9910883,116.2742133,0,173.9,39592.3450347222,2008-05-24,08:16:51
39.9910866,116.2742366,0,173.9,39592.3450694444,2008-05-24,08:16:54
39.9910783,116.2742399,0,173.9,39592.3450925926,2008-05-24,08:16:56
39.9910566,116.2742549,0,173.9,39592.3451157407,2008-05-24,08:16:58
39.9910366,116.2742516,0,173.9,39592.3451388889,2008-05-24,08:17:00
39.9910066,116.2742283,0,170.6,39592.345162037,2008-05-24,08:17:02
39.9909916,116.2742216,0,170.6,39592.3451851852,2008-05-24,08:17:04
39.9909799,116.2742216,0,170.6,39592.3452083333,2008-05-24,08:17:06
39.9909666,116.2742199,0,170.6,39592.3452314815,2008-05-24,08:17:08
39.990945,116.2742249,0,173.9,39592.3452546296,2008-05-24,08:17:10
39.9909333,116.2742266,0,173.9,39592.3452777778,2008-05-24,08:17:12
39.9909216,116.2742066,0,173.9,39592.3453009259,2008-05-24,08:17:14
39.990915,116.2742049,0,173.9,39592.3453240741,2008-05-24,08:17:16
39.9908816,116.2741966,0,173.9,39592.3453587963,2008-05-24,08:17:19
39.9908583,116.2741883,0,173.9,39592.3453819444,2008-05-24,08:17:21
39.99083,116.2741749,0,173.9,39592.3454050926,2008-05-24,08:17:23
39.9907849,116.2741616,0,173.9,39592.3454282407,2008-05-24,08:17:25
39.9907783,116.2741549,0,173.9,39592.3454513889,2008-05-24,08:17:27
39.9907549,116.2741416,0,173.9,39592.345474537,2008-05-24,08:17:29
39.9907399,116.2741349,0,173.9,39592.3454976852,2008-05-24,08:17:31
39.9907299,116.2741266,0,173.9,39592.3455208333,2008-05-24,08:17:33
39.9907083,116.2741083,0,173.9,39592.3455439815,2008-05-24,08:17:35
39.9906983,116.2741049,0,173.9,39592.3455671296,2008-05-24,08:17:37
39.9906833,116.274095,0,173.9,39592.3455902778,2008-05-24,08:17:39
39.9906516,116.2740833,0,173.9,39592.3456134259,2008-05-24,08:17:41
39.9906299,116.2740716,0,173.9,39592.3456365741,2008-05-24,08:17:43
39.9906133,116.2740499,0,177.2,39592.3456712963,2008-05-24,08:17:46
39.9905933,116.2740216,0,173.9,39592.3456944444,2008-05-24,08:17:48
39.9905849,116.2739749,0,173.9,39592.3457175926,2008-05-24,08:17:50
39.9905716,116.2739583,0,173.9,39592.3457407407,2008-05-24,08:17:52
39.9905516,116.2739599,0,173.9,39592.3457638889,2008-05-24,08:17:54
39.9905366,116.27397,0,173.9,39592.345787037,2008-05-24,08:17:56
39.9905199,116.2739649,0,173.9,39592.3458101852,2008-05-24,08:17:58
39.9905049,116.2739599,0,173.9,39592.3458333333,2008-05-24,08:18:00
39.9904916,116.2739533,0,173.9,39592.3458564815,2008-05-24,08:18:02
39.9904766,116.2739399,0,177.2,39592.3458912037,2008-05-24,08:18:05
39.9904599,116.2739416,0,177.2,39592.3459143518,2008-05-24,08:18:07
39.9904433,116.2739399,0,177.2,39592.3459375,2008-05-24,08:18:09
39.990425,116.2739349,0,177.2,39592.3459606481,2008-05-24,08:18:11
39.9904049,116.2739299,0,177.2,39592.3459837963,2008-05-24,08:18:13
39.9903816,116.2739283,0,180.4,39592.3460069444,2008-05-24,08:18:15
39.9903649,116.2739133,0,177.2,39592.3460300926,2008-05-24,08:18:17
39.9903516,116.2738949,0,177.2,39592.3460532407,2008-05-24,08:18:19
39.9903349,116.2738799,0,177.2,39592.3460763889,2008-05-24,08:18:21
39.99031,116.2738933,0,177.2,39592.346099537,2008-05-24,08:18:23
39.9902899,116.2738866,0,177.2,39592.3461226852,2008-05-24,08:18:25
39.9902766,116.2738833,0,177.2,39592.3461458333,2008-05-24,08:18:27
39.99026,116.2738683,0,177.2,39592.3461689815,2008-05-24,08:18:29
39.99024,116.2738599,0,177.2,39592.3461921296,2008-05-24,08:18:31
39.9902116,116.2738483,0,177.2,39592.3462152778,2008-05-24,08:18:33
39.9901883,116.2738366,0,177.2,39592.3462384259,2008-05-24,08:18:35
39.99017,116.2738366,0,177.2,39592.3462615741,2008-05-24,08:18:37
39.9901516,116.2738266,0,177.2,39592.3462847222,2008-05-24,08:18:39
39.9901383,116.2738083,0,173.9,39592.3463194444,2008-05-24,08:18:42
39.99012,116.2737833,0,173.9,39592.3463425926,2008-05-24,08:18:44
39.9901,116.2737666,0,173.9,39592.3463657407,2008-05-24,08:18:46
39.9900816,116.2737583,0,173.9,39592.3463888889,2008-05-24,08:18:48
39.9900666,116.2737566,0,173.9,39592.346412037,2008-05-24,08:18:50
39.99005,116.2737483,0,177.2,39592.3464351852,2008-05-24,08:18:52
39.9900333,116.2737349,0,177.2,39592.3464583333,2008-05-24,08:18:54
39.9900166,116.2737283,0,177.2,39592.3464814815,2008-05-24,08:18:56
39.9899966,116.2737016,0,177.2,39592.3465046296,2008-05-24,08:18:58
39.9899683,116.2736833,0,177.2,39592.3465277778,2008-05-24,08:19:00
39.9899399,116.2736683,0,173.9,39592.3465509259,2008-05-24,08:19:02
39.9899183,116.2737066,0,173.9,39592.3465740741,2008-05-24,08:19:04
39.98989,116.2737116,0,173.9,39592.3465972222,2008-05-24,08:19:06
39.9898733,116.2737116,0,173.9,39592.3466203704,2008-05-24,08:19:08
39.9898666,116.2737199,0,173.9,39592.3466435185,2008-05-24,08:19:10
39.9898433,116.2737233,0,173.9,39592.3466666667,2008-05-24,08:19:12
39.9898266,116.2737283,0,170.6,39592.3466898148,2008-05-24,08:19:14
39.9898149,116.2737283,0,170.6,39592.346712963,2008-05-24,08:19:16
39.989795,116.2737133,0,170.6,39592.3467361111,2008-05-24,08:19:18
39.9897816,116.2736966,0,170.6,39592.3467592593,2008-05-24,08:19:20
39.9897783,116.27366,0,167.3,39592.3467824074,2008-05-24,08:19:22
39.9897683,116.2736583,0,167.3,39592.3468055556,2008-05-24,08:19:24
39.9897449,116.2736766,0,164,39592.3468287037,2008-05-24,08:19:26
39.9897349,116.2736849,0,164,39592.3468518518,2008-05-24,08:19:28
39.98971,116.273675,0,164,39592.346875,2008-05-24,08:19:30
39.98971,116.2736783,0,164,39592.3468981481,2008-05-24,08:19:32
39.989725,116.2736849,0,160.8,39592.3470833333,2008-05-24,08:19:48
39.98971,116.273675,0,160.8,39592.3471064815,2008-05-24,08:19:50
39.9896916,116.2736683,0,160.8,39592.3471296296,2008-05-24,08:19:52
39.9896783,116.2736633,0,160.8,39592.3471527778,2008-05-24,08:19:54
39.9896566,116.2736533,0,160.8,39592.3471759259,2008-05-24,08:19:56
39.9896333,116.2736416,0,160.8,39592.3471990741,2008-05-24,08:19:58
39.9896133,116.2736316,0,160.8,39592.3472222222,2008-05-24,08:20:00
39.9895949,116.2736216,0,160.8,39592.3472453704,2008-05-24,08:20:02
39.98957,116.2736083,0,160.8,39592.3472685185,2008-05-24,08:20:04
39.9895599,116.2735983,0,160.8,39592.3472916667,2008-05-24,08:20:06
39.9895499,116.2735766,0,160.8,39592.3473148148,2008-05-24,08:20:08
39.989545,116.2735716,0,160.8,39592.347337963,2008-05-24,08:20:10
39.9895516,116.2735649,0,160.8,39592.3475231482,2008-05-24,08:20:26
39.9895516,116.2735649,0,160.8,39592.3478240741,2008-05-24,08:20:52
39.989555,116.2735566,0,160.8,39592.3478472222,2008-05-24,08:20:54
39.989545,116.2735416,0,160.8,39592.3479398148,2008-05-24,08:21:02
39.9895416,116.273535,0,160.8,39592.3479976852,2008-05-24,08:21:07
39.9895416,116.273535,0,160.8,39592.3480439815,2008-05-24,08:21:11
39.9895416,116.2735266,0,160.8,39592.3480671296,2008-05-24,08:21:13
39.9895283,116.2735166,0,160.8,39592.3480902778,2008-05-24,08:21:15
39.9895033,116.273485,0,160.8,39592.3481134259,2008-05-24,08:21:17
39.9894866,116.2734466,0,160.8,39592.3481365741,2008-05-24,08:21:19
39.9895,116.2734399,0,160.8,39592.3481597222,2008-05-24,08:21:21
39.9895199,116.2734233,0,160.8,39592.3481828704,2008-05-24,08:21:23
39.9895083,116.2733899,0,160.8,39592.3482175926,2008-05-24,08:21:26
39.9894899,116.2733683,0,160.8,39592.3482407407,2008-05-24,08:21:28
39.9894649,116.2733566,0,160.8,39592.3482638889,2008-05-24,08:21:30
39.9894483,116.273345,0,160.8,39592.348287037,2008-05-24,08:21:32
39.9894483,116.2733416,0,160.8,39592.3483101852,2008-05-24,08:21:34
39.9894466,116.2733549,0,160.8,39592.3486226852,2008-05-24,08:22:01
39.9894399,116.2733316,0,160.8,39592.3486458333,2008-05-24,08:22:03
39.9894399,116.2733316,0,160.8,39592.3487268519,2008-05-24,08:22:10
39.9894366,116.2733283,0,160.8,39592.34875,2008-05-24,08:22:12
39.9894249,116.2733216,0,160.8,39592.3487731481,2008-05-24,08:22:14
39.9894116,116.2733066,0,160.8,39592.3487962963,2008-05-24,08:22:16
39.9893883,116.273275,0,160.8,39592.3488194444,2008-05-24,08:22:18
39.9893783,116.2732449,0,160.8,39592.3488425926,2008-05-24,08:22:20
39.9893766,116.2732033,0,160.8,39592.3488657407,2008-05-24,08:22:22
39.9893716,116.2731916,0,160.8,39592.3488888889,2008-05-24,08:22:24
39.98936,116.2731633,0,160.8,39592.348912037,2008-05-24,08:22:26
39.989345,116.2731433,0,160.8,39592.3489351852,2008-05-24,08:22:28
39.9893399,116.273135,0,160.8,39592.3489583333,2008-05-24,08:22:30
39.9893283,116.273115,0,160.8,39592.3489814815,2008-05-24,08:22:32
39.9893183,116.2730849,0,160.8,39592.3490162037,2008-05-24,08:22:35
39.9893116,116.2730683,0,164,39592.3490393519,2008-05-24,08:22:37
39.9892966,116.2730433,0,164,39592.3490625,2008-05-24,08:22:39
39.9892816,116.27301,0,164,39592.3490856481,2008-05-24,08:22:41
39.9892683,116.272975,0,164,39592.3491087963,2008-05-24,08:22:43
39.9892549,116.2729416,0,160.8,39592.3491319444,2008-05-24,08:22:45
39.989245,116.2729066,0,160.8,39592.3491550926,2008-05-24,08:22:47
39.9892333,116.2728799,0,160.8,39592.3491782407,2008-05-24,08:22:49
39.9892249,116.2728466,0,160.8,39592.3492013889,2008-05-24,08:22:51
39.9892183,116.2728233,0,160.8,39592.349224537,2008-05-24,08:22:53
39.9892133,116.2727866,0,160.8,39592.3492476852,2008-05-24,08:22:55
39.9891983,116.2727633,0,160.8,39592.3492708333,2008-05-24,08:22:57
39.9891783,116.2727483,0,160.8,39592.3492939815,2008-05-24,08:22:59
39.9891583,116.272735,0,160.8,39592.3493171296,2008-05-24,08:23:01
39.9891399,116.2727133,0,160.8,39592.3493402778,2008-05-24,08:23:03
39.9891299,116.2726916,0,160.8,39592.3493634259,2008-05-24,08:23:05
39.9891233,116.2726699,0,160.8,39592.3493865741,2008-05-24,08:23:07
39.9891166,116.2726549,0,160.8,39592.3494097222,2008-05-24,08:23:09
39.98911,116.2726383,0,160.8,39592.3494328704,2008-05-24,08:23:11
39.9891016,116.2726149,0,160.8,39592.3494560185,2008-05-24,08:23:13
39.9890916,116.2725883,0,160.8,39592.3494791667,2008-05-24,08:23:15
39.9890833,116.2725616,0,160.8,39592.3495023148,2008-05-24,08:23:17
39.9890749,116.27254,0,160.8,39592.349525463,2008-05-24,08:23:19
39.9890716,116.2725166,0,160.8,39592.3495486111,2008-05-24,08:23:21
39.9890783,116.2725166,0,157.5,39592.3495717593,2008-05-24,08:23:23
39.9890833,116.272505,0,157.5,39592.3495949074,2008-05-24,08:23:25
39.9890633,116.2725016,0,157.5,39592.3496180556,2008-05-24,08:23:27
39.9890516,116.2724916,0,157.5,39592.3496412037,2008-05-24,08:23:29
39.9890416,116.2724466,0,157.5,39592.3498263889,2008-05-24,08:23:45
39.9890283,116.2724383,0,157.5,39592.349849537,2008-05-24,08:23:47
39.9890316,116.2724333,0,157.5,39592.3498726852,2008-05-24,08:23:49
39.989025,116.2724283,0,157.5,39592.3498958333,2008-05-24,08:23:51
39.9890166,116.2724333,0,157.5,39592.3499189815,2008-05-24,08:23:53
39.9890233,116.272435,0,157.5,39592.3499421296,2008-05-24,08:23:55
39.9890366,116.2724383,0,157.5,39592.3499652778,2008-05-24,08:23:57
39.9890483,116.2724233,0,157.5,39592.3499884259,2008-05-24,08:23:59
39.9890583,116.2724183,0,157.5,39592.3501041667,2008-05-24,08:24:09
39.9890749,116.2724133,0,157.5,39592.3501273148,2008-05-24,08:24:11
39.989095,116.2724,0,157.5,39592.350150463,2008-05-24,08:24:13
39.9891133,116.2723866,0,157.5,39592.3501736111,2008-05-24,08:24:15
39.98915,116.2723916,0,157.5,39592.3501967593,2008-05-24,08:24:17
39.989175,116.2723783,0,157.5,39592.3502199074,2008-05-24,08:24:19
39.989195,116.2723616,0,157.5,39592.3502430556,2008-05-24,08:24:21
39.9892133,116.2723416,0,157.5,39592.3502662037,2008-05-24,08:24:23
39.98922,116.2723216,0,157.5,39592.3502893519,2008-05-24,08:24:25
39.9892249,116.2722933,0,157.5,39592.3503125,2008-05-24,08:24:27
39.9892283,116.2722783,0,157.5,39592.3503356481,2008-05-24,08:24:29
39.9892299,116.2722483,0,157.5,39592.3503587963,2008-05-24,08:24:31
39.9892316,116.2722216,0,157.5,39592.3503819444,2008-05-24,08:24:33
39.989235,116.2721983,0,157.5,39592.3504050926,2008-05-24,08:24:35
39.9892549,116.272175,0,160.8,39592.3504282407,2008-05-24,08:24:37
39.989275,116.2721599,0,160.8,39592.3504513889,2008-05-24,08:24:39
39.9892816,116.272155,0,160.8,39592.350474537,2008-05-24,08:24:41
39.989265,116.2721566,0,157.5,39592.3505902778,2008-05-24,08:24:51
39.9892766,116.27214,0,157.5,39592.3506134259,2008-05-24,08:24:53
39.9892833,116.2721183,0,157.5,39592.3506365741,2008-05-24,08:24:55
39.9892933,116.2720949,0,157.5,39592.3506597222,2008-05-24,08:24:57
39.9892983,116.2720716,0,157.5,39592.3506828704,2008-05-24,08:24:59
39.9893033,116.2720449,0,157.5,39592.3507060185,2008-05-24,08:25:01
39.9893083,116.2720216,0,160.8,39592.3507291667,2008-05-24,08:25:03
39.9893183,116.2719949,0,160.8,39592.3507523148,2008-05-24,08:25:05
39.9893216,116.2719733,0,160.8,39592.3509027778,2008-05-24,08:25:18
39.9893266,116.2719583,0,160.8,39592.3509259259,2008-05-24,08:25:20
39.9893266,116.2719399,0,160.8,39592.3509490741,2008-05-24,08:25:22
39.9893333,116.2719333,0,160.8,39592.3509722222,2008-05-24,08:25:24
39.989335,116.2719233,0,160.8,39592.3509953704,2008-05-24,08:25:26
39.989335,116.2719016,0,160.8,39592.3510185185,2008-05-24,08:25:28
39.9893399,116.2718849,0,160.8,39592.3510416667,2008-05-24,08:25:30
39.9893466,116.2718616,0,164,39592.3510648148,2008-05-24,08:25:32
39.9893516,116.2718399,0,164,39592.351087963,2008-05-24,08:25:34
39.98936,116.2718133,0,164,39592.3511111111,2008-05-24,08:25:36
39.9893683,116.2717916,0,167.3,39592.3511342593,2008-05-24,08:25:38
39.9893699,116.2717749,0,167.3,39592.3511574074,2008-05-24,08:25:40
39.989375,116.2717516,0,167.3,39592.3511805556,2008-05-24,08:25:42
39.9893833,116.2717316,0,167.3,39592.3512037037,2008-05-24,08:25:44
39.9893933,116.2717016,0,167.3,39592.3512268519,2008-05-24,08:25:46
39.9894033,116.2716766,0,170.6,39592.35125,2008-05-24,08:25:48
39.9894133,116.2716583,0,170.6,39592.3512731481,2008-05-24,08:25:50
39.9894166,116.27165,0,173.9,39592.3513773148,2008-05-24,08:25:59
39.9894199,116.2716433,0,170.6,39592.351400463,2008-05-24,08:26:01
39.9894233,116.2716266,0,170.6,39592.3514236111,2008-05-24,08:26:03
39.98943,116.2716083,0,170.6,39592.3514467593,2008-05-24,08:26:05
39.9894366,116.2715983,0,173.9,39592.3514699074,2008-05-24,08:26:07
39.9894399,116.2715966,0,173.9,39592.3514930556,2008-05-24,08:26:09
39.989445,116.2715783,0,173.9,39592.3515162037,2008-05-24,08:26:11
39.9894499,116.2715583,0,173.9,39592.3515393519,2008-05-24,08:26:13
39.9894583,116.2715349,0,173.9,39592.3515625,2008-05-24,08:26:15
39.9894666,116.2715166,0,173.9,39592.3515856481,2008-05-24,08:26:17
39.9894783,116.2714966,0,177.2,39592.3516087963,2008-05-24,08:26:19
39.9894983,116.2714899,0,177.2,39592.3516319444,2008-05-24,08:26:21
39.989515,116.2714816,0,177.2,39592.3516550926,2008-05-24,08:26:23
39.9895249,116.2714766,0,177.2,39592.3517476852,2008-05-24,08:26:31
39.9895366,116.2714583,0,177.2,39592.3517708333,2008-05-24,08:26:33
39.9895433,116.2714333,0,177.2,39592.3517939815,2008-05-24,08:26:35
39.9895416,116.271405,0,177.2,39592.3518171296,2008-05-24,08:26:37
39.9895349,116.2713766,0,177.2,39592.3518402778,2008-05-24,08:26:39
39.98953,116.2713483,0,177.2,39592.3518634259,2008-05-24,08:26:41
39.9895349,116.2713233,0,177.2,39592.3518865741,2008-05-24,08:26:43
39.9895416,116.2712966,0,177.2,39592.3519097222,2008-05-24,08:26:45
39.9895533,116.2712716,0,177.2,39592.3519328704,2008-05-24,08:26:47
39.9895599,116.2712449,0,177.2,39592.3519560185,2008-05-24,08:26:49
39.9895616,116.2712266,0,177.2,39592.3519791667,2008-05-24,08:26:51
39.9895749,116.2712066,0,177.2,39592.3520023148,2008-05-24,08:26:53
39.9895966,116.2711866,0,177.2,39592.352025463,2008-05-24,08:26:55
39.9896216,116.2711683,0,177.2,39592.3520486111,2008-05-24,08:26:57
39.9896499,116.2711499,0,180.4,39592.3520717593,2008-05-24,08:26:59
39.9896666,116.2711383,0,180.4,39592.3520949074,2008-05-24,08:27:01
39.989695,116.2711166,0,180.4,39592.3521180556,2008-05-24,08:27:03
39.9896899,116.2711183,0,177.2,39592.3523032407,2008-05-24,08:27:19
39.9896899,116.2711133,0,177.2,39592.3523263889,2008-05-24,08:27:21
39.9896833,116.2710999,0,177.2,39592.352349537,2008-05-24,08:27:23
39.9896716,116.2710816,0,177.2,39592.3523726852,2008-05-24,08:27:25
39.9896716,116.2710816,0,177.2,39592.3524189815,2008-05-24,08:27:29
39.98967,116.2710766,0,177.2,39592.3524421296,2008-05-24,08:27:31
39.9896749,116.271055,0,177.2,39592.3524652778,2008-05-24,08:27:33
39.9896783,116.2710349,0,177.2,39592.3524884259,2008-05-24,08:27:35
39.9896866,116.2710149,0,177.2,39592.3525231481,2008-05-24,08:27:38
39.989695,116.2709866,0,177.2,39592.3525462963,2008-05-24,08:27:40
39.9897049,116.2709583,0,177.2,39592.3525694444,2008-05-24,08:27:42
39.9897083,116.2709283,0,177.2,39592.3525925926,2008-05-24,08:27:44
39.98971,116.2708933,0,177.2,39592.3526157407,2008-05-24,08:27:46
39.9897166,116.2708633,0,173.9,39592.3526388889,2008-05-24,08:27:48
39.9897233,116.2708416,0,173.9,39592.352662037,2008-05-24,08:27:50
39.9897266,116.2708149,0,170.6,39592.3526851852,2008-05-24,08:27:52
39.9897449,116.2707899,0,173.9,39592.3527083333,2008-05-24,08:27:54
39.989755,116.2707516,0,173.9,39592.3527314815,2008-05-24,08:27:56
39.9897466,116.2707166,0,173.9,39592.3527546296,2008-05-24,08:27:58
39.9897449,116.2706883,0,173.9,39592.3527777778,2008-05-24,08:28:00
39.9897633,116.2706716,0,173.9,39592.3528009259,2008-05-24,08:28:02
39.9897883,116.2706249,0,170.6,39592.3528240741,2008-05-24,08:28:04
39.9898266,116.2705816,0,170.6,39592.3528472222,2008-05-24,08:28:06
39.98982,116.2705766,0,170.6,39592.3528703704,2008-05-24,08:28:08
39.9898133,116.2705983,0,170.6,39592.3528935185,2008-05-24,08:28:10
39.989835,116.2705799,0,170.6,39592.3529166667,2008-05-24,08:28:12
39.9898383,116.27057,0,170.6,39592.3529398148,2008-05-24,08:28:14
39.9898533,116.2705449,0,170.6,39592.352962963,2008-05-24,08:28:16
39.9898466,116.2705233,0,170.6,39592.3529861111,2008-05-24,08:28:18
39.98982,116.2705099,0,170.6,39592.3530092593,2008-05-24,08:28:20
39.9898083,116.2704966,0,167.3,39592.3531365741,2008-05-24,08:28:31
39.98981,116.2704833,0,167.3,39592.3531597222,2008-05-24,08:28:33
39.9898183,116.2704499,0,167.3,39592.3531828704,2008-05-24,08:28:35
39.9898233,116.2703849,0,167.3,39592.3532060185,2008-05-24,08:28:37
39.989825,116.2703316,0,167.3,39592.3532291667,2008-05-24,08:28:39
39.9898333,116.2703099,0,167.3,39592.3532523148,2008-05-24,08:28:41
39.9898483,116.27029,0,167.3,39592.353275463,2008-05-24,08:28:43
39.9898633,116.2702566,0,167.3,39592.3532986111,2008-05-24,08:28:45
39.989865,116.2702266,0,167.3,39592.3533217593,2008-05-24,08:28:47
39.9898316,116.2705533,0,167.3,39592.368287037,2008-05-24,08:50:20
39.989835,116.2705799,0,167.3,39592.3683101852,2008-05-24,08:50:22
39.9898216,116.2705883,0,167.3,39592.3683333333,2008-05-24,08:50:24
39.9898166,116.2705983,0,167.3,39592.3683564815,2008-05-24,08:50:26
39.98981,116.2706249,0,167.3,39592.3683796296,2008-05-24,08:50:28
39.9898083,116.27064,0,167.3,39592.3684027778,2008-05-24,08:50:30
39.9897999,116.2706583,0,167.3,39592.3684259259,2008-05-24,08:50:32
39.9897899,116.2706666,0,167.3,39592.3684490741,2008-05-24,08:50:34
39.9897749,116.2706766,0,167.3,39592.3684722222,2008-05-24,08:50:36
39.9897616,116.2706866,0,167.3,39592.3684953704,2008-05-24,08:50:38
39.98975,116.2706783,0,164,39592.3685185185,2008-05-24,08:50:40
39.989755,116.2706699,0,164,39592.3685416667,2008-05-24,08:50:42
39.9897349,116.2706599,0,160.8,39592.3687037037,2008-05-24,08:50:56
39.9897266,116.2706483,0,164,39592.3687268518,2008-05-24,08:50:58
39.9897166,116.2706366,0,160.8,39592.3688888889,2008-05-24,08:51:12
39.9897183,116.2706516,0,160.8,39592.368912037,2008-05-24,08:51:14
39.9897199,116.2706716,0,160.8,39592.3689351852,2008-05-24,08:51:16
39.9897233,116.2706866,0,164,39592.3689583333,2008-05-24,08:51:18
39.9897266,116.2706999,0,164,39592.3689814815,2008-05-24,08:51:20
39.9897266,116.2707133,0,164,39592.3690046296,2008-05-24,08:51:22
39.9897283,116.2707283,0,164,39592.3690277778,2008-05-24,08:51:24
39.9897283,116.2707283,0,164,39592.3691898148,2008-05-24,08:51:38
39.9897299,116.2707349,0,164,39592.369212963,2008-05-24,08:51:40
39.9897283,116.2707483,0,167.3,39592.3692361111,2008-05-24,08:51:42
39.9897316,116.2707633,0,167.3,39592.3692592593,2008-05-24,08:51:44
39.9897333,116.2707799,0,167.3,39592.3692824074,2008-05-24,08:51:46
39.9897283,116.270795,0,167.3,39592.3693055556,2008-05-24,08:51:48
39.989725,116.2708083,0,167.3,39592.3693287037,2008-05-24,08:51:50
39.9897199,116.2708233,0,167.3,39592.3693518518,2008-05-24,08:51:52
39.9897133,116.2708366,0,167.3,39592.369375,2008-05-24,08:51:54
39.9897066,116.2708516,0,167.3,39592.3693981481,2008-05-24,08:51:56
39.9896983,116.2708716,0,167.3,39592.3694212963,2008-05-24,08:51:58
39.9896866,116.2708899,0,167.3,39592.3694444444,2008-05-24,08:52:00
39.9896766,116.2709033,0,167.3,39592.3694675926,2008-05-24,08:52:02
39.98967,116.270915,0,167.3,39592.3694907407,2008-05-24,08:52:04
39.9896599,116.270935,0,167.3,39592.3695138889,2008-05-24,08:52:06
39.9896449,116.2709566,0,167.3,39592.369537037,2008-05-24,08:52:08
39.9896383,116.2709783,0,170.6,39592.3695601852,2008-05-24,08:52:10
39.9896349,116.2709999,0,170.6,39592.3695833333,2008-05-24,08:52:12
39.9896316,116.2710149,0,170.6,39592.3696064815,2008-05-24,08:52:14
39.9896266,116.2710299,0,170.6,39592.3696296296,2008-05-24,08:52:16
39.9896199,116.2710466,0,170.6,39592.3696527778,2008-05-24,08:52:18
39.9896183,116.2710683,0,170.6,39592.3696759259,2008-05-24,08:52:20
39.989615,116.2710833,0,170.6,39592.3696990741,2008-05-24,08:52:22
39.9896083,116.2710983,0,170.6,39592.3697222222,2008-05-24,08:52:24
39.9896,116.2711299,0,170.6,39592.3697453704,2008-05-24,08:52:26
39.9895949,116.2711499,0,170.6,39592.3697685185,2008-05-24,08:52:28
39.9895899,116.2711666,0,170.6,39592.3697916667,2008-05-24,08:52:30
39.9895816,116.2711866,0,170.6,39592.3698148148,2008-05-24,08:52:32
39.9895733,116.2712033,0,170.6,39592.369837963,2008-05-24,08:52:34
39.9895649,116.2712216,0,170.6,39592.3698611111,2008-05-24,08:52:36
39.9895633,116.2712399,0,170.6,39592.3698842593,2008-05-24,08:52:38
39.9895599,116.2712583,0,170.6,39592.3699074074,2008-05-24,08:52:40
39.9895499,116.2712766,0,170.6,39592.3699305556,2008-05-24,08:52:42
39.9895383,116.2713116,0,170.6,39592.3699537037,2008-05-24,08:52:44
39.9895349,116.2713333,0,170.6,39592.3699768518,2008-05-24,08:52:46
39.98953,116.2713583,0,170.6,39592.37,2008-05-24,08:52:48
39.9895216,116.2713866,0,170.6,39592.3700231481,2008-05-24,08:52:50
39.9895166,116.271405,0,170.6,39592.3700462963,2008-05-24,08:52:52
39.9895133,116.2714199,0,170.6,39592.3700694444,2008-05-24,08:52:54
39.9895083,116.2714383,0,170.6,39592.3700925926,2008-05-24,08:52:56
39.9895016,116.2714566,0,170.6,39592.3701157407,2008-05-24,08:52:58
39.9894949,116.2714766,0,170.6,39592.3701388889,2008-05-24,08:53:00
39.9894899,116.271495,0,170.6,39592.370162037,2008-05-24,08:53:02
39.989485,116.2715149,0,170.6,39592.3701851852,2008-05-24,08:53:04
39.9894833,116.2715349,0,170.6,39592.3702083333,2008-05-24,08:53:06
39.9894766,116.2715516,0,170.6,39592.3702314815,2008-05-24,08:53:08
39.9894649,116.2715716,0,170.6,39592.3702546296,2008-05-24,08:53:10
39.98946,116.2715966,0,170.6,39592.3702777778,2008-05-24,08:53:12
39.9894516,116.2716199,0,170.6,39592.3703009259,2008-05-24,08:53:14
39.9894466,116.2716366,0,170.6,39592.3703240741,2008-05-24,08:53:16
39.9894383,116.2716633,0,170.6,39592.3703472222,2008-05-24,08:53:18
39.9894333,116.2716816,0,170.6,39592.3703703704,2008-05-24,08:53:20
39.9894333,116.2716816,0,170.6,39592.3704861111,2008-05-24,08:53:30
39.9894333,116.2716833,0,170.6,39592.3705092593,2008-05-24,08:53:32
39.9894316,116.2717033,0,170.6,39592.3705324074,2008-05-24,08:53:34
39.9894316,116.2717033,0,170.6,39592.3705555556,2008-05-24,08:53:36
39.9894316,116.2717033,0,170.6,39592.3705787037,2008-05-24,08:53:38
39.9894366,116.2716916,0,170.6,39592.3706018519,2008-05-24,08:53:40
39.9894416,116.2716733,0,170.6,39592.370625,2008-05-24,08:53:42
39.9894416,116.2716483,0,167.3,39592.3706481481,2008-05-24,08:53:44
39.9894433,116.2716233,0,167.3,39592.3706712963,2008-05-24,08:53:46
39.9894466,116.2715966,0,167.3,39592.3706944444,2008-05-24,08:53:48
39.9894533,116.2715716,0,167.3,39592.3707175926,2008-05-24,08:53:50
39.9894583,116.2715516,0,170.6,39592.3707407407,2008-05-24,08:53:52
39.98946,116.2715383,0,167.3,39592.3707638889,2008-05-24,08:53:54
39.98946,116.2715383,0,167.3,39592.3708449074,2008-05-24,08:54:01
39.98946,116.2715349,0,167.3,39592.3708680556,2008-05-24,08:54:03
39.9894583,116.2715249,0,170.6,39592.372025463,2008-05-24,08:55:43
39.9894583,116.2715249,0,170.6,39592.3720717593,2008-05-24,08:55:47
39.9894583,116.2715283,0,170.6,39592.3720949074,2008-05-24,08:55:49
39.9894583,116.271545,0,167.3,39592.3721180556,2008-05-24,08:55:51
39.9894616,116.2715599,0,170.6,39592.3722106481,2008-05-24,08:55:59
39.98946,116.271545,0,167.3,39592.3723842593,2008-05-24,08:56:14
39.98946,116.271545,0,167.3,39592.3725231481,2008-05-24,08:56:26
39.9894549,116.2715416,0,167.3,39592.3725462963,2008-05-24,08:56:28
39.9894649,116.2715516,0,167.3,39592.3725694444,2008-05-24,08:56:30
39.9894716,116.2715633,0,167.3,39592.3726273148,2008-05-24,08:56:35
39.9894666,116.2715633,0,167.3,39592.372662037,2008-05-24,08:56:38
39.9894733,116.2715616,0,167.3,39592.3726851852,2008-05-24,08:56:40
39.9894833,116.2715583,0,167.3,39592.3728819444,2008-05-24,08:56:57
39.9894833,116.2715583,0,167.3,39592.3729166667,2008-05-24,08:57:00
39.9894816,116.2715583,0,167.3,39592.3729398148,2008-05-24,08:57:02
39.9894949,116.2715583,0,167.3,39592.3730902778,2008-05-24,08:57:15
39.9894833,116.2715633,0,167.3,39592.3735532407,2008-05-24,08:57:55
39.9894833,116.2715599,0,167.3,39592.3735763889,2008-05-24,08:57:57
39.9894883,116.2715416,0,167.3,39592.373599537,2008-05-24,08:57:59
39.9894983,116.2715183,0,167.3,39592.3736226852,2008-05-24,08:58:01
39.9895083,116.271495,0,167.3,39592.3736458333,2008-05-24,08:58:03
39.9895133,116.2714816,0,170.6,39592.3737384259,2008-05-24,08:58:11
39.989515,116.2714833,0,170.6,39592.3744675926,2008-05-24,08:59:14
39.9895083,116.2714866,0,170.6,39592.3745023148,2008-05-24,08:59:17
39.9895066,116.271495,0,170.6,39592.374525463,2008-05-24,08:59:19
39.9895099,116.2714933,0,170.6,39592.3747569444,2008-05-24,08:59:39
39.9895049,116.2714899,0,170.6,39592.3747800926,2008-05-24,08:59:41
39.9895,116.2714899,0,170.6,39592.3748726852,2008-05-24,08:59:49
39.9895,116.2714899,0,170.6,39592.3752314815,2008-05-24,09:00:20
39.9895,116.2714966,0,170.6,39592.3752546296,2008-05-24,09:00:22
39.9895,116.2714816,0,170.6,39592.3752777778,2008-05-24,09:00:24
39.9893849,116.2717966,0,170.6,39592.3781712963,2008-05-24,09:04:34
39.9893766,116.2718149,0,170.6,39592.3781944444,2008-05-24,09:04:36
39.9893683,116.2718349,0,170.6,39592.3782175926,2008-05-24,09:04:38
39.9893616,116.2718633,0,170.6,39592.3782407407,2008-05-24,09:04:40
39.9893533,116.2718916,0,170.6,39592.3782638889,2008-05-24,09:04:42
39.9893283,116.271945,0,167.3,39592.378287037,2008-05-24,09:04:44
39.9893183,116.271965,0,170.6,39592.3783101852,2008-05-24,09:04:46
39.9893233,116.2719833,0,170.6,39592.3783333333,2008-05-24,09:04:48
39.9893233,116.2719933,0,170.6,39592.3783564815,2008-05-24,09:04:50
39.9893216,116.2720133,0,170.6,39592.3783796296,2008-05-24,09:04:52
39.98932,116.2720383,0,170.6,39592.3784027778,2008-05-24,09:04:54
39.9893099,116.2720616,0,170.6,39592.3784259259,2008-05-24,09:04:56
39.9892966,116.2720983,0,170.6,39592.3784490741,2008-05-24,09:04:58
39.9892849,116.2721116,0,170.6,39592.3784722222,2008-05-24,09:05:00
39.989275,116.2721349,0,170.6,39592.3784953704,2008-05-24,09:05:02
39.989265,116.2721816,0,170.6,39592.3785185185,2008-05-24,09:05:04
39.9892583,116.2722183,0,170.6,39592.3785416667,2008-05-24,09:05:06
39.9892383,116.2722433,0,170.6,39592.3785648148,2008-05-24,09:05:08
39.9892266,116.2722616,0,170.6,39592.378587963,2008-05-24,09:05:10
39.9892216,116.2722766,0,167.3,39592.3786111111,2008-05-24,09:05:12
39.9892116,116.2722966,0,164,39592.3786342593,2008-05-24,09:05:14
39.9892016,116.27233,0,164,39592.3786574074,2008-05-24,09:05:16
39.989195,116.2723433,0,164,39592.3786805556,2008-05-24,09:05:18
39.98919,116.2723616,0,164,39592.3787037037,2008-05-24,09:05:20
39.98919,116.2723733,0,160.8,39592.3787268519,2008-05-24,09:05:22
39.9891816,116.2723883,0,160.8,39592.37875,2008-05-24,09:05:24
39.9891716,116.2724049,0,160.8,39592.3787731482,2008-05-24,09:05:26
39.9891633,116.2724166,0,160.8,39592.3787962963,2008-05-24,09:05:28
39.9891466,116.2724416,0,160.8,39592.3788194444,2008-05-24,09:05:30
39.989125,116.2724516,0,160.8,39592.3788425926,2008-05-24,09:05:32
39.9891033,116.272455,0,160.8,39592.3788657407,2008-05-24,09:05:34
39.9890816,116.2724583,0,157.5,39592.3788888889,2008-05-24,09:05:36
39.9890516,116.2724716,0,157.5,39592.378912037,2008-05-24,09:05:38
39.9890416,116.2724749,0,157.5,39592.3789351852,2008-05-24,09:05:40
39.9890416,116.2724616,0,157.5,39592.3789930556,2008-05-24,09:05:45
39.989035,116.2724783,0,157.5,39592.3790162037,2008-05-24,09:05:47
39.989025,116.2724883,0,157.5,39592.3790393519,2008-05-24,09:05:49
39.9890183,116.2725016,0,157.5,39592.3790625,2008-05-24,09:05:51
39.98901,116.2725233,0,157.5,39592.3790856482,2008-05-24,09:05:53
39.9890083,116.2725616,0,157.5,39592.3791087963,2008-05-24,09:05:55
39.9890049,116.2726049,0,157.5,39592.3791319444,2008-05-24,09:05:57
39.9890033,116.2726333,0,157.5,39592.3791550926,2008-05-24,09:05:59
39.9889983,116.2726566,0,160.8,39592.3791782407,2008-05-24,09:06:01
39.988985,116.2726416,0,157.5,39592.3792013889,2008-05-24,09:06:03
39.9889566,116.2726399,0,157.5,39592.379224537,2008-05-24,09:06:05
39.9889416,116.2726333,0,157.5,39592.3792476852,2008-05-24,09:06:07
39.9889,116.2726249,0,157.5,39592.3792708333,2008-05-24,09:06:09
39.9888749,116.2726266,0,157.5,39592.3792939815,2008-05-24,09:06:11
39.9888483,116.2726216,0,157.5,39592.3793171296,2008-05-24,09:06:13
39.9888133,116.2726183,0,157.5,39592.3793402778,2008-05-24,09:06:15
39.9887899,116.2726033,0,160.8,39592.3793634259,2008-05-24,09:06:17
39.9887833,116.2725999,0,160.8,39592.3793865741,2008-05-24,09:06:19
39.9887766,116.2725816,0,160.8,39592.3794097222,2008-05-24,09:06:21
39.9887566,116.2725683,0,160.8,39592.3794328704,2008-05-24,09:06:23
39.9887383,116.2725649,0,160.8,39592.3794560185,2008-05-24,09:06:25
39.9887266,116.2725583,0,160.8,39592.3794791667,2008-05-24,09:06:27
39.9887366,116.2725733,0,160.8,39592.3795023148,2008-05-24,09:06:29
39.9887266,116.2725716,0,160.8,39592.379525463,2008-05-24,09:06:31
39.9887183,116.2725633,0,160.8,39592.3795486111,2008-05-24,09:06:33
39.9887066,116.2725499,0,160.8,39592.3795717593,2008-05-24,09:06:35
39.9887033,116.2725266,0,160.8,39592.3795949074,2008-05-24,09:06:37
39.9886733,116.2725083,0,160.8,39592.3796180556,2008-05-24,09:06:39
39.9886433,116.2724949,0,160.8,39592.3796412037,2008-05-24,09:06:41
39.9886266,116.2724683,0,160.8,39592.3796643519,2008-05-24,09:06:43
39.988615,116.2724666,0,160.8,39592.3796875,2008-05-24,09:06:45
39.9885933,116.2724616,0,164,39592.3797106481,2008-05-24,09:06:47
39.9885583,116.2724499,0,164,39592.3797337963,2008-05-24,09:06:49
39.9885433,116.2724399,0,164,39592.3797569444,2008-05-24,09:06:51
39.9885283,116.2724283,0,164,39592.3797800926,2008-05-24,09:06:53
39.988505,116.27242,0,164,39592.3798032407,2008-05-24,09:06:55
39.98849,116.2724299,0,164,39592.3798263889,2008-05-24,09:06:57
39.9884583,116.2724249,0,164,39592.379849537,2008-05-24,09:06:59
39.9884316,116.2724333,0,164,39592.3798726852,2008-05-24,09:07:01
39.988405,116.2724483,0,164,39592.3798958333,2008-05-24,09:07:03
39.9883849,116.2724383,0,164,39592.3799189815,2008-05-24,09:07:05
39.9883666,116.2724283,0,164,39592.3799421296,2008-05-24,09:07:07
39.9883716,116.2724233,0,164,39592.3799652778,2008-05-24,09:07:09
39.9883599,116.2724149,0,167.3,39592.3799884259,2008-05-24,09:07:11
39.988335,116.2724166,0,167.3,39592.3800115741,2008-05-24,09:07:13
39.98832,116.2724116,0,167.3,39592.3800347222,2008-05-24,09:07:15
39.9883066,116.2724033,0,167.3,39592.3800578704,2008-05-24,09:07:17
39.9882983,116.2724,0,167.3,39592.3800810185,2008-05-24,09:07:19
39.988295,116.2723933,0,167.3,39592.3801041667,2008-05-24,09:07:21
39.9882633,116.2723916,0,167.3,39592.3801273148,2008-05-24,09:07:23
39.9882199,116.2723933,0,167.3,39592.380150463,2008-05-24,09:07:25
39.988155,116.2724049,0,164,39592.3801736111,2008-05-24,09:07:27
39.9881483,116.2724116,0,164,39592.3801967593,2008-05-24,09:07:29
39.9881383,116.2724099,0,164,39592.3802199074,2008-05-24,09:07:31
39.988125,116.2724016,0,164,39592.3802430556,2008-05-24,09:07:33
39.98811,116.2723866,0,164,39592.3802662037,2008-05-24,09:07:35
39.9881,116.2723783,0,164,39592.3802893519,2008-05-24,09:07:37
39.988085,116.2723716,0,160.8,39592.3803125,2008-05-24,09:07:39
39.9880749,116.2723633,0,160.8,39592.3803356481,2008-05-24,09:07:41
39.988055,116.2723433,0,160.8,39592.3803587963,2008-05-24,09:07:43
39.9880316,116.27233,0,160.8,39592.3803819444,2008-05-24,09:07:45
39.9880133,116.2722966,0,164,39592.3804050926,2008-05-24,09:07:47
39.9880083,116.2723083,0,164,39592.3804282407,2008-05-24,09:07:49
39.9880033,116.2723183,0,164,39592.3804513889,2008-05-24,09:07:51
39.9879766,116.2723116,0,164,39592.380474537,2008-05-24,09:07:53
39.9879516,116.2723183,0,164,39592.3804976852,2008-05-24,09:07:55
39.9879283,116.2723166,0,164,39592.3805208333,2008-05-24,09:07:57
39.9879116,116.2723116,0,164,39592.3805439815,2008-05-24,09:07:59
39.9878949,116.2723199,0,164,39592.3805671296,2008-05-24,09:08:01
39.9878716,116.2723133,0,167.3,39592.3805902778,2008-05-24,09:08:03
39.9878483,116.2722983,0,164,39592.3806134259,2008-05-24,09:08:05
39.98783,116.2722833,0,164,39592.3806365741,2008-05-24,09:08:07
39.9878116,116.2722783,0,164,39592.3806597222,2008-05-24,09:08:09
39.9877833,116.2722616,0,164,39592.3806828704,2008-05-24,09:08:11
39.9877616,116.27226,0,164,39592.3807060185,2008-05-24,09:08:13
39.9877316,116.272245,0,164,39592.3807291667,2008-05-24,09:08:15
39.9877149,116.2722333,0,164,39592.3807523148,2008-05-24,09:08:17
39.9876999,116.2722266,0,160.8,39592.380775463,2008-05-24,09:08:19
39.9876733,116.2722149,0,160.8,39592.3807986111,2008-05-24,09:08:21
39.987665,116.2722183,0,160.8,39592.3808217593,2008-05-24,09:08:23
39.9876599,116.2722216,0,160.8,39592.3808449074,2008-05-24,09:08:25
39.9876283,116.2722266,0,160.8,39592.3808680556,2008-05-24,09:08:27
39.9875983,116.2722416,0,160.8,39592.3808912037,2008-05-24,09:08:29
39.9875616,116.2722466,0,157.5,39592.3809143519,2008-05-24,09:08:31
39.9875449,116.2722433,0,157.5,39592.3809375,2008-05-24,09:08:33
39.9875283,116.2722299,0,157.5,39592.3809606481,2008-05-24,09:08:35
39.9875049,116.2722233,0,157.5,39592.3809837963,2008-05-24,09:08:37
39.9874899,116.27221,0,157.5,39592.3810069444,2008-05-24,09:08:39
39.987485,116.2722383,0,157.5,39592.3810300926,2008-05-24,09:08:41
39.9874666,116.2722416,0,157.5,39592.3810532407,2008-05-24,09:08:43
39.9874433,116.2722333,0,157.5,39592.3810763889,2008-05-24,09:08:45
39.9874216,116.2722416,0,157.5,39592.381099537,2008-05-24,09:08:47
39.9873949,116.2722283,0,157.5,39592.3811226852,2008-05-24,09:08:49
39.98737,116.2722049,0,157.5,39592.3811458333,2008-05-24,09:08:51
39.9873516,116.2721983,0,154.2,39592.3811689815,2008-05-24,09:08:53
39.9873266,116.2722033,0,154.2,39592.3811921296,2008-05-24,09:08:55
39.9873116,116.2721999,0,154.2,39592.3812152778,2008-05-24,09:08:57
39.9872966,116.2721866,0,157.5,39592.3812384259,2008-05-24,09:08:59
39.98727,116.2721566,0,157.5,39592.3812615741,2008-05-24,09:09:01
39.9872383,116.2721516,0,157.5,39592.3812847222,2008-05-24,09:09:03
39.9872249,116.2721566,0,157.5,39592.3813078704,2008-05-24,09:09:05
39.9871949,116.2721666,0,154.2,39592.3813310185,2008-05-24,09:09:07
39.9871699,116.2721633,0,154.2,39592.3813541667,2008-05-24,09:09:09
39.98713,116.272155,0,157.5,39592.3813773148,2008-05-24,09:09:11
39.9871099,116.2721599,0,157.5,39592.381400463,2008-05-24,09:09:13
39.98709,116.2721683,0,157.5,39592.3814236111,2008-05-24,09:09:15
39.9870699,116.272175,0,157.5,39592.3814467593,2008-05-24,09:09:17
39.9870466,116.2721699,0,157.5,39592.3814699074,2008-05-24,09:09:19
39.98702,116.2721849,0,157.5,39592.3814930556,2008-05-24,09:09:21
39.986995,116.2721799,0,157.5,39592.3815162037,2008-05-24,09:09:23
39.986995,116.2721849,0,157.5,39592.3815393519,2008-05-24,09:09:25
39.9869833,116.2721849,0,157.5,39592.3815625,2008-05-24,09:09:27
39.986965,116.2721666,0,160.8,39592.3815972222,2008-05-24,09:09:30
39.9869399,116.2721583,0,160.8,39592.3816203704,2008-05-24,09:09:32
39.9869083,116.2721449,0,160.8,39592.3816435185,2008-05-24,09:09:34
39.9868916,116.2721266,0,160.8,39592.3816666667,2008-05-24,09:09:36
39.9868633,116.2721216,0,160.8,39592.3816898148,2008-05-24,09:09:38
39.9868366,116.2721133,0,160.8,39592.381712963,2008-05-24,09:09:40
39.9868433,116.2720966,0,160.8,39592.3817361111,2008-05-24,09:09:42
39.9868233,116.2720966,0,160.8,39592.3817592593,2008-05-24,09:09:44
39.9868016,116.2720866,0,160.8,39592.3817824074,2008-05-24,09:09:46
39.9867783,116.2720816,0,160.8,39592.3818055556,2008-05-24,09:09:48
39.986755,116.2720933,0,160.8,39592.3818287037,2008-05-24,09:09:50
39.9867449,116.2721033,0,160.8,39592.3818518519,2008-05-24,09:09:52
39.9867266,116.2720883,0,164,39592.381875,2008-05-24,09:09:54
39.9866966,116.272085,0,160.8,39592.3818981481,2008-05-24,09:09:56
39.9866716,116.2720749,0,160.8,39592.3819212963,2008-05-24,09:09:58
39.9866566,116.2720616,0,160.8,39592.3819444444,2008-05-24,09:10:00
39.9866383,116.2720516,0,160.8,39592.3819675926,2008-05-24,09:10:02
39.9866033,116.2720333,0,160.8,39592.3819907407,2008-05-24,09:10:04
39.9865833,116.2720199,0,160.8,39592.3820138889,2008-05-24,09:10:06
39.9865683,116.2720299,0,157.5,39592.382037037,2008-05-24,09:10:08
39.9865533,116.2720333,0,157.5,39592.3820601852,2008-05-24,09:10:10
39.9865333,116.2720199,0,160.8,39592.3820833333,2008-05-24,09:10:12
39.9865133,116.2720033,0,160.8,39592.3821064815,2008-05-24,09:10:14
39.9864833,116.2720099,0,160.8,39592.3821296296,2008-05-24,09:10:16
39.9864566,116.2720083,0,157.5,39592.3821527778,2008-05-24,09:10:18
39.9864316,116.272,0,157.5,39592.3821759259,2008-05-24,09:10:20
39.9864066,116.2719849,0,157.5,39592.3821990741,2008-05-24,09:10:22
39.9863849,116.27198,0,157.5,39592.3822222222,2008-05-24,09:10:24
39.9863583,116.2719816,0,157.5,39592.3822453704,2008-05-24,09:10:26
39.9863266,116.2719766,0,154.2,39592.3822685185,2008-05-24,09:10:28
39.9863166,116.2719749,0,154.2,39592.3822916667,2008-05-24,09:10:30
39.9862949,116.2719666,0,154.2,39592.3823148148,2008-05-24,09:10:32
39.9862699,116.2719583,0,154.2,39592.382337963,2008-05-24,09:10:34
39.9862566,116.2719633,0,154.2,39592.3823611111,2008-05-24,09:10:36
39.9862399,116.2719616,0,154.2,39592.3823842593,2008-05-24,09:10:38
39.9862183,116.2719533,0,154.2,39592.3824074074,2008-05-24,09:10:40
39.9861933,116.271945,0,154.2,39592.3824305556,2008-05-24,09:10:42
39.986165,116.2719366,0,154.2,39592.3824537037,2008-05-24,09:10:44
39.9861466,116.2719266,0,154.2,39592.3824884259,2008-05-24,09:10:47
39.9861299,116.2719283,0,154.2,39592.3825115741,2008-05-24,09:10:49
39.9861033,116.2719316,0,154.2,39592.3825347222,2008-05-24,09:10:51
39.9860966,116.2719216,0,150.9,39592.3826041667,2008-05-24,09:10:57
39.9861049,116.2719166,0,150.9,39592.3833333333,2008-05-24,09:12:00
39.9861066,116.2719183,0,150.9,39592.3837152778,2008-05-24,09:12:33
39.9861016,116.2719233,0,150.9,39592.3837384259,2008-05-24,09:12:35
39.9861016,116.2719233,0,150.9,39592.3837847222,2008-05-24,09:12:39
39.9861049,116.2719183,0,150.9,39592.3838078704,2008-05-24,09:12:41
39.98611,116.27193,0,150.9,39592.3838310185,2008-05-24,09:12:43
39.9861166,116.2719399,0,150.9,39592.3838541667,2008-05-24,09:12:45
39.9861316,116.271945,0,150.9,39592.3838773148,2008-05-24,09:12:47
39.9861549,116.2719399,0,150.9,39592.383900463,2008-05-24,09:12:49
39.9861716,116.2719433,0,150.9,39592.3839236111,2008-05-24,09:12:51
39.9861866,116.271965,0,154.2,39592.3839467593,2008-05-24,09:12:53
39.9862133,116.271965,0,154.2,39592.3839699074,2008-05-24,09:12:55
39.9862399,116.2719749,0,154.2,39592.3839930556,2008-05-24,09:12:57
39.9862599,116.2719849,0,154.2,39592.3840162037,2008-05-24,09:12:59
39.9862766,116.2719933,0,154.2,39592.3840393518,2008-05-24,09:13:01
39.9862933,116.2720049,0,154.2,39592.3840625,2008-05-24,09:13:03
39.98632,116.272,0,154.2,39592.3840856481,2008-05-24,09:13:05
39.9863383,116.2720049,0,154.2,39592.3841087963,2008-05-24,09:13:07
39.9863566,116.2720133,0,154.2,39592.3841319444,2008-05-24,09:13:09
39.9863783,116.2720133,0,157.5,39592.3841550926,2008-05-24,09:13:11
39.9863983,116.2720249,0,157.5,39592.3841782407,2008-05-24,09:13:13
39.986415,116.2720333,0,157.5,39592.3842013889,2008-05-24,09:13:15
39.9864366,116.2720316,0,157.5,39592.384224537,2008-05-24,09:13:17
39.9864583,116.2720583,0,157.5,39592.3842476852,2008-05-24,09:13:19
39.9864799,116.27207,0,157.5,39592.3842708333,2008-05-24,09:13:21
39.9865033,116.2720683,0,157.5,39592.3842939815,2008-05-24,09:13:23
39.9865283,116.2720749,0,160.8,39592.3843171296,2008-05-24,09:13:25
39.9865483,116.2720783,0,160.8,39592.3843402778,2008-05-24,09:13:27
39.9865733,116.2720816,0,160.8,39592.3843634259,2008-05-24,09:13:29
39.9865983,116.2720883,0,160.8,39592.3843865741,2008-05-24,09:13:31
39.9866099,116.2721033,0,160.8,39592.3844097222,2008-05-24,09:13:33
39.9866316,116.2721016,0,160.8,39592.3844328704,2008-05-24,09:13:35
39.9866483,116.2721066,0,160.8,39592.3844560185,2008-05-24,09:13:37
39.9866649,116.2721149,0,160.8,39592.3844791667,2008-05-24,09:13:39
39.9866833,116.2721183,0,164,39592.3845023148,2008-05-24,09:13:41
39.9867016,116.2721299,0,164,39592.384525463,2008-05-24,09:13:43
39.9867266,116.2721333,0,164,39592.3845486111,2008-05-24,09:13:45
39.9867449,116.2721366,0,164,39592.3845717593,2008-05-24,09:13:47
39.9867749,116.2721383,0,164,39592.3845949074,2008-05-24,09:13:49
39.9867883,116.2721566,0,167.3,39592.3846180556,2008-05-24,09:13:51
39.9868233,116.2721583,0,167.3,39592.3846412037,2008-05-24,09:13:53
39.9868466,116.2721533,0,170.6,39592.3846643518,2008-05-24,09:13:55
39.9868683,116.2721499,0,170.6,39592.3846875,2008-05-24,09:13:57
39.9868883,116.27214,0,170.6,39592.3847106481,2008-05-24,09:13:59
39.986905,116.2721349,0,170.6,39592.3847337963,2008-05-24,09:14:01
39.9869133,116.2721333,0,170.6,39592.3847569444,2008-05-24,09:14:03
39.9869216,116.2721566,0,173.9,39592.3847916667,2008-05-24,09:14:06
39.986925,116.2721683,0,173.9,39592.3848148148,2008-05-24,09:14:08
39.9869233,116.2721783,0,173.9,39592.384837963,2008-05-24,09:14:10
39.9869383,116.2721883,0,173.9,39592.3848611111,2008-05-24,09:14:12
39.9869549,116.2722049,0,173.9,39592.3848958333,2008-05-24,09:14:15
39.986995,116.2722349,0,173.9,39592.3849189815,2008-05-24,09:14:17
39.9870283,116.2722383,0,173.9,39592.3849421296,2008-05-24,09:14:19
39.9870466,116.2722299,0,173.9,39592.3849652778,2008-05-24,09:14:21
39.987075,116.272225,0,173.9,39592.3849884259,2008-05-24,09:14:23
39.9870933,116.2722149,0,173.9,39592.3850115741,2008-05-24,09:14:25
39.9871283,116.2722349,0,173.9,39592.3850347222,2008-05-24,09:14:27
39.9871533,116.2722399,0,173.9,39592.3850578704,2008-05-24,09:14:29
39.9871816,116.2722383,0,173.9,39592.3850810185,2008-05-24,09:14:31
39.9872066,116.2722366,0,177.2,39592.3851041667,2008-05-24,09:14:33
39.9872333,116.2722366,0,177.2,39592.3851273148,2008-05-24,09:14:35
39.9872533,116.2722383,0,177.2,39592.385150463,2008-05-24,09:14:37
39.9872733,116.2722266,0,177.2,39592.3851736111,2008-05-24,09:14:39
39.9873099,116.2721999,0,177.2,39592.3851967593,2008-05-24,09:14:41
39.9873316,116.2721916,0,177.2,39592.3852199074,2008-05-24,09:14:43
39.9873233,116.2722049,0,177.2,39592.3852430556,2008-05-24,09:14:45
39.9873483,116.2722066,0,177.2,39592.3852662037,2008-05-24,09:14:47
39.9873533,116.2722199,0,177.2,39592.3852893518,2008-05-24,09:14:49
39.9873716,116.2722183,0,177.2,39592.3853125,2008-05-24,09:14:51
39.9873833,116.2722216,0,177.2,39592.3853356481,2008-05-24,09:14:53
39.9873966,116.2722383,0,177.2,39592.3853587963,2008-05-24,09:14:55
39.9874133,116.2722483,0,173.9,39592.3853819444,2008-05-24,09:14:57
39.9874349,116.2722583,0,173.9,39592.3854050926,2008-05-24,09:14:59
39.9874516,116.2722633,0,173.9,39592.3854282407,2008-05-24,09:15:01
39.9874749,116.2722699,0,173.9,39592.3854513889,2008-05-24,09:15:03
39.9874899,116.2722783,0,173.9,39592.385474537,2008-05-24,09:15:05
39.9875066,116.2722883,0,173.9,39592.3854976852,2008-05-24,09:15:07
39.9875366,116.27228,0,173.9,39592.3855208333,2008-05-24,09:15:09
39.98755,116.2722933,0,173.9,39592.3855439815,2008-05-24,09:15:11
39.98755,116.2723333,0,170.6,39592.3855671296,2008-05-24,09:15:13
39.9875666,116.2723116,0,170.6,39592.3855902778,2008-05-24,09:15:15
39.9875933,116.2722883,0,170.6,39592.3856134259,2008-05-24,09:15:17
39.9876216,116.27228,0,170.6,39592.3856365741,2008-05-24,09:15:19
39.9876416,116.2722733,0,170.6,39592.3856597222,2008-05-24,09:15:21
39.9876566,116.2722849,0,173.9,39592.3856828704,2008-05-24,09:15:23
39.9876849,116.2722933,0,173.9,39592.3857060185,2008-05-24,09:15:25
39.9877266,116.27228,0,170.6,39592.3857291667,2008-05-24,09:15:27
39.9877416,116.2722999,0,173.9,39592.3857523148,2008-05-24,09:15:29
39.9877516,116.2723166,0,173.9,39592.385775463,2008-05-24,09:15:31
39.9877833,116.2723183,0,173.9,39592.3857986111,2008-05-24,09:15:33
39.9878016,116.2723366,0,177.2,39592.3858217593,2008-05-24,09:15:35
39.9878133,116.2723349,0,177.2,39592.3858449074,2008-05-24,09:15:37
39.9878566,116.272385,0,177.2,39592.3858680556,2008-05-24,09:15:39
39.9878733,116.2723949,0,177.2,39592.3858912037,2008-05-24,09:15:41
39.98789,116.2723899,0,177.2,39592.3859143518,2008-05-24,09:15:43
39.9878949,116.2723733,0,177.2,39592.3859375,2008-05-24,09:15:45
39.9879233,116.2723666,0,177.2,39592.3859606481,2008-05-24,09:15:47
39.9879566,116.2723699,0,177.2,39592.3859837963,2008-05-24,09:15:49
39.9879649,116.272385,0,180.4,39592.3860069444,2008-05-24,09:15:51
39.9879733,116.2723983,0,180.4,39592.3860300926,2008-05-24,09:15:53
39.9879833,116.2724049,0,180.4,39592.3860532407,2008-05-24,09:15:55
39.9880016,116.2724066,0,180.4,39592.3860763889,2008-05-24,09:15:57
39.9880316,116.2724049,0,180.4,39592.386099537,2008-05-24,09:15:59
39.9880466,116.2724216,0,177.2,39592.3861226852,2008-05-24,09:16:01
39.9880633,116.2724366,0,177.2,39592.3861458333,2008-05-24,09:16:03
39.9880949,116.2724466,0,177.2,39592.3861689815,2008-05-24,09:16:05
39.9881233,116.2724599,0,177.2,39592.3861921296,2008-05-24,09:16:07
39.9881333,116.2724649,0,177.2,39592.3862152778,2008-05-24,09:16:09
39.9881516,116.2724733,0,177.2,39592.3862384259,2008-05-24,09:16:11
39.9881599,116.2724849,0,177.2,39592.3862615741,2008-05-24,09:16:13
39.9881416,116.2724933,0,177.2,39592.3862847222,2008-05-24,09:16:15
39.9881533,116.2725116,0,177.2,39592.3863078704,2008-05-24,09:16:17
39.9881766,116.2725449,0,177.2,39592.3863310185,2008-05-24,09:16:19
39.9882333,116.2725233,0,177.2,39592.3863541667,2008-05-24,09:16:21
39.988265,116.2725149,0,177.2,39592.3863773148,2008-05-24,09:16:23
39.9882833,116.2725199,0,177.2,39592.386400463,2008-05-24,09:16:25
39.9883066,116.2725099,0,177.2,39592.3864236111,2008-05-24,09:16:27
39.988325,116.2725183,0,180.4,39592.3864467593,2008-05-24,09:16:29
39.9883449,116.272525,0,180.4,39592.3864699074,2008-05-24,09:16:31
39.9883616,116.2725299,0,180.4,39592.3864930556,2008-05-24,09:16:33
39.9883783,116.27256,0,180.4,39592.3865162037,2008-05-24,09:16:35
39.9883899,116.2725699,0,180.4,39592.3865393519,2008-05-24,09:16:37
39.9884083,116.2725616,0,180.4,39592.3865625,2008-05-24,09:16:39
39.98842,116.2725566,0,180.4,39592.3865856482,2008-05-24,09:16:41
39.9884549,116.2725449,0,180.4,39592.3866087963,2008-05-24,09:16:43
39.9884783,116.2725483,0,183.7,39592.3866319444,2008-05-24,09:16:45
39.9884933,116.2725533,0,183.7,39592.3866550926,2008-05-24,09:16:47
39.9885116,116.2725583,0,183.7,39592.3866782407,2008-05-24,09:16:49
39.9885266,116.2725699,0,183.7,39592.3867013889,2008-05-24,09:16:51
39.9885433,116.2725883,0,183.7,39592.386724537,2008-05-24,09:16:53
39.9885616,116.2725999,0,183.7,39592.3867476852,2008-05-24,09:16:55
39.9885949,116.272595,0,187,39592.3867708333,2008-05-24,09:16:57
39.9886216,116.2725883,0,187,39592.3867939815,2008-05-24,09:16:59
39.9886516,116.27261,0,187,39592.3868171296,2008-05-24,09:17:01
39.9886633,116.2726049,0,187,39592.3868402778,2008-05-24,09:17:03
39.9886616,116.2726033,0,187,39592.3868634259,2008-05-24,09:17:05
39.9886616,116.2725916,0,187,39592.3868865741,2008-05-24,09:17:07
39.9886699,116.2725933,0,187,39592.3869097222,2008-05-24,09:17:09
39.98869,116.27261,0,187,39592.3869328704,2008-05-24,09:17:11
39.9887116,116.2726233,0,187,39592.3869560185,2008-05-24,09:17:13
39.9887383,116.2726366,0,187,39592.3869791667,2008-05-24,09:17:15
39.9887666,116.2726499,0,187,39592.3870023148,2008-05-24,09:17:17
39.9887833,116.2726599,0,187,39592.387025463,2008-05-24,09:17:19
39.9887916,116.2726783,0,187,39592.3870486111,2008-05-24,09:17:21
39.988815,116.2726899,0,190.3,39592.3870717593,2008-05-24,09:17:23
39.9888349,116.2727,0,190.3,39592.3870949074,2008-05-24,09:17:25
39.9888333,116.2727533,0,190.3,39592.3871180556,2008-05-24,09:17:27
39.9888616,116.2727733,0,187,39592.3871412037,2008-05-24,09:17:29
39.988895,116.27277,0,187,39592.3871643519,2008-05-24,09:17:31
39.9888916,116.2727949,0,187,39592.3871875,2008-05-24,09:17:33
39.9888866,116.2728016,0,187,39592.3872106481,2008-05-24,09:17:35
39.9889049,116.2728133,0,187,39592.3872337963,2008-05-24,09:17:37
39.9889116,116.2728316,0,187,39592.3872569444,2008-05-24,09:17:39
39.9889133,116.2728766,0,183.7,39592.3872800926,2008-05-24,09:17:41
39.988915,116.2728999,0,183.7,39592.3873032407,2008-05-24,09:17:43
39.9889299,116.272925,0,183.7,39592.3873263889,2008-05-24,09:17:45
39.9889449,116.2729433,0,183.7,39592.387349537,2008-05-24,09:17:47
39.988965,116.2729583,0,187,39592.3873726852,2008-05-24,09:17:49
39.9889883,116.2729799,0,187,39592.3873958333,2008-05-24,09:17:51
39.9889966,116.2729966,0,187,39592.3874189815,2008-05-24,09:17:53
39.9890049,116.2730116,0,187,39592.3874421296,2008-05-24,09:17:55
39.9890116,116.2730399,0,187,39592.3874652778,2008-05-24,09:17:57
39.9890149,116.2730716,0,187,39592.3874884259,2008-05-24,09:17:59
39.9890333,116.2730983,0,190.3,39592.3875115741,2008-05-24,09:18:01
39.9890433,116.2731133,0,190.3,39592.3875347222,2008-05-24,09:18:03
39.989055,116.273135,0,190.3,39592.3875578704,2008-05-24,09:18:05
39.9890633,116.27315,0,190.3,39592.3875810185,2008-05-24,09:18:07
39.9890716,116.2731583,0,193.6,39592.3876041667,2008-05-24,09:18:09
39.9890866,116.2731749,0,193.6,39592.3876273148,2008-05-24,09:18:11
39.989105,116.2731966,0,193.6,39592.387650463,2008-05-24,09:18:13
39.98912,116.27322,0,193.6,39592.3876736111,2008-05-24,09:18:15
39.9891466,116.2732333,0,193.6,39592.3876967593,2008-05-24,09:18:17
39.989165,116.2732433,0,193.6,39592.3877199074,2008-05-24,09:18:19
39.9891866,116.2732616,0,193.6,39592.3877430556,2008-05-24,09:18:21
39.9892033,116.2732699,0,193.6,39592.3877662037,2008-05-24,09:18:23
39.989205,116.2732866,0,193.6,39592.3877893519,2008-05-24,09:18:25
39.98922,116.2733066,0,193.6,39592.3878125,2008-05-24,09:18:27
39.9892233,116.2733233,0,193.6,39592.3878356481,2008-05-24,09:18:29
39.9892316,116.2733399,0,193.6,39592.3878587963,2008-05-24,09:18:31
39.9892483,116.2733549,0,193.6,39592.3878819444,2008-05-24,09:18:33
39.9892833,116.2733866,0,193.6,39592.3879050926,2008-05-24,09:18:35
39.9892866,116.2733866,0,193.6,39592.3879282407,2008-05-24,09:18:37
39.9893016,116.2733999,0,193.6,39592.3879513889,2008-05-24,09:18:39
39.98932,116.2733983,0,190.3,39592.387974537,2008-05-24,09:18:41
39.9893499,116.2734249,0,193.6,39592.3879976852,2008-05-24,09:18:43
39.9893833,116.2734599,0,193.6,39592.3880208333,2008-05-24,09:18:45
39.9894249,116.2734766,0,193.6,39592.3880439815,2008-05-24,09:18:47
39.98943,116.2734966,0,193.6,39592.3880671296,2008-05-24,09:18:49
39.9894349,116.2735083,0,193.6,39592.3880902778,2008-05-24,09:18:51
39.9894416,116.2735249,0,193.6,39592.3881134259,2008-05-24,09:18:53
39.9894216,116.2735283,0,193.6,39592.3881365741,2008-05-24,09:18:55
39.9894066,116.2735416,0,193.6,39592.3881597222,2008-05-24,09:18:57
39.9894199,116.2735683,0,196.9,39592.3881828704,2008-05-24,09:18:59
39.9894316,116.2735999,0,196.9,39592.3882175926,2008-05-24,09:19:02
39.9894416,116.2736099,0,196.9,39592.3882407407,2008-05-24,09:19:04
39.9894516,116.2736283,0,196.9,39592.3882638889,2008-05-24,09:19:06
39.98947,116.2736449,0,196.9,39592.388287037,2008-05-24,09:19:08
39.9894683,116.27366,0,200.1,39592.3883333333,2008-05-24,09:19:12
39.9894933,116.2736683,0,200.1,39592.3883564815,2008-05-24,09:19:14
39.9895183,116.2736816,0,200.1,39592.3883796296,2008-05-24,09:19:16
39.9895499,116.2736733,0,200.1,39592.3884027778,2008-05-24,09:19:18
39.98954,116.2736666,0,200.1,39592.3884259259,2008-05-24,09:19:20
39.9895566,116.2736866,0,200.1,39592.3884490741,2008-05-24,09:19:22
39.9895749,116.2737033,0,200.1,39592.3884722222,2008-05-24,09:19:24
39.9895933,116.2737083,0,200.1,39592.3884953704,2008-05-24,09:19:26
39.9896,116.2737216,0,200.1,39592.3885185185,2008-05-24,09:19:28
39.989615,116.2737349,0,200.1,39592.3885416667,2008-05-24,09:19:30
39.9896383,116.2737366,0,200.1,39592.3885648148,2008-05-24,09:19:32
39.9896616,116.2737416,0,200.1,39592.388587963,2008-05-24,09:19:34
39.9896816,116.273745,0,200.1,39592.3886111111,2008-05-24,09:19:36
39.9897016,116.2737566,0,200.1,39592.3886342593,2008-05-24,09:19:38
39.9897066,116.2737849,0,196.9,39592.3886574074,2008-05-24,09:19:40
39.9897016,116.2738099,0,196.9,39592.3886805556,2008-05-24,09:19:42
39.9897,116.2738216,0,196.9,39592.3887037037,2008-05-24,09:19:44
39.9897,116.2738366,0,196.9,39592.3887268519,2008-05-24,09:19:46
39.9897066,116.2738583,0,196.9,39592.38875,2008-05-24,09:19:48
39.9897066,116.2738616,0,196.9,39592.3887731481,2008-05-24,09:19:50
39.9897083,116.2738483,0,196.9,39592.3887962963,2008-05-24,09:19:52
39.98971,116.2738283,0,196.9,39592.3888194444,2008-05-24,09:19:54
39.9897299,116.2738199,0,196.9,39592.3888425926,2008-05-24,09:19:56
39.9897666,116.2737933,0,196.9,39592.3888657407,2008-05-24,09:19:58
39.9897766,116.2737749,0,196.9,39592.3888888889,2008-05-24,09:20:00
39.9898083,116.273765,0,196.9,39592.388912037,2008-05-24,09:20:02
39.9898333,116.2737516,0,196.9,39592.3889351852,2008-05-24,09:20:04
39.9898566,116.2737483,0,196.9,39592.3889583333,2008-05-24,09:20:06
39.9898749,116.2737599,0,196.9,39592.3889814815,2008-05-24,09:20:08
39.9898733,116.27378,0,196.9,39592.3890046296,2008-05-24,09:20:10
39.989895,116.2737666,0,196.9,39592.3890277778,2008-05-24,09:20:12
39.9899083,116.2737699,0,196.9,39592.3890509259,2008-05-24,09:20:14
39.9899183,116.2737883,0,196.9,39592.3890740741,2008-05-24,09:20:16
39.9899299,116.2738033,0,196.9,39592.3890972222,2008-05-24,09:20:18
39.9899416,116.2738249,0,196.9,39592.3891203704,2008-05-24,09:20:20
39.989965,116.2738283,0,196.9,39592.3891435185,2008-05-24,09:20:22
39.98998,116.2738333,0,196.9,39592.3891666667,2008-05-24,09:20:24
39.9900133,116.2738399,0,196.9,39592.3891898148,2008-05-24,09:20:26
39.990045,116.2738366,0,193.6,39592.389212963,2008-05-24,09:20:28
39.9900483,116.2738383,0,193.6,39592.3892361111,2008-05-24,09:20:30
39.9900583,116.2738399,0,193.6,39592.3892592593,2008-05-24,09:20:32
39.9900733,116.2738433,0,193.6,39592.3892824074,2008-05-24,09:20:34
39.9901116,116.2738599,0,193.6,39592.3893055556,2008-05-24,09:20:36
39.9901266,116.2738749,0,193.6,39592.3893287037,2008-05-24,09:20:38
39.9901433,116.2738883,0,193.6,39592.3893518519,2008-05-24,09:20:40
39.9901549,116.2738966,0,193.6,39592.389375,2008-05-24,09:20:42
39.990175,116.2739016,0,193.6,39592.3893981481,2008-05-24,09:20:44
39.9901833,116.2739049,0,193.6,39592.3894212963,2008-05-24,09:20:46
39.9901949,116.2739099,0,193.6,39592.3894444444,2008-05-24,09:20:48
39.9902,116.2739133,0,193.6,39592.3894675926,2008-05-24,09:20:50
39.9902016,116.2739216,0,193.6,39592.3894907407,2008-05-24,09:20:52
39.9902166,116.2739149,0,193.6,39592.3895138889,2008-05-24,09:20:54
39.9902316,116.2739266,0,193.6,39592.389537037,2008-05-24,09:20:56
39.9902566,116.2739333,0,193.6,39592.3895601852,2008-05-24,09:20:58
39.9902899,116.2739333,0,193.6,39592.3895833333,2008-05-24,09:21:00
39.990315,116.2739466,0,193.6,39592.3896064815,2008-05-24,09:21:02
39.9903333,116.2739583,0,193.6,39592.3896296296,2008-05-24,09:21:04
39.9903499,116.2739633,0,193.6,39592.3896527778,2008-05-24,09:21:06
39.990355,116.2739933,0,193.6,39592.3896759259,2008-05-24,09:21:08
39.9903683,116.2740116,0,193.6,39592.3896990741,2008-05-24,09:21:10
39.9903883,116.2740116,0,193.6,39592.3897222222,2008-05-24,09:21:12
39.9904049,116.2740199,0,193.6,39592.3897453704,2008-05-24,09:21:14
39.9904299,116.2740283,0,193.6,39592.3897685185,2008-05-24,09:21:16
39.9904599,116.2740383,0,193.6,39592.3897916667,2008-05-24,09:21:18
39.9904766,116.2740466,0,193.6,39592.3898148148,2008-05-24,09:21:20
39.9904833,116.2740566,0,193.6,39592.389837963,2008-05-24,09:21:22
39.9905016,116.2740666,0,193.6,39592.3898611111,2008-05-24,09:21:24
39.9905216,116.2740883,0,193.6,39592.3898842593,2008-05-24,09:21:26
39.9905449,116.2741083,0,193.6,39592.3899074074,2008-05-24,09:21:28
39.9905583,116.2741266,0,193.6,39592.3899305556,2008-05-24,09:21:30
39.9905849,116.2741483,0,193.6,39592.3899537037,2008-05-24,09:21:32
39.9905999,116.2741699,0,193.6,39592.3899768519,2008-05-24,09:21:34
39.9906166,116.2741933,0,193.6,39592.39,2008-05-24,09:21:36
39.9906383,116.2742083,0,193.6,39592.3900231481,2008-05-24,09:21:38
39.9906616,116.2742266,0,193.6,39592.3900462963,2008-05-24,09:21:40
39.9906616,116.2742266,0,193.6,39592.3901041667,2008-05-24,09:21:45
39.9906699,116.2742316,0,193.6,39592.3901273148,2008-05-24,09:21:47
39.99068,116.2742433,0,193.6,39592.390150463,2008-05-24,09:21:49
39.9906983,116.2742616,0,193.6,39592.3901736111,2008-05-24,09:21:51
39.9906983,116.274285,0,190.3,39592.3902083333,2008-05-24,09:21:54
39.9907033,116.2742916,0,190.3,39592.3902314815,2008-05-24,09:21:56
39.9907149,116.2742966,0,190.3,39592.3902546296,2008-05-24,09:21:58
39.9907299,116.2743166,0,190.3,39592.3902893519,2008-05-24,09:22:01
39.9907383,116.2743149,0,190.3,39592.3903125,2008-05-24,09:22:03
39.9907533,116.2743366,0,190.3,39592.3903356481,2008-05-24,09:22:05
39.9907783,116.2743466,0,190.3,39592.3903587963,2008-05-24,09:22:07
39.9907933,116.274355,0,190.3,39592.3903819444,2008-05-24,09:22:09
39.9908083,116.2743599,0,190.3,39592.3904050926,2008-05-24,09:22:11
39.9908316,116.2743633,0,190.3,39592.3904282407,2008-05-24,09:22:13
39.9908549,116.2743716,0,190.3,39592.3904513889,2008-05-24,09:22:15
39.9908716,116.274375,0,190.3,39592.390474537,2008-05-24,09:22:17
39.9908799,116.274375,0,190.3,39592.3904976852,2008-05-24,09:22:19
39.9908799,116.274375,0,190.3,39592.3905208333,2008-05-24,09:22:21
39.9908949,116.2743833,0,190.3,39592.3905439815,2008-05-24,09:22:23
39.9909166,116.2743833,0,190.3,39592.3905671296,2008-05-24,09:22:25
39.9909433,116.2743849,0,190.3,39592.3905902778,2008-05-24,09:22:27
39.9909633,116.2743883,0,190.3,39592.3906134259,2008-05-24,09:22:29
39.9909949,116.2743866,0,190.3,39592.3906365741,2008-05-24,09:22:31
39.9910183,116.2744016,0,190.3,39592.3906597222,2008-05-24,09:22:33
39.9910366,116.2743966,0,190.3,39592.3906828704,2008-05-24,09:22:35
39.9910649,116.2743999,0,190.3,39592.3907060185,2008-05-24,09:22:37
39.9910749,116.2744016,0,190.3,39592.3907291667,2008-05-24,09:22:39
39.9911066,116.27441,0,190.3,39592.3907523148,2008-05-24,09:22:41
39.9911166,116.2744116,0,190.3,39592.390775463,2008-05-24,09:22:43
39.99114,116.2744033,0,190.3,39592.3907986111,2008-05-24,09:22:45
39.9911533,116.2744016,0,190.3,39592.3908217593,2008-05-24,09:22:47
39.9911599,116.27441,0,190.3,39592.3908449074,2008-05-24,09:22:49
39.99117,116.2744149,0,190.3,39592.3908680556,2008-05-24,09:22:51
39.9911899,116.2744116,0,190.3,39592.3908912037,2008-05-24,09:22:53
39.9912166,116.2744116,0,190.3,39592.3909143518,2008-05-24,09:22:55
39.9912299,116.2744133,0,190.3,39592.3909375,2008-05-24,09:22:57
39.9912416,116.2744216,0,190.3,39592.3909606481,2008-05-24,09:22:59
39.9912533,116.2744266,0,190.3,39592.3909837963,2008-05-24,09:23:01
39.9912633,116.2744283,0,190.3,39592.3910069444,2008-05-24,09:23:03
39.9912716,116.2744233,0,190.3,39592.3910300926,2008-05-24,09:23:05
39.9912849,116.2744133,0,190.3,39592.3910532407,2008-05-24,09:23:07
39.9913016,116.2744233,0,190.3,39592.3910763889,2008-05-24,09:23:09
39.9913066,116.2744183,0,190.3,39592.391099537,2008-05-24,09:23:11
39.9913183,116.27441,0,190.3,39592.3911226852,2008-05-24,09:23:13
39.9913266,116.2743949,0,190.3,39592.3911458333,2008-05-24,09:23:15
39.9913566,116.2743849,0,190.3,39592.3911689815,2008-05-24,09:23:17
39.9913616,116.2744049,0,190.3,39592.3911921296,2008-05-24,09:23:19
39.9913533,116.2744049,0,190.3,39592.3912152778,2008-05-24,09:23:21
39.9913566,116.2744133,0,190.3,39592.3912384259,2008-05-24,09:23:23
39.9913633,116.2744316,0,190.3,39592.3912731481,2008-05-24,09:23:26
39.9913766,116.2744316,0,190.3,39592.3912962963,2008-05-24,09:23:28
39.991405,116.2744299,0,190.3,39592.3913425926,2008-05-24,09:23:32
39.9914149,116.2744349,0,190.3,39592.3913657407,2008-05-24,09:23:34
39.9914316,116.2744316,0,190.3,39592.3913888889,2008-05-24,09:23:36
39.9914516,116.2744333,0,190.3,39592.391412037,2008-05-24,09:23:38
39.9914916,116.2744383,0,190.3,39592.3914351852,2008-05-24,09:23:40
39.9915266,116.2744466,0,190.3,39592.3914583333,2008-05-24,09:23:42
39.9915883,116.2744716,0,190.3,39592.3914814815,2008-05-24,09:23:44
39.9916366,116.2744899,0,190.3,39592.3915046296,2008-05-24,09:23:46
39.9916816,116.2745066,0,190.3,39592.3915277778,2008-05-24,09:23:48
39.9917949,116.2745049,0,190.3,39592.3915509259,2008-05-24,09:23:50
39.99181,116.2745216,0,190.3,39592.3915740741,2008-05-24,09:23:52
39.9918616,116.2745333,0,190.3,39592.3915972222,2008-05-24,09:23:54
39.9918583,116.2745566,0,190.3,39592.3916203704,2008-05-24,09:23:56
39.99187,116.2745633,0,190.3,39592.3916435185,2008-05-24,09:23:58
39.9919083,116.274565,0,190.3,39592.3916666667,2008-05-24,09:24:00
39.9919149,116.2745616,0,190.3,39592.3916898148,2008-05-24,09:24:02
39.991925,116.2745716,0,190.3,39592.391712963,2008-05-24,09:24:04
39.9919366,116.274565,0,190.3,39592.3917361111,2008-05-24,09:24:06
39.991925,116.2745933,0,190.3,39592.3917939815,2008-05-24,09:24:11
39.9919449,116.2745949,0,190.3,39592.3918171296,2008-05-24,09:24:13
39.9919733,116.2746016,0,190.3,39592.3918402778,2008-05-24,09:24:15
39.9919966,116.2746,0,190.3,39592.3918634259,2008-05-24,09:24:17
39.99201,116.2746133,0,190.3,39592.3918865741,2008-05-24,09:24:19
39.9920216,116.2746166,0,190.3,39592.3919097222,2008-05-24,09:24:21
39.9920333,116.2746166,0,190.3,39592.3919328704,2008-05-24,09:24:23
39.99204,116.2746183,0,190.3,39592.3919560185,2008-05-24,09:24:25
39.9920483,116.2746149,0,190.3,39592.3919791667,2008-05-24,09:24:27
39.9920633,116.2746133,0,190.3,39592.3920023148,2008-05-24,09:24:29
39.9920783,116.2745933,0,190.3,39592.3920601852,2008-05-24,09:24:34
39.9920766,116.2745966,0,190.3,39592.3920949074,2008-05-24,09:24:37
39.9920816,116.2746049,0,190.3,39592.3921180556,2008-05-24,09:24:39
39.9920983,116.2745966,0,190.3,39592.3921412037,2008-05-24,09:24:41
39.9921116,116.2746,0,190.3,39592.3921643518,2008-05-24,09:24:43
39.9921283,116.2745833,0,190.3,39592.3921875,2008-05-24,09:24:45
39.992135,116.2745783,0,190.3,39592.3922106481,2008-05-24,09:24:47
39.9921433,116.2745549,0,190.3,39592.3922337963,2008-05-24,09:24:49
39.9921766,116.2745516,0,190.3,39592.3922569444,2008-05-24,09:24:51
39.9921983,116.2745483,0,190.3,39592.3922800926,2008-05-24,09:24:53
39.9922216,116.2745349,0,190.3,39592.3923032407,2008-05-24,09:24:55
39.9922316,116.27453,0,190.3,39592.3923263889,2008-05-24,09:24:57
39.9922399,116.2745416,0,190.3,39592.392349537,2008-05-24,09:24:59
39.9922533,116.27455,0,190.3,39592.3923726852,2008-05-24,09:25:01
39.99226,116.2745566,0,190.3,39592.3923958333,2008-05-24,09:25:03
39.9922666,116.2745733,0,190.3,39592.3924305556,2008-05-24,09:25:06
39.9922783,116.2745716,0,190.3,39592.3924537037,2008-05-24,09:25:08
39.99229,116.2745749,0,190.3,39592.3924768518,2008-05-24,09:25:10
39.9923116,116.2745733,0,190.3,39592.3925,2008-05-24,09:25:12
39.9923366,116.274565,0,190.3,39592.3925231481,2008-05-24,09:25:14
39.9923616,116.274565,0,190.3,39592.3925462963,2008-05-24,09:25:16
39.9924166,116.2745533,0,190.3,39592.3925694444,2008-05-24,09:25:18
39.9924483,116.2745483,0,190.3,39592.3925925926,2008-05-24,09:25:20
39.9924916,116.27455,0,190.3,39592.3926157407,2008-05-24,09:25:22
39.99251,116.2745866,0,190.3,39592.3926388889,2008-05-24,09:25:24
39.9925216,116.2746216,0,190.3,39592.392662037,2008-05-24,09:25:26
39.9925216,116.2746499,0,190.3,39592.3926851852,2008-05-24,09:25:28
39.9925416,116.2746716,0,190.3,39592.3927546296,2008-05-24,09:25:34
39.9925566,116.2746649,0,190.3,39592.3927777778,2008-05-24,09:25:36
39.9925799,116.2746516,0,190.3,39592.3928009259,2008-05-24,09:25:38
39.9926349,116.2746516,0,190.3,39592.3928240741,2008-05-24,09:25:40
39.9926716,116.2746383,0,190.3,39592.3928472222,2008-05-24,09:25:42
39.9927083,116.2746283,0,190.3,39592.3928703704,2008-05-24,09:25:44
39.9927449,116.2746099,0,190.3,39592.3928935185,2008-05-24,09:25:46
39.992795,116.2746049,0,190.3,39592.3929166667,2008-05-24,09:25:48
39.9927983,116.2746066,0,190.3,39592.3929398148,2008-05-24,09:25:50
39.9928116,116.2746099,0,190.3,39592.392962963,2008-05-24,09:25:52
39.9928516,116.2746033,0,190.3,39592.3929861111,2008-05-24,09:25:54
39.9928549,116.2746183,0,190.3,39592.3930092593,2008-05-24,09:25:56
39.9928583,116.2746433,0,187,39592.3930324074,2008-05-24,09:25:58
39.9928849,116.2746583,0,187,39592.3930555556,2008-05-24,09:26:00
39.9929116,116.2746733,0,187,39592.3930787037,2008-05-24,09:26:02
39.9929299,116.2746816,0,187,39592.3931018518,2008-05-24,09:26:04
39.9929683,116.2746916,0,187,39592.393125,2008-05-24,09:26:06
39.9929833,116.2746883,0,187,39592.3931481481,2008-05-24,09:26:08
39.9930116,116.2746849,0,187,39592.3931712963,2008-05-24,09:26:10
39.9930266,116.2746749,0,187,39592.3931944444,2008-05-24,09:26:12
39.9930466,116.2746299,0,187,39592.3932175926,2008-05-24,09:26:14
39.9930583,116.2746033,0,187,39592.3932407407,2008-05-24,09:26:16
39.9930766,116.2745716,0,187,39592.393275463,2008-05-24,09:26:19
39.9930833,116.27455,0,187,39592.3932986111,2008-05-24,09:26:21
39.9930949,116.2745266,0,187,39592.3933217593,2008-05-24,09:26:23
39.9930883,116.2744899,0,187,39592.3933449074,2008-05-24,09:26:25
39.9930983,116.2745033,0,187,39592.3933680556,2008-05-24,09:26:27
39.9931166,116.2745066,0,187,39592.3933912037,2008-05-24,09:26:29
39.9931099,116.2745216,0,187,39592.3934143518,2008-05-24,09:26:31
39.9931016,116.2745383,0,187,39592.3934837963,2008-05-24,09:26:37
39.9931183,116.2745199,0,187,39592.3935069444,2008-05-24,09:26:39
39.9931399,116.2745016,0,187,39592.3935300926,2008-05-24,09:26:41
39.9931666,116.2744899,0,187,39592.3935532407,2008-05-24,09:26:43
39.9931966,116.2744849,0,187,39592.3935763889,2008-05-24,09:26:45
39.9932066,116.2744866,0,187,39592.393599537,2008-05-24,09:26:47
39.9932116,116.2745016,0,187,39592.3936226852,2008-05-24,09:26:49
39.9932033,116.2745166,0,187,39592.3936805556,2008-05-24,09:26:54
39.9932083,116.274515,0,187,39592.3937037037,2008-05-24,09:26:56
39.9932316,116.2744966,0,187,39592.3937268518,2008-05-24,09:26:58
39.9932566,116.27448,0,187,39592.39375,2008-05-24,09:27:00
39.9932833,116.27446,0,187,39592.3937731481,2008-05-24,09:27:02
39.9933183,116.2744549,0,187,39592.3937962963,2008-05-24,09:27:04
39.9933283,116.2744533,0,187,39592.3938194444,2008-05-24,09:27:06
39.9933449,116.2744483,0,187,39592.3938425926,2008-05-24,09:27:08
39.993365,116.2744416,0,187,39592.3938657407,2008-05-24,09:27:10
39.9933749,116.2744516,0,187,39592.3938888889,2008-05-24,09:27:12
39.9934066,116.2744166,0,187,39592.393912037,2008-05-24,09:27:14
39.9934383,116.27441,0,183.7,39592.3939351852,2008-05-24,09:27:16
39.9934683,116.2744083,0,183.7,39592.3939583333,2008-05-24,09:27:18
39.9934833,116.2743849,0,183.7,39592.3939814815,2008-05-24,09:27:20
39.9935033,116.2743766,0,187,39592.3940046296,2008-05-24,09:27:22
39.993535,116.2743816,0,187,39592.3940277778,2008-05-24,09:27:24
39.9935466,116.2743716,0,187,39592.3940509259,2008-05-24,09:27:26
39.9935466,116.2743716,0,187,39592.3940740741,2008-05-24,09:27:28
39.9935699,116.2743583,0,187,39592.3940972222,2008-05-24,09:27:30
39.99359,116.2743516,0,187,39592.3941203704,2008-05-24,09:27:32
39.9936033,116.2743416,0,187,39592.3941435185,2008-05-24,09:27:34
39.9936083,116.2743583,0,187,39592.3941666667,2008-05-24,09:27:36
39.9936283,116.2743849,0,187,39592.3941898148,2008-05-24,09:27:38
39.9936533,116.2743966,0,187,39592.394212963,2008-05-24,09:27:40
39.9936883,116.2744016,0,187,39592.3942361111,2008-05-24,09:27:42
39.9937116,116.2744066,0,187,39592.3942592593,2008-05-24,09:27:44
39.9937283,116.2744183,0,187,39592.3942824074,2008-05-24,09:27:46
39.9937583,116.274425,0,187,39592.3943055556,2008-05-24,09:27:48
39.9937716,116.2744416,0,187,39592.3943287037,2008-05-24,09:27:50
39.9937833,116.2744716,0,187,39592.3943518519,2008-05-24,09:27:52
39.993815,116.2744833,0,187,39592.394375,2008-05-24,09:27:54
39.9938349,116.2744983,0,187,39592.3943981482,2008-05-24,09:27:56
39.9938583,116.2744983,0,187,39592.3944212963,2008-05-24,09:27:58
39.993875,116.2744633,0,187,39592.3944444444,2008-05-24,09:28:00
39.9938833,116.2744683,0,187,39592.3944675926,2008-05-24,09:28:02
39.9939,116.2744749,0,187,39592.3944907407,2008-05-24,09:28:04
39.9939433,116.2744649,0,183.7,39592.3945138889,2008-05-24,09:28:06
39.9939583,116.2744833,0,183.7,39592.394537037,2008-05-24,09:28:08
39.9939416,116.2745033,0,183.7,39592.3945601852,2008-05-24,09:28:10
39.9939283,116.2745449,0,183.7,39592.3946759259,2008-05-24,09:28:20
39.9939233,116.2745549,0,183.7,39592.3946990741,2008-05-24,09:28:22
39.9939099,116.2745699,0,183.7,39592.3947222222,2008-05-24,09:28:24
39.9939099,116.274585,0,183.7,39592.3947569444,2008-05-24,09:28:27
39.9939,116.2745799,0,183.7,39592.3947916667,2008-05-24,09:28:30
39.9938983,116.2745683,0,183.7,39592.3948148148,2008-05-24,09:28:32
39.993885,116.274585,0,183.7,39592.394837963,2008-05-24,09:28:34
39.9938716,116.2746,0,183.7,39592.3948611111,2008-05-24,09:28:36
39.9938733,116.2746133,0,183.7,39592.3948842593,2008-05-24,09:28:38
39.99387,116.27462,0,183.7,39592.3949074074,2008-05-24,09:28:40
39.9938666,116.2746249,0,183.7,39592.3949305556,2008-05-24,09:28:42
39.9938933,116.274655,0,183.7,39592.3949537037,2008-05-24,09:28:44
39.9939349,116.2746583,0,183.7,39592.3950810185,2008-05-24,09:28:55
39.9937083,116.2744999,0,187,39592.4025347222,2008-05-24,09:39:39
39.9936883,116.2745133,0,187,39592.4025578704,2008-05-24,09:39:41
39.9936766,116.2745283,0,187,39592.4025810185,2008-05-24,09:39:43
39.9936633,116.2745216,0,187,39592.4026041667,2008-05-24,09:39:45
39.9936633,116.2745216,0,187,39592.4035069444,2008-05-24,09:41:03
39.9936583,116.2745199,0,187,39592.4035300926,2008-05-24,09:41:05
39.9936583,116.2745049,0,187,39592.4035532407,2008-05-24,09:41:07
39.9936666,116.2744966,0,187,39592.4035763889,2008-05-24,09:41:09
39.9936766,116.274495,0,187,39592.403599537,2008-05-24,09:41:11
39.9936849,116.2745066,0,187,39592.4036226852,2008-05-24,09:41:13
39.9936916,116.2745183,0,187,39592.4036458333,2008-05-24,09:41:15
39.9937016,116.2745249,0,187,39592.4036689815,2008-05-24,09:41:17
39.9937099,116.2745516,0,187,39592.4036921296,2008-05-24,09:41:19
39.9936966,116.2745766,0,187,39592.4037152778,2008-05-24,09:41:21
39.9936999,116.2745983,0,187,39592.40375,2008-05-24,09:41:24
39.9937016,116.2746233,0,187,39592.4037731481,2008-05-24,09:41:26
39.9937066,116.2746366,0,187,39592.4037962963,2008-05-24,09:41:28
39.9937166,116.2746383,0,187,39592.4040393519,2008-05-24,09:41:49
39.993705,116.2746316,0,187,39592.4040625,2008-05-24,09:41:51
39.993705,116.2746316,0,187,39592.4041087963,2008-05-24,09:41:55
39.9937083,116.2746299,0,187,39592.4041319444,2008-05-24,09:41:57
39.9937166,116.2746166,0,187,39592.4041550926,2008-05-24,09:41:59
39.9937266,116.2746066,0,187,39592.4041782407,2008-05-24,09:42:01
39.9937316,116.2746,0,187,39592.4042013889,2008-05-24,09:42:03
39.9937516,116.2745949,0,187,39592.404224537,2008-05-24,09:42:05
39.9937816,116.2746066,0,187,39592.4042476852,2008-05-24,09:42:07
39.9937933,116.2746249,0,187,39592.4042708333,2008-05-24,09:42:09
39.9938016,116.2746233,0,187,39592.4042939815,2008-05-24,09:42:11
39.9938016,116.2746299,0,187,39592.4043171296,2008-05-24,09:42:13
39.993805,116.2746283,0,187,39592.4043402778,2008-05-24,09:42:15
39.99382,116.2746333,0,187,39592.4043634259,2008-05-24,09:42:17
39.9938383,116.2746433,0,187,39592.4043865741,2008-05-24,09:42:19
39.9938399,116.2746533,0,187,39592.4044212963,2008-05-24,09:42:22
39.9938166,116.2746483,0,187,39592.4044444444,2008-05-24,09:42:24
39.9938133,116.2746466,0,187,39592.4044907407,2008-05-24,09:42:28
39.99382,116.2746466,0,187,39592.4045138889,2008-05-24,09:42:30
39.99382,116.2746483,0,187,39592.404537037,2008-05-24,09:42:32
39.9938283,116.274635,0,187,39592.4045601852,2008-05-24,09:42:34
39.993815,116.2746366,0,187,39592.4045833333,2008-05-24,09:42:36
39.9937949,116.2746516,0,187,39592.4046064815,2008-05-24,09:42:38
39.9937483,116.2746833,0,187,39592.4046296296,2008-05-24,09:42:40
39.9937099,116.2747149,0,187,39592.4046527778,2008-05-24,09:42:42
39.99372,116.2747149,0,187,39592.4046759259,2008-05-24,09:42:44
39.9937249,116.2747116,0,190.3,39592.4046990741,2008-05-24,09:42:46
39.9937216,116.2747266,0,190.3,39592.4047337963,2008-05-24,09:42:49
39.9938033,116.2747349,0,190.3,39592.4047916667,2008-05-24,09:42:54
39.9938116,116.2747416,0,190.3,39592.4048032407,2008-05-24,09:42:55
39.9938566,116.27474,0,190.3,39592.4048263889,2008-05-24,09:42:57
39.9938649,116.2747583,0,190.3,39592.4048611111,2008-05-24,09:43:00
39.9938566,116.2747716,0,190.3,39592.4048958333,2008-05-24,09:43:03
39.9938549,116.2747816,0,190.3,39592.4049189815,2008-05-24,09:43:05
39.9938633,116.2747799,0,190.3,39592.4049421296,2008-05-24,09:43:07
39.9938783,116.2747666,0,190.3,39592.4049768519,2008-05-24,09:43:10
39.9938816,116.2747699,0,190.3,39592.4049884259,2008-05-24,09:43:11
39.9938949,116.2747699,0,190.3,39592.4050231481,2008-05-24,09:43:14
39.9939,116.2747849,0,190.3,39592.4050578704,2008-05-24,09:43:17
39.9939033,116.2747816,0,193.6,39592.4053125,2008-05-24,09:43:39
39.9939083,116.2747783,0,193.6,39592.4053356481,2008-05-24,09:43:41
39.9939083,116.2747783,0,193.6,39592.4054282407,2008-05-24,09:43:49
39.9939033,116.2747833,0,193.6,39592.4054513889,2008-05-24,09:43:51
39.9939133,116.2747466,0,193.6,39592.4055439815,2008-05-24,09:43:59
39.9939216,116.2746816,0,193.6,39592.4056018519,2008-05-24,09:44:04
39.9939316,116.274655,0,193.6,39592.4056365741,2008-05-24,09:44:07
39.9939349,116.274655,0,193.6,39592.4056597222,2008-05-24,09:44:09
39.99393,116.2746433,0,193.6,39592.4056944444,2008-05-24,09:44:12
39.9939233,116.2746266,0,193.6,39592.4057175926,2008-05-24,09:44:14
39.9939133,116.2746233,0,193.6,39592.4057523148,2008-05-24,09:44:17
39.9938983,116.2746166,0,193.6,39592.405775463,2008-05-24,09:44:19
39.9938799,116.2746183,0,193.6,39592.4058101852,2008-05-24,09:44:22
39.9938533,116.2746233,0,193.6,39592.4058333333,2008-05-24,09:44:24
39.9938266,116.2746183,0,193.6,39592.4058680556,2008-05-24,09:44:27
39.9938099,116.2746166,0,193.6,39592.4058912037,2008-05-24,09:44:29
39.9938016,116.2746133,0,193.6,39592.4059143519,2008-05-24,09:44:31
39.993805,116.2746299,0,193.6,39592.4059490741,2008-05-24,09:44:34
39.9938166,116.2746433,0,193.6,39592.4059837963,2008-05-24,09:44:37
39.9938216,116.2746399,0,193.6,39592.4060648148,2008-05-24,09:44:44
39.9938216,116.2746399,0,193.6,39592.4060763889,2008-05-24,09:44:45
39.99383,116.2746383,0,193.6,39592.406099537,2008-05-24,09:44:47
39.9938399,116.2746433,0,193.6,39592.4061226852,2008-05-24,09:44:49
39.9938383,116.2746449,0,193.6,39592.4061574074,2008-05-24,09:44:52
39.9938399,116.2746499,0,193.6,39592.4061805556,2008-05-24,09:44:54
39.9938416,116.2746416,0,193.6,39592.4062037037,2008-05-24,09:44:56
39.9938383,116.2746299,0,193.6,39592.4062268519,2008-05-24,09:44:58
39.9938416,116.2746266,0,193.6,39592.40625,2008-05-24,09:45:00
39.9938416,116.2746266,0,193.6,39592.4062847222,2008-05-24,09:45:03
39.9938349,116.2746316,0,193.6,39592.4063078704,2008-05-24,09:45:05
39.9938233,116.2746233,0,193.6,39592.4063425926,2008-05-24,09:45:08
39.9938216,116.2746233,0,193.6,39592.4063657407,2008-05-24,09:45:10
39.993815,116.2746149,0,193.6,39592.4063888889,2008-05-24,09:45:12
39.9938,116.2746083,0,193.6,39592.406412037,2008-05-24,09:45:14
39.9937883,116.2746049,0,193.6,39592.4064351852,2008-05-24,09:45:16
39.9937833,116.2746,0,193.6,39592.4064583333,2008-05-24,09:45:18
39.9937866,116.2746083,0,193.6,39592.4064814815,2008-05-24,09:45:20
39.9937883,116.2745866,0,193.6,39592.4065046296,2008-05-24,09:45:22
39.9937949,116.2745733,0,193.6,39592.4065277778,2008-05-24,09:45:24
39.9938,116.2745733,0,193.6,39592.4065509259,2008-05-24,09:45:26
39.9938,116.2745733,0,193.6,39592.4065625,2008-05-24,09:45:27
39.9938066,116.2745699,0,193.6,39592.4065856481,2008-05-24,09:45:29
39.9938166,116.274565,0,193.6,39592.4066203704,2008-05-24,09:45:32
39.9938166,116.2745533,0,193.6,39592.4066435185,2008-05-24,09:45:34
39.993805,116.274565,0,193.6,39592.4066666667,2008-05-24,09:45:36
39.993805,116.2745733,0,193.6,39592.4066898148,2008-05-24,09:45:38
39.9938066,116.2745916,0,193.6,39592.4067476852,2008-05-24,09:45:43
39.9938099,116.2745933,0,193.6,39592.4067708333,2008-05-24,09:45:45
39.9938016,116.2746,0,193.6,39592.4067939815,2008-05-24,09:45:47
39.9938183,116.2745949,0,193.6,39592.4068287037,2008-05-24,09:45:50
39.9938349,116.2745949,0,193.6,39592.4068518518,2008-05-24,09:45:52
39.9938349,116.2745983,0,193.6,39592.406875,2008-05-24,09:45:54
39.9938516,116.2746116,0,193.6,39592.4068981481,2008-05-24,09:45:56
39.9938716,116.27462,0,193.6,39592.4069328704,2008-05-24,09:45:59
39.993875,116.2746133,0,193.6,39592.4069560185,2008-05-24,09:46:01
39.9938683,116.2746133,0,193.6,39592.4069791667,2008-05-24,09:46:03
39.9938533,116.27462,0,193.6,39592.407037037,2008-05-24,09:46:08
39.9938399,116.2746333,0,193.6,39592.4070601852,2008-05-24,09:46:10
39.9938183,116.2746449,0,193.6,39592.4070833333,2008-05-24,09:46:12
39.993805,116.2746683,0,193.6,39592.4071064815,2008-05-24,09:46:14
39.9937933,116.2746866,0,193.6,39592.4071412037,2008-05-24,09:46:17
39.9937816,116.2746949,0,193.6,39592.4076273148,2008-05-24,09:46:59
39.9937866,116.2746816,0,193.6,39592.407650463,2008-05-24,09:47:01
39.9937849,116.2746716,0,193.6,39592.4076736111,2008-05-24,09:47:03
39.9937799,116.2746783,0,193.6,39592.408599537,2008-05-24,09:48:23
39.9937799,116.2746816,0,193.6,39592.4088078704,2008-05-24,09:48:41
39.9937816,116.2746866,0,193.6,39592.4088310185,2008-05-24,09:48:43
39.9937816,116.2746866,0,193.6,39592.4088773148,2008-05-24,09:48:47
39.9937833,116.27469,0,193.6,39592.408900463,2008-05-24,09:48:49
39.9937933,116.2746766,0,193.6,39592.4089236111,2008-05-24,09:48:51
39.9938083,116.27467,0,193.6,39592.4089467593,2008-05-24,09:48:53
39.9938099,116.274655,0,196.9,39592.4090046296,2008-05-24,09:48:58
39.993805,116.2746633,0,196.9,39592.4090277778,2008-05-24,09:49:00
39.993805,116.2746599,0,196.9,39592.4090625,2008-05-24,09:49:03
39.9938,116.274655,0,196.9,39592.4090856481,2008-05-24,09:49:05
39.9938066,116.2746433,0,196.9,39592.4091087963,2008-05-24,09:49:07
39.9938083,116.2746283,0,196.9,39592.4091319444,2008-05-24,09:49:09
39.993815,116.274635,0,196.9,39592.4091550926,2008-05-24,09:49:11
39.9938166,116.2746316,0,196.9,39592.4091782407,2008-05-24,09:49:13
39.99382,116.274635,0,196.9,39592.4092013889,2008-05-24,09:49:15
39.9938233,116.2746516,0,196.9,39592.409224537,2008-05-24,09:49:17
39.9938283,116.2746649,0,196.9,39592.4092476852,2008-05-24,09:49:19
39.99382,116.2746683,0,196.9,39592.4092708333,2008-05-24,09:49:21
39.9937983,116.2746866,0,196.9,39592.4092939815,2008-05-24,09:49:23
39.9937966,116.2747016,0,196.9,39592.4093171296,2008-05-24,09:49:25
39.9937933,116.2747216,0,196.9,39592.4093518518,2008-05-24,09:49:28
39.99379,116.2747116,0,196.9,39592.4093865741,2008-05-24,09:49:31
39.9937716,116.2747066,0,196.9,39592.4094328704,2008-05-24,09:49:35
39.9937666,116.2747066,0,196.9,39592.4094675926,2008-05-24,09:49:38
39.9937649,116.2747133,0,196.9,39592.4094907407,2008-05-24,09:49:40
39.9937633,116.2747149,0,196.9,39592.4095138889,2008-05-24,09:49:42
39.9937583,116.2747133,0,196.9,39592.4099652778,2008-05-24,09:50:21
39.9937633,116.274705,0,196.9,39592.4099884259,2008-05-24,09:50:23
39.9937683,116.274705,0,196.9,39592.4100115741,2008-05-24,09:50:25
39.9937683,116.2747099,0,196.9,39592.4102777778,2008-05-24,09:50:48
39.9937733,116.2747033,0,196.9,39592.4104861111,2008-05-24,09:51:06
39.993775,116.2746966,0,196.9,39592.4105092593,2008-05-24,09:51:08
39.993775,116.2746966,0,196.9,39592.4107175926,2008-05-24,09:51:26
39.9937799,116.2746933,0,196.9,39592.4107407407,2008-05-24,09:51:28
39.9939783,116.2744766,0,200.1,39592.4448032407,2008-05-24,10:40:31
39.9939816,116.27446,0,200.1,39592.4448263889,2008-05-24,10:40:33
39.9939566,116.2744299,0,200.1,39592.444849537,2008-05-24,10:40:35
39.9939499,116.2744149,0,200.1,39592.4448726852,2008-05-24,10:40:37
39.9939516,116.2744166,0,200.1,39592.4448958333,2008-05-24,10:40:39
39.9939383,116.2744166,0,200.1,39592.4449189815,2008-05-24,10:40:41
39.9939249,116.2743916,0,200.1,39592.4449421296,2008-05-24,10:40:43
39.9939283,116.2743833,0,200.1,39592.4449652778,2008-05-24,10:40:45
39.9939283,116.2743833,0,200.1,39592.4449768519,2008-05-24,10:40:46
39.9939233,116.2743916,0,200.1,39592.445,2008-05-24,10:40:48
39.9939216,116.2744033,0,200.1,39592.4450578704,2008-05-24,10:40:53
39.9939099,116.2743916,0,200.1,39592.4450810185,2008-05-24,10:40:55
39.9938916,116.2743866,0,200.1,39592.4451041667,2008-05-24,10:40:57
39.9938916,116.2743866,0,200.1,39592.445150463,2008-05-24,10:41:01
39.9938983,116.2743866,0,200.1,39592.4451736111,2008-05-24,10:41:03
39.99389,116.2744016,0,200.1,39592.4451967593,2008-05-24,10:41:05
39.993885,116.2744016,0,200.1,39592.4452199074,2008-05-24,10:41:07
39.993885,116.2744016,0,200.1,39592.445462963,2008-05-24,10:41:28
39.9938916,116.2743983,0,200.1,39592.4454861111,2008-05-24,10:41:30
39.9938766,116.2743966,0,200.1,39592.4455092593,2008-05-24,10:41:32
39.9938566,116.2743916,0,200.1,39592.4455324074,2008-05-24,10:41:34
39.9938433,116.2743649,0,200.1,39592.4457060185,2008-05-24,10:41:49
39.9938533,116.2743649,0,200.1,39592.4457291667,2008-05-24,10:41:51
39.9938533,116.2743666,0,200.1,39592.4457523148,2008-05-24,10:41:53
39.9938616,116.2743216,0,200.1,39592.445775463,2008-05-24,10:41:55
39.9938799,116.2742916,0,196.9,39592.4457986111,2008-05-24,10:41:57
39.9939016,116.2742949,0,196.9,39592.4460069444,2008-05-24,10:42:15
39.9938933,116.2742833,0,196.9,39592.4460300926,2008-05-24,10:42:17
39.9938833,116.27427,0,196.9,39592.4460532407,2008-05-24,10:42:19
39.9938733,116.27425,0,196.9,39592.4460763889,2008-05-24,10:42:21
39.9938633,116.2742299,0,196.9,39592.446099537,2008-05-24,10:42:23
39.9938666,116.2742316,0,196.9,39592.4461226852,2008-05-24,10:42:25
39.993845,116.2742433,0,193.6,39592.4461458333,2008-05-24,10:42:27
39.9938216,116.2742549,0,193.6,39592.4461689815,2008-05-24,10:42:29
39.9937866,116.2742766,0,193.6,39592.4461921296,2008-05-24,10:42:31
39.9937633,116.2742933,0,193.6,39592.4462152778,2008-05-24,10:42:33
39.9937633,116.2742833,0,193.6,39592.4462384259,2008-05-24,10:42:35
39.99375,116.2742933,0,193.6,39592.4462615741,2008-05-24,10:42:37
39.9937283,116.2742933,0,193.6,39592.4462847222,2008-05-24,10:42:39
39.9937133,116.274285,0,193.6,39592.4463078704,2008-05-24,10:42:41
39.9936983,116.2742883,0,190.3,39592.4463310185,2008-05-24,10:42:43
39.9936833,116.2742883,0,190.3,39592.4463541667,2008-05-24,10:42:45
39.9936583,116.2743083,0,190.3,39592.4463773148,2008-05-24,10:42:47
39.9936483,116.2743099,0,190.3,39592.446400463,2008-05-24,10:42:49
39.9936316,116.2743283,0,190.3,39592.4464236111,2008-05-24,10:42:51
39.9936316,116.2743466,0,190.3,39592.4464467593,2008-05-24,10:42:53
39.99362,116.2743683,0,190.3,39592.4468865741,2008-05-24,10:43:31
39.9936099,116.2743633,0,190.3,39592.4469097222,2008-05-24,10:43:33
39.9936099,116.2743633,0,190.3,39592.4469212963,2008-05-24,10:43:34
39.9936183,116.2743666,0,190.3,39592.4469444444,2008-05-24,10:43:36
39.9936016,116.2743649,0,190.3,39592.4469675926,2008-05-24,10:43:38
39.9935983,116.2743533,0,190.3,39592.4470833333,2008-05-24,10:43:48
39.9935849,116.2743483,0,190.3,39592.4471064815,2008-05-24,10:43:50
39.99359,116.27432,0,190.3,39592.4471296296,2008-05-24,10:43:52
39.9935833,116.274305,0,190.3,39592.4474074074,2008-05-24,10:44:16
39.9935833,116.274305,0,190.3,39592.4474189815,2008-05-24,10:44:17
39.99359,116.2743016,0,190.3,39592.4474421296,2008-05-24,10:44:19
39.9935916,116.2742866,0,190.3,39592.447974537,2008-05-24,10:45:05
39.9935833,116.2742949,0,190.3,39592.4480092593,2008-05-24,10:45:08
39.9935833,116.2742949,0,190.3,39592.4480671296,2008-05-24,10:45:13
39.99359,116.2742983,0,190.3,39592.4480902778,2008-05-24,10:45:15
39.9936016,116.2742866,0,190.3,39592.4481134259,2008-05-24,10:45:17
39.9936016,116.2742866,0,190.3,39592.4482060185,2008-05-24,10:45:25
39.9936033,116.2742783,0,190.3,39592.4482291667,2008-05-24,10:45:27
39.9936016,116.2742899,0,190.3,39592.4483680556,2008-05-24,10:45:39
39.993605,116.2742999,0,190.3,39592.4491898148,2008-05-24,10:46:50
39.9936066,116.2743033,0,190.3,39592.449212963,2008-05-24,10:46:52
39.9935916,116.2743033,0,190.3,39592.4492361111,2008-05-24,10:46:54
39.993595,116.2742883,0,187,39592.4496412037,2008-05-24,10:47:29
39.9935916,116.2742899,0,190.3,39592.4498726852,2008-05-24,10:47:49
39.9935916,116.2742866,0,187,39592.450462963,2008-05-24,10:48:40
39.9935916,116.2742866,0,187,39592.4504861111,2008-05-24,10:48:42
39.9935866,116.2742833,0,187,39592.4505092593,2008-05-24,10:48:44
39.9935916,116.2742716,0,187,39592.4505324074,2008-05-24,10:48:46
39.9935916,116.2742483,0,187,39592.4505555556,2008-05-24,10:48:48
39.993595,116.2742483,0,187,39592.4505787037,2008-05-24,10:48:50
39.9935933,116.2742533,0,187,39592.4506018519,2008-05-24,10:48:52
39.99358,116.2742749,0,187,39592.4508796296,2008-05-24,10:49:16
39.9935816,116.2742766,0,187,39592.4509027778,2008-05-24,10:49:18
39.9935833,116.2742949,0,187,39592.4509259259,2008-05-24,10:49:20
39.99358,116.274305,0,187,39592.4509953704,2008-05-24,10:49:26
39.99358,116.2743099,0,187,39592.4511805556,2008-05-24,10:49:42
39.99358,116.2743099,0,187,39592.4512847222,2008-05-24,10:49:51
39.9935816,116.2743083,0,187,39592.4513078704,2008-05-24,10:49:53
39.9935733,116.2742949,0,183.7,39592.4515162037,2008-05-24,10:50:11
39.9935733,116.2742949,0,183.7,39592.4520138889,2008-05-24,10:50:54
39.99358,116.2743033,0,187,39592.452037037,2008-05-24,10:50:56
39.9935699,116.2743083,0,187,39592.4520601852,2008-05-24,10:50:58
39.99355,116.27432,0,187,39592.4520833333,2008-05-24,10:51:00
39.9935283,116.2743433,0,187,39592.4521064815,2008-05-24,10:51:02
39.9935066,116.2743566,0,187,39592.4521296296,2008-05-24,10:51:04
39.9934749,116.2743816,0,183.7,39592.4521527778,2008-05-24,10:51:06
39.9934433,116.2744083,0,183.7,39592.4521759259,2008-05-24,10:51:08
39.9934333,116.2743966,0,183.7,39592.4521990741,2008-05-24,10:51:10
39.9934166,116.2743716,0,183.7,39592.4522222222,2008-05-24,10:51:12
39.9933966,116.2743683,0,183.7,39592.4522453704,2008-05-24,10:51:14
39.9933683,116.27439,0,183.7,39592.4522685185,2008-05-24,10:51:16
39.9933483,116.2744116,0,183.7,39592.4522916667,2008-05-24,10:51:18
39.9933333,116.2744149,0,183.7,39592.4523148148,2008-05-24,10:51:20
39.9933199,116.2744266,0,183.7,39592.452337963,2008-05-24,10:51:22
39.9932983,116.274425,0,187,39592.4523611111,2008-05-24,10:51:24
39.99327,116.2744183,0,183.7,39592.4523842593,2008-05-24,10:51:26
39.99324,116.2744216,0,183.7,39592.4524074074,2008-05-24,10:51:28
39.9932133,116.2744299,0,183.7,39592.4524305556,2008-05-24,10:51:30
39.9931833,116.2744533,0,183.7,39592.4524537037,2008-05-24,10:51:32
39.9931583,116.2744683,0,183.7,39592.4524768519,2008-05-24,10:51:34
39.993145,116.2744766,0,183.7,39592.4525,2008-05-24,10:51:36
39.9931266,116.2744883,0,183.7,39592.4525231481,2008-05-24,10:51:38
39.993105,116.274495,0,183.7,39592.4525462963,2008-05-24,10:51:40
39.9930683,116.2744999,0,183.7,39592.4525694444,2008-05-24,10:51:42
39.9930416,116.2745083,0,183.7,39592.4525925926,2008-05-24,10:51:44
39.9930316,116.2745166,0,183.7,39592.4526157407,2008-05-24,10:51:46
39.9930166,116.2745199,0,183.7,39592.452650463,2008-05-24,10:51:49
39.9929983,116.2745266,0,180.4,39592.4526736111,2008-05-24,10:51:51
39.9929933,116.2744966,0,180.4,39592.4526967593,2008-05-24,10:51:53
39.992965,116.2745066,0,180.4,39592.4527199074,2008-05-24,10:51:55
39.9929399,116.2745116,0,180.4,39592.4527430556,2008-05-24,10:51:57
39.9929166,116.274515,0,180.4,39592.4527662037,2008-05-24,10:51:59
39.9928966,116.2745199,0,180.4,39592.4527893519,2008-05-24,10:52:01
39.9928783,116.2745099,0,177.2,39592.4528125,2008-05-24,10:52:03
39.9928566,116.2745066,0,177.2,39592.4528356481,2008-05-24,10:52:05
39.992835,116.2745033,0,177.2,39592.4528587963,2008-05-24,10:52:07
39.99281,116.2745049,0,177.2,39592.4528819444,2008-05-24,10:52:09
39.9927699,116.2745349,0,177.2,39592.4529050926,2008-05-24,10:52:11
39.9927366,116.2745333,0,173.9,39592.4529282407,2008-05-24,10:52:13
39.9927216,116.2745216,0,173.9,39592.4529513889,2008-05-24,10:52:15
39.9927066,116.2745233,0,173.9,39592.452974537,2008-05-24,10:52:17
39.9926749,116.2745349,0,173.9,39592.4529976852,2008-05-24,10:52:19
39.9926533,116.2745349,0,170.6,39592.4530208333,2008-05-24,10:52:21
39.9926466,116.2745433,0,170.6,39592.4530439815,2008-05-24,10:52:23
39.9926716,116.2745166,0,170.6,39592.4531018519,2008-05-24,10:52:28
39.9926566,116.2745233,0,170.6,39592.453125,2008-05-24,10:52:30
39.99264,116.2745233,0,170.6,39592.4531481481,2008-05-24,10:52:32
39.9926116,116.2745233,0,170.6,39592.4531712963,2008-05-24,10:52:34
39.9925933,116.2745099,0,170.6,39592.4531944444,2008-05-24,10:52:36
39.9925666,116.2745233,0,170.6,39592.4532175926,2008-05-24,10:52:38
39.9925466,116.2745266,0,170.6,39592.4532407407,2008-05-24,10:52:40
39.9925266,116.2745266,0,170.6,39592.4532638889,2008-05-24,10:52:42
39.9924916,116.2745433,0,170.6,39592.453287037,2008-05-24,10:52:44
39.9924733,116.2745449,0,170.6,39592.4533101852,2008-05-24,10:52:46
39.9924716,116.2745433,0,170.6,39592.4533333333,2008-05-24,10:52:48
39.992455,116.2745399,0,170.6,39592.4533564815,2008-05-24,10:52:50
39.99243,116.274515,0,170.6,39592.4533796296,2008-05-24,10:52:52
39.9924049,116.2744916,0,170.6,39592.4534027778,2008-05-24,10:52:54
39.9924016,116.2744733,0,170.6,39592.4534259259,2008-05-24,10:52:56
39.9924016,116.2744733,0,170.6,39592.4534490741,2008-05-24,10:52:58
39.9924,116.2744666,0,170.6,39592.4534722222,2008-05-24,10:53:00
39.992385,116.2744616,0,170.6,39592.4534953704,2008-05-24,10:53:02
39.9923683,116.27446,0,170.6,39592.4535185185,2008-05-24,10:53:04
39.992345,116.2744616,0,170.6,39592.4535416667,2008-05-24,10:53:06
39.9923083,116.2744649,0,167.3,39592.4535648148,2008-05-24,10:53:08
39.99229,116.2744766,0,167.3,39592.453587963,2008-05-24,10:53:10
39.992275,116.2744833,0,167.3,39592.4536111111,2008-05-24,10:53:12
39.9922566,116.2744899,0,167.3,39592.4536342593,2008-05-24,10:53:14
39.9922366,116.274495,0,167.3,39592.4536574074,2008-05-24,10:53:16
39.9922216,116.2744966,0,167.3,39592.4536805556,2008-05-24,10:53:18
39.9921933,116.2744766,0,167.3,39592.4537037037,2008-05-24,10:53:20
39.992165,116.2744733,0,167.3,39592.4537268518,2008-05-24,10:53:22
39.9921433,116.2744633,0,167.3,39592.45375,2008-05-24,10:53:24
39.9921233,116.2744399,0,167.3,39592.4537731481,2008-05-24,10:53:26
39.99211,116.2744349,0,167.3,39592.4537962963,2008-05-24,10:53:28
39.99209,116.2744266,0,167.3,39592.4538194444,2008-05-24,10:53:30
39.9921083,116.2743866,0,167.3,39592.4538541667,2008-05-24,10:53:33
39.992095,116.2743833,0,167.3,39592.4538773148,2008-05-24,10:53:35
39.9920749,116.2743966,0,167.3,39592.453900463,2008-05-24,10:53:37
39.9920433,116.2744033,0,167.3,39592.4539236111,2008-05-24,10:53:39
39.99201,116.2744083,0,167.3,39592.4539467593,2008-05-24,10:53:41
39.9919833,116.2743999,0,167.3,39592.4539699074,2008-05-24,10:53:43
39.9919666,116.2743866,0,167.3,39592.4539930556,2008-05-24,10:53:45
39.9919183,116.2744049,0,167.3,39592.4540162037,2008-05-24,10:53:47
39.9919083,116.2744049,0,167.3,39592.4540393518,2008-05-24,10:53:49
39.9919016,116.27439,0,164,39592.4540625,2008-05-24,10:53:51
39.9919049,116.2743916,0,164,39592.4540856481,2008-05-24,10:53:53
39.991895,116.27439,0,164,39592.4541087963,2008-05-24,10:53:55
39.99188,116.2743883,0,164,39592.4541319444,2008-05-24,10:53:57
39.991855,116.2743966,0,164,39592.4541550926,2008-05-24,10:53:59
39.991825,116.2743949,0,164,39592.4541782407,2008-05-24,10:54:01
39.9918033,116.2743816,0,164,39592.4542013889,2008-05-24,10:54:03
39.9917833,116.2743666,0,164,39592.454224537,2008-05-24,10:54:05
39.9917616,116.2743699,0,164,39592.4542476852,2008-05-24,10:54:07
39.9917866,116.2743383,0,164,39592.4543402778,2008-05-24,10:54:15
39.9917683,116.2743233,0,164,39592.4543634259,2008-05-24,10:54:17
39.9917466,116.2743133,0,164,39592.4543865741,2008-05-24,10:54:19
39.9917133,116.274305,0,164,39592.4544097222,2008-05-24,10:54:21
39.9916616,116.2743166,0,164,39592.4544328704,2008-05-24,10:54:23
39.9916233,116.2743233,0,164,39592.4544560185,2008-05-24,10:54:25
39.9915966,116.2743133,0,164,39592.4544791667,2008-05-24,10:54:27
39.991575,116.2742966,0,164,39592.4545023148,2008-05-24,10:54:29
39.9915566,116.2743016,0,164,39592.454525463,2008-05-24,10:54:31
39.99153,116.2743233,0,164,39592.4545486111,2008-05-24,10:54:33
39.9915149,116.2743133,0,164,39592.4545717593,2008-05-24,10:54:35
39.9914866,116.2743183,0,164,39592.4545949074,2008-05-24,10:54:37
39.9914666,116.2743216,0,164,39592.4546180556,2008-05-24,10:54:39
39.9914383,116.2743183,0,164,39592.4546412037,2008-05-24,10:54:41
39.9914083,116.2743099,0,164,39592.4546643518,2008-05-24,10:54:43
39.9913833,116.2742783,0,164,39592.4546875,2008-05-24,10:54:45
39.9913683,116.274285,0,164,39592.4547106481,2008-05-24,10:54:47
39.9913599,116.2742766,0,164,39592.4547337963,2008-05-24,10:54:49
39.9913416,116.2742783,0,164,39592.4547569444,2008-05-24,10:54:51
39.9913083,116.2743033,0,164,39592.4547800926,2008-05-24,10:54:53
39.9912883,116.2743183,0,160.8,39592.4548032407,2008-05-24,10:54:55
39.9912833,116.2743216,0,160.8,39592.4548263889,2008-05-24,10:54:57
39.9912616,116.2743249,0,160.8,39592.454849537,2008-05-24,10:54:59
39.99124,116.274305,0,160.8,39592.4548726852,2008-05-24,10:55:01
39.99121,116.2742916,0,160.8,39592.4548958333,2008-05-24,10:55:03
39.9911899,116.2742866,0,160.8,39592.4549189815,2008-05-24,10:55:05
39.9911683,116.274285,0,160.8,39592.4549421296,2008-05-24,10:55:07
39.9911433,116.274285,0,160.8,39592.4549652778,2008-05-24,10:55:09
39.991115,116.2742833,0,160.8,39592.4549884259,2008-05-24,10:55:11
39.9911,116.2742633,0,160.8,39592.4550115741,2008-05-24,10:55:13
39.9910733,116.2742566,0,157.5,39592.4550347222,2008-05-24,10:55:15
39.9910499,116.2742666,0,160.8,39592.4550578704,2008-05-24,10:55:17
39.9910233,116.2742799,0,160.8,39592.4550810185,2008-05-24,10:55:19
39.9910099,116.2742983,0,160.8,39592.4551041667,2008-05-24,10:55:21
39.9909883,116.2742899,0,157.5,39592.4551273148,2008-05-24,10:55:23
39.99097,116.27427,0,157.5,39592.455150463,2008-05-24,10:55:25
39.9909766,116.2742549,0,157.5,39592.4551736111,2008-05-24,10:55:27
39.9909533,116.2742466,0,157.5,39592.4551967593,2008-05-24,10:55:29
39.9909283,116.2742516,0,157.5,39592.4552199074,2008-05-24,10:55:31
39.9909016,116.2742449,0,157.5,39592.4552430556,2008-05-24,10:55:33
39.9908883,116.2742133,0,154.2,39592.4552662037,2008-05-24,10:55:35
39.9908566,116.2742166,0,154.2,39592.4552893518,2008-05-24,10:55:37
39.9908483,116.2742049,0,154.2,39592.4553125,2008-05-24,10:55:39
39.9908366,116.2742083,0,154.2,39592.4553356481,2008-05-24,10:55:41
39.9908233,116.2741749,0,154.2,39592.4553587963,2008-05-24,10:55:43
39.9908083,116.2741516,0,154.2,39592.4553819444,2008-05-24,10:55:45
39.99082,116.2741366,0,154.2,39592.4555092593,2008-05-24,10:55:56
39.9908183,116.2741366,0,154.2,39592.4558564815,2008-05-24,10:56:26
39.990815,116.2741333,0,154.2,39592.4559375,2008-05-24,10:56:33
39.990815,116.2741333,0,154.2,39592.4563773148,2008-05-24,10:57:11
39.9908133,116.2741383,0,154.2,39592.456400463,2008-05-24,10:57:13
39.9907999,116.2741316,0,154.2,39592.4564351852,2008-05-24,10:57:16
39.9907766,116.2741483,0,154.2,39592.4564583333,2008-05-24,10:57:18
39.9907566,116.2741516,0,154.2,39592.4564814815,2008-05-24,10:57:20
39.9907416,116.2741433,0,154.2,39592.4565046296,2008-05-24,10:57:22
39.9907183,116.274145,0,154.2,39592.4565277778,2008-05-24,10:57:24
39.990695,116.2741433,0,150.9,39592.4565509259,2008-05-24,10:57:26
39.9906683,116.2741383,0,150.9,39592.4565740741,2008-05-24,10:57:28
39.9906549,116.2741349,0,150.9,39592.4565972222,2008-05-24,10:57:30
39.9906366,116.2741399,0,150.9,39592.4566203704,2008-05-24,10:57:32
39.9906399,116.2741249,0,150.9,39592.4566435185,2008-05-24,10:57:34
39.9906333,116.2740999,0,150.9,39592.4566666667,2008-05-24,10:57:36
39.990625,116.2740866,0,150.9,39592.4566898148,2008-05-24,10:57:38
39.9906216,116.2740866,0,150.9,39592.456712963,2008-05-24,10:57:40
39.9906066,116.2740883,0,150.9,39592.4567361111,2008-05-24,10:57:42
39.9905766,116.2740933,0,150.9,39592.4567592593,2008-05-24,10:57:44
39.9905433,116.2740883,0,150.9,39592.4567824074,2008-05-24,10:57:46
39.9905283,116.2740766,0,150.9,39592.4568055556,2008-05-24,10:57:48
39.9905149,116.2740666,0,150.9,39592.4568287037,2008-05-24,10:57:50
39.9904983,116.2740516,0,150.9,39592.4568518519,2008-05-24,10:57:52
39.9904933,116.2740299,0,150.9,39592.456875,2008-05-24,10:57:54
39.9904783,116.2740133,0,150.9,39592.4568981482,2008-05-24,10:57:56
39.9904566,116.2739949,0,150.9,39592.4569212963,2008-05-24,10:57:58
39.9904016,116.2739766,0,150.9,39592.4569560185,2008-05-24,10:58:01
39.9904016,116.2739583,0,150.9,39592.4569791667,2008-05-24,10:58:03
39.9903899,116.2739349,0,150.9,39592.4570023148,2008-05-24,10:58:05
39.9903933,116.2739283,0,150.9,39592.457025463,2008-05-24,10:58:07
39.990395,116.273955,0,150.9,39592.4570833333,2008-05-24,10:58:12
39.9903916,116.2739666,0,150.9,39592.4571064815,2008-05-24,10:58:14
39.9903899,116.2739666,0,150.9,39592.4571296296,2008-05-24,10:58:16
39.99038,116.2739399,0,150.9,39592.4571643519,2008-05-24,10:58:19
39.9903483,116.2739333,0,150.9,39592.4571875,2008-05-24,10:58:21
39.9903199,116.2739233,0,150.9,39592.4572106482,2008-05-24,10:58:23
39.9902916,116.2739333,0,150.9,39592.4572337963,2008-05-24,10:58:25
39.9903,116.2739049,0,150.9,39592.4572569444,2008-05-24,10:58:27
39.9902816,116.273885,0,150.9,39592.4572800926,2008-05-24,10:58:29
39.99026,116.2738649,0,150.9,39592.4573032407,2008-05-24,10:58:31
39.990245,116.2738416,0,150.9,39592.4573263889,2008-05-24,10:58:33
39.9902166,116.2738233,0,150.9,39592.457349537,2008-05-24,10:58:35
39.99017,116.2738183,0,150.9,39592.4573726852,2008-05-24,10:58:37
39.9901499,116.2738,0,150.9,39592.4573958333,2008-05-24,10:58:39
39.9901333,116.2737933,0,150.9,39592.4574189815,2008-05-24,10:58:41
39.9901166,116.2738016,0,150.9,39592.4574421296,2008-05-24,10:58:43
39.9900783,116.2738116,0,147.6,39592.4574652778,2008-05-24,10:58:45
39.9900649,116.2738016,0,147.6,39592.4574884259,2008-05-24,10:58:47
39.9900466,116.2737983,0,147.6,39592.4575115741,2008-05-24,10:58:49
39.9900116,116.2738033,0,147.6,39592.4575347222,2008-05-24,10:58:51
39.9899883,116.2737983,0,147.6,39592.4575578704,2008-05-24,10:58:53
39.9899716,116.2737599,0,144.4,39592.4575810185,2008-05-24,10:58:55
39.9899683,116.2737433,0,147.6,39592.4576041667,2008-05-24,10:58:57
39.9899716,116.2737383,0,147.6,39592.4576273148,2008-05-24,10:58:59
39.9899766,116.2737483,0,147.6,39592.457650463,2008-05-24,10:59:01
39.98998,116.2737483,0,144.4,39592.4577893519,2008-05-24,10:59:13
39.9899783,116.2737466,0,144.4,39592.4578472222,2008-05-24,10:59:18
39.9899783,116.2737466,0,144.4,39592.457974537,2008-05-24,10:59:29
39.9899783,116.2737416,0,144.4,39592.4579976852,2008-05-24,10:59:31
39.9899766,116.27373,0,144.4,39592.4580208333,2008-05-24,10:59:33
39.9899766,116.2737116,0,144.4,39592.4580439815,2008-05-24,10:59:35
39.9899766,116.2737116,0,144.4,39592.458287037,2008-05-24,10:59:56
39.9899699,116.2737183,0,144.4,39592.4583101852,2008-05-24,10:59:58
39.98996,116.2737133,0,144.4,39592.4583333333,2008-05-24,11:00:00
39.989935,116.2737066,0,144.4,39592.4583564815,2008-05-24,11:00:02
39.98992,116.2736966,0,144.4,39592.4583796296,2008-05-24,11:00:04
39.9899033,116.2736933,0,147.6,39592.4584027778,2008-05-24,11:00:06
39.9898849,116.2736966,0,147.6,39592.4584259259,2008-05-24,11:00:08
39.989865,116.2736933,0,147.6,39592.4584490741,2008-05-24,11:00:10
39.9898416,116.2736916,0,147.6,39592.4584722222,2008-05-24,11:00:12
39.9898183,116.2737033,0,147.6,39592.4584953704,2008-05-24,11:00:14
39.9898016,116.2736999,0,147.6,39592.4585185185,2008-05-24,11:00:16
39.9897866,116.273695,0,147.6,39592.4585416667,2008-05-24,11:00:18
39.989795,116.2736849,0,147.6,39592.4586226852,2008-05-24,11:00:25
39.9897833,116.2736899,0,147.6,39592.4586458333,2008-05-24,11:00:27
39.989765,116.2736866,0,147.6,39592.4586689815,2008-05-24,11:00:29
39.9897516,116.2736899,0,147.6,39592.4586921296,2008-05-24,11:00:31
39.9897466,116.27371,0,147.6,39592.4587152778,2008-05-24,11:00:33
39.9897366,116.2737216,0,147.6,39592.4587384259,2008-05-24,11:00:35
39.9897316,116.2737483,0,147.6,39592.4587615741,2008-05-24,11:00:37
39.989725,116.2737549,0,147.6,39592.4587847222,2008-05-24,11:00:39
39.9897183,116.2737716,0,147.6,39592.4588078704,2008-05-24,11:00:41
39.9897449,116.2738316,0,147.6,39592.4588310185,2008-05-24,11:00:43
39.9897449,116.2738566,0,147.6,39592.4588541667,2008-05-24,11:00:45
39.9897349,116.2738716,0,147.6,39592.4588773148,2008-05-24,11:00:47
39.9897299,116.2738616,0,147.6,39592.458900463,2008-05-24,11:00:49
39.98971,116.2738633,0,147.6,39592.4589236111,2008-05-24,11:00:51
39.9897083,116.2738949,0,147.6,39592.4589467593,2008-05-24,11:00:53
39.989695,116.2739216,0,147.6,39592.4589814815,2008-05-24,11:00:56
39.9896883,116.2739416,0,147.6,39592.4590046296,2008-05-24,11:00:58
39.9896866,116.2739716,0,147.6,39592.4590277778,2008-05-24,11:01:00
39.9896866,116.2739883,0,147.6,39592.4590509259,2008-05-24,11:01:02
39.9896899,116.2740099,0,147.6,39592.4590740741,2008-05-24,11:01:04
39.9896749,116.2740316,0,147.6,39592.4590972222,2008-05-24,11:01:06
39.9896616,116.2740449,0,147.6,39592.4591203704,2008-05-24,11:01:08
39.9896716,116.2740516,0,147.6,39592.4591435185,2008-05-24,11:01:10
39.9896683,116.2740516,0,147.6,39592.4591666667,2008-05-24,11:01:12
39.9896749,116.2740433,0,147.6,39592.4591898148,2008-05-24,11:01:14
39.9896783,116.2740383,0,147.6,39592.459212963,2008-05-24,11:01:16
39.9896816,116.2740516,0,147.6,39592.4592476852,2008-05-24,11:01:19
39.9897033,116.2740649,0,147.6,39592.4592708333,2008-05-24,11:01:21
39.9897383,116.2740933,0,147.6,39592.4592939815,2008-05-24,11:01:23
39.9897566,116.2740816,0,147.6,39592.4593171296,2008-05-24,11:01:25
39.9897466,116.2740649,0,147.6,39592.4593402778,2008-05-24,11:01:27
39.9897349,116.2740683,0,147.6,39592.4593634259,2008-05-24,11:01:29
39.9897383,116.27406,0,147.6,39592.4593865741,2008-05-24,11:01:31
39.9897533,116.27411,0,147.6,39592.4594097222,2008-05-24,11:01:33
39.9897749,116.2741666,0,147.6,39592.4594328704,2008-05-24,11:01:35
39.9897899,116.2742033,0,147.6,39592.4594675926,2008-05-24,11:01:38
39.9897933,116.2742199,0,147.6,39592.4595138889,2008-05-24,11:01:42
39.989795,116.2742416,0,147.6,39592.459537037,2008-05-24,11:01:44
39.9897633,116.2742533,0,147.6,39592.4595601852,2008-05-24,11:01:46
39.9897516,116.2742733,0,147.6,39592.4595833333,2008-05-24,11:01:48
39.9897566,116.274305,0,147.6,39592.4596064815,2008-05-24,11:01:50
39.9897633,116.2743266,0,147.6,39592.4596296296,2008-05-24,11:01:52
39.9897733,116.2743633,0,147.6,39592.4596527778,2008-05-24,11:01:54
39.9897716,116.2743999,0,147.6,39592.4596759259,2008-05-24,11:01:56
39.9897733,116.2744316,0,147.6,39592.4596990741,2008-05-24,11:01:58
39.9897599,116.2744533,0,147.6,39592.4597222222,2008-05-24,11:02:00
39.9897533,116.2744883,0,147.6,39592.4597453704,2008-05-24,11:02:02
39.9897199,116.2745283,0,147.6,39592.4597685185,2008-05-24,11:02:04
39.9896966,116.27455,0,150.9,39592.4597916667,2008-05-24,11:02:06
39.9896816,116.2745566,0,150.9,39592.4598148148,2008-05-24,11:02:08
39.9896683,116.2745666,0,150.9,39592.459837963,2008-05-24,11:02:10
39.9896633,116.2745683,0,150.9,39592.4598611111,2008-05-24,11:02:12
39.989655,116.2745599,0,150.9,39592.4598842593,2008-05-24,11:02:14
39.9896599,116.2745616,0,150.9,39592.4599074074,2008-05-24,11:02:16
39.9896616,116.2745549,0,150.9,39592.4599305556,2008-05-24,11:02:18
39.9896583,116.2745583,0,150.9,39592.4599537037,2008-05-24,11:02:20
39.9896649,116.2745916,0,150.9,39592.4599768519,2008-05-24,11:02:22
39.9897516,116.2745749,0,150.9,39592.4600694444,2008-05-24,11:02:30
39.98975,116.274585,0,150.9,39592.4600925926,2008-05-24,11:02:32
39.98975,116.274585,0,150.9,39592.4601851852,2008-05-24,11:02:40
39.9897449,116.2745933,0,150.9,39592.4602083333,2008-05-24,11:02:42
39.9897349,116.2745966,0,150.9,39592.4602777778,2008-05-24,11:02:48
39.9897149,116.2746083,0,150.9,39592.4603009259,2008-05-24,11:02:50
39.989695,116.27462,0,150.9,39592.4603240741,2008-05-24,11:02:52
39.9896749,116.2746383,0,150.9,39592.4603472222,2008-05-24,11:02:54
39.9896616,116.2746466,0,150.9,39592.4603703704,2008-05-24,11:02:56
39.9896499,116.2746566,0,150.9,39592.4603935185,2008-05-24,11:02:58
39.9896366,116.274655,0,150.9,39592.4604166667,2008-05-24,11:03:00
39.9896316,116.274655,0,150.9,39592.4604398148,2008-05-24,11:03:02
39.9896199,116.2746499,0,150.9,39592.460462963,2008-05-24,11:03:04
39.9896066,116.2746483,0,150.9,39592.4604861111,2008-05-24,11:03:06
39.9895833,116.2746649,0,150.9,39592.4605092593,2008-05-24,11:03:08
39.9895599,116.2746583,0,150.9,39592.4605324074,2008-05-24,11:03:10
39.9895316,116.2746666,0,150.9,39592.4605555556,2008-05-24,11:03:12
39.9895049,116.2746716,0,154.2,39592.4605902778,2008-05-24,11:03:15
39.989475,116.2746683,0,154.2,39592.4606134259,2008-05-24,11:03:17
39.9894483,116.2746683,0,154.2,39592.4606365741,2008-05-24,11:03:19
39.9894249,116.2746716,0,154.2,39592.4606597222,2008-05-24,11:03:21
39.9894033,116.2746716,0,154.2,39592.4606828704,2008-05-24,11:03:23
39.9893799,116.2746683,0,154.2,39592.4607060185,2008-05-24,11:03:25
39.9893499,116.2746783,0,154.2,39592.4607291667,2008-05-24,11:03:27
39.989345,116.2746716,0,154.2,39592.4607523148,2008-05-24,11:03:29
39.989345,116.2746599,0,154.2,39592.460775463,2008-05-24,11:03:31
39.9893266,116.2746533,0,154.2,39592.4607986111,2008-05-24,11:03:33
39.9893066,116.2746566,0,154.2,39592.4608217593,2008-05-24,11:03:35
39.9893216,116.2746433,0,154.2,39592.4608564815,2008-05-24,11:03:38
39.9893483,116.2746266,0,154.2,39592.4614467593,2008-05-24,11:04:29
39.9893499,116.2746366,0,154.2,39592.4614699074,2008-05-24,11:04:31
39.9893499,116.2746366,0,154.2,39592.4614930556,2008-05-24,11:04:33
39.9893533,116.2746399,0,154.2,39592.4615162037,2008-05-24,11:04:35
39.9893516,116.2746599,0,154.2,39592.4615393518,2008-05-24,11:04:37
39.9893516,116.2746916,0,154.2,39592.4615625,2008-05-24,11:04:39
39.9893549,116.2747216,0,154.2,39592.4615856481,2008-05-24,11:04:41
39.98936,116.2747549,0,154.2,39592.4616087963,2008-05-24,11:04:43
39.9893666,116.2747849,0,154.2,39592.4616319444,2008-05-24,11:04:45
39.9893666,116.2748199,0,154.2,39592.4616550926,2008-05-24,11:04:47
39.9893516,116.2748599,0,154.2,39592.4616782407,2008-05-24,11:04:49
39.9893366,116.2749333,0,154.2,39592.4617013889,2008-05-24,11:04:51
39.9893249,116.2749899,0,154.2,39592.461724537,2008-05-24,11:04:53
39.9892949,116.2750333,0,154.2,39592.4617476852,2008-05-24,11:04:55
39.98926,116.2750499,0,154.2,39592.4617708333,2008-05-24,11:04:57
39.9892416,116.2750649,0,154.2,39592.4617939815,2008-05-24,11:04:59
39.9892233,116.2750499,0,154.2,39592.4618171296,2008-05-24,11:05:01
39.9892283,116.2750249,0,154.2,39592.4618402778,2008-05-24,11:05:03
39.9892566,116.2750166,0,157.5,39592.4618634259,2008-05-24,11:05:05
39.9892816,116.2750216,0,157.5,39592.4618865741,2008-05-24,11:05:07
39.9893016,116.275035,0,157.5,39592.4619097222,2008-05-24,11:05:09
39.9893316,116.2750433,0,157.5,39592.4619328704,2008-05-24,11:05:11
39.9893583,116.275035,0,157.5,39592.4619560185,2008-05-24,11:05:13
39.98939,116.2750166,0,154.2,39592.4619791667,2008-05-24,11:05:15
39.9894233,116.2750016,0,154.2,39592.4620023148,2008-05-24,11:05:17
39.9894549,116.274985,0,154.2,39592.462025463,2008-05-24,11:05:19
39.9894933,116.2749816,0,154.2,39592.4620486111,2008-05-24,11:05:21
39.9895183,116.2749766,0,154.2,39592.4620717593,2008-05-24,11:05:23
39.9895533,116.2750466,0,150.9,39592.4620949074,2008-05-24,11:05:25
39.9895733,116.2750583,0,150.9,39592.4621180556,2008-05-24,11:05:27
39.9895866,116.2750683,0,150.9,39592.4621412037,2008-05-24,11:05:29
39.9896083,116.2750716,0,150.9,39592.4621643518,2008-05-24,11:05:31
39.9896199,116.2750499,0,154.2,39592.4621875,2008-05-24,11:05:33
39.9896349,116.2750499,0,154.2,39592.4622106481,2008-05-24,11:05:35
39.9896616,116.275035,0,154.2,39592.4622337963,2008-05-24,11:05:37
39.9896883,116.2750266,0,154.2,39592.4622569444,2008-05-24,11:05:39
39.9897066,116.2750316,0,154.2,39592.4622800926,2008-05-24,11:05:41
39.98974,116.2750366,0,154.2,39592.4623032407,2008-05-24,11:05:43
39.9897749,116.275035,0,154.2,39592.4623263889,2008-05-24,11:05:45
39.9897983,116.2750366,0,154.2,39592.462349537,2008-05-24,11:05:47
39.9898266,116.2750416,0,157.5,39592.4623726852,2008-05-24,11:05:49
39.98985,116.2750399,0,157.5,39592.4623958333,2008-05-24,11:05:51
39.9898733,116.2750366,0,157.5,39592.4624189815,2008-05-24,11:05:53
39.9898966,116.2750316,0,157.5,39592.4624421296,2008-05-24,11:05:55
39.9899233,116.275035,0,154.2,39592.4624652778,2008-05-24,11:05:57
39.9899483,116.2750433,0,150.9,39592.4624884259,2008-05-24,11:05:59
39.9899699,116.2750633,0,147.6,39592.4625115741,2008-05-24,11:06:01
39.9899883,116.2750783,0,147.6,39592.4625347222,2008-05-24,11:06:03
39.9900066,116.2750866,0,147.6,39592.4625578704,2008-05-24,11:06:05
39.9900316,116.27509,0,147.6,39592.4625810185,2008-05-24,11:06:07
39.9900549,116.2750966,0,147.6,39592.4626041667,2008-05-24,11:06:09
39.9900816,116.2751183,0,147.6,39592.4626273148,2008-05-24,11:06:11
39.9901,116.2751533,0,147.6,39592.462650463,2008-05-24,11:06:13
39.990115,116.275195,0,147.6,39592.4626736111,2008-05-24,11:06:15
39.9901466,116.2752266,0,147.6,39592.4626967593,2008-05-24,11:06:17
39.9901666,116.2752483,0,150.9,39592.4627199074,2008-05-24,11:06:19
39.9901766,116.2752716,0,150.9,39592.4627430556,2008-05-24,11:06:21
39.9901816,116.2752966,0,150.9,39592.4627662037,2008-05-24,11:06:23
39.9902216,116.2753233,0,150.9,39592.4627893518,2008-05-24,11:06:25
39.9902349,116.2753249,0,150.9,39592.4628125,2008-05-24,11:06:27
39.9902533,116.2753233,0,150.9,39592.4628356481,2008-05-24,11:06:29
39.9902633,116.2753433,0,150.9,39592.4628587963,2008-05-24,11:06:31
39.9902783,116.2753549,0,150.9,39592.4628819444,2008-05-24,11:06:33
39.990315,116.2753683,0,154.2,39592.4629050926,2008-05-24,11:06:35
39.9903283,116.2753799,0,154.2,39592.4629282407,2008-05-24,11:06:37
39.9903583,116.2753883,0,154.2,39592.4629513889,2008-05-24,11:06:39
39.9903616,116.275405,0,154.2,39592.462974537,2008-05-24,11:06:41
39.99037,116.2754016,0,154.2,39592.4629976852,2008-05-24,11:06:43
39.99037,116.2754066,0,157.5,39592.4630208333,2008-05-24,11:06:45
39.99037,116.2754283,0,157.5,39592.4630439815,2008-05-24,11:06:47
39.9904033,116.2754716,0,157.5,39592.4630671296,2008-05-24,11:06:49
39.9904199,116.27551,0,154.2,39592.4630902778,2008-05-24,11:06:51
39.9904299,116.2755416,0,154.2,39592.4631134259,2008-05-24,11:06:53
39.9904383,116.2755583,0,154.2,39592.4631365741,2008-05-24,11:06:55
39.9904499,116.2755699,0,154.2,39592.4631597222,2008-05-24,11:06:57
39.9904533,116.2755933,0,154.2,39592.4631828704,2008-05-24,11:06:59
39.9904583,116.2756249,0,154.2,39592.4632175926,2008-05-24,11:07:02
39.9904749,116.2756616,0,154.2,39592.4632407407,2008-05-24,11:07:04
39.9905016,116.2756816,0,157.5,39592.4632638889,2008-05-24,11:07:06
39.9905133,116.2756866,0,157.5,39592.463287037,2008-05-24,11:07:08
39.9905199,116.2756749,0,157.5,39592.4633101852,2008-05-24,11:07:10
39.9905266,116.2756616,0,157.5,39592.4633333333,2008-05-24,11:07:12
39.9905116,116.27565,0,157.5,39592.4633564815,2008-05-24,11:07:14
39.9904783,116.2757133,0,157.5,39592.4633912037,2008-05-24,11:07:17
39.9904349,116.2757266,0,157.5,39592.4634143518,2008-05-24,11:07:19
39.99038,116.2757299,0,157.5,39592.4634375,2008-05-24,11:07:21
39.9903616,116.27572,0,157.5,39592.4634606481,2008-05-24,11:07:23
39.9903749,116.2757249,0,157.5,39592.4634837963,2008-05-24,11:07:25
39.9903933,116.2757249,0,160.8,39592.4635069444,2008-05-24,11:07:27
39.9904349,116.2757316,0,160.8,39592.4635300926,2008-05-24,11:07:29
39.9904566,116.2757483,0,160.8,39592.4635532407,2008-05-24,11:07:31
39.9904599,116.275735,0,160.8,39592.4635763889,2008-05-24,11:07:33
39.9904516,116.2757,0,160.8,39592.463599537,2008-05-24,11:07:35
39.9904283,116.2756749,0,164,39592.4636226852,2008-05-24,11:07:37
39.990385,116.2756633,0,164,39592.4636458333,2008-05-24,11:07:39
39.9903449,116.2756683,0,164,39592.4636689815,2008-05-24,11:07:41
39.99033,116.2756733,0,160.8,39592.4637152778,2008-05-24,11:07:45
39.99031,116.2756816,0,157.5,39592.4637384259,2008-05-24,11:07:47
39.990285,116.2756983,0,154.2,39592.4637615741,2008-05-24,11:07:49
39.9902533,116.2757016,0,150.9,39592.4637847222,2008-05-24,11:07:51
39.9902316,116.2757149,0,147.6,39592.4638078704,2008-05-24,11:07:53
39.9902183,116.2757099,0,147.6,39592.4638310185,2008-05-24,11:07:55
39.9902049,116.2756899,0,150.9,39592.4638541667,2008-05-24,11:07:57
39.9902016,116.275665,0,150.9,39592.4638773148,2008-05-24,11:07:59
39.9901799,116.2756333,0,147.6,39592.463900463,2008-05-24,11:08:01
39.9901583,116.275615,0,144.4,39592.4639236111,2008-05-24,11:08:03
39.9901499,116.2755783,0,144.4,39592.4639467593,2008-05-24,11:08:05
39.9901333,116.2755566,0,144.4,39592.4639699074,2008-05-24,11:08:07
39.9901266,116.2755316,0,141.1,39592.4639930556,2008-05-24,11:08:09
39.9901116,116.2755216,0,141.1,39592.4640162037,2008-05-24,11:08:11
39.9901,116.2754999,0,141.1,39592.4640393518,2008-05-24,11:08:13
39.99009,116.2754849,0,141.1,39592.4640625,2008-05-24,11:08:15
39.9900949,116.2754599,0,144.4,39592.4640856481,2008-05-24,11:08:17
39.9901,116.2754316,0,144.4,39592.4641087963,2008-05-24,11:08:19
39.9900983,116.2754033,0,144.4,39592.4641319444,2008-05-24,11:08:21
39.9900783,116.2753983,0,144.4,39592.4641550926,2008-05-24,11:08:23
39.9900699,116.2753733,0,144.4,39592.4641782407,2008-05-24,11:08:25
39.9900533,116.2753599,0,144.4,39592.4642013889,2008-05-24,11:08:27
39.9900433,116.2753399,0,144.4,39592.464224537,2008-05-24,11:08:29
39.9900316,116.2753199,0,144.4,39592.4642476852,2008-05-24,11:08:31
39.9900233,116.2752849,0,144.4,39592.4642708333,2008-05-24,11:08:33
39.9900216,116.2752483,0,144.4,39592.4642939815,2008-05-24,11:08:35
39.9900066,116.2752216,0,144.4,39592.4643171296,2008-05-24,11:08:37
39.9899966,116.2751966,0,144.4,39592.4643402778,2008-05-24,11:08:39
39.9899849,116.2751799,0,144.4,39592.4643634259,2008-05-24,11:08:41
39.989965,116.2751733,0,144.4,39592.4643865741,2008-05-24,11:08:43
39.9899449,116.2751666,0,144.4,39592.4644097222,2008-05-24,11:08:45
39.9899249,116.2751616,0,144.4,39592.4644328704,2008-05-24,11:08:47
39.9899083,116.2751533,0,147.6,39592.4644560185,2008-05-24,11:08:49
39.9898783,116.2751733,0,147.6,39592.4644791667,2008-05-24,11:08:51
39.9898549,116.2751699,0,144.4,39592.4645023148,2008-05-24,11:08:53
39.98984,116.2751616,0,144.4,39592.464525463,2008-05-24,11:08:55
39.989825,116.2751616,0,144.4,39592.4645486111,2008-05-24,11:08:57
39.9898033,116.275175,0,141.1,39592.4645833333,2008-05-24,11:09:00
39.9897749,116.2751833,0,141.1,39592.4646064815,2008-05-24,11:09:02
39.989765,116.2751649,0,141.1,39592.4646296296,2008-05-24,11:09:04
39.9897383,116.2751516,0,141.1,39592.4646527778,2008-05-24,11:09:06
39.9897199,116.27514,0,137.8,39592.4646759259,2008-05-24,11:09:08
39.98971,116.2751416,0,137.8,39592.4646990741,2008-05-24,11:09:10
39.9896833,116.2751483,0,137.8,39592.4647222222,2008-05-24,11:09:12
39.9896533,116.2751583,0,137.8,39592.4647453704,2008-05-24,11:09:14
39.9896333,116.2751649,0,137.8,39592.4647685185,2008-05-24,11:09:16
39.9896033,116.2751649,0,137.8,39592.4647916667,2008-05-24,11:09:18
39.9895766,116.2751683,0,134.5,39592.4648148148,2008-05-24,11:09:20
39.9895633,116.2752083,0,134.5,39592.464837963,2008-05-24,11:09:22
39.9895516,116.2752283,0,134.5,39592.4648611111,2008-05-24,11:09:24
39.9895416,116.2752233,0,137.8,39592.4648842593,2008-05-24,11:09:26
39.9895416,116.2752133,0,137.8,39592.4649074074,2008-05-24,11:09:28
39.98953,116.2752433,0,137.8,39592.4649305556,2008-05-24,11:09:30
39.9895349,116.2752783,0,137.8,39592.4649537037,2008-05-24,11:09:32
39.9895383,116.2753133,0,137.8,39592.4649768519,2008-05-24,11:09:34
39.9895416,116.2753283,0,134.5,39592.465,2008-05-24,11:09:36
39.98953,116.2753399,0,137.8,39592.4650231482,2008-05-24,11:09:38
39.9895316,116.2753599,0,141.1,39592.4650462963,2008-05-24,11:09:40
39.9895283,116.2753799,0,141.1,39592.4650694444,2008-05-24,11:09:42
39.9895216,116.2754133,0,141.1,39592.4650925926,2008-05-24,11:09:44
39.9895433,116.2754533,0,144.4,39592.4651157407,2008-05-24,11:09:46
39.989545,116.2754649,0,141.1,39592.4651388889,2008-05-24,11:09:48
39.98953,116.2754949,0,141.1,39592.465162037,2008-05-24,11:09:50
39.9895316,116.2755266,0,141.1,39592.4651851852,2008-05-24,11:09:52
39.9895316,116.2755499,0,141.1,39592.4652083333,2008-05-24,11:09:54
39.9895366,116.2755733,0,141.1,39592.4652314815,2008-05-24,11:09:56
39.9895533,116.2756166,0,144.4,39592.4652546296,2008-05-24,11:09:58
39.989555,116.2756516,0,141.1,39592.4652777778,2008-05-24,11:10:00
39.9895466,116.2756833,0,141.1,39592.4653009259,2008-05-24,11:10:02
39.9895433,116.2757083,0,141.1,39592.4653240741,2008-05-24,11:10:04
39.989545,116.2757466,0,141.1,39592.4653472222,2008-05-24,11:10:06
39.9895349,116.2757849,0,141.1,39592.4653703704,2008-05-24,11:10:08
39.9895483,116.2758099,0,141.1,39592.4653935185,2008-05-24,11:10:10
39.9895216,116.2758216,0,141.1,39592.4654166667,2008-05-24,11:10:12
39.9895033,116.2758449,0,141.1,39592.4654398148,2008-05-24,11:10:14
39.9895033,116.2758649,0,144.4,39592.465462963,2008-05-24,11:10:16
39.9894883,116.2758716,0,144.4,39592.4654861111,2008-05-24,11:10:18
39.9894966,116.275895,0,144.4,39592.4655092593,2008-05-24,11:10:20
39.9894866,116.2759383,0,144.4,39592.4655324074,2008-05-24,11:10:22
39.9894816,116.2759833,0,144.4,39592.4655555556,2008-05-24,11:10:24
39.98946,116.2759966,0,144.4,39592.4655787037,2008-05-24,11:10:26
39.9894499,116.2760333,0,144.4,39592.4656018519,2008-05-24,11:10:28
39.9894266,116.2760683,0,144.4,39592.465625,2008-05-24,11:10:30
39.9894416,116.27612,0,144.4,39592.4656481481,2008-05-24,11:10:32
39.9894383,116.2761516,0,144.4,39592.4656712963,2008-05-24,11:10:34
39.9894283,116.2761716,0,144.4,39592.4656944444,2008-05-24,11:10:36
39.9894249,116.2761933,0,144.4,39592.4657175926,2008-05-24,11:10:38
39.9894066,116.2762233,0,144.4,39592.4657407407,2008-05-24,11:10:40
39.9893983,116.2762283,0,144.4,39592.4657638889,2008-05-24,11:10:42
39.9893933,116.2762416,0,144.4,39592.465787037,2008-05-24,11:10:44
39.9894016,116.2762416,0,144.4,39592.4658101852,2008-05-24,11:10:46
39.9894083,116.2762566,0,144.4,39592.4658333333,2008-05-24,11:10:48
39.9894083,116.2762566,0,144.4,39592.4658680556,2008-05-24,11:10:51
39.9894066,116.2762533,0,144.4,39592.4658912037,2008-05-24,11:10:53
39.9894249,116.2762699,0,144.4,39592.4659143519,2008-05-24,11:10:55
39.9894366,116.2762849,0,144.4,39592.4659375,2008-05-24,11:10:57
39.9894499,116.27631,0,144.4,39592.4659606481,2008-05-24,11:10:59
39.9894649,116.276345,0,144.4,39592.4659837963,2008-05-24,11:11:01
39.9894883,116.2763666,0,144.4,39592.4660069444,2008-05-24,11:11:03
39.9895199,116.2763749,0,144.4,39592.4660300926,2008-05-24,11:11:05
39.9895483,116.2764066,0,144.4,39592.4660532407,2008-05-24,11:11:07
39.9895799,116.2764183,0,144.4,39592.4660763889,2008-05-24,11:11:09
39.9896233,116.2764333,0,144.4,39592.466099537,2008-05-24,11:11:11
39.9896433,116.276435,0,144.4,39592.4661226852,2008-05-24,11:11:13
39.9896749,116.2764183,0,144.4,39592.4661458333,2008-05-24,11:11:15
39.9896816,116.2764,0,144.4,39592.4661689815,2008-05-24,11:11:17
39.9896866,116.2763883,0,144.4,39592.4661921296,2008-05-24,11:11:19
39.989685,116.2763766,0,144.4,39592.4662152778,2008-05-24,11:11:21
39.9896899,116.2763383,0,144.4,39592.4662384259,2008-05-24,11:11:23
39.9896983,116.2763316,0,144.4,39592.4662615741,2008-05-24,11:11:25
39.9896866,116.2763666,0,147.6,39592.4662847222,2008-05-24,11:11:27
39.9896883,116.2763766,0,147.6,39592.4663078704,2008-05-24,11:11:29
39.9896983,116.2763833,0,147.6,39592.4663541667,2008-05-24,11:11:33
39.989695,116.2763749,0,147.6,39592.4663773148,2008-05-24,11:11:35
39.9896866,116.2763816,0,147.6,39592.466400463,2008-05-24,11:11:37
39.9896933,116.2763949,0,147.6,39592.4664351852,2008-05-24,11:11:40
39.9897049,116.2763983,0,147.6,39592.4664583333,2008-05-24,11:11:42
39.9897266,116.2763849,0,147.6,39592.4664814815,2008-05-24,11:11:44
39.98974,116.2763899,0,147.6,39592.4665046296,2008-05-24,11:11:46
39.9897449,116.2763933,0,147.6,39592.4665277778,2008-05-24,11:11:48
39.9897633,116.2763949,0,147.6,39592.4665509259,2008-05-24,11:11:50
39.989755,116.2763899,0,147.6,39592.4665740741,2008-05-24,11:11:52
39.989755,116.2763949,0,147.6,39592.4665972222,2008-05-24,11:11:54
39.9898083,116.2763699,0,147.6,39592.4666203704,2008-05-24,11:11:56
39.9897733,116.2763983,0,147.6,39592.4669097222,2008-05-24,11:12:21
39.9897749,116.2763966,0,147.6,39592.4670138889,2008-05-24,11:12:30
39.9897833,116.2764049,0,147.6,39592.467037037,2008-05-24,11:12:32
39.9897716,116.2764066,0,147.6,39592.4670717593,2008-05-24,11:12:35
39.98974,116.2764066,0,147.6,39592.4670949074,2008-05-24,11:12:37
39.9896983,116.276415,0,147.6,39592.4671180556,2008-05-24,11:12:39
39.9896499,116.2764099,0,147.6,39592.4671412037,2008-05-24,11:12:41
39.9895783,116.2764133,0,147.6,39592.4671643519,2008-05-24,11:12:43
39.9895216,116.2764133,0,147.6,39592.4671875,2008-05-24,11:12:45
39.9894616,116.2763616,0,147.6,39592.4672106481,2008-05-24,11:12:47
39.9893916,116.2762766,0,147.6,39592.4672337963,2008-05-24,11:12:49
39.9894033,116.2760466,0,147.6,39592.4672569444,2008-05-24,11:12:51
39.9893983,116.2758499,0,147.6,39592.4672800926,2008-05-24,11:12:53
39.989405,116.2756216,0,147.6,39592.4673032407,2008-05-24,11:12:55
39.9894066,116.2753683,0,147.6,39592.4673263889,2008-05-24,11:12:57
39.9894083,116.2751383,0,147.6,39592.467349537,2008-05-24,11:12:59
39.9893866,116.2749233,0,147.6,39592.4673726852,2008-05-24,11:13:01
39.9893316,116.2747283,0,147.6,39592.4673958333,2008-05-24,11:13:03
39.98926,116.2746483,0,144.4,39592.4674189815,2008-05-24,11:13:05
39.9891549,116.2746316,0,144.4,39592.4674421296,2008-05-24,11:13:07
39.98905,116.2746299,0,144.4,39592.4674652778,2008-05-24,11:13:09
39.9889583,116.2746483,0,144.4,39592.4674884259,2008-05-24,11:13:11
39.9888583,116.2746749,0,144.4,39592.4675115741,2008-05-24,11:13:13
39.988745,116.2746949,0,144.4,39592.4675347222,2008-05-24,11:13:15
39.98863,116.274705,0,147.6,39592.4675578704,2008-05-24,11:13:17
39.9885133,116.2746949,0,147.6,39592.4675810185,2008-05-24,11:13:19
39.9883933,116.2746816,0,147.6,39592.4676041667,2008-05-24,11:13:21
39.9882833,116.2746683,0,147.6,39592.4676273148,2008-05-24,11:13:23
39.9881683,116.2746533,0,147.6,39592.467650463,2008-05-24,11:13:25
39.9880433,116.2746383,0,147.6,39592.4676736111,2008-05-24,11:13:27
39.9879066,116.2746233,0,147.6,39592.4676967593,2008-05-24,11:13:29
39.9877766,116.2746066,0,147.6,39592.4677199074,2008-05-24,11:13:31
39.987665,116.2745933,0,147.6,39592.4677430556,2008-05-24,11:13:33
39.98754,116.2745783,0,147.6,39592.4677662037,2008-05-24,11:13:35
39.9874049,116.2745583,0,147.6,39592.4677893519,2008-05-24,11:13:37
39.98727,116.27453,0,147.6,39592.4678125,2008-05-24,11:13:39
39.9871383,116.2745033,0,147.6,39592.4678356481,2008-05-24,11:13:41
39.9870033,116.2744849,0,147.6,39592.4678587963,2008-05-24,11:13:43
39.9868699,116.2744716,0,147.6,39592.4678819444,2008-05-24,11:13:45
39.9867383,116.27446,0,147.6,39592.4679050926,2008-05-24,11:13:47
39.9866049,116.2744499,0,147.6,39592.4679282407,2008-05-24,11:13:49
39.9864766,116.2744366,0,147.6,39592.4679513889,2008-05-24,11:13:51
39.9863566,116.2744199,0,147.6,39592.467974537,2008-05-24,11:13:53
39.9862383,116.2744049,0,150.9,39592.4679976852,2008-05-24,11:13:55
39.98611,116.2743883,0,150.9,39592.4680208333,2008-05-24,11:13:57
39.9859733,116.2743716,0,154.2,39592.4680439815,2008-05-24,11:13:59
39.9858349,116.2743533,0,154.2,39592.4680671296,2008-05-24,11:14:01
39.985705,116.2743366,0,157.5,39592.4680902778,2008-05-24,11:14:03
39.9855833,116.2743233,0,157.5,39592.4681134259,2008-05-24,11:14:05
39.9854616,116.2743116,0,160.8,39592.4681365741,2008-05-24,11:14:07
39.9853433,116.2742999,0,164,39592.4681597222,2008-05-24,11:14:09
39.9852333,116.2742899,0,167.3,39592.4681828704,2008-05-24,11:14:11
39.9851316,116.2742766,0,164,39592.4682060185,2008-05-24,11:14:13
39.9850333,116.2742649,0,164,39592.4682291667,2008-05-24,11:14:15
39.9849383,116.2742549,0,164,39592.4682523148,2008-05-24,11:14:17
39.9848266,116.2742433,0,164,39592.468275463,2008-05-24,11:14:19
39.9847066,116.2742383,0,164,39592.4682986111,2008-05-24,11:14:21
39.9845783,116.2742266,0,164,39592.4683217593,2008-05-24,11:14:23
39.9844383,116.2742133,0,164,39592.4683449074,2008-05-24,11:14:25
39.9842966,116.2741916,0,164,39592.4683680556,2008-05-24,11:14:27
39.9841683,116.2741716,0,164,39592.4683912037,2008-05-24,11:14:29
39.9840583,116.2741549,0,167.3,39592.4684143519,2008-05-24,11:14:31
39.9839683,116.2741349,0,167.3,39592.4684375,2008-05-24,11:14:33
39.9838449,116.2741166,0,167.3,39592.4684606481,2008-05-24,11:14:35
39.9836983,116.2741016,0,167.3,39592.4684837963,2008-05-24,11:14:37
39.983545,116.2740799,0,167.3,39592.4685069444,2008-05-24,11:14:39
39.98338,116.2740566,0,167.3,39592.4685300926,2008-05-24,11:14:41
39.9832133,116.2740366,0,167.3,39592.4685532407,2008-05-24,11:14:43
39.9830416,116.2740233,0,167.3,39592.4685763889,2008-05-24,11:14:45
39.9828716,116.27399,0,167.3,39592.468599537,2008-05-24,11:14:47
39.9827166,116.2739483,0,164,39592.4686226852,2008-05-24,11:14:49
39.9825699,116.2738999,0,164,39592.4686458333,2008-05-24,11:14:51
39.9824333,116.2738616,0,164,39592.4686689815,2008-05-24,11:14:53
39.9823016,116.2738416,0,164,39592.4686921296,2008-05-24,11:14:55
39.9821783,116.2738416,0,167.3,39592.4687152778,2008-05-24,11:14:57
39.98206,116.2738399,0,167.3,39592.4687384259,2008-05-24,11:14:59
39.98196,116.2738549,0,167.3,39592.4687615741,2008-05-24,11:15:01
39.9818783,116.2738449,0,167.3,39592.4687847222,2008-05-24,11:15:03
39.9817766,116.2738649,0,167.3,39592.4688078704,2008-05-24,11:15:05
39.9816966,116.2738883,0,170.6,39592.4688310185,2008-05-24,11:15:07
39.9816266,116.2739033,0,170.6,39592.4688541667,2008-05-24,11:15:09
39.9815499,116.2738733,0,170.6,39592.4688773148,2008-05-24,11:15:11
39.9814799,116.2738116,0,170.6,39592.468900463,2008-05-24,11:15:13
39.9814133,116.2737566,0,170.6,39592.4689236111,2008-05-24,11:15:15
39.9813433,116.2737199,0,167.3,39592.4689467593,2008-05-24,11:15:17
39.98126,116.2737616,0,167.3,39592.4689699074,2008-05-24,11:15:19
39.981165,116.2737816,0,167.3,39592.4689930556,2008-05-24,11:15:21
39.9810683,116.273835,0,167.3,39592.4690162037,2008-05-24,11:15:23
39.9809633,116.273885,0,167.3,39592.4690393518,2008-05-24,11:15:25
39.9808733,116.2739433,0,167.3,39592.4690625,2008-05-24,11:15:27
39.9807933,116.2740083,0,167.3,39592.4690856481,2008-05-24,11:15:29
39.98073,116.2740416,0,167.3,39592.4691087963,2008-05-24,11:15:31
39.9806666,116.2740799,0,167.3,39592.4691319444,2008-05-24,11:15:33
39.9806033,116.2741533,0,167.3,39592.4691550926,2008-05-24,11:15:35
39.9805516,116.2742016,0,167.3,39592.4691782407,2008-05-24,11:15:37
39.9805099,116.2742466,0,167.3,39592.4692013889,2008-05-24,11:15:39
39.9804949,116.2742799,0,167.3,39592.469224537,2008-05-24,11:15:41
39.98049,116.2742933,0,167.3,39592.4692476852,2008-05-24,11:15:43
39.9804916,116.2743333,0,167.3,39592.4692708333,2008-05-24,11:15:45
39.9805116,116.2743216,0,167.3,39592.4693055556,2008-05-24,11:15:48
39.9805233,116.2743099,0,167.3,39592.4693287037,2008-05-24,11:15:50
39.9805216,116.2743416,0,167.3,39592.4693518518,2008-05-24,11:15:52
39.9805366,116.2743083,0,167.3,39592.469375,2008-05-24,11:15:54
39.9805383,116.2743183,0,167.3,39592.4693981481,2008-05-24,11:15:56
39.9805416,116.2743066,0,167.3,39592.4694444444,2008-05-24,11:16:00
39.9804949,116.2743983,0,167.3,39592.469537037,2008-05-24,11:16:08
39.9803916,116.2744216,0,167.3,39592.4695601852,2008-05-24,11:16:10
39.9794749,116.2746283,0,167.3,39592.4697800926,2008-05-24,11:16:29
39.9793366,116.2747016,0,167.3,39592.4698032407,2008-05-24,11:16:31
39.9791316,116.2748166,0,167.3,39592.4698263889,2008-05-24,11:16:33
39.9788883,116.2749399,0,167.3,39592.469849537,2008-05-24,11:16:35
39.97874,116.274985,0,167.3,39592.4698726852,2008-05-24,11:16:37
39.9785783,116.2750766,0,167.3,39592.4698958333,2008-05-24,11:16:39
39.9784366,116.2751566,0,167.3,39592.4699189815,2008-05-24,11:16:41
39.9782383,116.2752683,0,167.3,39592.4699537037,2008-05-24,11:16:44
39.9780966,116.2753516,0,167.3,39592.4699768518,2008-05-24,11:16:46
39.977965,116.2754366,0,167.3,39592.47,2008-05-24,11:16:48
39.9778283,116.2755216,0,167.3,39592.4700231481,2008-05-24,11:16:50
39.9776983,116.2755849,0,167.3,39592.4700462963,2008-05-24,11:16:52
39.9775883,116.2756399,0,167.3,39592.4700694444,2008-05-24,11:16:54
39.9775083,116.2756466,0,167.3,39592.4700925926,2008-05-24,11:16:56
39.9774533,116.2755933,0,167.3,39592.4701157407,2008-05-24,11:16:58
39.977395,116.2754983,0,167.3,39592.4701388889,2008-05-24,11:17:00
39.9773466,116.2753916,0,167.3,39592.470162037,2008-05-24,11:17:02
39.9773016,116.2752583,0,167.3,39592.4701851852,2008-05-24,11:17:04
39.9772566,116.2751266,0,167.3,39592.4702083333,2008-05-24,11:17:06
39.977195,116.2750466,0,167.3,39592.4702314815,2008-05-24,11:17:08
39.9770983,116.2749916,0,167.3,39592.4702546296,2008-05-24,11:17:10
39.9769833,116.2749883,0,167.3,39592.4702777778,2008-05-24,11:17:12
39.9768533,116.2750266,0,167.3,39592.4703009259,2008-05-24,11:17:14
39.9767099,116.2750849,0,167.3,39592.4703240741,2008-05-24,11:17:16
39.976565,116.2751516,0,167.3,39592.4703472222,2008-05-24,11:17:18
39.9764266,116.2751999,0,167.3,39592.4703703704,2008-05-24,11:17:20
39.9762883,116.2752616,0,167.3,39592.4703935185,2008-05-24,11:17:22
39.9761783,116.2753249,0,167.3,39592.4704166667,2008-05-24,11:17:24
39.9760966,116.27537,0,167.3,39592.4704398148,2008-05-24,11:17:26
39.9760183,116.2754249,0,167.3,39592.470462963,2008-05-24,11:17:28
39.9759216,116.2754883,0,167.3,39592.4704861111,2008-05-24,11:17:30
39.9758049,116.2755883,0,167.3,39592.4705092593,2008-05-24,11:17:32
39.9756733,116.2756833,0,167.3,39592.4705324074,2008-05-24,11:17:34
39.9755333,116.2757983,0,167.3,39592.4705555556,2008-05-24,11:17:36
39.9753683,116.2759283,0,167.3,39592.4705787037,2008-05-24,11:17:38
39.97519,116.2760733,0,167.3,39592.4706018518,2008-05-24,11:17:40
39.9750083,116.2762383,0,167.3,39592.470625,2008-05-24,11:17:42
39.9748066,116.2764199,0,167.3,39592.4706481481,2008-05-24,11:17:44
39.974605,116.2766149,0,167.3,39592.4706712963,2008-05-24,11:17:46
39.97442,116.2768133,0,167.3,39592.4706944444,2008-05-24,11:17:48
39.9742366,116.2770033,0,167.3,39592.4707175926,2008-05-24,11:17:50
39.9740433,116.2772133,0,167.3,39592.4707407407,2008-05-24,11:17:52
39.97385,116.2773999,0,167.3,39592.4707638889,2008-05-24,11:17:54
39.9736616,116.2776166,0,167.3,39592.470787037,2008-05-24,11:17:56
39.9726333,116.278775,0,164,39592.4709259259,2008-05-24,11:18:08
39.9724733,116.2789016,0,164,39592.4709490741,2008-05-24,11:18:10
39.972305,116.2789966,0,164,39592.4709722222,2008-05-24,11:18:12
39.9720833,116.2791216,0,164,39592.4710069444,2008-05-24,11:18:15
39.971985,116.2790999,0,164,39592.4710300926,2008-05-24,11:18:17
39.9719433,116.2790166,0,164,39592.4710532407,2008-05-24,11:18:19
39.9719183,116.2788933,0,164,39592.4710763889,2008-05-24,11:18:21
39.971955,116.2787583,0,167.3,39592.471099537,2008-05-24,11:18:23
39.9720449,116.2786333,0,167.3,39592.4711226852,2008-05-24,11:18:25
39.97215,116.2785083,0,167.3,39592.4711458333,2008-05-24,11:18:27
39.9722783,116.2783866,0,167.3,39592.4711689815,2008-05-24,11:18:29
39.9724166,116.2782699,0,167.3,39592.4711921296,2008-05-24,11:18:31
39.972545,116.2781583,0,167.3,39592.4712152778,2008-05-24,11:18:33
39.9726633,116.2780516,0,167.3,39592.4712384259,2008-05-24,11:18:35
39.9727733,116.2779566,0,167.3,39592.4712615741,2008-05-24,11:18:37
39.9728699,116.2779083,0,170.6,39592.4712847222,2008-05-24,11:18:39
39.9729616,116.2778949,0,170.6,39592.4713078704,2008-05-24,11:18:41
39.97306,116.2779516,0,170.6,39592.4713310185,2008-05-24,11:18:43
39.97315,116.27804,0,170.6,39592.4713541667,2008-05-24,11:18:45
39.9732283,116.2781716,0,170.6,39592.4713773148,2008-05-24,11:18:47
39.9733233,116.2783816,0,167.3,39592.471400463,2008-05-24,11:18:49
39.97344,116.2785683,0,167.3,39592.4714236111,2008-05-24,11:18:51
39.9735683,116.2787649,0,167.3,39592.4714467593,2008-05-24,11:18:53
39.9737149,116.2789549,0,167.3,39592.4714699074,2008-05-24,11:18:55
39.9738616,116.2791616,0,167.3,39592.4714930556,2008-05-24,11:18:57
39.9740133,116.2793816,0,170.6,39592.4715162037,2008-05-24,11:18:59
39.9741749,116.2796166,0,170.6,39592.4715393518,2008-05-24,11:19:01
39.9743416,116.2798499,0,170.6,39592.4715625,2008-05-24,11:19:03
39.9745216,116.2800933,0,170.6,39592.4715856481,2008-05-24,11:19:05
39.9746866,116.2803266,0,170.6,39592.4716087963,2008-05-24,11:19:07
39.9748633,116.2805616,0,170.6,39592.4716319444,2008-05-24,11:19:09
39.9750333,116.2807866,0,170.6,39592.4716550926,2008-05-24,11:19:11
39.975205,116.2810166,0,170.6,39592.4716782407,2008-05-24,11:19:13
39.9753799,116.2812483,0,170.6,39592.4717013889,2008-05-24,11:19:15
39.97556,116.2814683,0,170.6,39592.471724537,2008-05-24,11:19:17
39.975755,116.2816566,0,167.3,39592.4717476852,2008-05-24,11:19:19
39.9759549,116.28188,0,167.3,39592.4717708333,2008-05-24,11:19:21
39.9761483,116.2820816,0,167.3,39592.4717939815,2008-05-24,11:19:23
39.9763499,116.2822849,0,167.3,39592.4718171296,2008-05-24,11:19:25
39.9766533,116.2825833,0,164,39592.4718518518,2008-05-24,11:19:28
39.9768433,116.2828116,0,164,39592.471875,2008-05-24,11:19:30
39.9770316,116.2830099,0,164,39592.4718981481,2008-05-24,11:19:32
39.9772116,116.2832016,0,160.8,39592.4719212963,2008-05-24,11:19:34
39.9773916,116.2833766,0,160.8,39592.4719444444,2008-05-24,11:19:36
39.9775583,116.2835583,0,160.8,39592.4719675926,2008-05-24,11:19:38
39.9777216,116.2837249,0,157.5,39592.4719907407,2008-05-24,11:19:40
39.9778766,116.2838849,0,157.5,39592.4720138889,2008-05-24,11:19:42
39.9780199,116.28403,0,157.5,39592.472037037,2008-05-24,11:19:44
39.9781283,116.2841633,0,157.5,39592.4720601852,2008-05-24,11:19:46
39.9781999,116.284255,0,154.2,39592.4720833333,2008-05-24,11:19:48
39.9782249,116.2842883,0,154.2,39592.4721064815,2008-05-24,11:19:50
39.9782299,116.2842983,0,154.2,39592.4721296296,2008-05-24,11:19:52
39.9782266,116.2842949,0,150.9,39592.4721527778,2008-05-24,11:19:54
39.9782299,116.2843016,0,150.9,39592.4721759259,2008-05-24,11:19:56
39.9782299,116.2843133,0,150.9,39592.4721990741,2008-05-24,11:19:58
39.978235,116.2843299,0,150.9,39592.4722222222,2008-05-24,11:20:00
39.978265,116.2843416,0,150.9,39592.4722453704,2008-05-24,11:20:02
39.9783166,116.2843633,0,150.9,39592.4722685185,2008-05-24,11:20:04
39.9783666,116.2843816,0,150.9,39592.4722916667,2008-05-24,11:20:06
39.9784483,116.2844466,0,150.9,39592.4723148148,2008-05-24,11:20:08
39.9785516,116.2845299,0,150.9,39592.472337963,2008-05-24,11:20:10
39.9786733,116.2846349,0,150.9,39592.4723611111,2008-05-24,11:20:12
39.9787916,116.284745,0,150.9,39592.4723842593,2008-05-24,11:20:14
39.97892,116.2848633,0,150.9,39592.4724074074,2008-05-24,11:20:16
39.9790566,116.2849916,0,150.9,39592.4724305556,2008-05-24,11:20:18
39.9791933,116.2851183,0,150.9,39592.4724537037,2008-05-24,11:20:20
39.979325,116.2852449,0,150.9,39592.4724768519,2008-05-24,11:20:22
39.9794449,116.2853633,0,150.9,39592.4725,2008-05-24,11:20:24
39.9795633,116.285475,0,150.9,39592.4725231482,2008-05-24,11:20:26
39.9796883,116.2856049,0,150.9,39592.4725462963,2008-05-24,11:20:28
39.97983,116.2857366,0,150.9,39592.4725694444,2008-05-24,11:20:30
39.9799649,116.2858549,0,150.9,39592.4725925926,2008-05-24,11:20:32
39.9801066,116.2860216,0,150.9,39592.4726157407,2008-05-24,11:20:34
39.98025,116.2861766,0,150.9,39592.4726388889,2008-05-24,11:20:36
39.9803633,116.2863166,0,150.9,39592.472662037,2008-05-24,11:20:38
39.9804366,116.2864149,0,150.9,39592.4726851852,2008-05-24,11:20:40
39.9804783,116.2864366,0,150.9,39592.4727083333,2008-05-24,11:20:42
39.980505,116.2864716,0,150.9,39592.4727314815,2008-05-24,11:20:44
39.9805083,116.2865016,0,150.9,39592.4727546296,2008-05-24,11:20:46
39.9805033,116.2865199,0,150.9,39592.4727777778,2008-05-24,11:20:48
39.9805183,116.2865383,0,150.9,39592.4728009259,2008-05-24,11:20:50
39.98053,116.2865566,0,150.9,39592.4728240741,2008-05-24,11:20:52
39.9805283,116.2865533,0,150.9,39592.4728472222,2008-05-24,11:20:54
39.9805166,116.2865549,0,150.9,39592.4728703704,2008-05-24,11:20:56
39.9805099,116.2865633,0,150.9,39592.4728935185,2008-05-24,11:20:58
39.9805116,116.2865766,0,150.9,39592.4729166667,2008-05-24,11:21:00
39.9804999,116.2865716,0,150.9,39592.4731365741,2008-05-24,11:21:19
39.980505,116.2866149,0,150.9,39592.4731597222,2008-05-24,11:21:21
39.9805316,116.2866866,0,150.9,39592.4731828704,2008-05-24,11:21:23
39.980585,116.2867799,0,150.9,39592.4732060185,2008-05-24,11:21:25
39.9806483,116.2868999,0,150.9,39592.4732291667,2008-05-24,11:21:27
39.9807666,116.2870416,0,150.9,39592.4732523148,2008-05-24,11:21:29
39.9808666,116.2871849,0,150.9,39592.473275463,2008-05-24,11:21:31
39.9809766,116.2873183,0,150.9,39592.4732986111,2008-05-24,11:21:33
39.9810933,116.2874649,0,150.9,39592.4733217593,2008-05-24,11:21:35
39.9812099,116.2876199,0,150.9,39592.4733449074,2008-05-24,11:21:37
39.9813166,116.2877849,0,150.9,39592.4733680556,2008-05-24,11:21:39
39.9814266,116.2879499,0,150.9,39592.4733912037,2008-05-24,11:21:41
39.9815199,116.2881099,0,150.9,39592.4734143519,2008-05-24,11:21:43
39.9816083,116.2882833,0,150.9,39592.4734375,2008-05-24,11:21:45
39.9817016,116.2884699,0,150.9,39592.4734606481,2008-05-24,11:21:47
39.9817933,116.2886649,0,150.9,39592.4734837963,2008-05-24,11:21:49
39.9818783,116.2888666,0,150.9,39592.4735069444,2008-05-24,11:21:51
39.9819583,116.2890616,0,150.9,39592.4735300926,2008-05-24,11:21:53
39.9820416,116.28925,0,150.9,39592.4735532407,2008-05-24,11:21:55
39.982115,116.2894583,0,150.9,39592.4735763889,2008-05-24,11:21:57
39.9821833,116.2896749,0,150.9,39592.473599537,2008-05-24,11:21:59
39.9822516,116.2898833,0,150.9,39592.4736226852,2008-05-24,11:22:01
39.9823216,116.2900949,0,150.9,39592.4736458333,2008-05-24,11:22:03
39.9823883,116.2903066,0,150.9,39592.4736689815,2008-05-24,11:22:05
39.98244,116.2905066,0,150.9,39592.4736921296,2008-05-24,11:22:07
39.9824899,116.2907116,0,154.2,39592.4737152778,2008-05-24,11:22:09
39.9825366,116.2909216,0,154.2,39592.4737384259,2008-05-24,11:22:11
39.9825666,116.291115,0,154.2,39592.4737615741,2008-05-24,11:22:13
39.9825916,116.2913133,0,154.2,39592.4737847222,2008-05-24,11:22:15
39.9826183,116.2915099,0,154.2,39592.4738078704,2008-05-24,11:22:17
39.9826416,116.2917116,0,154.2,39592.4738310185,2008-05-24,11:22:19
39.982665,116.2919099,0,154.2,39592.4738541667,2008-05-24,11:22:21
[truncated: 31,650 more chars]
