# Supplementary material for: Research on differential privacy protection method based on user tendency
Source: PLoS One. 2023 Oct 26;18(10):e0288823. doi: 10.1371/journal.pone.0288823 (PMC10602288; doi:10.1371/journal.pone.0288823)
Supplement: S4 Data — (ZIP) [file pone.0288823.s004.zip › Data 5-4/112/Trajectory/20080525144139.plt]

Geolife trajectory
WGS 84
Altitude is in Feet
Reserved 3
0,2,255,My Track,0,0,2,8421376
0
39.9755833,116.3307966,0,150.9,39593.6122569444,2008-05-25,14:41:39
39.9755816,116.3308,0,150.9,39593.6123726852,2008-05-25,14:41:49
39.9755883,116.3308,0,150.9,39593.6123958333,2008-05-25,14:41:51
39.9755583,116.3307833,0,150.9,39593.6124189815,2008-05-25,14:41:53
39.9755516,116.3307916,0,150.9,39593.6124421296,2008-05-25,14:41:55
39.9755183,116.330815,0,150.9,39593.6124652778,2008-05-25,14:41:57
39.9754916,116.3308266,0,150.9,39593.6124884259,2008-05-25,14:41:59
39.9754633,116.3308316,0,150.9,39593.6125115741,2008-05-25,14:42:01
39.97543,116.3308366,0,150.9,39593.6125347222,2008-05-25,14:42:03
39.9753849,116.3308333,0,150.9,39593.6125578704,2008-05-25,14:42:05
39.975375,116.330815,0,150.9,39593.6125810185,2008-05-25,14:42:07
39.9754,116.3307933,0,150.9,39593.6126041667,2008-05-25,14:42:09
39.9754533,116.3308066,0,150.9,39593.6126273148,2008-05-25,14:42:11
39.9755483,116.3307949,0,150.9,39593.612650463,2008-05-25,14:42:13
39.9755366,116.3307549,0,150.9,39593.6126736111,2008-05-25,14:42:15
39.9755133,116.3307183,0,150.9,39593.6126967593,2008-05-25,14:42:17
39.975515,116.3306816,0,150.9,39593.6127199074,2008-05-25,14:42:19
39.9756333,116.3306799,0,150.9,39593.6127430556,2008-05-25,14:42:21
39.9756649,116.3306583,0,150.9,39593.6127662037,2008-05-25,14:42:23
39.9756533,116.330625,0,150.9,39593.6127893519,2008-05-25,14:42:25
39.9756183,116.3305999,0,150.9,39593.6128125,2008-05-25,14:42:27
39.9756166,116.3305733,0,150.9,39593.6128356481,2008-05-25,14:42:29
39.9756666,116.3305483,0,150.9,39593.6128587963,2008-05-25,14:42:31
39.9756683,116.3305249,0,150.9,39593.6128819444,2008-05-25,14:42:33
39.9756716,116.3305166,0,154.2,39593.6129050926,2008-05-25,14:42:35
39.9756683,116.3305133,0,154.2,39593.6129282407,2008-05-25,14:42:37
39.9756366,116.3305216,0,154.2,39593.6129513889,2008-05-25,14:42:39
39.9756266,116.3305466,0,154.2,39593.612974537,2008-05-25,14:42:41
39.9756049,116.3305416,0,154.2,39593.6129976852,2008-05-25,14:42:43
39.975585,116.330535,0,157.5,39593.6130208333,2008-05-25,14:42:45
39.9755683,116.3305049,0,157.5,39593.6130671296,2008-05-25,14:42:49
39.9755833,116.3304266,0,157.5,39593.6130902778,2008-05-25,14:42:51
39.9756616,116.3304083,0,157.5,39593.6131134259,2008-05-25,14:42:53
39.9757266,116.330395,0,157.5,39593.6131365741,2008-05-25,14:42:55
39.9757966,116.3303399,0,157.5,39593.6131597222,2008-05-25,14:42:57
39.975835,116.33029,0,157.5,39593.6131828704,2008-05-25,14:42:59
39.9758533,116.3302516,0,157.5,39593.6132060185,2008-05-25,14:43:01
39.9758699,116.3302016,0,157.5,39593.6132291667,2008-05-25,14:43:03
39.9758933,116.3301633,0,157.5,39593.6132523148,2008-05-25,14:43:05
39.9758683,116.3300616,0,157.5,39593.613275463,2008-05-25,14:43:07
39.9758483,116.3299783,0,157.5,39593.6132986111,2008-05-25,14:43:09
39.9758833,116.3299166,0,157.5,39593.6133217593,2008-05-25,14:43:11
39.9758833,116.3298833,0,157.5,39593.6133449074,2008-05-25,14:43:13
39.9758266,116.3298066,0,157.5,39593.6133680556,2008-05-25,14:43:15
39.9757566,116.3297366,0,157.5,39593.6133912037,2008-05-25,14:43:17
39.9757266,116.3296833,0,157.5,39593.6134143519,2008-05-25,14:43:19
39.9756966,116.3296333,0,157.5,39593.6134375,2008-05-25,14:43:21
39.97567,116.3295983,0,157.5,39593.6134606482,2008-05-25,14:43:23
39.9756166,116.3295533,0,157.5,39593.6134837963,2008-05-25,14:43:25
39.9755949,116.329505,0,157.5,39593.6135069444,2008-05-25,14:43:27
39.9756016,116.3294766,0,157.5,39593.6135300926,2008-05-25,14:43:29
39.9756066,116.3294616,0,157.5,39593.6135532407,2008-05-25,14:43:31
39.9756433,116.3294266,0,157.5,39593.6135763889,2008-05-25,14:43:33
39.9755983,116.3293799,0,157.5,39593.613599537,2008-05-25,14:43:35
39.97556,116.3293316,0,157.5,39593.6136226852,2008-05-25,14:43:37
39.9755249,116.3292866,0,157.5,39593.6136458333,2008-05-25,14:43:39
39.9754866,116.3292666,0,157.5,39593.6136689815,2008-05-25,14:43:41
39.9754633,116.3292416,0,157.5,39593.6136921296,2008-05-25,14:43:43
39.9754283,116.3292266,0,154.2,39593.6137152778,2008-05-25,14:43:45
39.975415,116.3292049,0,154.2,39593.6137384259,2008-05-25,14:43:47
39.97543,116.3291766,0,154.2,39593.6137615741,2008-05-25,14:43:49
39.9754349,116.3291099,0,154.2,39593.6137847222,2008-05-25,14:43:51
39.9754133,116.3290949,0,154.2,39593.6138078704,2008-05-25,14:43:53
39.9754,116.3290766,0,154.2,39593.6138310185,2008-05-25,14:43:55
39.9754033,116.3290533,0,154.2,39593.6138541667,2008-05-25,14:43:57
39.97539,116.3290383,0,154.2,39593.6138773148,2008-05-25,14:43:59
39.97539,116.3290233,0,154.2,39593.613900463,2008-05-25,14:44:01
39.9753699,116.3290116,0,154.2,39593.6139236111,2008-05-25,14:44:03
39.975345,116.3290099,0,154.2,39593.6139467593,2008-05-25,14:44:05
39.9753416,116.3289816,0,154.2,39593.6139699074,2008-05-25,14:44:07
39.9753416,116.3289566,0,157.5,39593.6139930556,2008-05-25,14:44:09
39.9753399,116.3289366,0,157.5,39593.6140162037,2008-05-25,14:44:11
39.975345,116.3289183,0,157.5,39593.6140393519,2008-05-25,14:44:13
39.9753616,116.3289066,0,157.5,39593.6140625,2008-05-25,14:44:15
39.97535,116.3288783,0,157.5,39593.6140856481,2008-05-25,14:44:17
39.9753733,116.328915,0,157.5,39593.6141087963,2008-05-25,14:44:19
39.97539,116.3289383,0,157.5,39593.6141319444,2008-05-25,14:44:21
39.9753916,116.3289416,0,157.5,39593.6141550926,2008-05-25,14:44:23
39.9753733,116.3289016,0,157.5,39593.6141782407,2008-05-25,14:44:25
39.9753649,116.3288649,0,157.5,39593.6142013889,2008-05-25,14:44:27
39.9753516,116.3288349,0,157.5,39593.614224537,2008-05-25,14:44:29
39.9753483,116.3288033,0,157.5,39593.6142476852,2008-05-25,14:44:31
39.9753466,116.328775,0,157.5,39593.6142708333,2008-05-25,14:44:33
39.9753416,116.3287433,0,157.5,39593.6142939815,2008-05-25,14:44:35
39.9753249,116.3287299,0,157.5,39593.6143171296,2008-05-25,14:44:37
39.9753099,116.3287166,0,157.5,39593.6143402778,2008-05-25,14:44:39
39.9752983,116.3286899,0,157.5,39593.6143634259,2008-05-25,14:44:41
39.97529,116.3286749,0,157.5,39593.6143865741,2008-05-25,14:44:43
39.9752816,116.32867,0,157.5,39593.6144097222,2008-05-25,14:44:45
39.9752849,116.32867,0,157.5,39593.6144328704,2008-05-25,14:44:47
39.9752816,116.3286416,0,160.8,39593.6144560185,2008-05-25,14:44:49
39.9752666,116.3286,0,157.5,39593.6144791667,2008-05-25,14:44:51
39.9752733,116.3285533,0,157.5,39593.6145023148,2008-05-25,14:44:53
39.9753116,116.3285049,0,157.5,39593.614525463,2008-05-25,14:44:55
39.9753566,116.3284683,0,157.5,39593.6145486111,2008-05-25,14:44:57
39.97536,116.32844,0,157.5,39593.6145717593,2008-05-25,14:44:59
39.97539,116.3283999,0,157.5,39593.6145949074,2008-05-25,14:45:01
39.975375,116.3283633,0,160.8,39593.6146180556,2008-05-25,14:45:03
39.9753883,116.3283166,0,160.8,39593.6146412037,2008-05-25,14:45:05
39.9754166,116.3282783,0,160.8,39593.6146643519,2008-05-25,14:45:07
39.9754516,116.328215,0,160.8,39593.6146875,2008-05-25,14:45:09
39.9754566,116.3281383,0,160.8,39593.6147106481,2008-05-25,14:45:11
39.9754466,116.3280966,0,164,39593.6147337963,2008-05-25,14:45:13
39.9754266,116.3280783,0,164,39593.6147569444,2008-05-25,14:45:15
39.9754133,116.3280549,0,164,39593.6147800926,2008-05-25,14:45:17
39.9754166,116.3280033,0,164,39593.6148032407,2008-05-25,14:45:19
39.9754166,116.328025,0,164,39593.6148263889,2008-05-25,14:45:21
39.9754166,116.3279916,0,164,39593.614849537,2008-05-25,14:45:23
39.9753816,116.3279799,0,164,39593.6148726852,2008-05-25,14:45:25
39.9753766,116.3279749,0,164,39593.6148958333,2008-05-25,14:45:27
39.9753683,116.3279749,0,164,39593.6149189815,2008-05-25,14:45:29
39.9753616,116.3279749,0,164,39593.6149421296,2008-05-25,14:45:31
39.9753633,116.3279749,0,164,39593.6149652778,2008-05-25,14:45:33
39.9753549,116.32797,0,164,39593.6149884259,2008-05-25,14:45:35
39.9753233,116.327935,0,164,39593.6150115741,2008-05-25,14:45:37
39.9752783,116.3278683,0,160.8,39593.6150347222,2008-05-25,14:45:39
39.9752416,116.3278333,0,160.8,39593.6150578704,2008-05-25,14:45:41
39.9752233,116.3278433,0,160.8,39593.6150810185,2008-05-25,14:45:43
39.9752033,116.3278449,0,160.8,39593.6151041667,2008-05-25,14:45:45
39.9751833,116.3278416,0,160.8,39593.6151273148,2008-05-25,14:45:47
39.9751616,116.3278283,0,160.8,39593.615150463,2008-05-25,14:45:49
39.9751383,116.3278166,0,160.8,39593.6151736111,2008-05-25,14:45:51
39.9751133,116.3278116,0,160.8,39593.6151967593,2008-05-25,14:45:53
39.9750916,116.3278066,0,160.8,39593.6152199074,2008-05-25,14:45:55
39.975065,116.3277933,0,160.8,39593.6152430556,2008-05-25,14:45:57
39.9750416,116.3277883,0,160.8,39593.6152662037,2008-05-25,14:45:59
39.9750299,116.3278349,0,160.8,39593.6152893519,2008-05-25,14:46:01
39.9750216,116.3278866,0,160.8,39593.6153125,2008-05-25,14:46:03
39.975025,116.3279133,0,160.8,39593.6153356481,2008-05-25,14:46:05
39.9750299,116.3279366,0,160.8,39593.6153587963,2008-05-25,14:46:07
39.974995,116.3278049,0,160.8,39593.6153819444,2008-05-25,14:46:09
39.9749883,116.3278133,0,160.8,39593.6154050926,2008-05-25,14:46:11
39.975,116.3277899,0,160.8,39593.6154282407,2008-05-25,14:46:13
39.9750716,116.3278683,0,160.8,39593.615474537,2008-05-25,14:46:17
39.9751683,116.3281283,0,160.8,39593.6155092593,2008-05-25,14:46:20
39.9752699,116.3284799,0,160.8,39593.6155324074,2008-05-25,14:46:22
39.9753466,116.3287099,0,160.8,39593.6155555556,2008-05-25,14:46:24
39.9754399,116.3290066,0,160.8,39593.6155787037,2008-05-25,14:46:26
39.9755766,116.329335,0,164,39593.6156018519,2008-05-25,14:46:28
39.9756516,116.3295616,0,164,39593.615625,2008-05-25,14:46:30
39.97568,116.3296599,0,164,39593.6156481481,2008-05-25,14:46:32
39.9756683,116.3296949,0,164,39593.6156712963,2008-05-25,14:46:34
39.9756566,116.3297299,0,160.8,39593.6156944444,2008-05-25,14:46:36
39.9756349,116.3296883,0,160.8,39593.6157175926,2008-05-25,14:46:38
39.9756083,116.3296616,0,157.5,39593.6157407407,2008-05-25,14:46:40
39.9755683,116.329595,0,157.5,39593.6157638889,2008-05-25,14:46:42
39.9755166,116.3294916,0,154.2,39593.615787037,2008-05-25,14:46:44
39.9754616,116.3293983,0,150.9,39593.6158101852,2008-05-25,14:46:46
39.9754,116.3293049,0,147.6,39593.6158333333,2008-05-25,14:46:48
39.9753383,116.3291799,0,147.6,39593.6158564815,2008-05-25,14:46:50
39.9751149,116.3284883,0,147.6,39593.6158796296,2008-05-25,14:46:52
39.9749183,116.3279066,0,150.9,39593.6159027778,2008-05-25,14:46:54
39.9748616,116.3277783,0,150.9,39593.6159259259,2008-05-25,14:46:56
39.9748049,116.3276583,0,150.9,39593.6159490741,2008-05-25,14:46:58
39.9747616,116.3275916,0,150.9,39593.6159722222,2008-05-25,14:47:00
39.9747233,116.3275566,0,150.9,39593.6159953704,2008-05-25,14:47:02
39.974685,116.3275066,0,150.9,39593.6160185185,2008-05-25,14:47:04
39.9746549,116.3274883,0,150.9,39593.6160416667,2008-05-25,14:47:06
39.97463,116.32748,0,150.9,39593.6160648148,2008-05-25,14:47:08
39.9746083,116.32748,0,150.9,39593.616087963,2008-05-25,14:47:10
39.97459,116.3274949,0,150.9,39593.6161111111,2008-05-25,14:47:12
39.9745633,116.3274899,0,150.9,39593.6161342593,2008-05-25,14:47:14
39.9745416,116.3275083,0,150.9,39593.6161574074,2008-05-25,14:47:16
39.9745283,116.3275766,0,150.9,39593.6161805556,2008-05-25,14:47:18
39.9745133,116.3276099,0,154.2,39593.6162037037,2008-05-25,14:47:20
39.9745099,116.3276883,0,154.2,39593.6162268519,2008-05-25,14:47:22
39.97449,116.3276933,0,154.2,39593.61625,2008-05-25,14:47:24
39.9744616,116.3276566,0,154.2,39593.6162731481,2008-05-25,14:47:26
39.974435,116.3276333,0,154.2,39593.6162962963,2008-05-25,14:47:28
39.9744066,116.327605,0,157.5,39593.6163194444,2008-05-25,14:47:30
39.9743916,116.3276233,0,157.5,39593.6163425926,2008-05-25,14:47:32
39.9743783,116.3276383,0,157.5,39593.6163657407,2008-05-25,14:47:34
39.974365,116.3276316,0,157.5,39593.6163888889,2008-05-25,14:47:36
39.9743633,116.32764,0,157.5,39593.616412037,2008-05-25,14:47:38
39.9743183,116.3274966,0,157.5,39593.6164351852,2008-05-25,14:47:40
39.9742966,116.3274383,0,160.8,39593.6164583333,2008-05-25,14:47:42
39.9742749,116.3273916,0,160.8,39593.6166666667,2008-05-25,14:48:00
39.9742616,116.3273899,0,160.8,39593.6166898148,2008-05-25,14:48:02
39.9742449,116.3273883,0,160.8,39593.616712963,2008-05-25,14:48:04
39.9742299,116.3273833,0,160.8,39593.6167361111,2008-05-25,14:48:06
39.9742133,116.3273916,0,160.8,39593.6167592593,2008-05-25,14:48:08
39.974195,116.3273683,0,160.8,39593.6167824074,2008-05-25,14:48:10
39.9741783,116.3273516,0,160.8,39593.6168055556,2008-05-25,14:48:12
39.9741583,116.3273633,0,160.8,39593.6168287037,2008-05-25,14:48:14
39.9741433,116.3273266,0,160.8,39593.6168518519,2008-05-25,14:48:16
39.9741216,116.3273333,0,160.8,39593.616875,2008-05-25,14:48:18
39.9740916,116.3273316,0,160.8,39593.6168981481,2008-05-25,14:48:20
39.97406,116.3273683,0,160.8,39593.6169212963,2008-05-25,14:48:22
39.97403,116.3273916,0,160.8,39593.6169444444,2008-05-25,14:48:24
39.9740083,116.3274149,0,160.8,39593.6169675926,2008-05-25,14:48:26
39.9739866,116.3274149,0,164,39593.6169907407,2008-05-25,14:48:28
39.9739716,116.3274066,0,164,39593.6170138889,2008-05-25,14:48:30
39.9739583,116.3273816,0,164,39593.617037037,2008-05-25,14:48:32
39.9739433,116.3273699,0,164,39593.6170601852,2008-05-25,14:48:34
39.9739233,116.3273516,0,164,39593.6170833333,2008-05-25,14:48:36
39.9738966,116.32731,0,164,39593.6171064815,2008-05-25,14:48:38
39.9738733,116.3273066,0,164,39593.6171296296,2008-05-25,14:48:40
39.973845,116.3273083,0,164,39593.6171527778,2008-05-25,14:48:42
39.9738166,116.3273016,0,164,39593.6171759259,2008-05-25,14:48:44
39.9737849,116.3273116,0,164,39593.6171990741,2008-05-25,14:48:46
39.9737516,116.3273316,0,164,39593.6172222222,2008-05-25,14:48:48
39.97372,116.3273583,0,164,39593.6172453704,2008-05-25,14:48:50
39.9736899,116.3273916,0,164,39593.6172685185,2008-05-25,14:48:52
39.9736749,116.3273966,0,164,39593.6172916667,2008-05-25,14:48:54
39.9736566,116.3273816,0,164,39593.6173148148,2008-05-25,14:48:56
39.973635,116.3273683,0,164,39593.617337963,2008-05-25,14:48:58
39.9736149,116.3273516,0,164,39593.6173611111,2008-05-25,14:49:00
39.9735916,116.3273416,0,164,39593.6173842593,2008-05-25,14:49:02
39.973565,116.3273283,0,164,39593.6174074074,2008-05-25,14:49:04
39.9735449,116.3273416,0,164,39593.6174305556,2008-05-25,14:49:06
39.9735333,116.327345,0,164,39593.6174537037,2008-05-25,14:49:08
39.9735133,116.3273566,0,164,39593.6174768518,2008-05-25,14:49:10
39.9734866,116.32734,0,164,39593.6175,2008-05-25,14:49:12
39.97347,116.3273183,0,164,39593.6175231481,2008-05-25,14:49:14
39.9734449,116.3272983,0,164,39593.6175462963,2008-05-25,14:49:16
39.9734066,116.3272649,0,164,39593.6175694444,2008-05-25,14:49:18
39.9733899,116.3272433,0,164,39593.6175925926,2008-05-25,14:49:20
39.9733583,116.3272566,0,164,39593.6176157407,2008-05-25,14:49:22
39.9733316,116.3272499,0,164,39593.6176388889,2008-05-25,14:49:24
39.9733049,116.3272533,0,164,39593.617662037,2008-05-25,14:49:26
39.9732766,116.32727,0,164,39593.6176851852,2008-05-25,14:49:28
39.9732549,116.3272716,0,164,39593.6177083333,2008-05-25,14:49:30
39.9732266,116.3272883,0,164,39593.6177314815,2008-05-25,14:49:32
39.9732016,116.3272999,0,164,39593.6177546296,2008-05-25,14:49:34
39.9731666,116.3273649,0,164,39593.6177777778,2008-05-25,14:49:36
39.9731233,116.3273999,0,164,39593.6178009259,2008-05-25,14:49:38
39.9730766,116.3274166,0,164,39593.6178240741,2008-05-25,14:49:40
39.9730399,116.3274199,0,164,39593.6178472222,2008-05-25,14:49:42
39.9729966,116.3274166,0,164,39593.6178703704,2008-05-25,14:49:44
39.9729716,116.3274166,0,164,39593.6178935185,2008-05-25,14:49:46
39.9729416,116.3274366,0,164,39593.6179166667,2008-05-25,14:49:48
39.9729266,116.3274416,0,164,39593.6179398148,2008-05-25,14:49:50
39.9729166,116.327445,0,167.3,39593.617962963,2008-05-25,14:49:52
39.9729033,116.3274266,0,167.3,39593.6179861111,2008-05-25,14:49:54
39.9728933,116.3274149,0,167.3,39593.6180092593,2008-05-25,14:49:56
39.9728716,116.3273783,0,167.3,39593.6180324074,2008-05-25,14:49:58
39.9728599,116.3273766,0,167.3,39593.6180555556,2008-05-25,14:50:00
39.9728416,116.3273699,0,167.3,39593.6180787037,2008-05-25,14:50:02
39.9728299,116.3273616,0,167.3,39593.6181018518,2008-05-25,14:50:04
39.9728116,116.3273649,0,167.3,39593.618125,2008-05-25,14:50:06
39.9727999,116.3273616,0,167.3,39593.6181481481,2008-05-25,14:50:08
39.9727966,116.3273283,0,167.3,39593.6181712963,2008-05-25,14:50:10
39.9727833,116.3273349,0,167.3,39593.6181944444,2008-05-25,14:50:12
39.9727633,116.3273499,0,167.3,39593.6182175926,2008-05-25,14:50:14
39.9727466,116.3273483,0,167.3,39593.6182407407,2008-05-25,14:50:16
39.9727333,116.3273483,0,167.3,39593.6182638889,2008-05-25,14:50:18
39.9727133,116.3273499,0,170.6,39593.618287037,2008-05-25,14:50:20
39.9726916,116.3273566,0,170.6,39593.6183101852,2008-05-25,14:50:22
39.9726733,116.3273649,0,170.6,39593.6183333333,2008-05-25,14:50:24
39.9726533,116.3273699,0,170.6,39593.6183564815,2008-05-25,14:50:26
39.9726333,116.3273683,0,170.6,39593.6183796296,2008-05-25,14:50:28
39.9726233,116.3273616,0,170.6,39593.6184027778,2008-05-25,14:50:30
39.9726,116.3273666,0,170.6,39593.6184259259,2008-05-25,14:50:32
39.9725666,116.3273683,0,170.6,39593.6184490741,2008-05-25,14:50:34
39.9725483,116.3273633,0,170.6,39593.6184722222,2008-05-25,14:50:36
39.97253,116.3273583,0,170.6,39593.6184953704,2008-05-25,14:50:38
39.972505,116.3273633,0,170.6,39593.6185185185,2008-05-25,14:50:40
39.97249,116.32736,0,170.6,39593.6185416667,2008-05-25,14:50:42
39.9724716,116.3273566,0,170.6,39593.6185648148,2008-05-25,14:50:44
39.9724666,116.3273433,0,173.9,39593.618587963,2008-05-25,14:50:46
39.97246,116.3273316,0,173.9,39593.6186111111,2008-05-25,14:50:48
39.97246,116.327325,0,173.9,39593.6186342593,2008-05-25,14:50:50
39.9724549,116.3273133,0,173.9,39593.6186574074,2008-05-25,14:50:52
39.9724533,116.3273083,0,173.9,39593.6186805556,2008-05-25,14:50:54
39.9724566,116.32731,0,173.9,39593.6187037037,2008-05-25,14:50:56
39.9724566,116.32731,0,173.9,39593.6188657407,2008-05-25,14:51:10
39.9724516,116.3273116,0,173.9,39593.6188888889,2008-05-25,14:51:12
39.9724649,116.3273016,0,173.9,39593.618912037,2008-05-25,14:51:14
39.9724666,116.3272799,0,173.9,39593.6189351852,2008-05-25,14:51:16
39.9724649,116.3272616,0,173.9,39593.6189583333,2008-05-25,14:51:18
39.9724649,116.3272416,0,173.9,39593.6189814815,2008-05-25,14:51:20
39.9724649,116.32722,0,173.9,39593.6190046296,2008-05-25,14:51:22
39.9724633,116.3272,0,173.9,39593.6190277778,2008-05-25,14:51:24
39.9724633,116.3272,0,173.9,39593.6191087963,2008-05-25,14:51:31
39.9724683,116.3271949,0,173.9,39593.6191319444,2008-05-25,14:51:33
39.9724633,116.327185,0,173.9,39593.6191666667,2008-05-25,14:51:36
39.9724633,116.3271733,0,173.9,39593.6191898148,2008-05-25,14:51:38
39.9724633,116.3271633,0,177.2,39593.619212963,2008-05-25,14:51:40
39.9724633,116.32715,0,177.2,39593.6192361111,2008-05-25,14:51:42
39.9724616,116.327135,0,177.2,39593.6192592593,2008-05-25,14:51:44
39.9724649,116.3271249,0,177.2,39593.6194212963,2008-05-25,14:51:58
39.9724716,116.3271133,0,177.2,39593.6194444444,2008-05-25,14:52:00
39.9724783,116.3270983,0,177.2,39593.6194675926,2008-05-25,14:52:02
39.972485,116.3270833,0,177.2,39593.6194907407,2008-05-25,14:52:04
39.9724949,116.3270633,0,177.2,39593.6195138889,2008-05-25,14:52:06
39.9725083,116.3270516,0,177.2,39593.619537037,2008-05-25,14:52:08
39.9725216,116.3270433,0,177.2,39593.6195601852,2008-05-25,14:52:10
39.9725383,116.3270233,0,177.2,39593.6195833333,2008-05-25,14:52:12
39.9725499,116.3270199,0,177.2,39593.6196064815,2008-05-25,14:52:14
39.9725499,116.3269983,0,177.2,39593.6196296296,2008-05-25,14:52:16
39.9725566,116.3269866,0,177.2,39593.6196527778,2008-05-25,14:52:18
39.9725416,116.3269733,0,177.2,39593.6196759259,2008-05-25,14:52:20
39.97253,116.3269549,0,177.2,39593.6196990741,2008-05-25,14:52:22
39.9725066,116.3269483,0,177.2,39593.6197222222,2008-05-25,14:52:24
39.9724816,116.3269349,0,177.2,39593.6197453704,2008-05-25,14:52:26
39.97246,116.326925,0,177.2,39593.6197685185,2008-05-25,14:52:28
39.9724499,116.3269016,0,177.2,39593.6197916667,2008-05-25,14:52:30
39.9724433,116.3268833,0,177.2,39593.6198148148,2008-05-25,14:52:32
39.9724383,116.3268516,0,177.2,39593.619837963,2008-05-25,14:52:34
39.9724333,116.3268383,0,177.2,39593.6198611111,2008-05-25,14:52:36
39.972435,116.32682,0,177.2,39593.6198842593,2008-05-25,14:52:38
39.9724433,116.3267866,0,177.2,39593.6199074074,2008-05-25,14:52:40
39.9724466,116.3267399,0,177.2,39593.6199305556,2008-05-25,14:52:42
39.9724533,116.3267033,0,177.2,39593.6199537037,2008-05-25,14:52:44
39.97246,116.3266783,0,177.2,39593.6199768518,2008-05-25,14:52:46
39.9724483,116.3266733,0,177.2,39593.62,2008-05-25,14:52:48
39.9724683,116.3266366,0,177.2,39593.6200231481,2008-05-25,14:52:50
39.9724716,116.3266033,0,177.2,39593.6200462963,2008-05-25,14:52:52
39.9724566,116.3265999,0,177.2,39593.6200694444,2008-05-25,14:52:54
39.9724549,116.3265933,0,177.2,39593.6200925926,2008-05-25,14:52:56
39.9724633,116.3265783,0,177.2,39593.6201157407,2008-05-25,14:52:58
39.9724816,116.3265766,0,177.2,39593.6201388889,2008-05-25,14:53:00
39.9724816,116.3265766,0,177.2,39593.6201851852,2008-05-25,14:53:04
39.9724816,116.3265766,0,177.2,39593.6202083333,2008-05-25,14:53:06
39.972475,116.3266016,0,177.2,39593.6202314815,2008-05-25,14:53:08
39.9724783,116.3266199,0,177.2,39593.6202546296,2008-05-25,14:53:10
39.9724783,116.3266349,0,177.2,39593.6202777778,2008-05-25,14:53:12
39.9724949,116.3266149,0,180.4,39593.6203703704,2008-05-25,14:53:20
39.9724883,116.3266133,0,180.4,39593.6204282407,2008-05-25,14:53:25
39.9724883,116.3266133,0,180.4,39593.6205208333,2008-05-25,14:53:33
39.972485,116.3266183,0,180.4,39593.6205439815,2008-05-25,14:53:35
39.9724716,116.3266533,0,180.4,39593.6205671296,2008-05-25,14:53:37
39.9724649,116.3266633,0,180.4,39593.6205902778,2008-05-25,14:53:39
39.9724616,116.3266483,0,180.4,39593.6206134259,2008-05-25,14:53:41
39.9724566,116.3265916,0,180.4,39593.6206365741,2008-05-25,14:53:43
39.9724583,116.3265816,0,180.4,39593.6206597222,2008-05-25,14:53:45
39.9724816,116.3265799,0,180.4,39593.6206828704,2008-05-25,14:53:47
39.9724983,116.3265733,0,180.4,39593.6207060185,2008-05-25,14:53:49
39.9724799,116.3265966,0,180.4,39593.6207291667,2008-05-25,14:53:51
39.9724416,116.3266199,0,180.4,39593.6207523148,2008-05-25,14:53:53
39.9724166,116.32666,0,180.4,39593.620775463,2008-05-25,14:53:55
39.9723949,116.3267049,0,180.4,39593.6208101852,2008-05-25,14:53:58
39.9723933,116.3267183,0,180.4,39593.6208333333,2008-05-25,14:54:00
39.972375,116.3267983,0,180.4,39593.6208564815,2008-05-25,14:54:02
39.9723466,116.3268933,0,180.4,39593.6208796296,2008-05-25,14:54:04
39.9723266,116.3269566,0,180.4,39593.6209027778,2008-05-25,14:54:06
39.9723666,116.3269366,0,183.7,39593.6209259259,2008-05-25,14:54:08
39.9724016,116.3268983,0,183.7,39593.6209490741,2008-05-25,14:54:10
39.9724016,116.3268966,0,183.7,39593.6209722222,2008-05-25,14:54:12
39.9723966,116.3269016,0,183.7,39593.6209953704,2008-05-25,14:54:14
39.9723999,116.3269516,0,183.7,39593.6210185185,2008-05-25,14:54:16
39.9724066,116.3269966,0,183.7,39593.6210416667,2008-05-25,14:54:18
39.97239,116.3270633,0,183.7,39593.6210648148,2008-05-25,14:54:20
39.9723549,116.3271383,0,183.7,39593.621087963,2008-05-25,14:54:22
39.9723549,116.3271616,0,183.7,39593.6211111111,2008-05-25,14:54:24
39.972405,116.3271133,0,187,39593.6211342593,2008-05-25,14:54:26
39.9724366,116.3270966,0,187,39593.6211574074,2008-05-25,14:54:28
39.972435,116.3271033,0,187,39593.6211805556,2008-05-25,14:54:30
39.9724099,116.3271249,0,187,39593.6212037037,2008-05-25,14:54:32
39.9724249,116.3271266,0,187,39593.6212268519,2008-05-25,14:54:34
39.972415,116.3271183,0,187,39593.6212615741,2008-05-25,14:54:37
39.9724249,116.3271,0,187,39593.6212847222,2008-05-25,14:54:39
39.9724683,116.3270699,0,187,39593.6213194444,2008-05-25,14:54:42
39.9724916,116.3270499,0,187,39593.6213425926,2008-05-25,14:54:44
39.9725216,116.3270366,0,187,39593.6213657407,2008-05-25,14:54:46
39.9726183,116.3269899,0,190.3,39593.6213888889,2008-05-25,14:54:48
39.9726799,116.326995,0,190.3,39593.621412037,2008-05-25,14:54:50
39.9726716,116.3270199,0,190.3,39593.6214351852,2008-05-25,14:54:52
39.9726166,116.3270766,0,190.3,39593.6214699074,2008-05-25,14:54:55
39.9726066,116.3270683,0,190.3,39593.6214930556,2008-05-25,14:54:57
39.9726199,116.3270566,0,190.3,39593.6223842593,2008-05-25,14:56:14
39.9726133,116.3270383,0,190.3,39593.6224074074,2008-05-25,14:56:16
39.9726,116.3270149,0,190.3,39593.6224305556,2008-05-25,14:56:18
39.9725899,116.326995,0,190.3,39593.6224537037,2008-05-25,14:56:20
39.9725866,116.326975,0,190.3,39593.6224768519,2008-05-25,14:56:22
39.9725966,116.3269583,0,190.3,39593.6225,2008-05-25,14:56:24
39.9725899,116.3269233,0,190.3,39593.6225231481,2008-05-25,14:56:26
39.9725533,116.3268566,0,190.3,39593.6225462963,2008-05-25,14:56:28
39.9725199,116.3268433,0,190.3,39593.6225694444,2008-05-25,14:56:30
39.9724949,116.3268449,0,190.3,39593.6225925926,2008-05-25,14:56:32
39.9724766,116.3268299,0,190.3,39593.6226157407,2008-05-25,14:56:34
39.972475,116.3268116,0,190.3,39593.622662037,2008-05-25,14:56:38
39.972475,116.3267949,0,190.3,39593.6226851852,2008-05-25,14:56:40
39.972475,116.3267949,0,190.3,39593.6227777778,2008-05-25,14:56:48
39.9724716,116.3267866,0,193.6,39593.6228009259,2008-05-25,14:56:50
39.9724733,116.3267716,0,193.6,39593.6228240741,2008-05-25,14:56:52
39.9724833,116.32675,0,190.3,39593.6228472222,2008-05-25,14:56:54
39.9724883,116.3267116,0,190.3,39593.6228703704,2008-05-25,14:56:56
39.9724966,116.3266633,0,190.3,39593.6228935185,2008-05-25,14:56:58
39.9724916,116.3266299,0,190.3,39593.6229166667,2008-05-25,14:57:00
39.9724916,116.3266033,0,190.3,39593.6229398148,2008-05-25,14:57:02
39.9724816,116.3265766,0,190.3,39593.622962963,2008-05-25,14:57:04
39.9724799,116.32654,0,190.3,39593.6229861111,2008-05-25,14:57:06
39.9724933,116.3264983,0,190.3,39593.6230092593,2008-05-25,14:57:08
39.9725,116.3264749,0,190.3,39593.6230324074,2008-05-25,14:57:10
39.9725,116.3264749,0,190.3,39593.6230671296,2008-05-25,14:57:13
39.9725033,116.3264683,0,190.3,39593.6230902778,2008-05-25,14:57:15
39.9725016,116.32645,0,190.3,39593.6231134259,2008-05-25,14:57:17
39.9724933,116.3264183,0,190.3,39593.6231365741,2008-05-25,14:57:19
39.9724866,116.3263766,0,190.3,39593.6231597222,2008-05-25,14:57:21
39.9724916,116.3263383,0,190.3,39593.6231828704,2008-05-25,14:57:23
39.9724699,116.3263083,0,190.3,39593.6232060185,2008-05-25,14:57:25
39.97249,116.3262683,0,190.3,39593.6232291667,2008-05-25,14:57:27
39.9724983,116.3262283,0,190.3,39593.6232523148,2008-05-25,14:57:29
39.9725083,116.3261883,0,193.6,39593.623275463,2008-05-25,14:57:31
39.9725166,116.3261599,0,193.6,39593.6232986111,2008-05-25,14:57:33
39.9724966,116.3261483,0,193.6,39593.6233217593,2008-05-25,14:57:35
39.9724833,116.3261416,0,193.6,39593.6233449074,2008-05-25,14:57:37
39.9724816,116.3261,0,193.6,39593.6233680556,2008-05-25,14:57:39
39.9724833,116.3260749,0,193.6,39593.6233912037,2008-05-25,14:57:41
39.9724616,116.3260799,0,190.3,39593.6234143519,2008-05-25,14:57:43
39.972475,116.32605,0,190.3,39593.6234375,2008-05-25,14:57:45
39.972475,116.3260333,0,193.6,39593.6234606481,2008-05-25,14:57:47
39.9724683,116.3259849,0,193.6,39593.6234837963,2008-05-25,14:57:49
39.972445,116.3259516,0,193.6,39593.6235069444,2008-05-25,14:57:51
39.9724166,116.3259316,0,193.6,39593.6235300926,2008-05-25,14:57:53
39.9723933,116.3259349,0,193.6,39593.6235532407,2008-05-25,14:57:55
39.9724116,116.3258933,0,193.6,39593.6235763889,2008-05-25,14:57:57
39.972435,116.3258416,0,196.9,39593.623599537,2008-05-25,14:57:59
39.9724333,116.3258216,0,196.9,39593.6236226852,2008-05-25,14:58:01
39.9724183,116.3258033,0,196.9,39593.6236458333,2008-05-25,14:58:03
39.9724183,116.32579,0,196.9,39593.6236689815,2008-05-25,14:58:05
39.9724166,116.3257583,0,196.9,39593.6236921296,2008-05-25,14:58:07
39.9723849,116.3257449,0,196.9,39593.6237268519,2008-05-25,14:58:10
39.9723833,116.3257016,0,196.9,39593.62375,2008-05-25,14:58:12
39.9723849,116.3256433,0,200.1,39593.6237731481,2008-05-25,14:58:14
39.9723866,116.3255716,0,200.1,39593.6237962963,2008-05-25,14:58:16
39.97242,116.3255533,0,200.1,39593.6238194444,2008-05-25,14:58:18
39.9724216,116.3255216,0,200.1,39593.6238425926,2008-05-25,14:58:20
39.9724416,116.3254883,0,200.1,39593.6238657407,2008-05-25,14:58:22
39.9724366,116.3254783,0,203.4,39593.6238888889,2008-05-25,14:58:24
39.9724366,116.3254483,0,203.4,39593.623912037,2008-05-25,14:58:26
39.97243,116.3254283,0,203.4,39593.6239351852,2008-05-25,14:58:28
39.9724249,116.3254133,0,206.7,39593.6239583333,2008-05-25,14:58:30
39.9724166,116.3253899,0,210,39593.6239814815,2008-05-25,14:58:32
39.9724066,116.3253683,0,210,39593.6240046296,2008-05-25,14:58:34
39.9724016,116.3253583,0,210,39593.6240277778,2008-05-25,14:58:36
39.9724016,116.3253416,0,210,39593.6240509259,2008-05-25,14:58:38
39.972445,116.3252933,0,213.3,39593.6240740741,2008-05-25,14:58:40
39.9724766,116.3252633,0,213.3,39593.6240972222,2008-05-25,14:58:42
39.9724666,116.3252549,0,213.3,39593.6241203704,2008-05-25,14:58:44
39.9724166,116.3252399,0,216.5,39593.6241435185,2008-05-25,14:58:46
39.9724183,116.3252116,0,216.5,39593.6241666667,2008-05-25,14:58:48
39.97239,116.3251999,0,216.5,39593.6241898148,2008-05-25,14:58:50
39.9723883,116.3251783,0,216.5,39593.624212963,2008-05-25,14:58:52
39.9723849,116.3251616,0,216.5,39593.6242361111,2008-05-25,14:58:54
39.9723833,116.3251199,0,216.5,39593.6242592593,2008-05-25,14:58:56
39.9723866,116.3250716,0,216.5,39593.6242824074,2008-05-25,14:58:58
39.9723883,116.3250383,0,219.8,39593.6243055556,2008-05-25,14:59:00
39.9723866,116.3250099,0,219.8,39593.6243287037,2008-05-25,14:59:02
39.9724099,116.3249766,0,219.8,39593.6243518519,2008-05-25,14:59:04
39.9724166,116.32495,0,219.8,39593.624375,2008-05-25,14:59:06
39.97242,116.3249416,0,219.8,39593.6243981481,2008-05-25,14:59:08
39.9724166,116.3249199,0,219.8,39593.6244212963,2008-05-25,14:59:10
39.9724083,116.3249099,0,219.8,39593.6244444444,2008-05-25,14:59:12
39.9723983,116.3248916,0,219.8,39593.6244675926,2008-05-25,14:59:14
39.9723916,116.3248716,0,219.8,39593.6244907407,2008-05-25,14:59:16
39.9723933,116.324845,0,219.8,39593.6245138889,2008-05-25,14:59:18
39.9723849,116.3248149,0,219.8,39593.624537037,2008-05-25,14:59:20
39.9723816,116.324795,0,223.1,39593.6245601852,2008-05-25,14:59:22
39.9723766,116.3247833,0,223.1,39593.6245833333,2008-05-25,14:59:24
39.9723716,116.3247666,0,223.1,39593.6246064815,2008-05-25,14:59:26
39.9723666,116.3247549,0,223.1,39593.6246296296,2008-05-25,14:59:28
39.972375,116.3247283,0,223.1,39593.6246527778,2008-05-25,14:59:30
39.9723766,116.3247066,0,223.1,39593.6246759259,2008-05-25,14:59:32
39.9723633,116.3246766,0,223.1,39593.6246990741,2008-05-25,14:59:34
39.9723549,116.3246533,0,223.1,39593.6247222222,2008-05-25,14:59:36
39.9723566,116.3246083,0,223.1,39593.6247453704,2008-05-25,14:59:38
39.9723466,116.3245616,0,223.1,39593.6247685185,2008-05-25,14:59:40
39.9723249,116.3245366,0,223.1,39593.6247916667,2008-05-25,14:59:42
39.9723166,116.3245083,0,223.1,39593.6248148148,2008-05-25,14:59:44
39.9722683,116.3244933,0,223.1,39593.624837963,2008-05-25,14:59:46
39.9722166,116.3245033,0,223.1,39593.6248611111,2008-05-25,14:59:48
39.9721733,116.3244966,0,223.1,39593.6248842593,2008-05-25,14:59:50
39.9721433,116.3244966,0,223.1,39593.6249074074,2008-05-25,14:59:52
39.972125,116.3245033,0,223.1,39593.6249305556,2008-05-25,14:59:54
39.9720933,116.3245199,0,223.1,39593.6249537037,2008-05-25,14:59:56
39.97207,116.3245316,0,223.1,39593.6249768519,2008-05-25,14:59:58
39.9720433,116.3245399,0,223.1,39593.625,2008-05-25,15:00:00
39.972015,116.3245533,0,223.1,39593.6250231481,2008-05-25,15:00:02
39.9719616,116.3245933,0,223.1,39593.6250462963,2008-05-25,15:00:04
39.9719433,116.3245899,0,223.1,39593.6250694444,2008-05-25,15:00:06
39.9719266,116.3245783,0,219.8,39593.6250925926,2008-05-25,15:00:08
39.9719049,116.3245833,0,219.8,39593.6251157407,2008-05-25,15:00:10
39.9718866,116.3245933,0,216.5,39593.6251388889,2008-05-25,15:00:12
39.9718666,116.3245983,0,216.5,39593.625162037,2008-05-25,15:00:14
39.9718366,116.3246049,0,216.5,39593.6251851852,2008-05-25,15:00:16
39.9718116,116.3246116,0,216.5,39593.6252083333,2008-05-25,15:00:18
39.97179,116.3246,0,216.5,39593.6252314815,2008-05-25,15:00:20
39.9717649,116.3246233,0,216.5,39593.6252546296,2008-05-25,15:00:22
39.9717316,116.3246066,0,216.5,39593.6252777778,2008-05-25,15:00:24
39.9716966,116.3246,0,216.5,39593.6253009259,2008-05-25,15:00:26
39.9716516,116.3246133,0,216.5,39593.6253240741,2008-05-25,15:00:28
39.9716299,116.3246049,0,213.3,39593.6253472222,2008-05-25,15:00:30
39.9716099,116.3246066,0,213.3,39593.6253703704,2008-05-25,15:00:32
39.9716083,116.3245966,0,213.3,39593.6253935185,2008-05-25,15:00:34
39.971575,116.3246099,0,210,39593.6254166667,2008-05-25,15:00:36
39.9715583,116.3246083,0,210,39593.6254398148,2008-05-25,15:00:38
39.9715549,116.3246283,0,210,39593.6255092593,2008-05-25,15:00:44
39.971565,116.3246616,0,210,39593.6255324074,2008-05-25,15:00:46
39.971565,116.3247299,0,210,39593.6255555556,2008-05-25,15:00:48
39.9715733,116.3247849,0,210,39593.6255787037,2008-05-25,15:00:50
39.9715949,116.3248383,0,210,39593.6256018518,2008-05-25,15:00:52
39.9716183,116.3248783,0,210,39593.625625,2008-05-25,15:00:54
39.9716399,116.3249316,0,210,39593.6256597222,2008-05-25,15:00:57
39.9716716,116.3249483,0,210,39593.6256828704,2008-05-25,15:00:59
39.97169,116.32497,0,210,39593.6257060185,2008-05-25,15:01:01
39.9717233,116.3249883,0,210,39593.6257291667,2008-05-25,15:01:03
39.9717433,116.3250016,0,210,39593.6257523148,2008-05-25,15:01:05
39.9717549,116.3250133,0,210,39593.625775463,2008-05-25,15:01:07
39.9717716,116.3250249,0,210,39593.6257986111,2008-05-25,15:01:09
39.9717916,116.3250283,0,210,39593.6258217593,2008-05-25,15:01:11
39.9717916,116.3250466,0,210,39593.6258449074,2008-05-25,15:01:13
39.9717583,116.3250599,0,213.3,39593.6258680556,2008-05-25,15:01:15
