# Supplementary material for: Research on differential privacy protection method based on user tendency
Source: PLoS One. 2023 Oct 26;18(10):e0288823. doi: 10.1371/journal.pone.0288823 (PMC10602288; doi:10.1371/journal.pone.0288823)
Supplement: S4 Data — (ZIP) [file pone.0288823.s004.zip › Data 5-4/112/Trajectory/20080526012215.plt]

Geolife trajectory
WGS 84
Altitude is in Feet
Reserved 3
0,2,255,My Track,0,0,2,8421376
0
39.9716999,116.3250583,0,206.7,39594.0571180556,2008-05-26,01:22:15
39.9716999,116.3250583,0,206.7,39594.0571875,2008-05-26,01:22:21
39.9716999,116.3250583,0,206.7,39594.0572106481,2008-05-26,01:22:23
39.9716833,116.3250466,0,206.7,39594.0572337963,2008-05-26,01:22:25
39.9716983,116.3250066,0,206.7,39594.0572569444,2008-05-26,01:22:27
39.9717516,116.3249816,0,206.7,39594.0572800926,2008-05-26,01:22:29
39.9718049,116.3249583,0,206.7,39594.0573032407,2008-05-26,01:22:31
39.9718416,116.3249283,0,206.7,39594.0573263889,2008-05-26,01:22:33
39.9718333,116.3249016,0,206.7,39594.057349537,2008-05-26,01:22:35
39.9718283,116.3248699,0,206.7,39594.0573726852,2008-05-26,01:22:37
39.9717766,116.3248166,0,206.7,39594.0573958333,2008-05-26,01:22:39
39.9717399,116.3247533,0,206.7,39594.0574189815,2008-05-26,01:22:41
39.9717333,116.324725,0,206.7,39594.0574537037,2008-05-26,01:22:44
39.9717316,116.324725,0,206.7,39594.0574768518,2008-05-26,01:22:46
39.9717349,116.3247033,0,206.7,39594.0575,2008-05-26,01:22:48
39.971745,116.3246816,0,206.7,39594.0575231481,2008-05-26,01:22:50
39.9717533,116.3246183,0,206.7,39594.0575462963,2008-05-26,01:22:52
39.9718,116.3245783,0,206.7,39594.0575694444,2008-05-26,01:22:54
39.9718216,116.3245216,0,206.7,39594.0575925926,2008-05-26,01:22:56
39.971855,116.3244316,0,206.7,39594.0576157407,2008-05-26,01:22:58
39.9718883,116.3243933,0,206.7,39594.0576388889,2008-05-26,01:23:00
39.9719216,116.3243699,0,206.7,39594.057662037,2008-05-26,01:23:02
39.9719683,116.3243499,0,206.7,39594.0576851852,2008-05-26,01:23:04
39.972,116.3243583,0,206.7,39594.0577083333,2008-05-26,01:23:06
39.9720266,116.3243449,0,206.7,39594.0577314815,2008-05-26,01:23:08
39.9720766,116.3243499,0,206.7,39594.0577546296,2008-05-26,01:23:10
39.9721599,116.32439,0,206.7,39594.0577777778,2008-05-26,01:23:12
39.97221,116.3244016,0,206.7,39594.0578009259,2008-05-26,01:23:14
39.9722366,116.3244116,0,206.7,39594.0578240741,2008-05-26,01:23:16
39.972265,116.3244216,0,206.7,39594.0578472222,2008-05-26,01:23:18
39.9722866,116.3244416,0,206.7,39594.0578703704,2008-05-26,01:23:20
39.9723366,116.3244533,0,206.7,39594.0578935185,2008-05-26,01:23:22
39.9723866,116.3244733,0,206.7,39594.0579166667,2008-05-26,01:23:24
39.9724183,116.3244983,0,206.7,39594.0579398148,2008-05-26,01:23:26
39.9724333,116.3245333,0,206.7,39594.057962963,2008-05-26,01:23:28
39.9724383,116.3245766,0,206.7,39594.0579861111,2008-05-26,01:23:30
39.9724333,116.32462,0,206.7,39594.0580092593,2008-05-26,01:23:32
39.9724333,116.3246649,0,206.7,39594.0580324074,2008-05-26,01:23:34
39.9724183,116.3247083,0,206.7,39594.0580555556,2008-05-26,01:23:36
39.9723883,116.3247649,0,206.7,39594.0580787037,2008-05-26,01:23:38
39.9723999,116.3247899,0,206.7,39594.0581018519,2008-05-26,01:23:40
39.9723866,116.3248366,0,206.7,39594.058125,2008-05-26,01:23:42
39.9723933,116.3248666,0,206.7,39594.0581481481,2008-05-26,01:23:44
39.9723983,116.3249,0,206.7,39594.0581712963,2008-05-26,01:23:46
39.9724316,116.3249299,0,206.7,39594.0581944444,2008-05-26,01:23:48
39.9724166,116.3249616,0,206.7,39594.0582175926,2008-05-26,01:23:50
39.9724016,116.3250233,0,206.7,39594.0582407407,2008-05-26,01:23:52
39.9723966,116.3250666,0,206.7,39594.0582638889,2008-05-26,01:23:54
39.9723933,116.3251149,0,206.7,39594.058287037,2008-05-26,01:23:56
39.97239,116.3251549,0,206.7,39594.0583101852,2008-05-26,01:23:58
39.9723816,116.3251999,0,206.7,39594.0583333333,2008-05-26,01:24:00
39.9723816,116.3252349,0,206.7,39594.0583564815,2008-05-26,01:24:02
39.9723633,116.3252699,0,206.7,39594.0583796296,2008-05-26,01:24:04
39.9723583,116.3253133,0,206.7,39594.0584027778,2008-05-26,01:24:06
39.972365,116.3253449,0,206.7,39594.0584259259,2008-05-26,01:24:08
39.9723716,116.3253766,0,206.7,39594.0584490741,2008-05-26,01:24:10
39.9723633,116.3254149,0,206.7,39594.0584722222,2008-05-26,01:24:12
39.9723799,116.3254483,0,206.7,39594.0584953704,2008-05-26,01:24:14
39.9723716,116.3254949,0,206.7,39594.0585185185,2008-05-26,01:24:16
39.9723816,116.3255349,0,206.7,39594.0585416667,2008-05-26,01:24:18
39.9723999,116.3255699,0,206.7,39594.0585648148,2008-05-26,01:24:20
39.9724116,116.3256083,0,206.7,39594.058587963,2008-05-26,01:24:22
39.9724133,116.3256416,0,206.7,39594.0586111111,2008-05-26,01:24:24
39.97242,116.3256683,0,206.7,39594.0586342593,2008-05-26,01:24:26
39.97242,116.3257049,0,206.7,39594.0586574074,2008-05-26,01:24:28
39.9724283,116.3257283,0,206.7,39594.0586805556,2008-05-26,01:24:30
39.9724233,116.3257516,0,206.7,39594.0587037037,2008-05-26,01:24:32
39.972405,116.3257849,0,206.7,39594.0587268519,2008-05-26,01:24:34
39.97239,116.3258233,0,206.7,39594.05875,2008-05-26,01:24:36
39.9723966,116.3258566,0,206.7,39594.0587731482,2008-05-26,01:24:38
39.9724099,116.3258899,0,206.7,39594.0587962963,2008-05-26,01:24:40
39.9724083,116.3259349,0,206.7,39594.0588194444,2008-05-26,01:24:42
39.9723916,116.3259983,0,206.7,39594.0588425926,2008-05-26,01:24:44
39.9723116,116.3260816,0,206.7,39594.0588657407,2008-05-26,01:24:46
39.972235,116.32617,0,206.7,39594.0588888889,2008-05-26,01:24:48
39.9722266,116.3262183,0,206.7,39594.058912037,2008-05-26,01:24:50
39.9722999,116.3262166,0,203.4,39594.0589351852,2008-05-26,01:24:52
39.9723216,116.3262416,0,203.4,39594.0589583333,2008-05-26,01:24:54
39.9723333,116.3262649,0,203.4,39594.0589814815,2008-05-26,01:24:56
39.9723466,116.3263083,0,203.4,39594.0590046296,2008-05-26,01:24:58
39.972375,116.3263283,0,203.4,39594.0590277778,2008-05-26,01:25:00
39.9723833,116.3263599,0,203.4,39594.0590509259,2008-05-26,01:25:02
39.9723849,116.3263949,0,203.4,39594.0590740741,2008-05-26,01:25:04
39.9723783,116.3264233,0,203.4,39594.0590972222,2008-05-26,01:25:06
39.9723666,116.3264616,0,203.4,39594.0591203704,2008-05-26,01:25:08
39.9724033,116.3264816,0,203.4,39594.0591435185,2008-05-26,01:25:10
39.9724183,116.3265149,0,203.4,39594.0591666667,2008-05-26,01:25:12
39.972445,116.3265416,0,203.4,39594.0591898148,2008-05-26,01:25:14
39.9724399,116.3265699,0,203.4,39594.059212963,2008-05-26,01:25:16
39.9724399,116.32661,0,203.4,39594.0592361111,2008-05-26,01:25:18
39.9724433,116.3266433,0,203.4,39594.0592592593,2008-05-26,01:25:20
39.9724816,116.3266616,0,203.4,39594.0592824074,2008-05-26,01:25:22
39.9724799,116.3267033,0,203.4,39594.0593055556,2008-05-26,01:25:24
39.9724933,116.3267483,0,203.4,39594.0593287037,2008-05-26,01:25:26
39.9724983,116.3267749,0,203.4,39594.0593518519,2008-05-26,01:25:28
39.972505,116.3268049,0,203.4,39594.059375,2008-05-26,01:25:30
39.9725183,116.3268233,0,203.4,39594.0593981481,2008-05-26,01:25:32
39.9725099,116.3268583,0,203.4,39594.0594212963,2008-05-26,01:25:34
39.9725266,116.3268966,0,203.4,39594.0594444444,2008-05-26,01:25:36
39.9725333,116.3269366,0,203.4,39594.0594675926,2008-05-26,01:25:38
39.9725516,116.3269683,0,203.4,39594.0594907407,2008-05-26,01:25:40
39.9725583,116.3269999,0,203.4,39594.0595138889,2008-05-26,01:25:42
39.9725583,116.3270249,0,203.4,39594.059537037,2008-05-26,01:25:44
39.9725533,116.3270516,0,203.4,39594.0595601852,2008-05-26,01:25:46
39.9725633,116.3270733,0,203.4,39594.0595833333,2008-05-26,01:25:48
39.9725716,116.3271116,0,203.4,39594.0596064815,2008-05-26,01:25:50
39.9725733,116.3271549,0,203.4,39594.0596296296,2008-05-26,01:25:52
39.9725666,116.3271749,0,203.4,39594.0596527778,2008-05-26,01:25:54
39.972555,116.327185,0,203.4,39594.0596759259,2008-05-26,01:25:56
39.9725366,116.3271933,0,203.4,39594.0596990741,2008-05-26,01:25:58
39.97253,116.3272099,0,203.4,39594.0597222222,2008-05-26,01:26:00
39.9725116,116.3272366,0,203.4,39594.0597453704,2008-05-26,01:26:02
39.9724866,116.3272583,0,203.4,39594.0597685185,2008-05-26,01:26:04
39.97249,116.3272566,0,203.4,39594.0597916667,2008-05-26,01:26:06
39.9725133,116.3272633,0,203.4,39594.0598148148,2008-05-26,01:26:08
39.972585,116.3272599,0,203.4,39594.059837963,2008-05-26,01:26:10
39.972645,116.3272849,0,203.4,39594.0598611111,2008-05-26,01:26:12
39.9726683,116.3273033,0,203.4,39594.0598842593,2008-05-26,01:26:14
39.972685,116.3273233,0,203.4,39594.0599074074,2008-05-26,01:26:16
39.9726966,116.3273383,0,203.4,39594.0599305556,2008-05-26,01:26:18
39.9727066,116.3273849,0,203.4,39594.0599537037,2008-05-26,01:26:20
39.9727199,116.3273983,0,203.4,39594.0599768519,2008-05-26,01:26:22
39.972725,116.3274199,0,203.4,39594.06,2008-05-26,01:26:24
39.9727616,116.3274966,0,203.4,39594.0601157407,2008-05-26,01:26:34
39.9728149,116.3274583,0,203.4,39594.0601388889,2008-05-26,01:26:36
39.9728733,116.3274216,0,203.4,39594.060162037,2008-05-26,01:26:38
39.9729316,116.3273866,0,203.4,39594.0601851852,2008-05-26,01:26:40
39.9729816,116.3273716,0,203.4,39594.0602083333,2008-05-26,01:26:42
39.973035,116.3273816,0,203.4,39594.0602314815,2008-05-26,01:26:44
39.9730733,116.3273766,0,203.4,39594.0602546296,2008-05-26,01:26:46
39.9730883,116.3273849,0,203.4,39594.0602777778,2008-05-26,01:26:48
39.973105,116.3273683,0,203.4,39594.0603009259,2008-05-26,01:26:50
39.9731099,116.3273533,0,203.4,39594.0603240741,2008-05-26,01:26:52
39.9731066,116.32736,0,203.4,39594.0603472222,2008-05-26,01:26:54
39.9731233,116.3273699,0,203.4,39594.0603703704,2008-05-26,01:26:56
39.9731483,116.3273816,0,203.4,39594.0603935185,2008-05-26,01:26:58
39.9731766,116.3273849,0,203.4,39594.0604166667,2008-05-26,01:27:00
39.9732016,116.327395,0,203.4,39594.0604398148,2008-05-26,01:27:02
39.9732249,116.3273899,0,203.4,39594.060462963,2008-05-26,01:27:04
39.9732516,116.3273899,0,203.4,39594.0604861111,2008-05-26,01:27:06
39.9732766,116.3273933,0,203.4,39594.0605092593,2008-05-26,01:27:08
39.9733233,116.3274049,0,203.4,39594.0605324074,2008-05-26,01:27:10
39.9733616,116.3274066,0,203.4,39594.0605555556,2008-05-26,01:27:12
39.973385,116.3274016,0,203.4,39594.0605787037,2008-05-26,01:27:14
39.9733949,116.32741,0,203.4,39594.0606018519,2008-05-26,01:27:16
39.9734366,116.3274249,0,203.4,39594.060625,2008-05-26,01:27:18
39.9734783,116.3274199,0,203.4,39594.0606481481,2008-05-26,01:27:20
39.9735233,116.3274149,0,203.4,39594.0606712963,2008-05-26,01:27:22
39.9735599,116.3274183,0,203.4,39594.0606944444,2008-05-26,01:27:24
39.9735749,116.3274116,0,203.4,39594.0607175926,2008-05-26,01:27:26
39.973595,116.3274166,0,203.4,39594.0607407407,2008-05-26,01:27:28
39.9736133,116.3274433,0,203.4,39594.0607638889,2008-05-26,01:27:30
39.9736283,116.3274399,0,203.4,39594.060787037,2008-05-26,01:27:32
39.9736316,116.3274383,0,203.4,39594.0608101852,2008-05-26,01:27:34
39.9736533,116.3274266,0,203.4,39594.0608333333,2008-05-26,01:27:36
39.9736749,116.32743,0,203.4,39594.0608564815,2008-05-26,01:27:38
39.9736999,116.3274349,0,203.4,39594.0608796296,2008-05-26,01:27:40
39.9737533,116.3274199,0,203.4,39594.0609027778,2008-05-26,01:27:42
39.973775,116.3274049,0,203.4,39594.0609259259,2008-05-26,01:27:44
39.9737666,116.3273883,0,203.4,39594.0609490741,2008-05-26,01:27:46
39.9737949,116.3273699,0,203.4,39594.0609722222,2008-05-26,01:27:48
39.9738316,116.3273566,0,203.4,39594.0609953704,2008-05-26,01:27:50
39.9738683,116.3273533,0,203.4,39594.0610185185,2008-05-26,01:27:52
39.9739283,116.32736,0,203.4,39594.0610416667,2008-05-26,01:27:54
39.9739733,116.3273566,0,203.4,39594.0610648148,2008-05-26,01:27:56
39.9740233,116.32736,0,203.4,39594.061087963,2008-05-26,01:27:58
39.9740916,116.327325,0,203.4,39594.0611111111,2008-05-26,01:28:00
39.9741416,116.3273333,0,203.4,39594.0611342593,2008-05-26,01:28:02
39.9741716,116.3273266,0,203.4,39594.0611574074,2008-05-26,01:28:04
39.9741716,116.3273116,0,203.4,39594.0611805556,2008-05-26,01:28:06
39.9741683,116.3273066,0,203.4,39594.0612037037,2008-05-26,01:28:08
39.9741966,116.3272966,0,203.4,39594.0612268519,2008-05-26,01:28:10
39.9742183,116.3272849,0,203.4,39594.06125,2008-05-26,01:28:12
39.9742533,116.3272833,0,203.4,39594.0612731481,2008-05-26,01:28:14
39.9742983,116.3272683,0,203.4,39594.0612962963,2008-05-26,01:28:16
39.9743366,116.3272599,0,203.4,39594.0613194444,2008-05-26,01:28:18
39.9743816,116.3272599,0,203.4,39594.0613425926,2008-05-26,01:28:20
39.9744133,116.3272666,0,203.4,39594.0613657407,2008-05-26,01:28:22
39.9744583,116.3272266,0,203.4,39594.0613888889,2008-05-26,01:28:24
39.9744866,116.3271683,0,203.4,39594.061412037,2008-05-26,01:28:26
39.9745166,116.3271433,0,203.4,39594.0614351852,2008-05-26,01:28:28
39.9745583,116.3271366,0,203.4,39594.0614583333,2008-05-26,01:28:30
39.97459,116.3271283,0,203.4,39594.0614814815,2008-05-26,01:28:32
39.9746099,116.3271266,0,203.4,39594.0615046296,2008-05-26,01:28:34
39.9746266,116.3271,0,203.4,39594.0615277778,2008-05-26,01:28:36
39.974635,116.3270816,0,203.4,39594.0615509259,2008-05-26,01:28:38
39.9746099,116.3270983,0,203.4,39594.0615740741,2008-05-26,01:28:40
39.9746266,116.3271016,0,203.4,39594.0615972222,2008-05-26,01:28:42
39.9746616,116.3271066,0,203.4,39594.0616203704,2008-05-26,01:28:44
39.9747016,116.3270966,0,203.4,39594.0616435185,2008-05-26,01:28:46
39.9747266,116.327095,0,203.4,39594.0616666667,2008-05-26,01:28:48
39.9747366,116.3271016,0,203.4,39594.0616898148,2008-05-26,01:28:50
39.9747549,116.3271249,0,203.4,39594.061712963,2008-05-26,01:28:52
39.974775,116.3271683,0,203.4,39594.0617361111,2008-05-26,01:28:54
39.9748366,116.3273233,0,203.4,39594.0617708333,2008-05-26,01:28:57
39.9748583,116.3273566,0,203.4,39594.0617939815,2008-05-26,01:28:59
39.9748933,116.3273733,0,203.4,39594.0618171296,2008-05-26,01:29:01
39.9749233,116.327395,0,203.4,39594.0618402778,2008-05-26,01:29:03
39.9749533,116.3274166,0,203.4,39594.0618634259,2008-05-26,01:29:05
39.9749749,116.3274516,0,203.4,39594.0618865741,2008-05-26,01:29:07
39.9749816,116.3274849,0,203.4,39594.0619097222,2008-05-26,01:29:09
39.9749816,116.3275033,0,203.4,39594.0619328704,2008-05-26,01:29:11
39.9749866,116.3275383,0,203.4,39594.0619560185,2008-05-26,01:29:13
39.97498,116.3275716,0,203.4,39594.0619791667,2008-05-26,01:29:15
39.97497,116.3276116,0,203.4,39594.0620023148,2008-05-26,01:29:17
39.9749583,116.3276599,0,203.4,39594.062025463,2008-05-26,01:29:19
39.9749416,116.3277116,0,203.4,39594.0620486111,2008-05-26,01:29:21
39.9749299,116.3277583,0,203.4,39594.0620717593,2008-05-26,01:29:23
39.9749133,116.3278099,0,203.4,39594.0620949074,2008-05-26,01:29:25
39.97491,116.3278616,0,203.4,39594.0621180556,2008-05-26,01:29:27
39.9749199,116.3279116,0,203.4,39594.0621412037,2008-05-26,01:29:29
39.9749116,116.3279049,0,203.4,39594.0621643519,2008-05-26,01:29:31
39.9749233,116.3279,0,203.4,39594.0621875,2008-05-26,01:29:33
39.97491,116.3278533,0,203.4,39594.0622569444,2008-05-26,01:29:39
39.9749016,116.3278483,0,203.4,39594.0622800926,2008-05-26,01:29:41
39.9748933,116.3278366,0,203.4,39594.0623032407,2008-05-26,01:29:43
39.9748983,116.3278233,0,203.4,39594.0623263889,2008-05-26,01:29:45
39.9749016,116.327815,0,203.4,39594.062349537,2008-05-26,01:29:47
39.9749199,116.3278016,0,203.4,39594.0624189815,2008-05-26,01:29:53
39.9749199,116.3278033,0,203.4,39594.062650463,2008-05-26,01:30:13
39.9749183,116.327795,0,203.4,39594.0626736111,2008-05-26,01:30:15
39.9749233,116.3278083,0,203.4,39594.0626967593,2008-05-26,01:30:17
39.9749433,116.3278416,0,203.4,39594.0627199074,2008-05-26,01:30:19
39.9749683,116.3278733,0,203.4,39594.0627430556,2008-05-26,01:30:21
39.9749883,116.3279033,0,203.4,39594.0627662037,2008-05-26,01:30:23
39.9750299,116.32792,0,203.4,39594.0627893518,2008-05-26,01:30:25
39.9750999,116.3279116,0,203.4,39594.0628125,2008-05-26,01:30:27
39.9751549,116.3279183,0,203.4,39594.0628356481,2008-05-26,01:30:29
39.9752233,116.3279416,0,203.4,39594.0628587963,2008-05-26,01:30:31
39.9752883,116.3280166,0,203.4,39594.0628819444,2008-05-26,01:30:33
39.975345,116.3280433,0,203.4,39594.0629050926,2008-05-26,01:30:35
39.9753916,116.3280649,0,203.4,39594.0629282407,2008-05-26,01:30:37
39.9754366,116.3280783,0,203.4,39594.0629513889,2008-05-26,01:30:39
39.9754466,116.328075,0,203.4,39594.062974537,2008-05-26,01:30:41
39.9754516,116.3281016,0,203.4,39594.0629976852,2008-05-26,01:30:43
39.97547,116.3281499,0,203.4,39594.0630208333,2008-05-26,01:30:45
39.9754683,116.3282133,0,203.4,39594.0630439815,2008-05-26,01:30:47
39.9754366,116.3282833,0,203.4,39594.0630671296,2008-05-26,01:30:49
39.9754333,116.3283216,0,203.4,39594.0630902778,2008-05-26,01:30:51
39.9754033,116.32837,0,203.4,39594.0631134259,2008-05-26,01:30:53
39.9753833,116.3284166,0,203.4,39594.0631365741,2008-05-26,01:30:55
39.9753733,116.3284433,0,203.4,39594.0631597222,2008-05-26,01:30:57
39.9753283,116.3284783,0,203.4,39594.0631828704,2008-05-26,01:30:59
39.9753266,116.3285116,0,203.4,39594.0632060185,2008-05-26,01:31:01
39.9753083,116.3285733,0,203.4,39594.0632291667,2008-05-26,01:31:03
39.9752466,116.3286616,0,203.4,39594.0632523148,2008-05-26,01:31:05
39.9752283,116.3287099,0,203.4,39594.063275463,2008-05-26,01:31:07
39.9752116,116.328755,0,203.4,39594.0632986111,2008-05-26,01:31:09
39.97522,116.3287933,0,203.4,39594.0633217593,2008-05-26,01:31:11
39.9752083,116.3288133,0,203.4,39594.0633449074,2008-05-26,01:31:13
39.9752316,116.3288716,0,203.4,39594.0633680556,2008-05-26,01:31:15
39.9752549,116.3289316,0,203.4,39594.0633912037,2008-05-26,01:31:17
39.9753033,116.3289516,0,203.4,39594.0634143518,2008-05-26,01:31:19
39.9753516,116.3289716,0,203.4,39594.0634375,2008-05-26,01:31:21
39.9753699,116.3289966,0,203.4,39594.0634606481,2008-05-26,01:31:23
39.9753616,116.3290266,0,203.4,39594.0634837963,2008-05-26,01:31:25
39.9753416,116.3290583,0,203.4,39594.0635069444,2008-05-26,01:31:27
39.9753216,116.3291133,0,203.4,39594.0635300926,2008-05-26,01:31:29
39.9753133,116.3291716,0,203.4,39594.0635532407,2008-05-26,01:31:31
39.9753083,116.3292349,0,203.4,39594.0635763889,2008-05-26,01:31:33
39.9753133,116.3292899,0,203.4,39594.063599537,2008-05-26,01:31:35
39.9753333,116.3293216,0,203.4,39594.0636226852,2008-05-26,01:31:37
39.9753633,116.3293533,0,203.4,39594.0636458333,2008-05-26,01:31:39
39.9754116,116.3293733,0,203.4,39594.0636689815,2008-05-26,01:31:41
39.9754,116.3294133,0,200.1,39594.0636921296,2008-05-26,01:31:43
39.9753833,116.3294633,0,200.1,39594.0637152778,2008-05-26,01:31:45
39.97542,116.3294783,0,200.1,39594.0637384259,2008-05-26,01:31:47
39.9754,116.329505,0,200.1,39594.0637615741,2008-05-26,01:31:49
39.9754,116.3295266,0,200.1,39594.0637847222,2008-05-26,01:31:51
39.9753733,116.3295666,0,200.1,39594.0638078704,2008-05-26,01:31:53
39.9753183,116.3296316,0,200.1,39594.0638310185,2008-05-26,01:31:55
39.9752849,116.3296949,0,200.1,39594.0638541667,2008-05-26,01:31:57
39.9753133,116.3297449,0,200.1,39594.0638773148,2008-05-26,01:31:59
39.9754,116.3297816,0,200.1,39594.063900463,2008-05-26,01:32:01
39.9754466,116.3298016,0,200.1,39594.0639236111,2008-05-26,01:32:03
39.9754566,116.3298299,0,200.1,39594.0639467593,2008-05-26,01:32:05
39.9754566,116.3298683,0,200.1,39594.0639699074,2008-05-26,01:32:07
39.9754616,116.3298949,0,200.1,39594.0639930556,2008-05-26,01:32:09
39.97546,116.3299233,0,200.1,39594.0640162037,2008-05-26,01:32:11
39.9754583,116.3299549,0,200.1,39594.0640393518,2008-05-26,01:32:13
39.9754633,116.330015,0,200.1,39594.0640625,2008-05-26,01:32:15
39.9754583,116.3300466,0,200.1,39594.0640856481,2008-05-26,01:32:17
39.9754566,116.3300549,0,200.1,39594.0641087963,2008-05-26,01:32:19
39.97549,116.3300483,0,200.1,39594.0641319444,2008-05-26,01:32:21
39.9755066,116.3300733,0,200.1,39594.0641550926,2008-05-26,01:32:23
39.9754866,116.3301183,0,200.1,39594.0641782407,2008-05-26,01:32:25
39.9754633,116.3301816,0,200.1,39594.0642013889,2008-05-26,01:32:27
39.9754483,116.3302283,0,200.1,39594.064224537,2008-05-26,01:32:29
39.9754433,116.3303066,0,200.1,39594.0642476852,2008-05-26,01:32:31
39.97539,116.3303516,0,200.1,39594.0642708333,2008-05-26,01:32:33
39.9753799,116.3303733,0,200.1,39594.0642939815,2008-05-26,01:32:35
39.9753649,116.3304249,0,200.1,39594.0643171296,2008-05-26,01:32:37
39.9753333,116.3304683,0,200.1,39594.0643402778,2008-05-26,01:32:39
39.9753116,116.3305099,0,200.1,39594.0643634259,2008-05-26,01:32:41
39.9753183,116.3305433,0,196.9,39594.0643865741,2008-05-26,01:32:43
39.9753366,116.33057,0,196.9,39594.0644097222,2008-05-26,01:32:45
39.97533,116.3306083,0,196.9,39594.0644328704,2008-05-26,01:32:47
39.9753399,116.3306416,0,196.9,39594.0644560185,2008-05-26,01:32:49
39.97532,116.3306683,0,196.9,39594.0644791667,2008-05-26,01:32:51
39.97529,116.3307183,0,196.9,39594.0645023148,2008-05-26,01:32:53
39.9752666,116.3307666,0,196.9,39594.064525463,2008-05-26,01:32:55
39.9752733,116.3308116,0,196.9,39594.0645486111,2008-05-26,01:32:57
39.9752966,116.3308483,0,196.9,39594.0645717593,2008-05-26,01:32:59
39.97533,116.3308666,0,196.9,39594.0645949074,2008-05-26,01:33:01
39.9753466,116.3309016,0,196.9,39594.0646180556,2008-05-26,01:33:03
39.9753816,116.33094,0,196.9,39594.0646412037,2008-05-26,01:33:05
39.9754166,116.330955,0,196.9,39594.0646643518,2008-05-26,01:33:07
39.9754216,116.3309599,0,196.9,39594.0646875,2008-05-26,01:33:09
39.9754499,116.3309216,0,196.9,39594.0647106481,2008-05-26,01:33:11
39.9754633,116.3308999,0,193.6,39594.0647337963,2008-05-26,01:33:13
39.9755016,116.3308633,0,193.6,39594.0647569444,2008-05-26,01:33:15
39.9755233,116.3308466,0,193.6,39594.0647800926,2008-05-26,01:33:17
39.975555,116.3308399,0,193.6,39594.0648032407,2008-05-26,01:33:19
39.975585,116.3308316,0,193.6,39594.0648263889,2008-05-26,01:33:21
39.9756316,116.3308233,0,193.6,39594.064849537,2008-05-26,01:33:23
39.9756466,116.3308233,0,193.6,39594.0648726852,2008-05-26,01:33:25
39.9756433,116.3307966,0,193.6,39594.0648958333,2008-05-26,01:33:27
39.9756683,116.3307416,0,193.6,39594.0649305556,2008-05-26,01:33:30
