# Supplementary material for: Research on differential privacy protection method based on user tendency
Source: PLoS One. 2023 Oct 26;18(10):e0288823. doi: 10.1371/journal.pone.0288823 (PMC10602288; doi:10.1371/journal.pone.0288823)
Supplement: S4 Data — (ZIP) [file pone.0288823.s004.zip › Data 5-4/112/Trajectory/20080526183543.plt]

Geolife trajectory
WGS 84
Altitude is in Feet
Reserved 3
0,2,255,My Track,0,0,2,8421376
0
39.9758449,116.3277666,0,190.3,39594.7748032407,2008-05-26,18:35:43
39.9758333,116.3277333,0,190.3,39594.7748148148,2008-05-26,18:35:44
39.9757733,116.3276649,0,190.3,39594.774837963,2008-05-26,18:35:46
39.9756749,116.3276599,0,190.3,39594.7748611111,2008-05-26,18:35:48
39.9756033,116.3277116,0,190.3,39594.7748842593,2008-05-26,18:35:50
39.9753966,116.3278066,0,190.3,39594.7749074074,2008-05-26,18:35:52
39.9752616,116.3278783,0,190.3,39594.7749305556,2008-05-26,18:35:54
