# Supplementary material for: Research on differential privacy protection method based on user tendency
Source: PLoS One. 2023 Oct 26;18(10):e0288823. doi: 10.1371/journal.pone.0288823 (PMC10602288; doi:10.1371/journal.pone.0288823)
Supplement: S4 Data — (ZIP) [file pone.0288823.s004.zip › Data 5-4/112/Trajectory/20080527014407.plt]

Geolife trajectory
WGS 84
Altitude is in Feet
Reserved 3
0,2,255,My Track,0,0,2,8421376
0
39.97536,116.3279333,0,190.3,39595.0723032407,2008-05-27,01:44:07
39.9753649,116.3279216,0,190.3,39595.0723263889,2008-05-27,01:44:09
39.9753633,116.3279099,0,190.3,39595.0723726852,2008-05-27,01:44:13
39.9753649,116.3279,0,190.3,39595.0723958333,2008-05-27,01:44:15
39.9753833,116.3281533,0,190.3,39595.0731134259,2008-05-27,01:45:17
39.9753783,116.3281699,0,190.3,39595.0731365741,2008-05-27,01:45:19
39.9753933,116.3281966,0,190.3,39595.0731597222,2008-05-27,01:45:21
39.9753949,116.328215,0,190.3,39595.0731828704,2008-05-27,01:45:23
39.9753766,116.3282166,0,190.3,39595.0732060185,2008-05-27,01:45:25
39.9753849,116.328265,0,190.3,39595.0732291667,2008-05-27,01:45:27
39.9753683,116.3283116,0,190.3,39595.0732523148,2008-05-27,01:45:29
39.9753649,116.3283366,0,190.3,39595.073275463,2008-05-27,01:45:31
39.9753966,116.3283449,0,190.3,39595.0732986111,2008-05-27,01:45:33
39.9754083,116.3283366,0,190.3,39595.0733217593,2008-05-27,01:45:35
39.9754133,116.3283616,0,190.3,39595.0733449074,2008-05-27,01:45:37
39.9754249,116.3283916,0,190.3,39595.0733680556,2008-05-27,01:45:39
39.97542,116.3284316,0,190.3,39595.0733912037,2008-05-27,01:45:41
39.9754466,116.3284699,0,190.3,39595.0734143518,2008-05-27,01:45:43
39.9754466,116.3285216,0,190.3,39595.0734375,2008-05-27,01:45:45
39.9754316,116.3285533,0,190.3,39595.0734606481,2008-05-27,01:45:47
39.9754116,116.3285783,0,190.3,39595.0734837963,2008-05-27,01:45:49
39.9753766,116.3286033,0,190.3,39595.0735069444,2008-05-27,01:45:51
39.9749449,116.3290049,0,187,39595.0736689815,2008-05-27,01:46:05
39.9749199,116.3290283,0,187,39595.0736921296,2008-05-27,01:46:07
39.9749283,116.3290866,0,187,39595.0737384259,2008-05-27,01:46:11
39.9749583,116.3291366,0,187,39595.0737731481,2008-05-27,01:46:14
39.975025,116.3291499,0,187,39595.0738657407,2008-05-27,01:46:22
39.9750866,116.3291616,0,187,39595.0738888889,2008-05-27,01:46:24
39.97512,116.3292366,0,187,39595.0739351852,2008-05-27,01:46:28
39.9750616,116.3294033,0,187,39595.0740856482,2008-05-27,01:46:41
39.975125,116.3294466,0,187,39595.0741087963,2008-05-27,01:46:43
39.9751833,116.3294949,0,187,39595.0741319444,2008-05-27,01:46:45
39.9752333,116.3295433,0,187,39595.0741550926,2008-05-27,01:46:47
39.9752616,116.3296166,0,187,39595.0741782407,2008-05-27,01:46:49
39.97529,116.3296766,0,187,39595.0742013889,2008-05-27,01:46:51
39.9753233,116.3297216,0,187,39595.074224537,2008-05-27,01:46:53
39.9753633,116.3297549,0,187,39595.0742476852,2008-05-27,01:46:55
39.9754,116.3298066,0,187,39595.0742708333,2008-05-27,01:46:57
39.9754366,116.3298416,0,187,39595.0742939815,2008-05-27,01:46:59
39.9754716,116.3298883,0,187,39595.0743171296,2008-05-27,01:47:01
39.9754166,116.3299283,0,187,39595.0743518519,2008-05-27,01:47:04
39.9752883,116.3299466,0,187,39595.0744097222,2008-05-27,01:47:09
39.9751533,116.3300116,0,187,39595.0744560185,2008-05-27,01:47:13
39.9750999,116.3300683,0,187,39595.0744907407,2008-05-27,01:47:16
39.9750016,116.3301399,0,187,39595.0745601852,2008-05-27,01:47:22
39.9749116,116.3301533,0,187,39595.0746064815,2008-05-27,01:47:26
