# Supplementary material for: Research on differential privacy protection method based on user tendency
Source: PLoS One. 2023 Oct 26;18(10):e0288823. doi: 10.1371/journal.pone.0288823 (PMC10602288; doi:10.1371/journal.pone.0288823)
Supplement: S4 Data — (ZIP) [file pone.0288823.s004.zip › Data 5-4/112/Trajectory/20080527105841.plt]

Geolife trajectory
WGS 84
Altitude is in Feet
Reserved 3
0,2,255,My Track,0,0,2,8421376
0
39.9757316,116.3304933,0,183.7,39595.4574189815,2008-05-27,10:58:41
39.9757316,116.3304933,0,183.7,39595.4576388889,2008-05-27,10:59:00
39.9759783,116.3306216,0,173.9,39595.4606134259,2008-05-27,11:03:17
39.9759983,116.3306316,0,177.2,39595.4606365741,2008-05-27,11:03:19
39.976005,116.3306349,0,177.2,39595.4606597222,2008-05-27,11:03:21
39.9759983,116.3306316,0,177.2,39595.4607407407,2008-05-27,11:03:28
39.9759983,116.3306316,0,177.2,39595.461087963,2008-05-27,11:03:58
39.9759933,116.3306299,0,177.2,39595.4611111111,2008-05-27,11:04:00
39.9760116,116.3306449,0,177.2,39595.4611342593,2008-05-27,11:04:02
39.9760116,116.3306433,0,177.2,39595.4611574074,2008-05-27,11:04:04
39.9759183,116.3305433,0,187,39595.4616550926,2008-05-27,11:04:47
39.9758766,116.3305099,0,193.6,39595.4616782407,2008-05-27,11:04:49
39.9758466,116.3304949,0,193.6,39595.4617013889,2008-05-27,11:04:51
39.9757983,116.3304616,0,200.1,39595.461724537,2008-05-27,11:04:53
39.9757599,116.3304249,0,210,39595.4617476852,2008-05-27,11:04:55
39.9757283,116.3304016,0,213.3,39595.4617708333,2008-05-27,11:04:57
39.9757016,116.3304166,0,190.3,39595.4617939815,2008-05-27,11:04:59
39.9756633,116.3303916,0,190.3,39595.4618171296,2008-05-27,11:05:01
39.9756383,116.3304099,0,193.6,39595.4618402778,2008-05-27,11:05:03
39.9756199,116.330395,0,193.6,39595.4618634259,2008-05-27,11:05:05
39.97561,116.33038,0,193.6,39595.4618865741,2008-05-27,11:05:07
39.9756033,116.3303666,0,193.6,39595.4619097222,2008-05-27,11:05:09
39.9755983,116.3303616,0,193.6,39595.4619328704,2008-05-27,11:05:11
39.9755866,116.330365,0,193.6,39595.4619560185,2008-05-27,11:05:13
39.9755716,116.3303666,0,193.6,39595.4619791667,2008-05-27,11:05:15
39.9755649,116.3303549,0,193.6,39595.4620023148,2008-05-27,11:05:17
39.9755499,116.3303483,0,193.6,39595.462025463,2008-05-27,11:05:19
39.9755349,116.3303333,0,193.6,39595.4620486111,2008-05-27,11:05:21
39.9755233,116.3303166,0,193.6,39595.4620717593,2008-05-27,11:05:23
39.9755083,116.330295,0,190.3,39595.4620949074,2008-05-27,11:05:25
39.9754983,116.3302716,0,190.3,39595.4621180556,2008-05-27,11:05:27
39.9754983,116.3302433,0,190.3,39595.4621412037,2008-05-27,11:05:29
39.9754983,116.3302133,0,190.3,39595.4621643518,2008-05-27,11:05:31
39.9754966,116.3301799,0,190.3,39595.4621875,2008-05-27,11:05:33
39.9755033,116.3301516,0,190.3,39595.4622106481,2008-05-27,11:05:35
39.9755033,116.3301216,0,190.3,39595.4622337963,2008-05-27,11:05:37
39.975405,116.3300933,0,187,39595.4625462963,2008-05-27,11:06:04
39.9752933,116.330225,0,187,39595.4625694444,2008-05-27,11:06:06
39.975205,116.3303216,0,187,39595.4625925926,2008-05-27,11:06:08
39.9751166,116.3304166,0,187,39595.4626157407,2008-05-27,11:06:10
39.9750049,116.3305283,0,187,39595.4627430556,2008-05-27,11:06:21
39.974915,116.3306483,0,187,39595.4627662037,2008-05-27,11:06:23
39.9748616,116.3307083,0,187,39595.4627893518,2008-05-27,11:06:25
39.9748349,116.3307266,0,187,39595.4628125,2008-05-27,11:06:27
39.9748183,116.3307516,0,187,39595.4628356481,2008-05-27,11:06:29
39.9748033,116.3307616,0,187,39595.4630787037,2008-05-27,11:06:50
39.9748316,116.3307216,0,187,39595.4631018518,2008-05-27,11:06:52
39.9748416,116.3306833,0,187,39595.463125,2008-05-27,11:06:54
39.9758299,116.3297933,0,187,39595.4653935185,2008-05-27,11:10:10
39.9755233,116.3301866,0,187,39595.4654166667,2008-05-27,11:10:12
39.9754583,116.3302483,0,187,39595.4654398148,2008-05-27,11:10:14
39.9754333,116.3302766,0,187,39595.465462963,2008-05-27,11:10:16
39.9754249,116.3302999,0,187,39595.4654861111,2008-05-27,11:10:18
39.9754349,116.3302983,0,187,39595.4655092593,2008-05-27,11:10:20
39.97542,116.3303149,0,187,39595.4655324074,2008-05-27,11:10:22
39.9753983,116.3303466,0,187,39595.4655555556,2008-05-27,11:10:24
39.9753783,116.3303783,0,187,39595.4655787037,2008-05-27,11:10:26
39.9753683,116.3303899,0,183.7,39595.4656018519,2008-05-27,11:10:28
39.9753683,116.3304033,0,183.7,39595.465625,2008-05-27,11:10:30
39.9753566,116.3304049,0,183.7,39595.4656481481,2008-05-27,11:10:32
39.97535,116.3304049,0,183.7,39595.4656712963,2008-05-27,11:10:34
39.9753566,116.3303716,0,183.7,39595.4656944444,2008-05-27,11:10:36
39.97536,116.3303433,0,183.7,39595.4657175926,2008-05-27,11:10:38
39.9753649,116.3303133,0,183.7,39595.4657407407,2008-05-27,11:10:40
39.9753683,116.3302816,0,183.7,39595.4657638889,2008-05-27,11:10:42
39.9753683,116.3302416,0,183.7,39595.465787037,2008-05-27,11:10:44
39.9753783,116.3302116,0,183.7,39595.4658101852,2008-05-27,11:10:46
39.9753849,116.3301883,0,183.7,39595.4658333333,2008-05-27,11:10:48
39.9753983,116.330155,0,183.7,39595.4658564815,2008-05-27,11:10:50
39.9754083,116.3301233,0,183.7,39595.4658796296,2008-05-27,11:10:52
39.9754216,116.3300916,0,183.7,39595.4659027778,2008-05-27,11:10:54
39.9754183,116.3300699,0,183.7,39595.4659259259,2008-05-27,11:10:56
39.9754249,116.3300449,0,183.7,39595.4659490741,2008-05-27,11:10:58
39.9754233,116.3300216,0,183.7,39595.4659722222,2008-05-27,11:11:00
39.9754183,116.3299933,0,183.7,39595.4659953704,2008-05-27,11:11:02
39.9754266,116.3299666,0,183.7,39595.4660185185,2008-05-27,11:11:04
39.9754216,116.3299433,0,183.7,39595.4660416667,2008-05-27,11:11:06
39.9754216,116.3299116,0,183.7,39595.4660648148,2008-05-27,11:11:08
39.9754116,116.3298833,0,183.7,39595.466087963,2008-05-27,11:11:10
39.97543,116.32989,0,183.7,39595.4661111111,2008-05-27,11:11:12
39.975445,116.3298816,0,183.7,39595.4661342593,2008-05-27,11:11:14
39.97546,116.3298683,0,183.7,39595.4661574074,2008-05-27,11:11:16
39.9754733,116.3298483,0,183.7,39595.4661805556,2008-05-27,11:11:18
39.9754649,116.329805,0,183.7,39595.4662037037,2008-05-27,11:11:20
39.9754716,116.3297683,0,180.4,39595.4662268519,2008-05-27,11:11:22
39.9754716,116.3297266,0,180.4,39595.46625,2008-05-27,11:11:24
39.9754833,116.3296766,0,180.4,39595.4662731481,2008-05-27,11:11:26
39.9755133,116.3296516,0,180.4,39595.4662962963,2008-05-27,11:11:28
39.9755183,116.3296316,0,180.4,39595.4663194444,2008-05-27,11:11:30
39.9755249,116.3296133,0,180.4,39595.4663425926,2008-05-27,11:11:32
39.9755133,116.329595,0,180.4,39595.4663657407,2008-05-27,11:11:34
39.9755133,116.3295899,0,180.4,39595.4663888889,2008-05-27,11:11:36
39.9755216,116.3295883,0,180.4,39595.466412037,2008-05-27,11:11:38
39.9755099,116.3295533,0,180.4,39595.4664351852,2008-05-27,11:11:40
39.9755,116.3295099,0,177.2,39595.4664583333,2008-05-27,11:11:42
39.9755016,116.3294616,0,177.2,39595.4664814815,2008-05-27,11:11:44
39.975485,116.3294116,0,177.2,39595.4665046296,2008-05-27,11:11:46
39.9755049,116.3293899,0,177.2,39595.4665277778,2008-05-27,11:11:48
39.9755416,116.3294,0,177.2,39595.4665509259,2008-05-27,11:11:50
39.9755683,116.3294066,0,177.2,39595.4665740741,2008-05-27,11:11:52
39.9755983,116.3294099,0,177.2,39595.4665972222,2008-05-27,11:11:54
39.9756133,116.3294166,0,177.2,39595.4666203704,2008-05-27,11:11:56
39.9756183,116.3294083,0,177.2,39595.4666435185,2008-05-27,11:11:58
39.9756233,116.3293799,0,173.9,39595.4666666667,2008-05-27,11:12:00
39.9756366,116.3293583,0,173.9,39595.4666898148,2008-05-27,11:12:02
39.9756366,116.3293333,0,173.9,39595.466712963,2008-05-27,11:12:04
39.9756349,116.3293133,0,173.9,39595.4667361111,2008-05-27,11:12:06
39.9756199,116.3292816,0,173.9,39595.4667592593,2008-05-27,11:12:08
39.975615,116.32926,0,173.9,39595.4667824074,2008-05-27,11:12:10
39.9756066,116.3292349,0,173.9,39595.4668055556,2008-05-27,11:12:12
39.9756166,116.3292266,0,177.2,39595.4668287037,2008-05-27,11:12:14
39.975625,116.3292066,0,177.2,39595.4668518519,2008-05-27,11:12:16
39.97564,116.3291849,0,177.2,39595.466875,2008-05-27,11:12:18
39.9756433,116.32916,0,177.2,39595.4668981481,2008-05-27,11:12:20
39.9756483,116.3291283,0,177.2,39595.4669212963,2008-05-27,11:12:22
39.9756566,116.3290983,0,177.2,39595.4669444444,2008-05-27,11:12:24
39.9756583,116.3290666,0,177.2,39595.4669675926,2008-05-27,11:12:26
39.9756649,116.3290566,0,177.2,39595.4669907407,2008-05-27,11:12:28
39.9756449,116.3290249,0,177.2,39595.4670138889,2008-05-27,11:12:30
39.9756666,116.3290083,0,177.2,39595.467037037,2008-05-27,11:12:32
39.9756733,116.3289866,0,177.2,39595.4670601852,2008-05-27,11:12:34
39.9756633,116.3289616,0,177.2,39595.4670833333,2008-05-27,11:12:36
39.9756033,116.3289283,0,177.2,39595.4671064815,2008-05-27,11:12:38
39.9756,116.3289083,0,177.2,39595.4671296296,2008-05-27,11:12:40
39.9755933,116.32888,0,177.2,39595.4671527778,2008-05-27,11:12:42
39.9756049,116.328845,0,177.2,39595.4671759259,2008-05-27,11:12:44
39.9756083,116.3288199,0,173.9,39595.4671990741,2008-05-27,11:12:46
39.9756216,116.3287599,0,173.9,39595.4672222222,2008-05-27,11:12:48
39.9756266,116.3287383,0,173.9,39595.4672453704,2008-05-27,11:12:50
39.9756283,116.328705,0,173.9,39595.4672685185,2008-05-27,11:12:52
39.97561,116.3287083,0,173.9,39595.4672916667,2008-05-27,11:12:54
39.9756083,116.3287133,0,173.9,39595.4673148148,2008-05-27,11:12:56
39.9756133,116.3287149,0,173.9,39595.467337963,2008-05-27,11:12:58
39.9756,116.3286916,0,173.9,39595.4673611111,2008-05-27,11:13:00
39.97556,116.32865,0,173.9,39595.4673842593,2008-05-27,11:13:02
39.9755166,116.3286133,0,173.9,39595.4674074074,2008-05-27,11:13:04
39.9755016,116.3285699,0,173.9,39595.4674305556,2008-05-27,11:13:06
39.9754983,116.3285466,0,173.9,39595.4674537037,2008-05-27,11:13:08
39.9754799,116.3285116,0,173.9,39595.4674768519,2008-05-27,11:13:10
39.97549,116.3284933,0,173.9,39595.4675,2008-05-27,11:13:12
39.9755183,116.3284849,0,173.9,39595.4675231481,2008-05-27,11:13:14
39.97556,116.3284883,0,173.9,39595.4675462963,2008-05-27,11:13:16
39.9755833,116.3284916,0,173.9,39595.4675694444,2008-05-27,11:13:18
39.9756016,116.3284733,0,173.9,39595.4675925926,2008-05-27,11:13:20
39.975585,116.3284333,0,177.2,39595.4676157407,2008-05-27,11:13:22
39.9755716,116.3284283,0,177.2,39595.4676388889,2008-05-27,11:13:24
39.9755783,116.3284316,0,177.2,39595.467662037,2008-05-27,11:13:26
39.9755883,116.328425,0,177.2,39595.4676851852,2008-05-27,11:13:28
39.9755766,116.3283933,0,177.2,39595.4677083333,2008-05-27,11:13:30
39.9756,116.3283333,0,173.9,39595.4677314815,2008-05-27,11:13:32
39.9756216,116.32825,0,173.9,39595.4677546296,2008-05-27,11:13:34
39.9756333,116.3281933,0,173.9,39595.4677777778,2008-05-27,11:13:36
39.9756183,116.3281749,0,173.9,39595.4678009259,2008-05-27,11:13:38
39.9756433,116.3281516,0,170.6,39595.4678240741,2008-05-27,11:13:40
39.9756649,116.328145,0,170.6,39595.4678472222,2008-05-27,11:13:42
39.9757066,116.3281033,0,170.6,39595.4678703704,2008-05-27,11:13:44
39.9757266,116.3280566,0,170.6,39595.4678935185,2008-05-27,11:13:46
39.9757216,116.3280099,0,167.3,39595.4679166667,2008-05-27,11:13:48
39.9757083,116.3279883,0,167.3,39595.4679398148,2008-05-27,11:13:50
39.97574,116.3279766,0,167.3,39595.467962963,2008-05-27,11:13:52
39.9757433,116.3279633,0,167.3,39595.4679861111,2008-05-27,11:13:54
39.9757449,116.3279383,0,167.3,39595.4680092593,2008-05-27,11:13:56
39.97574,116.3279166,0,167.3,39595.4680324074,2008-05-27,11:13:58
39.9757016,116.3279116,0,167.3,39595.4680555556,2008-05-27,11:14:00
39.9756733,116.3278883,0,167.3,39595.4680787037,2008-05-27,11:14:02
39.9756199,116.3278549,0,167.3,39595.4681018519,2008-05-27,11:14:04
39.9755766,116.3278249,0,167.3,39595.468125,2008-05-27,11:14:06
39.9755533,116.3278049,0,167.3,39595.4681481481,2008-05-27,11:14:08
39.9755266,116.3278199,0,170.6,39595.4681712963,2008-05-27,11:14:10
39.9754983,116.3278283,0,170.6,39595.4681944444,2008-05-27,11:14:12
39.9754649,116.3278099,0,170.6,39595.4682175926,2008-05-27,11:14:14
39.9754416,116.3278066,0,170.6,39595.4682407407,2008-05-27,11:14:16
39.9754249,116.3278249,0,173.9,39595.4682638889,2008-05-27,11:14:18
39.9753933,116.327815,0,173.9,39595.468287037,2008-05-27,11:14:20
39.9753799,116.3278333,0,173.9,39595.4683101852,2008-05-27,11:14:22
39.97536,116.3278433,0,177.2,39595.4683333333,2008-05-27,11:14:24
39.9753466,116.3278599,0,177.2,39595.4683564815,2008-05-27,11:14:26
39.97533,116.3278549,0,180.4,39595.4683796296,2008-05-27,11:14:28
39.9753066,116.3278449,0,180.4,39595.4684027778,2008-05-27,11:14:30
39.9752866,116.3278383,0,183.7,39595.4684259259,2008-05-27,11:14:32
39.9752666,116.3278399,0,183.7,39595.4684490741,2008-05-27,11:14:34
39.9752466,116.3278399,0,183.7,39595.4684722222,2008-05-27,11:14:36
39.97522,116.3278383,0,187,39595.4684953704,2008-05-27,11:14:38
39.9751983,116.32783,0,187,39595.4685185185,2008-05-27,11:14:40
39.97518,116.3278233,0,187,39595.4685416667,2008-05-27,11:14:42
39.9751599,116.3278183,0,187,39595.4685648148,2008-05-27,11:14:44
39.9751316,116.3278066,0,187,39595.468587963,2008-05-27,11:14:46
39.9751116,116.3277883,0,187,39595.4686111111,2008-05-27,11:14:48
39.9750933,116.3277649,0,187,39595.4686342593,2008-05-27,11:14:50
39.9750749,116.3277483,0,187,39595.4686574074,2008-05-27,11:14:52
39.97505,116.327725,0,187,39595.4686805556,2008-05-27,11:14:54
39.9750366,116.3277049,0,187,39595.4687037037,2008-05-27,11:14:56
39.9750299,116.32769,0,187,39595.4687268519,2008-05-27,11:14:58
39.9750299,116.32769,0,187,39595.4689467593,2008-05-27,11:15:17
39.9750283,116.3276883,0,187,39595.4689699074,2008-05-27,11:15:19
39.9750349,116.3276733,0,187,39595.4689930556,2008-05-27,11:15:21
39.9750383,116.3276583,0,187,39595.4690162037,2008-05-27,11:15:23
39.9750483,116.3276433,0,187,39595.4690393518,2008-05-27,11:15:25
39.9750533,116.3276233,0,187,39595.4690625,2008-05-27,11:15:27
39.97505,116.3276116,0,187,39595.4690856481,2008-05-27,11:15:29
39.97507,116.3275899,0,187,39595.4691087963,2008-05-27,11:15:31
39.975065,116.3275533,0,187,39595.4691319444,2008-05-27,11:15:33
39.9750683,116.3275416,0,187,39595.4691550926,2008-05-27,11:15:35
39.9750583,116.3275183,0,187,39595.4696412037,2008-05-27,11:16:17
39.9750483,116.3275233,0,187,39595.4696643518,2008-05-27,11:16:19
39.9750366,116.3275233,0,187,39595.4696875,2008-05-27,11:16:21
39.9750183,116.3275166,0,187,39595.4697106481,2008-05-27,11:16:23
39.9749983,116.3275116,0,187,39595.4697337963,2008-05-27,11:16:25
39.97497,116.327515,0,187,39595.4697569444,2008-05-27,11:16:27
39.97494,116.3275199,0,187,39595.4697800926,2008-05-27,11:16:29
39.9749133,116.3275,0,187,39595.4698032407,2008-05-27,11:16:31
39.974885,116.327465,0,190.3,39595.4698263889,2008-05-27,11:16:33
39.9748633,116.3274566,0,190.3,39595.469849537,2008-05-27,11:16:35
39.9748333,116.3274266,0,190.3,39595.4698726852,2008-05-27,11:16:37
39.9748049,116.3274033,0,190.3,39595.4698958333,2008-05-27,11:16:39
39.9747799,116.3273849,0,190.3,39595.4699189815,2008-05-27,11:16:41
39.9747499,116.3273549,0,190.3,39595.4699421296,2008-05-27,11:16:43
39.9747249,116.3273333,0,190.3,39595.4699652778,2008-05-27,11:16:45
39.974705,116.3273033,0,193.6,39595.4699884259,2008-05-27,11:16:47
39.9746833,116.3272816,0,193.6,39595.4700115741,2008-05-27,11:16:49
39.97466,116.3272566,0,190.3,39595.4700347222,2008-05-27,11:16:51
39.9746433,116.327255,0,190.3,39595.4700578704,2008-05-27,11:16:53
39.9746249,116.3272449,0,190.3,39595.4700810185,2008-05-27,11:16:55
39.9746016,116.327235,0,190.3,39595.4701041667,2008-05-27,11:16:57
39.9745783,116.32722,0,190.3,39595.4701273148,2008-05-27,11:16:59
39.9745566,116.3272116,0,190.3,39595.470150463,2008-05-27,11:17:01
39.9745366,116.3272116,0,190.3,39595.4701736111,2008-05-27,11:17:03
39.9745149,116.3272116,0,190.3,39595.4701967593,2008-05-27,11:17:05
39.974495,116.32722,0,190.3,39595.4702199074,2008-05-27,11:17:07
39.974475,116.3272383,0,190.3,39595.4702430556,2008-05-27,11:17:09
39.9744533,116.3272466,0,190.3,39595.4702662037,2008-05-27,11:17:11
39.974435,116.3272516,0,190.3,39595.4702893518,2008-05-27,11:17:13
39.9744066,116.3272733,0,190.3,39595.4703125,2008-05-27,11:17:15
39.9743899,116.3272799,0,190.3,39595.4703356481,2008-05-27,11:17:17
39.9743766,116.3272916,0,190.3,39595.4703587963,2008-05-27,11:17:19
39.9743533,116.3273166,0,190.3,39595.4703819444,2008-05-27,11:17:21
39.9743216,116.32734,0,190.3,39595.4704050926,2008-05-27,11:17:23
39.9742999,116.3273383,0,190.3,39595.4704282407,2008-05-27,11:17:25
39.9742916,116.3273216,0,190.3,39595.4704513889,2008-05-27,11:17:27
39.97428,116.3273216,0,190.3,39595.470474537,2008-05-27,11:17:29
39.9742616,116.3273199,0,190.3,39595.4704976852,2008-05-27,11:17:31
39.9742366,116.3273283,0,190.3,39595.4705208333,2008-05-27,11:17:33
39.974215,116.3273333,0,190.3,39595.4705439815,2008-05-27,11:17:35
39.9741933,116.3273349,0,190.3,39595.4705671296,2008-05-27,11:17:37
39.9741683,116.3273499,0,190.3,39595.4705902778,2008-05-27,11:17:39
39.974145,116.3273466,0,190.3,39595.4706134259,2008-05-27,11:17:41
39.9741283,116.327345,0,190.3,39595.4706365741,2008-05-27,11:17:43
39.974115,116.32734,0,190.3,39595.4706597222,2008-05-27,11:17:45
39.9741,116.3273299,0,190.3,39595.4706828704,2008-05-27,11:17:47
39.9740783,116.3273216,0,190.3,39595.4707060185,2008-05-27,11:17:49
39.9740583,116.32731,0,190.3,39595.4707291667,2008-05-27,11:17:51
39.9740416,116.3272966,0,190.3,39595.4707523148,2008-05-27,11:17:53
39.9740199,116.3273183,0,190.3,39595.470775463,2008-05-27,11:17:55
39.9739983,116.3273233,0,190.3,39595.4707986111,2008-05-27,11:17:57
39.9739766,116.3273299,0,190.3,39595.4708217593,2008-05-27,11:17:59
39.9739566,116.3273483,0,190.3,39595.4708449074,2008-05-27,11:18:01
39.9739416,116.3273716,0,190.3,39595.4708680556,2008-05-27,11:18:03
39.9739266,116.3274266,0,193.6,39595.4708912037,2008-05-27,11:18:05
39.9739066,116.3274466,0,193.6,39595.4709143518,2008-05-27,11:18:07
39.9738816,116.32748,0,193.6,39595.4709375,2008-05-27,11:18:09
39.9738483,116.3275116,0,193.6,39595.4709606481,2008-05-27,11:18:11
39.9738016,116.3275316,0,193.6,39595.4709837963,2008-05-27,11:18:13
39.9737766,116.3275199,0,196.9,39595.4710069444,2008-05-27,11:18:15
39.973775,116.3275133,0,196.9,39595.4710300926,2008-05-27,11:18:17
39.9737516,116.3275099,0,196.9,39595.4710532407,2008-05-27,11:18:19
39.9737399,116.3274883,0,196.9,39595.4710763889,2008-05-27,11:18:21
39.9737283,116.3274683,0,196.9,39595.471099537,2008-05-27,11:18:23
39.9737183,116.3274749,0,196.9,39595.4711226852,2008-05-27,11:18:25
39.9736966,116.3274766,0,196.9,39595.4711458333,2008-05-27,11:18:27
39.9736766,116.3274699,0,200.1,39595.4711689815,2008-05-27,11:18:29
39.9736516,116.3274599,0,200.1,39595.4711921296,2008-05-27,11:18:31
39.973635,116.3274633,0,200.1,39595.4712152778,2008-05-27,11:18:33
39.9736233,116.3274549,0,200.1,39595.4712384259,2008-05-27,11:18:35
39.9736166,116.3274399,0,200.1,39595.4712615741,2008-05-27,11:18:37
39.9736016,116.3274199,0,200.1,39595.4712847222,2008-05-27,11:18:39
39.9735766,116.32741,0,200.1,39595.4713078704,2008-05-27,11:18:41
39.9735716,116.3274199,0,203.4,39595.4713310185,2008-05-27,11:18:43
39.9735616,116.32743,0,203.4,39595.4713541667,2008-05-27,11:18:45
39.9735466,116.3274333,0,203.4,39595.4713773148,2008-05-27,11:18:47
39.9735233,116.3273983,0,203.4,39595.471400463,2008-05-27,11:18:49
39.9735016,116.3273816,0,203.4,39595.4714236111,2008-05-27,11:18:51
39.9734816,116.3273816,0,203.4,39595.4714467593,2008-05-27,11:18:53
39.9734616,116.3273849,0,203.4,39595.4714699074,2008-05-27,11:18:55
39.9734383,116.3273849,0,206.7,39595.4714930556,2008-05-27,11:18:57
39.9734166,116.3273816,0,206.7,39595.4715162037,2008-05-27,11:18:59
39.9734049,116.3273633,0,206.7,39595.4715393518,2008-05-27,11:19:01
39.9733833,116.3273683,0,206.7,39595.4715625,2008-05-27,11:19:03
39.9733666,116.3273766,0,206.7,39595.4715856481,2008-05-27,11:19:05
39.973345,116.3273816,0,206.7,39595.4716087963,2008-05-27,11:19:07
39.9733216,116.3273866,0,206.7,39595.4716319444,2008-05-27,11:19:09
39.9732916,116.3273966,0,206.7,39595.4716550926,2008-05-27,11:19:11
39.9732733,116.3273983,0,206.7,39595.4716782407,2008-05-27,11:19:13
39.973245,116.3274116,0,206.7,39595.4717013889,2008-05-27,11:19:15
39.973215,116.3274233,0,206.7,39595.471724537,2008-05-27,11:19:17
39.9731799,116.3274399,0,206.7,39595.4717476852,2008-05-27,11:19:19
39.9731533,116.3274583,0,206.7,39595.4717708333,2008-05-27,11:19:21
39.9731283,116.32748,0,206.7,39595.4717939815,2008-05-27,11:19:23
39.9730999,116.3274683,0,206.7,39595.4718171296,2008-05-27,11:19:25
39.9730816,116.3274566,0,206.7,39595.4718402778,2008-05-27,11:19:27
39.9730616,116.3274433,0,210,39595.4718634259,2008-05-27,11:19:29
39.9730366,116.3274416,0,210,39595.4718865741,2008-05-27,11:19:31
39.9730166,116.3274349,0,210,39595.4719097222,2008-05-27,11:19:33
39.9730033,116.3274249,0,210,39595.4719328704,2008-05-27,11:19:35
39.9729866,116.3274216,0,210,39595.4719560185,2008-05-27,11:19:37
39.9729699,116.3274249,0,210,39595.4719791667,2008-05-27,11:19:39
39.9729566,116.3274166,0,210,39595.4720023148,2008-05-27,11:19:41
39.9729449,116.3273999,0,210,39595.472025463,2008-05-27,11:19:43
39.9729233,116.3273933,0,210,39595.4720486111,2008-05-27,11:19:45
39.9729033,116.3273866,0,210,39595.4720717593,2008-05-27,11:19:47
39.9728849,116.3273799,0,210,39595.4720949074,2008-05-27,11:19:49
39.9728716,116.3273649,0,210,39595.4721180556,2008-05-27,11:19:51
39.972855,116.3273549,0,210,39595.4721412037,2008-05-27,11:19:53
39.972825,116.3273566,0,210,39595.4721643519,2008-05-27,11:19:55
39.9728033,116.3273533,0,210,39595.4721875,2008-05-27,11:19:57
39.9727816,116.3273716,0,210,39595.4722106481,2008-05-27,11:19:59
39.9727499,116.3273866,0,210,39595.4722337963,2008-05-27,11:20:01
39.9727183,116.3273966,0,210,39595.4722569444,2008-05-27,11:20:03
39.9726916,116.3274116,0,210,39595.4722800926,2008-05-27,11:20:05
39.9726583,116.3274166,0,210,39595.4723032407,2008-05-27,11:20:07
39.97263,116.32743,0,210,39595.4723263889,2008-05-27,11:20:09
39.9726016,116.3274399,0,210,39595.472349537,2008-05-27,11:20:11
39.9725833,116.3274349,0,210,39595.4723726852,2008-05-27,11:20:13
39.9725649,116.3274349,0,210,39595.4723958333,2008-05-27,11:20:15
39.9725416,116.3274316,0,210,39595.4724189815,2008-05-27,11:20:17
39.9725249,116.3274366,0,210,39595.4724421296,2008-05-27,11:20:19
39.9724883,116.3274483,0,210,39595.4724652778,2008-05-27,11:20:21
39.9724699,116.3274483,0,210,39595.4724884259,2008-05-27,11:20:23
39.9724649,116.3274383,0,210,39595.4725115741,2008-05-27,11:20:25
39.9724616,116.32743,0,210,39595.4725347222,2008-05-27,11:20:27
39.9724383,116.3274116,0,210,39595.4725578704,2008-05-27,11:20:29
39.97243,116.327395,0,210,39595.4725810185,2008-05-27,11:20:31
39.9724233,116.3273516,0,210,39595.4726041667,2008-05-27,11:20:33
39.9725783,116.3270833,0,210,39595.4880555556,2008-05-27,11:42:48
39.9725766,116.3270266,0,210,39595.4880787037,2008-05-27,11:42:50
39.9725766,116.3269916,0,210,39595.4881018519,2008-05-27,11:42:52
39.9725766,116.3269649,0,210,39595.488125,2008-05-27,11:42:54
39.9725766,116.3269099,0,206.7,39595.4881481482,2008-05-27,11:42:56
39.9725566,116.3268799,0,206.7,39595.4881712963,2008-05-27,11:42:58
39.9725183,116.3268466,0,206.7,39595.4881944444,2008-05-27,11:43:00
39.9724883,116.3268533,0,206.7,39595.4882291667,2008-05-27,11:43:03
39.9724683,116.3268416,0,206.7,39595.4882523148,2008-05-27,11:43:05
39.9724583,116.3268383,0,206.7,39595.488287037,2008-05-27,11:43:08
39.9724466,116.3268399,0,206.7,39595.4883101852,2008-05-27,11:43:10
39.9724716,116.3268366,0,206.7,39595.4883333333,2008-05-27,11:43:12
39.9724866,116.3268149,0,206.7,39595.4883564815,2008-05-27,11:43:14
39.9724716,116.3268116,0,206.7,39595.4883796296,2008-05-27,11:43:16
39.9724566,116.3267783,0,206.7,39595.4884143519,2008-05-27,11:43:19
39.9724649,116.3267549,0,206.7,39595.4884375,2008-05-27,11:43:21
39.9724683,116.3267233,0,206.7,39595.4884606482,2008-05-27,11:43:23
39.9724916,116.3266883,0,206.7,39595.4884837963,2008-05-27,11:43:25
39.9724699,116.3266733,0,206.7,39595.4885069444,2008-05-27,11:43:27
39.9724616,116.3266383,0,206.7,39595.4885300926,2008-05-27,11:43:29
39.9724633,116.3266299,0,203.4,39595.4885532407,2008-05-27,11:43:31
39.9724583,116.3266166,0,203.4,39595.4885763889,2008-05-27,11:43:33
39.9724616,116.3266083,0,203.4,39595.488599537,2008-05-27,11:43:35
39.9724649,116.3265966,0,203.4,39595.4886226852,2008-05-27,11:43:37
39.9724549,116.3265816,0,203.4,39595.4886458333,2008-05-27,11:43:39
39.9724516,116.326555,0,203.4,39595.4886689815,2008-05-27,11:43:41
39.972445,116.3265216,0,203.4,39595.4886921296,2008-05-27,11:43:43
39.972435,116.3264749,0,203.4,39595.4887152778,2008-05-27,11:43:45
39.9724283,116.3264549,0,203.4,39595.4887384259,2008-05-27,11:43:47
39.9724266,116.3264416,0,203.4,39595.4887615741,2008-05-27,11:43:49
39.9724083,116.32645,0,206.7,39595.4887847222,2008-05-27,11:43:51
39.9724133,116.3264433,0,206.7,39595.4888078704,2008-05-27,11:43:53
39.9723983,116.3264283,0,206.7,39595.4888888889,2008-05-27,11:44:00
39.9723949,116.3264399,0,206.7,39595.488912037,2008-05-27,11:44:02
39.97239,116.3264516,0,206.7,39595.4889351852,2008-05-27,11:44:04
39.9723883,116.3264683,0,206.7,39595.4889583333,2008-05-27,11:44:06
39.9723833,116.32647,0,206.7,39595.4893981481,2008-05-27,11:44:44
39.9723783,116.3264633,0,206.7,39595.4894212963,2008-05-27,11:44:46
39.9723783,116.3264233,0,206.7,39595.4894444444,2008-05-27,11:44:48
39.9723833,116.3264416,0,206.7,39595.4894675926,2008-05-27,11:44:50
39.9724166,116.3265133,0,206.7,39595.4894907407,2008-05-27,11:44:52
39.9724466,116.3265799,0,206.7,39595.4895138889,2008-05-27,11:44:54
39.9724783,116.3266033,0,206.7,39595.489537037,2008-05-27,11:44:56
39.9725199,116.3265783,0,206.7,39595.4895601852,2008-05-27,11:44:58
39.9725466,116.3265416,0,206.7,39595.4895833333,2008-05-27,11:45:00
39.9725399,116.3265383,0,206.7,39595.4896064815,2008-05-27,11:45:02
39.9725033,116.3265733,0,206.7,39595.4896527778,2008-05-27,11:45:06
39.9725283,116.3265599,0,206.7,39595.4896759259,2008-05-27,11:45:08
39.9725233,116.3265666,0,206.7,39595.4896990741,2008-05-27,11:45:10
39.9725233,116.3265766,0,206.7,39595.4897222222,2008-05-27,11:45:12
39.9725249,116.3265883,0,206.7,39595.4897453704,2008-05-27,11:45:14
39.9725349,116.3265999,0,206.7,39595.4897685185,2008-05-27,11:45:16
39.9725433,116.3266216,0,206.7,39595.4906712963,2008-05-27,11:46:34
39.9725483,116.3266266,0,206.7,39595.4906944444,2008-05-27,11:46:36
39.972555,116.3266283,0,206.7,39595.4907175926,2008-05-27,11:46:38
39.97256,116.3266166,0,206.7,39595.4907407407,2008-05-27,11:46:40
39.9725566,116.3266016,0,206.7,39595.4907638889,2008-05-27,11:46:42
39.9725516,116.3265849,0,206.7,39595.490787037,2008-05-27,11:46:44
39.9725349,116.3265499,0,206.7,39595.4908101852,2008-05-27,11:46:46
39.97253,116.3265133,0,206.7,39595.4908333333,2008-05-27,11:46:48
39.9725266,116.3264983,0,206.7,39595.4908564815,2008-05-27,11:46:50
39.972515,116.3264833,0,206.7,39595.4908796296,2008-05-27,11:46:52
39.9724949,116.3264733,0,206.7,39595.4909027778,2008-05-27,11:46:54
39.972485,116.3264549,0,206.7,39595.4909259259,2008-05-27,11:46:56
39.9724766,116.3264483,0,206.7,39595.491099537,2008-05-27,11:47:11
39.972485,116.3264549,0,206.7,39595.4911226852,2008-05-27,11:47:13
39.9724866,116.3264616,0,206.7,39595.4911458333,2008-05-27,11:47:15
39.9724933,116.3264599,0,206.7,39595.4911805556,2008-05-27,11:47:18
39.97249,116.3264666,0,206.7,39595.491724537,2008-05-27,11:48:05
39.9724933,116.3264583,0,206.7,39595.4917476852,2008-05-27,11:48:07
39.9724133,116.3264399,0,206.7,39595.4924652778,2008-05-27,11:49:09
39.9723699,116.3264099,0,206.7,39595.4924884259,2008-05-27,11:49:11
39.972365,116.3263949,0,206.7,39595.4925115741,2008-05-27,11:49:13
39.9723683,116.3264016,0,206.7,39595.4925347222,2008-05-27,11:49:15
39.9724383,116.3264416,0,206.7,39595.4932291667,2008-05-27,11:50:15
39.9724466,116.3264399,0,206.7,39595.4932523148,2008-05-27,11:50:17
39.9724499,116.326435,0,206.7,39595.493275463,2008-05-27,11:50:19
39.9724549,116.3264383,0,206.7,39595.4932986111,2008-05-27,11:50:21
39.9724616,116.3264583,0,206.7,39595.4933217593,2008-05-27,11:50:23
39.9724549,116.3265016,0,206.7,39595.4933449074,2008-05-27,11:50:25
39.9724499,116.3265283,0,206.7,39595.4933680556,2008-05-27,11:50:27
39.9724399,116.3265516,0,206.7,39595.4934027778,2008-05-27,11:50:30
39.9724216,116.3265516,0,206.7,39595.4934259259,2008-05-27,11:50:32
39.9724033,116.3265716,0,206.7,39595.4934606481,2008-05-27,11:50:35
39.9723983,116.3265849,0,206.7,39595.4934837963,2008-05-27,11:50:37
39.9723783,116.3266149,0,206.7,39595.4935416667,2008-05-27,11:50:42
39.9723266,116.3266566,0,206.7,39595.4936342593,2008-05-27,11:50:50
39.972305,116.3267383,0,206.7,39595.4936574074,2008-05-27,11:50:52
39.9723116,116.3267783,0,206.7,39595.4936805556,2008-05-27,11:50:54
39.9723466,116.3268266,0,206.7,39595.49375,2008-05-27,11:51:00
39.972375,116.3268066,0,206.7,39595.4937731481,2008-05-27,11:51:02
39.9723966,116.3268033,0,206.7,39595.4938078704,2008-05-27,11:51:05
39.9724016,116.3267549,0,206.7,39595.4938773148,2008-05-27,11:51:11
39.9724283,116.3267433,0,206.7,39595.493900463,2008-05-27,11:51:13
39.9724483,116.3267233,0,206.7,39595.4939351852,2008-05-27,11:51:16
39.9725183,116.3264399,0,206.7,39595.4942592593,2008-05-27,11:51:44
39.9726683,116.3264516,0,203.4,39595.5014467593,2008-05-27,12:02:05
39.9728266,116.3264,0,203.4,39595.5015625,2008-05-27,12:02:15
39.9728383,116.3261533,0,203.4,39595.5018865741,2008-05-27,12:02:43
39.9727166,116.3261633,0,203.4,39595.5019097222,2008-05-27,12:02:45
39.9726949,116.3261516,0,203.4,39595.5019560185,2008-05-27,12:02:49
39.9726866,116.3261,0,203.4,39595.5019907407,2008-05-27,12:02:52
39.9726883,116.3261883,0,203.4,39595.5020138889,2008-05-27,12:02:54
39.9726666,116.3262033,0,203.4,39595.5020833333,2008-05-27,12:03:00
39.9726566,116.3262183,0,203.4,39595.5021064815,2008-05-27,12:03:02
39.9726233,116.3262333,0,203.4,39595.5021296296,2008-05-27,12:03:04
39.9726,116.3262166,0,203.4,39595.5021527778,2008-05-27,12:03:06
39.9725799,116.3263899,0,203.4,39595.5024884259,2008-05-27,12:03:35
39.9728833,116.3264233,0,203.4,39595.5026967593,2008-05-27,12:03:53
39.9728216,116.3262733,0,203.4,39595.5027893518,2008-05-27,12:04:01
39.9727749,116.32621,0,203.4,39595.5028125,2008-05-27,12:04:03
39.9727349,116.3261649,0,203.4,39595.5028356481,2008-05-27,12:04:05
39.9727033,116.3261016,0,203.4,39595.5028587963,2008-05-27,12:04:07
39.9728299,116.326415,0,203.4,39595.5029282407,2008-05-27,12:04:13
39.9728166,116.3264399,0,203.4,39595.5029513889,2008-05-27,12:04:15
39.9724683,116.3262549,0,203.4,39595.5032407407,2008-05-27,12:04:40
39.9724649,116.326225,0,203.4,39595.5032638889,2008-05-27,12:04:42
39.9724733,116.3262849,0,203.4,39595.503287037,2008-05-27,12:04:44
39.9724733,116.3263283,0,203.4,39595.5033101852,2008-05-27,12:04:46
39.9724516,116.3263599,0,203.4,39595.5033333333,2008-05-27,12:04:48
39.9724583,116.3264099,0,200.1,39595.5033564815,2008-05-27,12:04:50
39.9724249,116.32647,0,200.1,39595.5033796296,2008-05-27,12:04:52
39.9724266,116.3265116,0,200.1,39595.5034027778,2008-05-27,12:04:54
39.9724083,116.3265333,0,200.1,39595.5034259259,2008-05-27,12:04:56
39.9723966,116.3265516,0,200.1,39595.5034490741,2008-05-27,12:04:58
39.9724249,116.3265033,0,200.1,39595.5034837963,2008-05-27,12:05:01
39.9724133,116.326505,0,200.1,39595.5035069444,2008-05-27,12:05:03
39.9724283,116.3264999,0,200.1,39595.503587963,2008-05-27,12:05:10
39.9724316,116.3264933,0,200.1,39595.5036111111,2008-05-27,12:05:12
39.9724316,116.3264933,0,200.1,39595.5037615741,2008-05-27,12:05:25
39.9724316,116.3264899,0,200.1,39595.5037847222,2008-05-27,12:05:27
39.9724549,116.3264549,0,200.1,39595.5038541667,2008-05-27,12:05:33
39.9724633,116.3264333,0,200.1,39595.5038773148,2008-05-27,12:05:35
39.9724766,116.3264249,0,200.1,39595.503900463,2008-05-27,12:05:37
39.9724716,116.3263933,0,200.1,39595.5039236111,2008-05-27,12:05:39
39.9724616,116.3263683,0,200.1,39595.5039467593,2008-05-27,12:05:41
39.9724466,116.3263733,0,200.1,39595.5039699074,2008-05-27,12:05:43
39.972435,116.3263749,0,200.1,39595.5039930556,2008-05-27,12:05:45
39.972435,116.3263749,0,200.1,39595.5040740741,2008-05-27,12:05:52
39.9724399,116.3263733,0,200.1,39595.5040972222,2008-05-27,12:05:54
39.9724316,116.3264,0,200.1,39595.5041550926,2008-05-27,12:05:59
39.97242,116.3264083,0,200.1,39595.5041782407,2008-05-27,12:06:01
39.9724066,116.3263399,0,200.1,39595.5042708333,2008-05-27,12:06:09
39.9722516,116.3258299,0,200.1,39595.5044907407,2008-05-27,12:06:28
39.9724016,116.3263333,0,200.1,39595.5046643519,2008-05-27,12:06:43
39.9724233,116.3262849,0,200.1,39595.5046990741,2008-05-27,12:06:46
39.9724699,116.3264366,0,200.1,39595.5047337963,2008-05-27,12:06:49
39.9724616,116.3265283,0,200.1,39595.5047569444,2008-05-27,12:06:51
39.9723549,116.3265483,0,200.1,39595.5048148148,2008-05-27,12:06:56
39.9723733,116.32659,0,200.1,39595.5048842593,2008-05-27,12:07:02
39.9724083,116.3266616,0,200.1,39595.5049189815,2008-05-27,12:07:05
39.9724033,116.3266933,0,200.1,39595.5049421296,2008-05-27,12:07:07
39.9724133,116.326715,0,200.1,39595.5049768519,2008-05-27,12:07:10
39.9724183,116.3266399,0,200.1,39595.5050462963,2008-05-27,12:07:16
39.972405,116.3265833,0,200.1,39595.5050694444,2008-05-27,12:07:18
39.9723616,116.326345,0,200.1,39595.505162037,2008-05-27,12:07:26
39.9723566,116.3262849,0,200.1,39595.5051851852,2008-05-27,12:07:28
39.9723183,116.3262666,0,200.1,39595.5052199074,2008-05-27,12:07:31
39.9723383,116.3263283,0,200.1,39595.5052430556,2008-05-27,12:07:33
39.9723583,116.3263583,0,200.1,39595.5052662037,2008-05-27,12:07:35
39.9723699,116.3263949,0,200.1,39595.5052893519,2008-05-27,12:07:37
39.9723633,116.3264316,0,200.1,39595.5053125,2008-05-27,12:07:39
39.9724233,116.3264533,0,200.1,39595.5065856481,2008-05-27,12:09:29
39.9724083,116.3264633,0,200.1,39595.5066087963,2008-05-27,12:09:31
39.9724183,116.3264583,0,200.1,39595.5066319444,2008-05-27,12:09:33
39.9724266,116.3264333,0,200.1,39595.5066550926,2008-05-27,12:09:35
39.9724183,116.32638,0,200.1,39595.5066782407,2008-05-27,12:09:37
39.972365,116.3263433,0,200.1,39595.5067013889,2008-05-27,12:09:39
39.9723399,116.3263549,0,200.1,39595.506724537,2008-05-27,12:09:41
39.9723116,116.3263933,0,200.1,39595.5067476852,2008-05-27,12:09:43
39.9723166,116.3264083,0,200.1,39595.5067708333,2008-05-27,12:09:45
39.9723266,116.3264066,0,200.1,39595.5067939815,2008-05-27,12:09:47
39.9723249,116.3264133,0,200.1,39595.5068171296,2008-05-27,12:09:49
39.9723266,116.3264233,0,200.1,39595.5068402778,2008-05-27,12:09:51
39.97232,116.3264333,0,200.1,39595.5068634259,2008-05-27,12:09:53
39.9723366,116.326415,0,200.1,39595.5069444444,2008-05-27,12:10:00
39.972335,116.3264066,0,200.1,39595.5069675926,2008-05-27,12:10:02
39.9723333,116.3263966,0,200.1,39595.5069907407,2008-05-27,12:10:04
39.9723333,116.3263833,0,200.1,39595.5070138889,2008-05-27,12:10:06
39.9723216,116.32638,0,200.1,39595.507037037,2008-05-27,12:10:08
39.97232,116.3263699,0,200.1,39595.5070601852,2008-05-27,12:10:10
39.9723316,116.3263616,0,200.1,39595.5071064815,2008-05-27,12:10:14
39.9723333,116.3263533,0,200.1,39595.5071296296,2008-05-27,12:10:16
39.9723366,116.3263483,0,200.1,39595.5071527778,2008-05-27,12:10:18
39.9723399,116.3263483,0,200.1,39595.5071990741,2008-05-27,12:10:22
39.9723416,116.3263416,0,200.1,39595.5072222222,2008-05-27,12:10:24
39.9723399,116.3263183,0,200.1,39595.5072916667,2008-05-27,12:10:30
39.9723799,116.3262683,0,200.1,39595.5073148148,2008-05-27,12:10:32
39.9724016,116.3262549,0,200.1,39595.507337963,2008-05-27,12:10:34
39.9724316,116.3262466,0,200.1,39595.5073611111,2008-05-27,12:10:36
39.9724733,116.3262349,0,200.1,39595.5073842593,2008-05-27,12:10:38
39.9725099,116.3262183,0,200.1,39595.5074305556,2008-05-27,12:10:42
39.9725249,116.3261849,0,200.1,39595.5074652778,2008-05-27,12:10:45
39.972585,116.32619,0,200.1,39595.5074884259,2008-05-27,12:10:47
39.9725883,116.3262149,0,200.1,39595.5075115741,2008-05-27,12:10:49
39.9725983,116.3262466,0,200.1,39595.5075347222,2008-05-27,12:10:51
39.9725983,116.3262466,0,200.1,39595.5076967593,2008-05-27,12:11:05
39.9725933,116.326245,0,200.1,39595.5077199074,2008-05-27,12:11:07
39.9725966,116.32626,0,200.1,39595.5077777778,2008-05-27,12:11:12
39.9724916,116.3263066,0,200.1,39595.5079282407,2008-05-27,12:11:25
39.97249,116.3262733,0,200.1,39595.5079513889,2008-05-27,12:11:27
39.9724466,116.3262916,0,200.1,39595.507974537,2008-05-27,12:11:29
39.972435,116.3263599,0,200.1,39595.5079976852,2008-05-27,12:11:31
39.9724249,116.3263866,0,200.1,39595.5080208333,2008-05-27,12:11:33
39.9724233,116.3264283,0,200.1,39595.5080439815,2008-05-27,12:11:35
39.9724133,116.3264616,0,200.1,39595.5080671296,2008-05-27,12:11:37
39.9725083,116.3267816,0,200.1,39595.5102199074,2008-05-27,12:14:43
39.9725183,116.3268016,0,200.1,39595.5102430556,2008-05-27,12:14:45
39.9725099,116.3268366,0,200.1,39595.5102662037,2008-05-27,12:14:47
39.9725016,116.3268883,0,200.1,39595.5102893518,2008-05-27,12:14:49
39.972505,116.3269183,0,200.1,39595.5103125,2008-05-27,12:14:51
39.9725099,116.3269416,0,200.1,39595.5103356481,2008-05-27,12:14:53
39.9725133,116.3269666,0,200.1,39595.5103587963,2008-05-27,12:14:55
39.9725166,116.3269966,0,200.1,39595.5103819444,2008-05-27,12:14:57
39.9725233,116.3270283,0,200.1,39595.5104050926,2008-05-27,12:14:59
39.97253,116.327065,0,200.1,39595.5104282407,2008-05-27,12:15:01
39.9725283,116.3271033,0,200.1,39595.5104513889,2008-05-27,12:15:03
39.9725099,116.3271533,0,200.1,39595.510474537,2008-05-27,12:15:05
39.9725066,116.3271916,0,200.1,39595.5104976852,2008-05-27,12:15:07
39.9724949,116.3272266,0,200.1,39595.5105208333,2008-05-27,12:15:09
39.9725016,116.3272616,0,200.1,39595.5105439815,2008-05-27,12:15:11
39.9725066,116.3272999,0,200.1,39595.5105671296,2008-05-27,12:15:13
39.972515,116.3273299,0,200.1,39595.5105902778,2008-05-27,12:15:15
39.972515,116.3273499,0,200.1,39595.5106134259,2008-05-27,12:15:17
39.9725083,116.3273666,0,196.9,39595.5106365741,2008-05-27,12:15:19
39.9725066,116.3273549,0,196.9,39595.5108796296,2008-05-27,12:15:40
39.9725066,116.3273433,0,196.9,39595.5109027778,2008-05-27,12:15:42
39.9725016,116.3273283,0,196.9,39595.5109259259,2008-05-27,12:15:44
39.9724983,116.3273183,0,196.9,39595.5111111111,2008-05-27,12:16:00
39.9725016,116.3273299,0,196.9,39595.5111342593,2008-05-27,12:16:02
39.9725,116.3273333,0,196.9,39595.5113078704,2008-05-27,12:16:17
39.9725016,116.3273316,0,196.9,39595.5113657407,2008-05-27,12:16:22
39.9725016,116.3273233,0,196.9,39595.5113888889,2008-05-27,12:16:24
39.9724966,116.3273133,0,196.9,39595.511412037,2008-05-27,12:16:26
39.9724916,116.3273016,0,196.9,39595.5114351852,2008-05-27,12:16:28
39.9724833,116.3272933,0,196.9,39595.5114583333,2008-05-27,12:16:30
39.9724833,116.3272866,0,196.9,39595.5114814815,2008-05-27,12:16:32
39.97249,116.3272833,0,196.9,39595.5115046296,2008-05-27,12:16:34
39.9724983,116.3272933,0,193.6,39595.5115277778,2008-05-27,12:16:36
39.9725033,116.3273033,0,193.6,39595.5116782407,2008-05-27,12:16:49
39.9725016,116.3272833,0,193.6,39595.5117013889,2008-05-27,12:16:51
39.9724916,116.327255,0,193.6,39595.511724537,2008-05-27,12:16:53
39.9724716,116.3272149,0,193.6,39595.5117476852,2008-05-27,12:16:55
39.9724616,116.3271399,0,193.6,39595.5117708333,2008-05-27,12:16:57
39.9724666,116.3270966,0,193.6,39595.5117939815,2008-05-27,12:16:59
39.9724683,116.3270616,0,193.6,39595.5118171296,2008-05-27,12:17:01
39.9724666,116.3270266,0,193.6,39595.5118402778,2008-05-27,12:17:03
39.9724583,116.3270199,0,193.6,39595.5118634259,2008-05-27,12:17:05
39.9724649,116.32701,0,193.6,39595.5118865741,2008-05-27,12:17:07
39.9724483,116.3270049,0,193.6,39595.5119097222,2008-05-27,12:17:09
39.9724383,116.3269883,0,193.6,39595.5119328704,2008-05-27,12:17:11
39.9724366,116.3269799,0,193.6,39595.5119560185,2008-05-27,12:17:13
39.9724333,116.3269633,0,193.6,39595.5120023148,2008-05-27,12:17:17
39.9724316,116.3269466,0,193.6,39595.512025463,2008-05-27,12:17:19
39.9724333,116.3269233,0,193.6,39595.5121064815,2008-05-27,12:17:26
39.97243,116.32689,0,193.6,39595.5121296296,2008-05-27,12:17:28
39.9724433,116.3268566,0,193.6,39595.5121527778,2008-05-27,12:17:30
39.9724433,116.3268283,0,193.6,39595.5121759259,2008-05-27,12:17:32
39.9724383,116.3267899,0,193.6,39595.5121990741,2008-05-27,12:17:34
39.9724416,116.3267416,0,193.6,39595.5122222222,2008-05-27,12:17:36
39.972445,116.3267266,0,193.6,39595.5122453704,2008-05-27,12:17:38
39.9724866,116.3266666,0,193.6,39595.5122685185,2008-05-27,12:17:40
39.9724566,116.3266649,0,193.6,39595.5122916667,2008-05-27,12:17:42
39.9724383,116.32666,0,193.6,39595.5134722222,2008-05-27,12:19:24
39.9724383,116.32666,0,193.6,39595.5136689815,2008-05-27,12:19:41
39.9724399,116.3266616,0,193.6,39595.5136921296,2008-05-27,12:19:43
39.9724333,116.3266466,0,193.6,39595.5137152778,2008-05-27,12:19:45
39.9724249,116.3266283,0,193.6,39595.5137384259,2008-05-27,12:19:47
39.9724283,116.3266049,0,193.6,39595.5137615741,2008-05-27,12:19:49
39.9724383,116.3265949,0,193.6,39595.5137847222,2008-05-27,12:19:51
39.9724416,116.3265733,0,193.6,39595.5138078704,2008-05-27,12:19:53
39.9724516,116.3265483,0,193.6,39595.5138310185,2008-05-27,12:19:55
39.9724549,116.32654,0,193.6,39595.5138541667,2008-05-27,12:19:57
39.9724533,116.3265233,0,193.6,39595.5138773148,2008-05-27,12:19:59
39.9724466,116.3264883,0,193.6,39595.513900463,2008-05-27,12:20:01
39.9724466,116.3264533,0,193.6,39595.5139236111,2008-05-27,12:20:03
39.9724399,116.3264299,0,193.6,39595.5139467593,2008-05-27,12:20:05
39.9724366,116.3264066,0,193.6,39595.5139699074,2008-05-27,12:20:07
39.9724233,116.32638,0,193.6,39595.5139930556,2008-05-27,12:20:09
39.9724266,116.3263499,0,193.6,39595.5140162037,2008-05-27,12:20:11
39.9724183,116.3263116,0,193.6,39595.5140393519,2008-05-27,12:20:13
39.9724266,116.3262866,0,193.6,39595.5140625,2008-05-27,12:20:15
39.97243,116.3262633,0,193.6,39595.5140856481,2008-05-27,12:20:17
39.9724266,116.32624,0,193.6,39595.5141087963,2008-05-27,12:20:19
39.9724333,116.3262299,0,193.6,39595.5141319444,2008-05-27,12:20:21
39.9724249,116.3262116,0,193.6,39595.5141550926,2008-05-27,12:20:23
39.97243,116.3261999,0,193.6,39595.5141782407,2008-05-27,12:20:25
39.972435,116.3261683,0,193.6,39595.5142013889,2008-05-27,12:20:27
39.9724316,116.3261299,0,193.6,39595.514224537,2008-05-27,12:20:29
39.9724216,116.3260833,0,193.6,39595.5142476852,2008-05-27,12:20:31
39.97242,116.3260516,0,193.6,39595.5142708333,2008-05-27,12:20:33
39.97243,116.3260183,0,193.6,39595.5142939815,2008-05-27,12:20:35
39.972435,116.3259883,0,193.6,39595.5143171296,2008-05-27,12:20:37
39.9724266,116.3259566,0,193.6,39595.5143402778,2008-05-27,12:20:39
39.972405,116.3259349,0,193.6,39595.5143634259,2008-05-27,12:20:41
39.97239,116.3259249,0,193.6,39595.5143865741,2008-05-27,12:20:43
39.9723799,116.3259116,0,193.6,39595.5144097222,2008-05-27,12:20:45
39.9723683,116.3258849,0,193.6,39595.5144328704,2008-05-27,12:20:47
39.9723483,116.3258633,0,193.6,39595.5144560185,2008-05-27,12:20:49
39.9723549,116.3258549,0,193.6,39595.5144791667,2008-05-27,12:20:51
39.9723283,116.3258183,0,193.6,39595.5145023148,2008-05-27,12:20:53
39.9723183,116.3257849,0,193.6,39595.514525463,2008-05-27,12:20:55
39.9722983,116.3257533,0,193.6,39595.5145486111,2008-05-27,12:20:57
39.9722883,116.3257133,0,193.6,39595.5145717593,2008-05-27,12:20:59
39.9722716,116.3256699,0,193.6,39595.5145949074,2008-05-27,12:21:01
39.9722666,116.3256199,0,193.6,39595.5146180556,2008-05-27,12:21:03
39.972275,116.3255916,0,193.6,39595.5146412037,2008-05-27,12:21:05
39.9722816,116.325545,0,193.6,39595.5146643519,2008-05-27,12:21:07
39.9722816,116.3255133,0,196.9,39595.5146875,2008-05-27,12:21:09
39.9722916,116.3254683,0,196.9,39595.5147106481,2008-05-27,12:21:11
39.972305,116.32544,0,196.9,39595.5147337963,2008-05-27,12:21:13
39.9723066,116.3253649,0,196.9,39595.5147569444,2008-05-27,12:21:15
39.9722883,116.3253066,0,196.9,39595.5147800926,2008-05-27,12:21:17
39.9722833,116.3252733,0,196.9,39595.5148032407,2008-05-27,12:21:19
39.9722833,116.3252499,0,196.9,39595.5148263889,2008-05-27,12:21:21
39.9722833,116.3252433,0,196.9,39595.514849537,2008-05-27,12:21:23
39.9722766,116.3252049,0,196.9,39595.5148726852,2008-05-27,12:21:25
39.9722633,116.3252366,0,196.9,39595.5149074074,2008-05-27,12:21:28
39.9722566,116.3252066,0,200.1,39595.5149421296,2008-05-27,12:21:31
39.9722633,116.3251883,0,200.1,39595.5149652778,2008-05-27,12:21:33
39.9722733,116.3251649,0,200.1,39595.5149884259,2008-05-27,12:21:35
39.97228,116.3251433,0,200.1,39595.5150115741,2008-05-27,12:21:37
39.9722849,116.3251199,0,200.1,39595.5150347222,2008-05-27,12:21:39
39.9722916,116.3250999,0,200.1,39595.5150578704,2008-05-27,12:21:41
39.9722966,116.3250816,0,200.1,39595.5150810185,2008-05-27,12:21:43
39.9722983,116.3250633,0,200.1,39595.5151041667,2008-05-27,12:21:45
39.972295,116.3250316,0,200.1,39595.5151273148,2008-05-27,12:21:47
39.9722816,116.3250216,0,200.1,39595.515150463,2008-05-27,12:21:49
39.972275,116.3249966,0,200.1,39595.5151736111,2008-05-27,12:21:51
39.9722833,116.324985,0,200.1,39595.5151967593,2008-05-27,12:21:53
39.97229,116.3249749,0,200.1,39595.5152199074,2008-05-27,12:21:55
39.9722933,116.3249666,0,200.1,39595.5152430556,2008-05-27,12:21:57
39.9722966,116.3249383,0,200.1,39595.5152662037,2008-05-27,12:21:59
39.97229,116.3249183,0,200.1,39595.5152893519,2008-05-27,12:22:01
39.9722883,116.3248866,0,200.1,39595.5153125,2008-05-27,12:22:03
39.972295,116.3248399,0,200.1,39595.5153356481,2008-05-27,12:22:05
39.9722916,116.3248183,0,200.1,39595.5153587963,2008-05-27,12:22:07
39.9723066,116.3248199,0,200.1,39595.5153819444,2008-05-27,12:22:09
39.9723249,116.3248066,0,200.1,39595.5154050926,2008-05-27,12:22:11
39.9723383,116.324795,0,200.1,39595.5154282407,2008-05-27,12:22:13
39.9723399,116.3247883,0,200.1,39595.5154513889,2008-05-27,12:22:15
39.972345,116.3247716,0,203.4,39595.515474537,2008-05-27,12:22:17
39.9723266,116.32474,0,203.4,39595.5154976852,2008-05-27,12:22:19
39.9723166,116.3247083,0,203.4,39595.5155208333,2008-05-27,12:22:21
39.9723149,116.3246866,0,203.4,39595.5155439815,2008-05-27,12:22:23
39.9722933,116.3246483,0,203.4,39595.5155671296,2008-05-27,12:22:25
39.9722983,116.3246083,0,203.4,39595.5155902778,2008-05-27,12:22:27
39.9723016,116.3245766,0,203.4,39595.5156134259,2008-05-27,12:22:29
39.972295,116.3245533,0,203.4,39595.5156365741,2008-05-27,12:22:31
39.97229,116.3245266,0,203.4,39595.5156597222,2008-05-27,12:22:33
39.9722783,116.3245049,0,203.4,39595.5156828704,2008-05-27,12:22:35
39.9722599,116.3244666,0,203.4,39595.5157060185,2008-05-27,12:22:37
39.9722449,116.3244283,0,203.4,39595.5157291667,2008-05-27,12:22:39
39.9722183,116.3244199,0,203.4,39595.5157523148,2008-05-27,12:22:41
39.9721916,116.3244133,0,203.4,39595.515775463,2008-05-27,12:22:43
39.9721683,116.324425,0,203.4,39595.5157986111,2008-05-27,12:22:45
39.972135,116.3244316,0,203.4,39595.5158217593,2008-05-27,12:22:47
39.972095,116.3244399,0,203.4,39595.5158449074,2008-05-27,12:22:49
39.97207,116.3244516,0,203.4,39595.5158680556,2008-05-27,12:22:51
39.9720466,116.3244649,0,203.4,39595.5158912037,2008-05-27,12:22:53
39.972025,116.3244716,0,203.4,39595.5159143518,2008-05-27,12:22:55
39.9719899,116.3244816,0,203.4,39595.5159375,2008-05-27,12:22:57
39.9719666,116.3244833,0,203.4,39595.5159606481,2008-05-27,12:22:59
39.9719416,116.3244933,0,203.4,39595.5159837963,2008-05-27,12:23:01
39.9719099,116.3245049,0,203.4,39595.5160069444,2008-05-27,12:23:03
39.9718899,116.324515,0,203.4,39595.5160300926,2008-05-27,12:23:05
39.9718533,116.3244849,0,203.4,39595.5160532407,2008-05-27,12:23:07
39.9718266,116.3244866,0,203.4,39595.5160763889,2008-05-27,12:23:09
39.9717949,116.3244733,0,203.4,39595.516099537,2008-05-27,12:23:11
39.9717566,116.3244833,0,203.4,39595.5161226852,2008-05-27,12:23:13
39.9717366,116.3244833,0,203.4,39595.5161458333,2008-05-27,12:23:15
39.9717116,116.3244749,0,203.4,39595.5161689815,2008-05-27,12:23:17
39.9716966,116.32448,0,203.4,39595.5161921296,2008-05-27,12:23:19
39.9716783,116.3244866,0,203.4,39595.5162152778,2008-05-27,12:23:21
39.9716716,116.3244933,0,203.4,39595.5162384259,2008-05-27,12:23:23
39.9716716,116.3245116,0,203.4,39595.5162615741,2008-05-27,12:23:25
39.9716566,116.3245283,0,203.4,39595.5162847222,2008-05-27,12:23:27
39.971635,116.3245466,0,203.4,39595.5163078704,2008-05-27,12:23:29
39.9716133,116.3245466,0,203.4,39595.5163310185,2008-05-27,12:23:31
39.9715999,116.3245599,0,206.7,39595.5163541667,2008-05-27,12:23:33
39.9715966,116.3245799,0,206.7,39595.5163773148,2008-05-27,12:23:35
39.9715866,116.3246066,0,206.7,39595.516400463,2008-05-27,12:23:37
39.9715949,116.3246016,0,206.7,39595.5164236111,2008-05-27,12:23:39
39.9715833,116.3246499,0,210,39595.5164467593,2008-05-27,12:23:41
39.97159,116.32469,0,210,39595.5164699074,2008-05-27,12:23:43
39.9715916,116.3247383,0,210,39595.5164930556,2008-05-27,12:23:45
39.9716033,116.3247766,0,210,39595.5165162037,2008-05-27,12:23:47
39.9716183,116.3248049,0,210,39595.5165393518,2008-05-27,12:23:49
39.9716416,116.3248266,0,210,39595.5165625,2008-05-27,12:23:51
39.9716666,116.3248533,0,210,39595.5165856481,2008-05-27,12:23:53
39.9716766,116.3249,0,210,39595.5166087963,2008-05-27,12:23:55
39.9716799,116.3249583,0,210,39595.5166319444,2008-05-27,12:23:57
39.9716716,116.3249883,0,210,39595.5166550926,2008-05-27,12:23:59
39.9716766,116.3250066,0,210,39595.5166782407,2008-05-27,12:24:01
39.9716866,116.3250233,0,210,39595.5167013889,2008-05-27,12:24:03
39.9717183,116.325035,0,210,39595.516724537,2008-05-27,12:24:05
39.9717283,116.32504,0,210,39595.5167476852,2008-05-27,12:24:07
