# Supplementary material for: Research on differential privacy protection method based on user tendency
Source: PLoS One. 2023 Oct 26;18(10):e0288823. doi: 10.1371/journal.pone.0288823 (PMC10602288; doi:10.1371/journal.pone.0288823)
Supplement: S4 Data — (ZIP) [file pone.0288823.s004.zip › Data 5-4/112/Trajectory/20080528012910.plt]

Geolife trajectory
WGS 84
Altitude is in Feet
Reserved 3
0,2,255,My Track,0,0,2,8421376
0
39.9714299,116.3251883,0,68.9,39596.0619212963,2008-05-28,01:29:10
39.9714283,116.3252049,0,62.3,39596.0619328704,2008-05-28,01:29:11
39.9714299,116.3252466,0,49.2,39596.0619560185,2008-05-28,01:29:13
39.9714216,116.3252833,0,36.1,39596.0621759259,2008-05-28,01:29:32
39.9714716,116.3252849,0,36.1,39596.0621990741,2008-05-28,01:29:34
39.97135,116.32511,0,36.1,39596.0622569444,2008-05-28,01:29:39
39.9712583,116.3250883,0,36.1,39596.0622800926,2008-05-28,01:29:41
39.9713199,116.3250516,0,36.1,39596.0623032407,2008-05-28,01:29:43
39.97142,116.3250149,0,36.1,39596.0623263889,2008-05-28,01:29:45
39.9714583,116.3249866,0,36.1,39596.062349537,2008-05-28,01:29:47
39.97148,116.3249616,0,36.1,39596.0623726852,2008-05-28,01:29:49
39.9715083,116.3249216,0,39.4,39596.0623958333,2008-05-28,01:29:51
39.9715999,116.3249016,0,39.4,39596.0624189815,2008-05-28,01:29:53
39.9715699,116.3248549,0,39.4,39596.0624421296,2008-05-28,01:29:55
39.9716099,116.3248383,0,39.4,39596.0624652778,2008-05-28,01:29:57
39.9716033,116.3248083,0,39.4,39596.0624884259,2008-05-28,01:29:59
39.9716149,116.3247883,0,39.4,39596.0625115741,2008-05-28,01:30:01
39.9716233,116.3247616,0,39.4,39596.0625347222,2008-05-28,01:30:03
39.9716033,116.3247333,0,39.4,39596.0625578704,2008-05-28,01:30:05
39.9716133,116.3247133,0,39.4,39596.0625810185,2008-05-28,01:30:07
39.9716233,116.3246666,0,39.4,39596.0626041667,2008-05-28,01:30:09
39.9716233,116.3246166,0,39.4,39596.0626273148,2008-05-28,01:30:11
39.9716299,116.3245466,0,39.4,39596.062650463,2008-05-28,01:30:13
39.9716733,116.3245066,0,39.4,39596.0626736111,2008-05-28,01:30:15
39.97172,116.3244866,0,39.4,39596.0626967593,2008-05-28,01:30:17
39.9717499,116.3244483,0,42.7,39596.0627199074,2008-05-28,01:30:19
39.9717816,116.3244683,0,42.7,39596.0627430556,2008-05-28,01:30:21
39.9718116,116.3244933,0,42.7,39596.0627662037,2008-05-28,01:30:23
39.971845,116.324495,0,42.7,39596.0627893518,2008-05-28,01:30:25
39.9718933,116.3245033,0,42.7,39596.0628125,2008-05-28,01:30:27
39.9719316,116.3244849,0,42.7,39596.0628356481,2008-05-28,01:30:29
39.97197,116.3244766,0,42.7,39596.0628587963,2008-05-28,01:30:31
39.9720066,116.3244699,0,42.7,39596.0628819444,2008-05-28,01:30:33
39.9719733,116.3245066,0,42.7,39596.0629050926,2008-05-28,01:30:35
39.9719666,116.3245383,0,42.7,39596.0629282407,2008-05-28,01:30:37
39.9719933,116.3245633,0,42.7,39596.0629513889,2008-05-28,01:30:39
39.97204,116.3246016,0,42.7,39596.062974537,2008-05-28,01:30:41
39.9720683,116.324635,0,42.7,39596.0629976852,2008-05-28,01:30:43
39.9721066,116.3246599,0,42.7,39596.0630208333,2008-05-28,01:30:45
39.972135,116.3246949,0,42.7,39596.0630439815,2008-05-28,01:30:47
39.9721566,116.3247233,0,42.7,39596.0630671296,2008-05-28,01:30:49
39.9721616,116.3247633,0,42.7,39596.0630902778,2008-05-28,01:30:51
39.97214,116.32481,0,42.7,39596.0631134259,2008-05-28,01:30:53
39.9721083,116.3248633,0,42.7,39596.0631365741,2008-05-28,01:30:55
39.9720733,116.3249333,0,42.7,39596.0631597222,2008-05-28,01:30:57
39.972065,116.3249916,0,42.7,39596.0631828704,2008-05-28,01:30:59
39.972055,116.3250433,0,42.7,39596.0632060185,2008-05-28,01:31:01
39.9720683,116.3250666,0,42.7,39596.0632291667,2008-05-28,01:31:03
39.9720566,116.3250966,0,42.7,39596.0632523148,2008-05-28,01:31:05
39.9720583,116.3251266,0,42.7,39596.063275463,2008-05-28,01:31:07
39.9720416,116.3251633,0,42.7,39596.0632986111,2008-05-28,01:31:09
39.9720299,116.3251999,0,42.7,39596.0633217593,2008-05-28,01:31:11
39.9720083,116.3252533,0,42.7,39596.0633449074,2008-05-28,01:31:13
39.9720216,116.3252833,0,42.7,39596.0633680556,2008-05-28,01:31:15
39.9720166,116.3253016,0,42.7,39596.0633912037,2008-05-28,01:31:17
39.9719866,116.3253583,0,42.7,39596.0634143518,2008-05-28,01:31:19
39.9719466,116.3254216,0,42.7,39596.0634375,2008-05-28,01:31:21
39.97193,116.3254699,0,42.7,39596.0634606481,2008-05-28,01:31:23
39.971915,116.3255183,0,42.7,39596.0634837963,2008-05-28,01:31:25
39.9718799,116.3255733,0,42.7,39596.0635069444,2008-05-28,01:31:27
39.9718949,116.32563,0,45.9,39596.0635300926,2008-05-28,01:31:29
39.9719199,116.3256566,0,45.9,39596.0635532407,2008-05-28,01:31:31
39.9719583,116.3256799,0,45.9,39596.0635763889,2008-05-28,01:31:33
39.9719566,116.3257183,0,45.9,39596.063599537,2008-05-28,01:31:35
39.9719483,116.3257333,0,45.9,39596.0636226852,2008-05-28,01:31:37
39.9719599,116.3257649,0,45.9,39596.0636458333,2008-05-28,01:31:39
39.9719466,116.3257833,0,45.9,39596.0636689815,2008-05-28,01:31:41
39.9719683,116.3258316,0,45.9,39596.0636921296,2008-05-28,01:31:43
39.9719633,116.3258833,0,45.9,39596.0637152778,2008-05-28,01:31:45
39.9719649,116.3259283,0,45.9,39596.0637384259,2008-05-28,01:31:47
39.9719716,116.3259566,0,45.9,39596.0637615741,2008-05-28,01:31:49
39.9719749,116.3260033,0,49.2,39596.0637847222,2008-05-28,01:31:51
39.9719533,116.3260433,0,49.2,39596.0638078704,2008-05-28,01:31:53
39.9719533,116.3260766,0,49.2,39596.0638310185,2008-05-28,01:31:55
39.9719566,116.326105,0,49.2,39596.0638541667,2008-05-28,01:31:57
39.9719466,116.3261583,0,49.2,39596.0638773148,2008-05-28,01:31:59
39.9719816,116.3261883,0,49.2,39596.063900463,2008-05-28,01:32:01
39.972025,116.3261949,0,49.2,39596.0639236111,2008-05-28,01:32:03
39.9720883,116.3262066,0,49.2,39596.0639467593,2008-05-28,01:32:05
39.9721233,116.3262383,0,49.2,39596.0639699074,2008-05-28,01:32:07
39.9721583,116.3262533,0,49.2,39596.0639930556,2008-05-28,01:32:09
39.9721766,116.326275,0,49.2,39596.0640162037,2008-05-28,01:32:11
39.9721933,116.3263349,0,52.5,39596.0640393518,2008-05-28,01:32:13
39.9721983,116.32638,0,52.5,39596.0640625,2008-05-28,01:32:15
39.972205,116.3264083,0,52.5,39596.0640856481,2008-05-28,01:32:17
39.9721633,116.3264433,0,52.5,39596.0641087963,2008-05-28,01:32:19
39.972155,116.3264883,0,52.5,39596.0641319444,2008-05-28,01:32:21
39.9721533,116.3265316,0,52.5,39596.0641550926,2008-05-28,01:32:23
39.97215,116.326575,0,52.5,39596.0641782407,2008-05-28,01:32:25
39.97218,116.326625,0,52.5,39596.0642013889,2008-05-28,01:32:27
39.97218,116.3266616,0,52.5,39596.064224537,2008-05-28,01:32:29
39.9721466,116.3267083,0,52.5,39596.0642476852,2008-05-28,01:32:31
39.97214,116.3267416,0,52.5,39596.0642708333,2008-05-28,01:32:33
39.9721683,116.3267566,0,52.5,39596.0642939815,2008-05-28,01:32:35
39.9721616,116.3267933,0,52.5,39596.0643171296,2008-05-28,01:32:37
39.9721833,116.3268149,0,55.8,39596.0643402778,2008-05-28,01:32:39
39.972205,116.3268383,0,55.8,39596.0643634259,2008-05-28,01:32:41
39.9722083,116.3268783,0,55.8,39596.0643865741,2008-05-28,01:32:43
39.9722216,116.3269149,0,55.8,39596.0644097222,2008-05-28,01:32:45
39.9722416,116.3269283,0,55.8,39596.0644328704,2008-05-28,01:32:47
39.9722416,116.32696,0,55.8,39596.0644560185,2008-05-28,01:32:49
39.9722149,116.3269916,0,55.8,39596.0644791667,2008-05-28,01:32:51
39.9721916,116.3270366,0,55.8,39596.0645023148,2008-05-28,01:32:53
39.9721899,116.3270683,0,55.8,39596.064525463,2008-05-28,01:32:55
39.972195,116.3271083,0,55.8,39596.0645486111,2008-05-28,01:32:57
39.9722299,116.32715,0,55.8,39596.0645717593,2008-05-28,01:32:59
39.9722483,116.3271983,0,55.8,39596.0645949074,2008-05-28,01:33:01
39.9722566,116.327235,0,59.1,39596.0646180556,2008-05-28,01:33:03
39.9722516,116.3272649,0,59.1,39596.0646412037,2008-05-28,01:33:05
39.9722416,116.3272883,0,59.1,39596.0646643518,2008-05-28,01:33:07
39.9722633,116.327325,0,59.1,39596.0646875,2008-05-28,01:33:09
39.9722883,116.3273483,0,59.1,39596.0647106481,2008-05-28,01:33:11
39.9722983,116.3273816,0,59.1,39596.0647337963,2008-05-28,01:33:13
39.9722999,116.3274149,0,59.1,39596.0647569444,2008-05-28,01:33:15
39.9722966,116.327445,0,59.1,39596.0647800926,2008-05-28,01:33:17
39.9722583,116.3274916,0,59.1,39596.0648032407,2008-05-28,01:33:19
39.9722933,116.3274933,0,59.1,39596.0648263889,2008-05-28,01:33:21
39.9722833,116.3274983,0,62.3,39596.064849537,2008-05-28,01:33:23
39.9721983,116.3275816,0,62.3,39596.0648958333,2008-05-28,01:33:27
39.9715233,116.3279983,0,68.9,39596.0649537037,2008-05-28,01:33:32
39.9717433,116.3280933,0,72.2,39596.065,2008-05-28,01:33:36
39.9719066,116.3280699,0,72.2,39596.0650231481,2008-05-28,01:33:38
39.9720216,116.3280383,0,72.2,39596.0650462963,2008-05-28,01:33:40
39.9721283,116.3279666,0,75.5,39596.0650694444,2008-05-28,01:33:42
39.9722083,116.3279383,0,75.5,39596.0650925926,2008-05-28,01:33:44
39.9722866,116.3279033,0,78.7,39596.0651157407,2008-05-28,01:33:46
39.9723333,116.3278949,0,78.7,39596.0651388889,2008-05-28,01:33:48
39.972305,116.3279783,0,82,39596.065162037,2008-05-28,01:33:50
39.9723316,116.3279799,0,85.3,39596.0651851852,2008-05-28,01:33:52
39.9724066,116.3279383,0,85.3,39596.0652083333,2008-05-28,01:33:54
39.9724716,116.3278883,0,88.6,39596.0652314815,2008-05-28,01:33:56
39.9725583,116.3278383,0,88.6,39596.0652546296,2008-05-28,01:33:58
39.9726499,116.3277833,0,88.6,39596.0652777778,2008-05-28,01:34:00
39.9727466,116.3277266,0,91.9,39596.0653009259,2008-05-28,01:34:02
39.9728183,116.3276783,0,91.9,39596.0653240741,2008-05-28,01:34:04
39.97288,116.3276433,0,91.9,39596.0653472222,2008-05-28,01:34:06
39.9729283,116.3276266,0,91.9,39596.0653703704,2008-05-28,01:34:08
39.9729549,116.3276483,0,95.1,39596.0653935185,2008-05-28,01:34:10
39.97299,116.3276416,0,95.1,39596.0654166667,2008-05-28,01:34:12
39.9729916,116.3276699,0,95.1,39596.0654398148,2008-05-28,01:34:14
39.9729883,116.3277216,0,98.4,39596.065462963,2008-05-28,01:34:16
39.9729849,116.3277699,0,101.7,39596.0654861111,2008-05-28,01:34:18
39.97301,116.3277649,0,101.7,39596.0655092593,2008-05-28,01:34:20
39.9730333,116.32778,0,101.7,39596.0655324074,2008-05-28,01:34:22
39.9730683,116.3277699,0,105,39596.0655555556,2008-05-28,01:34:24
39.9731633,116.32769,0,105,39596.0655787037,2008-05-28,01:34:26
39.97319,116.3276849,0,105,39596.0656018518,2008-05-28,01:34:28
39.9731849,116.3277266,0,105,39596.065625,2008-05-28,01:34:30
39.9731799,116.3277583,0,108.3,39596.0656481481,2008-05-28,01:34:32
39.97323,116.3277516,0,111.5,39596.0656712963,2008-05-28,01:34:34
39.9732633,116.32776,0,111.5,39596.0656944444,2008-05-28,01:34:36
39.9732966,116.3277566,0,111.5,39596.0657175926,2008-05-28,01:34:38
39.9733649,116.3277183,0,114.8,39596.0657407407,2008-05-28,01:34:40
39.9734416,116.32769,0,114.8,39596.0657638889,2008-05-28,01:34:42
39.973495,116.3276633,0,114.8,39596.065787037,2008-05-28,01:34:44
39.9735233,116.3276766,0,114.8,39596.0658101852,2008-05-28,01:34:46
39.9735633,116.3276649,0,114.8,39596.0658333333,2008-05-28,01:34:48
39.9736033,116.3276499,0,118.1,39596.0658564815,2008-05-28,01:34:50
39.9736466,116.3276533,0,118.1,39596.0658796296,2008-05-28,01:34:52
39.9736699,116.3276583,0,118.1,39596.0659027778,2008-05-28,01:34:54
39.973695,116.327675,0,121.4,39596.0659259259,2008-05-28,01:34:56
39.9736733,116.327745,0,121.4,39596.0659490741,2008-05-28,01:34:58
39.9736583,116.3277916,0,124.7,39596.0659722222,2008-05-28,01:35:00
39.9737116,116.3277633,0,124.7,39596.0659953704,2008-05-28,01:35:02
39.9737599,116.3277483,0,128,39596.0660185185,2008-05-28,01:35:04
39.9737983,116.3277266,0,128,39596.0660416667,2008-05-28,01:35:06
39.9738316,116.3277033,0,128,39596.0660648148,2008-05-28,01:35:08
39.9738699,116.3276799,0,128,39596.066087963,2008-05-28,01:35:10
39.9739083,116.3276566,0,128,39596.0661111111,2008-05-28,01:35:12
39.9739383,116.327655,0,131.2,39596.0661342593,2008-05-28,01:35:14
39.9739799,116.3276449,0,131.2,39596.0661574074,2008-05-28,01:35:16
39.9740216,116.3276066,0,131.2,39596.0661805556,2008-05-28,01:35:18
39.9740683,116.3275749,0,131.2,39596.0662037037,2008-05-28,01:35:20
39.974125,116.327535,0,131.2,39596.0662268519,2008-05-28,01:35:22
39.974185,116.3275066,0,131.2,39596.06625,2008-05-28,01:35:24
39.9742199,116.3275016,0,131.2,39596.0662731482,2008-05-28,01:35:26
39.9742666,116.3274833,0,134.5,39596.0662962963,2008-05-28,01:35:28
39.9742899,116.3274816,0,134.5,39596.0663194444,2008-05-28,01:35:30
39.974325,116.3274716,0,134.5,39596.0663425926,2008-05-28,01:35:32
39.9743616,116.3274566,0,134.5,39596.0663657407,2008-05-28,01:35:34
39.9743966,116.3274399,0,134.5,39596.0663888889,2008-05-28,01:35:36
39.9744366,116.3274249,0,134.5,39596.066412037,2008-05-28,01:35:38
39.9744666,116.3274149,0,134.5,39596.0664351852,2008-05-28,01:35:40
39.974505,116.3274083,0,134.5,39596.0664583333,2008-05-28,01:35:42
39.974545,116.3273833,0,134.5,39596.0664814815,2008-05-28,01:35:44
39.9745949,116.3273666,0,134.5,39596.0665046296,2008-05-28,01:35:46
39.9746466,116.3273516,0,134.5,39596.0665277778,2008-05-28,01:35:48
39.9747,116.3273333,0,134.5,39596.0665509259,2008-05-28,01:35:50
39.9747333,116.3273466,0,134.5,39596.0665740741,2008-05-28,01:35:52
39.9747583,116.3273716,0,137.8,39596.0665972222,2008-05-28,01:35:54
39.9748066,116.3273716,0,134.5,39596.0666203704,2008-05-28,01:35:56
39.974855,116.3273816,0,134.5,39596.0666435185,2008-05-28,01:35:58
39.9748949,116.3273883,0,134.5,39596.0666666667,2008-05-28,01:36:00
39.9749199,116.3273899,0,134.5,39596.0666898148,2008-05-28,01:36:02
39.9749083,116.3274116,0,134.5,39596.066712963,2008-05-28,01:36:04
39.9749049,116.3274349,0,134.5,39596.0667361111,2008-05-28,01:36:06
39.9748583,116.3274633,0,134.5,39596.0667592593,2008-05-28,01:36:08
39.9748216,116.3275,0,134.5,39596.0668171296,2008-05-28,01:36:13
39.9748233,116.327515,0,134.5,39596.0668402778,2008-05-28,01:36:15
39.9748266,116.327535,0,134.5,39596.0668634259,2008-05-28,01:36:17
39.9748349,116.3275533,0,134.5,39596.0668865741,2008-05-28,01:36:19
39.9748433,116.327585,0,134.5,39596.0669097222,2008-05-28,01:36:21
39.9748633,116.3276116,0,134.5,39596.0669328704,2008-05-28,01:36:23
39.9748516,116.327655,0,134.5,39596.0669560185,2008-05-28,01:36:25
39.9748433,116.3276933,0,134.5,39596.0669791667,2008-05-28,01:36:27
39.9748633,116.3277333,0,134.5,39596.0670023148,2008-05-28,01:36:29
39.9748749,116.3277649,0,134.5,39596.067025463,2008-05-28,01:36:31
39.9748966,116.3277749,0,134.5,39596.0670486111,2008-05-28,01:36:33
39.974885,116.3277833,0,134.5,39596.0671527778,2008-05-28,01:36:42
39.9748949,116.3277916,0,134.5,39596.0671759259,2008-05-28,01:36:44
39.9749049,116.3277933,0,134.5,39596.0671990741,2008-05-28,01:36:46
39.9749216,116.3277883,0,134.5,39596.0672222222,2008-05-28,01:36:48
39.9749449,116.327795,0,134.5,39596.0672453704,2008-05-28,01:36:50
39.97498,116.3278233,0,134.5,39596.0672685185,2008-05-28,01:36:52
39.9750016,116.3278416,0,134.5,39596.0672916667,2008-05-28,01:36:54
39.9750283,116.3278533,0,134.5,39596.0673148148,2008-05-28,01:36:56
39.9750633,116.3278399,0,134.5,39596.067337963,2008-05-28,01:36:58
39.9750933,116.3278349,0,134.5,39596.0673611111,2008-05-28,01:37:00
39.9751216,116.3278383,0,134.5,39596.0673842593,2008-05-28,01:37:02
39.9751483,116.3278399,0,134.5,39596.0674074074,2008-05-28,01:37:04
39.9751733,116.3278483,0,134.5,39596.0674305556,2008-05-28,01:37:06
39.975195,116.3278583,0,134.5,39596.0674537037,2008-05-28,01:37:08
39.9752149,116.3278766,0,134.5,39596.0674768519,2008-05-28,01:37:10
39.9752333,116.327885,0,134.5,39596.0675,2008-05-28,01:37:12
39.9752433,116.3279033,0,134.5,39596.0675231481,2008-05-28,01:37:14
39.9752366,116.3279516,0,134.5,39596.0675462963,2008-05-28,01:37:16
39.975235,116.32797,0,134.5,39596.0675694444,2008-05-28,01:37:18
39.9752033,116.3280099,0,134.5,39596.0675925926,2008-05-28,01:37:20
39.9751666,116.3280533,0,134.5,39596.0676157407,2008-05-28,01:37:22
39.9751583,116.3280916,0,134.5,39596.0676388889,2008-05-28,01:37:24
39.9751699,116.3281349,0,134.5,39596.067662037,2008-05-28,01:37:26
39.975205,116.3281583,0,134.5,39596.0676851852,2008-05-28,01:37:28
39.9752399,116.3281916,0,134.5,39596.0677083333,2008-05-28,01:37:30
39.9752766,116.3282249,0,134.5,39596.0677314815,2008-05-28,01:37:32
39.9753366,116.3282633,0,134.5,39596.0677546296,2008-05-28,01:37:34
39.9753916,116.328305,0,134.5,39596.0677777778,2008-05-28,01:37:36
39.9753933,116.3283633,0,134.5,39596.0678009259,2008-05-28,01:37:38
39.9754183,116.3283949,0,134.5,39596.0678240741,2008-05-28,01:37:40
39.9754316,116.3284433,0,134.5,39596.0678472222,2008-05-28,01:37:42
39.9754499,116.3284766,0,134.5,39596.0678703704,2008-05-28,01:37:44
39.9754399,116.3285166,0,134.5,39596.0678935185,2008-05-28,01:37:46
39.9754249,116.3285483,0,134.5,39596.0679166667,2008-05-28,01:37:48
39.9754,116.3285766,0,134.5,39596.0679398148,2008-05-28,01:37:50
39.9753699,116.3286216,0,134.5,39596.067962963,2008-05-28,01:37:52
39.9753516,116.3286583,0,134.5,39596.0679861111,2008-05-28,01:37:54
39.9753366,116.3286833,0,134.5,39596.0680092593,2008-05-28,01:37:56
39.97533,116.3287733,0,134.5,39596.0680324074,2008-05-28,01:37:58
39.9752683,116.3288283,0,134.5,39596.0680555556,2008-05-28,01:38:00
39.975235,116.3288866,0,134.5,39596.0680787037,2008-05-28,01:38:02
39.975235,116.328915,0,134.5,39596.0681018519,2008-05-28,01:38:04
39.9752316,116.3289366,0,134.5,39596.068125,2008-05-28,01:38:06
39.97525,116.3289766,0,134.5,39596.0681481481,2008-05-28,01:38:08
39.9752733,116.3290266,0,134.5,39596.0681712963,2008-05-28,01:38:10
39.975305,116.3290866,0,134.5,39596.0681944444,2008-05-28,01:38:12
39.975305,116.3291549,0,134.5,39596.0682175926,2008-05-28,01:38:14
39.975305,116.3292066,0,134.5,39596.0682407407,2008-05-28,01:38:16
39.9753233,116.3292616,0,134.5,39596.0682638889,2008-05-28,01:38:18
39.982945,116.3287116,0,1312.3,39596.068599537,2008-05-28,01:38:47
39.9818266,116.3291566,0,866.1,39596.0686226852,2008-05-28,01:38:49
39.9815516,116.32926,0,767.7,39596.0686458333,2008-05-28,01:38:51
39.980085,116.3294166,0,757.9,39596.0687152778,2008-05-28,01:38:57
39.9787899,116.3295383,0,731.6,39596.0687731481,2008-05-28,01:39:02
39.9778899,116.3297416,0,702.1,39596.0688310185,2008-05-28,01:39:07
39.9777683,116.3301916,0,682.4,39596.0690740741,2008-05-28,01:39:28
39.9777216,116.3302166,0,689,39596.0690972222,2008-05-28,01:39:30
39.9777516,116.3302233,0,692.3,39596.0691203704,2008-05-28,01:39:32
39.9778033,116.3301749,0,692.3,39596.0691435185,2008-05-28,01:39:34
39.9778116,116.3301749,0,698.8,39596.0691666667,2008-05-28,01:39:36
39.9778416,116.3301999,0,702.1,39596.0691898148,2008-05-28,01:39:38
39.9778083,116.3302333,0,698.8,39596.069212963,2008-05-28,01:39:40
39.9776883,116.3302916,0,689,39596.0692361111,2008-05-28,01:39:42
39.9777916,116.3304116,0,682.4,39596.0692592593,2008-05-28,01:39:44
39.9778449,116.3304249,0,675.9,39596.0692824074,2008-05-28,01:39:46
39.9778766,116.33047,0,672.6,39596.0693055556,2008-05-28,01:39:48
39.9778966,116.3305149,0,669.3,39596.0693287037,2008-05-28,01:39:50
39.9779,116.3305249,0,666,39596.0693518519,2008-05-28,01:39:52
39.97787,116.3305583,0,662.7,39596.069375,2008-05-28,01:39:54
