# Supplementary material for: Research on differential privacy protection method based on user tendency
Source: PLoS One. 2023 Oct 26;18(10):e0288823. doi: 10.1371/journal.pone.0288823 (PMC10602288; doi:10.1371/journal.pone.0288823)
Supplement: S4 Data — (ZIP) [file pone.0288823.s004.zip › Data 5-4/112/Trajectory/20080528154831.plt]

Geolife trajectory
WGS 84
Altitude is in Feet
Reserved 3
0,2,255,My Track,0,0,2,8421376
0
39.97568,116.3308416,0,128,39596.6586921296,2008-05-28,15:48:31
39.9756666,116.3308166,0,131.2,39596.6587037037,2008-05-28,15:48:32
39.9756766,116.3308066,0,124.7,39596.6587268518,2008-05-28,15:48:34
39.9756783,116.3308033,0,121.4,39596.65875,2008-05-28,15:48:36
39.9756833,116.330815,0,114.8,39596.6587731481,2008-05-28,15:48:38
39.9757166,116.3308199,0,105,39596.6587962963,2008-05-28,15:48:40
39.9757349,116.3307933,0,101.7,39596.6588194444,2008-05-28,15:48:42
39.9757383,116.330765,0,101.7,39596.6588425926,2008-05-28,15:48:44
39.9757283,116.3307349,0,105,39596.6588657407,2008-05-28,15:48:46
39.9757266,116.3307066,0,105,39596.6588888889,2008-05-28,15:48:48
39.9757433,116.3306316,0,111.5,39596.658912037,2008-05-28,15:48:50
39.9757199,116.3305683,0,118.1,39596.6589351852,2008-05-28,15:48:52
39.9757049,116.3304883,0,128,39596.6589583333,2008-05-28,15:48:54
39.9756899,116.3304333,0,134.5,39596.6589814815,2008-05-28,15:48:56
39.9756916,116.3304166,0,134.5,39596.6590046296,2008-05-28,15:48:58
39.9756833,116.3304016,0,137.8,39596.6590277778,2008-05-28,15:49:00
39.975685,116.330345,0,144.4,39596.6590509259,2008-05-28,15:49:02
39.9757049,116.33033,0,144.4,39596.6590740741,2008-05-28,15:49:04
39.9757216,116.3303166,0,144.4,39596.6590972222,2008-05-28,15:49:06
39.9756649,116.3303633,0,141.1,39596.6591203704,2008-05-28,15:49:08
39.9756649,116.3303333,0,141.1,39596.6591435185,2008-05-28,15:49:10
39.9756266,116.3303149,0,141.1,39596.6591666667,2008-05-28,15:49:12
39.9756116,116.3302733,0,137.8,39596.6591898148,2008-05-28,15:49:14
39.9756033,116.3302383,0,137.8,39596.659212963,2008-05-28,15:49:16
39.9755816,116.3302183,0,137.8,39596.6592361111,2008-05-28,15:49:18
39.9756199,116.3302333,0,137.8,39596.6592592593,2008-05-28,15:49:20
39.9755949,116.33031,0,134.5,39596.6592824074,2008-05-28,15:49:22
39.9755783,116.33033,0,134.5,39596.6593055556,2008-05-28,15:49:24
39.9755633,116.3303466,0,134.5,39596.6593287037,2008-05-28,15:49:26
39.9755366,116.3303583,0,134.5,39596.6593518518,2008-05-28,15:49:28
39.975515,116.3303733,0,134.5,39596.659375,2008-05-28,15:49:30
39.9754949,116.3303883,0,134.5,39596.6593981481,2008-05-28,15:49:32
39.975475,116.3304066,0,134.5,39596.6594212963,2008-05-28,15:49:34
39.9754516,116.3304283,0,134.5,39596.6594444444,2008-05-28,15:49:36
39.97543,116.3304449,0,137.8,39596.6594675926,2008-05-28,15:49:38
39.9754083,116.3304383,0,137.8,39596.6594907407,2008-05-28,15:49:40
39.9753983,116.3304049,0,137.8,39596.6595138889,2008-05-28,15:49:42
39.9754016,116.33038,0,141.1,39596.659537037,2008-05-28,15:49:44
39.9754283,116.3303733,0,141.1,39596.6595601852,2008-05-28,15:49:46
39.9754633,116.3303583,0,141.1,39596.6595833333,2008-05-28,15:49:48
39.9754916,116.3303033,0,141.1,39596.6596064815,2008-05-28,15:49:50
39.9755116,116.3303033,0,144.4,39596.6596296296,2008-05-28,15:49:52
39.9755249,116.3302799,0,144.4,39596.6596527778,2008-05-28,15:49:54
39.9754249,116.3302366,0,144.4,39596.6596759259,2008-05-28,15:49:56
39.9754266,116.3301966,0,147.6,39596.6596990741,2008-05-28,15:49:58
39.9754349,116.3301,0,147.6,39596.6597222222,2008-05-28,15:50:00
39.9754549,116.3300383,0,147.6,39596.6597453704,2008-05-28,15:50:02
39.9754116,116.32998,0,147.6,39596.6597685185,2008-05-28,15:50:04
39.9753933,116.3299616,0,150.9,39596.6597916667,2008-05-28,15:50:06
39.9753683,116.3299633,0,150.9,39596.6598148148,2008-05-28,15:50:08
39.9753799,116.3298616,0,154.2,39596.659837963,2008-05-28,15:50:10
39.9753983,116.3298299,0,157.5,39596.6598611111,2008-05-28,15:50:12
39.9753799,116.32977,0,157.5,39596.6598842593,2008-05-28,15:50:14
39.9753699,116.3297366,0,157.5,39596.6599074074,2008-05-28,15:50:16
39.9753433,116.3296916,0,160.8,39596.6599305556,2008-05-28,15:50:18
39.9753149,116.3296949,0,160.8,39596.6599537037,2008-05-28,15:50:20
39.9753033,116.3297099,0,164,39596.6599768519,2008-05-28,15:50:22
39.9753116,116.3297299,0,164,39596.66,2008-05-28,15:50:24
39.9753399,116.3297533,0,164,39596.6600231482,2008-05-28,15:50:26
39.975375,116.3297366,0,164,39596.6600462963,2008-05-28,15:50:28
39.9753933,116.3296633,0,167.3,39596.6600694444,2008-05-28,15:50:30
39.9753799,116.3296716,0,170.6,39596.6600925926,2008-05-28,15:50:32
39.9753783,116.3296433,0,170.6,39596.6601157407,2008-05-28,15:50:34
39.97539,116.3295849,0,170.6,39596.6601388889,2008-05-28,15:50:36
39.9753766,116.329525,0,173.9,39596.660162037,2008-05-28,15:50:38
39.9753566,116.3294599,0,177.2,39596.6601851852,2008-05-28,15:50:40
39.9753316,116.3294,0,173.9,39596.6602083333,2008-05-28,15:50:42
39.9753316,116.3293583,0,173.9,39596.6602314815,2008-05-28,15:50:44
39.9753316,116.3293249,0,173.9,39596.6602546296,2008-05-28,15:50:46
39.97533,116.3292399,0,173.9,39596.6602777778,2008-05-28,15:50:48
39.97532,116.3291349,0,173.9,39596.6603009259,2008-05-28,15:50:50
39.9753033,116.3290566,0,173.9,39596.6603240741,2008-05-28,15:50:52
39.9752849,116.3290033,0,177.2,39596.6603472222,2008-05-28,15:50:54
39.9752833,116.32909,0,173.9,39596.6603703704,2008-05-28,15:50:56
39.9753016,116.3290999,0,173.9,39596.6603935185,2008-05-28,15:50:58
39.9753016,116.32907,0,170.6,39596.6604166667,2008-05-28,15:51:00
39.9752866,116.3290449,0,170.6,39596.6604398148,2008-05-28,15:51:02
39.9752933,116.3290183,0,170.6,39596.660462963,2008-05-28,15:51:04
39.9753066,116.3289783,0,170.6,39596.6604861111,2008-05-28,15:51:06
39.9753099,116.3289349,0,167.3,39596.6605092593,2008-05-28,15:51:08
39.9752983,116.3289116,0,167.3,39596.6605324074,2008-05-28,15:51:10
39.9753166,116.3288933,0,167.3,39596.6605555556,2008-05-28,15:51:12
39.9753183,116.3288633,0,167.3,39596.6605787037,2008-05-28,15:51:14
39.97533,116.3288283,0,170.6,39596.6606018519,2008-05-28,15:51:16
39.9753333,116.3287783,0,170.6,39596.660625,2008-05-28,15:51:18
39.9753166,116.3287349,0,170.6,39596.6606481481,2008-05-28,15:51:20
39.9752933,116.3286949,0,170.6,39596.6606712963,2008-05-28,15:51:22
39.9752583,116.3286599,0,170.6,39596.6606944444,2008-05-28,15:51:24
39.9752183,116.3286783,0,167.3,39596.6607175926,2008-05-28,15:51:26
39.97522,116.32865,0,167.3,39596.6607407407,2008-05-28,15:51:28
39.9752283,116.328615,0,167.3,39596.6607638889,2008-05-28,15:51:30
39.9752183,116.3285749,0,167.3,39596.660787037,2008-05-28,15:51:32
39.9752449,116.3285616,0,167.3,39596.6608101852,2008-05-28,15:51:34
39.97526,116.3285416,0,167.3,39596.6608333333,2008-05-28,15:51:36
39.9752949,116.3284983,0,167.3,39596.6608564815,2008-05-28,15:51:38
39.9753533,116.3284499,0,167.3,39596.6608796296,2008-05-28,15:51:40
39.9753233,116.3284166,0,167.3,39596.6609027778,2008-05-28,15:51:42
39.9753333,116.3283866,0,167.3,39596.6609259259,2008-05-28,15:51:44
39.9753366,116.3283949,0,167.3,39596.6609490741,2008-05-28,15:51:46
39.9753399,116.328375,0,167.3,39596.6609722222,2008-05-28,15:51:48
39.9753416,116.3283499,0,167.3,39596.6609953704,2008-05-28,15:51:50
39.9753399,116.3283283,0,167.3,39596.6610185185,2008-05-28,15:51:52
39.9753483,116.3283033,0,167.3,39596.6610416667,2008-05-28,15:51:54
39.9753616,116.3282549,0,167.3,39596.6610648148,2008-05-28,15:51:56
39.9753733,116.3282133,0,167.3,39596.661087963,2008-05-28,15:51:58
39.9753733,116.3281683,0,167.3,39596.6611111111,2008-05-28,15:52:00
39.9753783,116.3281166,0,167.3,39596.6611342593,2008-05-28,15:52:02
39.9753833,116.3280683,0,167.3,39596.6611574074,2008-05-28,15:52:04
39.9753716,116.3280316,0,167.3,39596.6611805556,2008-05-28,15:52:06
39.9753666,116.3280016,0,167.3,39596.6612037037,2008-05-28,15:52:08
39.9753616,116.3279616,0,167.3,39596.6612268519,2008-05-28,15:52:10
39.9753533,116.32792,0,167.3,39596.66125,2008-05-28,15:52:12
39.9753433,116.3278799,0,167.3,39596.6612731481,2008-05-28,15:52:14
39.9753466,116.32785,0,167.3,39596.6612962963,2008-05-28,15:52:16
39.9753433,116.3278133,0,167.3,39596.6613194444,2008-05-28,15:52:18
39.9753483,116.3277883,0,167.3,39596.6613425926,2008-05-28,15:52:20
39.9753399,116.3277499,0,167.3,39596.6613657407,2008-05-28,15:52:22
39.9753399,116.3277299,0,167.3,39596.6613888889,2008-05-28,15:52:24
39.9753383,116.3277016,0,167.3,39596.661412037,2008-05-28,15:52:26
39.9753283,116.327675,0,167.3,39596.6614351852,2008-05-28,15:52:28
39.9753366,116.3276799,0,167.3,39596.6614583333,2008-05-28,15:52:30
39.9753216,116.3276883,0,167.3,39596.6614814815,2008-05-28,15:52:32
39.9752966,116.3276949,0,164,39596.6615046296,2008-05-28,15:52:34
39.9752766,116.327745,0,164,39596.6615277778,2008-05-28,15:52:36
39.9752549,116.3277649,0,164,39596.6615509259,2008-05-28,15:52:38
39.9752299,116.3278016,0,164,39596.6615740741,2008-05-28,15:52:40
39.9751933,116.3278516,0,164,39596.6615972222,2008-05-28,15:52:42
39.9751716,116.3278933,0,164,39596.6616203704,2008-05-28,15:52:44
39.9751549,116.3279133,0,164,39596.6616435185,2008-05-28,15:52:46
39.9751316,116.3279216,0,164,39596.6616666667,2008-05-28,15:52:48
39.9751183,116.3279,0,164,39596.6616898148,2008-05-28,15:52:50
39.97511,116.3278583,0,164,39596.661712963,2008-05-28,15:52:52
39.9751066,116.3278433,0,164,39596.6617361111,2008-05-28,15:52:54
39.9751049,116.3278133,0,164,39596.6617592593,2008-05-28,15:52:56
39.975095,116.3278266,0,164,39596.6617824074,2008-05-28,15:52:58
39.97507,116.3277766,0,164,39596.6618055556,2008-05-28,15:53:00
39.9750616,116.3277666,0,164,39596.6618287037,2008-05-28,15:53:02
39.9750566,116.3277916,0,167.3,39596.6618518519,2008-05-28,15:53:04
39.9750683,116.3279833,0,170.6,39596.6618865741,2008-05-28,15:53:07
39.9750666,116.3279933,0,170.6,39596.6619097222,2008-05-28,15:53:09
39.9750783,116.3280133,0,170.6,39596.6619675926,2008-05-28,15:53:14
39.9750849,116.3280016,0,170.6,39596.6619907407,2008-05-28,15:53:16
39.9750983,116.3279933,0,170.6,39596.6620138889,2008-05-28,15:53:18
39.9750983,116.3279749,0,170.6,39596.662037037,2008-05-28,15:53:20
39.9751083,116.3279533,0,170.6,39596.6620601852,2008-05-28,15:53:22
39.9750883,116.3279099,0,170.6,39596.6620833333,2008-05-28,15:53:24
39.9750816,116.3279149,0,170.6,39596.6621064815,2008-05-28,15:53:26
39.9750749,116.3279016,0,170.6,39596.6621296296,2008-05-28,15:53:28
39.9750749,116.3279033,0,170.6,39596.6621527778,2008-05-28,15:53:30
39.975065,116.3279283,0,170.6,39596.6621759259,2008-05-28,15:53:32
39.9750383,116.3279466,0,170.6,39596.6621990741,2008-05-28,15:53:34
39.9749883,116.3278699,0,170.6,39596.6622222222,2008-05-28,15:53:36
39.974955,116.3278199,0,170.6,39596.6622453704,2008-05-28,15:53:38
39.9749266,116.3277983,0,170.6,39596.6622685185,2008-05-28,15:53:40
39.9749,116.3277899,0,170.6,39596.6622916667,2008-05-28,15:53:42
39.9748566,116.3277133,0,170.6,39596.6623263889,2008-05-28,15:53:45
39.9748366,116.3277199,0,170.6,39596.662349537,2008-05-28,15:53:47
39.9748133,116.327725,0,170.6,39596.6623726852,2008-05-28,15:53:49
39.9747966,116.32776,0,170.6,39596.6623958333,2008-05-28,15:53:51
39.9747583,116.3277399,0,170.6,39596.6624189815,2008-05-28,15:53:53
39.9747266,116.3277549,0,170.6,39596.6624421296,2008-05-28,15:53:55
39.9747016,116.3277516,0,170.6,39596.6624652778,2008-05-28,15:53:57
39.9746799,116.3277916,0,170.6,39596.6624884259,2008-05-28,15:53:59
39.9746799,116.3278399,0,170.6,39596.6625115741,2008-05-28,15:54:01
39.9746566,116.3278399,0,170.6,39596.6625347222,2008-05-28,15:54:03
39.974605,116.3277483,0,170.6,39596.6625578704,2008-05-28,15:54:05
39.974545,116.3276216,0,170.6,39596.6625810185,2008-05-28,15:54:07
39.9745299,116.3275683,0,170.6,39596.6626041667,2008-05-28,15:54:09
39.9745016,116.3275233,0,170.6,39596.6626273148,2008-05-28,15:54:11
39.9744883,116.3274966,0,170.6,39596.662650463,2008-05-28,15:54:13
39.9744833,116.3274966,0,170.6,39596.6626736111,2008-05-28,15:54:15
39.9744616,116.3275066,0,170.6,39596.6626967593,2008-05-28,15:54:17
39.974435,116.3275066,0,170.6,39596.6627199074,2008-05-28,15:54:19
39.974395,116.3274983,0,170.6,39596.6627430556,2008-05-28,15:54:21
39.9743749,116.3275049,0,170.6,39596.6627662037,2008-05-28,15:54:23
39.9743716,116.327535,0,170.6,39596.6627893519,2008-05-28,15:54:25
39.974365,116.3275766,0,170.6,39596.6628125,2008-05-28,15:54:27
39.9743483,116.3276316,0,170.6,39596.6628356481,2008-05-28,15:54:29
39.9743716,116.3277766,0,170.6,39596.6628587963,2008-05-28,15:54:31
39.9743783,116.3278733,0,170.6,39596.6628819444,2008-05-28,15:54:33
39.9743866,116.3279916,0,170.6,39596.6629050926,2008-05-28,15:54:35
39.9743816,116.3280549,0,170.6,39596.6629282407,2008-05-28,15:54:37
39.9743483,116.3280483,0,170.6,39596.6629513889,2008-05-28,15:54:39
39.9742716,116.3280433,0,170.6,39596.662974537,2008-05-28,15:54:41
39.9742383,116.3280766,0,170.6,39596.6629976852,2008-05-28,15:54:43
39.9741899,116.3280633,0,170.6,39596.6630208333,2008-05-28,15:54:45
39.9741666,116.3280416,0,170.6,39596.6630439815,2008-05-28,15:54:47
39.9741283,116.3280316,0,170.6,39596.6630671296,2008-05-28,15:54:49
39.9740933,116.3280383,0,170.6,39596.6630902778,2008-05-28,15:54:51
39.9740716,116.3280699,0,170.6,39596.6631134259,2008-05-28,15:54:53
39.97403,116.3280616,0,170.6,39596.6631365741,2008-05-28,15:54:55
39.9740216,116.3281566,0,173.9,39596.6631597222,2008-05-28,15:54:57
39.9739983,116.3281933,0,173.9,39596.6631828704,2008-05-28,15:54:59
39.9739866,116.3282166,0,173.9,39596.6632060185,2008-05-28,15:55:01
39.9739716,116.3282199,0,173.9,39596.6632291667,2008-05-28,15:55:03
39.9739466,116.3281833,0,173.9,39596.6632523148,2008-05-28,15:55:05
39.9739183,116.3281566,0,173.9,39596.663275463,2008-05-28,15:55:07
39.9738833,116.3281149,0,173.9,39596.6632986111,2008-05-28,15:55:09
39.9738583,116.3280883,0,173.9,39596.6633217593,2008-05-28,15:55:11
39.97382,116.3280366,0,173.9,39596.6633449074,2008-05-28,15:55:13
39.973765,116.3279516,0,173.9,39596.6633680556,2008-05-28,15:55:15
39.97372,116.3278466,0,173.9,39596.6633912037,2008-05-28,15:55:17
39.9736849,116.3277566,0,173.9,39596.6634143519,2008-05-28,15:55:19
39.97362,116.3276166,0,173.9,39596.6634375,2008-05-28,15:55:21
39.9735883,116.3275616,0,173.9,39596.6634606481,2008-05-28,15:55:23
39.9735466,116.3274899,0,173.9,39596.6634837963,2008-05-28,15:55:25
39.9735216,116.3274499,0,173.9,39596.6635069444,2008-05-28,15:55:27
39.9735049,116.3274283,0,173.9,39596.6635300926,2008-05-28,15:55:29
39.9735083,116.32741,0,173.9,39596.6635532407,2008-05-28,15:55:31
39.9735016,116.3274116,0,173.9,39596.6635763889,2008-05-28,15:55:33
39.9734883,116.3274149,0,173.9,39596.663599537,2008-05-28,15:55:35
39.9734783,116.3274283,0,173.9,39596.6636226852,2008-05-28,15:55:37
39.97347,116.3274516,0,173.9,39596.6636458333,2008-05-28,15:55:39
39.9734649,116.3274699,0,173.9,39596.6636689815,2008-05-28,15:55:41
39.9734483,116.3275083,0,173.9,39596.6636921296,2008-05-28,15:55:43
39.9734533,116.3275616,0,173.9,39596.6637152778,2008-05-28,15:55:45
39.97347,116.3276999,0,173.9,39596.6637384259,2008-05-28,15:55:47
39.9734666,116.327795,0,173.9,39596.6637615741,2008-05-28,15:55:49
39.9734683,116.3279383,0,173.9,39596.6637847222,2008-05-28,15:55:51
39.9734566,116.3280083,0,170.6,39596.6638078704,2008-05-28,15:55:53
39.9734316,116.3280849,0,170.6,39596.6638310185,2008-05-28,15:55:55
39.9734,116.3281633,0,170.6,39596.6638541667,2008-05-28,15:55:57
39.9733416,116.3281816,0,170.6,39596.6638773148,2008-05-28,15:55:59
39.9732916,116.328195,0,173.9,39596.663900463,2008-05-28,15:56:01
39.9732366,116.3281783,0,173.9,39596.6639236111,2008-05-28,15:56:03
39.9731733,116.328125,0,173.9,39596.6639467593,2008-05-28,15:56:05
39.9731683,116.3281116,0,173.9,39596.6639699074,2008-05-28,15:56:07
39.9731616,116.3281283,0,173.9,39596.6639930556,2008-05-28,15:56:09
39.9731466,116.3281483,0,173.9,39596.6640162037,2008-05-28,15:56:11
39.9731633,116.3281766,0,173.9,39596.6640393519,2008-05-28,15:56:13
39.97316,116.3281849,0,173.9,39596.6640856481,2008-05-28,15:56:17
39.9731533,116.3281816,0,173.9,39596.6641087963,2008-05-28,15:56:19
39.9731466,116.3281783,0,173.9,39596.6641319444,2008-05-28,15:56:21
39.9731333,116.3281783,0,173.9,39596.6641550926,2008-05-28,15:56:23
39.9731233,116.3281849,0,173.9,39596.6641782407,2008-05-28,15:56:25
39.9731249,116.3282,0,173.9,39596.6642013889,2008-05-28,15:56:27
39.97312,116.3282216,0,173.9,39596.664224537,2008-05-28,15:56:29
39.9731283,116.3282166,0,173.9,39596.6642476852,2008-05-28,15:56:31
39.9730933,116.3282233,0,173.9,39596.6642708333,2008-05-28,15:56:33
39.9730449,116.3282333,0,173.9,39596.6642939815,2008-05-28,15:56:35
39.9730266,116.3282833,0,173.9,39596.6643171296,2008-05-28,15:56:37
39.9730333,116.3283366,0,173.9,39596.6643402778,2008-05-28,15:56:39
39.9730249,116.3283783,0,173.9,39596.6643634259,2008-05-28,15:56:41
39.9729666,116.3283616,0,173.9,39596.6643865741,2008-05-28,15:56:43
39.9729733,116.3283566,0,173.9,39596.6644097222,2008-05-28,15:56:45
39.97291,116.3283066,0,173.9,39596.6644328704,2008-05-28,15:56:47
39.9728916,116.32832,0,173.9,39596.6644560185,2008-05-28,15:56:49
39.9728666,116.3283133,0,173.9,39596.6644791667,2008-05-28,15:56:51
39.9728183,116.3282733,0,173.9,39596.6645023148,2008-05-28,15:56:53
39.9727866,116.328305,0,173.9,39596.664525463,2008-05-28,15:56:55
39.9727483,116.3283016,0,173.9,39596.6645486111,2008-05-28,15:56:57
39.972725,116.3283466,0,173.9,39596.6645717593,2008-05-28,15:56:59
39.972685,116.3283949,0,173.9,39596.6645949074,2008-05-28,15:57:01
39.9726649,116.3283949,0,177.2,39596.6646180556,2008-05-28,15:57:03
39.9726749,116.3285549,0,177.2,39596.6646412037,2008-05-28,15:57:05
39.9727016,116.3285116,0,177.2,39596.6648263889,2008-05-28,15:57:21
39.9727083,116.3285216,0,177.2,39596.664849537,2008-05-28,15:57:23
39.9727016,116.3284983,0,177.2,39596.6649189815,2008-05-28,15:57:29
39.9726899,116.3284716,0,177.2,39596.6649421296,2008-05-28,15:57:31
39.9726833,116.3284366,0,177.2,39596.6649652778,2008-05-28,15:57:33
39.9726833,116.3283866,0,177.2,39596.6649884259,2008-05-28,15:57:35
39.9726866,116.32832,0,177.2,39596.6650115741,2008-05-28,15:57:37
39.9726949,116.3282333,0,177.2,39596.6650347222,2008-05-28,15:57:39
39.9726949,116.3281349,0,177.2,39596.6650578704,2008-05-28,15:57:41
39.9726966,116.3280183,0,177.2,39596.6650810185,2008-05-28,15:57:43
39.9727016,116.3279033,0,177.2,39596.6651041667,2008-05-28,15:57:45
39.9727083,116.32778,0,177.2,39596.6651273148,2008-05-28,15:57:47
39.9727016,116.3276449,0,177.2,39596.665150463,2008-05-28,15:57:49
39.9726716,116.3275049,0,177.2,39596.6651736111,2008-05-28,15:57:51
39.97263,116.3273333,0,177.2,39596.6651967593,2008-05-28,15:57:53
39.97257,116.3271249,0,177.2,39596.6652199074,2008-05-28,15:57:55
39.9725499,116.3269866,0,177.2,39596.6652430556,2008-05-28,15:57:57
39.9725333,116.32689,0,177.2,39596.6652662037,2008-05-28,15:57:59
39.972515,116.3268083,0,177.2,39596.6652893518,2008-05-28,15:58:01
39.9725433,116.32675,0,177.2,39596.6653125,2008-05-28,15:58:03
39.9725349,116.3267133,0,177.2,39596.6653356481,2008-05-28,15:58:05
39.97253,116.3266766,0,177.2,39596.6653587963,2008-05-28,15:58:07
39.972515,116.3266333,0,173.9,39596.6653819444,2008-05-28,15:58:09
39.9725116,116.3266066,0,173.9,39596.6654050926,2008-05-28,15:58:11
39.9725016,116.326555,0,173.9,39596.6654282407,2008-05-28,15:58:13
39.9724716,116.326505,0,173.9,39596.6654513889,2008-05-28,15:58:15
39.97246,116.3264599,0,173.9,39596.665474537,2008-05-28,15:58:17
39.9724399,116.3264133,0,173.9,39596.6654976852,2008-05-28,15:58:19
39.9724383,116.3263816,0,173.9,39596.6655208333,2008-05-28,15:58:21
39.972435,116.3263683,0,173.9,39596.6655439815,2008-05-28,15:58:23
39.9724416,116.3263416,0,173.9,39596.6655671296,2008-05-28,15:58:25
39.9724466,116.32631,0,173.9,39596.6655902778,2008-05-28,15:58:27
39.9724366,116.32626,0,173.9,39596.6656134259,2008-05-28,15:58:29
39.9724366,116.32621,0,173.9,39596.6656365741,2008-05-28,15:58:31
39.9724583,116.3261866,0,173.9,39596.6656597222,2008-05-28,15:58:33
39.9724616,116.3261633,0,173.9,39596.6656828704,2008-05-28,15:58:35
39.9724533,116.3261083,0,173.9,39596.6657060185,2008-05-28,15:58:37
39.9724466,116.3260599,0,173.9,39596.6657291667,2008-05-28,15:58:39
39.9724399,116.3260116,0,173.9,39596.6657523148,2008-05-28,15:58:41
39.9724366,116.3259749,0,173.9,39596.665775463,2008-05-28,15:58:43
39.9724383,116.3259399,0,173.9,39596.6657986111,2008-05-28,15:58:45
39.9724499,116.3259316,0,173.9,39596.6658217593,2008-05-28,15:58:47
39.9724549,116.3259199,0,173.9,39596.6658449074,2008-05-28,15:58:49
39.9724483,116.3258816,0,173.9,39596.6658680556,2008-05-28,15:58:51
39.9724366,116.3258333,0,173.9,39596.6658912037,2008-05-28,15:58:53
39.972435,116.3257949,0,173.9,39596.6659143518,2008-05-28,15:58:55
39.9724316,116.3257649,0,173.9,39596.6659375,2008-05-28,15:58:57
39.9724183,116.3257133,0,173.9,39596.6659606481,2008-05-28,15:58:59
39.9723833,116.3256816,0,173.9,39596.6659837963,2008-05-28,15:59:01
39.97236,116.3256433,0,173.9,39596.6660069444,2008-05-28,15:59:03
39.9723283,116.3256066,0,173.9,39596.6660300926,2008-05-28,15:59:05
39.9722933,116.32556,0,173.9,39596.6660532407,2008-05-28,15:59:07
39.972275,116.3255199,0,173.9,39596.6660763889,2008-05-28,15:59:09
39.972295,116.3254883,0,173.9,39596.666099537,2008-05-28,15:59:11
39.9723133,116.3254633,0,173.9,39596.6661226852,2008-05-28,15:59:13
39.9723299,116.3254283,0,173.9,39596.6661458333,2008-05-28,15:59:15
39.9723383,116.3254066,0,173.9,39596.6661689815,2008-05-28,15:59:17
39.9723366,116.3253766,0,173.9,39596.6661921296,2008-05-28,15:59:19
39.9723433,116.3253599,0,173.9,39596.6662152778,2008-05-28,15:59:21
39.972345,116.3253466,0,173.9,39596.6662384259,2008-05-28,15:59:23
39.9723466,116.325315,0,173.9,39596.6662615741,2008-05-28,15:59:25
39.9723583,116.3252933,0,173.9,39596.6662847222,2008-05-28,15:59:27
39.9723633,116.3252849,0,173.9,39596.6663078704,2008-05-28,15:59:29
39.9723699,116.3252599,0,173.9,39596.6663310185,2008-05-28,15:59:31
39.9723783,116.3252533,0,173.9,39596.6663541667,2008-05-28,15:59:33
39.9723666,116.3252066,0,173.9,39596.6663773148,2008-05-28,15:59:35
39.972365,116.3251783,0,173.9,39596.666400463,2008-05-28,15:59:37
39.972345,116.325145,0,173.9,39596.6664236111,2008-05-28,15:59:39
39.972345,116.3251116,0,173.9,39596.6664467593,2008-05-28,15:59:41
39.97236,116.3250833,0,173.9,39596.6664699074,2008-05-28,15:59:43
39.9723733,116.3250566,0,173.9,39596.6664930556,2008-05-28,15:59:45
39.9723799,116.3250266,0,173.9,39596.6665162037,2008-05-28,15:59:47
39.9723849,116.3249949,0,173.9,39596.6665393518,2008-05-28,15:59:49
39.9723799,116.3249783,0,173.9,39596.6665625,2008-05-28,15:59:51
39.9723849,116.3249683,0,173.9,39596.6665856481,2008-05-28,15:59:53
39.9723849,116.3249516,0,173.9,39596.6666087963,2008-05-28,15:59:55
39.9723866,116.3249449,0,173.9,39596.6666319444,2008-05-28,15:59:57
39.9723816,116.3249466,0,173.9,39596.6666550926,2008-05-28,15:59:59
39.9723883,116.3249449,0,173.9,39596.6666782407,2008-05-28,16:00:01
39.9723699,116.3249183,0,173.9,39596.6667013889,2008-05-28,16:00:03
39.9723716,116.3248483,0,173.9,39596.666724537,2008-05-28,16:00:05
39.9723549,116.3248016,0,173.9,39596.6667476852,2008-05-28,16:00:07
39.9723166,116.3247366,0,173.9,39596.6667708333,2008-05-28,16:00:09
39.9722933,116.3246916,0,173.9,39596.6667939815,2008-05-28,16:00:11
39.9722883,116.3246616,0,173.9,39596.6668171296,2008-05-28,16:00:13
39.9722933,116.3246433,0,173.9,39596.6668402778,2008-05-28,16:00:15
39.9722849,116.3246333,0,173.9,39596.6668634259,2008-05-28,16:00:17
39.97228,116.3245916,0,173.9,39596.6668865741,2008-05-28,16:00:19
39.9722849,116.32453,0,173.9,39596.6669097222,2008-05-28,16:00:21
39.9722883,116.3244816,0,173.9,39596.6669328704,2008-05-28,16:00:23
39.9723066,116.3244433,0,173.9,39596.6669560185,2008-05-28,16:00:25
39.9722916,116.3244066,0,173.9,39596.6669791667,2008-05-28,16:00:27
39.9723016,116.3243699,0,173.9,39596.6670023148,2008-05-28,16:00:29
39.9723016,116.32434,0,173.9,39596.667025463,2008-05-28,16:00:31
39.9722733,116.3243449,0,173.9,39596.6670486111,2008-05-28,16:00:33
39.9722516,116.324355,0,173.9,39596.6670717593,2008-05-28,16:00:35
39.9722383,116.3243666,0,173.9,39596.6670949074,2008-05-28,16:00:37
39.9722133,116.3243733,0,170.6,39596.6671180556,2008-05-28,16:00:39
39.97218,116.324425,0,170.6,39596.6671412037,2008-05-28,16:00:41
39.9721533,116.32448,0,170.6,39596.6671643518,2008-05-28,16:00:43
39.9721233,116.3245033,0,170.6,39596.6671875,2008-05-28,16:00:45
39.9720966,116.3245699,0,170.6,39596.6672106481,2008-05-28,16:00:47
39.9720733,116.32462,0,170.6,39596.6672337963,2008-05-28,16:00:49
39.9720499,116.3246399,0,170.6,39596.6672569444,2008-05-28,16:00:51
39.9720216,116.324655,0,170.6,39596.6672800926,2008-05-28,16:00:53
39.9719899,116.324635,0,170.6,39596.6673032407,2008-05-28,16:00:55
39.971945,116.3246299,0,170.6,39596.6673263889,2008-05-28,16:00:57
39.9719316,116.3246583,0,170.6,39596.667349537,2008-05-28,16:00:59
39.9719199,116.3246416,0,170.6,39596.6673726852,2008-05-28,16:01:01
39.9718966,116.3246649,0,173.9,39596.6673958333,2008-05-28,16:01:03
39.9718766,116.3246666,0,173.9,39596.6674189815,2008-05-28,16:01:05
39.9718116,116.3246633,0,173.9,39596.6674421296,2008-05-28,16:01:07
39.9717799,116.3246649,0,173.9,39596.6674652778,2008-05-28,16:01:09
39.97176,116.324655,0,173.9,39596.6674884259,2008-05-28,16:01:11
39.9717349,116.3246449,0,173.9,39596.6675115741,2008-05-28,16:01:13
39.9717099,116.3246466,0,173.9,39596.6675347222,2008-05-28,16:01:15
39.9716783,116.3246383,0,173.9,39596.6675578704,2008-05-28,16:01:17
39.9716516,116.3246233,0,173.9,39596.6675810185,2008-05-28,16:01:19
39.9715999,116.3246166,0,173.9,39596.6676041667,2008-05-28,16:01:21
39.9715633,116.3246233,0,173.9,39596.6676273148,2008-05-28,16:01:23
39.9715683,116.3246983,0,177.2,39596.667650463,2008-05-28,16:01:25
39.9715933,116.3247649,0,177.2,39596.6678703704,2008-05-28,16:01:44
39.9715883,116.3247483,0,177.2,39596.6678935185,2008-05-28,16:01:46
39.97159,116.3247383,0,177.2,39596.6679166667,2008-05-28,16:01:48
39.9716083,116.3247283,0,177.2,39596.6679398148,2008-05-28,16:01:50
39.9716266,116.3247216,0,177.2,39596.667962963,2008-05-28,16:01:52
39.9716533,116.3247216,0,177.2,39596.6679861111,2008-05-28,16:01:54
39.9716733,116.3247216,0,177.2,39596.6680092593,2008-05-28,16:01:56
39.9716999,116.3247299,0,177.2,39596.6680324074,2008-05-28,16:01:58
39.9717433,116.3247649,0,177.2,39596.6680555556,2008-05-28,16:02:00
39.9717483,116.3247516,0,177.2,39596.6680787037,2008-05-28,16:02:02
39.97176,116.3247566,0,177.2,39596.6681018519,2008-05-28,16:02:04
39.9718466,116.3250183,0,177.2,39596.6683101852,2008-05-28,16:02:22
39.9718383,116.3250316,0,177.2,39596.6683449074,2008-05-28,16:02:25
39.9718349,116.3250483,0,177.2,39596.6683680556,2008-05-28,16:02:27
39.9718333,116.325055,0,177.2,39596.6683912037,2008-05-28,16:02:29
39.9718083,116.3250649,0,177.2,39596.6684259259,2008-05-28,16:02:32
39.9718066,116.3251016,0,177.2,39596.6684490741,2008-05-28,16:02:34
39.9718183,116.3251266,0,177.2,39596.6684722222,2008-05-28,16:02:36
39.9718183,116.3250949,0,177.2,39596.6686805556,2008-05-28,16:02:54
39.971875,116.3250983,0,177.2,39596.6687037037,2008-05-28,16:02:56
39.97064,116.3239083,0,173.9,39596.669537037,2008-05-28,16:04:08
39.9706266,116.32366,0,173.9,39596.6695717593,2008-05-28,16:04:11
39.9706049,116.323465,0,173.9,39596.6695949074,2008-05-28,16:04:13
