# Supplementary material for: Research on differential privacy protection method based on user tendency
Source: PLoS One. 2023 Oct 26;18(10):e0288823. doi: 10.1371/journal.pone.0288823 (PMC10602288; doi:10.1371/journal.pone.0288823)
Supplement: S4 Data — (ZIP) [file pone.0288823.s004.zip › Data 5-4/112/Trajectory/20080529155631.plt]

Geolife trajectory
WGS 84
Altitude is in Feet
Reserved 3
0,2,255,My Track,0,0,2,8421376
0
39.975445,116.33092,0,177.2,39597.6642476852,2008-05-29,15:56:31
39.9754416,116.3309116,0,177.2,39597.6642592593,2008-05-29,15:56:32
39.9754266,116.3309116,0,180.4,39597.6642824074,2008-05-29,15:56:34
39.9754116,116.3309083,0,180.4,39597.6643055556,2008-05-29,15:56:36
39.9753983,116.3308999,0,180.4,39597.6643287037,2008-05-29,15:56:38
39.9753849,116.330905,0,183.7,39597.6643518518,2008-05-29,15:56:40
39.9753783,116.3308999,0,183.7,39597.664375,2008-05-29,15:56:42
39.9753733,116.3308966,0,183.7,39597.6643981481,2008-05-29,15:56:44
39.9753933,116.3308833,0,183.7,39597.6644212963,2008-05-29,15:56:46
39.975375,116.3308549,0,183.7,39597.6644444444,2008-05-29,15:56:48
39.9753666,116.330835,0,183.7,39597.6644675926,2008-05-29,15:56:50
39.97536,116.3308216,0,187,39597.6644907407,2008-05-29,15:56:52
39.975375,116.3308,0,180.4,39597.6645138889,2008-05-29,15:56:54
39.9753783,116.3307816,0,177.2,39597.664537037,2008-05-29,15:56:56
39.9753799,116.330765,0,177.2,39597.6645601852,2008-05-29,15:56:58
39.9753733,116.3307483,0,177.2,39597.6645833333,2008-05-29,15:57:00
39.9753733,116.3307383,0,173.9,39597.6646064815,2008-05-29,15:57:02
39.9753699,116.3307316,0,177.2,39597.6646296296,2008-05-29,15:57:04
39.9753649,116.3307116,0,173.9,39597.6646875,2008-05-29,15:57:09
39.9753716,116.3307133,0,173.9,39597.6651157407,2008-05-29,15:57:46
39.9753683,116.3307166,0,173.9,39597.6651388889,2008-05-29,15:57:48
39.9753683,116.3307316,0,173.9,39597.665162037,2008-05-29,15:57:50
39.9753716,116.3307433,0,173.9,39597.6651851852,2008-05-29,15:57:52
39.9753716,116.3307549,0,173.9,39597.6652083333,2008-05-29,15:57:54
39.975375,116.3307616,0,170.6,39597.6652314815,2008-05-29,15:57:56
39.9753816,116.3307733,0,170.6,39597.6652546296,2008-05-29,15:57:58
39.9753849,116.33078,0,170.6,39597.6653472222,2008-05-29,15:58:06
39.9753849,116.3307783,0,170.6,39597.6653703704,2008-05-29,15:58:08
39.9753799,116.3307749,0,170.6,39597.6653935185,2008-05-29,15:58:10
39.975375,116.3307749,0,170.6,39597.6656944444,2008-05-29,15:58:36
39.975375,116.3307666,0,170.6,39597.6657175926,2008-05-29,15:58:38
39.9753766,116.3307599,0,170.6,39597.6657407407,2008-05-29,15:58:40
39.975375,116.3307499,0,170.6,39597.6660300926,2008-05-29,15:59:05
39.975375,116.3307499,0,170.6,39597.666099537,2008-05-29,15:59:11
39.9753733,116.3307466,0,170.6,39597.6661226852,2008-05-29,15:59:13
39.9753766,116.3307216,0,170.6,39597.6661458333,2008-05-29,15:59:15
39.9753783,116.330695,0,170.6,39597.6661689815,2008-05-29,15:59:17
39.9753799,116.3306649,0,170.6,39597.6661921296,2008-05-29,15:59:19
39.9753816,116.3306366,0,170.6,39597.6662152778,2008-05-29,15:59:21
39.9753833,116.3306099,0,167.3,39597.6662384259,2008-05-29,15:59:23
39.9753849,116.3305816,0,167.3,39597.6662615741,2008-05-29,15:59:25
39.9753816,116.3305499,0,167.3,39597.6662847222,2008-05-29,15:59:27
39.9753783,116.3305216,0,167.3,39597.6663078704,2008-05-29,15:59:29
39.9753716,116.3304899,0,167.3,39597.6663310185,2008-05-29,15:59:31
39.97536,116.3304566,0,167.3,39597.6663541667,2008-05-29,15:59:33
39.975345,116.3304199,0,167.3,39597.6663773148,2008-05-29,15:59:35
39.9753233,116.3303833,0,170.6,39597.666400463,2008-05-29,15:59:37
39.9753099,116.3303416,0,170.6,39597.6664236111,2008-05-29,15:59:39
39.9753066,116.3303066,0,170.6,39597.6664467593,2008-05-29,15:59:41
39.9752983,116.33026,0,170.6,39597.6664699074,2008-05-29,15:59:43
39.9752883,116.3301966,0,173.9,39597.6664930556,2008-05-29,15:59:45
39.9752866,116.3301633,0,173.9,39597.6665162037,2008-05-29,15:59:47
39.9752833,116.33012,0,173.9,39597.6665393518,2008-05-29,15:59:49
39.9752849,116.3300916,0,173.9,39597.6665625,2008-05-29,15:59:51
39.9752866,116.3300683,0,173.9,39597.6665856481,2008-05-29,15:59:53
39.97528,116.3299883,0,173.9,39597.6666087963,2008-05-29,15:59:55
39.9752866,116.3299549,0,173.9,39597.6666319444,2008-05-29,15:59:57
39.9753066,116.3299199,0,173.9,39597.6666550926,2008-05-29,15:59:59
39.97532,116.3299049,0,173.9,39597.6666782407,2008-05-29,16:00:01
39.9753116,116.3298799,0,173.9,39597.6667013889,2008-05-29,16:00:03
39.9753149,116.3298466,0,173.9,39597.666724537,2008-05-29,16:00:05
39.97532,116.3298116,0,173.9,39597.6667476852,2008-05-29,16:00:07
39.9753183,116.3297683,0,173.9,39597.6667708333,2008-05-29,16:00:09
39.9753216,116.3297316,0,173.9,39597.6667939815,2008-05-29,16:00:11
39.9753249,116.3297,0,173.9,39597.6668171296,2008-05-29,16:00:13
39.97533,116.3296683,0,173.9,39597.6668402778,2008-05-29,16:00:15
39.9753333,116.329645,0,170.6,39597.6668634259,2008-05-29,16:00:17
39.9753366,116.3296183,0,170.6,39597.6668865741,2008-05-29,16:00:19
39.9753399,116.3295849,0,170.6,39597.6669097222,2008-05-29,16:00:21
39.9753416,116.3295483,0,170.6,39597.6669328704,2008-05-29,16:00:23
39.9753399,116.3295199,0,170.6,39597.6669560185,2008-05-29,16:00:25
39.9753149,116.3294299,0,173.9,39597.6669791667,2008-05-29,16:00:27
39.97529,116.3293566,0,173.9,39597.6670023148,2008-05-29,16:00:29
39.975275,116.3292833,0,173.9,39597.667025463,2008-05-29,16:00:31
39.9752733,116.3292516,0,173.9,39597.6670486111,2008-05-29,16:00:33
39.9752699,116.3292349,0,173.9,39597.6670717593,2008-05-29,16:00:35
39.9752683,116.3292066,0,173.9,39597.6670949074,2008-05-29,16:00:37
39.9752699,116.3291766,0,173.9,39597.6671180556,2008-05-29,16:00:39
39.9752766,116.3291566,0,173.9,39597.6671412037,2008-05-29,16:00:41
39.9752816,116.3291333,0,173.9,39597.6671643518,2008-05-29,16:00:43
39.9752849,116.3291116,0,173.9,39597.6671875,2008-05-29,16:00:45
39.9752883,116.3290866,0,173.9,39597.6672106481,2008-05-29,16:00:47
39.9752949,116.3290683,0,173.9,39597.6672337963,2008-05-29,16:00:49
39.9752983,116.3290483,0,173.9,39597.6672569444,2008-05-29,16:00:51
39.9752816,116.3289599,0,177.2,39597.6672800926,2008-05-29,16:00:53
39.9752883,116.3289349,0,173.9,39597.6673032407,2008-05-29,16:00:55
39.9752949,116.3289116,0,173.9,39597.6673263889,2008-05-29,16:00:57
39.9752983,116.3288816,0,173.9,39597.667349537,2008-05-29,16:00:59
39.97529,116.3288349,0,177.2,39597.6673726852,2008-05-29,16:01:01
39.9752883,116.3288083,0,177.2,39597.6673958333,2008-05-29,16:01:03
39.9752933,116.3287849,0,177.2,39597.6674189815,2008-05-29,16:01:05
39.9752933,116.3287616,0,177.2,39597.6674421296,2008-05-29,16:01:07
39.9752999,116.3287483,0,177.2,39597.6674652778,2008-05-29,16:01:09
39.975305,116.3287366,0,177.2,39597.6674884259,2008-05-29,16:01:11
39.9753066,116.3287149,0,177.2,39597.6675115741,2008-05-29,16:01:13
39.9753099,116.3286916,0,177.2,39597.6675347222,2008-05-29,16:01:15
39.9753116,116.328685,0,177.2,39597.6675578704,2008-05-29,16:01:17
39.9753133,116.3286716,0,180.4,39597.6675810185,2008-05-29,16:01:19
39.975305,116.3286366,0,180.4,39597.6676041667,2008-05-29,16:01:21
39.9753016,116.3286,0,180.4,39597.6676273148,2008-05-29,16:01:23
39.9752966,116.3285566,0,180.4,39597.667650463,2008-05-29,16:01:25
39.9752966,116.3285216,0,180.4,39597.6676736111,2008-05-29,16:01:27
39.9752983,116.3284966,0,180.4,39597.6676967593,2008-05-29,16:01:29
39.9752983,116.3284666,0,180.4,39597.6677199074,2008-05-29,16:01:31
39.9753016,116.3284316,0,180.4,39597.6677430556,2008-05-29,16:01:33
39.975305,116.3284016,0,180.4,39597.6677662037,2008-05-29,16:01:35
39.9753066,116.3283683,0,177.2,39597.6677893519,2008-05-29,16:01:37
39.9753066,116.3283383,0,177.2,39597.6678125,2008-05-29,16:01:39
39.975305,116.3283133,0,177.2,39597.6678356482,2008-05-29,16:01:41
39.9753016,116.3282783,0,177.2,39597.6678587963,2008-05-29,16:01:43
39.975305,116.32825,0,173.9,39597.6678819444,2008-05-29,16:01:45
39.9753116,116.3282183,0,173.9,39597.6679050926,2008-05-29,16:01:47
39.9753183,116.3281916,0,173.9,39597.6679282407,2008-05-29,16:01:49
39.9753233,116.3281633,0,173.9,39597.6679513889,2008-05-29,16:01:51
39.9753233,116.32813,0,173.9,39597.667974537,2008-05-29,16:01:53
39.9753249,116.3280999,0,173.9,39597.6679976852,2008-05-29,16:01:55
39.9753266,116.3280683,0,170.6,39597.6680208333,2008-05-29,16:01:57
39.9753266,116.3280366,0,170.6,39597.6680439815,2008-05-29,16:01:59
39.97533,116.3280033,0,167.3,39597.6680671296,2008-05-29,16:02:01
39.97533,116.3279749,0,170.6,39597.6680902778,2008-05-29,16:02:03
39.975335,116.3279666,0,170.6,39597.6681134259,2008-05-29,16:02:05
39.9753433,116.327955,0,170.6,39597.6681365741,2008-05-29,16:02:07
39.975345,116.32792,0,170.6,39597.6681597222,2008-05-29,16:02:09
39.975345,116.3278916,0,170.6,39597.6681828704,2008-05-29,16:02:11
39.975335,116.3278683,0,167.3,39597.6682060185,2008-05-29,16:02:13
39.975305,116.3278399,0,170.6,39597.6682291667,2008-05-29,16:02:15
39.9752833,116.3278333,0,167.3,39597.6682523148,2008-05-29,16:02:17
39.9752616,116.32783,0,167.3,39597.668275463,2008-05-29,16:02:19
39.9752399,116.3278233,0,167.3,39597.6682986111,2008-05-29,16:02:21
39.9752183,116.3278183,0,167.3,39597.6683217593,2008-05-29,16:02:23
39.9752016,116.3278183,0,170.6,39597.6683449074,2008-05-29,16:02:25
39.9752016,116.3278183,0,170.6,39597.6684027778,2008-05-29,16:02:30
39.975195,116.327815,0,170.6,39597.6684259259,2008-05-29,16:02:32
39.9751783,116.3278083,0,170.6,39597.6684490741,2008-05-29,16:02:34
39.9751583,116.3278016,0,170.6,39597.6684722222,2008-05-29,16:02:36
39.9751366,116.3277966,0,170.6,39597.6684953704,2008-05-29,16:02:38
39.9751116,116.3277933,0,170.6,39597.6685185185,2008-05-29,16:02:40
39.9750899,116.3277916,0,170.6,39597.6685416667,2008-05-29,16:02:42
39.975065,116.3277816,0,170.6,39597.6685648148,2008-05-29,16:02:44
39.9750433,116.3277683,0,170.6,39597.668587963,2008-05-29,16:02:46
39.975025,116.3277466,0,170.6,39597.6686111111,2008-05-29,16:02:48
39.9750133,116.3277166,0,170.6,39597.6686342593,2008-05-29,16:02:50
39.9750083,116.3276849,0,170.6,39597.6686574074,2008-05-29,16:02:52
39.9750033,116.3276466,0,170.6,39597.6686805556,2008-05-29,16:02:54
39.9749983,116.3276116,0,170.6,39597.6687037037,2008-05-29,16:02:56
39.974995,116.3275766,0,170.6,39597.6687268519,2008-05-29,16:02:58
39.9749933,116.3275466,0,170.6,39597.66875,2008-05-29,16:03:00
39.9749883,116.3275133,0,170.6,39597.6687731481,2008-05-29,16:03:02
39.97498,116.3274749,0,167.3,39597.6687962963,2008-05-29,16:03:04
39.9749733,116.3274483,0,167.3,39597.6688194444,2008-05-29,16:03:06
39.9749633,116.3274233,0,167.3,39597.6688425926,2008-05-29,16:03:08
39.9749366,116.3273766,0,170.6,39597.6688657407,2008-05-29,16:03:10
39.97491,116.3273433,0,170.6,39597.6688888889,2008-05-29,16:03:12
39.9748883,116.3273299,0,170.6,39597.668912037,2008-05-29,16:03:14
39.9748683,116.3273316,0,170.6,39597.6689351852,2008-05-29,16:03:16
39.974845,116.32734,0,170.6,39597.6689583333,2008-05-29,16:03:18
39.9748233,116.3273466,0,170.6,39597.6689814815,2008-05-29,16:03:20
39.9748033,116.3273499,0,170.6,39597.6690046296,2008-05-29,16:03:22
39.9747816,116.3273533,0,170.6,39597.6690277778,2008-05-29,16:03:24
39.97476,116.3273583,0,170.6,39597.6690509259,2008-05-29,16:03:26
39.9747383,116.3273616,0,170.6,39597.6690740741,2008-05-29,16:03:28
39.9747183,116.3273649,0,170.6,39597.6690972222,2008-05-29,16:03:30
39.9746966,116.3273699,0,170.6,39597.6691203704,2008-05-29,16:03:32
39.974675,116.3273733,0,170.6,39597.6691435185,2008-05-29,16:03:34
39.9746533,116.327375,0,170.6,39597.6691666667,2008-05-29,16:03:36
39.9746283,116.3273783,0,170.6,39597.6691898148,2008-05-29,16:03:38
39.974605,116.3273833,0,170.6,39597.669212963,2008-05-29,16:03:40
39.9745799,116.3273899,0,170.6,39597.6692361111,2008-05-29,16:03:42
39.9745583,116.3273899,0,170.6,39597.6692592593,2008-05-29,16:03:44
39.9745333,116.3273933,0,170.6,39597.6692824074,2008-05-29,16:03:46
39.9745116,116.3273883,0,170.6,39597.6693055556,2008-05-29,16:03:48
39.9744883,116.3273816,0,170.6,39597.6693287037,2008-05-29,16:03:50
39.9744666,116.327375,0,170.6,39597.6693518519,2008-05-29,16:03:52
39.9744383,116.3273816,0,167.3,39597.669375,2008-05-29,16:03:54
39.9744083,116.3273799,0,170.6,39597.6693981481,2008-05-29,16:03:56
39.9743916,116.3273966,0,170.6,39597.6694212963,2008-05-29,16:03:58
39.974365,116.32743,0,173.9,39597.6694444444,2008-05-29,16:04:00
39.9743333,116.3274616,0,173.9,39597.6694675926,2008-05-29,16:04:02
39.9743183,116.3274616,0,173.9,39597.6694907407,2008-05-29,16:04:04
39.9742966,116.3274516,0,177.2,39597.6695138889,2008-05-29,16:04:06
39.9742716,116.3274383,0,177.2,39597.669537037,2008-05-29,16:04:08
39.9742016,116.3274133,0,177.2,39597.6695717593,2008-05-29,16:04:11
39.9741516,116.3273883,0,177.2,39597.6696064815,2008-05-29,16:04:14
39.9741416,116.3273733,0,177.2,39597.6696296296,2008-05-29,16:04:16
39.9741066,116.3265599,0,177.2,39597.6701273148,2008-05-29,16:04:59
39.9741349,116.3265116,0,177.2,39597.670150463,2008-05-29,16:05:01
39.97413,116.3264666,0,177.2,39597.6701736111,2008-05-29,16:05:03
39.9741033,116.3264366,0,177.2,39597.6702083333,2008-05-29,16:05:06
39.9740566,116.3264566,0,177.2,39597.6702314815,2008-05-29,16:05:08
39.97403,116.3264733,0,177.2,39597.6702546296,2008-05-29,16:05:10
39.9739783,116.3265516,0,177.2,39597.6702777778,2008-05-29,16:05:12
39.9739466,116.3265833,0,177.2,39597.6703009259,2008-05-29,16:05:14
39.973915,116.3265766,0,177.2,39597.6703240741,2008-05-29,16:05:16
39.9738649,116.32661,0,177.2,39597.6703472222,2008-05-29,16:05:18
39.973705,116.3267833,0,177.2,39597.6703935185,2008-05-29,16:05:22
39.9736666,116.3268016,0,177.2,39597.6704166667,2008-05-29,16:05:24
39.9736133,116.3268416,0,177.2,39597.6704398148,2008-05-29,16:05:26
39.97358,116.3268766,0,177.2,39597.670462963,2008-05-29,16:05:28
39.9735466,116.326905,0,177.2,39597.6704861111,2008-05-29,16:05:30
39.9735,116.3269633,0,177.2,39597.6705092593,2008-05-29,16:05:32
39.9734433,116.3270133,0,177.2,39597.6705324074,2008-05-29,16:05:34
39.9734066,116.3270599,0,177.2,39597.6705555556,2008-05-29,16:05:36
39.9733249,116.3271716,0,177.2,39597.6705787037,2008-05-29,16:05:38
39.9732499,116.3272449,0,177.2,39597.6706018519,2008-05-29,16:05:40
39.9731916,116.3272883,0,177.2,39597.670625,2008-05-29,16:05:42
39.9731466,116.3273233,0,177.2,39597.6706481481,2008-05-29,16:05:44
39.9730999,116.3273666,0,177.2,39597.6706712963,2008-05-29,16:05:46
39.9730566,116.3273849,0,177.2,39597.6706944444,2008-05-29,16:05:48
39.9730166,116.3273983,0,177.2,39597.6707175926,2008-05-29,16:05:50
39.97299,116.3273966,0,177.2,39597.6707407407,2008-05-29,16:05:52
39.972965,116.327395,0,177.2,39597.6707638889,2008-05-29,16:05:54
39.9729449,116.3274049,0,177.2,39597.670787037,2008-05-29,16:05:56
39.9729166,116.3274083,0,177.2,39597.6708101852,2008-05-29,16:05:58
39.9728833,116.3274266,0,177.2,39597.6708333333,2008-05-29,16:06:00
39.972855,116.3274249,0,177.2,39597.6708564815,2008-05-29,16:06:02
39.9728233,116.3274366,0,177.2,39597.6708796296,2008-05-29,16:06:04
39.9728016,116.3274349,0,177.2,39597.6709027778,2008-05-29,16:06:06
39.9727716,116.3274283,0,177.2,39597.6709259259,2008-05-29,16:06:08
39.97274,116.3274349,0,177.2,39597.6709490741,2008-05-29,16:06:10
39.972725,116.3274399,0,177.2,39597.6709722222,2008-05-29,16:06:12
39.9727183,116.3274316,0,177.2,39597.6709953704,2008-05-29,16:06:14
39.9727033,116.3274133,0,177.2,39597.6710185185,2008-05-29,16:06:16
39.9726883,116.3274066,0,177.2,39597.6710416667,2008-05-29,16:06:18
39.972655,116.3274183,0,177.2,39597.6710648148,2008-05-29,16:06:20
39.9726199,116.32743,0,177.2,39597.671087963,2008-05-29,16:06:22
39.9725816,116.3274399,0,177.2,39597.6711111111,2008-05-29,16:06:24
39.972555,116.3274466,0,177.2,39597.6711342593,2008-05-29,16:06:26
39.9725249,116.3274466,0,177.2,39597.6711574074,2008-05-29,16:06:28
39.9725349,116.3274399,0,177.2,39597.6711805556,2008-05-29,16:06:30
39.9725133,116.3274399,0,177.2,39597.6712037037,2008-05-29,16:06:32
39.9725,116.3274183,0,177.2,39597.6712268519,2008-05-29,16:06:34
39.9724816,116.3273849,0,177.2,39597.67125,2008-05-29,16:06:36
39.9724783,116.3273383,0,177.2,39597.6712731481,2008-05-29,16:06:38
39.9724933,116.3272766,0,177.2,39597.6712962963,2008-05-29,16:06:40
39.9725066,116.3272133,0,177.2,39597.6713194444,2008-05-29,16:06:42
39.9725183,116.3271799,0,177.2,39597.6713425926,2008-05-29,16:06:44
39.9725166,116.3271533,0,177.2,39597.6713657407,2008-05-29,16:06:46
39.9725183,116.3271166,0,177.2,39597.6713888889,2008-05-29,16:06:48
39.9725133,116.3270899,0,177.2,39597.671412037,2008-05-29,16:06:50
39.972485,116.3270599,0,177.2,39597.6714351852,2008-05-29,16:06:52
39.9724733,116.3270283,0,177.2,39597.6714583333,2008-05-29,16:06:54
39.9724616,116.3270049,0,177.2,39597.6714814815,2008-05-29,16:06:56
39.9724633,116.3269983,0,177.2,39597.6715046296,2008-05-29,16:06:58
39.9724766,116.3269766,0,177.2,39597.6715393519,2008-05-29,16:07:01
39.97249,116.3269683,0,177.2,39597.6715625,2008-05-29,16:07:03
39.9725216,116.3269649,0,177.2,39597.6715972222,2008-05-29,16:07:06
39.9725366,116.3269733,0,177.2,39597.6724652778,2008-05-29,16:08:21
39.9725066,116.3269883,0,177.2,39597.6724884259,2008-05-29,16:08:23
39.9724949,116.3269999,0,177.2,39597.6725115741,2008-05-29,16:08:25
39.9725116,116.3269783,0,177.2,39597.6725347222,2008-05-29,16:08:27
39.9725216,116.32696,0,177.2,39597.6725578704,2008-05-29,16:08:29
39.9725233,116.3269349,0,177.2,39597.6725810185,2008-05-29,16:08:31
39.9725083,116.3269166,0,177.2,39597.6726041667,2008-05-29,16:08:33
39.972485,116.32689,0,177.2,39597.6726273148,2008-05-29,16:08:35
39.972485,116.3268649,0,177.2,39597.672650463,2008-05-29,16:08:37
39.972475,116.3268366,0,177.2,39597.6726736111,2008-05-29,16:08:39
39.9724649,116.3268099,0,177.2,39597.6726967593,2008-05-29,16:08:41
39.9724699,116.326785,0,177.2,39597.6727199074,2008-05-29,16:08:43
39.9724766,116.3267549,0,177.2,39597.6727430556,2008-05-29,16:08:45
39.9724949,116.3267216,0,177.2,39597.6727662037,2008-05-29,16:08:47
39.972515,116.3266916,0,177.2,39597.6727893518,2008-05-29,16:08:49
39.9725133,116.3266716,0,177.2,39597.6728125,2008-05-29,16:08:51
39.9725083,116.3266433,0,177.2,39597.6728356481,2008-05-29,16:08:53
39.9725083,116.3266149,0,177.2,39597.6728587963,2008-05-29,16:08:55
39.9725033,116.32659,0,177.2,39597.6728819444,2008-05-29,16:08:57
39.9724983,116.3265616,0,177.2,39597.673287037,2008-05-29,16:09:32
39.972505,116.3265633,0,177.2,39597.6733101852,2008-05-29,16:09:34
39.972505,116.3265449,0,177.2,39597.6734027778,2008-05-29,16:09:42
39.972505,116.3265449,0,177.2,39597.6734143518,2008-05-29,16:09:43
39.9725133,116.3265383,0,177.2,39597.6734375,2008-05-29,16:09:45
39.9725233,116.3265083,0,177.2,39597.6734606481,2008-05-29,16:09:47
39.9725366,116.3264549,0,177.2,39597.6734837963,2008-05-29,16:09:49
39.972555,116.3264166,0,177.2,39597.6735069444,2008-05-29,16:09:51
39.9725666,116.3263749,0,177.2,39597.6735300926,2008-05-29,16:09:53
39.9725649,116.3263083,0,177.2,39597.6735532407,2008-05-29,16:09:55
39.9725433,116.3262366,0,177.2,39597.6735763889,2008-05-29,16:09:57
39.9725266,116.326175,0,177.2,39597.673599537,2008-05-29,16:09:59
39.972505,116.32612,0,177.2,39597.6736226852,2008-05-29,16:10:01
39.9724933,116.3260449,0,177.2,39597.6736458333,2008-05-29,16:10:03
39.9724816,116.3259866,0,177.2,39597.6736689815,2008-05-29,16:10:05
39.9724649,116.3259116,0,177.2,39597.6736921296,2008-05-29,16:10:07
39.9724499,116.32586,0,180.4,39597.6737152778,2008-05-29,16:10:09
39.9724316,116.3258083,0,180.4,39597.6737384259,2008-05-29,16:10:11
39.97242,116.3257616,0,180.4,39597.6737615741,2008-05-29,16:10:13
39.97242,116.325735,0,180.4,39597.6737847222,2008-05-29,16:10:15
39.9723983,116.3257149,0,180.4,39597.6738078704,2008-05-29,16:10:17
39.9723933,116.3256949,0,180.4,39597.6738310185,2008-05-29,16:10:19
39.9723983,116.3256783,0,180.4,39597.6738541667,2008-05-29,16:10:21
39.9724016,116.3256399,0,180.4,39597.6738773148,2008-05-29,16:10:23
39.9724099,116.3256066,0,180.4,39597.673900463,2008-05-29,16:10:25
39.9724166,116.3255866,0,180.4,39597.6739236111,2008-05-29,16:10:27
39.9724133,116.3255666,0,180.4,39597.6739467593,2008-05-29,16:10:29
39.9724083,116.325545,0,180.4,39597.6739699074,2008-05-29,16:10:31
39.972415,116.3255266,0,180.4,39597.6739930556,2008-05-29,16:10:33
39.9724216,116.3254849,0,180.4,39597.6740162037,2008-05-29,16:10:35
39.9724366,116.3254533,0,180.4,39597.6740393518,2008-05-29,16:10:37
39.972435,116.3254183,0,180.4,39597.6740625,2008-05-29,16:10:39
39.9724466,116.325385,0,180.4,39597.6740856481,2008-05-29,16:10:41
39.9724366,116.3253383,0,180.4,39597.6741087963,2008-05-29,16:10:43
39.9724316,116.3252966,0,180.4,39597.6741319444,2008-05-29,16:10:45
39.97243,116.3252566,0,180.4,39597.6741550926,2008-05-29,16:10:47
39.9724249,116.3252183,0,180.4,39597.6741782407,2008-05-29,16:10:49
39.9724249,116.325195,0,180.4,39597.6742013889,2008-05-29,16:10:51
39.9724399,116.3251566,0,180.4,39597.6742476852,2008-05-29,16:10:55
39.9724266,116.325125,0,180.4,39597.6742708333,2008-05-29,16:10:57
39.9724249,116.3250999,0,180.4,39597.6742939815,2008-05-29,16:10:59
39.9724216,116.3250649,0,180.4,39597.6743171296,2008-05-29,16:11:01
39.9723983,116.3250249,0,180.4,39597.6743402778,2008-05-29,16:11:03
39.9723949,116.3249899,0,180.4,39597.6743634259,2008-05-29,16:11:05
39.972415,116.3249733,0,180.4,39597.6743865741,2008-05-29,16:11:07
39.9724066,116.3249533,0,180.4,39597.6744097222,2008-05-29,16:11:09
39.9724133,116.3249249,0,180.4,39597.6744328704,2008-05-29,16:11:11
39.972405,116.3248966,0,180.4,39597.6744560185,2008-05-29,16:11:13
39.9723983,116.3248483,0,180.4,39597.6744791667,2008-05-29,16:11:15
39.97239,116.3248049,0,180.4,39597.6745023148,2008-05-29,16:11:17
39.9723866,116.3247633,0,180.4,39597.674525463,2008-05-29,16:11:19
39.9723916,116.324725,0,180.4,39597.6745486111,2008-05-29,16:11:21
39.9723866,116.3246999,0,180.4,39597.6745717593,2008-05-29,16:11:23
39.97239,116.3246683,0,180.4,39597.6745949074,2008-05-29,16:11:25
39.9723933,116.3246499,0,180.4,39597.6746180556,2008-05-29,16:11:27
39.9723949,116.3246233,0,180.4,39597.6746412037,2008-05-29,16:11:29
39.9723983,116.3245899,0,180.4,39597.6746643518,2008-05-29,16:11:31
39.9723999,116.3245616,0,180.4,39597.6746875,2008-05-29,16:11:33
39.9723849,116.3245233,0,180.4,39597.6747106481,2008-05-29,16:11:35
39.9723583,116.3245033,0,180.4,39597.6747337963,2008-05-29,16:11:37
39.9723266,116.3244899,0,180.4,39597.6747569444,2008-05-29,16:11:39
39.9722616,116.3245116,0,180.4,39597.6747800926,2008-05-29,16:11:41
39.9722116,116.3245316,0,180.4,39597.6748032407,2008-05-29,16:11:43
39.9721716,116.3245316,0,180.4,39597.6748263889,2008-05-29,16:11:45
39.97215,116.3245483,0,180.4,39597.674849537,2008-05-29,16:11:47
39.9721233,116.3245616,0,180.4,39597.6748726852,2008-05-29,16:11:49
39.9720783,116.3245616,0,180.4,39597.6748958333,2008-05-29,16:11:51
39.9720333,116.3245633,0,180.4,39597.6749189815,2008-05-29,16:11:53
39.9720183,116.3245566,0,180.4,39597.6749421296,2008-05-29,16:11:55
39.9719883,116.3245666,0,180.4,39597.6749652778,2008-05-29,16:11:57
39.971955,116.3245666,0,183.7,39597.6749884259,2008-05-29,16:11:59
39.97193,116.3245966,0,183.7,39597.6750115741,2008-05-29,16:12:01
39.9719,116.3246599,0,183.7,39597.6750347222,2008-05-29,16:12:03
39.9718733,116.3247799,0,183.7,39597.6750578704,2008-05-29,16:12:05
39.9718399,116.3247633,0,183.7,39597.6750810185,2008-05-29,16:12:07
39.9718266,116.3247033,0,183.7,39597.6751041667,2008-05-29,16:12:09
39.9718083,116.3246716,0,183.7,39597.6751273148,2008-05-29,16:12:11
39.9717933,116.3246733,0,183.7,39597.675150463,2008-05-29,16:12:13
39.9717733,116.3246666,0,183.7,39597.6751736111,2008-05-29,16:12:15
39.9717399,116.3246666,0,183.7,39597.6751967593,2008-05-29,16:12:17
39.9717266,116.3246666,0,183.7,39597.6752430556,2008-05-29,16:12:21
39.9717099,116.3246716,0,183.7,39597.6752662037,2008-05-29,16:12:23
39.9716916,116.3246799,0,183.7,39597.6752893519,2008-05-29,16:12:25
39.97166,116.3246799,0,183.7,39597.6753125,2008-05-29,16:12:27
39.9716566,116.3247216,0,183.7,39597.6753356481,2008-05-29,16:12:29
39.9716616,116.3247666,0,183.7,39597.6753587963,2008-05-29,16:12:31
39.9716799,116.3247966,0,183.7,39597.6753819444,2008-05-29,16:12:33
39.9716833,116.3248366,0,183.7,39597.6754050926,2008-05-29,16:12:35
39.971715,116.3249033,0,187,39597.6754513889,2008-05-29,16:12:39
39.9717183,116.3249716,0,187,39597.675474537,2008-05-29,16:12:41
39.9717466,116.3250166,0,187,39597.6754976852,2008-05-29,16:12:43
39.9717683,116.3250499,0,187,39597.6755208333,2008-05-29,16:12:45
39.9717916,116.3250666,0,187,39597.6755439815,2008-05-29,16:12:47
39.9718216,116.3250799,0,187,39597.6755671296,2008-05-29,16:12:49
39.9718366,116.32509,0,187,39597.6755902778,2008-05-29,16:12:51
39.9718433,116.325105,0,187,39597.6756134259,2008-05-29,16:12:53
39.97187,116.3250983,0,187,39597.6756828704,2008-05-29,16:12:59
39.9720333,116.3251483,0,187,39597.6759953704,2008-05-29,16:13:26
39.9720183,116.3251666,0,187,39597.6760416667,2008-05-29,16:13:30
