# Supplementary material for: Research on differential privacy protection method based on user tendency
Source: PLoS One. 2023 Oct 26;18(10):e0288823. doi: 10.1371/journal.pone.0288823 (PMC10602288; doi:10.1371/journal.pone.0288823)
Supplement: S4 Data — (ZIP) [file pone.0288823.s004.zip › Data 5-4/112/Trajectory/20080530013611.plt]

Geolife trajectory
WGS 84
Altitude is in Feet
Reserved 3
0,2,255,My Track,0,0,2,8421376
0
39.972,116.3250949,0,180.4,39598.0667939815,2008-05-30,01:36:11
39.9720266,116.3250966,0,180.4,39598.0668055556,2008-05-30,01:36:12
39.9718383,116.3250849,0,180.4,39598.0668402778,2008-05-30,01:36:15
39.9717833,116.3250633,0,180.4,39598.0668634259,2008-05-30,01:36:17
39.9717883,116.3250599,0,180.4,39598.0668865741,2008-05-30,01:36:19
39.9718049,116.3250316,0,180.4,39598.0669097222,2008-05-30,01:36:21
39.9718016,116.3250033,0,180.4,39598.0669328704,2008-05-30,01:36:23
39.9717866,116.3249816,0,180.4,39598.0669560185,2008-05-30,01:36:25
39.9717399,116.3249283,0,180.4,39598.0669791667,2008-05-30,01:36:27
39.9717249,116.3249016,0,180.4,39598.0670138889,2008-05-30,01:36:30
39.97173,116.3248933,0,180.4,39598.067037037,2008-05-30,01:36:32
39.9717133,116.3248566,0,180.4,39598.0670601852,2008-05-30,01:36:34
39.9717116,116.3248233,0,180.4,39598.0670833333,2008-05-30,01:36:36
39.97172,116.3247866,0,180.4,39598.0671064815,2008-05-30,01:36:38
39.9717033,116.3247383,0,180.4,39598.0671296296,2008-05-30,01:36:40
39.97176,116.3246816,0,180.4,39598.0671527778,2008-05-30,01:36:42
39.9717633,116.3246733,0,180.4,39598.0671759259,2008-05-30,01:36:44
39.9717799,116.3246299,0,180.4,39598.0671990741,2008-05-30,01:36:46
39.9723183,116.3245066,0,180.4,39598.0674884259,2008-05-30,01:37:11
39.9723549,116.3245133,0,180.4,39598.0675115741,2008-05-30,01:37:13
39.972445,116.3245933,0,180.4,39598.0675347222,2008-05-30,01:37:15
39.972505,116.3246749,0,180.4,39598.0675578704,2008-05-30,01:37:17
39.9724583,116.3246799,0,180.4,39598.0675810185,2008-05-30,01:37:19
39.9724066,116.32469,0,180.4,39598.0676041667,2008-05-30,01:37:21
39.9724033,116.3246783,0,180.4,39598.0676273148,2008-05-30,01:37:23
39.9723916,116.3246849,0,180.4,39598.067650463,2008-05-30,01:37:25
39.9724016,116.3247083,0,180.4,39598.0676736111,2008-05-30,01:37:27
39.9724116,116.3247583,0,180.4,39598.0676967593,2008-05-30,01:37:29
39.972415,116.3247999,0,180.4,39598.0677199074,2008-05-30,01:37:31
39.9723716,116.3248083,0,180.4,39598.0677430556,2008-05-30,01:37:33
39.9722966,116.3247933,0,180.4,39598.0677662037,2008-05-30,01:37:35
39.97232,116.3248499,0,180.4,39598.0677893519,2008-05-30,01:37:37
39.972345,116.3249049,0,180.4,39598.0678125,2008-05-30,01:37:39
39.9723466,116.3249216,0,180.4,39598.0678356481,2008-05-30,01:37:41
39.9723716,116.3249466,0,180.4,39598.0678587963,2008-05-30,01:37:43
39.972375,116.3249749,0,180.4,39598.0678819444,2008-05-30,01:37:45
39.9723716,116.3250166,0,180.4,39598.0679050926,2008-05-30,01:37:47
39.9723883,116.3250949,0,180.4,39598.0679282407,2008-05-30,01:37:49
39.9723533,116.325125,0,180.4,39598.0679513889,2008-05-30,01:37:51
39.9723183,116.3251633,0,180.4,39598.067974537,2008-05-30,01:37:53
39.9722983,116.3251999,0,180.4,39598.0679976852,2008-05-30,01:37:55
39.9722849,116.3252416,0,180.4,39598.0680208333,2008-05-30,01:37:57
39.9722866,116.3252733,0,180.4,39598.0680439815,2008-05-30,01:37:59
39.9722733,116.3253049,0,180.4,39598.0680671296,2008-05-30,01:38:01
39.9722133,116.3252849,0,180.4,39598.0680902778,2008-05-30,01:38:03
39.9722266,116.3253433,0,180.4,39598.0681134259,2008-05-30,01:38:05
39.9722549,116.3254033,0,180.4,39598.0681365741,2008-05-30,01:38:07
39.97229,116.3254416,0,180.4,39598.0681597222,2008-05-30,01:38:09
39.9722699,116.3254599,0,180.4,39598.0681828704,2008-05-30,01:38:11
39.9722783,116.3254849,0,180.4,39598.0682060185,2008-05-30,01:38:13
39.9722733,116.3255166,0,180.4,39598.0682291667,2008-05-30,01:38:15
39.972305,116.3255583,0,180.4,39598.0682523148,2008-05-30,01:38:17
39.9723166,116.3255999,0,180.4,39598.068275463,2008-05-30,01:38:19
39.9722933,116.3256349,0,180.4,39598.0682986111,2008-05-30,01:38:21
39.9723433,116.3256716,0,180.4,39598.0683217593,2008-05-30,01:38:23
39.9723683,116.3257066,0,180.4,39598.0683449074,2008-05-30,01:38:25
39.9724283,116.325755,0,180.4,39598.0683680556,2008-05-30,01:38:27
39.9724549,116.3257966,0,180.4,39598.0683912037,2008-05-30,01:38:29
39.9724183,116.3258349,0,180.4,39598.0684143519,2008-05-30,01:38:31
39.9724066,116.3259116,0,180.4,39598.0684375,2008-05-30,01:38:33
39.9723633,116.3259616,0,180.4,39598.0684606481,2008-05-30,01:38:35
39.9723799,116.3260049,0,180.4,39598.0684837963,2008-05-30,01:38:37
39.9724016,116.3260583,0,180.4,39598.0685069444,2008-05-30,01:38:39
39.9723633,116.3260583,0,180.4,39598.0685300926,2008-05-30,01:38:41
39.9723799,116.3260899,0,180.4,39598.0685532407,2008-05-30,01:38:43
39.9723999,116.3261416,0,180.4,39598.0685763889,2008-05-30,01:38:45
39.9724216,116.3261683,0,180.4,39598.068599537,2008-05-30,01:38:47
39.972445,116.32619,0,180.4,39598.0686226852,2008-05-30,01:38:49
39.9724366,116.3262233,0,180.4,39598.0686458333,2008-05-30,01:38:51
39.9724466,116.3262616,0,180.4,39598.0686689815,2008-05-30,01:38:53
39.9724683,116.3262999,0,180.4,39598.0686921296,2008-05-30,01:38:55
39.9724649,116.3263083,0,180.4,39598.0687152778,2008-05-30,01:38:57
39.9725,116.32633,0,180.4,39598.0687384259,2008-05-30,01:38:59
39.9725249,116.3263733,0,180.4,39598.0687615741,2008-05-30,01:39:01
39.9725216,116.3264016,0,180.4,39598.0687847222,2008-05-30,01:39:03
39.9725366,116.326435,0,180.4,39598.0688078704,2008-05-30,01:39:05
39.9725399,116.32645,0,180.4,39598.0688310185,2008-05-30,01:39:07
39.972585,116.3264999,0,180.4,39598.0688541667,2008-05-30,01:39:09
39.972615,116.3265366,0,180.4,39598.0688773148,2008-05-30,01:39:11
39.9726083,116.3265766,0,180.4,39598.068900463,2008-05-30,01:39:13
39.9725783,116.3266016,0,180.4,39598.0689236111,2008-05-30,01:39:15
39.9725399,116.3266283,0,180.4,39598.0689467593,2008-05-30,01:39:17
39.9725383,116.3266516,0,180.4,39598.0689699074,2008-05-30,01:39:19
39.9725433,116.3266849,0,180.4,39598.0689930556,2008-05-30,01:39:21
39.9724883,116.3267183,0,180.4,39598.0690162037,2008-05-30,01:39:23
39.9724799,116.3267583,0,180.4,39598.0690393519,2008-05-30,01:39:25
39.9724399,116.3267966,0,180.4,39598.0690625,2008-05-30,01:39:27
39.9724949,116.3268366,0,180.4,39598.0690856481,2008-05-30,01:39:29
39.9725349,116.3268649,0,180.4,39598.0691087963,2008-05-30,01:39:31
39.9725133,116.3268866,0,180.4,39598.0691319444,2008-05-30,01:39:33
39.9724883,116.3269183,0,180.4,39598.0691550926,2008-05-30,01:39:35
39.9724833,116.3269583,0,180.4,39598.0691782407,2008-05-30,01:39:37
39.9724683,116.3269866,0,180.4,39598.0692013889,2008-05-30,01:39:39
39.9724933,116.3270316,0,180.4,39598.069224537,2008-05-30,01:39:41
39.9724816,116.3270766,0,180.4,39598.0692476852,2008-05-30,01:39:43
39.9725516,116.3271466,0,180.4,39598.0692708333,2008-05-30,01:39:45
39.9725883,116.3272233,0,180.4,39598.0692939815,2008-05-30,01:39:47
39.9725883,116.3272266,0,180.4,39598.0693171296,2008-05-30,01:39:49
39.9724883,116.3272383,0,180.4,39598.0693402778,2008-05-30,01:39:51
39.97246,116.3272599,0,180.4,39598.0693634259,2008-05-30,01:39:53
39.9725283,116.3272999,0,180.4,39598.0693865741,2008-05-30,01:39:55
39.9725399,116.3273183,0,180.4,39598.0694097222,2008-05-30,01:39:57
39.9725499,116.3273333,0,180.4,39598.0694328704,2008-05-30,01:39:59
39.9725366,116.3273533,0,180.4,39598.0694560185,2008-05-30,01:40:01
39.9725466,116.3273933,0,180.4,39598.0694791667,2008-05-30,01:40:03
39.9725666,116.3274116,0,180.4,39598.0695023148,2008-05-30,01:40:05
39.9725766,116.3274399,0,180.4,39598.069525463,2008-05-30,01:40:07
39.9726316,116.3274716,0,180.4,39598.0695486111,2008-05-30,01:40:09
39.9727166,116.3275199,0,180.4,39598.0695833333,2008-05-30,01:40:12
39.9727866,116.3275616,0,180.4,39598.0696064815,2008-05-30,01:40:14
39.9728049,116.3275899,0,180.4,39598.0696296296,2008-05-30,01:40:16
39.9728183,116.3276116,0,180.4,39598.0696527778,2008-05-30,01:40:18
39.9728283,116.3276349,0,180.4,39598.0696759259,2008-05-30,01:40:20
39.9728216,116.3276316,0,180.4,39598.0696990741,2008-05-30,01:40:22
39.9727633,116.3276583,0,180.4,39598.0697222222,2008-05-30,01:40:24
39.9727166,116.32769,0,180.4,39598.0697453704,2008-05-30,01:40:26
39.9727133,116.32771,0,180.4,39598.0697685185,2008-05-30,01:40:28
39.9727499,116.3276883,0,180.4,39598.0697916667,2008-05-30,01:40:30
39.97274,116.3276566,0,180.4,39598.0698148148,2008-05-30,01:40:32
39.9727499,116.3276466,0,180.4,39598.069837963,2008-05-30,01:40:34
39.97277,116.3276516,0,180.4,39598.0698611111,2008-05-30,01:40:36
39.9727483,116.3276583,0,180.4,39598.0698842593,2008-05-30,01:40:38
39.972755,116.3276483,0,180.4,39598.0699189815,2008-05-30,01:40:41
39.9727499,116.3276483,0,180.4,39598.0699421296,2008-05-30,01:40:43
39.9727333,116.327655,0,180.4,39598.0699652778,2008-05-30,01:40:45
39.9727283,116.3276383,0,180.4,39598.07,2008-05-30,01:40:48
39.972785,116.3276433,0,180.4,39598.0700231481,2008-05-30,01:40:50
39.9728183,116.3276683,0,180.4,39598.0700462963,2008-05-30,01:40:52
39.9727599,116.3276799,0,180.4,39598.0700694444,2008-05-30,01:40:54
39.9727233,116.327655,0,180.4,39598.0700925926,2008-05-30,01:40:56
39.9727366,116.3276383,0,180.4,39598.0701157407,2008-05-30,01:40:58
39.9727649,116.3276449,0,180.4,39598.0701388889,2008-05-30,01:41:00
39.9727783,116.3276283,0,180.4,39598.070162037,2008-05-30,01:41:02
39.9727833,116.3276349,0,180.4,39598.0701851852,2008-05-30,01:41:04
39.97281,116.3276466,0,180.4,39598.0702083333,2008-05-30,01:41:06
39.9728766,116.3276599,0,180.4,39598.0702314815,2008-05-30,01:41:08
39.9729883,116.3276416,0,180.4,39598.0702546296,2008-05-30,01:41:10
39.9733433,116.3275266,0,180.4,39598.0702777778,2008-05-30,01:41:12
39.973455,116.327465,0,180.4,39598.0703009259,2008-05-30,01:41:14
39.973495,116.3274249,0,180.4,39598.0703240741,2008-05-30,01:41:16
39.9734816,116.3273883,0,180.4,39598.0703472222,2008-05-30,01:41:18
39.9735149,116.3273766,0,180.4,39598.0703703704,2008-05-30,01:41:20
39.973565,116.3273933,0,180.4,39598.0703935185,2008-05-30,01:41:22
39.973595,116.3273783,0,180.4,39598.0704166667,2008-05-30,01:41:24
39.9736616,116.3273933,0,180.4,39598.0704398148,2008-05-30,01:41:26
39.9737283,116.32741,0,180.4,39598.070462963,2008-05-30,01:41:28
39.9737716,116.3274233,0,180.4,39598.0704861111,2008-05-30,01:41:30
39.9738016,116.3274366,0,180.4,39598.0705092593,2008-05-30,01:41:32
39.9738616,116.327445,0,180.4,39598.0705324074,2008-05-30,01:41:34
39.9739099,116.3274433,0,180.4,39598.0705555556,2008-05-30,01:41:36
39.9738966,116.3274133,0,180.4,39598.0705787037,2008-05-30,01:41:38
39.9738666,116.3274066,0,180.4,39598.0706018518,2008-05-30,01:41:40
39.9738799,116.3274249,0,180.4,39598.070625,2008-05-30,01:41:42
39.9738616,116.3274233,0,180.4,39598.0706481481,2008-05-30,01:41:44
39.9738233,116.3274066,0,180.4,39598.0706712963,2008-05-30,01:41:46
39.9739833,116.3273799,0,180.4,39598.0706944444,2008-05-30,01:41:48
39.9741649,116.3274199,0,180.4,39598.0707175926,2008-05-30,01:41:50
39.9742733,116.3274266,0,180.4,39598.0707407407,2008-05-30,01:41:52
39.9743049,116.3274166,0,180.4,39598.0707638889,2008-05-30,01:41:54
39.9743316,116.3274016,0,180.4,39598.070787037,2008-05-30,01:41:56
39.974325,116.3273766,0,180.4,39598.0708101852,2008-05-30,01:41:58
39.9742933,116.3273549,0,180.4,39598.0708333333,2008-05-30,01:42:00
39.97428,116.3273633,0,180.4,39598.0708564815,2008-05-30,01:42:02
39.9742499,116.3273533,0,180.4,39598.0708796296,2008-05-30,01:42:04
39.9742349,116.3273683,0,180.4,39598.0709143518,2008-05-30,01:42:07
39.9742416,116.3273699,0,180.4,39598.0709375,2008-05-30,01:42:09
39.9742266,116.3273966,0,180.4,39598.0709606481,2008-05-30,01:42:11
39.9742583,116.3273816,0,180.4,39598.0709837963,2008-05-30,01:42:13
39.9742899,116.327395,0,180.4,39598.0710069444,2008-05-30,01:42:15
39.9743616,116.3273766,0,180.4,39598.0710532407,2008-05-30,01:42:19
39.9743333,116.3273816,0,180.4,39598.0710763889,2008-05-30,01:42:21
39.9743116,116.3274049,0,180.4,39598.071099537,2008-05-30,01:42:23
39.9742866,116.3274116,0,180.4,39598.0711226852,2008-05-30,01:42:25
39.9742816,116.3273999,0,180.4,39598.0711458333,2008-05-30,01:42:27
39.97428,116.3273799,0,180.4,39598.0711689815,2008-05-30,01:42:29
39.9743766,116.3273683,0,180.4,39598.0711921296,2008-05-30,01:42:31
39.9744816,116.3272916,0,180.4,39598.0712152778,2008-05-30,01:42:33
39.9746083,116.327305,0,180.4,39598.0712384259,2008-05-30,01:42:35
39.9748316,116.3272466,0,180.4,39598.0712615741,2008-05-30,01:42:37
39.9750733,116.3274049,0,180.4,39598.0714236111,2008-05-30,01:42:51
39.974995,116.3273799,0,180.4,39598.0714467593,2008-05-30,01:42:53
39.9749833,116.3273916,0,180.4,39598.0714699074,2008-05-30,01:42:55
39.97501,116.3274233,0,180.4,39598.0714930556,2008-05-30,01:42:57
39.9750349,116.3274616,0,180.4,39598.0715162037,2008-05-30,01:42:59
39.9750416,116.3274916,0,180.4,39598.0715393518,2008-05-30,01:43:01
39.9750466,116.3275333,0,180.4,39598.0715625,2008-05-30,01:43:03
39.975195,116.3275999,0,180.4,39598.0715856481,2008-05-30,01:43:05
39.9752233,116.3276249,0,180.4,39598.0716087963,2008-05-30,01:43:07
39.97519,116.3276266,0,180.4,39598.0716319444,2008-05-30,01:43:09
39.9750633,116.3276066,0,180.4,39598.0716550926,2008-05-30,01:43:11
39.9749883,116.3275933,0,180.4,39598.0716782407,2008-05-30,01:43:13
39.9749599,116.3276166,0,180.4,39598.0717013889,2008-05-30,01:43:15
39.9750049,116.3276633,0,180.4,39598.071724537,2008-05-30,01:43:17
39.9749966,116.32769,0,180.4,39598.0717476852,2008-05-30,01:43:19
39.9749716,116.3277116,0,180.4,39598.0717708333,2008-05-30,01:43:21
39.9749583,116.3277383,0,180.4,39598.0717939815,2008-05-30,01:43:23
39.97494,116.3277566,0,180.4,39598.0718171296,2008-05-30,01:43:25
39.9749466,116.3278016,0,180.4,39598.0718402778,2008-05-30,01:43:27
39.97497,116.32785,0,180.4,39598.0718634259,2008-05-30,01:43:29
39.9750516,116.3278866,0,180.4,39598.0718865741,2008-05-30,01:43:31
39.9751066,116.3279066,0,180.4,39598.0719097222,2008-05-30,01:43:33
39.9753699,116.3279083,0,180.4,39598.0725925926,2008-05-30,01:44:32
39.9754166,116.3279433,0,180.4,39598.0726157407,2008-05-30,01:44:34
39.9753466,116.3279583,0,180.4,39598.0726388889,2008-05-30,01:44:36
39.97533,116.3279149,0,180.4,39598.072662037,2008-05-30,01:44:38
39.975265,116.3278433,0,180.4,39598.0726851852,2008-05-30,01:44:40
39.9752766,116.32783,0,180.4,39598.0727083333,2008-05-30,01:44:42
39.9753866,116.3278516,0,180.4,39598.0727314815,2008-05-30,01:44:44
39.9754316,116.327865,0,180.4,39598.0727546296,2008-05-30,01:44:46
39.9754316,116.3278749,0,180.4,39598.0727777778,2008-05-30,01:44:48
39.975415,116.3278733,0,180.4,39598.0728009259,2008-05-30,01:44:50
39.9754349,116.327865,0,180.4,39598.0728240741,2008-05-30,01:44:52
39.9754416,116.3278766,0,180.4,39598.0728472222,2008-05-30,01:44:54
39.9754399,116.3278766,0,180.4,39598.0728703704,2008-05-30,01:44:56
39.9754466,116.3278783,0,180.4,39598.0728935185,2008-05-30,01:44:58
39.975475,116.3279016,0,180.4,39598.0729166667,2008-05-30,01:45:00
39.9754766,116.3279083,0,180.4,39598.0729398148,2008-05-30,01:45:02
39.97542,116.3279383,0,180.4,39598.072962963,2008-05-30,01:45:04
39.9754383,116.3279816,0,180.4,39598.0729861111,2008-05-30,01:45:06
39.9754433,116.3280233,0,180.4,39598.0730092593,2008-05-30,01:45:08
39.97542,116.3280649,0,180.4,39598.0730324074,2008-05-30,01:45:10
39.9754116,116.3280933,0,180.4,39598.0730555556,2008-05-30,01:45:12
39.9754649,116.328165,0,180.4,39598.0730787037,2008-05-30,01:45:14
39.9754833,116.3281933,0,180.4,39598.0731018518,2008-05-30,01:45:16
39.9754666,116.3282133,0,180.4,39598.073125,2008-05-30,01:45:18
39.9754533,116.3282549,0,180.4,39598.0731481481,2008-05-30,01:45:20
39.9754433,116.3282866,0,180.4,39598.0731712963,2008-05-30,01:45:22
39.9754566,116.3283216,0,180.4,39598.0731944444,2008-05-30,01:45:24
39.9755183,116.3283599,0,180.4,39598.0732175926,2008-05-30,01:45:26
39.9755633,116.3283999,0,180.4,39598.0732407407,2008-05-30,01:45:28
39.9755333,116.3284349,0,180.4,39598.0732638889,2008-05-30,01:45:30
39.9754866,116.3284666,0,180.4,39598.073287037,2008-05-30,01:45:32
39.9754383,116.3284999,0,180.4,39598.0733101852,2008-05-30,01:45:34
39.9753549,116.3285033,0,177.2,39598.0733333333,2008-05-30,01:45:36
39.9753366,116.3285399,0,177.2,39598.0733564815,2008-05-30,01:45:38
39.9754,116.3286116,0,177.2,39598.0733796296,2008-05-30,01:45:40
39.9754016,116.3286583,0,177.2,39598.0734027778,2008-05-30,01:45:42
39.9754283,116.3286899,0,177.2,39598.0734259259,2008-05-30,01:45:44
39.97543,116.3287133,0,177.2,39598.0734490741,2008-05-30,01:45:46
39.9755033,116.3287883,0,177.2,39598.0734722222,2008-05-30,01:45:48
39.9755316,116.3288466,0,177.2,39598.0734953704,2008-05-30,01:45:50
39.9755233,116.3288816,0,177.2,39598.0735185185,2008-05-30,01:45:52
39.97546,116.3289399,0,177.2,39598.0735532407,2008-05-30,01:45:55
39.9754466,116.328985,0,177.2,39598.0735763889,2008-05-30,01:45:57
39.9754166,116.3290299,0,177.2,39598.073599537,2008-05-30,01:45:59
39.975345,116.3290849,0,177.2,39598.0736226852,2008-05-30,01:46:01
39.9753099,116.3291349,0,177.2,39598.0736458333,2008-05-30,01:46:03
39.9752883,116.3291549,0,177.2,39598.0736689815,2008-05-30,01:46:05
39.9752883,116.3291716,0,177.2,39598.0736921296,2008-05-30,01:46:07
39.97529,116.32921,0,177.2,39598.0737152778,2008-05-30,01:46:09
39.9752883,116.3292816,0,177.2,39598.0737384259,2008-05-30,01:46:11
39.97526,116.3293199,0,177.2,39598.0737615741,2008-05-30,01:46:13
39.9752416,116.3293516,0,177.2,39598.0737847222,2008-05-30,01:46:15
39.9752933,116.3294083,0,177.2,39598.0738078704,2008-05-30,01:46:17
39.9752433,116.329455,0,177.2,39598.0738310185,2008-05-30,01:46:19
39.975265,116.329455,0,177.2,39598.0738541667,2008-05-30,01:46:21
39.9752783,116.3294649,0,177.2,39598.0738773148,2008-05-30,01:46:23
39.9752983,116.3295016,0,177.2,39598.073900463,2008-05-30,01:46:25
39.975275,116.3295316,0,177.2,39598.0739236111,2008-05-30,01:46:27
39.9753149,116.3296233,0,177.2,39598.0739467593,2008-05-30,01:46:29
39.9752766,116.3296533,0,173.9,39598.0739699074,2008-05-30,01:46:31
39.975265,116.3296816,0,173.9,39598.0739930556,2008-05-30,01:46:33
39.9752866,116.3297099,0,173.9,39598.0740162037,2008-05-30,01:46:35
39.9752949,116.3297233,0,173.9,39598.0740393519,2008-05-30,01:46:37
39.9752983,116.3297483,0,173.9,39598.0740625,2008-05-30,01:46:39
39.9753099,116.32977,0,173.9,39598.0740856482,2008-05-30,01:46:41
39.9753266,116.3298066,0,173.9,39598.0741087963,2008-05-30,01:46:43
39.9753866,116.3298449,0,173.9,39598.0741319444,2008-05-30,01:46:45
39.9754249,116.3298783,0,173.9,39598.0741550926,2008-05-30,01:46:47
39.9754216,116.3299083,0,173.9,39598.0741782407,2008-05-30,01:46:49
39.97543,116.3299633,0,173.9,39598.0742013889,2008-05-30,01:46:51
39.9754816,116.3300733,0,173.9,39598.0742476852,2008-05-30,01:46:55
39.975475,116.3301516,0,173.9,39598.0742708333,2008-05-30,01:46:57
39.9754866,116.3301849,0,173.9,39598.0742939815,2008-05-30,01:46:59
39.9754549,116.3301816,0,173.9,39598.0743171296,2008-05-30,01:47:01
39.9754383,116.3301883,0,173.9,39598.0743402778,2008-05-30,01:47:03
39.9754466,116.3302216,0,173.9,39598.0743634259,2008-05-30,01:47:05
39.9753399,116.3302483,0,170.6,39598.0743865741,2008-05-30,01:47:07
39.9753283,116.3303033,0,170.6,39598.0744097222,2008-05-30,01:47:09
39.9753549,116.3303483,0,170.6,39598.0744328704,2008-05-30,01:47:11
39.9753383,116.3303833,0,170.6,39598.0744560185,2008-05-30,01:47:13
39.97535,116.330415,0,170.6,39598.0744791667,2008-05-30,01:47:15
39.9753883,116.330465,0,170.6,39598.0745023148,2008-05-30,01:47:17
39.9754766,116.3304899,0,173.9,39598.074525463,2008-05-30,01:47:19
39.9755083,116.3305133,0,173.9,39598.0745486111,2008-05-30,01:47:21
39.97556,116.3305466,0,173.9,39598.0745717593,2008-05-30,01:47:23
39.9755233,116.33057,0,173.9,39598.0745949074,2008-05-30,01:47:25
39.9755383,116.3306166,0,170.6,39598.0746180556,2008-05-30,01:47:27
39.9754733,116.3306583,0,173.9,39598.0746412037,2008-05-30,01:47:29
39.9754383,116.3307149,0,173.9,39598.0746643519,2008-05-30,01:47:31
39.9753716,116.3307366,0,173.9,39598.0746875,2008-05-30,01:47:33
39.9753883,116.3307516,0,173.9,39598.0747106481,2008-05-30,01:47:35
39.9754116,116.3307883,0,173.9,39598.0747337963,2008-05-30,01:47:37
39.97542,116.3308216,0,173.9,39598.0747569444,2008-05-30,01:47:39
39.9754166,116.3308166,0,170.6,39598.0747800926,2008-05-30,01:47:41
39.9754466,116.3308183,0,170.6,39598.0748032407,2008-05-30,01:47:43
39.9754483,116.3308199,0,170.6,39598.0748263889,2008-05-30,01:47:45
39.9755166,116.3308416,0,170.6,39598.074849537,2008-05-30,01:47:47
39.9757116,116.3308616,0,170.6,39598.0748726852,2008-05-30,01:47:49
39.9757266,116.3308516,0,170.6,39598.0748958333,2008-05-30,01:47:51
39.9757833,116.3308516,0,170.6,39598.0749189815,2008-05-30,01:47:53
39.9758233,116.3308516,0,170.6,39598.0749421296,2008-05-30,01:47:55
39.9758299,116.33087,0,170.6,39598.0749652778,2008-05-30,01:47:57
39.9758166,116.3308799,0,170.6,39598.0749884259,2008-05-30,01:47:59
39.9757616,116.3308916,0,173.9,39598.0750115741,2008-05-30,01:48:01
