# Supplementary material for: Research on differential privacy protection method based on user tendency
Source: PLoS One. 2023 Oct 26;18(10):e0288823. doi: 10.1371/journal.pone.0288823 (PMC10602288; doi:10.1371/journal.pone.0288823)
Supplement: S4 Data — (ZIP) [file pone.0288823.s004.zip › Data 5-4/112/Trajectory/20080530063309.plt]

Geolife trajectory
WGS 84
Altitude is in Feet
Reserved 3
0,2,255,My Track,0,0,2,8421376
0
39.9755083,116.3303183,0,170.6,39598.2730208333,2008-05-30,06:33:09
39.975485,116.3303166,0,170.6,39598.2730324074,2008-05-30,06:33:10
39.9754649,116.3303233,0,170.6,39598.2730555556,2008-05-30,06:33:12
39.9754716,116.3303499,0,170.6,39598.2731944444,2008-05-30,06:33:24
39.97547,116.3303499,0,170.6,39598.2732638889,2008-05-30,06:33:30
39.9754633,116.3303416,0,170.6,39598.273287037,2008-05-30,06:33:32
39.9754799,116.3303583,0,173.9,39598.2734722222,2008-05-30,06:33:48
39.9754733,116.3303466,0,170.6,39598.2734953704,2008-05-30,06:33:50
39.9754766,116.3303466,0,170.6,39598.2735532407,2008-05-30,06:33:55
39.9754733,116.3303483,0,170.6,39598.2735763889,2008-05-30,06:33:57
39.9754716,116.330365,0,170.6,39598.273599537,2008-05-30,06:33:59
39.9754766,116.3303933,0,170.6,39598.2736226852,2008-05-30,06:34:01
39.9754983,116.3304083,0,173.9,39598.2737037037,2008-05-30,06:34:08
39.9754933,116.330415,0,173.9,39598.2737268518,2008-05-30,06:34:10
39.9754883,116.3304216,0,173.9,39598.27375,2008-05-30,06:34:12
39.9754866,116.3304199,0,173.9,39598.2737731481,2008-05-30,06:34:14
39.9754966,116.3304266,0,173.9,39598.2737962963,2008-05-30,06:34:16
39.9755433,116.3304233,0,170.6,39598.2738194444,2008-05-30,06:34:18
39.9755749,116.330435,0,170.6,39598.2738425926,2008-05-30,06:34:20
39.9755766,116.3304533,0,170.6,39598.2738657407,2008-05-30,06:34:22
39.975555,116.3304666,0,170.6,39598.2738888889,2008-05-30,06:34:24
39.9755249,116.3304633,0,170.6,39598.273912037,2008-05-30,06:34:26
39.9755166,116.3304516,0,173.9,39598.2739351852,2008-05-30,06:34:28
39.9755049,116.3304566,0,173.9,39598.2739583333,2008-05-30,06:34:30
39.9755216,116.3304416,0,173.9,39598.2739814815,2008-05-30,06:34:32
39.9755649,116.3304266,0,173.9,39598.2740277778,2008-05-30,06:34:36
39.9755866,116.3304066,0,173.9,39598.2740509259,2008-05-30,06:34:38
39.9756349,116.3303633,0,173.9,39598.2740740741,2008-05-30,06:34:40
39.9756383,116.3303549,0,173.9,39598.2740972222,2008-05-30,06:34:42
39.9756433,116.3303683,0,173.9,39598.2741203704,2008-05-30,06:34:44
39.9756616,116.3303699,0,173.9,39598.2741435185,2008-05-30,06:34:46
39.9756733,116.3303616,0,173.9,39598.2741898148,2008-05-30,06:34:50
39.97568,116.3303566,0,173.9,39598.274212963,2008-05-30,06:34:52
39.9756866,116.3303616,0,173.9,39598.2742361111,2008-05-30,06:34:54
39.9757,116.3303716,0,173.9,39598.2742592593,2008-05-30,06:34:56
39.9757149,116.3304033,0,173.9,39598.2742824074,2008-05-30,06:34:58
39.9757216,116.3304416,0,173.9,39598.2743171296,2008-05-30,06:35:01
39.9757299,116.3304566,0,173.9,39598.2743402778,2008-05-30,06:35:03
39.9757616,116.3304583,0,173.9,39598.274375,2008-05-30,06:35:06
39.97564,116.3301483,0,190.3,39598.2881018519,2008-05-30,06:54:52
39.9756233,116.3301416,0,190.3,39598.2881712963,2008-05-30,06:54:58
39.97563,116.3301449,0,190.3,39598.2881944444,2008-05-30,06:55:00
39.9756383,116.3301466,0,190.3,39598.2882175926,2008-05-30,06:55:02
39.9756449,116.3301483,0,190.3,39598.2882407407,2008-05-30,06:55:04
39.9756449,116.3301483,0,190.3,39598.2883680556,2008-05-30,06:55:15
39.9756483,116.3301483,0,190.3,39598.2883912037,2008-05-30,06:55:17
39.9756366,116.3301516,0,190.3,39598.2884143519,2008-05-30,06:55:19
39.9756366,116.3301516,0,190.3,39598.2887615741,2008-05-30,06:55:49
39.9756316,116.3301533,0,190.3,39598.2887847222,2008-05-30,06:55:51
39.9756183,116.3301616,0,190.3,39598.2888078704,2008-05-30,06:55:53
39.9756066,116.3301716,0,190.3,39598.2888310185,2008-05-30,06:55:55
39.9756,116.3301799,0,190.3,39598.2888541667,2008-05-30,06:55:57
39.9755733,116.3301949,0,190.3,39598.2888773148,2008-05-30,06:55:59
39.9755499,116.330205,0,190.3,39598.288900463,2008-05-30,06:56:01
39.9755366,116.3302183,0,190.3,39598.2889236111,2008-05-30,06:56:03
39.9755183,116.3302299,0,190.3,39598.2889467593,2008-05-30,06:56:05
39.9755016,116.3302433,0,190.3,39598.2889699074,2008-05-30,06:56:07
39.9754766,116.3302516,0,190.3,39598.2889930556,2008-05-30,06:56:09
39.975445,116.330255,0,190.3,39598.2890162037,2008-05-30,06:56:11
39.9754366,116.3302616,0,190.3,39598.2890393519,2008-05-30,06:56:13
39.9754283,116.3302616,0,190.3,39598.2890625,2008-05-30,06:56:15
39.9754249,116.3302516,0,190.3,39598.2890856481,2008-05-30,06:56:17
39.9753849,116.3302349,0,190.3,39598.2891666667,2008-05-30,06:56:24
39.9753549,116.3301999,0,190.3,39598.2891898148,2008-05-30,06:56:26
39.9752816,116.3301783,0,190.3,39598.289212963,2008-05-30,06:56:28
39.9752133,116.3301316,0,190.3,39598.2892592593,2008-05-30,06:56:32
39.9757,116.3296633,0,255.9,39598.2894328704,2008-05-30,06:56:47
39.9756666,116.3296199,0,288.7,39598.2894560185,2008-05-30,06:56:49
39.9755649,116.3296966,0,305.1,39598.2894791667,2008-05-30,06:56:51
39.97553,116.3297549,0,328.1,39598.2895023148,2008-05-30,06:56:53
39.9755333,116.3297616,0,347.8,39598.289525463,2008-05-30,06:56:55
39.9755216,116.3298016,0,308.4,39598.29,2008-05-30,06:57:36
39.9755166,116.3297516,0,308.4,39598.2900231481,2008-05-30,06:57:38
39.9755099,116.3296933,0,308.4,39598.2900462963,2008-05-30,06:57:40
39.9755066,116.3296333,0,308.4,39598.2900694444,2008-05-30,06:57:42
39.9755,116.3295866,0,308.4,39598.2900925926,2008-05-30,06:57:44
39.9755033,116.3295449,0,308.4,39598.2901157407,2008-05-30,06:57:46
39.9754966,116.3295499,0,308.4,39598.2901388889,2008-05-30,06:57:48
39.9754966,116.32954,0,308.4,39598.290162037,2008-05-30,06:57:50
39.9755083,116.3295116,0,308.4,39598.2901851852,2008-05-30,06:57:52
39.9755099,116.3294816,0,308.4,39598.2902083333,2008-05-30,06:57:54
39.97553,116.329435,0,308.4,39598.2902314815,2008-05-30,06:57:56
39.9755316,116.3293833,0,308.4,39598.2902546296,2008-05-30,06:57:58
39.9755666,116.3293316,0,308.4,39598.2902777778,2008-05-30,06:58:00
39.9755799,116.3292699,0,308.4,39598.2903009259,2008-05-30,06:58:02
39.9755749,116.3292283,0,308.4,39598.2903240741,2008-05-30,06:58:04
39.975545,116.3292116,0,308.4,39598.2903472222,2008-05-30,06:58:06
39.9755433,116.3291883,0,308.4,39598.2903703704,2008-05-30,06:58:08
39.9755433,116.3291583,0,308.4,39598.2903935185,2008-05-30,06:58:10
39.9755283,116.3291299,0,308.4,39598.2904166667,2008-05-30,06:58:12
39.9755166,116.3291066,0,308.4,39598.2904398148,2008-05-30,06:58:14
39.9754966,116.3290799,0,308.4,39598.290462963,2008-05-30,06:58:16
39.9756749,116.3289199,0,308.4,39598.2905324074,2008-05-30,06:58:22
39.9757583,116.3288416,0,308.4,39598.2905555556,2008-05-30,06:58:24
39.9758183,116.3287716,0,308.4,39598.2905787037,2008-05-30,06:58:26
39.9758633,116.3287249,0,308.4,39598.2906018518,2008-05-30,06:58:28
39.9758049,116.3287633,0,308.4,39598.290625,2008-05-30,06:58:30
39.9757599,116.3287949,0,308.4,39598.2906481481,2008-05-30,06:58:32
39.9757599,116.3287949,0,308.4,39598.2911689815,2008-05-30,06:59:17
39.9757683,116.3287983,0,308.4,39598.2911921296,2008-05-30,06:59:19
39.9757599,116.3287833,0,308.4,39598.2912152778,2008-05-30,06:59:21
39.9757566,116.3287583,0,308.4,39598.2912384259,2008-05-30,06:59:23
39.9757566,116.3287333,0,308.4,39598.2912615741,2008-05-30,06:59:25
39.97574,116.328685,0,308.4,39598.2912847222,2008-05-30,06:59:27
39.9757383,116.3286249,0,308.4,39598.2913078704,2008-05-30,06:59:29
39.9757166,116.3285666,0,308.4,39598.2913310185,2008-05-30,06:59:31
39.9756783,116.3285183,0,308.4,39598.2913541667,2008-05-30,06:59:33
39.9756033,116.3284966,0,308.4,39598.2913773148,2008-05-30,06:59:35
39.9755733,116.32837,0,308.4,39598.291400463,2008-05-30,06:59:37
39.97549,116.3282533,0,308.4,39598.2914236111,2008-05-30,06:59:39
39.9754466,116.3281183,0,308.4,39598.2914467593,2008-05-30,06:59:41
39.9754,116.3279999,0,308.4,39598.2914699074,2008-05-30,06:59:43
39.9753949,116.3279,0,308.4,39598.2914930556,2008-05-30,06:59:45
39.9753983,116.3278383,0,308.4,39598.2915162037,2008-05-30,06:59:47
39.9754116,116.3277866,0,308.4,39598.2915393518,2008-05-30,06:59:49
39.9754316,116.3277466,0,308.4,39598.2915625,2008-05-30,06:59:51
39.9754649,116.3277033,0,308.4,39598.2915856481,2008-05-30,06:59:53
39.9754933,116.3276816,0,308.4,39598.2916087963,2008-05-30,06:59:55
39.9755533,116.3276716,0,308.4,39598.2916319444,2008-05-30,06:59:57
39.9756416,116.3276649,0,305.1,39598.2916550926,2008-05-30,06:59:59
39.97574,116.3276633,0,305.1,39598.2916782407,2008-05-30,07:00:01
39.9758516,116.3276599,0,305.1,39598.2917013889,2008-05-30,07:00:03
39.9759766,116.3276583,0,305.1,39598.291724537,2008-05-30,07:00:05
39.9761099,116.3276566,0,305.1,39598.2917476852,2008-05-30,07:00:07
39.9762516,116.3276516,0,305.1,39598.2917708333,2008-05-30,07:00:09
39.9763983,116.3276483,0,305.1,39598.2917939815,2008-05-30,07:00:11
39.9765416,116.3276416,0,305.1,39598.2918171296,2008-05-30,07:00:13
39.9766933,116.3276366,0,305.1,39598.2918402778,2008-05-30,07:00:15
39.9768649,116.3276283,0,305.1,39598.2918634259,2008-05-30,07:00:17
39.9770516,116.3276183,0,305.1,39598.2918865741,2008-05-30,07:00:19
39.9772516,116.3276133,0,305.1,39598.2919097222,2008-05-30,07:00:21
39.9774566,116.3276033,0,305.1,39598.2919328704,2008-05-30,07:00:23
39.97766,116.3275999,0,305.1,39598.2919560185,2008-05-30,07:00:25
39.9778666,116.3276099,0,305.1,39598.2919791667,2008-05-30,07:00:27
39.9780699,116.3275983,0,301.8,39598.2920023148,2008-05-30,07:00:29
39.9782683,116.3275899,0,301.8,39598.292025463,2008-05-30,07:00:31
39.978455,116.3275799,0,301.8,39598.2920486111,2008-05-30,07:00:33
39.9786316,116.3275666,0,301.8,39598.2920717593,2008-05-30,07:00:35
39.9787999,116.3275533,0,301.8,39598.2920949074,2008-05-30,07:00:37
39.978975,116.3275416,0,301.8,39598.2921180556,2008-05-30,07:00:39
39.9791499,116.3275333,0,301.8,39598.2921412037,2008-05-30,07:00:41
39.9793266,116.3275199,0,301.8,39598.2921643518,2008-05-30,07:00:43
39.9794616,116.3275649,0,301.8,39598.2921875,2008-05-30,07:00:45
39.9795133,116.3275633,0,301.8,39598.2922106481,2008-05-30,07:00:47
39.9795266,116.3275666,0,298.6,39598.2922337963,2008-05-30,07:00:49
39.9795333,116.3275483,0,298.6,39598.2922569444,2008-05-30,07:00:51
39.9795383,116.3275583,0,298.6,39598.2922800926,2008-05-30,07:00:53
39.9795233,116.3275733,0,298.6,39598.2923032407,2008-05-30,07:00:55
39.9794899,116.3275683,0,298.6,39598.2923263889,2008-05-30,07:00:57
39.9794433,116.3275766,0,298.6,39598.292349537,2008-05-30,07:00:59
39.9794116,116.327585,0,298.6,39598.2923726852,2008-05-30,07:01:01
39.9793916,116.3275933,0,298.6,39598.2923958333,2008-05-30,07:01:03
39.9793916,116.3276133,0,295.3,39598.2924537037,2008-05-30,07:01:08
39.9794149,116.3275999,0,295.3,39598.2924768519,2008-05-30,07:01:10
39.9794433,116.3275883,0,295.3,39598.2925,2008-05-30,07:01:12
39.9794599,116.3276033,0,295.3,39598.2925231481,2008-05-30,07:01:14
39.9794683,116.3276149,0,295.3,39598.2925462963,2008-05-30,07:01:16
39.9794433,116.3276316,0,295.3,39598.2925694444,2008-05-30,07:01:18
39.979425,116.3276616,0,295.3,39598.2925925926,2008-05-30,07:01:20
39.9794033,116.3276866,0,295.3,39598.2926157407,2008-05-30,07:01:22
39.9794133,116.3276699,0,295.3,39598.2926388889,2008-05-30,07:01:24
39.9794116,116.327655,0,295.3,39598.292662037,2008-05-30,07:01:26
39.9794049,116.3276516,0,295.3,39598.2926851852,2008-05-30,07:01:28
39.9794316,116.327605,0,295.3,39598.2927083333,2008-05-30,07:01:30
39.9794366,116.3275966,0,295.3,39598.2927314815,2008-05-30,07:01:32
39.9794466,116.3276066,0,295.3,39598.2927546296,2008-05-30,07:01:34
39.9794666,116.3276433,0,295.3,39598.2927777778,2008-05-30,07:01:36
39.9794916,116.3276783,0,295.3,39598.2928009259,2008-05-30,07:01:38
39.97952,116.3277433,0,295.3,39598.2928240741,2008-05-30,07:01:40
39.9795749,116.3278016,0,295.3,39598.2928472222,2008-05-30,07:01:42
39.9796416,116.32783,0,295.3,39598.2928703704,2008-05-30,07:01:44
39.9797383,116.3278349,0,295.3,39598.2928935185,2008-05-30,07:01:46
39.9799066,116.3276233,0,295.3,39598.2929166667,2008-05-30,07:01:48
39.9800316,116.3275999,0,295.3,39598.2929398148,2008-05-30,07:01:50
39.9801783,116.3276083,0,295.3,39598.292962963,2008-05-30,07:01:52
39.9803366,116.3276116,0,295.3,39598.2929861111,2008-05-30,07:01:54
39.9805249,116.32762,0,295.3,39598.2930092593,2008-05-30,07:01:56
39.980725,116.3275999,0,292,39598.2930324074,2008-05-30,07:01:58
39.9809266,116.32757,0,292,39598.2930555556,2008-05-30,07:02:00
39.9811399,116.3275466,0,292,39598.2930787037,2008-05-30,07:02:02
39.9813683,116.3275016,0,292,39598.2931018519,2008-05-30,07:02:04
39.981595,116.3274599,0,292,39598.293125,2008-05-30,07:02:06
39.9818333,116.3274116,0,292,39598.2931481482,2008-05-30,07:02:08
39.9820733,116.3273816,0,288.7,39598.2931712963,2008-05-30,07:02:10
39.9822866,116.3273433,0,288.7,39598.2931944444,2008-05-30,07:02:12
39.9824733,116.3273199,0,288.7,39598.2932175926,2008-05-30,07:02:14
39.9826116,116.3273216,0,285.4,39598.2932407407,2008-05-30,07:02:16
39.9826916,116.3273316,0,285.4,39598.2932638889,2008-05-30,07:02:18
39.98276,116.3273316,0,285.4,39598.293287037,2008-05-30,07:02:20
39.9827949,116.327325,0,285.4,39598.2933101852,2008-05-30,07:02:22
39.9828249,116.327325,0,285.4,39598.2933333333,2008-05-30,07:02:24
39.9828649,116.3273349,0,282.2,39598.2933564815,2008-05-30,07:02:26
39.9829016,116.3273349,0,282.2,39598.2933796296,2008-05-30,07:02:28
39.9829766,116.3273733,0,282.2,39598.2934027778,2008-05-30,07:02:30
39.9830366,116.3273999,0,282.2,39598.2934259259,2008-05-30,07:02:32
39.983085,116.3274466,0,282.2,39598.2934490741,2008-05-30,07:02:34
39.9833683,116.3274399,0,282.2,39598.2935185185,2008-05-30,07:02:40
39.9835066,116.3274483,0,282.2,39598.2935416667,2008-05-30,07:02:42
39.9836516,116.3274499,0,282.2,39598.2935648148,2008-05-30,07:02:44
39.9838116,116.3274433,0,282.2,39598.293587963,2008-05-30,07:02:46
39.9839299,116.3274233,0,282.2,39598.2936111111,2008-05-30,07:02:48
39.9841033,116.3274499,0,282.2,39598.2936342593,2008-05-30,07:02:50
39.9841983,116.3274466,0,282.2,39598.2936574074,2008-05-30,07:02:52
39.98423,116.327535,0,278.9,39598.2936805556,2008-05-30,07:02:54
39.9843099,116.3275899,0,278.9,39598.2937037037,2008-05-30,07:02:56
39.9843733,116.3276816,0,278.9,39598.2937268519,2008-05-30,07:02:58
39.9844199,116.3278233,0,278.9,39598.29375,2008-05-30,07:03:00
39.9844,116.3280083,0,278.9,39598.2937731481,2008-05-30,07:03:02
39.9844416,116.3281716,0,278.9,39598.2937962963,2008-05-30,07:03:04
39.9843966,116.3284016,0,275.6,39598.2938194444,2008-05-30,07:03:06
39.984355,116.3286566,0,272.3,39598.2938425926,2008-05-30,07:03:08
39.9842766,116.3289783,0,269,39598.2938657407,2008-05-30,07:03:10
39.9842499,116.3292699,0,265.7,39598.2938888889,2008-05-30,07:03:12
39.9842416,116.3295733,0,262.5,39598.293912037,2008-05-30,07:03:14
39.9842433,116.3298916,0,259.2,39598.2939351852,2008-05-30,07:03:16
39.9842833,116.3302083,0,259.2,39598.2939583333,2008-05-30,07:03:18
39.9843383,116.3305366,0,255.9,39598.2939814815,2008-05-30,07:03:20
39.9843883,116.3308749,0,255.9,39598.2940046296,2008-05-30,07:03:22
39.98444,116.3312266,0,255.9,39598.2940277778,2008-05-30,07:03:24
39.9844883,116.3315983,0,255.9,39598.2940509259,2008-05-30,07:03:26
39.9845333,116.3319866,0,252.6,39598.2940740741,2008-05-30,07:03:28
39.9846116,116.3327449,0,252.6,39598.2941203704,2008-05-30,07:03:32
39.98465,116.3331433,0,252.6,39598.2941435185,2008-05-30,07:03:34
39.9846733,116.3335616,0,249.3,39598.2941666667,2008-05-30,07:03:36
39.9847283,116.3347983,0,249.3,39598.2942361111,2008-05-30,07:03:42
39.984795,116.3358833,0,246.1,39598.2942939815,2008-05-30,07:03:47
39.9848416,116.3369116,0,242.8,39598.2943518519,2008-05-30,07:03:52
39.9848833,116.3377683,0,242.8,39598.2944097222,2008-05-30,07:03:57
39.9848949,116.3380399,0,239.5,39598.2944328704,2008-05-30,07:03:59
39.9849099,116.3382866,0,239.5,39598.2944560185,2008-05-30,07:04:01
39.9849266,116.338515,0,239.5,39598.2944791667,2008-05-30,07:04:03
39.9849483,116.3387283,0,239.5,39598.2945023148,2008-05-30,07:04:05
39.9849699,116.3389483,0,236.2,39598.294525463,2008-05-30,07:04:07
39.9849883,116.3391733,0,236.2,39598.2945486111,2008-05-30,07:04:09
39.9850033,116.3393999,0,236.2,39598.2945717593,2008-05-30,07:04:11
39.9850249,116.3396283,0,236.2,39598.2945949074,2008-05-30,07:04:13
39.9850399,116.3398549,0,232.9,39598.2946180556,2008-05-30,07:04:15
39.9850566,116.3400833,0,232.9,39598.2946412037,2008-05-30,07:04:17
39.9850283,116.3403249,0,229.7,39598.2946643519,2008-05-30,07:04:19
39.9850466,116.3405349,0,229.7,39598.2946875,2008-05-30,07:04:21
39.9850683,116.340715,0,226.4,39598.2947106481,2008-05-30,07:04:23
39.9850866,116.3408849,0,226.4,39598.2947337963,2008-05-30,07:04:25
39.9850949,116.3410483,0,226.4,39598.2947569444,2008-05-30,07:04:27
39.9850983,116.3411899,0,226.4,39598.2947800926,2008-05-30,07:04:29
39.9850933,116.3413149,0,226.4,39598.2948032407,2008-05-30,07:04:31
39.9850899,116.3414633,0,226.4,39598.2948263889,2008-05-30,07:04:33
39.985085,116.3416266,0,223.1,39598.294849537,2008-05-30,07:04:35
39.9850833,116.3417849,0,223.1,39598.2948726852,2008-05-30,07:04:37
39.9850716,116.3419583,0,223.1,39598.2948958333,2008-05-30,07:04:39
39.9850816,116.3421316,0,223.1,39598.2949189815,2008-05-30,07:04:41
39.9850933,116.3423033,0,219.8,39598.2949421296,2008-05-30,07:04:43
39.9850933,116.3424733,0,219.8,39598.2949652778,2008-05-30,07:04:45
39.9850899,116.3426316,0,219.8,39598.2949884259,2008-05-30,07:04:47
39.9850983,116.3427733,0,216.5,39598.2950115741,2008-05-30,07:04:49
39.9851183,116.3428699,0,216.5,39598.2950347222,2008-05-30,07:04:51
39.985145,116.3429616,0,216.5,39598.2950578704,2008-05-30,07:04:53
39.9851599,116.3430449,0,216.5,39598.2950810185,2008-05-30,07:04:55
39.9851799,116.3431083,0,213.3,39598.2951041667,2008-05-30,07:04:57
39.9851949,116.3431433,0,213.3,39598.2951273148,2008-05-30,07:04:59
39.9851833,116.3431299,0,213.3,39598.295150463,2008-05-30,07:05:01
39.9851533,116.343105,0,213.3,39598.2951736111,2008-05-30,07:05:03
39.9851366,116.3430883,0,213.3,39598.2951967593,2008-05-30,07:05:05
39.9851016,116.3430183,0,213.3,39598.2952662037,2008-05-30,07:05:11
39.9851,116.3430433,0,213.3,39598.2952893519,2008-05-30,07:05:13
39.9850899,116.34309,0,213.3,39598.2953125,2008-05-30,07:05:15
39.9850799,116.3431549,0,213.3,39598.2953356481,2008-05-30,07:05:17
39.98507,116.3432666,0,213.3,39598.2953587963,2008-05-30,07:05:19
39.9850733,116.3434133,0,213.3,39598.2953819444,2008-05-30,07:05:21
39.985085,116.3435716,0,213.3,39598.2954050926,2008-05-30,07:05:23
39.9850949,116.3437466,0,213.3,39598.2954282407,2008-05-30,07:05:25
39.9851133,116.3439266,0,213.3,39598.2954513889,2008-05-30,07:05:27
39.985125,116.3441133,0,213.3,39598.295474537,2008-05-30,07:05:29
39.98513,116.3442849,0,213.3,39598.2954976852,2008-05-30,07:05:31
39.985125,116.3444616,0,213.3,39598.2955208333,2008-05-30,07:05:33
39.98514,116.3446483,0,213.3,39598.2955439815,2008-05-30,07:05:35
39.9851649,116.3449033,0,213.3,39598.2955671296,2008-05-30,07:05:37
39.9851766,116.3451516,0,213.3,39598.2955902778,2008-05-30,07:05:39
39.9851766,116.3455199,0,213.3,39598.295625,2008-05-30,07:05:42
39.9851583,116.3457783,0,213.3,39598.2956481481,2008-05-30,07:05:44
39.9851533,116.3460449,0,213.3,39598.2956712963,2008-05-30,07:05:46
39.9851583,116.3463066,0,213.3,39598.2956944444,2008-05-30,07:05:48
39.9851616,116.346565,0,213.3,39598.2957175926,2008-05-30,07:05:50
39.9851716,116.3468583,0,213.3,39598.2957407407,2008-05-30,07:05:52
39.985185,116.3471366,0,213.3,39598.2957638889,2008-05-30,07:05:54
39.9852033,116.3474316,0,213.3,39598.295787037,2008-05-30,07:05:56
39.98524,116.3477316,0,213.3,39598.2958101852,2008-05-30,07:05:58
39.9852499,116.3479666,0,213.3,39598.2958333333,2008-05-30,07:06:00
39.9852649,116.348185,0,213.3,39598.2958564815,2008-05-30,07:06:02
39.9852916,116.3484016,0,213.3,39598.2958796296,2008-05-30,07:06:04
39.9852883,116.3485566,0,213.3,39598.2959027778,2008-05-30,07:06:06
39.9852983,116.3486916,0,210,39598.2959259259,2008-05-30,07:06:08
39.9853166,116.3487816,0,210,39598.2959490741,2008-05-30,07:06:10
39.9853283,116.3488249,0,210,39598.2959722222,2008-05-30,07:06:12
39.9853416,116.3488449,0,210,39598.2959953704,2008-05-30,07:06:14
39.9853483,116.3488533,0,210,39598.2960185185,2008-05-30,07:06:16
39.9853516,116.3488583,0,210,39598.2960416667,2008-05-30,07:06:18
39.985355,116.3488599,0,210,39598.2960648148,2008-05-30,07:06:20
39.9853716,116.3488716,0,210,39598.296087963,2008-05-30,07:06:22
39.9853699,116.3488733,0,210,39598.2961111111,2008-05-30,07:06:24
39.9853716,116.3488666,0,210,39598.2961342593,2008-05-30,07:06:26
39.9853749,116.3488649,0,210,39598.2961574074,2008-05-30,07:06:28
39.9853766,116.3488866,0,210,39598.2961805556,2008-05-30,07:06:30
39.9853783,116.34892,0,210,39598.2962037037,2008-05-30,07:06:32
39.9853916,116.3489649,0,210,39598.2962268519,2008-05-30,07:06:34
39.9854033,116.3490233,0,210,39598.29625,2008-05-30,07:06:36
39.9854166,116.3491033,0,210,39598.2962731481,2008-05-30,07:06:38
39.9854116,116.3491883,0,210,39598.2962962963,2008-05-30,07:06:40
39.9854033,116.3492983,0,210,39598.2963194444,2008-05-30,07:06:42
39.985395,116.3494149,0,210,39598.2963425926,2008-05-30,07:06:44
39.9854033,116.3496166,0,210,39598.2963657407,2008-05-30,07:06:46
39.98541,116.3498199,0,210,39598.2963888889,2008-05-30,07:06:48
39.98541,116.35002,0,210,39598.296412037,2008-05-30,07:06:50
39.9854033,116.3502316,0,210,39598.2964351852,2008-05-30,07:06:52
39.9854116,116.3504283,0,210,39598.2964583333,2008-05-30,07:06:54
39.9854233,116.3506333,0,210,39598.2964814815,2008-05-30,07:06:56
39.9854449,116.3510749,0,210,39598.2965277778,2008-05-30,07:07:00
39.9854616,116.3513133,0,210,39598.2965509259,2008-05-30,07:07:02
39.985465,116.3515183,0,210,39598.2965740741,2008-05-30,07:07:04
39.9854716,116.3517083,0,210,39598.2965972222,2008-05-30,07:07:06
39.9854716,116.3518816,0,210,39598.2966203704,2008-05-30,07:07:08
39.9854699,116.3520233,0,210,39598.2966435185,2008-05-30,07:07:10
39.9854633,116.3521816,0,210,39598.2966666667,2008-05-30,07:07:12
39.9854749,116.3523316,0,210,39598.2966898148,2008-05-30,07:07:14
39.9854733,116.3524333,0,210,39598.296712963,2008-05-30,07:07:16
39.98545,116.3525049,0,210,39598.2967361111,2008-05-30,07:07:18
39.9854299,116.3526016,0,206.7,39598.2967592593,2008-05-30,07:07:20
39.985435,116.3526999,0,206.7,39598.2967824074,2008-05-30,07:07:22
39.9854416,116.3527916,0,206.7,39598.2968055556,2008-05-30,07:07:24
39.98545,116.352865,0,206.7,39598.2968287037,2008-05-30,07:07:26
39.9854633,116.3529516,0,206.7,39598.2968518519,2008-05-30,07:07:28
39.985465,116.3530533,0,206.7,39598.296875,2008-05-30,07:07:30
39.9854749,116.3531466,0,206.7,39598.2968981481,2008-05-30,07:07:32
39.9854833,116.3532199,0,206.7,39598.2969212963,2008-05-30,07:07:34
39.9854833,116.3533299,0,206.7,39598.2969444444,2008-05-30,07:07:36
39.9854866,116.3534433,0,206.7,39598.2969675926,2008-05-30,07:07:38
39.98549,116.3535683,0,206.7,39598.2969907407,2008-05-30,07:07:40
39.9854999,116.3537066,0,206.7,39598.2970138889,2008-05-30,07:07:42
39.985505,116.3538566,0,206.7,39598.297037037,2008-05-30,07:07:44
39.9854683,116.3540166,0,206.7,39598.2970601852,2008-05-30,07:07:46
39.98545,116.354175,0,203.4,39598.2970833333,2008-05-30,07:07:48
39.9854683,116.3543333,0,203.4,39598.2971064815,2008-05-30,07:07:50
39.9854833,116.3544949,0,203.4,39598.2971296296,2008-05-30,07:07:52
39.9854999,116.35468,0,203.4,39598.2971527778,2008-05-30,07:07:54
39.9855299,116.3551666,0,203.4,39598.2972106481,2008-05-30,07:07:59
39.9855333,116.3553899,0,203.4,39598.2972337963,2008-05-30,07:08:01
39.9855399,116.3556166,0,203.4,39598.2972569444,2008-05-30,07:08:03
39.9855433,116.3558299,0,203.4,39598.2972800926,2008-05-30,07:08:05
39.98555,116.3560383,0,203.4,39598.2973032407,2008-05-30,07:08:07
39.9855533,116.3562299,0,203.4,39598.2973263889,2008-05-30,07:08:09
39.9855549,116.3564083,0,203.4,39598.297349537,2008-05-30,07:08:11
39.9855466,116.3565383,0,203.4,39598.2973726852,2008-05-30,07:08:13
39.9855433,116.3566783,0,203.4,39598.2973958333,2008-05-30,07:08:15
39.9855483,116.3568183,0,203.4,39598.2974189815,2008-05-30,07:08:17
39.985505,116.3569183,0,203.4,39598.2974421296,2008-05-30,07:08:19
39.9855399,116.3570416,0,203.4,39598.2974652778,2008-05-30,07:08:21
39.9855416,116.3571733,0,203.4,39598.2974884259,2008-05-30,07:08:23
39.9855533,116.3573066,0,203.4,39598.2975115741,2008-05-30,07:08:25
39.985575,116.3574666,0,203.4,39598.2975347222,2008-05-30,07:08:27
39.9855933,116.35763,0,203.4,39598.2975578704,2008-05-30,07:08:29
39.9856316,116.3577616,0,203.4,39598.2975810185,2008-05-30,07:08:31
39.9856416,116.3579383,0,203.4,39598.2976041667,2008-05-30,07:08:33
39.9856483,116.3581166,0,203.4,39598.2976273148,2008-05-30,07:08:35
39.9856549,116.3582849,0,203.4,39598.297650463,2008-05-30,07:08:37
39.9856666,116.3584733,0,203.4,39598.2976736111,2008-05-30,07:08:39
39.9856783,116.358665,0,203.4,39598.2976967593,2008-05-30,07:08:41
39.9856966,116.3588599,0,203.4,39598.2977199074,2008-05-30,07:08:43
39.9856849,116.35908,0,200.1,39598.2977430556,2008-05-30,07:08:45
39.9856849,116.3593033,0,200.1,39598.2977662037,2008-05-30,07:08:47
39.9856866,116.3595366,0,200.1,39598.2977893518,2008-05-30,07:08:49
39.9856833,116.359765,0,200.1,39598.2978125,2008-05-30,07:08:51
39.9856966,116.3599966,0,200.1,39598.2978356481,2008-05-30,07:08:53
39.9856699,116.360235,0,196.9,39598.2978587963,2008-05-30,07:08:55
39.9856633,116.3604766,0,196.9,39598.2978819444,2008-05-30,07:08:57
39.9856633,116.3607233,0,196.9,39598.2979050926,2008-05-30,07:08:59
39.985645,116.3609833,0,193.6,39598.2979282407,2008-05-30,07:09:01
39.9856399,116.3612316,0,193.6,39598.2979513889,2008-05-30,07:09:03
39.9856766,116.3614833,0,193.6,39598.297974537,2008-05-30,07:09:05
39.9856949,116.3617233,0,190.3,39598.2979976852,2008-05-30,07:09:07
39.98572,116.3619749,0,190.3,39598.2980208333,2008-05-30,07:09:09
39.9857633,116.3622016,0,190.3,39598.2980439815,2008-05-30,07:09:11
39.9857966,116.3624166,0,190.3,39598.2980671296,2008-05-30,07:09:13
39.985815,116.3626349,0,190.3,39598.2980902778,2008-05-30,07:09:15
39.9858383,116.3628599,0,190.3,39598.2981134259,2008-05-30,07:09:17
39.98586,116.3630833,0,190.3,39598.2981365741,2008-05-30,07:09:19
39.98587,116.3633116,0,190.3,39598.2981597222,2008-05-30,07:09:21
39.9858766,116.3635399,0,190.3,39598.2981828704,2008-05-30,07:09:23
39.9858749,116.3637733,0,190.3,39598.2982060185,2008-05-30,07:09:25
39.9858766,116.3639916,0,187,39598.2982291667,2008-05-30,07:09:27
39.9858866,116.3642049,0,187,39598.2982523148,2008-05-30,07:09:29
39.9858899,116.3644316,0,187,39598.298275463,2008-05-30,07:09:31
39.9858983,116.36465,0,187,39598.2982986111,2008-05-30,07:09:33
39.9859066,116.3648583,0,187,39598.2983217593,2008-05-30,07:09:35
39.9858933,116.36509,0,187,39598.2983449074,2008-05-30,07:09:37
39.9858966,116.3652966,0,187,39598.2983680556,2008-05-30,07:09:39
39.9858899,116.365525,0,187,39598.2983912037,2008-05-30,07:09:41
39.9859116,116.365785,0,187,39598.2984143518,2008-05-30,07:09:43
39.9859266,116.3660566,0,187,39598.2984375,2008-05-30,07:09:45
39.9859233,116.3663383,0,187,39598.2984606481,2008-05-30,07:09:47
39.9859383,116.3666483,0,187,39598.2984837963,2008-05-30,07:09:49
39.9859416,116.3669799,0,183.7,39598.2985069444,2008-05-30,07:09:51
39.98597,116.3673183,0,183.7,39598.2985300926,2008-05-30,07:09:53
39.985995,116.3676499,0,183.7,39598.2985532407,2008-05-30,07:09:55
39.9859883,116.3679899,0,183.7,39598.2985763889,2008-05-30,07:09:57
39.9859583,116.3683333,0,183.7,39598.298599537,2008-05-30,07:09:59
39.9859416,116.3686966,0,183.7,39598.2986226852,2008-05-30,07:10:01
39.9859483,116.3690816,0,183.7,39598.2986458333,2008-05-30,07:10:03
39.9859599,116.3694683,0,183.7,39598.2986689815,2008-05-30,07:10:05
39.9859649,116.3698416,0,180.4,39598.2986921296,2008-05-30,07:10:07
39.9859983,116.370255,0,180.4,39598.2987152778,2008-05-30,07:10:09
39.9860233,116.3706783,0,180.4,39598.2987384259,2008-05-30,07:10:11
39.9860516,116.3710983,0,177.2,39598.2987615741,2008-05-30,07:10:13
39.9860683,116.3715133,0,177.2,39598.2987847222,2008-05-30,07:10:15
39.9861016,116.371945,0,177.2,39598.2988078704,2008-05-30,07:10:17
39.9861366,116.3729649,0,177.2,39598.2988657407,2008-05-30,07:10:22
39.98615,116.3733166,0,177.2,39598.2988888889,2008-05-30,07:10:24
39.9861716,116.3736649,0,177.2,39598.298912037,2008-05-30,07:10:26
39.9861816,116.3739916,0,177.2,39598.2989351852,2008-05-30,07:10:28
39.9861999,116.3743133,0,177.2,39598.2989583333,2008-05-30,07:10:30
39.9862149,116.3746183,0,177.2,39598.2989814815,2008-05-30,07:10:32
39.9862116,116.3749116,0,177.2,39598.2990046296,2008-05-30,07:10:34
39.9862016,116.3751633,0,177.2,39598.2990277778,2008-05-30,07:10:36
39.9861933,116.3753816,0,177.2,39598.2990509259,2008-05-30,07:10:38
39.9861833,116.3755566,0,177.2,39598.2990740741,2008-05-30,07:10:40
39.9861816,116.3757149,0,177.2,39598.2990972222,2008-05-30,07:10:42
39.9861683,116.37586,0,173.9,39598.2991203704,2008-05-30,07:10:44
39.98618,116.376015,0,173.9,39598.2991435185,2008-05-30,07:10:46
39.9861783,116.3761633,0,173.9,39598.2991666667,2008-05-30,07:10:48
39.9861633,116.376295,0,170.6,39598.2991898148,2008-05-30,07:10:50
39.9861616,116.3764233,0,170.6,39598.299212963,2008-05-30,07:10:52
39.9861749,116.3765416,0,170.6,39598.2992361111,2008-05-30,07:10:54
39.9861816,116.37666,0,170.6,39598.2992592593,2008-05-30,07:10:56
39.9861749,116.3767716,0,170.6,39598.2992824074,2008-05-30,07:10:58
39.9861699,116.3768633,0,170.6,39598.2993055556,2008-05-30,07:11:00
39.9861616,116.3769516,0,170.6,39598.2993287037,2008-05-30,07:11:02
39.9862066,116.3770549,0,170.6,39598.2993518518,2008-05-30,07:11:04
39.9862333,116.3771966,0,170.6,39598.299375,2008-05-30,07:11:06
39.9862416,116.37734,0,170.6,39598.2993981481,2008-05-30,07:11:08
39.9862433,116.3774949,0,170.6,39598.2994212963,2008-05-30,07:11:10
39.9862416,116.3776649,0,170.6,39598.2994444444,2008-05-30,07:11:12
39.9862449,116.3778266,0,170.6,39598.2994675926,2008-05-30,07:11:14
39.9862316,116.3779883,0,170.6,39598.2994907407,2008-05-30,07:11:16
39.9862533,116.3782533,0,170.6,39598.299537037,2008-05-30,07:11:20
39.9862683,116.3783833,0,170.6,39598.2995601852,2008-05-30,07:11:22
39.9862666,116.3785083,0,170.6,39598.2995833333,2008-05-30,07:11:24
39.9862566,116.3786099,0,170.6,39598.2996064815,2008-05-30,07:11:26
39.9862483,116.3787183,0,170.6,39598.2996296296,2008-05-30,07:11:28
39.9862449,116.3788566,0,170.6,39598.2996527778,2008-05-30,07:11:30
39.9862333,116.3790633,0,170.6,39598.2996875,2008-05-30,07:11:33
39.9862483,116.3792216,0,170.6,39598.2997106481,2008-05-30,07:11:35
39.9862566,116.379405,0,170.6,39598.2997337963,2008-05-30,07:11:37
39.98625,116.3796016,0,170.6,39598.2997569444,2008-05-30,07:11:39
39.9862183,116.379805,0,167.3,39598.2997800926,2008-05-30,07:11:41
39.9861766,116.3800283,0,167.3,39598.2998032407,2008-05-30,07:11:43
39.9861616,116.3802833,0,164,39598.2998263889,2008-05-30,07:11:45
39.9861516,116.3805416,0,164,39598.299849537,2008-05-30,07:11:47
39.9861549,116.3808,0,164,39598.2998726852,2008-05-30,07:11:49
39.9861599,116.3810633,0,164,39598.2998958333,2008-05-30,07:11:51
39.9861449,116.3813216,0,164,39598.2999189815,2008-05-30,07:11:53
39.9861333,116.3816133,0,160.8,39598.2999421296,2008-05-30,07:11:55
39.986135,116.3819216,0,160.8,39598.2999652778,2008-05-30,07:11:57
39.986165,116.3821933,0,160.8,39598.2999884259,2008-05-30,07:11:59
39.9861983,116.3824766,0,160.8,39598.3000115741,2008-05-30,07:12:01
39.9862249,116.3827516,0,157.5,39598.3000347222,2008-05-30,07:12:03
39.9862416,116.3830133,0,157.5,39598.3000578704,2008-05-30,07:12:05
39.9862599,116.3832783,0,157.5,39598.3000810185,2008-05-30,07:12:07
39.9862849,116.3835416,0,157.5,39598.3001041667,2008-05-30,07:12:09
39.9863016,116.3837866,0,154.2,39598.3001273148,2008-05-30,07:12:11
39.9863116,116.3840283,0,154.2,39598.300150463,2008-05-30,07:12:13
39.9863399,116.3842499,0,154.2,39598.3001736111,2008-05-30,07:12:15
39.9863566,116.3844899,0,150.9,39598.3001967593,2008-05-30,07:12:17
39.9863733,116.3847266,0,150.9,39598.3002199074,2008-05-30,07:12:19
39.9864016,116.3849799,0,150.9,39598.3002430556,2008-05-30,07:12:21
39.9864133,116.3852549,0,150.9,39598.3002662037,2008-05-30,07:12:23
39.986415,116.3855416,0,147.6,39598.3002893519,2008-05-30,07:12:25
39.9864116,116.3858316,0,147.6,39598.3003125,2008-05-30,07:12:27
39.9864333,116.3861483,0,147.6,39598.3003356481,2008-05-30,07:12:29
39.9864483,116.386475,0,147.6,39598.3003587963,2008-05-30,07:12:31
39.9864499,116.3867983,0,144.4,39598.3003819444,2008-05-30,07:12:33
39.9865233,116.3883683,0,144.4,39598.3004976852,2008-05-30,07:12:43
39.9864666,116.3884749,0,144.4,39598.3005208333,2008-05-30,07:12:45
39.9864766,116.3885466,0,141.1,39598.3005439815,2008-05-30,07:12:47
39.9864916,116.3887433,0,141.1,39598.3005671296,2008-05-30,07:12:49
39.986485,116.3889283,0,141.1,39598.3005902778,2008-05-30,07:12:51
39.9864966,116.3891433,0,141.1,39598.3006134259,2008-05-30,07:12:53
39.9865116,116.3893683,0,137.8,39598.3006365741,2008-05-30,07:12:55
39.9865266,116.389615,0,137.8,39598.3006597222,2008-05-30,07:12:57
39.9865433,116.3898633,0,137.8,39598.3006828704,2008-05-30,07:12:59
39.9865583,116.3901216,0,137.8,39598.3007060185,2008-05-30,07:13:01
39.9865716,116.3903733,0,137.8,39598.3007291667,2008-05-30,07:13:03
39.9865883,116.3906183,0,137.8,39598.3007523148,2008-05-30,07:13:05
39.9865949,116.3908633,0,137.8,39598.300775463,2008-05-30,07:13:07
39.9866083,116.3910899,0,134.5,39598.3007986111,2008-05-30,07:13:09
39.9866199,116.3913233,0,134.5,39598.3008217593,2008-05-30,07:13:11
39.9866283,116.391535,0,134.5,39598.3008449074,2008-05-30,07:13:13
39.9866266,116.3917266,0,134.5,39598.3008680556,2008-05-30,07:13:15
39.9866283,116.3919233,0,134.5,39598.3008912037,2008-05-30,07:13:17
39.9866366,116.3921183,0,134.5,39598.3009143519,2008-05-30,07:13:19
39.9866499,116.3923116,0,134.5,39598.3009375,2008-05-30,07:13:21
39.9866616,116.3924733,0,134.5,39598.3009606482,2008-05-30,07:13:23
39.9866666,116.3926433,0,134.5,39598.3009837963,2008-05-30,07:13:25
39.9866633,116.392795,0,134.5,39598.3010069444,2008-05-30,07:13:27
39.9866649,116.392935,0,134.5,39598.3010300926,2008-05-30,07:13:29
39.9866649,116.3930683,0,131.2,39598.3010532407,2008-05-30,07:13:31
39.98667,116.3932016,0,131.2,39598.3010763889,2008-05-30,07:13:33
39.9866649,116.393315,0,131.2,39598.301099537,2008-05-30,07:13:35
39.9866633,116.3934349,0,131.2,39598.3011226852,2008-05-30,07:13:37
39.98667,116.3935716,0,131.2,39598.3011458333,2008-05-30,07:13:39
39.986685,116.3937233,0,131.2,39598.3011689815,2008-05-30,07:13:41
39.9867,116.3938733,0,131.2,39598.3011921296,2008-05-30,07:13:43
39.9867166,116.3940399,0,128,39598.3012152778,2008-05-30,07:13:45
39.9867299,116.3942333,0,131.2,39598.3012384259,2008-05-30,07:13:47
39.9867366,116.394435,0,131.2,39598.3012615741,2008-05-30,07:13:49
39.9867483,116.3946383,0,131.2,39598.3012847222,2008-05-30,07:13:51
39.9867599,116.3948249,0,131.2,39598.3013078704,2008-05-30,07:13:53
39.9867683,116.3950016,0,131.2,39598.3013310185,2008-05-30,07:13:55
39.9867783,116.3951716,0,131.2,39598.3013541667,2008-05-30,07:13:57
39.9867816,116.395345,0,131.2,39598.3013773148,2008-05-30,07:13:59
39.9867883,116.3955399,0,131.2,39598.301400463,2008-05-30,07:14:01
39.98678,116.395745,0,131.2,39598.3014236111,2008-05-30,07:14:03
39.9867816,116.39597,0,131.2,39598.3014467593,2008-05-30,07:14:05
39.9867749,116.3962116,0,134.5,39598.3014699074,2008-05-30,07:14:07
39.98677,116.3965033,0,134.5,39598.3014930556,2008-05-30,07:14:09
39.9867733,116.3968016,0,134.5,39598.3015162037,2008-05-30,07:14:11
39.986785,116.3970783,0,134.5,39598.3015393519,2008-05-30,07:14:13
39.9867999,116.3973583,0,134.5,39598.3015625,2008-05-30,07:14:15
39.9868049,116.3976333,0,134.5,39598.3015856481,2008-05-30,07:14:17
39.9868133,116.3979199,0,134.5,39598.3016087963,2008-05-30,07:14:19
39.9868299,116.3982266,0,134.5,39598.3016319444,2008-05-30,07:14:21
39.9868466,116.3984966,0,134.5,39598.3016550926,2008-05-30,07:14:23
39.9868533,116.3987749,0,134.5,39598.3016782407,2008-05-30,07:14:25
39.9868683,116.3990333,0,134.5,39598.3017013889,2008-05-30,07:14:27
39.9868783,116.3993299,0,134.5,39598.301724537,2008-05-30,07:14:29
39.9868899,116.3995983,0,134.5,39598.3017476852,2008-05-30,07:14:31
39.9868899,116.3998816,0,134.5,39598.3017708333,2008-05-30,07:14:33
39.9868866,116.4001866,0,134.5,39598.3017939815,2008-05-30,07:14:35
39.9868883,116.4004983,0,134.5,39598.3018171296,2008-05-30,07:14:37
39.9869033,116.400825,0,134.5,39598.3018402778,2008-05-30,07:14:39
39.9869149,116.4011566,0,131.2,39598.3018634259,2008-05-30,07:14:41
39.9869416,116.4015133,0,131.2,39598.3018865741,2008-05-30,07:14:43
39.9869516,116.4018649,0,131.2,39598.3019097222,2008-05-30,07:14:45
39.9869766,116.402165,0,131.2,39598.3019328704,2008-05-30,07:14:47
39.9869883,116.4024599,0,131.2,39598.3019560185,2008-05-30,07:14:49
39.9869883,116.4027266,0,131.2,39598.3019791667,2008-05-30,07:14:51
39.9869866,116.403005,0,128,39598.3020023148,2008-05-30,07:14:53
39.98699,116.4032899,0,128,39598.302025463,2008-05-30,07:14:55
39.9869766,116.403585,0,124.7,39598.3020486111,2008-05-30,07:14:57
39.9869716,116.4039033,0,124.7,39598.3020717593,2008-05-30,07:14:59
39.986975,116.4042049,0,124.7,39598.3020949074,2008-05-30,07:15:01
39.9869816,116.4045116,0,124.7,39598.3021180556,2008-05-30,07:15:03
39.9869916,116.4047883,0,124.7,39598.3021412037,2008-05-30,07:15:05
39.9870016,116.4050733,0,124.7,39598.3021643519,2008-05-30,07:15:07
39.9870016,116.40536,0,124.7,39598.3021875,2008-05-30,07:15:09
39.9870333,116.405675,0,128,39598.3022106481,2008-05-30,07:15:11
39.987045,116.4059999,0,128,39598.3022337963,2008-05-30,07:15:13
39.9870683,116.4063166,0,128,39598.3022569444,2008-05-30,07:15:15
39.9870849,116.4066483,0,128,39598.3022800926,2008-05-30,07:15:17
39.9870883,116.4069933,0,131.2,39598.3023032407,2008-05-30,07:15:19
39.9870816,116.4073283,0,131.2,39598.3023263889,2008-05-30,07:15:21
39.98709,116.4076183,0,131.2,39598.302349537,2008-05-30,07:15:23
39.9870916,116.4078966,0,131.2,39598.3023726852,2008-05-30,07:15:25
39.98709,116.4081616,0,131.2,39598.3023958333,2008-05-30,07:15:27
39.98709,116.4084116,0,131.2,39598.3024189815,2008-05-30,07:15:29
39.98709,116.4086616,0,134.5,39598.3024421296,2008-05-30,07:15:31
39.9871233,116.4089066,0,134.5,39598.3024652778,2008-05-30,07:15:33
39.9871416,116.4091433,0,134.5,39598.3024884259,2008-05-30,07:15:35
39.9871649,116.4093916,0,134.5,39598.3025115741,2008-05-30,07:15:37
39.9871549,116.4096633,0,137.8,39598.3025347222,2008-05-30,07:15:39
39.9871499,116.4099533,0,137.8,39598.3025578704,2008-05-30,07:15:41
39.987135,116.4102399,0,137.8,39598.3025810185,2008-05-30,07:15:43
39.9870733,116.410495,0,141.1,39598.3026041667,2008-05-30,07:15:45
39.9870533,116.4109066,0,144.4,39598.3026388889,2008-05-30,07:15:48
39.9870716,116.4113083,0,137.8,39598.302662037,2008-05-30,07:15:50
39.98709,116.41168,0,137.8,39598.3026851852,2008-05-30,07:15:52
39.9871083,116.4121949,0,131.2,39598.3027199074,2008-05-30,07:15:55
39.9870983,116.4125116,0,121.4,39598.3027430556,2008-05-30,07:15:57
39.9871249,116.4127699,0,118.1,39598.3027662037,2008-05-30,07:15:59
39.987145,116.4130433,0,118.1,39598.3027893519,2008-05-30,07:16:01
39.9871866,116.4133466,0,114.8,39598.3028125,2008-05-30,07:16:03
39.9872316,116.4136583,0,114.8,39598.3028356481,2008-05-30,07:16:05
39.987255,116.4140083,0,114.8,39598.3028587963,2008-05-30,07:16:07
39.9872733,116.4143883,0,111.5,39598.3028819444,2008-05-30,07:16:09
39.9872666,116.4147683,0,111.5,39598.3029050926,2008-05-30,07:16:11
39.9872666,116.4151533,0,101.7,39598.3029282407,2008-05-30,07:16:13
39.9872816,116.4155449,0,101.7,39598.3029513889,2008-05-30,07:16:15
39.987285,116.4159233,0,105,39598.302974537,2008-05-30,07:16:17
39.9872866,116.4163166,0,105,39598.3029976852,2008-05-30,07:16:19
39.9872683,116.4167149,0,98.4,39598.3030208333,2008-05-30,07:16:21
39.9872649,116.4170899,0,91.9,39598.3030439815,2008-05-30,07:16:23
39.9872766,116.4174766,0,91.9,39598.3030671296,2008-05-30,07:16:25
39.9872966,116.4178633,0,91.9,39598.3030902778,2008-05-30,07:16:27
39.9873016,116.4182066,0,91.9,39598.3031134259,2008-05-30,07:16:29
39.9873049,116.4185383,0,91.9,39598.3031365741,2008-05-30,07:16:31
39.987315,116.418875,0,88.6,39598.3031597222,2008-05-30,07:16:33
39.9873199,116.4191833,0,88.6,39598.3031828704,2008-05-30,07:16:35
39.9873183,116.4195099,0,82,39598.3032060185,2008-05-30,07:16:37
39.98734,116.4198216,0,78.7,39598.3032291667,2008-05-30,07:16:39
39.9873483,116.4201266,0,78.7,39598.3032523148,2008-05-30,07:16:41
39.9873666,116.4203933,0,75.5,39598.303275463,2008-05-30,07:16:43
39.9873799,116.4206316,0,75.5,39598.3032986111,2008-05-30,07:16:45
39.987385,116.4208583,0,75.5,39598.3033217593,2008-05-30,07:16:47
39.9873983,116.4210866,0,75.5,39598.3033449074,2008-05-30,07:16:49
39.9874083,116.421305,0,75.5,39598.3033680556,2008-05-30,07:16:51
39.9874183,116.4215366,0,75.5,39598.3033912037,2008-05-30,07:16:53
39.987425,116.4217816,0,68.9,39598.3034143519,2008-05-30,07:16:55
39.9874266,116.4220399,0,68.9,39598.3034375,2008-05-30,07:16:57
39.9874383,116.4222733,0,68.9,39598.3034606481,2008-05-30,07:16:59
39.9874516,116.4225166,0,72.2,39598.3034837963,2008-05-30,07:17:01
39.9874533,116.4227566,0,68.9,39598.3035069444,2008-05-30,07:17:03
39.9874649,116.4229833,0,59.1,39598.3035300926,2008-05-30,07:17:05
39.9874683,116.423185,0,55.8,39598.3035532407,2008-05-30,07:17:07
39.9874666,116.42336,0,59.1,39598.3035763889,2008-05-30,07:17:09
39.9874733,116.4235033,0,59.1,39598.303599537,2008-05-30,07:17:11
39.98748,116.4236133,0,62.3,39598.3036226852,2008-05-30,07:17:13
39.9874883,116.4237083,0,65.6,39598.3036458333,2008-05-30,07:17:15
39.9874916,116.4237916,0,72.2,39598.3036689815,2008-05-30,07:17:17
39.9874966,116.4238716,0,68.9,39598.3036921296,2008-05-30,07:17:19
39.9874983,116.4239483,0,68.9,39598.3037152778,2008-05-30,07:17:21
39.9874966,116.424025,0,68.9,39598.3037384259,2008-05-30,07:17:23
39.9874966,116.4241049,0,72.2,39598.3037615741,2008-05-30,07:17:25
39.9874933,116.4241749,0,72.2,39598.3037847222,2008-05-30,07:17:27
39.9874866,116.4242383,0,75.5,39598.3038078704,2008-05-30,07:17:29
39.9874816,116.4243216,0,75.5,39598.3038310185,2008-05-30,07:17:31
39.9874966,116.42443,0,75.5,39598.3038541667,2008-05-30,07:17:33
39.9874983,116.4245399,0,78.7,39598.3038773148,2008-05-30,07:17:35
39.9874983,116.4247016,0,78.7,39598.303900463,2008-05-30,07:17:37
39.9875066,116.4248366,0,78.7,39598.3039236111,2008-05-30,07:17:39
39.98751,116.42497,0,82,39598.3039467593,2008-05-30,07:17:41
39.9875116,116.4251033,0,82,39598.3039699074,2008-05-30,07:17:43
39.98751,116.4252266,0,85.3,39598.3039930556,2008-05-30,07:17:45
39.9874966,116.4253016,0,85.3,39598.3040162037,2008-05-30,07:17:47
39.9874816,116.4253799,0,88.6,39598.3040393519,2008-05-30,07:17:49
39.9874649,116.4254583,0,88.6,39598.3040625,2008-05-30,07:17:51
39.9874533,116.4255483,0,88.6,39598.3040856481,2008-05-30,07:17:53
39.9874366,116.4256433,0,88.6,39598.3041087963,2008-05-30,07:17:55
39.9874299,116.4257466,0,88.6,39598.3041319444,2008-05-30,07:17:57
39.9874199,116.4258649,0,88.6,39598.3041550926,2008-05-30,07:17:59
39.9874466,116.4259883,0,88.6,39598.3041782407,2008-05-30,07:18:01
39.9875449,116.4260883,0,95.1,39598.3042013889,2008-05-30,07:18:03
39.9876049,116.4261916,0,98.4,39598.304224537,2008-05-30,07:18:05
39.98762,116.4263066,0,101.7,39598.3042476852,2008-05-30,07:18:07
39.9876299,116.4264366,0,101.7,39598.3042708333,2008-05-30,07:18:09
39.987625,116.4265616,0,105,39598.3042939815,2008-05-30,07:18:11
39.9876149,116.426695,0,105,39598.3043171296,2008-05-30,07:18:13
39.9876166,116.4268433,0,105,39598.3043402778,2008-05-30,07:18:15
39.9876149,116.42701,0,108.3,39598.3043634259,2008-05-30,07:18:17
39.9876149,116.4271933,0,108.3,39598.3043865741,2008-05-30,07:18:19
39.98762,116.4273966,0,108.3,39598.3044097222,2008-05-30,07:18:21
39.9876266,116.4276083,0,108.3,39598.3044328704,2008-05-30,07:18:23
39.9876449,116.4277983,0,108.3,39598.3044560185,2008-05-30,07:18:25
39.9876583,116.4279866,0,108.3,39598.3044791667,2008-05-30,07:18:27
39.9876749,116.42816,0,105,39598.3045023148,2008-05-30,07:18:29
39.9876783,116.42834,0,105,39598.304525463,2008-05-30,07:18:31
39.9876849,116.4285049,0,105,39598.3045486111,2008-05-30,07:18:33
39.9876916,116.4286533,0,105,39598.3045717593,2008-05-30,07:18:35
39.9876983,116.4288049,0,105,39598.3045949074,2008-05-30,07:18:37
39.9877133,116.4289749,0,101.7,39598.3046180556,2008-05-30,07:18:39
39.9877383,116.4291449,0,101.7,39598.3046412037,2008-05-30,07:18:41
39.9877383,116.4293399,0,101.7,39598.3046643519,2008-05-30,07:18:43
39.9877416,116.4295383,0,101.7,39598.3046875,2008-05-30,07:18:45
39.9877366,116.4297433,0,101.7,39598.3047106481,2008-05-30,07:18:47
39.9877399,116.4299499,0,101.7,39598.3047337963,2008-05-30,07:18:49
39.9877483,116.4301316,0,101.7,39598.3047569444,2008-05-30,07:18:51
39.9877366,116.4302999,0,105,39598.3047800926,2008-05-30,07:18:53
39.9877083,116.4304749,0,105,39598.3048032407,2008-05-30,07:18:55
39.9876916,116.430645,0,105,39598.3048263889,2008-05-30,07:18:57
39.987665,116.4308599,0,95.1,39598.304849537,2008-05-30,07:18:59
39.9876683,116.4310816,0,95.1,39598.3048726852,2008-05-30,07:19:01
39.9876916,116.4313516,0,95.1,39598.3048958333,2008-05-30,07:19:03
39.98771,116.4316383,0,95.1,39598.3049189815,2008-05-30,07:19:05
39.9876999,116.4319283,0,91.9,39598.3049421296,2008-05-30,07:19:07
39.9876866,116.4322266,0,91.9,39598.3049652778,2008-05-30,07:19:09
39.9875633,116.4325516,0,91.9,39598.3049884259,2008-05-30,07:19:11
39.9874416,116.4328883,0,88.6,39598.3050115741,2008-05-30,07:19:13
39.9873099,116.4332466,0,85.3,39598.3050347222,2008-05-30,07:19:15
39.9871916,116.4335966,0,85.3,39598.3050578704,2008-05-30,07:19:17
39.98705,116.4339583,0,82,39598.3050810185,2008-05-30,07:19:19
39.9868999,116.4343383,0,78.7,39598.3051041667,2008-05-30,07:19:21
39.9866733,116.43492,0,75.5,39598.3051388889,2008-05-30,07:19:24
39.9862483,116.4359249,0,72.2,39598.3051967593,2008-05-30,07:19:29
39.9857966,116.4371583,0,72.2,39598.3052662037,2008-05-30,07:19:35
39.9854016,116.4381566,0,68.9,39598.3053240741,2008-05-30,07:19:40
39.9850333,116.4391816,0,68.9,39598.3053819444,2008-05-30,07:19:45
39.9846766,116.4401516,0,68.9,39598.3054398148,2008-05-30,07:19:50
39.9842649,116.4411399,0,65.6,39598.3054976852,2008-05-30,07:19:55
39.9838316,116.4420016,0,62.3,39598.3055555556,2008-05-30,07:20:00
39.9833399,116.4428049,0,55.8,39598.3056134259,2008-05-30,07:20:05
39.9828733,116.44353,0,52.5,39598.3056712963,2008-05-30,07:20:10
39.9823983,116.4442166,0,45.9,39598.3057291667,2008-05-30,07:20:15
39.9822283,116.4444766,0,42.7,39598.3057523148,2008-05-30,07:20:17
39.9820633,116.4447083,0,39.4,39598.305775463,2008-05-30,07:20:19
39.9818866,116.44494,0,36.1,39598.3057986111,2008-05-30,07:20:21
39.9817083,116.4451816,0,29.5,39598.3058217593,2008-05-30,07:20:23
39.9815316,116.4454199,0,26.2,39598.3058449074,2008-05-30,07:20:25
39.9813483,116.4456683,0,23,39598.3058680556,2008-05-30,07:20:27
39.9811666,116.4459249,0,19.7,39598.3058912037,2008-05-30,07:20:29
39.9809866,116.4461849,0,13.1,39598.3059143518,2008-05-30,07:20:31
39.9808033,116.446445,0,9.8,39598.3059375,2008-05-30,07:20:33
39.9806333,116.4466799,0,6.6,39598.3059606481,2008-05-30,07:20:35
39.9804799,116.4468833,0,3.3,39598.3059837963,2008-05-30,07:20:37
39.9803466,116.4470733,0,0,39598.3060069444,2008-05-30,07:20:39
39.9802483,116.4471999,0,0,39598.3060300926,2008-05-30,07:20:41
39.9802016,116.4472633,0,0,39598.3060532407,2008-05-30,07:20:43
39.9801733,116.4473083,0,0,39598.3060763889,2008-05-30,07:20:45
39.980165,116.4473199,0,3.3,39598.306099537,2008-05-30,07:20:47
39.9801616,116.447335,0,6.6,39598.3061226852,2008-05-30,07:20:49
39.9801683,116.447335,0,13.1,39598.3061458333,2008-05-30,07:20:51
39.9801766,116.44733,0,16.4,39598.3061689815,2008-05-30,07:20:53
39.9801883,116.4473183,0,16.4,39598.3061921296,2008-05-30,07:20:55
39.9801933,116.447315,0,16.4,39598.3062152778,2008-05-30,07:20:57
39.980195,116.4473366,0,16.4,39598.3062384259,2008-05-30,07:20:59
39.9801683,116.4473933,0,16.4,39598.3062615741,2008-05-30,07:21:01
39.9801366,116.4474766,0,16.4,39598.3062847222,2008-05-30,07:21:03
39.9800899,116.4475616,0,16.4,39598.3063078704,2008-05-30,07:21:05
39.9800449,116.4476516,0,16.4,39598.3063310185,2008-05-30,07:21:07
39.9799899,116.4477483,0,16.4,39598.3063541667,2008-05-30,07:21:09
39.9798949,116.4478716,0,13.1,39598.3063773148,2008-05-30,07:21:11
39.979815,116.4479866,0,13.1,39598.306400463,2008-05-30,07:21:13
39.9797399,116.4480866,0,13.1,39598.3064236111,2008-05-30,07:21:15
39.9796616,116.4481949,0,13.1,39598.3064467593,2008-05-30,07:21:17
39.9796016,116.4482933,0,13.1,39598.3064699074,2008-05-30,07:21:19
39.9795366,116.4483883,0,13.1,39598.3064930556,2008-05-30,07:21:21
39.9794716,116.4484799,0,13.1,39598.3065162037,2008-05-30,07:21:23
39.9794149,116.4485466,0,13.1,39598.3065393518,2008-05-30,07:21:25
39.9793599,116.44859,0,13.1,39598.3065625,2008-05-30,07:21:27
39.9793016,116.4486349,0,13.1,39598.3065856481,2008-05-30,07:21:29
39.97923,116.4487116,0,13.1,39598.3066087963,2008-05-30,07:21:31
39.9791733,116.4487933,0,13.1,39598.3066319444,2008-05-30,07:21:33
39.9791033,116.4488933,0,13.1,39598.3066550926,2008-05-30,07:21:35
39.9790233,116.449005,0,13.1,39598.3066782407,2008-05-30,07:21:37
39.9789483,116.44911,0,13.1,39598.3067013889,2008-05-30,07:21:39
39.978875,116.4492183,0,13.1,39598.306724537,2008-05-30,07:21:41
39.9787833,116.4493566,0,13.1,39598.3067476852,2008-05-30,07:21:43
39.9786833,116.4495166,0,13.1,39598.3067708333,2008-05-30,07:21:45
39.9785933,116.4496783,0,13.1,39598.3067939815,2008-05-30,07:21:47
39.9784916,116.4498183,0,13.1,39598.3068171296,2008-05-30,07:21:49
39.9783883,116.4499483,0,13.1,39598.3068402778,2008-05-30,07:21:51
39.9782949,116.4500783,0,13.1,39598.3068634259,2008-05-30,07:21:53
39.978205,116.4502116,0,13.1,39598.3068865741,2008-05-30,07:21:55
39.978105,116.4503533,0,13.1,39598.3069097222,2008-05-30,07:21:57
39.9780216,116.4504866,0,13.1,39598.3069328704,2008-05-30,07:21:59
39.9779416,116.4506166,0,13.1,39598.3069560185,2008-05-30,07:22:01
39.9778583,116.4507266,0,13.1,39598.3069791667,2008-05-30,07:22:03
39.9777733,116.4508499,0,13.1,39598.3070023148,2008-05-30,07:22:05
39.9776983,116.4509583,0,13.1,39598.307025463,2008-05-30,07:22:07
39.97762,116.4510716,0,13.1,39598.3070486111,2008-05-30,07:22:09
39.9775466,116.4511633,0,13.1,39598.3070717593,2008-05-30,07:22:11
39.9774833,116.4512549,0,13.1,39598.3070949074,2008-05-30,07:22:13
39.9774066,116.4513666,0,9.8,39598.3071180556,2008-05-30,07:22:15
39.9773316,116.45147,0,9.8,39598.3071412037,2008-05-30,07:22:17
39.9772716,116.4515666,0,9.8,39598.3071643518,2008-05-30,07:22:19
39.9772233,116.4516366,0,9.8,39598.3071875,2008-05-30,07:22:21
39.9771966,116.4517049,0,9.8,39598.3072106481,2008-05-30,07:22:23
39.9771633,116.451785,0,9.8,39598.3072337963,2008-05-30,07:22:25
39.9771216,116.4518633,0,9.8,39598.3072569444,2008-05-30,07:22:27
39.9770766,116.4519683,0,9.8,39598.3072800926,2008-05-30,07:22:29
39.9770366,116.45208,0,9.8,39598.3073032407,2008-05-30,07:22:31
39.976985,116.4522033,0,9.8,39598.3073263889,2008-05-30,07:22:33
39.97693,116.4523349,0,9.8,39598.307349537,2008-05-30,07:22:35
39.9768733,116.4524416,0,9.8,39598.3073726852,2008-05-30,07:22:37
39.9768083,116.4525533,0,9.8,39598.3073958333,2008-05-30,07:22:39
39.976735,116.4526716,0,9.8,39598.3074189815,2008-05-30,07:22:41
39.9766516,116.4528033,0,9.8,39598.3074421296,2008-05-30,07:22:43
39.976555,116.45294,0,9.8,39598.3074652778,2008-05-30,07:22:45
39.9764599,116.4530883,0,9.8,39598.3074884259,2008-05-30,07:22:47
39.9763716,116.4532233,0,9.8,39598.3075115741,2008-05-30,07:22:49
39.9762766,116.4533649,0,9.8,39598.3075347222,2008-05-30,07:22:51
39.9761933,116.4534933,0,9.8,39598.3075578704,2008-05-30,07:22:53
39.9760999,116.4536333,0,9.8,39598.3075810185,2008-05-30,07:22:55
39.9760033,116.4537933,0,9.8,39598.3076041667,2008-05-30,07:22:57
39.9759116,116.4539316,0,9.8,39598.3076273148,2008-05-30,07:22:59
39.9758233,116.4540633,0,9.8,39598.307650463,2008-05-30,07:23:01
39.9757616,116.45419,0,9.8,39598.3076736111,2008-05-30,07:23:03
39.9756449,116.45435,0,6.6,39598.3076967593,2008-05-30,07:23:05
39.975615,116.454405,0,3.3,39598.3077199074,2008-05-30,07:23:07
39.9755949,116.4544249,0,3.3,39598.3077430556,2008-05-30,07:23:09
39.9755583,116.4544599,0,3.3,39598.3077662037,2008-05-30,07:23:11
39.9755433,116.4544966,0,3.3,39598.3077893518,2008-05-30,07:23:13
39.9755249,116.4545366,0,3.3,39598.3078125,2008-05-30,07:23:15
39.9755116,116.4545816,0,3.3,39598.3078356481,2008-05-30,07:23:17
39.9754933,116.4546166,0,0,39598.3078587963,2008-05-30,07:23:19
39.9754716,116.454645,0,0,39598.3078819444,2008-05-30,07:23:21
39.9754533,116.4546783,0,0,39598.3079050926,2008-05-30,07:23:23
39.9754433,116.4547016,0,0,39598.3079282407,2008-05-30,07:23:25
39.9754166,116.4547366,0,0,39598.3079513889,2008-05-30,07:23:27
39.9754083,116.4547533,0,0,39598.307974537,2008-05-30,07:23:29
39.9754033,116.4547716,0,0,39598.3079976852,2008-05-30,07:23:31
39.975405,116.4547749,0,0,39598.3080208333,2008-05-30,07:23:33
39.9754016,116.4547733,0,0,39598.3080439815,2008-05-30,07:23:35
39.97539,116.454785,0,0,39598.3080671296,2008-05-30,07:23:37
39.9753833,116.4547949,0,0,39598.3080902778,2008-05-30,07:23:39
39.9753733,116.454805,0,0,39598.3081134259,2008-05-30,07:23:41
39.9753633,116.4548216,0,0,39598.3081365741,2008-05-30,07:23:43
39.9753533,116.4548349,0,0,39598.3081597222,2008-05-30,07:23:45
39.9753383,116.454855,0,0,39598.3081828704,2008-05-30,07:23:47
39.97533,116.454855,0,0,39598.3082060185,2008-05-30,07:23:49
39.9752983,116.4548733,0,0,39598.3082291667,2008-05-30,07:23:51
39.975275,116.4549066,0,0,39598.3082523148,2008-05-30,07:23:53
39.9752383,116.4549333,0,0,39598.308275463,2008-05-30,07:23:55
39.975205,116.4549849,0,0,39598.3082986111,2008-05-30,07:23:57
39.9751916,116.4550366,0,0,39598.3083217593,2008-05-30,07:23:59
39.9751683,116.4550866,0,0,39598.3083449074,2008-05-30,07:24:01
39.9751583,116.45512,0,0,39598.3083680556,2008-05-30,07:24:03
39.9751416,116.4551433,0,-3.3,39598.3083912037,2008-05-30,07:24:05
39.9751299,116.4551866,0,-3.3,39598.3084143519,2008-05-30,07:24:07
39.9750933,116.4552233,0,-3.3,39598.3084375,2008-05-30,07:24:09
39.9750733,116.4552566,0,-3.3,39598.3084606482,2008-05-30,07:24:11
39.9750366,116.455295,0,-3.3,39598.3084837963,2008-05-30,07:24:13
39.9749983,116.4553566,0,-3.3,39598.3085069444,2008-05-30,07:24:15
39.9749633,116.4554083,0,-3.3,39598.3085300926,2008-05-30,07:24:17
39.9749349,116.455465,0,-3.3,39598.3085532407,2008-05-30,07:24:19
39.9748633,116.455605,0,-3.3,39598.3085763889,2008-05-30,07:24:21
39.9747916,116.4557233,0,-3.3,39598.308599537,2008-05-30,07:24:23
39.9747116,116.4558516,0,-3.3,39598.3086226852,2008-05-30,07:24:25
39.9746383,116.4559766,0,-3.3,39598.3086458333,2008-05-30,07:24:27
39.9745766,116.4560833,0,-3.3,39598.3086689815,2008-05-30,07:24:29
39.9745116,116.4561749,0,-3.3,39598.3086921296,2008-05-30,07:24:31
39.9744399,116.4562733,0,-3.3,39598.3087152778,2008-05-30,07:24:33
39.9743833,116.45638,0,-3.3,39598.3087384259,2008-05-30,07:24:35
39.9742933,116.4565033,0,-3.3,39598.3087615741,2008-05-30,07:24:37
39.9742,116.4566299,0,-3.3,39598.3087847222,2008-05-30,07:24:39
39.9736833,116.4572066,0,-3.3,39598.3089236111,2008-05-30,07:24:51
39.973555,116.4573366,0,-3.3,39598.3089467593,2008-05-30,07:24:53
39.9734433,116.4575083,0,-3.3,39598.3089699074,2008-05-30,07:24:55
39.97336,116.4576249,0,-3.3,39598.3089930556,2008-05-30,07:24:57
39.9732766,116.4577533,0,-3.3,39598.3090162037,2008-05-30,07:24:59
39.9731699,116.4579166,0,-3.3,39598.3090393519,2008-05-30,07:25:01
39.9730633,116.458105,0,-3.3,39598.3090625,2008-05-30,07:25:03
39.97295,116.4582899,0,-3.3,39598.3090856481,2008-05-30,07:25:05
39.9728333,116.45847,0,-3.3,39598.3091087963,2008-05-30,07:25:07
39.9727166,116.4586366,0,-3.3,39598.3091319444,2008-05-30,07:25:09
39.9726066,116.4587966,0,-3.3,39598.3091550926,2008-05-30,07:25:11
39.9725,116.4589316,0,-3.3,39598.3091782407,2008-05-30,07:25:13
39.97242,116.4590699,0,-3.3,39598.3092013889,2008-05-30,07:25:15
39.9723333,116.4591983,0,-3.3,39598.309224537,2008-05-30,07:25:17
39.9722549,116.4593183,0,-3.3,39598.3092476852,2008-05-30,07:25:19
39.972165,116.4594316,0,-3.3,39598.3092708333,2008-05-30,07:25:21
39.9720899,116.4595249,0,-3.3,39598.3092939815,2008-05-30,07:25:23
39.972025,116.4596133,0,-3.3,39598.3093171296,2008-05-30,07:25:25
39.97197,116.459695,0,-3.3,39598.3093402778,2008-05-30,07:25:27
39.9719049,116.4597866,0,-3.3,39598.3093634259,2008-05-30,07:25:29
39.9718349,116.4598783,0,-3.3,39598.3093865741,2008-05-30,07:25:31
39.9717649,116.4599766,0,-3.3,39598.3094097222,2008-05-30,07:25:33
39.9716783,116.4600866,0,-3.3,39598.3094328704,2008-05-30,07:25:35
39.9715949,116.4601983,0,-3.3,39598.3094560185,2008-05-30,07:25:37
39.9715166,116.4603366,0,-3.3,39598.3094791667,2008-05-30,07:25:39
39.9714483,116.4604716,0,-3.3,39598.3095023148,2008-05-30,07:25:41
39.9713749,116.4606099,0,-3.3,39598.309525463,2008-05-30,07:25:43
39.9713116,116.4607366,0,-3.3,39598.3095486111,2008-05-30,07:25:45
39.9712583,116.4608466,0,-3.3,39598.3095717593,2008-05-30,07:25:47
39.9712116,116.4609416,0,-3.3,39598.3095949074,2008-05-30,07:25:49
39.9711533,116.4610299,0,-3.3,39598.3096180556,2008-05-30,07:25:51
39.9710933,116.4611166,0,-3.3,39598.3096412037,2008-05-30,07:25:53
39.9710383,116.4612066,0,-3.3,39598.3096643519,2008-05-30,07:25:55
39.9708149,116.4615899,0,-3.3,39598.3097569444,2008-05-30,07:26:03
39.9707849,116.4616783,0,-3.3,39598.3097800926,2008-05-30,07:26:05
39.9707933,116.4617416,0,-3.3,39598.3098032407,2008-05-30,07:26:07
39.9708099,116.4617683,0,-3.3,39598.3098263889,2008-05-30,07:26:09
39.970835,116.4617733,0,-3.3,39598.309849537,2008-05-30,07:26:11
39.9708333,116.4617866,0,-3.3,39598.3098726852,2008-05-30,07:26:13
39.9708333,116.4618216,0,-3.3,39598.3098958333,2008-05-30,07:26:15
39.9708233,116.4618233,0,-3.3,39598.3099189815,2008-05-30,07:26:17
39.9707883,116.4618416,0,-3.3,39598.3099421296,2008-05-30,07:26:19
39.9707333,116.4618449,0,-3.3,39598.3099652778,2008-05-30,07:26:21
39.9706933,116.4618866,0,-3.3,39598.3099884259,2008-05-30,07:26:23
39.9706483,116.4619233,0,-3.3,39598.3100115741,2008-05-30,07:26:25
39.9705933,116.4619783,0,-3.3,39598.3100347222,2008-05-30,07:26:27
39.97054,116.4620483,0,-3.3,39598.3100578704,2008-05-30,07:26:29
39.9704783,116.4621316,0,-3.3,39598.3100810185,2008-05-30,07:26:31
39.9704116,116.4622466,0,-3.3,39598.3101041667,2008-05-30,07:26:33
39.9703366,116.462365,0,-3.3,39598.3101273148,2008-05-30,07:26:35
39.9702583,116.4624766,0,-3.3,39598.310150463,2008-05-30,07:26:37
39.9701833,116.4625849,0,-3.3,39598.3101736111,2008-05-30,07:26:39
39.9701149,116.4626999,0,-3.3,39598.3101967593,2008-05-30,07:26:41
39.9700549,116.4628016,0,-3.3,39598.3102199074,2008-05-30,07:26:43
39.96998,116.4628983,0,-3.3,39598.3102430556,2008-05-30,07:26:45
39.9699116,116.4630083,0,-3.3,39598.3102662037,2008-05-30,07:26:47
39.9698283,116.4631283,0,-3.3,39598.3102893519,2008-05-30,07:26:49
39.96974,116.4632499,0,-3.3,39598.3103125,2008-05-30,07:26:51
39.9696333,116.4633766,0,-3.3,39598.3103356481,2008-05-30,07:26:53
39.9695099,116.4635016,0,-3.3,39598.3103587963,2008-05-30,07:26:55
39.96939,116.4636516,0,-3.3,39598.3103819444,2008-05-30,07:26:57
39.9692733,116.4637899,0,-3.3,39598.3104050926,2008-05-30,07:26:59
39.9690866,116.4639516,0,-3.3,39598.3104398148,2008-05-30,07:27:02
39.9689416,116.4640083,0,-3.3,39598.310462963,2008-05-30,07:27:04
39.9687866,116.4639949,0,-3.3,39598.3104861111,2008-05-30,07:27:06
39.9686466,116.4639233,0,-3.3,39598.3105092593,2008-05-30,07:27:08
39.9685083,116.4638133,0,-3.3,39598.3105324074,2008-05-30,07:27:10
39.96841,116.463635,0,0,39598.3105555556,2008-05-30,07:27:12
39.96837,116.4634416,0,0,39598.3105787037,2008-05-30,07:27:14
39.9683716,116.4632433,0,0,39598.3106018519,2008-05-30,07:27:16
39.9684083,116.4630899,0,0,39598.310625,2008-05-30,07:27:18
39.9684866,116.4629516,0,0,39598.3106481481,2008-05-30,07:27:20
39.9685866,116.4628449,0,0,39598.3106712963,2008-05-30,07:27:22
39.9687249,116.4627733,0,0,39598.3106944444,2008-05-30,07:27:24
39.9688916,116.4627366,0,0,39598.3107175926,2008-05-30,07:27:26
39.9690516,116.4627666,0,0,39598.3107407407,2008-05-30,07:27:28
39.9692033,116.4628266,0,0,39598.3107638889,2008-05-30,07:27:30
39.9693416,116.462885,0,0,39598.310787037,2008-05-30,07:27:32
39.9694533,116.4629649,0,0,39598.3108101852,2008-05-30,07:27:34
39.9695416,116.4630483,0,0,39598.3108333333,2008-05-30,07:27:36
39.9696316,116.4631416,0,0,39598.3108564815,2008-05-30,07:27:38
39.9702399,116.4637316,0,0,39598.3109837963,2008-05-30,07:27:49
39.9703916,116.4639516,0,0,39598.3110069444,2008-05-30,07:27:51
39.9705433,116.4641316,0,0,39598.3110300926,2008-05-30,07:27:53
39.9707316,116.4643283,0,0,39598.3110532407,2008-05-30,07:27:55
39.9709283,116.4645316,0,0,39598.3110763889,2008-05-30,07:27:57
39.9711166,116.4647366,0,0,39598.311099537,2008-05-30,07:27:59
39.9713033,116.4649533,0,0,39598.3111226852,2008-05-30,07:28:01
39.97148,116.4651566,0,0,39598.3111458333,2008-05-30,07:28:03
39.9716716,116.4653866,0,0,39598.3111689815,2008-05-30,07:28:05
39.97187,116.465625,0,0,39598.3111921296,2008-05-30,07:28:07
39.972055,116.46589,0,0,39598.3112152778,2008-05-30,07:28:09
39.9722683,116.4661316,0,0,39598.3112384259,2008-05-30,07:28:11
39.972475,116.4664116,0,0,39598.3112615741,2008-05-30,07:28:13
39.9727066,116.46669,0,0,39598.3112847222,2008-05-30,07:28:15
39.9729449,116.46697,0,0,39598.3113078704,2008-05-30,07:28:17
39.9731816,116.4672366,0,0,39598.3113310185,2008-05-30,07:28:19
39.9734216,116.4675183,0,0,39598.3113541667,2008-05-30,07:28:21
39.97406,116.4682516,0,0,39598.311412037,2008-05-30,07:28:26
39.9747033,116.4689749,0,0,39598.3114699074,2008-05-30,07:28:31
39.9754133,116.469715,0,0,39598.3115277778,2008-05-30,07:28:36
39.97612,116.4704516,0,3.3,39598.3115856481,2008-05-30,07:28:41
39.9768016,116.4712733,0,3.3,39598.3116435185,2008-05-30,07:28:46
39.9775099,116.4720233,0,6.6,39598.3117013889,2008-05-30,07:28:51
39.9782216,116.4727833,0,6.6,39598.3117592593,2008-05-30,07:28:56
39.9788933,116.4735466,0,6.6,39598.3118171296,2008-05-30,07:29:01
39.9795566,116.4743216,0,9.8,39598.311875,2008-05-30,07:29:06
39.9802416,116.47506,0,13.1,39598.3119328704,2008-05-30,07:29:11
39.9809316,116.4757533,0,19.7,39598.3119907407,2008-05-30,07:29:16
39.9816366,116.4764583,0,26.2,39598.3120486111,2008-05-30,07:29:21
39.9823499,116.4771983,0,36.1,39598.3121064815,2008-05-30,07:29:26
39.9830966,116.4780199,0,42.7,39598.3121643519,2008-05-30,07:29:31
39.9838716,116.4788316,0,45.9,39598.3122222222,2008-05-30,07:29:36
39.9846133,116.4796633,0,49.2,39598.3122800926,2008-05-30,07:29:41
39.9853483,116.4805099,0,52.5,39598.312337963,2008-05-30,07:29:46
39.9860883,116.4813416,0,55.8,39598.3123958333,2008-05-30,07:29:51
39.9867983,116.4821349,0,59.1,39598.3124537037,2008-05-30,07:29:56
39.9875066,116.4829066,0,62.3,39598.3125115741,2008-05-30,07:30:01
39.9881966,116.4837216,0,68.9,39598.3125694444,2008-05-30,07:30:06
39.9888766,116.4845383,0,72.2,39598.3126273148,2008-05-30,07:30:11
39.9895833,116.48536,0,75.5,39598.3126851852,2008-05-30,07:30:16
39.9903049,116.4861533,0,82,39598.3127430556,2008-05-30,07:30:21
39.9910283,116.486925,0,88.6,39598.3128009259,2008-05-30,07:30:26
39.9917566,116.4876583,0,95.1,39598.3128587963,2008-05-30,07:30:31
39.99246,116.4883666,0,101.7,39598.3129166667,2008-05-30,07:30:36
39.9931133,116.4890933,0,108.3,39598.312974537,2008-05-30,07:30:41
39.9937799,116.4898216,0,114.8,39598.3130324074,2008-05-30,07:30:46
39.9944183,116.4905583,0,118.1,39598.3130902778,2008-05-30,07:30:51
39.9950966,116.4912816,0,124.7,39598.3131481481,2008-05-30,07:30:56
39.9958399,116.4921083,0,134.5,39598.3132060185,2008-05-30,07:31:01
39.9965949,116.4929216,0,141.1,39598.3132638889,2008-05-30,07:31:06
39.9973133,116.4937366,0,150.9,39598.3133217593,2008-05-30,07:31:11
39.9980666,116.4945766,0,154.2,39598.3133796296,2008-05-30,07:31:16
39.9988133,116.49541,0,157.5,39598.3134375,2008-05-30,07:31:21
39.9995233,116.4961733,0,164,39598.3134953704,2008-05-30,07:31:26
40.0002133,116.4969066,0,167.3,39598.3135532407,2008-05-30,07:31:31
40.0008899,116.4976249,0,167.3,39598.3136111111,2008-05-30,07:31:36
40.0015533,116.4983199,0,170.6,39598.3136689815,2008-05-30,07:31:41
40.0022233,116.4990416,0,177.2,39598.3137268518,2008-05-30,07:31:46
40.0029016,116.4998366,0,180.4,39598.3137847222,2008-05-30,07:31:51
40.0035849,116.5006316,0,183.7,39598.3138425926,2008-05-30,07:31:56
40.0042716,116.5014133,0,187,39598.313900463,2008-05-30,07:32:01
40.0049499,116.5021733,0,193.6,39598.3139583333,2008-05-30,07:32:06
40.0055283,116.5028199,0,196.9,39598.3140162037,2008-05-30,07:32:11
40.0060883,116.5034233,0,200.1,39598.3140740741,2008-05-30,07:32:16
40.0063199,116.5036633,0,203.4,39598.3140972222,2008-05-30,07:32:18
40.0065466,116.5039249,0,203.4,39598.3141203704,2008-05-30,07:32:20
40.0067833,116.5041883,0,206.7,39598.3141435185,2008-05-30,07:32:22
40.0070083,116.5044566,0,206.7,39598.3141666667,2008-05-30,07:32:24
40.0072166,116.504685,0,210,39598.3141898148,2008-05-30,07:32:26
40.0074149,116.5049133,0,213.3,39598.314212963,2008-05-30,07:32:28
40.0075733,116.5051,0,216.5,39598.3142361111,2008-05-30,07:32:30
40.0077399,116.5053183,0,216.5,39598.3142592593,2008-05-30,07:32:32
40.0079166,116.5055283,0,219.8,39598.3142824074,2008-05-30,07:32:34
40.0080999,116.5057216,0,219.8,39598.3143055556,2008-05-30,07:32:36
40.0082799,116.5059283,0,223.1,39598.3143287037,2008-05-30,07:32:38
40.0084599,116.5061249,0,223.1,39598.3143518518,2008-05-30,07:32:40
40.0086416,116.5063366,0,226.4,39598.314375,2008-05-30,07:32:42
40.0088199,116.50653,0,226.4,39598.3143981481,2008-05-30,07:32:44
40.0089966,116.5067199,0,226.4,39598.3144212963,2008-05-30,07:32:46
40.0091716,116.5069066,0,229.7,39598.3144444444,2008-05-30,07:32:48
40.0093666,116.5071166,0,229.7,39598.3144675926,2008-05-30,07:32:50
40.0095449,116.5073249,0,229.7,39598.3144907407,2008-05-30,07:32:52
40.0097266,116.5075316,0,229.7,39598.3145138889,2008-05-30,07:32:54
40.0099149,116.5077533,0,232.9,39598.314537037,2008-05-30,07:32:56
40.0100966,116.5079566,0,232.9,39598.3145601852,2008-05-30,07:32:58
40.0102883,116.5081683,0,232.9,39598.3145833333,2008-05-30,07:33:00
40.0104633,116.5083583,0,232.9,39598.3146064815,2008-05-30,07:33:02
40.0106316,116.508545,0,232.9,39598.3146296296,2008-05-30,07:33:04
40.0108083,116.5087533,0,232.9,39598.3146527778,2008-05-30,07:33:06
40.0109999,116.50896,0,232.9,39598.3146759259,2008-05-30,07:33:08
40.0111849,116.5091766,0,236.2,39598.3146990741,2008-05-30,07:33:10
40.0113749,116.5093883,0,239.5,39598.3147222222,2008-05-30,07:33:12
40.0115599,116.5095966,0,242.8,39598.3147453704,2008-05-30,07:33:14
40.0117566,116.5098283,0,246.1,39598.3147685185,2008-05-30,07:33:16
40.0119583,116.5100699,0,246.1,39598.3147916667,2008-05-30,07:33:18
40.0121649,116.5103016,0,246.1,39598.3148148148,2008-05-30,07:33:20
40.0123733,116.5105366,0,249.3,39598.314837963,2008-05-30,07:33:22
40.0125616,116.5107416,0,262.5,39598.3148611111,2008-05-30,07:33:24
40.0127533,116.5109583,0,275.6,39598.3148842593,2008-05-30,07:33:26
40.0129466,116.5112016,0,285.4,39598.3149074074,2008-05-30,07:33:28
40.0131466,116.5114583,0,285.4,39598.3149305556,2008-05-30,07:33:30
40.0133433,116.5117066,0,288.7,39598.3149537037,2008-05-30,07:33:32
40.0135333,116.5119733,0,288.7,39598.3149768518,2008-05-30,07:33:34
40.0137133,116.512245,0,288.7,39598.315,2008-05-30,07:33:36
40.0138816,116.5125083,0,295.3,39598.3150231481,2008-05-30,07:33:38
40.0140483,116.5127616,0,301.8,39598.3150462963,2008-05-30,07:33:40
40.0142033,116.5130283,0,311.7,39598.3150694444,2008-05-30,07:33:42
40.0143683,116.5132999,0,315,39598.3150925926,2008-05-30,07:33:44
40.0145533,116.5135566,0,315,39598.3151157407,2008-05-30,07:33:46
40.0147349,116.5138716,0,315,39598.3151388889,2008-05-30,07:33:48
40.0149133,116.5142066,0,315,39598.315162037,2008-05-30,07:33:50
40.0150883,116.5145549,0,318.2,39598.3151851852,2008-05-30,07:33:52
40.0152633,116.5149233,0,318.2,39598.3152083333,2008-05-30,07:33:54
40.0156983,116.5157866,0,318.2,39598.3152662037,2008-05-30,07:33:59
40.0161483,116.516745,0,305.1,39598.3153240741,2008-05-30,07:34:04
40.0165916,116.5178199,0,292,39598.3153819444,2008-05-30,07:34:09
40.0170083,116.51896,0,285.4,39598.3154398148,2008-05-30,07:34:14
40.0174333,116.5201433,0,278.9,39598.3154976852,2008-05-30,07:34:19
40.0178566,116.5213516,0,269,39598.3155555556,2008-05-30,07:34:24
40.0182533,116.522575,0,269,39598.3156134259,2008-05-30,07:34:29
40.0186699,116.5237516,0,275.6,39598.3156712963,2008-05-30,07:34:34
40.0190866,116.5249399,0,282.2,39598.3157291667,2008-05-30,07:34:39
40.0195166,116.5261183,0,285.4,39598.315787037,2008-05-30,07:34:44
40.0199383,116.5272883,0,288.7,39598.3158449074,2008-05-30,07:34:49
40.020365,116.5284583,0,292,39598.3159027778,2008-05-30,07:34:54
40.0207466,116.5295433,0,298.6,39598.3159606481,2008-05-30,07:34:59
40.0211399,116.5306333,0,308.4,39598.3160185185,2008-05-30,07:35:04
40.0215449,116.5317633,0,315,39598.3160763889,2008-05-30,07:35:09
40.0219399,116.5329049,0,324.8,39598.3161342593,2008-05-30,07:35:14
40.0223266,116.5340366,0,331.4,39598.3161921296,2008-05-30,07:35:19
40.0227066,116.5351199,0,334.6,39598.31625,2008-05-30,07:35:24
40.0230899,116.5362116,0,328.1,39598.3163078704,2008-05-30,07:35:29
40.0234616,116.5372432,0,321.5,39598.3163657407,2008-05-30,07:35:34
40.0238099,116.538225,0,315,39598.3164236111,2008-05-30,07:35:39
40.0240983,116.5391716,0,308.4,39598.3164814815,2008-05-30,07:35:44
40.0243833,116.5400766,0,301.8,39598.3165393519,2008-05-30,07:35:49
40.0246633,116.5408949,0,295.3,39598.3165972222,2008-05-30,07:35:54
40.0247583,116.5411916,0,295.3,39598.3166203704,2008-05-30,07:35:56
40.0248316,116.5414733,0,295.3,39598.3166435185,2008-05-30,07:35:58
40.0249066,116.5417033,0,285.4,39598.3166666667,2008-05-30,07:36:00
40.0249633,116.5419116,0,282.2,39598.3166898148,2008-05-30,07:36:02
40.0250066,116.5420733,0,282.2,39598.316712963,2008-05-30,07:36:04
40.0250283,116.54215,0,282.2,39598.3167361111,2008-05-30,07:36:06
40.0250416,116.5422332,0,278.9,39598.3167592593,2008-05-30,07:36:08
40.0250549,116.5422783,0,278.9,39598.3167824074,2008-05-30,07:36:10
40.0250649,116.5423416,0,282.2,39598.3168055556,2008-05-30,07:36:12
40.0250766,116.5423933,0,282.2,39598.3168287037,2008-05-30,07:36:14
40.0250883,116.5424049,0,282.2,39598.3168518519,2008-05-30,07:36:16
40.0250866,116.5424316,0,285.4,39598.316875,2008-05-30,07:36:18
40.0250849,116.5424432,0,285.4,39598.3168981481,2008-05-30,07:36:20
40.0250916,116.5424582,0,288.7,39598.3169212963,2008-05-30,07:36:22
40.0251016,116.5424566,0,288.7,39598.3169444444,2008-05-30,07:36:24
40.0250999,116.54246,0,288.7,39598.3169675926,2008-05-30,07:36:26
40.0250999,116.542445,0,288.7,39598.3169907407,2008-05-30,07:36:28
40.0251033,116.5424416,0,288.7,39598.3170138889,2008-05-30,07:36:30
40.0251149,116.5424616,0,285.4,39598.317037037,2008-05-30,07:36:32
40.0251233,116.5424849,0,285.4,39598.3170601852,2008-05-30,07:36:34
40.0251216,116.5424933,0,285.4,39598.3170833333,2008-05-30,07:36:36
40.0251316,116.5425216,0,282.2,39598.3171064815,2008-05-30,07:36:38
40.0251633,116.5425733,0,278.9,39598.3171296296,2008-05-30,07:36:40
40.0251883,116.5425966,0,275.6,39598.3171527778,2008-05-30,07:36:42
40.0251916,116.5425866,0,275.6,39598.3171759259,2008-05-30,07:36:44
40.0251899,116.5425816,0,275.6,39598.3171990741,2008-05-30,07:36:46
40.0251733,116.5425633,0,272.3,39598.3173726852,2008-05-30,07:37:01
40.025175,116.54257,0,272.3,39598.3173958333,2008-05-30,07:37:03
40.025175,116.54257,0,272.3,39598.3176273148,2008-05-30,07:37:23
40.0251783,116.54257,0,272.3,39598.317650463,2008-05-30,07:37:25
40.0251899,116.5425832,0,272.3,39598.3176736111,2008-05-30,07:37:27
40.0252033,116.5426216,0,272.3,39598.3176967593,2008-05-30,07:37:29
40.0252283,116.5426733,0,272.3,39598.3177199074,2008-05-30,07:37:31
40.0252516,116.5427266,0,272.3,39598.3177430556,2008-05-30,07:37:33
40.0252849,116.5427866,0,272.3,39598.3177662037,2008-05-30,07:37:35
40.0253133,116.54285,0,272.3,39598.3177893519,2008-05-30,07:37:37
40.0253333,116.5428966,0,272.3,39598.3178125,2008-05-30,07:37:39
40.0253399,116.5429399,0,272.3,39598.3178356481,2008-05-30,07:37:41
40.025345,116.5430083,0,272.3,39598.3178587963,2008-05-30,07:37:43
40.0253549,116.5430583,0,272.3,39598.3178819444,2008-05-30,07:37:45
40.0253666,116.5430966,0,272.3,39598.3179050926,2008-05-30,07:37:47
40.02538,116.5431283,0,272.3,39598.3179398148,2008-05-30,07:37:50
40.0253899,116.54316,0,272.3,39598.317962963,2008-05-30,07:37:52
40.0253899,116.543245,0,272.3,39598.3180208333,2008-05-30,07:37:57
40.0254066,116.5432266,0,272.3,39598.3180439815,2008-05-30,07:37:59
40.0254066,116.5432266,0,272.3,39598.3181712963,2008-05-30,07:38:10
40.0254066,116.5432316,0,275.6,39598.3181944444,2008-05-30,07:38:12
40.0254016,116.5432166,0,275.6,39598.3182175926,2008-05-30,07:38:14
40.0253949,116.5431833,0,275.6,39598.3182523148,2008-05-30,07:38:17
40.0253849,116.5431616,0,275.6,39598.318275463,2008-05-30,07:38:19
40.0253716,116.5432116,0,275.6,39598.3182986111,2008-05-30,07:38:21
40.0253733,116.5432349,0,272.3,39598.3183217593,2008-05-30,07:38:23
40.0253733,116.5432616,0,272.3,39598.3183449074,2008-05-30,07:38:25
40.0253566,116.5432866,0,272.3,39598.3183680556,2008-05-30,07:38:27
40.0253516,116.5433132,0,275.6,39598.3183912037,2008-05-30,07:38:29
40.0253483,116.54334,0,272.3,39598.3184143519,2008-05-30,07:38:31
40.0253333,116.5434066,0,272.3,39598.3184375,2008-05-30,07:38:33
40.0253349,116.5434382,0,272.3,39598.3184606481,2008-05-30,07:38:35
40.0253349,116.5434783,0,272.3,39598.3184837963,2008-05-30,07:38:37
40.0253383,116.5435183,0,272.3,39598.3185069444,2008-05-30,07:38:39
40.025345,116.5435466,0,272.3,39598.3185300926,2008-05-30,07:38:41
40.0253533,116.54358,0,272.3,39598.3185532407,2008-05-30,07:38:43
40.0253549,116.5436116,0,272.3,39598.3185763889,2008-05-30,07:38:45
40.0253616,116.5436099,0,272.3,39598.318599537,2008-05-30,07:38:47
40.0253649,116.5436316,0,272.3,39598.3186226852,2008-05-30,07:38:49
40.0253833,116.5436116,0,272.3,39598.3187615741,2008-05-30,07:39:01
40.0253883,116.5436099,0,272.3,39598.3187847222,2008-05-30,07:39:03
40.0253949,116.5435932,0,272.3,39598.3188078704,2008-05-30,07:39:05
40.0254033,116.5435866,0,272.3,39598.3188310185,2008-05-30,07:39:07
40.0254249,116.5435766,0,272.3,39598.3188541667,2008-05-30,07:39:09
40.0254333,116.5435666,0,272.3,39598.3188773148,2008-05-30,07:39:11
40.0254566,116.5435533,0,272.3,39598.318900463,2008-05-30,07:39:13
40.0254666,116.543525,0,272.3,39598.3189236111,2008-05-30,07:39:15
40.0254816,116.5435232,0,272.3,39598.3189467593,2008-05-30,07:39:17
40.0254899,116.5435199,0,272.3,39598.3189699074,2008-05-30,07:39:19
40.0254899,116.5435199,0,272.3,39598.3189930556,2008-05-30,07:39:21
40.0254933,116.5435133,0,272.3,39598.3190162037,2008-05-30,07:39:23
40.0255166,116.543495,0,272.3,39598.3190393519,2008-05-30,07:39:25
40.0255233,116.5434866,0,272.3,39598.3190625,2008-05-30,07:39:27
40.0255216,116.5434932,0,272.3,39598.3190856481,2008-05-30,07:39:29
40.0255316,116.54351,0,272.3,39598.3191087963,2008-05-30,07:39:31
40.0255333,116.5435199,0,272.3,39598.3192013889,2008-05-30,07:39:39
40.0255299,116.5435333,0,272.3,39598.319224537,2008-05-30,07:39:41
40.0255199,116.5435599,0,272.3,39598.3192476852,2008-05-30,07:39:43
40.0255149,116.5435866,0,272.3,39598.3192708333,2008-05-30,07:39:45
40.0255083,116.5436283,0,272.3,39598.3192939815,2008-05-30,07:39:47
40.0254949,116.5436666,0,272.3,39598.3193171296,2008-05-30,07:39:49
40.0254816,116.5437133,0,272.3,39598.3193402778,2008-05-30,07:39:51
40.0254583,116.5437666,0,272.3,39598.3193634259,2008-05-30,07:39:53
40.0254266,116.5438366,0,272.3,39598.3193865741,2008-05-30,07:39:55
40.0254133,116.5438866,0,272.3,39598.3194097222,2008-05-30,07:39:57
40.0253899,116.5439199,0,272.3,39598.3194328704,2008-05-30,07:39:59
40.0253783,116.5439432,0,272.3,39598.3194560185,2008-05-30,07:40:01
40.0253599,116.543985,0,272.3,39598.3194791667,2008-05-30,07:40:03
40.0253466,116.544015,0,272.3,39598.3195023148,2008-05-30,07:40:05
40.0253483,116.5440466,0,272.3,39598.319525463,2008-05-30,07:40:07
40.0253583,116.5440599,0,272.3,39598.3195486111,2008-05-30,07:40:09
40.0253533,116.5440766,0,272.3,39598.3195717593,2008-05-30,07:40:11
40.0253633,116.5440916,0,272.3,39598.3195949074,2008-05-30,07:40:13
40.0253683,116.5441,0,272.3,39598.3196180556,2008-05-30,07:40:15
40.0253633,116.5441049,0,272.3,39598.3199305556,2008-05-30,07:40:42
40.0253699,116.5441033,0,272.3,39598.3199537037,2008-05-30,07:40:44
40.0253699,116.5441033,0,272.3,39598.3208680556,2008-05-30,07:42:03
40.0253683,116.5441049,0,272.3,39598.3208912037,2008-05-30,07:42:05
40.0253549,116.5441316,0,272.3,39598.3209143518,2008-05-30,07:42:07
40.0253349,116.5441516,0,272.3,39598.3209375,2008-05-30,07:42:09
40.0252916,116.5441682,0,272.3,39598.3209606481,2008-05-30,07:42:11
40.0252333,116.544195,0,272.3,39598.3209837963,2008-05-30,07:42:13
40.0251616,116.5442349,0,272.3,39598.3210069444,2008-05-30,07:42:15
40.0250966,116.5442549,0,272.3,39598.3210300926,2008-05-30,07:42:17
40.0250399,116.5442749,0,272.3,39598.3210532407,2008-05-30,07:42:19
40.0250116,116.5442883,0,272.3,39598.3210763889,2008-05-30,07:42:21
40.0249783,116.5443166,0,272.3,39598.321099537,2008-05-30,07:42:23
40.0249199,116.5443516,0,272.3,39598.3211226852,2008-05-30,07:42:25
40.0248783,116.5443782,0,272.3,39598.3211458333,2008-05-30,07:42:27
40.0248316,116.544405,0,272.3,39598.3211689815,2008-05-30,07:42:29
40.0247916,116.5444283,0,272.3,39598.3211921296,2008-05-30,07:42:31
40.0247316,116.5444683,0,272.3,39598.3212152778,2008-05-30,07:42:33
40.0246566,116.5445032,0,272.3,39598.3212384259,2008-05-30,07:42:35
40.0245766,116.5445716,0,272.3,39598.3212615741,2008-05-30,07:42:37
40.0244999,116.5446033,0,272.3,39598.3212847222,2008-05-30,07:42:39
40.0244066,116.5446549,0,272.3,39598.3213078704,2008-05-30,07:42:41
40.0242849,116.5447433,0,272.3,39598.3213310185,2008-05-30,07:42:43
40.0241049,116.5448616,0,272.3,39598.3213541667,2008-05-30,07:42:45
40.0239166,116.5449899,0,272.3,39598.3213773148,2008-05-30,07:42:47
40.0237599,116.5451149,0,272.3,39598.321400463,2008-05-30,07:42:49
40.0235799,116.5452133,0,272.3,39598.3214236111,2008-05-30,07:42:51
40.0233716,116.5453366,0,272.3,39598.3214467593,2008-05-30,07:42:53
40.0231883,116.5454533,0,272.3,39598.3214699074,2008-05-30,07:42:55
40.0230183,116.5455566,0,272.3,39598.3214930556,2008-05-30,07:42:57
40.0227933,116.5456883,0,272.3,39598.3215162037,2008-05-30,07:42:59
40.0225633,116.5458183,0,269,39598.3215393518,2008-05-30,07:43:01
40.0223466,116.5459516,0,269,39598.3215625,2008-05-30,07:43:03
40.0221166,116.5460866,0,269,39598.3215856481,2008-05-30,07:43:05
40.0218999,116.546215,0,269,39598.3216087963,2008-05-30,07:43:07
40.0216983,116.546355,0,269,39598.3216319444,2008-05-30,07:43:09
40.0214533,116.5465082,0,265.7,39598.3216666667,2008-05-30,07:43:12
40.0212599,116.5466216,0,265.7,39598.3216898148,2008-05-30,07:43:14
40.0210549,116.5467333,0,262.5,39598.321712963,2008-05-30,07:43:16
40.0208383,116.5468616,0,262.5,39598.3217361111,2008-05-30,07:43:18
40.0206116,116.5469633,0,262.5,39598.3217592593,2008-05-30,07:43:20
40.0203899,116.5471033,0,259.2,39598.3217824074,2008-05-30,07:43:22
40.0199733,116.5473683,0,255.9,39598.3218287037,2008-05-30,07:43:26
40.0197283,116.5475183,0,255.9,39598.3218518518,2008-05-30,07:43:28
40.0194883,116.5476982,0,252.6,39598.321875,2008-05-30,07:43:30
40.0192466,116.5479232,0,249.3,39598.3218981481,2008-05-30,07:43:32
40.0190383,116.5481716,0,246.1,39598.3219212963,2008-05-30,07:43:34
40.0188466,116.54847,0,242.8,39598.3219444444,2008-05-30,07:43:36
40.018665,116.5487833,0,239.5,39598.3219675926,2008-05-30,07:43:38
40.0184999,116.5491099,0,232.9,39598.3219907407,2008-05-30,07:43:40
40.0183699,116.5494516,0,229.7,39598.3220138889,2008-05-30,07:43:42
40.0182583,116.5498066,0,223.1,39598.322037037,2008-05-30,07:43:44
40.0181883,116.5501599,0,219.8,39598.3220601852,2008-05-30,07:43:46
40.0181433,116.5505066,0,216.5,39598.3220833333,2008-05-30,07:43:48
40.0181183,116.5508816,0,216.5,39598.3221064815,2008-05-30,07:43:50
40.0180933,116.5512516,0,213.3,39598.3221296296,2008-05-30,07:43:52
40.0180683,116.5516049,0,213.3,39598.3221527778,2008-05-30,07:43:54
40.0180466,116.5519633,0,213.3,39598.3221759259,2008-05-30,07:43:56
40.0180383,116.5523333,0,213.3,39598.3221990741,2008-05-30,07:43:58
40.0180583,116.5526516,0,210,39598.3222222222,2008-05-30,07:44:00
40.0180633,116.5530433,0,206.7,39598.3222453704,2008-05-30,07:44:02
40.0180783,116.5533983,0,203.4,39598.3222685185,2008-05-30,07:44:04
40.0180666,116.55357,0,203.4,39598.3222916667,2008-05-30,07:44:06
40.0180566,116.5537583,0,203.4,39598.3223148148,2008-05-30,07:44:08
40.0180533,116.5538366,0,203.4,39598.322337963,2008-05-30,07:44:10
40.0180533,116.5538916,0,203.4,39598.3223611111,2008-05-30,07:44:12
40.0180433,116.5539733,0,203.4,39598.3223842593,2008-05-30,07:44:14
40.0180266,116.5540732,0,203.4,39598.3224074074,2008-05-30,07:44:16
40.0179866,116.5541999,0,203.4,39598.3224305556,2008-05-30,07:44:18
40.0179233,116.5543399,0,203.4,39598.3224537037,2008-05-30,07:44:20
40.0178233,116.5544966,0,203.4,39598.3224768518,2008-05-30,07:44:22
40.0176966,116.5546749,0,203.4,39598.3225,2008-05-30,07:44:24
40.0175699,116.5548683,0,203.4,39598.3225231481,2008-05-30,07:44:26
40.0173916,116.5550282,0,200.1,39598.3225462963,2008-05-30,07:44:28
40.017205,116.5551733,0,196.9,39598.3225694444,2008-05-30,07:44:30
40.0170083,116.5553016,0,193.6,39598.3225925926,2008-05-30,07:44:32
40.0168066,116.5554016,0,187,39598.3226157407,2008-05-30,07:44:34
40.0166183,116.5555083,0,183.7,39598.3226388889,2008-05-30,07:44:36
40.0164566,116.5556032,0,180.4,39598.322662037,2008-05-30,07:44:38
40.0162766,116.5556732,0,177.2,39598.3226851852,2008-05-30,07:44:40
40.0161266,116.55573,0,177.2,39598.3227083333,2008-05-30,07:44:42
40.0159733,116.55577,0,173.9,39598.3227314815,2008-05-30,07:44:44
40.0158499,116.5558166,0,173.9,39598.3227546296,2008-05-30,07:44:46
40.0157716,116.5558466,0,173.9,39598.3227777778,2008-05-30,07:44:48
40.01573,116.5558499,0,173.9,39598.3228009259,2008-05-30,07:44:50
40.0156683,116.5558283,0,173.9,39598.3228240741,2008-05-30,07:44:52
40.0156149,116.5557432,0,177.2,39598.3228472222,2008-05-30,07:44:54
40.0155816,116.5556349,0,177.2,39598.3228703704,2008-05-30,07:44:56
40.0155749,116.5554599,0,177.2,39598.3228935185,2008-05-30,07:44:58
40.0155583,116.5553183,0,177.2,39598.3229166667,2008-05-30,07:45:00
40.0155499,116.5551682,0,177.2,39598.3229398148,2008-05-30,07:45:02
40.0155566,116.5550199,0,177.2,39598.322962963,2008-05-30,07:45:04
40.0155566,116.554805,0,173.9,39598.3229861111,2008-05-30,07:45:06
40.0155449,116.5545449,0,173.9,39598.3230092593,2008-05-30,07:45:08
40.0155366,116.5542633,0,173.9,39598.3230324074,2008-05-30,07:45:10
40.0155216,116.5539799,0,173.9,39598.3230555556,2008-05-30,07:45:12
40.0155133,116.5537033,0,173.9,39598.3230787037,2008-05-30,07:45:14
40.0154949,116.553405,0,170.6,39598.3231018518,2008-05-30,07:45:16
40.0154816,116.5530966,0,170.6,39598.323125,2008-05-30,07:45:18
40.0154499,116.5527799,0,170.6,39598.3231481481,2008-05-30,07:45:20
40.0154133,116.5524366,0,170.6,39598.3231712963,2008-05-30,07:45:22
40.0153866,116.552085,0,170.6,39598.3231944444,2008-05-30,07:45:24
40.0153816,116.55172,0,170.6,39598.3232175926,2008-05-30,07:45:26
40.0153799,116.5513599,0,167.3,39598.3232407407,2008-05-30,07:45:28
40.0153883,116.5509899,0,167.3,39598.3232638889,2008-05-30,07:45:30
40.0153933,116.5506199,0,164,39598.323287037,2008-05-30,07:45:32
40.0153749,116.5502416,0,160.8,39598.3233101852,2008-05-30,07:45:34
40.0153716,116.5498749,0,157.5,39598.3233333333,2008-05-30,07:45:36
40.0153799,116.5495216,0,154.2,39598.3233564815,2008-05-30,07:45:38
40.0153616,116.5491832,0,154.2,39598.3233796296,2008-05-30,07:45:40
40.0153366,116.54885,0,150.9,39598.3234027778,2008-05-30,07:45:42
40.0153083,116.5485233,0,147.6,39598.3234259259,2008-05-30,07:45:44
40.0152733,116.5481882,0,147.6,39598.3234490741,2008-05-30,07:45:46
40.0152349,116.547855,0,144.4,39598.3234722222,2008-05-30,07:45:48
40.0151849,116.5475133,0,141.1,39598.3234953704,2008-05-30,07:45:50
40.0151383,116.5471816,0,141.1,39598.3235185185,2008-05-30,07:45:52
40.0151133,116.5468699,0,137.8,39598.3235416667,2008-05-30,07:45:54
40.0150749,116.5466066,0,137.8,39598.3235648148,2008-05-30,07:45:56
40.0150383,116.5463433,0,137.8,39598.323587963,2008-05-30,07:45:58
40.0150049,116.5460849,0,134.5,39598.3236111111,2008-05-30,07:46:00
40.0149749,116.5458249,0,134.5,39598.3236342593,2008-05-30,07:46:02
40.0149416,116.5455599,0,131.2,39598.3236574074,2008-05-30,07:46:04
40.0149116,116.545305,0,128,39598.3236805556,2008-05-30,07:46:06
40.0148849,116.5450782,0,128,39598.3237037037,2008-05-30,07:46:08
40.0148933,116.5448966,0,128,39598.3237268519,2008-05-30,07:46:10
40.0148933,116.5447449,0,128,39598.32375,2008-05-30,07:46:12
40.0148899,116.5446582,0,128,39598.3237731481,2008-05-30,07:46:14
40.0148766,116.5446166,0,128,39598.3237962963,2008-05-30,07:46:16
40.0148799,116.5446033,0,128,39598.3238194444,2008-05-30,07:46:18
40.0148783,116.5446066,0,128,39598.3238425926,2008-05-30,07:46:20
40.0148866,116.5446016,0,128,39598.3238657407,2008-05-30,07:46:22
40.0148933,116.5445849,0,128,39598.3238888889,2008-05-30,07:46:24
40.0149116,116.54456,0,128,39598.323912037,2008-05-30,07:46:26
40.0148983,116.5445483,0,128,39598.3239351852,2008-05-30,07:46:28
40.0148816,116.5445416,0,128,39598.3239583333,2008-05-30,07:46:30
40.0146916,116.544295,0,121.4,39598.3257986111,2008-05-30,07:49:09
40.0146833,116.5442916,0,121.4,39598.3258217593,2008-05-30,07:49:11
40.0146816,116.5442599,0,121.4,39598.3258564815,2008-05-30,07:49:14
40.0146799,116.5442516,0,121.4,39598.3258680556,2008-05-30,07:49:15
40.0146716,116.5442133,0,121.4,39598.3259027778,2008-05-30,07:49:18
40.0146716,116.5441933,0,121.4,39598.3259143519,2008-05-30,07:49:19
40.0146949,116.5441299,0,121.4,39598.3259606481,2008-05-30,07:49:23
40.0146966,116.5441199,0,118.1,39598.3259722222,2008-05-30,07:49:24
40.0147183,116.5440399,0,118.1,39598.3260532407,2008-05-30,07:49:31
40.0147066,116.5440466,0,118.1,39598.3261342593,2008-05-30,07:49:38
40.0146749,116.5440282,0,118.1,39598.3261574074,2008-05-30,07:49:40
40.0146683,116.5439933,0,118.1,39598.3261805556,2008-05-30,07:49:42
40.0146616,116.5439516,0,118.1,39598.3262037037,2008-05-30,07:49:44
40.0146583,116.543915,0,118.1,39598.3262268519,2008-05-30,07:49:46
40.0146566,116.5438783,0,118.1,39598.32625,2008-05-30,07:49:48
40.0146533,116.5438566,0,118.1,39598.3262731481,2008-05-30,07:49:50
40.0146483,116.5438316,0,118.1,39598.3262962963,2008-05-30,07:49:52
40.0146333,116.5438149,0,118.1,39598.3263194444,2008-05-30,07:49:54
40.0146233,116.5437949,0,118.1,39598.3263425926,2008-05-30,07:49:56
40.0146266,116.5437566,0,118.1,39598.3263657407,2008-05-30,07:49:58
40.0146216,116.5437266,0,118.1,39598.3263888889,2008-05-30,07:50:00
40.0146199,116.5437099,0,118.1,39598.326412037,2008-05-30,07:50:02
40.0146066,116.5436632,0,118.1,39598.3264351852,2008-05-30,07:50:04
40.0146049,116.5436249,0,118.1,39598.3264583333,2008-05-30,07:50:06
40.0145966,116.5436316,0,118.1,39598.3264814815,2008-05-30,07:50:08
40.0145849,116.5436283,0,118.1,39598.3265277778,2008-05-30,07:50:12
40.0145816,116.5436066,0,121.4,39598.3265625,2008-05-30,07:50:15
40.0145849,116.5435932,0,121.4,39598.3265856481,2008-05-30,07:50:17
40.0145849,116.5435733,0,121.4,39598.3266087963,2008-05-30,07:50:19
40.0145899,116.5435816,0,121.4,39598.3266435185,2008-05-30,07:50:22
40.0145849,116.5435733,0,121.4,39598.3266666667,2008-05-30,07:50:24
40.0145816,116.5435599,0,121.4,39598.3266898148,2008-05-30,07:50:26
40.0145699,116.5435483,0,121.4,39598.326712963,2008-05-30,07:50:28
40.0145783,116.5435199,0,121.4,39598.3267361111,2008-05-30,07:50:30
40.0145916,116.5434716,0,121.4,39598.3267592593,2008-05-30,07:50:32
40.0145899,116.5434316,0,121.4,39598.3267824074,2008-05-30,07:50:34
40.0145999,116.5433883,0,121.4,39598.3268055556,2008-05-30,07:50:36
40.0146099,116.5433649,0,121.4,39598.3268287037,2008-05-30,07:50:38
40.0145849,116.5433516,0,121.4,39598.3268518519,2008-05-30,07:50:40
40.0145899,116.5433333,0,121.4,39598.326875,2008-05-30,07:50:42
40.0146016,116.5432949,0,121.4,39598.3268981481,2008-05-30,07:50:44
40.0146083,116.5432383,0,121.4,39598.3270023148,2008-05-30,07:50:53
40.0146049,116.5432083,0,121.4,39598.327025463,2008-05-30,07:50:55
40.0145799,116.5431582,0,121.4,39598.3270486111,2008-05-30,07:50:57
40.0145683,116.5431116,0,121.4,39598.3270717593,2008-05-30,07:50:59
40.0145516,116.5430882,0,121.4,39598.3270949074,2008-05-30,07:51:01
40.0145283,116.5430716,0,121.4,39598.3271180556,2008-05-30,07:51:03
40.0145099,116.543035,0,121.4,39598.3271412037,2008-05-30,07:51:05
40.0145066,116.5430116,0,124.7,39598.3271643519,2008-05-30,07:51:07
40.0144716,116.5429933,0,124.7,39598.3271875,2008-05-30,07:51:09
40.0144499,116.5429999,0,124.7,39598.3272106481,2008-05-30,07:51:11
40.0144166,116.5430266,0,121.4,39598.3272337963,2008-05-30,07:51:13
40.0143933,116.54306,0,121.4,39598.3272569444,2008-05-30,07:51:15
40.0143683,116.5430699,0,121.4,39598.3272800926,2008-05-30,07:51:17
40.0143416,116.5430649,0,121.4,39598.3273032407,2008-05-30,07:51:19
40.0143349,116.5430766,0,121.4,39598.3273263889,2008-05-30,07:51:21
40.0143083,116.5431133,0,121.4,39598.327349537,2008-05-30,07:51:23
40.0142933,116.5431283,0,121.4,39598.3273726852,2008-05-30,07:51:25
40.0142749,116.5431349,0,121.4,39598.3273958333,2008-05-30,07:51:27
40.0142599,116.5431383,0,121.4,39598.3274189815,2008-05-30,07:51:29
40.0142549,116.5431516,0,121.4,39598.3274537037,2008-05-30,07:51:32
40.0142166,116.5431816,0,121.4,39598.3275,2008-05-30,07:51:36
40.0141949,116.5431916,0,121.4,39598.3275231481,2008-05-30,07:51:38
40.0141766,116.5431949,0,118.1,39598.3275462963,2008-05-30,07:51:40
40.0141599,116.5431949,0,118.1,39598.3275694444,2008-05-30,07:51:42
40.0141416,116.5431933,0,118.1,39598.3276041667,2008-05-30,07:51:45
40.0141216,116.5431883,0,118.1,39598.3276273148,2008-05-30,07:51:47
40.0141016,116.5432199,0,118.1,39598.327650463,2008-05-30,07:51:49
40.0140699,116.5432633,0,118.1,39598.3276736111,2008-05-30,07:51:51
40.0140499,116.5432966,0,118.1,39598.3276967593,2008-05-30,07:51:53
40.0140316,116.5433116,0,118.1,39598.3277199074,2008-05-30,07:51:55
40.0140283,116.5433416,0,114.8,39598.3277430556,2008-05-30,07:51:57
40.0140416,116.5433682,0,114.8,39598.3277662037,2008-05-30,07:51:59
40.0140449,116.5433883,0,114.8,39598.3277893519,2008-05-30,07:52:01
40.0140533,116.5433933,0,114.8,39598.3278125,2008-05-30,07:52:03
40.0140283,116.5434116,0,114.8,39598.3278356481,2008-05-30,07:52:05
40.0140633,116.5434499,0,111.5,39598.3278819444,2008-05-30,07:52:09
40.0140716,116.5434799,0,111.5,39598.3279050926,2008-05-30,07:52:11
40.0140649,116.5433716,0,111.5,39598.3282060185,2008-05-30,07:52:37
40.0143016,116.5431983,0,111.5,39598.3283449074,2008-05-30,07:52:49
40.0143216,116.5431799,0,111.5,39598.3283680556,2008-05-30,07:52:51
40.0143399,116.5431666,0,111.5,39598.3283912037,2008-05-30,07:52:53
40.0143549,116.5431466,0,111.5,39598.3284143518,2008-05-30,07:52:55
40.0143766,116.5431233,0,111.5,39598.3284375,2008-05-30,07:52:57
40.0143899,116.5431016,0,111.5,39598.3284606481,2008-05-30,07:52:59
40.0144316,116.5430766,0,108.3,39598.3284837963,2008-05-30,07:53:01
40.0144599,116.5430499,0,108.3,39598.3285069444,2008-05-30,07:53:03
40.0144816,116.5430116,0,111.5,39598.3285416667,2008-05-30,07:53:06
40.014485,116.5429799,0,111.5,39598.3285648148,2008-05-30,07:53:08
40.0144349,116.5427566,0,108.3,39598.3287037037,2008-05-30,07:53:20
40.0144016,116.5427199,0,108.3,39598.3287268518,2008-05-30,07:53:22
40.0144033,116.5426633,0,108.3,39598.3287615741,2008-05-30,07:53:25
40.0144583,116.5424699,0,108.3,39598.3289467593,2008-05-30,07:53:41
40.0144466,116.5424566,0,108.3,39598.3289699074,2008-05-30,07:53:43
40.0144549,116.5424316,0,108.3,39598.3289930556,2008-05-30,07:53:45
40.0144466,116.5424416,0,108.3,39598.3290162037,2008-05-30,07:53:47
40.0145216,116.5424533,0,108.3,39598.3290972222,2008-05-30,07:53:54
40.0145449,116.5424499,0,108.3,39598.3291203704,2008-05-30,07:53:56
40.0146016,116.5423699,0,108.3,39598.329224537,2008-05-30,07:54:05
40.0144733,116.5424533,0,108.3,39598.3305787037,2008-05-30,07:56:02
40.0144583,116.5424933,0,105,39598.3306018518,2008-05-30,07:56:04
40.0144449,116.5425399,0,105,39598.330625,2008-05-30,07:56:06
40.0144266,116.5425832,0,105,39598.3306481481,2008-05-30,07:56:08
40.0144149,116.5425949,0,105,39598.3306712963,2008-05-30,07:56:10
40.0143916,116.5426382,0,101.7,39598.3306944444,2008-05-30,07:56:12
40.0143733,116.5426999,0,101.7,39598.3307175926,2008-05-30,07:56:14
40.0143749,116.5427433,0,101.7,39598.3307407407,2008-05-30,07:56:16
40.0143766,116.5427749,0,101.7,39598.3307638889,2008-05-30,07:56:18
40.0143766,116.5428183,0,101.7,39598.330787037,2008-05-30,07:56:20
40.0143799,116.54285,0,101.7,39598.3308101852,2008-05-30,07:56:22
40.0143799,116.5428849,0,101.7,39598.3308333333,2008-05-30,07:56:24
40.0143783,116.5429166,0,101.7,39598.3308564815,2008-05-30,07:56:26
40.0143849,116.5429666,0,101.7,39598.3308796296,2008-05-30,07:56:28
40.0143999,116.5429816,0,101.7,39598.3309027778,2008-05-30,07:56:30
40.0144166,116.5429799,0,101.7,39598.3309259259,2008-05-30,07:56:32
40.0144283,116.5429883,0,101.7,39598.3309490741,2008-05-30,07:56:34
40.0144366,116.5430083,0,101.7,39598.3309722222,2008-05-30,07:56:36
40.0144416,116.5430182,0,101.7,39598.3309953704,2008-05-30,07:56:38
40.0144266,116.5430449,0,101.7,39598.3310185185,2008-05-30,07:56:40
40.0143999,116.5430783,0,101.7,39598.3310416667,2008-05-30,07:56:42
40.0143833,116.5430933,0,101.7,39598.3310648148,2008-05-30,07:56:44
40.0143616,116.5430933,0,101.7,39598.331087963,2008-05-30,07:56:46
40.0143416,116.5430849,0,101.7,39598.3311111111,2008-05-30,07:56:48
40.0143133,116.54309,0,101.7,39598.3311342593,2008-05-30,07:56:50
40.0142783,116.54309,0,101.7,39598.3311574074,2008-05-30,07:56:52
40.0142466,116.5430983,0,101.7,39598.3311805556,2008-05-30,07:56:54
40.0142183,116.5431199,0,101.7,39598.3312037037,2008-05-30,07:56:56
40.0141883,116.5431216,0,101.7,39598.3312268518,2008-05-30,07:56:58
40.0141749,116.5431283,0,98.4,39598.33125,2008-05-30,07:57:00
40.0140316,116.5434066,0,95.1,39598.3339583333,2008-05-30,08:00:54
40.0140116,116.5434349,0,95.1,39598.3339814815,2008-05-30,08:00:56
40.0140199,116.5434499,0,95.1,39598.3340046296,2008-05-30,08:00:58
40.0140316,116.5434433,0,95.1,39598.3340277778,2008-05-30,08:01:00
40.0140416,116.5434499,0,95.1,39598.3340509259,2008-05-30,08:01:02
40.0140516,116.5434382,0,95.1,39598.3340740741,2008-05-30,08:01:04
40.0140533,116.5434366,0,95.1,39598.3341087963,2008-05-30,08:01:07
40.0140499,116.5434433,0,95.1,39598.3341319444,2008-05-30,08:01:09
40.0140516,116.5434649,0,95.1,39598.3341550926,2008-05-30,08:01:11
40.0140599,116.5434833,0,95.1,39598.3341782407,2008-05-30,08:01:13
40.0140833,116.5434733,0,95.1,39598.334224537,2008-05-30,08:01:17
40.01408,116.5435449,0,95.1,39598.3342476852,2008-05-30,08:01:19
40.0140966,116.54358,0,95.1,39598.3342708333,2008-05-30,08:01:21
40.0141049,116.5435766,0,95.1,39598.3342939815,2008-05-30,08:01:23
40.0140616,116.5435916,0,98.4,39598.3343171296,2008-05-30,08:01:25
40.0140333,116.543595,0,98.4,39598.3343402778,2008-05-30,08:01:27
40.0140299,116.5436066,0,95.1,39598.3346875,2008-05-30,08:01:57
40.0140299,116.5436066,0,95.1,39598.3347685185,2008-05-30,08:02:04
40.0140299,116.5436033,0,95.1,39598.3347916667,2008-05-30,08:02:06
40.0140233,116.5435899,0,95.1,39598.3348148148,2008-05-30,08:02:08
40.0139949,116.5435716,0,95.1,39598.334837963,2008-05-30,08:02:10
40.0139716,116.5435766,0,95.1,39598.3348611111,2008-05-30,08:02:12
40.0139533,116.5435699,0,95.1,39598.3348842593,2008-05-30,08:02:14
40.0139516,116.543565,0,95.1,39598.3349074074,2008-05-30,08:02:16
40.0139583,116.5435749,0,95.1,39598.3349305556,2008-05-30,08:02:18
40.0139483,116.5435782,0,95.1,39598.3350925926,2008-05-30,08:02:32
40.0139466,116.5435899,0,95.1,39598.3351157407,2008-05-30,08:02:34
40.0139416,116.5436116,0,95.1,39598.3351388889,2008-05-30,08:02:36
40.0139266,116.543635,0,95.1,39598.335162037,2008-05-30,08:02:38
40.0139166,116.5436749,0,98.4,39598.3351851852,2008-05-30,08:02:40
40.0139216,116.543665,0,95.1,39598.335462963,2008-05-30,08:03:04
40.0139216,116.543665,0,95.1,39598.3354861111,2008-05-30,08:03:06
40.0139199,116.543665,0,95.1,39598.3355092593,2008-05-30,08:03:08
40.0138666,116.5436549,0,95.1,39598.3355324074,2008-05-30,08:03:10
40.0138133,116.5436316,0,95.1,39598.3355555556,2008-05-30,08:03:12
40.0137949,116.5436266,0,95.1,39598.3356944444,2008-05-30,08:03:24
40.0137949,116.5436266,0,95.1,39598.3358912037,2008-05-30,08:03:41
40.0137933,116.5436299,0,95.1,39598.3359143519,2008-05-30,08:03:43
40.0138033,116.5436449,0,95.1,39598.3359375,2008-05-30,08:03:45
40.0137966,116.5436666,0,95.1,39598.3359606481,2008-05-30,08:03:47
40.0137933,116.5436766,0,95.1,39598.3359837963,2008-05-30,08:03:49
40.0137966,116.5436866,0,95.1,39598.3360185185,2008-05-30,08:03:52
40.0138166,116.5436716,0,95.1,39598.3360416667,2008-05-30,08:03:54
40.0138449,116.5436616,0,95.1,39598.3360648148,2008-05-30,08:03:56
40.0138766,116.5436599,0,95.1,39598.336087963,2008-05-30,08:03:58
40.0139133,116.5436616,0,95.1,39598.3361111111,2008-05-30,08:04:00
40.0139399,116.5436616,0,95.1,39598.3361342593,2008-05-30,08:04:02
40.0139516,116.5436516,0,91.9,39598.3361574074,2008-05-30,08:04:04
40.0139633,116.5436383,0,91.9,39598.3361805556,2008-05-30,08:04:06
40.0139916,116.5436116,0,91.9,39598.3362037037,2008-05-30,08:04:08
40.0140133,116.5435932,0,91.9,39598.3362268518,2008-05-30,08:04:10
40.0140283,116.543595,0,91.9,39598.33625,2008-05-30,08:04:12
40.0140699,116.5436116,0,91.9,39598.3362731481,2008-05-30,08:04:14
40.0140766,116.5436416,0,91.9,39598.3362962963,2008-05-30,08:04:16
40.0140866,116.5436933,0,91.9,39598.3363194444,2008-05-30,08:04:18
40.0141133,116.5436799,0,91.9,39598.3363425926,2008-05-30,08:04:20
40.0141199,116.5436549,0,91.9,39598.3363657407,2008-05-30,08:04:22
40.0141349,116.5436033,0,95.1,39598.3363888889,2008-05-30,08:04:24
40.0141449,116.5435683,0,95.1,39598.336412037,2008-05-30,08:04:26
40.0141616,116.5435232,0,98.4,39598.3364351852,2008-05-30,08:04:28
40.0141749,116.5434833,0,98.4,39598.3364583333,2008-05-30,08:04:30
40.0141949,116.5434516,0,95.1,39598.3364814815,2008-05-30,08:04:32
40.0141999,116.5434216,0,98.4,39598.3365046296,2008-05-30,08:04:34
40.0142066,116.5433866,0,98.4,39598.3365277778,2008-05-30,08:04:36
40.0141533,116.5433599,0,95.1,39598.3365509259,2008-05-30,08:04:38
40.0141316,116.54334,0,95.1,39598.3365740741,2008-05-30,08:04:40
40.0141166,116.5433132,0,95.1,39598.3365972222,2008-05-30,08:04:42
40.0141183,116.543285,0,95.1,39598.3366203704,2008-05-30,08:04:44
40.0141433,116.5432499,0,95.1,39598.3366435185,2008-05-30,08:04:46
40.0141583,116.5432416,0,95.1,39598.3366666667,2008-05-30,08:04:48
40.0141833,116.5432099,0,95.1,39598.3366898148,2008-05-30,08:04:50
40.0142249,116.5431866,0,95.1,39598.336712963,2008-05-30,08:04:52
40.0142549,116.5431716,0,95.1,39598.3367361111,2008-05-30,08:04:54
40.0142883,116.5431616,0,95.1,39598.3367592593,2008-05-30,08:04:56
40.0142999,116.5431582,0,95.1,39598.3367824074,2008-05-30,08:04:58
40.0143033,116.5431416,0,95.1,39598.3368055556,2008-05-30,08:05:00
40.0143383,116.5431333,0,95.1,39598.3368287037,2008-05-30,08:05:02
40.0143716,116.5431133,0,95.1,39598.3368518518,2008-05-30,08:05:04
40.0145649,116.5433466,0,95.1,39598.3387731481,2008-05-30,08:07:50
40.0145599,116.5434033,0,95.1,39598.3387962963,2008-05-30,08:07:52
40.0145766,116.5434382,0,95.1,39598.3388194444,2008-05-30,08:07:54
40.0145649,116.5434833,0,95.1,39598.3388425926,2008-05-30,08:07:56
40.0145749,116.5435049,0,95.1,39598.3388657407,2008-05-30,08:07:58
40.0145733,116.5435183,0,95.1,39598.3388888889,2008-05-30,08:08:00
40.0145783,116.5435283,0,95.1,39598.338912037,2008-05-30,08:08:02
40.0145766,116.5435499,0,98.4,39598.3389351852,2008-05-30,08:08:04
40.0145749,116.5435699,0,98.4,39598.3389583333,2008-05-30,08:08:06
40.0145799,116.543595,0,98.4,39598.3389814815,2008-05-30,08:08:08
40.0145883,116.5436449,0,98.4,39598.3390046296,2008-05-30,08:08:10
40.014595,116.5436783,0,98.4,39598.3390277778,2008-05-30,08:08:12
40.0146099,116.5436983,0,98.4,39598.3390509259,2008-05-30,08:08:14
40.0146216,116.5437182,0,98.4,39598.3390740741,2008-05-30,08:08:16
40.0146166,116.5437433,0,101.7,39598.3390972222,2008-05-30,08:08:18
40.0146016,116.5437949,0,101.7,39598.3391203704,2008-05-30,08:08:20
40.0146149,116.5438066,0,101.7,39598.3391435185,2008-05-30,08:08:22
40.0146166,116.5438366,0,101.7,39598.3391666667,2008-05-30,08:08:24
40.0146166,116.5438716,0,101.7,39598.3391898148,2008-05-30,08:08:26
40.0146233,116.5438999,0,101.7,39598.339212963,2008-05-30,08:08:28
40.0146316,116.5439366,0,101.7,39598.3392361111,2008-05-30,08:08:30
40.0146383,116.5439666,0,101.7,39598.3392592593,2008-05-30,08:08:32
40.0146366,116.5440166,0,101.7,39598.3392824074,2008-05-30,08:08:34
40.0146483,116.5440166,0,101.7,39598.3393055556,2008-05-30,08:08:36
40.0146566,116.5440199,0,101.7,39598.3393287037,2008-05-30,08:08:38
40.0146633,116.5440516,0,101.7,39598.3393518519,2008-05-30,08:08:40
40.0146499,116.5441166,0,101.7,39598.339375,2008-05-30,08:08:42
40.0146399,116.5441233,0,101.7,39598.3393981481,2008-05-30,08:08:44
40.0146449,116.5441366,0,98.4,39598.3394212963,2008-05-30,08:08:46
40.0146583,116.5441616,0,98.4,39598.3394444444,2008-05-30,08:08:48
40.0146449,116.5441933,0,98.4,39598.3394675926,2008-05-30,08:08:50
40.0146416,116.5441633,0,98.4,39598.3394907407,2008-05-30,08:08:52
40.0146366,116.5441183,0,98.4,39598.3395138889,2008-05-30,08:08:54
40.0146516,116.5440982,0,98.4,39598.339537037,2008-05-30,08:08:56
40.0146683,116.5440816,0,98.4,39598.3395949074,2008-05-30,08:09:01
40.0146733,116.5440933,0,98.4,39598.3396412037,2008-05-30,08:09:05
40.0146766,116.5441199,0,98.4,39598.3396643519,2008-05-30,08:09:07
40.0146866,116.544155,0,98.4,39598.3396875,2008-05-30,08:09:09
40.0146733,116.5441999,0,98.4,39598.3397106482,2008-05-30,08:09:11
40.0146549,116.5442266,0,98.4,39598.3397337963,2008-05-30,08:09:13
40.01463,116.5442416,0,98.4,39598.3397569444,2008-05-30,08:09:15
40.0146166,116.5442349,0,98.4,39598.3397800926,2008-05-30,08:09:17
40.0145916,116.5442149,0,98.4,39598.3398032407,2008-05-30,08:09:19
40.0145666,116.5442016,0,98.4,39598.3398611111,2008-05-30,08:09:24
40.0145533,116.5442033,0,98.4,39598.3398842593,2008-05-30,08:09:26
40.0145249,116.5442082,0,98.4,39598.3399074074,2008-05-30,08:09:28
40.0144899,116.5442149,0,98.4,39598.3399305556,2008-05-30,08:09:30
40.0144966,116.5442066,0,98.4,39598.3399537037,2008-05-30,08:09:32
40.0145099,116.5441766,0,98.4,39598.3399768519,2008-05-30,08:09:34
40.0145099,116.5441433,0,98.4,39598.34,2008-05-30,08:09:36
40.0145149,116.5441066,0,98.4,39598.3400231482,2008-05-30,08:09:38
40.0145116,116.5440832,0,98.4,39598.3400462963,2008-05-30,08:09:40
40.0145049,116.5440599,0,98.4,39598.3400694444,2008-05-30,08:09:42
40.0145133,116.5440366,0,98.4,39598.3400925926,2008-05-30,08:09:44
40.0145183,116.5440249,0,98.4,39598.3401157407,2008-05-30,08:09:46
40.0145199,116.5440383,0,98.4,39598.340162037,2008-05-30,08:09:50
40.0145183,116.5440399,0,98.4,39598.3401851852,2008-05-30,08:09:52
40.0145299,116.5440349,0,98.4,39598.3402083333,2008-05-30,08:09:54
40.0145249,116.5440116,0,98.4,39598.3402314815,2008-05-30,08:09:56
40.0145233,116.5439866,0,98.4,39598.3402546296,2008-05-30,08:09:58
40.0145183,116.5439549,0,98.4,39598.3402777778,2008-05-30,08:10:00
40.0145216,116.5439249,0,98.4,39598.3403009259,2008-05-30,08:10:02
40.0145266,116.5439049,0,98.4,39598.3403240741,2008-05-30,08:10:04
40.0145033,116.5435616,0,95.1,39598.3452314815,2008-05-30,08:17:08
40.0145083,116.5435483,0,95.1,39598.3452662037,2008-05-30,08:17:11
40.0145233,116.5435549,0,95.1,39598.3452893518,2008-05-30,08:17:13
40.0145316,116.5435499,0,95.1,39598.3453125,2008-05-30,08:17:15
40.0145216,116.5435583,0,95.1,39598.3453472222,2008-05-30,08:17:18
40.0145233,116.5435183,0,95.1,39598.3453819444,2008-05-30,08:17:21
40.0145099,116.5435266,0,95.1,39598.3454050926,2008-05-30,08:17:23
40.0144933,116.5435366,0,95.1,39598.3454282407,2008-05-30,08:17:25
40.0144733,116.5435266,0,95.1,39598.3454513889,2008-05-30,08:17:27
40.0144583,116.5435299,0,95.1,39598.345474537,2008-05-30,08:17:29
40.0144299,116.543595,0,95.1,39598.3455092593,2008-05-30,08:17:32
40.0144383,116.5436166,0,95.1,39598.3456018518,2008-05-30,08:17:40
40.0144399,116.5436266,0,95.1,39598.345625,2008-05-30,08:17:42
40.0144483,116.5436383,0,95.1,39598.3456481481,2008-05-30,08:17:44
40.0144649,116.5436449,0,95.1,39598.3457407407,2008-05-30,08:17:52
40.0144699,116.543635,0,95.1,39598.345775463,2008-05-30,08:17:55
40.0144749,116.5436433,0,95.1,39598.3457986111,2008-05-30,08:17:57
40.0144799,116.5436549,0,95.1,39598.3458217593,2008-05-30,08:17:59
40.0144966,116.5436449,0,95.1,39598.3458680556,2008-05-30,08:18:03
40.0145083,116.5436482,0,95.1,39598.3458912037,2008-05-30,08:18:05
40.0145166,116.5436583,0,95.1,39598.3459143518,2008-05-30,08:18:07
40.0145333,116.5436516,0,95.1,39598.3459490741,2008-05-30,08:18:10
40.0145533,116.5436616,0,95.1,39598.3459722222,2008-05-30,08:18:12
40.0145633,116.5436783,0,95.1,39598.3459953704,2008-05-30,08:18:14
40.0145833,116.5436433,0,95.1,39598.3460416667,2008-05-30,08:18:18
40.0145866,116.5436133,0,95.1,39598.3460648148,2008-05-30,08:18:20
40.014595,116.5435816,0,95.1,39598.346087963,2008-05-30,08:18:22
40.0146083,116.5435433,0,95.1,39598.3461111111,2008-05-30,08:18:24
40.0145683,116.5435366,0,95.1,39598.3461342593,2008-05-30,08:18:26
40.0145516,116.5435283,0,95.1,39598.3461574074,2008-05-30,08:18:28
40.0145183,116.5435483,0,95.1,39598.3461805556,2008-05-30,08:18:30
40.0144949,116.5435316,0,95.1,39598.3462037037,2008-05-30,08:18:32
40.0144683,116.5435199,0,95.1,39598.3462268518,2008-05-30,08:18:34
40.0144433,116.5435166,0,95.1,39598.34625,2008-05-30,08:18:36
40.0144333,116.5435066,0,95.1,39598.3462847222,2008-05-30,08:18:39
40.0144216,116.5435149,0,95.1,39598.3463425926,2008-05-30,08:18:44
40.0144116,116.5435183,0,95.1,39598.3463773148,2008-05-30,08:18:47
40.0143849,116.5435149,0,95.1,39598.3464351852,2008-05-30,08:18:52
40.0143766,116.543495,0,95.1,39598.3464583333,2008-05-30,08:18:54
40.0143699,116.5434849,0,95.1,39598.3464814815,2008-05-30,08:18:56
40.0143866,116.5434716,0,95.1,39598.3465046296,2008-05-30,08:18:58
40.0143766,116.5434666,0,95.1,39598.3465856481,2008-05-30,08:19:05
40.0143866,116.5434683,0,95.1,39598.3466087963,2008-05-30,08:19:07
40.0143916,116.5434683,0,95.1,39598.3466319444,2008-05-30,08:19:09
40.0144116,116.5435033,0,95.1,39598.3466782407,2008-05-30,08:19:13
40.0143933,116.5435449,0,95.1,39598.3467013889,2008-05-30,08:19:15
40.0143733,116.5435683,0,95.1,39598.346724537,2008-05-30,08:19:17
40.0143733,116.5435699,0,95.1,39598.3467476852,2008-05-30,08:19:19
40.0143633,116.543595,0,95.1,39598.3467708333,2008-05-30,08:19:21
40.0143566,116.5435999,0,95.1,39598.3467939815,2008-05-30,08:19:23
40.0143749,116.5436149,0,95.1,39598.3468287037,2008-05-30,08:19:26
40.0144549,116.5439233,0,95.1,39598.3523842593,2008-05-30,08:27:26
40.0144466,116.543985,0,95.1,39598.3524074074,2008-05-30,08:27:28
40.0144316,116.5440583,0,95.1,39598.3524305556,2008-05-30,08:27:30
40.0144483,116.5441033,0,95.1,39598.3524537037,2008-05-30,08:27:32
40.0144566,116.5441516,0,95.1,39598.3524768518,2008-05-30,08:27:34
40.0144633,116.5441966,0,95.1,39598.3525,2008-05-30,08:27:36
40.0144833,116.5442082,0,95.1,39598.3525231481,2008-05-30,08:27:38
40.0145033,116.5442232,0,95.1,39598.3525462963,2008-05-30,08:27:40
40.0145149,116.5442366,0,95.1,39598.3525694444,2008-05-30,08:27:42
40.0145433,116.5442533,0,95.1,39598.3525925926,2008-05-30,08:27:44
40.0145766,116.5442549,0,95.1,39598.3526157407,2008-05-30,08:27:46
40.0146016,116.54424,0,95.1,39598.3526388889,2008-05-30,08:27:48
40.0146249,116.5442166,0,95.1,39598.352662037,2008-05-30,08:27:50
40.0146533,116.5441883,0,95.1,39598.3526851852,2008-05-30,08:27:52
40.0146749,116.5441416,0,95.1,39598.3527083333,2008-05-30,08:27:54
40.0146733,116.5441066,0,95.1,39598.3527314815,2008-05-30,08:27:56
40.0146766,116.5440733,0,95.1,39598.3527546296,2008-05-30,08:27:58
40.0146883,116.5440316,0,95.1,39598.3527777778,2008-05-30,08:28:00
40.0146949,116.5439899,0,95.1,39598.3528009259,2008-05-30,08:28:02
40.0146983,116.5439466,0,95.1,39598.3528240741,2008-05-30,08:28:04
40.0146966,116.5439116,0,95.1,39598.3528472222,2008-05-30,08:28:06
40.0146899,116.5438716,0,95.1,39598.3528703704,2008-05-30,08:28:08
40.0146999,116.54382,0,95.1,39598.3528935185,2008-05-30,08:28:10
40.0147083,116.5437683,0,95.1,39598.3529166667,2008-05-30,08:28:12
40.0147099,116.5437316,0,95.1,39598.3529398148,2008-05-30,08:28:14
40.0146949,116.5436999,0,95.1,39598.352962963,2008-05-30,08:28:16
40.0146883,116.5436733,0,95.1,39598.3529861111,2008-05-30,08:28:18
40.0146733,116.5436516,0,95.1,39598.3530092593,2008-05-30,08:28:20
40.0146483,116.5436099,0,95.1,39598.3530324074,2008-05-30,08:28:22
40.0146449,116.5435632,0,95.1,39598.3530555556,2008-05-30,08:28:24
40.0146399,116.5435232,0,95.1,39598.3530787037,2008-05-30,08:28:26
40.0146366,116.5434966,0,95.1,39598.3531018518,2008-05-30,08:28:28
40.0146266,116.5434699,0,95.1,39598.353125,2008-05-30,08:28:30
40.0146099,116.5434333,0,95.1,39598.3531481481,2008-05-30,08:28:32
40.0145983,116.5433883,0,95.1,39598.3531712963,2008-05-30,08:28:34
40.0146066,116.5433499,0,95.1,39598.3531944444,2008-05-30,08:28:36
40.0146149,116.5432766,0,95.1,39598.3532175926,2008-05-30,08:28:38
40.0146149,116.5432383,0,95.1,39598.3532407407,2008-05-30,08:28:40
40.01463,116.5431899,0,95.1,39598.3532638889,2008-05-30,08:28:42
40.0146199,116.5431516,0,95.1,39598.353287037,2008-05-30,08:28:44
40.0146049,116.5431149,0,95.1,39598.3533101852,2008-05-30,08:28:46
40.0145916,116.5430833,0,95.1,39598.3533333333,2008-05-30,08:28:48
40.0145916,116.5430516,0,95.1,39598.3533564815,2008-05-30,08:28:50
40.0145766,116.5429916,0,98.4,39598.3533796296,2008-05-30,08:28:52
40.0145566,116.5429566,0,98.4,39598.3534027778,2008-05-30,08:28:54
40.0145433,116.5429516,0,98.4,39598.3534259259,2008-05-30,08:28:56
40.0145283,116.5429549,0,98.4,39598.3537037037,2008-05-30,08:29:20
40.0145283,116.5429549,0,98.4,39598.3537152778,2008-05-30,08:29:21
40.0145316,116.5429599,0,98.4,39598.3537384259,2008-05-30,08:29:23
40.0145383,116.5429799,0,98.4,39598.3538888889,2008-05-30,08:29:36
40.0145366,116.5429632,0,98.4,39598.353912037,2008-05-30,08:29:38
40.0145316,116.5429399,0,98.4,39598.3539351852,2008-05-30,08:29:40
40.0145383,116.5429283,0,98.4,39598.3539583333,2008-05-30,08:29:42
40.0145433,116.5429416,0,101.7,39598.3540046296,2008-05-30,08:29:46
40.0145399,116.5429683,0,101.7,39598.3540509259,2008-05-30,08:29:50
40.0145349,116.5429733,0,101.7,39598.3540740741,2008-05-30,08:29:52
40.0145233,116.5429733,0,101.7,39598.3541435185,2008-05-30,08:29:58
40.0145283,116.5429733,0,101.7,39598.3541666667,2008-05-30,08:30:00
40.0145366,116.5429632,0,101.7,39598.3542939815,2008-05-30,08:30:11
40.0145366,116.5429632,0,101.7,39598.3543171296,2008-05-30,08:30:13
40.0145366,116.5429616,0,101.7,39598.3543402778,2008-05-30,08:30:15
40.0145416,116.5429799,0,101.7,39598.3543634259,2008-05-30,08:30:17
40.0145249,116.5429999,0,101.7,39598.3544675926,2008-05-30,08:30:26
40.0145316,116.5430099,0,101.7,39598.3544907407,2008-05-30,08:30:28
40.0145216,116.5430166,0,101.7,39598.354525463,2008-05-30,08:30:31
40.0145016,116.5430299,0,101.7,39598.3545486111,2008-05-30,08:30:33
40.0144883,116.5430316,0,98.4,39598.3553935185,2008-05-30,08:31:46
40.0144733,116.5430466,0,98.4,39598.3554166667,2008-05-30,08:31:48
40.0144566,116.5430499,0,98.4,39598.3554398148,2008-05-30,08:31:50
40.0144649,116.5430332,0,98.4,39598.355462963,2008-05-30,08:31:52
40.0144616,116.5430249,0,98.4,39598.3554861111,2008-05-30,08:31:54
40.0144733,116.5430099,0,98.4,39598.3555092593,2008-05-30,08:31:56
40.0144833,116.5430182,0,98.4,39598.3556018519,2008-05-30,08:32:04
40.0144783,116.5430233,0,98.4,39598.355625,2008-05-30,08:32:06
40.0144766,116.5430283,0,98.4,39598.3556481482,2008-05-30,08:32:08
40.0144699,116.543035,0,98.4,39598.3556712963,2008-05-30,08:32:10
40.0144616,116.5430433,0,98.4,39598.3557175926,2008-05-30,08:32:14
40.0144649,116.5430416,0,98.4,39598.3557407407,2008-05-30,08:32:16
40.0144683,116.5430416,0,98.4,39598.3557638889,2008-05-30,08:32:18
40.0144649,116.5430483,0,98.4,39598.355787037,2008-05-30,08:32:20
40.0144649,116.5430366,0,98.4,39598.3558101852,2008-05-30,08:32:22
40.0144649,116.5430366,0,98.4,39598.3559259259,2008-05-30,08:32:32
40.0144649,116.5430316,0,98.4,39598.3559490741,2008-05-30,08:32:34
40.0144566,116.5430433,0,98.4,39598.3559722222,2008-05-30,08:32:36
40.0144566,116.5430533,0,98.4,39598.3561574074,2008-05-30,08:32:52
40.0144616,116.5430433,0,98.4,39598.3561921296,2008-05-30,08:32:55
40.0144549,116.5430533,0,98.4,39598.3562152778,2008-05-30,08:32:57
40.0144516,116.5430416,0,98.4,39598.35625,2008-05-30,08:33:00
40.0144333,116.5430583,0,98.4,39598.3562847222,2008-05-30,08:33:03
40.0144283,116.5430449,0,98.4,39598.3564930556,2008-05-30,08:33:21
40.0144283,116.5430449,0,98.4,39598.3565046296,2008-05-30,08:33:22
40.0144299,116.5430399,0,98.4,39598.3565277778,2008-05-30,08:33:24
40.0144233,116.5430266,0,98.4,39598.3567013889,2008-05-30,08:33:39
40.0144366,116.5430316,0,98.4,39598.356724537,2008-05-30,08:33:41
40.0144666,116.5430383,0,98.4,39598.3567476852,2008-05-30,08:33:43
40.0144933,116.5430283,0,98.4,39598.3567824074,2008-05-30,08:33:46
40.0144916,116.5430266,0,98.4,39598.3568055556,2008-05-30,08:33:48
40.0144666,116.5430649,0,98.4,39598.3568287037,2008-05-30,08:33:50
40.0144733,116.5430516,0,98.4,39598.3572222222,2008-05-30,08:34:24
40.0142166,116.5430783,0,91.9,39598.386087963,2008-05-30,09:15:58
40.01415,116.5430983,0,91.9,39598.3861111111,2008-05-30,09:16:00
40.0141049,116.5431116,0,91.9,39598.3861342593,2008-05-30,09:16:02
40.014115,116.5431249,0,91.9,39598.3861574074,2008-05-30,09:16:04
40.0140916,116.5431399,0,91.9,39598.3861805556,2008-05-30,09:16:06
40.0141199,116.5431766,0,91.9,39598.3862037037,2008-05-30,09:16:08
40.0141083,116.5431783,0,91.9,39598.3863425926,2008-05-30,09:16:20
40.0141083,116.5431849,0,95.1,39598.3863773148,2008-05-30,09:16:23
40.0141083,116.5431849,0,95.1,39598.3865393519,2008-05-30,09:16:37
40.0141083,116.5431883,0,95.1,39598.3866435185,2008-05-30,09:16:46
40.0141033,116.5431866,0,95.1,39598.3867013889,2008-05-30,09:16:51
40.0141049,116.5431899,0,95.1,39598.3868287037,2008-05-30,09:17:02
40.0141049,116.5431899,0,95.1,39598.3869212963,2008-05-30,09:17:10
40.0141083,116.5431866,0,95.1,39598.3869444444,2008-05-30,09:17:12
40.0141249,116.543145,0,95.1,39598.3869675926,2008-05-30,09:17:14
40.014115,116.5431149,0,95.1,39598.3869907407,2008-05-30,09:17:16
40.0141166,116.54309,0,95.1,39598.3871412037,2008-05-30,09:17:29
40.0141166,116.54309,0,95.1,39598.3872222222,2008-05-30,09:17:36
40.0141216,116.5430933,0,95.1,39598.3872453704,2008-05-30,09:17:38
40.0141316,116.5430433,0,95.1,39598.3872685185,2008-05-30,09:17:40
40.0141316,116.5430416,0,95.1,39598.3872916667,2008-05-30,09:17:42
40.0141316,116.5430332,0,95.1,39598.3873148148,2008-05-30,09:17:44
40.0141466,116.5430216,0,91.9,39598.387337963,2008-05-30,09:17:46
40.0141433,116.5429999,0,91.9,39598.3873611111,2008-05-30,09:17:48
40.0141383,116.5429949,0,95.1,39598.3876388889,2008-05-30,09:18:12
40.0141449,116.5430016,0,91.9,39598.387662037,2008-05-30,09:18:14
40.0141516,116.5429999,0,95.1,39598.3877430556,2008-05-30,09:18:21
40.0141516,116.5429999,0,95.1,39598.3878009259,2008-05-30,09:18:26
40.01415,116.5430032,0,91.9,39598.3878240741,2008-05-30,09:18:28
40.0141366,116.5430283,0,91.9,39598.3878472222,2008-05-30,09:18:30
40.0141316,116.5430533,0,95.1,39598.3881018519,2008-05-30,09:18:52
40.0141316,116.5430683,0,95.1,39598.388125,2008-05-30,09:18:54
40.0141316,116.5430966,0,95.1,39598.3881481481,2008-05-30,09:18:56
40.0141266,116.54309,0,95.1,39598.3883101852,2008-05-30,09:19:10
40.0141266,116.54309,0,95.1,39598.3887037037,2008-05-30,09:19:44
40.0141283,116.5430916,0,95.1,39598.3887268519,2008-05-30,09:19:46
40.0141083,116.5431183,0,95.1,39598.38875,2008-05-30,09:19:48
40.0140949,116.543145,0,95.1,39598.3888425926,2008-05-30,09:19:56
40.0140833,116.5431383,0,95.1,39598.389212963,2008-05-30,09:20:28
40.0140733,116.5431083,0,95.1,39598.3892361111,2008-05-30,09:20:30
40.0140499,116.54306,0,95.1,39598.3892592593,2008-05-30,09:20:32
40.0140216,116.5430583,0,95.1,39598.3892824074,2008-05-30,09:20:34
40.0140066,116.5430483,0,95.1,39598.389525463,2008-05-30,09:20:55
40.0139916,116.5430466,0,95.1,39598.3895486111,2008-05-30,09:20:57
40.0139649,116.5430499,0,95.1,39598.3895717593,2008-05-30,09:20:59
40.0139366,116.5430616,0,95.1,39598.3895949074,2008-05-30,09:21:01
40.0139233,116.5430583,0,95.1,39598.3896875,2008-05-30,09:21:09
40.0139183,116.5430649,0,95.1,39598.3901041667,2008-05-30,09:21:45
40.0139183,116.5430649,0,95.1,39598.3907523148,2008-05-30,09:22:41
40.0139149,116.5430666,0,95.1,39598.390775463,2008-05-30,09:22:43
40.0139033,116.5430766,0,95.1,39598.3907986111,2008-05-30,09:22:45
40.0138966,116.5431016,0,95.1,39598.3908217593,2008-05-30,09:22:47
40.0138933,116.5431133,0,98.4,39598.3913078704,2008-05-30,09:23:29
40.0138749,116.5431183,0,98.4,39598.3913310185,2008-05-30,09:23:31
40.0138566,116.5431283,0,98.4,39598.3913541667,2008-05-30,09:23:33
40.0138416,116.543145,0,95.1,39598.3913773148,2008-05-30,09:23:35
40.0138416,116.543145,0,95.1,39598.3914583333,2008-05-30,09:23:42
40.0138333,116.5431516,0,95.1,39598.3914814815,2008-05-30,09:23:44
40.0138233,116.5431533,0,95.1,39598.3915046296,2008-05-30,09:23:46
40.0138233,116.5431533,0,95.1,39598.3920717593,2008-05-30,09:24:35
40.0138166,116.543145,0,95.1,39598.3920949074,2008-05-30,09:24:37
40.0138233,116.5431566,0,95.1,39598.3921180556,2008-05-30,09:24:39
40.0138316,116.5431683,0,95.1,39598.3921412037,2008-05-30,09:24:41
40.0138383,116.5431816,0,95.1,39598.3921643518,2008-05-30,09:24:43
40.0138433,116.5431983,0,95.1,39598.3925810185,2008-05-30,09:25:19
40.0138416,116.5432116,0,95.1,39598.392650463,2008-05-30,09:25:25
40.0138249,116.5432166,0,95.1,39598.3926736111,2008-05-30,09:25:27
40.0137999,116.5432132,0,95.1,39598.3926967593,2008-05-30,09:25:29
40.0137749,116.543215,0,95.1,39598.3927199074,2008-05-30,09:25:31
40.0137749,116.543215,0,95.1,39598.3928356481,2008-05-30,09:25:41
40.0137716,116.5432166,0,95.1,39598.3928587963,2008-05-30,09:25:43
40.0137733,116.5432049,0,95.1,39598.3928819444,2008-05-30,09:25:45
40.0137666,116.5431799,0,95.1,39598.3929050926,2008-05-30,09:25:47
40.0137566,116.5431533,0,95.1,39598.3929282407,2008-05-30,09:25:49
40.0137499,116.5431266,0,95.1,39598.3929513889,2008-05-30,09:25:51
40.0137399,116.5430916,0,95.1,39598.392974537,2008-05-30,09:25:53
40.0137283,116.5430916,0,95.1,39598.3929976852,2008-05-30,09:25:55
40.0137283,116.5430916,0,95.1,39598.3931018518,2008-05-30,09:26:04
40.0137233,116.54309,0,95.1,39598.393125,2008-05-30,09:26:06
40.0137133,116.5430766,0,95.1,39598.3931481481,2008-05-30,09:26:08
40.0137066,116.5430649,0,95.1,39598.3931712963,2008-05-30,09:26:10
40.0136849,116.5430483,0,95.1,39598.3931944444,2008-05-30,09:26:12
40.0136633,116.5430149,0,95.1,39598.3932175926,2008-05-30,09:26:14
40.0136316,116.5429949,0,95.1,39598.3932407407,2008-05-30,09:26:16
40.0136016,116.5429733,0,95.1,39598.3932638889,2008-05-30,09:26:18
40.0135766,116.5429749,0,95.1,39598.393287037,2008-05-30,09:26:20
40.0135549,116.5429916,0,95.1,39598.3933101852,2008-05-30,09:26:22
40.0135549,116.5429916,0,95.1,39598.3934027778,2008-05-30,09:26:30
40.0135533,116.54299,0,95.1,39598.3934259259,2008-05-30,09:26:32
40.0135349,116.5429949,0,95.1,39598.3934490741,2008-05-30,09:26:34
40.0135066,116.5429883,0,95.1,39598.3934722222,2008-05-30,09:26:36
40.0134849,116.5430032,0,95.1,39598.3934953704,2008-05-30,09:26:38
40.0134749,116.5430216,0,95.1,39598.3935185185,2008-05-30,09:26:40
40.0134683,116.5430416,0,95.1,39598.3935416667,2008-05-30,09:26:42
40.0134533,116.5430716,0,95.1,39598.3935648148,2008-05-30,09:26:44
40.0134333,116.5430933,0,95.1,39598.393587963,2008-05-30,09:26:46
40.0134183,116.5431283,0,95.1,39598.3936111111,2008-05-30,09:26:48
40.0134016,116.5431383,0,95.1,39598.3936342593,2008-05-30,09:26:50
40.0133733,116.5431233,0,95.1,39598.3936574074,2008-05-30,09:26:52
40.0133749,116.5431016,0,95.1,39598.3936805556,2008-05-30,09:26:54
40.0133633,116.5430933,0,95.1,39598.3937037037,2008-05-30,09:26:56
40.0133566,116.5430833,0,95.1,39598.3937731481,2008-05-30,09:27:02
40.0133633,116.5430633,0,95.1,39598.3937962963,2008-05-30,09:27:04
40.0133666,116.5430433,0,95.1,39598.3938194444,2008-05-30,09:27:06
40.0133566,116.5430399,0,95.1,39598.3938425926,2008-05-30,09:27:08
40.0133566,116.5430399,0,95.1,39598.3939699074,2008-05-30,09:27:19
40.0133549,116.5430332,0,95.1,39598.3939930556,2008-05-30,09:27:21
40.0133566,116.54302,0,95.1,39598.3940162037,2008-05-30,09:27:23
40.0133566,116.5430099,0,95.1,39598.3940393519,2008-05-30,09:27:25
40.0133566,116.5430099,0,95.1,39598.3941550926,2008-05-30,09:27:35
40.0133533,116.5430032,0,95.1,39598.3941782407,2008-05-30,09:27:37
40.0133633,116.5430299,0,95.1,39598.3942013889,2008-05-30,09:27:39
40.0133899,116.5430966,0,95.1,39598.394224537,2008-05-30,09:27:41
40.0134049,116.5431349,0,95.1,39598.3942476852,2008-05-30,09:27:43
40.0134283,116.5431716,0,95.1,39598.3942708333,2008-05-30,09:27:45
40.0134499,116.5431799,0,95.1,39598.3942939815,2008-05-30,09:27:47
40.0134683,116.5431849,0,95.1,39598.3943171296,2008-05-30,09:27:49
40.0134816,116.5432,0,95.1,39598.3943402778,2008-05-30,09:27:51
40.0134983,116.5432216,0,95.1,39598.3943634259,2008-05-30,09:27:53
40.0135016,116.5432466,0,95.1,39598.3943865741,2008-05-30,09:27:55
40.0134933,116.5432583,0,95.1,39598.3944097222,2008-05-30,09:27:57
40.0134949,116.5432866,0,95.1,39598.3944328704,2008-05-30,09:27:59
40.0135049,116.5433083,0,95.1,39598.3944560185,2008-05-30,09:28:01
40.0135049,116.5433216,0,95.1,39598.3944791667,2008-05-30,09:28:03
40.0135116,116.5433383,0,95.1,39598.3945023148,2008-05-30,09:28:05
40.0135116,116.54337,0,95.1,39598.394525463,2008-05-30,09:28:07
40.0135016,116.543425,0,98.4,39598.3945486111,2008-05-30,09:28:09
40.0135099,116.5434382,0,98.4,39598.3945717593,2008-05-30,09:28:11
40.0135249,116.5434449,0,98.4,39598.3945949074,2008-05-30,09:28:13
40.0135516,116.5434532,0,98.4,39598.3946180556,2008-05-30,09:28:15
40.0135716,116.5434699,0,98.4,39598.3946412037,2008-05-30,09:28:17
40.0135799,116.5434883,0,98.4,39598.3946643519,2008-05-30,09:28:19
40.0135599,116.5435033,0,98.4,39598.3946875,2008-05-30,09:28:21
40.0135283,116.5435199,0,98.4,39598.3947106482,2008-05-30,09:28:23
40.0134899,116.5435316,0,98.4,39598.3947337963,2008-05-30,09:28:25
40.0134899,116.5435366,0,98.4,39598.3947569444,2008-05-30,09:28:27
40.0134933,116.5435366,0,98.4,39598.3947800926,2008-05-30,09:28:29
40.0134999,116.5435349,0,101.7,39598.3948032407,2008-05-30,09:28:31
40.0134999,116.5435349,0,101.7,39598.3964351852,2008-05-30,09:30:52
40.0135066,116.5435283,0,105,39598.3964583333,2008-05-30,09:30:54
40.0135083,116.5435483,0,105,39598.3964814815,2008-05-30,09:30:56
40.0135083,116.5435716,0,101.7,39598.3965046296,2008-05-30,09:30:58
40.0135149,116.5435983,0,101.7,39598.3965277778,2008-05-30,09:31:00
40.0135149,116.5436199,0,101.7,39598.3965509259,2008-05-30,09:31:02
40.0135399,116.5436549,0,101.7,39598.3965740741,2008-05-30,09:31:04
40.0135699,116.5436716,0,101.7,39598.3965972222,2008-05-30,09:31:06
40.0135849,116.5436516,0,101.7,39598.3966203704,2008-05-30,09:31:08
40.0135833,116.5436383,0,101.7,39598.3966435185,2008-05-30,09:31:10
40.0135949,116.5436099,0,101.7,39598.3966666667,2008-05-30,09:31:12
40.0136049,116.5436216,0,101.7,39598.3966898148,2008-05-30,09:31:14
40.0136049,116.5436216,0,101.7,39598.3967476852,2008-05-30,09:31:19
40.0135983,116.5436233,0,101.7,39598.3967708333,2008-05-30,09:31:21
40.0136066,116.5436399,0,101.7,39598.3967939815,2008-05-30,09:31:23
40.0136149,116.5436632,0,101.7,39598.3968171296,2008-05-30,09:31:25
40.0136216,116.5437016,0,101.7,39598.3968402778,2008-05-30,09:31:27
40.0136199,116.5437133,0,101.7,39598.3974652778,2008-05-30,09:32:21
40.0136299,116.5437283,0,101.7,39598.3974884259,2008-05-30,09:32:23
40.0136299,116.5437516,0,101.7,39598.3975115741,2008-05-30,09:32:25
40.0136049,116.5437549,0,101.7,39598.3975347222,2008-05-30,09:32:27
40.0135799,116.5437833,0,98.4,39598.3975578704,2008-05-30,09:32:29
40.0135766,116.5438032,0,98.4,39598.3975810185,2008-05-30,09:32:31
40.0135883,116.5438316,0,98.4,39598.3976041667,2008-05-30,09:32:33
40.0136099,116.5438549,0,98.4,39598.3976273148,2008-05-30,09:32:35
40.0136333,116.5438866,0,98.4,39598.397650463,2008-05-30,09:32:37
40.0136549,116.5439166,0,98.4,39598.3976736111,2008-05-30,09:32:39
40.0136799,116.5439466,0,98.4,39598.3976967593,2008-05-30,09:32:41
40.0137166,116.5439466,0,101.7,39598.3977199074,2008-05-30,09:32:43
40.0137333,116.5439466,0,101.7,39598.3977430556,2008-05-30,09:32:45
40.0137499,116.5439466,0,101.7,39598.3977662037,2008-05-30,09:32:47
40.0137616,116.5439333,0,101.7,39598.3977893519,2008-05-30,09:32:49
40.0137699,116.5439399,0,101.7,39598.3978125,2008-05-30,09:32:51
40.0137866,116.5439466,0,98.4,39598.3978356481,2008-05-30,09:32:53
40.0137983,116.5439233,0,98.4,39598.3978587963,2008-05-30,09:32:55
40.0138116,116.5439049,0,98.4,39598.3978819444,2008-05-30,09:32:57
40.0138233,116.5439033,0,98.4,39598.3979050926,2008-05-30,09:32:59
40.0138399,116.543915,0,101.7,39598.3979282407,2008-05-30,09:33:01
40.0138633,116.543945,0,98.4,39598.3979513889,2008-05-30,09:33:03
40.0138833,116.5439683,0,101.7,39598.397974537,2008-05-30,09:33:05
40.0139033,116.544,0,101.7,39598.3979976852,2008-05-30,09:33:07
40.0139033,116.544,0,101.7,39598.3980324074,2008-05-30,09:33:10
40.0139099,116.5440016,0,98.4,39598.3980555556,2008-05-30,09:33:12
40.0139116,116.5439799,0,101.7,39598.3980787037,2008-05-30,09:33:14
40.0139166,116.5439399,0,98.4,39598.3981018519,2008-05-30,09:33:16
40.0139216,116.5439066,0,98.4,39598.398125,2008-05-30,09:33:18
40.0139399,116.5438766,0,98.4,39598.3981481481,2008-05-30,09:33:20
40.0139616,116.5438516,0,98.4,39598.3981712963,2008-05-30,09:33:22
40.0139749,116.5438349,0,98.4,39598.3981944444,2008-05-30,09:33:24
40.0139666,116.5438249,0,98.4,39598.3982986111,2008-05-30,09:33:33
40.0139433,116.543805,0,98.4,39598.3983217593,2008-05-30,09:33:35
40.0139049,116.5437816,0,98.4,39598.3983449074,2008-05-30,09:33:37
40.0138649,116.5437533,0,98.4,39598.3983680556,2008-05-30,09:33:39
40.0138566,116.5437099,0,98.4,39598.3983912037,2008-05-30,09:33:41
40.0138566,116.5436833,0,98.4,39598.3984143519,2008-05-30,09:33:43
40.0138616,116.5436599,0,101.7,39598.3984375,2008-05-30,09:33:45
40.0138566,116.54365,0,101.7,39598.3984606481,2008-05-30,09:33:47
40.0138566,116.5436332,0,101.7,39598.3984837963,2008-05-30,09:33:49
40.0138866,116.5435966,0,101.7,39598.3985069444,2008-05-30,09:33:51
40.0138849,116.5435866,0,101.7,39598.3985300926,2008-05-30,09:33:53
40.0138983,116.5435816,0,101.7,39598.3985532407,2008-05-30,09:33:55
40.0139083,116.5435749,0,101.7,39598.3985763889,2008-05-30,09:33:57
40.0139149,116.543565,0,98.4,39598.398599537,2008-05-30,09:33:59
40.0139216,116.5435433,0,98.4,39598.3986226852,2008-05-30,09:34:01
40.0139349,116.5435166,0,98.4,39598.3986458333,2008-05-30,09:34:03
40.0139449,116.5434932,0,98.4,39598.3986689815,2008-05-30,09:34:05
40.0139699,116.5434683,0,101.7,39598.3986921296,2008-05-30,09:34:07
40.0139766,116.5434532,0,101.7,39598.3987152778,2008-05-30,09:34:09
40.0139766,116.5434532,0,101.7,39598.3987847222,2008-05-30,09:34:15
40.0139783,116.5434499,0,98.4,39598.3988078704,2008-05-30,09:34:17
40.0139933,116.5434433,0,98.4,39598.3988310185,2008-05-30,09:34:19
40.0140199,116.5434532,0,98.4,39598.3988541667,2008-05-30,09:34:21
40.0140383,116.5434466,0,98.4,39598.3988773148,2008-05-30,09:34:23
40.0140466,116.5434333,0,98.4,39598.398900463,2008-05-30,09:34:25
40.0140749,116.5434366,0,98.4,39598.3989236111,2008-05-30,09:34:27
40.0140866,116.5434183,0,98.4,39598.3989467593,2008-05-30,09:34:29
40.0141033,116.5434083,0,98.4,39598.3989699074,2008-05-30,09:34:31
40.0141066,116.5433866,0,98.4,39598.3989930556,2008-05-30,09:34:33
40.0141183,116.5433899,0,98.4,39598.3990162037,2008-05-30,09:34:35
40.0141299,116.5433916,0,98.4,39598.3990393518,2008-05-30,09:34:37
40.0141466,116.54341,0,98.4,39598.3990625,2008-05-30,09:34:39
40.0141666,116.543425,0,98.4,39598.3990856481,2008-05-30,09:34:41
40.0141799,116.543425,0,98.4,39598.3991087963,2008-05-30,09:34:43
40.0141916,116.5434232,0,98.4,39598.3991319444,2008-05-30,09:34:45
40.0141966,116.5434266,0,98.4,39598.399224537,2008-05-30,09:34:53
40.0141999,116.5434199,0,95.1,39598.4000578704,2008-05-30,09:36:05
40.0141999,116.5434199,0,95.1,39598.4005208333,2008-05-30,09:36:45
40.0141983,116.5434183,0,95.1,39598.4005439815,2008-05-30,09:36:47
40.0141883,116.5433949,0,95.1,39598.4005671296,2008-05-30,09:36:49
40.0141766,116.5433799,0,98.4,39598.4005902778,2008-05-30,09:36:51
40.0141616,116.5433466,0,98.4,39598.4006134259,2008-05-30,09:36:53
40.0141466,116.5433083,0,98.4,39598.4006365741,2008-05-30,09:36:55
40.0141433,116.5432666,0,95.1,39598.4006597222,2008-05-30,09:36:57
40.0141583,116.5432333,0,95.1,39598.4006828704,2008-05-30,09:36:59
40.0141833,116.5432,0,91.9,39598.4007060185,2008-05-30,09:37:01
40.0142083,116.5431866,0,91.9,39598.4007291667,2008-05-30,09:37:03
40.0142466,116.5431849,0,91.9,39598.4007523148,2008-05-30,09:37:05
40.0142983,116.5431766,0,91.9,39598.400775463,2008-05-30,09:37:07
40.0143249,116.5431566,0,91.9,39598.4007986111,2008-05-30,09:37:09
40.0143549,116.543145,0,91.9,39598.4008217593,2008-05-30,09:37:11
40.0143766,116.5431366,0,91.9,39598.4008449074,2008-05-30,09:37:13
40.0143999,116.5431283,0,91.9,39598.4008680556,2008-05-30,09:37:15
40.0144033,116.5431199,0,91.9,39598.4008912037,2008-05-30,09:37:17
40.0143849,116.5431016,0,91.9,39598.4009143518,2008-05-30,09:37:19
40.0143766,116.5430966,0,95.1,39598.4009375,2008-05-30,09:37:21
40.0144099,116.5430933,0,95.1,39598.4009606481,2008-05-30,09:37:23
40.0144333,116.5430649,0,95.1,39598.4009837963,2008-05-30,09:37:25
40.0144516,116.5430699,0,98.4,39598.4010069444,2008-05-30,09:37:27
40.0144799,116.5430566,0,95.1,39598.4010300926,2008-05-30,09:37:29
40.0144933,116.5430516,0,98.4,39598.4010532407,2008-05-30,09:37:31
40.0145299,116.5430466,0,98.4,39598.4010763889,2008-05-30,09:37:33
40.0145299,116.5430316,0,98.4,39598.401099537,2008-05-30,09:37:35
40.0144999,116.5430533,0,95.1,39598.4011226852,2008-05-30,09:37:37
40.0144633,116.543075,0,95.1,39598.4011458333,2008-05-30,09:37:39
40.0144466,116.5430882,0,95.1,39598.4011805556,2008-05-30,09:37:42
40.0144466,116.5430882,0,95.1,39598.4012615741,2008-05-30,09:37:49
40.0144399,116.5430966,0,95.1,39598.4012847222,2008-05-30,09:37:51
40.0144716,116.5430449,0,95.1,39598.4013194444,2008-05-30,09:37:54
40.0144799,116.5430299,0,95.1,39598.4013310185,2008-05-30,09:37:55
40.0145199,116.5430099,0,95.1,39598.4013657407,2008-05-30,09:37:58
40.0145349,116.5430066,0,95.1,39598.4013773148,2008-05-30,09:37:59
40.0145733,116.5429833,0,95.1,39598.401412037,2008-05-30,09:38:02
40.0145799,116.5429616,0,95.1,39598.4014351852,2008-05-30,09:38:04
40.0145933,116.5429616,0,95.1,39598.4014583333,2008-05-30,09:38:06
40.014595,116.5429416,0,95.1,39598.4014814815,2008-05-30,09:38:08
40.0145816,116.5429099,0,95.1,39598.4015046296,2008-05-30,09:38:10
40.0145699,116.54288,0,95.1,39598.4015277778,2008-05-30,09:38:12
40.0145633,116.5428433,0,95.1,39598.4015509259,2008-05-30,09:38:14
40.0145499,116.5428082,0,91.9,39598.4015740741,2008-05-30,09:38:16
40.0145249,116.5427916,0,91.9,39598.4015972222,2008-05-30,09:38:18
40.0145249,116.5427616,0,91.9,39598.4016203704,2008-05-30,09:38:20
40.0145149,116.5427166,0,91.9,39598.4016435185,2008-05-30,09:38:22
40.0145116,116.5426983,0,95.1,39598.4016666667,2008-05-30,09:38:24
40.0145033,116.5426733,0,95.1,39598.4016898148,2008-05-30,09:38:26
40.014485,116.5426516,0,95.1,39598.401712963,2008-05-30,09:38:28
40.0144783,116.5426183,0,95.1,39598.4017361111,2008-05-30,09:38:30
40.0144599,116.5425916,0,95.1,39598.4017592593,2008-05-30,09:38:32
40.0144399,116.5425616,0,95.1,39598.4017824074,2008-05-30,09:38:34
40.0144349,116.5425366,0,95.1,39598.4018055556,2008-05-30,09:38:36
40.0144283,116.5425,0,95.1,39598.4018287037,2008-05-30,09:38:38
40.0144316,116.5424633,0,95.1,39598.4018518519,2008-05-30,09:38:40
40.0144566,116.5424383,0,95.1,39598.401875,2008-05-30,09:38:42
40.0144933,116.5423933,0,95.1,39598.4018981481,2008-05-30,09:38:44
40.0145283,116.5423699,0,95.1,39598.4019212963,2008-05-30,09:38:46
40.0145599,116.54236,0,98.4,39598.4019444444,2008-05-30,09:38:48
40.0145883,116.5423516,0,98.4,39598.4019675926,2008-05-30,09:38:50
40.0145749,116.5423699,0,98.4,39598.4019907407,2008-05-30,09:38:52
40.0145916,116.5423882,0,95.1,39598.4020138889,2008-05-30,09:38:54
40.0146149,116.54239,0,98.4,39598.402037037,2008-05-30,09:38:56
40.0146366,116.5423783,0,95.1,39598.4020601852,2008-05-30,09:38:58
40.014665,116.5423616,0,95.1,39598.4020833333,2008-05-30,09:39:00
40.0147266,116.5423699,0,95.1,39598.4021064815,2008-05-30,09:39:02
40.0147316,116.5423783,0,98.4,39598.4021296296,2008-05-30,09:39:04
40.0147583,116.5423683,0,98.4,39598.4021527778,2008-05-30,09:39:06
40.0147783,116.5423483,0,95.1,39598.4021759259,2008-05-30,09:39:08
40.0147999,116.5423499,0,95.1,39598.4022106482,2008-05-30,09:39:11
40.0148183,116.5423366,0,95.1,39598.4022337963,2008-05-30,09:39:13
40.0148383,116.54232,0,95.1,39598.4022569444,2008-05-30,09:39:15
40.0148699,116.5423266,0,95.1,39598.4022800926,2008-05-30,09:39:17
40.0148949,116.5423166,0,95.1,39598.4023032407,2008-05-30,09:39:19
40.0149166,116.5423083,0,95.1,39598.4023263889,2008-05-30,09:39:21
40.0149516,116.5423032,0,95.1,39598.402349537,2008-05-30,09:39:23
40.0149933,116.542305,0,95.1,39598.4023726852,2008-05-30,09:39:25
40.0150316,116.5423032,0,95.1,39598.4023958333,2008-05-30,09:39:27
40.0150616,116.5422983,0,95.1,39598.4024189815,2008-05-30,09:39:29
40.0150883,116.5422833,0,95.1,39598.4024421296,2008-05-30,09:39:31
40.0151066,116.5422699,0,95.1,39598.4024652778,2008-05-30,09:39:33
40.0151266,116.5422583,0,95.1,39598.4024884259,2008-05-30,09:39:35
40.0151616,116.5422533,0,95.1,39598.4025115741,2008-05-30,09:39:37
40.0151783,116.5422433,0,95.1,39598.4025347222,2008-05-30,09:39:39
40.0152083,116.5422299,0,95.1,39598.4025578704,2008-05-30,09:39:41
40.0152299,116.5422116,0,95.1,39598.4025810185,2008-05-30,09:39:43
40.0152783,116.5422099,0,91.9,39598.4026041667,2008-05-30,09:39:45
40.0152783,116.5421749,0,91.9,39598.4026273148,2008-05-30,09:39:47
40.0152666,116.5421716,0,91.9,39598.402650463,2008-05-30,09:39:49
40.0152699,116.5421933,0,91.9,39598.4026736111,2008-05-30,09:39:51
40.0152799,116.5422016,0,91.9,39598.4026967593,2008-05-30,09:39:53
40.0152999,116.542205,0,91.9,39598.4027199074,2008-05-30,09:39:55
40.0153216,116.5421899,0,91.9,39598.4027430556,2008-05-30,09:39:57
40.0153499,116.5421683,0,88.6,39598.4027662037,2008-05-30,09:39:59
40.0153483,116.5421416,0,88.6,39598.4027893519,2008-05-30,09:40:01
40.0153516,116.5421133,0,88.6,39598.4028125,2008-05-30,09:40:03
40.0153499,116.5420983,0,88.6,39598.4028356481,2008-05-30,09:40:05
40.0153633,116.5420866,0,88.6,39598.4028587963,2008-05-30,09:40:07
40.0153816,116.54208,0,85.3,39598.4028819444,2008-05-30,09:40:09
40.0154016,116.5420749,0,85.3,39598.4029050926,2008-05-30,09:40:11
40.0154183,116.5420699,0,85.3,39598.4029282407,2008-05-30,09:40:13
40.0154399,116.5420683,0,85.3,39598.4029513889,2008-05-30,09:40:15
40.0154649,116.5420616,0,85.3,39598.402974537,2008-05-30,09:40:17
40.0154766,116.5420516,0,85.3,39598.4029976852,2008-05-30,09:40:19
40.0154599,116.5420533,0,85.3,39598.4030324074,2008-05-30,09:40:22
40.0154583,116.5420599,0,85.3,39598.4035069444,2008-05-30,09:41:03
40.0154566,116.5420583,0,85.3,39598.403599537,2008-05-30,09:41:11
40.0154499,116.5420633,0,85.3,39598.4036226852,2008-05-30,09:41:13
40.0154499,116.5420749,0,85.3,39598.4036574074,2008-05-30,09:41:16
40.0154499,116.5420749,0,85.3,39598.4037384259,2008-05-30,09:41:23
40.0154533,116.5420749,0,85.3,39598.4037615741,2008-05-30,09:41:25
40.0154633,116.5420816,0,85.3,39598.4037847222,2008-05-30,09:41:27
40.0154733,116.5420816,0,85.3,39598.4038078704,2008-05-30,09:41:29
40.0154733,116.5420816,0,85.3,39598.4041087963,2008-05-30,09:41:55
40.0154699,116.5420899,0,85.3,39598.4041319444,2008-05-30,09:41:57
40.0154816,116.5420983,0,85.3,39598.4041550926,2008-05-30,09:41:59
40.0154966,116.5421066,0,85.3,39598.4041782407,2008-05-30,09:42:01
40.0155033,116.5421399,0,85.3,39598.4042013889,2008-05-30,09:42:03
40.0155366,116.54215,0,85.3,39598.404224537,2008-05-30,09:42:05
40.0155683,116.542165,0,85.3,39598.4042476852,2008-05-30,09:42:07
40.0155866,116.5421716,0,85.3,39598.4042708333,2008-05-30,09:42:09
40.0156016,116.5421782,0,85.3,39598.4042939815,2008-05-30,09:42:11
40.0156299,116.5421883,0,85.3,39598.4043171296,2008-05-30,09:42:13
40.0156516,116.5421966,0,85.3,39598.4043402778,2008-05-30,09:42:15
40.0156616,116.5422233,0,85.3,39598.4043634259,2008-05-30,09:42:17
40.0156749,116.5422549,0,85.3,39598.4043865741,2008-05-30,09:42:19
40.0156983,116.54225,0,85.3,39598.4044097222,2008-05-30,09:42:21
40.0157199,116.5422466,0,85.3,39598.4044328704,2008-05-30,09:42:23
40.0157416,116.5422233,0,85.3,39598.4044560185,2008-05-30,09:42:25
40.0157633,116.5422033,0,85.3,39598.4044791667,2008-05-30,09:42:27
40.0157816,116.5421899,0,85.3,39598.4045023148,2008-05-30,09:42:29
40.0157949,116.5421916,0,85.3,39598.404525463,2008-05-30,09:42:31
40.0158116,116.5422149,0,85.3,39598.4045486111,2008-05-30,09:42:33
40.0158233,116.5422116,0,85.3,39598.4045717593,2008-05-30,09:42:35
40.0158383,116.5422533,0,85.3,39598.4045949074,2008-05-30,09:42:37
40.0158533,116.5422666,0,85.3,39598.4046180556,2008-05-30,09:42:39
40.0158849,116.5422599,0,85.3,39598.4046412037,2008-05-30,09:42:41
40.0159016,116.5422633,0,85.3,39598.4046643519,2008-05-30,09:42:43
40.0158883,116.542235,0,85.3,39598.4047916667,2008-05-30,09:42:54
40.0158783,116.5422249,0,85.3,39598.4048148148,2008-05-30,09:42:56
40.0158716,116.5422083,0,85.3,39598.4050115741,2008-05-30,09:43:13
40.0158716,116.5422083,0,85.3,39598.4050810185,2008-05-30,09:43:19
40.0158699,116.5422083,0,85.3,39598.4051041667,2008-05-30,09:43:21
40.0158733,116.5421916,0,85.3,39598.4051273148,2008-05-30,09:43:23
40.0158899,116.5421482,0,85.3,39598.405150463,2008-05-30,09:43:25
40.0159133,116.5421233,0,85.3,39598.4051736111,2008-05-30,09:43:27
40.0159333,116.5421033,0,85.3,39598.4051967593,2008-05-30,09:43:29
40.0159516,116.5420883,0,85.3,39598.4052199074,2008-05-30,09:43:31
40.0159666,116.54208,0,85.3,39598.4052430556,2008-05-30,09:43:33
40.0159616,116.5421082,0,85.3,39598.4052662037,2008-05-30,09:43:35
40.0159766,116.5421066,0,85.3,39598.4052893519,2008-05-30,09:43:37
40.0159933,116.5420916,0,88.6,39598.4053125,2008-05-30,09:43:39
40.0160216,116.5420916,0,88.6,39598.4053356481,2008-05-30,09:43:41
40.0160583,116.5420932,0,88.6,39598.4053587963,2008-05-30,09:43:43
40.0160883,116.54208,0,88.6,39598.4053819444,2008-05-30,09:43:45
40.0161233,116.5420733,0,88.6,39598.4054050926,2008-05-30,09:43:47
40.0161433,116.5420766,0,88.6,39598.4054282407,2008-05-30,09:43:49
40.0161599,116.54208,0,88.6,39598.4054513889,2008-05-30,09:43:51
40.0161916,116.5420533,0,88.6,39598.405474537,2008-05-30,09:43:53
40.0162183,116.5420449,0,88.6,39598.4054976852,2008-05-30,09:43:55
40.0162499,116.5420533,0,91.9,39598.4055208333,2008-05-30,09:43:57
40.0162849,116.5420349,0,91.9,39598.4055439815,2008-05-30,09:43:59
40.0163099,116.5420232,0,91.9,39598.4055671296,2008-05-30,09:44:01
40.0163349,116.542025,0,95.1,39598.4055902778,2008-05-30,09:44:03
40.0163533,116.542025,0,95.1,39598.4056134259,2008-05-30,09:44:05
40.0163699,116.5420199,0,95.1,39598.4056365741,2008-05-30,09:44:07
40.0163883,116.5420199,0,95.1,39598.4056597222,2008-05-30,09:44:09
40.0164199,116.5420232,0,95.1,39598.4056828704,2008-05-30,09:44:11
40.0164283,116.542025,0,95.1,39598.4057060185,2008-05-30,09:44:13
40.0164533,116.54204,0,98.4,39598.4057291667,2008-05-30,09:44:15
40.0164716,116.5420433,0,98.4,39598.4057523148,2008-05-30,09:44:17
40.0164816,116.54204,0,98.4,39598.405775463,2008-05-30,09:44:19
40.0165033,116.54204,0,98.4,39598.4057986111,2008-05-30,09:44:21
40.0164683,116.5423666,0,108.3,39598.4089236111,2008-05-30,09:48:51
40.0164699,116.54239,0,108.3,39598.4089467593,2008-05-30,09:48:53
40.0164733,116.5424083,0,108.3,39598.4089699074,2008-05-30,09:48:55
40.0164766,116.5424266,0,108.3,39598.4089930556,2008-05-30,09:48:57
40.0164749,116.5424366,0,108.3,39598.4090162037,2008-05-30,09:48:59
40.0164749,116.5424516,0,108.3,39598.4090393518,2008-05-30,09:49:01
40.0164649,116.5424633,0,108.3,39598.4090625,2008-05-30,09:49:03
40.0164699,116.5424933,0,108.3,39598.4090972222,2008-05-30,09:49:06
40.0164616,116.5425266,0,111.5,39598.4091203704,2008-05-30,09:49:08
40.0164566,116.5425399,0,111.5,39598.4091435185,2008-05-30,09:49:10
40.0164649,116.5425633,0,111.5,39598.4091666667,2008-05-30,09:49:12
40.0164749,116.5425933,0,111.5,39598.4091898148,2008-05-30,09:49:14
40.0164749,116.5425949,0,111.5,39598.4095949074,2008-05-30,09:49:49
40.0164699,116.5425899,0,111.5,39598.4096180556,2008-05-30,09:49:51
40.0164699,116.5425899,0,111.5,39598.4096412037,2008-05-30,09:49:53
40.0164766,116.542585,0,111.5,39598.4096643519,2008-05-30,09:49:55
40.0164799,116.5426066,0,111.5,39598.4096875,2008-05-30,09:49:57
40.0164749,116.5426283,0,111.5,39598.4097106481,2008-05-30,09:49:59
40.0164616,116.5426566,0,111.5,39598.4097337963,2008-05-30,09:50:01
40.0164666,116.5426899,0,111.5,39598.4097569444,2008-05-30,09:50:03
40.0164633,116.5427316,0,111.5,39598.4097800926,2008-05-30,09:50:05
40.0164599,116.5427599,0,111.5,39598.4098032407,2008-05-30,09:50:07
40.0164566,116.5428033,0,111.5,39598.4098263889,2008-05-30,09:50:09
40.0164683,116.5428433,0,108.3,39598.4102546296,2008-05-30,09:50:46
40.0164816,116.5428449,0,108.3,39598.4102777778,2008-05-30,09:50:48
40.0165016,116.5428366,0,108.3,39598.410787037,2008-05-30,09:51:32
40.0165016,116.5428399,0,108.3,39598.4108333333,2008-05-30,09:51:36
40.0165066,116.5428449,0,108.3,39598.4108564815,2008-05-30,09:51:38
40.0165233,116.5428366,0,108.3,39598.4108912037,2008-05-30,09:51:41
40.0165383,116.5428433,0,108.3,39598.4109143519,2008-05-30,09:51:43
40.0165633,116.5428666,0,108.3,39598.4109375,2008-05-30,09:51:45
40.0165483,116.5428849,0,108.3,39598.4109606481,2008-05-30,09:51:47
40.0165499,116.5428866,0,108.3,39598.4110532407,2008-05-30,09:51:55
40.0165499,116.5428866,0,108.3,39598.4110648148,2008-05-30,09:51:56
40.0165533,116.5428883,0,108.3,39598.411087963,2008-05-30,09:51:58
40.0165633,116.5428866,0,108.3,39598.4113541667,2008-05-30,09:52:21
40.0165599,116.5428883,0,108.3,39598.4115972222,2008-05-30,09:52:42
40.0165566,116.5428816,0,108.3,39598.4116203704,2008-05-30,09:52:44
40.0165533,116.5428616,0,105,39598.4117476852,2008-05-30,09:52:55
40.0165549,116.5428549,0,105,39598.4117824074,2008-05-30,09:52:58
40.0165549,116.5428533,0,105,39598.4118402778,2008-05-30,09:53:03
40.0165533,116.5428466,0,105,39598.4119907407,2008-05-30,09:53:16
40.0165549,116.5428416,0,105,39598.4120138889,2008-05-30,09:53:18
40.0165549,116.5428416,0,105,39598.4125347222,2008-05-30,09:54:03
40.0165516,116.5428383,0,105,39598.4125578704,2008-05-30,09:54:05
40.0165533,116.5428516,0,105,39598.4125810185,2008-05-30,09:54:07
40.0165499,116.542865,0,105,39598.4126041667,2008-05-30,09:54:09
40.0165499,116.5428733,0,105,39598.4131134259,2008-05-30,09:54:53
40.0165516,116.5428766,0,105,39598.4131597222,2008-05-30,09:54:57
40.0165633,116.5425566,0,101.7,39598.4176041667,2008-05-30,10:01:21
40.0165633,116.5425083,0,101.7,39598.4176273148,2008-05-30,10:01:23
40.0165566,116.5424899,0,101.7,39598.417650463,2008-05-30,10:01:25
40.0165516,116.5424716,0,101.7,39598.4176736111,2008-05-30,10:01:27
40.0165383,116.5424566,0,101.7,39598.4176967593,2008-05-30,10:01:29
40.0165266,116.5424266,0,101.7,39598.4177199074,2008-05-30,10:01:31
40.0165366,116.542445,0,101.7,39598.4178472222,2008-05-30,10:01:42
40.0165366,116.542445,0,101.7,39598.4178587963,2008-05-30,10:01:43
40.0165399,116.5424533,0,101.7,39598.4178819444,2008-05-30,10:01:45
40.0165549,116.5424699,0,101.7,39598.4179513889,2008-05-30,10:01:51
40.0165549,116.5424816,0,101.7,39598.4180092593,2008-05-30,10:01:56
40.0165666,116.5424716,0,101.7,39598.4180324074,2008-05-30,10:01:58
40.0165899,116.5424333,0,101.7,39598.4183449074,2008-05-30,10:02:25
40.0165883,116.5424249,0,98.4,39598.4183796296,2008-05-30,10:02:28
40.0165883,116.5424183,0,98.4,39598.4184143519,2008-05-30,10:02:31
40.0165883,116.5424133,0,98.4,39598.4184490741,2008-05-30,10:02:34
40.0165916,116.5424083,0,98.4,39598.4184837963,2008-05-30,10:02:37
40.0165916,116.5424083,0,98.4,39598.4184953704,2008-05-30,10:02:38
40.0165949,116.5424016,0,98.4,39598.4185185185,2008-05-30,10:02:40
40.0165966,116.5423916,0,98.4,39598.4185532407,2008-05-30,10:02:43
40.0165966,116.5423916,0,98.4,39598.4185763889,2008-05-30,10:02:45
40.0165983,116.5423833,0,98.4,39598.418599537,2008-05-30,10:02:47
40.0165999,116.5423833,0,98.4,39598.4186226852,2008-05-30,10:02:49
40.0166016,116.5423766,0,95.1,39598.4186574074,2008-05-30,10:02:52
40.0166066,116.5423766,0,95.1,39598.4186921296,2008-05-30,10:02:55
40.0166083,116.5423699,0,91.9,39598.4187268519,2008-05-30,10:02:58
40.0166099,116.5423666,0,91.9,39598.4188194444,2008-05-30,10:03:06
40.0166099,116.5423649,0,91.9,39598.4188425926,2008-05-30,10:03:08
40.0166116,116.5423582,0,91.9,39598.4188773148,2008-05-30,10:03:11
40.0166116,116.5423582,0,91.9,39598.4189236111,2008-05-30,10:03:15
40.0166149,116.5423533,0,95.1,39598.4189467593,2008-05-30,10:03:17
40.0166149,116.5423516,0,95.1,39598.4190046296,2008-05-30,10:03:22
40.0166149,116.5423516,0,95.1,39598.4190277778,2008-05-30,10:03:24
40.0166166,116.5423549,0,91.9,39598.4190509259,2008-05-30,10:03:26
40.0166149,116.5423516,0,91.9,39598.4190740741,2008-05-30,10:03:28
40.0166166,116.542345,0,91.9,39598.4191898148,2008-05-30,10:03:38
40.0166166,116.5423433,0,91.9,39598.419224537,2008-05-30,10:03:41
40.0166183,116.5423433,0,91.9,39598.4192476852,2008-05-30,10:03:43
40.0166183,116.5423433,0,91.9,39598.4192708333,2008-05-30,10:03:45
40.0166199,116.5423416,0,88.6,39598.4192939815,2008-05-30,10:03:47
40.0166199,116.5423416,0,91.9,39598.4193171296,2008-05-30,10:03:49
40.0166233,116.5423433,0,91.9,39598.4193402778,2008-05-30,10:03:51
40.0166249,116.5423433,0,91.9,39598.4193634259,2008-05-30,10:03:53
40.0166249,116.5423433,0,91.9,39598.4194212963,2008-05-30,10:03:58
40.0166266,116.5423383,0,91.9,39598.4196527778,2008-05-30,10:04:18
40.0166283,116.5423433,0,91.9,39598.4197222222,2008-05-30,10:04:24
40.0166283,116.5423433,0,91.9,39598.4197453704,2008-05-30,10:04:26
40.0166283,116.542345,0,91.9,39598.4197685185,2008-05-30,10:04:28
40.0165899,116.5420033,0,91.9,39598.4267592593,2008-05-30,10:14:32
40.0165866,116.5419933,0,91.9,39598.4267939815,2008-05-30,10:14:35
40.0165866,116.5419899,0,95.1,39598.4268171296,2008-05-30,10:14:37
40.0165866,116.5419816,0,95.1,39598.4268518519,2008-05-30,10:14:40
40.0165866,116.5419883,0,95.1,39598.426875,2008-05-30,10:14:42
40.0165866,116.5419849,0,95.1,39598.4268981481,2008-05-30,10:14:44
40.0165866,116.5419849,0,95.1,39598.4269328704,2008-05-30,10:14:47
40.0165866,116.5419833,0,95.1,39598.4269560185,2008-05-30,10:14:49
40.0165866,116.5419733,0,91.9,39598.4271180556,2008-05-30,10:15:03
40.0165883,116.5419716,0,91.9,39598.4271759259,2008-05-30,10:15:08
40.0165849,116.5419716,0,91.9,39598.4272106481,2008-05-30,10:15:11
40.0165883,116.5419733,0,88.6,39598.4272685185,2008-05-30,10:15:16
40.0165866,116.5419682,0,88.6,39598.4272916667,2008-05-30,10:15:18
40.0165849,116.5419599,0,85.3,39598.4273148148,2008-05-30,10:15:20
40.01658,116.5419516,0,85.3,39598.4274074074,2008-05-30,10:15:28
40.0165816,116.5419499,0,85.3,39598.4274537037,2008-05-30,10:15:32
40.0165833,116.5419483,0,85.3,39598.4274768519,2008-05-30,10:15:34
40.0165816,116.5419499,0,85.3,39598.4275,2008-05-30,10:15:36
40.0165816,116.5419466,0,85.3,39598.4275347222,2008-05-30,10:15:39
40.01658,116.5419416,0,88.6,39598.4276041667,2008-05-30,10:15:45
40.01658,116.5419349,0,88.6,39598.4277199074,2008-05-30,10:15:55
40.0165783,116.5419349,0,88.6,39598.4277777778,2008-05-30,10:16:00
40.0165699,116.5419349,0,88.6,39598.4278009259,2008-05-30,10:16:02
40.0165816,116.5419266,0,88.6,39598.4278240741,2008-05-30,10:16:04
40.0165983,116.5419199,0,88.6,39598.4278472222,2008-05-30,10:16:06
40.0166116,116.5419133,0,88.6,39598.4278703704,2008-05-30,10:16:08
40.0166433,116.5419,0,88.6,39598.4278935185,2008-05-30,10:16:10
40.0166633,116.5418883,0,88.6,39598.4279166667,2008-05-30,10:16:12
40.0166866,116.5418766,0,88.6,39598.4279398148,2008-05-30,10:16:14
40.0167133,116.5418832,0,88.6,39598.427962963,2008-05-30,10:16:16
40.0167349,116.5418799,0,88.6,39598.4279861111,2008-05-30,10:16:18
40.0167616,116.541885,0,88.6,39598.4280092593,2008-05-30,10:16:20
40.016785,116.5419099,0,88.6,39598.4280324074,2008-05-30,10:16:22
40.0168083,116.541925,0,88.6,39598.4280555556,2008-05-30,10:16:24
40.0168316,116.5419133,0,88.6,39598.4280787037,2008-05-30,10:16:26
40.0168533,116.5419066,0,88.6,39598.4281018519,2008-05-30,10:16:28
40.01687,116.5418982,0,88.6,39598.428125,2008-05-30,10:16:30
40.0168866,116.5418866,0,88.6,39598.4281481481,2008-05-30,10:16:32
40.0168999,116.5418783,0,88.6,39598.4281712963,2008-05-30,10:16:34
40.0169099,116.5418733,0,88.6,39598.4281944444,2008-05-30,10:16:36
40.0169583,116.5419099,0,88.6,39598.4282175926,2008-05-30,10:16:38
40.0169833,116.5419,0,88.6,39598.4282407407,2008-05-30,10:16:40
40.0170083,116.5418733,0,88.6,39598.4282638889,2008-05-30,10:16:42
40.0170533,116.5418883,0,88.6,39598.428287037,2008-05-30,10:16:44
40.0170783,116.5418783,0,88.6,39598.4283101852,2008-05-30,10:16:46
40.017095,116.5418633,0,88.6,39598.4283333333,2008-05-30,10:16:48
40.0171133,116.5418466,0,91.9,39598.4283564815,2008-05-30,10:16:50
40.0171216,116.5418433,0,91.9,39598.4283796296,2008-05-30,10:16:52
40.0171316,116.5418349,0,91.9,39598.4284027778,2008-05-30,10:16:54
40.0171516,116.5418199,0,91.9,39598.4284259259,2008-05-30,10:16:56
40.01718,116.5418383,0,91.9,39598.4284490741,2008-05-30,10:16:58
40.0171949,116.5418333,0,91.9,39598.4284722222,2008-05-30,10:17:00
40.0172099,116.5418349,0,91.9,39598.4284953704,2008-05-30,10:17:02
40.0172099,116.5418333,0,91.9,39598.4285185185,2008-05-30,10:17:04
40.0172199,116.5418499,0,91.9,39598.4285416667,2008-05-30,10:17:06
40.0172283,116.5418566,0,91.9,39598.4285648148,2008-05-30,10:17:08
40.0172366,116.5418749,0,91.9,39598.428587963,2008-05-30,10:17:10
40.0172349,116.5419449,0,91.9,39598.4286111111,2008-05-30,10:17:12
40.0172333,116.541955,0,91.9,39598.4287152778,2008-05-30,10:17:21
40.0172366,116.5419733,0,91.9,39598.4287384259,2008-05-30,10:17:23
40.0172383,116.5419916,0,91.9,39598.4287615741,2008-05-30,10:17:25
40.0172416,116.5420082,0,91.9,39598.4287847222,2008-05-30,10:17:27
40.0172433,116.5420283,0,91.9,39598.4288078704,2008-05-30,10:17:29
40.01724,116.5420483,0,91.9,39598.4288310185,2008-05-30,10:17:31
40.0172416,116.5420716,0,91.9,39598.4288541667,2008-05-30,10:17:33
40.0172416,116.5420932,0,95.1,39598.4288773148,2008-05-30,10:17:35
40.0172416,116.5420932,0,95.1,39598.4292592593,2008-05-30,10:18:08
40.0172416,116.5420999,0,95.1,39598.4292824074,2008-05-30,10:18:10
40.0172433,116.5421266,0,95.1,39598.4293055556,2008-05-30,10:18:12
40.0172449,116.5421466,0,95.1,39598.4293287037,2008-05-30,10:18:14
40.0172499,116.5421666,0,95.1,39598.4293518519,2008-05-30,10:18:16
40.017265,116.5421849,0,95.1,39598.429375,2008-05-30,10:18:18
40.0172783,116.5421916,0,95.1,39598.4293981481,2008-05-30,10:18:20
40.0172983,116.54218,0,95.1,39598.4294212963,2008-05-30,10:18:22
40.0173083,116.542165,0,95.1,39598.4294444444,2008-05-30,10:18:24
40.0173266,116.5421299,0,95.1,39598.4294675926,2008-05-30,10:18:26
40.0173316,116.5420849,0,95.1,39598.4294907407,2008-05-30,10:18:28
40.0173566,116.54204,0,95.1,39598.4295138889,2008-05-30,10:18:30
40.0173733,116.541995,0,91.9,39598.429537037,2008-05-30,10:18:32
40.0173883,116.5419532,0,91.9,39598.4295601852,2008-05-30,10:18:34
40.0173883,116.5419216,0,95.1,39598.4295833333,2008-05-30,10:18:36
40.0173899,116.5418933,0,95.1,39598.4296064815,2008-05-30,10:18:38
40.0173816,116.5418566,0,95.1,39598.4296296296,2008-05-30,10:18:40
40.0173783,116.5418233,0,95.1,39598.4296527778,2008-05-30,10:18:42
40.0173716,116.5417833,0,95.1,39598.4296759259,2008-05-30,10:18:44
40.0173716,116.5417516,0,95.1,39598.4296990741,2008-05-30,10:18:46
40.0173766,116.5417416,0,95.1,39598.4300347222,2008-05-30,10:19:15
40.0173683,116.5417183,0,95.1,39598.4300578704,2008-05-30,10:19:17
40.0173683,116.5417183,0,95.1,39598.4301041667,2008-05-30,10:19:21
40.0173616,116.5417183,0,95.1,39598.4301273148,2008-05-30,10:19:23
40.0173533,116.5417016,0,95.1,39598.430150463,2008-05-30,10:19:25
40.0173316,116.541675,0,95.1,39598.4301736111,2008-05-30,10:19:27
40.0173266,116.5416416,0,95.1,39598.4301967593,2008-05-30,10:19:29
40.0173449,116.5416499,0,95.1,39598.4302199074,2008-05-30,10:19:31
40.0173633,116.5416616,0,95.1,39598.4302430556,2008-05-30,10:19:33
40.0173816,116.5416683,0,95.1,39598.4302662037,2008-05-30,10:19:35
40.0173966,116.541675,0,95.1,39598.4302893518,2008-05-30,10:19:37
40.0174149,116.5416866,0,95.1,39598.4303125,2008-05-30,10:19:39
40.0174383,116.54169,0,95.1,39598.4303356481,2008-05-30,10:19:41
40.0174633,116.5416933,0,98.4,39598.4303587963,2008-05-30,10:19:43
40.0174883,116.5416866,0,98.4,39598.4303819444,2008-05-30,10:19:45
40.0175116,116.5416699,0,98.4,39598.4304050926,2008-05-30,10:19:47
40.0175333,116.5416566,0,98.4,39598.4304282407,2008-05-30,10:19:49
40.0175533,116.5416483,0,98.4,39598.4304513889,2008-05-30,10:19:51
40.0176049,116.5416483,0,98.4,39598.430474537,2008-05-30,10:19:53
40.0176316,116.5416549,0,98.4,39598.4304976852,2008-05-30,10:19:55
40.0176549,116.5416516,0,101.7,39598.4305208333,2008-05-30,10:19:57
40.0176716,116.5416432,0,101.7,39598.4305439815,2008-05-30,10:19:59
40.0176849,116.5416166,0,101.7,39598.4305671296,2008-05-30,10:20:01
40.0176999,116.54159,0,101.7,39598.4305902778,2008-05-30,10:20:03
40.0177133,116.541575,0,101.7,39598.4306134259,2008-05-30,10:20:05
40.0177266,116.5415699,0,101.7,39598.4306365741,2008-05-30,10:20:07
40.0177349,116.5415633,0,101.7,39598.4306597222,2008-05-30,10:20:09
40.0177566,116.5415483,0,105,39598.4306828704,2008-05-30,10:20:11
40.0177683,116.5415316,0,105,39598.4307060185,2008-05-30,10:20:13
40.0177833,116.5414899,0,105,39598.4307291667,2008-05-30,10:20:15
40.0177966,116.5414566,0,108.3,39598.4307523148,2008-05-30,10:20:17
40.0177866,116.5414133,0,108.3,39598.430775463,2008-05-30,10:20:19
40.0177883,116.5413883,0,108.3,39598.4307986111,2008-05-30,10:20:21
40.0177999,116.5413683,0,108.3,39598.4308217593,2008-05-30,10:20:23
40.0178233,116.5413232,0,108.3,39598.4308449074,2008-05-30,10:20:25
40.017875,116.5412749,0,111.5,39598.4308680556,2008-05-30,10:20:27
40.017875,116.5412516,0,111.5,39598.4308912037,2008-05-30,10:20:29
40.0178649,116.5412266,0,111.5,39598.4309143518,2008-05-30,10:20:31
40.0178416,116.5412049,0,108.3,39598.4309375,2008-05-30,10:20:33
40.0178316,116.5411749,0,108.3,39598.4309606481,2008-05-30,10:20:35
40.0178299,116.5411316,0,108.3,39598.4309837963,2008-05-30,10:20:37
40.0178199,116.5410949,0,108.3,39598.4310069444,2008-05-30,10:20:39
40.0178099,116.5410749,0,108.3,39598.4310300926,2008-05-30,10:20:41
40.0178166,116.5410466,0,111.5,39598.4310532407,2008-05-30,10:20:43
40.0178366,116.5410199,0,111.5,39598.4312615741,2008-05-30,10:21:01
40.0178283,116.541,0,111.5,39598.4312847222,2008-05-30,10:21:03
40.0178216,116.5409783,0,111.5,39598.4313078704,2008-05-30,10:21:05
40.0178199,116.5409516,0,111.5,39598.4313310185,2008-05-30,10:21:07
40.0178183,116.5409266,0,111.5,39598.4313541667,2008-05-30,10:21:09
40.0178116,116.5408949,0,111.5,39598.4313773148,2008-05-30,10:21:11
40.0178099,116.5408616,0,111.5,39598.431400463,2008-05-30,10:21:13
40.0177999,116.540835,0,111.5,39598.4314236111,2008-05-30,10:21:15
40.0177916,116.5408116,0,111.5,39598.4314467593,2008-05-30,10:21:17
40.0177949,116.5407799,0,111.5,39598.4314699074,2008-05-30,10:21:19
40.0177849,116.5407566,0,111.5,39598.4314930556,2008-05-30,10:21:21
40.0177766,116.5407299,0,111.5,39598.4315162037,2008-05-30,10:21:23
40.0177666,116.5406999,0,111.5,39598.4315393518,2008-05-30,10:21:25
40.0177633,116.5406599,0,111.5,39598.4315625,2008-05-30,10:21:27
40.0177583,116.5406266,0,111.5,39598.4315856481,2008-05-30,10:21:29
40.0177766,116.5405932,0,111.5,39598.4316087963,2008-05-30,10:21:31
40.0177733,116.5405666,0,111.5,39598.4316319444,2008-05-30,10:21:33
40.0177699,116.5405349,0,111.5,39598.4316550926,2008-05-30,10:21:35
40.0177633,116.5405033,0,111.5,39598.4316782407,2008-05-30,10:21:37
40.0177483,116.5404816,0,111.5,39598.4317013889,2008-05-30,10:21:39
40.0177333,116.5404583,0,111.5,39598.431724537,2008-05-30,10:21:41
40.0177133,116.5404449,0,111.5,39598.4317476852,2008-05-30,10:21:43
40.0176899,116.5404283,0,111.5,39598.4317708333,2008-05-30,10:21:45
40.0176649,116.5404116,0,111.5,39598.4317939815,2008-05-30,10:21:47
40.0176449,116.540385,0,111.5,39598.4318171296,2008-05-30,10:21:49
40.0176266,116.5403783,0,108.3,39598.432037037,2008-05-30,10:22:08
40.0176166,116.5403566,0,108.3,39598.4320601852,2008-05-30,10:22:10
40.0176016,116.5403433,0,108.3,39598.4320833333,2008-05-30,10:22:12
40.0175933,116.5403282,0,108.3,39598.4321064815,2008-05-30,10:22:14
40.0175866,116.5403132,0,108.3,39598.4321296296,2008-05-30,10:22:16
40.0175766,116.5402949,0,108.3,39598.4321527778,2008-05-30,10:22:18
40.017575,116.5402749,0,108.3,39598.4321759259,2008-05-30,10:22:20
40.0175549,116.5402633,0,108.3,39598.4321990741,2008-05-30,10:22:22
40.0175299,116.5402249,0,108.3,39598.4322222222,2008-05-30,10:22:24
40.0174983,116.540175,0,108.3,39598.4322453704,2008-05-30,10:22:26
40.0174666,116.5401616,0,108.3,39598.4322685185,2008-05-30,10:22:28
40.0174383,116.5401433,0,108.3,39598.4322916667,2008-05-30,10:22:30
40.0174116,116.5401266,0,108.3,39598.4323148148,2008-05-30,10:22:32
40.0173849,116.5401133,0,108.3,39598.432337963,2008-05-30,10:22:34
40.0173666,116.54012,0,108.3,39598.4323611111,2008-05-30,10:22:36
40.0173533,116.5401083,0,108.3,39598.4323842593,2008-05-30,10:22:38
40.0173399,116.5400849,0,108.3,39598.4324074074,2008-05-30,10:22:40
40.0173299,116.5400649,0,108.3,39598.4324305556,2008-05-30,10:22:42
40.0173149,116.5400516,0,108.3,39598.4324537037,2008-05-30,10:22:44
40.0172966,116.5400366,0,108.3,39598.4324768518,2008-05-30,10:22:46
40.0172849,116.5400216,0,108.3,39598.4325,2008-05-30,10:22:48
40.0172799,116.5400083,0,108.3,39598.4325231481,2008-05-30,10:22:50
40.0172833,116.5399883,0,108.3,39598.4325462963,2008-05-30,10:22:52
40.0172883,116.5399632,0,108.3,39598.4325694444,2008-05-30,10:22:54
40.0172899,116.539935,0,108.3,39598.4325925926,2008-05-30,10:22:56
40.0172899,116.5399049,0,108.3,39598.4326157407,2008-05-30,10:22:58
40.0173016,116.5398782,0,105,39598.4326388889,2008-05-30,10:23:00
40.0173083,116.5398516,0,105,39598.432662037,2008-05-30,10:23:02
40.0172866,116.5398416,0,105,39598.4326851852,2008-05-30,10:23:04
40.0172599,116.5398149,0,105,39598.4327083333,2008-05-30,10:23:06
40.0172333,116.5398149,0,105,39598.4327314815,2008-05-30,10:23:08
40.0172133,116.5398216,0,105,39598.4327546296,2008-05-30,10:23:10
40.0172016,116.5398049,0,105,39598.4327777778,2008-05-30,10:23:12
40.0171816,116.5397783,0,105,39598.4328009259,2008-05-30,10:23:14
40.0171749,116.5397599,0,105,39598.4328240741,2008-05-30,10:23:16
40.0171699,116.5397499,0,105,39598.4329050926,2008-05-30,10:23:23
40.0171699,116.5397349,0,105,39598.4329282407,2008-05-30,10:23:25
40.0171649,116.5397116,0,105,39598.4329513889,2008-05-30,10:23:27
40.0171566,116.5397016,0,105,39598.432974537,2008-05-30,10:23:29
40.0171566,116.5397016,0,105,39598.4331597222,2008-05-30,10:23:45
40.0171499,116.5396933,0,105,39598.4331828704,2008-05-30,10:23:47
40.0171483,116.5396783,0,105,39598.4332060185,2008-05-30,10:23:49
40.0171483,116.539655,0,105,39598.4341898148,2008-05-30,10:25:14
40.0171516,116.539685,0,105,39598.434212963,2008-05-30,10:25:16
40.0171599,116.5396949,0,105,39598.4342361111,2008-05-30,10:25:18
40.0171566,116.5396916,0,105,39598.4342592593,2008-05-30,10:25:20
40.017155,116.5396783,0,105,39598.4350231481,2008-05-30,10:26:26
40.0171483,116.539685,0,105,39598.4350462963,2008-05-30,10:26:28
40.0171416,116.5396766,0,105,39598.4350694444,2008-05-30,10:26:30
40.0171283,116.5396466,0,105,39598.4350925926,2008-05-30,10:26:32
40.01712,116.5396016,0,105,39598.4351157407,2008-05-30,10:26:34
40.0171133,116.5395599,0,105,39598.4351388889,2008-05-30,10:26:36
40.0171149,116.5395116,0,105,39598.435162037,2008-05-30,10:26:38
40.0169516,116.5392399,0,105,39598.437337963,2008-05-30,10:29:46
40.0169599,116.5392116,0,105,39598.4373611111,2008-05-30,10:29:48
40.0169633,116.5391899,0,105,39598.4373842593,2008-05-30,10:29:50
40.0169466,116.5391599,0,105,39598.4374074074,2008-05-30,10:29:52
40.0169466,116.5391266,0,105,39598.4374421296,2008-05-30,10:29:55
40.0169949,116.539125,0,105,39598.4375,2008-05-30,10:30:00
40.0169866,116.5391016,0,101.7,39598.4382175926,2008-05-30,10:31:02
40.0169766,116.5391232,0,101.7,39598.4382407407,2008-05-30,10:31:04
40.0169733,116.5391349,0,101.7,39598.4382638889,2008-05-30,10:31:06
40.0169683,116.5391016,0,101.7,39598.4383101852,2008-05-30,10:31:10
40.0169583,116.53908,0,101.7,39598.4383333333,2008-05-30,10:31:12
40.0169516,116.5390649,0,101.7,39598.4383564815,2008-05-30,10:31:14
40.0169183,116.5390916,0,101.7,39598.4383796296,2008-05-30,10:31:16
40.0168749,116.5391399,0,101.7,39598.4384027778,2008-05-30,10:31:18
40.0168299,116.5391916,0,101.7,39598.4384259259,2008-05-30,10:31:20
40.0167199,116.5393399,0,101.7,39598.4385069444,2008-05-30,10:31:27
40.0167699,116.5392799,0,101.7,39598.4385300926,2008-05-30,10:31:29
40.0168116,116.5392566,0,101.7,39598.4385532407,2008-05-30,10:31:31
40.0168583,116.5392332,0,101.7,39598.4385763889,2008-05-30,10:31:33
40.0169133,116.5392083,0,101.7,39598.4386111111,2008-05-30,10:31:36
40.0169449,116.53918,0,101.7,39598.4386342593,2008-05-30,10:31:38
40.0169733,116.5391516,0,101.7,39598.4386574074,2008-05-30,10:31:40
40.0169983,116.5391349,0,101.7,39598.4386805556,2008-05-30,10:31:42
40.0170216,116.5391333,0,101.7,39598.4387037037,2008-05-30,10:31:44
40.0170399,116.5391299,0,101.7,39598.4387268518,2008-05-30,10:31:46
40.0170399,116.5391299,0,101.7,39598.4388194444,2008-05-30,10:31:54
40.0170483,116.5391232,0,101.7,39598.4388425926,2008-05-30,10:31:56
40.0170383,116.5391183,0,101.7,39598.4388657407,2008-05-30,10:31:58
40.0170333,116.5391133,0,101.7,39598.4388888889,2008-05-30,10:32:00
40.0170333,116.5391133,0,101.7,39598.4393402778,2008-05-30,10:32:39
40.0170366,116.53911,0,101.7,39598.4393634259,2008-05-30,10:32:41
40.0170266,116.5391149,0,101.7,39598.4393981481,2008-05-30,10:32:44
40.0170266,116.5391033,0,101.7,39598.4395138889,2008-05-30,10:32:54
40.0170333,116.539095,0,101.7,39598.439537037,2008-05-30,10:32:56
40.0170366,116.5390916,0,101.7,39598.4398958333,2008-05-30,10:33:27
40.0170333,116.5390883,0,101.7,39598.4399189815,2008-05-30,10:33:29
40.0170283,116.5390816,0,101.7,39598.4399421296,2008-05-30,10:33:31
40.017025,116.5390932,0,101.7,39598.4402314815,2008-05-30,10:33:56
40.0170199,116.5391066,0,101.7,39598.4402546296,2008-05-30,10:33:58
40.0170466,116.5391149,0,101.7,39598.4402777778,2008-05-30,10:34:00
40.0170549,116.5391366,0,101.7,39598.4403009259,2008-05-30,10:34:02
40.0170616,116.5391632,0,101.7,39598.4403240741,2008-05-30,10:34:04
40.0170583,116.5392033,0,101.7,39598.4403587963,2008-05-30,10:34:07
40.017085,116.5391932,0,101.7,39598.4403819444,2008-05-30,10:34:09
