# Supplementary material for: Research on differential privacy protection method based on user tendency
Source: PLoS One. 2023 Oct 26;18(10):e0288823. doi: 10.1371/journal.pone.0288823 (PMC10602288; doi:10.1371/journal.pone.0288823)
Supplement: S4 Data — (ZIP) [file pone.0288823.s004.zip › Data 5-4/112/Trajectory/20080530110041.plt]

Geolife trajectory
WGS 84
Altitude is in Feet
Reserved 3
0,2,255,My Track,0,0,2,8421376
0
40.0170149,116.5390699,0,157.5,39598.4588078704,2008-05-30,11:00:41
40.0170149,116.5390699,0,157.5,39598.4590972222,2008-05-30,11:01:06
40.01718,116.5393449,0,154.2,39598.4743634259,2008-05-30,11:23:05
40.0171866,116.5393566,0,154.2,39598.4743865741,2008-05-30,11:23:07
40.0171816,116.5393766,0,154.2,39598.4749768519,2008-05-30,11:23:58
40.0171816,116.5393766,0,154.2,39598.4751851852,2008-05-30,11:24:16
40.0171833,116.539375,0,154.2,39598.4752083333,2008-05-30,11:24:18
40.0171699,116.539375,0,154.2,39598.4752314815,2008-05-30,11:24:20
40.0171616,116.5393716,0,154.2,39598.4752546296,2008-05-30,11:24:22
40.017155,116.5393783,0,150.9,39598.4770023148,2008-05-30,11:26:53
40.017155,116.5393783,0,150.9,39598.4799074074,2008-05-30,11:31:04
40.0171533,116.5393783,0,150.9,39598.4799305556,2008-05-30,11:31:06
40.0171783,116.5393383,0,150.9,39598.4799537037,2008-05-30,11:31:08
40.0171699,116.5394299,0,150.9,39598.4799768519,2008-05-30,11:31:10
40.0171633,116.539515,0,147.6,39598.48,2008-05-30,11:31:12
40.0171316,116.5395966,0,150.9,39598.4800231481,2008-05-30,11:31:14
40.0171299,116.5396599,0,150.9,39598.4800462963,2008-05-30,11:31:16
40.0171349,116.5397599,0,150.9,39598.4800694444,2008-05-30,11:31:18
40.0171366,116.5398232,0,150.9,39598.4800925926,2008-05-30,11:31:20
40.0171316,116.53981,0,150.9,39598.4801157407,2008-05-30,11:31:22
40.0171333,116.5397983,0,150.9,39598.4801388889,2008-05-30,11:31:24
40.0171566,116.5397866,0,150.9,39598.480162037,2008-05-30,11:31:26
40.0171616,116.5397649,0,150.9,39598.4801851852,2008-05-30,11:31:28
40.0171633,116.5397416,0,150.9,39598.4802083333,2008-05-30,11:31:30
40.0171699,116.5397183,0,150.9,39598.4802314815,2008-05-30,11:31:32
40.0171683,116.5396982,0,150.9,39598.4802546296,2008-05-30,11:31:34
40.017155,116.5396832,0,150.9,39598.4802893519,2008-05-30,11:31:37
40.0171466,116.5396666,0,150.9,39598.4803125,2008-05-30,11:31:39
40.017145,116.5396649,0,150.9,39598.4803356482,2008-05-30,11:31:41
40.017145,116.5396649,0,150.9,39598.4803935185,2008-05-30,11:31:46
40.0171433,116.53967,0,150.9,39598.4804166667,2008-05-30,11:31:48
40.0171333,116.5396716,0,150.9,39598.4804398148,2008-05-30,11:31:50
40.0171249,116.5396816,0,150.9,39598.480462963,2008-05-30,11:31:52
40.0171166,116.5397,0,150.9,39598.4804861111,2008-05-30,11:31:54
40.017095,116.5397299,0,150.9,39598.4805324074,2008-05-30,11:31:58
40.0170983,116.5397466,0,150.9,39598.4805671296,2008-05-30,11:32:01
40.0171016,116.5397733,0,150.9,39598.4805902778,2008-05-30,11:32:03
40.0171033,116.5397966,0,150.9,39598.4816666667,2008-05-30,11:33:36
40.0171033,116.5398082,0,150.9,39598.4816898148,2008-05-30,11:33:38
40.0170999,116.5398082,0,150.9,39598.482025463,2008-05-30,11:34:07
40.017095,116.5398049,0,150.9,39598.4820486111,2008-05-30,11:34:09
40.017095,116.5398049,0,150.9,39598.4821643519,2008-05-30,11:34:19
40.017095,116.5398033,0,150.9,39598.4821875,2008-05-30,11:34:21
40.0171049,116.5397966,0,150.9,39598.4822106481,2008-05-30,11:34:23
40.0171133,116.5397966,0,150.9,39598.4822453704,2008-05-30,11:34:26
40.0171133,116.5397966,0,150.9,39598.4826041667,2008-05-30,11:34:57
40.0171166,116.5398016,0,150.9,39598.4826273148,2008-05-30,11:34:59
40.0171049,116.5397933,0,150.9,39598.482650463,2008-05-30,11:35:01
40.0170983,116.5397799,0,150.9,39598.4826736111,2008-05-30,11:35:03
40.0170916,116.5397616,0,150.9,39598.4826967593,2008-05-30,11:35:05
40.0170933,116.5397316,0,150.9,39598.4827199074,2008-05-30,11:35:07
40.0171099,116.5396816,0,150.9,39598.4827430556,2008-05-30,11:35:09
40.0171349,116.5396316,0,150.9,39598.4827662037,2008-05-30,11:35:11
40.0171616,116.5395899,0,150.9,39598.4827893519,2008-05-30,11:35:13
40.0171749,116.5395249,0,150.9,39598.4828125,2008-05-30,11:35:15
40.0171516,116.5394816,0,150.9,39598.4828356481,2008-05-30,11:35:17
40.0171433,116.539445,0,150.9,39598.4828587963,2008-05-30,11:35:19
40.01712,116.5394099,0,150.9,39598.4828819444,2008-05-30,11:35:21
40.0170983,116.5393949,0,150.9,39598.4829050926,2008-05-30,11:35:23
40.0170899,116.5393849,0,150.9,39598.4829282407,2008-05-30,11:35:25
40.0171049,116.5393766,0,150.9,39598.4838773148,2008-05-30,11:36:47
40.0170916,116.5393933,0,150.9,39598.483900463,2008-05-30,11:36:49
40.0170983,116.5393732,0,150.9,39598.4839236111,2008-05-30,11:36:51
40.0170999,116.5393366,0,150.9,39598.4839467593,2008-05-30,11:36:53
40.0170933,116.5392966,0,150.9,39598.4839699074,2008-05-30,11:36:55
40.0170899,116.5392583,0,150.9,39598.4839930556,2008-05-30,11:36:57
40.017095,116.5392183,0,150.9,39598.4840162037,2008-05-30,11:36:59
40.0171016,116.5391833,0,150.9,39598.4840393519,2008-05-30,11:37:01
40.0171166,116.5391216,0,150.9,39598.4840625,2008-05-30,11:37:03
40.0171266,116.5390749,0,147.6,39598.4840972222,2008-05-30,11:37:06
40.0171399,116.5390416,0,147.6,39598.4841203704,2008-05-30,11:37:08
40.0171399,116.5390366,0,147.6,39598.4841435185,2008-05-30,11:37:10
40.0171349,116.5390349,0,150.9,39598.4841666667,2008-05-30,11:37:12
40.0171333,116.5390266,0,150.9,39598.4841898148,2008-05-30,11:37:14
40.0171183,116.5390532,0,150.9,39598.4845023148,2008-05-30,11:37:41
40.0171149,116.5390633,0,150.9,39598.4847685185,2008-05-30,11:38:04
40.0171166,116.5390683,0,150.9,39598.4850347222,2008-05-30,11:38:27
40.0171249,116.5390666,0,150.9,39598.4850694444,2008-05-30,11:38:30
40.0171249,116.5390749,0,150.9,39598.4850925926,2008-05-30,11:38:32
40.0171299,116.5390866,0,150.9,39598.4851157407,2008-05-30,11:38:34
40.0171433,116.5390816,0,150.9,39598.4851388889,2008-05-30,11:38:36
40.0171483,116.53908,0,150.9,39598.485162037,2008-05-30,11:38:38
40.017145,116.5390899,0,150.9,39598.4851851852,2008-05-30,11:38:40
40.0171583,116.5390916,0,150.9,39598.4852199074,2008-05-30,11:38:43
40.0171616,116.5390899,0,150.9,39598.4852430556,2008-05-30,11:38:45
40.0171833,116.5391033,0,150.9,39598.4853009259,2008-05-30,11:38:50
40.0171816,116.5391016,0,150.9,39598.4853240741,2008-05-30,11:38:52
40.0171816,116.5390932,0,150.9,39598.4853472222,2008-05-30,11:38:54
40.0171933,116.5390966,0,150.9,39598.4853703704,2008-05-30,11:38:56
40.0171999,116.5391033,0,150.9,39598.4853935185,2008-05-30,11:38:58
40.0172016,116.5391016,0,154.2,39598.4854166667,2008-05-30,11:39:00
40.017215,116.5391049,0,154.2,39598.4854398148,2008-05-30,11:39:02
40.0172199,116.5390966,0,154.2,39598.4855671296,2008-05-30,11:39:13
40.0172199,116.5390966,0,154.2,39598.486412037,2008-05-30,11:40:26
40.0172216,116.5390966,0,154.2,39598.4864351852,2008-05-30,11:40:28
40.0172383,116.5391066,0,154.2,39598.4864583333,2008-05-30,11:40:30
40.0172383,116.5391232,0,154.2,39598.4864814815,2008-05-30,11:40:32
40.0172283,116.5391333,0,154.2,39598.4865046296,2008-05-30,11:40:34
40.0172199,116.5391516,0,154.2,39598.4865277778,2008-05-30,11:40:36
40.0171949,116.5391683,0,154.2,39598.4867939815,2008-05-30,11:40:59
40.0171949,116.5391833,0,154.2,39598.4870023148,2008-05-30,11:41:17
40.0171933,116.5391833,0,154.2,39598.4870833333,2008-05-30,11:41:24
40.0171849,116.5391849,0,154.2,39598.4871990741,2008-05-30,11:41:34
40.0171783,116.5391833,0,154.2,39598.4872222222,2008-05-30,11:41:36
40.017155,116.5391566,0,154.2,39598.4872453704,2008-05-30,11:41:38
40.0171416,116.5391299,0,154.2,39598.4873148148,2008-05-30,11:41:44
40.0171416,116.5391299,0,154.2,39598.4873842593,2008-05-30,11:41:50
40.0171433,116.539125,0,154.2,39598.4874074074,2008-05-30,11:41:52
40.0171333,116.5391199,0,154.2,39598.4874305556,2008-05-30,11:41:54
40.0171283,116.5391116,0,154.2,39598.4874537037,2008-05-30,11:41:56
40.0170983,116.539445,0,150.9,39598.4992708333,2008-05-30,11:58:57
40.0171349,116.5394766,0,150.9,39598.4992939815,2008-05-30,11:58:59
40.0171749,116.539515,0,150.9,39598.4993171296,2008-05-30,11:59:01
40.01718,116.5395733,0,150.9,39598.4993402778,2008-05-30,11:59:03
40.0170933,116.5396449,0,150.9,39598.4993634259,2008-05-30,11:59:05
40.0171033,116.5397016,0,150.9,39598.4993865741,2008-05-30,11:59:07
40.0171133,116.5397566,0,147.6,39598.4994097222,2008-05-30,11:59:09
40.0171416,116.5397849,0,147.6,39598.4994328704,2008-05-30,11:59:11
40.0171616,116.5397566,0,147.6,39598.4994560185,2008-05-30,11:59:13
40.0171566,116.5397616,0,147.6,39598.4994791667,2008-05-30,11:59:15
40.017155,116.5397749,0,144.4,39598.499525463,2008-05-30,11:59:19
40.0171483,116.5397483,0,144.4,39598.4996643519,2008-05-30,11:59:31
40.0171466,116.539755,0,141.1,39598.4997569444,2008-05-30,11:59:39
40.0171466,116.539755,0,141.1,39598.499849537,2008-05-30,11:59:47
40.0171466,116.5397532,0,141.1,39598.4998726852,2008-05-30,11:59:49
40.0171499,116.5397666,0,141.1,39598.4998958333,2008-05-30,11:59:51
40.0171583,116.5397749,0,141.1,39598.4999189815,2008-05-30,11:59:53
40.0171716,116.5397933,0,141.1,39598.4999421296,2008-05-30,11:59:55
40.0171899,116.5398199,0,141.1,39598.4999652778,2008-05-30,11:59:57
40.0172133,116.5398616,0,141.1,39598.4999884259,2008-05-30,11:59:59
40.0172299,116.5398749,0,141.1,39598.5000115741,2008-05-30,12:00:01
40.0172183,116.5398966,0,141.1,39598.5000347222,2008-05-30,12:00:03
40.0172366,116.5398983,0,141.1,39598.5000578704,2008-05-30,12:00:05
40.0172733,116.5398899,0,141.1,39598.5000810185,2008-05-30,12:00:07
40.0172983,116.5398999,0,141.1,39598.5001041667,2008-05-30,12:00:09
40.0173033,116.5399249,0,141.1,39598.5004282407,2008-05-30,12:00:37
40.0173116,116.5398983,0,141.1,39598.5004513889,2008-05-30,12:00:39
40.0172983,116.5398766,0,141.1,39598.500474537,2008-05-30,12:00:41
40.0172983,116.5398766,0,141.1,39598.5007407407,2008-05-30,12:01:04
40.0173016,116.5398699,0,141.1,39598.5007638889,2008-05-30,12:01:06
40.0172933,116.5398833,0,141.1,39598.500787037,2008-05-30,12:01:08
40.0172733,116.5398816,0,141.1,39598.5008101852,2008-05-30,12:01:10
40.0172599,116.5398866,0,141.1,39598.5008333333,2008-05-30,12:01:12
40.0172466,116.5398749,0,141.1,39598.5008564815,2008-05-30,12:01:14
40.0172283,116.5398699,0,141.1,39598.5008796296,2008-05-30,12:01:16
40.0172033,116.5398833,0,141.1,39598.5009027778,2008-05-30,12:01:18
40.0171849,116.5398999,0,141.1,39598.5009259259,2008-05-30,12:01:20
40.0171616,116.5398999,0,137.8,39598.5009837963,2008-05-30,12:01:25
40.0171699,116.5399133,0,137.8,39598.5010069444,2008-05-30,12:01:27
40.0171983,116.5399149,0,137.8,39598.5010300926,2008-05-30,12:01:29
40.0172183,116.5399233,0,137.8,39598.5010532407,2008-05-30,12:01:31
40.0172366,116.5399249,0,137.8,39598.5010763889,2008-05-30,12:01:33
40.017275,116.5399449,0,137.8,39598.501099537,2008-05-30,12:01:35
40.0173066,116.5399366,0,137.8,39598.5011226852,2008-05-30,12:01:37
40.0173266,116.5399316,0,137.8,39598.5011458333,2008-05-30,12:01:39
40.0173616,116.5399449,0,137.8,39598.5011689815,2008-05-30,12:01:41
40.0173883,116.5399482,0,137.8,39598.5011921296,2008-05-30,12:01:43
40.0174066,116.5399399,0,137.8,39598.5012152778,2008-05-30,12:01:45
40.0174149,116.5399166,0,137.8,39598.5012384259,2008-05-30,12:01:47
40.0174333,116.5398833,0,137.8,39598.5012615741,2008-05-30,12:01:49
40.0174499,116.5398733,0,134.5,39598.5012847222,2008-05-30,12:01:51
40.0174749,116.5398549,0,137.8,39598.5013078704,2008-05-30,12:01:53
40.0174849,116.5398166,0,137.8,39598.5013310185,2008-05-30,12:01:55
40.0174849,116.5397833,0,137.8,39598.5013541667,2008-05-30,12:01:57
40.0174866,116.5397583,0,134.5,39598.5013773148,2008-05-30,12:01:59
40.0174866,116.5397299,0,134.5,39598.501400463,2008-05-30,12:02:01
40.0174949,116.5397166,0,134.5,39598.5014236111,2008-05-30,12:02:03
40.0174833,116.5396949,0,134.5,39598.5014467593,2008-05-30,12:02:05
40.01749,116.5396599,0,134.5,39598.5014699074,2008-05-30,12:02:07
40.01748,116.5396316,0,134.5,39598.5014930556,2008-05-30,12:02:09
40.0174816,116.539615,0,134.5,39598.5015162037,2008-05-30,12:02:11
40.0174666,116.5395866,0,131.2,39598.5015393518,2008-05-30,12:02:13
40.0174733,116.5395432,0,131.2,39598.5015625,2008-05-30,12:02:15
40.0174816,116.5395066,0,131.2,39598.5015856481,2008-05-30,12:02:17
40.0174849,116.5394566,0,131.2,39598.5016087963,2008-05-30,12:02:19
40.0174966,116.5394149,0,128,39598.5016319444,2008-05-30,12:02:21
40.0175116,116.5393533,0,128,39598.5016666667,2008-05-30,12:02:24
40.0175099,116.5393083,0,124.7,39598.5016898148,2008-05-30,12:02:26
40.0175216,116.5392883,0,124.7,39598.5017824074,2008-05-30,12:02:34
40.0175116,116.5392833,0,124.7,39598.5018402778,2008-05-30,12:02:39
40.0175033,116.5392799,0,124.7,39598.5018634259,2008-05-30,12:02:41
40.01749,116.5392883,0,124.7,39598.5018865741,2008-05-30,12:02:43
40.0174816,116.5393066,0,124.7,39598.5020601852,2008-05-30,12:02:58
40.0174949,116.5393299,0,124.7,39598.5020833333,2008-05-30,12:03:00
40.0175099,116.5393099,0,124.7,39598.5023032407,2008-05-30,12:03:19
40.0175049,116.5393166,0,124.7,39598.5023263889,2008-05-30,12:03:21
40.01749,116.5393032,0,124.7,39598.5023611111,2008-05-30,12:03:24
40.01749,116.5393032,0,124.7,39598.5024421296,2008-05-30,12:03:31
40.0174849,116.539305,0,124.7,39598.5024652778,2008-05-30,12:03:33
40.0174816,116.5393233,0,124.7,39598.5025,2008-05-30,12:03:36
40.0174766,116.5393483,0,124.7,39598.5025231481,2008-05-30,12:03:38
40.0174733,116.5393732,0,124.7,39598.5025462963,2008-05-30,12:03:40
40.0175049,116.5394233,0,124.7,39598.5031018518,2008-05-30,12:04:28
40.0175049,116.5394233,0,124.7,39598.5031134259,2008-05-30,12:04:29
40.0174966,116.5394149,0,124.7,39598.5031365741,2008-05-30,12:04:31
40.017515,116.5394266,0,124.7,39598.503287037,2008-05-30,12:04:44
40.0175183,116.5394466,0,124.7,39598.5033101852,2008-05-30,12:04:46
40.0175199,116.5394616,0,124.7,39598.5033333333,2008-05-30,12:04:48
40.0175199,116.5394616,0,124.7,39598.5033796296,2008-05-30,12:04:52
40.0175216,116.5394683,0,124.7,39598.5034027778,2008-05-30,12:04:54
40.0175233,116.5394899,0,124.7,39598.5034259259,2008-05-30,12:04:56
40.0175299,116.5395116,0,121.4,39598.5034490741,2008-05-30,12:04:58
40.0175316,116.5395349,0,121.4,39598.5034722222,2008-05-30,12:05:00
40.0175333,116.5395566,0,121.4,39598.5034953704,2008-05-30,12:05:02
40.0175316,116.5395783,0,121.4,39598.5035185185,2008-05-30,12:05:04
40.0175349,116.5395966,0,121.4,39598.5053240741,2008-05-30,12:07:40
40.0175383,116.5395683,0,121.4,39598.5053472222,2008-05-30,12:07:42
40.0175483,116.5395266,0,121.4,39598.5053703704,2008-05-30,12:07:44
40.0175649,116.53946,0,121.4,39598.5053935185,2008-05-30,12:07:46
40.0175783,116.5393683,0,121.4,39598.5054166667,2008-05-30,12:07:48
40.0175699,116.5392516,0,121.4,39598.5054398148,2008-05-30,12:07:50
40.0175516,116.5391183,0,121.4,39598.505462963,2008-05-30,12:07:52
40.0175349,116.5389966,0,121.4,39598.5054861111,2008-05-30,12:07:54
40.0175199,116.5388633,0,121.4,39598.5055092593,2008-05-30,12:07:56
40.0174999,116.5386966,0,124.7,39598.5055324074,2008-05-30,12:07:58
40.0174816,116.5385182,0,124.7,39598.5055555556,2008-05-30,12:08:00
40.0174649,116.5383483,0,124.7,39598.5055787037,2008-05-30,12:08:02
40.0174566,116.5382183,0,124.7,39598.5056018519,2008-05-30,12:08:04
40.0174499,116.5381416,0,124.7,39598.505625,2008-05-30,12:08:06
40.0174599,116.5380933,0,124.7,39598.5056481481,2008-05-30,12:08:08
40.01748,116.5380616,0,124.7,39598.5056712963,2008-05-30,12:08:10
40.0174933,116.5380432,0,124.7,39598.5056944444,2008-05-30,12:08:12
40.0175199,116.5380249,0,124.7,39598.5057175926,2008-05-30,12:08:14
40.0175683,116.5380366,0,124.7,39598.5057407407,2008-05-30,12:08:16
40.0176199,116.5380516,0,128,39598.5057638889,2008-05-30,12:08:18
40.01772,116.5380516,0,128,39598.505787037,2008-05-30,12:08:20
40.0178299,116.5380266,0,128,39598.5058101852,2008-05-30,12:08:22
40.017945,116.5380282,0,131.2,39598.5058333333,2008-05-30,12:08:24
40.0180383,116.5380183,0,131.2,39598.5058564815,2008-05-30,12:08:26
40.0181699,116.5379933,0,131.2,39598.5058796296,2008-05-30,12:08:28
40.018305,116.5379032,0,134.5,39598.5059027778,2008-05-30,12:08:30
40.0184133,116.5377782,0,134.5,39598.5059259259,2008-05-30,12:08:32
40.0185649,116.5376433,0,134.5,39598.5059490741,2008-05-30,12:08:34
40.0187316,116.5375083,0,134.5,39598.5059722222,2008-05-30,12:08:36
40.0188933,116.5373766,0,134.5,39598.5059953704,2008-05-30,12:08:38
40.0190499,116.5372416,0,134.5,39598.5060185185,2008-05-30,12:08:40
40.0192233,116.5370933,0,134.5,39598.5060416667,2008-05-30,12:08:42
40.0194099,116.5369466,0,131.2,39598.5060648148,2008-05-30,12:08:44
40.019585,116.5368049,0,131.2,39598.506087963,2008-05-30,12:08:46
40.0197633,116.5366599,0,131.2,39598.5061111111,2008-05-30,12:08:48
40.0199266,116.5365183,0,131.2,39598.5061342593,2008-05-30,12:08:50
40.0200633,116.5363933,0,131.2,39598.5061574074,2008-05-30,12:08:52
40.0201833,116.5363049,0,131.2,39598.5061805556,2008-05-30,12:08:54
40.0203033,116.5362133,0,131.2,39598.5062037037,2008-05-30,12:08:56
40.0204266,116.5361049,0,131.2,39598.5062268519,2008-05-30,12:08:58
40.0205599,116.5359832,0,131.2,39598.50625,2008-05-30,12:09:00
40.0207199,116.5358699,0,131.2,39598.5062731481,2008-05-30,12:09:02
40.0208583,116.5357816,0,131.2,39598.5062962963,2008-05-30,12:09:04
40.0209866,116.5357416,0,134.5,39598.5063194444,2008-05-30,12:09:06
40.0211033,116.5356683,0,137.8,39598.5063425926,2008-05-30,12:09:08
40.0212199,116.5356033,0,141.1,39598.5063657407,2008-05-30,12:09:10
40.0213033,116.5355749,0,141.1,39598.5063888889,2008-05-30,12:09:12
40.0213499,116.5355583,0,144.4,39598.506412037,2008-05-30,12:09:14
40.0214066,116.5355733,0,147.6,39598.5064351852,2008-05-30,12:09:16
40.0214349,116.5355816,0,150.9,39598.5064583333,2008-05-30,12:09:18
40.0214616,116.5356066,0,154.2,39598.5064814815,2008-05-30,12:09:20
40.0214883,116.5356599,0,157.5,39598.5065046296,2008-05-30,12:09:22
40.0215149,116.5357249,0,157.5,39598.5065277778,2008-05-30,12:09:24
40.0215666,116.5358383,0,160.8,39598.5065509259,2008-05-30,12:09:26
40.0216283,116.5360099,0,164,39598.5065740741,2008-05-30,12:09:28
40.0216933,116.5361999,0,167.3,39598.5065972222,2008-05-30,12:09:30
40.0217733,116.5364233,0,167.3,39598.5066203704,2008-05-30,12:09:32
40.0218866,116.5367066,0,170.6,39598.5066435185,2008-05-30,12:09:34
40.0220216,116.5370033,0,170.6,39598.5066666667,2008-05-30,12:09:36
40.0221366,116.5372766,0,170.6,39598.5066898148,2008-05-30,12:09:38
40.0222649,116.5375733,0,170.6,39598.506712963,2008-05-30,12:09:40
40.0223799,116.5378599,0,170.6,39598.5067361111,2008-05-30,12:09:42
40.0225049,116.5381449,0,170.6,39598.5067592593,2008-05-30,12:09:44
40.0225999,116.5384199,0,170.6,39598.5067824074,2008-05-30,12:09:46
40.0227133,116.5386933,0,167.3,39598.5068055556,2008-05-30,12:09:48
40.0228133,116.5389433,0,167.3,39598.5068287037,2008-05-30,12:09:50
40.0228766,116.5391466,0,164,39598.5068518519,2008-05-30,12:09:52
40.0229533,116.5393449,0,164,39598.506875,2008-05-30,12:09:54
40.0230216,116.5395183,0,160.8,39598.5068981481,2008-05-30,12:09:56
40.0230849,116.5396766,0,160.8,39598.5069212963,2008-05-30,12:09:58
40.0231683,116.5398733,0,160.8,39598.5069444444,2008-05-30,12:10:00
40.0232433,116.5400666,0,160.8,39598.5069675926,2008-05-30,12:10:02
40.0233366,116.5403166,0,160.8,39598.5069907407,2008-05-30,12:10:04
40.0234099,116.5405649,0,160.8,39598.5070138889,2008-05-30,12:10:06
40.0234999,116.5408332,0,160.8,39598.507037037,2008-05-30,12:10:08
40.0235899,116.5411,0,160.8,39598.5070601852,2008-05-30,12:10:10
40.0237066,116.5414216,0,157.5,39598.5070833333,2008-05-30,12:10:12
40.0237849,116.5416533,0,157.5,39598.5071064815,2008-05-30,12:10:14
40.0238466,116.5418899,0,157.5,39598.5071296296,2008-05-30,12:10:16
40.0239266,116.54215,0,157.5,39598.5071527778,2008-05-30,12:10:18
40.0239999,116.5423799,0,157.5,39598.5071759259,2008-05-30,12:10:20
40.0240733,116.542585,0,157.5,39598.5071990741,2008-05-30,12:10:22
40.0241499,116.54278,0,157.5,39598.5072222222,2008-05-30,12:10:24
40.0242533,116.5429916,0,157.5,39598.5072453704,2008-05-30,12:10:26
40.0243549,116.5432266,0,160.8,39598.5072685185,2008-05-30,12:10:28
40.024445,116.5434532,0,160.8,39598.5072916667,2008-05-30,12:10:30
40.0245283,116.5436566,0,160.8,39598.5073148148,2008-05-30,12:10:32
40.0245933,116.5438083,0,160.8,39598.507337963,2008-05-30,12:10:34
40.0246166,116.5439016,0,160.8,39598.5073611111,2008-05-30,12:10:36
40.0246616,116.544015,0,164,39598.5073842593,2008-05-30,12:10:38
40.0246099,116.5439733,0,160.8,39598.5074074074,2008-05-30,12:10:40
40.0246166,116.5439666,0,164,39598.5074305556,2008-05-30,12:10:42
40.024625,116.5439816,0,164,39598.5076388889,2008-05-30,12:11:00
40.0246383,116.5439949,0,164,39598.507662037,2008-05-30,12:11:02
40.02465,116.5440183,0,164,39598.5076851852,2008-05-30,12:11:04
40.0246616,116.5440366,0,164,39598.5077083333,2008-05-30,12:11:06
40.0246733,116.5440749,0,164,39598.5077314815,2008-05-30,12:11:08
40.0246866,116.5441083,0,164,39598.5077546296,2008-05-30,12:11:10
40.0246883,116.5441266,0,164,39598.5077777778,2008-05-30,12:11:12
40.0246883,116.5441382,0,164,39598.5078703704,2008-05-30,12:11:20
40.0247033,116.5441682,0,164,39598.5078935185,2008-05-30,12:11:22
40.02472,116.5442049,0,164,39598.5079166667,2008-05-30,12:11:24
40.0247366,116.5442533,0,164,39598.5079398148,2008-05-30,12:11:26
40.0247583,116.5443199,0,164,39598.507962963,2008-05-30,12:11:28
40.0247833,116.5443833,0,164,39598.5079861111,2008-05-30,12:11:30
40.0248066,116.5444416,0,164,39598.5080092593,2008-05-30,12:11:32
40.0248283,116.5445083,0,164,39598.5080324074,2008-05-30,12:11:34
40.0248566,116.5445699,0,164,39598.5080555556,2008-05-30,12:11:36
40.0248699,116.5446249,0,164,39598.5080787037,2008-05-30,12:11:38
40.0248849,116.5446899,0,164,39598.5081018518,2008-05-30,12:11:40
40.0249116,116.5447466,0,164,39598.508125,2008-05-30,12:11:42
40.0249366,116.5448266,0,164,39598.5081481481,2008-05-30,12:11:44
40.0249716,116.54494,0,164,39598.5081712963,2008-05-30,12:11:46
40.0250099,116.5450216,0,164,39598.5081944444,2008-05-30,12:11:48
40.0250499,116.5450966,0,164,39598.5082175926,2008-05-30,12:11:50
40.0250766,116.5451549,0,164,39598.5082407407,2008-05-30,12:11:52
40.0251116,116.5452299,0,164,39598.5082638889,2008-05-30,12:11:54
40.0251383,116.545305,0,164,39598.508287037,2008-05-30,12:11:56
40.0251566,116.5453582,0,164,39598.5083101852,2008-05-30,12:11:58
40.0251849,116.5454166,0,164,39598.5083333333,2008-05-30,12:12:00
40.0252099,116.5454766,0,164,39598.5083564815,2008-05-30,12:12:02
40.0252333,116.5455316,0,164,39598.5083796296,2008-05-30,12:12:04
40.0252566,116.5455799,0,164,39598.5084027778,2008-05-30,12:12:06
40.0252716,116.5456232,0,164,39598.5084259259,2008-05-30,12:12:08
40.0252866,116.5456633,0,164,39598.5084490741,2008-05-30,12:12:10
40.0252983,116.5457049,0,164,39598.5084722222,2008-05-30,12:12:12
40.0253183,116.5457599,0,164,39598.5084953704,2008-05-30,12:12:14
40.0253316,116.5458099,0,164,39598.5085185185,2008-05-30,12:12:16
40.0253283,116.5458266,0,164,39598.5085416667,2008-05-30,12:12:18
40.0253199,116.5458299,0,164,39598.5085648148,2008-05-30,12:12:20
40.0252999,116.5457966,0,164,39598.5089814815,2008-05-30,12:12:56
40.02531,116.5458016,0,164,39598.5090046296,2008-05-30,12:12:58
40.0253249,116.5458333,0,164,39598.5090277778,2008-05-30,12:13:00
40.0253533,116.5459083,0,164,39598.5090509259,2008-05-30,12:13:02
40.0253933,116.5459916,0,164,39598.5090740741,2008-05-30,12:13:04
40.0254349,116.5461049,0,164,39598.5090972222,2008-05-30,12:13:06
40.025475,116.5462099,0,164,39598.5091203704,2008-05-30,12:13:08
40.0255216,116.54634,0,164,39598.5091435185,2008-05-30,12:13:10
40.0255749,116.5464733,0,164,39598.5091666667,2008-05-30,12:13:12
40.0256283,116.5466166,0,164,39598.5091898148,2008-05-30,12:13:14
40.0256883,116.5467783,0,164,39598.509212963,2008-05-30,12:13:16
40.0257699,116.5469616,0,164,39598.5092361111,2008-05-30,12:13:18
40.0258433,116.5471449,0,164,39598.5092592593,2008-05-30,12:13:20
40.0259233,116.5473533,0,164,39598.5092824074,2008-05-30,12:13:22
40.0259699,116.5475099,0,164,39598.5093055556,2008-05-30,12:13:24
40.0259866,116.5476083,0,164,39598.5093287037,2008-05-30,12:13:26
40.0260099,116.5476716,0,164,39598.5093518518,2008-05-30,12:13:28
40.0260733,116.5477649,0,160.8,39598.509375,2008-05-30,12:13:30
40.0261799,116.5478566,0,157.5,39598.5093981481,2008-05-30,12:13:32
40.0262666,116.5478883,0,157.5,39598.5094212963,2008-05-30,12:13:34
40.0263733,116.5479016,0,157.5,39598.5094444444,2008-05-30,12:13:36
40.02648,116.5478616,0,157.5,39598.5094675926,2008-05-30,12:13:38
40.0265499,116.5477866,0,157.5,39598.5094907407,2008-05-30,12:13:40
40.0266349,116.5477366,0,157.5,39598.5095138889,2008-05-30,12:13:42
40.0267149,116.5476666,0,154.2,39598.509537037,2008-05-30,12:13:44
40.0267983,116.5476383,0,157.5,39598.5095601852,2008-05-30,12:13:46
40.0269216,116.5475966,0,154.2,39598.5095833333,2008-05-30,12:13:48
40.0272399,116.5474816,0,157.5,39598.5096296296,2008-05-30,12:13:52
40.0274633,116.5473799,0,154.2,39598.5096527778,2008-05-30,12:13:54
40.0276416,116.5472716,0,154.2,39598.5096759259,2008-05-30,12:13:56
40.02781,116.5471916,0,154.2,39598.5096990741,2008-05-30,12:13:58
40.0279383,116.5471266,0,154.2,39598.5097222222,2008-05-30,12:14:00
40.0280349,116.5470916,0,154.2,39598.5097453704,2008-05-30,12:14:02
40.0281183,116.5470583,0,154.2,39598.5097685185,2008-05-30,12:14:04
40.0281833,116.5470466,0,150.9,39598.5097916667,2008-05-30,12:14:06
40.0282683,116.5470583,0,150.9,39598.5098148148,2008-05-30,12:14:08
40.0283616,116.5470916,0,150.9,39598.509837963,2008-05-30,12:14:10
40.0284466,116.5471116,0,150.9,39598.5098611111,2008-05-30,12:14:12
40.0285383,116.5470899,0,150.9,39598.5098842593,2008-05-30,12:14:14
40.0286316,116.5470416,0,150.9,39598.5099074074,2008-05-30,12:14:16
40.0287183,116.5469166,0,150.9,39598.5099305556,2008-05-30,12:14:18
40.0287766,116.5467316,0,150.9,39598.5099537037,2008-05-30,12:14:20
40.0287683,116.546565,0,147.6,39598.5099768518,2008-05-30,12:14:22
40.0287049,116.5464316,0,147.6,39598.51,2008-05-30,12:14:24
40.028575,116.5463333,0,144.4,39598.5100231481,2008-05-30,12:14:26
40.0284133,116.5463066,0,141.1,39598.5100462963,2008-05-30,12:14:28
40.0282783,116.5463833,0,137.8,39598.5100694444,2008-05-30,12:14:30
40.0281749,116.5464899,0,134.5,39598.5100925926,2008-05-30,12:14:32
40.0280733,116.5465749,0,134.5,39598.5101157407,2008-05-30,12:14:34
40.0279616,116.5466433,0,131.2,39598.5101388889,2008-05-30,12:14:36
40.0278299,116.5466833,0,128,39598.510162037,2008-05-30,12:14:38
40.0276999,116.5466549,0,128,39598.5101851852,2008-05-30,12:14:40
40.0276216,116.5466182,0,128,39598.5102083333,2008-05-30,12:14:42
40.0275899,116.5465899,0,128,39598.5102314815,2008-05-30,12:14:44
40.0275799,116.5465916,0,124.7,39598.5102546296,2008-05-30,12:14:46
40.0275783,116.546605,0,124.7,39598.5102777778,2008-05-30,12:14:48
40.0275733,116.5466149,0,121.4,39598.5103009259,2008-05-30,12:14:50
40.0275683,116.5466283,0,118.1,39598.5103240741,2008-05-30,12:14:52
40.0275849,116.54665,0,118.1,39598.5103935185,2008-05-30,12:14:58
40.0275666,116.5466416,0,118.1,39598.5104166667,2008-05-30,12:15:00
40.027535,116.5466399,0,118.1,39598.5104398148,2008-05-30,12:15:02
40.0274499,116.5465949,0,118.1,39598.510462963,2008-05-30,12:15:04
40.0273383,116.5465333,0,118.1,39598.5104861111,2008-05-30,12:15:06
40.0272183,116.5464316,0,118.1,39598.5105092593,2008-05-30,12:15:08
40.0270933,116.5463,0,118.1,39598.5105324074,2008-05-30,12:15:10
40.0269883,116.5461383,0,114.8,39598.5105555556,2008-05-30,12:15:12
40.0269016,116.5459166,0,114.8,39598.5105787037,2008-05-30,12:15:14
40.0268183,116.5456833,0,111.5,39598.5106018518,2008-05-30,12:15:16
40.0267316,116.5454349,0,111.5,39598.510625,2008-05-30,12:15:18
40.0266283,116.5451516,0,111.5,39598.5106481481,2008-05-30,12:15:20
40.0265166,116.5448349,0,108.3,39598.5106712963,2008-05-30,12:15:22
40.0263949,116.5444983,0,108.3,39598.5106944444,2008-05-30,12:15:24
40.0262783,116.5441483,0,108.3,39598.5107175926,2008-05-30,12:15:26
40.0261533,116.5437849,0,108.3,39598.5107407407,2008-05-30,12:15:28
40.0260216,116.5434266,0,108.3,39598.5107638889,2008-05-30,12:15:30
40.0258883,116.5430583,0,111.5,39598.510787037,2008-05-30,12:15:32
40.0255583,116.5420999,0,118.1,39598.5108449074,2008-05-30,12:15:37
40.0252166,116.5411666,0,124.7,39598.5109027778,2008-05-30,12:15:42
40.0248799,116.54023,0,137.8,39598.5109606481,2008-05-30,12:15:47
40.0245516,116.5393099,0,134.5,39598.5110185185,2008-05-30,12:15:52
40.0242416,116.5384183,0,137.8,39598.5110763889,2008-05-30,12:15:57
40.0240016,116.5375083,0,124.7,39598.5111342593,2008-05-30,12:16:02
40.0236116,116.5365316,0,124.7,39598.5111921296,2008-05-30,12:16:07
40.0232466,116.53555,0,124.7,39598.51125,2008-05-30,12:16:12
40.0228866,116.534555,0,128,39598.5113078704,2008-05-30,12:16:17
40.0225249,116.5335616,0,118.1,39598.5113657407,2008-05-30,12:16:22
40.0221749,116.5325383,0,98.4,39598.5114236111,2008-05-30,12:16:27
40.021825,116.531565,0,105,39598.5114814815,2008-05-30,12:16:32
40.0214816,116.53059,0,91.9,39598.5115393519,2008-05-30,12:16:37
40.021165,116.52963,0,85.3,39598.5115972222,2008-05-30,12:16:42
40.0207783,116.5286099,0,91.9,39598.5116550926,2008-05-30,12:16:47
40.0204049,116.5275633,0,91.9,39598.511712963,2008-05-30,12:16:52
40.0200249,116.5265133,0,98.4,39598.5117708333,2008-05-30,12:16:57
40.0196499,116.525455,0,111.5,39598.5118287037,2008-05-30,12:17:02
40.0192866,116.5244716,0,111.5,39598.5118865741,2008-05-30,12:17:07
40.0189416,116.5235416,0,114.8,39598.5119444444,2008-05-30,12:17:12
40.0185649,116.5225833,0,118.1,39598.5120023148,2008-05-30,12:17:17
40.0182116,116.5215633,0,124.7,39598.5120601852,2008-05-30,12:17:22
40.0178266,116.52055,0,124.7,39598.5121180556,2008-05-30,12:17:27
40.0174699,116.5194599,0,121.4,39598.5121759259,2008-05-30,12:17:32
40.0171033,116.5183949,0,114.8,39598.5122337963,2008-05-30,12:17:37
40.0167233,116.5173799,0,105,39598.5122916667,2008-05-30,12:17:42
40.0163166,116.5164366,0,101.7,39598.512349537,2008-05-30,12:17:47
40.0159049,116.5155483,0,101.7,39598.5124074074,2008-05-30,12:17:52
40.0155116,116.5147333,0,105,39598.5124652778,2008-05-30,12:17:57
40.0153549,116.5144549,0,105,39598.5124884259,2008-05-30,12:17:59
40.0152083,116.5141916,0,105,39598.5125115741,2008-05-30,12:18:01
40.0150649,116.5139433,0,105,39598.5125347222,2008-05-30,12:18:03
40.0149233,116.5136983,0,105,39598.5125578704,2008-05-30,12:18:05
40.0147816,116.5134566,0,101.7,39598.5125810185,2008-05-30,12:18:07
40.0146416,116.51322,0,101.7,39598.5126041667,2008-05-30,12:18:09
40.0145049,116.5129983,0,101.7,39598.5126273148,2008-05-30,12:18:11
40.0143733,116.5127866,0,101.7,39598.512650463,2008-05-30,12:18:13
40.0142383,116.512575,0,101.7,39598.5126736111,2008-05-30,12:18:15
40.0140999,116.512365,0,101.7,39598.5126967593,2008-05-30,12:18:17
40.0139849,116.5121716,0,101.7,39598.5127199074,2008-05-30,12:18:19
40.0138699,116.5120066,0,101.7,39598.5127430556,2008-05-30,12:18:21
40.0137566,116.5118483,0,101.7,39598.5127662037,2008-05-30,12:18:23
40.0136466,116.5116883,0,101.7,39598.5127893519,2008-05-30,12:18:25
40.0135499,116.5115499,0,101.7,39598.5128125,2008-05-30,12:18:27
40.0134683,116.5114416,0,101.7,39598.5128356481,2008-05-30,12:18:29
40.0133983,116.5113466,0,101.7,39598.5128587963,2008-05-30,12:18:31
40.013325,116.5112466,0,101.7,39598.5128819444,2008-05-30,12:18:33
40.0132466,116.51114,0,101.7,39598.5129050926,2008-05-30,12:18:35
40.0131649,116.5110299,0,101.7,39598.5129282407,2008-05-30,12:18:37
40.0130716,116.5109083,0,101.7,39598.5129513889,2008-05-30,12:18:39
40.0129749,116.51078,0,105,39598.512974537,2008-05-30,12:18:41
40.0128649,116.51065,0,105,39598.5129976852,2008-05-30,12:18:43
40.0127399,116.5105083,0,105,39598.5130208333,2008-05-30,12:18:45
40.0126066,116.5103466,0,105,39598.5130439815,2008-05-30,12:18:47
40.0124649,116.5101816,0,105,39598.5130671296,2008-05-30,12:18:49
40.0123283,116.5100166,0,105,39598.5130902778,2008-05-30,12:18:51
40.0121966,116.50987,0,105,39598.5131134259,2008-05-30,12:18:53
40.0120816,116.5097333,0,105,39598.5131365741,2008-05-30,12:18:55
40.0119799,116.5096083,0,108.3,39598.5131597222,2008-05-30,12:18:57
40.0118799,116.5094833,0,111.5,39598.5131828704,2008-05-30,12:18:59
40.0117783,116.5093566,0,114.8,39598.5132060185,2008-05-30,12:19:01
40.0116633,116.5092183,0,114.8,39598.5132291667,2008-05-30,12:19:03
40.0115299,116.5090683,0,118.1,39598.5132523148,2008-05-30,12:19:05
40.0113799,116.5088949,0,121.4,39598.513275463,2008-05-30,12:19:07
40.0112183,116.5087116,0,121.4,39598.5132986111,2008-05-30,12:19:09
40.0110466,116.5085233,0,124.7,39598.5133217593,2008-05-30,12:19:11
40.0108699,116.508335,0,124.7,39598.5133449074,2008-05-30,12:19:13
40.0106849,116.5081483,0,124.7,39598.5133680556,2008-05-30,12:19:15
40.0105049,116.5079666,0,124.7,39598.5133912037,2008-05-30,12:19:17
40.0103233,116.5077683,0,124.7,39598.5134143519,2008-05-30,12:19:19
40.0101366,116.507565,0,128,39598.5134375,2008-05-30,12:19:21
40.0099499,116.5073583,0,131.2,39598.5134606481,2008-05-30,12:19:23
40.0097549,116.5071416,0,131.2,39598.5134837963,2008-05-30,12:19:25
40.0095516,116.506915,0,134.5,39598.5135069444,2008-05-30,12:19:27
40.0093366,116.5066866,0,131.2,39598.5135300926,2008-05-30,12:19:29
40.0091316,116.5064533,0,131.2,39598.5135532407,2008-05-30,12:19:31
40.0089249,116.5062233,0,131.2,39598.5135763889,2008-05-30,12:19:33
40.0087333,116.5059883,0,128,39598.513599537,2008-05-30,12:19:35
40.0085516,116.5057816,0,128,39598.5136226852,2008-05-30,12:19:37
40.0083849,116.505595,0,128,39598.5136458333,2008-05-30,12:19:39
40.0082266,116.5054249,0,124.7,39598.5136689815,2008-05-30,12:19:41
40.0080699,116.505255,0,121.4,39598.5136921296,2008-05-30,12:19:43
40.0079149,116.5050883,0,121.4,39598.5137152778,2008-05-30,12:19:45
40.0077649,116.5049199,0,121.4,39598.5137384259,2008-05-30,12:19:47
40.0076183,116.504755,0,121.4,39598.5137615741,2008-05-30,12:19:49
40.0074766,116.5045883,0,121.4,39598.5137847222,2008-05-30,12:19:51
40.0073333,116.5044216,0,121.4,39598.5138078704,2008-05-30,12:19:53
40.0071916,116.5042616,0,121.4,39598.5138310185,2008-05-30,12:19:55
40.0070533,116.5041016,0,124.7,39598.5138541667,2008-05-30,12:19:57
40.0069283,116.5039583,0,124.7,39598.5138773148,2008-05-30,12:19:59
40.0068133,116.5038283,0,124.7,39598.513900463,2008-05-30,12:20:01
40.0067116,116.5037183,0,124.7,39598.5139236111,2008-05-30,12:20:03
40.0066249,116.5036183,0,124.7,39598.5139467593,2008-05-30,12:20:05
40.0065366,116.503545,0,118.1,39598.5139699074,2008-05-30,12:20:07
40.0064433,116.5034466,0,118.1,39598.5139930556,2008-05-30,12:20:09
40.0063383,116.5033333,0,118.1,39598.5140162037,2008-05-30,12:20:11
40.0062199,116.5032049,0,114.8,39598.5140393519,2008-05-30,12:20:13
40.0060866,116.5030649,0,114.8,39598.5140625,2008-05-30,12:20:15
40.0059366,116.5029116,0,111.5,39598.5140856481,2008-05-30,12:20:17
40.0057766,116.5027383,0,111.5,39598.5141087963,2008-05-30,12:20:19
40.0056083,116.5025583,0,111.5,39598.5141319444,2008-05-30,12:20:21
40.0054366,116.5023716,0,108.3,39598.5141550926,2008-05-30,12:20:23
40.0052666,116.5021816,0,111.5,39598.5141782407,2008-05-30,12:20:25
40.0051099,116.5020083,0,111.5,39598.5142013889,2008-05-30,12:20:27
40.0049833,116.5018849,0,111.5,39598.514224537,2008-05-30,12:20:29
40.0048766,116.5017616,0,111.5,39598.5142476852,2008-05-30,12:20:31
40.0047799,116.5016483,0,111.5,39598.5142708333,2008-05-30,12:20:33
40.0046983,116.5015499,0,111.5,39598.5142939815,2008-05-30,12:20:35
40.0046266,116.50145,0,111.5,39598.5143171296,2008-05-30,12:20:37
40.0045499,116.5013566,0,111.5,39598.5143402778,2008-05-30,12:20:39
40.0044649,116.5012566,0,114.8,39598.5143634259,2008-05-30,12:20:41
40.0043716,116.5011466,0,118.1,39598.5143865741,2008-05-30,12:20:43
40.0042816,116.5010399,0,118.1,39598.5144097222,2008-05-30,12:20:45
40.0041933,116.5009416,0,118.1,39598.5144328704,2008-05-30,12:20:47
40.0041033,116.5008433,0,118.1,39598.5144560185,2008-05-30,12:20:49
40.0040199,116.5007566,0,118.1,39598.5144791667,2008-05-30,12:20:51
40.0039249,116.5006549,0,118.1,39598.5145023148,2008-05-30,12:20:53
40.0038199,116.5005349,0,118.1,39598.514525463,2008-05-30,12:20:55
40.0037099,116.5004116,0,118.1,39598.5145486111,2008-05-30,12:20:57
40.0035949,116.5002749,0,118.1,39598.5145717593,2008-05-30,12:20:59
40.0034733,116.5001349,0,118.1,39598.5145949074,2008-05-30,12:21:01
40.0033499,116.4999933,0,118.1,39598.5146180556,2008-05-30,12:21:03
40.0032283,116.4998483,0,118.1,39598.5146412037,2008-05-30,12:21:05
40.0031033,116.4997033,0,118.1,39598.5146643519,2008-05-30,12:21:07
40.0029816,116.4995716,0,118.1,39598.5146875,2008-05-30,12:21:09
40.0028616,116.4994349,0,118.1,39598.5147106481,2008-05-30,12:21:11
40.0027349,116.4992999,0,121.4,39598.5147337963,2008-05-30,12:21:13
40.0025949,116.4991466,0,121.4,39598.5147569444,2008-05-30,12:21:15
40.0024299,116.4989783,0,118.1,39598.5147800926,2008-05-30,12:21:17
40.0022599,116.4987883,0,114.8,39598.5148032407,2008-05-30,12:21:19
40.0020899,116.4985966,0,114.8,39598.5148263889,2008-05-30,12:21:21
40.0019216,116.4983849,0,118.1,39598.514849537,2008-05-30,12:21:23
40.0017366,116.4981783,0,118.1,39598.5148726852,2008-05-30,12:21:25
40.0015466,116.49796,0,121.4,39598.5148958333,2008-05-30,12:21:27
40.0013466,116.4977366,0,121.4,39598.5149189815,2008-05-30,12:21:29
40.0011349,116.4975016,0,121.4,39598.5149421296,2008-05-30,12:21:31
40.0009133,116.4972549,0,124.7,39598.5149652778,2008-05-30,12:21:33
40.0006816,116.497,0,124.7,39598.5149884259,2008-05-30,12:21:35
40.0000799,116.4963483,0,121.4,39598.5150462963,2008-05-30,12:21:40
39.9994666,116.4956649,0,124.7,39598.5151041667,2008-05-30,12:21:45
39.9988516,116.494995,0,124.7,39598.515162037,2008-05-30,12:21:50
39.9982416,116.4943266,0,124.7,39598.5152199074,2008-05-30,12:21:55
39.9976816,116.4936916,0,121.4,39598.5152777778,2008-05-30,12:22:00
39.9974249,116.49346,0,121.4,39598.5153009259,2008-05-30,12:22:02
39.9968266,116.4927966,0,118.1,39598.5153587963,2008-05-30,12:22:07
39.9961799,116.4920783,0,118.1,39598.5154166667,2008-05-30,12:22:12
39.9955233,116.4913816,0,114.8,39598.515474537,2008-05-30,12:22:17
39.9948733,116.4906699,0,114.8,39598.5155324074,2008-05-30,12:22:22
39.99421,116.4899316,0,118.1,39598.5155902778,2008-05-30,12:22:27
39.9935333,116.4891816,0,118.1,39598.5156481481,2008-05-30,12:22:32
39.9928549,116.4884349,0,118.1,39598.5157060185,2008-05-30,12:22:37
39.99216,116.487675,0,111.5,39598.5157638889,2008-05-30,12:22:42
39.9914399,116.48691,0,114.8,39598.5158217593,2008-05-30,12:22:47
39.9907033,116.48609,0,114.8,39598.5158796296,2008-05-30,12:22:52
39.9899816,116.4852866,0,121.4,39598.5159375,2008-05-30,12:22:57
39.9892766,116.4845016,0,131.2,39598.5159953704,2008-05-30,12:23:02
39.988575,116.4837249,0,134.5,39598.5160532407,2008-05-30,12:23:07
39.9878783,116.4829683,0,134.5,39598.5161111111,2008-05-30,12:23:12
39.987185,116.4822216,0,131.2,39598.5161689815,2008-05-30,12:23:17
39.9864966,116.4814633,0,131.2,39598.5162268518,2008-05-30,12:23:22
39.985815,116.4807016,0,128,39598.5162847222,2008-05-30,12:23:27
39.9851216,116.4799316,0,128,39598.5163425926,2008-05-30,12:23:32
39.9844183,116.4791183,0,124.7,39598.516400463,2008-05-30,12:23:37
39.9837116,116.4783333,0,121.4,39598.5164583333,2008-05-30,12:23:42
39.9830416,116.4775883,0,121.4,39598.5165162037,2008-05-30,12:23:47
39.9823516,116.4768233,0,124.7,39598.5165740741,2008-05-30,12:23:52
39.98164,116.4760416,0,121.4,39598.5166319444,2008-05-30,12:23:57
39.9809266,116.47525,0,118.1,39598.5166898148,2008-05-30,12:24:02
39.980255,116.4744866,0,121.4,39598.5167476852,2008-05-30,12:24:07
39.9796249,116.4737766,0,131.2,39598.5168055556,2008-05-30,12:24:12
39.9789683,116.47308,0,137.8,39598.5168634259,2008-05-30,12:24:17
39.9783133,116.472365,0,144.4,39598.5169212963,2008-05-30,12:24:22
39.9776983,116.4716249,0,134.5,39598.5169791667,2008-05-30,12:24:27
39.9770183,116.4708949,0,128,39598.517037037,2008-05-30,12:24:32
39.9764416,116.470275,0,114.8,39598.5170949074,2008-05-30,12:24:37
39.976215,116.4700399,0,114.8,39598.5171180556,2008-05-30,12:24:39
39.9759983,116.4697466,0,105,39598.5171412037,2008-05-30,12:24:41
39.975755,116.4694783,0,108.3,39598.5171643518,2008-05-30,12:24:43
39.9754266,116.4691633,0,105,39598.5171875,2008-05-30,12:24:45
39.9747899,116.4684216,0,98.4,39598.5172453704,2008-05-30,12:24:50
39.9742483,116.4677483,0,101.7,39598.5173032407,2008-05-30,12:24:55
39.9740283,116.4674933,0,98.4,39598.5173263889,2008-05-30,12:24:57
39.9738216,116.4672383,0,95.1,39598.517349537,2008-05-30,12:24:59
39.9736483,116.4670149,0,95.1,39598.5173726852,2008-05-30,12:25:01
39.9734533,116.4667783,0,95.1,39598.5173958333,2008-05-30,12:25:03
39.9732549,116.4665416,0,98.4,39598.5174189815,2008-05-30,12:25:05
39.9730533,116.46631,0,101.7,39598.5174421296,2008-05-30,12:25:07
39.9728483,116.466065,0,105,39598.5174652778,2008-05-30,12:25:09
39.9726716,116.4658133,0,111.5,39598.5174884259,2008-05-30,12:25:11
39.9725199,116.4655983,0,118.1,39598.5175115741,2008-05-30,12:25:13
39.972365,116.4653249,0,118.1,39598.5175347222,2008-05-30,12:25:15
39.9722299,116.4650383,0,121.4,39598.5175578704,2008-05-30,12:25:17
39.9720999,116.4647299,0,124.7,39598.5175810185,2008-05-30,12:25:19
39.9720049,116.4644383,0,124.7,39598.5176041667,2008-05-30,12:25:21
39.9719266,116.4641283,0,128,39598.5176273148,2008-05-30,12:25:23
39.971855,116.4637916,0,128,39598.517650463,2008-05-30,12:25:25
39.9718083,116.4634433,0,128,39598.5176736111,2008-05-30,12:25:27
39.9717783,116.4630849,0,128,39598.5176967593,2008-05-30,12:25:29
39.9717716,116.4627183,0,128,39598.5177199074,2008-05-30,12:25:31
39.9717833,116.4623483,0,128,39598.5177430556,2008-05-30,12:25:33
39.9718133,116.4619816,0,128,39598.5177662037,2008-05-30,12:25:35
39.9718733,116.4616183,0,124.7,39598.5177893518,2008-05-30,12:25:37
39.9719616,116.4612666,0,124.7,39598.5178125,2008-05-30,12:25:39
39.9720633,116.4609283,0,121.4,39598.5178356481,2008-05-30,12:25:41
39.9721749,116.4606183,0,118.1,39598.5178587963,2008-05-30,12:25:43
39.9722999,116.4603283,0,114.8,39598.5178819444,2008-05-30,12:25:45
39.9724366,116.4600583,0,111.5,39598.5179050926,2008-05-30,12:25:47
39.9725883,116.4598049,0,111.5,39598.5179282407,2008-05-30,12:25:49
39.9727516,116.4595533,0,108.3,39598.5179513889,2008-05-30,12:25:51
39.9729283,116.459275,0,105,39598.517974537,2008-05-30,12:25:53
39.9731083,116.4589849,0,105,39598.5179976852,2008-05-30,12:25:55
39.9732799,116.4587016,0,105,39598.5180208333,2008-05-30,12:25:57
39.97344,116.4584316,0,105,39598.5180439815,2008-05-30,12:25:59
39.9735866,116.4581649,0,105,39598.5180671296,2008-05-30,12:26:01
39.9737616,116.457875,0,105,39598.5180902778,2008-05-30,12:26:03
39.9739333,116.4575966,0,108.3,39598.5181134259,2008-05-30,12:26:05
39.974115,116.4573283,0,108.3,39598.5181365741,2008-05-30,12:26:07
39.9742999,116.4570849,0,111.5,39598.5181597222,2008-05-30,12:26:09
39.9744333,116.45685,0,111.5,39598.5181828704,2008-05-30,12:26:11
39.9745766,116.4566266,0,111.5,39598.5182060185,2008-05-30,12:26:13
39.9747349,116.4563966,0,114.8,39598.5182291667,2008-05-30,12:26:15
39.9748949,116.4561583,0,118.1,39598.5182523148,2008-05-30,12:26:17
39.9750599,116.4559133,0,118.1,39598.518275463,2008-05-30,12:26:19
39.9752299,116.4556566,0,121.4,39598.5182986111,2008-05-30,12:26:21
39.975405,116.4553833,0,121.4,39598.5183217593,2008-05-30,12:26:23
39.9755966,116.4550949,0,121.4,39598.5183449074,2008-05-30,12:26:25
39.9757916,116.4547966,0,124.7,39598.5183680556,2008-05-30,12:26:27
39.9759949,116.4544916,0,124.7,39598.5183912037,2008-05-30,12:26:29
39.976215,116.4541566,0,124.7,39598.5184143518,2008-05-30,12:26:31
39.9767533,116.4533283,0,128,39598.5184722222,2008-05-30,12:26:36
39.97731,116.4524816,0,131.2,39598.5185300926,2008-05-30,12:26:41
39.9778349,116.4516716,0,134.5,39598.518587963,2008-05-30,12:26:46
39.9783383,116.4508683,0,141.1,39598.5186458333,2008-05-30,12:26:51
39.9788399,116.45011,0,144.4,39598.5187037037,2008-05-30,12:26:56
39.9790316,116.4498216,0,147.6,39598.5187268518,2008-05-30,12:26:58
39.9792233,116.4495283,0,150.9,39598.51875,2008-05-30,12:27:00
39.9794133,116.4492333,0,150.9,39598.5187731481,2008-05-30,12:27:02
39.9796083,116.4489333,0,154.2,39598.5187962963,2008-05-30,12:27:04
39.9798066,116.4486349,0,154.2,39598.5188194444,2008-05-30,12:27:06
39.9800033,116.4483399,0,154.2,39598.5188425926,2008-05-30,12:27:08
39.9805083,116.4475933,0,147.6,39598.518900463,2008-05-30,12:27:13
39.98108,116.4467516,0,141.1,39598.5189583333,2008-05-30,12:27:18
39.9816433,116.4458916,0,134.5,39598.5190162037,2008-05-30,12:27:23
39.9821649,116.4450866,0,131.2,39598.5190740741,2008-05-30,12:27:28
39.982705,116.4442666,0,134.5,39598.5191319444,2008-05-30,12:27:33
39.9832233,116.4434799,0,134.5,39598.5191898148,2008-05-30,12:27:38
39.9837199,116.4427233,0,134.5,39598.5192476852,2008-05-30,12:27:43
39.9838716,116.4424866,0,137.8,39598.5192708333,2008-05-30,12:27:45
39.9839833,116.4423099,0,137.8,39598.5192939815,2008-05-30,12:27:47
39.9840533,116.442185,0,137.8,39598.5193171296,2008-05-30,12:27:49
39.9841266,116.4420616,0,137.8,39598.5193402778,2008-05-30,12:27:51
39.9841983,116.4419333,0,137.8,39598.5193634259,2008-05-30,12:27:53
39.9842633,116.4418099,0,137.8,39598.5193865741,2008-05-30,12:27:55
39.9843183,116.4416999,0,137.8,39598.5194097222,2008-05-30,12:27:57
39.9843683,116.4415949,0,137.8,39598.5194328704,2008-05-30,12:27:59
39.9844049,116.4415099,0,137.8,39598.5194560185,2008-05-30,12:28:01
39.9844383,116.4414166,0,134.5,39598.5194791667,2008-05-30,12:28:03
39.9844716,116.4413283,0,134.5,39598.5195023148,2008-05-30,12:28:05
39.9845049,116.4412466,0,134.5,39598.519525463,2008-05-30,12:28:07
39.9845366,116.4411733,0,134.5,39598.5195486111,2008-05-30,12:28:09
39.984565,116.4411083,0,134.5,39598.5195717593,2008-05-30,12:28:11
39.9845966,116.441045,0,134.5,39598.5195949074,2008-05-30,12:28:13
39.9846233,116.4409883,0,134.5,39598.5196180556,2008-05-30,12:28:15
39.9846449,116.4409333,0,137.8,39598.5196412037,2008-05-30,12:28:17
39.9846683,116.440875,0,137.8,39598.5196643519,2008-05-30,12:28:19
39.9846966,116.4408,0,137.8,39598.5196875,2008-05-30,12:28:21
39.9847366,116.4407066,0,137.8,39598.5197106482,2008-05-30,12:28:23
39.984775,116.4405933,0,137.8,39598.5197337963,2008-05-30,12:28:25
39.9848183,116.440475,0,137.8,39598.5197569444,2008-05-30,12:28:27
39.9848616,116.4403616,0,137.8,39598.5197800926,2008-05-30,12:28:29
39.9848716,116.4402583,0,134.5,39598.5198032407,2008-05-30,12:28:31
39.9848999,116.44016,0,134.5,39598.5198263889,2008-05-30,12:28:33
39.98492,116.4401016,0,134.5,39598.519849537,2008-05-30,12:28:35
39.9849316,116.4400716,0,134.5,39598.5198726852,2008-05-30,12:28:37
39.9849416,116.440055,0,137.8,39598.5198958333,2008-05-30,12:28:39
39.9849466,116.4400383,0,134.5,39598.5199189815,2008-05-30,12:28:41
39.984975,116.4400316,0,141.1,39598.5200231481,2008-05-30,12:28:50
39.9849916,116.4399883,0,141.1,39598.5200462963,2008-05-30,12:28:52
39.985015,116.4399333,0,141.1,39598.5200694444,2008-05-30,12:28:54
39.9850416,116.43986,0,141.1,39598.5200925926,2008-05-30,12:28:56
39.9850733,116.4397799,0,141.1,39598.5201157407,2008-05-30,12:28:58
39.9851083,116.4397033,0,141.1,39598.5201388889,2008-05-30,12:29:00
39.9851383,116.4396266,0,141.1,39598.520162037,2008-05-30,12:29:02
39.9851683,116.43955,0,141.1,39598.5201851852,2008-05-30,12:29:04
39.9851983,116.4394766,0,141.1,39598.5202083333,2008-05-30,12:29:06
39.9852266,116.4394033,0,137.8,39598.5202314815,2008-05-30,12:29:08
39.9852516,116.4393383,0,137.8,39598.5202546296,2008-05-30,12:29:10
39.9852783,116.4392799,0,141.1,39598.5202777778,2008-05-30,12:29:12
39.9853033,116.4392199,0,141.1,39598.5203009259,2008-05-30,12:29:14
39.9853283,116.4391583,0,141.1,39598.5203240741,2008-05-30,12:29:16
39.9853533,116.4390933,0,141.1,39598.5203472222,2008-05-30,12:29:18
39.98538,116.439025,0,141.1,39598.5203703704,2008-05-30,12:29:20
39.98541,116.438955,0,141.1,39598.5203935185,2008-05-30,12:29:22
39.98544,116.4388816,0,141.1,39598.5204166667,2008-05-30,12:29:24
39.9854699,116.4388066,0,137.8,39598.5204398148,2008-05-30,12:29:26
39.9854933,116.4387383,0,137.8,39598.520462963,2008-05-30,12:29:28
39.9855183,116.4386733,0,137.8,39598.5204861111,2008-05-30,12:29:30
39.9855516,116.4385983,0,137.8,39598.5205092593,2008-05-30,12:29:32
39.98558,116.438535,0,137.8,39598.5205324074,2008-05-30,12:29:34
39.9855916,116.4384966,0,137.8,39598.5205555556,2008-05-30,12:29:36
39.9855983,116.4384816,0,137.8,39598.5205787037,2008-05-30,12:29:38
39.9856016,116.4384749,0,137.8,39598.5206018519,2008-05-30,12:29:40
39.9856066,116.4384633,0,137.8,39598.520625,2008-05-30,12:29:42
39.9856099,116.4384533,0,137.8,39598.5206481481,2008-05-30,12:29:44
39.9856183,116.4384283,0,137.8,39598.5206712963,2008-05-30,12:29:46
39.9856383,116.4383783,0,137.8,39598.5206944444,2008-05-30,12:29:48
39.9856683,116.4383133,0,137.8,39598.5207175926,2008-05-30,12:29:50
39.98569,116.4382666,0,137.8,39598.5207407407,2008-05-30,12:29:52
39.9857166,116.4382066,0,137.8,39598.5207638889,2008-05-30,12:29:54
39.9857549,116.438115,0,137.8,39598.520787037,2008-05-30,12:29:56
39.9858066,116.4380033,0,137.8,39598.5208101852,2008-05-30,12:29:58
39.9858566,116.4378783,0,137.8,39598.5208333333,2008-05-30,12:30:00
39.9859049,116.4377466,0,137.8,39598.5208564815,2008-05-30,12:30:02
39.9859566,116.4376116,0,134.5,39598.5208796296,2008-05-30,12:30:04
39.985995,116.4374866,0,134.5,39598.5209027778,2008-05-30,12:30:06
39.9860266,116.4373683,0,134.5,39598.5209259259,2008-05-30,12:30:08
39.9860583,116.4372616,0,134.5,39598.5209490741,2008-05-30,12:30:10
39.9860849,116.4371816,0,134.5,39598.5209722222,2008-05-30,12:30:12
39.9861133,116.4371083,0,134.5,39598.5209953704,2008-05-30,12:30:14
39.9861366,116.43705,0,134.5,39598.5210185185,2008-05-30,12:30:16
39.9861616,116.4369883,0,134.5,39598.5210416667,2008-05-30,12:30:18
39.9861833,116.4369333,0,134.5,39598.5210648148,2008-05-30,12:30:20
39.9861966,116.43689,0,134.5,39598.521087963,2008-05-30,12:30:22
39.9862166,116.4368449,0,134.5,39598.5211111111,2008-05-30,12:30:24
39.9862466,116.4367999,0,134.5,39598.5211342593,2008-05-30,12:30:26
39.9862666,116.4367599,0,134.5,39598.5211574074,2008-05-30,12:30:28
39.9862733,116.436685,0,134.5,39598.5211805556,2008-05-30,12:30:30
39.9863099,116.4366016,0,134.5,39598.5212037037,2008-05-30,12:30:32
39.9863299,116.4365433,0,134.5,39598.5212268519,2008-05-30,12:30:34
39.9863399,116.4364666,0,134.5,39598.52125,2008-05-30,12:30:36
39.9863466,116.4363966,0,134.5,39598.5212731481,2008-05-30,12:30:38
39.9863516,116.43637,0,134.5,39598.5212962963,2008-05-30,12:30:40
39.9863766,116.4363183,0,134.5,39598.5213194444,2008-05-30,12:30:42
39.9863966,116.4362316,0,134.5,39598.5213425926,2008-05-30,12:30:44
39.9864499,116.4360999,0,134.5,39598.5213657407,2008-05-30,12:30:46
39.9865083,116.4360083,0,137.8,39598.5213888889,2008-05-30,12:30:48
39.98656,116.4359233,0,137.8,39598.521412037,2008-05-30,12:30:50
39.9866049,116.4358433,0,137.8,39598.5214351852,2008-05-30,12:30:52
39.9866499,116.4357483,0,137.8,39598.5214583333,2008-05-30,12:30:54
39.9867016,116.4356466,0,141.1,39598.5214814815,2008-05-30,12:30:56
39.9867449,116.4355533,0,141.1,39598.5215046296,2008-05-30,12:30:58
39.9867766,116.4354699,0,141.1,39598.5215277778,2008-05-30,12:31:00
39.9868083,116.4353966,0,141.1,39598.5215509259,2008-05-30,12:31:02
39.9868366,116.4353333,0,141.1,39598.5215740741,2008-05-30,12:31:04
39.9868583,116.4352683,0,144.4,39598.5215972222,2008-05-30,12:31:06
39.9868833,116.4352033,0,141.1,39598.5216203704,2008-05-30,12:31:08
39.9869033,116.4351483,0,141.1,39598.5216435185,2008-05-30,12:31:10
39.986925,116.4350933,0,141.1,39598.5216666667,2008-05-30,12:31:12
39.9869516,116.435025,0,141.1,39598.5216898148,2008-05-30,12:31:14
39.98698,116.4349449,0,141.1,39598.521712963,2008-05-30,12:31:16
39.9870083,116.4348666,0,141.1,39598.5217361111,2008-05-30,12:31:18
39.9870316,116.4348083,0,144.4,39598.5217592593,2008-05-30,12:31:20
39.9870466,116.4347716,0,144.4,39598.5217824074,2008-05-30,12:31:22
39.9870549,116.4347516,0,144.4,39598.5218055556,2008-05-30,12:31:24
39.9870633,116.43473,0,141.1,39598.5218287037,2008-05-30,12:31:26
39.9870699,116.4347166,0,141.1,39598.5218518519,2008-05-30,12:31:28
39.9870816,116.4346866,0,141.1,39598.521875,2008-05-30,12:31:30
39.9870983,116.4346416,0,141.1,39598.5218981481,2008-05-30,12:31:32
39.9871099,116.4346033,0,141.1,39598.5219212963,2008-05-30,12:31:34
39.9871216,116.4345633,0,137.8,39598.5219444444,2008-05-30,12:31:36
39.9871316,116.4345166,0,137.8,39598.5219675926,2008-05-30,12:31:38
39.9871433,116.4344699,0,137.8,39598.5219907407,2008-05-30,12:31:40
39.9871583,116.4344183,0,137.8,39598.5220138889,2008-05-30,12:31:42
39.9871783,116.4343583,0,137.8,39598.522037037,2008-05-30,12:31:44
39.9871916,116.4342999,0,134.5,39598.5220601852,2008-05-30,12:31:46
39.9872116,116.43424,0,134.5,39598.5220833333,2008-05-30,12:31:48
39.98723,116.4341683,0,134.5,39598.5221064815,2008-05-30,12:31:50
39.9872483,116.4340916,0,134.5,39598.5221296296,2008-05-30,12:31:52
39.98727,116.4340183,0,134.5,39598.5221527778,2008-05-30,12:31:54
39.9873,116.4339199,0,134.5,39598.5221759259,2008-05-30,12:31:56
39.9873333,116.4338099,0,131.2,39598.5221990741,2008-05-30,12:31:58
39.9873733,116.4336849,0,131.2,39598.5222222222,2008-05-30,12:32:00
39.9874066,116.4335799,0,131.2,39598.5222453704,2008-05-30,12:32:02
39.9874366,116.4334916,0,131.2,39598.5222685185,2008-05-30,12:32:04
39.9874633,116.4334133,0,131.2,39598.5222916667,2008-05-30,12:32:06
39.9874916,116.4333233,0,131.2,39598.5223148148,2008-05-30,12:32:08
39.98751,116.433245,0,131.2,39598.522337963,2008-05-30,12:32:10
39.9875299,116.4331733,0,134.5,39598.5223611111,2008-05-30,12:32:12
39.9875466,116.4331066,0,134.5,39598.5223842593,2008-05-30,12:32:14
39.9875616,116.4330399,0,134.5,39598.5224074074,2008-05-30,12:32:16
39.9875783,116.4329766,0,134.5,39598.5224305556,2008-05-30,12:32:18
39.9875983,116.4329016,0,134.5,39598.5224537037,2008-05-30,12:32:20
39.9876216,116.4328283,0,134.5,39598.5224768519,2008-05-30,12:32:22
39.9876416,116.432755,0,137.8,39598.5225,2008-05-30,12:32:24
39.9876599,116.4326666,0,137.8,39598.5225231481,2008-05-30,12:32:26
39.9876749,116.43258,0,137.8,39598.5225462963,2008-05-30,12:32:28
39.9876883,116.4325133,0,137.8,39598.5225694444,2008-05-30,12:32:30
39.9877016,116.4324633,0,137.8,39598.5225925926,2008-05-30,12:32:32
39.9877133,116.43242,0,137.8,39598.5226157407,2008-05-30,12:32:34
39.98772,116.4323783,0,137.8,39598.5226388889,2008-05-30,12:32:36
39.9877316,116.4323366,0,137.8,39598.522662037,2008-05-30,12:32:38
39.9877416,116.4322783,0,137.8,39598.5226851852,2008-05-30,12:32:40
39.9877466,116.4322166,0,137.8,39598.5227083333,2008-05-30,12:32:42
39.9877533,116.4321483,0,134.5,39598.5227314815,2008-05-30,12:32:44
39.9877616,116.4320733,0,134.5,39598.5227546296,2008-05-30,12:32:46
39.9877733,116.4320033,0,134.5,39598.5227777778,2008-05-30,12:32:48
39.9877766,116.431935,0,134.5,39598.5228009259,2008-05-30,12:32:50
39.987775,116.4318716,0,131.2,39598.5228240741,2008-05-30,12:32:52
39.9877866,116.4317883,0,128,39598.5228472222,2008-05-30,12:32:54
39.9878016,116.4316933,0,128,39598.5228703704,2008-05-30,12:32:56
39.987805,116.4315949,0,124.7,39598.5228935185,2008-05-30,12:32:58
39.9878033,116.431515,0,121.4,39598.5229166667,2008-05-30,12:33:00
39.9878116,116.4314199,0,121.4,39598.5229398148,2008-05-30,12:33:02
39.9878166,116.4313133,0,118.1,39598.522962963,2008-05-30,12:33:04
39.98783,116.4312149,0,121.4,39598.5229861111,2008-05-30,12:33:06
39.9878433,116.4311133,0,121.4,39598.5230092593,2008-05-30,12:33:08
39.9878583,116.4310083,0,121.4,39598.5230324074,2008-05-30,12:33:10
39.9878716,116.4308933,0,124.7,39598.5230555556,2008-05-30,12:33:12
39.9878866,116.4307866,0,124.7,39598.5230787037,2008-05-30,12:33:14
39.98789,116.4307033,0,124.7,39598.5231018519,2008-05-30,12:33:16
39.9878966,116.4306499,0,124.7,39598.523125,2008-05-30,12:33:18
39.9879033,116.430605,0,128,39598.5231481481,2008-05-30,12:33:20
39.9879066,116.43057,0,128,39598.5231712963,2008-05-30,12:33:22
39.9878983,116.4305316,0,128,39598.5231944444,2008-05-30,12:33:24
39.9879016,116.4304783,0,131.2,39598.5232175926,2008-05-30,12:33:26
39.987905,116.43043,0,131.2,39598.5232407407,2008-05-30,12:33:28
39.9879133,116.430365,0,131.2,39598.5232638889,2008-05-30,12:33:30
39.9879283,116.4302666,0,131.2,39598.523287037,2008-05-30,12:33:32
39.9879349,116.4301583,0,131.2,39598.5233101852,2008-05-30,12:33:34
39.9879366,116.4300516,0,131.2,39598.5233333333,2008-05-30,12:33:36
39.9879383,116.4299266,0,131.2,39598.5233564815,2008-05-30,12:33:38
39.9879433,116.4297749,0,131.2,39598.5233796296,2008-05-30,12:33:40
39.9879516,116.4296049,0,128,39598.5234027778,2008-05-30,12:33:42
39.9879583,116.4294233,0,124.7,39598.5234259259,2008-05-30,12:33:44
39.9879649,116.4292166,0,128,39598.5234490741,2008-05-30,12:33:46
39.9879616,116.4289916,0,128,39598.5234722222,2008-05-30,12:33:48
39.9879566,116.4287483,0,128,39598.5234953704,2008-05-30,12:33:50
39.98796,116.4284766,0,131.2,39598.5235185185,2008-05-30,12:33:52
39.9879566,116.4281733,0,131.2,39598.5235416667,2008-05-30,12:33:54
39.9879233,116.4278683,0,124.7,39598.5235648148,2008-05-30,12:33:56
39.9878883,116.42755,0,121.4,39598.523587963,2008-05-30,12:33:58
39.9878716,116.4272099,0,118.1,39598.5236111111,2008-05-30,12:34:00
39.9878533,116.4268649,0,114.8,39598.5236342593,2008-05-30,12:34:02
39.9878333,116.4265099,0,111.5,39598.5236574074,2008-05-30,12:34:04
39.9878266,116.4261316,0,111.5,39598.5236805556,2008-05-30,12:34:06
39.9878316,116.4257299,0,118.1,39598.5237037037,2008-05-30,12:34:08
39.9878249,116.4246766,0,121.4,39598.5237615741,2008-05-30,12:34:13
39.9877999,116.4235516,0,124.7,39598.5238194444,2008-05-30,12:34:18
39.9877683,116.4223883,0,124.7,39598.5238773148,2008-05-30,12:34:23
39.9877449,116.4212416,0,134.5,39598.5239351852,2008-05-30,12:34:28
39.9877166,116.4201133,0,147.6,39598.5239930556,2008-05-30,12:34:33
39.9877866,116.4190283,0,183.7,39598.5240509259,2008-05-30,12:34:38
39.9877666,116.4180283,0,190.3,39598.5241087963,2008-05-30,12:34:43
39.9877549,116.4176433,0,190.3,39598.5241319444,2008-05-30,12:34:45
39.9877433,116.417255,0,190.3,39598.5241550926,2008-05-30,12:34:47
39.9877316,116.4168633,0,190.3,39598.5241782407,2008-05-30,12:34:49
39.9877133,116.41647,0,187,39598.5242013889,2008-05-30,12:34:51
39.9876933,116.4160816,0,180.4,39598.524224537,2008-05-30,12:34:53
39.9876716,116.4157066,0,177.2,39598.5242476852,2008-05-30,12:34:55
39.9876583,116.415335,0,173.9,39598.5242708333,2008-05-30,12:34:57
39.9876416,116.4149666,0,167.3,39598.5242939815,2008-05-30,12:34:59
39.9876299,116.4145933,0,167.3,39598.5243171296,2008-05-30,12:35:01
39.9876149,116.414235,0,164,39598.5243402778,2008-05-30,12:35:03
39.9876066,116.41388,0,164,39598.5243634259,2008-05-30,12:35:05
39.9876033,116.4135283,0,160.8,39598.5243865741,2008-05-30,12:35:07
39.9875983,116.4131716,0,160.8,39598.5244097222,2008-05-30,12:35:09
39.9875816,116.4128016,0,157.5,39598.5244328704,2008-05-30,12:35:11
39.987565,116.4124283,0,150.9,39598.5244560185,2008-05-30,12:35:13
39.9875566,116.4120516,0,147.6,39598.5244791667,2008-05-30,12:35:15
39.9875533,116.4116699,0,147.6,39598.5245023148,2008-05-30,12:35:17
39.9875483,116.4112866,0,147.6,39598.524525463,2008-05-30,12:35:19
39.9875299,116.4109016,0,144.4,39598.5245486111,2008-05-30,12:35:21
39.9875516,116.410515,0,154.2,39598.5245717593,2008-05-30,12:35:23
39.9875166,116.4101316,0,157.5,39598.5245949074,2008-05-30,12:35:25
39.9874916,116.4097566,0,154.2,39598.5246180556,2008-05-30,12:35:27
39.9874733,116.40938,0,154.2,39598.5246412037,2008-05-30,12:35:29
39.9874449,116.408995,0,147.6,39598.5246643518,2008-05-30,12:35:31
39.9874266,116.40861,0,147.6,39598.5246875,2008-05-30,12:35:33
39.9874166,116.4082116,0,147.6,39598.5247106481,2008-05-30,12:35:35
39.9873766,116.4071566,0,144.4,39598.5247685185,2008-05-30,12:35:40
39.9873466,116.4061066,0,157.5,39598.5248263889,2008-05-30,12:35:45
39.9873599,116.4049683,0,160.8,39598.5248842593,2008-05-30,12:35:50
39.9873049,116.403845,0,154.2,39598.5249421296,2008-05-30,12:35:55
39.9873049,116.4027983,0,173.9,39598.525,2008-05-30,12:36:00
39.98727,116.4017516,0,167.3,39598.5250578704,2008-05-30,12:36:05
39.98726,116.4007583,0,167.3,39598.5251157407,2008-05-30,12:36:10
39.9872283,116.40037,0,170.6,39598.5251388889,2008-05-30,12:36:12
39.987205,116.4000066,0,170.6,39598.525162037,2008-05-30,12:36:14
39.98719,116.3996933,0,170.6,39598.5251851852,2008-05-30,12:36:16
39.9871816,116.3994149,0,170.6,39598.5252083333,2008-05-30,12:36:18
39.9871699,116.3991316,0,170.6,39598.5252314815,2008-05-30,12:36:20
39.9871583,116.398835,0,170.6,39598.5252546296,2008-05-30,12:36:22
39.9871399,116.39852,0,164,39598.5252777778,2008-05-30,12:36:24
39.98713,116.3982033,0,164,39598.5253009259,2008-05-30,12:36:26
39.9871216,116.3978849,0,160.8,39598.5253240741,2008-05-30,12:36:28
39.9871133,116.3975566,0,157.5,39598.5253472222,2008-05-30,12:36:30
39.9871083,116.3972199,0,154.2,39598.5253703704,2008-05-30,12:36:32
39.9871083,116.3968816,0,150.9,39598.5253935185,2008-05-30,12:36:34
39.9870999,116.3965466,0,147.6,39598.5254166667,2008-05-30,12:36:36
39.98709,116.3962049,0,144.4,39598.5254398148,2008-05-30,12:36:38
39.9870783,116.395865,0,141.1,39598.525462963,2008-05-30,12:36:40
39.9870883,116.3955333,0,144.4,39598.5254861111,2008-05-30,12:36:42
39.9870966,116.3952233,0,150.9,39598.5255092593,2008-05-30,12:36:44
39.9870916,116.3949233,0,154.2,39598.5255324074,2008-05-30,12:36:46
39.9870883,116.3946416,0,150.9,39598.5255555556,2008-05-30,12:36:48
39.9870733,116.394365,0,157.5,39598.5255787037,2008-05-30,12:36:50
39.98705,116.3940749,0,160.8,39598.5256018518,2008-05-30,12:36:52
39.9870366,116.3937966,0,160.8,39598.525625,2008-05-30,12:36:54
39.9870083,116.39351,0,160.8,39598.5256481481,2008-05-30,12:36:56
39.9869833,116.393215,0,157.5,39598.5256712963,2008-05-30,12:36:58
39.9869716,116.392915,0,154.2,39598.5256944444,2008-05-30,12:37:00
39.9869549,116.3926283,0,147.6,39598.5257175926,2008-05-30,12:37:02
39.9869433,116.3923483,0,144.4,39598.5257407407,2008-05-30,12:37:04
39.9869366,116.3920616,0,141.1,39598.5257638889,2008-05-30,12:37:06
39.9869149,116.3917583,0,137.8,39598.525787037,2008-05-30,12:37:08
39.9869016,116.3914433,0,137.8,39598.5258101852,2008-05-30,12:37:10
39.986895,116.3911099,0,137.8,39598.5258333333,2008-05-30,12:37:12
39.9868816,116.3907566,0,134.5,39598.5258564815,2008-05-30,12:37:14
39.9868666,116.3903799,0,134.5,39598.5258796296,2008-05-30,12:37:16
39.9868433,116.3899833,0,137.8,39598.5259027778,2008-05-30,12:37:18
39.9868066,116.3889316,0,137.8,39598.5259606481,2008-05-30,12:37:23
39.9867966,116.3878299,0,137.8,39598.5260185185,2008-05-30,12:37:28
39.9867299,116.3867833,0,137.8,39598.5260763889,2008-05-30,12:37:33
39.986695,116.3856449,0,150.9,39598.5261342593,2008-05-30,12:37:38
39.9866733,116.3846099,0,150.9,39598.5261921296,2008-05-30,12:37:43
39.9866466,116.3836483,0,150.9,39598.52625,2008-05-30,12:37:48
39.9866216,116.3832683,0,150.9,39598.5262731481,2008-05-30,12:37:50
39.9866133,116.3828766,0,150.9,39598.5262962963,2008-05-30,12:37:52
39.9866349,116.3818333,0,150.9,39598.5263541667,2008-05-30,12:37:57
39.9866316,116.3807683,0,150.9,39598.526412037,2008-05-30,12:38:02
39.9866166,116.3797133,0,150.9,39598.5264699074,2008-05-30,12:38:07
39.9865916,116.3788133,0,157.5,39598.5265277778,2008-05-30,12:38:12
39.9865816,116.3784899,0,160.8,39598.5265509259,2008-05-30,12:38:14
39.9865766,116.3781716,0,160.8,39598.5265740741,2008-05-30,12:38:16
39.9865666,116.3778516,0,160.8,39598.5265972222,2008-05-30,12:38:18
39.9865433,116.3775249,0,160.8,39598.5266203704,2008-05-30,12:38:20
39.9865116,116.3771799,0,160.8,39598.5266435185,2008-05-30,12:38:22
39.9864799,116.3768149,0,157.5,39598.5266666667,2008-05-30,12:38:24
39.9864483,116.3764299,0,157.5,39598.5266898148,2008-05-30,12:38:26
39.9864383,116.3760283,0,160.8,39598.526712963,2008-05-30,12:38:28
39.9863833,116.3750116,0,157.5,39598.5267708333,2008-05-30,12:38:33
39.98632,116.3739666,0,160.8,39598.5268287037,2008-05-30,12:38:38
39.9862849,116.3728866,0,164,39598.5268865741,2008-05-30,12:38:43
39.9862716,116.3717949,0,164,39598.5269444444,2008-05-30,12:38:48
39.9862449,116.3706849,0,157.5,39598.5270023148,2008-05-30,12:38:53
39.9862183,116.3691083,0,154.2,39598.5270833333,2008-05-30,12:39:00
39.9861733,116.3679783,0,150.9,39598.5271412037,2008-05-30,12:39:05
39.98615,116.3668166,0,147.6,39598.5271990741,2008-05-30,12:39:10
39.9861449,116.3657183,0,154.2,39598.5272569444,2008-05-30,12:39:15
39.9861149,116.3646383,0,154.2,39598.5273148148,2008-05-30,12:39:20
39.9861016,116.36355,0,160.8,39598.5273726852,2008-05-30,12:39:25
39.9860683,116.3624266,0,160.8,39598.5274305556,2008-05-30,12:39:30
39.9860416,116.3612916,0,157.5,39598.5274884259,2008-05-30,12:39:35
39.98601,116.3601466,0,147.6,39598.5275462963,2008-05-30,12:39:40
39.9859749,116.3589966,0,147.6,39598.5276041667,2008-05-30,12:39:45
39.9859333,116.3578933,0,141.1,39598.527662037,2008-05-30,12:39:50
39.985915,116.3567833,0,147.6,39598.5277199074,2008-05-30,12:39:55
39.9858949,116.3557216,0,144.4,39598.5277777778,2008-05-30,12:40:00
39.9858916,116.3547583,0,147.6,39598.5278356481,2008-05-30,12:40:05
39.9858949,116.3543933,0,144.4,39598.5278587963,2008-05-30,12:40:07
39.9858899,116.3540533,0,141.1,39598.5278819444,2008-05-30,12:40:09
39.9858916,116.3537483,0,141.1,39598.5279050926,2008-05-30,12:40:11
39.9858916,116.3534783,0,144.4,39598.5279282407,2008-05-30,12:40:13
39.9858883,116.3532383,0,147.6,39598.5279513889,2008-05-30,12:40:15
39.9858583,116.3530233,0,147.6,39598.527974537,2008-05-30,12:40:17
39.9858483,116.3528249,0,147.6,39598.5279976852,2008-05-30,12:40:19
39.9858433,116.3526383,0,147.6,39598.5280208333,2008-05-30,12:40:21
39.9858466,116.3524716,0,144.4,39598.5280439815,2008-05-30,12:40:23
39.9858499,116.35231,0,137.8,39598.5280671296,2008-05-30,12:40:25
39.9858616,116.3521266,0,134.5,39598.5280902778,2008-05-30,12:40:27
39.9858733,116.3519233,0,134.5,39598.5281134259,2008-05-30,12:40:29
39.9858666,116.3516883,0,134.5,39598.5281365741,2008-05-30,12:40:31
39.9858533,116.35142,0,137.8,39598.5281597222,2008-05-30,12:40:33
39.9858583,116.3511249,0,134.5,39598.5281828704,2008-05-30,12:40:35
39.9858533,116.3508216,0,137.8,39598.5282060185,2008-05-30,12:40:37
39.9858433,116.3504983,0,137.8,39598.5282291667,2008-05-30,12:40:39
39.9858366,116.3501583,0,137.8,39598.5282523148,2008-05-30,12:40:41
39.98584,116.3498066,0,137.8,39598.528275463,2008-05-30,12:40:43
39.9858383,116.3494549,0,131.2,39598.5282986111,2008-05-30,12:40:45
39.98584,116.3491116,0,157.5,39598.5283217593,2008-05-30,12:40:47
39.9858383,116.3487983,0,167.3,39598.5283449074,2008-05-30,12:40:49
39.9858283,116.3485183,0,170.6,39598.5283680556,2008-05-30,12:40:51
39.9858316,116.3482933,0,170.6,39598.5283912037,2008-05-30,12:40:53
39.9858199,116.3481266,0,170.6,39598.5284143519,2008-05-30,12:40:55
39.985815,116.3480066,0,170.6,39598.5284375,2008-05-30,12:40:57
39.9858016,116.3479149,0,170.6,39598.5284606481,2008-05-30,12:40:59
39.9857933,116.3478583,0,167.3,39598.5284837963,2008-05-30,12:41:01
39.9857866,116.3478349,0,167.3,39598.5285069444,2008-05-30,12:41:03
39.9857883,116.3478299,0,164,39598.528900463,2008-05-30,12:41:37
39.9857816,116.3478316,0,164,39598.5289236111,2008-05-30,12:41:39
39.9857799,116.3478349,0,164,39598.5290277778,2008-05-30,12:41:48
39.985785,116.3478433,0,164,39598.5290509259,2008-05-30,12:41:50
39.9857883,116.3478366,0,164,39598.5290740741,2008-05-30,12:41:52
39.9857799,116.3478333,0,164,39598.5290972222,2008-05-30,12:41:54
39.9857683,116.3478416,0,164,39598.5292476852,2008-05-30,12:42:07
39.9857649,116.3478533,0,164,39598.5292824074,2008-05-30,12:42:10
39.9857783,116.3478883,0,164,39598.5293055556,2008-05-30,12:42:12
39.9857966,116.3478999,0,164,39598.5293287037,2008-05-30,12:42:14
39.985815,116.3479049,0,164,39598.5293518519,2008-05-30,12:42:16
39.9858349,116.34791,0,164,39598.529375,2008-05-30,12:42:18
39.9858733,116.34791,0,164,39598.5293981481,2008-05-30,12:42:20
39.9859116,116.3478966,0,164,39598.5294212963,2008-05-30,12:42:22
39.9859166,116.3478933,0,164,39598.5294444444,2008-05-30,12:42:24
39.9859283,116.3478833,0,164,39598.5294675926,2008-05-30,12:42:26
39.98594,116.3479083,0,164,39598.529525463,2008-05-30,12:42:31
39.9859483,116.3479033,0,164,39598.5295486111,2008-05-30,12:42:33
39.9859566,116.3479049,0,164,39598.5295717593,2008-05-30,12:42:35
39.9859733,116.3479083,0,164,39598.5295949074,2008-05-30,12:42:37
39.9859683,116.3479116,0,164,39598.5296180556,2008-05-30,12:42:39
39.9859649,116.3479199,0,164,39598.5296412037,2008-05-30,12:42:41
39.9859499,116.3479233,0,164,39598.5300462963,2008-05-30,12:43:16
39.9859599,116.3478816,0,164,39598.5300694444,2008-05-30,12:43:18
39.9859583,116.3477816,0,164,39598.5300925926,2008-05-30,12:43:20
39.9859466,116.3476616,0,164,39598.5301157407,2008-05-30,12:43:22
39.9859066,116.3475516,0,164,39598.5301388889,2008-05-30,12:43:24
39.9858566,116.3474849,0,164,39598.530162037,2008-05-30,12:43:26
39.9855399,116.3472366,0,164,39598.5302199074,2008-05-30,12:43:31
39.9852933,116.347125,0,164,39598.5302430556,2008-05-30,12:43:33
39.9850216,116.3471349,0,167.3,39598.5302662037,2008-05-30,12:43:35
39.9847533,116.347155,0,167.3,39598.5302893519,2008-05-30,12:43:37
39.9844983,116.3471449,0,167.3,39598.5303125,2008-05-30,12:43:39
39.98423,116.3471649,0,167.3,39598.5303356481,2008-05-30,12:43:41
39.9839833,116.3471633,0,167.3,39598.5303587963,2008-05-30,12:43:43
39.9837333,116.34716,0,164,39598.5303819444,2008-05-30,12:43:45
39.9834799,116.3471566,0,160.8,39598.5304050926,2008-05-30,12:43:47
39.9832183,116.3471499,0,157.5,39598.5304282407,2008-05-30,12:43:49
39.9829483,116.3471483,0,154.2,39598.5304513889,2008-05-30,12:43:51
39.9826766,116.3471533,0,150.9,39598.530474537,2008-05-30,12:43:53
39.9824049,116.3471683,0,147.6,39598.5304976852,2008-05-30,12:43:55
39.9821316,116.3471866,0,144.4,39598.5305208333,2008-05-30,12:43:57
39.9818533,116.34723,0,147.6,39598.5305439815,2008-05-30,12:43:59
39.98157,116.3472616,0,147.6,39598.5305671296,2008-05-30,12:44:01
39.9812916,116.3472733,0,150.9,39598.5305902778,2008-05-30,12:44:03
39.9810166,116.3473016,0,150.9,39598.5306134259,2008-05-30,12:44:05
39.9807333,116.3473183,0,150.9,39598.5306365741,2008-05-30,12:44:07
39.9804549,116.3473516,0,154.2,39598.5306597222,2008-05-30,12:44:09
39.9801783,116.3473783,0,154.2,39598.5306828704,2008-05-30,12:44:11
39.9798916,116.3474066,0,157.5,39598.5307060185,2008-05-30,12:44:13
39.9796149,116.34742,0,157.5,39598.5307291667,2008-05-30,12:44:15
39.9793433,116.347435,0,154.2,39598.5307523148,2008-05-30,12:44:17
39.9791,116.3474299,0,150.9,39598.530775463,2008-05-30,12:44:19
39.9788733,116.3474066,0,150.9,39598.5307986111,2008-05-30,12:44:21
39.9786683,116.347385,0,150.9,39598.5308217593,2008-05-30,12:44:23
39.9784799,116.3473549,0,150.9,39598.5308449074,2008-05-30,12:44:25
39.9782783,116.34733,0,154.2,39598.5308680556,2008-05-30,12:44:27
39.9780549,116.3472966,0,154.2,39598.5308912037,2008-05-30,12:44:29
39.9778349,116.3472983,0,154.2,39598.5309143519,2008-05-30,12:44:31
39.9776016,116.3473083,0,157.5,39598.5309375,2008-05-30,12:44:33
39.9773849,116.3473233,0,164,39598.5309606481,2008-05-30,12:44:35
39.9771433,116.3473033,0,170.6,39598.5309837963,2008-05-30,12:44:37
39.9769166,116.3473099,0,170.6,39598.5310069444,2008-05-30,12:44:39
39.9767666,116.3472899,0,173.9,39598.5310300926,2008-05-30,12:44:41
39.9766683,116.3472433,0,177.2,39598.5310532407,2008-05-30,12:44:43
39.9765049,116.3472716,0,177.2,39598.5310763889,2008-05-30,12:44:45
39.9763666,116.3472516,0,183.7,39598.531099537,2008-05-30,12:44:47
39.9762249,116.3472183,0,196.9,39598.5311226852,2008-05-30,12:44:49
39.97612,116.3471099,0,206.7,39598.5311458333,2008-05-30,12:44:51
39.976105,116.3470133,0,213.3,39598.5311689815,2008-05-30,12:44:53
39.9760966,116.3469433,0,219.8,39598.5311921296,2008-05-30,12:44:55
39.976005,116.3468566,0,216.5,39598.5312152778,2008-05-30,12:44:57
39.9758266,116.3467916,0,226.4,39598.5312384259,2008-05-30,12:44:59
39.975725,116.3467449,0,246.1,39598.5312615741,2008-05-30,12:45:01
39.9757233,116.3466383,0,246.1,39598.5312847222,2008-05-30,12:45:03
39.9757149,116.3465049,0,249.3,39598.5313078704,2008-05-30,12:45:05
39.9757216,116.3462866,0,252.6,39598.5313310185,2008-05-30,12:45:07
39.9757366,116.3460916,0,255.9,39598.5313541667,2008-05-30,12:45:09
39.97574,116.3459099,0,262.5,39598.5313773148,2008-05-30,12:45:11
39.9757349,116.3456599,0,269,39598.531400463,2008-05-30,12:45:13
39.9757283,116.3453849,0,272.3,39598.5314236111,2008-05-30,12:45:15
39.9757333,116.3450899,0,275.6,39598.5314467593,2008-05-30,12:45:17
39.9757449,116.3447883,0,278.9,39598.5314699074,2008-05-30,12:45:19
39.9757666,116.34447,0,282.2,39598.5314930556,2008-05-30,12:45:21
39.975765,116.344155,0,285.4,39598.5315162037,2008-05-30,12:45:23
39.9758299,116.3437466,0,292,39598.5315509259,2008-05-30,12:45:26
39.975265,116.3414266,0,347.8,39598.5320486111,2008-05-30,12:46:09
39.9752166,116.3412166,0,347.8,39598.5320717593,2008-05-30,12:46:11
39.9751733,116.3410833,0,351,39598.5320949074,2008-05-30,12:46:13
39.97512,116.3409816,0,351,39598.5321180556,2008-05-30,12:46:15
39.9750833,116.340875,0,354.3,39598.5321412037,2008-05-30,12:46:17
39.9750783,116.3407399,0,354.3,39598.5321643518,2008-05-30,12:46:19
39.9750966,116.3406199,0,354.3,39598.5321875,2008-05-30,12:46:21
39.9751066,116.3405183,0,354.3,39598.5322106481,2008-05-30,12:46:23
39.9751383,116.3404266,0,354.3,39598.5322337963,2008-05-30,12:46:25
39.9752299,116.3401449,0,347.8,39598.5322916667,2008-05-30,12:46:30
39.975275,116.3400449,0,344.5,39598.5323148148,2008-05-30,12:46:32
39.9752816,116.33998,0,341.2,39598.532337963,2008-05-30,12:46:34
39.9752533,116.3399549,0,341.2,39598.5323611111,2008-05-30,12:46:36
39.9752299,116.3399383,0,341.2,39598.5323842593,2008-05-30,12:46:38
39.9752083,116.3399183,0,337.9,39598.5324074074,2008-05-30,12:46:40
39.9751983,116.33991,0,337.9,39598.5326157407,2008-05-30,12:46:58
39.9751999,116.3398999,0,337.9,39598.5326388889,2008-05-30,12:47:00
39.97521,116.3398833,0,337.9,39598.532662037,2008-05-30,12:47:02
39.9752383,116.3398583,0,337.9,39598.5326851852,2008-05-30,12:47:04
39.975275,116.3397816,0,337.9,39598.5327083333,2008-05-30,12:47:06
39.9752999,116.3396833,0,337.9,39598.5327314815,2008-05-30,12:47:08
39.9753399,116.3395549,0,337.9,39598.5327546296,2008-05-30,12:47:10
39.9753866,116.3394316,0,337.9,39598.5327777778,2008-05-30,12:47:12
39.975415,116.3393416,0,337.9,39598.5328009259,2008-05-30,12:47:14
39.9753983,116.3392816,0,337.9,39598.5328240741,2008-05-30,12:47:16
39.9753466,116.3392116,0,337.9,39598.5328472222,2008-05-30,12:47:18
39.9752783,116.3391149,0,337.9,39598.5328703704,2008-05-30,12:47:20
39.9751883,116.3390033,0,337.9,39598.5328935185,2008-05-30,12:47:22
39.9751549,116.3388483,0,337.9,39598.5329166667,2008-05-30,12:47:24
39.9751933,116.33864,0,337.9,39598.5329398148,2008-05-30,12:47:26
39.9752583,116.3384283,0,337.9,39598.532962963,2008-05-30,12:47:28
39.9753249,116.3382299,0,337.9,39598.5329861111,2008-05-30,12:47:30
39.9754533,116.3379666,0,337.9,39598.5330092593,2008-05-30,12:47:32
39.9755499,116.3377716,0,337.9,39598.5330324074,2008-05-30,12:47:34
39.9756049,116.3376083,0,337.9,39598.5330555556,2008-05-30,12:47:36
39.9757016,116.337365,0,337.9,39598.5330787037,2008-05-30,12:47:38
39.9757983,116.3371,0,337.9,39598.5331018518,2008-05-30,12:47:40
39.9759133,116.3367466,0,337.9,39598.533125,2008-05-30,12:47:42
39.9760399,116.3358833,0,337.9,39598.5331712963,2008-05-30,12:47:46
39.9761083,116.3354383,0,341.2,39598.5331944444,2008-05-30,12:47:48
39.976105,116.3349799,0,341.2,39598.5332175926,2008-05-30,12:47:50
39.9761066,116.3345616,0,341.2,39598.5332407407,2008-05-30,12:47:52
39.97612,116.3341649,0,341.2,39598.5332638889,2008-05-30,12:47:54
39.9761633,116.3337516,0,341.2,39598.533287037,2008-05-30,12:47:56
39.976145,116.33335,0,341.2,39598.5333101852,2008-05-30,12:47:58
39.9760999,116.3329749,0,344.5,39598.5333333333,2008-05-30,12:48:00
39.9760333,116.3326433,0,344.5,39598.5333564815,2008-05-30,12:48:02
39.9759783,116.33237,0,344.5,39598.5333796296,2008-05-30,12:48:04
39.975965,116.3322183,0,341.2,39598.5334027778,2008-05-30,12:48:06
39.9759533,116.3320566,0,341.2,39598.5334259259,2008-05-30,12:48:08
39.9759333,116.3319266,0,341.2,39598.5334490741,2008-05-30,12:48:10
39.9759066,116.3318316,0,341.2,39598.5334722222,2008-05-30,12:48:12
39.9758516,116.3317383,0,341.2,39598.5334953704,2008-05-30,12:48:14
39.9757883,116.3316433,0,341.2,39598.5335185185,2008-05-30,12:48:16
39.9757299,116.33153,0,341.2,39598.5335416667,2008-05-30,12:48:18
39.9756866,116.3314283,0,337.9,39598.5335648148,2008-05-30,12:48:20
39.97564,116.3313483,0,337.9,39598.533587963,2008-05-30,12:48:22
39.97561,116.3312799,0,337.9,39598.5336111111,2008-05-30,12:48:24
39.9755799,116.3312316,0,334.6,39598.5336342593,2008-05-30,12:48:26
39.9755533,116.3311816,0,334.6,39598.5336574074,2008-05-30,12:48:28
39.97554,116.3311466,0,334.6,39598.5336805556,2008-05-30,12:48:30
39.9755249,116.3311099,0,334.6,39598.5337037037,2008-05-30,12:48:32
39.9755049,116.3310766,0,331.4,39598.5337268518,2008-05-30,12:48:34
39.97549,116.3310433,0,331.4,39598.53375,2008-05-30,12:48:36
39.9754716,116.3310266,0,331.4,39598.5337731481,2008-05-30,12:48:38
39.9754483,116.3310033,0,328.1,39598.5337962963,2008-05-30,12:48:40
39.9754233,116.3309933,0,328.1,39598.5338194444,2008-05-30,12:48:42
39.975405,116.3309716,0,328.1,39598.5338425926,2008-05-30,12:48:44
39.9753849,116.3309799,0,324.8,39598.5338657407,2008-05-30,12:48:46
39.9753783,116.3309716,0,324.8,39598.5338888889,2008-05-30,12:48:48
39.9753833,116.3309633,0,324.8,39598.533912037,2008-05-30,12:48:50
39.9753833,116.3309666,0,324.8,39598.5342939815,2008-05-30,12:49:23
39.9753833,116.3309666,0,324.8,39598.5347106481,2008-05-30,12:49:59
39.9753833,116.3309683,0,324.8,39598.5347337963,2008-05-30,12:50:01
39.9753883,116.3309799,0,324.8,39598.5347569444,2008-05-30,12:50:03
39.9754066,116.3309849,0,324.8,39598.5347800926,2008-05-30,12:50:05
39.9754249,116.3309816,0,324.8,39598.5348032407,2008-05-30,12:50:07
39.9754533,116.3309816,0,324.8,39598.5348263889,2008-05-30,12:50:09
39.9755433,116.3309016,0,324.8,39598.534849537,2008-05-30,12:50:11
39.9755616,116.3308666,0,324.8,39598.5348726852,2008-05-30,12:50:13
39.9755799,116.3308533,0,324.8,39598.5348958333,2008-05-30,12:50:15
39.9755916,116.3308383,0,324.8,39598.5349189815,2008-05-30,12:50:17
39.9756266,116.3308166,0,324.8,39598.5349421296,2008-05-30,12:50:19
39.9756483,116.3308166,0,324.8,39598.5349652778,2008-05-30,12:50:21
39.975655,116.3308066,0,324.8,39598.5349884259,2008-05-30,12:50:23
39.9756383,116.330815,0,324.8,39598.5350115741,2008-05-30,12:50:25
39.9756499,116.3308066,0,324.8,39598.5350347222,2008-05-30,12:50:27
