# Supplementary material for: Research on differential privacy protection method based on user tendency
Source: PLoS One. 2023 Oct 26;18(10):e0288823. doi: 10.1371/journal.pone.0288823 (PMC10602288; doi:10.1371/journal.pone.0288823)
Supplement: S4 Data — (ZIP) [file pone.0288823.s004.zip › Data 5-4/112/Trajectory/20080530165840.plt]

Geolife trajectory
WGS 84
Altitude is in Feet
Reserved 3
0,2,255,My Track,0,0,2,8421376
0
39.9753933,116.3302999,0,321.5,39598.7074074074,2008-05-30,16:58:40
39.9753966,116.3303133,0,321.5,39598.7074189815,2008-05-30,16:58:41
39.9758899,116.3301949,0,321.5,39598.7075810185,2008-05-30,16:58:55
39.9759149,116.3301883,0,321.5,39598.7076041667,2008-05-30,16:58:57
39.9759066,116.3302266,0,321.5,39598.7076273148,2008-05-30,16:58:59
39.9758983,116.33029,0,321.5,39598.7077083333,2008-05-30,16:59:06
39.975935,116.3303283,0,321.5,39598.7077314815,2008-05-30,16:59:08
39.9759549,116.3303549,0,321.5,39598.7077546296,2008-05-30,16:59:10
39.97598,116.330365,0,321.5,39598.7077777778,2008-05-30,16:59:12
39.9759849,116.330395,0,321.5,39598.7078009259,2008-05-30,16:59:14
39.9765133,116.3301866,0,321.5,39598.707974537,2008-05-30,16:59:29
39.9765166,116.3302033,0,321.5,39598.7079976852,2008-05-30,16:59:31
39.9765016,116.3301933,0,321.5,39598.7080208333,2008-05-30,16:59:33
39.9761533,116.3302933,0,321.5,39598.7082291667,2008-05-30,16:59:51
39.9750199,116.3304133,0,321.5,39598.708287037,2008-05-30,16:59:56
39.9737366,116.3303983,0,321.5,39598.7083449074,2008-05-30,17:00:01
39.972585,116.3304799,0,321.5,39598.7084027778,2008-05-30,17:00:06
39.971495,116.3305816,0,321.5,39598.7084606481,2008-05-30,17:00:11
39.9703516,116.3306966,0,321.5,39598.7085185185,2008-05-30,17:00:16
39.9691599,116.3307766,0,318.2,39598.7085763889,2008-05-30,17:00:21
39.9678683,116.3309099,0,318.2,39598.7086342593,2008-05-30,17:00:26
39.9663866,116.3312683,0,315,39598.7086921296,2008-05-30,17:00:31
39.9648449,116.3315899,0,315,39598.70875,2008-05-30,17:00:36
39.963195,116.3318933,0,315,39598.7088078704,2008-05-30,17:00:41
39.9578816,116.33237,0,324.8,39598.7089814815,2008-05-30,17:00:56
39.9756516,116.3303083,0,318.2,39598.7105439815,2008-05-30,17:03:11
39.9756333,116.3303066,0,318.2,39598.7105671296,2008-05-30,17:03:13
39.9755749,116.3303199,0,318.2,39598.7105902778,2008-05-30,17:03:15
39.9755633,116.3303283,0,318.2,39598.7106134259,2008-05-30,17:03:17
39.9755683,116.3303433,0,318.2,39598.7106365741,2008-05-30,17:03:19
39.9755833,116.3303549,0,318.2,39598.7107175926,2008-05-30,17:03:26
39.9755816,116.3303633,0,318.2,39598.7107407407,2008-05-30,17:03:28
39.975585,116.3303866,0,321.5,39598.7107638889,2008-05-30,17:03:30
39.9755683,116.330435,0,321.5,39598.710787037,2008-05-30,17:03:32
39.9755516,116.3304749,0,321.5,39598.7108101852,2008-05-30,17:03:34
39.9754683,116.3306133,0,321.5,39598.7108333333,2008-05-30,17:03:36
39.975275,116.3303966,0,318.2,39598.7391435185,2008-05-30,17:44:22
39.9752516,116.3304033,0,318.2,39598.7391666667,2008-05-30,17:44:24
39.9752183,116.3304083,0,318.2,39598.7391898148,2008-05-30,17:44:26
39.9751883,116.3304183,0,318.2,39598.739212963,2008-05-30,17:44:28
39.9751849,116.3304516,0,318.2,39598.7392361111,2008-05-30,17:44:30
39.9751916,116.3304733,0,318.2,39598.7392592593,2008-05-30,17:44:32
39.9752149,116.3305083,0,318.2,39598.7392824074,2008-05-30,17:44:34
39.9752533,116.3305149,0,318.2,39598.7393055556,2008-05-30,17:44:36
39.9753016,116.3305,0,318.2,39598.7393287037,2008-05-30,17:44:38
39.9753283,116.3304616,0,318.2,39598.7393518519,2008-05-30,17:44:40
39.9753866,116.330415,0,318.2,39598.739375,2008-05-30,17:44:42
39.9754133,116.3303633,0,318.2,39598.7393981481,2008-05-30,17:44:44
39.97543,116.3303116,0,318.2,39598.7394212963,2008-05-30,17:44:46
39.9754399,116.3302633,0,318.2,39598.7394444444,2008-05-30,17:44:48
39.9753699,116.3301999,0,318.2,39598.7394675926,2008-05-30,17:44:50
39.9753483,116.3301499,0,318.2,39598.7394907407,2008-05-30,17:44:52
39.9753483,116.3301016,0,318.2,39598.7395138889,2008-05-30,17:44:54
39.9753549,116.3300616,0,318.2,39598.739537037,2008-05-30,17:44:56
39.97535,116.3300099,0,318.2,39598.7395601852,2008-05-30,17:44:58
39.9753099,116.3299533,0,318.2,39598.7395833333,2008-05-30,17:45:00
39.9752483,116.329875,0,318.2,39598.7396064815,2008-05-30,17:45:02
39.9752083,116.3298283,0,318.2,39598.7396296296,2008-05-30,17:45:04
39.9751933,116.3297833,0,318.2,39598.7396527778,2008-05-30,17:45:06
39.97519,116.3297299,0,318.2,39598.7396759259,2008-05-30,17:45:08
39.9751816,116.3296783,0,318.2,39598.7396990741,2008-05-30,17:45:10
39.9751849,116.3296149,0,318.2,39598.7397222222,2008-05-30,17:45:12
39.975235,116.3295783,0,318.2,39598.7397453704,2008-05-30,17:45:14
39.9752449,116.3295483,0,318.2,39598.7397685185,2008-05-30,17:45:16
39.975235,116.3295166,0,318.2,39598.7397916667,2008-05-30,17:45:18
39.9752433,116.3294716,0,315,39598.7398148148,2008-05-30,17:45:20
39.9752399,116.3294299,0,315,39598.739837963,2008-05-30,17:45:22
39.9752283,116.3293916,0,315,39598.7398611111,2008-05-30,17:45:24
39.9752133,116.32935,0,315,39598.7398842593,2008-05-30,17:45:26
39.975205,116.3293049,0,315,39598.7399074074,2008-05-30,17:45:28
39.975195,116.3292766,0,315,39598.7399305556,2008-05-30,17:45:30
39.9751716,116.3292433,0,315,39598.7399537037,2008-05-30,17:45:32
39.9751566,116.3292066,0,315,39598.7399768519,2008-05-30,17:45:34
39.9751666,116.3291499,0,315,39598.74,2008-05-30,17:45:36
39.9751716,116.3290799,0,315,39598.7400231481,2008-05-30,17:45:38
39.9751733,116.3290399,0,315,39598.7400462963,2008-05-30,17:45:40
39.9751583,116.3290066,0,315,39598.7400694444,2008-05-30,17:45:42
39.9751216,116.3290033,0,311.7,39598.7400925926,2008-05-30,17:45:44
39.97508,116.3289816,0,311.7,39598.7401157407,2008-05-30,17:45:46
39.9750416,116.328985,0,311.7,39598.7401388889,2008-05-30,17:45:48
39.9750133,116.3289816,0,311.7,39598.740162037,2008-05-30,17:45:50
39.9749683,116.3289833,0,311.7,39598.7401851852,2008-05-30,17:45:52
39.9749199,116.328965,0,311.7,39598.7402083333,2008-05-30,17:45:54
39.9749,116.3289383,0,311.7,39598.7402314815,2008-05-30,17:45:56
39.9748816,116.3289016,0,311.7,39598.7402546296,2008-05-30,17:45:58
39.9748799,116.3288566,0,311.7,39598.7402777778,2008-05-30,17:46:00
39.9748783,116.3288399,0,311.7,39598.7403009259,2008-05-30,17:46:02
39.9748766,116.3288183,0,308.4,39598.7403240741,2008-05-30,17:46:04
39.974885,116.3287849,0,308.4,39598.7403472222,2008-05-30,17:46:06
39.9748983,116.3287449,0,308.4,39598.7403703704,2008-05-30,17:46:08
39.9749066,116.3287016,0,308.4,39598.7403935185,2008-05-30,17:46:10
39.9749183,116.3286449,0,308.4,39598.7404166667,2008-05-30,17:46:12
39.9749333,116.3285866,0,308.4,39598.7404398148,2008-05-30,17:46:14
39.9749599,116.3285366,0,308.4,39598.740462963,2008-05-30,17:46:16
39.9749733,116.3284833,0,308.4,39598.7404861111,2008-05-30,17:46:18
39.9749766,116.3284516,0,308.4,39598.7405092593,2008-05-30,17:46:20
39.9749816,116.3284349,0,305.1,39598.7405324074,2008-05-30,17:46:22
39.974985,116.3284116,0,305.1,39598.7405555556,2008-05-30,17:46:24
39.9749749,116.3283733,0,305.1,39598.7405787037,2008-05-30,17:46:26
39.9749516,116.3283433,0,305.1,39598.7406018519,2008-05-30,17:46:28
39.9749516,116.3283133,0,305.1,39598.740625,2008-05-30,17:46:30
39.9749583,116.3282933,0,305.1,39598.7406481481,2008-05-30,17:46:32
39.9749666,116.3282599,0,305.1,39598.7406712963,2008-05-30,17:46:34
39.9749733,116.3282316,0,301.8,39598.7406944444,2008-05-30,17:46:36
39.9749733,116.328215,0,301.8,39598.7407175926,2008-05-30,17:46:38
39.9749866,116.3281899,0,301.8,39598.7407407407,2008-05-30,17:46:40
39.9750533,116.328165,0,301.8,39598.7407638889,2008-05-30,17:46:42
39.9751016,116.3281383,0,301.8,39598.740787037,2008-05-30,17:46:44
39.9751766,116.3281166,0,301.8,39598.7408101852,2008-05-30,17:46:46
39.9752183,116.3280849,0,301.8,39598.7408333333,2008-05-30,17:46:48
39.9751749,116.3279916,0,301.8,39598.7408564815,2008-05-30,17:46:50
39.975135,116.3279066,0,301.8,39598.7408796296,2008-05-30,17:46:52
39.9751183,116.3278383,0,301.8,39598.7409027778,2008-05-30,17:46:54
39.9751033,116.3277583,0,301.8,39598.7409259259,2008-05-30,17:46:56
39.9750749,116.3276816,0,301.8,39598.7409490741,2008-05-30,17:46:58
39.9751016,116.3276383,0,301.8,39598.7409722222,2008-05-30,17:47:00
39.97505,116.3276016,0,298.6,39598.7409953704,2008-05-30,17:47:02
39.9750383,116.3275883,0,298.6,39598.7410185185,2008-05-30,17:47:04
39.9750349,116.3276033,0,298.6,39598.7410416667,2008-05-30,17:47:06
39.9750133,116.32755,0,298.6,39598.7410648148,2008-05-30,17:47:08
39.9749899,116.3275033,0,298.6,39598.741087963,2008-05-30,17:47:10
39.9749649,116.3274566,0,298.6,39598.7411111111,2008-05-30,17:47:12
39.9749483,116.3273466,0,295.3,39598.7411342593,2008-05-30,17:47:14
39.9749533,116.3272816,0,295.3,39598.7411574074,2008-05-30,17:47:16
39.9749349,116.327255,0,295.3,39598.7411805556,2008-05-30,17:47:18
39.9748733,116.3272033,0,295.3,39598.7412037037,2008-05-30,17:47:20
39.9748166,116.3271516,0,292,39598.7412268519,2008-05-30,17:47:22
39.9747666,116.3271033,0,292,39598.74125,2008-05-30,17:47:24
39.9747399,116.3271066,0,292,39598.7412731481,2008-05-30,17:47:26
39.9747183,116.327095,0,292,39598.7412962963,2008-05-30,17:47:28
39.9747116,116.3271,0,292,39598.7413194444,2008-05-30,17:47:30
39.9747199,116.3271,0,292,39598.7413425926,2008-05-30,17:47:32
39.9747249,116.3271083,0,288.7,39598.7413657407,2008-05-30,17:47:34
39.974745,116.3271716,0,288.7,39598.7413888889,2008-05-30,17:47:36
39.9747383,116.3272083,0,288.7,39598.741412037,2008-05-30,17:47:38
39.9747233,116.3272133,0,288.7,39598.7414351852,2008-05-30,17:47:40
39.9747283,116.3272116,0,288.7,39598.7414583333,2008-05-30,17:47:42
39.9747416,116.3272099,0,288.7,39598.7415393519,2008-05-30,17:47:49
39.9747333,116.3272033,0,288.7,39598.7415625,2008-05-30,17:47:51
39.9747,116.3271983,0,288.7,39598.7415856481,2008-05-30,17:47:53
39.9746533,116.3272133,0,288.7,39598.7416087963,2008-05-30,17:47:55
39.9745966,116.3272599,0,288.7,39598.7416319444,2008-05-30,17:47:57
39.9745316,116.3273149,0,288.7,39598.7416550926,2008-05-30,17:47:59
39.9744666,116.3273716,0,288.7,39598.7416782407,2008-05-30,17:48:01
39.9744133,116.3274183,0,288.7,39598.7417013889,2008-05-30,17:48:03
39.9743533,116.3274633,0,288.7,39598.741724537,2008-05-30,17:48:05
39.9743199,116.3275083,0,288.7,39598.7417476852,2008-05-30,17:48:07
39.9743199,116.3275249,0,288.7,39598.7417708333,2008-05-30,17:48:09
39.9742833,116.3275733,0,288.7,39598.7417939815,2008-05-30,17:48:11
39.9742866,116.3276066,0,288.7,39598.7418171296,2008-05-30,17:48:13
39.9743016,116.32762,0,288.7,39598.7418402778,2008-05-30,17:48:15
39.9743016,116.3276116,0,288.7,39598.7418634259,2008-05-30,17:48:17
39.9742983,116.3276149,0,288.7,39598.7418865741,2008-05-30,17:48:19
39.9742766,116.3276383,0,288.7,39598.7419097222,2008-05-30,17:48:21
39.974215,116.3276216,0,288.7,39598.7419328704,2008-05-30,17:48:23
39.974185,116.3276266,0,288.7,39598.7419560185,2008-05-30,17:48:25
39.9740966,116.3276116,0,288.7,39598.7419791667,2008-05-30,17:48:27
39.9739883,116.3275533,0,288.7,39598.7420023148,2008-05-30,17:48:29
39.9738966,116.3275049,0,288.7,39598.742025463,2008-05-30,17:48:31
39.9738649,116.3274866,0,288.7,39598.7420486111,2008-05-30,17:48:33
39.9738116,116.3274483,0,288.7,39598.7420717593,2008-05-30,17:48:35
39.9737866,116.3274333,0,288.7,39598.7420949074,2008-05-30,17:48:37
39.9737583,116.3274266,0,288.7,39598.7421180556,2008-05-30,17:48:39
39.9737383,116.3274233,0,288.7,39598.7421412037,2008-05-30,17:48:41
39.9737233,116.3274316,0,288.7,39598.7421643519,2008-05-30,17:48:43
39.9736916,116.3274349,0,288.7,39598.7421875,2008-05-30,17:48:45
39.9736983,116.32743,0,288.7,39598.7422106481,2008-05-30,17:48:47
39.9736833,116.3274283,0,288.7,39598.7422337963,2008-05-30,17:48:49
39.9736749,116.3274316,0,288.7,39598.7422569444,2008-05-30,17:48:51
39.9736716,116.3274383,0,288.7,39598.7422800926,2008-05-30,17:48:53
39.9736433,116.3274349,0,288.7,39598.7423032407,2008-05-30,17:48:55
39.9736599,116.3274533,0,288.7,39598.7423263889,2008-05-30,17:48:57
39.9736999,116.3274716,0,288.7,39598.742349537,2008-05-30,17:48:59
39.9737366,116.3275,0,288.7,39598.7423726852,2008-05-30,17:49:01
39.97375,116.3275233,0,288.7,39598.7423958333,2008-05-30,17:49:03
39.9737299,116.3275299,0,292,39598.7424189815,2008-05-30,17:49:05
39.9736866,116.3275316,0,292,39598.7424421296,2008-05-30,17:49:07
39.9736366,116.3275266,0,292,39598.7424652778,2008-05-30,17:49:09
39.97362,116.3275433,0,292,39598.7424884259,2008-05-30,17:49:11
39.9735916,116.3275533,0,292,39598.7425115741,2008-05-30,17:49:13
39.9735666,116.3275749,0,292,39598.7425347222,2008-05-30,17:49:15
39.9735199,116.3275966,0,292,39598.7425578704,2008-05-30,17:49:17
39.9734766,116.3276299,0,295.3,39598.7425810185,2008-05-30,17:49:19
39.97343,116.3276449,0,295.3,39598.7426041667,2008-05-30,17:49:21
39.9733683,116.3276666,0,295.3,39598.7426273148,2008-05-30,17:49:23
39.9733283,116.3276799,0,295.3,39598.742650463,2008-05-30,17:49:25
39.9733049,116.32769,0,295.3,39598.7426736111,2008-05-30,17:49:27
39.973275,116.3277016,0,295.3,39598.7426967593,2008-05-30,17:49:29
39.9732549,116.3276883,0,295.3,39598.7427199074,2008-05-30,17:49:31
39.9732233,116.3276533,0,295.3,39598.7427430556,2008-05-30,17:49:33
39.9732033,116.3276266,0,298.6,39598.7427662037,2008-05-30,17:49:35
39.9731849,116.3276116,0,298.6,39598.7427893518,2008-05-30,17:49:37
39.9731699,116.3275966,0,298.6,39598.7428125,2008-05-30,17:49:39
39.973145,116.3275866,0,298.6,39598.7428356481,2008-05-30,17:49:41
39.9731216,116.3275799,0,298.6,39598.7428587963,2008-05-30,17:49:43
39.9730833,116.3275566,0,298.6,39598.7428819444,2008-05-30,17:49:45
39.97306,116.3275199,0,298.6,39598.7429050926,2008-05-30,17:49:47
39.9730383,116.3275166,0,298.6,39598.7429282407,2008-05-30,17:49:49
39.973035,116.3275133,0,298.6,39598.7429513889,2008-05-30,17:49:51
39.9730116,116.3275383,0,298.6,39598.742974537,2008-05-30,17:49:53
39.9729533,116.3275483,0,301.8,39598.7429976852,2008-05-30,17:49:55
39.9728983,116.3275716,0,301.8,39598.7430208333,2008-05-30,17:49:57
39.9728483,116.3275816,0,301.8,39598.7430439815,2008-05-30,17:49:59
39.9727916,116.3275399,0,301.8,39598.7430671296,2008-05-30,17:50:01
39.9727366,116.3274849,0,298.6,39598.7430902778,2008-05-30,17:50:03
39.9726833,116.3274549,0,298.6,39598.7431134259,2008-05-30,17:50:05
39.9726483,116.3274499,0,298.6,39598.7431365741,2008-05-30,17:50:07
39.9726133,116.3274316,0,298.6,39598.7431597222,2008-05-30,17:50:09
39.9725866,116.3274033,0,298.6,39598.7431828704,2008-05-30,17:50:11
39.9725499,116.3273533,0,298.6,39598.7432060185,2008-05-30,17:50:13
39.9725316,116.3273166,0,298.6,39598.7432291667,2008-05-30,17:50:15
39.9725316,116.3272849,0,298.6,39598.7432523148,2008-05-30,17:50:17
39.9725183,116.3272316,0,298.6,39598.743275463,2008-05-30,17:50:19
39.9724799,116.3272066,0,295.3,39598.7432986111,2008-05-30,17:50:21
39.9724533,116.3271916,0,295.3,39598.7433217593,2008-05-30,17:50:23
39.9724249,116.3271416,0,295.3,39598.7433449074,2008-05-30,17:50:25
39.9724249,116.3271,0,295.3,39598.7433680556,2008-05-30,17:50:27
39.9724233,116.3270616,0,292,39598.7433912037,2008-05-30,17:50:29
39.9724483,116.3270266,0,292,39598.7434143518,2008-05-30,17:50:31
39.9724733,116.3269899,0,292,39598.7434375,2008-05-30,17:50:33
39.9724966,116.3269383,0,292,39598.7434606481,2008-05-30,17:50:35
39.9724916,116.3268883,0,288.7,39598.7434837963,2008-05-30,17:50:37
39.9724683,116.3268433,0,288.7,39598.7435069444,2008-05-30,17:50:39
39.972445,116.3268116,0,288.7,39598.7435300926,2008-05-30,17:50:41
39.9724416,116.3267816,0,288.7,39598.7435532407,2008-05-30,17:50:43
39.9724399,116.3267533,0,285.4,39598.7435763889,2008-05-30,17:50:45
39.9724466,116.3267533,0,285.4,39598.743599537,2008-05-30,17:50:47
39.9724549,116.3267366,0,285.4,39598.7436226852,2008-05-30,17:50:49
39.9724433,116.3266899,0,285.4,39598.7436458333,2008-05-30,17:50:51
39.972435,116.3266683,0,285.4,39598.7436689815,2008-05-30,17:50:53
39.9724333,116.3266616,0,285.4,39598.7436921296,2008-05-30,17:50:55
39.9724033,116.3266283,0,282.2,39598.7437152778,2008-05-30,17:50:57
39.9723833,116.32659,0,282.2,39598.7437384259,2008-05-30,17:50:59
39.9723733,116.3265699,0,282.2,39598.7437615741,2008-05-30,17:51:01
39.972365,116.3265499,0,282.2,39598.7437847222,2008-05-30,17:51:03
39.9723383,116.3265033,0,282.2,39598.7438078704,2008-05-30,17:51:05
39.9723466,116.3264899,0,282.2,39598.7438310185,2008-05-30,17:51:07
39.9723683,116.32647,0,282.2,39598.7438541667,2008-05-30,17:51:09
39.9723766,116.3264449,0,282.2,39598.7438773148,2008-05-30,17:51:11
39.9723883,116.3264066,0,282.2,39598.743900463,2008-05-30,17:51:13
39.9723949,116.32638,0,282.2,39598.7439236111,2008-05-30,17:51:15
39.9724133,116.3263399,0,278.9,39598.7439467593,2008-05-30,17:51:17
39.9724133,116.326295,0,278.9,39598.7439699074,2008-05-30,17:51:19
39.9724083,116.3262499,0,278.9,39598.7439930556,2008-05-30,17:51:21
39.9724333,116.3261933,0,278.9,39598.7440162037,2008-05-30,17:51:23
39.9724583,116.326135,0,278.9,39598.7440393518,2008-05-30,17:51:25
39.97246,116.326085,0,278.9,39598.7440625,2008-05-30,17:51:27
39.972475,116.3260366,0,278.9,39598.7440856481,2008-05-30,17:51:29
39.9724866,116.3259616,0,278.9,39598.7441087963,2008-05-30,17:51:31
39.9724616,116.3259383,0,275.6,39598.7441319444,2008-05-30,17:51:33
39.9724549,116.3259199,0,275.6,39598.7441550926,2008-05-30,17:51:35
39.9724116,116.3259083,0,275.6,39598.7441782407,2008-05-30,17:51:37
39.972405,116.3258849,0,275.6,39598.7442013889,2008-05-30,17:51:39
39.9724466,116.3258149,0,275.6,39598.744224537,2008-05-30,17:51:41
39.9724733,116.3257799,0,275.6,39598.7442476852,2008-05-30,17:51:43
39.9725083,116.3257499,0,275.6,39598.7442708333,2008-05-30,17:51:45
39.9725683,116.3257066,0,272.3,39598.7442939815,2008-05-30,17:51:47
39.9725766,116.3256533,0,272.3,39598.7443171296,2008-05-30,17:51:49
39.9725466,116.3256533,0,272.3,39598.7443402778,2008-05-30,17:51:51
39.9725199,116.3256116,0,269,39598.7443634259,2008-05-30,17:51:53
39.9725349,116.3255666,0,269,39598.7443865741,2008-05-30,17:51:55
39.9725383,116.3255299,0,265.7,39598.7444097222,2008-05-30,17:51:57
39.9724766,116.3254316,0,262.5,39598.7444328704,2008-05-30,17:51:59
39.9724716,116.3253816,0,262.5,39598.7444560185,2008-05-30,17:52:01
39.9724799,116.3253683,0,262.5,39598.7444791667,2008-05-30,17:52:03
39.9724783,116.3253416,0,262.5,39598.7445023148,2008-05-30,17:52:05
39.9724766,116.3253066,0,262.5,39598.744525463,2008-05-30,17:52:07
39.97249,116.3252783,0,259.2,39598.7445486111,2008-05-30,17:52:09
39.972515,116.3252633,0,259.2,39598.7445717593,2008-05-30,17:52:11
39.9725316,116.3252333,0,259.2,39598.7445949074,2008-05-30,17:52:13
39.9725499,116.3251899,0,259.2,39598.7446180556,2008-05-30,17:52:15
39.9725649,116.3251483,0,262.5,39598.7446412037,2008-05-30,17:52:17
39.9725666,116.3251066,0,262.5,39598.7446643518,2008-05-30,17:52:19
39.97256,116.3250799,0,262.5,39598.7446875,2008-05-30,17:52:21
39.9725466,116.3250516,0,262.5,39598.7447106481,2008-05-30,17:52:23
39.9725416,116.3250316,0,262.5,39598.7447337963,2008-05-30,17:52:25
39.972475,116.325,0,262.5,39598.7447569444,2008-05-30,17:52:27
39.9724083,116.3249599,0,259.2,39598.7447800926,2008-05-30,17:52:29
39.9724083,116.3249266,0,259.2,39598.7448032407,2008-05-30,17:52:31
39.9723866,116.3248966,0,259.2,39598.7448263889,2008-05-30,17:52:33
39.9723733,116.3248733,0,259.2,39598.744849537,2008-05-30,17:52:35
39.9723333,116.3248233,0,255.9,39598.7448726852,2008-05-30,17:52:37
39.9722999,116.3247816,0,255.9,39598.7448958333,2008-05-30,17:52:39
39.9723716,116.3246966,0,255.9,39598.7449189815,2008-05-30,17:52:41
39.9724649,116.3246149,0,255.9,39598.7449421296,2008-05-30,17:52:43
39.9725816,116.3244649,0,252.6,39598.7449652778,2008-05-30,17:52:45
39.9726433,116.3243766,0,252.6,39598.7449884259,2008-05-30,17:52:47
39.9726966,116.3243233,0,252.6,39598.7450115741,2008-05-30,17:52:49
39.9727066,116.3243166,0,252.6,39598.7450347222,2008-05-30,17:52:51
39.9727233,116.3242966,0,252.6,39598.7450578704,2008-05-30,17:52:53
39.9727383,116.3243066,0,249.3,39598.7450810185,2008-05-30,17:52:55
39.9727299,116.3243133,0,249.3,39598.7451041667,2008-05-30,17:52:57
39.9727016,116.3243366,0,249.3,39598.7451273148,2008-05-30,17:52:59
39.9726233,116.3244033,0,249.3,39598.745162037,2008-05-30,17:53:02
39.9725983,116.3243966,0,249.3,39598.7451851852,2008-05-30,17:53:04
39.9725983,116.3243966,0,249.3,39598.7452083333,2008-05-30,17:53:06
39.9725799,116.3243933,0,249.3,39598.7452314815,2008-05-30,17:53:08
39.9725283,116.3244066,0,249.3,39598.7452546296,2008-05-30,17:53:10
39.9724533,116.3244333,0,249.3,39598.7452777778,2008-05-30,17:53:12
39.9723666,116.3244499,0,249.3,39598.7453009259,2008-05-30,17:53:14
39.9723016,116.3244616,0,249.3,39598.7453240741,2008-05-30,17:53:16
39.9722533,116.3244533,0,249.3,39598.7453472222,2008-05-30,17:53:18
39.972195,116.3244666,0,249.3,39598.7453703704,2008-05-30,17:53:20
39.9721666,116.3244916,0,249.3,39598.7453935185,2008-05-30,17:53:22
39.972125,116.3245366,0,249.3,39598.7454166667,2008-05-30,17:53:24
39.972095,116.3245766,0,249.3,39598.7454398148,2008-05-30,17:53:26
39.9720566,116.3246216,0,249.3,39598.745462963,2008-05-30,17:53:28
39.9720066,116.3246516,0,249.3,39598.7454861111,2008-05-30,17:53:30
39.9719666,116.3246849,0,249.3,39598.7455092593,2008-05-30,17:53:32
39.9719266,116.324725,0,249.3,39598.7455324074,2008-05-30,17:53:34
39.971875,116.3247633,0,249.3,39598.7455555556,2008-05-30,17:53:36
39.9718316,116.3247849,0,249.3,39598.7455787037,2008-05-30,17:53:38
39.9718049,116.3248066,0,249.3,39598.7456018519,2008-05-30,17:53:40
39.9717933,116.3248566,0,249.3,39598.745625,2008-05-30,17:53:42
39.9717966,116.3248849,0,249.3,39598.7456481481,2008-05-30,17:53:44
39.9717816,116.3249266,0,249.3,39598.7456712963,2008-05-30,17:53:46
39.9717866,116.3249566,0,249.3,39598.7456944444,2008-05-30,17:53:48
39.9717933,116.3249933,0,249.3,39598.7457175926,2008-05-30,17:53:50
39.9717916,116.3250383,0,249.3,39598.7457407407,2008-05-30,17:53:52
39.9718049,116.325055,0,249.3,39598.7457638889,2008-05-30,17:53:54
39.9718233,116.3250666,0,249.3,39598.745787037,2008-05-30,17:53:56
39.9718316,116.3250716,0,249.3,39598.7458101852,2008-05-30,17:53:58
39.9718433,116.3250716,0,249.3,39598.7458333333,2008-05-30,17:54:00
39.9718399,116.3250983,0,249.3,39598.7458564815,2008-05-30,17:54:02
39.9718466,116.3251133,0,249.3,39598.7458796296,2008-05-30,17:54:04
39.9718683,116.3251149,0,249.3,39598.7459027778,2008-05-30,17:54:06
39.9718949,116.3251066,0,249.3,39598.7459259259,2008-05-30,17:54:08
39.9719,116.3251166,0,249.3,39598.7459490741,2008-05-30,17:54:10
39.971885,116.3251999,0,249.3,39598.7460185185,2008-05-30,17:54:16
39.9717083,116.3261283,0,249.3,39598.7461574074,2008-05-30,17:54:28
39.9714933,116.3265599,0,249.3,39598.7461805556,2008-05-30,17:54:30
39.9712416,116.3270533,0,249.3,39598.7462037037,2008-05-30,17:54:32
39.97102,116.3275249,0,249.3,39598.7462268519,2008-05-30,17:54:34
39.9707966,116.328025,0,249.3,39598.74625,2008-05-30,17:54:36
39.9705649,116.3285233,0,249.3,39598.7462731482,2008-05-30,17:54:38
39.9700333,116.329875,0,249.3,39598.7463310185,2008-05-30,17:54:43
39.9696516,116.3313383,0,249.3,39598.7463888889,2008-05-30,17:54:48
39.9695383,116.3327066,0,249.3,39598.7464467593,2008-05-30,17:54:53
39.9818533,116.33764,0,249.3,39598.7472222222,2008-05-30,17:56:00
39.9828066,116.3379616,0,249.3,39598.7472800926,2008-05-30,17:56:05
39.9836483,116.3384433,0,249.3,39598.747337963,2008-05-30,17:56:10
39.9846049,116.3390799,0,249.3,39598.7473958333,2008-05-30,17:56:15
39.9856116,116.3397799,0,249.3,39598.7474537037,2008-05-30,17:56:20
39.9870516,116.3406133,0,249.3,39598.7475347222,2008-05-30,17:56:27
