# Supplementary material for: Research on differential privacy protection method based on user tendency
Source: PLoS One. 2023 Oct 26;18(10):e0288823. doi: 10.1371/journal.pone.0288823 (PMC10602288; doi:10.1371/journal.pone.0288823)
Supplement: S4 Data — (ZIP) [file pone.0288823.s004.zip › Data 5-4/112/Trajectory/20080531031101.plt]

Geolife trajectory
WGS 84
Altitude is in Feet
Reserved 3
0,2,255,My Track,0,0,2,8421376
0
39.9727666,116.3270366,0,246.1,39599.132650463,2008-05-31,03:11:01
39.9727383,116.3270566,0,246.1,39599.132662037,2008-05-31,03:11:02
39.9727283,116.327095,0,246.1,39599.1326851852,2008-05-31,03:11:04
39.9727116,116.3271549,0,246.1,39599.1327083333,2008-05-31,03:11:06
39.9726783,116.3271933,0,246.1,39599.1327314815,2008-05-31,03:11:08
39.9726733,116.3272433,0,246.1,39599.1327546296,2008-05-31,03:11:10
39.9725683,116.3273066,0,249.3,39599.1327777778,2008-05-31,03:11:12
39.9725266,116.3273266,0,249.3,39599.1328009259,2008-05-31,03:11:14
39.9724949,116.3273816,0,249.3,39599.1328240741,2008-05-31,03:11:16
39.97249,116.3274066,0,249.3,39599.1328472222,2008-05-31,03:11:18
39.9724799,116.3274466,0,249.3,39599.1328703704,2008-05-31,03:11:20
39.9724733,116.3274849,0,249.3,39599.1328935185,2008-05-31,03:11:22
39.9724799,116.3275233,0,249.3,39599.1329166667,2008-05-31,03:11:24
39.972475,116.3275733,0,249.3,39599.1329398148,2008-05-31,03:11:26
39.9725016,116.3275999,0,249.3,39599.132962963,2008-05-31,03:11:28
39.9725233,116.3276283,0,249.3,39599.1329861111,2008-05-31,03:11:30
39.9725266,116.3276649,0,249.3,39599.1330092593,2008-05-31,03:11:32
39.9725416,116.32769,0,249.3,39599.1330324074,2008-05-31,03:11:34
39.9725633,116.3277083,0,249.3,39599.1330555556,2008-05-31,03:11:36
39.9725883,116.3277066,0,249.3,39599.1330787037,2008-05-31,03:11:38
39.9726049,116.3277216,0,249.3,39599.1331018518,2008-05-31,03:11:40
39.9726166,116.3277433,0,249.3,39599.133125,2008-05-31,03:11:42
39.97263,116.3277699,0,249.3,39599.1331481481,2008-05-31,03:11:44
39.9726433,116.3277999,0,249.3,39599.1331712963,2008-05-31,03:11:46
39.972655,116.3278333,0,249.3,39599.1331944444,2008-05-31,03:11:48
39.9726666,116.3278699,0,249.3,39599.1332175926,2008-05-31,03:11:50
39.9726933,116.3278866,0,249.3,39599.1332407407,2008-05-31,03:11:52
39.972715,116.3278799,0,249.3,39599.1332638889,2008-05-31,03:11:54
39.9727749,116.3277416,0,249.3,39599.133287037,2008-05-31,03:11:56
39.972825,116.3276299,0,249.3,39599.1333101852,2008-05-31,03:11:58
39.9728633,116.3275833,0,249.3,39599.1333333333,2008-05-31,03:12:00
39.97292,116.3275316,0,249.3,39599.1333564815,2008-05-31,03:12:02
39.9729699,116.3275066,0,249.3,39599.1333796296,2008-05-31,03:12:04
39.9730083,116.3274899,0,246.1,39599.1334027778,2008-05-31,03:12:06
39.9730166,116.32748,0,246.1,39599.1334259259,2008-05-31,03:12:08
39.9730416,116.3274749,0,246.1,39599.1334490741,2008-05-31,03:12:10
39.9730549,116.3274716,0,246.1,39599.1334722222,2008-05-31,03:12:12
39.973065,116.3274616,0,246.1,39599.1334953704,2008-05-31,03:12:14
39.9730966,116.3274516,0,246.1,39599.1335185185,2008-05-31,03:12:16
39.9731216,116.3274549,0,246.1,39599.1335416667,2008-05-31,03:12:18
39.9731416,116.3274549,0,246.1,39599.1335648148,2008-05-31,03:12:20
39.9731616,116.3274599,0,246.1,39599.133587963,2008-05-31,03:12:22
39.9731583,116.3274899,0,246.1,39599.1336111111,2008-05-31,03:12:24
39.9731633,116.3275233,0,246.1,39599.1336342593,2008-05-31,03:12:26
39.9731816,116.3275516,0,246.1,39599.1336574074,2008-05-31,03:12:28
39.9731966,116.3275899,0,246.1,39599.1336805556,2008-05-31,03:12:30
39.9732116,116.3276416,0,246.1,39599.1337037037,2008-05-31,03:12:32
39.97323,116.3276983,0,246.1,39599.1337268518,2008-05-31,03:12:34
39.97323,116.3277566,0,246.1,39599.13375,2008-05-31,03:12:36
39.9732316,116.327795,0,246.1,39599.1337731481,2008-05-31,03:12:38
39.9732433,116.3278349,0,246.1,39599.1337962963,2008-05-31,03:12:40
39.9732783,116.3278216,0,246.1,39599.1338194444,2008-05-31,03:12:42
39.9733099,116.3278133,0,246.1,39599.1338425926,2008-05-31,03:12:44
39.9733333,116.3278016,0,246.1,39599.1338657407,2008-05-31,03:12:46
39.973425,116.32762,0,246.1,39599.1338888889,2008-05-31,03:12:48
39.9734716,116.3275249,0,246.1,39599.133912037,2008-05-31,03:12:50
39.9734966,116.3275016,0,246.1,39599.1339351852,2008-05-31,03:12:52
39.9735266,116.3274766,0,242.8,39599.1339583333,2008-05-31,03:12:54
39.9735599,116.3274633,0,242.8,39599.1339814815,2008-05-31,03:12:56
39.9735833,116.3274599,0,242.8,39599.1340046296,2008-05-31,03:12:58
39.9735983,116.3274549,0,242.8,39599.1340277778,2008-05-31,03:13:00
39.9736233,116.3274516,0,242.8,39599.1340509259,2008-05-31,03:13:02
39.9736466,116.3274466,0,242.8,39599.1340740741,2008-05-31,03:13:04
39.9736883,116.3274416,0,242.8,39599.1340972222,2008-05-31,03:13:06
39.9737083,116.327445,0,242.8,39599.1341203704,2008-05-31,03:13:08
39.9737249,116.327445,0,242.8,39599.1341435185,2008-05-31,03:13:10
39.97375,116.3274399,0,242.8,39599.1341666667,2008-05-31,03:13:12
39.9737833,116.3274333,0,242.8,39599.1341898148,2008-05-31,03:13:14
39.9738083,116.3274333,0,242.8,39599.134212963,2008-05-31,03:13:16
39.9738249,116.3274366,0,239.5,39599.1342361111,2008-05-31,03:13:18
39.9738466,116.3274366,0,239.5,39599.1342592593,2008-05-31,03:13:20
39.9738633,116.3274349,0,239.5,39599.1342824074,2008-05-31,03:13:22
39.9738866,116.3274399,0,239.5,39599.1343055556,2008-05-31,03:13:24
39.973905,116.3274516,0,239.5,39599.1343287037,2008-05-31,03:13:26
39.9739399,116.3274666,0,239.5,39599.1343518518,2008-05-31,03:13:28
39.9739516,116.3274949,0,239.5,39599.134375,2008-05-31,03:13:30
39.9739483,116.3275616,0,239.5,39599.1343981481,2008-05-31,03:13:32
39.9739683,116.3275916,0,239.5,39599.1344212963,2008-05-31,03:13:34
39.9740183,116.3275416,0,236.2,39599.1344444444,2008-05-31,03:13:36
39.9740616,116.3274949,0,236.2,39599.1344675926,2008-05-31,03:13:38
39.9740933,116.3274483,0,236.2,39599.1344907407,2008-05-31,03:13:40
39.9741033,116.3274349,0,236.2,39599.1345138889,2008-05-31,03:13:42
39.9741199,116.3274199,0,236.2,39599.134537037,2008-05-31,03:13:44
39.9741483,116.3274083,0,236.2,39599.1345601852,2008-05-31,03:13:46
39.9741666,116.3273916,0,236.2,39599.1345833333,2008-05-31,03:13:48
39.9742066,116.327375,0,236.2,39599.1346064815,2008-05-31,03:13:50
39.9742483,116.3273583,0,236.2,39599.1346296296,2008-05-31,03:13:52
39.9742683,116.3273583,0,236.2,39599.1346527778,2008-05-31,03:13:54
39.9742816,116.3273683,0,236.2,39599.1346759259,2008-05-31,03:13:56
39.9742866,116.3273849,0,236.2,39599.1346990741,2008-05-31,03:13:58
39.9742899,116.3274183,0,232.9,39599.1347222222,2008-05-31,03:14:00
39.974335,116.3274016,0,232.9,39599.1347453704,2008-05-31,03:14:02
39.9743566,116.3274233,0,232.9,39599.1347685185,2008-05-31,03:14:04
39.9743699,116.3274249,0,232.9,39599.1347916667,2008-05-31,03:14:06
39.9743933,116.3274133,0,229.7,39599.1348148148,2008-05-31,03:14:08
39.9744299,116.327395,0,229.7,39599.134837963,2008-05-31,03:14:10
39.9744549,116.3273899,0,229.7,39599.1348611111,2008-05-31,03:14:12
39.9744883,116.3273933,0,229.7,39599.1348842593,2008-05-31,03:14:14
39.9745116,116.3274016,0,229.7,39599.1349074074,2008-05-31,03:14:16
39.9745249,116.32741,0,229.7,39599.1349305556,2008-05-31,03:14:18
39.9745333,116.3274066,0,226.4,39599.1349537037,2008-05-31,03:14:20
39.9745566,116.3273883,0,226.4,39599.1349768518,2008-05-31,03:14:22
39.9745866,116.3273766,0,226.4,39599.135,2008-05-31,03:14:24
39.9746083,116.3273733,0,226.4,39599.1350231481,2008-05-31,03:14:26
39.974635,116.3273716,0,226.4,39599.1350462963,2008-05-31,03:14:28
39.9746549,116.3273649,0,223.1,39599.1350694444,2008-05-31,03:14:30
39.9746833,116.3273683,0,223.1,39599.1350925926,2008-05-31,03:14:32
39.9747133,116.3273649,0,223.1,39599.1351157407,2008-05-31,03:14:34
39.9747566,116.3273583,0,223.1,39599.1351388889,2008-05-31,03:14:36
39.9747833,116.3273583,0,223.1,39599.135162037,2008-05-31,03:14:38
39.9748199,116.32736,0,223.1,39599.1351851852,2008-05-31,03:14:40
39.9748466,116.3273566,0,223.1,39599.1352083333,2008-05-31,03:14:42
39.974855,116.3273566,0,219.8,39599.1352314815,2008-05-31,03:14:44
39.9748716,116.327345,0,219.8,39599.1352546296,2008-05-31,03:14:46
39.9749033,116.3273466,0,219.8,39599.1352777778,2008-05-31,03:14:48
39.97491,116.3273549,0,219.8,39599.1353009259,2008-05-31,03:14:50
39.9749283,116.3273516,0,219.8,39599.1353240741,2008-05-31,03:14:52
39.9749533,116.3273383,0,216.5,39599.1353472222,2008-05-31,03:14:54
39.9749749,116.3273583,0,216.5,39599.1353703704,2008-05-31,03:14:56
39.9749816,116.3273933,0,216.5,39599.1353935185,2008-05-31,03:14:58
39.974985,116.3274349,0,216.5,39599.1354166667,2008-05-31,03:15:00
39.9749783,116.3274766,0,216.5,39599.1354398148,2008-05-31,03:15:02
39.9749716,116.3275133,0,216.5,39599.135462963,2008-05-31,03:15:04
39.9749583,116.32757,0,216.5,39599.1354861111,2008-05-31,03:15:06
39.9749516,116.3275799,0,216.5,39599.1355092593,2008-05-31,03:15:08
39.9749516,116.3275666,0,216.5,39599.1355439815,2008-05-31,03:15:11
39.9749516,116.3275666,0,216.5,39599.1357060185,2008-05-31,03:15:25
39.9749483,116.32757,0,216.5,39599.1357291667,2008-05-31,03:15:27
39.974955,116.3275833,0,216.5,39599.1357523148,2008-05-31,03:15:29
39.9749616,116.3276116,0,216.5,39599.135775463,2008-05-31,03:15:31
39.9749683,116.3276333,0,216.5,39599.1357986111,2008-05-31,03:15:33
39.9749749,116.3276633,0,213.3,39599.1358217593,2008-05-31,03:15:35
39.9749833,116.3277216,0,213.3,39599.1358449074,2008-05-31,03:15:37
39.9749916,116.3277766,0,213.3,39599.1358680556,2008-05-31,03:15:39
39.9749966,116.3277999,0,213.3,39599.1358912037,2008-05-31,03:15:41
39.9750049,116.3278066,0,213.3,39599.1359143518,2008-05-31,03:15:43
39.9750066,116.3278283,0,213.3,39599.1359375,2008-05-31,03:15:45
39.9750116,116.3278366,0,213.3,39599.1359606481,2008-05-31,03:15:47
39.9750116,116.3278366,0,213.3,39599.1360532407,2008-05-31,03:15:55
39.9750199,116.3278399,0,210,39599.1360763889,2008-05-31,03:15:57
39.9750299,116.3278683,0,210,39599.136099537,2008-05-31,03:15:59
39.9750316,116.3279483,0,210,39599.1361226852,2008-05-31,03:16:01
39.9750566,116.3279583,0,210,39599.1361458333,2008-05-31,03:16:03
39.975095,116.3279616,0,210,39599.1361689815,2008-05-31,03:16:05
39.9751299,116.3279416,0,210,39599.1361921296,2008-05-31,03:16:07
39.9751533,116.3279249,0,210,39599.1362152778,2008-05-31,03:16:09
39.9751916,116.3279016,0,210,39599.1362384259,2008-05-31,03:16:11
39.9752116,116.3279016,0,210,39599.1362615741,2008-05-31,03:16:13
39.9752666,116.3278883,0,210,39599.1362847222,2008-05-31,03:16:15
39.9752866,116.3278533,0,210,39599.1363078704,2008-05-31,03:16:17
39.9753116,116.3278449,0,210,39599.1363310185,2008-05-31,03:16:19
39.9753016,116.3278699,0,210,39599.1363541667,2008-05-31,03:16:21
39.9752866,116.3278749,0,210,39599.1363773148,2008-05-31,03:16:23
39.9752883,116.3278816,0,206.7,39599.1364351852,2008-05-31,03:16:28
39.9752883,116.3278816,0,206.7,39599.1364814815,2008-05-31,03:16:32
39.9752816,116.3278866,0,206.7,39599.1365046296,2008-05-31,03:16:34
39.9752916,116.3278833,0,206.7,39599.1365277778,2008-05-31,03:16:36
39.9753083,116.3278766,0,206.7,39599.1365509259,2008-05-31,03:16:38
39.9753216,116.3278733,0,210,39599.1365740741,2008-05-31,03:16:40
39.9753333,116.3278699,0,210,39599.1366898148,2008-05-31,03:16:50
39.9753249,116.3278749,0,210,39599.1367708333,2008-05-31,03:16:57
39.9753183,116.3278766,0,210,39599.1368865741,2008-05-31,03:17:07
39.9753183,116.3278766,0,210,39599.1370023148,2008-05-31,03:17:17
39.9753233,116.3278766,0,210,39599.137025463,2008-05-31,03:17:19
39.9753333,116.3278799,0,210,39599.1370486111,2008-05-31,03:17:21
39.9753416,116.327885,0,210,39599.1370717593,2008-05-31,03:17:23
39.97536,116.3278966,0,210,39599.1370949074,2008-05-31,03:17:25
39.9753683,116.3279166,0,210,39599.1371180556,2008-05-31,03:17:27
39.9753816,116.327935,0,210,39599.1371412037,2008-05-31,03:17:29
39.9753799,116.3279649,0,206.7,39599.1371643519,2008-05-31,03:17:31
39.9753766,116.3280016,0,206.7,39599.1371875,2008-05-31,03:17:33
39.9753466,116.3281133,0,206.7,39599.1372106481,2008-05-31,03:17:35
39.9753433,116.3281733,0,206.7,39599.1372337963,2008-05-31,03:17:37
39.9753483,116.3282316,0,206.7,39599.1372569444,2008-05-31,03:17:39
39.9753416,116.3282716,0,206.7,39599.1372800926,2008-05-31,03:17:41
39.9753383,116.3282949,0,206.7,39599.1373032407,2008-05-31,03:17:43
39.975335,116.3283233,0,206.7,39599.1373263889,2008-05-31,03:17:45
39.9753383,116.3283416,0,206.7,39599.137349537,2008-05-31,03:17:47
39.9753333,116.3283833,0,203.4,39599.1373726852,2008-05-31,03:17:49
39.9753316,116.3284166,0,203.4,39599.1373958333,2008-05-31,03:17:51
39.9753249,116.3284616,0,203.4,39599.1374189815,2008-05-31,03:17:53
39.9753166,116.3285183,0,203.4,39599.1374421296,2008-05-31,03:17:55
39.9753149,116.3285466,0,200.1,39599.1374652778,2008-05-31,03:17:57
39.9753166,116.32858,0,200.1,39599.1374884259,2008-05-31,03:17:59
39.9753149,116.3286283,0,200.1,39599.1375115741,2008-05-31,03:18:01
39.9753166,116.3286666,0,200.1,39599.1375347222,2008-05-31,03:18:03
39.9753149,116.3287183,0,196.9,39599.1375578704,2008-05-31,03:18:05
39.9753116,116.3287449,0,196.9,39599.1375810185,2008-05-31,03:18:07
39.9753066,116.3287616,0,196.9,39599.1376041667,2008-05-31,03:18:09
39.9752999,116.3287866,0,196.9,39599.1376273148,2008-05-31,03:18:11
39.9752916,116.3287766,0,196.9,39599.1376736111,2008-05-31,03:18:15
39.9752949,116.3288033,0,196.9,39599.1376967593,2008-05-31,03:18:17
39.9752983,116.3288516,0,196.9,39599.1377199074,2008-05-31,03:18:19
39.9752999,116.3289116,0,196.9,39599.1377430556,2008-05-31,03:18:21
39.9753083,116.3289283,0,196.9,39599.1377662037,2008-05-31,03:18:23
39.9753016,116.3289616,0,193.6,39599.1377893519,2008-05-31,03:18:25
39.9753066,116.3289783,0,193.6,39599.1378125,2008-05-31,03:18:27
39.975335,116.3290016,0,193.6,39599.1378356481,2008-05-31,03:18:29
39.9753416,116.3290466,0,193.6,39599.1378587963,2008-05-31,03:18:31
39.9753333,116.3291099,0,193.6,39599.1378819444,2008-05-31,03:18:33
39.9753249,116.3291616,0,193.6,39599.1379050926,2008-05-31,03:18:35
39.9753216,116.329195,0,193.6,39599.1379282407,2008-05-31,03:18:37
39.9753216,116.3292199,0,193.6,39599.137962963,2008-05-31,03:18:40
39.9753099,116.32926,0,193.6,39599.1379861111,2008-05-31,03:18:42
39.9753133,116.3292916,0,193.6,39599.1380092593,2008-05-31,03:18:44
39.9753133,116.3293133,0,193.6,39599.1380324074,2008-05-31,03:18:46
39.975305,116.3293383,0,193.6,39599.1380555556,2008-05-31,03:18:48
39.975305,116.3293766,0,190.3,39599.1380787037,2008-05-31,03:18:50
39.9752966,116.3294233,0,190.3,39599.1381018519,2008-05-31,03:18:52
39.9752849,116.3294766,0,190.3,39599.138125,2008-05-31,03:18:54
39.9752699,116.32956,0,190.3,39599.1381481481,2008-05-31,03:18:56
39.9752849,116.329575,0,190.3,39599.1381712963,2008-05-31,03:18:58
39.9752949,116.3295833,0,190.3,39599.1381944444,2008-05-31,03:19:00
39.9752966,116.3296216,0,190.3,39599.1382175926,2008-05-31,03:19:02
39.9752916,116.32968,0,187,39599.1382407407,2008-05-31,03:19:04
39.9752833,116.3297183,0,187,39599.1382638889,2008-05-31,03:19:06
39.9752866,116.3297616,0,187,39599.138287037,2008-05-31,03:19:08
39.9752966,116.3297999,0,187,39599.1383101852,2008-05-31,03:19:10
39.9753016,116.3298416,0,183.7,39599.1383333333,2008-05-31,03:19:12
39.9752966,116.3298883,0,183.7,39599.1383564815,2008-05-31,03:19:14
39.975305,116.3298883,0,183.7,39599.1383796296,2008-05-31,03:19:16
39.9753116,116.3298999,0,183.7,39599.1384027778,2008-05-31,03:19:18
39.9753033,116.3299516,0,183.7,39599.1384259259,2008-05-31,03:19:20
39.9753166,116.3299766,0,183.7,39599.1384490741,2008-05-31,03:19:22
39.9753149,116.33003,0,183.7,39599.1384722222,2008-05-31,03:19:24
39.9753166,116.3300699,0,180.4,39599.1384953704,2008-05-31,03:19:26
39.9753383,116.3301,0,180.4,39599.1385185185,2008-05-31,03:19:28
39.975335,116.3301233,0,180.4,39599.1385416667,2008-05-31,03:19:30
39.9753233,116.3302133,0,180.4,39599.1385648148,2008-05-31,03:19:32
39.9753233,116.3302666,0,180.4,39599.138587963,2008-05-31,03:19:34
39.9753116,116.3302866,0,180.4,39599.1386111111,2008-05-31,03:19:36
39.9753166,116.3303116,0,180.4,39599.1386342593,2008-05-31,03:19:38
39.975335,116.3303316,0,180.4,39599.1386574074,2008-05-31,03:19:40
39.9753399,116.330345,0,180.4,39599.1386805556,2008-05-31,03:19:42
39.9753233,116.3304033,0,180.4,39599.1387037037,2008-05-31,03:19:44
39.9753233,116.330415,0,180.4,39599.1387268519,2008-05-31,03:19:46
39.9753316,116.33043,0,180.4,39599.13875,2008-05-31,03:19:48
39.9753116,116.330485,0,180.4,39599.1387731481,2008-05-31,03:19:50
39.9753083,116.3305249,0,177.2,39599.1387962963,2008-05-31,03:19:52
39.9753166,116.3305599,0,177.2,39599.1388194444,2008-05-31,03:19:54
39.9753266,116.3305766,0,177.2,39599.1388425926,2008-05-31,03:19:56
39.9753099,116.3306649,0,177.2,39599.1388657407,2008-05-31,03:19:58
39.9753116,116.3307049,0,173.9,39599.1388888889,2008-05-31,03:20:00
39.9753266,116.3307216,0,173.9,39599.138912037,2008-05-31,03:20:02
39.9753516,116.3307316,0,173.9,39599.1389351852,2008-05-31,03:20:04
39.9753866,116.3306866,0,173.9,39599.1389583333,2008-05-31,03:20:06
39.9753966,116.3306999,0,173.9,39599.1389814815,2008-05-31,03:20:08
39.9753966,116.330745,0,173.9,39599.1390046296,2008-05-31,03:20:10
39.9753933,116.3308016,0,173.9,39599.1390277778,2008-05-31,03:20:12
39.9754216,116.3307883,0,173.9,39599.1390509259,2008-05-31,03:20:14
39.9754666,116.3307699,0,173.9,39599.1390740741,2008-05-31,03:20:16
39.9754783,116.3308049,0,173.9,39599.1390972222,2008-05-31,03:20:18
39.9754766,116.3308516,0,170.6,39599.1391203704,2008-05-31,03:20:20
39.975475,116.3308883,0,170.6,39599.1391435185,2008-05-31,03:20:22
39.9754816,116.3309149,0,170.6,39599.1391666667,2008-05-31,03:20:24
39.9755,116.3309233,0,170.6,39599.1391898148,2008-05-31,03:20:26
39.9755283,116.3309216,0,170.6,39599.139212963,2008-05-31,03:20:28
39.9755833,116.3309099,0,170.6,39599.1392361111,2008-05-31,03:20:30
39.9756483,116.330905,0,170.6,39599.1392592593,2008-05-31,03:20:32
39.9756816,116.3308933,0,170.6,39599.1392824074,2008-05-31,03:20:34
39.9757033,116.3308799,0,170.6,39599.1393055556,2008-05-31,03:20:36
39.9757199,116.3308483,0,167.3,39599.1393287037,2008-05-31,03:20:38
39.97571,116.330815,0,167.3,39599.1393518519,2008-05-31,03:20:40
39.9757016,116.330765,0,167.3,39599.139375,2008-05-31,03:20:42
39.9756899,116.3307316,0,164,39599.1393981481,2008-05-31,03:20:44
39.9756683,116.3307283,0,164,39599.1394212963,2008-05-31,03:20:46
39.9756666,116.3307016,0,164,39599.1394444444,2008-05-31,03:20:48
39.9756633,116.3307016,0,164,39599.1394675926,2008-05-31,03:20:50
39.9756449,116.3307233,0,164,39599.1394907407,2008-05-31,03:20:52
39.975625,116.3307883,0,164,39599.1395138889,2008-05-31,03:20:54
39.9756199,116.3308199,0,164,39599.139537037,2008-05-31,03:20:56
