# Supplementary material for: Research on differential privacy protection method based on user tendency
Source: PLoS One. 2023 Oct 26;18(10):e0288823. doi: 10.1371/journal.pone.0288823 (PMC10602288; doi:10.1371/journal.pone.0288823)
Supplement: S4 Data — (ZIP) [file pone.0288823.s004.zip › Data 5-4/112/Trajectory/20080531161818.plt]

Geolife trajectory
WGS 84
Altitude is in Feet
Reserved 3
0,2,255,My Track,0,0,2,8421376
0
39.9754099,116.3288016,0,154.2,39599.679375,2008-05-31,16:18:18
39.9754133,116.3288299,0,154.2,39599.6793865741,2008-05-31,16:18:19
39.97542,116.3290299,0,154.2,39599.6794097222,2008-05-31,16:18:21
39.9754166,116.3291316,0,154.2,39599.6794328704,2008-05-31,16:18:23
39.9754249,116.329035,0,154.2,39599.6794560185,2008-05-31,16:18:25
39.9754116,116.3290366,0,154.2,39599.6794791667,2008-05-31,16:18:27
39.9754,116.3290766,0,154.2,39599.6795023148,2008-05-31,16:18:29
39.9754016,116.3290949,0,154.2,39599.679525463,2008-05-31,16:18:31
39.9754,116.3290766,0,154.2,39599.6795486111,2008-05-31,16:18:33
39.9754249,116.3290333,0,154.2,39599.6795717593,2008-05-31,16:18:35
39.9754166,116.3290066,0,157.5,39599.6795949074,2008-05-31,16:18:37
39.9754116,116.3289833,0,157.5,39599.6796180556,2008-05-31,16:18:39
39.9753983,116.3289666,0,157.5,39599.6796412037,2008-05-31,16:18:41
39.9753883,116.3289283,0,157.5,39599.6796643519,2008-05-31,16:18:43
39.9753866,116.3289166,0,157.5,39599.6796875,2008-05-31,16:18:45
39.9753966,116.3288999,0,157.5,39599.6797106481,2008-05-31,16:18:47
39.9754249,116.3288466,0,157.5,39599.6797337963,2008-05-31,16:18:49
39.9754433,116.3288233,0,157.5,39599.6797569444,2008-05-31,16:18:51
39.9754333,116.3288616,0,157.5,39599.6797800926,2008-05-31,16:18:53
39.9754383,116.3288166,0,160.8,39599.6798032407,2008-05-31,16:18:55
39.9754216,116.3287683,0,160.8,39599.6798263889,2008-05-31,16:18:57
39.975405,116.3287116,0,160.8,39599.679849537,2008-05-31,16:18:59
39.9754033,116.3286416,0,160.8,39599.6798726852,2008-05-31,16:19:01
39.9753916,116.3285733,0,160.8,39599.6798958333,2008-05-31,16:19:03
39.9754083,116.3285416,0,160.8,39599.6799189815,2008-05-31,16:19:05
39.9754633,116.32844,0,164,39599.6799421296,2008-05-31,16:19:07
39.9755,116.3283383,0,164,39599.6799652778,2008-05-31,16:19:09
39.9754983,116.3282933,0,167.3,39599.6799884259,2008-05-31,16:19:11
39.97549,116.3282749,0,170.6,39599.6800115741,2008-05-31,16:19:13
39.975485,116.3282599,0,170.6,39599.6800347222,2008-05-31,16:19:15
39.9755033,116.3282199,0,170.6,39599.6800578704,2008-05-31,16:19:17
39.9754933,116.3282116,0,173.9,39599.6800925926,2008-05-31,16:19:20
39.975475,116.3282233,0,173.9,39599.6801157407,2008-05-31,16:19:22
39.9754683,116.3282066,0,173.9,39599.6801388889,2008-05-31,16:19:24
39.9754766,116.3281983,0,177.2,39599.680162037,2008-05-31,16:19:26
39.9754733,116.3281666,0,177.2,39599.6801851852,2008-05-31,16:19:28
39.975475,116.3281183,0,177.2,39599.6802083333,2008-05-31,16:19:30
39.9754633,116.3280899,0,177.2,39599.6802314815,2008-05-31,16:19:32
39.97546,116.328075,0,177.2,39599.6802546296,2008-05-31,16:19:34
39.9754516,116.3280733,0,173.9,39599.6802777778,2008-05-31,16:19:36
39.9754266,116.3280433,0,173.9,39599.6803009259,2008-05-31,16:19:38
39.9754083,116.3280116,0,173.9,39599.6803240741,2008-05-31,16:19:40
39.9753983,116.3279883,0,173.9,39599.6803472222,2008-05-31,16:19:42
39.9753866,116.3279949,0,173.9,39599.6803703704,2008-05-31,16:19:44
39.9753933,116.327955,0,173.9,39599.6803935185,2008-05-31,16:19:46
39.9754066,116.3278916,0,173.9,39599.6804166667,2008-05-31,16:19:48
39.975405,116.3278249,0,173.9,39599.6804398148,2008-05-31,16:19:50
39.97539,116.3277699,0,173.9,39599.680462963,2008-05-31,16:19:52
39.9753549,116.3277683,0,173.9,39599.6804861111,2008-05-31,16:19:54
39.9753133,116.3277666,0,173.9,39599.6805092593,2008-05-31,16:19:56
39.975275,116.3277649,0,173.9,39599.6805324074,2008-05-31,16:19:58
39.9752516,116.3277649,0,173.9,39599.6805555556,2008-05-31,16:20:00
39.97522,116.32776,0,173.9,39599.6805787037,2008-05-31,16:20:02
39.9751766,116.3277266,0,173.9,39599.6806018518,2008-05-31,16:20:04
39.9751383,116.3277233,0,173.9,39599.680625,2008-05-31,16:20:06
39.9751049,116.3277399,0,173.9,39599.6806481481,2008-05-31,16:20:08
39.9750833,116.3277133,0,173.9,39599.6806712963,2008-05-31,16:20:10
39.9750616,116.3277016,0,173.9,39599.6806944444,2008-05-31,16:20:12
39.97504,116.3276766,0,173.9,39599.6807175926,2008-05-31,16:20:14
39.9750183,116.3276433,0,173.9,39599.6807407407,2008-05-31,16:20:16
39.974995,116.3275766,0,173.9,39599.6807638889,2008-05-31,16:20:18
39.9750033,116.3275466,0,173.9,39599.680787037,2008-05-31,16:20:20
39.9750183,116.3275433,0,170.6,39599.6808101852,2008-05-31,16:20:22
39.9750299,116.3275566,0,170.6,39599.6808333333,2008-05-31,16:20:24
39.9750233,116.3275566,0,170.6,39599.6808564815,2008-05-31,16:20:26
39.9750149,116.3275483,0,170.6,39599.6808796296,2008-05-31,16:20:28
39.9749983,116.3274966,0,167.3,39599.6809027778,2008-05-31,16:20:30
39.9749666,116.32743,0,167.3,39599.6809259259,2008-05-31,16:20:32
39.9749466,116.3273816,0,167.3,39599.6809490741,2008-05-31,16:20:34
39.9749283,116.3273483,0,167.3,39599.6809722222,2008-05-31,16:20:36
39.9749199,116.3273033,0,167.3,39599.6809953704,2008-05-31,16:20:38
39.9749033,116.3272983,0,167.3,39599.6810185185,2008-05-31,16:20:40
39.9748749,116.3272733,0,167.3,39599.6810416667,2008-05-31,16:20:42
39.9748499,116.3272883,0,167.3,39599.6810648148,2008-05-31,16:20:44
39.97483,116.3273233,0,167.3,39599.681087963,2008-05-31,16:20:46
39.9747866,116.3273466,0,167.3,39599.6811111111,2008-05-31,16:20:48
39.9747483,116.3273699,0,167.3,39599.6811342593,2008-05-31,16:20:50
39.9747233,116.3273383,0,167.3,39599.6811574074,2008-05-31,16:20:52
39.974685,116.3273333,0,167.3,39599.6811805556,2008-05-31,16:20:54
39.97466,116.3273316,0,167.3,39599.6812037037,2008-05-31,16:20:56
39.9746316,116.3273216,0,167.3,39599.6812268518,2008-05-31,16:20:58
39.9744149,116.3269849,0,164,39599.6817476852,2008-05-31,16:21:43
39.9743833,116.3274816,0,164,39599.6817824074,2008-05-31,16:21:46
39.9743683,116.3277899,0,164,39599.6818171296,2008-05-31,16:21:49
39.9742933,116.3276366,0,164,39599.6818402778,2008-05-31,16:21:51
39.974185,116.3271399,0,167.3,39599.6818634259,2008-05-31,16:21:53
39.9740666,116.3271016,0,167.3,39599.6818865741,2008-05-31,16:21:55
39.9739516,116.3271033,0,167.3,39599.6819097222,2008-05-31,16:21:57
39.9738616,116.32715,0,167.3,39599.6819328704,2008-05-31,16:21:59
39.9737983,116.327165,0,167.3,39599.6819560185,2008-05-31,16:22:01
39.9737283,116.3271399,0,167.3,39599.6819791667,2008-05-31,16:22:03
39.9736933,116.3271466,0,167.3,39599.6820023148,2008-05-31,16:22:05
39.9736483,116.32715,0,167.3,39599.682025463,2008-05-31,16:22:07
39.9736233,116.3271449,0,167.3,39599.6820486111,2008-05-31,16:22:09
39.9736149,116.3271683,0,167.3,39599.6820717593,2008-05-31,16:22:11
39.9736133,116.3271549,0,167.3,39599.6820949074,2008-05-31,16:22:13
39.9736083,116.3271583,0,167.3,39599.6821180556,2008-05-31,16:22:15
39.9736116,116.3271433,0,167.3,39599.6821412037,2008-05-31,16:22:17
39.9736116,116.3271399,0,167.3,39599.6821643518,2008-05-31,16:22:19
39.97365,116.32708,0,167.3,39599.6821875,2008-05-31,16:22:21
39.9736599,116.3270533,0,167.3,39599.6822106481,2008-05-31,16:22:23
39.9736616,116.3270316,0,167.3,39599.6822337963,2008-05-31,16:22:25
39.97361,116.3270766,0,167.3,39599.6822569444,2008-05-31,16:22:27
39.973495,116.3272166,0,167.3,39599.6822800926,2008-05-31,16:22:29
39.9734283,116.327275,0,167.3,39599.6823032407,2008-05-31,16:22:31
39.9728366,116.3281983,0,167.3,39599.6828240741,2008-05-31,16:23:16
39.9725416,116.3267066,0,167.3,39599.6831828704,2008-05-31,16:23:47
39.9725466,116.3266533,0,167.3,39599.6832060185,2008-05-31,16:23:49
39.9725383,116.3266316,0,167.3,39599.6832291667,2008-05-31,16:23:51
39.9725383,116.3266399,0,170.6,39599.6832523148,2008-05-31,16:23:53
39.9725333,116.3266016,0,170.6,39599.683275463,2008-05-31,16:23:55
39.9725466,116.3266066,0,170.6,39599.6833217593,2008-05-31,16:23:59
39.9725566,116.3266499,0,170.6,39599.6833449074,2008-05-31,16:24:01
39.9725683,116.3266533,0,170.6,39599.6833680556,2008-05-31,16:24:03
39.9725949,116.3266966,0,170.6,39599.6839699074,2008-05-31,16:24:55
39.9726,116.3266866,0,170.6,39599.6839930556,2008-05-31,16:24:57
39.9726049,116.3266716,0,170.6,39599.6840162037,2008-05-31,16:24:59
39.9726049,116.3266466,0,170.6,39599.6840393519,2008-05-31,16:25:01
39.9725933,116.326625,0,170.6,39599.6840625,2008-05-31,16:25:03
39.972575,116.3266016,0,170.6,39599.6840856481,2008-05-31,16:25:05
39.9725533,116.3265933,0,170.6,39599.6841087963,2008-05-31,16:25:07
39.9725283,116.3265649,0,170.6,39599.6841319444,2008-05-31,16:25:09
39.9725016,116.32654,0,170.6,39599.6841550926,2008-05-31,16:25:11
39.9725099,116.3265116,0,170.6,39599.6841782407,2008-05-31,16:25:13
39.972505,116.3264816,0,170.6,39599.6842013889,2008-05-31,16:25:15
39.9725066,116.3264799,0,170.6,39599.684224537,2008-05-31,16:25:17
39.9725033,116.3264633,0,170.6,39599.6842476852,2008-05-31,16:25:19
39.97249,116.3264333,0,170.6,39599.6842708333,2008-05-31,16:25:21
39.9725033,116.3264049,0,170.6,39599.6842939815,2008-05-31,16:25:23
39.9725066,116.3263749,0,170.6,39599.6843171296,2008-05-31,16:25:25
39.9725099,116.3263183,0,170.6,39599.6843402778,2008-05-31,16:25:27
39.9725066,116.3262533,0,170.6,39599.6843634259,2008-05-31,16:25:29
39.972515,116.3262133,0,170.6,39599.6843865741,2008-05-31,16:25:31
39.972505,116.3261783,0,170.6,39599.6844097222,2008-05-31,16:25:33
39.9724916,116.3261433,0,170.6,39599.6844328704,2008-05-31,16:25:35
39.9724816,116.3261149,0,170.6,39599.6844560185,2008-05-31,16:25:37
39.9724866,116.3261033,0,170.6,39599.6844791667,2008-05-31,16:25:39
39.9724983,116.3261016,0,170.6,39599.6845023148,2008-05-31,16:25:41
39.9725066,116.3260916,0,170.6,39599.684525463,2008-05-31,16:25:43
39.9725133,116.3260683,0,170.6,39599.6845486111,2008-05-31,16:25:45
39.9725216,116.3260416,0,170.6,39599.6845717593,2008-05-31,16:25:47
39.9725099,116.3259983,0,170.6,39599.6845949074,2008-05-31,16:25:49
39.9724933,116.3259616,0,170.6,39599.6846180556,2008-05-31,16:25:51
39.9724883,116.3259216,0,170.6,39599.6846412037,2008-05-31,16:25:53
39.9724949,116.3258999,0,170.6,39599.6846643519,2008-05-31,16:25:55
39.9724949,116.3258699,0,170.6,39599.6846875,2008-05-31,16:25:57
39.9724916,116.3258216,0,170.6,39599.6847106481,2008-05-31,16:25:59
39.9724799,116.3257933,0,170.6,39599.6847337963,2008-05-31,16:26:01
39.97246,116.3257266,0,170.6,39599.6847569444,2008-05-31,16:26:03
39.97243,116.3256516,0,170.6,39599.6847800926,2008-05-31,16:26:05
39.97242,116.3255966,0,170.6,39599.6848032407,2008-05-31,16:26:07
39.9724116,116.32558,0,170.6,39599.6848263889,2008-05-31,16:26:09
39.9724099,116.3255466,0,170.6,39599.684849537,2008-05-31,16:26:11
39.9724233,116.3255083,0,170.6,39599.6848726852,2008-05-31,16:26:13
39.9724383,116.3254766,0,173.9,39599.6848958333,2008-05-31,16:26:15
39.9724533,116.3254366,0,173.9,39599.6849189815,2008-05-31,16:26:17
39.9724649,116.3253933,0,173.9,39599.6849421296,2008-05-31,16:26:19
39.97246,116.3253216,0,173.9,39599.6849652778,2008-05-31,16:26:21
39.9724583,116.325265,0,173.9,39599.6849884259,2008-05-31,16:26:23
39.9724633,116.3252183,0,173.9,39599.6850115741,2008-05-31,16:26:25
39.9724683,116.3251833,0,173.9,39599.6850347222,2008-05-31,16:26:27
39.9724816,116.3251616,0,173.9,39599.6850578704,2008-05-31,16:26:29
39.9724816,116.3251266,0,173.9,39599.6850810185,2008-05-31,16:26:31
39.9725016,116.3250666,0,173.9,39599.6851041667,2008-05-31,16:26:33
39.9725016,116.3250099,0,173.9,39599.6851273148,2008-05-31,16:26:35
39.9725133,116.32497,0,173.9,39599.685150463,2008-05-31,16:26:37
39.9725233,116.3249716,0,173.9,39599.6851736111,2008-05-31,16:26:39
39.9725283,116.32497,0,173.9,39599.6851967593,2008-05-31,16:26:41
39.9725399,116.32495,0,173.9,39599.6852199074,2008-05-31,16:26:43
39.9725983,116.3248533,0,173.9,39599.6852430556,2008-05-31,16:26:45
39.9726166,116.3247549,0,173.9,39599.6852662037,2008-05-31,16:26:47
39.9726249,116.3246933,0,173.9,39599.6852893519,2008-05-31,16:26:49
39.9726166,116.32469,0,173.9,39599.6853125,2008-05-31,16:26:51
39.9726033,116.3246683,0,173.9,39599.6853356481,2008-05-31,16:26:53
39.9725866,116.3246383,0,173.9,39599.6853587963,2008-05-31,16:26:55
39.9725866,116.3246083,0,173.9,39599.6853819444,2008-05-31,16:26:57
39.9725499,116.3245833,0,173.9,39599.6854050926,2008-05-31,16:26:59
39.9725183,116.3245733,0,173.9,39599.6854282407,2008-05-31,16:27:01
39.9724916,116.3245483,0,173.9,39599.6854513889,2008-05-31,16:27:03
39.9724799,116.3245383,0,173.9,39599.685474537,2008-05-31,16:27:05
39.9724649,116.3245233,0,173.9,39599.6854976852,2008-05-31,16:27:07
39.97246,116.3245033,0,173.9,39599.6855208333,2008-05-31,16:27:09
39.9724499,116.3244933,0,173.9,39599.6855439815,2008-05-31,16:27:11
39.9724116,116.3245133,0,173.9,39599.6855671296,2008-05-31,16:27:13
39.9724066,116.3244583,0,173.9,39599.6855902778,2008-05-31,16:27:15
39.9723916,116.3244266,0,173.9,39599.6856134259,2008-05-31,16:27:17
39.9723783,116.3243949,0,173.9,39599.6856365741,2008-05-31,16:27:19
39.9723616,116.3243766,0,173.9,39599.6856597222,2008-05-31,16:27:21
39.9723266,116.3243833,0,173.9,39599.6856828704,2008-05-31,16:27:23
39.9722849,116.3244333,0,173.9,39599.6857060185,2008-05-31,16:27:25
39.9722549,116.3244649,0,173.9,39599.6857291667,2008-05-31,16:27:27
39.9721916,116.324515,0,173.9,39599.6857638889,2008-05-31,16:27:30
39.9721216,116.3245349,0,173.9,39599.685787037,2008-05-31,16:27:32
39.9720616,116.3244833,0,173.9,39599.6858101852,2008-05-31,16:27:34
39.9720166,116.3244633,0,173.9,39599.6858333333,2008-05-31,16:27:36
39.9719833,116.3244649,0,173.9,39599.6858564815,2008-05-31,16:27:38
39.9719516,116.3244649,0,173.9,39599.6858796296,2008-05-31,16:27:40
39.9719316,116.3244833,0,173.9,39599.6859027778,2008-05-31,16:27:42
39.9719033,116.3245116,0,173.9,39599.6859259259,2008-05-31,16:27:44
39.9718799,116.3245066,0,173.9,39599.6859490741,2008-05-31,16:27:46
39.9718533,116.3245549,0,173.9,39599.6859722222,2008-05-31,16:27:48
39.9718316,116.3245449,0,173.9,39599.6859953704,2008-05-31,16:27:50
39.9718,116.3245183,0,173.9,39599.6860185185,2008-05-31,16:27:52
39.9717666,116.3245016,0,173.9,39599.6860416667,2008-05-31,16:27:54
39.9717483,116.3244683,0,173.9,39599.6860648148,2008-05-31,16:27:56
39.97172,116.3244566,0,173.9,39599.686087963,2008-05-31,16:27:58
39.9716916,116.3244616,0,173.9,39599.6861111111,2008-05-31,16:28:00
39.9716699,116.3244649,0,173.9,39599.6861342593,2008-05-31,16:28:02
39.9716433,116.3244633,0,173.9,39599.6861574074,2008-05-31,16:28:04
39.9716299,116.3245066,0,173.9,39599.6861805556,2008-05-31,16:28:06
39.97162,116.32455,0,173.9,39599.6862037037,2008-05-31,16:28:08
39.9716166,116.3246266,0,173.9,39599.6862268519,2008-05-31,16:28:10
39.9716033,116.3246883,0,173.9,39599.68625,2008-05-31,16:28:12
39.9716066,116.3246966,0,173.9,39599.6862731481,2008-05-31,16:28:14
39.9716249,116.324705,0,173.9,39599.6862962963,2008-05-31,16:28:16
39.97165,116.32474,0,173.9,39599.6863194444,2008-05-31,16:28:18
39.97166,116.3247216,0,173.9,39599.6863425926,2008-05-31,16:28:20
39.9716949,116.3247316,0,173.9,39599.6863657407,2008-05-31,16:28:22
39.9717216,116.3247383,0,173.9,39599.6863888889,2008-05-31,16:28:24
39.9717466,116.3247216,0,173.9,39599.686412037,2008-05-31,16:28:26
