# Supplementary material for: Research on differential privacy protection method based on user tendency
Source: PLoS One. 2023 Oct 26;18(10):e0288823. doi: 10.1371/journal.pone.0288823 (PMC10602288; doi:10.1371/journal.pone.0288823)
Supplement: S4 Data — (ZIP) [file pone.0288823.s004.zip › Data 5-4/112/Trajectory/20080601040242.plt]

Geolife trajectory
WGS 84
Altitude is in Feet
Reserved 3
0,2,255,My Track,0,0,2,8421376
0
39.9719666,116.3242599,0,203.4,39600.1685416667,2008-06-01,04:02:42
39.9721416,116.3242633,0,193.6,39600.1685532407,2008-06-01,04:02:43
39.9722316,116.3242683,0,180.4,39600.1685763889,2008-06-01,04:02:45
39.9720433,116.3242733,0,177.2,39600.168599537,2008-06-01,04:02:47
39.9722716,116.3244333,0,177.2,39600.1686226852,2008-06-01,04:02:49
39.9723933,116.3244916,0,177.2,39600.1686458333,2008-06-01,04:02:51
39.9724949,116.3245099,0,173.9,39600.1686689815,2008-06-01,04:02:53
39.9729233,116.3250716,0,173.9,39600.1691435185,2008-06-01,04:03:34
39.9729416,116.3250933,0,173.9,39600.1691666667,2008-06-01,04:03:36
39.9727716,116.3251516,0,173.9,39600.1691898148,2008-06-01,04:03:38
39.9727466,116.32516,0,173.9,39600.169212963,2008-06-01,04:03:40
39.9724933,116.3257499,0,173.9,39600.1697106481,2008-06-01,04:04:23
39.9725199,116.3258033,0,173.9,39600.1697337963,2008-06-01,04:04:25
39.9725266,116.325875,0,173.9,39600.1697569444,2008-06-01,04:04:27
39.9725666,116.3259283,0,173.9,39600.1697800926,2008-06-01,04:04:29
39.9725816,116.3259733,0,173.9,39600.1698032407,2008-06-01,04:04:31
39.9726016,116.3259933,0,173.9,39600.1698263889,2008-06-01,04:04:33
39.9723983,116.3265433,0,173.9,39600.1722800926,2008-06-01,04:08:05
39.972375,116.3262033,0,173.9,39600.1757523148,2008-06-01,04:13:05
39.9723699,116.3261849,0,173.9,39600.175775463,2008-06-01,04:13:07
39.9723633,116.326135,0,173.9,39600.1757986111,2008-06-01,04:13:09
39.9723549,116.3261316,0,173.9,39600.1758217593,2008-06-01,04:13:11
39.9723316,116.3261016,0,173.9,39600.1758449074,2008-06-01,04:13:13
39.9723233,116.3260966,0,173.9,39600.1758680556,2008-06-01,04:13:15
39.9723183,116.326085,0,173.9,39600.1758912037,2008-06-01,04:13:17
39.9723133,116.326105,0,173.9,39600.1759259259,2008-06-01,04:13:20
39.972305,116.3261316,0,173.9,39600.1759490741,2008-06-01,04:13:22
39.9722916,116.3261249,0,173.9,39600.1760069444,2008-06-01,04:13:27
39.9722816,116.326155,0,173.9,39600.1760300926,2008-06-01,04:13:29
39.9722933,116.3262366,0,173.9,39600.1760532407,2008-06-01,04:13:31
39.9722866,116.3263149,0,173.9,39600.176099537,2008-06-01,04:13:35
39.9722933,116.3263149,0,173.9,39600.1761226852,2008-06-01,04:13:37
39.9722933,116.3263149,0,173.9,39600.1763888889,2008-06-01,04:14:00
39.972295,116.3263183,0,173.9,39600.176412037,2008-06-01,04:14:02
39.97229,116.3263016,0,173.9,39600.1764351852,2008-06-01,04:14:04
39.9722933,116.3262866,0,173.9,39600.1764583333,2008-06-01,04:14:06
39.972295,116.3262899,0,173.9,39600.1764814815,2008-06-01,04:14:08
39.9723116,116.326295,0,173.9,39600.1765046296,2008-06-01,04:14:10
39.9723383,116.3263216,0,173.9,39600.1765277778,2008-06-01,04:14:12
39.9723516,116.3263349,0,173.9,39600.1765509259,2008-06-01,04:14:14
39.9723816,116.3263399,0,173.9,39600.1765740741,2008-06-01,04:14:16
39.9724083,116.3263433,0,173.9,39600.1765972222,2008-06-01,04:14:18
39.9724233,116.3263616,0,173.9,39600.1766203704,2008-06-01,04:14:20
39.9724366,116.3263616,0,173.9,39600.1766435185,2008-06-01,04:14:22
39.9724416,116.3263499,0,173.9,39600.1766666667,2008-06-01,04:14:24
39.9724583,116.3263549,0,173.9,39600.1766898148,2008-06-01,04:14:26
39.9724783,116.3263549,0,173.9,39600.176712963,2008-06-01,04:14:28
39.9724983,116.3263533,0,173.9,39600.1767361111,2008-06-01,04:14:30
39.9725183,116.3263683,0,173.9,39600.1767592593,2008-06-01,04:14:32
39.97253,116.3263666,0,173.9,39600.1767824074,2008-06-01,04:14:34
39.9725016,116.3263666,0,173.9,39600.1768055556,2008-06-01,04:14:36
39.9724966,116.3265733,0,173.9,39600.1776041667,2008-06-01,04:15:45
39.9725033,116.3265449,0,173.9,39600.1776273148,2008-06-01,04:15:47
39.9725116,116.3265366,0,173.9,39600.177650463,2008-06-01,04:15:49
39.972505,116.3265316,0,173.9,39600.1776736111,2008-06-01,04:15:51
39.97249,116.3265266,0,173.9,39600.1776967593,2008-06-01,04:15:53
39.9724716,116.3265249,0,173.9,39600.1777199074,2008-06-01,04:15:55
39.9724583,116.3265183,0,173.9,39600.1777777778,2008-06-01,04:16:00
39.9725033,116.3264966,0,173.9,39600.1780671296,2008-06-01,04:16:25
39.9724766,116.3264749,0,173.9,39600.1780902778,2008-06-01,04:16:27
39.9724683,116.3264266,0,173.9,39600.1781134259,2008-06-01,04:16:29
39.9724616,116.3264183,0,173.9,39600.1781365741,2008-06-01,04:16:31
39.9724483,116.3264083,0,173.9,39600.1781712963,2008-06-01,04:16:34
39.9724549,116.3264099,0,173.9,39600.1781944444,2008-06-01,04:16:36
39.9724499,116.3264066,0,173.9,39600.1782175926,2008-06-01,04:16:38
39.9724416,116.3264049,0,173.9,39600.1782407407,2008-06-01,04:16:40
39.9724316,116.3264249,0,173.9,39600.1783101852,2008-06-01,04:16:46
39.97243,116.3264366,0,173.9,39600.1783333333,2008-06-01,04:16:48
39.97242,116.3264583,0,173.9,39600.1783564815,2008-06-01,04:16:50
39.9724066,116.3264733,0,173.9,39600.1783796296,2008-06-01,04:16:52
39.9723683,116.3264566,0,173.9,39600.1784027778,2008-06-01,04:16:54
39.9723516,116.3264533,0,173.9,39600.1784259259,2008-06-01,04:16:56
39.972345,116.3264533,0,173.9,39600.1784490741,2008-06-01,04:16:58
39.9723333,116.32647,0,173.9,39600.1784722222,2008-06-01,04:17:00
39.97235,116.3264749,0,173.9,39600.1784953704,2008-06-01,04:17:02
39.9723533,116.3264866,0,173.9,39600.1785185185,2008-06-01,04:17:04
39.9723549,116.3264966,0,173.9,39600.1785416667,2008-06-01,04:17:06
39.9723516,116.3265249,0,173.9,39600.1800231481,2008-06-01,04:19:14
39.9723966,116.3264966,0,173.9,39600.1800578704,2008-06-01,04:19:17
39.9724333,116.3264616,0,173.9,39600.1800925926,2008-06-01,04:19:20
39.9724366,116.3264566,0,173.9,39600.1801157407,2008-06-01,04:19:22
39.972445,116.3264416,0,173.9,39600.1801388889,2008-06-01,04:19:24
39.9724549,116.3264449,0,173.9,39600.180162037,2008-06-01,04:19:26
39.9724183,116.3264533,0,173.9,39600.1804861111,2008-06-01,04:19:54
39.9724266,116.3264533,0,173.9,39600.1805092593,2008-06-01,04:19:56
39.9724316,116.3264483,0,173.9,39600.1805324074,2008-06-01,04:19:58
39.9724249,116.3264266,0,173.9,39600.1806481481,2008-06-01,04:20:08
39.9724499,116.3263849,0,173.9,39600.1806712963,2008-06-01,04:20:10
39.9724549,116.3263816,0,173.9,39600.1806944444,2008-06-01,04:20:12
39.9724499,116.3263549,0,173.9,39600.1807175926,2008-06-01,04:20:14
39.9724433,116.3263383,0,173.9,39600.1807407407,2008-06-01,04:20:16
39.9724666,116.32631,0,173.9,39600.1807638889,2008-06-01,04:20:18
39.9725083,116.3268333,0,170.6,39600.1814467593,2008-06-01,04:21:17
39.972505,116.3268749,0,170.6,39600.1814699074,2008-06-01,04:21:19
39.9724583,116.3269633,0,170.6,39600.1814930556,2008-06-01,04:21:21
39.97243,116.3270266,0,170.6,39600.1815162037,2008-06-01,04:21:23
39.9724383,116.3270699,0,170.6,39600.1815393518,2008-06-01,04:21:25
39.9724533,116.3271016,0,170.6,39600.1815625,2008-06-01,04:21:27
39.9724683,116.32713,0,170.6,39600.1815856481,2008-06-01,04:21:29
39.9724866,116.3271583,0,170.6,39600.1816087963,2008-06-01,04:21:31
39.9724883,116.3271966,0,170.6,39600.1816319444,2008-06-01,04:21:33
39.9724983,116.3272383,0,170.6,39600.1816550926,2008-06-01,04:21:35
39.9725349,116.3272683,0,170.6,39600.1816782407,2008-06-01,04:21:37
39.9725616,116.3273033,0,170.6,39600.1817013889,2008-06-01,04:21:39
39.9725466,116.3273333,0,170.6,39600.181724537,2008-06-01,04:21:41
39.9725266,116.3273699,0,170.6,39600.1817476852,2008-06-01,04:21:43
39.9725249,116.3275233,0,170.6,39600.1818981481,2008-06-01,04:21:56
39.97267,116.3275549,0,173.9,39600.1821064815,2008-06-01,04:22:14
39.972715,116.3275366,0,173.9,39600.1821296296,2008-06-01,04:22:16
39.9728749,116.3274383,0,173.9,39600.1821527778,2008-06-01,04:22:18
39.972935,116.3274149,0,173.9,39600.1821759259,2008-06-01,04:22:20
39.9729749,116.32741,0,173.9,39600.1821990741,2008-06-01,04:22:22
39.9730149,116.3274133,0,173.9,39600.1822222222,2008-06-01,04:22:24
39.9730533,116.3274166,0,173.9,39600.1822453704,2008-06-01,04:22:26
39.97305,116.3274399,0,173.9,39600.1822685185,2008-06-01,04:22:28
39.973035,116.3274749,0,173.9,39600.1822916667,2008-06-01,04:22:30
39.9730533,116.3274849,0,173.9,39600.1823148148,2008-06-01,04:22:32
39.9730766,116.3274966,0,173.9,39600.182337963,2008-06-01,04:22:34
39.9731266,116.3275016,0,173.9,39600.1823611111,2008-06-01,04:22:36
39.9731699,116.3275016,0,173.9,39600.1823842593,2008-06-01,04:22:38
39.9731866,116.3275066,0,173.9,39600.1824074074,2008-06-01,04:22:40
39.9731983,116.3274933,0,177.2,39600.1826388889,2008-06-01,04:23:00
39.9731866,116.3274899,0,177.2,39600.182662037,2008-06-01,04:23:02
39.9731783,116.3275133,0,173.9,39600.1826851852,2008-06-01,04:23:04
39.9731849,116.3275316,0,173.9,39600.1827083333,2008-06-01,04:23:06
39.9733116,116.3274566,0,173.9,39600.1827314815,2008-06-01,04:23:08
39.9733749,116.3274266,0,173.9,39600.1827546296,2008-06-01,04:23:10
39.9734349,116.3274016,0,173.9,39600.1827777778,2008-06-01,04:23:12
39.9734916,116.3273816,0,173.9,39600.1828009259,2008-06-01,04:23:14
39.9735433,116.3273816,0,173.9,39600.1828240741,2008-06-01,04:23:16
39.9735749,116.3273783,0,173.9,39600.1828472222,2008-06-01,04:23:18
39.9736299,116.3273716,0,173.9,39600.1828703704,2008-06-01,04:23:20
39.9736416,116.3273916,0,173.9,39600.1828935185,2008-06-01,04:23:22
39.9736816,116.3273933,0,173.9,39600.1829166667,2008-06-01,04:23:24
39.9737183,116.3273883,0,173.9,39600.1829398148,2008-06-01,04:23:26
39.9737533,116.3273849,0,173.9,39600.182962963,2008-06-01,04:23:28
39.9737883,116.3273833,0,173.9,39600.1829861111,2008-06-01,04:23:30
39.9738266,116.327375,0,173.9,39600.1830092593,2008-06-01,04:23:32
39.9738766,116.3273566,0,173.9,39600.1830324074,2008-06-01,04:23:34
39.973905,116.32734,0,173.9,39600.1830555556,2008-06-01,04:23:36
39.9739483,116.3273366,0,173.9,39600.1830787037,2008-06-01,04:23:38
39.9739933,116.3273383,0,173.9,39600.1831018519,2008-06-01,04:23:40
39.9740533,116.3273349,0,173.9,39600.183125,2008-06-01,04:23:42
39.9741199,116.3273299,0,173.9,39600.1831481481,2008-06-01,04:23:44
39.9741916,116.3273166,0,177.2,39600.1831712963,2008-06-01,04:23:46
39.9743899,116.3273333,0,177.2,39600.1831944444,2008-06-01,04:23:48
39.9745133,116.3273716,0,177.2,39600.1832175926,2008-06-01,04:23:50
39.9745933,116.327375,0,177.2,39600.1832407407,2008-06-01,04:23:52
39.9746233,116.3273716,0,177.2,39600.1832638889,2008-06-01,04:23:54
39.9746333,116.3273799,0,180.4,39600.183287037,2008-06-01,04:23:56
39.9746283,116.3273816,0,180.4,39600.1833101852,2008-06-01,04:23:58
39.9745983,116.3273816,0,180.4,39600.1834837963,2008-06-01,04:24:13
39.9746033,116.3273833,0,180.4,39600.1835069444,2008-06-01,04:24:15
39.974605,116.3273866,0,180.4,39600.1838541667,2008-06-01,04:24:45
39.974605,116.3273866,0,180.4,39600.1839930556,2008-06-01,04:24:57
39.9746066,116.3273816,0,180.4,39600.1840162037,2008-06-01,04:24:59
39.9746133,116.3273999,0,180.4,39600.1840393519,2008-06-01,04:25:01
39.9746266,116.3274183,0,180.4,39600.1840625,2008-06-01,04:25:03
39.9746433,116.3274366,0,180.4,39600.1840856481,2008-06-01,04:25:05
39.9746733,116.3274483,0,180.4,39600.1841087963,2008-06-01,04:25:07
39.9747099,116.3274616,0,180.4,39600.1841319444,2008-06-01,04:25:09
39.9748316,116.3275,0,180.4,39600.1841550926,2008-06-01,04:25:11
39.9749266,116.3275016,0,180.4,39600.1841782407,2008-06-01,04:25:13
39.9749583,116.3275516,0,177.2,39600.1842013889,2008-06-01,04:25:15
39.9749733,116.3275783,0,177.2,39600.184224537,2008-06-01,04:25:17
39.9749766,116.3276016,0,177.2,39600.1842476852,2008-06-01,04:25:19
39.9749533,116.3276216,0,177.2,39600.1842708333,2008-06-01,04:25:21
39.9749533,116.3276216,0,177.2,39600.1842824074,2008-06-01,04:25:22
39.9749533,116.3276266,0,177.2,39600.1843055556,2008-06-01,04:25:24
39.9749649,116.3276083,0,177.2,39600.1843634259,2008-06-01,04:25:29
39.9749749,116.3276216,0,177.2,39600.1843865741,2008-06-01,04:25:31
39.9749833,116.3276416,0,177.2,39600.1844097222,2008-06-01,04:25:33
39.9750083,116.3276499,0,177.2,39600.1844328704,2008-06-01,04:25:35
39.9750383,116.3276599,0,177.2,39600.1844560185,2008-06-01,04:25:37
39.975055,116.3276699,0,177.2,39600.1844791667,2008-06-01,04:25:39
39.97501,116.3277499,0,177.2,39600.1845023148,2008-06-01,04:25:41
39.9750033,116.3278016,0,177.2,39600.184525463,2008-06-01,04:25:43
39.975,116.3278416,0,177.2,39600.1845486111,2008-06-01,04:25:45
39.9750116,116.327865,0,177.2,39600.1845717593,2008-06-01,04:25:47
39.9750433,116.3278866,0,177.2,39600.1845949074,2008-06-01,04:25:49
39.9750916,116.3278433,0,173.9,39600.1846180556,2008-06-01,04:25:51
39.9751166,116.3278549,0,173.9,39600.1846412037,2008-06-01,04:25:53
39.9751449,116.3278483,0,173.9,39600.1846643519,2008-06-01,04:25:55
39.9751749,116.3278483,0,173.9,39600.1847916667,2008-06-01,04:26:06
39.9751749,116.3278483,0,173.9,39600.1850694444,2008-06-01,04:26:30
39.9751716,116.3278483,0,170.6,39600.1850925926,2008-06-01,04:26:32
39.9751883,116.32785,0,170.6,39600.1851157407,2008-06-01,04:26:34
39.9752233,116.3278433,0,170.6,39600.1851388889,2008-06-01,04:26:36
39.9753083,116.3278249,0,170.6,39600.185162037,2008-06-01,04:26:38
39.9754116,116.3278166,0,170.6,39600.1851851852,2008-06-01,04:26:40
39.9754816,116.3278183,0,170.6,39600.1852083333,2008-06-01,04:26:42
39.9755016,116.3278183,0,170.6,39600.1852314815,2008-06-01,04:26:44
39.97549,116.3278266,0,170.6,39600.1852546296,2008-06-01,04:26:46
39.9754633,116.3278399,0,170.6,39600.1852777778,2008-06-01,04:26:48
39.9754349,116.3278599,0,170.6,39600.1853009259,2008-06-01,04:26:50
39.97542,116.3278949,0,170.6,39600.1853240741,2008-06-01,04:26:52
39.975375,116.3279266,0,167.3,39600.1853587963,2008-06-01,04:26:55
39.9753583,116.3279566,0,167.3,39600.1853819444,2008-06-01,04:26:57
39.9753383,116.3279966,0,167.3,39600.1854050926,2008-06-01,04:26:59
39.97532,116.3280349,0,167.3,39600.1854282407,2008-06-01,04:27:01
39.9753099,116.3280849,0,167.3,39600.1854513889,2008-06-01,04:27:03
39.9752999,116.3281366,0,167.3,39600.185474537,2008-06-01,04:27:05
39.97529,116.3281566,0,164,39600.1854976852,2008-06-01,04:27:07
39.97529,116.3282,0,164,39600.1855208333,2008-06-01,04:27:09
39.9752616,116.32825,0,164,39600.1855439815,2008-06-01,04:27:11
39.9752566,116.3282966,0,164,39600.1855671296,2008-06-01,04:27:13
39.97525,116.32834,0,160.8,39600.1855902778,2008-06-01,04:27:15
39.9752399,116.3283716,0,160.8,39600.1856134259,2008-06-01,04:27:17
39.9752399,116.3284116,0,160.8,39600.1856365741,2008-06-01,04:27:19
39.9752416,116.3284516,0,160.8,39600.1856597222,2008-06-01,04:27:21
39.9752383,116.3284733,0,157.5,39600.1856828704,2008-06-01,04:27:23
39.9752399,116.3284766,0,157.5,39600.1857060185,2008-06-01,04:27:25
39.9752383,116.3284966,0,157.5,39600.1857291667,2008-06-01,04:27:27
39.9752366,116.3285116,0,157.5,39600.1857523148,2008-06-01,04:27:29
39.9752433,116.3285466,0,157.5,39600.185775463,2008-06-01,04:27:31
39.9752449,116.3285599,0,157.5,39600.1857986111,2008-06-01,04:27:33
39.9752416,116.3285566,0,154.2,39600.1858217593,2008-06-01,04:27:35
39.9752433,116.3285766,0,154.2,39600.1858449074,2008-06-01,04:27:37
39.9752633,116.3286249,0,154.2,39600.1858680556,2008-06-01,04:27:39
39.9752566,116.3286749,0,154.2,39600.1858912037,2008-06-01,04:27:41
39.9752449,116.3287033,0,150.9,39600.1859143519,2008-06-01,04:27:43
39.9752549,116.3287333,0,150.9,39600.1859375,2008-06-01,04:27:45
39.9752566,116.3287599,0,147.6,39600.1859606481,2008-06-01,04:27:47
39.9752783,116.3287733,0,147.6,39600.1859837963,2008-06-01,04:27:49
39.9753116,116.3287666,0,144.4,39600.1860069444,2008-06-01,04:27:51
39.9753183,116.3288066,0,144.4,39600.1860300926,2008-06-01,04:27:53
39.9752999,116.3288899,0,144.4,39600.1860532407,2008-06-01,04:27:55
39.9753066,116.3289466,0,144.4,39600.1860763889,2008-06-01,04:27:57
39.9752933,116.3289816,0,144.4,39600.186099537,2008-06-01,04:27:59
39.9752816,116.3290149,0,144.4,39600.1861226852,2008-06-01,04:28:01
39.9752933,116.3290366,0,144.4,39600.1861458333,2008-06-01,04:28:03
39.9752866,116.3290566,0,144.4,39600.1861689815,2008-06-01,04:28:05
39.9752883,116.3290799,0,144.4,39600.1861921296,2008-06-01,04:28:07
39.97528,116.3291316,0,144.4,39600.1862152778,2008-06-01,04:28:09
39.9752766,116.3291783,0,144.4,39600.18625,2008-06-01,04:28:12
39.975265,116.32923,0,141.1,39600.1862731481,2008-06-01,04:28:14
39.97526,116.3292899,0,141.1,39600.1862962963,2008-06-01,04:28:16
39.9751966,116.3294299,0,144.4,39600.1863194444,2008-06-01,04:28:18
39.9752083,116.3294533,0,144.4,39600.1863425926,2008-06-01,04:28:20
39.9752366,116.32944,0,144.4,39600.1863657407,2008-06-01,04:28:22
39.9752516,116.3294416,0,144.4,39600.1863888889,2008-06-01,04:28:24
39.9752883,116.3294499,0,144.4,39600.186412037,2008-06-01,04:28:26
39.9753099,116.3294466,0,144.4,39600.1864351852,2008-06-01,04:28:28
39.975345,116.3294266,0,141.1,39600.1864583333,2008-06-01,04:28:30
39.9753683,116.3294366,0,141.1,39600.1864814815,2008-06-01,04:28:32
39.9753533,116.32949,0,144.4,39600.1865046296,2008-06-01,04:28:34
39.9753099,116.3295583,0,144.4,39600.1865277778,2008-06-01,04:28:36
39.9752949,116.3296016,0,141.1,39600.1865509259,2008-06-01,04:28:38
39.97528,116.329645,0,141.1,39600.1865740741,2008-06-01,04:28:40
39.9752766,116.3297016,0,141.1,39600.1865972222,2008-06-01,04:28:42
39.9752766,116.3297683,0,141.1,39600.1866203704,2008-06-01,04:28:44
39.9752783,116.3298366,0,141.1,39600.1866435185,2008-06-01,04:28:46
39.9752883,116.3298649,0,141.1,39600.1866666667,2008-06-01,04:28:48
39.9752883,116.3298949,0,144.4,39600.1866898148,2008-06-01,04:28:50
39.9753099,116.3298849,0,144.4,39600.186712963,2008-06-01,04:28:52
39.9752866,116.3298883,0,144.4,39600.1867361111,2008-06-01,04:28:54
39.97529,116.3299083,0,144.4,39600.1867592593,2008-06-01,04:28:56
39.97532,116.3299416,0,144.4,39600.1867824074,2008-06-01,04:28:58
39.97536,116.3299533,0,144.4,39600.1868055556,2008-06-01,04:29:00
39.9753566,116.3299433,0,144.4,39600.1868287037,2008-06-01,04:29:02
39.9753766,116.32996,0,144.4,39600.1868518519,2008-06-01,04:29:04
39.9755166,116.3299616,0,147.6,39600.186875,2008-06-01,04:29:06
39.9756349,116.3299899,0,147.6,39600.1868981481,2008-06-01,04:29:08
39.9756866,116.3300566,0,150.9,39600.1869212963,2008-06-01,04:29:10
39.9757199,116.3301016,0,150.9,39600.1869444444,2008-06-01,04:29:12
39.9756783,116.3301749,0,154.2,39600.1869675926,2008-06-01,04:29:14
39.975685,116.3302216,0,154.2,39600.1869907407,2008-06-01,04:29:16
39.975685,116.3302699,0,154.2,39600.1870138889,2008-06-01,04:29:18
39.9756416,116.3303166,0,154.2,39600.187037037,2008-06-01,04:29:20
39.9756016,116.330325,0,157.5,39600.1870601852,2008-06-01,04:29:22
39.9754883,116.3303916,0,157.5,39600.1870833333,2008-06-01,04:29:24
39.97543,116.3304199,0,157.5,39600.1871064815,2008-06-01,04:29:26
39.97539,116.3304249,0,154.2,39600.1871296296,2008-06-01,04:29:28
39.9753549,116.330415,0,154.2,39600.1871527778,2008-06-01,04:29:30
39.9753783,116.3303766,0,150.9,39600.1871759259,2008-06-01,04:29:32
39.9753283,116.3304783,0,154.2,39600.1871990741,2008-06-01,04:29:34
39.97532,116.3305333,0,150.9,39600.1872222222,2008-06-01,04:29:36
39.9753399,116.330535,0,150.9,39600.1872453704,2008-06-01,04:29:38
39.9753949,116.3305249,0,150.9,39600.1872685185,2008-06-01,04:29:40
39.9753983,116.3305783,0,150.9,39600.1872916667,2008-06-01,04:29:42
39.9754549,116.3305633,0,150.9,39600.1873148148,2008-06-01,04:29:44
39.9755333,116.3305633,0,150.9,39600.187337963,2008-06-01,04:29:46
39.9756616,116.3305949,0,154.2,39600.1873611111,2008-06-01,04:29:48
39.9757166,116.3306349,0,154.2,39600.1873842593,2008-06-01,04:29:50
39.9757483,116.3306583,0,154.2,39600.1874074074,2008-06-01,04:29:52
39.9757616,116.3307199,0,157.5,39600.1874305556,2008-06-01,04:29:54
39.9757866,116.3307483,0,157.5,39600.1874537037,2008-06-01,04:29:56
39.97578,116.3307866,0,160.8,39600.1874768519,2008-06-01,04:29:58
39.9757683,116.3307983,0,160.8,39600.1875,2008-06-01,04:30:00
39.9757383,116.3307899,0,160.8,39600.1875231481,2008-06-01,04:30:02
39.975725,116.3307899,0,160.8,39600.1875462963,2008-06-01,04:30:04
39.9757199,116.3308133,0,160.8,39600.1875694444,2008-06-01,04:30:06
39.9757433,116.330835,0,160.8,39600.1875925926,2008-06-01,04:30:08
39.975755,116.3308549,0,160.8,39600.1876157407,2008-06-01,04:30:10
39.9757516,116.3308566,0,160.8,39600.1876388889,2008-06-01,04:30:12
39.9757299,116.3308566,0,160.8,39600.1877199074,2008-06-01,04:30:19
39.9757283,116.3308833,0,160.8,39600.1877430556,2008-06-01,04:30:21
39.9757216,116.3308749,0,160.8,39600.1877662037,2008-06-01,04:30:23
