# Supplementary material for: Research on differential privacy protection method based on user tendency
Source: PLoS One. 2023 Oct 26;18(10):e0288823. doi: 10.1371/journal.pone.0288823 (PMC10602288; doi:10.1371/journal.pone.0288823)
Supplement: S4 Data — (ZIP) [file pone.0288823.s004.zip › Data 5-4/112/Trajectory/20080601151125.plt]

Geolife trajectory
WGS 84
Altitude is in Feet
Reserved 3
0,2,255,My Track,0,0,2,8421376
0
39.9754916,116.330905,0,177.2,39600.6329282407,2008-06-01,15:11:25
39.9754916,116.330905,0,177.2,39600.6329398148,2008-06-01,15:11:26
39.9754949,116.330905,0,177.2,39600.632962963,2008-06-01,15:11:28
39.9755049,116.3308966,0,177.2,39600.6329861111,2008-06-01,15:11:30
39.9754916,116.3308966,0,177.2,39600.6330092593,2008-06-01,15:11:32
39.9754733,116.3308966,0,177.2,39600.6330324074,2008-06-01,15:11:34
39.9754483,116.3308933,0,177.2,39600.6330555556,2008-06-01,15:11:36
39.9754166,116.3308783,0,177.2,39600.6330787037,2008-06-01,15:11:38
39.9753916,116.3308266,0,177.2,39600.6331018518,2008-06-01,15:11:40
39.9753699,116.330765,0,177.2,39600.633125,2008-06-01,15:11:42
39.9753716,116.3307316,0,177.2,39600.6331481481,2008-06-01,15:11:44
39.9753816,116.3307049,0,177.2,39600.6331712963,2008-06-01,15:11:46
39.9755233,116.3305333,0,177.2,39600.6331944444,2008-06-01,15:11:48
39.9755733,116.3304533,0,177.2,39600.6332175926,2008-06-01,15:11:50
39.9755683,116.3304283,0,180.4,39600.6332407407,2008-06-01,15:11:52
39.9755633,116.3303916,0,180.4,39600.6332638889,2008-06-01,15:11:54
39.9755499,116.3303816,0,183.7,39600.633287037,2008-06-01,15:11:56
39.9755266,116.3303749,0,183.7,39600.6333101852,2008-06-01,15:11:58
39.9754416,116.3304216,0,183.7,39600.6333333333,2008-06-01,15:12:00
39.9754133,116.3303916,0,183.7,39600.6333564815,2008-06-01,15:12:02
39.9753833,116.3303683,0,183.7,39600.6333796296,2008-06-01,15:12:04
39.97536,116.3303416,0,183.7,39600.6334027778,2008-06-01,15:12:06
39.9753383,116.3303016,0,183.7,39600.6334259259,2008-06-01,15:12:08
39.9753249,116.3302833,0,183.7,39600.6334490741,2008-06-01,15:12:10
39.9753099,116.33026,0,180.4,39600.6334722222,2008-06-01,15:12:12
39.9753133,116.3302466,0,180.4,39600.6334953704,2008-06-01,15:12:14
39.9753216,116.3302383,0,180.4,39600.6335185185,2008-06-01,15:12:16
39.9753233,116.3302099,0,177.2,39600.6335416667,2008-06-01,15:12:18
39.9753249,116.3301733,0,177.2,39600.6335648148,2008-06-01,15:12:20
39.9753249,116.3301333,0,177.2,39600.633587963,2008-06-01,15:12:22
39.9753483,116.3301033,0,177.2,39600.6336111111,2008-06-01,15:12:24
39.9753716,116.3300733,0,177.2,39600.6336342593,2008-06-01,15:12:26
39.975375,116.3300399,0,177.2,39600.6336574074,2008-06-01,15:12:28
39.975375,116.3300116,0,177.2,39600.6336805556,2008-06-01,15:12:30
39.9753683,116.3300066,0,177.2,39600.6337037037,2008-06-01,15:12:32
39.97535,116.3299766,0,177.2,39600.6337268518,2008-06-01,15:12:34
39.9753683,116.3299666,0,177.2,39600.63375,2008-06-01,15:12:36
39.9753816,116.3299366,0,177.2,39600.6337731481,2008-06-01,15:12:38
39.9753799,116.3298966,0,177.2,39600.6337962963,2008-06-01,15:12:40
39.9753766,116.3298666,0,177.2,39600.6338194444,2008-06-01,15:12:42
39.9753733,116.3298383,0,177.2,39600.6338425926,2008-06-01,15:12:44
39.9753683,116.3298083,0,177.2,39600.6338657407,2008-06-01,15:12:46
39.9753616,116.3297783,0,173.9,39600.6338888889,2008-06-01,15:12:48
39.975345,116.3297516,0,173.9,39600.633912037,2008-06-01,15:12:50
39.9753433,116.329715,0,173.9,39600.6339351852,2008-06-01,15:12:52
39.9753516,116.3296833,0,173.9,39600.6339583333,2008-06-01,15:12:54
39.9753466,116.3296533,0,173.9,39600.6339814815,2008-06-01,15:12:56
39.9753333,116.3296199,0,173.9,39600.6340046296,2008-06-01,15:12:58
39.9753333,116.3295849,0,173.9,39600.6340277778,2008-06-01,15:13:00
39.9753483,116.3295499,0,173.9,39600.6340509259,2008-06-01,15:13:02
39.97539,116.3295416,0,173.9,39600.6340740741,2008-06-01,15:13:04
39.9754066,116.3294983,0,173.9,39600.6340972222,2008-06-01,15:13:06
39.9754116,116.3294599,0,170.6,39600.6341203704,2008-06-01,15:13:08
39.9754016,116.3294149,0,170.6,39600.6341435185,2008-06-01,15:13:10
39.9754066,116.3293783,0,170.6,39600.6341666667,2008-06-01,15:13:12
39.9754216,116.3293516,0,173.9,39600.6341898148,2008-06-01,15:13:14
39.9754266,116.3293266,0,173.9,39600.634212963,2008-06-01,15:13:16
39.9754216,116.3293016,0,173.9,39600.6342361111,2008-06-01,15:13:18
39.9754116,116.3292783,0,173.9,39600.6342592593,2008-06-01,15:13:20
39.975405,116.3292466,0,170.6,39600.6342824074,2008-06-01,15:13:22
39.9753933,116.3292316,0,170.6,39600.6343055556,2008-06-01,15:13:24
39.9753849,116.3292149,0,170.6,39600.6343287037,2008-06-01,15:13:26
39.9753733,116.329175,0,170.6,39600.6343518518,2008-06-01,15:13:28
39.9753849,116.3291283,0,170.6,39600.634375,2008-06-01,15:13:30
39.9754166,116.3290933,0,170.6,39600.6343981481,2008-06-01,15:13:32
39.9753933,116.32909,0,173.9,39600.6344212963,2008-06-01,15:13:34
39.9753933,116.3290533,0,173.9,39600.6344444444,2008-06-01,15:13:36
39.9754166,116.3289949,0,173.9,39600.6344675926,2008-06-01,15:13:38
39.9754216,116.3289583,0,173.9,39600.6344907407,2008-06-01,15:13:40
39.9753983,116.3289316,0,173.9,39600.6345138889,2008-06-01,15:13:42
39.9753849,116.3289049,0,173.9,39600.634537037,2008-06-01,15:13:44
39.9753716,116.3288816,0,177.2,39600.6345601852,2008-06-01,15:13:46
39.9753716,116.3288566,0,177.2,39600.6345833333,2008-06-01,15:13:48
39.97539,116.3288183,0,173.9,39600.6346064815,2008-06-01,15:13:50
39.9753866,116.3287816,0,177.2,39600.6346296296,2008-06-01,15:13:52
39.9753849,116.3287766,0,177.2,39600.6346527778,2008-06-01,15:13:54
39.9753816,116.3287533,0,177.2,39600.6346759259,2008-06-01,15:13:56
39.9753783,116.3287283,0,177.2,39600.6346990741,2008-06-01,15:13:58
39.9753683,116.328705,0,177.2,39600.6347222222,2008-06-01,15:14:00
39.9753566,116.328685,0,180.4,39600.6347453704,2008-06-01,15:14:02
39.9753683,116.3286399,0,180.4,39600.6347685185,2008-06-01,15:14:04
39.9753799,116.3285883,0,183.7,39600.6347916667,2008-06-01,15:14:06
39.9754016,116.3285416,0,183.7,39600.6348148148,2008-06-01,15:14:08
39.9754416,116.3284983,0,187,39600.634837963,2008-06-01,15:14:10
39.9754583,116.3284699,0,187,39600.6348611111,2008-06-01,15:14:12
39.9754883,116.3284349,0,187,39600.6348842593,2008-06-01,15:14:14
39.9754966,116.3283999,0,190.3,39600.6349074074,2008-06-01,15:14:16
39.9754883,116.3283583,0,190.3,39600.6349305556,2008-06-01,15:14:18
39.9755116,116.3283033,0,193.6,39600.6349537037,2008-06-01,15:14:20
39.9755349,116.3282583,0,196.9,39600.6349768518,2008-06-01,15:14:22
39.975545,116.328215,0,196.9,39600.635,2008-06-01,15:14:24
39.9755816,116.3281916,0,196.9,39600.6350231481,2008-06-01,15:14:26
39.9756083,116.3281566,0,200.1,39600.6350462963,2008-06-01,15:14:28
39.9755733,116.3281283,0,200.1,39600.6350694444,2008-06-01,15:14:30
39.9755183,116.3281083,0,200.1,39600.6350925926,2008-06-01,15:14:32
39.9754883,116.3280816,0,200.1,39600.6351157407,2008-06-01,15:14:34
39.9754916,116.3280499,0,203.4,39600.6351388889,2008-06-01,15:14:36
39.9754783,116.3280083,0,203.4,39600.635162037,2008-06-01,15:14:38
39.9754649,116.3279966,0,203.4,39600.6351851852,2008-06-01,15:14:40
39.9754516,116.3279599,0,203.4,39600.6352083333,2008-06-01,15:14:42
39.9754666,116.327935,0,203.4,39600.6352314815,2008-06-01,15:14:44
39.9754816,116.3279083,0,203.4,39600.6352546296,2008-06-01,15:14:46
39.9754816,116.3278916,0,206.7,39600.6352777778,2008-06-01,15:14:48
39.97547,116.3278733,0,206.7,39600.6353009259,2008-06-01,15:14:50
39.9754483,116.3278449,0,206.7,39600.6353240741,2008-06-01,15:14:52
39.9754,116.3278216,0,203.4,39600.6353472222,2008-06-01,15:14:54
39.9753583,116.3278099,0,203.4,39600.6353703704,2008-06-01,15:14:56
39.9753233,116.3278133,0,203.4,39600.6353935185,2008-06-01,15:14:58
39.9752933,116.3278166,0,200.1,39600.6354166667,2008-06-01,15:15:00
39.9752616,116.3278216,0,200.1,39600.6354398148,2008-06-01,15:15:02
39.9752299,116.32783,0,200.1,39600.635462963,2008-06-01,15:15:04
39.9752016,116.32783,0,196.9,39600.6354861111,2008-06-01,15:15:06
39.9751766,116.32783,0,196.9,39600.6355092593,2008-06-01,15:15:08
39.97515,116.3278316,0,193.6,39600.6355324074,2008-06-01,15:15:10
39.975125,116.3278316,0,193.6,39600.6355555556,2008-06-01,15:15:12
39.9751016,116.32783,0,190.3,39600.6355787037,2008-06-01,15:15:14
39.9750833,116.3278233,0,190.3,39600.6356018518,2008-06-01,15:15:16
39.9750683,116.3278133,0,187,39600.635625,2008-06-01,15:15:18
39.9750566,116.327795,0,183.7,39600.6356481481,2008-06-01,15:15:20
39.9750466,116.3277716,0,183.7,39600.6356712963,2008-06-01,15:15:22
39.9750366,116.3277383,0,180.4,39600.6356944444,2008-06-01,15:15:24
39.9750149,116.3276666,0,177.2,39600.6357175926,2008-06-01,15:15:26
39.975025,116.3276566,0,177.2,39600.6357407407,2008-06-01,15:15:28
39.9750383,116.3276266,0,177.2,39600.6357638889,2008-06-01,15:15:30
39.9750616,116.3275983,0,177.2,39600.635787037,2008-06-01,15:15:32
39.9750733,116.32757,0,177.2,39600.6358101852,2008-06-01,15:15:34
39.9750783,116.3275383,0,173.9,39600.6358333333,2008-06-01,15:15:36
39.97508,116.3275049,0,173.9,39600.6358564815,2008-06-01,15:15:38
39.9750683,116.3274666,0,173.9,39600.6358796296,2008-06-01,15:15:40
39.9750383,116.3274316,0,173.9,39600.6359027778,2008-06-01,15:15:42
39.9750116,116.3274116,0,173.9,39600.6359259259,2008-06-01,15:15:44
39.9749916,116.3273999,0,170.6,39600.6359490741,2008-06-01,15:15:46
39.9749566,116.3273566,0,170.6,39600.6359722222,2008-06-01,15:15:48
39.9749266,116.3273283,0,170.6,39600.6359953704,2008-06-01,15:15:50
39.9749033,116.3273199,0,170.6,39600.6360185185,2008-06-01,15:15:52
39.9748749,116.327305,0,167.3,39600.6360416667,2008-06-01,15:15:54
39.9748499,116.32729,0,167.3,39600.6360648148,2008-06-01,15:15:56
39.9748066,116.3273116,0,167.3,39600.636087963,2008-06-01,15:15:58
39.9747783,116.3273433,0,167.3,39600.6361111111,2008-06-01,15:16:00
39.9747516,116.3273583,0,167.3,39600.6361342593,2008-06-01,15:16:02
39.9747233,116.3273633,0,167.3,39600.6361574074,2008-06-01,15:16:04
39.9747016,116.327375,0,167.3,39600.6361805556,2008-06-01,15:16:06
39.9746766,116.3273899,0,167.3,39600.6362037037,2008-06-01,15:16:08
39.9746533,116.3273966,0,167.3,39600.6362268519,2008-06-01,15:16:10
39.9745683,116.327255,0,170.6,39600.63625,2008-06-01,15:16:12
39.9745283,116.3272033,0,170.6,39600.6362731481,2008-06-01,15:16:14
39.9744783,116.3271249,0,173.9,39600.6362962963,2008-06-01,15:16:16
39.9744366,116.32708,0,173.9,39600.6363194444,2008-06-01,15:16:18
39.9744033,116.3270699,0,177.2,39600.6363425926,2008-06-01,15:16:20
39.9743833,116.32708,0,180.4,39600.6363657407,2008-06-01,15:16:22
39.9743633,116.3270966,0,180.4,39600.6363888889,2008-06-01,15:16:24
39.9743299,116.3270983,0,183.7,39600.636412037,2008-06-01,15:16:26
39.9743016,116.3271099,0,183.7,39600.6364351852,2008-06-01,15:16:28
39.9742716,116.32713,0,187,39600.6364583333,2008-06-01,15:16:30
39.97424,116.3271399,0,190.3,39600.6364814815,2008-06-01,15:16:32
39.97421,116.3271449,0,193.6,39600.6365046296,2008-06-01,15:16:34
39.9741899,116.3271616,0,200.1,39600.6365277778,2008-06-01,15:16:36
39.97417,116.3271799,0,200.1,39600.6365509259,2008-06-01,15:16:38
39.9741633,116.3272166,0,196.9,39600.6365740741,2008-06-01,15:16:40
39.974145,116.3272249,0,200.1,39600.6365972222,2008-06-01,15:16:42
39.9741349,116.3272499,0,196.9,39600.6366203704,2008-06-01,15:16:44
39.97413,116.32729,0,196.9,39600.6366435185,2008-06-01,15:16:46
39.9741183,116.3273149,0,196.9,39600.6366666667,2008-06-01,15:16:48
39.9740916,116.3273466,0,196.9,39600.6366898148,2008-06-01,15:16:50
39.9740816,116.32736,0,196.9,39600.636712963,2008-06-01,15:16:52
39.9740716,116.3273716,0,200.1,39600.6367361111,2008-06-01,15:16:54
39.9740516,116.327375,0,203.4,39600.6367592593,2008-06-01,15:16:56
39.9740366,116.3273849,0,203.4,39600.6367824074,2008-06-01,15:16:58
39.974015,116.3273883,0,203.4,39600.6368055556,2008-06-01,15:17:00
39.9739933,116.3273733,0,210,39600.6368287037,2008-06-01,15:17:02
39.9739733,116.3273766,0,210,39600.6368518519,2008-06-01,15:17:04
39.9739516,116.3273783,0,210,39600.636875,2008-06-01,15:17:06
39.9739399,116.327375,0,210,39600.6368981482,2008-06-01,15:17:08
39.97392,116.3273866,0,213.3,39600.6369212963,2008-06-01,15:17:10
39.9738883,116.327375,0,216.5,39600.6369444444,2008-06-01,15:17:12
39.9738466,116.3273966,0,219.8,39600.6369675926,2008-06-01,15:17:14
39.9738083,116.3274066,0,223.1,39600.6369907407,2008-06-01,15:17:16
39.9737866,116.3274066,0,226.4,39600.6370138889,2008-06-01,15:17:18
39.9737733,116.3274116,0,226.4,39600.637037037,2008-06-01,15:17:20
39.9737599,116.3274133,0,229.7,39600.6370601852,2008-06-01,15:17:22
39.9737449,116.3274216,0,229.7,39600.6370833333,2008-06-01,15:17:24
39.9737216,116.3274199,0,229.7,39600.6371064815,2008-06-01,15:17:26
39.9736933,116.3274066,0,229.7,39600.6371296296,2008-06-01,15:17:28
39.9736716,116.3274049,0,229.7,39600.6371527778,2008-06-01,15:17:30
39.9736599,116.3273933,0,229.7,39600.6371759259,2008-06-01,15:17:32
39.9736366,116.327375,0,226.4,39600.6371990741,2008-06-01,15:17:34
39.9736233,116.3273699,0,226.4,39600.6372222222,2008-06-01,15:17:36
39.9735999,116.3273583,0,223.1,39600.6372453704,2008-06-01,15:17:38
39.9735816,116.3273466,0,223.1,39600.6372685185,2008-06-01,15:17:40
39.9735666,116.3273366,0,223.1,39600.6372916667,2008-06-01,15:17:42
39.9735466,116.327325,0,219.8,39600.6373148148,2008-06-01,15:17:44
39.9735083,116.3272883,0,219.8,39600.637337963,2008-06-01,15:17:46
39.9734683,116.3272499,0,216.5,39600.6373611111,2008-06-01,15:17:48
39.9734483,116.3272649,0,213.3,39600.6373842593,2008-06-01,15:17:50
39.9734333,116.3272799,0,213.3,39600.6374074074,2008-06-01,15:17:52
39.9734283,116.3272666,0,213.3,39600.6374305556,2008-06-01,15:17:54
39.973415,116.3272599,0,213.3,39600.6374537037,2008-06-01,15:17:56
39.9733949,116.3272466,0,216.5,39600.6374768519,2008-06-01,15:17:58
39.973355,116.3272949,0,213.3,39600.6375,2008-06-01,15:18:00
39.9733133,116.3273066,0,213.3,39600.6375231481,2008-06-01,15:18:02
39.9732783,116.327325,0,213.3,39600.6375462963,2008-06-01,15:18:04
39.9732616,116.3273133,0,216.5,39600.6375694444,2008-06-01,15:18:06
39.973215,116.3273366,0,219.8,39600.6375925926,2008-06-01,15:18:08
39.9731783,116.3273516,0,219.8,39600.6376157407,2008-06-01,15:18:10
39.97316,116.3273649,0,223.1,39600.6376388889,2008-06-01,15:18:12
39.97309,116.3274216,0,223.1,39600.637662037,2008-06-01,15:18:14
39.9731033,116.3274266,0,223.1,39600.6376851852,2008-06-01,15:18:16
39.9730883,116.3274016,0,226.4,39600.6377083333,2008-06-01,15:18:18
39.97306,116.327375,0,229.7,39600.6377314815,2008-06-01,15:18:20
39.9730316,116.32736,0,229.7,39600.6377546296,2008-06-01,15:18:22
39.9730149,116.327345,0,229.7,39600.6377777778,2008-06-01,15:18:24
39.9729983,116.3273483,0,229.7,39600.6378009259,2008-06-01,15:18:26
39.9729733,116.3273999,0,229.7,39600.6378240741,2008-06-01,15:18:28
39.9729549,116.3274266,0,229.7,39600.6378472222,2008-06-01,15:18:30
39.97294,116.3274283,0,229.7,39600.6378703704,2008-06-01,15:18:32
39.9729133,116.3274166,0,229.7,39600.6378935185,2008-06-01,15:18:34
39.97288,116.3273766,0,232.9,39600.6379166667,2008-06-01,15:18:36
39.9728466,116.3273649,0,232.9,39600.6379398148,2008-06-01,15:18:38
39.9728199,116.3273699,0,232.9,39600.637962963,2008-06-01,15:18:40
39.9728033,116.3273716,0,232.9,39600.6379861111,2008-06-01,15:18:42
39.972785,116.3273583,0,232.9,39600.6380092593,2008-06-01,15:18:44
39.9727633,116.3273816,0,232.9,39600.6380324074,2008-06-01,15:18:46
39.9727433,116.3273883,0,232.9,39600.6380555556,2008-06-01,15:18:48
39.9727283,116.3274033,0,232.9,39600.6380787037,2008-06-01,15:18:50
39.9727066,116.3274283,0,232.9,39600.6381018519,2008-06-01,15:18:52
39.9726899,116.3274466,0,232.9,39600.638125,2008-06-01,15:18:54
39.9726666,116.3274666,0,232.9,39600.6381481481,2008-06-01,15:18:56
39.9726433,116.3274666,0,232.9,39600.6381712963,2008-06-01,15:18:58
39.9726199,116.3274766,0,232.9,39600.6381944444,2008-06-01,15:19:00
39.9725899,116.3274849,0,232.9,39600.6382175926,2008-06-01,15:19:02
39.9725633,116.3274866,0,232.9,39600.6382407407,2008-06-01,15:19:04
39.9725399,116.3274833,0,232.9,39600.6382638889,2008-06-01,15:19:06
39.9725116,116.32748,0,232.9,39600.638287037,2008-06-01,15:19:08
39.9724766,116.3274783,0,232.9,39600.6383101852,2008-06-01,15:19:10
39.9724483,116.3274966,0,232.9,39600.6383333333,2008-06-01,15:19:12
39.9724066,116.3275083,0,232.9,39600.6383564815,2008-06-01,15:19:14
39.9723966,116.3274883,0,232.9,39600.6383796296,2008-06-01,15:19:16
39.9723799,116.3274883,0,232.9,39600.6384027778,2008-06-01,15:19:18
39.9723883,116.3274433,0,229.7,39600.6384259259,2008-06-01,15:19:20
39.97239,116.32741,0,229.7,39600.6384490741,2008-06-01,15:19:22
39.9723916,116.3273649,0,229.7,39600.6384722222,2008-06-01,15:19:24
39.9723883,116.3273299,0,229.7,39600.6384953704,2008-06-01,15:19:26
39.9723933,116.3272949,0,229.7,39600.6385185185,2008-06-01,15:19:28
39.9724016,116.3272566,0,229.7,39600.6385416667,2008-06-01,15:19:30
39.9724233,116.3272299,0,229.7,39600.6385648148,2008-06-01,15:19:32
39.9724333,116.3271966,0,229.7,39600.638587963,2008-06-01,15:19:34
39.9724566,116.3271549,0,229.7,39600.6386111111,2008-06-01,15:19:36
39.9724916,116.3271083,0,229.7,39600.6386342593,2008-06-01,15:19:38
39.9725099,116.3270733,0,226.4,39600.6386574074,2008-06-01,15:19:40
39.9725333,116.3270266,0,229.7,39600.6386805556,2008-06-01,15:19:42
39.9725399,116.3269899,0,229.7,39600.6387037037,2008-06-01,15:19:44
39.9725199,116.3269683,0,229.7,39600.6387268519,2008-06-01,15:19:46
39.9725133,116.3269383,0,229.7,39600.63875,2008-06-01,15:19:48
39.9724933,116.3269033,0,229.7,39600.6387731481,2008-06-01,15:19:50
39.97246,116.3268766,0,229.7,39600.6387962963,2008-06-01,15:19:52
39.97243,116.326855,0,229.7,39600.6388194444,2008-06-01,15:19:54
39.9724133,116.3268266,0,229.7,39600.6388425926,2008-06-01,15:19:56
39.9724116,116.3267983,0,226.4,39600.6388657407,2008-06-01,15:19:58
39.9724166,116.32675,0,226.4,39600.6388888889,2008-06-01,15:20:00
39.9724116,116.3267016,0,223.1,39600.638912037,2008-06-01,15:20:02
39.9724283,116.3266816,0,223.1,39600.6389351852,2008-06-01,15:20:04
39.9724333,116.3266416,0,223.1,39600.6389583333,2008-06-01,15:20:06
39.9724333,116.3266033,0,223.1,39600.6389814815,2008-06-01,15:20:08
39.9724116,116.3265916,0,223.1,39600.6390046296,2008-06-01,15:20:10
39.9723883,116.3265833,0,223.1,39600.6390277778,2008-06-01,15:20:12
39.9721933,116.3265799,0,226.4,39600.6390856481,2008-06-01,15:20:17
39.972345,116.3264966,0,226.4,39600.6391087963,2008-06-01,15:20:19
39.972375,116.3264299,0,226.4,39600.6391319444,2008-06-01,15:20:21
39.9723966,116.3263699,0,226.4,39600.6391550926,2008-06-01,15:20:23
39.9724249,116.3263333,0,229.7,39600.6391782407,2008-06-01,15:20:25
39.9724533,116.3262666,0,226.4,39600.6392013889,2008-06-01,15:20:27
39.972445,116.3262433,0,226.4,39600.639224537,2008-06-01,15:20:29
39.9724466,116.3262183,0,226.4,39600.6392476852,2008-06-01,15:20:31
39.9724533,116.3261916,0,226.4,39600.6392708333,2008-06-01,15:20:33
39.9724533,116.3261916,0,226.4,39600.6392824074,2008-06-01,15:20:34
39.9724533,116.32619,0,226.4,39600.6393055556,2008-06-01,15:20:36
39.9724649,116.326175,0,226.4,39600.6393287037,2008-06-01,15:20:38
39.9724716,116.3261533,0,226.4,39600.6393518519,2008-06-01,15:20:40
39.9724699,116.3261533,0,226.4,39600.639375,2008-06-01,15:20:42
39.9724949,116.3261216,0,226.4,39600.6393981481,2008-06-01,15:20:44
39.9725283,116.3260716,0,226.4,39600.6394212963,2008-06-01,15:20:46
39.9725233,116.3260383,0,226.4,39600.6394444444,2008-06-01,15:20:48
39.9725349,116.3260066,0,226.4,39600.6394675926,2008-06-01,15:20:50
39.9725266,116.3259416,0,226.4,39600.6394907407,2008-06-01,15:20:52
39.972485,116.325945,0,229.7,39600.6395138889,2008-06-01,15:20:54
39.9724666,116.3259216,0,229.7,39600.639537037,2008-06-01,15:20:56
39.9724516,116.3258983,0,229.7,39600.6395601852,2008-06-01,15:20:58
39.97243,116.3258833,0,229.7,39600.6395833333,2008-06-01,15:21:00
39.9724016,116.3258649,0,229.7,39600.6396064815,2008-06-01,15:21:02
39.9723733,116.3258733,0,229.7,39600.6396296296,2008-06-01,15:21:04
39.9723633,116.325825,0,229.7,39600.6396527778,2008-06-01,15:21:06
39.9723683,116.3258149,0,229.7,39600.6396759259,2008-06-01,15:21:08
39.9723699,116.3257916,0,229.7,39600.6396990741,2008-06-01,15:21:10
39.972365,116.3257583,0,229.7,39600.6397222222,2008-06-01,15:21:12
39.972365,116.3257166,0,232.9,39600.6397453704,2008-06-01,15:21:14
39.9723583,116.3256666,0,232.9,39600.6397685185,2008-06-01,15:21:16
39.9723549,116.32563,0,232.9,39600.6397916667,2008-06-01,15:21:18
39.9723466,116.3255999,0,236.2,39600.6398148148,2008-06-01,15:21:20
39.9723516,116.3255749,0,236.2,39600.639837963,2008-06-01,15:21:22
39.9723466,116.3255183,0,236.2,39600.6398611111,2008-06-01,15:21:24
39.972335,116.3254683,0,236.2,39600.6398842593,2008-06-01,15:21:26
39.9723233,116.3254233,0,239.5,39600.6399074074,2008-06-01,15:21:28
39.9723116,116.3253483,0,239.5,39600.6399305556,2008-06-01,15:21:30
39.9723066,116.3253016,0,239.5,39600.6399537037,2008-06-01,15:21:32
39.9723099,116.3252699,0,239.5,39600.6399768519,2008-06-01,15:21:34
39.9723149,116.3252349,0,239.5,39600.64,2008-06-01,15:21:36
39.9723266,116.3252216,0,239.5,39600.6400231481,2008-06-01,15:21:38
39.9723249,116.3252066,0,239.5,39600.6400462963,2008-06-01,15:21:40
39.972345,116.3252199,0,239.5,39600.6400694444,2008-06-01,15:21:42
39.9723583,116.3252083,0,239.5,39600.6400925926,2008-06-01,15:21:44
39.9723683,116.3251966,0,239.5,39600.6401157407,2008-06-01,15:21:46
39.9723866,116.32518,0,239.5,39600.6401388889,2008-06-01,15:21:48
39.9723933,116.32516,0,239.5,39600.640162037,2008-06-01,15:21:50
39.9723833,116.3251299,0,239.5,39600.6401851852,2008-06-01,15:21:52
39.972365,116.3250799,0,239.5,39600.6402083333,2008-06-01,15:21:54
39.9723783,116.32504,0,239.5,39600.6402314815,2008-06-01,15:21:56
39.9723833,116.3250133,0,239.5,39600.6402546296,2008-06-01,15:21:58
39.9723866,116.325,0,239.5,39600.6402777778,2008-06-01,15:22:00
39.9723849,116.324985,0,239.5,39600.6403009259,2008-06-01,15:22:02
39.9723949,116.3249599,0,239.5,39600.6403240741,2008-06-01,15:22:04
39.97239,116.3249383,0,239.5,39600.6403472222,2008-06-01,15:22:06
39.9724183,116.3249033,0,239.5,39600.6403703704,2008-06-01,15:22:08
39.9724433,116.3248549,0,239.5,39600.6403935185,2008-06-01,15:22:10
39.9724333,116.324845,0,239.5,39600.6404166667,2008-06-01,15:22:12
39.9724066,116.324845,0,239.5,39600.6404398148,2008-06-01,15:22:14
39.9723916,116.3248133,0,239.5,39600.640462963,2008-06-01,15:22:16
39.9723766,116.3247633,0,239.5,39600.6404861111,2008-06-01,15:22:18
39.9723516,116.3247416,0,239.5,39600.6405092593,2008-06-01,15:22:20
39.9723383,116.3247066,0,239.5,39600.6405324074,2008-06-01,15:22:22
39.9723316,116.3246683,0,239.5,39600.6405555556,2008-06-01,15:22:24
39.9723333,116.3246233,0,239.5,39600.6405787037,2008-06-01,15:22:26
39.9723633,116.3245749,0,239.5,39600.6406018519,2008-06-01,15:22:28
39.9723666,116.3245533,0,239.5,39600.640625,2008-06-01,15:22:30
39.9723533,116.3245449,0,236.2,39600.6406481481,2008-06-01,15:22:32
39.9723166,116.3245049,0,239.5,39600.6406712963,2008-06-01,15:22:34
39.9722916,116.32448,0,236.2,39600.6406944444,2008-06-01,15:22:36
39.972265,116.3244616,0,232.9,39600.6407175926,2008-06-01,15:22:38
39.9722116,116.3244483,0,232.9,39600.6407407407,2008-06-01,15:22:40
39.9721666,116.3244566,0,232.9,39600.6407638889,2008-06-01,15:22:42
39.9721183,116.3244683,0,232.9,39600.640787037,2008-06-01,15:22:44
39.9720883,116.3244816,0,229.7,39600.6408101852,2008-06-01,15:22:46
39.972065,116.3244916,0,229.7,39600.6408333333,2008-06-01,15:22:48
39.9720333,116.3245266,0,229.7,39600.6408564815,2008-06-01,15:22:50
39.9720116,116.3245383,0,229.7,39600.6408796296,2008-06-01,15:22:52
39.971985,116.3245366,0,226.4,39600.6409027778,2008-06-01,15:22:54
39.9719716,116.3245266,0,223.1,39600.6409259259,2008-06-01,15:22:56
39.9719483,116.3245249,0,219.8,39600.6409490741,2008-06-01,15:22:58
39.9719099,116.3245566,0,219.8,39600.6409722222,2008-06-01,15:23:00
39.9718649,116.3245733,0,216.5,39600.6409953704,2008-06-01,15:23:02
39.9718266,116.3245599,0,216.5,39600.6410185185,2008-06-01,15:23:04
39.9717866,116.3245583,0,216.5,39600.6410416667,2008-06-01,15:23:06
39.9717316,116.3245749,0,216.5,39600.6410648148,2008-06-01,15:23:08
39.971705,116.3245583,0,216.5,39600.641087963,2008-06-01,15:23:10
39.9716833,116.3245366,0,216.5,39600.6411111111,2008-06-01,15:23:12
39.971675,116.3245266,0,216.5,39600.6411342593,2008-06-01,15:23:14
39.9716716,116.3245399,0,216.5,39600.6411574074,2008-06-01,15:23:16
39.9716666,116.3245466,0,216.5,39600.6411805556,2008-06-01,15:23:18
39.9716566,116.3245699,0,216.5,39600.6412037037,2008-06-01,15:23:20
39.9717083,116.3245799,0,216.5,39600.6412268518,2008-06-01,15:23:22
39.9717266,116.3245883,0,216.5,39600.64125,2008-06-01,15:23:24
39.971705,116.3245866,0,216.5,39600.6412731481,2008-06-01,15:23:26
39.9717016,116.3246166,0,213.3,39600.6412962963,2008-06-01,15:23:28
39.9716783,116.3246416,0,213.3,39600.6413194444,2008-06-01,15:23:30
39.9716583,116.32467,0,213.3,39600.6413425926,2008-06-01,15:23:32
39.9716466,116.3247149,0,213.3,39600.6413657407,2008-06-01,15:23:34
39.9716533,116.3247333,0,213.3,39600.641400463,2008-06-01,15:23:37
39.9716533,116.3247466,0,213.3,39600.6414236111,2008-06-01,15:23:39
39.9716516,116.3247866,0,213.3,39600.6414467593,2008-06-01,15:23:41
39.9716666,116.3248283,0,213.3,39600.6414699074,2008-06-01,15:23:43
39.97169,116.3248883,0,213.3,39600.6414930556,2008-06-01,15:23:45
39.9717066,116.3249399,0,213.3,39600.6415162037,2008-06-01,15:23:47
39.9717383,116.3249783,0,213.3,39600.6415393518,2008-06-01,15:23:49
39.9717383,116.3250483,0,213.3,39600.6415625,2008-06-01,15:23:51
39.9717533,116.3250716,0,210,39600.6415856481,2008-06-01,15:23:53
39.9718216,116.325055,0,213.3,39600.6416087963,2008-06-01,15:23:55
39.9718383,116.3250366,0,213.3,39600.6416319444,2008-06-01,15:23:57
39.9719083,116.3250433,0,216.5,39600.6416550926,2008-06-01,15:23:59
39.971925,116.3250466,0,216.5,39600.6416782407,2008-06-01,15:24:01
39.9719716,116.3250383,0,219.8,39600.6417013889,2008-06-01,15:24:03
