# Supplementary material for: Research on differential privacy protection method based on user tendency
Source: PLoS One. 2023 Oct 26;18(10):e0288823. doi: 10.1371/journal.pone.0288823 (PMC10602288; doi:10.1371/journal.pone.0288823)
Supplement: S4 Data — (ZIP) [file pone.0288823.s004.zip › Data 5-4/112/Trajectory/20080602150809.plt]

Geolife trajectory
WGS 84
Altitude is in Feet
Reserved 3
0,2,255,My Track,0,0,2,8421376
0
39.9752283,116.3304416,0,216.5,39601.6306597222,2008-06-02,15:08:09
39.9751983,116.330395,0,216.5,39601.6306712963,2008-06-02,15:08:10
39.9752083,116.3304483,0,216.5,39601.6309259259,2008-06-02,15:08:32
39.9752016,116.3304183,0,216.5,39601.6309490741,2008-06-02,15:08:34
39.9752016,116.3303833,0,216.5,39601.6309722222,2008-06-02,15:08:36
39.9752233,116.3303749,0,216.5,39601.6309953704,2008-06-02,15:08:38
39.9752566,116.3303933,0,216.5,39601.6310185185,2008-06-02,15:08:40
39.9752683,116.3304066,0,216.5,39601.6310416667,2008-06-02,15:08:42
39.9753016,116.330345,0,216.5,39601.6310648148,2008-06-02,15:08:44
39.9753116,116.3303399,0,216.5,39601.631087963,2008-06-02,15:08:46
39.9752566,116.3304,0,216.5,39601.6311111111,2008-06-02,15:08:48
39.9752016,116.330395,0,216.5,39601.6311342593,2008-06-02,15:08:50
39.9751783,116.33033,0,216.5,39601.6311574074,2008-06-02,15:08:52
39.9751466,116.3302883,0,216.5,39601.6311805556,2008-06-02,15:08:54
39.9751616,116.3302333,0,216.5,39601.6312037037,2008-06-02,15:08:56
39.9751699,116.3302216,0,216.5,39601.6312268519,2008-06-02,15:08:58
39.9751683,116.3301883,0,216.5,39601.63125,2008-06-02,15:09:00
39.9751316,116.330155,0,216.5,39601.6312731481,2008-06-02,15:09:02
39.9751083,116.330085,0,216.5,39601.6312962963,2008-06-02,15:09:04
39.9750816,116.3300766,0,216.5,39601.6313194444,2008-06-02,15:09:06
39.97505,116.330085,0,216.5,39601.6313425926,2008-06-02,15:09:08
39.9750166,116.3300516,0,216.5,39601.6313657407,2008-06-02,15:09:10
39.9750149,116.3300716,0,216.5,39601.6313888889,2008-06-02,15:09:12
39.9749933,116.3300383,0,216.5,39601.631412037,2008-06-02,15:09:14
39.9749633,116.3299666,0,216.5,39601.6314351852,2008-06-02,15:09:16
39.97494,116.3299283,0,216.5,39601.6314583333,2008-06-02,15:09:18
39.974925,116.32984,0,216.5,39601.6314814815,2008-06-02,15:09:20
39.9749333,116.3297933,0,216.5,39601.6315046296,2008-06-02,15:09:22
39.97497,116.3297249,0,216.5,39601.6315277778,2008-06-02,15:09:24
39.974995,116.3296849,0,216.5,39601.6315509259,2008-06-02,15:09:26
39.9753916,116.3289549,0,216.5,39601.6321296296,2008-06-02,15:10:16
39.9753149,116.3288699,0,216.5,39601.6321527778,2008-06-02,15:10:18
39.9753216,116.3288666,0,216.5,39601.6321759259,2008-06-02,15:10:20
39.9752999,116.328845,0,216.5,39601.6321990741,2008-06-02,15:10:22
39.9753466,116.3289883,0,216.5,39601.6322222222,2008-06-02,15:10:24
39.9753533,116.3290333,0,216.5,39601.6322453704,2008-06-02,15:10:26
39.9753483,116.3290466,0,216.5,39601.6322685185,2008-06-02,15:10:28
39.9753466,116.3290299,0,216.5,39601.6322916667,2008-06-02,15:10:30
39.9753483,116.3290283,0,216.5,39601.6323148148,2008-06-02,15:10:32
39.9753183,116.3289449,0,216.5,39601.632337963,2008-06-02,15:10:34
39.9753016,116.3288766,0,216.5,39601.6323611111,2008-06-02,15:10:36
39.9753083,116.3288666,0,216.5,39601.6323842593,2008-06-02,15:10:38
39.9753249,116.3288416,0,216.5,39601.6324074074,2008-06-02,15:10:40
39.9753399,116.3287983,0,216.5,39601.6324305556,2008-06-02,15:10:42
39.9753416,116.3287583,0,216.5,39601.6324537037,2008-06-02,15:10:44
39.9753116,116.3287516,0,216.5,39601.6324768519,2008-06-02,15:10:46
39.9752883,116.32872,0,216.5,39601.6325,2008-06-02,15:10:48
39.975265,116.3287133,0,216.5,39601.6325231481,2008-06-02,15:10:50
39.9752366,116.3287083,0,216.5,39601.6325462963,2008-06-02,15:10:52
39.9752233,116.3286899,0,216.5,39601.6325694444,2008-06-02,15:10:54
39.9752583,116.3286999,0,216.5,39601.6325925926,2008-06-02,15:10:56
39.975265,116.3286733,0,216.5,39601.6326157407,2008-06-02,15:10:58
39.9752699,116.3286116,0,216.5,39601.6326388889,2008-06-02,15:11:00
39.9752616,116.3286,0,216.5,39601.632662037,2008-06-02,15:11:02
39.975275,116.3285816,0,216.5,39601.6326851852,2008-06-02,15:11:04
39.9753033,116.3285516,0,216.5,39601.6327083333,2008-06-02,15:11:06
39.9753283,116.3285233,0,216.5,39601.6327314815,2008-06-02,15:11:08
39.9753816,116.3285216,0,216.5,39601.6327546296,2008-06-02,15:11:10
39.9754649,116.32853,0,216.5,39601.6327777778,2008-06-02,15:11:12
39.9756816,116.3286183,0,216.5,39601.6328125,2008-06-02,15:11:15
39.97581,116.3285883,0,216.5,39601.6328356481,2008-06-02,15:11:17
39.97595,116.3285599,0,216.5,39601.6328587963,2008-06-02,15:11:19
39.9760166,116.3284716,0,216.5,39601.6328819444,2008-06-02,15:11:21
39.9760916,116.3284099,0,216.5,39601.6329050926,2008-06-02,15:11:23
39.9761649,116.328355,0,216.5,39601.6329282407,2008-06-02,15:11:25
39.97619,116.3282633,0,216.5,39601.6329513889,2008-06-02,15:11:27
39.9761433,116.3281733,0,216.5,39601.632974537,2008-06-02,15:11:29
39.9760799,116.3280633,0,216.5,39601.6329976852,2008-06-02,15:11:31
39.9760116,116.3279849,0,216.5,39601.6330208333,2008-06-02,15:11:33
39.97598,116.3279516,0,216.5,39601.6330439815,2008-06-02,15:11:35
39.9759716,116.3279233,0,216.5,39601.6330671296,2008-06-02,15:11:37
39.9759566,116.3279399,0,216.5,39601.6330902778,2008-06-02,15:11:39
39.97588,116.3279283,0,216.5,39601.6331134259,2008-06-02,15:11:41
39.9757916,116.327935,0,216.5,39601.6331365741,2008-06-02,15:11:43
39.9756816,116.3279099,0,216.5,39601.6331597222,2008-06-02,15:11:45
39.9755749,116.3279116,0,216.5,39601.6331828704,2008-06-02,15:11:47
39.9755483,116.3279066,0,216.5,39601.6332060185,2008-06-02,15:11:49
39.9755249,116.327935,0,216.5,39601.6332291667,2008-06-02,15:11:51
39.9754866,116.3278883,0,216.5,39601.6332523148,2008-06-02,15:11:53
39.9754266,116.3278166,0,216.5,39601.633275463,2008-06-02,15:11:55
39.9753283,116.3277583,0,216.5,39601.6332986111,2008-06-02,15:11:57
39.9752983,116.3277199,0,216.5,39601.6333217593,2008-06-02,15:11:59
39.975265,116.3277266,0,216.5,39601.6333449074,2008-06-02,15:12:01
39.9752566,116.3277566,0,216.5,39601.6333680556,2008-06-02,15:12:03
39.9752333,116.3277666,0,216.5,39601.6333912037,2008-06-02,15:12:05
39.9752116,116.3277616,0,216.5,39601.6334143518,2008-06-02,15:12:07
39.9752066,116.3277416,0,216.5,39601.6334375,2008-06-02,15:12:09
39.9751849,116.3277299,0,216.5,39601.6334606481,2008-06-02,15:12:11
39.9751666,116.3277266,0,216.5,39601.6334837963,2008-06-02,15:12:13
39.9751449,116.3277233,0,216.5,39601.6335069444,2008-06-02,15:12:15
39.975125,116.3277199,0,216.5,39601.6335300926,2008-06-02,15:12:17
39.9751066,116.3277183,0,216.5,39601.6335532407,2008-06-02,15:12:19
39.9750899,116.3277133,0,216.5,39601.6335763889,2008-06-02,15:12:21
39.9750716,116.3276999,0,216.5,39601.633599537,2008-06-02,15:12:23
39.9750566,116.3276866,0,216.5,39601.6336226852,2008-06-02,15:12:25
39.9750383,116.3276816,0,216.5,39601.6336458333,2008-06-02,15:12:27
39.9750199,116.3276733,0,216.5,39601.6336689815,2008-06-02,15:12:29
39.9750199,116.3276733,0,216.5,39601.6337962963,2008-06-02,15:12:40
39.9750133,116.3276733,0,216.5,39601.6338194444,2008-06-02,15:12:42
39.9750166,116.3276483,0,216.5,39601.6338425926,2008-06-02,15:12:44
39.9750066,116.3276166,0,216.5,39601.6338657407,2008-06-02,15:12:46
39.97501,116.3275966,0,216.5,39601.6338888889,2008-06-02,15:12:48
39.9750066,116.3275649,0,216.5,39601.633912037,2008-06-02,15:12:50
39.9750033,116.3275333,0,216.5,39601.6339351852,2008-06-02,15:12:52
39.9750049,116.3275099,0,216.5,39601.6339583333,2008-06-02,15:12:54
39.9750083,116.32748,0,216.5,39601.6339814815,2008-06-02,15:12:56
39.9750049,116.3274599,0,216.5,39601.6340046296,2008-06-02,15:12:58
39.9749966,116.3274316,0,216.5,39601.6340277778,2008-06-02,15:13:00
39.9749833,116.3273983,0,216.5,39601.6340509259,2008-06-02,15:13:02
39.97497,116.3273683,0,216.5,39601.6340740741,2008-06-02,15:13:04
39.9749583,116.3273416,0,216.5,39601.6340972222,2008-06-02,15:13:06
39.97494,116.3273216,0,216.5,39601.6341203704,2008-06-02,15:13:08
39.9749233,116.3273116,0,216.5,39601.6341435185,2008-06-02,15:13:10
39.9749016,116.3273016,0,216.5,39601.6341666667,2008-06-02,15:13:12
39.9748783,116.3273016,0,216.5,39601.6341898148,2008-06-02,15:13:14
39.974855,116.3273033,0,216.5,39601.634212963,2008-06-02,15:13:16
39.9748316,116.327305,0,216.5,39601.6342361111,2008-06-02,15:13:18
39.9748066,116.3273066,0,213.3,39601.6342592593,2008-06-02,15:13:20
39.974785,116.3273083,0,213.3,39601.6342824074,2008-06-02,15:13:22
39.9747616,116.32731,0,213.3,39601.6343055556,2008-06-02,15:13:24
39.9747383,116.32731,0,213.3,39601.6343287037,2008-06-02,15:13:26
39.9747133,116.3273116,0,213.3,39601.6343518518,2008-06-02,15:13:28
39.9746916,116.3273183,0,213.3,39601.634375,2008-06-02,15:13:30
39.9746633,116.32731,0,213.3,39601.6343981481,2008-06-02,15:13:32
39.9746416,116.3273033,0,213.3,39601.6344212963,2008-06-02,15:13:34
39.9746183,116.3273016,0,213.3,39601.6344444444,2008-06-02,15:13:36
39.9745966,116.3273016,0,213.3,39601.6344675926,2008-06-02,15:13:38
39.9745716,116.3273033,0,213.3,39601.6344907407,2008-06-02,15:13:40
39.974545,116.3273033,0,213.3,39601.6345138889,2008-06-02,15:13:42
39.9745149,116.3273016,0,213.3,39601.634537037,2008-06-02,15:13:44
39.97449,116.3273033,0,213.3,39601.6345601852,2008-06-02,15:13:46
39.9744616,116.3273033,0,213.3,39601.6345833333,2008-06-02,15:13:48
39.9744366,116.3272999,0,213.3,39601.6346064815,2008-06-02,15:13:50
39.9743983,116.3273016,0,213.3,39601.6346296296,2008-06-02,15:13:52
39.9743683,116.327305,0,213.3,39601.6346527778,2008-06-02,15:13:54
39.9743383,116.3273083,0,213.3,39601.6346759259,2008-06-02,15:13:56
39.9743066,116.3273066,0,213.3,39601.6346990741,2008-06-02,15:13:58
39.9742733,116.3273083,0,213.3,39601.6347222222,2008-06-02,15:14:00
39.9742433,116.32731,0,213.3,39601.6347453704,2008-06-02,15:14:02
39.974215,116.32731,0,213.3,39601.6347685185,2008-06-02,15:14:04
39.9741866,116.3273116,0,213.3,39601.6347916667,2008-06-02,15:14:06
39.9741649,116.3273149,0,213.3,39601.6348148148,2008-06-02,15:14:08
39.9741433,116.3273183,0,213.3,39601.634837963,2008-06-02,15:14:10
39.9741116,116.3273183,0,213.3,39601.6348611111,2008-06-02,15:14:12
39.9740816,116.3273133,0,213.3,39601.6348842593,2008-06-02,15:14:14
39.974055,116.3273133,0,213.3,39601.6349074074,2008-06-02,15:14:16
39.9740316,116.3273216,0,213.3,39601.6349305556,2008-06-02,15:14:18
39.9740099,116.3273283,0,213.3,39601.6349537037,2008-06-02,15:14:20
39.9739866,116.3273349,0,213.3,39601.6349768518,2008-06-02,15:14:22
39.9739499,116.3273349,0,213.3,39601.635,2008-06-02,15:14:24
39.9739349,116.3273416,0,213.3,39601.6350231481,2008-06-02,15:14:26
39.97392,116.3273483,0,213.3,39601.6350462963,2008-06-02,15:14:28
39.9739016,116.3273516,0,213.3,39601.6350694444,2008-06-02,15:14:30
39.9738816,116.3273516,0,213.3,39601.6350925926,2008-06-02,15:14:32
39.97386,116.3273483,0,213.3,39601.6351157407,2008-06-02,15:14:34
39.9738333,116.3273383,0,213.3,39601.6351388889,2008-06-02,15:14:36
39.9738066,116.3273349,0,213.3,39601.635162037,2008-06-02,15:14:38
39.9737849,116.3273366,0,213.3,39601.6351851852,2008-06-02,15:14:40
39.9737616,116.3273333,0,213.3,39601.6352083333,2008-06-02,15:14:42
39.9737399,116.3273383,0,213.3,39601.6352314815,2008-06-02,15:14:44
39.9737149,116.3273416,0,213.3,39601.6352546296,2008-06-02,15:14:46
39.9736683,116.3273466,0,216.5,39601.6352777778,2008-06-02,15:14:48
39.973635,116.3273533,0,216.5,39601.6353009259,2008-06-02,15:14:50
39.9736066,116.3273616,0,219.8,39601.6353240741,2008-06-02,15:14:52
39.9735883,116.3273616,0,219.8,39601.6353472222,2008-06-02,15:14:54
39.9735766,116.3273616,0,216.5,39601.6353703704,2008-06-02,15:14:56
39.9735633,116.32736,0,216.5,39601.6353935185,2008-06-02,15:14:58
39.9735483,116.3273549,0,216.5,39601.6354166667,2008-06-02,15:15:00
39.9735266,116.3273366,0,216.5,39601.6354398148,2008-06-02,15:15:02
39.97351,116.3273366,0,216.5,39601.635462963,2008-06-02,15:15:04
39.9734916,116.3273299,0,213.3,39601.6354861111,2008-06-02,15:15:06
39.9734816,116.3273299,0,213.3,39601.6355092593,2008-06-02,15:15:08
39.9734633,116.3273333,0,213.3,39601.6355324074,2008-06-02,15:15:10
39.9734449,116.3273349,0,213.3,39601.6355555556,2008-06-02,15:15:12
39.97343,116.3273366,0,213.3,39601.6355787037,2008-06-02,15:15:14
39.9734183,116.3273499,0,210,39601.6356018518,2008-06-02,15:15:16
39.9734049,116.3273649,0,210,39601.635625,2008-06-02,15:15:18
39.973385,116.327375,0,210,39601.6356481481,2008-06-02,15:15:20
39.97337,116.3273933,0,210,39601.6356712963,2008-06-02,15:15:22
39.9733499,116.3274133,0,210,39601.6356944444,2008-06-02,15:15:24
39.9733333,116.3274333,0,210,39601.6357175926,2008-06-02,15:15:26
39.973315,116.327445,0,210,39601.6357407407,2008-06-02,15:15:28
39.9732933,116.3274533,0,210,39601.6357638889,2008-06-02,15:15:30
39.9732649,116.3274416,0,206.7,39601.635787037,2008-06-02,15:15:32
39.9732433,116.3274233,0,206.7,39601.6358101852,2008-06-02,15:15:34
39.9731883,116.3274216,0,206.7,39601.6358333333,2008-06-02,15:15:36
39.973145,116.3274233,0,206.7,39601.6358564815,2008-06-02,15:15:38
39.9731149,116.3274199,0,206.7,39601.6358796296,2008-06-02,15:15:40
39.9730883,116.3274083,0,206.7,39601.6359027778,2008-06-02,15:15:42
39.97306,116.3273699,0,206.7,39601.6359259259,2008-06-02,15:15:44
39.9730383,116.3273383,0,206.7,39601.6359490741,2008-06-02,15:15:46
39.9730166,116.3273216,0,206.7,39601.6359722222,2008-06-02,15:15:48
39.9730033,116.3272933,0,210,39601.6359953704,2008-06-02,15:15:50
39.9729666,116.3272633,0,210,39601.6360185185,2008-06-02,15:15:52
39.9729483,116.3272516,0,210,39601.6360416667,2008-06-02,15:15:54
39.9729266,116.3272433,0,210,39601.6360648148,2008-06-02,15:15:56
39.9729083,116.3272533,0,210,39601.636087963,2008-06-02,15:15:58
39.9729033,116.3272716,0,210,39601.6361111111,2008-06-02,15:16:00
39.9729016,116.3273299,0,210,39601.6361458333,2008-06-02,15:16:03
39.9728899,116.3273799,0,210,39601.6361689815,2008-06-02,15:16:05
39.9728783,116.3274333,0,210,39601.6361921296,2008-06-02,15:16:07
39.9728483,116.3274133,0,210,39601.6362152778,2008-06-02,15:16:09
39.9728149,116.3274316,0,210,39601.6362384259,2008-06-02,15:16:11
39.972785,116.3274316,0,210,39601.6362615741,2008-06-02,15:16:13
39.9727533,116.3274233,0,210,39601.6362847222,2008-06-02,15:16:15
39.9727283,116.3274283,0,210,39601.6363078704,2008-06-02,15:16:17
39.9727033,116.327445,0,210,39601.6363310185,2008-06-02,15:16:19
39.9726733,116.32743,0,210,39601.6363541667,2008-06-02,15:16:21
39.9726433,116.3274499,0,210,39601.6363773148,2008-06-02,15:16:23
39.9726099,116.3274683,0,210,39601.636400463,2008-06-02,15:16:25
39.97256,116.3275016,0,210,39601.6364236111,2008-06-02,15:16:27
39.9725183,116.3275383,0,210,39601.6364467593,2008-06-02,15:16:29
39.972475,116.3275616,0,210,39601.6364699074,2008-06-02,15:16:31
39.9724583,116.3275566,0,210,39601.6364930556,2008-06-02,15:16:33
39.9724316,116.3275633,0,213.3,39601.6365162037,2008-06-02,15:16:35
39.9724033,116.3275633,0,213.3,39601.6365393519,2008-06-02,15:16:37
39.9723716,116.3275366,0,213.3,39601.6365625,2008-06-02,15:16:39
39.9723433,116.3274916,0,213.3,39601.6365856482,2008-06-02,15:16:41
39.9723583,116.3274066,0,213.3,39601.6366087963,2008-06-02,15:16:43
39.9723883,116.3273299,0,213.3,39601.6366319444,2008-06-02,15:16:45
39.9723866,116.3273166,0,213.3,39601.6366550926,2008-06-02,15:16:47
39.972375,116.3273033,0,216.5,39601.6366782407,2008-06-02,15:16:49
39.9723633,116.3272866,0,216.5,39601.6367013889,2008-06-02,15:16:51
39.9723633,116.3272866,0,216.5,39601.6373958333,2008-06-02,15:17:51
39.9723716,116.3272883,0,213.3,39601.6374189815,2008-06-02,15:17:53
39.9723716,116.3272666,0,213.3,39601.6374421296,2008-06-02,15:17:55
39.9723799,116.3272466,0,213.3,39601.6374652778,2008-06-02,15:17:57
39.9723716,116.3272166,0,213.3,39601.6374884259,2008-06-02,15:17:59
39.9723683,116.3271966,0,213.3,39601.6375115741,2008-06-02,15:18:01
39.9723666,116.3271949,0,213.3,39601.6375347222,2008-06-02,15:18:03
39.9723933,116.3271883,0,213.3,39601.6375578704,2008-06-02,15:18:05
39.9724099,116.3271716,0,213.3,39601.6375810185,2008-06-02,15:18:07
39.97242,116.3271566,0,213.3,39601.6376041667,2008-06-02,15:18:09
39.9724566,116.3271333,0,213.3,39601.6376273148,2008-06-02,15:18:11
39.9724733,116.3270966,0,213.3,39601.637650463,2008-06-02,15:18:13
39.97249,116.3270766,0,213.3,39601.6376736111,2008-06-02,15:18:15
39.9725066,116.3270433,0,213.3,39601.6376967593,2008-06-02,15:18:17
39.9725183,116.3270349,0,213.3,39601.6377199074,2008-06-02,15:18:19
39.9725366,116.3269849,0,213.3,39601.6377430556,2008-06-02,15:18:21
39.972515,116.3269566,0,213.3,39601.6377662037,2008-06-02,15:18:23
39.9724716,116.32694,0,213.3,39601.6377893519,2008-06-02,15:18:25
39.9724649,116.3269116,0,213.3,39601.6378125,2008-06-02,15:18:27
39.9724616,116.3268866,0,213.3,39601.6378356481,2008-06-02,15:18:29
39.9724616,116.3268683,0,213.3,39601.6378587963,2008-06-02,15:18:31
39.9724499,116.3268466,0,213.3,39601.6378819444,2008-06-02,15:18:33
39.9724533,116.3268049,0,213.3,39601.6379050926,2008-06-02,15:18:35
39.9724616,116.3267633,0,213.3,39601.6379282407,2008-06-02,15:18:37
39.9724716,116.3267183,0,213.3,39601.6379513889,2008-06-02,15:18:39
39.972475,116.3266899,0,213.3,39601.637974537,2008-06-02,15:18:41
39.9724583,116.3266399,0,213.3,39601.6379976852,2008-06-02,15:18:43
39.9724616,116.3266166,0,213.3,39601.6380208333,2008-06-02,15:18:45
39.9724566,116.3266033,0,213.3,39601.6380439815,2008-06-02,15:18:47
39.9724566,116.3265766,0,213.3,39601.6380671296,2008-06-02,15:18:49
39.9724533,116.3265533,0,213.3,39601.6380902778,2008-06-02,15:18:51
39.9724433,116.3265349,0,213.3,39601.6381134259,2008-06-02,15:18:53
39.9724433,116.3265083,0,213.3,39601.6381365741,2008-06-02,15:18:55
39.97246,116.3264899,0,213.3,39601.6381597222,2008-06-02,15:18:57
39.9724533,116.32647,0,213.3,39601.6381828704,2008-06-02,15:18:59
39.9724166,116.3263916,0,213.3,39601.6382175926,2008-06-02,15:19:02
39.9724083,116.3263383,0,213.3,39601.6382407407,2008-06-02,15:19:04
39.97242,116.3262899,0,216.5,39601.6382638889,2008-06-02,15:19:06
39.9724183,116.3262349,0,216.5,39601.638287037,2008-06-02,15:19:08
39.9724233,116.3261949,0,216.5,39601.6383101852,2008-06-02,15:19:10
39.9724316,116.3261566,0,216.5,39601.6383333333,2008-06-02,15:19:12
39.9724499,116.3261183,0,216.5,39601.6383564815,2008-06-02,15:19:14
39.9724699,116.32607,0,216.5,39601.6383796296,2008-06-02,15:19:16
39.972485,116.3260366,0,216.5,39601.6384027778,2008-06-02,15:19:18
39.9724883,116.3259816,0,216.5,39601.6384259259,2008-06-02,15:19:20
39.9724699,116.3259433,0,216.5,39601.6384490741,2008-06-02,15:19:22
39.9724516,116.325945,0,216.5,39601.6384722222,2008-06-02,15:19:24
39.9724166,116.3259433,0,219.8,39601.6385069444,2008-06-02,15:19:27
39.9724083,116.3259149,0,219.8,39601.6385300926,2008-06-02,15:19:29
39.97239,116.3259149,0,219.8,39601.6385532407,2008-06-02,15:19:31
39.9723849,116.3259049,0,219.8,39601.6385763889,2008-06-02,15:19:33
39.972375,116.3258933,0,219.8,39601.6386111111,2008-06-02,15:19:36
39.9723699,116.3258833,0,219.8,39601.6386458333,2008-06-02,15:19:39
39.9723549,116.3258566,0,219.8,39601.6386689815,2008-06-02,15:19:41
39.9723233,116.3258183,0,219.8,39601.6386921296,2008-06-02,15:19:43
39.9723016,116.3257449,0,219.8,39601.6387152778,2008-06-02,15:19:45
39.9722699,116.3256416,0,219.8,39601.6387384259,2008-06-02,15:19:47
39.97225,116.3255666,0,219.8,39601.6387615741,2008-06-02,15:19:49
39.9722533,116.3255266,0,219.8,39601.6387847222,2008-06-02,15:19:51
39.9722549,116.3255016,0,219.8,39601.6388078704,2008-06-02,15:19:53
39.9722833,116.3254999,0,219.8,39601.6388310185,2008-06-02,15:19:55
39.9723149,116.32549,0,219.8,39601.6388541667,2008-06-02,15:19:57
39.9723949,116.3254766,0,219.8,39601.6388773148,2008-06-02,15:19:59
39.972405,116.3254683,0,219.8,39601.638900463,2008-06-02,15:20:01
39.9723933,116.32544,0,223.1,39601.6389236111,2008-06-02,15:20:03
39.9724066,116.3254349,0,223.1,39601.6389467593,2008-06-02,15:20:05
39.9723916,116.3254466,0,223.1,39601.6389699074,2008-06-02,15:20:07
39.9724099,116.3254283,0,223.1,39601.6389930556,2008-06-02,15:20:09
39.9724316,116.3253816,0,223.1,39601.6390162037,2008-06-02,15:20:11
39.9724333,116.3253066,0,223.1,39601.6390393519,2008-06-02,15:20:13
39.9724266,116.3251883,0,223.1,39601.6390625,2008-06-02,15:20:15
39.9724266,116.3251549,0,223.1,39601.6390856481,2008-06-02,15:20:17
39.972435,116.3251216,0,226.4,39601.6391087963,2008-06-02,15:20:19
39.9724566,116.3250866,0,226.4,39601.6391319444,2008-06-02,15:20:21
39.972485,116.3250599,0,226.4,39601.6391550926,2008-06-02,15:20:23
39.9724933,116.32507,0,226.4,39601.6391782407,2008-06-02,15:20:25
39.9725133,116.3250999,0,226.4,39601.6392013889,2008-06-02,15:20:27
39.9725199,116.3250983,0,226.4,39601.639224537,2008-06-02,15:20:29
39.9725233,116.3250833,0,226.4,39601.6392476852,2008-06-02,15:20:31
39.9725266,116.3250516,0,226.4,39601.6392708333,2008-06-02,15:20:33
39.9725483,116.3250083,0,226.4,39601.6392939815,2008-06-02,15:20:35
39.9725516,116.3249783,0,229.7,39601.6393171296,2008-06-02,15:20:37
39.972545,116.3249433,0,229.7,39601.6393402778,2008-06-02,15:20:39
39.9725183,116.3249033,0,229.7,39601.6393634259,2008-06-02,15:20:41
39.9724983,116.3248916,0,229.7,39601.6393865741,2008-06-02,15:20:43
39.9724516,116.3248733,0,229.7,39601.6394097222,2008-06-02,15:20:45
39.9724333,116.3248483,0,229.7,39601.6394328704,2008-06-02,15:20:47
39.9724266,116.3248183,0,229.7,39601.6394560185,2008-06-02,15:20:49
39.9724216,116.3247816,0,229.7,39601.6394791667,2008-06-02,15:20:51
39.9724266,116.3247433,0,229.7,39601.6395023148,2008-06-02,15:20:53
39.9724266,116.324725,0,229.7,39601.639525463,2008-06-02,15:20:55
39.9724166,116.3247016,0,229.7,39601.6395486111,2008-06-02,15:20:57
39.9723983,116.3246683,0,229.7,39601.6395717593,2008-06-02,15:20:59
39.972405,116.3246249,0,229.7,39601.6395949074,2008-06-02,15:21:01
39.9723949,116.3245749,0,232.9,39601.6396180556,2008-06-02,15:21:03
39.9723849,116.3245083,0,232.9,39601.6396412037,2008-06-02,15:21:05
39.9723516,116.3244349,0,232.9,39601.6396643519,2008-06-02,15:21:07
39.9723549,116.3244499,0,236.2,39601.6396875,2008-06-02,15:21:09
39.9723583,116.3244349,0,236.2,39601.6397106481,2008-06-02,15:21:11
39.9722783,116.3244549,0,236.2,39601.6397337963,2008-06-02,15:21:13
39.9722066,116.3244733,0,232.9,39601.6397685185,2008-06-02,15:21:16
39.9721816,116.3244699,0,232.9,39601.6397916667,2008-06-02,15:21:18
39.9721416,116.3244633,0,229.7,39601.6398148148,2008-06-02,15:21:20
39.9721066,116.3244966,0,226.4,39601.639837963,2008-06-02,15:21:22
39.9720783,116.32455,0,226.4,39601.6398611111,2008-06-02,15:21:24
39.9720483,116.3245783,0,223.1,39601.6398842593,2008-06-02,15:21:26
39.972015,116.3245916,0,219.8,39601.6399074074,2008-06-02,15:21:28
39.971985,116.3245716,0,219.8,39601.6399305556,2008-06-02,15:21:30
39.9719583,116.3245583,0,216.5,39601.6399537037,2008-06-02,15:21:32
39.9719499,116.3245383,0,213.3,39601.6399768519,2008-06-02,15:21:34
39.9719383,116.3245333,0,213.3,39601.64,2008-06-02,15:21:36
39.971915,116.3244966,0,213.3,39601.6400231481,2008-06-02,15:21:38
39.9718566,116.3244616,0,210,39601.6400462963,2008-06-02,15:21:40
39.9717966,116.3244316,0,210,39601.6400694444,2008-06-02,15:21:42
39.9717466,116.324445,0,210,39601.6400925926,2008-06-02,15:21:44
39.9716916,116.3244549,0,213.3,39601.6401157407,2008-06-02,15:21:46
39.97169,116.3245083,0,210,39601.6401388889,2008-06-02,15:21:48
39.9716566,116.3245349,0,213.3,39601.640162037,2008-06-02,15:21:50
39.9716433,116.3245416,0,213.3,39601.6401851852,2008-06-02,15:21:52
39.971635,116.3245349,0,213.3,39601.6402083333,2008-06-02,15:21:54
39.9716316,116.3245549,0,213.3,39601.6402314815,2008-06-02,15:21:56
39.9716116,116.3245566,0,216.5,39601.6402546296,2008-06-02,15:21:58
39.9716099,116.3245666,0,216.5,39601.6402777778,2008-06-02,15:22:00
39.9716033,116.3245883,0,216.5,39601.6403009259,2008-06-02,15:22:02
39.9716016,116.3246316,0,213.3,39601.6403240741,2008-06-02,15:22:04
39.9716033,116.3246833,0,213.3,39601.6403472222,2008-06-02,15:22:06
39.9716033,116.3247166,0,213.3,39601.6403703704,2008-06-02,15:22:08
39.9716016,116.3247883,0,213.3,39601.6403935185,2008-06-02,15:22:10
39.9716216,116.3248183,0,213.3,39601.6404166667,2008-06-02,15:22:12
39.9716316,116.3249033,0,210,39601.6404398148,2008-06-02,15:22:14
39.97165,116.3249683,0,210,39601.640462963,2008-06-02,15:22:16
39.9716999,116.3249516,0,210,39601.6404861111,2008-06-02,15:22:18
39.9717733,116.3249316,0,213.3,39601.6405092593,2008-06-02,15:22:20
39.9718216,116.3249283,0,213.3,39601.6405324074,2008-06-02,15:22:22
39.971855,116.3249433,0,213.3,39601.6405555556,2008-06-02,15:22:24
39.9718649,116.325,0,213.3,39601.6405787037,2008-06-02,15:22:26
39.9718816,116.3250333,0,213.3,39601.6406018519,2008-06-02,15:22:28
39.9718966,116.3250649,0,213.3,39601.640625,2008-06-02,15:22:30
39.9719166,116.3250516,0,213.3,39601.6406481481,2008-06-02,15:22:32
39.9719216,116.3250633,0,216.5,39601.6406828704,2008-06-02,15:22:35
39.971915,116.3250499,0,216.5,39601.6407060185,2008-06-02,15:22:37
39.9719416,116.3250416,0,216.5,39601.6407291667,2008-06-02,15:22:39
39.9719433,116.3250666,0,216.5,39601.6407523148,2008-06-02,15:22:41
39.9719749,116.3250649,0,219.8,39601.640775463,2008-06-02,15:22:43
39.9719866,116.325055,0,219.8,39601.6407986111,2008-06-02,15:22:45
39.9719733,116.3250666,0,219.8,39601.6408217593,2008-06-02,15:22:47
39.9719733,116.3250866,0,219.8,39601.6408449074,2008-06-02,15:22:49
39.9719833,116.3250816,0,219.8,39601.6408912037,2008-06-02,15:22:53
39.971985,116.32507,0,219.8,39601.6409143518,2008-06-02,15:22:55
39.9719766,116.3250533,0,219.8,39601.6409375,2008-06-02,15:22:57
39.971955,116.3250483,0,219.8,39601.6409606481,2008-06-02,15:22:59
39.9719266,116.3250666,0,219.8,39601.6409837963,2008-06-02,15:23:01
39.9719383,116.3250799,0,219.8,39601.6410069444,2008-06-02,15:23:03
39.9719633,116.3250816,0,219.8,39601.6410416667,2008-06-02,15:23:06
39.9719833,116.32509,0,219.8,39601.6410648148,2008-06-02,15:23:08
39.9720033,116.3250883,0,219.8,39601.641087963,2008-06-02,15:23:10
39.9720133,116.3250933,0,219.8,39601.6411111111,2008-06-02,15:23:12
39.9719899,116.3250999,0,219.8,39601.6411342593,2008-06-02,15:23:14
39.9720616,116.325105,0,219.8,39601.6411574074,2008-06-02,15:23:16
39.97207,116.3251166,0,219.8,39601.6411805556,2008-06-02,15:23:18
39.9720933,116.325125,0,219.8,39601.6412037037,2008-06-02,15:23:20
39.9721133,116.3251366,0,219.8,39601.6412268518,2008-06-02,15:23:22
39.9721116,116.3251483,0,219.8,39601.64125,2008-06-02,15:23:24
39.9721216,116.325145,0,219.8,39601.6412847222,2008-06-02,15:23:27
39.9721216,116.3251516,0,219.8,39601.6413078704,2008-06-02,15:23:29
39.9721083,116.3251883,0,219.8,39601.6413310185,2008-06-02,15:23:31
39.9720916,116.3251933,0,219.8,39601.6413541667,2008-06-02,15:23:33
39.9720833,116.3251916,0,219.8,39601.6413773148,2008-06-02,15:23:35
39.9720816,116.3252049,0,219.8,39601.641400463,2008-06-02,15:23:37
39.9721283,116.3252633,0,219.8,39601.6414467593,2008-06-02,15:23:41
