# Supplementary material for: Research on differential privacy protection method based on user tendency
Source: PLoS One. 2023 Oct 26;18(10):e0288823. doi: 10.1371/journal.pone.0288823 (PMC10602288; doi:10.1371/journal.pone.0288823)
Supplement: S4 Data — (ZIP) [file pone.0288823.s004.zip › Data 5-4/112/Trajectory/20080603013835.plt]

Geolife trajectory
WGS 84
Altitude is in Feet
Reserved 3
0,2,255,My Track,0,0,2,8421376
0
39.9717266,116.3250233,0,124.7,39602.0684606481,2008-06-03,01:38:35
39.97173,116.32502,0,124.7,39602.0684722222,2008-06-03,01:38:36
39.9717316,116.3250233,0,124.7,39602.0684953704,2008-06-03,01:38:38
39.9716949,116.3250066,0,134.5,39602.0685185185,2008-06-03,01:38:40
39.9716466,116.3249466,0,147.6,39602.0685416667,2008-06-03,01:38:42
39.9716699,116.3249249,0,154.2,39602.0686574074,2008-06-03,01:38:52
39.9716716,116.3248983,0,154.2,39602.0686805556,2008-06-03,01:38:54
39.9716649,116.3248666,0,154.2,39602.0687037037,2008-06-03,01:38:56
39.9716549,116.3248433,0,154.2,39602.0687268519,2008-06-03,01:38:58
39.9716149,116.3248116,0,154.2,39602.06875,2008-06-03,01:39:00
39.9716316,116.3247816,0,154.2,39602.0687731481,2008-06-03,01:39:02
39.97166,116.3247449,0,150.9,39602.0687962963,2008-06-03,01:39:04
39.9716916,116.3247133,0,150.9,39602.0688194444,2008-06-03,01:39:06
39.97173,116.32469,0,150.9,39602.0688425926,2008-06-03,01:39:08
39.9717066,116.3246449,0,150.9,39602.0688657407,2008-06-03,01:39:10
39.9717949,116.3246799,0,150.9,39602.0688888889,2008-06-03,01:39:12
39.9718633,116.3246733,0,150.9,39602.068912037,2008-06-03,01:39:14
39.9718799,116.3246366,0,150.9,39602.0689351852,2008-06-03,01:39:16
39.9719033,116.3246049,0,150.9,39602.0689583333,2008-06-03,01:39:18
39.9718966,116.324565,0,150.9,39602.0689814815,2008-06-03,01:39:20
39.97187,116.32453,0,150.9,39602.0690046296,2008-06-03,01:39:22
39.9718233,116.3245116,0,150.9,39602.0690277778,2008-06-03,01:39:24
39.9717733,116.3245116,0,150.9,39602.0690509259,2008-06-03,01:39:26
39.971785,116.3245033,0,150.9,39602.0690740741,2008-06-03,01:39:28
39.9718183,116.3245283,0,150.9,39602.0690972222,2008-06-03,01:39:30
39.971855,116.3245166,0,150.9,39602.0691203704,2008-06-03,01:39:32
39.9719066,116.3245083,0,150.9,39602.0691435185,2008-06-03,01:39:34
39.9719416,116.3245083,0,150.9,39602.0691666667,2008-06-03,01:39:36
39.9719983,116.3245183,0,150.9,39602.0691898148,2008-06-03,01:39:38
39.9720583,116.3245233,0,150.9,39602.069212963,2008-06-03,01:39:40
39.9720716,116.3244966,0,150.9,39602.0692361111,2008-06-03,01:39:42
39.9720866,116.3244899,0,150.9,39602.0692592593,2008-06-03,01:39:44
39.97215,116.3244999,0,150.9,39602.0692824074,2008-06-03,01:39:46
39.9721916,116.3245066,0,150.9,39602.0693055556,2008-06-03,01:39:48
39.9722133,116.3245049,0,150.9,39602.0693287037,2008-06-03,01:39:50
39.9722849,116.3245166,0,150.9,39602.0693518519,2008-06-03,01:39:52
39.9722999,116.3245183,0,150.9,39602.069375,2008-06-03,01:39:54
39.972305,116.3245183,0,150.9,39602.0693981481,2008-06-03,01:39:56
39.9722999,116.3245466,0,150.9,39602.0694212963,2008-06-03,01:39:58
39.9723116,116.3245766,0,150.9,39602.0694444444,2008-06-03,01:40:00
39.9723149,116.3246149,0,150.9,39602.0694675926,2008-06-03,01:40:02
39.9723216,116.324655,0,150.9,39602.0694907407,2008-06-03,01:40:04
39.9723416,116.3246933,0,150.9,39602.0695138889,2008-06-03,01:40:06
39.9723516,116.3247266,0,150.9,39602.069537037,2008-06-03,01:40:08
39.9723583,116.3247849,0,150.9,39602.0695601852,2008-06-03,01:40:10
39.972375,116.3248266,0,150.9,39602.0695833333,2008-06-03,01:40:12
39.9723983,116.3248683,0,150.9,39602.0696064815,2008-06-03,01:40:14
39.9724183,116.324915,0,150.9,39602.0696296296,2008-06-03,01:40:16
39.9724249,116.3249599,0,150.9,39602.0696527778,2008-06-03,01:40:18
39.9724316,116.3250116,0,150.9,39602.0696759259,2008-06-03,01:40:20
39.9724483,116.3250466,0,150.9,39602.0696990741,2008-06-03,01:40:22
39.9724966,116.3250783,0,150.9,39602.0697222222,2008-06-03,01:40:24
39.9725066,116.3251166,0,150.9,39602.0697453704,2008-06-03,01:40:26
39.9724816,116.325145,0,150.9,39602.0697685185,2008-06-03,01:40:28
39.9724333,116.3251733,0,150.9,39602.0697916667,2008-06-03,01:40:30
39.9724216,116.3252083,0,150.9,39602.0698148148,2008-06-03,01:40:32
39.9724233,116.3252466,0,150.9,39602.069837963,2008-06-03,01:40:34
39.9724233,116.3252916,0,150.9,39602.0698611111,2008-06-03,01:40:36
39.9724399,116.3253166,0,150.9,39602.0698842593,2008-06-03,01:40:38
39.9724549,116.3253416,0,150.9,39602.0699074074,2008-06-03,01:40:40
39.9724366,116.3253616,0,150.9,39602.0699305556,2008-06-03,01:40:42
39.9724366,116.3253899,0,150.9,39602.0699537037,2008-06-03,01:40:44
39.9724316,116.3254133,0,150.9,39602.0699768519,2008-06-03,01:40:46
39.9724516,116.3254566,0,150.9,39602.07,2008-06-03,01:40:48
39.9724383,116.3255033,0,150.9,39602.0700231481,2008-06-03,01:40:50
39.9724649,116.3255533,0,150.9,39602.0700462963,2008-06-03,01:40:52
39.9724783,116.3255933,0,150.9,39602.0700694444,2008-06-03,01:40:54
39.9724716,116.3256166,0,150.9,39602.0700925926,2008-06-03,01:40:56
39.9724933,116.3256249,0,150.9,39602.0701157407,2008-06-03,01:40:58
39.9724833,116.32565,0,150.9,39602.0701388889,2008-06-03,01:41:00
39.9724883,116.3256799,0,150.9,39602.070162037,2008-06-03,01:41:02
39.9724799,116.3257016,0,150.9,39602.0701851852,2008-06-03,01:41:04
39.9724799,116.3257166,0,150.9,39602.0702083333,2008-06-03,01:41:06
39.9724566,116.3257399,0,150.9,39602.0702314815,2008-06-03,01:41:08
39.9724099,116.3257733,0,150.9,39602.0702546296,2008-06-03,01:41:10
39.9723733,116.3258216,0,150.9,39602.0702777778,2008-06-03,01:41:12
39.972365,116.3258699,0,150.9,39602.0703009259,2008-06-03,01:41:14
39.972335,116.3259016,0,150.9,39602.0703240741,2008-06-03,01:41:16
39.9723916,116.3259383,0,150.9,39602.0703472222,2008-06-03,01:41:18
39.9724433,116.3259749,0,150.9,39602.0703703704,2008-06-03,01:41:20
39.9724816,116.3260183,0,150.9,39602.0703935185,2008-06-03,01:41:22
39.97249,116.3260466,0,150.9,39602.0704166667,2008-06-03,01:41:24
39.9724799,116.3260749,0,150.9,39602.0704398148,2008-06-03,01:41:26
39.9724533,116.3260983,0,150.9,39602.070625,2008-06-03,01:41:42
39.9724733,116.3261133,0,150.9,39602.0706481481,2008-06-03,01:41:44
39.9724883,116.3261366,0,150.9,39602.0706712963,2008-06-03,01:41:46
39.9725016,116.3261849,0,150.9,39602.0706944444,2008-06-03,01:41:48
39.9725099,116.3262316,0,150.9,39602.0707175926,2008-06-03,01:41:50
39.9725099,116.3262733,0,150.9,39602.0707407407,2008-06-03,01:41:52
39.972505,116.3263133,0,150.9,39602.0707638889,2008-06-03,01:41:54
39.9725183,116.3263549,0,150.9,39602.070787037,2008-06-03,01:41:56
39.9725,116.3263949,0,150.9,39602.0708101852,2008-06-03,01:41:58
39.9725183,116.3264433,0,150.9,39602.0708333333,2008-06-03,01:42:00
39.9725399,116.3264883,0,150.9,39602.0708564815,2008-06-03,01:42:02
39.972545,116.3265349,0,150.9,39602.0708796296,2008-06-03,01:42:04
39.9725499,116.3265766,0,150.9,39602.0709027778,2008-06-03,01:42:06
39.9725583,116.3266333,0,150.9,39602.0709259259,2008-06-03,01:42:08
39.9725583,116.3266699,0,150.9,39602.0709490741,2008-06-03,01:42:10
39.9725466,116.3267116,0,150.9,39602.0709722222,2008-06-03,01:42:12
39.9725383,116.3267483,0,150.9,39602.0709953704,2008-06-03,01:42:14
39.9725433,116.3267866,0,150.9,39602.0710185185,2008-06-03,01:42:16
39.9725616,116.3268333,0,150.9,39602.0710416667,2008-06-03,01:42:18
39.9725583,116.3268733,0,150.9,39602.0710648148,2008-06-03,01:42:20
39.9725216,116.3268983,0,150.9,39602.071087963,2008-06-03,01:42:22
39.9725199,116.3269199,0,150.9,39602.0711111111,2008-06-03,01:42:24
39.9725,116.3269366,0,150.9,39602.0711342593,2008-06-03,01:42:26
39.9725,116.3269649,0,150.9,39602.0711574074,2008-06-03,01:42:28
39.9725,116.3269916,0,150.9,39602.0711805556,2008-06-03,01:42:30
39.9724983,116.3270233,0,150.9,39602.0712037037,2008-06-03,01:42:32
39.9724916,116.3270416,0,150.9,39602.0712268518,2008-06-03,01:42:34
39.9724816,116.3270716,0,150.9,39602.07125,2008-06-03,01:42:36
39.9724649,116.3271016,0,150.9,39602.0712731481,2008-06-03,01:42:38
39.9724816,116.3271283,0,150.9,39602.0712962963,2008-06-03,01:42:40
39.9725216,116.327165,0,150.9,39602.0713194444,2008-06-03,01:42:42
39.9725733,116.3271916,0,150.9,39602.0713425926,2008-06-03,01:42:44
39.9725983,116.3272166,0,150.9,39602.0713657407,2008-06-03,01:42:46
39.9726133,116.3272299,0,150.9,39602.0713888889,2008-06-03,01:42:48
39.9726266,116.3272599,0,150.9,39602.071412037,2008-06-03,01:42:50
39.9726333,116.3272733,0,150.9,39602.0714351852,2008-06-03,01:42:52
39.9726516,116.3272866,0,150.9,39602.0714583333,2008-06-03,01:42:54
39.9726716,116.32731,0,150.9,39602.0714814815,2008-06-03,01:42:56
39.9726683,116.3273316,0,150.9,39602.0715046296,2008-06-03,01:42:58
39.9726766,116.3273466,0,150.9,39602.0715277778,2008-06-03,01:43:00
39.972685,116.3273799,0,150.9,39602.0715509259,2008-06-03,01:43:02
39.9726916,116.32741,0,150.9,39602.0715740741,2008-06-03,01:43:04
39.972685,116.3274233,0,150.9,39602.0715972222,2008-06-03,01:43:06
39.9726883,116.3274483,0,150.9,39602.0716203704,2008-06-03,01:43:08
39.9726816,116.3274766,0,150.9,39602.0716435185,2008-06-03,01:43:10
39.9726716,116.327465,0,150.9,39602.0716666667,2008-06-03,01:43:12
39.9726749,116.3274783,0,150.9,39602.0716898148,2008-06-03,01:43:14
39.9726783,116.3274466,0,150.9,39602.0718287037,2008-06-03,01:43:26
39.972685,116.327445,0,150.9,39602.0718518518,2008-06-03,01:43:28
39.9727049,116.3274349,0,150.9,39602.071875,2008-06-03,01:43:30
39.9727199,116.3274349,0,150.9,39602.0718981481,2008-06-03,01:43:32
39.9727499,116.3274183,0,150.9,39602.0719212963,2008-06-03,01:43:34
39.9727633,116.3274116,0,150.9,39602.0719444444,2008-06-03,01:43:36
39.9727633,116.3274116,0,150.9,39602.0737847222,2008-06-03,01:46:15
39.972755,116.3274199,0,150.9,39602.0738078704,2008-06-03,01:46:17
39.9727433,116.3274399,0,150.9,39602.0738310185,2008-06-03,01:46:19
39.9727449,116.3274483,0,150.9,39602.0738541667,2008-06-03,01:46:21
39.9727683,116.3274333,0,150.9,39602.0738773148,2008-06-03,01:46:23
39.9728083,116.3274199,0,150.9,39602.073900463,2008-06-03,01:46:25
39.9728599,116.32743,0,150.9,39602.0739236111,2008-06-03,01:46:27
39.9729066,116.3274249,0,150.9,39602.0739467593,2008-06-03,01:46:29
39.9729449,116.3274416,0,150.9,39602.0739699074,2008-06-03,01:46:31
39.97298,116.327465,0,150.9,39602.0739930556,2008-06-03,01:46:33
39.9730566,116.3274849,0,150.9,39602.0740162037,2008-06-03,01:46:35
39.9730683,116.3275016,0,150.9,39602.0740393519,2008-06-03,01:46:37
39.9730949,116.3274966,0,150.9,39602.0740625,2008-06-03,01:46:39
39.9730983,116.3275066,0,150.9,39602.0740856482,2008-06-03,01:46:41
39.9730933,116.3275366,0,150.9,39602.0741087963,2008-06-03,01:46:43
39.9731416,116.3275,0,150.9,39602.0741319444,2008-06-03,01:46:45
39.9731816,116.3274866,0,154.2,39602.0741550926,2008-06-03,01:46:47
39.9732116,116.3274833,0,154.2,39602.0741782407,2008-06-03,01:46:49
39.973245,116.3274816,0,154.2,39602.0742013889,2008-06-03,01:46:51
39.9733049,116.3274333,0,154.2,39602.074224537,2008-06-03,01:46:53
39.9733566,116.3273899,0,154.2,39602.0742476852,2008-06-03,01:46:55
39.9733983,116.3273333,0,154.2,39602.0742708333,2008-06-03,01:46:57
39.97341,116.3273083,0,154.2,39602.0742939815,2008-06-03,01:46:59
39.9734266,116.3273016,0,154.2,39602.0743171296,2008-06-03,01:47:01
39.9734633,116.3272983,0,154.2,39602.0743402778,2008-06-03,01:47:03
39.9734983,116.3273066,0,154.2,39602.0743634259,2008-06-03,01:47:05
39.973525,116.3272949,0,154.2,39602.0743865741,2008-06-03,01:47:07
39.97354,116.3272949,0,154.2,39602.0744097222,2008-06-03,01:47:09
39.9736233,116.32731,0,154.2,39602.0744328704,2008-06-03,01:47:11
39.9736699,116.327305,0,154.2,39602.0744560185,2008-06-03,01:47:13
39.9737533,116.3273166,0,154.2,39602.0744791667,2008-06-03,01:47:15
39.9738299,116.3273199,0,154.2,39602.0745023148,2008-06-03,01:47:17
39.9738949,116.3273183,0,154.2,39602.074525463,2008-06-03,01:47:19
39.9739349,116.3273216,0,154.2,39602.0745486111,2008-06-03,01:47:21
39.9739866,116.3273299,0,154.2,39602.0745717593,2008-06-03,01:47:23
39.9740183,116.3273183,0,154.2,39602.0745949074,2008-06-03,01:47:25
39.9740349,116.3273266,0,154.2,39602.0746180556,2008-06-03,01:47:27
39.9740633,116.3273383,0,154.2,39602.0746412037,2008-06-03,01:47:29
39.974075,116.3273516,0,154.2,39602.0746643519,2008-06-03,01:47:31
39.9741,116.3273533,0,154.2,39602.0746875,2008-06-03,01:47:33
39.97414,116.3273166,0,154.2,39602.0747106481,2008-06-03,01:47:35
39.9741683,116.327305,0,154.2,39602.0747337963,2008-06-03,01:47:37
39.9742066,116.3272883,0,154.2,39602.0747569444,2008-06-03,01:47:39
39.9742316,116.3272833,0,154.2,39602.0747800926,2008-06-03,01:47:41
39.9742316,116.3272716,0,154.2,39602.0748032407,2008-06-03,01:47:43
39.9742599,116.327275,0,154.2,39602.0748263889,2008-06-03,01:47:45
39.9742733,116.3272816,0,154.2,39602.074849537,2008-06-03,01:47:47
39.9742983,116.3272916,0,154.2,39602.0748726852,2008-06-03,01:47:49
39.97434,116.3272916,0,154.2,39602.0748958333,2008-06-03,01:47:51
39.9743783,116.3272999,0,154.2,39602.0749189815,2008-06-03,01:47:53
39.9744299,116.3272916,0,154.2,39602.0749421296,2008-06-03,01:47:55
39.9744566,116.32731,0,154.2,39602.0749652778,2008-06-03,01:47:57
39.9745033,116.3273183,0,154.2,39602.0749884259,2008-06-03,01:47:59
39.9745233,116.3273516,0,154.2,39602.0750115741,2008-06-03,01:48:01
39.9745283,116.3273799,0,154.2,39602.0750347222,2008-06-03,01:48:03
39.9745216,116.3273899,0,154.2,39602.0750578704,2008-06-03,01:48:05
39.9745166,116.3273916,0,154.2,39602.0750810185,2008-06-03,01:48:07
39.9745366,116.3273916,0,154.2,39602.0751041667,2008-06-03,01:48:09
39.9745366,116.327375,0,154.2,39602.0751273148,2008-06-03,01:48:11
39.974575,116.327235,0,157.5,39602.075150463,2008-06-03,01:48:13
39.9745983,116.3271916,0,157.5,39602.0751736111,2008-06-03,01:48:15
39.9746283,116.32708,0,160.8,39602.0751967593,2008-06-03,01:48:17
39.97463,116.327095,0,164,39602.0752199074,2008-06-03,01:48:19
39.97462,116.32708,0,167.3,39602.0752430556,2008-06-03,01:48:21
39.974575,116.3270349,0,170.6,39602.0752662037,2008-06-03,01:48:23
39.9746933,116.3270749,0,177.2,39602.0752893519,2008-06-03,01:48:25
39.9747316,116.3271016,0,180.4,39602.0753125,2008-06-03,01:48:27
39.974775,116.3270966,0,183.7,39602.0753356481,2008-06-03,01:48:29
39.97477,116.3270916,0,183.7,39602.0753587963,2008-06-03,01:48:31
39.9747383,116.3271283,0,183.7,39602.0753935185,2008-06-03,01:48:34
39.9747666,116.3271666,0,183.7,39602.0754166667,2008-06-03,01:48:36
39.9747716,116.3271866,0,180.4,39602.0754398148,2008-06-03,01:48:38
39.9747633,116.3272266,0,180.4,39602.075462963,2008-06-03,01:48:40
39.9747483,116.3272783,0,180.4,39602.0754861111,2008-06-03,01:48:42
39.9747566,116.3273266,0,177.2,39602.0755092593,2008-06-03,01:48:44
39.9747249,116.3273583,0,177.2,39602.0755324074,2008-06-03,01:48:46
39.9746733,116.3273633,0,180.4,39602.0755555556,2008-06-03,01:48:48
39.9746366,116.3273483,0,177.2,39602.0755787037,2008-06-03,01:48:50
39.9745849,116.3273349,0,177.2,39602.0756018519,2008-06-03,01:48:52
39.9745466,116.3273233,0,177.2,39602.075625,2008-06-03,01:48:54
39.9745366,116.3273183,0,177.2,39602.0756481481,2008-06-03,01:48:56
39.9745133,116.3273116,0,177.2,39602.0756712963,2008-06-03,01:48:58
39.9745133,116.3273116,0,177.2,39602.0756944444,2008-06-03,01:49:00
39.9744483,116.3272966,0,177.2,39602.0757175926,2008-06-03,01:49:02
39.9744283,116.3272933,0,177.2,39602.0757986111,2008-06-03,01:49:09
39.9744233,116.3273199,0,177.2,39602.0758217593,2008-06-03,01:49:11
39.9744183,116.3273583,0,177.2,39602.0758449074,2008-06-03,01:49:13
39.974425,116.3273666,0,177.2,39602.0758680556,2008-06-03,01:49:15
39.9744333,116.3274066,0,177.2,39602.0758912037,2008-06-03,01:49:17
39.9744333,116.3274499,0,177.2,39602.0759143519,2008-06-03,01:49:19
39.9744149,116.3275033,0,177.2,39602.0759375,2008-06-03,01:49:21
39.9744283,116.3275466,0,177.2,39602.0759606481,2008-06-03,01:49:23
39.9744583,116.3275866,0,177.2,39602.0759837963,2008-06-03,01:49:25
39.974535,116.3276433,0,177.2,39602.0760069444,2008-06-03,01:49:27
39.974565,116.3276816,0,177.2,39602.0760300926,2008-06-03,01:49:29
39.9745416,116.3277066,0,177.2,39602.0760532407,2008-06-03,01:49:31
39.9745083,116.3277199,0,177.2,39602.0760763889,2008-06-03,01:49:33
39.9745399,116.3277116,0,177.2,39602.0761111111,2008-06-03,01:49:36
39.9746333,116.3277116,0,177.2,39602.0761342593,2008-06-03,01:49:38
39.9747066,116.3277066,0,177.2,39602.0761574074,2008-06-03,01:49:40
39.9747416,116.3276983,0,177.2,39602.0761805556,2008-06-03,01:49:42
39.9747883,116.3276983,0,177.2,39602.0762037037,2008-06-03,01:49:44
39.9748366,116.3276783,0,177.2,39602.0762268519,2008-06-03,01:49:46
39.9748716,116.3276649,0,177.2,39602.07625,2008-06-03,01:49:48
39.9748749,116.3276616,0,177.2,39602.0762731481,2008-06-03,01:49:50
39.97487,116.3276516,0,177.2,39602.0762962963,2008-06-03,01:49:52
39.9749016,116.3276666,0,177.2,39602.0763425926,2008-06-03,01:49:56
39.9749216,116.3276699,0,177.2,39602.0763657407,2008-06-03,01:49:58
39.9749633,116.327675,0,177.2,39602.0763888889,2008-06-03,01:50:00
39.9750016,116.3276816,0,177.2,39602.076412037,2008-06-03,01:50:02
39.9750033,116.3276816,0,177.2,39602.0764351852,2008-06-03,01:50:04
39.97497,116.327675,0,180.4,39602.0767708333,2008-06-03,01:50:33
39.9749766,116.3276599,0,180.4,39602.0769560185,2008-06-03,01:50:49
39.974985,116.3276466,0,180.4,39602.0769791667,2008-06-03,01:50:51
39.9749899,116.32764,0,180.4,39602.0770023148,2008-06-03,01:50:53
39.974995,116.3276466,0,180.4,39602.077025463,2008-06-03,01:50:55
39.9749966,116.3276816,0,180.4,39602.0770486111,2008-06-03,01:50:57
39.9749749,116.3277033,0,180.4,39602.0770717593,2008-06-03,01:50:59
39.9749599,116.3277666,0,180.4,39602.0770949074,2008-06-03,01:51:01
39.9749166,116.3278233,0,180.4,39602.0771180556,2008-06-03,01:51:03
39.9749266,116.3279216,0,180.4,39602.0771412037,2008-06-03,01:51:05
39.9748899,116.3280083,0,180.4,39602.0771643519,2008-06-03,01:51:07
39.9748933,116.328075,0,180.4,39602.0771875,2008-06-03,01:51:09
39.9748933,116.328145,0,180.4,39602.0772106481,2008-06-03,01:51:11
39.97487,116.3282116,0,180.4,39602.0772337963,2008-06-03,01:51:13
39.9748649,116.328265,0,180.4,39602.0772569444,2008-06-03,01:51:15
39.9748833,116.3283416,0,180.4,39602.0772800926,2008-06-03,01:51:17
39.97494,116.3284099,0,180.4,39602.0773032407,2008-06-03,01:51:19
39.97498,116.3284733,0,180.4,39602.0773263889,2008-06-03,01:51:21
39.9750216,116.3285416,0,180.4,39602.077349537,2008-06-03,01:51:23
39.9750749,116.3286,0,180.4,39602.0773726852,2008-06-03,01:51:25
39.9750966,116.3286283,0,180.4,39602.0773958333,2008-06-03,01:51:27
39.975165,116.3286716,0,180.4,39602.0774189815,2008-06-03,01:51:29
39.9752033,116.3287299,0,180.4,39602.0774421296,2008-06-03,01:51:31
39.97525,116.3287816,0,180.4,39602.0774652778,2008-06-03,01:51:33
39.9752849,116.3288216,0,177.2,39602.0774884259,2008-06-03,01:51:35
39.9753149,116.3288733,0,177.2,39602.0775115741,2008-06-03,01:51:37
39.9753466,116.3289033,0,177.2,39602.0775347222,2008-06-03,01:51:39
39.9753733,116.3289366,0,177.2,39602.0775578704,2008-06-03,01:51:41
39.9753966,116.328915,0,177.2,39602.0775810185,2008-06-03,01:51:43
39.9754233,116.3289166,0,177.2,39602.0776041667,2008-06-03,01:51:45
39.9754233,116.3289099,0,177.2,39602.0776273148,2008-06-03,01:51:47
39.9754016,116.3288933,0,177.2,39602.077650463,2008-06-03,01:51:49
39.9754016,116.3288933,0,177.2,39602.0777083333,2008-06-03,01:51:54
39.9754,116.328895,0,177.2,39602.0777314815,2008-06-03,01:51:56
39.9754016,116.3289266,0,177.2,39602.0777546296,2008-06-03,01:51:58
39.9753933,116.3289733,0,177.2,39602.0777777778,2008-06-03,01:52:00
39.9753933,116.3290099,0,177.2,39602.0778009259,2008-06-03,01:52:02
39.9754083,116.3290583,0,177.2,39602.0778240741,2008-06-03,01:52:04
39.9754183,116.3291099,0,177.2,39602.0778472222,2008-06-03,01:52:06
39.9754016,116.32916,0,177.2,39602.0778703704,2008-06-03,01:52:08
39.9753849,116.3292116,0,177.2,39602.0778935185,2008-06-03,01:52:10
39.9754066,116.32926,0,177.2,39602.0779166667,2008-06-03,01:52:12
39.9754366,116.3293099,0,177.2,39602.0779398148,2008-06-03,01:52:14
39.9754399,116.3293633,0,177.2,39602.077962963,2008-06-03,01:52:16
39.9754466,116.3294033,0,177.2,39602.0779861111,2008-06-03,01:52:18
39.9754549,116.3294433,0,177.2,39602.0780092593,2008-06-03,01:52:20
39.9754649,116.3294883,0,177.2,39602.0780324074,2008-06-03,01:52:22
39.9754583,116.3295349,0,177.2,39602.0780555556,2008-06-03,01:52:24
39.9754399,116.3295533,0,177.2,39602.0780787037,2008-06-03,01:52:26
39.9754533,116.3296033,0,177.2,39602.0781018519,2008-06-03,01:52:28
39.9754666,116.3296399,0,177.2,39602.078125,2008-06-03,01:52:30
39.9754833,116.3296683,0,177.2,39602.0781481481,2008-06-03,01:52:32
39.9754833,116.3297049,0,177.2,39602.0781712963,2008-06-03,01:52:34
39.9754633,116.3297366,0,177.2,39602.0781944444,2008-06-03,01:52:36
39.9754483,116.3297666,0,177.2,39602.0782175926,2008-06-03,01:52:38
39.9754166,116.329805,0,177.2,39602.0782407407,2008-06-03,01:52:40
39.9754099,116.3298483,0,173.9,39602.0782638889,2008-06-03,01:52:42
39.9753949,116.3298733,0,173.9,39602.078287037,2008-06-03,01:52:44
39.9753833,116.3298933,0,173.9,39602.0783101852,2008-06-03,01:52:46
39.975375,116.329925,0,173.9,39602.0783333333,2008-06-03,01:52:48
39.9753699,116.3299566,0,173.9,39602.0783564815,2008-06-03,01:52:50
39.9753699,116.3300016,0,173.9,39602.0783796296,2008-06-03,01:52:52
39.9753649,116.3300483,0,173.9,39602.0784027778,2008-06-03,01:52:54
39.9753583,116.3300833,0,173.9,39602.0784259259,2008-06-03,01:52:56
39.975345,116.3301049,0,173.9,39602.0784490741,2008-06-03,01:52:58
39.9753333,116.3301466,0,173.9,39602.0784722222,2008-06-03,01:53:00
39.9752999,116.3301749,0,173.9,39602.0784953704,2008-06-03,01:53:02
39.9753033,116.3302083,0,173.9,39602.0785185185,2008-06-03,01:53:04
39.9753083,116.3302449,0,173.9,39602.0785416667,2008-06-03,01:53:06
39.9753133,116.3302816,0,173.9,39602.0785648148,2008-06-03,01:53:08
39.9753183,116.3303183,0,173.9,39602.078587963,2008-06-03,01:53:10
39.9753516,116.3303499,0,173.9,39602.0786111111,2008-06-03,01:53:12
39.9753699,116.33038,0,173.9,39602.0786342593,2008-06-03,01:53:14
39.9753983,116.3303866,0,173.9,39602.0786574074,2008-06-03,01:53:16
39.9754233,116.3303933,0,170.6,39602.0786805556,2008-06-03,01:53:18
39.9754516,116.3304133,0,170.6,39602.0787037037,2008-06-03,01:53:20
39.9754666,116.3304466,0,170.6,39602.0787268518,2008-06-03,01:53:22
39.9754766,116.3304883,0,170.6,39602.07875,2008-06-03,01:53:24
39.97547,116.3305433,0,170.6,39602.0787731481,2008-06-03,01:53:26
39.9754733,116.3305866,0,170.6,39602.0787962963,2008-06-03,01:53:28
39.9754783,116.3306199,0,170.6,39602.0788194444,2008-06-03,01:53:30
39.97547,116.3306633,0,170.6,39602.0788425926,2008-06-03,01:53:32
39.975475,116.3306899,0,170.6,39602.0788657407,2008-06-03,01:53:34
39.9754733,116.3307216,0,170.6,39602.0788888889,2008-06-03,01:53:36
39.975485,116.3307699,0,170.6,39602.078912037,2008-06-03,01:53:38
39.9755016,116.3308116,0,170.6,39602.0789351852,2008-06-03,01:53:40
39.97553,116.3308383,0,170.6,39602.0789583333,2008-06-03,01:53:42
39.97557,116.3308566,0,170.6,39602.0789814815,2008-06-03,01:53:44
39.97561,116.3308599,0,170.6,39602.0790046296,2008-06-03,01:53:46
39.9756516,116.3308566,0,170.6,39602.0790277778,2008-06-03,01:53:48
39.9756783,116.3308266,0,170.6,39602.0790509259,2008-06-03,01:53:50
39.9757033,116.3308199,0,170.6,39602.0790740741,2008-06-03,01:53:52
39.97568,116.3308083,0,170.6,39602.0790972222,2008-06-03,01:53:54
39.9756199,116.3308049,0,170.6,39602.0791435185,2008-06-03,01:53:58
39.9755766,116.3308,0,170.6,39602.0791666667,2008-06-03,01:54:00
39.9755349,116.3307966,0,170.6,39602.0791898148,2008-06-03,01:54:02
39.9755166,116.3307916,0,167.3,39602.079212963,2008-06-03,01:54:04
39.9754866,116.3307983,0,167.3,39602.0792361111,2008-06-03,01:54:06
39.9754466,116.3307983,0,167.3,39602.0792592593,2008-06-03,01:54:08
39.9753816,116.3307966,0,167.3,39602.0792824074,2008-06-03,01:54:10
39.9753016,116.3307949,0,167.3,39602.0793055556,2008-06-03,01:54:12
