# Supplementary material for: Research on differential privacy protection method based on user tendency
Source: PLoS One. 2023 Oct 26;18(10):e0288823. doi: 10.1371/journal.pone.0288823 (PMC10602288; doi:10.1371/journal.pone.0288823)
Supplement: S4 Data — (ZIP) [file pone.0288823.s004.zip › Data 5-4/112/Trajectory/20080603153810.plt]

Geolife trajectory
WGS 84
Altitude is in Feet
Reserved 3
0,2,255,My Track,0,0,2,8421376
0
39.9759699,116.3309216,0,164,39602.6515046296,2008-06-03,15:38:10
39.97598,116.3309666,0,164,39602.6515162037,2008-06-03,15:38:11
39.9759766,116.3310166,0,164,39602.6515393518,2008-06-03,15:38:13
39.9756333,116.3308166,0,167.3,39602.6515740741,2008-06-03,15:38:16
39.9756033,116.3307683,0,167.3,39602.6515972222,2008-06-03,15:38:18
39.9755499,116.3307033,0,167.3,39602.6516203704,2008-06-03,15:38:20
39.9754416,116.3305966,0,167.3,39602.6516435185,2008-06-03,15:38:22
39.9753649,116.3305333,0,164,39602.6516666667,2008-06-03,15:38:24
39.975305,116.3304466,0,164,39602.6516898148,2008-06-03,15:38:26
39.9752399,116.3304199,0,164,39602.651712963,2008-06-03,15:38:28
39.9752266,116.3304,0,164,39602.6517361111,2008-06-03,15:38:30
39.9752249,116.3303233,0,164,39602.6517592593,2008-06-03,15:38:32
39.9751766,116.3302699,0,164,39602.6517824074,2008-06-03,15:38:34
39.9751583,116.3302366,0,164,39602.6518055556,2008-06-03,15:38:36
39.9751583,116.33022,0,164,39602.6518287037,2008-06-03,15:38:38
39.9751433,116.3302466,0,164,39602.6518518519,2008-06-03,15:38:40
39.9751333,116.3301733,0,164,39602.651875,2008-06-03,15:38:42
39.9751149,116.3301099,0,164,39602.6518981481,2008-06-03,15:38:44
39.9751049,116.3300799,0,164,39602.6519212963,2008-06-03,15:38:46
39.9750883,116.3300799,0,164,39602.6519444444,2008-06-03,15:38:48
39.9751416,116.3301649,0,164,39602.6519791667,2008-06-03,15:38:51
39.9751449,116.3301366,0,164,39602.6520023148,2008-06-03,15:38:53
39.9751316,116.3301016,0,164,39602.652025463,2008-06-03,15:38:55
39.9751183,116.3300483,0,164,39602.6520486111,2008-06-03,15:38:57
39.9751233,116.3299966,0,164,39602.6520717593,2008-06-03,15:38:59
39.9751383,116.32989,0,164,39602.6520949074,2008-06-03,15:39:01
39.9751366,116.3298183,0,164,39602.6521180556,2008-06-03,15:39:03
39.975135,116.3297466,0,164,39602.6521412037,2008-06-03,15:39:05
39.9751149,116.3296899,0,164,39602.6521643519,2008-06-03,15:39:07
39.9750999,116.3296866,0,164,39602.6521875,2008-06-03,15:39:09
39.9751066,116.3296833,0,164,39602.6522106482,2008-06-03,15:39:11
39.9750833,116.3296416,0,164,39602.6522337963,2008-06-03,15:39:13
39.975095,116.3296016,0,164,39602.6522569444,2008-06-03,15:39:15
39.9750816,116.3295416,0,164,39602.6522800926,2008-06-03,15:39:17
39.97507,116.3294616,0,164,39602.6523032407,2008-06-03,15:39:19
39.975065,116.3294099,0,164,39602.6523263889,2008-06-03,15:39:21
39.97508,116.3293816,0,164,39602.652349537,2008-06-03,15:39:23
39.9750849,116.3293433,0,164,39602.6523726852,2008-06-03,15:39:25
39.9750933,116.3293683,0,164,39602.6523958333,2008-06-03,15:39:27
39.9750916,116.3293766,0,164,39602.6524189815,2008-06-03,15:39:29
39.9751033,116.3293549,0,164,39602.6524537037,2008-06-03,15:39:32
39.9751216,116.32928,0,164,39602.6524768519,2008-06-03,15:39:34
39.9751116,116.329265,0,164,39602.6525,2008-06-03,15:39:36
39.9750999,116.3292433,0,164,39602.6525231482,2008-06-03,15:39:38
39.9751149,116.3292283,0,164,39602.6525462963,2008-06-03,15:39:40
39.9751266,116.3291383,0,164,39602.6525694444,2008-06-03,15:39:42
39.97515,116.3290749,0,164,39602.6525925926,2008-06-03,15:39:44
39.9751549,116.3289899,0,164,39602.6526157407,2008-06-03,15:39:46
39.9751566,116.3289333,0,164,39602.6526388889,2008-06-03,15:39:48
39.9751699,116.3289266,0,164,39602.652662037,2008-06-03,15:39:50
39.9751516,116.3289466,0,164,39602.6526851852,2008-06-03,15:39:52
39.9751549,116.3289216,0,164,39602.6527083333,2008-06-03,15:39:54
39.9751483,116.3288433,0,164,39602.6527314815,2008-06-03,15:39:56
39.9751283,116.3287583,0,164,39602.6527546296,2008-06-03,15:39:58
39.9750899,116.3286783,0,164,39602.6527777778,2008-06-03,15:40:00
39.9750633,116.3286433,0,164,39602.6528009259,2008-06-03,15:40:02
39.9750466,116.3285633,0,164,39602.6528240741,2008-06-03,15:40:04
39.9750483,116.3284366,0,164,39602.6528472222,2008-06-03,15:40:06
39.9750283,116.3283999,0,164,39602.6528703704,2008-06-03,15:40:08
39.9750049,116.3283533,0,164,39602.6528935185,2008-06-03,15:40:10
39.974985,116.3283,0,164,39602.6529166667,2008-06-03,15:40:12
39.9749716,116.3283016,0,164,39602.6529398148,2008-06-03,15:40:14
39.9750233,116.3282733,0,164,39602.652962963,2008-06-03,15:40:16
39.9750599,116.3282199,0,164,39602.6529861111,2008-06-03,15:40:18
39.9750883,116.3282183,0,164,39602.6530092593,2008-06-03,15:40:20
39.9750866,116.3282566,0,164,39602.6530324074,2008-06-03,15:40:22
39.9750733,116.3282316,0,164,39602.6530555556,2008-06-03,15:40:24
39.9750683,116.3281966,0,164,39602.6530787037,2008-06-03,15:40:26
39.9751016,116.3281633,0,164,39602.6531018519,2008-06-03,15:40:28
39.9751233,116.3280816,0,164,39602.653125,2008-06-03,15:40:30
39.9751316,116.3280299,0,164,39602.6531481481,2008-06-03,15:40:32
39.9751149,116.3279599,0,164,39602.6531712963,2008-06-03,15:40:34
39.9751116,116.3279233,0,164,39602.6531944444,2008-06-03,15:40:36
39.9751216,116.3278899,0,164,39602.6532175926,2008-06-03,15:40:38
39.97511,116.3278566,0,164,39602.6532407407,2008-06-03,15:40:40
39.9751133,116.3278633,0,164,39602.6532638889,2008-06-03,15:40:42
39.975135,116.3278949,0,167.3,39602.653287037,2008-06-03,15:40:44
39.975165,116.3280099,0,167.3,39602.6533217593,2008-06-03,15:40:47
39.9751449,116.3280116,0,167.3,39602.6533564815,2008-06-03,15:40:50
39.9750966,116.3279266,0,167.3,39602.6533796296,2008-06-03,15:40:52
39.9750599,116.3278699,0,167.3,39602.6534027778,2008-06-03,15:40:54
39.9750416,116.3278416,0,167.3,39602.6534259259,2008-06-03,15:40:56
39.9749983,116.3278233,0,167.3,39602.6534490741,2008-06-03,15:40:58
39.9749533,116.3278066,0,167.3,39602.6534722222,2008-06-03,15:41:00
39.9749016,116.3278516,0,167.3,39602.6534953704,2008-06-03,15:41:02
39.9748599,116.3278883,0,167.3,39602.6535185185,2008-06-03,15:41:04
39.9748116,116.3278816,0,167.3,39602.6535416667,2008-06-03,15:41:06
39.9747966,116.3278633,0,167.3,39602.6535648148,2008-06-03,15:41:08
39.9748216,116.3278466,0,167.3,39602.653599537,2008-06-03,15:41:11
39.9748649,116.3277633,0,167.3,39602.6536226852,2008-06-03,15:41:13
39.9748816,116.3276783,0,167.3,39602.6536458333,2008-06-03,15:41:15
39.9748666,116.3276249,0,167.3,39602.6536689815,2008-06-03,15:41:17
39.9748533,116.3275966,0,164,39602.6536921296,2008-06-03,15:41:19
39.9748366,116.3275366,0,164,39602.6537152778,2008-06-03,15:41:21
39.9748216,116.3274599,0,164,39602.6537384259,2008-06-03,15:41:23
39.9748166,116.3273533,0,164,39602.6537615741,2008-06-03,15:41:25
39.9747933,116.3273166,0,164,39602.6537847222,2008-06-03,15:41:27
39.9747866,116.3272766,0,164,39602.6538078704,2008-06-03,15:41:29
39.9747883,116.3273199,0,164,39602.6538310185,2008-06-03,15:41:31
39.9747716,116.3273433,0,164,39602.6538541667,2008-06-03,15:41:33
39.9747516,116.3273566,0,164,39602.6538773148,2008-06-03,15:41:35
39.9747099,116.3273649,0,164,39602.653900463,2008-06-03,15:41:37
39.9746616,116.3273299,0,164,39602.6539236111,2008-06-03,15:41:39
39.9745999,116.32734,0,164,39602.6539467593,2008-06-03,15:41:41
39.9745549,116.327375,0,164,39602.6539699074,2008-06-03,15:41:43
39.9745249,116.3273983,0,164,39602.6539930556,2008-06-03,15:41:45
39.9744883,116.3274699,0,164,39602.6540162037,2008-06-03,15:41:47
39.9744633,116.327515,0,164,39602.6540393519,2008-06-03,15:41:49
39.9744416,116.3275799,0,164,39602.6540625,2008-06-03,15:41:51
39.9745033,116.3274483,0,164,39602.6540856481,2008-06-03,15:41:53
39.9744866,116.3274399,0,164,39602.6541087963,2008-06-03,15:41:55
39.9744616,116.3274133,0,164,39602.6541319444,2008-06-03,15:41:57
39.9744299,116.3274216,0,164,39602.6541550926,2008-06-03,15:41:59
39.9743966,116.3274133,0,164,39602.6541782407,2008-06-03,15:42:01
39.9743816,116.3274166,0,164,39602.6542013889,2008-06-03,15:42:03
39.974335,116.3274766,0,164,39602.654224537,2008-06-03,15:42:05
39.974295,116.3275166,0,164,39602.6542476852,2008-06-03,15:42:07
39.9742566,116.3274949,0,164,39602.6542708333,2008-06-03,15:42:09
39.9742183,116.3275366,0,164,39602.6542939815,2008-06-03,15:42:11
39.9741899,116.3275116,0,164,39602.6543171296,2008-06-03,15:42:13
39.9741599,116.3274566,0,164,39602.6543402778,2008-06-03,15:42:15
39.9741316,116.3274349,0,164,39602.6543634259,2008-06-03,15:42:17
39.9740883,116.3274199,0,164,39602.6543865741,2008-06-03,15:42:19
39.9740133,116.3274683,0,164,39602.6544097222,2008-06-03,15:42:21
39.9739549,116.3274599,0,164,39602.6544328704,2008-06-03,15:42:23
39.9739116,116.3274833,0,164,39602.6544560185,2008-06-03,15:42:25
39.9738833,116.3274783,0,164,39602.6544791667,2008-06-03,15:42:27
39.9739166,116.3274283,0,164,39602.6545023148,2008-06-03,15:42:29
39.9739416,116.32743,0,164,39602.654525463,2008-06-03,15:42:31
39.973945,116.3274833,0,164,39602.6545486111,2008-06-03,15:42:33
39.9740066,116.3275216,0,164,39602.6545717593,2008-06-03,15:42:35
39.974005,116.3276216,0,164,39602.6545949074,2008-06-03,15:42:37
39.974,116.3277549,0,164,39602.6546180556,2008-06-03,15:42:39
39.9740183,116.3277299,0,164,39602.6546412037,2008-06-03,15:42:41
39.9740483,116.3276716,0,164,39602.6546643519,2008-06-03,15:42:43
39.9741233,116.3276133,0,164,39602.6546875,2008-06-03,15:42:45
39.9741233,116.3276133,0,164,39602.6546990741,2008-06-03,15:42:46
39.9741183,116.3276133,0,164,39602.6547222222,2008-06-03,15:42:48
39.9741166,116.3276566,0,164,39602.6547453704,2008-06-03,15:42:50
39.974115,116.3276483,0,164,39602.6547685185,2008-06-03,15:42:52
39.9740016,116.3276916,0,164,39602.6547916667,2008-06-03,15:42:54
39.9739499,116.3276883,0,164,39602.6548148148,2008-06-03,15:42:56
39.9737299,116.3276099,0,164,39602.654837963,2008-06-03,15:42:58
39.9736366,116.3276149,0,164,39602.6548611111,2008-06-03,15:43:00
39.9735166,116.3276766,0,164,39602.6548842593,2008-06-03,15:43:02
39.973455,116.327725,0,164,39602.6549074074,2008-06-03,15:43:04
39.9734083,116.3277733,0,164,39602.6549305556,2008-06-03,15:43:06
39.9733583,116.3278133,0,164,39602.6549537037,2008-06-03,15:43:08
39.973285,116.3278766,0,164,39602.6549768519,2008-06-03,15:43:10
39.9732083,116.3279733,0,164,39602.655,2008-06-03,15:43:12
39.9731216,116.3280333,0,164,39602.6550231481,2008-06-03,15:43:14
39.9730533,116.3281033,0,164,39602.6550462963,2008-06-03,15:43:16
39.9730083,116.3281333,0,164,39602.6550694444,2008-06-03,15:43:18
39.9729683,116.3281666,0,164,39602.6550925926,2008-06-03,15:43:20
39.9729083,116.3281899,0,164,39602.6551157407,2008-06-03,15:43:22
39.9732116,116.3276533,0,164,39602.655150463,2008-06-03,15:43:25
39.9732283,116.32748,0,164,39602.6551736111,2008-06-03,15:43:27
39.97323,116.3274316,0,164,39602.6551967593,2008-06-03,15:43:29
39.97327,116.3273866,0,164,39602.6552199074,2008-06-03,15:43:31
39.9733083,116.3273833,0,164,39602.6552430556,2008-06-03,15:43:33
39.9732683,116.3274566,0,167.3,39602.6552662037,2008-06-03,15:43:35
39.9732349,116.3274516,0,167.3,39602.6552893519,2008-06-03,15:43:37
39.9731949,116.3274816,0,167.3,39602.6553125,2008-06-03,15:43:39
39.9731566,116.3274699,0,167.3,39602.6553356481,2008-06-03,15:43:41
39.9730933,116.3274566,0,167.3,39602.6553587963,2008-06-03,15:43:43
39.9730483,116.3274683,0,167.3,39602.6553819444,2008-06-03,15:43:45
39.9729983,116.3275133,0,167.3,39602.6554050926,2008-06-03,15:43:47
39.9729483,116.3275466,0,167.3,39602.6554282407,2008-06-03,15:43:49
39.9729083,116.3275783,0,167.3,39602.6554513889,2008-06-03,15:43:51
39.9728333,116.3276316,0,167.3,39602.655474537,2008-06-03,15:43:53
39.9727416,116.3277083,0,167.3,39602.6554976852,2008-06-03,15:43:55
39.9726933,116.3277366,0,167.3,39602.6555208333,2008-06-03,15:43:57
39.9726333,116.3277999,0,167.3,39602.6555439815,2008-06-03,15:43:59
39.9725583,116.3278933,0,167.3,39602.6555671296,2008-06-03,15:44:01
39.9725166,116.327935,0,167.3,39602.6555902778,2008-06-03,15:44:03
39.9724649,116.3279616,0,167.3,39602.6556134259,2008-06-03,15:44:05
39.9723816,116.3280366,0,167.3,39602.6556365741,2008-06-03,15:44:07
39.9723133,116.3280983,0,167.3,39602.6556597222,2008-06-03,15:44:09
39.9722333,116.3281466,0,167.3,39602.6556828704,2008-06-03,15:44:11
39.9721933,116.3281666,0,167.3,39602.6557060185,2008-06-03,15:44:13
39.9720166,116.32816,0,167.3,39602.6558449074,2008-06-03,15:44:25
39.9719933,116.3281733,0,167.3,39602.6558680556,2008-06-03,15:44:27
39.97204,116.328005,0,167.3,39602.6559027778,2008-06-03,15:44:30
39.9720283,116.3279566,0,167.3,39602.6559259259,2008-06-03,15:44:32
39.972025,116.327885,0,167.3,39602.6559490741,2008-06-03,15:44:34
39.9724366,116.326925,0,167.3,39602.6561342593,2008-06-03,15:44:50
39.9724716,116.3268266,0,167.3,39602.6561574074,2008-06-03,15:44:52
39.97246,116.3268133,0,167.3,39602.6561805556,2008-06-03,15:44:54
39.9724416,116.3267933,0,167.3,39602.6562037037,2008-06-03,15:44:56
39.97242,116.3267549,0,167.3,39602.6562268519,2008-06-03,15:44:58
39.97239,116.32675,0,167.3,39602.65625,2008-06-03,15:45:00
39.972365,116.3267383,0,167.3,39602.6562731481,2008-06-03,15:45:02
39.9723416,116.3267216,0,167.3,39602.6562962963,2008-06-03,15:45:04
39.97235,116.3266633,0,167.3,39602.6563194444,2008-06-03,15:45:06
39.9723483,116.326625,0,164,39602.6563425926,2008-06-03,15:45:08
39.9723433,116.3265766,0,164,39602.6563657407,2008-06-03,15:45:10
39.9723099,116.3265699,0,164,39602.6563888889,2008-06-03,15:45:12
39.9723549,116.326485,0,164,39602.656412037,2008-06-03,15:45:14
39.9723716,116.3264333,0,164,39602.6564351852,2008-06-03,15:45:16
39.9723816,116.3263699,0,164,39602.6564583333,2008-06-03,15:45:18
39.9723983,116.3262983,0,164,39602.6564814815,2008-06-03,15:45:20
39.9723916,116.3262633,0,164,39602.6565046296,2008-06-03,15:45:22
39.9723983,116.3262266,0,164,39602.6565277778,2008-06-03,15:45:24
39.9723933,116.3262083,0,164,39602.6565509259,2008-06-03,15:45:26
39.9724016,116.3261966,0,164,39602.6565740741,2008-06-03,15:45:28
39.972405,116.3261833,0,164,39602.6565972222,2008-06-03,15:45:30
39.9723699,116.3261466,0,164,39602.6566203704,2008-06-03,15:45:32
39.9723466,116.3260866,0,164,39602.6566435185,2008-06-03,15:45:34
39.9723216,116.3260433,0,164,39602.6566666667,2008-06-03,15:45:36
39.9723116,116.3260183,0,164,39602.6566898148,2008-06-03,15:45:38
39.9722916,116.3260399,0,164,39602.656712963,2008-06-03,15:45:40
39.9722883,116.3260399,0,164,39602.6567361111,2008-06-03,15:45:42
39.9722966,116.3260033,0,164,39602.6567592593,2008-06-03,15:45:44
39.9722933,116.3259699,0,164,39602.6567824074,2008-06-03,15:45:46
39.9722783,116.32593,0,164,39602.6568055556,2008-06-03,15:45:48
39.97228,116.3258833,0,164,39602.6568287037,2008-06-03,15:45:50
39.9722883,116.3258533,0,164,39602.6568518518,2008-06-03,15:45:52
39.972335,116.3257766,0,164,39602.656875,2008-06-03,15:45:54
39.9724666,116.3256699,0,164,39602.6568981481,2008-06-03,15:45:56
39.9725066,116.3256049,0,164,39602.6569212963,2008-06-03,15:45:58
39.9725166,116.3255883,0,164,39602.6569444444,2008-06-03,15:46:00
39.9725233,116.3255516,0,164,39602.6569675926,2008-06-03,15:46:02
39.9725216,116.3255399,0,164,39602.6569907407,2008-06-03,15:46:04
39.9725316,116.3255033,0,164,39602.6570138889,2008-06-03,15:46:06
39.972555,116.3254316,0,167.3,39602.657037037,2008-06-03,15:46:08
39.972545,116.3253566,0,167.3,39602.6570601852,2008-06-03,15:46:10
39.97253,116.3253466,0,167.3,39602.6570833333,2008-06-03,15:46:12
39.9725133,116.325335,0,167.3,39602.6571064815,2008-06-03,15:46:14
39.9725116,116.3253,0,167.3,39602.6571296296,2008-06-03,15:46:16
39.9725666,116.32523,0,167.3,39602.6571527778,2008-06-03,15:46:18
39.9725816,116.3251849,0,167.3,39602.6571759259,2008-06-03,15:46:20
39.9726049,116.3251183,0,167.3,39602.6571990741,2008-06-03,15:46:22
39.9726,116.32507,0,167.3,39602.6572222222,2008-06-03,15:46:24
39.9725799,116.3250249,0,167.3,39602.6572453704,2008-06-03,15:46:26
39.9725633,116.3250066,0,167.3,39602.6572685185,2008-06-03,15:46:28
39.9725349,116.3249866,0,167.3,39602.6572916667,2008-06-03,15:46:30
39.9725283,116.3249633,0,167.3,39602.6573148148,2008-06-03,15:46:32
39.9724549,116.3250333,0,167.3,39602.657337963,2008-06-03,15:46:34
39.9724333,116.3250366,0,167.3,39602.6573611111,2008-06-03,15:46:36
39.9724249,116.3250033,0,167.3,39602.6573842593,2008-06-03,15:46:38
39.9724566,116.3249,0,167.3,39602.6574074074,2008-06-03,15:46:40
39.9724816,116.3248333,0,167.3,39602.6574305556,2008-06-03,15:46:42
39.97249,116.3247883,0,167.3,39602.6574537037,2008-06-03,15:46:44
39.97246,116.3247999,0,167.3,39602.6574768518,2008-06-03,15:46:46
39.9724483,116.3247766,0,164,39602.6575,2008-06-03,15:46:48
39.9724233,116.32476,0,164,39602.6575231481,2008-06-03,15:46:50
39.9724216,116.3247299,0,164,39602.6575462963,2008-06-03,15:46:52
39.9724783,116.3245949,0,164,39602.6575694444,2008-06-03,15:46:54
39.9724716,116.3245466,0,164,39602.6575925926,2008-06-03,15:46:56
39.9724466,116.3245233,0,164,39602.6576157407,2008-06-03,15:46:58
39.9724066,116.3245199,0,164,39602.6576388889,2008-06-03,15:47:00
39.9723816,116.32448,0,164,39602.657662037,2008-06-03,15:47:02
39.9723466,116.3244716,0,164,39602.6576851852,2008-06-03,15:47:04
39.9722533,116.3245016,0,164,39602.6577083333,2008-06-03,15:47:06
39.9721516,116.324565,0,164,39602.6577314815,2008-06-03,15:47:08
39.9721066,116.3245816,0,164,39602.6577546296,2008-06-03,15:47:10
39.9720816,116.3245749,0,160.8,39602.6577777778,2008-06-03,15:47:12
39.9720533,116.3245899,0,164,39602.6578009259,2008-06-03,15:47:14
39.9720166,116.3245883,0,160.8,39602.6578240741,2008-06-03,15:47:16
39.9720016,116.3246049,0,160.8,39602.6578472222,2008-06-03,15:47:18
39.9719833,116.324635,0,160.8,39602.6578703704,2008-06-03,15:47:20
39.9719583,116.324635,0,160.8,39602.6578935185,2008-06-03,15:47:22
39.9719583,116.3245966,0,160.8,39602.6579166667,2008-06-03,15:47:24
39.9719316,116.3245883,0,160.8,39602.6579398148,2008-06-03,15:47:26
39.9719033,116.324585,0,160.8,39602.657962963,2008-06-03,15:47:28
39.9718866,116.3246116,0,160.8,39602.6579861111,2008-06-03,15:47:30
39.9718399,116.3246499,0,160.8,39602.6580092593,2008-06-03,15:47:32
39.9718083,116.3246683,0,160.8,39602.6580324074,2008-06-03,15:47:34
39.9717566,116.3247083,0,160.8,39602.6580555556,2008-06-03,15:47:36
39.9717349,116.3247233,0,160.8,39602.6580787037,2008-06-03,15:47:38
39.9717233,116.3247083,0,160.8,39602.6581018518,2008-06-03,15:47:40
39.9717116,116.3246866,0,160.8,39602.658125,2008-06-03,15:47:42
39.9717566,116.3246,0,160.8,39602.6581597222,2008-06-03,15:47:45
39.9717333,116.3246049,0,160.8,39602.6581828704,2008-06-03,15:47:47
39.97169,116.3246166,0,160.8,39602.6582060185,2008-06-03,15:47:49
39.9716249,116.3246599,0,160.8,39602.6582291667,2008-06-03,15:47:51
39.9716016,116.3247033,0,160.8,39602.6582523148,2008-06-03,15:47:53
39.9715966,116.3247783,0,160.8,39602.658275463,2008-06-03,15:47:55
39.9716033,116.3248249,0,160.8,39602.6582986111,2008-06-03,15:47:57
39.9717233,116.3247633,0,160.8,39602.6583217593,2008-06-03,15:47:59
39.9717933,116.3247349,0,160.8,39602.6583449074,2008-06-03,15:48:01
39.9718633,116.3247133,0,160.8,39602.6583680556,2008-06-03,15:48:03
39.971995,116.3246366,0,160.8,39602.6583912037,2008-06-03,15:48:05
39.9720199,116.3246499,0,160.8,39602.6584143518,2008-06-03,15:48:07
39.9720599,116.3246433,0,160.8,39602.6584375,2008-06-03,15:48:09
39.9720866,116.32467,0,160.8,39602.6584606481,2008-06-03,15:48:11
39.9721383,116.3246566,0,160.8,39602.6584837963,2008-06-03,15:48:13
39.9721766,116.3246599,0,160.8,39602.6585069444,2008-06-03,15:48:15
39.9721983,116.3246766,0,160.8,39602.6585300926,2008-06-03,15:48:17
39.9721899,116.3247199,0,160.8,39602.6585532407,2008-06-03,15:48:19
39.9721933,116.3247566,0,160.8,39602.6585763889,2008-06-03,15:48:21
39.9722183,116.3247816,0,160.8,39602.6586342593,2008-06-03,15:48:26
39.9721849,116.3248633,0,160.8,39602.6586689815,2008-06-03,15:48:29
