# Supplementary material for: Research on differential privacy protection method based on user tendency
Source: PLoS One. 2023 Oct 26;18(10):e0288823. doi: 10.1371/journal.pone.0288823 (PMC10602288; doi:10.1371/journal.pone.0288823)
Supplement: S4 Data — (ZIP) [file pone.0288823.s004.zip › Data 5-4/112/Trajectory/20080604152230.plt]

Geolife trajectory
WGS 84
Altitude is in Feet
Reserved 3
0,2,255,My Track,0,0,2,8421376
0
39.9758116,116.32954,0,154.2,39603.640625,2008-06-04,15:22:30
39.9759066,116.3299233,0,167.3,39603.642037037,2008-06-04,15:24:32
39.975865,116.3298333,0,164,39603.6420601852,2008-06-04,15:24:34
39.97584,116.3297833,0,160.8,39603.6420833333,2008-06-04,15:24:36
39.9758266,116.3297099,0,160.8,39603.6421064815,2008-06-04,15:24:38
39.9758366,116.3296883,0,160.8,39603.6421296296,2008-06-04,15:24:40
39.9758566,116.3296916,0,157.5,39603.6421527778,2008-06-04,15:24:42
39.9758966,116.329715,0,157.5,39603.6421759259,2008-06-04,15:24:44
39.9759533,116.3297783,0,157.5,39603.6421990741,2008-06-04,15:24:46
39.9760033,116.3298466,0,157.5,39603.6422222222,2008-06-04,15:24:48
39.9760633,116.3299299,0,157.5,39603.6422453704,2008-06-04,15:24:50
39.9761133,116.3299916,0,157.5,39603.6422685185,2008-06-04,15:24:52
39.97616,116.3300616,0,157.5,39603.6422916667,2008-06-04,15:24:54
39.976205,116.3301216,0,157.5,39603.6423148148,2008-06-04,15:24:56
39.9762466,116.33019,0,157.5,39603.642337963,2008-06-04,15:24:58
39.9762816,116.33024,0,157.5,39603.6423611111,2008-06-04,15:25:00
39.9763016,116.3302933,0,157.5,39603.6423842593,2008-06-04,15:25:02
39.9763,116.3303416,0,157.5,39603.6424074074,2008-06-04,15:25:04
39.9762816,116.3303616,0,157.5,39603.6424305556,2008-06-04,15:25:06
39.9762516,116.3303416,0,157.5,39603.6424537037,2008-06-04,15:25:08
39.9762349,116.3303383,0,157.5,39603.6424768518,2008-06-04,15:25:10
39.9762,116.3303066,0,157.5,39603.6425,2008-06-04,15:25:12
39.9761916,116.3302916,0,157.5,39603.6425231481,2008-06-04,15:25:14
39.9761799,116.3302783,0,157.5,39603.6426273148,2008-06-04,15:25:23
39.9761883,116.3302866,0,157.5,39603.642650463,2008-06-04,15:25:25
39.9761949,116.330325,0,157.5,39603.6426736111,2008-06-04,15:25:27
39.9762016,116.3303699,0,157.5,39603.6426967593,2008-06-04,15:25:29
39.9762199,116.33043,0,157.5,39603.6427199074,2008-06-04,15:25:31
39.9762283,116.3304599,0,157.5,39603.6427430556,2008-06-04,15:25:33
39.9762499,116.3304766,0,157.5,39603.6427662037,2008-06-04,15:25:35
39.9762883,116.3305016,0,157.5,39603.6427893518,2008-06-04,15:25:37
39.9763333,116.3305483,0,157.5,39603.6428125,2008-06-04,15:25:39
39.9763416,116.3305566,0,157.5,39603.6428356481,2008-06-04,15:25:41
39.9762866,116.3304949,0,157.5,39603.6428587963,2008-06-04,15:25:43
39.9755899,116.3287483,0,157.5,39603.6461921296,2008-06-04,15:30:31
39.9755766,116.3285149,0,157.5,39603.6462152778,2008-06-04,15:30:33
39.9755933,116.3283633,0,157.5,39603.6462384259,2008-06-04,15:30:35
39.9756083,116.3282766,0,157.5,39603.6462615741,2008-06-04,15:30:37
39.9756199,116.328215,0,157.5,39603.6462847222,2008-06-04,15:30:39
39.9756316,116.32818,0,157.5,39603.6463078704,2008-06-04,15:30:41
39.9756416,116.3281483,0,157.5,39603.6463310185,2008-06-04,15:30:43
39.9756483,116.3281349,0,157.5,39603.6463541667,2008-06-04,15:30:45
39.9756533,116.3281216,0,157.5,39603.6463773148,2008-06-04,15:30:47
39.9756616,116.3281183,0,157.5,39603.646400463,2008-06-04,15:30:49
39.9756616,116.3281183,0,157.5,39603.6464351852,2008-06-04,15:30:52
39.9756683,116.3281233,0,157.5,39603.6464583333,2008-06-04,15:30:54
39.97568,116.3281349,0,157.5,39603.6464814815,2008-06-04,15:30:56
39.9757133,116.3282,0,157.5,39603.6465046296,2008-06-04,15:30:58
39.9757633,116.3283183,0,157.5,39603.6465277778,2008-06-04,15:31:00
39.9758149,116.3284883,0,157.5,39603.6465509259,2008-06-04,15:31:02
39.9758749,116.3286749,0,157.5,39603.6465740741,2008-06-04,15:31:04
39.9759266,116.3288733,0,157.5,39603.6465972222,2008-06-04,15:31:06
39.975975,116.3290499,0,157.5,39603.6466203704,2008-06-04,15:31:08
39.9760316,116.3292133,0,157.5,39603.6466435185,2008-06-04,15:31:10
39.9760816,116.3293549,0,157.5,39603.6466666667,2008-06-04,15:31:12
39.9761266,116.3294766,0,157.5,39603.6466898148,2008-06-04,15:31:14
39.9761666,116.3295883,0,157.5,39603.646712963,2008-06-04,15:31:16
39.9762016,116.3296833,0,157.5,39603.6467361111,2008-06-04,15:31:18
39.97623,116.3297583,0,157.5,39603.6467592593,2008-06-04,15:31:20
39.9762516,116.3298283,0,157.5,39603.6467824074,2008-06-04,15:31:22
39.9762649,116.3298799,0,157.5,39603.6468055556,2008-06-04,15:31:24
39.9762716,116.3299316,0,157.5,39603.6468287037,2008-06-04,15:31:26
39.9762766,116.3299683,0,157.5,39603.6468518519,2008-06-04,15:31:28
39.9762899,116.32998,0,157.5,39603.646875,2008-06-04,15:31:30
39.976315,116.3299783,0,157.5,39603.6468981481,2008-06-04,15:31:32
39.9763516,116.3299516,0,160.8,39603.6469212963,2008-06-04,15:31:34
39.9763733,116.3299299,0,160.8,39603.6469444444,2008-06-04,15:31:36
39.9763766,116.3299233,0,160.8,39603.6469675926,2008-06-04,15:31:38
39.9763583,116.3299483,0,160.8,39603.6470023148,2008-06-04,15:31:41
39.9763116,116.3299699,0,160.8,39603.647037037,2008-06-04,15:31:44
39.9762866,116.3299649,0,160.8,39603.6470601852,2008-06-04,15:31:46
39.97626,116.3299649,0,160.8,39603.6473148148,2008-06-04,15:32:08
39.9762683,116.3299299,0,160.8,39603.647337963,2008-06-04,15:32:10
39.9762899,116.329945,0,160.8,39603.6473611111,2008-06-04,15:32:12
39.9763199,116.3299883,0,160.8,39603.6473842593,2008-06-04,15:32:14
39.976355,116.3300483,0,160.8,39603.6474074074,2008-06-04,15:32:16
39.9763483,116.3301149,0,160.8,39603.6474305556,2008-06-04,15:32:18
39.9763383,116.3301816,0,160.8,39603.6474537037,2008-06-04,15:32:20
39.9763216,116.3302449,0,160.8,39603.6474768519,2008-06-04,15:32:22
39.9763083,116.3303083,0,160.8,39603.6475,2008-06-04,15:32:24
39.9763066,116.3303583,0,160.8,39603.6475231481,2008-06-04,15:32:26
39.9763033,116.3304033,0,160.8,39603.6475462963,2008-06-04,15:32:28
39.9762966,116.3304283,0,160.8,39603.6475694444,2008-06-04,15:32:30
39.9762883,116.3304266,0,160.8,39603.6475925926,2008-06-04,15:32:32
39.9762799,116.330415,0,164,39603.6487037037,2008-06-04,15:34:08
39.9763,116.3304566,0,164,39603.6487268518,2008-06-04,15:34:10
39.9763233,116.330465,0,164,39603.64875,2008-06-04,15:34:12
39.9763466,116.3304599,0,164,39603.6487731481,2008-06-04,15:34:14
39.9763616,116.3304433,0,164,39603.6487962963,2008-06-04,15:34:16
39.9763716,116.3304283,0,164,39603.6488194444,2008-06-04,15:34:18
39.9763883,116.3304233,0,164,39603.6488425926,2008-06-04,15:34:20
39.9764083,116.3304166,0,164,39603.6488657407,2008-06-04,15:34:22
39.9764216,116.3304016,0,164,39603.6488888889,2008-06-04,15:34:24
39.9764349,116.3303916,0,164,39603.648912037,2008-06-04,15:34:26
39.97644,116.3303699,0,164,39603.6499537037,2008-06-04,15:35:56
39.9764749,116.33043,0,164,39603.6499768518,2008-06-04,15:35:58
39.9764633,116.3304399,0,164,39603.65,2008-06-04,15:36:00
39.9764266,116.3304166,0,164,39603.6500231481,2008-06-04,15:36:02
39.9763716,116.3303666,0,164,39603.6500462963,2008-06-04,15:36:04
39.9762983,116.3302783,0,164,39603.6500694444,2008-06-04,15:36:06
39.9762416,116.3301933,0,164,39603.6500925926,2008-06-04,15:36:08
39.9761799,116.3301,0,164,39603.6501157407,2008-06-04,15:36:10
39.976145,116.3300083,0,164,39603.6501388889,2008-06-04,15:36:12
39.9761166,116.3298966,0,164,39603.650162037,2008-06-04,15:36:14
39.9760883,116.329805,0,164,39603.6501851852,2008-06-04,15:36:16
39.9760733,116.3297533,0,164,39603.6502083333,2008-06-04,15:36:18
39.9760666,116.3297299,0,167.3,39603.6502314815,2008-06-04,15:36:20
39.9760666,116.3297299,0,167.3,39603.6502546296,2008-06-04,15:36:22
39.9760666,116.3297299,0,167.3,39603.6558564815,2008-06-04,15:44:26
39.9760616,116.3297333,0,167.3,39603.6558796296,2008-06-04,15:44:28
39.9760466,116.3296316,0,167.3,39603.6559027778,2008-06-04,15:44:30
39.976035,116.3295849,0,167.3,39603.6559259259,2008-06-04,15:44:32
39.9760283,116.3295899,0,167.3,39603.6559490741,2008-06-04,15:44:34
39.9760283,116.3296149,0,167.3,39603.6559722222,2008-06-04,15:44:36
39.976035,116.3296633,0,167.3,39603.65625,2008-06-04,15:45:00
39.976035,116.3296683,0,167.3,39603.656412037,2008-06-04,15:45:14
39.976035,116.3296683,0,167.3,39603.6567013889,2008-06-04,15:45:39
39.9760366,116.329665,0,167.3,39603.656724537,2008-06-04,15:45:41
39.9760333,116.3296516,0,167.3,39603.6567476852,2008-06-04,15:45:43
39.9760316,116.3296499,0,167.3,39603.6567708333,2008-06-04,15:45:45
39.9760316,116.3296499,0,167.3,39603.6569328704,2008-06-04,15:45:59
39.9760266,116.3296483,0,167.3,39603.6569560185,2008-06-04,15:46:01
39.9760149,116.3296666,0,167.3,39603.6569791667,2008-06-04,15:46:03
39.9760266,116.3297299,0,167.3,39603.6570023148,2008-06-04,15:46:05
39.976045,116.3298149,0,167.3,39603.657025463,2008-06-04,15:46:07
39.9760666,116.3299316,0,167.3,39603.6570486111,2008-06-04,15:46:09
39.9760816,116.3300166,0,167.3,39603.6570717593,2008-06-04,15:46:11
39.9760983,116.3300866,0,167.3,39603.6570949074,2008-06-04,15:46:13
39.9761183,116.3301433,0,167.3,39603.6571180556,2008-06-04,15:46:15
39.9761366,116.33019,0,167.3,39603.6571412037,2008-06-04,15:46:17
39.9761616,116.330225,0,167.3,39603.6571643518,2008-06-04,15:46:19
39.9761916,116.3302483,0,167.3,39603.6571875,2008-06-04,15:46:21
39.9761766,116.33059,0,164,39603.6627546296,2008-06-04,15:54:22
39.9761516,116.3305999,0,164,39603.6627777778,2008-06-04,15:54:24
39.9761516,116.3305999,0,164,39603.6628125,2008-06-04,15:54:27
39.9761516,116.3305949,0,164,39603.6628356481,2008-06-04,15:54:29
39.9761633,116.3305733,0,164,39603.6628587963,2008-06-04,15:54:31
39.9762,116.3305449,0,164,39603.6628819444,2008-06-04,15:54:33
39.9762383,116.3305183,0,167.3,39603.6629050926,2008-06-04,15:54:35
39.9762633,116.3305033,0,167.3,39603.6629282407,2008-06-04,15:54:37
39.97627,116.330485,0,167.3,39603.6629513889,2008-06-04,15:54:39
39.97627,116.330485,0,167.3,39603.662974537,2008-06-04,15:54:41
39.9762666,116.3304833,0,167.3,39603.6629976852,2008-06-04,15:54:43
39.9756449,116.3309033,0,167.3,39603.6662268518,2008-06-04,15:59:22
39.9756466,116.3308883,0,167.3,39603.66625,2008-06-04,15:59:24
39.9755233,116.3308583,0,167.3,39603.6662847222,2008-06-04,15:59:27
39.9755083,116.33087,0,167.3,39603.6663078704,2008-06-04,15:59:29
39.97547,116.3308933,0,167.3,39603.6663310185,2008-06-04,15:59:31
39.9754349,116.3308966,0,167.3,39603.6663541667,2008-06-04,15:59:33
39.9754099,116.3308916,0,167.3,39603.6663773148,2008-06-04,15:59:35
39.9753866,116.330885,0,167.3,39603.666400463,2008-06-04,15:59:37
39.9753699,116.3308899,0,167.3,39603.6664236111,2008-06-04,15:59:39
39.97536,116.330885,0,167.3,39603.6664467593,2008-06-04,15:59:41
39.9753583,116.3308599,0,167.3,39603.6664699074,2008-06-04,15:59:43
39.975445,116.3307683,0,167.3,39603.6664930556,2008-06-04,15:59:45
39.9754549,116.3307433,0,167.3,39603.6665162037,2008-06-04,15:59:47
39.9754916,116.3307199,0,167.3,39603.6665393518,2008-06-04,15:59:49
39.9754833,116.3307016,0,167.3,39603.6665625,2008-06-04,15:59:51
39.975475,116.3306783,0,167.3,39603.6665856481,2008-06-04,15:59:53
39.9754916,116.3306566,0,167.3,39603.6666087963,2008-06-04,15:59:55
39.9754833,116.33064,0,167.3,39603.6666319444,2008-06-04,15:59:57
39.975485,116.3306116,0,167.3,39603.6666550926,2008-06-04,15:59:59
39.9754933,116.3305949,0,167.3,39603.6666782407,2008-06-04,16:00:01
39.9754916,116.3305649,0,167.3,39603.6667013889,2008-06-04,16:00:03
39.9755066,116.3305216,0,167.3,39603.666724537,2008-06-04,16:00:05
39.9755166,116.3304783,0,167.3,39603.6667476852,2008-06-04,16:00:07
39.9755016,116.3304383,0,167.3,39603.6667708333,2008-06-04,16:00:09
39.9754833,116.3304,0,167.3,39603.6667939815,2008-06-04,16:00:11
39.9754733,116.3303716,0,167.3,39603.6668171296,2008-06-04,16:00:13
39.9754649,116.330325,0,167.3,39603.6668402778,2008-06-04,16:00:15
39.9754583,116.3302783,0,167.3,39603.6668634259,2008-06-04,16:00:17
39.9754583,116.3302449,0,167.3,39603.6668865741,2008-06-04,16:00:19
39.975445,116.3302149,0,167.3,39603.6669097222,2008-06-04,16:00:21
39.9754416,116.3301883,0,167.3,39603.6669328704,2008-06-04,16:00:23
39.9754549,116.3301816,0,167.3,39603.6669560185,2008-06-04,16:00:25
39.9754833,116.3301633,0,167.3,39603.6669791667,2008-06-04,16:00:27
39.9755099,116.3301483,0,167.3,39603.6670023148,2008-06-04,16:00:29
39.9755733,116.3301316,0,167.3,39603.667025463,2008-06-04,16:00:31
39.9755933,116.3301133,0,167.3,39603.6670486111,2008-06-04,16:00:33
39.9756166,116.330065,0,167.3,39603.6670717593,2008-06-04,16:00:35
39.97564,116.3300233,0,167.3,39603.6670949074,2008-06-04,16:00:37
39.9756616,116.3300166,0,167.3,39603.6671180556,2008-06-04,16:00:39
39.9756899,116.329995,0,167.3,39603.6671412037,2008-06-04,16:00:41
39.9756933,116.3299916,0,167.3,39603.6671643518,2008-06-04,16:00:43
39.9757033,116.3299749,0,167.3,39603.6671875,2008-06-04,16:00:45
39.9757016,116.3299399,0,167.3,39603.6672106481,2008-06-04,16:00:47
39.9757416,116.329925,0,167.3,39603.6672337963,2008-06-04,16:00:49
39.975755,116.3298849,0,167.3,39603.6672569444,2008-06-04,16:00:51
39.9757599,116.3298366,0,167.3,39603.6672800926,2008-06-04,16:00:53
39.9757666,116.3297999,0,167.3,39603.6673032407,2008-06-04,16:00:55
39.9757616,116.32975,0,167.3,39603.6673263889,2008-06-04,16:00:57
39.9757449,116.3297049,0,167.3,39603.667349537,2008-06-04,16:00:59
39.975725,116.329665,0,167.3,39603.6673726852,2008-06-04,16:01:01
39.9757033,116.3296416,0,167.3,39603.6673958333,2008-06-04,16:01:03
39.9756666,116.3296133,0,167.3,39603.6674189815,2008-06-04,16:01:05
39.97563,116.3295616,0,167.3,39603.6674421296,2008-06-04,16:01:07
39.9756333,116.3295149,0,167.3,39603.6674652778,2008-06-04,16:01:09
39.9756266,116.3294833,0,167.3,39603.6674884259,2008-06-04,16:01:11
39.9756416,116.3294466,0,167.3,39603.6675115741,2008-06-04,16:01:13
39.9756666,116.3294316,0,167.3,39603.6675347222,2008-06-04,16:01:15
39.9757066,116.32942,0,167.3,39603.6675578704,2008-06-04,16:01:17
39.9757,116.3293933,0,170.6,39603.6675810185,2008-06-04,16:01:19
39.9757116,116.329385,0,167.3,39603.6676041667,2008-06-04,16:01:21
39.9757083,116.3293833,0,167.3,39603.6676273148,2008-06-04,16:01:23
39.9757149,116.3293749,0,167.3,39603.667650463,2008-06-04,16:01:25
39.9757166,116.3293616,0,167.3,39603.6676736111,2008-06-04,16:01:27
39.9757233,116.3293666,0,167.3,39603.6676967593,2008-06-04,16:01:29
39.9757383,116.329365,0,167.3,39603.6677199074,2008-06-04,16:01:31
39.9757299,116.3293533,0,167.3,39603.6677430556,2008-06-04,16:01:33
39.9756833,116.3293133,0,167.3,39603.6677662037,2008-06-04,16:01:35
39.9756216,116.3292466,0,167.3,39603.6677893519,2008-06-04,16:01:37
39.9755616,116.3291649,0,167.3,39603.6678125,2008-06-04,16:01:39
39.9755249,116.3290866,0,170.6,39603.6678356482,2008-06-04,16:01:41
39.9755016,116.329,0,170.6,39603.6678587963,2008-06-04,16:01:43
39.9754616,116.3289383,0,170.6,39603.6678819444,2008-06-04,16:01:45
39.9754516,116.3288749,0,170.6,39603.6679050926,2008-06-04,16:01:47
39.9754483,116.328845,0,170.6,39603.6679282407,2008-06-04,16:01:49
39.9754383,116.3287816,0,173.9,39603.6679513889,2008-06-04,16:01:51
39.9754283,116.3287299,0,173.9,39603.667974537,2008-06-04,16:01:53
39.9753966,116.3286549,0,173.9,39603.6679976852,2008-06-04,16:01:55
39.97543,116.3286866,0,173.9,39603.6680208333,2008-06-04,16:01:57
39.9754716,116.3286899,0,173.9,39603.6680439815,2008-06-04,16:01:59
39.975485,116.3286833,0,173.9,39603.6680671296,2008-06-04,16:02:01
39.9754566,116.3286933,0,177.2,39603.6680902778,2008-06-04,16:02:03
39.9754316,116.3286933,0,177.2,39603.6681134259,2008-06-04,16:02:05
39.9754383,116.3286833,0,173.9,39603.6681365741,2008-06-04,16:02:07
39.9754316,116.3286616,0,177.2,39603.6681597222,2008-06-04,16:02:09
39.9754399,116.3286566,0,177.2,39603.6681828704,2008-06-04,16:02:11
39.9754583,116.32865,0,177.2,39603.6682060185,2008-06-04,16:02:13
39.9754683,116.3286516,0,177.2,39603.6682291667,2008-06-04,16:02:15
39.9754716,116.3286733,0,177.2,39603.6682523148,2008-06-04,16:02:17
39.9754716,116.3286733,0,177.2,39603.6684143519,2008-06-04,16:02:31
39.9754716,116.3286716,0,177.2,39603.6684375,2008-06-04,16:02:33
39.9754766,116.3286616,0,177.2,39603.6684606481,2008-06-04,16:02:35
39.9754816,116.3286433,0,177.2,39603.6684837963,2008-06-04,16:02:37
39.975485,116.3286249,0,177.2,39603.6685069444,2008-06-04,16:02:39
39.9755116,116.328615,0,177.2,39603.6685300926,2008-06-04,16:02:41
39.9755233,116.3285749,0,177.2,39603.6685532407,2008-06-04,16:02:43
39.97553,116.3285383,0,177.2,39603.6685763889,2008-06-04,16:02:45
39.9755233,116.3285066,0,177.2,39603.668599537,2008-06-04,16:02:47
39.9755183,116.3284649,0,177.2,39603.6686226852,2008-06-04,16:02:49
39.9754983,116.328355,0,177.2,39603.6686458333,2008-06-04,16:02:51
39.9755,116.3282683,0,177.2,39603.6686689815,2008-06-04,16:02:53
39.9754916,116.3281783,0,177.2,39603.6686921296,2008-06-04,16:02:55
39.9754799,116.3281316,0,177.2,39603.6687152778,2008-06-04,16:02:57
39.9754883,116.3280883,0,177.2,39603.6687384259,2008-06-04,16:02:59
39.9755,116.3280483,0,177.2,39603.6687615741,2008-06-04,16:03:01
39.9755133,116.3280199,0,177.2,39603.6687847222,2008-06-04,16:03:03
39.9755166,116.32797,0,177.2,39603.6688078704,2008-06-04,16:03:05
39.9755183,116.3279133,0,177.2,39603.6688310185,2008-06-04,16:03:07
39.9755216,116.3278566,0,177.2,39603.6688541667,2008-06-04,16:03:09
39.9755249,116.3278166,0,177.2,39603.6688773148,2008-06-04,16:03:11
39.9755249,116.3277816,0,177.2,39603.668900463,2008-06-04,16:03:13
39.9755099,116.3277333,0,177.2,39603.6689236111,2008-06-04,16:03:15
39.9754783,116.3276999,0,177.2,39603.6689467593,2008-06-04,16:03:17
39.97547,116.3276416,0,177.2,39603.6689699074,2008-06-04,16:03:19
39.9754683,116.3275999,0,177.2,39603.6689930556,2008-06-04,16:03:21
39.97546,116.3275466,0,177.2,39603.6690162037,2008-06-04,16:03:23
39.9754566,116.3275016,0,177.2,39603.6690393519,2008-06-04,16:03:25
39.9754583,116.3274866,0,177.2,39603.6690625,2008-06-04,16:03:27
39.9754666,116.3274899,0,177.2,39603.6690856481,2008-06-04,16:03:29
39.9754266,116.3274566,0,177.2,39603.6691087963,2008-06-04,16:03:31
39.9753699,116.3273983,0,177.2,39603.6691319444,2008-06-04,16:03:33
39.9752966,116.3273416,0,177.2,39603.6691550926,2008-06-04,16:03:35
39.9752066,116.3273266,0,177.2,39603.6691782407,2008-06-04,16:03:37
39.9751483,116.3273283,0,177.2,39603.6692013889,2008-06-04,16:03:39
39.9751283,116.32736,0,177.2,39603.669224537,2008-06-04,16:03:41
39.9751433,116.3274149,0,177.2,39603.6692476852,2008-06-04,16:03:43
39.9751516,116.3274283,0,177.2,39603.6692708333,2008-06-04,16:03:45
39.9751549,116.327445,0,177.2,39603.6692939815,2008-06-04,16:03:47
39.9751516,116.3274599,0,177.2,39603.6693171296,2008-06-04,16:03:49
39.97514,116.327465,0,177.2,39603.6693402778,2008-06-04,16:03:51
39.975125,116.3274716,0,177.2,39603.6693634259,2008-06-04,16:03:53
39.9751183,116.3274949,0,177.2,39603.6693865741,2008-06-04,16:03:55
39.9751116,116.3275133,0,177.2,39603.6694097222,2008-06-04,16:03:57
39.9751016,116.3275416,0,177.2,39603.6694328704,2008-06-04,16:03:59
39.97508,116.3275483,0,177.2,39603.6694560185,2008-06-04,16:04:01
39.9750683,116.32755,0,177.2,39603.6694791667,2008-06-04,16:04:03
39.9750633,116.3275516,0,177.2,39603.6695023148,2008-06-04,16:04:05
39.975055,116.3275533,0,177.2,39603.669525463,2008-06-04,16:04:07
39.9750449,116.3275366,0,177.2,39603.6695486111,2008-06-04,16:04:09
39.9750516,116.3275099,0,177.2,39603.6695717593,2008-06-04,16:04:11
39.9750599,116.3274949,0,177.2,39603.6695949074,2008-06-04,16:04:13
39.9750666,116.3274683,0,177.2,39603.6696180556,2008-06-04,16:04:15
39.9750716,116.3274483,0,177.2,39603.6696412037,2008-06-04,16:04:17
39.9750516,116.3272983,0,177.2,39603.6696643519,2008-06-04,16:04:19
39.9750366,116.3271666,0,177.2,39603.6696875,2008-06-04,16:04:21
39.9750283,116.32708,0,177.2,39603.6697106481,2008-06-04,16:04:23
39.975025,116.327045,0,177.2,39603.6697337963,2008-06-04,16:04:25
39.9750116,116.3270066,0,177.2,39603.6697569444,2008-06-04,16:04:27
39.97498,116.326975,0,177.2,39603.6697800926,2008-06-04,16:04:29
39.9749599,116.3269533,0,177.2,39603.6698032407,2008-06-04,16:04:31
39.9749316,116.3269533,0,177.2,39603.6698263889,2008-06-04,16:04:33
39.9749049,116.3269816,0,177.2,39603.669849537,2008-06-04,16:04:35
39.9748599,116.3269999,0,177.2,39603.6698726852,2008-06-04,16:04:37
39.9748316,116.3270083,0,177.2,39603.6698958333,2008-06-04,16:04:39
39.9747833,116.3270149,0,177.2,39603.6699189815,2008-06-04,16:04:41
39.9747516,116.3270166,0,177.2,39603.6699421296,2008-06-04,16:04:43
39.974715,116.3270199,0,177.2,39603.6699652778,2008-06-04,16:04:45
39.9746783,116.3270233,0,177.2,39603.6699884259,2008-06-04,16:04:47
39.9746283,116.3270399,0,177.2,39603.6700115741,2008-06-04,16:04:49
39.9746083,116.327045,0,177.2,39603.6700347222,2008-06-04,16:04:51
39.9745716,116.3270499,0,177.2,39603.6700578704,2008-06-04,16:04:53
39.9745683,116.3270566,0,177.2,39603.6700810185,2008-06-04,16:04:55
39.9745616,116.3270583,0,177.2,39603.6701041667,2008-06-04,16:04:57
39.9745616,116.3270516,0,177.2,39603.6701273148,2008-06-04,16:04:59
39.9745533,116.3270599,0,177.2,39603.670150463,2008-06-04,16:05:01
39.9745416,116.3270733,0,177.2,39603.6701736111,2008-06-04,16:05:03
39.9745283,116.3271049,0,177.2,39603.6701967593,2008-06-04,16:05:05
39.9745083,116.3271183,0,177.2,39603.6702199074,2008-06-04,16:05:07
39.9745033,116.327135,0,177.2,39603.6702430556,2008-06-04,16:05:09
39.9745033,116.3271583,0,177.2,39603.6702662037,2008-06-04,16:05:11
39.9745116,116.3271783,0,177.2,39603.6703125,2008-06-04,16:05:15
39.974505,116.327185,0,177.2,39603.6703356481,2008-06-04,16:05:17
39.9744966,116.3271966,0,177.2,39603.6703587963,2008-06-04,16:05:19
39.9744883,116.327205,0,177.2,39603.6703819444,2008-06-04,16:05:21
39.9744783,116.3272333,0,177.2,39603.6704050926,2008-06-04,16:05:23
39.9744566,116.3272416,0,177.2,39603.6704282407,2008-06-04,16:05:25
39.9744516,116.3272716,0,177.2,39603.6704513889,2008-06-04,16:05:27
39.9744433,116.3272949,0,177.2,39603.670474537,2008-06-04,16:05:29
39.974405,116.327305,0,177.2,39603.6704976852,2008-06-04,16:05:31
39.9743666,116.3273316,0,177.2,39603.6705208333,2008-06-04,16:05:33
39.974335,116.327345,0,177.2,39603.6705439815,2008-06-04,16:05:35
39.9743166,116.32736,0,177.2,39603.6705671296,2008-06-04,16:05:37
39.9742966,116.327375,0,177.2,39603.6705902778,2008-06-04,16:05:39
39.974285,116.3273816,0,177.2,39603.6706134259,2008-06-04,16:05:41
39.9742833,116.3274049,0,177.2,39603.6706365741,2008-06-04,16:05:43
39.9742733,116.3274216,0,177.2,39603.6706597222,2008-06-04,16:05:45
39.9742683,116.3274416,0,177.2,39603.6706828704,2008-06-04,16:05:47
39.9742666,116.3274583,0,177.2,39603.6707060185,2008-06-04,16:05:49
39.974265,116.3274849,0,177.2,39603.6707291667,2008-06-04,16:05:51
39.9742416,116.3274916,0,177.2,39603.6707523148,2008-06-04,16:05:53
39.9742349,116.3274899,0,177.2,39603.670775463,2008-06-04,16:05:55
39.9742266,116.3275049,0,177.2,39603.6707986111,2008-06-04,16:05:57
39.9742199,116.327515,0,177.2,39603.6708217593,2008-06-04,16:05:59
39.9742133,116.3275166,0,177.2,39603.6708449074,2008-06-04,16:06:01
39.9742133,116.3275033,0,177.2,39603.6708912037,2008-06-04,16:06:05
39.974185,116.3274783,0,177.2,39603.6709143519,2008-06-04,16:06:07
39.9741366,116.3274416,0,177.2,39603.6709375,2008-06-04,16:06:09
39.9741183,116.3273883,0,177.2,39603.6709606481,2008-06-04,16:06:11
39.9740866,116.3273649,0,177.2,39603.6709837963,2008-06-04,16:06:13
39.9740366,116.3273583,0,177.2,39603.6710069444,2008-06-04,16:06:15
39.9739799,116.3273766,0,177.2,39603.6710300926,2008-06-04,16:06:17
39.9739316,116.3273783,0,177.2,39603.6710532407,2008-06-04,16:06:19
39.9738999,116.3273733,0,177.2,39603.6710763889,2008-06-04,16:06:21
39.9738633,116.3273566,0,177.2,39603.671099537,2008-06-04,16:06:23
39.9738099,116.3273349,0,177.2,39603.6711226852,2008-06-04,16:06:25
39.9737416,116.3273266,0,177.2,39603.6711458333,2008-06-04,16:06:27
39.9736983,116.3273266,0,177.2,39603.6711689815,2008-06-04,16:06:29
39.9736666,116.3273233,0,177.2,39603.6711921296,2008-06-04,16:06:31
39.9736483,116.327325,0,177.2,39603.6712152778,2008-06-04,16:06:33
39.9736233,116.3273149,0,177.2,39603.6712384259,2008-06-04,16:06:35
39.9735883,116.32731,0,177.2,39603.6712615741,2008-06-04,16:06:37
39.9735766,116.32731,0,177.2,39603.6712847222,2008-06-04,16:06:39
39.9735533,116.327305,0,177.2,39603.6713078704,2008-06-04,16:06:41
39.9735483,116.3273083,0,177.2,39603.6713310185,2008-06-04,16:06:43
39.9735283,116.3273066,0,177.2,39603.6713541667,2008-06-04,16:06:45
39.9735216,116.32731,0,177.2,39603.6713773148,2008-06-04,16:06:47
39.9735016,116.3273283,0,177.2,39603.671400463,2008-06-04,16:06:49
39.9734783,116.32734,0,177.2,39603.6714236111,2008-06-04,16:06:51
39.9734583,116.3273616,0,177.2,39603.6714467593,2008-06-04,16:06:53
39.9734483,116.3273733,0,177.2,39603.6714699074,2008-06-04,16:06:55
39.9734449,116.3273999,0,177.2,39603.6714930556,2008-06-04,16:06:57
39.9734183,116.3274166,0,177.2,39603.6715162037,2008-06-04,16:06:59
39.9733983,116.3274333,0,173.9,39603.6715393519,2008-06-04,16:07:01
39.9733749,116.327445,0,173.9,39603.6715625,2008-06-04,16:07:03
39.9733433,116.3274133,0,173.9,39603.6715856481,2008-06-04,16:07:05
39.9732966,116.3274033,0,173.9,39603.6716087963,2008-06-04,16:07:07
39.9732733,116.3274066,0,173.9,39603.6716319444,2008-06-04,16:07:09
39.9732399,116.3274049,0,173.9,39603.6716550926,2008-06-04,16:07:11
39.9731966,116.3274049,0,173.9,39603.6716782407,2008-06-04,16:07:13
39.97315,116.3274066,0,173.9,39603.6717013889,2008-06-04,16:07:15
39.9731233,116.3274149,0,173.9,39603.671724537,2008-06-04,16:07:17
39.9731183,116.3274316,0,173.9,39603.6717476852,2008-06-04,16:07:19
39.9730883,116.3274633,0,173.9,39603.6717708333,2008-06-04,16:07:21
39.97306,116.3274749,0,173.9,39603.6717939815,2008-06-04,16:07:23
39.9730299,116.3274833,0,177.2,39603.6718171296,2008-06-04,16:07:25
39.97302,116.3275233,0,177.2,39603.6718402778,2008-06-04,16:07:27
39.9729566,116.3275,0,177.2,39603.6718634259,2008-06-04,16:07:29
39.9729316,116.3275033,0,177.2,39603.6718865741,2008-06-04,16:07:31
39.972895,116.3275216,0,177.2,39603.6719097222,2008-06-04,16:07:33
39.9728816,116.3275133,0,177.2,39603.6719328704,2008-06-04,16:07:35
39.9729049,116.327515,0,177.2,39603.6719560185,2008-06-04,16:07:37
39.97294,116.3274933,0,177.2,39603.6719791667,2008-06-04,16:07:39
39.9729516,116.3274766,0,177.2,39603.6721296296,2008-06-04,16:07:52
39.9729383,116.3274866,0,177.2,39603.6721527778,2008-06-04,16:07:54
39.9729166,116.3274899,0,177.2,39603.6721759259,2008-06-04,16:07:56
39.972895,116.32748,0,177.2,39603.6721990741,2008-06-04,16:07:58
39.9728699,116.3274699,0,177.2,39603.6722222222,2008-06-04,16:08:00
39.9728416,116.3274433,0,177.2,39603.6722453704,2008-06-04,16:08:02
39.9728133,116.3274149,0,177.2,39603.6722685185,2008-06-04,16:08:04
39.9727833,116.3274216,0,177.2,39603.6722916667,2008-06-04,16:08:06
39.9727499,116.32743,0,177.2,39603.6723148148,2008-06-04,16:08:08
39.9727016,116.3274066,0,177.2,39603.672337963,2008-06-04,16:08:10
39.9726649,116.3274266,0,177.2,39603.6723611111,2008-06-04,16:08:12
39.9726366,116.3274216,0,177.2,39603.6723842593,2008-06-04,16:08:14
39.9726116,116.3274166,0,177.2,39603.6724074074,2008-06-04,16:08:16
39.9725516,116.3274166,0,177.2,39603.6724305556,2008-06-04,16:08:18
39.9725683,116.3273683,0,177.2,39603.6724537037,2008-06-04,16:08:20
39.9725233,116.3273666,0,177.2,39603.6724768518,2008-06-04,16:08:22
39.9724949,116.3273799,0,177.2,39603.6725,2008-06-04,16:08:24
39.9724733,116.3274066,0,177.2,39603.6725231481,2008-06-04,16:08:26
39.9724699,116.3274366,0,177.2,39603.6725462963,2008-06-04,16:08:28
39.9724583,116.3274366,0,177.2,39603.6725694444,2008-06-04,16:08:30
39.9724583,116.3274149,0,177.2,39603.6725925926,2008-06-04,16:08:32
39.9724649,116.3273866,0,177.2,39603.6726157407,2008-06-04,16:08:34
39.9724566,116.3273533,0,177.2,39603.6726388889,2008-06-04,16:08:36
39.9724666,116.3273033,0,177.2,39603.672662037,2008-06-04,16:08:38
39.9724533,116.3272683,0,177.2,39603.6726851852,2008-06-04,16:08:40
39.97246,116.3272283,0,177.2,39603.6727083333,2008-06-04,16:08:42
39.9724816,116.3271916,0,177.2,39603.6727314815,2008-06-04,16:08:44
39.9725,116.3271416,0,177.2,39603.6727546296,2008-06-04,16:08:46
39.9725199,116.3270983,0,177.2,39603.6727777778,2008-06-04,16:08:48
39.9725383,116.3270749,0,177.2,39603.6728009259,2008-06-04,16:08:50
39.97256,116.3270516,0,177.2,39603.6728240741,2008-06-04,16:08:52
39.9725883,116.3270416,0,177.2,39603.6728472222,2008-06-04,16:08:54
39.972615,116.3270283,0,177.2,39603.6728703704,2008-06-04,16:08:56
39.9726249,116.3270033,0,177.2,39603.6728935185,2008-06-04,16:08:58
39.9726266,116.3269916,0,177.2,39603.6729166667,2008-06-04,16:09:00
39.9726099,116.3269466,0,177.2,39603.6729398148,2008-06-04,16:09:02
39.9726,116.3268983,0,177.2,39603.672962963,2008-06-04,16:09:04
39.9726116,116.3268799,0,177.2,39603.6729861111,2008-06-04,16:09:06
39.9726216,116.3268583,0,177.2,39603.6730092593,2008-06-04,16:09:08
39.9726333,116.3268333,0,177.2,39603.6730324074,2008-06-04,16:09:10
39.9726416,116.3268149,0,177.2,39603.6730555556,2008-06-04,16:09:12
39.972655,116.3268066,0,177.2,39603.6730787037,2008-06-04,16:09:14
39.9726,116.3267883,0,177.2,39603.6731018518,2008-06-04,16:09:16
39.9725883,116.3267883,0,180.4,39603.673125,2008-06-04,16:09:18
39.9725583,116.3267633,0,180.4,39603.6731481481,2008-06-04,16:09:20
39.9725333,116.32675,0,180.4,39603.6731712963,2008-06-04,16:09:22
39.9724716,116.3267333,0,177.2,39603.6732060185,2008-06-04,16:09:25
39.9724516,116.3266916,0,177.2,39603.6732291667,2008-06-04,16:09:27
39.97243,116.3266483,0,177.2,39603.6732523148,2008-06-04,16:09:29
39.9724233,116.3266149,0,177.2,39603.673275463,2008-06-04,16:09:31
39.9724516,116.3265383,0,177.2,39603.6732986111,2008-06-04,16:09:33
39.9724699,116.3265116,0,177.2,39603.6733217593,2008-06-04,16:09:35
39.9724983,116.3265033,0,177.2,39603.6733449074,2008-06-04,16:09:37
39.9725199,116.3264716,0,173.9,39603.6733680556,2008-06-04,16:09:39
39.9725233,116.3264166,0,173.9,39603.6733912037,2008-06-04,16:09:41
39.9725116,116.3263766,0,173.9,39603.6734143518,2008-06-04,16:09:43
39.9725099,116.3263566,0,173.9,39603.6734375,2008-06-04,16:09:45
39.9725099,116.326345,0,173.9,39603.6734606481,2008-06-04,16:09:47
39.9725016,116.3263266,0,173.9,39603.6734837963,2008-06-04,16:09:49
39.9724933,116.3262916,0,170.6,39603.6735069444,2008-06-04,16:09:51
39.9724883,116.3262666,0,170.6,39603.6735300926,2008-06-04,16:09:53
39.9724716,116.32626,0,170.6,39603.6735532407,2008-06-04,16:09:55
39.9724666,116.3262549,0,170.6,39603.6735763889,2008-06-04,16:09:57
39.9724483,116.3262283,0,170.6,39603.673599537,2008-06-04,16:09:59
39.9724399,116.3261866,0,170.6,39603.6736226852,2008-06-04,16:10:01
39.9724383,116.3261566,0,170.6,39603.6736458333,2008-06-04,16:10:03
39.9724366,116.3261266,0,170.6,39603.6736689815,2008-06-04,16:10:05
39.9724366,116.3261016,0,170.6,39603.6736921296,2008-06-04,16:10:07
39.9724866,116.3260733,0,170.6,39603.6737152778,2008-06-04,16:10:09
39.97253,116.3260633,0,170.6,39603.6737384259,2008-06-04,16:10:11
39.9725433,116.3260433,0,170.6,39603.6737615741,2008-06-04,16:10:13
39.972545,116.3260049,0,170.6,39603.6737847222,2008-06-04,16:10:15
39.972545,116.3259716,0,170.6,39603.6738078704,2008-06-04,16:10:17
39.972555,116.3259633,0,170.6,39603.6738310185,2008-06-04,16:10:19
39.9725583,116.3259316,0,170.6,39603.6738541667,2008-06-04,16:10:21
39.9725233,116.3258983,0,167.3,39603.6738773148,2008-06-04,16:10:23
39.9724766,116.3258416,0,167.3,39603.673900463,2008-06-04,16:10:25
39.9724383,116.3258133,0,167.3,39603.6739236111,2008-06-04,16:10:27
39.972405,116.32577,0,167.3,39603.6739467593,2008-06-04,16:10:29
39.9723966,116.3257449,0,167.3,39603.6739699074,2008-06-04,16:10:31
39.9723799,116.3256899,0,167.3,39603.6740046296,2008-06-04,16:10:34
39.972375,116.3256466,0,167.3,39603.6740277778,2008-06-04,16:10:36
39.9723799,116.3256116,0,167.3,39603.6740509259,2008-06-04,16:10:38
39.9724016,116.3255683,0,164,39603.6740856481,2008-06-04,16:10:41
39.9724283,116.3255433,0,164,39603.6741435185,2008-06-04,16:10:46
39.9724283,116.3255266,0,164,39603.6741666667,2008-06-04,16:10:48
39.972435,116.3255033,0,164,39603.6741898148,2008-06-04,16:10:50
39.9724399,116.325475,0,164,39603.674212963,2008-06-04,16:10:52
39.9724483,116.3254699,0,164,39603.6742361111,2008-06-04,16:10:54
39.9724566,116.3254566,0,164,39603.6742592593,2008-06-04,16:10:56
39.9724549,116.3254216,0,164,39603.6742824074,2008-06-04,16:10:58
39.9724549,116.32537,0,167.3,39603.6743055556,2008-06-04,16:11:00
39.9724533,116.3253216,0,167.3,39603.6743287037,2008-06-04,16:11:02
39.97246,116.3252916,0,167.3,39603.6743518518,2008-06-04,16:11:04
39.9724616,116.3252933,0,167.3,39603.674375,2008-06-04,16:11:06
39.97246,116.32528,0,167.3,39603.6743981481,2008-06-04,16:11:08
39.9724583,116.3252516,0,170.6,39603.6744212963,2008-06-04,16:11:10
39.9724633,116.3252316,0,170.6,39603.6744444444,2008-06-04,16:11:12
39.972475,116.3252166,0,170.6,39603.6744675926,2008-06-04,16:11:14
39.9724816,116.3251966,0,170.6,39603.6744907407,2008-06-04,16:11:16
39.97249,116.3251683,0,170.6,39603.6745138889,2008-06-04,16:11:18
39.9724816,116.3251349,0,170.6,39603.674537037,2008-06-04,16:11:20
39.97249,116.3251283,0,173.9,39603.6745601852,2008-06-04,16:11:22
39.9724949,116.3250933,0,173.9,39603.6745833333,2008-06-04,16:11:24
39.9725,116.3250716,0,173.9,39603.6746064815,2008-06-04,16:11:26
39.972505,116.325075,0,173.9,39603.6746296296,2008-06-04,16:11:28
39.9724933,116.3250333,0,173.9,39603.6746527778,2008-06-04,16:11:30
39.9724566,116.3249933,0,173.9,39603.6746759259,2008-06-04,16:11:32
39.972435,116.3249466,0,173.9,39603.6746990741,2008-06-04,16:11:34
39.9724333,116.3249166,0,173.9,39603.6747222222,2008-06-04,16:11:36
39.972405,116.3248883,0,173.9,39603.6747453704,2008-06-04,16:11:38
39.9723616,116.3248633,0,173.9,39603.6747685185,2008-06-04,16:11:40
39.9723616,116.3248566,0,170.6,39603.6747916667,2008-06-04,16:11:42
39.9723566,116.3248383,0,170.6,39603.6748148148,2008-06-04,16:11:44
39.9722966,116.3248083,0,170.6,39603.674837963,2008-06-04,16:11:46
39.9722583,116.3247799,0,170.6,39603.6748611111,2008-06-04,16:11:48
39.9722233,116.3247416,0,170.6,39603.6748842593,2008-06-04,16:11:50
39.9722183,116.3247116,0,170.6,39603.6749074074,2008-06-04,16:11:52
39.9722183,116.32469,0,170.6,39603.6749305556,2008-06-04,16:11:54
39.9722383,116.3246633,0,170.6,39603.6749537037,2008-06-04,16:11:56
39.9722616,116.3246399,0,170.6,39603.6749768518,2008-06-04,16:11:58
39.9722833,116.3246116,0,170.6,39603.675,2008-06-04,16:12:00
39.9722983,116.3245933,0,170.6,39603.6750231481,2008-06-04,16:12:02
39.9723233,116.3245833,0,170.6,39603.6750462963,2008-06-04,16:12:04
39.9723366,116.3245633,0,170.6,39603.6751041667,2008-06-04,16:12:09
39.9723299,116.3245516,0,170.6,39603.6751273148,2008-06-04,16:12:11
39.97232,116.3245383,0,170.6,39603.675150463,2008-06-04,16:12:13
39.9723016,116.3245133,0,170.6,39603.6751736111,2008-06-04,16:12:15
39.9722783,116.3244866,0,170.6,39603.6751967593,2008-06-04,16:12:17
39.9722516,116.3244699,0,170.6,39603.6752199074,2008-06-04,16:12:19
39.9721766,116.3244716,0,170.6,39603.6752430556,2008-06-04,16:12:21
39.9721316,116.3244666,0,170.6,39603.6752662037,2008-06-04,16:12:23
39.9720866,116.3244483,0,170.6,39603.6752893519,2008-06-04,16:12:25
39.9720383,116.3244516,0,170.6,39603.6753125,2008-06-04,16:12:27
39.9720216,116.3244483,0,170.6,39603.6753356481,2008-06-04,16:12:29
39.9720049,116.3244483,0,170.6,39603.6753587963,2008-06-04,16:12:31
39.971985,116.3244066,0,170.6,39603.6753819444,2008-06-04,16:12:33
39.9719583,116.3243866,0,170.6,39603.6754050926,2008-06-04,16:12:35
39.9719283,116.3243733,0,170.6,39603.6754282407,2008-06-04,16:12:37
39.9719183,116.3243599,0,170.6,39603.6754513889,2008-06-04,16:12:39
39.9719033,116.3243583,0,170.6,39603.675474537,2008-06-04,16:12:41
39.971885,116.3243349,0,170.6,39603.6754976852,2008-06-04,16:12:43
39.9718649,116.3243066,0,170.6,39603.6755208333,2008-06-04,16:12:45
39.9718166,116.3241583,0,170.6,39603.6755439815,2008-06-04,16:12:47
39.9718383,116.3243866,0,170.6,39603.6755671296,2008-06-04,16:12:49
39.9718249,116.3244616,0,170.6,39603.6755902778,2008-06-04,16:12:51
39.9718099,116.3244649,0,170.6,39603.6756134259,2008-06-04,16:12:53
39.9718183,116.3244716,0,170.6,39603.6756365741,2008-06-04,16:12:55
39.9718433,116.3244633,0,170.6,39603.6757060185,2008-06-04,16:13:01
39.97183,116.3244749,0,170.6,39603.6757291667,2008-06-04,16:13:03
39.9718133,116.3244816,0,170.6,39603.6757523148,2008-06-04,16:13:05
39.9717933,116.3245049,0,170.6,39603.675775463,2008-06-04,16:13:07
39.9717683,116.3245283,0,170.6,39603.6757986111,2008-06-04,16:13:09
39.9717416,116.3245533,0,170.6,39603.6758217593,2008-06-04,16:13:11
39.9717166,116.3245866,0,170.6,39603.6758449074,2008-06-04,16:13:13
39.9717133,116.3246133,0,170.6,39603.6758680556,2008-06-04,16:13:15
39.9717249,116.3246516,0,170.6,39603.6758912037,2008-06-04,16:13:17
39.9717366,116.3246649,0,170.6,39603.6759143519,2008-06-04,16:13:19
39.9717549,116.3246833,0,170.6,39603.6759375,2008-06-04,16:13:21
39.9717649,116.3247099,0,170.6,39603.6759606482,2008-06-04,16:13:23
39.9717799,116.3247349,0,170.6,39603.6759837963,2008-06-04,16:13:25
39.9717949,116.32476,0,170.6,39603.6760069444,2008-06-04,16:13:27
39.9718116,116.3247816,0,170.6,39603.6760300926,2008-06-04,16:13:29
39.9718283,116.3247916,0,170.6,39603.6760532407,2008-06-04,16:13:31
39.971845,116.3248049,0,170.6,39603.6760763889,2008-06-04,16:13:33
39.9718633,116.3248233,0,170.6,39603.676099537,2008-06-04,16:13:35
39.9718883,116.3248483,0,170.6,39603.6761226852,2008-06-04,16:13:37
39.9718933,116.3248683,0,170.6,39603.6761458333,2008-06-04,16:13:39
39.9719066,116.3248833,0,170.6,39603.6761689815,2008-06-04,16:13:41
39.9719116,116.3248916,0,170.6,39603.6761921296,2008-06-04,16:13:43
39.9719183,116.3249016,0,170.6,39603.6762152778,2008-06-04,16:13:45
