# Supplementary material for: Research on differential privacy protection method based on user tendency
Source: PLoS One. 2023 Oct 26;18(10):e0288823. doi: 10.1371/journal.pone.0288823 (PMC10602288; doi:10.1371/journal.pone.0288823)
Supplement: S4 Data — (ZIP) [file pone.0288823.s004.zip › Data 5-4/112/Trajectory/20080605011552.plt]

Geolife trajectory
WGS 84
Altitude is in Feet
Reserved 3
0,2,255,My Track,0,0,2,8421376
0
39.9751416,116.3270899,0,167.3,39604.0526851852,2008-06-05,01:15:52
39.9751866,116.327095,0,167.3,39604.0526967593,2008-06-05,01:15:53
39.9752583,116.3270899,0,167.3,39604.0527199074,2008-06-05,01:15:55
39.9752816,116.3271283,0,167.3,39604.0527430556,2008-06-05,01:15:57
39.9754166,116.3271249,0,167.3,39604.0527662037,2008-06-05,01:15:59
39.9753549,116.3273366,0,167.3,39604.0528819444,2008-06-05,01:16:09
39.975375,116.32734,0,167.3,39604.0529282407,2008-06-05,01:16:13
39.9754349,116.3273466,0,167.3,39604.0529513889,2008-06-05,01:16:15
39.9748483,116.3276166,0,167.3,39604.0532986111,2008-06-05,01:16:45
39.97483,116.3275816,0,167.3,39604.0533333333,2008-06-05,01:16:48
39.9747949,116.3275416,0,167.3,39604.0533680556,2008-06-05,01:16:51
39.9748116,116.3275616,0,167.3,39604.0533912037,2008-06-05,01:16:53
39.9749133,116.3275466,0,167.3,39604.0534143519,2008-06-05,01:16:55
39.9750483,116.3275483,0,167.3,39604.0534375,2008-06-05,01:16:57
39.9751366,116.3275799,0,167.3,39604.0534606481,2008-06-05,01:16:59
39.975055,116.3279633,0,167.3,39604.0536458333,2008-06-05,01:17:15
39.975205,116.3279216,0,167.3,39604.0536689815,2008-06-05,01:17:17
39.975265,116.3279066,0,167.3,39604.0536921296,2008-06-05,01:17:19
39.975265,116.3279083,0,167.3,39604.0537152778,2008-06-05,01:17:21
39.9752133,116.3279399,0,167.3,39604.0537384259,2008-06-05,01:17:23
39.97519,116.3279683,0,167.3,39604.0537615741,2008-06-05,01:17:25
39.975205,116.3279566,0,167.3,39604.0537847222,2008-06-05,01:17:27
39.9752866,116.32792,0,167.3,39604.0538078704,2008-06-05,01:17:29
39.9753266,116.3279266,0,167.3,39604.0538310185,2008-06-05,01:17:31
39.9752549,116.3304333,0,167.3,39604.0554398148,2008-06-05,01:19:50
39.9754883,116.3303849,0,167.3,39604.055462963,2008-06-05,01:19:52
39.9755033,116.3303933,0,167.3,39604.0554861111,2008-06-05,01:19:54
39.9754833,116.3304133,0,167.3,39604.0555092593,2008-06-05,01:19:56
39.97553,116.3304216,0,167.3,39604.0555324074,2008-06-05,01:19:58
39.9755199,116.33045,0,167.3,39604.0555555556,2008-06-05,01:20:00
39.9755066,116.3304916,0,167.3,39604.0555787037,2008-06-05,01:20:02
39.9755566,116.3305066,0,167.3,39604.0556018518,2008-06-05,01:20:04
39.9755216,116.3305266,0,167.3,39604.055625,2008-06-05,01:20:06
39.97525,116.3308199,0,167.3,39604.0557523148,2008-06-05,01:20:17
39.9751966,116.33085,0,167.3,39604.055775463,2008-06-05,01:20:19
39.9752833,116.3308999,0,167.3,39604.0557986111,2008-06-05,01:20:21
39.9751549,116.3309799,0,167.3,39604.0558217593,2008-06-05,01:20:23
39.9752566,116.3309616,0,167.3,39604.0558449074,2008-06-05,01:20:25
39.975415,116.3309216,0,167.3,39604.0558680556,2008-06-05,01:20:27
39.975485,116.3309316,0,167.3,39604.0558912037,2008-06-05,01:20:29
39.9755749,116.3309233,0,167.3,39604.0559143518,2008-06-05,01:20:31
39.9755983,116.3309349,0,167.3,39604.0559375,2008-06-05,01:20:33
39.9755783,116.3309499,0,167.3,39604.0559606481,2008-06-05,01:20:35
39.9755583,116.3309516,0,167.3,39604.0559837963,2008-06-05,01:20:37
39.9755483,116.3309316,0,167.3,39604.0560069444,2008-06-05,01:20:39
39.9756,116.3309083,0,167.3,39604.0560300926,2008-06-05,01:20:41
39.9756433,116.3308916,0,167.3,39604.0560532407,2008-06-05,01:20:43
