# Supplementary material for: Research on differential privacy protection method based on user tendency
Source: PLoS One. 2023 Oct 26;18(10):e0288823. doi: 10.1371/journal.pone.0288823 (PMC10602288; doi:10.1371/journal.pone.0288823)
Supplement: S4 Data — (ZIP) [file pone.0288823.s004.zip › Data 5-4/112/Trajectory/20080605162540.plt]

Geolife trajectory
WGS 84
Altitude is in Feet
Reserved 3
0,2,255,My Track,0,0,2,8421376
0
39.9756749,116.3307966,0,154.2,39604.6844907407,2008-06-05,16:25:40
39.97567,116.3307966,0,154.2,39604.6845023148,2008-06-05,16:25:41
39.97567,116.3307866,0,157.5,39604.684525463,2008-06-05,16:25:43
39.97567,116.3307866,0,157.5,39604.6845601852,2008-06-05,16:25:46
39.9756766,116.3307816,0,164,39604.6845833333,2008-06-05,16:25:48
39.9756749,116.3307633,0,164,39604.6846064815,2008-06-05,16:25:50
39.97567,116.3307549,0,164,39604.6846296296,2008-06-05,16:25:52
39.97567,116.3307383,0,164,39604.6846527778,2008-06-05,16:25:54
39.9756649,116.3307149,0,164,39604.6846759259,2008-06-05,16:25:56
39.9756449,116.3306933,0,164,39604.6846990741,2008-06-05,16:25:58
39.9756349,116.3304049,0,164,39604.6851388889,2008-06-05,16:26:36
39.97561,116.3304216,0,164,39604.6851967593,2008-06-05,16:26:41
39.9755733,116.3304416,0,164,39604.6852199074,2008-06-05,16:26:43
39.9755616,116.3303849,0,164,39604.6852893519,2008-06-05,16:26:49
39.9755566,116.3303883,0,164,39604.6853125,2008-06-05,16:26:51
39.9756233,116.3303833,0,164,39604.6855671296,2008-06-05,16:27:13
39.9756166,116.3303833,0,164,39604.6855902778,2008-06-05,16:27:15
39.9756133,116.3303783,0,164,39604.6856134259,2008-06-05,16:27:17
39.97561,116.3303716,0,164,39604.6856365741,2008-06-05,16:27:19
39.9755983,116.3303699,0,164,39604.6856712963,2008-06-05,16:27:22
39.9755949,116.33036,0,164,39604.6856944444,2008-06-05,16:27:24
39.9755933,116.3303433,0,164,39604.6857175926,2008-06-05,16:27:26
39.9755749,116.3303516,0,164,39604.6858333333,2008-06-05,16:27:36
39.9755666,116.3303499,0,164,39604.6858564815,2008-06-05,16:27:38
39.97556,116.3303433,0,164,39604.6858796296,2008-06-05,16:27:40
39.97556,116.3303433,0,164,39604.6859722222,2008-06-05,16:27:48
39.9755616,116.3303383,0,164,39604.6859953704,2008-06-05,16:27:50
39.9755499,116.3303416,0,164,39604.6860185185,2008-06-05,16:27:52
39.9755333,116.3303466,0,164,39604.6860416667,2008-06-05,16:27:54
39.9755183,116.3303549,0,164,39604.6860648148,2008-06-05,16:27:56
39.9755,116.3303616,0,164,39604.686087963,2008-06-05,16:27:58
39.9754833,116.3303733,0,164,39604.6861111111,2008-06-05,16:28:00
39.97546,116.3303833,0,164,39604.6861342593,2008-06-05,16:28:02
39.9754366,116.33038,0,164,39604.6861574074,2008-06-05,16:28:04
39.975415,116.3303733,0,164,39604.6861805556,2008-06-05,16:28:06
39.975405,116.3303766,0,164,39604.6862037037,2008-06-05,16:28:08
39.97539,116.3303749,0,164,39604.6862268519,2008-06-05,16:28:10
39.9753716,116.3303633,0,164,39604.68625,2008-06-05,16:28:12
39.9753666,116.3303533,0,164,39604.6862731481,2008-06-05,16:28:14
39.9753666,116.3303483,0,164,39604.6862962963,2008-06-05,16:28:16
39.9753533,116.3303433,0,164,39604.6863194444,2008-06-05,16:28:18
39.9753316,116.3303316,0,164,39604.6863425926,2008-06-05,16:28:20
39.9753166,116.3303216,0,164,39604.6863657407,2008-06-05,16:28:22
39.9753033,116.3303083,0,164,39604.6863888889,2008-06-05,16:28:24
39.9752949,116.3302816,0,164,39604.686412037,2008-06-05,16:28:26
39.9753083,116.3302466,0,164,39604.6864351852,2008-06-05,16:28:28
39.9753633,116.3302016,0,164,39604.6864583333,2008-06-05,16:28:30
39.9754333,116.3301516,0,164,39604.6864814815,2008-06-05,16:28:32
39.9755016,116.330135,0,164,39604.6865046296,2008-06-05,16:28:34
39.9755283,116.3301449,0,164,39604.6865277778,2008-06-05,16:28:36
39.9755283,116.3301333,0,164,39604.6865509259,2008-06-05,16:28:38
39.9754733,116.3300983,0,164,39604.6865740741,2008-06-05,16:28:40
39.9753816,116.3300566,0,164,39604.6865972222,2008-06-05,16:28:42
39.9753383,116.3300433,0,164,39604.6866203704,2008-06-05,16:28:44
39.9752866,116.3300199,0,164,39604.6866435185,2008-06-05,16:28:46
39.9752816,116.3299916,0,164,39604.6866666667,2008-06-05,16:28:48
39.9752766,116.3299683,0,164,39604.6866898148,2008-06-05,16:28:50
39.9752933,116.3299199,0,164,39604.686712963,2008-06-05,16:28:52
39.9752549,116.3298633,0,164,39604.6867361111,2008-06-05,16:28:54
39.9752666,116.3298466,0,164,39604.6867592593,2008-06-05,16:28:56
39.9752966,116.3298333,0,164,39604.6867824074,2008-06-05,16:28:58
39.9753249,116.3298099,0,164,39604.6868055556,2008-06-05,16:29:00
39.9753533,116.3297833,0,164,39604.6868287037,2008-06-05,16:29:02
39.9753399,116.32975,0,167.3,39604.6868518519,2008-06-05,16:29:04
39.9753516,116.3297266,0,167.3,39604.686875,2008-06-05,16:29:06
39.9753566,116.3297066,0,164,39604.6868981481,2008-06-05,16:29:08
39.9753616,116.3296949,0,164,39604.6869212963,2008-06-05,16:29:10
39.9753733,116.3296949,0,164,39604.6869444444,2008-06-05,16:29:12
39.97539,116.3296916,0,164,39604.6869675926,2008-06-05,16:29:14
39.9753983,116.329665,0,164,39604.6869907407,2008-06-05,16:29:16
39.9753833,116.3296266,0,164,39604.6870138889,2008-06-05,16:29:18
39.9753549,116.3296133,0,164,39604.687037037,2008-06-05,16:29:20
39.9754066,116.3296483,0,164,39604.6870601852,2008-06-05,16:29:22
39.9754249,116.3296333,0,164,39604.6870833333,2008-06-05,16:29:24
39.9754349,116.3296049,0,164,39604.6871064815,2008-06-05,16:29:26
39.9754099,116.3295733,0,164,39604.6871296296,2008-06-05,16:29:28
39.975405,116.3295416,0,164,39604.6871527778,2008-06-05,16:29:30
39.9753799,116.3295066,0,164,39604.6871759259,2008-06-05,16:29:32
39.9753733,116.32947,0,164,39604.6871990741,2008-06-05,16:29:34
39.9753783,116.3294449,0,164,39604.6872222222,2008-06-05,16:29:36
39.9753833,116.3294233,0,164,39604.6872453704,2008-06-05,16:29:38
39.975375,116.3293983,0,164,39604.6872685185,2008-06-05,16:29:40
39.9753816,116.3293783,0,164,39604.6872916667,2008-06-05,16:29:42
39.9753849,116.3293533,0,160.8,39604.6873148148,2008-06-05,16:29:44
39.97539,116.3293249,0,160.8,39604.687337963,2008-06-05,16:29:46
39.97539,116.3293033,0,160.8,39604.6873611111,2008-06-05,16:29:48
39.97539,116.3292899,0,160.8,39604.6873842593,2008-06-05,16:29:50
39.9754083,116.3292833,0,160.8,39604.6874074074,2008-06-05,16:29:52
39.9754483,116.3292816,0,157.5,39604.6874305556,2008-06-05,16:29:54
39.9754483,116.3292716,0,157.5,39604.6874537037,2008-06-05,16:29:56
39.9754316,116.3292616,0,157.5,39604.6874768519,2008-06-05,16:29:58
39.9754183,116.3292483,0,154.2,39604.6875,2008-06-05,16:30:00
39.9754066,116.3292399,0,154.2,39604.6875231481,2008-06-05,16:30:02
39.9754066,116.3292216,0,154.2,39604.6875462963,2008-06-05,16:30:04
39.9754099,116.3292116,0,150.9,39604.6875694444,2008-06-05,16:30:06
39.9754183,116.3292066,0,150.9,39604.6875925926,2008-06-05,16:30:08
39.9754183,116.3291983,0,150.9,39604.6876157407,2008-06-05,16:30:10
39.9754216,116.3291849,0,150.9,39604.6876388889,2008-06-05,16:30:12
39.9754216,116.3291683,0,147.6,39604.687662037,2008-06-05,16:30:14
39.9754316,116.3291566,0,147.6,39604.6876851852,2008-06-05,16:30:16
39.97542,116.3291383,0,147.6,39604.6877083333,2008-06-05,16:30:18
39.97542,116.329125,0,147.6,39604.6877314815,2008-06-05,16:30:20
39.9754383,116.3291133,0,147.6,39604.6877546296,2008-06-05,16:30:22
39.9754583,116.3291016,0,144.4,39604.6877777778,2008-06-05,16:30:24
39.9754733,116.3290866,0,144.4,39604.6878009259,2008-06-05,16:30:26
39.9754566,116.3290716,0,144.4,39604.6878240741,2008-06-05,16:30:28
39.9754283,116.3290533,0,144.4,39604.6878472222,2008-06-05,16:30:30
39.97542,116.3290316,0,144.4,39604.6878703704,2008-06-05,16:30:32
39.9754183,116.3290133,0,141.1,39604.6878935185,2008-06-05,16:30:34
39.9754216,116.3289933,0,141.1,39604.6879166667,2008-06-05,16:30:36
39.9754216,116.3289683,0,141.1,39604.6879398148,2008-06-05,16:30:38
39.9754216,116.32895,0,144.4,39604.687962963,2008-06-05,16:30:40
39.9754249,116.3289283,0,144.4,39604.6879861111,2008-06-05,16:30:42
39.9754166,116.3289099,0,144.4,39604.6880092593,2008-06-05,16:30:44
39.9754316,116.3288899,0,147.6,39604.6880324074,2008-06-05,16:30:46
39.9754416,116.3288633,0,147.6,39604.6880555556,2008-06-05,16:30:48
39.9754516,116.3288333,0,147.6,39604.6880787037,2008-06-05,16:30:50
39.9754633,116.32881,0,147.6,39604.6881018518,2008-06-05,16:30:52
39.9754683,116.3288016,0,147.6,39604.688125,2008-06-05,16:30:54
39.9754616,116.3287849,0,147.6,39604.6881481481,2008-06-05,16:30:56
39.9754216,116.3288083,0,147.6,39604.6881712963,2008-06-05,16:30:58
39.9754066,116.3288066,0,147.6,39604.6881944444,2008-06-05,16:31:00
39.9753683,116.3287849,0,147.6,39604.6882175926,2008-06-05,16:31:02
39.9753916,116.328775,0,147.6,39604.6882407407,2008-06-05,16:31:04
39.9754966,116.3287599,0,147.6,39604.6882638889,2008-06-05,16:31:06
39.9755166,116.3287249,0,144.4,39604.688287037,2008-06-05,16:31:08
39.9755316,116.328705,0,144.4,39604.6883101852,2008-06-05,16:31:10
39.9756,116.3286933,0,144.4,39604.6883333333,2008-06-05,16:31:12
39.9756216,116.3286749,0,144.4,39604.6883564815,2008-06-05,16:31:14
39.975615,116.3286599,0,141.1,39604.6883796296,2008-06-05,16:31:16
39.975615,116.3286516,0,141.1,39604.6884027778,2008-06-05,16:31:18
39.97564,116.3286183,0,141.1,39604.6884259259,2008-06-05,16:31:20
39.9756433,116.3286099,0,141.1,39604.6884490741,2008-06-05,16:31:22
39.9756483,116.3286,0,137.8,39604.6884722222,2008-06-05,16:31:24
39.9756499,116.3285949,0,137.8,39604.6884953704,2008-06-05,16:31:26
39.9755766,116.3285983,0,137.8,39604.6885185185,2008-06-05,16:31:28
39.9755099,116.3285766,0,137.8,39604.6885416667,2008-06-05,16:31:30
39.9754799,116.328565,0,137.8,39604.6885648148,2008-06-05,16:31:32
39.9754966,116.3285533,0,137.8,39604.688587963,2008-06-05,16:31:34
39.9754966,116.3285283,0,137.8,39604.6886111111,2008-06-05,16:31:36
39.97549,116.3285216,0,137.8,39604.6886342593,2008-06-05,16:31:38
39.9755116,116.3284983,0,137.8,39604.6886574074,2008-06-05,16:31:40
39.9755483,116.3284916,0,137.8,39604.6886805556,2008-06-05,16:31:42
39.9755566,116.3284933,0,137.8,39604.6887037037,2008-06-05,16:31:44
39.9756166,116.3284983,0,137.8,39604.6887268518,2008-06-05,16:31:46
39.9756533,116.3284899,0,137.8,39604.68875,2008-06-05,16:31:48
39.9756283,116.3284616,0,137.8,39604.6887731481,2008-06-05,16:31:50
39.975625,116.3284499,0,137.8,39604.6887962963,2008-06-05,16:31:52
39.975625,116.3284366,0,137.8,39604.6888194444,2008-06-05,16:31:54
39.9755883,116.3284166,0,137.8,39604.6888425926,2008-06-05,16:31:56
39.975555,116.3283999,0,137.8,39604.6888657407,2008-06-05,16:31:58
39.97554,116.3283916,0,137.8,39604.6888888889,2008-06-05,16:32:00
39.9755166,116.3283949,0,134.5,39604.6889236111,2008-06-05,16:32:03
39.9755016,116.3283866,0,134.5,39604.6889467593,2008-06-05,16:32:05
39.9754566,116.3283799,0,134.5,39604.6889699074,2008-06-05,16:32:07
39.9754549,116.3283149,0,134.5,39604.6889930556,2008-06-05,16:32:09
39.9754516,116.3282633,0,134.5,39604.6890162037,2008-06-05,16:32:11
39.9754416,116.3282433,0,134.5,39604.6890393518,2008-06-05,16:32:13
39.9754533,116.3282283,0,134.5,39604.6890625,2008-06-05,16:32:15
39.9754483,116.3282249,0,134.5,39604.6890856481,2008-06-05,16:32:17
39.9754549,116.328215,0,137.8,39604.6891087963,2008-06-05,16:32:19
39.9754616,116.3282016,0,137.8,39604.6891319444,2008-06-05,16:32:21
39.97547,116.3281866,0,137.8,39604.6891550926,2008-06-05,16:32:23
39.9754766,116.3281783,0,137.8,39604.6891782407,2008-06-05,16:32:25
39.9754783,116.3281716,0,137.8,39604.6892013889,2008-06-05,16:32:27
39.97547,116.3281516,0,137.8,39604.689224537,2008-06-05,16:32:29
39.9754666,116.328145,0,137.8,39604.6892476852,2008-06-05,16:32:31
39.9754649,116.3281383,0,137.8,39604.6892708333,2008-06-05,16:32:33
39.97546,116.3281233,0,137.8,39604.6892939815,2008-06-05,16:32:35
39.9754683,116.3281149,0,134.5,39604.6893171296,2008-06-05,16:32:37
39.97547,116.328095,0,134.5,39604.6893402778,2008-06-05,16:32:39
39.9754783,116.3280683,0,134.5,39604.6893634259,2008-06-05,16:32:41
39.975475,116.3280549,0,134.5,39604.6893865741,2008-06-05,16:32:43
39.9754466,116.3280433,0,134.5,39604.6894097222,2008-06-05,16:32:45
39.9754249,116.3280349,0,134.5,39604.6894328704,2008-06-05,16:32:47
39.9754266,116.3280349,0,134.5,39604.6894560185,2008-06-05,16:32:49
39.9754366,116.3280299,0,134.5,39604.6894791667,2008-06-05,16:32:51
39.9754716,116.3280166,0,134.5,39604.6895023148,2008-06-05,16:32:53
39.9755083,116.3280033,0,134.5,39604.689525463,2008-06-05,16:32:55
39.9755349,116.3279533,0,134.5,39604.6895486111,2008-06-05,16:32:57
39.975515,116.3279416,0,134.5,39604.6895717593,2008-06-05,16:32:59
39.9754833,116.3279166,0,134.5,39604.6895949074,2008-06-05,16:33:01
39.9755016,116.3279166,0,131.2,39604.6896180556,2008-06-05,16:33:03
39.9755833,116.3278833,0,131.2,39604.6896412037,2008-06-05,16:33:05
39.9755566,116.32785,0,131.2,39604.6896643518,2008-06-05,16:33:07
39.9755016,116.3278283,0,131.2,39604.6896875,2008-06-05,16:33:09
39.9754533,116.3277849,0,134.5,39604.6897106481,2008-06-05,16:33:11
39.975485,116.3277049,0,137.8,39604.6897337963,2008-06-05,16:33:13
39.9754916,116.32769,0,141.1,39604.6897569444,2008-06-05,16:33:15
39.9754733,116.3276799,0,141.1,39604.6897800926,2008-06-05,16:33:17
39.9754716,116.3276916,0,141.1,39604.6898032407,2008-06-05,16:33:19
39.9754683,116.3277016,0,137.8,39604.6898263889,2008-06-05,16:33:21
39.975485,116.3276949,0,134.5,39604.689849537,2008-06-05,16:33:23
39.9754983,116.32769,0,134.5,39604.6898726852,2008-06-05,16:33:25
39.9755049,116.3276783,0,134.5,39604.6898958333,2008-06-05,16:33:27
39.9754983,116.3276649,0,134.5,39604.6899189815,2008-06-05,16:33:29
39.9754983,116.3276649,0,134.5,39604.6899305556,2008-06-05,16:33:30
39.9754949,116.3276566,0,137.8,39604.6899537037,2008-06-05,16:33:32
39.9755216,116.3276416,0,137.8,39604.6899768518,2008-06-05,16:33:34
39.9755583,116.3276499,0,137.8,39604.69,2008-06-05,16:33:36
39.9755683,116.3276649,0,134.5,39604.6900231481,2008-06-05,16:33:38
39.9755683,116.3276649,0,134.5,39604.6901273148,2008-06-05,16:33:47
39.9755716,116.3276683,0,134.5,39604.690150463,2008-06-05,16:33:49
39.9755433,116.3276483,0,131.2,39604.690625,2008-06-05,16:34:30
39.9755416,116.3276416,0,131.2,39604.6906828704,2008-06-05,16:34:35
39.9755416,116.3276349,0,131.2,39604.6907175926,2008-06-05,16:34:38
39.9755383,116.3276266,0,131.2,39604.6907407407,2008-06-05,16:34:40
39.9755316,116.3276083,0,131.2,39604.6907638889,2008-06-05,16:34:42
39.9755183,116.3275833,0,131.2,39604.690787037,2008-06-05,16:34:44
39.9755083,116.3275566,0,134.5,39604.6908101852,2008-06-05,16:34:46
39.9755,116.3275216,0,134.5,39604.6908333333,2008-06-05,16:34:48
39.9755033,116.3274966,0,134.5,39604.6908564815,2008-06-05,16:34:50
39.9755316,116.3274766,0,134.5,39604.6908796296,2008-06-05,16:34:52
39.9755866,116.3274499,0,131.2,39604.6909027778,2008-06-05,16:34:54
39.9756133,116.3274233,0,131.2,39604.6909259259,2008-06-05,16:34:56
39.9756783,116.3274066,0,131.2,39604.6909490741,2008-06-05,16:34:58
39.9756816,116.327375,0,131.2,39604.6909722222,2008-06-05,16:35:00
39.9756766,116.3273433,0,131.2,39604.6909953704,2008-06-05,16:35:02
39.975685,116.3273116,0,131.2,39604.6910185185,2008-06-05,16:35:04
39.9756666,116.3272833,0,131.2,39604.6910416667,2008-06-05,16:35:06
39.9755733,116.3272649,0,131.2,39604.6910648148,2008-06-05,16:35:08
39.9754983,116.327235,0,131.2,39604.691087963,2008-06-05,16:35:10
39.97543,116.3272133,0,134.5,39604.6911111111,2008-06-05,16:35:12
39.9753866,116.3272033,0,134.5,39604.6911342593,2008-06-05,16:35:14
39.9753799,116.3271433,0,134.5,39604.6911574074,2008-06-05,16:35:16
39.9753383,116.3271366,0,134.5,39604.6911805556,2008-06-05,16:35:18
39.9752816,116.32715,0,134.5,39604.6912037037,2008-06-05,16:35:20
39.9752233,116.3271683,0,134.5,39604.6912268519,2008-06-05,16:35:22
39.9752016,116.327185,0,134.5,39604.69125,2008-06-05,16:35:24
39.9752016,116.3271983,0,134.5,39604.6912731482,2008-06-05,16:35:26
39.9751933,116.3272133,0,134.5,39604.6912962963,2008-06-05,16:35:28
39.9751599,116.3272116,0,134.5,39604.6913194444,2008-06-05,16:35:30
39.9751049,116.3271883,0,131.2,39604.6913425926,2008-06-05,16:35:32
39.9750866,116.3271949,0,131.2,39604.6913657407,2008-06-05,16:35:34
39.9750683,116.3271983,0,131.2,39604.6913888889,2008-06-05,16:35:36
39.9750299,116.3271883,0,131.2,39604.691412037,2008-06-05,16:35:38
39.9750133,116.3271966,0,131.2,39604.6914351852,2008-06-05,16:35:40
39.9750016,116.3272099,0,131.2,39604.6914583333,2008-06-05,16:35:42
39.974985,116.3272183,0,131.2,39604.6914814815,2008-06-05,16:35:44
39.9749599,116.3272183,0,131.2,39604.6915046296,2008-06-05,16:35:46
39.9749483,116.3272266,0,134.5,39604.6915277778,2008-06-05,16:35:48
39.9749366,116.3272466,0,134.5,39604.6915509259,2008-06-05,16:35:50
39.9749049,116.3272516,0,137.8,39604.6915740741,2008-06-05,16:35:52
39.9748666,116.3272599,0,137.8,39604.6915972222,2008-06-05,16:35:54
39.9748333,116.32727,0,137.8,39604.6916203704,2008-06-05,16:35:56
39.9748383,116.3272716,0,134.5,39604.6916435185,2008-06-05,16:35:58
39.9748649,116.3272616,0,137.8,39604.6916782407,2008-06-05,16:36:01
39.9748283,116.3272633,0,134.5,39604.6917013889,2008-06-05,16:36:03
39.9748049,116.3272649,0,134.5,39604.691724537,2008-06-05,16:36:05
39.9747899,116.32727,0,134.5,39604.6917476852,2008-06-05,16:36:07
39.9747649,116.3272499,0,134.5,39604.6917708333,2008-06-05,16:36:09
39.9747333,116.3272266,0,137.8,39604.6917939815,2008-06-05,16:36:11
39.9747016,116.3272183,0,137.8,39604.6918171296,2008-06-05,16:36:13
39.9746499,116.3272183,0,137.8,39604.6918402778,2008-06-05,16:36:15
39.97462,116.3272116,0,137.8,39604.6918634259,2008-06-05,16:36:17
39.9745799,116.32724,0,137.8,39604.6918865741,2008-06-05,16:36:19
39.974535,116.3272533,0,137.8,39604.6919097222,2008-06-05,16:36:21
39.9745133,116.3272466,0,141.1,39604.6919444444,2008-06-05,16:36:24
39.9744999,116.3272516,0,141.1,39604.6919560185,2008-06-05,16:36:25
39.97448,116.3272516,0,141.1,39604.6919791667,2008-06-05,16:36:27
39.9744549,116.32724,0,144.4,39604.6920023148,2008-06-05,16:36:29
39.9744133,116.3272449,0,144.4,39604.692025463,2008-06-05,16:36:31
39.9743899,116.3272466,0,147.6,39604.6920486111,2008-06-05,16:36:33
39.9743566,116.3272483,0,147.6,39604.6920717593,2008-06-05,16:36:35
39.974325,116.3272733,0,147.6,39604.6921064815,2008-06-05,16:36:38
39.9743433,116.3273299,0,147.6,39604.6921296296,2008-06-05,16:36:40
39.9743383,116.3273616,0,147.6,39604.6921527778,2008-06-05,16:36:42
39.9743333,116.3273483,0,147.6,39604.6921759259,2008-06-05,16:36:44
39.9743616,116.3273516,0,147.6,39604.6921990741,2008-06-05,16:36:46
39.9743033,116.3273333,0,147.6,39604.6922337963,2008-06-05,16:36:49
39.97428,116.3273066,0,147.6,39604.6922569444,2008-06-05,16:36:51
39.9742416,116.3273166,0,147.6,39604.6922800926,2008-06-05,16:36:53
39.97421,116.327325,0,147.6,39604.6923032407,2008-06-05,16:36:55
39.9741883,116.3273233,0,150.9,39604.6923263889,2008-06-05,16:36:57
39.9741366,116.3273416,0,150.9,39604.692349537,2008-06-05,16:36:59
39.9741016,116.32734,0,150.9,39604.6923726852,2008-06-05,16:37:01
39.9740949,116.327345,0,150.9,39604.6923958333,2008-06-05,16:37:03
39.9740633,116.3273516,0,150.9,39604.6924189815,2008-06-05,16:37:05
39.9740483,116.3273499,0,150.9,39604.6924421296,2008-06-05,16:37:07
39.9740399,116.3273499,0,150.9,39604.6924652778,2008-06-05,16:37:09
39.9740199,116.3273416,0,150.9,39604.6924884259,2008-06-05,16:37:11
39.974,116.3273349,0,150.9,39604.6925115741,2008-06-05,16:37:13
39.974075,116.3273783,0,147.6,39604.6925347222,2008-06-05,16:37:15
39.9740083,116.3273616,0,150.9,39604.6925578704,2008-06-05,16:37:17
39.9739783,116.3273733,0,150.9,39604.6925810185,2008-06-05,16:37:19
39.9739533,116.3273766,0,150.9,39604.6926041667,2008-06-05,16:37:21
39.9739283,116.3273983,0,154.2,39604.6926273148,2008-06-05,16:37:23
39.97389,116.327395,0,154.2,39604.692650463,2008-06-05,16:37:25
39.9738783,116.3274249,0,154.2,39604.6926736111,2008-06-05,16:37:27
39.9738233,116.3274733,0,154.2,39604.6926967593,2008-06-05,16:37:29
39.9738116,116.3274133,0,154.2,39604.6927199074,2008-06-05,16:37:31
39.9738066,116.3274016,0,154.2,39604.6927430556,2008-06-05,16:37:33
39.9738083,116.3273916,0,150.9,39604.6927777778,2008-06-05,16:37:36
39.9737549,116.3273683,0,150.9,39604.6928009259,2008-06-05,16:37:38
39.9737033,116.3273433,0,150.9,39604.6928240741,2008-06-05,16:37:40
39.9736683,116.3273416,0,150.9,39604.6928472222,2008-06-05,16:37:42
39.9736266,116.3273383,0,147.6,39604.6928703704,2008-06-05,16:37:44
39.9735999,116.3273433,0,147.6,39604.6928935185,2008-06-05,16:37:46
39.9735916,116.3273583,0,147.6,39604.6929166667,2008-06-05,16:37:48
39.9735766,116.3273499,0,147.6,39604.6929398148,2008-06-05,16:37:50
39.9735533,116.3273483,0,147.6,39604.692962963,2008-06-05,16:37:52
39.9735349,116.3273566,0,147.6,39604.6929861111,2008-06-05,16:37:54
39.9735016,116.3273499,0,147.6,39604.6930092593,2008-06-05,16:37:56
39.9735083,116.3273433,0,147.6,39604.6930324074,2008-06-05,16:37:58
39.9734933,116.3273383,0,147.6,39604.6930555556,2008-06-05,16:38:00
39.9734749,116.3273133,0,147.6,39604.6930787037,2008-06-05,16:38:02
39.9734583,116.3272983,0,147.6,39604.6931018519,2008-06-05,16:38:04
39.9734033,116.3272933,0,147.6,39604.693125,2008-06-05,16:38:06
39.9733716,116.327305,0,147.6,39604.6931481481,2008-06-05,16:38:08
39.9733466,116.3273066,0,147.6,39604.6931712963,2008-06-05,16:38:10
39.9733183,116.3273149,0,147.6,39604.6931944444,2008-06-05,16:38:12
39.9732866,116.3273266,0,147.6,39604.6932175926,2008-06-05,16:38:14
39.9732466,116.3273383,0,150.9,39604.6932407407,2008-06-05,16:38:16
39.9732133,116.3273466,0,150.9,39604.6932638889,2008-06-05,16:38:18
39.9731849,116.32736,0,150.9,39604.693287037,2008-06-05,16:38:20
39.9731733,116.3273883,0,150.9,39604.6933101852,2008-06-05,16:38:22
39.97316,116.3274049,0,150.9,39604.6933333333,2008-06-05,16:38:24
39.9731416,116.3274049,0,154.2,39604.6933564815,2008-06-05,16:38:26
39.9731183,116.3274149,0,154.2,39604.6933796296,2008-06-05,16:38:28
39.973105,116.3274266,0,154.2,39604.6934027778,2008-06-05,16:38:30
39.973075,116.3274433,0,157.5,39604.6934259259,2008-06-05,16:38:32
39.9730783,116.3274516,0,157.5,39604.6934490741,2008-06-05,16:38:34
39.9730949,116.3274516,0,157.5,39604.6934722222,2008-06-05,16:38:36
39.9731116,116.3274366,0,157.5,39604.693912037,2008-06-05,16:39:14
39.9730916,116.3274316,0,157.5,39604.6939351852,2008-06-05,16:39:16
39.9730666,116.3274316,0,157.5,39604.6939583333,2008-06-05,16:39:18
39.97302,116.3274249,0,157.5,39604.6939814815,2008-06-05,16:39:20
39.9729833,116.3274316,0,157.5,39604.6940046296,2008-06-05,16:39:22
39.9729266,116.3274316,0,157.5,39604.6940277778,2008-06-05,16:39:24
39.972865,116.3274216,0,157.5,39604.6940509259,2008-06-05,16:39:26
39.9728166,116.3274166,0,157.5,39604.6940740741,2008-06-05,16:39:28
39.9727516,116.3274266,0,157.5,39604.6940972222,2008-06-05,16:39:30
39.9726933,116.3274433,0,157.5,39604.6941203704,2008-06-05,16:39:32
39.9726599,116.327395,0,157.5,39604.6941435185,2008-06-05,16:39:34
39.9726533,116.3273633,0,157.5,39604.6941666667,2008-06-05,16:39:36
39.9726249,116.3273416,0,157.5,39604.6941898148,2008-06-05,16:39:38
39.9726033,116.3273166,0,157.5,39604.694212963,2008-06-05,16:39:40
39.9725916,116.3272999,0,157.5,39604.6942361111,2008-06-05,16:39:42
39.9725899,116.3272966,0,157.5,39604.6942592593,2008-06-05,16:39:44
39.9725899,116.3272966,0,157.5,39604.6943287037,2008-06-05,16:39:50
39.9725949,116.3272933,0,157.5,39604.6943518519,2008-06-05,16:39:52
39.9725916,116.327275,0,157.5,39604.694375,2008-06-05,16:39:54
39.9725883,116.3272516,0,157.5,39604.6943981481,2008-06-05,16:39:56
39.9725833,116.3272216,0,157.5,39604.6944212963,2008-06-05,16:39:58
39.9725866,116.3271816,0,157.5,39604.6944444444,2008-06-05,16:40:00
39.972585,116.3271616,0,157.5,39604.6944675926,2008-06-05,16:40:02
39.9725799,116.327135,0,157.5,39604.6944907407,2008-06-05,16:40:04
39.9725683,116.3270983,0,157.5,39604.6945138889,2008-06-05,16:40:06
39.9725566,116.3270549,0,157.5,39604.694537037,2008-06-05,16:40:08
39.9725399,116.32703,0,157.5,39604.6945601852,2008-06-05,16:40:10
39.972515,116.3270033,0,157.5,39604.6945833333,2008-06-05,16:40:12
39.972505,116.3269816,0,157.5,39604.6946064815,2008-06-05,16:40:14
39.9724933,116.3269616,0,157.5,39604.6946296296,2008-06-05,16:40:16
39.9725066,116.3269266,0,157.5,39604.6946527778,2008-06-05,16:40:18
39.9725083,116.3268933,0,157.5,39604.6946759259,2008-06-05,16:40:20
39.9725133,116.3268566,0,157.5,39604.6946990741,2008-06-05,16:40:22
39.9725099,116.3268283,0,157.5,39604.6947222222,2008-06-05,16:40:24
39.9725099,116.3268099,0,157.5,39604.6947453704,2008-06-05,16:40:26
39.9725083,116.3267866,0,157.5,39604.6947685185,2008-06-05,16:40:28
39.9725133,116.3267583,0,157.5,39604.6947916667,2008-06-05,16:40:30
39.9725333,116.3267366,0,157.5,39604.6948148148,2008-06-05,16:40:32
39.9725316,116.326695,0,157.5,39604.694837963,2008-06-05,16:40:34
39.9725233,116.3266549,0,157.5,39604.6948611111,2008-06-05,16:40:36
39.9725116,116.3266216,0,157.5,39604.6948842593,2008-06-05,16:40:38
39.9725066,116.3265833,0,157.5,39604.6949074074,2008-06-05,16:40:40
39.9724983,116.3265516,0,157.5,39604.6949305556,2008-06-05,16:40:42
39.9724949,116.3265216,0,157.5,39604.6949537037,2008-06-05,16:40:44
39.9724916,116.3264966,0,157.5,39604.6949768519,2008-06-05,16:40:46
39.9724983,116.32647,0,157.5,39604.695,2008-06-05,16:40:48
39.9724983,116.3264416,0,157.5,39604.6950231481,2008-06-05,16:40:50
39.9724983,116.3264116,0,157.5,39604.6950462963,2008-06-05,16:40:52
39.9725066,116.3263883,0,157.5,39604.6950694444,2008-06-05,16:40:54
39.9725199,116.3263616,0,157.5,39604.6950925926,2008-06-05,16:40:56
39.9725233,116.3263366,0,157.5,39604.6951157407,2008-06-05,16:40:58
39.9725349,116.3263116,0,157.5,39604.6951388889,2008-06-05,16:41:00
39.9725433,116.3262866,0,157.5,39604.695162037,2008-06-05,16:41:02
39.972575,116.32626,0,157.5,39604.6951851852,2008-06-05,16:41:04
39.9725949,116.3262333,0,157.5,39604.6952083333,2008-06-05,16:41:06
39.9725833,116.3262083,0,157.5,39604.6952314815,2008-06-05,16:41:08
39.9725716,116.3261866,0,157.5,39604.6952546296,2008-06-05,16:41:10
39.9725733,116.3261599,0,157.5,39604.6952777778,2008-06-05,16:41:12
39.9725633,116.3261299,0,157.5,39604.6953009259,2008-06-05,16:41:14
39.9725649,116.326105,0,157.5,39604.6953240741,2008-06-05,16:41:16
39.972555,116.3260733,0,154.2,39604.6953472222,2008-06-05,16:41:18
39.9725416,116.3260466,0,154.2,39604.6953703704,2008-06-05,16:41:20
39.9725099,116.3260033,0,154.2,39604.6953935185,2008-06-05,16:41:22
39.9724799,116.3259783,0,154.2,39604.6954166667,2008-06-05,16:41:24
39.97246,116.3259599,0,154.2,39604.6954398148,2008-06-05,16:41:26
39.972435,116.3259433,0,154.2,39604.695462963,2008-06-05,16:41:28
39.972435,116.3259216,0,154.2,39604.6954861111,2008-06-05,16:41:30
39.9724433,116.3259199,0,154.2,39604.6955092593,2008-06-05,16:41:32
39.9724916,116.3259316,0,154.2,39604.6955324074,2008-06-05,16:41:34
39.9724883,116.3259033,0,154.2,39604.6955555556,2008-06-05,16:41:36
39.9724983,116.3258716,0,154.2,39604.6955787037,2008-06-05,16:41:38
39.9725233,116.3258433,0,150.9,39604.6956018518,2008-06-05,16:41:40
39.9725233,116.3258149,0,150.9,39604.695625,2008-06-05,16:41:42
39.9725316,116.3257849,0,150.9,39604.6956481481,2008-06-05,16:41:44
39.972515,116.3257499,0,147.6,39604.6956712963,2008-06-05,16:41:46
39.972505,116.32572,0,147.6,39604.6956944444,2008-06-05,16:41:48
39.9724983,116.3256916,0,147.6,39604.6957175926,2008-06-05,16:41:50
39.972475,116.3256566,0,147.6,39604.6957407407,2008-06-05,16:41:52
39.9724733,116.3256266,0,147.6,39604.6957638889,2008-06-05,16:41:54
39.9724916,116.3256083,0,147.6,39604.695787037,2008-06-05,16:41:56
39.9724983,116.3255916,0,147.6,39604.6958101852,2008-06-05,16:41:58
39.972515,116.3255666,0,147.6,39604.6958333333,2008-06-05,16:42:00
39.9725283,116.3255333,0,147.6,39604.6958564815,2008-06-05,16:42:02
39.9725249,116.3254833,0,147.6,39604.6958796296,2008-06-05,16:42:04
39.9725249,116.3254533,0,147.6,39604.6959027778,2008-06-05,16:42:06
39.9725483,116.3254133,0,147.6,39604.6959259259,2008-06-05,16:42:08
39.9725399,116.3253766,0,147.6,39604.6959490741,2008-06-05,16:42:10
39.9725566,116.3253566,0,147.6,39604.6959722222,2008-06-05,16:42:12
39.9725833,116.3253166,0,147.6,39604.6959953704,2008-06-05,16:42:14
39.9725883,116.3252866,0,147.6,39604.6960185185,2008-06-05,16:42:16
39.9725983,116.3252666,0,147.6,39604.6960416667,2008-06-05,16:42:18
39.9725916,116.3252266,0,147.6,39604.6960648148,2008-06-05,16:42:20
39.9725783,116.3251983,0,147.6,39604.696087963,2008-06-05,16:42:22
39.9725633,116.3251716,0,147.6,39604.6961111111,2008-06-05,16:42:24
39.9725583,116.3251433,0,147.6,39604.6961342593,2008-06-05,16:42:26
39.9725366,116.32511,0,150.9,39604.6961574074,2008-06-05,16:42:28
39.97253,116.3250866,0,150.9,39604.6961805556,2008-06-05,16:42:30
39.9725399,116.3250616,0,150.9,39604.6962037037,2008-06-05,16:42:32
39.972545,116.3250216,0,150.9,39604.6962268518,2008-06-05,16:42:34
39.9725466,116.3250033,0,150.9,39604.69625,2008-06-05,16:42:36
39.9725366,116.3249483,0,150.9,39604.6962731481,2008-06-05,16:42:38
39.9725433,116.3249249,0,154.2,39604.6962962963,2008-06-05,16:42:40
39.9725266,116.3248949,0,154.2,39604.6963194444,2008-06-05,16:42:42
39.9725233,116.3248783,0,154.2,39604.6963425926,2008-06-05,16:42:44
39.9725199,116.3248599,0,154.2,39604.6963657407,2008-06-05,16:42:46
39.9725116,116.3248316,0,154.2,39604.6963888889,2008-06-05,16:42:48
39.9725,116.324795,0,154.2,39604.696412037,2008-06-05,16:42:50
39.9724916,116.3247683,0,154.2,39604.6964351852,2008-06-05,16:42:52
39.9724766,116.3247316,0,154.2,39604.6964583333,2008-06-05,16:42:54
39.9724616,116.3246966,0,154.2,39604.6964814815,2008-06-05,16:42:56
39.9724733,116.3246716,0,154.2,39604.6965046296,2008-06-05,16:42:58
39.9724649,116.3246599,0,154.2,39604.6965277778,2008-06-05,16:43:00
39.9724566,116.3246283,0,154.2,39604.6965509259,2008-06-05,16:43:02
39.9724516,116.3245983,0,154.2,39604.6965740741,2008-06-05,16:43:04
39.972445,116.3245699,0,154.2,39604.6965972222,2008-06-05,16:43:06
39.9724366,116.3245449,0,154.2,39604.6966203704,2008-06-05,16:43:08
39.9724316,116.3245133,0,154.2,39604.6966435185,2008-06-05,16:43:10
39.9724133,116.3244866,0,154.2,39604.6966666667,2008-06-05,16:43:12
39.9723833,116.3244783,0,157.5,39604.6966898148,2008-06-05,16:43:14
39.9723366,116.3244683,0,157.5,39604.696712963,2008-06-05,16:43:16
39.9723066,116.3244583,0,157.5,39604.6967361111,2008-06-05,16:43:18
39.9722783,116.3244433,0,157.5,39604.6967592593,2008-06-05,16:43:20
39.97225,116.3244383,0,157.5,39604.6967824074,2008-06-05,16:43:22
39.972225,116.3244566,0,154.2,39604.6968055556,2008-06-05,16:43:24
39.9722016,116.3244716,0,154.2,39604.6968287037,2008-06-05,16:43:26
39.972165,116.3244899,0,154.2,39604.6968518518,2008-06-05,16:43:28
39.97211,116.3244833,0,154.2,39604.696875,2008-06-05,16:43:30
39.97207,116.3244816,0,154.2,39604.6968981481,2008-06-05,16:43:32
39.9720299,116.3244783,0,154.2,39604.6969212963,2008-06-05,16:43:34
39.971995,116.32448,0,154.2,39604.6969444444,2008-06-05,16:43:36
39.9719633,116.3244749,0,154.2,39604.6969675926,2008-06-05,16:43:38
39.9719366,116.3244783,0,154.2,39604.6969907407,2008-06-05,16:43:40
39.9719133,116.3244749,0,154.2,39604.6970138889,2008-06-05,16:43:42
39.97187,116.3245183,0,154.2,39604.697037037,2008-06-05,16:43:44
39.9718516,116.3245349,0,157.5,39604.6970601852,2008-06-05,16:43:46
39.97183,116.3245433,0,157.5,39604.6970833333,2008-06-05,16:43:48
39.9718033,116.3245483,0,157.5,39604.6971064815,2008-06-05,16:43:50
39.9717883,116.3245366,0,157.5,39604.6971296296,2008-06-05,16:43:52
39.971785,116.3245366,0,157.5,39604.6971527778,2008-06-05,16:43:54
39.9717966,116.3245483,0,157.5,39604.6971759259,2008-06-05,16:43:56
39.971815,116.3245466,0,157.5,39604.6972685185,2008-06-05,16:44:04
39.9718133,116.3245633,0,157.5,39604.6972916667,2008-06-05,16:44:06
39.971815,116.3246083,0,157.5,39604.6973148148,2008-06-05,16:44:08
39.9718016,116.3246949,0,157.5,39604.697337963,2008-06-05,16:44:10
39.9717949,116.3247433,0,157.5,39604.6973611111,2008-06-05,16:44:12
39.9718,116.3248216,0,157.5,39604.6973842593,2008-06-05,16:44:14
39.9718199,116.3248466,0,157.5,39604.6974074074,2008-06-05,16:44:16
39.971875,116.3248783,0,157.5,39604.6974305556,2008-06-05,16:44:18
39.9718983,116.3249233,0,157.5,39604.6974537037,2008-06-05,16:44:20
39.97193,116.3249616,0,157.5,39604.6974768518,2008-06-05,16:44:22
39.9719483,116.3249783,0,157.5,39604.6975,2008-06-05,16:44:24
39.9719716,116.3250083,0,157.5,39604.6975231481,2008-06-05,16:44:26
39.9719966,116.3250149,0,157.5,39604.6975462963,2008-06-05,16:44:28
39.9720016,116.3250083,0,154.2,39604.6975694444,2008-06-05,16:44:30
39.9720416,116.3249949,0,154.2,39604.6975925926,2008-06-05,16:44:32
39.9720666,116.3250099,0,154.2,39604.6976273148,2008-06-05,16:44:35
39.9720749,116.3250183,0,154.2,39604.697662037,2008-06-05,16:44:38
39.9720749,116.3250183,0,154.2,39604.6976736111,2008-06-05,16:44:39
39.9720783,116.3250133,0,154.2,39604.6976967593,2008-06-05,16:44:41
39.9720733,116.3250266,0,154.2,39604.6977199074,2008-06-05,16:44:43
39.9720716,116.3250633,0,154.2,39604.6977430556,2008-06-05,16:44:45
39.9721066,116.3250766,0,154.2,39604.6977662037,2008-06-05,16:44:47
39.9721383,116.3250983,0,154.2,39604.6977893518,2008-06-05,16:44:49
