# Supplementary material for: Research on differential privacy protection method based on user tendency
Source: PLoS One. 2023 Oct 26;18(10):e0288823. doi: 10.1371/journal.pone.0288823 (PMC10602288; doi:10.1371/journal.pone.0288823)
Supplement: S4 Data — (ZIP) [file pone.0288823.s004.zip › Data 5-4/112/Trajectory/20080606013948.plt]

Geolife trajectory
WGS 84
Altitude is in Feet
Reserved 3
0,2,255,My Track,0,0,2,8421376
0
39.9713349,116.3249416,0,167.3,39605.0693055556,2008-06-06,01:39:48
39.9713349,116.3249216,0,167.3,39605.0693287037,2008-06-06,01:39:50
39.9713349,116.3249033,0,167.3,39605.0693518519,2008-06-06,01:39:52
39.9713416,116.3248983,0,167.3,39605.069375,2008-06-06,01:39:54
39.97137,116.3248916,0,167.3,39605.0693981481,2008-06-06,01:39:56
39.9714066,116.3248683,0,167.3,39605.0694212963,2008-06-06,01:39:58
39.9714749,116.3248599,0,167.3,39605.0694444444,2008-06-06,01:40:00
39.9715466,116.3248683,0,167.3,39605.0694675926,2008-06-06,01:40:02
39.9716283,116.3248583,0,167.3,39605.0694907407,2008-06-06,01:40:04
39.9716999,116.3248249,0,167.3,39605.0695138889,2008-06-06,01:40:06
39.9723166,116.3248849,0,170.6,39605.0696180556,2008-06-06,01:40:15
39.9723533,116.3248816,0,170.6,39605.0696412037,2008-06-06,01:40:17
39.9725716,116.3246099,0,170.6,39605.0697800926,2008-06-06,01:40:29
39.9725283,116.3246449,0,170.6,39605.0698032407,2008-06-06,01:40:31
39.9725216,116.3246299,0,170.6,39605.0698263889,2008-06-06,01:40:33
39.9725166,116.3246116,0,170.6,39605.069849537,2008-06-06,01:40:35
39.9725283,116.3245983,0,170.6,39605.0698726852,2008-06-06,01:40:37
39.9725466,116.3245949,0,170.6,39605.0698958333,2008-06-06,01:40:39
39.9725766,116.3245883,0,170.6,39605.0699189815,2008-06-06,01:40:41
39.97257,116.3245983,0,170.6,39605.0699421296,2008-06-06,01:40:43
39.9725366,116.3246116,0,167.3,39605.0699652778,2008-06-06,01:40:45
39.9725166,116.3246266,0,167.3,39605.0699884259,2008-06-06,01:40:47
39.972485,116.3246566,0,167.3,39605.0700115741,2008-06-06,01:40:49
39.9724516,116.3246966,0,167.3,39605.0700347222,2008-06-06,01:40:51
39.9723883,116.3247266,0,167.3,39605.0700578704,2008-06-06,01:40:53
39.9723299,116.324775,0,167.3,39605.0700810185,2008-06-06,01:40:55
39.9723466,116.3248316,0,167.3,39605.0701041667,2008-06-06,01:40:57
39.9723283,116.3248766,0,167.3,39605.0701273148,2008-06-06,01:40:59
39.9722816,116.3249,0,167.3,39605.070150463,2008-06-06,01:41:01
39.9722683,116.3249183,0,167.3,39605.0701736111,2008-06-06,01:41:03
39.9722983,116.3249449,0,167.3,39605.0701967593,2008-06-06,01:41:05
39.9722699,116.3249633,0,167.3,39605.0702199074,2008-06-06,01:41:07
39.9722566,116.325005,0,167.3,39605.0702430556,2008-06-06,01:41:09
39.9722299,116.3250466,0,167.3,39605.0702662037,2008-06-06,01:41:11
39.9721933,116.3250816,0,167.3,39605.0702893519,2008-06-06,01:41:13
39.9721999,116.3251233,0,167.3,39605.0703125,2008-06-06,01:41:15
39.972205,116.3251533,0,167.3,39605.0703356481,2008-06-06,01:41:17
39.9722483,116.3251983,0,167.3,39605.0703587963,2008-06-06,01:41:19
39.9722183,116.3252266,0,167.3,39605.0703819444,2008-06-06,01:41:21
39.97218,116.3252549,0,167.3,39605.0704050926,2008-06-06,01:41:23
39.9721766,116.3252933,0,167.3,39605.0704282407,2008-06-06,01:41:25
39.9722166,116.3253399,0,167.3,39605.0704513889,2008-06-06,01:41:27
39.97225,116.3253866,0,167.3,39605.070474537,2008-06-06,01:41:29
39.97225,116.3254066,0,167.3,39605.0704976852,2008-06-06,01:41:31
39.9722883,116.3254616,0,167.3,39605.0705208333,2008-06-06,01:41:33
39.9722816,116.3254883,0,167.3,39605.0705439815,2008-06-06,01:41:35
39.9722866,116.3255183,0,167.3,39605.0705671296,2008-06-06,01:41:37
39.972295,116.3255566,0,167.3,39605.0705902778,2008-06-06,01:41:39
39.9723166,116.3255866,0,167.3,39605.0706134259,2008-06-06,01:41:41
39.9723516,116.3256216,0,167.3,39605.0706365741,2008-06-06,01:41:43
39.9723399,116.3256433,0,167.3,39605.0706597222,2008-06-06,01:41:45
39.9723283,116.3256666,0,167.3,39605.0706828704,2008-06-06,01:41:47
39.9723333,116.3257,0,167.3,39605.0707060185,2008-06-06,01:41:49
39.9723266,116.3257249,0,167.3,39605.0707291667,2008-06-06,01:41:51
39.9723033,116.3257633,0,167.3,39605.0707523148,2008-06-06,01:41:53
39.9722583,116.3258099,0,167.3,39605.070787037,2008-06-06,01:41:56
39.9722633,116.3258466,0,167.3,39605.0708101852,2008-06-06,01:41:58
39.9722666,116.3258833,0,167.3,39605.0708333333,2008-06-06,01:42:00
39.9722699,116.3259216,0,167.3,39605.0708564815,2008-06-06,01:42:02
39.9723249,116.3259733,0,167.3,39605.0708796296,2008-06-06,01:42:04
39.9723766,116.3260166,0,167.3,39605.0709027778,2008-06-06,01:42:06
39.9724116,116.3260799,0,167.3,39605.0709259259,2008-06-06,01:42:08
39.9724133,116.3261333,0,167.3,39605.0709490741,2008-06-06,01:42:10
39.972415,116.3261783,0,167.3,39605.0709722222,2008-06-06,01:42:12
39.9724233,116.3261983,0,167.3,39605.0709953704,2008-06-06,01:42:14
39.9724383,116.3262466,0,167.3,39605.0710185185,2008-06-06,01:42:16
39.9724416,116.3262899,0,167.3,39605.0710416667,2008-06-06,01:42:18
39.9724216,116.3263383,0,167.3,39605.0710648148,2008-06-06,01:42:20
39.9723783,116.3263866,0,167.3,39605.071087963,2008-06-06,01:42:22
39.9723683,116.3264633,0,167.3,39605.0711111111,2008-06-06,01:42:24
39.9723699,116.3265099,0,167.3,39605.0711342593,2008-06-06,01:42:26
39.9724116,116.3265766,0,167.3,39605.0711574074,2008-06-06,01:42:28
39.9724283,116.3266049,0,167.3,39605.0711805556,2008-06-06,01:42:30
39.97243,116.3266383,0,167.3,39605.0712037037,2008-06-06,01:42:32
39.9723883,116.3266683,0,164,39605.0712268518,2008-06-06,01:42:34
39.9722999,116.3266699,0,164,39605.07125,2008-06-06,01:42:36
39.9722533,116.3266866,0,164,39605.0712731481,2008-06-06,01:42:38
39.9722216,116.326715,0,164,39605.0712962963,2008-06-06,01:42:40
39.9722283,116.3267583,0,164,39605.0713194444,2008-06-06,01:42:42
39.9722299,116.3267916,0,167.3,39605.0713425926,2008-06-06,01:42:44
39.9722183,116.32682,0,167.3,39605.0713657407,2008-06-06,01:42:46
39.9722149,116.3268383,0,167.3,39605.0713888889,2008-06-06,01:42:48
39.9722216,116.3268499,0,167.3,39605.071412037,2008-06-06,01:42:50
39.9722466,116.3268816,0,167.3,39605.0714351852,2008-06-06,01:42:52
39.9722633,116.3269316,0,167.3,39605.0714583333,2008-06-06,01:42:54
39.9723083,116.3270049,0,167.3,39605.0714814815,2008-06-06,01:42:56
39.9723183,116.3270366,0,167.3,39605.0715046296,2008-06-06,01:42:58
39.9723399,116.3270666,0,167.3,39605.0715277778,2008-06-06,01:43:00
39.9723549,116.3271049,0,167.3,39605.0715509259,2008-06-06,01:43:02
39.9723766,116.3271383,0,167.3,39605.0715740741,2008-06-06,01:43:04
39.9723833,116.32717,0,164,39605.0715972222,2008-06-06,01:43:06
39.9723866,116.3272,0,164,39605.0716203704,2008-06-06,01:43:08
39.9724183,116.3272366,0,164,39605.0716435185,2008-06-06,01:43:10
39.97242,116.3272716,0,164,39605.0716666667,2008-06-06,01:43:12
39.9724216,116.327305,0,164,39605.0716898148,2008-06-06,01:43:14
39.9724433,116.3273216,0,164,39605.071712963,2008-06-06,01:43:16
39.9725,116.3273533,0,167.3,39605.0717361111,2008-06-06,01:43:18
39.9725499,116.3273649,0,167.3,39605.0717592593,2008-06-06,01:43:20
39.972575,116.3273766,0,167.3,39605.0717824074,2008-06-06,01:43:22
39.9726099,116.327395,0,167.3,39605.0718055556,2008-06-06,01:43:24
39.9726683,116.3273549,0,167.3,39605.0718287037,2008-06-06,01:43:26
39.9726833,116.327345,0,167.3,39605.0718518518,2008-06-06,01:43:28
39.97267,116.3273583,0,167.3,39605.071875,2008-06-06,01:43:30
39.9726749,116.32736,0,167.3,39605.0718981481,2008-06-06,01:43:32
39.9726633,116.327345,0,167.3,39605.0719212963,2008-06-06,01:43:34
39.9726799,116.3273416,0,167.3,39605.0719444444,2008-06-06,01:43:36
39.9727,116.32736,0,167.3,39605.0719675926,2008-06-06,01:43:38
39.9727499,116.327375,0,167.3,39605.0719907407,2008-06-06,01:43:40
39.97278,116.3273266,0,167.3,39605.0720138889,2008-06-06,01:43:42
39.9728133,116.3273433,0,167.3,39605.072037037,2008-06-06,01:43:44
39.9727983,116.32734,0,167.3,39605.0720601852,2008-06-06,01:43:46
39.972825,116.3273549,0,167.3,39605.0720833333,2008-06-06,01:43:48
39.9728766,116.3273833,0,167.3,39605.0721064815,2008-06-06,01:43:50
39.9729316,116.3274149,0,167.3,39605.0721296296,2008-06-06,01:43:52
39.97295,116.3274383,0,167.3,39605.0721527778,2008-06-06,01:43:54
39.9729966,116.3274533,0,167.3,39605.0721759259,2008-06-06,01:43:56
39.9730399,116.3274716,0,167.3,39605.0721990741,2008-06-06,01:43:58
39.9730949,116.3274933,0,167.3,39605.0722222222,2008-06-06,01:44:00
39.9731799,116.3275166,0,167.3,39605.0722453704,2008-06-06,01:44:02
39.9732866,116.3275333,0,167.3,39605.0722685185,2008-06-06,01:44:04
39.9733716,116.3275466,0,167.3,39605.0722916667,2008-06-06,01:44:06
39.9734199,116.3275549,0,167.3,39605.0723148148,2008-06-06,01:44:08
39.9734499,116.3275549,0,167.3,39605.072337963,2008-06-06,01:44:10
39.9734716,116.3275249,0,167.3,39605.0723611111,2008-06-06,01:44:12
39.9735316,116.3275249,0,167.3,39605.0723842593,2008-06-06,01:44:14
39.9736016,116.3275416,0,167.3,39605.0724074074,2008-06-06,01:44:16
39.9736299,116.327515,0,167.3,39605.0724305556,2008-06-06,01:44:18
39.9736483,116.3275116,0,167.3,39605.0724537037,2008-06-06,01:44:20
39.9736816,116.3275166,0,167.3,39605.0724768518,2008-06-06,01:44:22
39.9737333,116.3275133,0,167.3,39605.0725,2008-06-06,01:44:24
39.973805,116.3275016,0,167.3,39605.0725231481,2008-06-06,01:44:26
39.97385,116.3274816,0,167.3,39605.0725462963,2008-06-06,01:44:28
39.9738316,116.3275083,0,167.3,39605.0725694444,2008-06-06,01:44:30
39.9738233,116.3274899,0,167.3,39605.0725925926,2008-06-06,01:44:32
39.9737866,116.3274383,0,167.3,39605.0726157407,2008-06-06,01:44:34
39.97379,116.3274166,0,167.3,39605.0726388889,2008-06-06,01:44:36
39.973775,116.3273766,0,167.3,39605.072662037,2008-06-06,01:44:38
39.9737833,116.3273833,0,167.3,39605.0726851852,2008-06-06,01:44:40
39.973775,116.3273883,0,167.3,39605.0727083333,2008-06-06,01:44:42
39.9738016,116.3273916,0,167.3,39605.0727314815,2008-06-06,01:44:44
39.9738149,116.3273966,0,167.3,39605.0727546296,2008-06-06,01:44:46
39.973845,116.3274016,0,167.3,39605.0727777778,2008-06-06,01:44:48
39.9738949,116.3274116,0,164,39605.0728009259,2008-06-06,01:44:50
39.9739366,116.3274116,0,164,39605.0728240741,2008-06-06,01:44:52
39.9739799,116.3274183,0,164,39605.0728472222,2008-06-06,01:44:54
39.9740366,116.3274166,0,164,39605.0728703704,2008-06-06,01:44:56
39.9740799,116.3274149,0,164,39605.0728935185,2008-06-06,01:44:58
39.974115,116.3274033,0,164,39605.0729166667,2008-06-06,01:45:00
39.9741283,116.3273983,0,164,39605.0729398148,2008-06-06,01:45:02
39.9741233,116.3273849,0,164,39605.072962963,2008-06-06,01:45:04
39.974155,116.3273833,0,164,39605.0729861111,2008-06-06,01:45:06
39.9741749,116.3273849,0,164,39605.0730092593,2008-06-06,01:45:08
39.9741883,116.3273799,0,164,39605.0730324074,2008-06-06,01:45:10
39.974195,116.3273783,0,164,39605.0730555556,2008-06-06,01:45:12
39.9742299,116.3273883,0,164,39605.0730787037,2008-06-06,01:45:14
39.974325,116.3273933,0,164,39605.0731018518,2008-06-06,01:45:16
39.9743916,116.3274166,0,164,39605.073125,2008-06-06,01:45:18
39.974425,116.3274233,0,164,39605.0731481481,2008-06-06,01:45:20
39.9744516,116.327445,0,164,39605.0731712963,2008-06-06,01:45:22
39.9744516,116.327445,0,164,39605.0731944444,2008-06-06,01:45:24
39.9744883,116.3274499,0,164,39605.0732175926,2008-06-06,01:45:26
39.97452,116.3274483,0,164,39605.0732407407,2008-06-06,01:45:28
39.9745433,116.3274433,0,164,39605.0732638889,2008-06-06,01:45:30
39.9745766,116.327445,0,164,39605.073287037,2008-06-06,01:45:32
39.9746233,116.3274483,0,164,39605.0733101852,2008-06-06,01:45:34
39.9746716,116.3274733,0,164,39605.0733333333,2008-06-06,01:45:36
39.9747283,116.3274583,0,164,39605.0733564815,2008-06-06,01:45:38
39.9747233,116.3274433,0,164,39605.0733796296,2008-06-06,01:45:40
39.97476,116.3274316,0,164,39605.0734027778,2008-06-06,01:45:42
39.9747766,116.3274199,0,164,39605.0734259259,2008-06-06,01:45:44
39.9747883,116.3274066,0,164,39605.0734490741,2008-06-06,01:45:46
39.9747016,116.3272616,0,164,39605.0734722222,2008-06-06,01:45:48
39.9747033,116.3272316,0,164,39605.0734953704,2008-06-06,01:45:50
39.9747433,116.3272299,0,164,39605.0735185185,2008-06-06,01:45:52
39.9748066,116.3272333,0,164,39605.0735416667,2008-06-06,01:45:54
39.9748533,116.3272299,0,164,39605.0735648148,2008-06-06,01:45:56
39.9748866,116.3272516,0,164,39605.073587963,2008-06-06,01:45:58
39.9748666,116.3272833,0,164,39605.0736111111,2008-06-06,01:46:00
39.9748649,116.3272966,0,164,39605.0736342593,2008-06-06,01:46:02
39.9748816,116.32731,0,164,39605.0736574074,2008-06-06,01:46:04
39.97487,116.3273499,0,164,39605.0736805556,2008-06-06,01:46:06
39.9749016,116.3273816,0,167.3,39605.0738425926,2008-06-06,01:46:20
39.9749049,116.32743,0,164,39605.0738657407,2008-06-06,01:46:22
39.9749033,116.3275083,0,164,39605.0738888889,2008-06-06,01:46:24
39.9748949,116.3275599,0,164,39605.073912037,2008-06-06,01:46:26
39.9749033,116.3276083,0,164,39605.0739351852,2008-06-06,01:46:28
39.9749066,116.3276499,0,164,39605.0739583333,2008-06-06,01:46:30
39.9749049,116.3276599,0,164,39605.0739814815,2008-06-06,01:46:32
39.9749066,116.3276799,0,164,39605.0740046296,2008-06-06,01:46:34
39.9749199,116.32769,0,164,39605.0744907407,2008-06-06,01:47:16
39.9749383,116.3276916,0,164,39605.0745138889,2008-06-06,01:47:18
39.974955,116.3277033,0,164,39605.074537037,2008-06-06,01:47:20
39.9749816,116.3277083,0,164,39605.0745601852,2008-06-06,01:47:22
39.9750233,116.3277149,0,164,39605.0745833333,2008-06-06,01:47:24
39.9750466,116.327725,0,164,39605.0746064815,2008-06-06,01:47:26
39.9750616,116.3277283,0,164,39605.0746296296,2008-06-06,01:47:28
39.9750999,116.327745,0,164,39605.0746527778,2008-06-06,01:47:30
39.9751216,116.3277533,0,164,39605.0746759259,2008-06-06,01:47:32
39.9751449,116.3277733,0,164,39605.0746990741,2008-06-06,01:47:34
39.9752066,116.3278066,0,164,39605.0747222222,2008-06-06,01:47:36
39.9752333,116.3278399,0,164,39605.0747453704,2008-06-06,01:47:38
39.975265,116.327885,0,164,39605.0747685185,2008-06-06,01:47:40
39.9752966,116.3279216,0,164,39605.0747916667,2008-06-06,01:47:42
39.975335,116.3279683,0,164,39605.0748148148,2008-06-06,01:47:44
39.9753533,116.3279933,0,164,39605.074837963,2008-06-06,01:47:46
39.9754333,116.3280383,0,164,39605.0748611111,2008-06-06,01:47:48
39.9754799,116.3280649,0,164,39605.0748842593,2008-06-06,01:47:50
39.9755099,116.3280816,0,164,39605.0749074074,2008-06-06,01:47:52
39.97553,116.328125,0,164,39605.0749305556,2008-06-06,01:47:54
39.9755349,116.3281533,0,164,39605.0749537037,2008-06-06,01:47:56
39.9754933,116.3282,0,164,39605.0749768519,2008-06-06,01:47:58
39.9754816,116.3282216,0,164,39605.075,2008-06-06,01:48:00
39.9754766,116.3282466,0,164,39605.0750231481,2008-06-06,01:48:02
39.9754799,116.328285,0,164,39605.0750462963,2008-06-06,01:48:04
39.9754933,116.3283299,0,164,39605.0750694444,2008-06-06,01:48:06
39.9755166,116.328375,0,164,39605.0750925926,2008-06-06,01:48:08
39.9755616,116.3284233,0,164,39605.0751157407,2008-06-06,01:48:10
39.9755633,116.32844,0,164,39605.0751388889,2008-06-06,01:48:12
39.9755966,116.3284783,0,164,39605.075162037,2008-06-06,01:48:14
39.9756216,116.3285199,0,164,39605.0751851852,2008-06-06,01:48:16
39.9756633,116.3285516,0,164,39605.0752083333,2008-06-06,01:48:18
39.9756183,116.3286166,0,164,39605.0752314815,2008-06-06,01:48:20
39.9755583,116.32865,0,164,39605.0752546296,2008-06-06,01:48:22
39.9755199,116.3286799,0,164,39605.0752777778,2008-06-06,01:48:24
39.9755033,116.3287166,0,164,39605.0753009259,2008-06-06,01:48:26
39.9754983,116.3287699,0,164,39605.0753240741,2008-06-06,01:48:28
39.9754466,116.3288466,0,164,39605.0753472222,2008-06-06,01:48:30
39.9754499,116.3288983,0,164,39605.0753703704,2008-06-06,01:48:32
39.9754583,116.3289433,0,164,39605.0753935185,2008-06-06,01:48:34
39.9754583,116.3289833,0,164,39605.0754166667,2008-06-06,01:48:36
39.9754549,116.3290316,0,164,39605.0754398148,2008-06-06,01:48:38
39.97546,116.3290833,0,164,39605.075462963,2008-06-06,01:48:40
39.9754433,116.3291199,0,164,39605.0754861111,2008-06-06,01:48:42
39.9754349,116.3291516,0,164,39605.0755092593,2008-06-06,01:48:44
39.9754083,116.3291833,0,164,39605.0755324074,2008-06-06,01:48:46
39.9754016,116.3292033,0,164,39605.0755555556,2008-06-06,01:48:48
39.97539,116.3292266,0,164,39605.0755787037,2008-06-06,01:48:50
39.9753699,116.3292499,0,164,39605.0756018519,2008-06-06,01:48:52
39.9753766,116.3292849,0,164,39605.075625,2008-06-06,01:48:54
39.9753833,116.3293266,0,164,39605.0756481481,2008-06-06,01:48:56
39.9753733,116.3293666,0,164,39605.0756712963,2008-06-06,01:48:58
39.9753549,116.3294183,0,164,39605.0756944444,2008-06-06,01:49:00
39.9753416,116.3294833,0,164,39605.0757175926,2008-06-06,01:49:02
39.9753316,116.3294949,0,164,39605.0757407407,2008-06-06,01:49:04
39.97535,116.3295383,0,164,39605.0757638889,2008-06-06,01:49:06
39.9753249,116.3295633,0,164,39605.075787037,2008-06-06,01:49:08
39.9753383,116.3296016,0,164,39605.0758101852,2008-06-06,01:49:10
39.9753466,116.32961,0,164,39605.0758333333,2008-06-06,01:49:12
39.97539,116.32968,0,164,39605.0758564815,2008-06-06,01:49:14
39.9754133,116.329715,0,164,39605.0758796296,2008-06-06,01:49:16
39.9754316,116.3297649,0,164,39605.0759027778,2008-06-06,01:49:18
39.9754533,116.3298033,0,164,39605.0759259259,2008-06-06,01:49:20
39.97546,116.329855,0,164,39605.0759490741,2008-06-06,01:49:22
39.9754583,116.3298883,0,164,39605.0759722222,2008-06-06,01:49:24
39.9754733,116.3299333,0,164,39605.0759953704,2008-06-06,01:49:26
39.9754916,116.3299683,0,164,39605.0760185185,2008-06-06,01:49:28
39.9755016,116.3299966,0,164,39605.0760416667,2008-06-06,01:49:30
39.9755,116.3300399,0,164,39605.0760648148,2008-06-06,01:49:32
39.9754766,116.3300916,0,164,39605.076087963,2008-06-06,01:49:34
39.9754766,116.330135,0,164,39605.0761111111,2008-06-06,01:49:36
39.97547,116.33022,0,164,39605.0761342593,2008-06-06,01:49:38
39.9754249,116.3302733,0,164,39605.0761574074,2008-06-06,01:49:40
39.9754066,116.3303116,0,164,39605.0761805556,2008-06-06,01:49:42
39.9753766,116.3303466,0,164,39605.0762037037,2008-06-06,01:49:44
39.9753683,116.3303766,0,164,39605.0762268519,2008-06-06,01:49:46
39.9753466,116.3304199,0,164,39605.07625,2008-06-06,01:49:48
39.9753533,116.330465,0,164,39605.0762731481,2008-06-06,01:49:50
39.9753399,116.3305166,0,164,39605.0762962963,2008-06-06,01:49:52
39.9753266,116.3305499,0,164,39605.0763194444,2008-06-06,01:49:54
39.9753383,116.3305783,0,164,39605.0763425926,2008-06-06,01:49:56
39.9753699,116.3306166,0,164,39605.0763657407,2008-06-06,01:49:58
39.9753799,116.3306416,0,164,39605.0763888889,2008-06-06,01:50:00
39.9753883,116.3306766,0,164,39605.076412037,2008-06-06,01:50:02
39.9754016,116.3307266,0,164,39605.0764351852,2008-06-06,01:50:04
39.9754233,116.3307683,0,164,39605.0764583333,2008-06-06,01:50:06
39.9754349,116.3308049,0,164,39605.0764814815,2008-06-06,01:50:08
39.9754483,116.3308466,0,164,39605.0765046296,2008-06-06,01:50:10
39.9754833,116.3308866,0,164,39605.0765277778,2008-06-06,01:50:12
39.9755083,116.3308966,0,164,39605.0765509259,2008-06-06,01:50:14
39.9755333,116.3308966,0,164,39605.0765740741,2008-06-06,01:50:16
39.9755566,116.3308916,0,164,39605.0765972222,2008-06-06,01:50:18
39.9756133,116.330885,0,164,39605.0766203704,2008-06-06,01:50:20
39.97564,116.3308766,0,164,39605.0766435185,2008-06-06,01:50:22
39.9756616,116.33087,0,164,39605.0766666667,2008-06-06,01:50:24
39.9756749,116.3308683,0,164,39605.0766898148,2008-06-06,01:50:26
39.9756866,116.3308683,0,164,39605.076712963,2008-06-06,01:50:28
39.9756966,116.3308683,0,164,39605.0767361111,2008-06-06,01:50:30
