# Supplementary material for: Research on differential privacy protection method based on user tendency
Source: PLoS One. 2023 Oct 26;18(10):e0288823. doi: 10.1371/journal.pone.0288823 (PMC10602288; doi:10.1371/journal.pone.0288823)
Supplement: S4 Data — (ZIP) [file pone.0288823.s004.zip › Data 5-4/112/Trajectory/20080606173353.plt]

Geolife trajectory
WGS 84
Altitude is in Feet
Reserved 3
0,2,255,My Track,0,0,2,8421376
0
39.9754683,116.3305916,0,160.8,39605.7318634259,2008-06-06,17:33:53
39.9754716,116.3305733,0,160.8,39605.731875,2008-06-06,17:33:54
39.9754733,116.3305466,0,160.8,39605.7318981481,2008-06-06,17:33:56
39.97547,116.3304983,0,160.8,39605.7319212963,2008-06-06,17:33:58
39.9754766,116.33045,0,157.5,39605.7319444444,2008-06-06,17:34:00
39.9754799,116.3304016,0,157.5,39605.7319675926,2008-06-06,17:34:02
39.97547,116.3303783,0,154.2,39605.7319907407,2008-06-06,17:34:04
39.9754633,116.3303516,0,154.2,39605.7320138889,2008-06-06,17:34:06
39.9754549,116.3303199,0,154.2,39605.732037037,2008-06-06,17:34:08
39.975445,116.3302866,0,154.2,39605.7320601852,2008-06-06,17:34:10
39.9754399,116.33026,0,150.9,39605.7320833333,2008-06-06,17:34:12
39.9754249,116.330205,0,150.9,39605.7321064815,2008-06-06,17:34:14
39.9754183,116.3301633,0,150.9,39605.7321296296,2008-06-06,17:34:16
39.9754483,116.3301099,0,150.9,39605.7321527778,2008-06-06,17:34:18
39.9754133,116.3301066,0,154.2,39605.7321759259,2008-06-06,17:34:20
39.9753966,116.3300966,0,154.2,39605.7321990741,2008-06-06,17:34:22
39.9753849,116.3301083,0,154.2,39605.7322222222,2008-06-06,17:34:24
39.975415,116.3300883,0,154.2,39605.7322453704,2008-06-06,17:34:26
39.97542,116.3300533,0,154.2,39605.7322685185,2008-06-06,17:34:28
39.9754183,116.3300216,0,154.2,39605.7322916667,2008-06-06,17:34:30
39.9754316,116.32998,0,154.2,39605.7323148148,2008-06-06,17:34:32
39.9754549,116.3299566,0,154.2,39605.732337963,2008-06-06,17:34:34
39.9754383,116.3299333,0,160.8,39605.7323611111,2008-06-06,17:34:36
39.9754216,116.3299116,0,160.8,39605.7323842593,2008-06-06,17:34:38
39.9754,116.3298999,0,164,39605.7324074074,2008-06-06,17:34:40
39.9754066,116.3298449,0,164,39605.7324305556,2008-06-06,17:34:42
39.9754116,116.3297799,0,164,39605.7324537037,2008-06-06,17:34:44
39.9754399,116.3297216,0,164,39605.7324768519,2008-06-06,17:34:46
39.9754266,116.3296949,0,164,39605.7325,2008-06-06,17:34:48
39.9754433,116.3296766,0,164,39605.7325231481,2008-06-06,17:34:50
39.975445,116.3296433,0,160.8,39605.7325462963,2008-06-06,17:34:52
39.9754533,116.3296116,0,160.8,39605.7325694444,2008-06-06,17:34:54
39.9754683,116.329575,0,164,39605.7325925926,2008-06-06,17:34:56
39.9755083,116.329525,0,164,39605.7326157407,2008-06-06,17:34:58
39.9755049,116.32947,0,164,39605.7326388889,2008-06-06,17:35:00
39.9754416,116.3294449,0,160.8,39605.732662037,2008-06-06,17:35:02
39.9754266,116.3294249,0,160.8,39605.7326851852,2008-06-06,17:35:04
39.9754583,116.3293483,0,157.5,39605.7327083333,2008-06-06,17:35:06
39.9754649,116.3293199,0,157.5,39605.7327314815,2008-06-06,17:35:08
39.9754583,116.3293116,0,157.5,39605.7327546296,2008-06-06,17:35:10
39.9754583,116.329265,0,157.5,39605.7327777778,2008-06-06,17:35:12
39.9754616,116.3292166,0,157.5,39605.7328009259,2008-06-06,17:35:14
39.9754716,116.32916,0,157.5,39605.7328240741,2008-06-06,17:35:16
39.9754683,116.3291299,0,157.5,39605.7328472222,2008-06-06,17:35:18
39.9754683,116.3291149,0,157.5,39605.7328703704,2008-06-06,17:35:20
39.9754549,116.3291016,0,157.5,39605.7328935185,2008-06-06,17:35:22
39.9754633,116.3290849,0,157.5,39605.7329166667,2008-06-06,17:35:24
39.9754616,116.3290433,0,157.5,39605.7329398148,2008-06-06,17:35:26
39.9754499,116.3288983,0,160.8,39605.732962963,2008-06-06,17:35:28
39.9754516,116.3288216,0,164,39605.7329861111,2008-06-06,17:35:30
39.9754983,116.3288116,0,164,39605.7330092593,2008-06-06,17:35:32
39.9755216,116.3287933,0,167.3,39605.7330324074,2008-06-06,17:35:34
39.9755283,116.3287783,0,167.3,39605.7330555556,2008-06-06,17:35:36
39.9755233,116.3287683,0,167.3,39605.7330787037,2008-06-06,17:35:38
39.9755133,116.3287499,0,167.3,39605.7331018519,2008-06-06,17:35:40
39.9755083,116.3287383,0,167.3,39605.733125,2008-06-06,17:35:42
39.9754716,116.3287599,0,167.3,39605.7331597222,2008-06-06,17:35:45
39.9754016,116.3287483,0,167.3,39605.7331828704,2008-06-06,17:35:47
39.9753416,116.3287483,0,167.3,39605.7332060185,2008-06-06,17:35:49
39.9753283,116.3287316,0,167.3,39605.7332291667,2008-06-06,17:35:51
39.9753066,116.3287116,0,167.3,39605.7332523148,2008-06-06,17:35:53
39.9753099,116.328685,0,170.6,39605.733275463,2008-06-06,17:35:55
39.9753149,116.3286116,0,170.6,39605.7332986111,2008-06-06,17:35:57
39.9753549,116.3285383,0,170.6,39605.7333217593,2008-06-06,17:35:59
39.9753516,116.328495,0,170.6,39605.7333449074,2008-06-06,17:36:01
39.9753616,116.3284366,0,170.6,39605.7333680556,2008-06-06,17:36:03
39.9753699,116.3284116,0,170.6,39605.7333912037,2008-06-06,17:36:05
39.9753733,116.3284066,0,170.6,39605.7334143519,2008-06-06,17:36:07
39.9753866,116.3283999,0,170.6,39605.7334375,2008-06-06,17:36:09
39.9754016,116.3283633,0,170.6,39605.7334606481,2008-06-06,17:36:11
39.9754,116.3283233,0,170.6,39605.7334837963,2008-06-06,17:36:13
39.9754216,116.3282366,0,170.6,39605.7335069444,2008-06-06,17:36:15
39.9753916,116.3282233,0,173.9,39605.7335416667,2008-06-06,17:36:18
39.9752883,116.32827,0,173.9,39605.7335648148,2008-06-06,17:36:20
39.9752449,116.3282666,0,173.9,39605.733587963,2008-06-06,17:36:22
39.9752949,116.3282283,0,173.9,39605.7336111111,2008-06-06,17:36:24
39.9753466,116.3281549,0,173.9,39605.7336342593,2008-06-06,17:36:26
39.9753433,116.3281366,0,173.9,39605.7336574074,2008-06-06,17:36:28
39.9753266,116.3280899,0,177.2,39605.7336805556,2008-06-06,17:36:30
39.9753649,116.3280133,0,177.2,39605.7337037037,2008-06-06,17:36:32
39.9754099,116.32797,0,177.2,39605.7337268519,2008-06-06,17:36:34
39.9754333,116.3279233,0,177.2,39605.73375,2008-06-06,17:36:36
39.9754333,116.3278783,0,177.2,39605.7337731481,2008-06-06,17:36:38
39.9754216,116.3278333,0,177.2,39605.7337962963,2008-06-06,17:36:40
39.9754116,116.3277816,0,177.2,39605.7338194444,2008-06-06,17:36:42
39.9753966,116.3277466,0,177.2,39605.7338425926,2008-06-06,17:36:44
39.9753533,116.3277299,0,180.4,39605.7338657407,2008-06-06,17:36:46
39.9753016,116.327745,0,180.4,39605.7338888889,2008-06-06,17:36:48
39.9752483,116.3277149,0,183.7,39605.733912037,2008-06-06,17:36:50
39.9752149,116.3277116,0,187,39605.7339351852,2008-06-06,17:36:52
39.9751733,116.3277166,0,187,39605.7339583333,2008-06-06,17:36:54
39.9751616,116.3277233,0,190.3,39605.7339814815,2008-06-06,17:36:56
39.975165,116.3277033,0,190.3,39605.7340046296,2008-06-06,17:36:58
39.9751666,116.3276733,0,193.6,39605.7340277778,2008-06-06,17:37:00
39.9751416,116.327655,0,193.6,39605.7340509259,2008-06-06,17:37:02
39.9751216,116.3276533,0,196.9,39605.7340740741,2008-06-06,17:37:04
39.9751033,116.3276716,0,196.9,39605.7340972222,2008-06-06,17:37:06
39.9750733,116.327675,0,196.9,39605.7341203704,2008-06-06,17:37:08
39.9750449,116.3276466,0,200.1,39605.7341435185,2008-06-06,17:37:10
39.9750449,116.3275899,0,200.1,39605.7341666667,2008-06-06,17:37:12
39.9750533,116.3275833,0,203.4,39605.7341898148,2008-06-06,17:37:14
39.9750633,116.327585,0,203.4,39605.734212963,2008-06-06,17:37:16
39.97508,116.32755,0,203.4,39605.7342361111,2008-06-06,17:37:18
39.9750883,116.3275183,0,203.4,39605.7342592593,2008-06-06,17:37:20
39.975135,116.3274933,0,206.7,39605.7342824074,2008-06-06,17:37:22
39.9751383,116.3275033,0,206.7,39605.7343055556,2008-06-06,17:37:24
39.9751599,116.3274833,0,210,39605.7343287037,2008-06-06,17:37:26
39.9751733,116.3274333,0,210,39605.7343518519,2008-06-06,17:37:28
39.9751733,116.32741,0,210,39605.734375,2008-06-06,17:37:30
39.9751383,116.3273999,0,213.3,39605.7343981481,2008-06-06,17:37:32
39.9751266,116.3274066,0,213.3,39605.7344212963,2008-06-06,17:37:34
39.9750516,116.3272949,0,216.5,39605.7344444444,2008-06-06,17:37:36
39.9750133,116.3272799,0,216.5,39605.7344675926,2008-06-06,17:37:38
39.9749916,116.3272499,0,216.5,39605.7344907407,2008-06-06,17:37:40
39.974985,116.3272383,0,219.8,39605.7345138889,2008-06-06,17:37:42
39.9749666,116.3272333,0,223.1,39605.734537037,2008-06-06,17:37:44
39.9749349,116.3272616,0,223.1,39605.7345601852,2008-06-06,17:37:46
39.9748599,116.3272083,0,226.4,39605.7345833333,2008-06-06,17:37:48
39.9748316,116.3272133,0,226.4,39605.7346064815,2008-06-06,17:37:50
39.9747783,116.3272316,0,229.7,39605.7346296296,2008-06-06,17:37:52
39.9747316,116.32722,0,232.9,39605.7346527778,2008-06-06,17:37:54
39.9747283,116.3272183,0,239.5,39605.7346759259,2008-06-06,17:37:56
39.9746933,116.3271333,0,242.8,39605.7346990741,2008-06-06,17:37:58
39.9746716,116.3271016,0,239.5,39605.7347222222,2008-06-06,17:38:00
39.974645,116.3270499,0,242.8,39605.7347453704,2008-06-06,17:38:02
39.9746116,116.3270183,0,242.8,39605.7347685185,2008-06-06,17:38:04
39.9745716,116.3270199,0,242.8,39605.7347916667,2008-06-06,17:38:06
39.9745383,116.3270283,0,242.8,39605.7348148148,2008-06-06,17:38:08
39.9745083,116.32701,0,246.1,39605.734837963,2008-06-06,17:38:10
39.974465,116.32701,0,246.1,39605.7348611111,2008-06-06,17:38:12
39.9744383,116.3270699,0,252.6,39605.7348842593,2008-06-06,17:38:14
39.9744616,116.3271066,0,255.9,39605.7349074074,2008-06-06,17:38:16
39.9744133,116.3271616,0,259.2,39605.7349305556,2008-06-06,17:38:18
39.9744116,116.3272183,0,259.2,39605.7349537037,2008-06-06,17:38:20
39.9744216,116.3272666,0,262.5,39605.7349768518,2008-06-06,17:38:22
39.9743933,116.3272716,0,262.5,39605.735,2008-06-06,17:38:24
39.9743783,116.3272799,0,265.7,39605.7350231481,2008-06-06,17:38:26
39.9743449,116.3272233,0,262.5,39605.7350462963,2008-06-06,17:38:28
39.9743049,116.3272116,0,259.2,39605.7350694444,2008-06-06,17:38:30
39.974255,116.3272216,0,255.9,39605.7350925926,2008-06-06,17:38:32
39.9741716,116.3272949,0,255.9,39605.7351157407,2008-06-06,17:38:34
39.9741349,116.3273333,0,255.9,39605.7351388889,2008-06-06,17:38:36
39.974145,116.3272799,0,255.9,39605.735162037,2008-06-06,17:38:38
39.974145,116.3272616,0,255.9,39605.7351967593,2008-06-06,17:38:41
39.9741033,116.3272666,0,255.9,39605.7352199074,2008-06-06,17:38:43
39.9740833,116.3272949,0,255.9,39605.7352430556,2008-06-06,17:38:45
39.9740683,116.327325,0,255.9,39605.7352662037,2008-06-06,17:38:47
39.9740466,116.3273499,0,259.2,39605.7352893518,2008-06-06,17:38:49
39.9740216,116.3273516,0,259.2,39605.7353125,2008-06-06,17:38:51
39.9740033,116.3272616,0,255.9,39605.7353356481,2008-06-06,17:38:53
39.9739783,116.32724,0,252.6,39605.7353587963,2008-06-06,17:38:55
39.9739483,116.3272149,0,249.3,39605.7353819444,2008-06-06,17:38:57
39.97389,116.3272099,0,246.1,39605.7354050926,2008-06-06,17:38:59
39.97382,116.3272149,0,246.1,39605.7354282407,2008-06-06,17:39:01
39.9737766,116.327205,0,246.1,39605.7354513889,2008-06-06,17:39:03
39.9737316,116.3272216,0,246.1,39605.735474537,2008-06-06,17:39:05
39.9736999,116.3272133,0,246.1,39605.7354976852,2008-06-06,17:39:07
39.9737066,116.3271899,0,242.8,39605.7355208333,2008-06-06,17:39:09
39.9737016,116.3272116,0,242.8,39605.7355439815,2008-06-06,17:39:11
39.9736683,116.3272416,0,242.8,39605.7355671296,2008-06-06,17:39:13
39.9736433,116.327275,0,242.8,39605.7355902778,2008-06-06,17:39:15
39.9736333,116.3273116,0,242.8,39605.7356134259,2008-06-06,17:39:17
39.9736116,116.3273283,0,242.8,39605.7356365741,2008-06-06,17:39:19
39.9735816,116.3273233,0,242.8,39605.7356597222,2008-06-06,17:39:21
39.9735749,116.3273183,0,242.8,39605.7356828704,2008-06-06,17:39:23
39.9735633,116.3273016,0,242.8,39605.7357060185,2008-06-06,17:39:25
39.9735449,116.3273083,0,242.8,39605.7357291667,2008-06-06,17:39:27
39.973495,116.3273283,0,246.1,39605.7357523148,2008-06-06,17:39:29
39.9734616,116.3273516,0,246.1,39605.735775463,2008-06-06,17:39:31
39.9734199,116.3273566,0,246.1,39605.7357986111,2008-06-06,17:39:33
39.9733633,116.3274133,0,249.3,39605.7358217593,2008-06-06,17:39:35
39.9733199,116.3274349,0,249.3,39605.7358449074,2008-06-06,17:39:37
39.9732949,116.3274516,0,249.3,39605.7358680556,2008-06-06,17:39:39
39.9732683,116.3274816,0,249.3,39605.7358912037,2008-06-06,17:39:41
39.9732533,116.3274849,0,252.6,39605.7359143518,2008-06-06,17:39:43
39.9731966,116.3275016,0,252.6,39605.7359375,2008-06-06,17:39:45
39.9731916,116.3275183,0,252.6,39605.7359606481,2008-06-06,17:39:47
39.9731383,116.3274966,0,252.6,39605.7359837963,2008-06-06,17:39:49
39.9730616,116.3275316,0,252.6,39605.7360069444,2008-06-06,17:39:51
39.9730166,116.3275533,0,252.6,39605.7360300926,2008-06-06,17:39:53
39.9729616,116.3275783,0,255.9,39605.7360532407,2008-06-06,17:39:55
39.972925,116.3275949,0,255.9,39605.7360763889,2008-06-06,17:39:57
39.9729166,116.3275833,0,259.2,39605.736099537,2008-06-06,17:39:59
39.9729166,116.3275683,0,259.2,39605.7361226852,2008-06-06,17:40:01
39.9730266,116.3274183,0,259.2,39605.7361458333,2008-06-06,17:40:03
39.9730516,116.3273816,0,262.5,39605.7361689815,2008-06-06,17:40:05
39.9730633,116.32736,0,262.5,39605.7361921296,2008-06-06,17:40:07
39.9730566,116.32734,0,265.7,39605.7362152778,2008-06-06,17:40:09
39.9730366,116.32734,0,269,39605.7362384259,2008-06-06,17:40:11
39.9730116,116.3273433,0,269,39605.7362615741,2008-06-06,17:40:13
39.9730366,116.3273633,0,275.6,39605.7362847222,2008-06-06,17:40:15
39.9729983,116.3273783,0,278.9,39605.7363078704,2008-06-06,17:40:17
39.9729566,116.3273816,0,278.9,39605.7363310185,2008-06-06,17:40:19
39.9729266,116.3273933,0,282.2,39605.7363541667,2008-06-06,17:40:21
39.97288,116.3274416,0,288.7,39605.7363773148,2008-06-06,17:40:23
39.9728299,116.3275016,0,295.3,39605.736400463,2008-06-06,17:40:25
39.9727449,116.3275799,0,298.6,39605.7364236111,2008-06-06,17:40:27
39.9726666,116.3276333,0,305.1,39605.7364467593,2008-06-06,17:40:29
39.9726066,116.3276833,0,305.1,39605.7364699074,2008-06-06,17:40:31
39.9726949,116.3274133,0,301.8,39605.7364930556,2008-06-06,17:40:33
39.9727883,116.32729,0,301.8,39605.7365162037,2008-06-06,17:40:35
39.9728283,116.3272533,0,301.8,39605.7365393518,2008-06-06,17:40:37
39.9728783,116.3271983,0,305.1,39605.7365625,2008-06-06,17:40:39
39.972965,116.327095,0,305.1,39605.7365856481,2008-06-06,17:40:41
39.9732316,116.3267583,0,305.1,39605.7366087963,2008-06-06,17:40:43
39.9733133,116.3266266,0,305.1,39605.7366319444,2008-06-06,17:40:45
39.9732783,116.3265733,0,305.1,39605.7366550926,2008-06-06,17:40:47
39.9734116,116.3264133,0,305.1,39605.7366782407,2008-06-06,17:40:49
39.973385,116.32638,0,305.1,39605.7367013889,2008-06-06,17:40:51
39.9733816,116.3263599,0,305.1,39605.736724537,2008-06-06,17:40:53
39.9733483,116.32638,0,305.1,39605.7367476852,2008-06-06,17:40:55
39.9733066,116.3264083,0,305.1,39605.7367708333,2008-06-06,17:40:57
39.9732516,116.3264266,0,305.1,39605.7367939815,2008-06-06,17:40:59
39.9731716,116.3264183,0,305.1,39605.7368171296,2008-06-06,17:41:01
39.97319,116.3263466,0,305.1,39605.7368402778,2008-06-06,17:41:03
39.9733166,116.3262199,0,305.1,39605.7368634259,2008-06-06,17:41:05
39.9734516,116.3260833,0,305.1,39605.7368865741,2008-06-06,17:41:07
39.9725133,116.3268216,0,301.8,39605.7369328704,2008-06-06,17:41:11
39.9724983,116.3267466,0,301.8,39605.7369560185,2008-06-06,17:41:13
39.972485,116.3266849,0,298.6,39605.7369791667,2008-06-06,17:41:15
39.9725,116.3265933,0,298.6,39605.7370023148,2008-06-06,17:41:17
39.9725133,116.3265216,0,298.6,39605.737025463,2008-06-06,17:41:19
39.9724966,116.3265033,0,295.3,39605.7370486111,2008-06-06,17:41:21
39.9724583,116.3265133,0,295.3,39605.7370717593,2008-06-06,17:41:23
39.9724233,116.3265149,0,295.3,39605.7370949074,2008-06-06,17:41:25
39.9723483,116.3264749,0,295.3,39605.7371180556,2008-06-06,17:41:27
39.9723383,116.3264766,0,295.3,39605.7371412037,2008-06-06,17:41:29
39.972335,116.3264466,0,295.3,39605.7371643518,2008-06-06,17:41:31
39.9723383,116.3264066,0,295.3,39605.7371875,2008-06-06,17:41:33
39.97236,116.3263899,0,295.3,39605.7372106481,2008-06-06,17:41:35
39.9723666,116.3263933,0,292,39605.7372337963,2008-06-06,17:41:37
39.972365,116.3263399,0,292,39605.7372569444,2008-06-06,17:41:39
39.9723916,116.3262883,0,292,39605.7372800926,2008-06-06,17:41:41
39.9724016,116.3262583,0,292,39605.7373032407,2008-06-06,17:41:43
39.9724483,116.3262016,0,292,39605.7373263889,2008-06-06,17:41:45
39.9724416,116.3261583,0,292,39605.737349537,2008-06-06,17:41:47
39.9723999,116.3261599,0,292,39605.7373726852,2008-06-06,17:41:49
39.9724066,116.3261583,0,292,39605.7373958333,2008-06-06,17:41:51
39.97242,116.32612,0,292,39605.7374189815,2008-06-06,17:41:53
39.9724283,116.3260233,0,292,39605.7374421296,2008-06-06,17:41:55
39.9724183,116.32598,0,288.7,39605.7374652778,2008-06-06,17:41:57
39.9723933,116.3259599,0,288.7,39605.7374884259,2008-06-06,17:41:59
39.9724316,116.3258699,0,288.7,39605.7375115741,2008-06-06,17:42:01
39.9724649,116.3258266,0,285.4,39605.7375347222,2008-06-06,17:42:03
39.9724466,116.3257749,0,285.4,39605.7375578704,2008-06-06,17:42:05
39.9724399,116.3256816,0,282.2,39605.7375810185,2008-06-06,17:42:07
39.97242,116.3256533,0,282.2,39605.7376041667,2008-06-06,17:42:09
39.9724183,116.3256266,0,282.2,39605.7376388889,2008-06-06,17:42:12
39.9723833,116.3256116,0,282.2,39605.737662037,2008-06-06,17:42:14
39.9723616,116.3255816,0,282.2,39605.7376851852,2008-06-06,17:42:16
39.9723466,116.3255649,0,282.2,39605.7377083333,2008-06-06,17:42:18
39.9723666,116.3255316,0,282.2,39605.7377314815,2008-06-06,17:42:20
39.9723766,116.3255416,0,278.9,39605.7377546296,2008-06-06,17:42:22
39.9723916,116.3255333,0,278.9,39605.7377777778,2008-06-06,17:42:24
39.9723949,116.3255049,0,278.9,39605.7378009259,2008-06-06,17:42:26
39.972405,116.3254783,0,275.6,39605.7378240741,2008-06-06,17:42:28
39.97242,116.3254166,0,275.6,39605.7378472222,2008-06-06,17:42:30
39.9724233,116.3253783,0,272.3,39605.7378703704,2008-06-06,17:42:32
39.9723999,116.3253899,0,272.3,39605.7378935185,2008-06-06,17:42:34
39.9723699,116.3254649,0,265.7,39605.7379166667,2008-06-06,17:42:36
39.9723483,116.3254816,0,262.5,39605.7379398148,2008-06-06,17:42:38
39.9723233,116.3254616,0,262.5,39605.737962963,2008-06-06,17:42:40
39.9723666,116.325385,0,255.9,39605.7379976852,2008-06-06,17:42:43
39.972345,116.3253716,0,252.6,39605.7380208333,2008-06-06,17:42:45
39.9723666,116.3253449,0,249.3,39605.7380439815,2008-06-06,17:42:47
39.9723833,116.3253366,0,246.1,39605.7380671296,2008-06-06,17:42:49
39.972405,116.3253249,0,246.1,39605.7380902778,2008-06-06,17:42:51
39.9724233,116.3253016,0,246.1,39605.7381134259,2008-06-06,17:42:53
39.9724433,116.325265,0,242.8,39605.7381365741,2008-06-06,17:42:55
39.9724433,116.3251933,0,242.8,39605.7381597222,2008-06-06,17:42:57
39.9724616,116.32516,0,242.8,39605.7381828704,2008-06-06,17:42:59
39.9724683,116.3251316,0,242.8,39605.7382060185,2008-06-06,17:43:01
39.9724783,116.3250866,0,242.8,39605.7382291667,2008-06-06,17:43:03
39.9724699,116.3250483,0,242.8,39605.7382523148,2008-06-06,17:43:05
39.97243,116.3250283,0,242.8,39605.738275463,2008-06-06,17:43:07
39.9723883,116.3250266,0,239.5,39605.7382986111,2008-06-06,17:43:09
39.9723633,116.3250033,0,239.5,39605.7383217593,2008-06-06,17:43:11
39.9723849,116.32495,0,236.2,39605.7383449074,2008-06-06,17:43:13
39.9723683,116.3249333,0,236.2,39605.7383680556,2008-06-06,17:43:15
39.9723433,116.3249233,0,236.2,39605.7383912037,2008-06-06,17:43:17
39.9723299,116.3248933,0,232.9,39605.7384143519,2008-06-06,17:43:19
39.972365,116.3248583,0,232.9,39605.7384375,2008-06-06,17:43:21
39.9723766,116.3248533,0,232.9,39605.7384837963,2008-06-06,17:43:25
39.9723733,116.3248116,0,232.9,39605.7385069444,2008-06-06,17:43:27
39.9723766,116.3247549,0,232.9,39605.7385300926,2008-06-06,17:43:29
39.9723783,116.3247166,0,232.9,39605.7385532407,2008-06-06,17:43:31
39.972365,116.3246799,0,232.9,39605.7385763889,2008-06-06,17:43:33
39.9723699,116.3246499,0,232.9,39605.738599537,2008-06-06,17:43:35
39.9724116,116.3246033,0,229.7,39605.7386226852,2008-06-06,17:43:37
39.9724016,116.3245433,0,229.7,39605.7386458333,2008-06-06,17:43:39
39.97239,116.3245133,0,229.7,39605.7386689815,2008-06-06,17:43:41
39.9724016,116.3244766,0,229.7,39605.7386921296,2008-06-06,17:43:43
39.9723633,116.3244699,0,229.7,39605.7387152778,2008-06-06,17:43:45
39.972345,116.3244699,0,229.7,39605.7387731481,2008-06-06,17:43:50
39.972335,116.3244716,0,229.7,39605.7387962963,2008-06-06,17:43:52
39.972295,116.3244649,0,229.7,39605.7388194444,2008-06-06,17:43:54
39.9722549,116.3244616,0,229.7,39605.7388425926,2008-06-06,17:43:56
39.9721899,116.3244816,0,229.7,39605.7388657407,2008-06-06,17:43:58
39.97214,116.3244883,0,229.7,39605.7388888889,2008-06-06,17:44:00
39.9720583,116.3245383,0,229.7,39605.738912037,2008-06-06,17:44:02
39.9719899,116.3245583,0,229.7,39605.7389351852,2008-06-06,17:44:04
39.9719499,116.3245699,0,229.7,39605.7389583333,2008-06-06,17:44:06
39.9719116,116.3245716,0,229.7,39605.7389814815,2008-06-06,17:44:08
39.9718766,116.3245749,0,229.7,39605.7390046296,2008-06-06,17:44:10
39.9718516,116.3245583,0,229.7,39605.7390277778,2008-06-06,17:44:12
39.9718283,116.3245466,0,229.7,39605.7390509259,2008-06-06,17:44:14
39.9717933,116.3245433,0,229.7,39605.7390740741,2008-06-06,17:44:16
39.97176,116.32455,0,229.7,39605.7390972222,2008-06-06,17:44:18
39.97173,116.3245549,0,229.7,39605.7391203704,2008-06-06,17:44:20
39.9717116,116.3245366,0,229.7,39605.7391435185,2008-06-06,17:44:22
39.9717083,116.3245199,0,229.7,39605.7391666667,2008-06-06,17:44:24
39.9716949,116.3245233,0,229.7,39605.7391898148,2008-06-06,17:44:26
39.9716699,116.3245549,0,229.7,39605.739212963,2008-06-06,17:44:28
39.9716516,116.3245899,0,229.7,39605.7392361111,2008-06-06,17:44:30
39.9716399,116.3246133,0,229.7,39605.7392592593,2008-06-06,17:44:32
39.971635,116.3246666,0,229.7,39605.7392824074,2008-06-06,17:44:34
39.9716133,116.3247266,0,229.7,39605.7393055556,2008-06-06,17:44:36
39.9715966,116.3247999,0,229.7,39605.7393287037,2008-06-06,17:44:38
39.97158,116.3248683,0,229.7,39605.7393518519,2008-06-06,17:44:40
39.9715733,116.3249199,0,229.7,39605.739375,2008-06-06,17:44:42
39.971565,116.3249783,0,229.7,39605.7393981481,2008-06-06,17:44:44
39.9715666,116.3250233,0,229.7,39605.7394212963,2008-06-06,17:44:46
39.9715816,116.3250599,0,229.7,39605.7394444444,2008-06-06,17:44:48
39.971575,116.3251166,0,229.7,39605.7394675926,2008-06-06,17:44:50
39.971565,116.325175,0,229.7,39605.7394907407,2008-06-06,17:44:52
39.9715916,116.3251966,0,229.7,39605.7395138889,2008-06-06,17:44:54
39.9716433,116.3251849,0,229.7,39605.739537037,2008-06-06,17:44:56
39.9716816,116.3251966,0,229.7,39605.7395601852,2008-06-06,17:44:58
39.9717583,116.3251766,0,229.7,39605.7395949074,2008-06-06,17:45:01
39.9717933,116.32518,0,229.7,39605.7396180556,2008-06-06,17:45:03
39.9718266,116.32518,0,229.7,39605.7396412037,2008-06-06,17:45:05
