# Supplementary material for: Research on differential privacy protection method based on user tendency
Source: PLoS One. 2023 Oct 26;18(10):e0288823. doi: 10.1371/journal.pone.0288823 (PMC10602288; doi:10.1371/journal.pone.0288823)
Supplement: S4 Data — (ZIP) [file pone.0288823.s004.zip › Data 5-4/112/Trajectory/20080607012712.plt]

Geolife trajectory
WGS 84
Altitude is in Feet
Reserved 3
0,2,255,My Track,0,0,2,8421376
0
39.9717733,116.3249649,0,177.2,39606.0605555556,2008-06-07,01:27:12
39.9717633,116.3249616,0,170.6,39606.0605671296,2008-06-07,01:27:13
39.9717949,116.3249383,0,170.6,39606.0605902778,2008-06-07,01:27:15
39.9718383,116.3248766,0,183.7,39606.0606134259,2008-06-07,01:27:17
39.97183,116.3248049,0,193.6,39606.0606365741,2008-06-07,01:27:19
39.9718383,116.3247633,0,206.7,39606.0606597222,2008-06-07,01:27:21
39.9719366,116.3247683,0,206.7,39606.0606828704,2008-06-07,01:27:23
39.971925,116.3247283,0,206.7,39606.0607060185,2008-06-07,01:27:25
39.9719166,116.3247233,0,200.1,39606.0607291667,2008-06-07,01:27:27
39.9719733,116.3247133,0,200.1,39606.0607523148,2008-06-07,01:27:29
39.972015,116.3246949,0,200.1,39606.060775463,2008-06-07,01:27:31
39.9720183,116.3246716,0,200.1,39606.0607986111,2008-06-07,01:27:33
39.9720466,116.3246499,0,196.9,39606.0608217593,2008-06-07,01:27:35
39.9720599,116.3246283,0,196.9,39606.0608449074,2008-06-07,01:27:37
39.9720349,116.3246099,0,193.6,39606.0608680556,2008-06-07,01:27:39
39.9720733,116.3245933,0,193.6,39606.0608912037,2008-06-07,01:27:41
39.9721133,116.3245983,0,193.6,39606.0609143519,2008-06-07,01:27:43
39.9721333,116.3246,0,193.6,39606.0609375,2008-06-07,01:27:45
39.9721566,116.3245966,0,196.9,39606.0609606481,2008-06-07,01:27:47
39.9722116,116.3246599,0,196.9,39606.0609837963,2008-06-07,01:27:49
39.9722483,116.32469,0,200.1,39606.0610069444,2008-06-07,01:27:51
39.972295,116.3246933,0,200.1,39606.0610300926,2008-06-07,01:27:53
39.9723549,116.3247099,0,203.4,39606.0610532407,2008-06-07,01:27:55
39.9723516,116.3246866,0,203.4,39606.0610763889,2008-06-07,01:27:57
39.9723616,116.3246533,0,206.7,39606.061099537,2008-06-07,01:27:59
39.9723249,116.3245983,0,213.3,39606.0611226852,2008-06-07,01:28:01
39.9722966,116.3245566,0,213.3,39606.0611458333,2008-06-07,01:28:03
39.9722783,116.3245366,0,216.5,39606.0611689815,2008-06-07,01:28:05
39.9722816,116.3245316,0,216.5,39606.0611921296,2008-06-07,01:28:07
39.9722933,116.32453,0,216.5,39606.0612152778,2008-06-07,01:28:09
39.9723099,116.3245399,0,216.5,39606.0612384259,2008-06-07,01:28:11
39.9723549,116.3245399,0,216.5,39606.0612615741,2008-06-07,01:28:13
39.9723966,116.3245583,0,216.5,39606.0612847222,2008-06-07,01:28:15
39.9724266,116.3245766,0,216.5,39606.0613078704,2008-06-07,01:28:17
39.9724399,116.3245916,0,216.5,39606.0613310185,2008-06-07,01:28:19
39.9724483,116.3245866,0,213.3,39606.0613541667,2008-06-07,01:28:21
39.9724649,116.3246,0,213.3,39606.0613773148,2008-06-07,01:28:23
39.972485,116.3246266,0,213.3,39606.061400463,2008-06-07,01:28:25
39.9724883,116.324655,0,213.3,39606.0614236111,2008-06-07,01:28:27
39.9724866,116.3246816,0,210,39606.0614467593,2008-06-07,01:28:29
39.9724916,116.3247033,0,210,39606.0614699074,2008-06-07,01:28:31
39.9724866,116.3247516,0,210,39606.0614930556,2008-06-07,01:28:33
39.9724816,116.3247983,0,210,39606.0615162037,2008-06-07,01:28:35
39.9724516,116.3248283,0,210,39606.0615393519,2008-06-07,01:28:37
39.972445,116.3248533,0,210,39606.0615625,2008-06-07,01:28:39
39.9724399,116.3248933,0,210,39606.0615856481,2008-06-07,01:28:41
39.9724383,116.3249316,0,210,39606.0616087963,2008-06-07,01:28:43
39.9724333,116.3249749,0,210,39606.0616319444,2008-06-07,01:28:45
39.9724533,116.3250099,0,210,39606.0616550926,2008-06-07,01:28:47
39.9724583,116.3250266,0,210,39606.0616782407,2008-06-07,01:28:49
39.9724649,116.3250499,0,210,39606.0617013889,2008-06-07,01:28:51
39.9724583,116.3250933,0,210,39606.061724537,2008-06-07,01:28:53
39.9724716,116.3251566,0,210,39606.0617476852,2008-06-07,01:28:55
39.9724916,116.3251866,0,210,39606.0617708333,2008-06-07,01:28:57
39.9725,116.3252316,0,210,39606.0617939815,2008-06-07,01:28:59
39.9725,116.3252933,0,210,39606.0618171296,2008-06-07,01:29:01
39.9725033,116.3253399,0,210,39606.0618402778,2008-06-07,01:29:03
39.97253,116.3253733,0,210,39606.0618634259,2008-06-07,01:29:05
39.9725366,116.3254066,0,210,39606.0618865741,2008-06-07,01:29:07
39.9725383,116.3254483,0,206.7,39606.0619097222,2008-06-07,01:29:09
39.9725333,116.3254733,0,206.7,39606.0619328704,2008-06-07,01:29:11
39.9725216,116.3255016,0,206.7,39606.0619560185,2008-06-07,01:29:13
39.9725233,116.3255516,0,206.7,39606.0619791667,2008-06-07,01:29:15
39.972505,116.3255849,0,206.7,39606.0620023148,2008-06-07,01:29:17
39.9724816,116.3256133,0,206.7,39606.062025463,2008-06-07,01:29:19
39.9724816,116.3256433,0,206.7,39606.0620486111,2008-06-07,01:29:21
39.9724716,116.3256916,0,206.7,39606.0620717593,2008-06-07,01:29:23
39.9724683,116.32572,0,206.7,39606.0620949074,2008-06-07,01:29:25
39.9724699,116.325735,0,206.7,39606.0621180556,2008-06-07,01:29:27
39.9724399,116.3257316,0,206.7,39606.0621412037,2008-06-07,01:29:29
39.9724483,116.3257616,0,206.7,39606.0621643519,2008-06-07,01:29:31
39.97246,116.3258033,0,206.7,39606.0621875,2008-06-07,01:29:33
39.972475,116.3258566,0,210,39606.0622106481,2008-06-07,01:29:35
39.9724983,116.3259033,0,210,39606.0622337963,2008-06-07,01:29:37
39.972515,116.32593,0,210,39606.0622569444,2008-06-07,01:29:39
39.9725199,116.3259533,0,210,39606.0622800926,2008-06-07,01:29:41
39.9725333,116.3259883,0,210,39606.0623032407,2008-06-07,01:29:43
39.9725716,116.3260683,0,210,39606.0623263889,2008-06-07,01:29:45
39.9725799,116.3261516,0,210,39606.062349537,2008-06-07,01:29:47
39.9725933,116.3261933,0,210,39606.0623726852,2008-06-07,01:29:49
39.9725816,116.326225,0,210,39606.0623958333,2008-06-07,01:29:51
39.9725416,116.326245,0,210,39606.0624189815,2008-06-07,01:29:53
39.9725199,116.3262983,0,210,39606.0624421296,2008-06-07,01:29:55
39.9725633,116.3263266,0,210,39606.0624652778,2008-06-07,01:29:57
39.9725733,116.326365,0,210,39606.0624884259,2008-06-07,01:29:59
39.9725816,116.3263816,0,213.3,39606.0625115741,2008-06-07,01:30:01
39.9725949,116.3263933,0,213.3,39606.0625347222,2008-06-07,01:30:03
39.9725916,116.3264583,0,206.7,39606.0625578704,2008-06-07,01:30:05
39.9726,116.32652,0,203.4,39606.0625810185,2008-06-07,01:30:07
39.9725983,116.3265683,0,200.1,39606.0626041667,2008-06-07,01:30:09
39.9726083,116.3266149,0,196.9,39606.0626273148,2008-06-07,01:30:11
39.9726099,116.3266549,0,196.9,39606.062650463,2008-06-07,01:30:13
39.9726016,116.3266749,0,193.6,39606.0626736111,2008-06-07,01:30:15
39.972585,116.3267049,0,193.6,39606.0626967593,2008-06-07,01:30:17
39.9725783,116.3267466,0,193.6,39606.0627199074,2008-06-07,01:30:19
39.9725716,116.3267966,0,193.6,39606.0627430556,2008-06-07,01:30:21
39.9725666,116.3268266,0,193.6,39606.0627662037,2008-06-07,01:30:23
39.9725316,116.3268583,0,193.6,39606.0627893518,2008-06-07,01:30:25
39.97253,116.3268949,0,193.6,39606.0628125,2008-06-07,01:30:27
39.9725249,116.3269333,0,193.6,39606.0628356481,2008-06-07,01:30:29
39.9725033,116.3269633,0,193.6,39606.0628587963,2008-06-07,01:30:31
39.9725016,116.3269899,0,193.6,39606.0628819444,2008-06-07,01:30:33
39.9725066,116.3270433,0,196.9,39606.0629050926,2008-06-07,01:30:35
39.9724983,116.327095,0,196.9,39606.0629282407,2008-06-07,01:30:37
39.9725366,116.3271399,0,196.9,39606.0629513889,2008-06-07,01:30:39
39.9725649,116.3271683,0,196.9,39606.062974537,2008-06-07,01:30:41
39.9725783,116.3271983,0,196.9,39606.0629976852,2008-06-07,01:30:43
39.9725833,116.3272266,0,196.9,39606.0630208333,2008-06-07,01:30:45
39.9725799,116.3272716,0,200.1,39606.0630439815,2008-06-07,01:30:47
39.9726,116.3273383,0,200.1,39606.0630671296,2008-06-07,01:30:49
39.9726316,116.3273916,0,200.1,39606.0630902778,2008-06-07,01:30:51
39.9726516,116.327445,0,200.1,39606.0631134259,2008-06-07,01:30:53
39.9726666,116.3274716,0,200.1,39606.0631365741,2008-06-07,01:30:55
39.9726766,116.3274916,0,200.1,39606.0631597222,2008-06-07,01:30:57
39.9726766,116.3274866,0,200.1,39606.0631828704,2008-06-07,01:30:59
39.97277,116.3275083,0,200.1,39606.0632060185,2008-06-07,01:31:01
39.972825,116.3275366,0,200.1,39606.0632291667,2008-06-07,01:31:03
39.972865,116.3275599,0,200.1,39606.0632523148,2008-06-07,01:31:05
39.97291,116.3275683,0,200.1,39606.063275463,2008-06-07,01:31:07
39.9729483,116.3275616,0,200.1,39606.0632986111,2008-06-07,01:31:09
39.9729849,116.3275733,0,200.1,39606.0633217593,2008-06-07,01:31:11
39.9729933,116.3275983,0,200.1,39606.0633449074,2008-06-07,01:31:13
39.9730249,116.3276033,0,200.1,39606.0633680556,2008-06-07,01:31:15
39.9730466,116.3276066,0,200.1,39606.0633912037,2008-06-07,01:31:17
39.9730816,116.3276016,0,200.1,39606.0634143518,2008-06-07,01:31:19
39.9731366,116.3275916,0,200.1,39606.0634375,2008-06-07,01:31:21
39.9731483,116.3275783,0,200.1,39606.0634606481,2008-06-07,01:31:23
39.973175,116.3275799,0,200.1,39606.0634837963,2008-06-07,01:31:25
39.9732066,116.3275949,0,200.1,39606.0635069444,2008-06-07,01:31:27
39.9732349,116.3276016,0,200.1,39606.0635300926,2008-06-07,01:31:29
39.9732866,116.3276083,0,200.1,39606.0635532407,2008-06-07,01:31:31
39.9733483,116.3276133,0,200.1,39606.0635763889,2008-06-07,01:31:33
39.9733383,116.3276066,0,200.1,39606.063599537,2008-06-07,01:31:35
39.97333,116.3276149,0,200.1,39606.0636226852,2008-06-07,01:31:37
39.9733666,116.32762,0,200.1,39606.0636458333,2008-06-07,01:31:39
39.9733883,116.3276216,0,200.1,39606.0636689815,2008-06-07,01:31:41
39.9734333,116.32764,0,200.1,39606.0636921296,2008-06-07,01:31:43
39.9734583,116.3276483,0,200.1,39606.0637152778,2008-06-07,01:31:45
39.9734883,116.3276516,0,200.1,39606.0637384259,2008-06-07,01:31:47
39.9735283,116.3276449,0,200.1,39606.0637615741,2008-06-07,01:31:49
39.97358,116.3276316,0,200.1,39606.0637847222,2008-06-07,01:31:51
39.9736216,116.3275866,0,200.1,39606.0638078704,2008-06-07,01:31:53
39.9736483,116.3275716,0,200.1,39606.0638310185,2008-06-07,01:31:55
39.9737383,116.3275449,0,200.1,39606.0638541667,2008-06-07,01:31:57
39.9737433,116.3275183,0,200.1,39606.0638773148,2008-06-07,01:31:59
39.9737766,116.327515,0,200.1,39606.063900463,2008-06-07,01:32:01
39.9738066,116.3275116,0,200.1,39606.0639236111,2008-06-07,01:32:03
39.9738399,116.3275066,0,200.1,39606.0639467593,2008-06-07,01:32:05
39.9738816,116.3275049,0,200.1,39606.0639699074,2008-06-07,01:32:07
39.9739249,116.3275066,0,200.1,39606.0639930556,2008-06-07,01:32:09
39.9739483,116.3275016,0,196.9,39606.0640162037,2008-06-07,01:32:11
39.9739733,116.3274899,0,196.9,39606.0640393518,2008-06-07,01:32:13
39.9739799,116.3274816,0,196.9,39606.0640625,2008-06-07,01:32:15
39.9740166,116.3274766,0,196.9,39606.0640856481,2008-06-07,01:32:17
39.9740499,116.32748,0,196.9,39606.0641087963,2008-06-07,01:32:19
39.9740766,116.3274766,0,196.9,39606.0641319444,2008-06-07,01:32:21
39.9741049,116.3274916,0,196.9,39606.0641550926,2008-06-07,01:32:23
39.974125,116.3274966,0,196.9,39606.0641782407,2008-06-07,01:32:25
39.974145,116.3275083,0,196.9,39606.0642013889,2008-06-07,01:32:27
39.9741683,116.3275166,0,196.9,39606.064224537,2008-06-07,01:32:29
39.9741816,116.3274949,0,196.9,39606.0642476852,2008-06-07,01:32:31
39.9741899,116.3274749,0,196.9,39606.0642708333,2008-06-07,01:32:33
39.9742016,116.3274549,0,196.9,39606.0642939815,2008-06-07,01:32:35
39.9742366,116.3274333,0,196.9,39606.0643171296,2008-06-07,01:32:37
39.9742633,116.3274133,0,196.9,39606.0643402778,2008-06-07,01:32:39
39.9742683,116.3273999,0,193.6,39606.0643634259,2008-06-07,01:32:41
39.9743033,116.3274016,0,193.6,39606.0643865741,2008-06-07,01:32:43
39.9743516,116.3274166,0,193.6,39606.0644097222,2008-06-07,01:32:45
39.9743733,116.3274249,0,193.6,39606.0644328704,2008-06-07,01:32:47
39.9743883,116.3274283,0,193.6,39606.0644560185,2008-06-07,01:32:49
39.9744133,116.3274366,0,193.6,39606.0644791667,2008-06-07,01:32:51
39.974435,116.327445,0,193.6,39606.0645023148,2008-06-07,01:32:53
39.9744583,116.3274499,0,193.6,39606.064525463,2008-06-07,01:32:55
39.9744849,116.3274483,0,193.6,39606.0645486111,2008-06-07,01:32:57
39.9745183,116.327445,0,193.6,39606.0645717593,2008-06-07,01:32:59
39.974545,116.3274466,0,193.6,39606.0645949074,2008-06-07,01:33:01
39.974605,116.32743,0,193.6,39606.0646180556,2008-06-07,01:33:03
39.9746183,116.3274416,0,193.6,39606.0646412037,2008-06-07,01:33:05
39.9746483,116.3274633,0,193.6,39606.0646643518,2008-06-07,01:33:07
39.974685,116.327465,0,193.6,39606.0646875,2008-06-07,01:33:09
39.9747,116.3274833,0,193.6,39606.0647106481,2008-06-07,01:33:11
39.9747333,116.3274866,0,193.6,39606.0647337963,2008-06-07,01:33:13
39.9747833,116.3274583,0,193.6,39606.0647569444,2008-06-07,01:33:15
39.9748333,116.3274383,0,193.6,39606.0647800926,2008-06-07,01:33:17
39.974885,116.327395,0,193.6,39606.0648032407,2008-06-07,01:33:19
39.974915,116.3273766,0,193.6,39606.0648263889,2008-06-07,01:33:21
39.9749433,116.3273633,0,193.6,39606.064849537,2008-06-07,01:33:23
39.9749883,116.3273683,0,193.6,39606.0648726852,2008-06-07,01:33:25
39.9750449,116.327375,0,193.6,39606.0648958333,2008-06-07,01:33:27
39.9750683,116.3273666,0,193.6,39606.0649189815,2008-06-07,01:33:29
39.9750833,116.3273766,0,193.6,39606.0649421296,2008-06-07,01:33:31
39.9751016,116.327395,0,193.6,39606.0649652778,2008-06-07,01:33:33
39.97512,116.3274233,0,193.6,39606.0649884259,2008-06-07,01:33:35
39.9751033,116.3274416,0,193.6,39606.0650115741,2008-06-07,01:33:37
39.9751049,116.3274699,0,193.6,39606.0650347222,2008-06-07,01:33:39
39.9751133,116.3274966,0,190.3,39606.0650578704,2008-06-07,01:33:41
39.9750916,116.327515,0,190.3,39606.0650810185,2008-06-07,01:33:43
39.9750866,116.3275366,0,190.3,39606.0651041667,2008-06-07,01:33:45
39.9750766,116.3275799,0,190.3,39606.0651273148,2008-06-07,01:33:47
39.9750783,116.32762,0,190.3,39606.065150463,2008-06-07,01:33:49
39.9750916,116.3276699,0,190.3,39606.0651736111,2008-06-07,01:33:51
39.9750849,116.3277066,0,190.3,39606.0651967593,2008-06-07,01:33:53
39.9750583,116.3277283,0,190.3,39606.0652199074,2008-06-07,01:33:55
39.9750616,116.3277549,0,190.3,39606.0652430556,2008-06-07,01:33:57
39.9750533,116.3277966,0,190.3,39606.0652662037,2008-06-07,01:33:59
39.9750583,116.3278333,0,190.3,39606.0652893518,2008-06-07,01:34:01
39.9750599,116.3278733,0,190.3,39606.0653125,2008-06-07,01:34:03
39.9750616,116.3279149,0,190.3,39606.0653356481,2008-06-07,01:34:05
39.9750666,116.3279366,0,190.3,39606.0653587963,2008-06-07,01:34:07
39.9750883,116.3279233,0,190.3,39606.0653819444,2008-06-07,01:34:09
39.9751266,116.3279133,0,190.3,39606.0654050926,2008-06-07,01:34:11
39.9752116,116.3279116,0,190.3,39606.0654282407,2008-06-07,01:34:13
39.9752833,116.3279083,0,190.3,39606.0654513889,2008-06-07,01:34:15
39.9753133,116.3279033,0,190.3,39606.065474537,2008-06-07,01:34:17
39.975345,116.3278966,0,187,39606.0654976852,2008-06-07,01:34:19
39.9753666,116.3279083,0,187,39606.0655208333,2008-06-07,01:34:21
39.9753483,116.3279216,0,187,39606.0655439815,2008-06-07,01:34:23
39.9753483,116.3279433,0,183.7,39606.0655671296,2008-06-07,01:34:25
39.9753783,116.3279616,0,183.7,39606.0655902778,2008-06-07,01:34:27
39.9754316,116.3279616,0,183.7,39606.0656134259,2008-06-07,01:34:29
39.9754683,116.3279633,0,180.4,39606.0656365741,2008-06-07,01:34:31
39.9754566,116.3279766,0,180.4,39606.0656597222,2008-06-07,01:34:33
39.9754433,116.3279999,0,180.4,39606.0656828704,2008-06-07,01:34:35
39.9754266,116.3280299,0,177.2,39606.0657060185,2008-06-07,01:34:37
39.9753799,116.3280316,0,177.2,39606.0657291667,2008-06-07,01:34:39
39.97535,116.3280633,0,177.2,39606.0657523148,2008-06-07,01:34:41
39.9753783,116.3281583,0,177.2,39606.065775463,2008-06-07,01:34:43
39.9753933,116.3281966,0,177.2,39606.0657986111,2008-06-07,01:34:45
39.9753949,116.3282433,0,177.2,39606.0658217593,2008-06-07,01:34:47
39.9754099,116.3283016,0,177.2,39606.0658449074,2008-06-07,01:34:49
39.9753699,116.3283249,0,177.2,39606.0658680556,2008-06-07,01:34:51
39.9753549,116.3283599,0,177.2,39606.0658912037,2008-06-07,01:34:53
39.97536,116.3284199,0,177.2,39606.0659143519,2008-06-07,01:34:55
39.9753516,116.3284483,0,177.2,39606.0659375,2008-06-07,01:34:57
39.9753283,116.3284833,0,177.2,39606.0659606481,2008-06-07,01:34:59
39.9753633,116.3285199,0,177.2,39606.0659837963,2008-06-07,01:35:01
39.9753966,116.3285733,0,177.2,39606.0660069444,2008-06-07,01:35:03
39.9754066,116.3286083,0,177.2,39606.0660300926,2008-06-07,01:35:05
39.9754283,116.3286366,0,177.2,39606.0660532407,2008-06-07,01:35:07
39.9754116,116.3286683,0,177.2,39606.0660763889,2008-06-07,01:35:09
39.9754166,116.3287066,0,177.2,39606.066099537,2008-06-07,01:35:11
39.9754483,116.3287649,0,177.2,39606.0661226852,2008-06-07,01:35:13
39.9754583,116.3288183,0,177.2,39606.0661458333,2008-06-07,01:35:15
39.9753983,116.3288483,0,177.2,39606.0661689815,2008-06-07,01:35:17
39.9753983,116.3288716,0,177.2,39606.0661921296,2008-06-07,01:35:19
39.975405,116.3288999,0,180.4,39606.0662152778,2008-06-07,01:35:21
39.9754266,116.3289383,0,180.4,39606.0662384259,2008-06-07,01:35:23
39.9754099,116.3289666,0,180.4,39606.0662615741,2008-06-07,01:35:25
39.9754399,116.32902,0,180.4,39606.0662847222,2008-06-07,01:35:27
39.9753949,116.3290783,0,180.4,39606.0663078704,2008-06-07,01:35:29
39.9753733,116.3291149,0,180.4,39606.0663310185,2008-06-07,01:35:31
39.9753683,116.3291349,0,180.4,39606.0663541667,2008-06-07,01:35:33
39.9753333,116.3291533,0,180.4,39606.0663773148,2008-06-07,01:35:35
39.9753816,116.3291999,0,180.4,39606.066400463,2008-06-07,01:35:37
39.9754016,116.3292399,0,180.4,39606.0664236111,2008-06-07,01:35:39
39.9754266,116.32926,0,180.4,39606.0664467593,2008-06-07,01:35:41
39.9754116,116.3292899,0,180.4,39606.0664699074,2008-06-07,01:35:43
39.9754016,116.3293216,0,183.7,39606.0664930556,2008-06-07,01:35:45
39.9753716,116.3293566,0,183.7,39606.0665162037,2008-06-07,01:35:47
39.9753433,116.3293983,0,183.7,39606.0665393519,2008-06-07,01:35:49
39.9753483,116.329455,0,180.4,39606.0665625,2008-06-07,01:35:51
39.9753566,116.3295116,0,183.7,39606.0665856482,2008-06-07,01:35:53
39.9753566,116.3295483,0,183.7,39606.0666087963,2008-06-07,01:35:55
39.9753466,116.3295899,0,183.7,39606.0666319444,2008-06-07,01:35:57
39.9753333,116.329645,0,183.7,39606.0666550926,2008-06-07,01:35:59
39.9753016,116.3297216,0,187,39606.0666782407,2008-06-07,01:36:01
39.9753083,116.3297749,0,187,39606.0667013889,2008-06-07,01:36:03
39.9753133,116.3298149,0,190.3,39606.066724537,2008-06-07,01:36:05
39.9753166,116.32984,0,190.3,39606.0667476852,2008-06-07,01:36:07
39.9753366,116.3298766,0,190.3,39606.0667708333,2008-06-07,01:36:09
39.9753433,116.3299066,0,190.3,39606.0667939815,2008-06-07,01:36:11
39.9753249,116.3299733,0,193.6,39606.0668171296,2008-06-07,01:36:13
39.9753266,116.3300066,0,193.6,39606.0668402778,2008-06-07,01:36:15
39.975335,116.3299999,0,193.6,39606.0668634259,2008-06-07,01:36:17
39.9753849,116.3300249,0,193.6,39606.0668865741,2008-06-07,01:36:19
39.9754216,116.3300633,0,193.6,39606.0669097222,2008-06-07,01:36:21
39.97543,116.3300833,0,193.6,39606.0669328704,2008-06-07,01:36:23
39.9754233,116.3301233,0,193.6,39606.0669560185,2008-06-07,01:36:25
39.9754099,116.3301666,0,193.6,39606.0669791667,2008-06-07,01:36:27
39.9753816,116.3302116,0,190.3,39606.0670023148,2008-06-07,01:36:29
39.9754016,116.3302616,0,190.3,39606.067025463,2008-06-07,01:36:31
39.9753833,116.3302916,0,190.3,39606.0670486111,2008-06-07,01:36:33
39.9754,116.3303333,0,190.3,39606.0670717593,2008-06-07,01:36:35
39.9753683,116.33036,0,190.3,39606.0670949074,2008-06-07,01:36:37
39.975375,116.3303766,0,193.6,39606.0671180556,2008-06-07,01:36:39
39.9754533,116.3304216,0,193.6,39606.0671412037,2008-06-07,01:36:41
39.9754499,116.3304949,0,193.6,39606.0671643519,2008-06-07,01:36:43
39.9754566,116.3305466,0,193.6,39606.0671875,2008-06-07,01:36:45
39.9754383,116.3305783,0,196.9,39606.0672106481,2008-06-07,01:36:47
39.9754516,116.3306183,0,196.9,39606.0672337963,2008-06-07,01:36:49
39.9754533,116.3306299,0,196.9,39606.0672569444,2008-06-07,01:36:51
39.9754566,116.3306516,0,196.9,39606.0672800926,2008-06-07,01:36:53
39.9754649,116.3306966,0,196.9,39606.0673032407,2008-06-07,01:36:55
39.9754933,116.3307416,0,196.9,39606.0673263889,2008-06-07,01:36:57
39.9754883,116.330765,0,193.6,39606.067349537,2008-06-07,01:36:59
39.9754716,116.3307933,0,193.6,39606.0673726852,2008-06-07,01:37:01
39.9754549,116.3308233,0,193.6,39606.0673958333,2008-06-07,01:37:03
39.975445,116.3308533,0,193.6,39606.0674189815,2008-06-07,01:37:05
39.9754649,116.3308949,0,193.6,39606.0674421296,2008-06-07,01:37:07
39.9755133,116.3309383,0,193.6,39606.0674652778,2008-06-07,01:37:09
39.9755499,116.3309299,0,190.3,39606.0674884259,2008-06-07,01:37:11
39.9755783,116.330905,0,187,39606.0675115741,2008-06-07,01:37:13
39.9756616,116.3309066,0,183.7,39606.0675347222,2008-06-07,01:37:15
39.9757,116.3309016,0,180.4,39606.0675578704,2008-06-07,01:37:17
39.9757299,116.3308916,0,180.4,39606.0675810185,2008-06-07,01:37:19
39.975765,116.3308899,0,180.4,39606.0676041667,2008-06-07,01:37:21
39.9757866,116.3308916,0,180.4,39606.0676273148,2008-06-07,01:37:23
39.9758299,116.3308983,0,180.4,39606.067650463,2008-06-07,01:37:25
39.9758366,116.3309033,0,180.4,39606.0676736111,2008-06-07,01:37:27
39.9758316,116.3309099,0,180.4,39606.0676967593,2008-06-07,01:37:29
