# Supplementary material for: Research on differential privacy protection method based on user tendency
Source: PLoS One. 2023 Oct 26;18(10):e0288823. doi: 10.1371/journal.pone.0288823 (PMC10602288; doi:10.1371/journal.pone.0288823)
Supplement: S4 Data — (ZIP) [file pone.0288823.s004.zip › Data 5-4/112/Trajectory/20080607154639.plt]

Geolife trajectory
WGS 84
Altitude is in Feet
Reserved 3
0,2,255,My Track,0,0,2,8421376
0
39.9756449,116.3308583,0,128,39606.6573958333,2008-06-07,15:46:39
39.9756449,116.3308583,0,128,39606.6575115741,2008-06-07,15:46:49
39.9756449,116.3308633,0,128,39606.6575347222,2008-06-07,15:46:51
39.975625,116.3308549,0,124.7,39606.6575578704,2008-06-07,15:46:53
39.9756083,116.3308516,0,128,39606.6575810185,2008-06-07,15:46:55
39.9755883,116.3308483,0,128,39606.6576041667,2008-06-07,15:46:57
39.9755799,116.3308416,0,128,39606.6576273148,2008-06-07,15:46:59
39.9755783,116.3308333,0,128,39606.657650463,2008-06-07,15:47:01
39.9755616,116.3308299,0,128,39606.6576736111,2008-06-07,15:47:03
39.9755366,116.3308249,0,128,39606.6576967593,2008-06-07,15:47:05
39.975515,116.3308283,0,128,39606.6577199074,2008-06-07,15:47:07
39.9754933,116.330835,0,131.2,39606.6577430556,2008-06-07,15:47:09
39.9754733,116.3308466,0,131.2,39606.6577662037,2008-06-07,15:47:11
39.9754549,116.33085,0,131.2,39606.6577893518,2008-06-07,15:47:13
39.9754483,116.3308333,0,131.2,39606.6578125,2008-06-07,15:47:15
39.9754583,116.3308066,0,134.5,39606.6578356481,2008-06-07,15:47:17
39.9754666,116.3307766,0,134.5,39606.6578587963,2008-06-07,15:47:19
39.9754616,116.3307466,0,134.5,39606.6578819444,2008-06-07,15:47:21
39.9754616,116.3307166,0,134.5,39606.6579050926,2008-06-07,15:47:23
39.9754616,116.3306866,0,134.5,39606.6579282407,2008-06-07,15:47:25
39.9754583,116.3306549,0,134.5,39606.6579513889,2008-06-07,15:47:27
39.9754616,116.3306266,0,134.5,39606.657974537,2008-06-07,15:47:29
39.975475,116.3305916,0,137.8,39606.6579976852,2008-06-07,15:47:31
39.9754716,116.3305716,0,137.8,39606.6580208333,2008-06-07,15:47:33
39.9754716,116.330555,0,137.8,39606.6580439815,2008-06-07,15:47:35
39.9754716,116.3305383,0,137.8,39606.6580671296,2008-06-07,15:47:37
39.97547,116.33052,0,134.5,39606.6580902778,2008-06-07,15:47:39
39.9754633,116.3305,0,134.5,39606.6581134259,2008-06-07,15:47:41
39.9754566,116.3304816,0,134.5,39606.6581365741,2008-06-07,15:47:43
39.9754483,116.3304633,0,134.5,39606.6581597222,2008-06-07,15:47:45
39.9754416,116.3304399,0,134.5,39606.6581828704,2008-06-07,15:47:47
39.9754283,116.3304049,0,134.5,39606.6582060185,2008-06-07,15:47:49
39.9754116,116.3303716,0,137.8,39606.6582291667,2008-06-07,15:47:51
39.9753916,116.3303316,0,144.4,39606.6582523148,2008-06-07,15:47:53
39.9753816,116.3303083,0,147.6,39606.658275463,2008-06-07,15:47:55
39.9753783,116.3302699,0,154.2,39606.6582986111,2008-06-07,15:47:57
39.975375,116.3302416,0,150.9,39606.6583217593,2008-06-07,15:47:59
39.9753766,116.330225,0,150.9,39606.6583449074,2008-06-07,15:48:01
39.9753833,116.330205,0,150.9,39606.6583680556,2008-06-07,15:48:03
39.97539,116.3301783,0,154.2,39606.6583912037,2008-06-07,15:48:05
39.9753933,116.3301583,0,157.5,39606.6584143518,2008-06-07,15:48:07
39.9754,116.3301399,0,157.5,39606.6584375,2008-06-07,15:48:09
39.9754016,116.3301099,0,157.5,39606.6584606481,2008-06-07,15:48:11
39.9754016,116.3300766,0,157.5,39606.6584837963,2008-06-07,15:48:13
39.9754033,116.3300616,0,160.8,39606.6585069444,2008-06-07,15:48:15
39.975405,116.3300333,0,160.8,39606.6585300926,2008-06-07,15:48:17
39.975405,116.3300049,0,160.8,39606.6585532407,2008-06-07,15:48:19
39.9754066,116.3299699,0,160.8,39606.6585763889,2008-06-07,15:48:21
39.9754099,116.3299416,0,164,39606.658599537,2008-06-07,15:48:23
39.9754066,116.32991,0,164,39606.6586226852,2008-06-07,15:48:25
39.9754183,116.3298816,0,167.3,39606.6586458333,2008-06-07,15:48:27
39.9754166,116.3298566,0,167.3,39606.6586689815,2008-06-07,15:48:29
39.9754216,116.3298266,0,167.3,39606.6586921296,2008-06-07,15:48:31
39.9754249,116.3298016,0,167.3,39606.6587152778,2008-06-07,15:48:33
39.9754266,116.3297749,0,167.3,39606.6587384259,2008-06-07,15:48:35
39.9754249,116.32975,0,167.3,39606.6587615741,2008-06-07,15:48:37
39.9754249,116.3297233,0,164,39606.6587847222,2008-06-07,15:48:39
39.9754249,116.3296916,0,167.3,39606.6588078704,2008-06-07,15:48:41
39.97543,116.3296633,0,164,39606.6588310185,2008-06-07,15:48:43
39.9754316,116.32963,0,167.3,39606.6588541667,2008-06-07,15:48:45
39.9754399,116.3295883,0,167.3,39606.6588773148,2008-06-07,15:48:47
39.9754466,116.3295583,0,170.6,39606.658900463,2008-06-07,15:48:49
39.9754499,116.3295233,0,173.9,39606.6589236111,2008-06-07,15:48:51
39.9754516,116.3294866,0,173.9,39606.6589467593,2008-06-07,15:48:53
39.9754516,116.329455,0,177.2,39606.6589699074,2008-06-07,15:48:55
39.9754483,116.32942,0,180.4,39606.6589930556,2008-06-07,15:48:57
39.9754499,116.3293966,0,180.4,39606.6590162037,2008-06-07,15:48:59
39.9754499,116.3293733,0,177.2,39606.6590393518,2008-06-07,15:49:01
39.9754466,116.3293616,0,173.9,39606.6590625,2008-06-07,15:49:03
39.9754433,116.3293433,0,170.6,39606.6590856481,2008-06-07,15:49:05
39.9754399,116.3293266,0,167.3,39606.6591087963,2008-06-07,15:49:07
39.9754399,116.3293049,0,164,39606.6591319444,2008-06-07,15:49:09
39.9754383,116.3292883,0,160.8,39606.6591550926,2008-06-07,15:49:11
39.9754349,116.3292666,0,157.5,39606.6591782407,2008-06-07,15:49:13
39.9754333,116.3292466,0,154.2,39606.6592013889,2008-06-07,15:49:15
39.97543,116.3292133,0,154.2,39606.659224537,2008-06-07,15:49:17
39.9754249,116.3291883,0,154.2,39606.6592476852,2008-06-07,15:49:19
39.97542,116.32916,0,154.2,39606.6592708333,2008-06-07,15:49:21
39.9754183,116.3291283,0,157.5,39606.6592939815,2008-06-07,15:49:23
39.97542,116.329105,0,154.2,39606.6593171296,2008-06-07,15:49:25
39.9754249,116.3290849,0,154.2,39606.6593402778,2008-06-07,15:49:27
39.9754233,116.3290599,0,154.2,39606.6593634259,2008-06-07,15:49:29
39.9754216,116.3290316,0,154.2,39606.6593865741,2008-06-07,15:49:31
39.9754183,116.3290083,0,154.2,39606.6594097222,2008-06-07,15:49:33
39.975415,116.3289816,0,154.2,39606.6594328704,2008-06-07,15:49:35
39.9754083,116.3289549,0,150.9,39606.6594560185,2008-06-07,15:49:37
39.9754033,116.3289416,0,147.6,39606.6594791667,2008-06-07,15:49:39
39.9753983,116.3289283,0,144.4,39606.6595023148,2008-06-07,15:49:41
39.9754033,116.3289116,0,141.1,39606.659525463,2008-06-07,15:49:43
39.9754316,116.3288733,0,150.9,39606.6595486111,2008-06-07,15:49:45
39.9754483,116.3288616,0,147.6,39606.6595717593,2008-06-07,15:49:47
39.97547,116.3288349,0,147.6,39606.6595949074,2008-06-07,15:49:49
39.975475,116.3288133,0,144.4,39606.6596180556,2008-06-07,15:49:51
39.9754716,116.3287949,0,141.1,39606.6596412037,2008-06-07,15:49:53
39.9754549,116.328755,0,144.4,39606.6596643519,2008-06-07,15:49:55
39.975445,116.3287333,0,141.1,39606.6596875,2008-06-07,15:49:57
39.9754333,116.3286999,0,141.1,39606.6597106481,2008-06-07,15:49:59
39.9754166,116.3286466,0,141.1,39606.6597337963,2008-06-07,15:50:01
39.9754249,116.3286299,0,141.1,39606.6597569444,2008-06-07,15:50:03
39.9754233,116.3286049,0,141.1,39606.6597800926,2008-06-07,15:50:05
39.9754266,116.3285866,0,137.8,39606.6598032407,2008-06-07,15:50:07
39.9754249,116.3285633,0,137.8,39606.6598263889,2008-06-07,15:50:09
39.9754233,116.3285399,0,137.8,39606.659849537,2008-06-07,15:50:11
39.9754333,116.3285216,0,137.8,39606.6598726852,2008-06-07,15:50:13
39.9754433,116.3285016,0,134.5,39606.6598958333,2008-06-07,15:50:15
39.9754399,116.3284733,0,134.5,39606.6599189815,2008-06-07,15:50:17
39.9754416,116.3284499,0,134.5,39606.6599421296,2008-06-07,15:50:19
39.9754416,116.3284266,0,131.2,39606.6599652778,2008-06-07,15:50:21
39.9754433,116.3283966,0,134.5,39606.6599884259,2008-06-07,15:50:23
39.9754399,116.3283649,0,131.2,39606.6600115741,2008-06-07,15:50:25
39.9754383,116.3283333,0,131.2,39606.6600347222,2008-06-07,15:50:27
39.9754349,116.328305,0,131.2,39606.6600578704,2008-06-07,15:50:29
39.9754333,116.3282749,0,131.2,39606.6600810185,2008-06-07,15:50:31
39.9754333,116.3282449,0,131.2,39606.6601041667,2008-06-07,15:50:33
39.9754349,116.3282166,0,131.2,39606.6601273148,2008-06-07,15:50:35
39.9754516,116.3282016,0,134.5,39606.660150463,2008-06-07,15:50:37
39.9754583,116.32818,0,134.5,39606.6601736111,2008-06-07,15:50:39
39.9754533,116.3281466,0,131.2,39606.6601967593,2008-06-07,15:50:41
39.9754533,116.3281183,0,131.2,39606.6602199074,2008-06-07,15:50:43
39.9754566,116.3280849,0,131.2,39606.6602430556,2008-06-07,15:50:45
39.9754516,116.3280683,0,128,39606.6602662037,2008-06-07,15:50:47
39.9754516,116.3280383,0,124.7,39606.6602893519,2008-06-07,15:50:49
39.9754516,116.3280066,0,128,39606.6603125,2008-06-07,15:50:51
39.9754549,116.3279799,0,128,39606.6603356482,2008-06-07,15:50:53
39.9754516,116.3279516,0,128,39606.6603587963,2008-06-07,15:50:55
39.975445,116.3279266,0,128,39606.6603819444,2008-06-07,15:50:57
39.97543,116.3278816,0,131.2,39606.6604050926,2008-06-07,15:50:59
39.9754233,116.3278683,0,128,39606.6604282407,2008-06-07,15:51:01
39.9754233,116.3278533,0,124.7,39606.6604513889,2008-06-07,15:51:03
39.975415,116.3278366,0,121.4,39606.660474537,2008-06-07,15:51:05
39.9753916,116.3278316,0,121.4,39606.6604976852,2008-06-07,15:51:07
39.9753633,116.327815,0,121.4,39606.6605208333,2008-06-07,15:51:09
39.975335,116.3277999,0,124.7,39606.6605439815,2008-06-07,15:51:11
39.9753116,116.3277999,0,128,39606.6605671296,2008-06-07,15:51:13
39.9752866,116.3278033,0,128,39606.6605902778,2008-06-07,15:51:15
39.9752633,116.3278083,0,128,39606.6606134259,2008-06-07,15:51:17
39.9752383,116.3278066,0,128,39606.6606365741,2008-06-07,15:51:19
39.9752149,116.3278016,0,128,39606.6606597222,2008-06-07,15:51:21
39.9751933,116.3277983,0,128,39606.6606828704,2008-06-07,15:51:23
39.9751699,116.327795,0,128,39606.6607060185,2008-06-07,15:51:25
39.97515,116.3277883,0,128,39606.6607291667,2008-06-07,15:51:27
39.9751316,116.3277716,0,128,39606.6607523148,2008-06-07,15:51:29
39.9751183,116.3277516,0,128,39606.660775463,2008-06-07,15:51:31
39.9751033,116.3277283,0,124.7,39606.6607986111,2008-06-07,15:51:33
39.9750883,116.3277066,0,124.7,39606.6608217593,2008-06-07,15:51:35
39.9750766,116.3276816,0,124.7,39606.6608449074,2008-06-07,15:51:37
39.9750616,116.3276583,0,124.7,39606.6608680556,2008-06-07,15:51:39
39.9750466,116.3276349,0,124.7,39606.6608912037,2008-06-07,15:51:41
39.9750349,116.3276099,0,124.7,39606.6609143519,2008-06-07,15:51:43
39.9750283,116.3275833,0,124.7,39606.6609375,2008-06-07,15:51:45
39.9750199,116.3275583,0,124.7,39606.6609606481,2008-06-07,15:51:47
39.9750133,116.3275333,0,121.4,39606.6609837963,2008-06-07,15:51:49
39.9750066,116.3275066,0,121.4,39606.6610069444,2008-06-07,15:51:51
39.974995,116.32748,0,121.4,39606.6610300926,2008-06-07,15:51:53
39.9749833,116.3274549,0,121.4,39606.6610532407,2008-06-07,15:51:55
39.9749683,116.3274316,0,121.4,39606.6610763889,2008-06-07,15:51:57
39.9749433,116.3273883,0,128,39606.661099537,2008-06-07,15:51:59
39.9749116,116.3273549,0,141.1,39606.6611226852,2008-06-07,15:52:01
39.9748883,116.3273416,0,144.4,39606.6611458333,2008-06-07,15:52:03
39.9748616,116.3273299,0,150.9,39606.6611689815,2008-06-07,15:52:05
39.9748333,116.3273283,0,154.2,39606.6611921296,2008-06-07,15:52:07
39.9748083,116.3273116,0,157.5,39606.6612152778,2008-06-07,15:52:09
39.9747833,116.32731,0,157.5,39606.6612384259,2008-06-07,15:52:11
39.97476,116.327325,0,157.5,39606.6612615741,2008-06-07,15:52:13
39.9747333,116.32734,0,157.5,39606.6612847222,2008-06-07,15:52:15
39.9747033,116.327345,0,164,39606.6613078704,2008-06-07,15:52:17
39.974675,116.3273549,0,170.6,39606.6613310185,2008-06-07,15:52:19
39.9746499,116.3273683,0,173.9,39606.6613541667,2008-06-07,15:52:21
39.97463,116.3273649,0,167.3,39606.6613773148,2008-06-07,15:52:23
39.9746116,116.3273583,0,164,39606.661400463,2008-06-07,15:52:25
39.97459,116.3273466,0,160.8,39606.6614236111,2008-06-07,15:52:27
39.9745699,116.3273416,0,157.5,39606.6614467593,2008-06-07,15:52:29
39.9745466,116.3273499,0,160.8,39606.6614699074,2008-06-07,15:52:31
39.9745266,116.3273583,0,160.8,39606.6614930556,2008-06-07,15:52:33
39.9745033,116.3273666,0,160.8,39606.6615162037,2008-06-07,15:52:35
39.9744783,116.327375,0,164,39606.6615393519,2008-06-07,15:52:37
39.9744533,116.3273849,0,167.3,39606.6615625,2008-06-07,15:52:39
39.9744299,116.3273916,0,167.3,39606.6615856481,2008-06-07,15:52:41
39.9744083,116.327395,0,167.3,39606.6616087963,2008-06-07,15:52:43
39.9743883,116.3273983,0,167.3,39606.6616319444,2008-06-07,15:52:45
39.9743666,116.3273999,0,167.3,39606.6616550926,2008-06-07,15:52:47
39.9743416,116.3273983,0,167.3,39606.6616782407,2008-06-07,15:52:49
39.9743133,116.3273899,0,167.3,39606.6617013889,2008-06-07,15:52:51
39.9742833,116.3273866,0,167.3,39606.661724537,2008-06-07,15:52:53
39.9742499,116.3273766,0,170.6,39606.6617476852,2008-06-07,15:52:55
39.9742066,116.327375,0,173.9,39606.6617708333,2008-06-07,15:52:57
39.9741733,116.3273733,0,173.9,39606.6617939815,2008-06-07,15:52:59
39.9741649,116.3273833,0,170.6,39606.6618171296,2008-06-07,15:53:01
39.9741533,116.3273916,0,170.6,39606.6618402778,2008-06-07,15:53:03
39.9741383,116.3273999,0,173.9,39606.6618634259,2008-06-07,15:53:05
39.9741133,116.3274183,0,173.9,39606.6618865741,2008-06-07,15:53:07
39.9741083,116.3274249,0,173.9,39606.6619097222,2008-06-07,15:53:09
39.9740866,116.3274316,0,177.2,39606.6619328704,2008-06-07,15:53:11
39.9740649,116.3274349,0,173.9,39606.6619560185,2008-06-07,15:53:13
39.9740399,116.3274349,0,173.9,39606.6619791667,2008-06-07,15:53:15
39.9740116,116.3274333,0,170.6,39606.6620023148,2008-06-07,15:53:17
39.973985,116.327445,0,170.6,39606.662025463,2008-06-07,15:53:19
39.9739516,116.3274399,0,173.9,39606.6620486111,2008-06-07,15:53:21
39.973915,116.3274416,0,180.4,39606.6620717593,2008-06-07,15:53:23
39.9738916,116.3274466,0,177.2,39606.6620949074,2008-06-07,15:53:25
39.9738649,116.3274483,0,173.9,39606.6621180556,2008-06-07,15:53:27
39.9738416,116.3274533,0,173.9,39606.6621412037,2008-06-07,15:53:29
39.9738183,116.3274566,0,170.6,39606.6621643519,2008-06-07,15:53:31
39.9737999,116.3274583,0,170.6,39606.6621875,2008-06-07,15:53:33
39.9737849,116.327465,0,170.6,39606.6622106481,2008-06-07,15:53:35
39.9737633,116.3274699,0,170.6,39606.6622337963,2008-06-07,15:53:37
39.9737433,116.3274733,0,170.6,39606.6622569444,2008-06-07,15:53:39
39.9737083,116.3274699,0,170.6,39606.6622800926,2008-06-07,15:53:41
39.9736933,116.3274783,0,167.3,39606.6623032407,2008-06-07,15:53:43
39.9736733,116.3274816,0,167.3,39606.6623263889,2008-06-07,15:53:45
39.97365,116.32748,0,164,39606.662349537,2008-06-07,15:53:47
39.9736233,116.3274816,0,164,39606.6623726852,2008-06-07,15:53:49
39.9735916,116.3274833,0,164,39606.6623958333,2008-06-07,15:53:51
39.9735683,116.32748,0,164,39606.6624189815,2008-06-07,15:53:53
39.9735466,116.3274766,0,164,39606.6624421296,2008-06-07,15:53:55
39.9735116,116.3274633,0,164,39606.6624652778,2008-06-07,15:53:57
39.9734816,116.3274533,0,167.3,39606.6624884259,2008-06-07,15:53:59
39.9735449,116.3275049,0,170.6,39606.6625115741,2008-06-07,15:54:01
39.9735516,116.3275366,0,170.6,39606.6625347222,2008-06-07,15:54:03
39.973555,116.3275833,0,170.6,39606.6625578704,2008-06-07,15:54:05
39.9735516,116.3276083,0,167.3,39606.6625810185,2008-06-07,15:54:07
39.9735149,116.327585,0,170.6,39606.6626041667,2008-06-07,15:54:09
39.9734749,116.3275633,0,170.6,39606.6626273148,2008-06-07,15:54:11
39.9734316,116.327535,0,167.3,39606.662650463,2008-06-07,15:54:13
39.9733916,116.3275166,0,160.8,39606.6626736111,2008-06-07,15:54:15
39.9733566,116.3275049,0,157.5,39606.6626967593,2008-06-07,15:54:17
39.9733233,116.3274966,0,157.5,39606.6627199074,2008-06-07,15:54:19
39.9732866,116.3274899,0,157.5,39606.6627430556,2008-06-07,15:54:21
39.9732516,116.3274866,0,160.8,39606.6627662037,2008-06-07,15:54:23
39.97319,116.327465,0,170.6,39606.6627893519,2008-06-07,15:54:25
39.9731183,116.3274399,0,183.7,39606.6628125,2008-06-07,15:54:27
39.9730966,116.3274583,0,187,39606.6628356481,2008-06-07,15:54:29
39.9730666,116.3274766,0,193.6,39606.6628587963,2008-06-07,15:54:31
39.9730399,116.3274983,0,196.9,39606.6628819444,2008-06-07,15:54:33
39.973005,116.3275016,0,196.9,39606.6629050926,2008-06-07,15:54:35
39.9729766,116.3275099,0,200.1,39606.6629282407,2008-06-07,15:54:37
39.9729516,116.3275183,0,200.1,39606.6629513889,2008-06-07,15:54:39
39.9729299,116.3275066,0,200.1,39606.662974537,2008-06-07,15:54:41
39.9729233,116.3274916,0,196.9,39606.6629976852,2008-06-07,15:54:43
39.97291,116.3274733,0,196.9,39606.6630208333,2008-06-07,15:54:45
39.9728983,116.3274533,0,193.6,39606.6630439815,2008-06-07,15:54:47
39.9728699,116.3274033,0,196.9,39606.6630671296,2008-06-07,15:54:49
39.9728466,116.3273833,0,200.1,39606.6630902778,2008-06-07,15:54:51
39.9728199,116.327375,0,203.4,39606.6631134259,2008-06-07,15:54:53
39.9727983,116.3273766,0,203.4,39606.6631365741,2008-06-07,15:54:55
39.97278,116.3273833,0,203.4,39606.6631597222,2008-06-07,15:54:57
39.9727566,116.3273933,0,206.7,39606.6631828704,2008-06-07,15:54:59
39.9727349,116.3273999,0,206.7,39606.6632060185,2008-06-07,15:55:01
39.9727166,116.3274033,0,200.1,39606.6632291667,2008-06-07,15:55:03
39.9726983,116.3274083,0,196.9,39606.6632523148,2008-06-07,15:55:05
39.9726783,116.3274183,0,196.9,39606.663275463,2008-06-07,15:55:07
39.9726566,116.3274266,0,193.6,39606.6632986111,2008-06-07,15:55:09
39.9726366,116.3274333,0,193.6,39606.6633217593,2008-06-07,15:55:11
39.9726166,116.3274366,0,190.3,39606.6633449074,2008-06-07,15:55:13
39.9725949,116.3274416,0,187,39606.6633680556,2008-06-07,15:55:15
39.9725683,116.3274466,0,190.3,39606.6633912037,2008-06-07,15:55:17
39.9725533,116.3274349,0,187,39606.6634143519,2008-06-07,15:55:19
39.9725383,116.3274166,0,187,39606.6634375,2008-06-07,15:55:21
39.9725249,116.3273899,0,190.3,39606.6634606481,2008-06-07,15:55:23
39.9725116,116.3273666,0,190.3,39606.6634837963,2008-06-07,15:55:25
39.9725016,116.3273383,0,190.3,39606.6635069444,2008-06-07,15:55:27
39.97249,116.3273166,0,187,39606.6635300926,2008-06-07,15:55:29
39.9724866,116.3272916,0,187,39606.6635532407,2008-06-07,15:55:31
39.9724799,116.327275,0,187,39606.6635763889,2008-06-07,15:55:33
39.97246,116.327255,0,190.3,39606.663599537,2008-06-07,15:55:35
39.9724383,116.327235,0,190.3,39606.6636226852,2008-06-07,15:55:37
39.9724383,116.327235,0,190.3,39606.6637268519,2008-06-07,15:55:46
39.972445,116.3272383,0,187,39606.66375,2008-06-07,15:55:48
39.9724399,116.3272116,0,187,39606.6637731481,2008-06-07,15:55:50
39.9724499,116.3272033,0,187,39606.6637962963,2008-06-07,15:55:52
39.9724649,116.3271866,0,187,39606.6638194444,2008-06-07,15:55:54
39.9724733,116.3271583,0,190.3,39606.6638425926,2008-06-07,15:55:56
39.9724799,116.3271249,0,190.3,39606.6638657407,2008-06-07,15:55:58
39.97249,116.3270733,0,190.3,39606.6638888889,2008-06-07,15:56:00
39.9725016,116.3270216,0,190.3,39606.663912037,2008-06-07,15:56:02
39.9725066,116.3269699,0,190.3,39606.6639351852,2008-06-07,15:56:04
39.9725233,116.3269316,0,190.3,39606.6639583333,2008-06-07,15:56:06
39.9725499,116.3269099,0,193.6,39606.6639814815,2008-06-07,15:56:08
39.9725533,116.3269066,0,193.6,39606.6640046296,2008-06-07,15:56:10
39.97253,116.3268766,0,193.6,39606.6640277778,2008-06-07,15:56:12
39.9725083,116.3268299,0,193.6,39606.6640509259,2008-06-07,15:56:14
39.9725033,116.3267799,0,193.6,39606.6640740741,2008-06-07,15:56:16
39.9725016,116.3267349,0,193.6,39606.6640972222,2008-06-07,15:56:18
39.9725333,116.326715,0,193.6,39606.6641203704,2008-06-07,15:56:20
39.9725333,116.326715,0,193.6,39606.6641319444,2008-06-07,15:56:21
39.9725416,116.3267083,0,193.6,39606.6641550926,2008-06-07,15:56:23
39.9725133,116.3267133,0,193.6,39606.6641782407,2008-06-07,15:56:25
39.9725099,116.3266549,0,190.3,39606.6642013889,2008-06-07,15:56:27
39.972505,116.3266016,0,190.3,39606.664224537,2008-06-07,15:56:29
39.9724883,116.3265533,0,193.6,39606.6642476852,2008-06-07,15:56:31
39.9724883,116.32652,0,190.3,39606.6642708333,2008-06-07,15:56:33
39.9725,116.3264816,0,190.3,39606.6642939815,2008-06-07,15:56:35
39.972505,116.3264616,0,190.3,39606.6643171296,2008-06-07,15:56:37
39.9725216,116.32645,0,190.3,39606.6643402778,2008-06-07,15:56:39
39.9725516,116.3264249,0,190.3,39606.6643634259,2008-06-07,15:56:41
39.972555,116.3263966,0,190.3,39606.6643865741,2008-06-07,15:56:43
39.9725316,116.3263616,0,187,39606.6644097222,2008-06-07,15:56:45
39.9725266,116.3263399,0,187,39606.6644328704,2008-06-07,15:56:47
39.972515,116.3263066,0,187,39606.6644560185,2008-06-07,15:56:49
39.972515,116.3262766,0,187,39606.6644791667,2008-06-07,15:56:51
39.9725233,116.3262583,0,187,39606.6645023148,2008-06-07,15:56:53
39.9725333,116.3262333,0,187,39606.664525463,2008-06-07,15:56:55
39.972545,116.3262216,0,183.7,39606.6645486111,2008-06-07,15:56:57
39.9725533,116.3262016,0,183.7,39606.6645717593,2008-06-07,15:56:59
39.9725616,116.3261683,0,183.7,39606.6645949074,2008-06-07,15:57:01
39.9725766,116.3261449,0,183.7,39606.6646180556,2008-06-07,15:57:03
39.972575,116.3261166,0,183.7,39606.6646412037,2008-06-07,15:57:05
39.9725716,116.3260883,0,183.7,39606.6646643518,2008-06-07,15:57:07
39.9725566,116.3260399,0,183.7,39606.6646875,2008-06-07,15:57:09
39.9725316,116.32598,0,183.7,39606.6647106481,2008-06-07,15:57:11
39.9725066,116.3259599,0,183.7,39606.6647337963,2008-06-07,15:57:13
39.9724916,116.3259349,0,183.7,39606.6647569444,2008-06-07,15:57:15
39.972485,116.3259033,0,183.7,39606.6647800926,2008-06-07,15:57:17
39.9724783,116.3258666,0,183.7,39606.6648032407,2008-06-07,15:57:19
39.9724649,116.3258299,0,183.7,39606.6648263889,2008-06-07,15:57:21
39.9724499,116.3257883,0,183.7,39606.664849537,2008-06-07,15:57:23
39.9724399,116.3257416,0,183.7,39606.6648726852,2008-06-07,15:57:25
39.972415,116.3256883,0,183.7,39606.6648958333,2008-06-07,15:57:27
39.9724133,116.3256566,0,180.4,39606.6649189815,2008-06-07,15:57:29
39.9724249,116.3256366,0,180.4,39606.6649421296,2008-06-07,15:57:31
39.9724566,116.3255966,0,183.7,39606.6649652778,2008-06-07,15:57:33
39.9724333,116.32556,0,180.4,39606.6649884259,2008-06-07,15:57:35
39.972445,116.3255199,0,180.4,39606.6650115741,2008-06-07,15:57:37
39.9724566,116.3254949,0,180.4,39606.6650347222,2008-06-07,15:57:39
39.972475,116.3254699,0,183.7,39606.6650578704,2008-06-07,15:57:41
39.9724733,116.3254366,0,183.7,39606.6650810185,2008-06-07,15:57:43
39.9724816,116.3254299,0,183.7,39606.6651041667,2008-06-07,15:57:45
39.9724866,116.3253966,0,183.7,39606.6651273148,2008-06-07,15:57:47
39.9724883,116.3253549,0,183.7,39606.665150463,2008-06-07,15:57:49
39.9724949,116.3253216,0,180.4,39606.6651736111,2008-06-07,15:57:51
39.9724916,116.3252766,0,180.4,39606.6651967593,2008-06-07,15:57:53
39.9725,116.3252749,0,180.4,39606.6652199074,2008-06-07,15:57:55
39.9725116,116.3252733,0,180.4,39606.6652430556,2008-06-07,15:57:57
39.972505,116.3252349,0,180.4,39606.6652662037,2008-06-07,15:57:59
39.9724866,116.3252066,0,180.4,39606.6652893518,2008-06-07,15:58:01
39.9724883,116.3251849,0,180.4,39606.6653125,2008-06-07,15:58:03
39.9724816,116.3251649,0,180.4,39606.6653356481,2008-06-07,15:58:05
39.972485,116.3251333,0,180.4,39606.6653587963,2008-06-07,15:58:07
39.9724766,116.3250933,0,180.4,39606.6653819444,2008-06-07,15:58:09
39.9724716,116.3250516,0,180.4,39606.6654050926,2008-06-07,15:58:11
39.9724683,116.3250133,0,180.4,39606.6654282407,2008-06-07,15:58:13
39.9724983,116.3249899,0,177.2,39606.6654513889,2008-06-07,15:58:15
39.9725066,116.3249666,0,177.2,39606.665474537,2008-06-07,15:58:17
39.9725033,116.3249316,0,177.2,39606.6654976852,2008-06-07,15:58:19
39.9724949,116.3249116,0,180.4,39606.6655208333,2008-06-07,15:58:21
39.9724816,116.3248716,0,180.4,39606.6655902778,2008-06-07,15:58:27
39.9724783,116.3248549,0,180.4,39606.6656134259,2008-06-07,15:58:29
39.9724716,116.3248183,0,177.2,39606.6656365741,2008-06-07,15:58:31
39.9724783,116.3247849,0,177.2,39606.6656597222,2008-06-07,15:58:33
39.9724716,116.3247549,0,177.2,39606.6656828704,2008-06-07,15:58:35
39.97246,116.3247283,0,177.2,39606.6657060185,2008-06-07,15:58:37
39.9724583,116.3246649,0,177.2,39606.6657291667,2008-06-07,15:58:39
39.9724416,116.3246149,0,177.2,39606.6657523148,2008-06-07,15:58:41
39.97243,116.3245866,0,177.2,39606.665775463,2008-06-07,15:58:43
39.9724333,116.3245699,0,177.2,39606.6657986111,2008-06-07,15:58:45
39.97242,116.3245333,0,177.2,39606.6658217593,2008-06-07,15:58:47
39.97239,116.3245049,0,177.2,39606.6658449074,2008-06-07,15:58:49
39.9723383,116.3245016,0,177.2,39606.6658680556,2008-06-07,15:58:51
39.9722816,116.3244883,0,177.2,39606.6658912037,2008-06-07,15:58:53
39.9722333,116.3244899,0,177.2,39606.6659143518,2008-06-07,15:58:55
39.97218,116.3244933,0,177.2,39606.6659375,2008-06-07,15:58:57
39.9721416,116.3245033,0,177.2,39606.6659606481,2008-06-07,15:58:59
39.972095,116.3244999,0,177.2,39606.6659837963,2008-06-07,15:59:01
39.972055,116.3245133,0,177.2,39606.6660069444,2008-06-07,15:59:03
39.9720299,116.324515,0,177.2,39606.6660300926,2008-06-07,15:59:05
39.97201,116.3245199,0,177.2,39606.6660532407,2008-06-07,15:59:07
39.9719983,116.3245349,0,173.9,39606.6660763889,2008-06-07,15:59:09
39.9719666,116.3245533,0,173.9,39606.666099537,2008-06-07,15:59:11
39.9719483,116.3245699,0,173.9,39606.6661226852,2008-06-07,15:59:13
39.971925,116.3245966,0,173.9,39606.6661458333,2008-06-07,15:59:15
39.9718983,116.3246216,0,173.9,39606.6661689815,2008-06-07,15:59:17
39.9718733,116.324565,0,173.9,39606.6661921296,2008-06-07,15:59:19
39.9718466,116.3245683,0,173.9,39606.6662152778,2008-06-07,15:59:21
39.9718233,116.3245583,0,173.9,39606.6662384259,2008-06-07,15:59:23
39.9718049,116.32455,0,173.9,39606.6662615741,2008-06-07,15:59:25
39.9717683,116.3245483,0,173.9,39606.6662847222,2008-06-07,15:59:27
39.9717416,116.3245483,0,173.9,39606.6663078704,2008-06-07,15:59:29
39.9717133,116.3245399,0,173.9,39606.6663310185,2008-06-07,15:59:31
39.9716916,116.32453,0,173.9,39606.6663541667,2008-06-07,15:59:33
39.9716583,116.3245416,0,170.6,39606.6663773148,2008-06-07,15:59:35
39.9716366,116.3245749,0,170.6,39606.666400463,2008-06-07,15:59:37
39.9716283,116.3246116,0,170.6,39606.6664236111,2008-06-07,15:59:39
39.9716133,116.3246666,0,170.6,39606.6664467593,2008-06-07,15:59:41
39.9716133,116.324725,0,170.6,39606.6664699074,2008-06-07,15:59:43
39.9715966,116.3247849,0,170.6,39606.6664930556,2008-06-07,15:59:45
39.9715999,116.3248166,0,170.6,39606.6665162037,2008-06-07,15:59:47
39.9716133,116.324845,0,170.6,39606.6665393518,2008-06-07,15:59:49
39.9716616,116.3248666,0,170.6,39606.6665625,2008-06-07,15:59:51
39.9717183,116.3248966,0,173.9,39606.6665856481,2008-06-07,15:59:53
39.9717483,116.3249333,0,173.9,39606.6666087963,2008-06-07,15:59:55
39.9717683,116.32497,0,173.9,39606.6666319444,2008-06-07,15:59:57
39.9718049,116.3249883,0,173.9,39606.6666550926,2008-06-07,15:59:59
39.9718116,116.3250099,0,173.9,39606.6666782407,2008-06-07,16:00:01
39.9718216,116.3250316,0,173.9,39606.6667013889,2008-06-07,16:00:03
39.9718483,116.3250516,0,173.9,39606.666724537,2008-06-07,16:00:05
39.971875,116.3250633,0,173.9,39606.6667476852,2008-06-07,16:00:07
39.9718916,116.3250733,0,173.9,39606.6667708333,2008-06-07,16:00:09
39.9719,116.32509,0,173.9,39606.6667939815,2008-06-07,16:00:11
39.9719183,116.325105,0,173.9,39606.6668171296,2008-06-07,16:00:13
39.971945,116.3251016,0,173.9,39606.6670601852,2008-06-07,16:00:34
39.9718983,116.3250633,0,173.9,39606.6671527778,2008-06-07,16:00:42
39.9718899,116.3249283,0,173.9,39606.6672685185,2008-06-07,16:00:52
39.9719,116.3249766,0,173.9,39606.6672916667,2008-06-07,16:00:54
39.9719716,116.3253166,0,173.9,39606.6674189815,2008-06-07,16:01:05
39.97201,116.3254249,0,173.9,39606.6674537037,2008-06-07,16:01:08
39.9720199,116.3254666,0,173.9,39606.6674768519,2008-06-07,16:01:10
39.9720233,116.3255116,0,173.9,39606.6675,2008-06-07,16:01:12
39.9720049,116.3255149,0,173.9,39606.6676388889,2008-06-07,16:01:24
39.972015,116.32551,0,173.9,39606.667662037,2008-06-07,16:01:26
