# Supplementary material for: Research on differential privacy protection method based on user tendency
Source: PLoS One. 2023 Oct 26;18(10):e0288823. doi: 10.1371/journal.pone.0288823 (PMC10602288; doi:10.1371/journal.pone.0288823)
Supplement: S4 Data — (ZIP) [file pone.0288823.s004.zip › Data 5-4/112/Trajectory/20080608004627.plt]

Geolife trajectory
WGS 84
Altitude is in Feet
Reserved 3
0,2,255,My Track,0,0,2,8421376
0
39.9716883,116.3250633,0,144.4,39607.0322569444,2008-06-08,00:46:27
39.97169,116.3250633,0,144.4,39607.0322685185,2008-06-08,00:46:28
39.9716949,116.3250466,0,144.4,39607.0322916667,2008-06-08,00:46:30
39.9716666,116.3249816,0,144.4,39607.0323263889,2008-06-08,00:46:33
39.9716616,116.3249583,0,137.8,39607.032349537,2008-06-08,00:46:35
39.9717066,116.3249133,0,137.8,39607.0323726852,2008-06-08,00:46:37
39.9717066,116.3248683,0,137.8,39607.0323958333,2008-06-08,00:46:39
39.9716716,116.3248566,0,134.5,39607.0324189815,2008-06-08,00:46:41
39.9715933,116.3248083,0,131.2,39607.0324421296,2008-06-08,00:46:43
39.971575,116.3247716,0,134.5,39607.0324652778,2008-06-08,00:46:45
39.9716166,116.3247516,0,131.2,39607.0324884259,2008-06-08,00:46:47
39.9716149,116.3247066,0,131.2,39607.0325115741,2008-06-08,00:46:49
39.9716299,116.3246599,0,134.5,39607.0325347222,2008-06-08,00:46:51
39.9716416,116.3246083,0,134.5,39607.0325578704,2008-06-08,00:46:53
39.9716666,116.3245666,0,134.5,39607.0325810185,2008-06-08,00:46:55
39.9716966,116.3245233,0,134.5,39607.0326041667,2008-06-08,00:46:57
39.9717566,116.3244766,0,134.5,39607.0326273148,2008-06-08,00:46:59
39.9718133,116.3244433,0,134.5,39607.032650463,2008-06-08,00:47:01
39.9718666,116.32441,0,134.5,39607.0326736111,2008-06-08,00:47:03
39.9719466,116.3243533,0,134.5,39607.0327083333,2008-06-08,00:47:06
39.9720266,116.3243416,0,134.5,39607.0327430556,2008-06-08,00:47:09
39.9720833,116.3244683,0,134.5,39607.0327662037,2008-06-08,00:47:11
39.9720999,116.3244849,0,134.5,39607.0327893518,2008-06-08,00:47:13
39.9721033,116.3244916,0,134.5,39607.0328125,2008-06-08,00:47:15
39.9721333,116.3244833,0,134.5,39607.0328356481,2008-06-08,00:47:17
39.9721716,116.3244816,0,134.5,39607.0328587963,2008-06-08,00:47:19
39.9721916,116.3245083,0,134.5,39607.0328819444,2008-06-08,00:47:21
39.97221,116.3245466,0,134.5,39607.0329050926,2008-06-08,00:47:23
39.9722433,116.3245749,0,134.5,39607.0329398148,2008-06-08,00:47:26
39.9722816,116.3246083,0,134.5,39607.032962963,2008-06-08,00:47:28
39.9722683,116.3246383,0,134.5,39607.0329861111,2008-06-08,00:47:30
39.9720183,116.3249949,0,134.5,39607.0331134259,2008-06-08,00:47:41
39.9720116,116.3250433,0,134.5,39607.0331365741,2008-06-08,00:47:43
39.9720049,116.3250866,0,134.5,39607.0331597222,2008-06-08,00:47:45
39.9719899,116.3251466,0,134.5,39607.0331828704,2008-06-08,00:47:47
39.9720183,116.3251716,0,134.5,39607.0332060185,2008-06-08,00:47:49
39.971995,116.3252199,0,134.5,39607.0332291667,2008-06-08,00:47:51
39.9719816,116.3252633,0,134.5,39607.0332523148,2008-06-08,00:47:53
39.9719599,116.3253016,0,134.5,39607.033275463,2008-06-08,00:47:55
39.97197,116.3253316,0,134.5,39607.0332986111,2008-06-08,00:47:57
39.9721383,116.3255183,0,134.5,39607.0334259259,2008-06-08,00:48:08
39.9721749,116.3258766,0,134.5,39607.0336689815,2008-06-08,00:48:29
39.9722266,116.3259599,0,134.5,39607.0337384259,2008-06-08,00:48:35
39.9722716,116.3259933,0,134.5,39607.0337615741,2008-06-08,00:48:37
39.9722983,116.3260399,0,134.5,39607.0337847222,2008-06-08,00:48:39
39.9722999,116.3260783,0,134.5,39607.0338078704,2008-06-08,00:48:41
39.9722983,116.3261233,0,134.5,39607.0338310185,2008-06-08,00:48:43
39.9722966,116.3261566,0,134.5,39607.0338541667,2008-06-08,00:48:45
39.9722999,116.3261799,0,134.5,39607.0338773148,2008-06-08,00:48:47
39.9722833,116.3262333,0,134.5,39607.033900463,2008-06-08,00:48:49
39.9722566,116.3262899,0,134.5,39607.0339236111,2008-06-08,00:48:51
39.9722716,116.3263249,0,134.5,39607.0339467593,2008-06-08,00:48:53
39.9722633,116.3263733,0,134.5,39607.0339699074,2008-06-08,00:48:55
39.9722733,116.3264183,0,134.5,39607.0339930556,2008-06-08,00:48:57
39.9722883,116.3264549,0,134.5,39607.0340162037,2008-06-08,00:48:59
39.972295,116.3264899,0,134.5,39607.0340393518,2008-06-08,00:49:01
39.9723616,116.3275183,0,134.5,39607.0346990741,2008-06-08,00:49:58
39.9723933,116.3274949,0,134.5,39607.0347222222,2008-06-08,00:50:00
39.9724266,116.3274883,0,134.5,39607.0347453704,2008-06-08,00:50:02
39.9724483,116.3274933,0,134.5,39607.0347685185,2008-06-08,00:50:04
39.9724866,116.3274916,0,134.5,39607.0347916667,2008-06-08,00:50:06
39.9725366,116.3274883,0,134.5,39607.0348148148,2008-06-08,00:50:08
39.9725666,116.3274883,0,134.5,39607.034837963,2008-06-08,00:50:10
39.97306,116.3274516,0,134.5,39607.0351967593,2008-06-08,00:50:41
39.9731466,116.3274033,0,134.5,39607.0352199074,2008-06-08,00:50:43
39.9733866,116.32734,0,134.5,39607.0353356482,2008-06-08,00:50:53
39.9734683,116.3273133,0,134.5,39607.0353587963,2008-06-08,00:50:55
39.97354,116.3273116,0,134.5,39607.0354166667,2008-06-08,00:51:00
39.9735716,116.3273083,0,134.5,39607.0354398148,2008-06-08,00:51:02
39.9736566,116.3272866,0,134.5,39607.035474537,2008-06-08,00:51:05
39.9735083,116.3274133,0,134.5,39607.0355439815,2008-06-08,00:51:11
39.9735216,116.3274433,0,134.5,39607.0355671296,2008-06-08,00:51:13
39.9735116,116.3274699,0,134.5,39607.0355902778,2008-06-08,00:51:15
39.973455,116.3275083,0,134.5,39607.0356134259,2008-06-08,00:51:17
39.9733333,116.3275783,0,134.5,39607.0356597222,2008-06-08,00:51:21
39.973275,116.3276066,0,134.5,39607.0356944444,2008-06-08,00:51:24
39.9733033,116.3276149,0,134.5,39607.0357175926,2008-06-08,00:51:26
39.9733533,116.3275999,0,134.5,39607.0357407407,2008-06-08,00:51:28
39.9734166,116.3275883,0,134.5,39607.0357638889,2008-06-08,00:51:30
39.9734349,116.3275833,0,134.5,39607.035787037,2008-06-08,00:51:32
39.973455,116.3275683,0,134.5,39607.0358101852,2008-06-08,00:51:34
39.9750333,116.32785,0,134.5,39607.0368287037,2008-06-08,00:53:02
39.9750566,116.3278966,0,134.5,39607.0368518519,2008-06-08,00:53:04
39.97501,116.3279316,0,134.5,39607.036875,2008-06-08,00:53:06
39.9749933,116.3279633,0,134.5,39607.0368981481,2008-06-08,00:53:08
39.9749516,116.3280199,0,134.5,39607.0369212963,2008-06-08,00:53:10
39.9749616,116.3280499,0,134.5,39607.0369444444,2008-06-08,00:53:12
39.9749883,116.3280866,0,134.5,39607.0369675926,2008-06-08,00:53:14
39.9750216,116.3281083,0,134.5,39607.0369907407,2008-06-08,00:53:16
39.97504,116.3281499,0,134.5,39607.0370138889,2008-06-08,00:53:18
39.9750616,116.3281766,0,134.5,39607.037037037,2008-06-08,00:53:20
39.9750933,116.3281983,0,134.5,39607.0370601852,2008-06-08,00:53:22
39.9751183,116.3282333,0,134.5,39607.0370833333,2008-06-08,00:53:24
39.9751716,116.3282666,0,134.5,39607.0371064815,2008-06-08,00:53:26
39.9752083,116.3282833,0,134.5,39607.0371296296,2008-06-08,00:53:28
39.97521,116.3283216,0,134.5,39607.0371527778,2008-06-08,00:53:30
39.9746216,116.3296866,0,134.5,39607.038900463,2008-06-08,00:56:01
39.9745766,116.3297133,0,134.5,39607.0389236111,2008-06-08,00:56:03
39.9748033,116.3295966,0,134.5,39607.0389583333,2008-06-08,00:56:06
39.9749133,116.3295566,0,134.5,39607.0389814815,2008-06-08,00:56:08
39.9749749,116.3295483,0,134.5,39607.0390046296,2008-06-08,00:56:10
39.97504,116.3295449,0,134.5,39607.0390277778,2008-06-08,00:56:12
39.9750316,116.3295466,0,134.5,39607.0390509259,2008-06-08,00:56:14
39.9750533,116.3295533,0,134.5,39607.0405324074,2008-06-08,00:58:22
39.9750516,116.3295799,0,134.5,39607.0405555556,2008-06-08,00:58:24
39.9750533,116.3295966,0,134.5,39607.0405787037,2008-06-08,00:58:26
39.9750633,116.3296133,0,134.5,39607.0406018518,2008-06-08,00:58:28
39.975055,116.3296516,0,134.5,39607.040625,2008-06-08,00:58:30
39.9750433,116.3296916,0,134.5,39607.0406481481,2008-06-08,00:58:32
39.9750233,116.3297099,0,134.5,39607.0406712963,2008-06-08,00:58:34
39.974985,116.3297399,0,134.5,39607.0406944444,2008-06-08,00:58:36
39.9749383,116.3297833,0,134.5,39607.0407175926,2008-06-08,00:58:38
39.9749133,116.3298333,0,134.5,39607.0407407407,2008-06-08,00:58:40
39.9748366,116.3299166,0,134.5,39607.0407638889,2008-06-08,00:58:42
39.9747499,116.33003,0,134.5,39607.040787037,2008-06-08,00:58:44
39.9746799,116.3301916,0,134.5,39607.0408101852,2008-06-08,00:58:46
39.9746166,116.3303833,0,134.5,39607.0408333333,2008-06-08,00:58:48
39.9745516,116.3305833,0,134.5,39607.0408564815,2008-06-08,00:58:50
39.9745366,116.3307966,0,134.5,39607.0408796296,2008-06-08,00:58:52
39.9745366,116.3310149,0,134.5,39607.0409027778,2008-06-08,00:58:54
39.9745299,116.3312916,0,134.5,39607.0409259259,2008-06-08,00:58:56
39.9744849,116.3315666,0,134.5,39607.0409490741,2008-06-08,00:58:58
39.9744849,116.3318516,0,134.5,39607.0409722222,2008-06-08,00:59:00
39.9746816,116.3336399,0,137.8,39607.0411111111,2008-06-08,00:59:12
39.97469,116.3338949,0,134.5,39607.0411342593,2008-06-08,00:59:14
39.9746583,116.3342166,0,134.5,39607.0411689815,2008-06-08,00:59:17
39.9748249,116.3343783,0,137.8,39607.0412037037,2008-06-08,00:59:20
39.9749116,116.3343966,0,137.8,39607.0412268518,2008-06-08,00:59:22
39.9749333,116.3345049,0,137.8,39607.04125,2008-06-08,00:59:24
39.9749449,116.3345933,0,137.8,39607.0412731481,2008-06-08,00:59:26
39.9749499,116.3347149,0,137.8,39607.0412962963,2008-06-08,00:59:28
39.9749833,116.3348683,0,137.8,39607.0413194444,2008-06-08,00:59:30
39.975,116.3350316,0,137.8,39607.0413425926,2008-06-08,00:59:32
39.9750166,116.3352099,0,141.1,39607.0413657407,2008-06-08,00:59:34
39.9750333,116.33541,0,141.1,39607.0413888889,2008-06-08,00:59:36
39.9750283,116.3356083,0,141.1,39607.041412037,2008-06-08,00:59:38
39.975025,116.3358166,0,141.1,39607.0414351852,2008-06-08,00:59:40
39.9750199,116.3360416,0,141.1,39607.0414583333,2008-06-08,00:59:42
39.97501,116.3362566,0,141.1,39607.0414814815,2008-06-08,00:59:44
39.9750083,116.3364349,0,141.1,39607.0415046296,2008-06-08,00:59:46
39.9749983,116.3366133,0,141.1,39607.0415277778,2008-06-08,00:59:48
39.9750416,116.336755,0,141.1,39607.0415509259,2008-06-08,00:59:50
39.9752683,116.336995,0,141.1,39607.0415972222,2008-06-08,00:59:54
39.9753733,116.337085,0,141.1,39607.0416203704,2008-06-08,00:59:56
39.9754083,116.3371516,0,141.1,39607.0416435185,2008-06-08,00:59:58
39.9754099,116.3372149,0,141.1,39607.0416666667,2008-06-08,01:00:00
39.9754333,116.3372899,0,141.1,39607.0416898148,2008-06-08,01:00:02
39.9754233,116.3374016,0,141.1,39607.041712963,2008-06-08,01:00:04
39.9753583,116.3374883,0,141.1,39607.0417361111,2008-06-08,01:00:06
39.975305,116.337645,0,141.1,39607.0417592593,2008-06-08,01:00:08
39.9753133,116.3377833,0,141.1,39607.0417824074,2008-06-08,01:00:10
39.9752816,116.33792,0,141.1,39607.0418055556,2008-06-08,01:00:12
39.9752033,116.3379966,0,144.4,39607.0418287037,2008-06-08,01:00:14
39.9751149,116.3380366,0,144.4,39607.0418518518,2008-06-08,01:00:16
39.97507,116.3380816,0,144.4,39607.041875,2008-06-08,01:00:18
39.9750633,116.3381116,0,147.6,39607.0418981481,2008-06-08,01:00:20
39.9750466,116.3380716,0,147.6,39607.0421759259,2008-06-08,01:00:44
39.97504,116.3381099,0,147.6,39607.0421990741,2008-06-08,01:00:46
39.9750466,116.3381733,0,147.6,39607.0422222222,2008-06-08,01:00:48
39.9750466,116.3382583,0,147.6,39607.0422453704,2008-06-08,01:00:50
39.9750683,116.3383783,0,147.6,39607.0422685185,2008-06-08,01:00:52
39.9750883,116.3385083,0,147.6,39607.0422916667,2008-06-08,01:00:54
39.9750783,116.3386,0,147.6,39607.0423148148,2008-06-08,01:00:56
39.9750766,116.3386799,0,147.6,39607.042337963,2008-06-08,01:00:58
39.9750933,116.3387283,0,147.6,39607.0423611111,2008-06-08,01:01:00
39.975025,116.3387466,0,147.6,39607.0423842593,2008-06-08,01:01:02
39.975,116.338795,0,147.6,39607.0424074074,2008-06-08,01:01:04
39.9749566,116.338845,0,147.6,39607.0424305556,2008-06-08,01:01:06
39.9749233,116.3388966,0,147.6,39607.0424537037,2008-06-08,01:01:08
39.9748883,116.3389549,0,147.6,39607.0424768519,2008-06-08,01:01:10
39.9748633,116.3390066,0,147.6,39607.0425,2008-06-08,01:01:12
39.9748466,116.3390449,0,147.6,39607.0425231481,2008-06-08,01:01:14
39.9748566,116.3390516,0,147.6,39607.0425462963,2008-06-08,01:01:16
39.9748716,116.3390483,0,147.6,39607.0425694444,2008-06-08,01:01:18
39.9748816,116.3390416,0,150.9,39607.0425925926,2008-06-08,01:01:20
39.9749316,116.3390949,0,150.9,39607.0426157407,2008-06-08,01:01:22
39.9749366,116.3391816,0,150.9,39607.0426388889,2008-06-08,01:01:24
39.9749333,116.3393016,0,150.9,39607.042662037,2008-06-08,01:01:26
39.9749366,116.3394499,0,150.9,39607.0426851852,2008-06-08,01:01:28
39.9749516,116.3396133,0,150.9,39607.0427083333,2008-06-08,01:01:30
39.97498,116.3398083,0,150.9,39607.0427314815,2008-06-08,01:01:32
39.9750133,116.3400366,0,150.9,39607.0427546296,2008-06-08,01:01:34
39.97505,116.3402883,0,150.9,39607.0427777778,2008-06-08,01:01:36
39.9751233,116.3405766,0,150.9,39607.0428009259,2008-06-08,01:01:38
39.9751316,116.340835,0,150.9,39607.0428240741,2008-06-08,01:01:40
39.9751283,116.3410399,0,150.9,39607.0428472222,2008-06-08,01:01:42
39.9751149,116.3412116,0,150.9,39607.0428703704,2008-06-08,01:01:44
39.9750516,116.3413783,0,150.9,39607.0428935185,2008-06-08,01:01:46
39.9748683,116.3415683,0,150.9,39607.0429513889,2008-06-08,01:01:51
39.974845,116.34159,0,150.9,39607.042974537,2008-06-08,01:01:53
39.9750166,116.341725,0,154.2,39607.0429976852,2008-06-08,01:01:55
39.9752149,116.3418066,0,154.2,39607.0430208333,2008-06-08,01:01:57
39.9753099,116.3418316,0,154.2,39607.0430439815,2008-06-08,01:01:59
39.9753683,116.3418333,0,154.2,39607.0430671296,2008-06-08,01:02:01
39.97539,116.3418483,0,154.2,39607.0431134259,2008-06-08,01:02:05
39.97539,116.3418949,0,154.2,39607.0431365741,2008-06-08,01:02:07
39.9753566,116.3420166,0,154.2,39607.0431597222,2008-06-08,01:02:09
39.97528,116.3422266,0,154.2,39607.0431828704,2008-06-08,01:02:11
39.9752633,116.3423866,0,154.2,39607.0432060185,2008-06-08,01:02:13
39.9752483,116.3425816,0,154.2,39607.0432291667,2008-06-08,01:02:15
39.9752449,116.3428149,0,154.2,39607.0432523148,2008-06-08,01:02:17
39.9751999,116.3430583,0,154.2,39607.043275463,2008-06-08,01:02:19
39.9751533,116.3433249,0,154.2,39607.0432986111,2008-06-08,01:02:21
39.9751016,116.3436133,0,157.5,39607.0433217593,2008-06-08,01:02:23
39.975095,116.3439733,0,157.5,39607.0433449074,2008-06-08,01:02:25
39.9749633,116.3442466,0,157.5,39607.0433680556,2008-06-08,01:02:27
39.9748916,116.3445366,0,160.8,39607.0433912037,2008-06-08,01:02:29
39.974985,116.3448883,0,160.8,39607.0434143519,2008-06-08,01:02:31
39.97501,116.3451766,0,160.8,39607.0434375,2008-06-08,01:02:33
39.9750183,116.3454783,0,160.8,39607.0434606481,2008-06-08,01:02:35
39.9750316,116.3457533,0,164,39607.0434837963,2008-06-08,01:02:37
39.975055,116.3459949,0,164,39607.0435069444,2008-06-08,01:02:39
39.9750999,116.3461849,0,164,39607.0435300926,2008-06-08,01:02:41
39.9750999,116.3463933,0,164,39607.0435532407,2008-06-08,01:02:43
39.9751183,116.3466266,0,164,39607.0435763889,2008-06-08,01:02:45
39.9751216,116.3468816,0,164,39607.043599537,2008-06-08,01:02:47
39.9751216,116.3471233,0,164,39607.0436226852,2008-06-08,01:02:49
39.9751433,116.3473316,0,164,39607.0436458333,2008-06-08,01:02:51
39.97515,116.3475433,0,164,39607.0436689815,2008-06-08,01:02:53
39.9751466,116.3477783,0,164,39607.0436921296,2008-06-08,01:02:55
39.97515,116.3479999,0,164,39607.0437152778,2008-06-08,01:02:57
39.9751633,116.3482183,0,164,39607.0437384259,2008-06-08,01:02:59
39.9751816,116.3484249,0,164,39607.0437615741,2008-06-08,01:03:01
39.9751633,116.3485966,0,164,39607.0437847222,2008-06-08,01:03:03
39.9751766,116.34873,0,164,39607.0438078704,2008-06-08,01:03:05
39.97521,116.348815,0,164,39607.0438310185,2008-06-08,01:03:07
39.9752066,116.3489216,0,164,39607.0438541667,2008-06-08,01:03:09
39.9752033,116.34906,0,164,39607.0438773148,2008-06-08,01:03:11
39.9752016,116.3492099,0,164,39607.043900463,2008-06-08,01:03:13
39.9751866,116.3493999,0,164,39607.0439236111,2008-06-08,01:03:15
39.9751866,116.34962,0,164,39607.0439467593,2008-06-08,01:03:17
39.9751883,116.3498599,0,164,39607.0439699074,2008-06-08,01:03:19
39.9751966,116.3501016,0,164,39607.0439930556,2008-06-08,01:03:21
39.9752116,116.3503416,0,164,39607.0440162037,2008-06-08,01:03:23
39.9752149,116.3505499,0,164,39607.0440393519,2008-06-08,01:03:25
39.9752083,116.3507683,0,164,39607.0440625,2008-06-08,01:03:27
39.9752083,116.3509949,0,164,39607.0440856481,2008-06-08,01:03:29
39.975165,116.3512349,0,164,39607.0441087963,2008-06-08,01:03:31
39.975125,116.351455,0,164,39607.0441319444,2008-06-08,01:03:33
39.9751183,116.3516833,0,164,39607.0441550926,2008-06-08,01:03:35
39.9751266,116.3518916,0,164,39607.0441782407,2008-06-08,01:03:37
39.9751233,116.3520916,0,164,39607.0442013889,2008-06-08,01:03:39
39.9751299,116.3522783,0,164,39607.044224537,2008-06-08,01:03:41
39.9751633,116.3524666,0,167.3,39607.0442476852,2008-06-08,01:03:43
39.97518,116.3526683,0,167.3,39607.0442708333,2008-06-08,01:03:45
39.97518,116.352865,0,167.3,39607.0442939815,2008-06-08,01:03:47
39.9751849,116.3530583,0,170.6,39607.0443171296,2008-06-08,01:03:49
39.975205,116.353195,0,170.6,39607.0443402778,2008-06-08,01:03:51
39.9752216,116.3532483,0,170.6,39607.0443634259,2008-06-08,01:03:53
39.9752449,116.3532566,0,167.3,39607.044537037,2008-06-08,01:04:08
39.9752533,116.3532683,0,167.3,39607.0445601852,2008-06-08,01:04:10
39.9752699,116.3532866,0,167.3,39607.0445833333,2008-06-08,01:04:12
39.9752966,116.3533183,0,167.3,39607.0447222222,2008-06-08,01:04:24
39.97529,116.3533266,0,167.3,39607.0447453704,2008-06-08,01:04:26
39.97529,116.3533316,0,167.3,39607.0447685185,2008-06-08,01:04:28
39.9752849,116.3533433,0,167.3,39607.0447916667,2008-06-08,01:04:30
39.9752933,116.3533516,0,167.3,39607.0448148148,2008-06-08,01:04:32
39.9752866,116.3533833,0,167.3,39607.044837963,2008-06-08,01:04:34
39.97528,116.3534633,0,167.3,39607.0448611111,2008-06-08,01:04:36
39.9752666,116.3535549,0,167.3,39607.0448842593,2008-06-08,01:04:38
39.9752449,116.3536799,0,167.3,39607.0449074074,2008-06-08,01:04:40
39.9752416,116.3538483,0,167.3,39607.0449305556,2008-06-08,01:04:42
39.9752366,116.35402,0,167.3,39607.0449537037,2008-06-08,01:04:44
39.9752249,116.3542333,0,167.3,39607.0449768519,2008-06-08,01:04:46
39.9752399,116.3544533,0,167.3,39607.045,2008-06-08,01:04:48
39.9752366,116.3547116,0,167.3,39607.0450231481,2008-06-08,01:04:50
39.9752399,116.3549633,0,167.3,39607.0450462963,2008-06-08,01:04:52
39.9752266,116.35522,0,167.3,39607.0450694444,2008-06-08,01:04:54
39.9752516,116.3554799,0,167.3,39607.0450925926,2008-06-08,01:04:56
39.9752583,116.3557599,0,167.3,39607.0451157407,2008-06-08,01:04:58
39.97525,116.3560416,0,167.3,39607.0451388889,2008-06-08,01:05:00
39.9752466,116.3563266,0,167.3,39607.045162037,2008-06-08,01:05:02
39.9752583,116.3565933,0,170.6,39607.0451851852,2008-06-08,01:05:04
39.9752633,116.3568233,0,170.6,39607.0452083333,2008-06-08,01:05:06
39.97528,116.3570833,0,170.6,39607.0452314815,2008-06-08,01:05:08
39.9752549,116.357315,0,170.6,39607.0452546296,2008-06-08,01:05:10
39.9752533,116.357565,0,170.6,39607.0452777778,2008-06-08,01:05:12
39.9752399,116.35779,0,170.6,39607.0453009259,2008-06-08,01:05:14
39.9752433,116.3579666,0,170.6,39607.0453240741,2008-06-08,01:05:16
39.9752283,116.3581299,0,170.6,39607.0453472222,2008-06-08,01:05:18
39.9751933,116.3582549,0,170.6,39607.0453703704,2008-06-08,01:05:20
39.9751466,116.3583916,0,170.6,39607.0453935185,2008-06-08,01:05:22
39.9751666,116.35856,0,170.6,39607.0454166667,2008-06-08,01:05:24
39.9751533,116.3587199,0,170.6,39607.0454398148,2008-06-08,01:05:26
39.9751883,116.3588716,0,170.6,39607.045462963,2008-06-08,01:05:28
39.9752266,116.3589816,0,170.6,39607.0454861111,2008-06-08,01:05:30
39.97532,116.3591283,0,170.6,39607.0455324074,2008-06-08,01:05:34
39.9753483,116.3591583,0,170.6,39607.0455555556,2008-06-08,01:05:36
39.9753783,116.3591749,0,170.6,39607.0455787037,2008-06-08,01:05:38
39.9754116,116.3591866,0,170.6,39607.0456018519,2008-06-08,01:05:40
39.9754249,116.3591999,0,170.6,39607.045625,2008-06-08,01:05:42
39.9754183,116.3591799,0,170.6,39607.0456481481,2008-06-08,01:05:44
39.9753816,116.3591533,0,170.6,39607.0456712963,2008-06-08,01:05:46
39.9753799,116.3591333,0,170.6,39607.0459606481,2008-06-08,01:06:11
39.975375,116.3591866,0,170.6,39607.0459837963,2008-06-08,01:06:13
39.9753666,116.3593016,0,170.6,39607.0460069444,2008-06-08,01:06:15
39.9753533,116.3594433,0,170.6,39607.0460300926,2008-06-08,01:06:17
39.975335,116.3596283,0,170.6,39607.0460532407,2008-06-08,01:06:19
39.9753183,116.3598399,0,170.6,39607.0460763889,2008-06-08,01:06:21
39.9753166,116.3600783,0,170.6,39607.046099537,2008-06-08,01:06:23
39.9752866,116.3603233,0,170.6,39607.0461226852,2008-06-08,01:06:25
39.9752716,116.3605699,0,170.6,39607.0461458333,2008-06-08,01:06:27
39.97528,116.3609599,0,170.6,39607.0461805556,2008-06-08,01:06:30
39.9752483,116.3617733,0,170.6,39607.0462615741,2008-06-08,01:06:37
39.9753433,116.3620116,0,170.6,39607.046412037,2008-06-08,01:06:50
39.975335,116.3620249,0,170.6,39607.0464351852,2008-06-08,01:06:52
39.97532,116.3620466,0,170.6,39607.0464583333,2008-06-08,01:06:54
39.9753066,116.3620799,0,170.6,39607.0464814815,2008-06-08,01:06:56
39.9752849,116.3621583,0,170.6,39607.0465046296,2008-06-08,01:06:58
39.9752766,116.3622299,0,170.6,39607.0465277778,2008-06-08,01:07:00
39.9752883,116.3622983,0,170.6,39607.0465509259,2008-06-08,01:07:02
39.9752733,116.3624166,0,170.6,39607.0465740741,2008-06-08,01:07:04
39.9752583,116.3626066,0,170.6,39607.0465972222,2008-06-08,01:07:06
39.9752533,116.3628083,0,170.6,39607.0466203704,2008-06-08,01:07:08
39.9752416,116.3630133,0,170.6,39607.0466435185,2008-06-08,01:07:10
39.9752133,116.3632466,0,170.6,39607.0466666667,2008-06-08,01:07:12
39.9751833,116.3635033,0,167.3,39607.0466898148,2008-06-08,01:07:14
39.9751533,116.3637699,0,167.3,39607.046712963,2008-06-08,01:07:16
39.9752449,116.3640666,0,167.3,39607.0467361111,2008-06-08,01:07:18
39.9752666,116.3643533,0,167.3,39607.0467592593,2008-06-08,01:07:20
39.975375,116.3664099,0,167.3,39607.0469675926,2008-06-08,01:07:38
39.9754233,116.3666083,0,167.3,39607.0469907407,2008-06-08,01:07:40
39.9752816,116.3667849,0,164,39607.0470138889,2008-06-08,01:07:42
39.9753083,116.3669683,0,164,39607.047037037,2008-06-08,01:07:44
39.97535,116.367145,0,164,39607.0470601852,2008-06-08,01:07:46
39.9753416,116.3672999,0,164,39607.0470833333,2008-06-08,01:07:48
39.9753683,116.3674516,0,164,39607.0471064815,2008-06-08,01:07:50
39.9753799,116.367585,0,164,39607.0471296296,2008-06-08,01:07:52
39.9754066,116.3677149,0,164,39607.0471527778,2008-06-08,01:07:54
39.9754383,116.3677933,0,164,39607.0471759259,2008-06-08,01:07:56
39.9754833,116.3678133,0,164,39607.0471990741,2008-06-08,01:07:58
39.9755199,116.367825,0,164,39607.0472222222,2008-06-08,01:08:00
39.9755233,116.3678349,0,164,39607.0472453704,2008-06-08,01:08:02
39.97553,116.3678383,0,164,39607.0472685185,2008-06-08,01:08:04
39.975375,116.3678133,0,164,39607.0472916667,2008-06-08,01:08:06
39.9752333,116.3677883,0,164,39607.0473148148,2008-06-08,01:08:08
39.9751816,116.3677799,0,164,39607.047337963,2008-06-08,01:08:10
39.9751699,116.3677799,0,164,39607.0473611111,2008-06-08,01:08:12
39.97518,116.3677783,0,164,39607.0473958333,2008-06-08,01:08:15
39.9752033,116.3677983,0,164,39607.0474189815,2008-06-08,01:08:17
39.9752266,116.3678416,0,164,39607.0474421296,2008-06-08,01:08:19
39.9752333,116.3679033,0,164,39607.0474652778,2008-06-08,01:08:21
39.9752633,116.3680033,0,164,39607.0474884259,2008-06-08,01:08:23
39.9752583,116.3681549,0,164,39607.0475115741,2008-06-08,01:08:25
39.97526,116.3683433,0,164,39607.0475347222,2008-06-08,01:08:27
39.975265,116.3685683,0,164,39607.0475578704,2008-06-08,01:08:29
39.975265,116.3688116,0,164,39607.0475810185,2008-06-08,01:08:31
39.9752883,116.3690816,0,164,39607.0476041667,2008-06-08,01:08:33
39.9752999,116.3693699,0,164,39607.0476273148,2008-06-08,01:08:35
39.975305,116.3696716,0,164,39607.047650463,2008-06-08,01:08:37
39.9753099,116.3699716,0,164,39607.0476736111,2008-06-08,01:08:39
39.9753216,116.3702833,0,164,39607.0476967593,2008-06-08,01:08:41
39.975335,116.3705883,0,164,39607.0477199074,2008-06-08,01:08:43
39.9753466,116.3708866,0,164,39607.0477430556,2008-06-08,01:08:45
39.9753716,116.37118,0,164,39607.0477662037,2008-06-08,01:08:47
39.9753849,116.3714566,0,164,39607.0477893518,2008-06-08,01:08:49
39.9754016,116.3717283,0,164,39607.0478125,2008-06-08,01:08:51
39.9754066,116.3719916,0,164,39607.0478356481,2008-06-08,01:08:53
39.9754333,116.3722699,0,164,39607.0478587963,2008-06-08,01:08:55
39.9753466,116.3725016,0,164,39607.0478819444,2008-06-08,01:08:57
39.9752449,116.3726966,0,164,39607.0479050926,2008-06-08,01:08:59
39.9752733,116.3729416,0,164,39607.0479282407,2008-06-08,01:09:01
39.9753133,116.3731783,0,164,39607.0479513889,2008-06-08,01:09:03
39.9753016,116.3733849,0,164,39607.047974537,2008-06-08,01:09:05
39.9752933,116.3735866,0,164,39607.0479976852,2008-06-08,01:09:07
39.9753016,116.3737683,0,164,39607.0480208333,2008-06-08,01:09:09
39.9752999,116.37392,0,164,39607.0480439815,2008-06-08,01:09:11
39.9752983,116.3740566,0,164,39607.0480671296,2008-06-08,01:09:13
39.9752849,116.3741333,0,160.8,39607.0480902778,2008-06-08,01:09:15
39.9752833,116.3741699,0,160.8,39607.0481134259,2008-06-08,01:09:17
39.9752849,116.3741699,0,160.8,39607.0481365741,2008-06-08,01:09:19
39.97528,116.3741749,0,160.8,39607.0481597222,2008-06-08,01:09:21
39.9752833,116.3742083,0,160.8,39607.0481828704,2008-06-08,01:09:23
39.9752999,116.3742599,0,160.8,39607.0482060185,2008-06-08,01:09:25
39.975305,116.3743383,0,160.8,39607.0482291667,2008-06-08,01:09:27
39.9753183,116.3744566,0,160.8,39607.0482523148,2008-06-08,01:09:29
39.9753149,116.3745933,0,160.8,39607.048275463,2008-06-08,01:09:31
39.9753249,116.3747066,0,160.8,39607.0482986111,2008-06-08,01:09:33
39.9752916,116.3748149,0,160.8,39607.0483217593,2008-06-08,01:09:35
39.9752983,116.3749249,0,160.8,39607.0483449074,2008-06-08,01:09:37
39.9753066,116.3750516,0,160.8,39607.0483680556,2008-06-08,01:09:39
39.9753133,116.3752016,0,160.8,39607.0483912037,2008-06-08,01:09:41
39.9753133,116.375335,0,160.8,39607.0484143518,2008-06-08,01:09:43
39.975335,116.3754799,0,160.8,39607.0484375,2008-06-08,01:09:45
39.97533,116.3756216,0,160.8,39607.0484606481,2008-06-08,01:09:47
39.9753149,116.3757799,0,160.8,39607.0484837963,2008-06-08,01:09:49
39.9753099,116.375945,0,160.8,39607.0485069444,2008-06-08,01:09:51
39.9752999,116.3761283,0,160.8,39607.0485300926,2008-06-08,01:09:53
39.9752933,116.3763366,0,160.8,39607.0485532407,2008-06-08,01:09:55
39.9752866,116.37656,0,160.8,39607.0485763889,2008-06-08,01:09:57
39.9753416,116.3768299,0,157.5,39607.048599537,2008-06-08,01:09:59
39.9753666,116.3770683,0,157.5,39607.0486226852,2008-06-08,01:10:01
39.9753716,116.3773083,0,157.5,39607.0486458333,2008-06-08,01:10:03
39.9753716,116.377535,0,154.2,39607.0486689815,2008-06-08,01:10:05
39.9753549,116.37776,0,154.2,39607.0486921296,2008-06-08,01:10:07
39.9753233,116.3779666,0,154.2,39607.0487152778,2008-06-08,01:10:09
39.97532,116.3781466,0,154.2,39607.0487384259,2008-06-08,01:10:11
39.9753133,116.3782983,0,154.2,39607.0487615741,2008-06-08,01:10:13
39.9752949,116.378375,0,154.2,39607.0487847222,2008-06-08,01:10:15
39.9753016,116.378405,0,154.2,39607.0488078704,2008-06-08,01:10:17
39.9752949,116.3784333,0,150.9,39607.0488310185,2008-06-08,01:10:19
39.9753033,116.3784466,0,150.9,39607.0488541667,2008-06-08,01:10:21
39.9752883,116.3784483,0,154.2,39607.0488773148,2008-06-08,01:10:23
39.9752733,116.3784433,0,154.2,39607.048900463,2008-06-08,01:10:25
39.9752733,116.3784566,0,154.2,39607.0489236111,2008-06-08,01:10:27
39.9752716,116.3784883,0,154.2,39607.0489467593,2008-06-08,01:10:29
39.9752733,116.3785133,0,154.2,39607.0489699074,2008-06-08,01:10:31
39.9753216,116.3785249,0,154.2,39607.0491435185,2008-06-08,01:10:46
39.9753249,116.37855,0,154.2,39607.0491666667,2008-06-08,01:10:48
39.9753249,116.3785916,0,154.2,39607.0491898148,2008-06-08,01:10:50
39.97533,116.3786599,0,154.2,39607.049212963,2008-06-08,01:10:52
39.9753633,116.3787666,0,154.2,39607.0492361111,2008-06-08,01:10:54
39.9754083,116.378895,0,154.2,39607.0492592593,2008-06-08,01:10:56
39.9754249,116.37907,0,154.2,39607.0492824074,2008-06-08,01:10:58
39.9754216,116.3792616,0,154.2,39607.0493055556,2008-06-08,01:11:00
39.9752849,116.3794999,0,154.2,39607.0493287037,2008-06-08,01:11:02
39.9752766,116.3797066,0,157.5,39607.0493518518,2008-06-08,01:11:04
39.9752766,116.3799116,0,157.5,39607.049375,2008-06-08,01:11:06
39.9752466,116.3800766,0,157.5,39607.0493981481,2008-06-08,01:11:08
39.9752516,116.3802233,0,157.5,39607.0494212963,2008-06-08,01:11:10
39.9752916,116.3804333,0,157.5,39607.0494444444,2008-06-08,01:11:12
39.9753083,116.3806583,0,157.5,39607.0494675926,2008-06-08,01:11:14
39.97533,116.3808649,0,154.2,39607.0494907407,2008-06-08,01:11:16
39.9753633,116.3810549,0,154.2,39607.0495138889,2008-06-08,01:11:18
39.9753766,116.3812183,0,154.2,39607.049537037,2008-06-08,01:11:20
39.9753933,116.3813466,0,154.2,39607.0495601852,2008-06-08,01:11:22
39.9753916,116.3814583,0,154.2,39607.0495833333,2008-06-08,01:11:24
39.9753866,116.3815399,0,154.2,39607.0496064815,2008-06-08,01:11:26
39.9753933,116.3816233,0,154.2,39607.0496296296,2008-06-08,01:11:28
39.9753966,116.3817199,0,154.2,39607.0496527778,2008-06-08,01:11:30
39.9754249,116.38185,0,154.2,39607.0496759259,2008-06-08,01:11:32
39.9754099,116.3820449,0,154.2,39607.0496990741,2008-06-08,01:11:34
39.9754183,116.3822166,0,154.2,39607.0497222222,2008-06-08,01:11:36
39.975415,116.3823949,0,154.2,39607.0497453704,2008-06-08,01:11:38
39.9754083,116.3826016,0,154.2,39607.0497685185,2008-06-08,01:11:40
39.9754133,116.3828199,0,154.2,39607.0497916667,2008-06-08,01:11:42
39.9754116,116.3830433,0,154.2,39607.0498148148,2008-06-08,01:11:44
39.9753866,116.3833049,0,154.2,39607.049837963,2008-06-08,01:11:46
39.9753733,116.3835833,0,154.2,39607.0498611111,2008-06-08,01:11:48
39.9754099,116.3838533,0,154.2,39607.0498842593,2008-06-08,01:11:50
39.9754266,116.3841216,0,154.2,39607.0499074074,2008-06-08,01:11:52
39.9754266,116.3843933,0,154.2,39607.0499305556,2008-06-08,01:11:54
39.9754283,116.3846449,0,154.2,39607.0499537037,2008-06-08,01:11:56
39.975445,116.3848833,0,154.2,39607.0499768518,2008-06-08,01:11:58
39.97546,116.3851166,0,154.2,39607.05,2008-06-08,01:12:00
39.9754649,116.385355,0,150.9,39607.0500231481,2008-06-08,01:12:02
39.9754683,116.3855966,0,150.9,39607.0500462963,2008-06-08,01:12:04
39.9754733,116.3858033,0,150.9,39607.0500694444,2008-06-08,01:12:06
39.9754516,116.3859733,0,150.9,39607.0500925926,2008-06-08,01:12:08
39.9754566,116.3859933,0,150.9,39607.0501157407,2008-06-08,01:12:10
39.9754499,116.3860183,0,147.6,39607.0501388889,2008-06-08,01:12:12
39.9754399,116.3860166,0,147.6,39607.0504050926,2008-06-08,01:12:35
39.9754316,116.38604,0,147.6,39607.0504282407,2008-06-08,01:12:37
39.9754133,116.386105,0,147.6,39607.0504513889,2008-06-08,01:12:39
39.9754016,116.3862216,0,147.6,39607.050474537,2008-06-08,01:12:41
39.97542,116.3863799,0,147.6,39607.0504976852,2008-06-08,01:12:43
39.9754716,116.3865516,0,147.6,39607.0505208333,2008-06-08,01:12:45
39.9754816,116.3867483,0,147.6,39607.0505439815,2008-06-08,01:12:47
39.9754949,116.3869283,0,147.6,39607.0505671296,2008-06-08,01:12:49
39.9755033,116.3870833,0,147.6,39607.0505902778,2008-06-08,01:12:51
39.9754766,116.3871949,0,147.6,39607.0506134259,2008-06-08,01:12:53
39.9754216,116.3872316,0,147.6,39607.0506365741,2008-06-08,01:12:55
39.9754016,116.3872516,0,147.6,39607.0506597222,2008-06-08,01:12:57
39.9753949,116.3872633,0,147.6,39607.0506828704,2008-06-08,01:12:59
39.9753883,116.3872733,0,147.6,39607.0507060185,2008-06-08,01:13:01
39.9753849,116.3872733,0,147.6,39607.0507291667,2008-06-08,01:13:03
39.9753783,116.3872816,0,147.6,39607.0507523148,2008-06-08,01:13:05
39.975375,116.3872883,0,147.6,39607.050775463,2008-06-08,01:13:07
39.9753699,116.3872966,0,147.6,39607.0507986111,2008-06-08,01:13:09
39.9753666,116.3873016,0,147.6,39607.0508217593,2008-06-08,01:13:11
39.9753483,116.3873083,0,147.6,39607.051724537,2008-06-08,01:14:29
39.97535,116.3873483,0,147.6,39607.0517476852,2008-06-08,01:14:31
39.9753733,116.3874749,0,147.6,39607.0517708333,2008-06-08,01:14:33
39.9753883,116.3876483,0,147.6,39607.0517939815,2008-06-08,01:14:35
39.9753866,116.387835,0,147.6,39607.0518171296,2008-06-08,01:14:37
39.9753833,116.3880499,0,147.6,39607.0518402778,2008-06-08,01:14:39
39.9754116,116.3883183,0,147.6,39607.0518634259,2008-06-08,01:14:41
39.97542,116.3885766,0,147.6,39607.0518865741,2008-06-08,01:14:43
39.9754266,116.38883,0,147.6,39607.0519097222,2008-06-08,01:14:45
39.9754366,116.3890766,0,147.6,39607.0519328704,2008-06-08,01:14:47
39.9754416,116.389335,0,147.6,39607.0519560185,2008-06-08,01:14:49
39.9754349,116.3896049,0,147.6,39607.0519791667,2008-06-08,01:14:51
39.9754316,116.3898933,0,147.6,39607.0520023148,2008-06-08,01:14:53
39.9754316,116.39019,0,147.6,39607.052025463,2008-06-08,01:14:55
39.9754499,116.3905316,0,147.6,39607.0520486111,2008-06-08,01:14:57
39.9754549,116.3908799,0,147.6,39607.0520717593,2008-06-08,01:14:59
39.9754416,116.39124,0,147.6,39607.0520949074,2008-06-08,01:15:01
39.975445,116.3916033,0,147.6,39607.0521180556,2008-06-08,01:15:03
39.9754533,116.3919816,0,147.6,39607.0521412037,2008-06-08,01:15:05
39.9754566,116.3923633,0,147.6,39607.0521643519,2008-06-08,01:15:07
39.9754616,116.39274,0,147.6,39607.0521875,2008-06-08,01:15:09
39.9754666,116.3931083,0,147.6,39607.0522106481,2008-06-08,01:15:11
39.9754683,116.3934649,0,147.6,39607.0522337963,2008-06-08,01:15:13
39.9754499,116.393785,0,147.6,39607.0522569444,2008-06-08,01:15:15
39.9754216,116.3940333,0,147.6,39607.0522800926,2008-06-08,01:15:17
39.97539,116.3942183,0,147.6,39607.0523032407,2008-06-08,01:15:19
39.9753866,116.3943183,0,147.6,39607.0523263889,2008-06-08,01:15:21
39.9753933,116.3943349,0,147.6,39607.052349537,2008-06-08,01:15:23
39.9753916,116.3943599,0,147.6,39607.0523726852,2008-06-08,01:15:25
39.9753949,116.3943533,0,147.6,39607.0523958333,2008-06-08,01:15:27
39.9754,116.3943416,0,147.6,39607.0524189815,2008-06-08,01:15:29
39.9754083,116.3943183,0,147.6,39607.0524421296,2008-06-08,01:15:31
39.9754266,116.3942883,0,147.6,39607.0525231481,2008-06-08,01:15:38
39.9754349,116.3943283,0,147.6,39607.0525462963,2008-06-08,01:15:40
39.97546,116.3944633,0,147.6,39607.0525694444,2008-06-08,01:15:42
39.9754649,116.3945949,0,147.6,39607.0525925926,2008-06-08,01:15:44
39.9754516,116.3947633,0,147.6,39607.0526157407,2008-06-08,01:15:46
39.9754933,116.3949699,0,147.6,39607.0526388889,2008-06-08,01:15:48
39.9755116,116.3951683,0,147.6,39607.052662037,2008-06-08,01:15:50
39.9754949,116.3953983,0,147.6,39607.0526851852,2008-06-08,01:15:52
39.9754949,116.3956116,0,147.6,39607.0527083333,2008-06-08,01:15:54
39.97549,116.3958466,0,147.6,39607.0527314815,2008-06-08,01:15:56
39.975485,116.3960816,0,147.6,39607.0527546296,2008-06-08,01:15:58
39.9754866,116.3963266,0,150.9,39607.0527777778,2008-06-08,01:16:00
39.9754799,116.3966049,0,150.9,39607.0528009259,2008-06-08,01:16:02
39.975475,116.3968966,0,150.9,39607.0528240741,2008-06-08,01:16:04
39.9754716,116.3972083,0,150.9,39607.0528472222,2008-06-08,01:16:06
39.97547,116.3975116,0,150.9,39607.0528703704,2008-06-08,01:16:08
39.97547,116.3978149,0,150.9,39607.0528935185,2008-06-08,01:16:10
39.9754783,116.3981066,0,150.9,39607.0529166667,2008-06-08,01:16:12
39.9754833,116.398395,0,150.9,39607.0529398148,2008-06-08,01:16:14
39.9754799,116.3986783,0,150.9,39607.052962963,2008-06-08,01:16:16
39.9754833,116.398955,0,150.9,39607.0529861111,2008-06-08,01:16:18
39.9754833,116.39922,0,150.9,39607.0530092593,2008-06-08,01:16:20
39.9754833,116.3994733,0,150.9,39607.0530324074,2008-06-08,01:16:22
39.9754883,116.3997133,0,150.9,39607.0530555556,2008-06-08,01:16:24
39.9754866,116.3999466,0,150.9,39607.0530787037,2008-06-08,01:16:26
39.9754883,116.4001766,0,150.9,39607.0531018519,2008-06-08,01:16:28
39.97549,116.4003933,0,150.9,39607.053125,2008-06-08,01:16:30
39.9755016,116.4005883,0,150.9,39607.0531481481,2008-06-08,01:16:32
39.9755033,116.4007516,0,150.9,39607.0531712963,2008-06-08,01:16:34
39.9754983,116.4008216,0,150.9,39607.0531944444,2008-06-08,01:16:36
39.9755366,116.4008283,0,150.9,39607.0532175926,2008-06-08,01:16:38
39.9755499,116.4008433,0,150.9,39607.0532407407,2008-06-08,01:16:40
39.9755466,116.4008533,0,150.9,39607.0532638889,2008-06-08,01:16:42
39.9755316,116.4008566,0,150.9,39607.053287037,2008-06-08,01:16:44
39.9755183,116.4008516,0,150.9,39607.0533101852,2008-06-08,01:16:46
39.9755099,116.4008383,0,150.9,39607.0533333333,2008-06-08,01:16:48
39.9755033,116.4008216,0,150.9,39607.0533564815,2008-06-08,01:16:50
39.9755033,116.4008216,0,150.9,39607.0538541667,2008-06-08,01:17:33
39.9754966,116.4008133,0,150.9,39607.0538773148,2008-06-08,01:17:35
39.9755099,116.4008583,0,150.9,39607.053900463,2008-06-08,01:17:37
39.9755199,116.4009266,0,150.9,39607.0539236111,2008-06-08,01:17:39
39.9755216,116.4010099,0,150.9,39607.0539467593,2008-06-08,01:17:41
39.9755433,116.401085,0,150.9,39607.0539699074,2008-06-08,01:17:43
39.9755883,116.4011383,0,150.9,39607.0539930556,2008-06-08,01:17:45
39.9756599,116.401175,0,150.9,39607.0540162037,2008-06-08,01:17:47
39.975765,116.4012033,0,150.9,39607.0540393519,2008-06-08,01:17:49
39.9759249,116.4012083,0,150.9,39607.0540625,2008-06-08,01:17:51
39.9761566,116.4011949,0,150.9,39607.0540856481,2008-06-08,01:17:53
39.9763283,116.4011983,0,150.9,39607.0541087963,2008-06-08,01:17:55
39.9765016,116.4012016,0,150.9,39607.0541319444,2008-06-08,01:17:57
39.9766849,116.40119,0,150.9,39607.0541550926,2008-06-08,01:17:59
39.9768799,116.4011866,0,150.9,39607.0541782407,2008-06-08,01:18:01
39.977085,116.4011916,0,150.9,39607.0542013889,2008-06-08,01:18:03
39.9772883,116.4011916,0,150.9,39607.054224537,2008-06-08,01:18:05
39.9774933,116.4011933,0,150.9,39607.0542476852,2008-06-08,01:18:07
39.9777066,116.4011949,0,150.9,39607.0542708333,2008-06-08,01:18:09
39.977925,116.4011966,0,150.9,39607.0542939815,2008-06-08,01:18:11
39.9781399,116.4012016,0,150.9,39607.0543171296,2008-06-08,01:18:13
39.9783516,116.40119,0,150.9,39607.0543402778,2008-06-08,01:18:15
39.9785666,116.4011866,0,150.9,39607.0543634259,2008-06-08,01:18:17
39.9787866,116.4011916,0,150.9,39607.0543865741,2008-06-08,01:18:19
39.9790033,116.4011916,0,150.9,39607.0544097222,2008-06-08,01:18:21
39.979215,116.4012083,0,150.9,39607.0544328704,2008-06-08,01:18:23
39.9794133,116.4012149,0,150.9,39607.0544560185,2008-06-08,01:18:25
39.9795699,116.4012116,0,150.9,39607.0544791667,2008-06-08,01:18:27
39.9797466,116.4012499,0,150.9,39607.0545023148,2008-06-08,01:18:29
39.9798649,116.4012916,0,150.9,39607.054525463,2008-06-08,01:18:31
39.9799166,116.4013216,0,150.9,39607.0545486111,2008-06-08,01:18:33
39.9796766,116.4011366,0,150.9,39607.0545833333,2008-06-08,01:18:36
39.9796366,116.4011,0,150.9,39607.0546064815,2008-06-08,01:18:38
39.9796233,116.4010866,0,150.9,39607.0546296296,2008-06-08,01:18:40
39.9796166,116.4010899,0,150.9,39607.0546527778,2008-06-08,01:18:42
39.9796299,116.4010916,0,150.9,39607.0546875,2008-06-08,01:18:45
39.9796316,116.4011,0,150.9,39607.0547106481,2008-06-08,01:18:47
39.979675,116.40112,0,150.9,39607.0547337963,2008-06-08,01:18:49
39.9797366,116.4011516,0,150.9,39607.0547569444,2008-06-08,01:18:51
39.97982,116.40119,0,150.9,39607.0547800926,2008-06-08,01:18:53
39.9798983,116.4012116,0,150.9,39607.0548032407,2008-06-08,01:18:55
39.9800316,116.4012466,0,150.9,39607.0548263889,2008-06-08,01:18:57
39.9801666,116.4011833,0,150.9,39607.054849537,2008-06-08,01:18:59
39.9803116,116.4011299,0,150.9,39607.0548726852,2008-06-08,01:19:01
39.9804799,116.4011283,0,150.9,39607.0548958333,2008-06-08,01:19:03
39.9806666,116.40114,0,150.9,39607.0549189815,2008-06-08,01:19:05
39.9808383,116.4011416,0,150.9,39607.0549421296,2008-06-08,01:19:07
39.9810066,116.40114,0,150.9,39607.0549652778,2008-06-08,01:19:09
39.9811783,116.4011416,0,150.9,39607.0549884259,2008-06-08,01:19:11
39.9813516,116.4011316,0,150.9,39607.0550115741,2008-06-08,01:19:13
39.9814499,116.4010949,0,150.9,39607.0550347222,2008-06-08,01:19:15
39.9814883,116.4010799,0,150.9,39607.0550578704,2008-06-08,01:19:17
39.9814833,116.4011666,0,150.9,39607.0550810185,2008-06-08,01:19:19
39.9814933,116.401205,0,150.9,39607.0551041667,2008-06-08,01:19:21
39.9815066,116.4012299,0,150.9,39607.0551273148,2008-06-08,01:19:23
39.9814933,116.4012066,0,150.9,39607.055150463,2008-06-08,01:19:25
39.9814966,116.4011583,0,150.9,39607.0551736111,2008-06-08,01:19:27
39.9814949,116.40124,0,150.9,39607.0551967593,2008-06-08,01:19:29
39.9815616,116.4013483,0,150.9,39607.0559606481,2008-06-08,01:20:35
39.9815716,116.4013416,0,150.9,39607.0559837963,2008-06-08,01:20:37
39.9816049,116.40135,0,150.9,39607.0561921296,2008-06-08,01:20:55
39.9816349,116.4013366,0,150.9,39607.0562152778,2008-06-08,01:20:57
39.9817066,116.4013283,0,150.9,39607.0562384259,2008-06-08,01:20:59
39.9817916,116.4013233,0,150.9,39607.0562615741,2008-06-08,01:21:01
39.9819283,116.4013183,0,150.9,39607.0562847222,2008-06-08,01:21:03
39.9820949,116.4013133,0,150.9,39607.0563078704,2008-06-08,01:21:05
39.9822833,116.40131,0,150.9,39607.0563310185,2008-06-08,01:21:07
39.9824883,116.4013016,0,150.9,39607.0563541667,2008-06-08,01:21:09
39.9826949,116.4012966,0,150.9,39607.0563773148,2008-06-08,01:21:11
39.9829183,116.401295,0,150.9,39607.056400463,2008-06-08,01:21:13
39.9831416,116.4012983,0,150.9,39607.0564236111,2008-06-08,01:21:15
39.98338,116.4012966,0,150.9,39607.0564467593,2008-06-08,01:21:17
39.9836066,116.4012849,0,150.9,39607.0564699074,2008-06-08,01:21:19
39.9838233,116.4012916,0,150.9,39607.0564930556,2008-06-08,01:21:21
39.9840483,116.4012916,0,150.9,39607.0565162037,2008-06-08,01:21:23
39.984275,116.4012866,0,150.9,39607.0565393518,2008-06-08,01:21:25
39.9845066,116.4012816,0,150.9,39607.0565625,2008-06-08,01:21:27
39.9847449,116.4012733,0,150.9,39607.0565856481,2008-06-08,01:21:29
39.9850099,116.4012899,0,150.9,39607.0566087963,2008-06-08,01:21:31
39.9852666,116.4013049,0,150.9,39607.0566319444,2008-06-08,01:21:33
39.9855216,116.4013199,0,150.9,39607.0566550926,2008-06-08,01:21:35
39.985775,116.4013349,0,150.9,39607.0566782407,2008-06-08,01:21:37
39.9860149,116.4013399,0,150.9,39607.0567013889,2008-06-08,01:21:39
39.9863466,116.4013633,0,150.9,39607.056724537,2008-06-08,01:21:41
39.9866283,116.4013716,0,150.9,39607.0567476852,2008-06-08,01:21:43
39.9868849,116.4013749,0,150.9,39607.0567708333,2008-06-08,01:21:45
39.9871333,116.4013733,0,150.9,39607.0567939815,2008-06-08,01:21:47
39.9873766,116.4013783,0,150.9,39607.0568171296,2008-06-08,01:21:49
39.9876316,116.4013899,0,150.9,39607.0568402778,2008-06-08,01:21:51
39.9878833,116.4014116,0,150.9,39607.0568634259,2008-06-08,01:21:53
39.9881766,116.4014133,0,150.9,39607.0568865741,2008-06-08,01:21:55
39.9884533,116.4014216,0,150.9,39607.0569097222,2008-06-08,01:21:57
39.9887349,116.4014233,0,150.9,39607.0569328704,2008-06-08,01:21:59
39.9890133,116.4014233,0,150.9,39607.0569560185,2008-06-08,01:22:01
39.9892949,116.4014133,0,150.9,39607.0569791667,2008-06-08,01:22:03
39.9895966,116.4013749,0,154.2,39607.0570023148,2008-06-08,01:22:05
39.9898916,116.4013549,0,154.2,39607.057025463,2008-06-08,01:22:07
39.9901733,116.4013583,0,157.5,39607.0570486111,2008-06-08,01:22:09
39.9904416,116.4013899,0,157.5,39607.0570717593,2008-06-08,01:22:11
39.9907083,116.4014216,0,157.5,39607.0570949074,2008-06-08,01:22:13
39.9909733,116.4014583,0,157.5,39607.0571180556,2008-06-08,01:22:15
39.99117,116.4014516,0,164,39607.0571412037,2008-06-08,01:22:17
39.9914066,116.40149,0,164,39607.0571643518,2008-06-08,01:22:19
39.99163,116.4015299,0,160.8,39607.0571875,2008-06-08,01:22:21
39.9918266,116.4015716,0,164,39607.0572106481,2008-06-08,01:22:23
39.9919999,116.4015916,0,164,39607.0572337963,2008-06-08,01:22:25
39.9921549,116.4016133,0,160.8,39607.0572569444,2008-06-08,01:22:27
39.9922949,116.4016433,0,164,39607.0572800926,2008-06-08,01:22:29
39.9924,116.4016533,0,164,39607.0573032407,2008-06-08,01:22:31
39.9924866,116.4016483,0,164,39607.0573263889,2008-06-08,01:22:33
39.99254,116.4016083,0,164,39607.057349537,2008-06-08,01:22:35
39.99239,116.4015849,0,167.3,39607.0573726852,2008-06-08,01:22:37
39.9922099,116.4015449,0,167.3,39607.0573958333,2008-06-08,01:22:39
39.9920683,116.40152,0,170.6,39607.0574189815,2008-06-08,01:22:41
39.9920583,116.4015133,0,167.3,39607.0574421296,2008-06-08,01:22:43
39.9920599,116.4015116,0,167.3,39607.0574652778,2008-06-08,01:22:45
39.9920466,116.4015066,0,170.6,39607.0574884259,2008-06-08,01:22:47
39.9920433,116.4015016,0,170.6,39607.0575115741,2008-06-08,01:22:49
39.9918916,116.40147,0,167.3,39607.0576967593,2008-06-08,01:23:05
39.9919049,116.4014766,0,167.3,39607.0577199074,2008-06-08,01:23:07
39.9919299,116.4014833,0,167.3,39607.0577430556,2008-06-08,01:23:09
39.9919716,116.4014783,0,167.3,39607.0577662037,2008-06-08,01:23:11
39.9920383,116.4014599,0,167.3,39607.0577893518,2008-06-08,01:23:13
39.9921283,116.4014299,0,167.3,39607.0578125,2008-06-08,01:23:15
39.9922716,116.4013366,0,167.3,39607.0578356481,2008-06-08,01:23:17
39.992415,116.4013033,0,167.3,39607.0578587963,2008-06-08,01:23:19
39.9925766,116.4012883,0,167.3,39607.0578819444,2008-06-08,01:23:21
39.9927333,116.4012633,0,167.3,39607.0579050926,2008-06-08,01:23:23
39.9929299,116.4012816,0,167.3,39607.0579282407,2008-06-08,01:23:25
39.993115,116.4012916,0,167.3,39607.0579513889,2008-06-08,01:23:27
39.9932983,116.4013066,0,167.3,39607.057974537,2008-06-08,01:23:29
39.9935416,116.4013966,0,167.3,39607.0579976852,2008-06-08,01:23:31
39.993775,116.401455,0,167.3,39607.0580208333,2008-06-08,01:23:33
39.9939666,116.4015133,0,167.3,39607.0580439815,2008-06-08,01:23:35
39.9941749,116.4014983,0,170.6,39607.0580671296,2008-06-08,01:23:37
39.9943583,116.4014749,0,170.6,39607.0580902778,2008-06-08,01:23:39
39.9945133,116.4014816,0,170.6,39607.0581134259,2008-06-08,01:23:41
39.9946383,116.4014716,0,170.6,39607.0581365741,2008-06-08,01:23:43
39.9947316,116.4014399,0,170.6,39607.0581597222,2008-06-08,01:23:45
39.9947816,116.4014283,0,173.9,39607.0581828704,2008-06-08,01:23:47
39.9947666,116.40145,0,173.9,39607.0582060185,2008-06-08,01:23:49
39.994795,116.4014116,0,173.9,39607.0582291667,2008-06-08,01:23:51
39.9948233,116.4013283,0,177.2,39607.0582523148,2008-06-08,01:23:53
39.9948983,116.4013583,0,177.2,39607.058275463,2008-06-08,01:23:55
39.9949999,116.4013816,0,180.4,39607.0582986111,2008-06-08,01:23:57
39.99501,116.4013749,0,180.4,39607.0583217593,2008-06-08,01:23:59
39.9950999,116.4014099,0,180.4,39607.0583449074,2008-06-08,01:24:01
39.9951733,116.4013916,0,180.4,39607.0583680556,2008-06-08,01:24:03
39.9952966,116.40142,0,180.4,39607.0583912037,2008-06-08,01:24:05
39.99543,116.4014249,0,180.4,39607.0584143519,2008-06-08,01:24:07
39.9956016,116.4014466,0,180.4,39607.0584375,2008-06-08,01:24:09
39.995765,116.4014666,0,183.7,39607.0584606482,2008-06-08,01:24:11
39.9959366,116.40149,0,183.7,39607.0584837963,2008-06-08,01:24:13
39.9961099,116.401505,0,183.7,39607.0585069444,2008-06-08,01:24:15
39.9962916,116.4015183,0,183.7,39607.0585300926,2008-06-08,01:24:17
39.9964699,116.4015349,0,183.7,39607.0585532407,2008-06-08,01:24:19
39.9966066,116.4015449,0,183.7,39607.0585763889,2008-06-08,01:24:21
39.9967566,116.4015783,0,183.7,39607.058599537,2008-06-08,01:24:23
39.9969116,116.4016016,0,183.7,39607.0586226852,2008-06-08,01:24:25
39.9970183,116.4016149,0,183.7,39607.0586458333,2008-06-08,01:24:27
39.9971283,116.4016499,0,183.7,39607.0586689815,2008-06-08,01:24:29
39.997205,116.4016483,0,183.7,39607.0586921296,2008-06-08,01:24:31
39.9972716,116.4016483,0,183.7,39607.0587152778,2008-06-08,01:24:33
39.9973249,116.4017,0,183.7,39607.0587384259,2008-06-08,01:24:35
39.997225,116.4016433,0,183.7,39607.0587615741,2008-06-08,01:24:37
39.9972416,116.4016333,0,183.7,39607.0587847222,2008-06-08,01:24:39
39.9972533,116.4016433,0,183.7,39607.0588078704,2008-06-08,01:24:41
39.9972916,116.4016616,0,183.7,39607.0588310185,2008-06-08,01:24:43
39.9973533,116.4016849,0,183.7,39607.0588541667,2008-06-08,01:24:45
39.9974816,116.4016733,0,180.4,39607.0588773148,2008-06-08,01:24:47
39.9976066,116.4016899,0,180.4,39607.058900463,2008-06-08,01:24:49
39.9977466,116.4016983,0,180.4,39607.0589236111,2008-06-08,01:24:51
39.9979599,116.4017133,0,180.4,39607.0589583333,2008-06-08,01:24:54
39.9981399,116.4017266,0,180.4,39607.0589814815,2008-06-08,01:24:56
39.99833,116.4017899,0,180.4,39607.0590046296,2008-06-08,01:24:58
39.9985283,116.4018116,0,183.7,39607.0590277778,2008-06-08,01:25:00
39.9987466,116.4018483,0,183.7,39607.0590509259,2008-06-08,01:25:02
39.9989766,116.4018799,0,183.7,39607.0590740741,2008-06-08,01:25:04
39.9991916,116.4018749,0,183.7,39607.0590972222,2008-06-08,01:25:06
39.99931,116.4018399,0,183.7,39607.0591203704,2008-06-08,01:25:08
39.9994633,116.401805,0,183.7,39607.0591435185,2008-06-08,01:25:10
39.9995949,116.4017933,0,180.4,39607.0591666667,2008-06-08,01:25:12
39.9997,116.4017749,0,180.4,39607.0591898148,2008-06-08,01:25:14
39.9997883,116.4018033,0,180.4,39607.059212963,2008-06-08,01:25:16
39.9997716,116.4017449,0,180.4,39607.0592361111,2008-06-08,01:25:18
39.9998,116.4017366,0,180.4,39607.0595138889,2008-06-08,01:25:42
39.9998133,116.40173,0,180.4,39607.059537037,2008-06-08,01:25:44
39.9998499,116.4017383,0,180.4,39607.0595601852,2008-06-08,01:25:46
39.9999183,116.4017616,0,180.4,39607.0595833333,2008-06-08,01:25:48
40.0000333,116.4017966,0,180.4,39607.0596064815,2008-06-08,01:25:50
40.0001783,116.4018149,0,180.4,39607.0596296296,2008-06-08,01:25:52
40.0003299,116.4018216,0,180.4,39607.0596527778,2008-06-08,01:25:54
40.0004716,116.4018316,0,180.4,39607.0596759259,2008-06-08,01:25:56
40.0006083,116.4018299,0,180.4,39607.0596990741,2008-06-08,01:25:58
40.0007466,116.4017749,0,180.4,39607.0597222222,2008-06-08,01:26:00
40.0008566,116.4017733,0,180.4,39607.0597453704,2008-06-08,01:26:02
40.0009533,116.4017916,0,180.4,39607.0597685185,2008-06-08,01:26:04
40.0010233,116.4017866,0,180.4,39607.0597916667,2008-06-08,01:26:06
40.0010116,116.40173,0,180.4,39607.0598148148,2008-06-08,01:26:08
40.0010266,116.4016933,0,180.4,39607.059837963,2008-06-08,01:26:10
40.0009999,116.4016866,0,180.4,39607.0598611111,2008-06-08,01:26:12
40.0010133,116.4016916,0,180.4,39607.0598842593,2008-06-08,01:26:14
40.0010216,116.4016933,0,180.4,39607.0599074074,2008-06-08,01:26:16
40.0010449,116.40168,0,180.4,39607.0599305556,2008-06-08,01:26:18
40.0010633,116.4016766,0,180.4,39607.0599537037,2008-06-08,01:26:20
40.0010699,116.4016733,0,180.4,39607.0599768519,2008-06-08,01:26:22
40.0010799,116.4016383,0,180.4,39607.06,2008-06-08,01:26:24
40.0011733,116.4016383,0,180.4,39607.0600231481,2008-06-08,01:26:26
40.0011799,116.4015933,0,180.4,39607.0600462963,2008-06-08,01:26:28
40.0011833,116.4015516,0,183.7,39607.0600694444,2008-06-08,01:26:30
40.0011583,116.4015316,0,183.7,39607.0600925926,2008-06-08,01:26:32
40.0011266,116.401485,0,183.7,39607.0601157407,2008-06-08,01:26:34
40.0011033,116.401455,0,183.7,39607.0601388889,2008-06-08,01:26:36
40.0011083,116.4014683,0,183.7,39607.060162037,2008-06-08,01:26:38
40.0011166,116.4014833,0,183.7,39607.0601851852,2008-06-08,01:26:40
40.0011699,116.4015066,0,183.7,39607.0602083333,2008-06-08,01:26:42
40.0012599,116.4015149,0,183.7,39607.0602314815,2008-06-08,01:26:44
40.0013649,116.4015216,0,183.7,39607.0602546296,2008-06-08,01:26:46
40.0016333,116.4015266,0,183.7,39607.0603009259,2008-06-08,01:26:50
40.0017683,116.40154,0,183.7,39607.0603240741,2008-06-08,01:26:52
40.0019916,116.4015783,0,187,39607.0603472222,2008-06-08,01:26:54
40.0021599,116.4016266,0,187,39607.0603703704,2008-06-08,01:26:56
40.0023399,116.4016549,0,187,39607.0603935185,2008-06-08,01:26:58
40.0024683,116.4016583,0,187,39607.0604166667,2008-06-08,01:27:00
40.0025916,116.4016783,0,187,39607.0604398148,2008-06-08,01:27:02
40.0027149,116.4017049,0,187,39607.060462963,2008-06-08,01:27:04
40.0027933,116.4017066,0,187,39607.0604861111,2008-06-08,01:27:06
40.0028883,116.4016699,0,187,39607.0605092593,2008-06-08,01:27:08
40.0029233,116.4016899,0,187,39607.0605324074,2008-06-08,01:27:10
40.0029549,116.4017033,0,187,39607.0605555556,2008-06-08,01:27:12
40.0029783,116.4017416,0,187,39607.0605787037,2008-06-08,01:27:14
40.0029749,116.4017666,0,187,39607.0606018519,2008-06-08,01:27:16
40.0029316,116.4018833,0,187,39607.060625,2008-06-08,01:27:18
40.0029749,116.4019666,0,187,39607.0606481481,2008-06-08,01:27:20
40.0029966,116.4020149,0,187,39607.0606712963,2008-06-08,01:27:22
40.0030133,116.4020399,0,187,39607.0606944444,2008-06-08,01:27:24
40.0030533,116.4020566,0,187,39607.0607175926,2008-06-08,01:27:26
40.0030783,116.4020716,0,187,39607.0607407407,2008-06-08,01:27:28
40.0031266,116.4020833,0,190.3,39607.0607638889,2008-06-08,01:27:30
40.0031533,116.4020849,0,190.3,39607.060787037,2008-06-08,01:27:32
40.0031949,116.4020816,0,190.3,39607.0608101852,2008-06-08,01:27:34
40.0032249,116.4020783,0,190.3,39607.0608333333,2008-06-08,01:27:36
40.0032699,116.4020849,0,190.3,39607.0608564815,2008-06-08,01:27:38
40.0033149,116.4020816,0,193.6,39607.0608796296,2008-06-08,01:27:40
40.0033883,116.4020983,0,193.6,39607.0609027778,2008-06-08,01:27:42
40.0034349,116.4021,0,193.6,39607.0609259259,2008-06-08,01:27:44
40.0034816,116.4021049,0,193.6,39607.0609490741,2008-06-08,01:27:46
40.00352,116.4021216,0,193.6,39607.0609722222,2008-06-08,01:27:48
40.0035483,116.4021316,0,193.6,39607.0609953704,2008-06-08,01:27:50
40.0035916,116.4021333,0,196.9,39607.0610185185,2008-06-08,01:27:52
40.0036799,116.402115,0,196.9,39607.0610416667,2008-06-08,01:27:54
40.0037083,116.4021033,0,196.9,39607.0610648148,2008-06-08,01:27:56
40.0037299,116.4020849,0,196.9,39607.061087963,2008-06-08,01:27:58
40.0037449,116.4020683,0,196.9,39607.0611111111,2008-06-08,01:28:00
40.0037383,116.4020516,0,196.9,39607.0611342593,2008-06-08,01:28:02
40.0037716,116.4020516,0,196.9,39607.0611574074,2008-06-08,01:28:04
40.0038116,116.4020783,0,196.9,39607.0611805556,2008-06-08,01:28:06
40.0038416,116.4020833,0,196.9,39607.0612037037,2008-06-08,01:28:08
40.0038683,116.402065,0,196.9,39607.0612268519,2008-06-08,01:28:10
40.0038849,116.4020583,0,196.9,39607.06125,2008-06-08,01:28:12
40.0039116,116.4020433,0,196.9,39607.0612731481,2008-06-08,01:28:14
40.0039099,116.4019999,0,196.9,39607.0612962963,2008-06-08,01:28:16
40.0039349,116.4020066,0,196.9,39607.0613194444,2008-06-08,01:28:18
40.0039466,116.4020216,0,196.9,39607.0613425926,2008-06-08,01:28:20
40.0039683,116.4020233,0,196.9,39607.0613657407,2008-06-08,01:28:22
40.0040249,116.4020116,0,196.9,39607.0613888889,2008-06-08,01:28:24
40.0040716,116.4019999,0,196.9,39607.061412037,2008-06-08,01:28:26
40.0041383,116.4019566,0,196.9,39607.0614351852,2008-06-08,01:28:28
40.0042349,116.4018766,0,196.9,39607.0614583333,2008-06-08,01:28:30
40.0042899,116.4017766,0,196.9,39607.0614814815,2008-06-08,01:28:32
40.0043066,116.4017033,0,196.9,39607.0615046296,2008-06-08,01:28:34
40.0042649,116.4015966,0,196.9,39607.0615277778,2008-06-08,01:28:36
40.0041933,116.4014883,0,196.9,39607.0615509259,2008-06-08,01:28:38
40.0041733,116.4013916,0,196.9,39607.0615740741,2008-06-08,01:28:40
40.0041566,116.4013083,0,196.9,39607.0615972222,2008-06-08,01:28:42
40.0041516,116.4012466,0,196.9,39607.0616203704,2008-06-08,01:28:44
40.0041316,116.40119,0,196.9,39607.0616435185,2008-06-08,01:28:46
40.0041283,116.4011499,0,196.9,39607.0616666667,2008-06-08,01:28:48
40.0041466,116.4010866,0,196.9,39607.0616898148,2008-06-08,01:28:50
40.0041683,116.4010366,0,200.1,39607.061712963,2008-06-08,01:28:52
40.0041916,116.401015,0,200.1,39607.0617361111,2008-06-08,01:28:54
40.0042466,116.4010083,0,203.4,39607.0617592593,2008-06-08,01:28:56
40.0042616,116.4009833,0,203.4,39607.0617824074,2008-06-08,01:28:58
40.0042783,116.4009416,0,203.4,39607.0618055556,2008-06-08,01:29:00
40.0043233,116.4009149,0,203.4,39607.0618287037,2008-06-08,01:29:02
40.0043999,116.4009149,0,206.7,39607.0618518519,2008-06-08,01:29:04
40.0044166,116.4008716,0,206.7,39607.061875,2008-06-08,01:29:06
40.0044166,116.4008433,0,206.7,39607.0618981481,2008-06-08,01:29:08
40.0044383,116.4008216,0,206.7,39607.0619212963,2008-06-08,01:29:10
40.0044283,116.4007949,0,210,39607.0619444444,2008-06-08,01:29:12
40.0044149,116.400755,0,210,39607.0619675926,2008-06-08,01:29:14
40.0043766,116.4006983,0,210,39607.0619907407,2008-06-08,01:29:16
40.0043666,116.40065,0,210,39607.0620138889,2008-06-08,01:29:18
40.0043766,116.4006199,0,210,39607.062037037,2008-06-08,01:29:20
40.0043716,116.4005866,0,213.3,39607.0620601852,2008-06-08,01:29:22
40.0043816,116.4005366,0,213.3,39607.0620833333,2008-06-08,01:29:24
40.0043799,116.4004916,0,213.3,39607.0621064815,2008-06-08,01:29:26
40.0043916,116.40046,0,213.3,39607.0621296296,2008-06-08,01:29:28
40.0043966,116.4004333,0,213.3,39607.0621527778,2008-06-08,01:29:30
40.0043899,116.4003866,0,213.3,39607.0621759259,2008-06-08,01:29:32
40.0043816,116.4003533,0,213.3,39607.0621990741,2008-06-08,01:29:34
40.0043799,116.4003249,0,216.5,39607.0622222222,2008-06-08,01:29:36
40.0043849,116.4002716,0,216.5,39607.0622453704,2008-06-08,01:29:38
40.0043466,116.4002116,0,216.5,39607.0622685185,2008-06-08,01:29:40
40.0042966,116.40016,0,216.5,39607.0622916667,2008-06-08,01:29:42
40.0042549,116.4001233,0,216.5,39607.0623148148,2008-06-08,01:29:44
40.0041966,116.4001216,0,219.8,39607.062337963,2008-06-08,01:29:46
40.0041499,116.4000933,0,219.8,39607.0623611111,2008-06-08,01:29:48
40.0041299,116.4000583,0,219.8,39607.0623842593,2008-06-08,01:29:50
40.0041083,116.4000283,0,219.8,39607.0624074074,2008-06-08,01:29:52
40.0040866,116.4000149,0,219.8,39607.0624305556,2008-06-08,01:29:54
40.0040883,116.3999733,0,216.5,39607.0624537037,2008-06-08,01:29:56
40.0040849,116.3999383,0,216.5,39607.0624768519,2008-06-08,01:29:58
40.0040949,116.3998899,0,216.5,39607.0625,2008-06-08,01:30:00
40.0041033,116.3998533,0,216.5,39607.0625231481,2008-06-08,01:30:02
40.0041149,116.3998199,0,216.5,39607.0625462963,2008-06-08,01:30:04
40.0041283,116.3997916,0,216.5,39607.0625694444,2008-06-08,01:30:06
40.0041366,116.3997316,0,216.5,39607.0625925926,2008-06-08,01:30:08
40.0040966,116.3996816,0,216.5,39607.0626157407,2008-06-08,01:30:10
40.0040533,116.3996383,0,216.5,39607.0626388889,2008-06-08,01:30:12
40.0039883,116.3995733,0,213.3,39607.062662037,2008-06-08,01:30:14
40.0039599,116.3995283,0,213.3,39607.0626851852,2008-06-08,01:30:16
40.0039433,116.3995,0,213.3,39607.0627083333,2008-06-08,01:30:18
40.0039299,116.3994749,0,213.3,39607.0627314815,2008-06-08,01:30:20
40.0039283,116.3994399,0,213.3,39607.0627546296,2008-06-08,01:30:22
40.0039466,116.3993933,0,213.3,39607.0627777778,2008-06-08,01:30:24
40.0039516,116.3993783,0,213.3,39607.0628009259,2008-06-08,01:30:26
40.0039566,116.3993333,0,210,39607.0628240741,2008-06-08,01:30:28
40.0039516,116.3993166,0,210,39607.0628472222,2008-06-08,01:30:30
40.0039633,116.3992683,0,210,39607.0628703704,2008-06-08,01:30:32
40.0039683,116.3992366,0,210,39607.0628935185,2008-06-08,01:30:34
40.0039766,116.3992049,0,210,39607.0629166667,2008-06-08,01:30:36
40.0040016,116.3991616,0,210,39607.0629398148,2008-06-08,01:30:38
40.0040149,116.3991166,0,210,39607.062962963,2008-06-08,01:30:40
40.0040199,116.3990816,0,210,39607.0629861111,2008-06-08,01:30:42
40.0040316,116.39906,0,210,39607.0630092593,2008-06-08,01:30:44
40.0040433,116.3989883,0,210,39607.0630324074,2008-06-08,01:30:46
40.0040299,116.3989383,0,210,39607.0630555556,2008-06-08,01:30:48
40.0040549,116.3989066,0,210,39607.0630787037,2008-06-08,01:30:50
40.0040616,116.39887,0,210,39607.0631018518,2008-06-08,01:30:52
40.0040416,116.3988099,0,210,39607.063125,2008-06-08,01:30:54
40.0040399,116.3987616,0,210,39607.0631481481,2008-06-08,01:30:56
40.0040699,116.3987066,0,210,39607.0631712963,2008-06-08,01:30:58
40.0040849,116.3986383,0,210,39607.0631944444,2008-06-08,01:31:00
40.0040699,116.3986183,0,210,39607.0632175926,2008-06-08,01:31:02
40.0039766,116.3985449,0,210,39607.0632407407,2008-06-08,01:31:04
40.0039733,116.3984766,0,213.3,39607.0632638889,2008-06-08,01:31:06
40.0039766,116.3984399,0,210,39607.063287037,2008-06-08,01:31:08
40.0040533,116.3984133,0,210,39607.0633101852,2008-06-08,01:31:10
40.0040799,116.39836,0,206.7,39607.0633333333,2008-06-08,01:31:12
40.0040866,116.3983183,0,206.7,39607.0633564815,2008-06-08,01:31:14
40.0040716,116.3982733,0,206.7,39607.0633796296,2008-06-08,01:31:16
40.0040516,116.3982166,0,206.7,39607.0634027778,2008-06-08,01:31:18
40.0040316,116.3981866,0,203.4,39607.0634259259,2008-06-08,01:31:20
40.0040199,116.3981666,0,203.4,39607.0634490741,2008-06-08,01:31:22
40.0040049,116.3981333,0,203.4,39607.0634722222,2008-06-08,01:31:24
40.0040016,116.3980966,0,203.4,39607.0634953704,2008-06-08,01:31:26
40.0039999,116.39805,0,203.4,39607.0635185185,2008-06-08,01:31:28
40.0039999,116.3979933,0,203.4,39607.0635416667,2008-06-08,01:31:30
40.0039449,116.3979299,0,200.1,39607.0635648148,2008-06-08,01:31:32
40.0039083,116.3978566,0,200.1,39607.063587963,2008-06-08,01:31:34
40.0038866,116.3978066,0,200.1,39607.0636111111,2008-06-08,01:31:36
40.0038516,116.3977216,0,200.1,39607.0636342593,2008-06-08,01:31:38
40.0038016,116.3976699,0,196.9,39607.0636574074,2008-06-08,01:31:40
40.0037733,116.39763,0,196.9,39607.0636805556,2008-06-08,01:31:42
40.0036999,116.3975716,0,196.9,39607.0637037037,2008-06-08,01:31:44
40.0037083,116.3975033,0,196.9,39607.0637268518,2008-06-08,01:31:46
40.0037199,116.3974833,0,196.9,39607.06375,2008-06-08,01:31:48
40.0037083,116.39747,0,196.9,39607.0637731481,2008-06-08,01:31:50
40.0037749,116.3974133,0,193.6,39607.0637962963,2008-06-08,01:31:52
40.0038033,116.3973933,0,193.6,39607.0638194444,2008-06-08,01:31:54
40.0038799,116.3973899,0,196.9,39607.0638425926,2008-06-08,01:31:56
40.0039633,116.3974116,0,196.9,39607.0638657407,2008-06-08,01:31:58
40.0039799,116.3974,0,200.1,39607.0638888889,2008-06-08,01:32:00
40.0039983,116.3973716,0,200.1,39607.063912037,2008-06-08,01:32:02
40.0040266,116.3973466,0,200.1,39607.0639351852,2008-06-08,01:32:04
40.0040099,116.3973333,0,200.1,39607.0639583333,2008-06-08,01:32:06
40.0039866,116.3973033,0,203.4,39607.0639814815,2008-06-08,01:32:08
40.0039849,116.3972749,0,203.4,39607.0640046296,2008-06-08,01:32:10
40.0039783,116.3972366,0,203.4,39607.0640277778,2008-06-08,01:32:12
40.0039583,116.39719,0,203.4,39607.0640509259,2008-06-08,01:32:14
40.0039283,116.3971016,0,203.4,39607.0640740741,2008-06-08,01:32:16
40.0039349,116.3970799,0,203.4,39607.0640972222,2008-06-08,01:32:18
40.0039333,116.3970416,0,203.4,39607.0641203704,2008-06-08,01:32:20
40.0039699,116.39698,0,206.7,39607.0641435185,2008-06-08,01:32:22
40.0039666,116.3969583,0,206.7,39607.0641666667,2008-06-08,01:32:24
40.0039599,116.3969116,0,206.7,39607.0641898148,2008-06-08,01:32:26
40.0039549,116.3968916,0,206.7,39607.064212963,2008-06-08,01:32:28
40.0039766,116.3968733,0,206.7,39607.0642361111,2008-06-08,01:32:30
40.0039816,116.3968216,0,206.7,39607.0642592593,2008-06-08,01:32:32
40.0039849,116.3968066,0,203.4,39607.0642824074,2008-06-08,01:32:34
40.0039833,116.3967699,0,200.1,39607.0643055556,2008-06-08,01:32:36
40.0039866,116.3967483,0,200.1,39607.0643287037,2008-06-08,01:32:38
40.0039399,116.3967283,0,200.1,39607.0643518518,2008-06-08,01:32:40
40.0039249,116.39672,0,200.1,39607.064375,2008-06-08,01:32:42
40.0039316,116.3967133,0,200.1,39607.0643981481,2008-06-08,01:32:44
40.0039483,116.3967016,0,200.1,39607.0644212963,2008-06-08,01:32:46
40.0039266,116.3966749,0,200.1,39607.0644444444,2008-06-08,01:32:48
40.0039316,116.3966516,0,200.1,39607.0644675926,2008-06-08,01:32:50
40.0039383,116.396635,0,203.4,39607.0647800926,2008-06-08,01:33:17
40.0039516,116.3966083,0,203.4,39607.0648032407,2008-06-08,01:33:19
40.0039649,116.3965483,0,203.4,39607.0648263889,2008-06-08,01:33:21
40.0040066,116.3964583,0,203.4,39607.064849537,2008-06-08,01:33:23
40.0040683,116.3963816,0,203.4,39607.0648726852,2008-06-08,01:33:25
40.0041399,116.3963249,0,203.4,39607.0648958333,2008-06-08,01:33:27
40.0042399,116.3962599,0,203.4,39607.0649189815,2008-06-08,01:33:29
40.0043733,116.3962399,0,203.4,39607.0649421296,2008-06-08,01:33:31
40.0044083,116.39618,0,203.4,39607.0649652778,2008-06-08,01:33:33
40.0044283,116.3961416,0,203.4,39607.0649884259,2008-06-08,01:33:35
40.0044666,116.3961166,0,203.4,39607.0650115741,2008-06-08,01:33:37
40.0045033,116.3960783,0,203.4,39607.0650347222,2008-06-08,01:33:39
40.0045099,116.3960516,0,200.1,39607.0650578704,2008-06-08,01:33:41
40.0045566,116.3960133,0,200.1,39607.0650810185,2008-06-08,01:33:43
40.0045433,116.3959816,0,203.4,39607.0651041667,2008-06-08,01:33:45
40.0045466,116.3959683,0,200.1,39607.0651273148,2008-06-08,01:33:47
40.0045349,116.3959666,0,200.1,39607.065150463,2008-06-08,01:33:49
40.0045099,116.3959883,0,200.1,39607.0651736111,2008-06-08,01:33:51
40.0044683,116.3960349,0,200.1,39607.0651967593,2008-06-08,01:33:53
40.0043766,116.3961333,0,200.1,39607.0652314815,2008-06-08,01:33:56
