# Supplementary material for: Research on differential privacy protection method based on user tendency
Source: PLoS One. 2023 Oct 26;18(10):e0288823. doi: 10.1371/journal.pone.0288823 (PMC10602288; doi:10.1371/journal.pone.0288823)
Supplement: S4 Data — (ZIP) [file pone.0288823.s004.zip › Data 5-4/112/Trajectory/20080608042825.plt]

Geolife trajectory
WGS 84
Altitude is in Feet
Reserved 3
0,2,255,My Track,0,0,2,8421376
0
40.0039533,116.39758,0,193.6,39607.186400463,2008-06-08,04:28:25
40.0039599,116.3976033,0,193.6,39607.186412037,2008-06-08,04:28:26
40.0039916,116.3976533,0,193.6,39607.1864351852,2008-06-08,04:28:28
40.0040149,116.3977116,0,193.6,39607.1864583333,2008-06-08,04:28:30
40.0039999,116.3977483,0,193.6,39607.1864814815,2008-06-08,04:28:32
40.0040366,116.3977883,0,190.3,39607.1865046296,2008-06-08,04:28:34
40.0040516,116.39782,0,190.3,39607.1865277778,2008-06-08,04:28:36
40.0040499,116.3978566,0,190.3,39607.1865509259,2008-06-08,04:28:38
40.0040666,116.3978766,0,190.3,39607.1865740741,2008-06-08,04:28:40
40.0040683,116.3979266,0,190.3,39607.1865972222,2008-06-08,04:28:42
40.0040349,116.3979733,0,187,39607.1866203704,2008-06-08,04:28:44
40.0039999,116.3980049,0,187,39607.1866435185,2008-06-08,04:28:46
40.0039816,116.3980383,0,187,39607.1866666667,2008-06-08,04:28:48
40.0039666,116.3980533,0,183.7,39607.1866898148,2008-06-08,04:28:50
40.0039549,116.3980666,0,183.7,39607.186712963,2008-06-08,04:28:52
40.0039499,116.3980966,0,180.4,39607.1867361111,2008-06-08,04:28:54
40.0039449,116.3981433,0,180.4,39607.1867592593,2008-06-08,04:28:56
40.0039766,116.3981783,0,180.4,39607.1867824074,2008-06-08,04:28:58
40.0039783,116.3982083,0,177.2,39607.1868055556,2008-06-08,04:29:00
40.0039883,116.3982416,0,177.2,39607.1868287037,2008-06-08,04:29:02
40.0040066,116.3982699,0,177.2,39607.1868518519,2008-06-08,04:29:04
40.0040083,116.3983083,0,173.9,39607.186875,2008-06-08,04:29:06
40.0039799,116.398345,0,173.9,39607.1868981481,2008-06-08,04:29:08
40.0039383,116.3983833,0,170.6,39607.1869212963,2008-06-08,04:29:10
40.0039099,116.3984283,0,170.6,39607.1869444444,2008-06-08,04:29:12
40.0039083,116.3984533,0,170.6,39607.1869675926,2008-06-08,04:29:14
40.0039083,116.3984899,0,167.3,39607.1869907407,2008-06-08,04:29:16
40.0039066,116.3985216,0,167.3,39607.1870138889,2008-06-08,04:29:18
40.0038949,116.398555,0,167.3,39607.187037037,2008-06-08,04:29:20
40.0038749,116.3985999,0,167.3,39607.1870601852,2008-06-08,04:29:22
40.0038916,116.3986299,0,164,39607.1870833333,2008-06-08,04:29:24
40.0038666,116.3986583,0,164,39607.1871064815,2008-06-08,04:29:26
40.0038916,116.3986883,0,164,39607.1871296296,2008-06-08,04:29:28
40.0039549,116.3987283,0,164,39607.1871527778,2008-06-08,04:29:30
40.0039749,116.3987666,0,164,39607.1871759259,2008-06-08,04:29:32
40.0039349,116.3988049,0,164,39607.1871990741,2008-06-08,04:29:34
40.0038799,116.3988399,0,164,39607.1872222222,2008-06-08,04:29:36
40.0038616,116.3988449,0,160.8,39607.1872453704,2008-06-08,04:29:38
40.0038483,116.3988616,0,160.8,39607.1872685185,2008-06-08,04:29:40
40.0038449,116.3988966,0,157.5,39607.1872916667,2008-06-08,04:29:42
40.0038283,116.3989316,0,157.5,39607.1873148148,2008-06-08,04:29:44
40.0038249,116.3989849,0,154.2,39607.187337963,2008-06-08,04:29:46
40.0038383,116.3990383,0,154.2,39607.1873611111,2008-06-08,04:29:48
40.0038433,116.3990699,0,150.9,39607.1873842593,2008-06-08,04:29:50
40.0038583,116.3990783,0,150.9,39607.1874074074,2008-06-08,04:29:52
40.0038683,116.3990966,0,150.9,39607.1874305556,2008-06-08,04:29:54
40.0038833,116.3991283,0,150.9,39607.1874537037,2008-06-08,04:29:56
40.0038949,116.399185,0,150.9,39607.1874768519,2008-06-08,04:29:58
40.0039016,116.3992299,0,150.9,39607.1875,2008-06-08,04:30:00
40.0039216,116.39927,0,150.9,39607.1875231481,2008-06-08,04:30:02
40.0039399,116.3993099,0,150.9,39607.1875462963,2008-06-08,04:30:04
40.0039199,116.3993383,0,150.9,39607.1875694444,2008-06-08,04:30:06
40.0038983,116.3993699,0,150.9,39607.1875925926,2008-06-08,04:30:08
40.0038799,116.3993733,0,150.9,39607.1876157407,2008-06-08,04:30:10
40.0038983,116.3993933,0,150.9,39607.1876388889,2008-06-08,04:30:12
40.0038999,116.3994166,0,150.9,39607.187662037,2008-06-08,04:30:14
40.0039299,116.3994699,0,150.9,39607.1876851852,2008-06-08,04:30:16
40.0039316,116.3995116,0,150.9,39607.1877083333,2008-06-08,04:30:18
40.0039316,116.3995483,0,150.9,39607.1877314815,2008-06-08,04:30:20
40.0038899,116.399605,0,150.9,39607.1877662037,2008-06-08,04:30:23
40.0039099,116.4000833,0,150.9,39607.1881134259,2008-06-08,04:30:53
40.0039283,116.4001316,0,150.9,39607.1881365741,2008-06-08,04:30:55
40.0039116,116.4001783,0,150.9,39607.1881597222,2008-06-08,04:30:57
40.0038949,116.4002249,0,150.9,39607.1881828704,2008-06-08,04:30:59
40.0039116,116.4002583,0,150.9,39607.1882060185,2008-06-08,04:31:01
40.0039416,116.4002566,0,150.9,39607.1882291667,2008-06-08,04:31:03
40.0039299,116.400265,0,150.9,39607.1882523148,2008-06-08,04:31:05
40.0038733,116.4002433,0,150.9,39607.188275463,2008-06-08,04:31:07
40.0039083,116.4002366,0,150.9,39607.1882986111,2008-06-08,04:31:09
40.0039833,116.4003433,0,150.9,39607.1883217593,2008-06-08,04:31:11
40.0040566,116.4004316,0,150.9,39607.1883449074,2008-06-08,04:31:13
40.0039833,116.40046,0,150.9,39607.1883680556,2008-06-08,04:31:15
40.0039466,116.4004849,0,150.9,39607.1883912037,2008-06-08,04:31:17
40.0038999,116.4005083,0,150.9,39607.1884143518,2008-06-08,04:31:19
40.0038583,116.4005166,0,150.9,39607.1884375,2008-06-08,04:31:21
40.0038633,116.400545,0,150.9,39607.1884606481,2008-06-08,04:31:23
40.0038483,116.4005849,0,150.9,39607.1884837963,2008-06-08,04:31:25
40.0038816,116.4006333,0,150.9,39607.1885069444,2008-06-08,04:31:27
40.0039383,116.400685,0,150.9,39607.1885300926,2008-06-08,04:31:29
40.0039716,116.4007183,0,150.9,39607.1885532407,2008-06-08,04:31:31
40.0039916,116.4007616,0,150.9,39607.1885763889,2008-06-08,04:31:33
40.0039549,116.4008199,0,150.9,39607.188599537,2008-06-08,04:31:35
40.0039399,116.400875,0,150.9,39607.1886226852,2008-06-08,04:31:37
40.0039516,116.40093,0,150.9,39607.1886458333,2008-06-08,04:31:39
40.0039883,116.4010033,0,147.6,39607.1886689815,2008-06-08,04:31:41
40.0041016,116.4011316,0,150.9,39607.1886921296,2008-06-08,04:31:43
40.0042966,116.40131,0,147.6,39607.1887152778,2008-06-08,04:31:45
40.0043883,116.4014099,0,150.9,39607.1887384259,2008-06-08,04:31:47
40.0044533,116.401505,0,150.9,39607.1887615741,2008-06-08,04:31:49
40.0045316,116.4015966,0,150.9,39607.1887847222,2008-06-08,04:31:51
40.0044416,116.4015699,0,150.9,39607.1888078704,2008-06-08,04:31:53
40.0043449,116.4015333,0,150.9,39607.1888310185,2008-06-08,04:31:55
40.0043516,116.4015266,0,150.9,39607.1888541667,2008-06-08,04:31:57
40.0038516,116.4010883,0,147.6,39607.1888888889,2008-06-08,04:32:00
40.0036483,116.4009233,0,147.6,39607.188912037,2008-06-08,04:32:02
40.0035433,116.4008433,0,147.6,39607.1889351852,2008-06-08,04:32:04
40.0032899,116.4007483,0,150.9,39607.1889699074,2008-06-08,04:32:07
40.0030083,116.4004333,0,150.9,39607.1889930556,2008-06-08,04:32:09
40.0028349,116.4002566,0,154.2,39607.1890162037,2008-06-08,04:32:11
40.0027249,116.4001149,0,154.2,39607.1890393518,2008-06-08,04:32:13
40.0023716,116.3995983,0,160.8,39607.1890625,2008-06-08,04:32:15
40.0022833,116.3995066,0,160.8,39607.1890856481,2008-06-08,04:32:17
40.0022366,116.3994833,0,164,39607.1891087963,2008-06-08,04:32:19
40.0022383,116.3995249,0,167.3,39607.1891319444,2008-06-08,04:32:21
40.0022316,116.39953,0,170.6,39607.1891550926,2008-06-08,04:32:23
40.0022283,116.3995866,0,173.9,39607.1891782407,2008-06-08,04:32:25
40.0021983,116.3995783,0,177.2,39607.1892013889,2008-06-08,04:32:27
40.0022633,116.3996616,0,177.2,39607.189224537,2008-06-08,04:32:29
40.0023066,116.39974,0,180.4,39607.1892476852,2008-06-08,04:32:31
40.0023316,116.3998383,0,180.4,39607.1892708333,2008-06-08,04:32:33
40.0023699,116.3999799,0,183.7,39607.1892939815,2008-06-08,04:32:35
40.0023516,116.3999916,0,183.7,39607.1893171296,2008-06-08,04:32:37
40.0022966,116.3999783,0,187,39607.1893402778,2008-06-08,04:32:39
40.0023349,116.3999949,0,187,39607.1893634259,2008-06-08,04:32:41
40.0023716,116.4000949,0,190.3,39607.1893865741,2008-06-08,04:32:43
40.0024016,116.4001466,0,190.3,39607.1894097222,2008-06-08,04:32:45
40.0024399,116.400245,0,190.3,39607.1894328704,2008-06-08,04:32:47
40.0024449,116.4003383,0,193.6,39607.1894560185,2008-06-08,04:32:49
40.0024116,116.4004183,0,196.9,39607.1894791667,2008-06-08,04:32:51
40.0023533,116.4003049,0,200.1,39607.1895023148,2008-06-08,04:32:53
40.0023349,116.4002199,0,203.4,39607.189525463,2008-06-08,04:32:55
40.0024016,116.40035,0,206.7,39607.1898263889,2008-06-08,04:33:21
40.0024016,116.4003449,0,206.7,39607.189849537,2008-06-08,04:33:23
40.0024666,116.4004149,0,206.7,39607.1898726852,2008-06-08,04:33:25
40.0025533,116.4005433,0,206.7,39607.1898958333,2008-06-08,04:33:27
40.0026016,116.4006049,0,206.7,39607.1899189815,2008-06-08,04:33:29
40.0026199,116.4006183,0,206.7,39607.1899421296,2008-06-08,04:33:31
40.0028066,116.4008033,0,206.7,39607.1900115741,2008-06-08,04:33:37
40.0028816,116.4008983,0,206.7,39607.1900347222,2008-06-08,04:33:39
40.0029583,116.4010116,0,206.7,39607.1900578704,2008-06-08,04:33:41
40.0030199,116.4010933,0,206.7,39607.1900810185,2008-06-08,04:33:43
40.0031033,116.4011016,0,206.7,39607.1901041667,2008-06-08,04:33:45
40.0031749,116.401135,0,206.7,39607.1901273148,2008-06-08,04:33:47
40.0031133,116.4010133,0,206.7,39607.190150463,2008-06-08,04:33:49
40.0031649,116.4010449,0,206.7,39607.1901736111,2008-06-08,04:33:51
40.0031616,116.401015,0,206.7,39607.1901967593,2008-06-08,04:33:53
40.0031616,116.4009733,0,206.7,39607.1902199074,2008-06-08,04:33:55
40.0031383,116.4009316,0,210,39607.1902430556,2008-06-08,04:33:57
40.0031549,116.4009549,0,210,39607.1903472222,2008-06-08,04:34:06
40.0031283,116.4009366,0,210,39607.1903703704,2008-06-08,04:34:08
40.0030933,116.4009149,0,210,39607.1903935185,2008-06-08,04:34:10
40.0030849,116.4009149,0,210,39607.1904166667,2008-06-08,04:34:12
40.0031216,116.4009533,0,210,39607.1905555556,2008-06-08,04:34:24
40.0031116,116.4009416,0,210,39607.1905787037,2008-06-08,04:34:26
40.0031083,116.4009366,0,210,39607.1906018518,2008-06-08,04:34:28
40.0031066,116.4009266,0,210,39607.1909722222,2008-06-08,04:35:00
40.0030883,116.4009349,0,210,39607.19125,2008-06-08,04:35:24
40.0030283,116.4009783,0,210,39607.1912731482,2008-06-08,04:35:26
40.0029283,116.4010549,0,210,39607.1912962963,2008-06-08,04:35:28
40.0026983,116.4009916,0,210,39607.1913194444,2008-06-08,04:35:30
40.0025049,116.4009933,0,210,39607.1913425926,2008-06-08,04:35:32
40.0023083,116.4010416,0,210,39607.1913657407,2008-06-08,04:35:34
40.0021133,116.4010783,0,210,39607.1913888889,2008-06-08,04:35:36
40.0019299,116.4010983,0,210,39607.191412037,2008-06-08,04:35:38
40.0017449,116.4011249,0,210,39607.1914351852,2008-06-08,04:35:40
40.0015983,116.40119,0,210,39607.1914583333,2008-06-08,04:35:42
40.0014299,116.4012033,0,210,39607.1914814815,2008-06-08,04:35:44
40.0012983,116.4012349,0,206.7,39607.1915046296,2008-06-08,04:35:46
40.0012166,116.4012933,0,206.7,39607.1915277778,2008-06-08,04:35:48
40.0011549,116.4013766,0,206.7,39607.1915509259,2008-06-08,04:35:50
40.0011166,116.4014749,0,206.7,39607.1915740741,2008-06-08,04:35:52
40.0010049,116.4015349,0,210,39607.1915972222,2008-06-08,04:35:54
40.0008649,116.401555,0,210,39607.1916203704,2008-06-08,04:35:56
40.0006566,116.4015466,0,206.7,39607.1916435185,2008-06-08,04:35:58
40.0004233,116.4015133,0,206.7,39607.1916666667,2008-06-08,04:36:00
40.0002449,116.4014816,0,206.7,39607.1916898148,2008-06-08,04:36:02
40.0000916,116.4014449,0,206.7,39607.191712963,2008-06-08,04:36:04
39.999985,116.4013916,0,206.7,39607.1917361111,2008-06-08,04:36:06
39.9999349,116.4013333,0,206.7,39607.1917592593,2008-06-08,04:36:08
39.9998949,116.4012783,0,206.7,39607.1917824074,2008-06-08,04:36:10
39.9998766,116.4012499,0,206.7,39607.1918055556,2008-06-08,04:36:12
39.9998533,116.4012083,0,206.7,39607.1918287037,2008-06-08,04:36:14
39.9998366,116.4011816,0,206.7,39607.1918518519,2008-06-08,04:36:16
39.9997799,116.4011816,0,206.7,39607.191875,2008-06-08,04:36:18
39.9996816,116.4011,0,206.7,39607.1918981481,2008-06-08,04:36:20
39.99963,116.4011166,0,206.7,39607.1919212963,2008-06-08,04:36:22
39.999845,116.4017383,0,206.7,39607.1919560185,2008-06-08,04:36:25
39.9999866,116.402045,0,206.7,39607.1919791667,2008-06-08,04:36:27
39.9995933,116.4019999,0,216.5,39607.1920486111,2008-06-08,04:36:33
39.9989033,116.4020383,0,229.7,39607.1922106481,2008-06-08,04:36:47
39.998665,116.4019899,0,229.7,39607.1922337963,2008-06-08,04:36:49
39.9984449,116.4019466,0,229.7,39607.1922569444,2008-06-08,04:36:51
39.9982949,116.4019416,0,229.7,39607.1922800926,2008-06-08,04:36:53
39.9981616,116.4019699,0,229.7,39607.1923032407,2008-06-08,04:36:55
39.9980466,116.4020066,0,229.7,39607.1923263889,2008-06-08,04:36:57
39.9979016,116.4019733,0,229.7,39607.192349537,2008-06-08,04:36:59
39.9977233,116.4018883,0,232.9,39607.1923726852,2008-06-08,04:37:01
39.9975683,116.4018416,0,232.9,39607.1923958333,2008-06-08,04:37:03
39.9973633,116.4018633,0,232.9,39607.1924189815,2008-06-08,04:37:05
39.9971766,116.4018683,0,232.9,39607.1924421296,2008-06-08,04:37:07
39.9970083,116.4018416,0,232.9,39607.1924652778,2008-06-08,04:37:09
39.9968183,116.4017899,0,232.9,39607.1924884259,2008-06-08,04:37:11
39.9966399,116.4017366,0,232.9,39607.1925115741,2008-06-08,04:37:13
39.9964833,116.4017099,0,232.9,39607.1925347222,2008-06-08,04:37:15
39.9963199,116.4014816,0,229.7,39607.1925925926,2008-06-08,04:37:20
39.9962866,116.4014733,0,232.9,39607.1926273148,2008-06-08,04:37:23
39.996325,116.4015483,0,232.9,39607.192650463,2008-06-08,04:37:25
39.9963183,116.4015633,0,229.7,39607.1926736111,2008-06-08,04:37:27
39.9962899,116.4015533,0,229.7,39607.1926967593,2008-06-08,04:37:29
39.9961899,116.4014749,0,229.7,39607.1927199074,2008-06-08,04:37:31
39.9961216,116.4014483,0,229.7,39607.1927430556,2008-06-08,04:37:33
39.9960466,116.4014583,0,229.7,39607.1927662037,2008-06-08,04:37:35
39.9958866,116.4014416,0,229.7,39607.1927893519,2008-06-08,04:37:37
39.9957549,116.4014366,0,229.7,39607.1928125,2008-06-08,04:37:39
39.9955616,116.40138,0,229.7,39607.1928356481,2008-06-08,04:37:41
39.99537,116.401385,0,229.7,39607.1928587963,2008-06-08,04:37:43
39.9951949,116.4014216,0,229.7,39607.1928819444,2008-06-08,04:37:45
39.9950166,116.401435,0,229.7,39607.1929050926,2008-06-08,04:37:47
39.9948366,116.4014249,0,229.7,39607.1929282407,2008-06-08,04:37:49
39.9947183,116.4014366,0,229.7,39607.1929513889,2008-06-08,04:37:51
39.99459,116.4014183,0,229.7,39607.192974537,2008-06-08,04:37:53
39.9944716,116.4013866,0,229.7,39607.1929976852,2008-06-08,04:37:55
39.9943699,116.4013466,0,229.7,39607.1930208333,2008-06-08,04:37:57
39.9942783,116.4013216,0,229.7,39607.1930439815,2008-06-08,04:37:59
39.9941899,116.4013066,0,229.7,39607.1930671296,2008-06-08,04:38:01
39.9921633,116.4005399,0,229.7,39607.1935300926,2008-06-08,04:38:41
39.9921666,116.4005966,0,226.4,39607.1935532407,2008-06-08,04:38:43
39.9921483,116.4006216,0,226.4,39607.1935763889,2008-06-08,04:38:45
39.9921149,116.4006333,0,226.4,39607.193599537,2008-06-08,04:38:47
39.9921583,116.40098,0,226.4,39607.1936226852,2008-06-08,04:38:49
39.9918683,116.4006533,0,229.7,39607.1936458333,2008-06-08,04:38:51
39.9918349,116.4006916,0,229.7,39607.1936689815,2008-06-08,04:38:53
39.9918433,116.4007466,0,229.7,39607.1939236111,2008-06-08,04:39:15
39.9918133,116.4007716,0,229.7,39607.1939467593,2008-06-08,04:39:17
39.9917716,116.4008066,0,229.7,39607.1939699074,2008-06-08,04:39:19
39.9917416,116.4008533,0,229.7,39607.1939930556,2008-06-08,04:39:21
39.9917316,116.4008799,0,229.7,39607.1940162037,2008-06-08,04:39:23
39.9917466,116.4009033,0,229.7,39607.1942939815,2008-06-08,04:39:47
39.9917266,116.40091,0,229.7,39607.1943171296,2008-06-08,04:39:49
39.99166,116.4009216,0,229.7,39607.1943402778,2008-06-08,04:39:51
39.9915933,116.4009583,0,229.7,39607.1943634259,2008-06-08,04:39:53
39.9913916,116.4009166,0,229.7,39607.1943865741,2008-06-08,04:39:55
39.9912149,116.4009333,0,229.7,39607.1944097222,2008-06-08,04:39:57
39.9910083,116.4009483,0,229.7,39607.1944328704,2008-06-08,04:39:59
39.9907933,116.4009733,0,229.7,39607.1944560185,2008-06-08,04:40:01
39.9905766,116.4009983,0,229.7,39607.1944791667,2008-06-08,04:40:03
39.9903599,116.4010216,0,229.7,39607.1945023148,2008-06-08,04:40:05
39.9901349,116.4010483,0,229.7,39607.194525463,2008-06-08,04:40:07
39.9898966,116.4010716,0,229.7,39607.1945486111,2008-06-08,04:40:09
39.9896233,116.4010716,0,229.7,39607.1945717593,2008-06-08,04:40:11
39.9893416,116.40107,0,229.7,39607.1945949074,2008-06-08,04:40:13
39.9890533,116.4010683,0,232.9,39607.1946180556,2008-06-08,04:40:15
39.9887716,116.4010716,0,232.9,39607.1946412037,2008-06-08,04:40:17
39.9884783,116.4010833,0,232.9,39607.1946643519,2008-06-08,04:40:19
39.98818,116.4010949,0,232.9,39607.1946875,2008-06-08,04:40:21
39.9878833,116.401105,0,232.9,39607.1947106481,2008-06-08,04:40:23
39.9875916,116.4011116,0,232.9,39607.1947337963,2008-06-08,04:40:25
39.987285,116.4011,0,232.9,39607.1947569444,2008-06-08,04:40:27
39.9869816,116.4010899,0,232.9,39607.1947800926,2008-06-08,04:40:29
39.9866366,116.4010766,0,236.2,39607.1948032407,2008-06-08,04:40:31
39.9858066,116.401085,0,239.5,39607.1948611111,2008-06-08,04:40:36
39.9849866,116.4010766,0,239.5,39607.1949189815,2008-06-08,04:40:41
39.9841933,116.4010733,0,239.5,39607.1949768519,2008-06-08,04:40:46
39.9834416,116.4010866,0,239.5,39607.1950347222,2008-06-08,04:40:51
39.9827116,116.4010716,0,239.5,39607.1950925926,2008-06-08,04:40:56
39.9824416,116.4010299,0,242.8,39607.1951157407,2008-06-08,04:40:58
39.982215,116.4009983,0,242.8,39607.1951388889,2008-06-08,04:41:00
39.98209,116.401135,0,242.8,39607.195162037,2008-06-08,04:41:02
39.9819816,116.4011449,0,242.8,39607.1951851852,2008-06-08,04:41:04
39.9819083,116.4011466,0,242.8,39607.1952083333,2008-06-08,04:41:06
39.9818549,116.401135,0,242.8,39607.1952314815,2008-06-08,04:41:08
39.9818516,116.401085,0,242.8,39607.1952546296,2008-06-08,04:41:10
39.9818399,116.4010449,0,242.8,39607.1952777778,2008-06-08,04:41:12
39.981935,116.40114,0,242.8,39607.1953009259,2008-06-08,04:41:14
39.9819333,116.4011216,0,242.8,39607.1953240741,2008-06-08,04:41:16
39.9819249,116.4011016,0,242.8,39607.1953472222,2008-06-08,04:41:18
39.9819316,116.4010916,0,242.8,39607.1953703704,2008-06-08,04:41:20
39.9819566,116.4011033,0,242.8,39607.1954282407,2008-06-08,04:41:25
39.9819416,116.4011149,0,242.8,39607.1954513889,2008-06-08,04:41:27
39.9819099,116.4011416,0,242.8,39607.195474537,2008-06-08,04:41:29
39.9818666,116.4012016,0,242.8,39607.1954976852,2008-06-08,04:41:31
39.9817316,116.4011449,0,242.8,39607.1955208333,2008-06-08,04:41:33
39.9816349,116.4011316,0,242.8,39607.1955439815,2008-06-08,04:41:35
39.9815216,116.4011266,0,242.8,39607.1955671296,2008-06-08,04:41:37
39.9814,116.4011233,0,242.8,39607.1955902778,2008-06-08,04:41:39
39.9812783,116.40114,0,242.8,39607.1956134259,2008-06-08,04:41:41
39.9811549,116.40114,0,242.8,39607.1956365741,2008-06-08,04:41:43
39.9810083,116.4011366,0,242.8,39607.1956597222,2008-06-08,04:41:45
39.9808616,116.4011466,0,242.8,39607.1956828704,2008-06-08,04:41:47
39.9806866,116.401135,0,242.8,39607.1957060185,2008-06-08,04:41:49
39.9805249,116.4011483,0,239.5,39607.1957291667,2008-06-08,04:41:51
39.9803816,116.4011533,0,239.5,39607.1957523148,2008-06-08,04:41:53
39.98028,116.401155,0,239.5,39607.195775463,2008-06-08,04:41:55
39.9802199,116.4011466,0,239.5,39607.1957986111,2008-06-08,04:41:57
39.980195,116.401105,0,239.5,39607.1958217593,2008-06-08,04:41:59
39.9801616,116.4010833,0,239.5,39607.1958449074,2008-06-08,04:42:01
39.9802283,116.4011933,0,239.5,39607.1958680556,2008-06-08,04:42:03
39.9802149,116.4012016,0,239.5,39607.1958912037,2008-06-08,04:42:05
39.9801983,116.401205,0,239.5,39607.1959143518,2008-06-08,04:42:07
39.9801766,116.4012083,0,239.5,39607.1959375,2008-06-08,04:42:09
39.9801616,116.4012116,0,239.5,39607.1959606481,2008-06-08,04:42:11
39.9801499,116.4012116,0,239.5,39607.1959837963,2008-06-08,04:42:13
39.9801383,116.4012299,0,239.5,39607.1960069444,2008-06-08,04:42:15
39.9801266,116.40126,0,239.5,39607.1960300926,2008-06-08,04:42:17
39.9800966,116.4012499,0,239.5,39607.1960532407,2008-06-08,04:42:19
39.9800966,116.4012499,0,239.5,39607.19625,2008-06-08,04:42:36
39.9801049,116.4012566,0,239.5,39607.1962731481,2008-06-08,04:42:38
39.9800599,116.4012499,0,239.5,39607.1962962963,2008-06-08,04:42:40
39.97996,116.4012299,0,239.5,39607.1963194444,2008-06-08,04:42:42
39.9798216,116.40124,0,239.5,39607.1963425926,2008-06-08,04:42:44
39.9796683,116.4012333,0,239.5,39607.1963657407,2008-06-08,04:42:46
39.9794966,116.4012233,0,239.5,39607.1963888889,2008-06-08,04:42:48
39.9793233,116.4012116,0,239.5,39607.196412037,2008-06-08,04:42:50
39.9791399,116.4012066,0,239.5,39607.1964351852,2008-06-08,04:42:52
39.9789449,116.40121,0,239.5,39607.1964583333,2008-06-08,04:42:54
39.9785,116.4012116,0,239.5,39607.1965046296,2008-06-08,04:42:58
39.9782583,116.4011966,0,239.5,39607.1965277778,2008-06-08,04:43:00
39.9763799,116.40105,0,239.5,39607.196712963,2008-06-08,04:43:16
39.9761533,116.4010599,0,239.5,39607.1967361111,2008-06-08,04:43:18
39.9759866,116.4010433,0,239.5,39607.1967592593,2008-06-08,04:43:20
39.9758516,116.4009816,0,239.5,39607.1967824074,2008-06-08,04:43:22
39.9757583,116.40107,0,239.5,39607.1968055556,2008-06-08,04:43:24
39.9757066,116.40114,0,239.5,39607.1968287037,2008-06-08,04:43:26
39.9756033,116.4010433,0,236.2,39607.1968518518,2008-06-08,04:43:28
39.9754966,116.4008849,0,236.2,39607.196875,2008-06-08,04:43:30
39.97546,116.400705,0,236.2,39607.1968981481,2008-06-08,04:43:32
39.97542,116.4001999,0,236.2,39607.1969560185,2008-06-08,04:43:37
39.9754183,116.3999333,0,236.2,39607.1969791667,2008-06-08,04:43:39
39.9754316,116.3996716,0,236.2,39607.1970023148,2008-06-08,04:43:41
39.9754316,116.3994166,0,236.2,39607.197025463,2008-06-08,04:43:43
39.9754483,116.3991683,0,236.2,39607.1970486111,2008-06-08,04:43:45
39.9754549,116.3988983,0,236.2,39607.1970717593,2008-06-08,04:43:47
39.9754549,116.3986499,0,236.2,39607.1970949074,2008-06-08,04:43:49
39.9754533,116.3984133,0,236.2,39607.1971180556,2008-06-08,04:43:51
39.9754583,116.39817,0,236.2,39607.1971412037,2008-06-08,04:43:53
39.9754349,116.3979316,0,236.2,39607.1971643518,2008-06-08,04:43:55
39.97542,116.3977249,0,236.2,39607.1971875,2008-06-08,04:43:57
39.9754,116.3975216,0,236.2,39607.1972106481,2008-06-08,04:43:59
39.9753866,116.3973416,0,236.2,39607.1972337963,2008-06-08,04:44:01
39.9753833,116.3971633,0,236.2,39607.1972569444,2008-06-08,04:44:03
39.97539,116.3969066,0,236.2,39607.1972916667,2008-06-08,04:44:06
39.9753933,116.3967599,0,236.2,39607.1973148148,2008-06-08,04:44:08
39.975405,116.3966116,0,236.2,39607.197337963,2008-06-08,04:44:10
39.9754216,116.3960166,0,232.9,39607.1974074074,2008-06-08,04:44:16
39.97543,116.3957916,0,232.9,39607.1974305556,2008-06-08,04:44:18
39.9754683,116.3953383,0,232.9,39607.1974768518,2008-06-08,04:44:22
39.9754949,116.3951316,0,232.9,39607.1975,2008-06-08,04:44:24
39.9755249,116.3949233,0,232.9,39607.1975231481,2008-06-08,04:44:26
39.9755366,116.3945949,0,232.9,39607.1975578704,2008-06-08,04:44:29
39.975545,116.3941066,0,232.9,39607.1976157407,2008-06-08,04:44:34
39.9755233,116.3940383,0,232.9,39607.1976388889,2008-06-08,04:44:36
39.9754949,116.393965,0,232.9,39607.197662037,2008-06-08,04:44:38
39.9754983,116.3939416,0,232.9,39607.1976851852,2008-06-08,04:44:40
39.9754966,116.3939366,0,232.9,39607.1977083333,2008-06-08,04:44:42
39.9754933,116.3939349,0,232.9,39607.1977314815,2008-06-08,04:44:44
39.9755233,116.3939616,0,232.9,39607.1977546296,2008-06-08,04:44:46
39.97554,116.3939933,0,232.9,39607.1977777778,2008-06-08,04:44:48
39.9755499,116.3939533,0,232.9,39607.1978009259,2008-06-08,04:44:50
39.9755783,116.3938733,0,232.9,39607.1978240741,2008-06-08,04:44:52
39.9755716,116.3937,0,232.9,39607.1978472222,2008-06-08,04:44:54
39.9755833,116.3935433,0,232.9,39607.1978703704,2008-06-08,04:44:56
39.9755899,116.39335,0,229.7,39607.1978935185,2008-06-08,04:44:58
39.9755466,116.39307,0,229.7,39607.1979166667,2008-06-08,04:45:00
39.975555,116.3928216,0,229.7,39607.1979398148,2008-06-08,04:45:02
39.9755666,116.3925483,0,229.7,39607.197962963,2008-06-08,04:45:04
39.9755433,116.3922266,0,229.7,39607.1979861111,2008-06-08,04:45:06
39.9755349,116.3919016,0,229.7,39607.1980092593,2008-06-08,04:45:08
39.9755266,116.3915616,0,229.7,39607.1980324074,2008-06-08,04:45:10
39.9755183,116.3912033,0,226.4,39607.1980555556,2008-06-08,04:45:12
39.9755133,116.3908416,0,226.4,39607.1980787037,2008-06-08,04:45:14
39.9755183,116.3904566,0,226.4,39607.1981018518,2008-06-08,04:45:16
39.975515,116.3900966,0,226.4,39607.198125,2008-06-08,04:45:18
39.9755166,116.3897149,0,223.1,39607.1981481481,2008-06-08,04:45:20
39.97553,116.3893249,0,223.1,39607.1981712963,2008-06-08,04:45:22
39.9755366,116.3889416,0,223.1,39607.1981944444,2008-06-08,04:45:24
39.9755383,116.3885616,0,219.8,39607.1982175926,2008-06-08,04:45:26
39.9755383,116.3881899,0,219.8,39607.1982407407,2008-06-08,04:45:28
39.9755383,116.3878416,0,216.5,39607.1982638889,2008-06-08,04:45:30
39.9755333,116.3874933,0,216.5,39607.198287037,2008-06-08,04:45:32
39.9755349,116.3871649,0,213.3,39607.1983101852,2008-06-08,04:45:34
39.9755333,116.3868499,0,213.3,39607.1983333333,2008-06-08,04:45:36
39.9755349,116.3865383,0,210,39607.1983564815,2008-06-08,04:45:38
39.9755433,116.3862566,0,206.7,39607.1983796296,2008-06-08,04:45:40
39.9755516,116.3860249,0,203.4,39607.1984027778,2008-06-08,04:45:42
39.975555,116.3858383,0,200.1,39607.1984259259,2008-06-08,04:45:44
39.9755083,116.3857099,0,200.1,39607.1984490741,2008-06-08,04:45:46
39.9754983,116.3856466,0,200.1,39607.1984722222,2008-06-08,04:45:48
39.9754583,116.3856666,0,200.1,39607.1984953704,2008-06-08,04:45:50
39.9754633,116.3856733,0,203.4,39607.1985185185,2008-06-08,04:45:52
39.9754683,116.3856766,0,203.4,39607.1985416667,2008-06-08,04:45:54
39.97547,116.3856799,0,206.7,39607.1985648148,2008-06-08,04:45:56
39.9754766,116.385685,0,206.7,39607.198587963,2008-06-08,04:45:58
39.9754683,116.3856799,0,206.7,39607.1986111111,2008-06-08,04:46:00
39.9754649,116.3856816,0,203.4,39607.1986342593,2008-06-08,04:46:02
39.97546,116.38567,0,203.4,39607.1986574074,2008-06-08,04:46:04
39.9754733,116.3856216,0,203.4,39607.1986805556,2008-06-08,04:46:06
39.9754766,116.3855049,0,200.1,39607.1987037037,2008-06-08,04:46:08
39.9754616,116.3851949,0,200.1,39607.1987268519,2008-06-08,04:46:10
39.97546,116.3849916,0,200.1,39607.19875,2008-06-08,04:46:12
39.9754533,116.3847616,0,200.1,39607.1987731481,2008-06-08,04:46:14
39.9754516,116.3845249,0,196.9,39607.1987962963,2008-06-08,04:46:16
39.9754566,116.3842299,0,196.9,39607.1988194444,2008-06-08,04:46:18
39.9754616,116.3839433,0,196.9,39607.1988425926,2008-06-08,04:46:20
39.97547,116.3836483,0,196.9,39607.1988657407,2008-06-08,04:46:22
39.9754683,116.3833183,0,196.9,39607.1988888889,2008-06-08,04:46:24
39.9754566,116.3829399,0,193.6,39607.198912037,2008-06-08,04:46:26
39.9754416,116.3825616,0,193.6,39607.1989351852,2008-06-08,04:46:28
39.9754466,116.3822116,0,193.6,39607.1989583333,2008-06-08,04:46:30
39.9754333,116.3818349,0,193.6,39607.1989814815,2008-06-08,04:46:32
39.9754266,116.3814483,0,193.6,39607.1990046296,2008-06-08,04:46:34
39.9754116,116.3810816,0,193.6,39607.1990277778,2008-06-08,04:46:36
39.9754133,116.3807599,0,193.6,39607.1990509259,2008-06-08,04:46:38
39.9754283,116.3804633,0,193.6,39607.1990740741,2008-06-08,04:46:40
39.975445,116.3801816,0,193.6,39607.1990972222,2008-06-08,04:46:42
39.9755,116.3799549,0,193.6,39607.1991203704,2008-06-08,04:46:44
39.9755249,116.3796933,0,190.3,39607.1991435185,2008-06-08,04:46:46
39.9755499,116.3794516,0,190.3,39607.1991666667,2008-06-08,04:46:48
39.9755566,116.3791766,0,190.3,39607.1991898148,2008-06-08,04:46:50
39.9755366,116.3788849,0,190.3,39607.199212963,2008-06-08,04:46:52
39.9755316,116.3786399,0,190.3,39607.1992361111,2008-06-08,04:46:54
39.97556,116.3784516,0,190.3,39607.1992592593,2008-06-08,04:46:56
39.9756216,116.3783016,0,190.3,39607.1992824074,2008-06-08,04:46:58
39.9756216,116.3781033,0,190.3,39607.1993055556,2008-06-08,04:47:00
39.9756066,116.3778666,0,190.3,39607.1993287037,2008-06-08,04:47:02
39.975585,116.3776366,0,190.3,39607.1993518519,2008-06-08,04:47:04
39.9755716,116.377445,0,190.3,39607.199375,2008-06-08,04:47:06
39.9755516,116.3772499,0,190.3,39607.1993981482,2008-06-08,04:47:08
39.9755433,116.3770716,0,190.3,39607.1994212963,2008-06-08,04:47:10
39.9755499,116.3769299,0,190.3,39607.1994444444,2008-06-08,04:47:12
39.97554,116.3767599,0,190.3,39607.1994675926,2008-06-08,04:47:14
39.9755249,116.3765966,0,190.3,39607.1994907407,2008-06-08,04:47:16
39.9755083,116.3764683,0,190.3,39607.1995138889,2008-06-08,04:47:18
39.9754983,116.3763366,0,190.3,39607.199537037,2008-06-08,04:47:20
39.9754933,116.3762333,0,190.3,39607.1995601852,2008-06-08,04:47:22
39.9754933,116.3761649,0,190.3,39607.1995833333,2008-06-08,04:47:24
39.97549,116.3760816,0,190.3,39607.1996064815,2008-06-08,04:47:26
39.975485,116.3759916,0,190.3,39607.1996296296,2008-06-08,04:47:28
39.9754766,116.3758966,0,190.3,39607.1996527778,2008-06-08,04:47:30
39.9754633,116.3758066,0,190.3,39607.1996759259,2008-06-08,04:47:32
39.9754683,116.3757499,0,190.3,39607.1996990741,2008-06-08,04:47:34
39.9754833,116.3757,0,190.3,39607.1997222222,2008-06-08,04:47:36
39.97549,116.3756,0,190.3,39607.1997453704,2008-06-08,04:47:38
39.9754933,116.3754733,0,190.3,39607.1997685185,2008-06-08,04:47:40
39.9754949,116.3753383,0,187,39607.1997916667,2008-06-08,04:47:42
39.9754883,116.3751733,0,187,39607.1998148148,2008-06-08,04:47:44
39.9754766,116.3743133,0,187,39607.1999305556,2008-06-08,04:47:54
39.9754266,116.373605,0,187,39607.2000578704,2008-06-08,04:48:05
39.9754249,116.3727233,0,187,39607.2002314815,2008-06-08,04:48:20
39.9754349,116.3725449,0,187,39607.2002546296,2008-06-08,04:48:22
39.9754333,116.3723199,0,187,39607.2002777778,2008-06-08,04:48:24
39.9754133,116.3720383,0,187,39607.2003009259,2008-06-08,04:48:26
39.9754116,116.3717449,0,187,39607.2003240741,2008-06-08,04:48:28
39.9753966,116.3714199,0,187,39607.2003472222,2008-06-08,04:48:30
39.975375,116.3711049,0,187,39607.2003703704,2008-06-08,04:48:32
39.9753433,116.3707966,0,187,39607.2003935185,2008-06-08,04:48:34
39.97533,116.3705,0,187,39607.2004166667,2008-06-08,04:48:36
39.9753033,116.3701716,0,187,39607.2004398148,2008-06-08,04:48:38
39.9752966,116.3698433,0,187,39607.200462963,2008-06-08,04:48:40
39.975305,116.3695383,0,187,39607.2004861111,2008-06-08,04:48:42
39.9752616,116.3676399,0,187,39607.2006597222,2008-06-08,04:48:57
39.9752716,116.367565,0,187,39607.2006828704,2008-06-08,04:48:59
39.9752849,116.3674966,0,187,39607.2007060185,2008-06-08,04:49:01
39.9752849,116.3674483,0,187,39607.2007291667,2008-06-08,04:49:03
39.9752916,116.3674216,0,187,39607.2007523148,2008-06-08,04:49:05
39.9752916,116.3674149,0,187,39607.200775463,2008-06-08,04:49:07
39.9752916,116.3674733,0,187,39607.2008217593,2008-06-08,04:49:11
39.9752716,116.3675066,0,187,39607.2008449074,2008-06-08,04:49:13
39.9752716,116.3674983,0,187,39607.2008680556,2008-06-08,04:49:15
39.9752766,116.3674349,0,187,39607.2008912037,2008-06-08,04:49:17
39.975275,116.3673266,0,187,39607.2009143519,2008-06-08,04:49:19
39.9752633,116.3672299,0,187,39607.2009375,2008-06-08,04:49:21
39.9752966,116.3669999,0,187,39607.2009722222,2008-06-08,04:49:24
39.9753566,116.3646433,0,187,39607.2012962963,2008-06-08,04:49:52
39.9754,116.3637966,0,187,39607.2015509259,2008-06-08,04:50:14
39.9754183,116.3629183,0,187,39607.2016782407,2008-06-08,04:50:25
39.9754,116.362765,0,187,39607.2017013889,2008-06-08,04:50:27
39.9753983,116.3626183,0,187,39607.201724537,2008-06-08,04:50:29
39.9754516,116.3614616,0,187,39607.2018865741,2008-06-08,04:50:43
39.9754433,116.3613616,0,187,39607.2019097222,2008-06-08,04:50:45
39.9754333,116.3612916,0,187,39607.2019328704,2008-06-08,04:50:47
39.9754266,116.3612433,0,187,39607.2019560185,2008-06-08,04:50:49
39.975405,116.3612149,0,187,39607.2019791667,2008-06-08,04:50:51
39.9753783,116.3611883,0,187,39607.2020023148,2008-06-08,04:50:53
39.9753549,116.361175,0,187,39607.202025463,2008-06-08,04:50:55
39.9753366,116.361175,0,187,39607.2020486111,2008-06-08,04:50:57
39.975305,116.36116,0,187,39607.2020717593,2008-06-08,04:50:59
39.97529,116.3611483,0,187,39607.2020949074,2008-06-08,04:51:01
39.9752883,116.3611083,0,187,39607.2021180556,2008-06-08,04:51:03
39.9752949,116.3610299,0,187,39607.2021412037,2008-06-08,04:51:05
39.9753183,116.3609616,0,187,39607.2021643519,2008-06-08,04:51:07
39.9753333,116.3608399,0,187,39607.2021875,2008-06-08,04:51:09
39.9753949,116.3606933,0,187,39607.2022106481,2008-06-08,04:51:11
39.9754416,116.3605266,0,187,39607.2022337963,2008-06-08,04:51:13
39.975475,116.3603349,0,187,39607.2022569444,2008-06-08,04:51:15
39.9754616,116.3600699,0,187,39607.2022800926,2008-06-08,04:51:17
39.9754399,116.3597816,0,187,39607.2023032407,2008-06-08,04:51:19
39.9754099,116.3595049,0,187,39607.2023263889,2008-06-08,04:51:21
39.97539,116.3592583,0,187,39607.202349537,2008-06-08,04:51:23
39.9753916,116.3589916,0,187,39607.2023726852,2008-06-08,04:51:25
39.9753916,116.3587166,0,187,39607.2023958333,2008-06-08,04:51:27
39.9753816,116.3584216,0,187,39607.2024189815,2008-06-08,04:51:29
39.9753683,116.3581216,0,187,39607.2024421296,2008-06-08,04:51:31
39.9753666,116.3578066,0,187,39607.2024652778,2008-06-08,04:51:33
39.9753583,116.35749,0,187,39607.2024884259,2008-06-08,04:51:35
39.9753549,116.3571816,0,190.3,39607.2025115741,2008-06-08,04:51:37
39.9753466,116.3568816,0,190.3,39607.2025347222,2008-06-08,04:51:39
39.9753383,116.3565916,0,190.3,39607.2025578704,2008-06-08,04:51:41
39.9753383,116.3562866,0,190.3,39607.2025810185,2008-06-08,04:51:43
39.9753366,116.35599,0,190.3,39607.2026041667,2008-06-08,04:51:45
39.9753316,116.3556966,0,190.3,39607.2026273148,2008-06-08,04:51:47
39.9753366,116.3554266,0,190.3,39607.202650463,2008-06-08,04:51:49
39.975335,116.3551566,0,190.3,39607.2026736111,2008-06-08,04:51:51
39.975335,116.3549066,0,190.3,39607.2026967593,2008-06-08,04:51:53
39.9753183,116.3546549,0,190.3,39607.2027199074,2008-06-08,04:51:55
39.9753066,116.3544299,0,190.3,39607.2027430556,2008-06-08,04:51:57
39.9752999,116.3542216,0,190.3,39607.2027662037,2008-06-08,04:51:59
39.9752883,116.3540466,0,187,39607.2027893519,2008-06-08,04:52:01
39.9752683,116.3539049,0,187,39607.2028125,2008-06-08,04:52:03
39.9752516,116.3538299,0,187,39607.2028356481,2008-06-08,04:52:05
39.9752416,116.3537766,0,187,39607.2028587963,2008-06-08,04:52:07
39.9752533,116.3537183,0,187,39607.2028819444,2008-06-08,04:52:09
39.97526,116.3536416,0,187,39607.2029050926,2008-06-08,04:52:11
39.9752633,116.3535716,0,187,39607.2029282407,2008-06-08,04:52:13
39.9752583,116.3534983,0,187,39607.2029513889,2008-06-08,04:52:15
39.9752449,116.3534566,0,187,39607.202974537,2008-06-08,04:52:17
39.9752333,116.3534416,0,187,39607.2029976852,2008-06-08,04:52:19
39.9752316,116.3534366,0,187,39607.2030208333,2008-06-08,04:52:21
39.9752266,116.3534349,0,187,39607.2030439815,2008-06-08,04:52:23
39.9752166,116.3534299,0,187,39607.2030671296,2008-06-08,04:52:25
39.9752066,116.3534299,0,187,39607.2030902778,2008-06-08,04:52:27
39.9752033,116.3533966,0,187,39607.2031134259,2008-06-08,04:52:29
39.975205,116.3533466,0,187,39607.2031365741,2008-06-08,04:52:31
39.9752266,116.3532883,0,187,39607.2031597222,2008-06-08,04:52:33
39.9752216,116.3532133,0,187,39607.2031828704,2008-06-08,04:52:35
39.9752383,116.3531549,0,187,39607.2032060185,2008-06-08,04:52:37
39.9752383,116.3530716,0,187,39607.2032291667,2008-06-08,04:52:39
39.9752449,116.3529999,0,187,39607.2032523148,2008-06-08,04:52:41
39.9752383,116.3529366,0,190.3,39607.203275463,2008-06-08,04:52:43
39.9752366,116.3528816,0,190.3,39607.2032986111,2008-06-08,04:52:45
39.9752583,116.352865,0,190.3,39607.2033217593,2008-06-08,04:52:47
39.9752633,116.3528449,0,190.3,39607.2033449074,2008-06-08,04:52:49
39.9752816,116.3528483,0,190.3,39607.2033680556,2008-06-08,04:52:51
39.9752849,116.35283,0,190.3,39607.2033912037,2008-06-08,04:52:53
39.9752816,116.3528116,0,190.3,39607.2034143518,2008-06-08,04:52:55
39.9752549,116.3527433,0,190.3,39607.2034375,2008-06-08,04:52:57
39.9752466,116.3526499,0,190.3,39607.2034606481,2008-06-08,04:52:59
39.9752416,116.352515,0,190.3,39607.2034837963,2008-06-08,04:53:01
39.9752416,116.3523583,0,190.3,39607.2035069444,2008-06-08,04:53:03
39.9752483,116.3521766,0,190.3,39607.2035300926,2008-06-08,04:53:05
39.9752633,116.3519533,0,190.3,39607.2035532407,2008-06-08,04:53:07
39.9752616,116.3516999,0,190.3,39607.2035763889,2008-06-08,04:53:09
39.97525,116.3514233,0,190.3,39607.203599537,2008-06-08,04:53:11
39.9752466,116.351135,0,190.3,39607.2036226852,2008-06-08,04:53:13
39.9752416,116.3508183,0,190.3,39607.2036458333,2008-06-08,04:53:15
39.9752283,116.3504799,0,190.3,39607.2036689815,2008-06-08,04:53:17
39.9752299,116.3501283,0,190.3,39607.2036921296,2008-06-08,04:53:19
39.9752366,116.349795,0,190.3,39607.2037152778,2008-06-08,04:53:21
39.9752333,116.3494433,0,190.3,39607.2037384259,2008-06-08,04:53:23
39.9752366,116.3490966,0,190.3,39607.2037615741,2008-06-08,04:53:25
39.9752383,116.348765,0,190.3,39607.2037847222,2008-06-08,04:53:27
39.9752316,116.3484783,0,190.3,39607.2038078704,2008-06-08,04:53:29
39.9751999,116.3482716,0,190.3,39607.2038310185,2008-06-08,04:53:31
39.9751716,116.3481916,0,190.3,39607.2038541667,2008-06-08,04:53:33
39.9751866,116.3481749,0,190.3,39607.2038773148,2008-06-08,04:53:35
39.9751999,116.3481783,0,190.3,39607.203900463,2008-06-08,04:53:37
39.9751999,116.3481649,0,190.3,39607.2039236111,2008-06-08,04:53:39
39.9751999,116.3481583,0,190.3,39607.2039467593,2008-06-08,04:53:41
39.9752249,116.3481833,0,190.3,39607.2039699074,2008-06-08,04:53:43
39.9751983,116.3481799,0,190.3,39607.2039930556,2008-06-08,04:53:45
39.975135,116.3481599,0,190.3,39607.2040162037,2008-06-08,04:53:47
39.9750933,116.3481399,0,190.3,39607.2040393518,2008-06-08,04:53:49
39.9750616,116.348115,0,187,39607.2040625,2008-06-08,04:53:51
39.9750666,116.34812,0,187,39607.2040856481,2008-06-08,04:53:53
39.9750899,116.3481466,0,187,39607.2047453704,2008-06-08,04:54:50
39.9750883,116.3480766,0,187,39607.2047685185,2008-06-08,04:54:52
39.975095,116.3479883,0,187,39607.2047916667,2008-06-08,04:54:54
39.9751066,116.3478933,0,187,39607.2048148148,2008-06-08,04:54:56
39.9751183,116.3477966,0,187,39607.204837963,2008-06-08,04:54:58
39.9751366,116.3477033,0,187,39607.2048611111,2008-06-08,04:55:00
39.9751216,116.34749,0,187,39607.2048842593,2008-06-08,04:55:02
39.975125,116.3473133,0,187,39607.2049074074,2008-06-08,04:55:04
39.9751316,116.3471499,0,187,39607.2049305556,2008-06-08,04:55:06
39.9750899,116.3468716,0,187,39607.2049537037,2008-06-08,04:55:08
39.9750816,116.3466,0,187,39607.2049768518,2008-06-08,04:55:10
39.9750816,116.3463166,0,187,39607.205,2008-06-08,04:55:12
39.9750899,116.3460066,0,187,39607.2050231481,2008-06-08,04:55:14
39.9751016,116.3456833,0,187,39607.2050462963,2008-06-08,04:55:16
39.97512,116.3453549,0,187,39607.2050694444,2008-06-08,04:55:18
39.975135,116.3450183,0,187,39607.2050925926,2008-06-08,04:55:20
39.9751516,116.3446583,0,187,39607.2051157407,2008-06-08,04:55:22
39.9751333,116.3442833,0,187,39607.2051388889,2008-06-08,04:55:24
39.9751299,116.3439066,0,187,39607.205162037,2008-06-08,04:55:26
39.9751333,116.3435349,0,187,39607.2051851852,2008-06-08,04:55:28
39.9751466,116.34321,0,187,39607.2052083333,2008-06-08,04:55:30
39.9751466,116.3428749,0,187,39607.2052314815,2008-06-08,04:55:32
39.9751049,116.3425699,0,187,39607.2052546296,2008-06-08,04:55:34
39.9750833,116.34232,0,187,39607.2052777778,2008-06-08,04:55:36
39.9750599,116.3421366,0,187,39607.2053009259,2008-06-08,04:55:38
39.97507,116.3420799,0,187,39607.2053240741,2008-06-08,04:55:40
39.975065,116.3419299,0,187,39607.2053472222,2008-06-08,04:55:42
39.9750733,116.3417616,0,187,39607.2053703704,2008-06-08,04:55:44
39.9751116,116.3415833,0,187,39607.2053935185,2008-06-08,04:55:46
39.975135,116.3413749,0,187,39607.2054166667,2008-06-08,04:55:48
39.9751549,116.34115,0,187,39607.2054398148,2008-06-08,04:55:50
39.9750783,116.34087,0,187,39607.205462963,2008-06-08,04:55:52
39.9750833,116.3405966,0,187,39607.2054861111,2008-06-08,04:55:54
39.9750883,116.3403633,0,187,39607.2055092593,2008-06-08,04:55:56
39.9750783,116.3401583,0,187,39607.2055324074,2008-06-08,04:55:58
39.9750833,116.3399783,0,187,39607.2055555556,2008-06-08,04:56:00
39.9751333,116.3398499,0,187,39607.2055787037,2008-06-08,04:56:02
39.9751533,116.3396866,0,187,39607.2056018518,2008-06-08,04:56:04
39.9751716,116.3395083,0,187,39607.205625,2008-06-08,04:56:06
39.975275,116.3393483,0,190.3,39607.2056481481,2008-06-08,04:56:08
39.9753133,116.3391666,0,190.3,39607.2056712963,2008-06-08,04:56:10
39.9753283,116.3389899,0,190.3,39607.2056944444,2008-06-08,04:56:12
39.9753483,116.338815,0,190.3,39607.2057175926,2008-06-08,04:56:14
39.9753483,116.3386599,0,190.3,39607.2057407407,2008-06-08,04:56:16
39.975335,116.3385316,0,190.3,39607.2057638889,2008-06-08,04:56:18
39.97532,116.3384499,0,190.3,39607.205787037,2008-06-08,04:56:20
39.9753333,116.338445,0,193.6,39607.2058101852,2008-06-08,04:56:22
39.9753416,116.3384333,0,190.3,39607.2058333333,2008-06-08,04:56:24
39.9753399,116.33843,0,190.3,39607.2058564815,2008-06-08,04:56:26
39.9753316,116.3384199,0,193.6,39607.2058796296,2008-06-08,04:56:28
39.9753266,116.3384183,0,193.6,39607.2059027778,2008-06-08,04:56:30
39.9753433,116.3384149,0,193.6,39607.2059259259,2008-06-08,04:56:32
39.9753566,116.3384066,0,193.6,39607.2059490741,2008-06-08,04:56:34
39.97546,116.3384083,0,193.6,39607.2059837963,2008-06-08,04:56:37
39.9754683,116.3383833,0,193.6,39607.2060069444,2008-06-08,04:56:39
39.9754466,116.3383533,0,196.9,39607.2060300926,2008-06-08,04:56:41
39.9754466,116.3383066,0,196.9,39607.2060532407,2008-06-08,04:56:43
39.9754416,116.3382216,0,196.9,39607.2060763889,2008-06-08,04:56:45
39.9753916,116.3380566,0,196.9,39607.206099537,2008-06-08,04:56:47
39.9753616,116.3378749,0,196.9,39607.2061226852,2008-06-08,04:56:49
39.97529,116.3375566,0,196.9,39607.2061458333,2008-06-08,04:56:51
39.9752633,116.3373283,0,196.9,39607.2061689815,2008-06-08,04:56:53
39.9752333,116.3370933,0,196.9,39607.2061921296,2008-06-08,04:56:55
39.9751866,116.3368016,0,196.9,39607.2062152778,2008-06-08,04:56:57
39.975165,116.336505,0,196.9,39607.2062384259,2008-06-08,04:56:59
39.9751699,116.336195,0,196.9,39607.2062615741,2008-06-08,04:57:01
39.9751683,116.3358683,0,196.9,39607.2062847222,2008-06-08,04:57:03
39.9751749,116.3355033,0,196.9,39607.2063078704,2008-06-08,04:57:05
39.97518,116.3351333,0,196.9,39607.2063310185,2008-06-08,04:57:07
39.9751816,116.3347399,0,196.9,39607.2063541667,2008-06-08,04:57:09
39.9751849,116.3343416,0,196.9,39607.2063773148,2008-06-08,04:57:11
39.9751049,116.3298133,0,229.7,39607.2066666667,2008-06-08,04:57:36
39.9751366,116.3297333,0,232.9,39607.2066898148,2008-06-08,04:57:38
39.9751749,116.3297333,0,239.5,39607.206712963,2008-06-08,04:57:40
39.9752999,116.3298066,0,242.8,39607.2067361111,2008-06-08,04:57:42
39.9753099,116.3298016,0,242.8,39607.2067592593,2008-06-08,04:57:44
39.9753433,116.3298249,0,252.6,39607.2067824074,2008-06-08,04:57:46
39.9753766,116.3298566,0,259.2,39607.2068055556,2008-06-08,04:57:48
39.9753799,116.3298683,0,262.5,39607.2068287037,2008-06-08,04:57:50
39.9753949,116.3298783,0,265.7,39607.2068518519,2008-06-08,04:57:52
39.9753949,116.3298716,0,265.7,39607.206875,2008-06-08,04:57:54
39.9753616,116.3292566,0,265.7,39607.2074768519,2008-06-08,04:58:46
39.9753633,116.3291699,0,265.7,39607.2075,2008-06-08,04:58:48
39.9754433,116.3291266,0,265.7,39607.2075231481,2008-06-08,04:58:50
39.9753399,116.32909,0,265.7,39607.2075462963,2008-06-08,04:58:52
39.9752883,116.3290316,0,265.7,39607.2075694444,2008-06-08,04:58:54
39.9752483,116.3289783,0,265.7,39607.2075925926,2008-06-08,04:58:56
39.9752383,116.3289883,0,265.7,39607.2076157407,2008-06-08,04:58:58
39.9752216,116.3290049,0,265.7,39607.2076388889,2008-06-08,04:59:00
39.975205,116.329,0,265.7,39607.2076736111,2008-06-08,04:59:03
39.9752166,116.3289949,0,265.7,39607.2076967593,2008-06-08,04:59:05
39.9752816,116.3290216,0,265.7,39607.2078125,2008-06-08,04:59:15
39.9752816,116.3290216,0,265.7,39607.2080092593,2008-06-08,04:59:32
39.9752816,116.3290166,0,265.7,39607.2080324074,2008-06-08,04:59:34
39.9752949,116.3289916,0,265.7,39607.2080555556,2008-06-08,04:59:36
39.9753183,116.3289283,0,265.7,39607.2080787037,2008-06-08,04:59:38
39.9753433,116.3288133,0,265.7,39607.2081018519,2008-06-08,04:59:40
39.9753633,116.3286449,0,265.7,39607.208125,2008-06-08,04:59:42
39.975375,116.3284649,0,265.7,39607.2081481481,2008-06-08,04:59:44
39.9754066,116.3282599,0,265.7,39607.2081712963,2008-06-08,04:59:46
39.975405,116.3280133,0,265.7,39607.2081944444,2008-06-08,04:59:48
39.9753616,116.3277733,0,265.7,39607.2082175926,2008-06-08,04:59:50
39.9753533,116.3274983,0,265.7,39607.2082407407,2008-06-08,04:59:52
39.9753866,116.3272883,0,265.7,39607.2082638889,2008-06-08,04:59:54
39.9754266,116.3270866,0,265.7,39607.208287037,2008-06-08,04:59:56
39.9754816,116.3268849,0,265.7,39607.2083101852,2008-06-08,04:59:58
39.9755883,116.3266966,0,265.7,39607.2083333333,2008-06-08,05:00:00
39.97568,116.3265699,0,265.7,39607.2083564815,2008-06-08,05:00:02
39.9757116,116.3264233,0,265.7,39607.2083796296,2008-06-08,05:00:04
39.975725,116.3262883,0,265.7,39607.2084027778,2008-06-08,05:00:06
39.9757583,116.3261983,0,265.7,39607.2084259259,2008-06-08,05:00:08
39.9757833,116.3261416,0,265.7,39607.2084490741,2008-06-08,05:00:10
39.9758716,116.3261716,0,265.7,39607.2084722222,2008-06-08,05:00:12
39.9758816,116.3262166,0,265.7,39607.2084953704,2008-06-08,05:00:14
39.9756583,116.3262499,0,265.7,39607.2085416667,2008-06-08,05:00:18
39.97556,116.3262533,0,265.7,39607.2085648148,2008-06-08,05:00:20
39.9753366,116.3263149,0,265.7,39607.2087384259,2008-06-08,05:00:35
39.97554,116.3264199,0,265.7,39607.2087615741,2008-06-08,05:00:37
39.9755183,116.3264216,0,265.7,39607.2087847222,2008-06-08,05:00:39
39.9756066,116.3264799,0,269,39607.2088078704,2008-06-08,05:00:41
39.9756599,116.3265416,0,269,39607.2088310185,2008-06-08,05:00:43
39.9757066,116.3266016,0,269,39607.2088541667,2008-06-08,05:00:45
39.9757233,116.3266349,0,269,39607.2088773148,2008-06-08,05:00:47
39.9757349,116.3266716,0,269,39607.208900463,2008-06-08,05:00:49
39.9757733,116.3267033,0,269,39607.2089236111,2008-06-08,05:00:51
39.9757916,116.3267533,0,272.3,39607.2089467593,2008-06-08,05:00:53
39.9758233,116.3268066,0,272.3,39607.2089699074,2008-06-08,05:00:55
39.9758533,116.326855,0,272.3,39607.2089930556,2008-06-08,05:00:57
39.9758849,116.3269183,0,272.3,39607.2090162037,2008-06-08,05:00:59
39.9758783,116.3269666,0,272.3,39607.2090393519,2008-06-08,05:01:01
39.9759216,116.326995,0,272.3,39607.2090625,2008-06-08,05:01:03
39.97591,116.3269916,0,272.3,39607.2090856481,2008-06-08,05:01:05
39.9759566,116.3270516,0,275.6,39607.2091087963,2008-06-08,05:01:07
39.9759249,116.3271083,0,275.6,39607.2091319444,2008-06-08,05:01:09
39.97591,116.3271566,0,275.6,39607.2091550926,2008-06-08,05:01:11
39.9758549,116.3271483,0,275.6,39607.2091782407,2008-06-08,05:01:13
39.9757916,116.3271416,0,275.6,39607.2092013889,2008-06-08,05:01:15
39.9756183,116.3270616,0,275.6,39607.209224537,2008-06-08,05:01:17
39.9755,116.3269966,0,275.6,39607.2092476852,2008-06-08,05:01:19
39.9754383,116.3269999,0,275.6,39607.2092708333,2008-06-08,05:01:21
39.9754266,116.3270249,0,275.6,39607.2092939815,2008-06-08,05:01:23
39.9753866,116.3270349,0,275.6,39607.2093171296,2008-06-08,05:01:25
39.9753483,116.3270433,0,275.6,39607.2093402778,2008-06-08,05:01:27
39.9753283,116.3270599,0,275.6,39607.2093634259,2008-06-08,05:01:29
39.9752999,116.3270849,0,275.6,39607.2093865741,2008-06-08,05:01:31
39.975305,116.3271316,0,275.6,39607.2094097222,2008-06-08,05:01:33
39.9753483,116.3271949,0,275.6,39607.2094328704,2008-06-08,05:01:35
39.9753949,116.3272383,0,275.6,39607.2094560185,2008-06-08,05:01:37
39.9753416,116.3272499,0,275.6,39607.2094791667,2008-06-08,05:01:39
39.9752916,116.3272483,0,275.6,39607.2095023148,2008-06-08,05:01:41
39.9752549,116.3272533,0,275.6,39607.209525463,2008-06-08,05:01:43
39.975235,116.3272583,0,275.6,39607.2095486111,2008-06-08,05:01:45
39.9752133,116.3272799,0,275.6,39607.2095717593,2008-06-08,05:01:47
39.9752449,116.3273366,0,275.6,39607.2095949074,2008-06-08,05:01:49
39.9753266,116.3274166,0,275.6,39607.2096180556,2008-06-08,05:01:51
39.9755866,116.3275483,0,275.6,39607.2096412037,2008-06-08,05:01:53
39.9756916,116.3276366,0,275.6,39607.2096643519,2008-06-08,05:01:55
39.9756966,116.3276799,0,275.6,39607.2096875,2008-06-08,05:01:57
39.9756649,116.32769,0,275.6,39607.2097106481,2008-06-08,05:01:59
39.9755933,116.3276799,0,275.6,39607.2097337963,2008-06-08,05:02:01
39.9755366,116.3276866,0,275.6,39607.2097569444,2008-06-08,05:02:03
39.9755066,116.3276983,0,275.6,39607.2097800926,2008-06-08,05:02:05
39.97547,116.3276983,0,275.6,39607.2098032407,2008-06-08,05:02:07
39.9754433,116.3276999,0,275.6,39607.2098263889,2008-06-08,05:02:09
39.9753783,116.3276816,0,275.6,39607.209849537,2008-06-08,05:02:11
39.9753566,116.3277016,0,275.6,39607.2098726852,2008-06-08,05:02:13
39.97535,116.327725,0,272.3,39607.2098958333,2008-06-08,05:02:15
39.9753433,116.3277433,0,272.3,39607.2099189815,2008-06-08,05:02:17
39.9753383,116.3277749,0,272.3,39607.2099421296,2008-06-08,05:02:19
39.9753316,116.3278033,0,272.3,39607.2099652778,2008-06-08,05:02:21
39.9753316,116.32783,0,272.3,39607.2099884259,2008-06-08,05:02:23
39.9753233,116.3278633,0,272.3,39607.2100115741,2008-06-08,05:02:25
39.9753116,116.3279,0,272.3,39607.2100347222,2008-06-08,05:02:27
39.9752949,116.3279299,0,272.3,39607.2100578704,2008-06-08,05:02:29
39.97528,116.3279599,0,272.3,39607.2100810185,2008-06-08,05:02:31
39.9752816,116.3280016,0,272.3,39607.2101041667,2008-06-08,05:02:33
39.97528,116.3280383,0,272.3,39607.2101273148,2008-06-08,05:02:35
39.9752816,116.3280699,0,272.3,39607.210150463,2008-06-08,05:02:37
39.9752866,116.32811,0,272.3,39607.2101736111,2008-06-08,05:02:39
39.9752933,116.3281616,0,269,39607.2101967593,2008-06-08,05:02:41
39.9752866,116.3281866,0,269,39607.2102199074,2008-06-08,05:02:43
39.9752816,116.3282366,0,269,39607.2102430556,2008-06-08,05:02:45
39.9752683,116.328265,0,269,39607.2102662037,2008-06-08,05:02:47
39.975265,116.3283083,0,269,39607.2102893519,2008-06-08,05:02:49
39.9752666,116.328335,0,269,39607.2103125,2008-06-08,05:02:51
39.97526,116.3283783,0,269,39607.2103356481,2008-06-08,05:02:53
39.9752566,116.3284033,0,269,39607.2103587963,2008-06-08,05:02:55
39.9752566,116.3284183,0,269,39607.2103819444,2008-06-08,05:02:57
39.9752583,116.3284433,0,269,39607.2104050926,2008-06-08,05:02:59
39.9752583,116.3284616,0,269,39607.2104282407,2008-06-08,05:03:01
39.9752633,116.328475,0,269,39607.2104513889,2008-06-08,05:03:03
39.9752566,116.3284999,0,265.7,39607.210474537,2008-06-08,05:03:05
39.9752549,116.3285216,0,265.7,39607.2104976852,2008-06-08,05:03:07
39.9752566,116.3285466,0,265.7,39607.2105208333,2008-06-08,05:03:09
39.9752533,116.3285749,0,265.7,39607.2105439815,2008-06-08,05:03:11
39.9752633,116.3286283,0,265.7,39607.2105671296,2008-06-08,05:03:13
39.9752716,116.3286633,0,265.7,39607.2105902778,2008-06-08,05:03:15
39.9752783,116.3287066,0,265.7,39607.2106134259,2008-06-08,05:03:17
39.9752783,116.3287699,0,265.7,39607.2106365741,2008-06-08,05:03:19
39.9752716,116.3288233,0,265.7,39607.2106597222,2008-06-08,05:03:21
39.9752716,116.3288349,0,265.7,39607.2106828704,2008-06-08,05:03:23
39.9752633,116.3288649,0,265.7,39607.2107060185,2008-06-08,05:03:25
39.9752683,116.3289066,0,265.7,39607.2107291667,2008-06-08,05:03:27
39.9752849,116.3289483,0,265.7,39607.2107523148,2008-06-08,05:03:29
39.9752999,116.3289799,0,262.5,39607.210775463,2008-06-08,05:03:31
39.975305,116.3290083,0,262.5,39607.2107986111,2008-06-08,05:03:33
39.97532,116.3290366,0,262.5,39607.2108217593,2008-06-08,05:03:35
39.9753416,116.3290216,0,262.5,39607.2108449074,2008-06-08,05:03:37
39.9753366,116.3290416,0,262.5,39607.2108680556,2008-06-08,05:03:39
39.9753183,116.3290716,0,262.5,39607.2108912037,2008-06-08,05:03:41
39.9753249,116.3291233,0,262.5,39607.2109143519,2008-06-08,05:03:43
39.9753166,116.3291516,0,262.5,39607.2109375,2008-06-08,05:03:45
39.9752983,116.3291883,0,262.5,39607.2109606481,2008-06-08,05:03:47
39.9752883,116.3292399,0,262.5,39607.2109837963,2008-06-08,05:03:49
39.9752733,116.3292716,0,259.2,39607.2110069444,2008-06-08,05:03:51
39.9752533,116.329295,0,259.2,39607.2110300926,2008-06-08,05:03:53
39.9752449,116.3293283,0,259.2,39607.2110532407,2008-06-08,05:03:55
39.9752366,116.3293616,0,259.2,39607.2110763889,2008-06-08,05:03:57
39.9752383,116.3293966,0,259.2,39607.211099537,2008-06-08,05:03:59
39.9752399,116.3294333,0,259.2,39607.2111226852,2008-06-08,05:04:01
39.9752483,116.3294783,0,259.2,39607.2111458333,2008-06-08,05:04:03
39.9752683,116.3295066,0,259.2,39607.2111689815,2008-06-08,05:04:05
39.9752933,116.3295299,0,259.2,39607.2111921296,2008-06-08,05:04:07
39.9753066,116.3295633,0,259.2,39607.2112152778,2008-06-08,05:04:09
39.9753133,116.3296016,0,259.2,39607.2112384259,2008-06-08,05:04:11
39.9753099,116.3296483,0,259.2,39607.2112615741,2008-06-08,05:04:13
39.9753166,116.3296883,0,259.2,39607.2112847222,2008-06-08,05:04:15
39.9753099,116.3297199,0,259.2,39607.2113078704,2008-06-08,05:04:17
39.975305,116.3297516,0,259.2,39607.2113310185,2008-06-08,05:04:19
39.9752999,116.3297766,0,259.2,39607.2113541667,2008-06-08,05:04:21
39.9752866,116.3297966,0,259.2,39607.2113773148,2008-06-08,05:04:23
39.975275,116.3298183,0,259.2,39607.211400463,2008-06-08,05:04:25
39.9752716,116.3298449,0,255.9,39607.2114236111,2008-06-08,05:04:27
39.9752633,116.3298733,0,255.9,39607.2114467593,2008-06-08,05:04:29
39.9752633,116.3298983,0,255.9,39607.2114699074,2008-06-08,05:04:31
39.975265,116.3299299,0,255.9,39607.2114930556,2008-06-08,05:04:33
39.9752666,116.3299649,0,255.9,39607.2115162037,2008-06-08,05:04:35
39.9752733,116.3300066,0,255.9,39607.2115393518,2008-06-08,05:04:37
39.9752933,116.330065,0,255.9,39607.2115625,2008-06-08,05:04:39
39.9752683,116.3300983,0,255.9,39607.2115856481,2008-06-08,05:04:41
39.9752399,116.3301466,0,255.9,39607.2116087963,2008-06-08,05:04:43
39.9752283,116.3301599,0,255.9,39607.2116319444,2008-06-08,05:04:45
39.9752166,116.3301966,0,255.9,39607.2116550926,2008-06-08,05:04:47
39.9752216,116.3302283,0,255.9,39607.2116782407,2008-06-08,05:04:49
39.9752399,116.3302449,0,255.9,39607.2117013889,2008-06-08,05:04:51
39.97525,116.3302683,0,255.9,39607.211724537,2008-06-08,05:04:53
39.9752683,116.3302849,0,252.6,39607.2117476852,2008-06-08,05:04:55
39.9752683,116.3303133,0,252.6,39607.2117708333,2008-06-08,05:04:57
39.9752833,116.3303483,0,252.6,39607.2117939815,2008-06-08,05:04:59
39.9752733,116.3304016,0,252.6,39607.2118171296,2008-06-08,05:05:01
39.9752399,116.3304399,0,252.6,39607.2118402778,2008-06-08,05:05:03
39.97522,116.3304683,0,252.6,39607.2118634259,2008-06-08,05:05:05
39.9753116,116.3305249,0,252.6,39607.2118865741,2008-06-08,05:05:07
39.9754366,116.3305583,0,252.6,39607.2119097222,2008-06-08,05:05:09
39.9754966,116.3305749,0,252.6,39607.2119328704,2008-06-08,05:05:11
39.97557,116.3305683,0,255.9,39607.2119560185,2008-06-08,05:05:13
39.9756466,116.3305566,0,255.9,39607.2119791667,2008-06-08,05:05:15
39.9757383,116.3305716,0,255.9,39607.2120023148,2008-06-08,05:05:17
39.9757516,116.3305533,0,255.9,39607.212025463,2008-06-08,05:05:19
39.9757316,116.3305266,0,255.9,39607.2120486111,2008-06-08,05:05:21
39.9757,116.3304783,0,255.9,39607.2120717593,2008-06-08,05:05:23
39.9756833,116.3304283,0,255.9,39607.2120949074,2008-06-08,05:05:25
39.9756616,116.33036,0,255.9,39607.2121180556,2008-06-08,05:05:27
39.9756616,116.3303216,0,255.9,39607.2121412037,2008-06-08,05:05:29
39.9756899,116.3302983,0,255.9,39607.2121643518,2008-06-08,05:05:31
39.975725,116.3302883,0,252.6,39607.2121875,2008-06-08,05:05:33
39.9757199,116.3302449,0,252.6,39607.2122106481,2008-06-08,05:05:35
39.9757,116.33019,0,252.6,39607.2122337963,2008-06-08,05:05:37
39.9756866,116.3301683,0,252.6,39607.2122569444,2008-06-08,05:05:39
39.9756866,116.33017,0,252.6,39607.2122800926,2008-06-08,05:05:41
39.9757016,116.3301833,0,252.6,39607.2123032407,2008-06-08,05:05:43
39.9757083,116.3301833,0,252.6,39607.2123263889,2008-06-08,05:05:45
39.9757149,116.3301833,0,252.6,39607.212349537,2008-06-08,05:05:47
39.9757283,116.3301883,0,252.6,39607.2123726852,2008-06-08,05:05:49
39.9757283,116.3302033,0,252.6,39607.2123958333,2008-06-08,05:05:51
39.9757449,116.3301766,0,252.6,39607.2126388889,2008-06-08,05:06:12
39.9757316,116.3301933,0,252.6,39607.212662037,2008-06-08,05:06:14
39.9757449,116.3301966,0,252.6,39607.2126851852,2008-06-08,05:06:16
39.9757916,116.3301849,0,252.6,39607.2127083333,2008-06-08,05:06:18
39.9758216,116.3301583,0,252.6,39607.2127314815,2008-06-08,05:06:20
39.9758549,116.3301316,0,252.6,39607.2127546296,2008-06-08,05:06:22
39.97588,116.3301149,0,252.6,39607.2127777778,2008-06-08,05:06:24
39.9758849,116.330085,0,252.6,39607.2128009259,2008-06-08,05:06:26
39.9758916,116.3300716,0,252.6,39607.2128240741,2008-06-08,05:06:28
39.9759383,116.3300683,0,252.6,39607.2128472222,2008-06-08,05:06:30
39.97595,116.3300349,0,252.6,39607.2128703704,2008-06-08,05:06:32
39.975965,116.3299983,0,252.6,39607.2128935185,2008-06-08,05:06:34
39.9759716,116.3299883,0,252.6,39607.2129166667,2008-06-08,05:06:36
39.9759966,116.3299616,0,252.6,39607.2129398148,2008-06-08,05:06:38
39.9759866,116.3299149,0,252.6,39607.212962963,2008-06-08,05:06:40
39.9759849,116.3298766,0,252.6,39607.2129861111,2008-06-08,05:06:42
39.9757449,116.3296749,0,252.6,39607.2134143518,2008-06-08,05:07:19
39.9757266,116.3296516,0,252.6,39607.2134490741,2008-06-08,05:07:22
39.9757216,116.329645,0,252.6,39607.2134837963,2008-06-08,05:07:25
39.9757166,116.3296499,0,252.6,39607.2135069444,2008-06-08,05:07:27
39.9757033,116.3296633,0,252.6,39607.2135300926,2008-06-08,05:07:29
39.9756983,116.3296666,0,252.6,39607.2135532407,2008-06-08,05:07:31
39.9756816,116.3296566,0,252.6,39607.2135763889,2008-06-08,05:07:33
39.9756599,116.3296366,0,252.6,39607.213599537,2008-06-08,05:07:35
39.97567,116.329645,0,252.6,39607.2136226852,2008-06-08,05:07:37
39.9756583,116.3296616,0,252.6,39607.2136458333,2008-06-08,05:07:39
39.9756899,116.3296783,0,252.6,39607.2136689815,2008-06-08,05:07:41
39.9757783,116.3297316,0,252.6,39607.2136921296,2008-06-08,05:07:43
39.9758899,116.3298216,0,252.6,39607.2137152778,2008-06-08,05:07:45
39.9760216,116.3299633,0,252.6,39607.2137384259,2008-06-08,05:07:47
39.97609,116.3299566,0,252.6,39607.2137615741,2008-06-08,05:07:49
39.9760999,116.3299299,0,252.6,39607.2137847222,2008-06-08,05:07:51
39.9760933,116.3299016,0,252.6,39607.2138078704,2008-06-08,05:07:53
39.9760866,116.3298833,0,252.6,39607.2138310185,2008-06-08,05:07:55
39.9761233,116.3298733,0,252.6,39607.2138541667,2008-06-08,05:07:57
39.9760966,116.3297683,0,252.6,39607.2138773148,2008-06-08,05:07:59
39.9752449,116.3285366,0,252.6,39607.2143171296,2008-06-08,05:08:37
39.9753033,116.3286933,0,252.6,39607.2143518519,2008-06-08,05:08:40
39.9753916,116.3288349,0,252.6,39607.214375,2008-06-08,05:08:42
39.9755033,116.3290933,0,252.6,39607.2144444444,2008-06-08,05:08:48
39.9755283,116.3291416,0,252.6,39607.2144675926,2008-06-08,05:08:50
39.9755666,116.3291883,0,252.6,39607.2144907407,2008-06-08,05:08:52
39.9755983,116.3292333,0,252.6,39607.2145138889,2008-06-08,05:08:54
39.9757233,116.3292833,0,252.6,39607.2146064815,2008-06-08,05:09:02
39.9757583,116.3292466,0,252.6,39607.2146296296,2008-06-08,05:09:04
39.975765,116.3292516,0,252.6,39607.2146527778,2008-06-08,05:09:06
39.9758016,116.3292416,0,252.6,39607.2147106482,2008-06-08,05:09:11
39.9758166,116.329225,0,252.6,39607.2147337963,2008-06-08,05:09:13
39.9758283,116.3292483,0,252.6,39607.2147569444,2008-06-08,05:09:15
39.9757899,116.3293333,0,252.6,39607.2148148148,2008-06-08,05:09:20
39.9758299,116.3293933,0,252.6,39607.214849537,2008-06-08,05:09:23
39.9759883,116.3297549,0,252.6,39607.2150694444,2008-06-08,05:09:42
39.9759549,116.3296599,0,252.6,39607.2150925926,2008-06-08,05:09:44
39.9759133,116.3295833,0,252.6,39607.2151157407,2008-06-08,05:09:46
39.9759183,116.3294,0,252.6,39607.2155439815,2008-06-08,05:10:23
39.97637,116.3300533,0,252.6,39607.2156365741,2008-06-08,05:10:31
39.9754316,116.3293666,0,252.6,39607.2174537037,2008-06-08,05:13:08
39.9756516,116.3294983,0,252.6,39607.2175347222,2008-06-08,05:13:15
39.9756216,116.3294933,0,252.6,39607.2175578704,2008-06-08,05:13:17
39.9756483,116.3295083,0,252.6,39607.2175810185,2008-06-08,05:13:19
39.9756766,116.3295366,0,252.6,39607.2176041667,2008-06-08,05:13:21
39.9756716,116.3295549,0,252.6,39607.2176273148,2008-06-08,05:13:23
39.9756749,116.3295783,0,252.6,39607.217650463,2008-06-08,05:13:25
39.9756749,116.3295916,0,252.6,39607.2176736111,2008-06-08,05:13:27
39.9757066,116.3295849,0,252.6,39607.2176967593,2008-06-08,05:13:29
39.9757266,116.3296166,0,252.6,39607.2177199074,2008-06-08,05:13:31
39.9744999,116.3291833,0,252.6,39607.2181944444,2008-06-08,05:14:12
39.9745566,116.3292349,0,252.6,39607.2182175926,2008-06-08,05:14:14
39.9745933,116.3292366,0,252.6,39607.2182407407,2008-06-08,05:14:16
39.9746533,116.3292699,0,252.6,39607.2182638889,2008-06-08,05:14:18
39.9755666,116.3294083,0,252.6,39607.2186342593,2008-06-08,05:14:50
39.9754983,116.3293733,0,252.6,39607.2186574074,2008-06-08,05:14:52
39.9754683,116.3293516,0,252.6,39607.2186805556,2008-06-08,05:14:54
39.9760383,116.3296133,0,252.6,39607.2200578704,2008-06-08,05:16:53
39.9760466,116.3298816,0,252.6,39607.2225694444,2008-06-08,05:20:30
39.9761099,116.3299733,0,252.6,39607.2225925926,2008-06-08,05:20:32
39.9761933,116.3300583,0,252.6,39607.2226157407,2008-06-08,05:20:34
39.9762666,116.3301449,0,252.6,39607.2226388889,2008-06-08,05:20:36
39.9763266,116.3302166,0,252.6,39607.222662037,2008-06-08,05:20:38
39.9763333,116.3302566,0,252.6,39607.2226851852,2008-06-08,05:20:40
39.9763483,116.3303183,0,252.6,39607.2227083333,2008-06-08,05:20:42
39.9763749,116.3303583,0,252.6,39607.2227314815,2008-06-08,05:20:44
39.9763883,116.3304166,0,252.6,39607.2227546296,2008-06-08,05:20:46
39.9764299,116.3304616,0,252.6,39607.2227777778,2008-06-08,05:20:48
39.9764516,116.33052,0,252.6,39607.2228009259,2008-06-08,05:20:50
39.9765016,116.3306083,0,252.6,39607.2228240741,2008-06-08,05:20:52
39.9765283,116.3306616,0,252.6,39607.2228472222,2008-06-08,05:20:54
39.9765533,116.3307466,0,252.6,39607.2228703704,2008-06-08,05:20:56
39.9766083,116.3308399,0,252.6,39607.2228935185,2008-06-08,05:20:58
39.97665,116.3309099,0,252.6,39607.2229166667,2008-06-08,05:21:00
39.9766966,116.3309633,0,252.6,39607.2229398148,2008-06-08,05:21:02
39.9767733,116.3309966,0,252.6,39607.222962963,2008-06-08,05:21:04
39.9769566,116.3309999,0,252.6,39607.2229861111,2008-06-08,05:21:06
39.9770583,116.3310083,0,252.6,39607.2230092593,2008-06-08,05:21:08
39.9771449,116.3310116,0,252.6,39607.2230324074,2008-06-08,05:21:10
39.9772016,116.3309983,0,252.6,39607.2230555556,2008-06-08,05:21:12
39.9772116,116.3309983,0,252.6,39607.2230787037,2008-06-08,05:21:14
39.9772,116.3309999,0,252.6,39607.2231018519,2008-06-08,05:21:16
39.9772216,116.3310483,0,252.6,39607.2231365741,2008-06-08,05:21:19
39.9772283,116.3310966,0,252.6,39607.2231597222,2008-06-08,05:21:21
39.9772566,116.3311133,0,252.6,39607.2231944444,2008-06-08,05:21:24
39.9772516,116.3311433,0,252.6,39607.2232175926,2008-06-08,05:21:26
39.9772683,116.3311483,0,252.6,39607.2232407407,2008-06-08,05:21:28
