# Supplementary material for: Research on differential privacy protection method based on user tendency
Source: PLoS One. 2023 Oct 26;18(10):e0288823. doi: 10.1371/journal.pone.0288823 (PMC10602288; doi:10.1371/journal.pone.0288823)
Supplement: S4 Data — (ZIP) [file pone.0288823.s004.zip › Data 5-4/112/Trajectory/20080609014915.plt]

Geolife trajectory
WGS 84
Altitude is in Feet
Reserved 3
0,2,255,My Track,0,0,2,8421376
0
39.9718483,116.3249466,0,252.6,39608.0758680556,2008-06-09,01:49:15
39.9719749,116.3248966,0,249.3,39608.0759259259,2008-06-09,01:49:20
39.9720166,116.3248566,0,249.3,39608.0759490741,2008-06-09,01:49:22
39.9720383,116.3247799,0,249.3,39608.0760069444,2008-06-09,01:49:27
39.9719866,116.3247349,0,249.3,39608.0760300926,2008-06-09,01:49:29
39.9718866,116.3247016,0,249.3,39608.0760532407,2008-06-09,01:49:31
39.9718399,116.3246749,0,249.3,39608.0760763889,2008-06-09,01:49:33
39.9717699,116.3246583,0,249.3,39608.076099537,2008-06-09,01:49:35
39.9717333,116.3246299,0,249.3,39608.0761226852,2008-06-09,01:49:37
39.9717466,116.3246,0,249.3,39608.0761458333,2008-06-09,01:49:39
39.9717816,116.3245583,0,249.3,39608.0761689815,2008-06-09,01:49:41
39.9717783,116.324515,0,249.3,39608.0761921296,2008-06-09,01:49:43
39.9718116,116.3244866,0,249.3,39608.0762152778,2008-06-09,01:49:45
39.9718033,116.3244466,0,249.3,39608.0762384259,2008-06-09,01:49:47
39.9716516,116.3244749,0,249.3,39608.0762731481,2008-06-09,01:49:50
39.9715783,116.3244516,0,249.3,39608.0762962963,2008-06-09,01:49:52
39.9714833,116.3244366,0,249.3,39608.0763194444,2008-06-09,01:49:54
39.9714299,116.3244383,0,249.3,39608.0763425926,2008-06-09,01:49:56
39.9713983,116.3244633,0,249.3,39608.0763657407,2008-06-09,01:49:58
39.9713666,116.3244816,0,249.3,39608.0763888889,2008-06-09,01:50:00
39.971365,116.324495,0,249.3,39608.076412037,2008-06-09,01:50:02
39.9715133,116.3244649,0,249.3,39608.0764351852,2008-06-09,01:50:04
39.9718349,116.3243516,0,249.3,39608.0764583333,2008-06-09,01:50:06
39.9719183,116.3243133,0,249.3,39608.0764814815,2008-06-09,01:50:08
39.9719633,116.3242833,0,249.3,39608.0765046296,2008-06-09,01:50:10
39.972015,116.3242483,0,249.3,39608.0765277778,2008-06-09,01:50:12
39.9720899,116.3242549,0,249.3,39608.0765509259,2008-06-09,01:50:14
39.9721783,116.3243283,0,249.3,39608.0765740741,2008-06-09,01:50:16
39.9721966,116.324355,0,249.3,39608.0765972222,2008-06-09,01:50:18
39.97222,116.3243783,0,249.3,39608.0766203704,2008-06-09,01:50:20
39.9722533,116.3243783,0,249.3,39608.0766435185,2008-06-09,01:50:22
39.9722916,116.3243766,0,249.3,39608.0766666667,2008-06-09,01:50:24
39.9723783,116.3243733,0,249.3,39608.0766898148,2008-06-09,01:50:26
39.9724249,116.3243716,0,249.3,39608.076712963,2008-06-09,01:50:28
39.9724966,116.3244216,0,249.3,39608.0767361111,2008-06-09,01:50:30
39.9725083,116.3245066,0,249.3,39608.0767592593,2008-06-09,01:50:32
39.9725166,116.3245383,0,249.3,39608.0767824074,2008-06-09,01:50:34
39.9725333,116.3245733,0,249.3,39608.0768055556,2008-06-09,01:50:36
39.9725783,116.3245949,0,249.3,39608.0768287037,2008-06-09,01:50:38
39.9725499,116.3246149,0,249.3,39608.0768518519,2008-06-09,01:50:40
39.9725633,116.3246366,0,249.3,39608.076875,2008-06-09,01:50:42
39.972555,116.3246516,0,249.3,39608.0768981481,2008-06-09,01:50:44
39.9725649,116.3246849,0,249.3,39608.0769212963,2008-06-09,01:50:46
39.9725899,116.3247016,0,249.3,39608.0769444444,2008-06-09,01:50:48
39.97253,116.3247216,0,249.3,39608.0769675926,2008-06-09,01:50:50
39.9724633,116.3247333,0,249.3,39608.0769907407,2008-06-09,01:50:52
39.97243,116.32476,0,249.3,39608.0770138889,2008-06-09,01:50:54
39.9725016,116.3247716,0,249.3,39608.077037037,2008-06-09,01:50:56
39.9725083,116.3247916,0,249.3,39608.0770601852,2008-06-09,01:50:58
39.9724983,116.3248349,0,249.3,39608.0770833333,2008-06-09,01:51:00
39.9725,116.3248749,0,249.3,39608.0771064815,2008-06-09,01:51:02
39.9725,116.3249083,0,249.3,39608.0771296296,2008-06-09,01:51:04
39.972505,116.3249549,0,249.3,39608.0771527778,2008-06-09,01:51:06
39.9724633,116.3249899,0,249.3,39608.0771759259,2008-06-09,01:51:08
39.9725466,116.3250183,0,249.3,39608.0771990741,2008-06-09,01:51:10
39.9725116,116.3250533,0,249.3,39608.0772222222,2008-06-09,01:51:12
39.9725133,116.3250933,0,249.3,39608.0772453704,2008-06-09,01:51:14
39.9725016,116.3251133,0,249.3,39608.0772685185,2008-06-09,01:51:16
39.9724833,116.32509,0,249.3,39608.0772916667,2008-06-09,01:51:18
39.9725399,116.3250866,0,249.3,39608.0773148148,2008-06-09,01:51:20
39.9725516,116.3251383,0,249.3,39608.077337963,2008-06-09,01:51:22
39.9726016,116.3251816,0,249.3,39608.0773611111,2008-06-09,01:51:24
39.972645,116.3252199,0,249.3,39608.0773842593,2008-06-09,01:51:26
39.9726733,116.3252533,0,249.3,39608.0774074074,2008-06-09,01:51:28
39.9726816,116.3252716,0,249.3,39608.0774305556,2008-06-09,01:51:30
39.9727033,116.3253066,0,249.3,39608.0774537037,2008-06-09,01:51:32
39.9726266,116.325335,0,249.3,39608.0774768519,2008-06-09,01:51:34
39.9726466,116.3253516,0,249.3,39608.0775,2008-06-09,01:51:36
39.9725483,116.3253916,0,249.3,39608.0775231481,2008-06-09,01:51:38
39.9725016,116.3253933,0,249.3,39608.0775462963,2008-06-09,01:51:40
39.9725133,116.3254316,0,249.3,39608.0775694444,2008-06-09,01:51:42
39.9725016,116.3254699,0,249.3,39608.0775925926,2008-06-09,01:51:44
39.9724799,116.3255383,0,249.3,39608.0776157407,2008-06-09,01:51:46
39.9724949,116.3255699,0,249.3,39608.0776388889,2008-06-09,01:51:48
39.972485,116.3256049,0,249.3,39608.077662037,2008-06-09,01:51:50
39.9724583,116.3256433,0,249.3,39608.0776851852,2008-06-09,01:51:52
39.9724833,116.3256816,0,249.3,39608.0777083333,2008-06-09,01:51:54
39.9725833,116.3256883,0,249.3,39608.0777314815,2008-06-09,01:51:56
39.97264,116.3256866,0,249.3,39608.0777546296,2008-06-09,01:51:58
39.9726666,116.3256766,0,249.3,39608.0777777778,2008-06-09,01:52:00
39.9726866,116.3256949,0,249.3,39608.0778009259,2008-06-09,01:52:02
39.9727199,116.32572,0,249.3,39608.0778240741,2008-06-09,01:52:04
39.9727366,116.3257633,0,249.3,39608.0778472222,2008-06-09,01:52:06
39.9727299,116.3258016,0,249.3,39608.0778703704,2008-06-09,01:52:08
39.9727333,116.3258233,0,249.3,39608.0778935185,2008-06-09,01:52:10
39.9727299,116.3259033,0,249.3,39608.0779282407,2008-06-09,01:52:13
39.9727366,116.325945,0,249.3,39608.0779513889,2008-06-09,01:52:15
39.9727383,116.3259783,0,249.3,39608.077974537,2008-06-09,01:52:17
39.9726966,116.326015,0,249.3,39608.0779976852,2008-06-09,01:52:19
39.9727049,116.3260749,0,249.3,39608.0780208333,2008-06-09,01:52:21
39.9726749,116.326135,0,249.3,39608.0780439815,2008-06-09,01:52:23
39.9727033,116.3261599,0,249.3,39608.0780671296,2008-06-09,01:52:25
39.972685,116.3261766,0,249.3,39608.0780902778,2008-06-09,01:52:27
39.9726783,116.3261983,0,249.3,39608.0781134259,2008-06-09,01:52:29
39.9726649,116.3262033,0,249.3,39608.0781365741,2008-06-09,01:52:31
39.9727366,116.3261833,0,249.3,39608.0781597222,2008-06-09,01:52:33
39.9727716,116.3261716,0,249.3,39608.0781828704,2008-06-09,01:52:35
39.9728083,116.3261733,0,249.3,39608.0782060185,2008-06-09,01:52:37
39.9727966,116.32621,0,249.3,39608.0782291667,2008-06-09,01:52:39
39.9726933,116.3262783,0,249.3,39608.0782523148,2008-06-09,01:52:41
39.9727066,116.3263166,0,249.3,39608.078275463,2008-06-09,01:52:43
39.9726599,116.3263383,0,249.3,39608.0782986111,2008-06-09,01:52:45
39.972645,116.3263883,0,249.3,39608.0783217593,2008-06-09,01:52:47
39.972645,116.3264183,0,249.3,39608.0783449074,2008-06-09,01:52:49
39.9726233,116.32647,0,249.3,39608.0783680556,2008-06-09,01:52:51
39.9725383,116.3265849,0,249.3,39608.0784027778,2008-06-09,01:52:54
39.97246,116.326645,0,249.3,39608.0784259259,2008-06-09,01:52:56
39.9724266,116.3266766,0,249.3,39608.0784490741,2008-06-09,01:52:58
39.9724016,116.3266866,0,249.3,39608.0784722222,2008-06-09,01:53:00
39.9722866,116.3266866,0,249.3,39608.0784953704,2008-06-09,01:53:02
39.9755883,116.3308199,0,249.3,39608.0842708333,2008-06-09,02:01:21
39.9755833,116.3308516,0,249.3,39608.0842939815,2008-06-09,02:01:23
39.9756166,116.3308266,0,249.3,39608.0843171296,2008-06-09,02:01:25
39.9756516,116.3308249,0,249.3,39608.0843402778,2008-06-09,02:01:27
39.975695,116.3307933,0,249.3,39608.0843634259,2008-06-09,02:01:29
39.9757183,116.3307949,0,249.3,39608.0843865741,2008-06-09,02:01:31
