# Supplementary material for: Research on differential privacy protection method based on user tendency
Source: PLoS One. 2023 Oct 26;18(10):e0288823. doi: 10.1371/journal.pone.0288823 (PMC10602288; doi:10.1371/journal.pone.0288823)
Supplement: S4 Data — (ZIP) [file pone.0288823.s004.zip › Data 5-4/112/Trajectory/20080609111333.plt]

Geolife trajectory
WGS 84
Altitude is in Feet
Reserved 3
0,2,255,My Track,0,0,2,8421376
0
39.9753799,116.3307499,0,141.1,39608.4677430556,2008-06-09,11:13:33
39.9753799,116.3307499,0,141.1,39608.4682291667,2008-06-09,11:14:15
39.9753799,116.3307499,0,141.1,39608.4682523148,2008-06-09,11:14:17
39.9753949,116.3307516,0,141.1,39608.468275463,2008-06-09,11:14:19
39.9754099,116.3307466,0,141.1,39608.4682986111,2008-06-09,11:14:21
39.9754333,116.3307433,0,141.1,39608.4683217593,2008-06-09,11:14:23
39.9754333,116.3307433,0,141.1,39608.4683333333,2008-06-09,11:14:24
39.9754283,116.3307383,0,141.1,39608.4683564815,2008-06-09,11:14:26
39.9754683,116.3307533,0,141.1,39608.4683796296,2008-06-09,11:14:28
39.9755183,116.3307599,0,141.1,39608.4684027778,2008-06-09,11:14:30
39.9756449,116.3307766,0,141.1,39608.4684259259,2008-06-09,11:14:32
39.9756516,116.3307499,0,141.1,39608.4684490741,2008-06-09,11:14:34
39.9756833,116.3307516,0,141.1,39608.4684722222,2008-06-09,11:14:36
39.9756816,116.3307533,0,141.1,39608.4684953704,2008-06-09,11:14:38
39.9756816,116.3307533,0,141.1,39608.4687847222,2008-06-09,11:15:03
39.9756883,116.330745,0,141.1,39608.4688078704,2008-06-09,11:15:05
39.9756833,116.3307199,0,141.1,39608.4688310185,2008-06-09,11:15:07
39.975685,116.3306966,0,141.1,39608.4688541667,2008-06-09,11:15:09
39.9756816,116.3306683,0,141.1,39608.4688773148,2008-06-09,11:15:11
39.9756766,116.3306216,0,141.1,39608.468900463,2008-06-09,11:15:13
39.9756716,116.3305799,0,141.1,39608.4689236111,2008-06-09,11:15:15
39.9756649,116.3305516,0,141.1,39608.4689467593,2008-06-09,11:15:17
39.9756516,116.3304949,0,141.1,39608.4689814815,2008-06-09,11:15:20
39.9756283,116.3304683,0,141.1,39608.4690046296,2008-06-09,11:15:22
39.9756116,116.3304616,0,141.1,39608.4690277778,2008-06-09,11:15:24
39.9755949,116.3304566,0,141.1,39608.4690509259,2008-06-09,11:15:26
39.9755716,116.3304166,0,137.8,39608.4690740741,2008-06-09,11:15:28
39.9755516,116.3303833,0,137.8,39608.4690972222,2008-06-09,11:15:30
39.9755333,116.3303516,0,137.8,39608.4691203704,2008-06-09,11:15:32
39.9755166,116.3303183,0,137.8,39608.4691435185,2008-06-09,11:15:34
39.9755,116.3302933,0,137.8,39608.4691666667,2008-06-09,11:15:36
39.9754833,116.3302666,0,137.8,39608.4691898148,2008-06-09,11:15:38
39.975475,116.3302216,0,137.8,39608.469212963,2008-06-09,11:15:40
39.9754683,116.3301533,0,137.8,39608.4692476852,2008-06-09,11:15:43
39.9754683,116.3301166,0,137.8,39608.4692708333,2008-06-09,11:15:45
39.9754733,116.3300783,0,137.8,39608.4692939815,2008-06-09,11:15:47
39.9754733,116.3300516,0,141.1,39608.4693171296,2008-06-09,11:15:49
39.9754816,116.3300233,0,141.1,39608.4693402778,2008-06-09,11:15:51
39.9754716,116.3299849,0,141.1,39608.4693634259,2008-06-09,11:15:53
39.9754633,116.3299549,0,141.1,39608.4693865741,2008-06-09,11:15:55
39.9754583,116.329925,0,141.1,39608.4694097222,2008-06-09,11:15:57
39.9754566,116.3298983,0,141.1,39608.4694328704,2008-06-09,11:15:59
39.97546,116.3298616,0,141.1,39608.4694560185,2008-06-09,11:16:01
39.9754683,116.3298116,0,144.4,39608.4694791667,2008-06-09,11:16:03
39.9754666,116.3297883,0,144.4,39608.4695023148,2008-06-09,11:16:05
39.9754666,116.3297666,0,144.4,39608.469525463,2008-06-09,11:16:07
39.9754649,116.3297333,0,147.6,39608.4695486111,2008-06-09,11:16:09
39.9754616,116.3297099,0,144.4,39608.4695717593,2008-06-09,11:16:11
39.9754399,116.3296816,0,144.4,39608.4695949074,2008-06-09,11:16:13
39.9754233,116.3296533,0,144.4,39608.4696180556,2008-06-09,11:16:15
39.975415,116.32963,0,144.4,39608.4696412037,2008-06-09,11:16:17
39.9754099,116.3296066,0,144.4,39608.4696643518,2008-06-09,11:16:19
39.9754,116.3295933,0,144.4,39608.4696875,2008-06-09,11:16:21
39.9753949,116.3295799,0,144.4,39608.4697106481,2008-06-09,11:16:23
39.9754,116.329575,0,144.4,39608.4697337963,2008-06-09,11:16:25
39.9754083,116.3295483,0,144.4,39608.4697569444,2008-06-09,11:16:27
39.9754099,116.3295199,0,144.4,39608.4697800926,2008-06-09,11:16:29
39.9754216,116.3294966,0,144.4,39608.4698032407,2008-06-09,11:16:31
39.9754249,116.3294683,0,144.4,39608.4698263889,2008-06-09,11:16:33
39.9754249,116.32944,0,144.4,39608.469849537,2008-06-09,11:16:35
39.9754216,116.3294133,0,144.4,39608.4698726852,2008-06-09,11:16:37
39.9754183,116.3293783,0,144.4,39608.4699074074,2008-06-09,11:16:40
39.975415,116.32937,0,147.6,39608.4699305556,2008-06-09,11:16:42
39.9754133,116.3293533,0,147.6,39608.4699537037,2008-06-09,11:16:44
39.975415,116.3293049,0,147.6,39608.4699768518,2008-06-09,11:16:46
39.9754166,116.3292583,0,147.6,39608.47,2008-06-09,11:16:48
39.97542,116.3292266,0,147.6,39608.4700231481,2008-06-09,11:16:50
39.975415,116.329195,0,144.4,39608.4700462963,2008-06-09,11:16:52
39.9754116,116.3291616,0,147.6,39608.4700694444,2008-06-09,11:16:54
39.9754083,116.3291283,0,147.6,39608.4700925926,2008-06-09,11:16:56
39.9754066,116.3290999,0,147.6,39608.4701157407,2008-06-09,11:16:58
39.9754066,116.3290616,0,147.6,39608.4701388889,2008-06-09,11:17:00
39.9754083,116.3290399,0,147.6,39608.470162037,2008-06-09,11:17:02
39.9754083,116.3290099,0,147.6,39608.4701851852,2008-06-09,11:17:04
39.97542,116.3289749,0,147.6,39608.4702083333,2008-06-09,11:17:06
39.9754266,116.3289549,0,147.6,39608.4702314815,2008-06-09,11:17:08
39.9754249,116.3289249,0,147.6,39608.4702546296,2008-06-09,11:17:10
39.9754183,116.3289033,0,147.6,39608.4702777778,2008-06-09,11:17:12
39.9754099,116.3288783,0,147.6,39608.4703009259,2008-06-09,11:17:14
39.9754066,116.3288366,0,147.6,39608.4703240741,2008-06-09,11:17:16
39.9754016,116.3287983,0,150.9,39608.4703472222,2008-06-09,11:17:18
39.9754333,116.32874,0,154.2,39608.4703703704,2008-06-09,11:17:20
39.9754216,116.3286966,0,154.2,39608.4703935185,2008-06-09,11:17:22
39.975415,116.3286649,0,154.2,39608.4704166667,2008-06-09,11:17:24
39.9754016,116.3286049,0,154.2,39608.4704398148,2008-06-09,11:17:26
39.9753799,116.3285699,0,157.5,39608.470462963,2008-06-09,11:17:28
39.9753849,116.3285416,0,157.5,39608.4704861111,2008-06-09,11:17:30
39.97535,116.32851,0,157.5,39608.4705092593,2008-06-09,11:17:32
39.9753233,116.3284433,0,160.8,39608.4705324074,2008-06-09,11:17:34
39.9753083,116.3284083,0,160.8,39608.4705555556,2008-06-09,11:17:36
39.9753083,116.3283999,0,164,39608.4705787037,2008-06-09,11:17:38
39.9753183,116.3283716,0,164,39608.4706018518,2008-06-09,11:17:40
39.9753233,116.3283416,0,167.3,39608.470625,2008-06-09,11:17:42
39.9753133,116.3283249,0,170.6,39608.4706481481,2008-06-09,11:17:44
39.9753216,116.3282983,0,173.9,39608.4706712963,2008-06-09,11:17:46
39.9753416,116.3282816,0,177.2,39608.4706944444,2008-06-09,11:17:48
39.9753466,116.3282533,0,180.4,39608.4707175926,2008-06-09,11:17:50
39.9753216,116.3282166,0,187,39608.4707407407,2008-06-09,11:17:52
39.97532,116.3281833,0,190.3,39608.4707638889,2008-06-09,11:17:54
39.9753233,116.3281499,0,190.3,39608.470787037,2008-06-09,11:17:56
39.9753383,116.3281016,0,193.6,39608.4708101852,2008-06-09,11:17:58
39.9753616,116.3280649,0,193.6,39608.4708333333,2008-06-09,11:18:00
39.975345,116.3280449,0,196.9,39608.4708564815,2008-06-09,11:18:02
39.9753466,116.3280016,0,196.9,39608.4708796296,2008-06-09,11:18:04
39.9753283,116.3279633,0,196.9,39608.4709027778,2008-06-09,11:18:06
39.97533,116.3279433,0,196.9,39608.4709259259,2008-06-09,11:18:08
39.9753283,116.3279083,0,196.9,39608.4709490741,2008-06-09,11:18:10
39.975305,116.3278899,0,200.1,39608.4709722222,2008-06-09,11:18:12
39.9753133,116.3278583,0,200.1,39608.4709953704,2008-06-09,11:18:14
39.9753183,116.3278416,0,200.1,39608.4710185185,2008-06-09,11:18:16
39.9753166,116.3278016,0,200.1,39608.4710416667,2008-06-09,11:18:18
39.9753166,116.3277499,0,200.1,39608.4710648148,2008-06-09,11:18:20
39.9753033,116.3277333,0,203.4,39608.471087963,2008-06-09,11:18:22
39.9752949,116.3277316,0,203.4,39608.4711111111,2008-06-09,11:18:24
39.9753133,116.3277033,0,203.4,39608.4711342593,2008-06-09,11:18:26
39.9753233,116.3276716,0,203.4,39608.4711574074,2008-06-09,11:18:28
39.9753266,116.3276316,0,203.4,39608.4711805556,2008-06-09,11:18:30
39.9753433,116.3275899,0,203.4,39608.4712037037,2008-06-09,11:18:32
39.9754216,116.3276699,0,203.4,39608.4712268518,2008-06-09,11:18:34
39.9755183,116.3277699,0,200.1,39608.47125,2008-06-09,11:18:36
39.9755349,116.3277499,0,196.9,39608.4712731481,2008-06-09,11:18:38
39.9755516,116.3277566,0,196.9,39608.4712962963,2008-06-09,11:18:40
39.9755683,116.3277033,0,196.9,39608.4713194444,2008-06-09,11:18:42
39.97561,116.3277433,0,196.9,39608.4713425926,2008-06-09,11:18:44
39.9755966,116.3277883,0,196.9,39608.4713657407,2008-06-09,11:18:46
39.9755966,116.3278266,0,196.9,39608.471400463,2008-06-09,11:18:49
39.9756316,116.3278249,0,196.9,39608.4714236111,2008-06-09,11:18:51
39.9756599,116.3278349,0,196.9,39608.4714467593,2008-06-09,11:18:53
39.9757166,116.3278883,0,190.3,39608.4714699074,2008-06-09,11:18:55
39.9756983,116.3278633,0,190.3,39608.4714930556,2008-06-09,11:18:57
39.9757383,116.3278549,0,187,39608.4715162037,2008-06-09,11:18:59
39.9757533,116.3278316,0,187,39608.4715393518,2008-06-09,11:19:01
39.97578,116.3278266,0,190.3,39608.4715625,2008-06-09,11:19:03
39.975825,116.3278633,0,190.3,39608.4715856481,2008-06-09,11:19:05
39.9758549,116.3278733,0,190.3,39608.4716087963,2008-06-09,11:19:07
39.9758599,116.3278983,0,187,39608.4716319444,2008-06-09,11:19:09
39.9758733,116.3279183,0,187,39608.4716550926,2008-06-09,11:19:11
39.9758899,116.3279166,0,187,39608.4716782407,2008-06-09,11:19:13
39.9758916,116.3279133,0,183.7,39608.4717013889,2008-06-09,11:19:15
39.9758883,116.3279283,0,183.7,39608.471724537,2008-06-09,11:19:17
39.9758933,116.327935,0,183.7,39608.4717476852,2008-06-09,11:19:19
39.975895,116.3279249,0,183.7,39608.471875,2008-06-09,11:19:30
39.9756599,116.3269549,0,183.7,39608.4722222222,2008-06-09,11:20:00
39.9754533,116.3270383,0,180.4,39608.4757523148,2008-06-09,11:25:05
39.9754133,116.3271733,0,183.7,39608.475775463,2008-06-09,11:25:07
39.9753816,116.32727,0,183.7,39608.4757986111,2008-06-09,11:25:09
39.9753549,116.3273716,0,180.4,39608.4821527778,2008-06-09,11:34:18
39.9753466,116.3273649,0,180.4,39608.4821759259,2008-06-09,11:34:20
39.9753433,116.3273616,0,177.2,39608.4821990741,2008-06-09,11:34:22
39.9753366,116.3273549,0,173.9,39608.4822222222,2008-06-09,11:34:24
39.9753333,116.3273533,0,173.9,39608.4822453704,2008-06-09,11:34:26
39.97533,116.3273533,0,170.6,39608.4822685185,2008-06-09,11:34:28
39.9753333,116.3273583,0,170.6,39608.4822916667,2008-06-09,11:34:30
39.9753333,116.3273616,0,173.9,39608.4823148148,2008-06-09,11:34:32
39.97533,116.3273616,0,170.6,39608.482337963,2008-06-09,11:34:34
39.9753316,116.3273866,0,167.3,39608.4899305556,2008-06-09,11:45:30
39.9753316,116.3273866,0,167.3,39608.4984027778,2008-06-09,11:57:42
39.9753366,116.3273866,0,170.6,39608.4984259259,2008-06-09,11:57:44
39.9752883,116.3273016,0,170.6,39608.4984490741,2008-06-09,11:57:46
39.9752733,116.3272416,0,170.6,39608.4984722222,2008-06-09,11:57:48
39.9752766,116.3271983,0,170.6,39608.4984953704,2008-06-09,11:57:50
39.9753016,116.3271983,0,170.6,39608.4985185185,2008-06-09,11:57:52
39.9753183,116.3271866,0,170.6,39608.4985416667,2008-06-09,11:57:54
39.97535,116.3271799,0,170.6,39608.4985648148,2008-06-09,11:57:56
39.9753783,116.3271449,0,170.6,39608.498587963,2008-06-09,11:57:58
39.9754216,116.3271549,0,170.6,39608.4986111111,2008-06-09,11:58:00
39.97547,116.3271449,0,170.6,39608.4986342593,2008-06-09,11:58:02
39.9755,116.32713,0,170.6,39608.4986574074,2008-06-09,11:58:04
39.9755166,116.3271283,0,170.6,39608.4986805556,2008-06-09,11:58:06
39.9755466,116.3270966,0,170.6,39608.4987037037,2008-06-09,11:58:08
39.9755816,116.3270533,0,170.6,39608.4987268519,2008-06-09,11:58:10
39.9755933,116.3270016,0,170.6,39608.49875,2008-06-09,11:58:12
39.9756366,116.3269933,0,170.6,39608.4988078704,2008-06-09,11:58:17
39.9755616,116.3268933,0,170.6,39608.498912037,2008-06-09,11:58:26
39.97553,116.3269649,0,170.6,39608.4989467593,2008-06-09,11:58:29
39.9754949,116.3273866,0,170.6,39608.4990625,2008-06-09,11:58:39
39.9754799,116.3275,0,170.6,39608.4990856481,2008-06-09,11:58:41
39.9758049,116.32694,0,170.6,39608.4991550926,2008-06-09,11:58:47
39.9757633,116.3269549,0,170.6,39608.4991782407,2008-06-09,11:58:49
39.97574,116.3269766,0,170.6,39608.4992476852,2008-06-09,11:58:55
39.9757283,116.3269666,0,170.6,39608.4992708333,2008-06-09,11:58:57
39.9757116,116.3269666,0,170.6,39608.4992939815,2008-06-09,11:58:59
39.9756966,116.3269633,0,170.6,39608.4993171296,2008-06-09,11:59:01
39.9756816,116.3269583,0,170.6,39608.4993402778,2008-06-09,11:59:03
39.97567,116.3269649,0,170.6,39608.4993634259,2008-06-09,11:59:05
39.9756566,116.32696,0,170.6,39608.4993865741,2008-06-09,11:59:07
39.9756433,116.32696,0,170.6,39608.4994097222,2008-06-09,11:59:09
39.97563,116.3269649,0,170.6,39608.4994328704,2008-06-09,11:59:11
39.9756199,116.3269816,0,170.6,39608.4994560185,2008-06-09,11:59:13
39.97561,116.326995,0,173.9,39608.4994791667,2008-06-09,11:59:15
39.9756,116.3270066,0,173.9,39608.4995023148,2008-06-09,11:59:17
39.9755899,116.3270133,0,173.9,39608.499525463,2008-06-09,11:59:19
39.9755883,116.3270233,0,173.9,39608.4996180556,2008-06-09,11:59:27
39.9755783,116.3270266,0,173.9,39608.4996412037,2008-06-09,11:59:29
39.9755649,116.32703,0,173.9,39608.4996643519,2008-06-09,11:59:31
39.9755533,116.3270316,0,173.9,39608.4996875,2008-06-09,11:59:33
39.9755383,116.3270349,0,173.9,39608.4997106481,2008-06-09,11:59:35
39.9755283,116.3270383,0,173.9,39608.4997337963,2008-06-09,11:59:37
39.9755166,116.3270433,0,173.9,39608.4997569444,2008-06-09,11:59:39
39.9755049,116.3270549,0,173.9,39608.4997800926,2008-06-09,11:59:41
39.9754933,116.3270666,0,173.9,39608.4998032407,2008-06-09,11:59:43
39.9754816,116.3270733,0,173.9,39608.4998263889,2008-06-09,11:59:45
39.97547,116.3270749,0,173.9,39608.499849537,2008-06-09,11:59:47
39.9754616,116.3270699,0,173.9,39608.4998726852,2008-06-09,11:59:49
39.9754533,116.327065,0,173.9,39608.4998958333,2008-06-09,11:59:51
39.9754499,116.3270766,0,167.3,39608.4999189815,2008-06-09,11:59:53
39.9754399,116.3270783,0,170.6,39608.4999421296,2008-06-09,11:59:55
39.9754266,116.3270849,0,170.6,39608.4999652778,2008-06-09,11:59:57
39.9754166,116.3270916,0,170.6,39608.4999884259,2008-06-09,11:59:59
39.9754016,116.3270933,0,173.9,39608.5000115741,2008-06-09,12:00:01
39.9753916,116.3271033,0,173.9,39608.5000347222,2008-06-09,12:00:03
39.9753833,116.3271266,0,173.9,39608.5000578704,2008-06-09,12:00:05
39.9753799,116.3271766,0,177.2,39608.5000810185,2008-06-09,12:00:07
39.9753799,116.3272716,0,177.2,39608.5001041667,2008-06-09,12:00:09
39.9753633,116.3272916,0,177.2,39608.5001273148,2008-06-09,12:00:11
39.9753383,116.32731,0,177.2,39608.500150463,2008-06-09,12:00:13
39.9753216,116.3273366,0,177.2,39608.5001736111,2008-06-09,12:00:15
39.9753033,116.32736,0,177.2,39608.5001967593,2008-06-09,12:00:17
39.9752816,116.3273766,0,177.2,39608.5002199074,2008-06-09,12:00:19
39.975265,116.3273983,0,177.2,39608.5002430556,2008-06-09,12:00:21
39.9752466,116.3274183,0,180.4,39608.5002662037,2008-06-09,12:00:23
39.9752299,116.32743,0,180.4,39608.5002893518,2008-06-09,12:00:25
39.9752133,116.3274499,0,180.4,39608.5003125,2008-06-09,12:00:27
39.9752083,116.3274933,0,177.2,39608.5003356481,2008-06-09,12:00:29
39.9752066,116.32755,0,173.9,39608.5003587963,2008-06-09,12:00:31
39.9752083,116.3275933,0,173.9,39608.5003819444,2008-06-09,12:00:33
39.9751849,116.3276383,0,167.3,39608.5004050926,2008-06-09,12:00:35
39.9751599,116.3276533,0,167.3,39608.5004282407,2008-06-09,12:00:37
39.9751483,116.3276583,0,167.3,39608.5004513889,2008-06-09,12:00:39
39.9751333,116.3276583,0,164,39608.500474537,2008-06-09,12:00:41
39.9751133,116.327655,0,164,39608.5004976852,2008-06-09,12:00:43
39.9750899,116.3276466,0,164,39608.5005208333,2008-06-09,12:00:45
39.9750783,116.3276416,0,164,39608.5005439815,2008-06-09,12:00:47
39.9750583,116.3276533,0,164,39608.5005671296,2008-06-09,12:00:49
39.9750483,116.3276633,0,160.8,39608.5005902778,2008-06-09,12:00:51
39.9750316,116.3276666,0,160.8,39608.5006134259,2008-06-09,12:00:53
39.97501,116.327675,0,160.8,39608.5006365741,2008-06-09,12:00:55
39.9749883,116.3276866,0,160.8,39608.5006597222,2008-06-09,12:00:57
39.97497,116.3276933,0,160.8,39608.5006828704,2008-06-09,12:00:59
39.9749516,116.3276966,0,160.8,39608.5007060185,2008-06-09,12:01:01
39.9749316,116.3277016,0,160.8,39608.5007291667,2008-06-09,12:01:03
39.9749116,116.3276999,0,160.8,39608.5007523148,2008-06-09,12:01:05
39.9748933,116.3277016,0,160.8,39608.500775463,2008-06-09,12:01:07
39.9748749,116.3277083,0,160.8,39608.5007986111,2008-06-09,12:01:09
39.974855,116.3277116,0,160.8,39608.5008217593,2008-06-09,12:01:11
39.9748333,116.3277049,0,167.3,39608.5008449074,2008-06-09,12:01:13
39.9748099,116.3277066,0,167.3,39608.5008680556,2008-06-09,12:01:15
39.9747933,116.32771,0,167.3,39608.5008912037,2008-06-09,12:01:17
39.9747783,116.3277083,0,167.3,39608.5009143518,2008-06-09,12:01:19
39.97476,116.3277116,0,167.3,39608.5009375,2008-06-09,12:01:21
39.9747416,116.3277183,0,167.3,39608.5009606481,2008-06-09,12:01:23
39.9747216,116.3277233,0,167.3,39608.5009837963,2008-06-09,12:01:25
39.9747016,116.3277266,0,167.3,39608.5010069444,2008-06-09,12:01:27
39.9746799,116.3277316,0,167.3,39608.5010300926,2008-06-09,12:01:29
39.97466,116.3277333,0,167.3,39608.5010532407,2008-06-09,12:01:31
39.9746383,116.3277366,0,167.3,39608.5010763889,2008-06-09,12:01:33
39.9746166,116.3277399,0,167.3,39608.501099537,2008-06-09,12:01:35
39.9745966,116.3277483,0,164,39608.5011226852,2008-06-09,12:01:37
39.9745733,116.3277483,0,167.3,39608.5011458333,2008-06-09,12:01:39
39.9745483,116.3277416,0,170.6,39608.5011689815,2008-06-09,12:01:41
39.9745299,116.3277433,0,170.6,39608.5011921296,2008-06-09,12:01:43
39.9745116,116.3277516,0,170.6,39608.5012152778,2008-06-09,12:01:45
39.97449,116.3277466,0,170.6,39608.5012384259,2008-06-09,12:01:47
39.9744683,116.327745,0,170.6,39608.5012615741,2008-06-09,12:01:49
39.97445,116.3277583,0,170.6,39608.5012847222,2008-06-09,12:01:51
39.9744333,116.3277733,0,170.6,39608.5013078704,2008-06-09,12:01:53
39.9744166,116.32778,0,167.3,39608.5013310185,2008-06-09,12:01:55
39.9743899,116.3277749,0,170.6,39608.5013541667,2008-06-09,12:01:57
39.9743666,116.3277716,0,167.3,39608.5013773148,2008-06-09,12:01:59
39.97434,116.3277699,0,167.3,39608.501400463,2008-06-09,12:02:01
39.9743133,116.3277666,0,170.6,39608.5014236111,2008-06-09,12:02:03
39.9742816,116.327745,0,173.9,39608.5014467593,2008-06-09,12:02:05
39.9742566,116.3277466,0,173.9,39608.5014699074,2008-06-09,12:02:07
39.9742366,116.3277399,0,173.9,39608.5014930556,2008-06-09,12:02:09
39.9742033,116.3277399,0,173.9,39608.5015162037,2008-06-09,12:02:11
39.9741733,116.3277133,0,177.2,39608.5015393518,2008-06-09,12:02:13
39.9741483,116.3277183,0,173.9,39608.5015625,2008-06-09,12:02:15
39.9741333,116.3277066,0,173.9,39608.5015856481,2008-06-09,12:02:17
39.974115,116.3276799,0,173.9,39608.5016087963,2008-06-09,12:02:19
39.9740933,116.3276633,0,173.9,39608.5016319444,2008-06-09,12:02:21
39.9740716,116.3276716,0,173.9,39608.5016550926,2008-06-09,12:02:23
39.9740499,116.3276683,0,177.2,39608.5016782407,2008-06-09,12:02:25
39.97403,116.3276783,0,177.2,39608.5017013889,2008-06-09,12:02:27
39.9740016,116.3276983,0,177.2,39608.501724537,2008-06-09,12:02:29
39.9739733,116.3277116,0,177.2,39608.5017476852,2008-06-09,12:02:31
39.9739549,116.3277183,0,177.2,39608.5017708333,2008-06-09,12:02:33
39.9739549,116.3277583,0,177.2,39608.5017939815,2008-06-09,12:02:35
39.9739366,116.32776,0,177.2,39608.5018171296,2008-06-09,12:02:37
39.9739133,116.3277566,0,177.2,39608.5018402778,2008-06-09,12:02:39
39.9738966,116.3277633,0,177.2,39608.5018634259,2008-06-09,12:02:41
39.9738699,116.3277483,0,180.4,39608.5018865741,2008-06-09,12:02:43
39.9738566,116.3277483,0,180.4,39608.5019097222,2008-06-09,12:02:45
39.9738383,116.3277549,0,180.4,39608.5019328704,2008-06-09,12:02:47
39.9738266,116.3277533,0,180.4,39608.5019560185,2008-06-09,12:02:49
39.9738116,116.3277533,0,180.4,39608.5019791667,2008-06-09,12:02:51
39.97379,116.3277416,0,180.4,39608.5020023148,2008-06-09,12:02:53
39.9737716,116.327745,0,180.4,39608.502025463,2008-06-09,12:02:55
39.97375,116.3277466,0,180.4,39608.5020486111,2008-06-09,12:02:57
39.9737283,116.327745,0,180.4,39608.5020717593,2008-06-09,12:02:59
39.9737149,116.3277399,0,180.4,39608.5020949074,2008-06-09,12:03:01
39.973695,116.3277383,0,180.4,39608.5021180556,2008-06-09,12:03:03
39.9736699,116.3277483,0,180.4,39608.5021412037,2008-06-09,12:03:05
39.97365,116.3277516,0,180.4,39608.5021643518,2008-06-09,12:03:07
39.9736316,116.3277533,0,180.4,39608.5021875,2008-06-09,12:03:09
39.9736316,116.3277533,0,180.4,39608.5022222222,2008-06-09,12:03:12
39.9736316,116.3277583,0,180.4,39608.5022453704,2008-06-09,12:03:14
39.9736149,116.3277549,0,180.4,39608.5022685185,2008-06-09,12:03:16
39.9735966,116.3277583,0,180.4,39608.5022916667,2008-06-09,12:03:18
39.9735783,116.3277583,0,180.4,39608.5023148148,2008-06-09,12:03:20
39.9735583,116.3277549,0,180.4,39608.502337963,2008-06-09,12:03:22
39.9735383,116.3277549,0,180.4,39608.5023611111,2008-06-09,12:03:24
39.9735183,116.3277433,0,180.4,39608.5023842593,2008-06-09,12:03:26
39.9734983,116.3277483,0,180.4,39608.5024074074,2008-06-09,12:03:28
39.9734683,116.3277333,0,180.4,39608.5024305556,2008-06-09,12:03:30
39.97344,116.3277166,0,180.4,39608.5024537037,2008-06-09,12:03:32
39.973415,116.3276999,0,180.4,39608.5024768518,2008-06-09,12:03:34
39.9733866,116.3277116,0,180.4,39608.5025,2008-06-09,12:03:36
39.9733683,116.3277016,0,180.4,39608.5025231481,2008-06-09,12:03:38
39.973345,116.3276999,0,180.4,39608.5025462963,2008-06-09,12:03:40
39.9733249,116.3277116,0,180.4,39608.5025694444,2008-06-09,12:03:42
39.9733016,116.3277316,0,180.4,39608.5025925926,2008-06-09,12:03:44
39.9732799,116.3277349,0,180.4,39608.5026157407,2008-06-09,12:03:46
39.97326,116.327745,0,180.4,39608.5026388889,2008-06-09,12:03:48
39.9732466,116.3277649,0,180.4,39608.502662037,2008-06-09,12:03:50
39.9732233,116.3277749,0,180.4,39608.5026851852,2008-06-09,12:03:52
39.9731949,116.3277849,0,180.4,39608.5027083333,2008-06-09,12:03:54
39.9731583,116.3277816,0,180.4,39608.5027314815,2008-06-09,12:03:56
39.973135,116.3278033,0,180.4,39608.5027546296,2008-06-09,12:03:58
39.9731216,116.3278083,0,180.4,39608.5027777778,2008-06-09,12:04:00
39.9731033,116.3277916,0,180.4,39608.5028009259,2008-06-09,12:04:02
39.9730883,116.327795,0,180.4,39608.5028240741,2008-06-09,12:04:04
39.9730699,116.3277866,0,180.4,39608.5028472222,2008-06-09,12:04:06
39.9730566,116.32778,0,180.4,39608.5028703704,2008-06-09,12:04:08
39.9730449,116.3277699,0,180.4,39608.5028935185,2008-06-09,12:04:10
39.9730299,116.3277849,0,180.4,39608.5029166667,2008-06-09,12:04:12
39.9730116,116.3277933,0,180.4,39608.5029398148,2008-06-09,12:04:14
39.97299,116.3277983,0,180.4,39608.502962963,2008-06-09,12:04:16
39.9729749,116.3277966,0,180.4,39608.5029861111,2008-06-09,12:04:18
39.9729483,116.3277899,0,180.4,39608.5030092593,2008-06-09,12:04:20
39.9729233,116.3277933,0,180.4,39608.5030324074,2008-06-09,12:04:22
39.9728966,116.3277933,0,180.4,39608.5030555556,2008-06-09,12:04:24
39.9728749,116.3277966,0,180.4,39608.5030787037,2008-06-09,12:04:26
39.97285,116.3277816,0,180.4,39608.5031018518,2008-06-09,12:04:28
39.9728299,116.3277916,0,180.4,39608.503125,2008-06-09,12:04:30
39.97281,116.3278049,0,180.4,39608.5031481481,2008-06-09,12:04:32
39.9727899,116.3278049,0,180.4,39608.5031712963,2008-06-09,12:04:34
39.9727683,116.327795,0,180.4,39608.5031944444,2008-06-09,12:04:36
39.9727466,116.3277983,0,180.4,39608.5032175926,2008-06-09,12:04:38
39.9727266,116.3278099,0,180.4,39608.5032407407,2008-06-09,12:04:40
39.9727083,116.327815,0,180.4,39608.5032638889,2008-06-09,12:04:42
39.9726899,116.3278116,0,180.4,39608.503287037,2008-06-09,12:04:44
39.9726583,116.3277733,0,180.4,39608.5033101852,2008-06-09,12:04:46
39.9726383,116.3277766,0,180.4,39608.5033333333,2008-06-09,12:04:48
39.9726183,116.3277816,0,180.4,39608.5033564815,2008-06-09,12:04:50
39.9725949,116.3277616,0,180.4,39608.5033796296,2008-06-09,12:04:52
39.9725766,116.3277683,0,180.4,39608.5034027778,2008-06-09,12:04:54
39.9725533,116.3277316,0,183.7,39608.5034259259,2008-06-09,12:04:56
39.97253,116.3277199,0,183.7,39608.5034490741,2008-06-09,12:04:58
39.972515,116.3277499,0,183.7,39608.5034722222,2008-06-09,12:05:00
39.9725083,116.3277683,0,183.7,39608.5034953704,2008-06-09,12:05:02
39.9724949,116.3277816,0,183.7,39608.5035185185,2008-06-09,12:05:04
39.9724716,116.3277933,0,183.7,39608.5035416667,2008-06-09,12:05:06
39.9724566,116.3278083,0,183.7,39608.5035648148,2008-06-09,12:05:08
39.9724383,116.3278199,0,183.7,39608.503587963,2008-06-09,12:05:10
39.9724216,116.32783,0,183.7,39608.5036111111,2008-06-09,12:05:12
39.9723999,116.32783,0,183.7,39608.5036342593,2008-06-09,12:05:14
39.9723783,116.3278466,0,183.7,39608.5036574074,2008-06-09,12:05:16
39.9723516,116.3278216,0,183.7,39608.5036805556,2008-06-09,12:05:18
39.9723333,116.3278116,0,183.7,39608.5037037037,2008-06-09,12:05:20
39.9723333,116.3278116,0,183.7,39608.5037731482,2008-06-09,12:05:26
39.972335,116.3278133,0,183.7,39608.5037962963,2008-06-09,12:05:28
39.9723466,116.3278116,0,183.7,39608.5038194444,2008-06-09,12:05:30
39.9723683,116.3278049,0,183.7,39608.5038425926,2008-06-09,12:05:32
39.9724033,116.3278216,0,183.7,39608.5038657407,2008-06-09,12:05:34
39.9724566,116.3278349,0,180.4,39608.5038888889,2008-06-09,12:05:36
39.9725016,116.327885,0,180.4,39608.503912037,2008-06-09,12:05:38
39.9725316,116.3279099,0,180.4,39608.5039351852,2008-06-09,12:05:40
39.9725633,116.3279216,0,180.4,39608.5039583333,2008-06-09,12:05:42
39.9726516,116.3279433,0,180.4,39608.5039814815,2008-06-09,12:05:44
39.9727049,116.3279566,0,180.4,39608.5040046296,2008-06-09,12:05:46
39.9727233,116.3279533,0,180.4,39608.5040277778,2008-06-09,12:05:48
39.9727433,116.3279633,0,180.4,39608.5040509259,2008-06-09,12:05:50
39.972755,116.3279766,0,180.4,39608.5040740741,2008-06-09,12:05:52
39.9727649,116.3279849,0,180.4,39608.5040972222,2008-06-09,12:05:54
39.9727883,116.3279783,0,180.4,39608.5041203704,2008-06-09,12:05:56
39.9728049,116.3279783,0,180.4,39608.5041435185,2008-06-09,12:05:58
39.9728183,116.3279783,0,180.4,39608.5041666667,2008-06-09,12:06:00
39.9728183,116.3279766,0,183.7,39608.5041898148,2008-06-09,12:06:02
39.9728183,116.3279766,0,183.7,39608.5042361111,2008-06-09,12:06:06
39.972825,116.32797,0,183.7,39608.5042592593,2008-06-09,12:06:08
39.9728366,116.3279649,0,183.7,39608.5042824074,2008-06-09,12:06:10
39.97284,116.3279633,0,183.7,39608.5043055556,2008-06-09,12:06:12
39.97284,116.3279499,0,183.7,39608.5044097222,2008-06-09,12:06:21
39.9728416,116.3279533,0,183.7,39608.504537037,2008-06-09,12:06:32
39.9728483,116.3279466,0,183.7,39608.5045601852,2008-06-09,12:06:34
39.9728599,116.3279333,0,183.7,39608.5045833333,2008-06-09,12:06:36
39.9728766,116.3279216,0,183.7,39608.5046064815,2008-06-09,12:06:38
39.9728966,116.3279116,0,183.7,39608.5046296296,2008-06-09,12:06:40
39.9729966,116.3279383,0,183.7,39608.5046527778,2008-06-09,12:06:42
39.9731016,116.3279583,0,183.7,39608.5046759259,2008-06-09,12:06:44
39.9732099,116.3279883,0,183.7,39608.5046990741,2008-06-09,12:06:46
39.9732666,116.3279949,0,183.7,39608.5047222222,2008-06-09,12:06:48
39.9732983,116.3279766,0,183.7,39608.5047453704,2008-06-09,12:06:50
39.9733349,116.3279616,0,183.7,39608.5047685185,2008-06-09,12:06:52
39.9733766,116.3279399,0,183.7,39608.5047916667,2008-06-09,12:06:54
39.9734083,116.327935,0,183.7,39608.5048148148,2008-06-09,12:06:56
39.9734416,116.3279166,0,183.7,39608.504837963,2008-06-09,12:06:58
39.9734683,116.3278883,0,183.7,39608.5048611111,2008-06-09,12:07:00
39.9734916,116.3278899,0,183.7,39608.5048842593,2008-06-09,12:07:02
39.9735066,116.3278783,0,183.7,39608.5049074074,2008-06-09,12:07:04
39.9735216,116.3278883,0,183.7,39608.5049305556,2008-06-09,12:07:06
39.9735349,116.3278549,0,183.7,39608.5049537037,2008-06-09,12:07:08
39.9735883,116.3278699,0,183.7,39608.5049768519,2008-06-09,12:07:10
39.9736183,116.3278466,0,183.7,39608.505,2008-06-09,12:07:12
39.9736516,116.3278449,0,183.7,39608.5050231481,2008-06-09,12:07:14
39.9736749,116.3278483,0,183.7,39608.5050462963,2008-06-09,12:07:16
39.973705,116.3278583,0,183.7,39608.5050694444,2008-06-09,12:07:18
39.9737299,116.3278483,0,183.7,39608.5050925926,2008-06-09,12:07:20
39.9737366,116.3278633,0,183.7,39608.5051157407,2008-06-09,12:07:22
39.9737583,116.3278766,0,183.7,39608.5051388889,2008-06-09,12:07:24
39.9737783,116.3278666,0,183.7,39608.505162037,2008-06-09,12:07:26
39.9737999,116.3278599,0,183.7,39608.5051851852,2008-06-09,12:07:28
39.9738149,116.3278566,0,183.7,39608.5052083333,2008-06-09,12:07:30
39.9738266,116.3278466,0,183.7,39608.5052314815,2008-06-09,12:07:32
39.97385,116.3278416,0,183.7,39608.5052546296,2008-06-09,12:07:34
39.9738933,116.3278199,0,183.7,39608.5052777778,2008-06-09,12:07:36
39.973915,116.3278016,0,183.7,39608.5053009259,2008-06-09,12:07:38
39.9739366,116.327795,0,183.7,39608.5053240741,2008-06-09,12:07:40
39.97396,116.3277966,0,183.7,39608.5053472222,2008-06-09,12:07:42
39.9739833,116.32783,0,183.7,39608.5053703704,2008-06-09,12:07:44
39.9740249,116.3278566,0,183.7,39608.5053935185,2008-06-09,12:07:46
39.9740683,116.3278683,0,183.7,39608.5054166667,2008-06-09,12:07:48
39.9740916,116.3278866,0,183.7,39608.5054398148,2008-06-09,12:07:50
39.9740983,116.3278866,0,183.7,39608.505462963,2008-06-09,12:07:52
39.9740899,116.327885,0,183.7,39608.5054861111,2008-06-09,12:07:54
39.9741,116.3278766,0,183.7,39608.5055092593,2008-06-09,12:07:56
39.974125,116.3278799,0,183.7,39608.5055324074,2008-06-09,12:07:58
39.9741333,116.3278816,0,183.7,39608.5055555556,2008-06-09,12:08:00
39.9741499,116.3278699,0,183.7,39608.5055787037,2008-06-09,12:08:02
39.9741616,116.3278599,0,183.7,39608.5056018519,2008-06-09,12:08:04
39.9741866,116.3278533,0,183.7,39608.505625,2008-06-09,12:08:06
39.9741933,116.3278316,0,183.7,39608.5056481481,2008-06-09,12:08:08
39.9742033,116.3278049,0,183.7,39608.5056712963,2008-06-09,12:08:10
39.9742033,116.3277933,0,183.7,39608.5056944444,2008-06-09,12:08:12
39.9742083,116.3277499,0,183.7,39608.5057175926,2008-06-09,12:08:14
39.9742333,116.3277266,0,183.7,39608.5057407407,2008-06-09,12:08:16
39.9742716,116.3277716,0,183.7,39608.5057638889,2008-06-09,12:08:18
39.9743199,116.3278116,0,183.7,39608.505787037,2008-06-09,12:08:20
39.974355,116.32783,0,183.7,39608.5058101852,2008-06-09,12:08:22
39.9743849,116.3278666,0,183.7,39608.5058333333,2008-06-09,12:08:24
39.974395,116.3278749,0,183.7,39608.5058564815,2008-06-09,12:08:26
39.9744016,116.3278766,0,183.7,39608.5058796296,2008-06-09,12:08:28
39.97442,116.3278766,0,183.7,39608.5059027778,2008-06-09,12:08:30
39.9744533,116.3278516,0,183.7,39608.5059259259,2008-06-09,12:08:32
39.9744766,116.3278416,0,183.7,39608.5059490741,2008-06-09,12:08:34
39.9744766,116.3278399,0,183.7,39608.5059722222,2008-06-09,12:08:36
39.9744766,116.3278316,0,183.7,39608.5059953704,2008-06-09,12:08:38
39.97449,116.3278366,0,183.7,39608.5060185185,2008-06-09,12:08:40
39.9744999,116.3278433,0,183.7,39608.5060416667,2008-06-09,12:08:42
39.9745133,116.3278566,0,183.7,39608.5060648148,2008-06-09,12:08:44
39.9745266,116.327865,0,183.7,39608.506087963,2008-06-09,12:08:46
39.9745733,116.3278533,0,183.7,39608.5061111111,2008-06-09,12:08:48
39.9745933,116.32783,0,187,39608.5061342593,2008-06-09,12:08:50
39.9746316,116.3278349,0,187,39608.5061574074,2008-06-09,12:08:52
39.9746666,116.3278316,0,187,39608.5061805556,2008-06-09,12:08:54
39.9747099,116.32783,0,187,39608.5062037037,2008-06-09,12:08:56
39.9747333,116.3278433,0,187,39608.5062268519,2008-06-09,12:08:58
39.9747833,116.3278416,0,187,39608.50625,2008-06-09,12:09:00
39.9748199,116.3278416,0,183.7,39608.5062731481,2008-06-09,12:09:02
39.974845,116.3278366,0,187,39608.5062962963,2008-06-09,12:09:04
39.9748216,116.3278333,0,187,39608.5063194444,2008-06-09,12:09:06
39.9748166,116.3278316,0,187,39608.5063425926,2008-06-09,12:09:08
39.97484,116.327815,0,187,39608.5063657407,2008-06-09,12:09:10
39.9748749,116.327815,0,187,39608.5063888889,2008-06-09,12:09:12
39.9748966,116.3278033,0,187,39608.506412037,2008-06-09,12:09:14
39.9749133,116.3278133,0,187,39608.5064351852,2008-06-09,12:09:16
39.9749349,116.327815,0,187,39608.5064583333,2008-06-09,12:09:18
39.9749749,116.3278333,0,187,39608.5064814815,2008-06-09,12:09:20
39.9750199,116.3278466,0,187,39608.5065046296,2008-06-09,12:09:22
39.975055,116.3278549,0,187,39608.5065277778,2008-06-09,12:09:24
39.9750866,116.3278666,0,187,39608.5065509259,2008-06-09,12:09:26
39.9751183,116.327885,0,187,39608.5065740741,2008-06-09,12:09:28
39.9751383,116.3278949,0,187,39608.5066087963,2008-06-09,12:09:31
39.9751483,116.3279,0,187,39608.5067939815,2008-06-09,12:09:47
39.9751566,116.3279166,0,187,39608.5068171296,2008-06-09,12:09:49
39.9751583,116.3279316,0,187,39608.5068402778,2008-06-09,12:09:51
39.9751533,116.3279616,0,187,39608.5068634259,2008-06-09,12:09:53
39.9751433,116.3279833,0,187,39608.5068865741,2008-06-09,12:09:55
39.9751266,116.3280116,0,187,39608.5069097222,2008-06-09,12:09:57
39.9751149,116.3280316,0,187,39608.5069328704,2008-06-09,12:09:59
39.9751066,116.3280533,0,187,39608.5069560185,2008-06-09,12:10:01
39.9751133,116.3280833,0,187,39608.5069791667,2008-06-09,12:10:03
39.9750966,116.32811,0,187,39608.5070023148,2008-06-09,12:10:05
39.9750966,116.328145,0,187,39608.507025463,2008-06-09,12:10:07
39.9751183,116.3281916,0,187,39608.5070486111,2008-06-09,12:10:09
39.9751266,116.3282249,0,187,39608.5070717593,2008-06-09,12:10:11
39.9751283,116.3282583,0,187,39608.5070949074,2008-06-09,12:10:13
39.97512,116.3282916,0,187,39608.5071180556,2008-06-09,12:10:15
39.9751183,116.3283233,0,187,39608.5071412037,2008-06-09,12:10:17
39.9751299,116.3283499,0,187,39608.5071643519,2008-06-09,12:10:19
39.975135,116.3283983,0,187,39608.5071875,2008-06-09,12:10:21
39.9751449,116.3284349,0,187,39608.5072106481,2008-06-09,12:10:23
39.9751616,116.3284766,0,187,39608.5072337963,2008-06-09,12:10:25
39.9751666,116.3285116,0,187,39608.5072569444,2008-06-09,12:10:27
39.9751733,116.3285433,0,187,39608.5072800926,2008-06-09,12:10:29
39.9751616,116.328565,0,187,39608.5073032407,2008-06-09,12:10:31
39.9751583,116.3285966,0,187,39608.5073263889,2008-06-09,12:10:33
39.9751449,116.3286199,0,187,39608.507349537,2008-06-09,12:10:35
39.9751416,116.3286483,0,187,39608.5073726852,2008-06-09,12:10:37
39.9751316,116.3286816,0,187,39608.5073958333,2008-06-09,12:10:39
39.9751216,116.3287249,0,187,39608.5074189815,2008-06-09,12:10:41
39.97512,116.3287616,0,187,39608.5074421296,2008-06-09,12:10:43
39.9751149,116.3287866,0,187,39608.5074652778,2008-06-09,12:10:45
39.9751149,116.3288233,0,187,39608.5074884259,2008-06-09,12:10:47
39.9751133,116.3288566,0,187,39608.5075115741,2008-06-09,12:10:49
39.97511,116.3288883,0,187,39608.5075347222,2008-06-09,12:10:51
39.9751166,116.3289266,0,187,39608.5075578704,2008-06-09,12:10:53
39.9750966,116.3289549,0,187,39608.5075810185,2008-06-09,12:10:55
39.9750999,116.3289516,0,187,39608.5076041667,2008-06-09,12:10:57
39.9751133,116.3289533,0,187,39608.5077430556,2008-06-09,12:11:09
39.97512,116.3289666,0,187,39608.5077662037,2008-06-09,12:11:11
39.9751366,116.3289833,0,187,39608.5077893519,2008-06-09,12:11:13
39.9751699,116.3290033,0,187,39608.5078125,2008-06-09,12:11:15
39.9751983,116.3290283,0,187,39608.5078356481,2008-06-09,12:11:17
39.97521,116.3290616,0,187,39608.5078587963,2008-06-09,12:11:19
39.975195,116.329125,0,187,39608.5078819444,2008-06-09,12:11:21
39.97522,116.3291516,0,187,39608.5079050926,2008-06-09,12:11:23
39.9752183,116.3291983,0,187,39608.5079282407,2008-06-09,12:11:25
39.9752283,116.3292333,0,187,39608.5079513889,2008-06-09,12:11:27
39.9752399,116.3292549,0,187,39608.507974537,2008-06-09,12:11:29
39.9752133,116.3293016,0,187,39608.5079976852,2008-06-09,12:11:31
39.9752216,116.3293233,0,187,39608.5080208333,2008-06-09,12:11:33
39.9752333,116.3293566,0,187,39608.5080439815,2008-06-09,12:11:35
39.97522,116.3293966,0,187,39608.5080671296,2008-06-09,12:11:37
39.9752166,116.3294466,0,187,39608.5080902778,2008-06-09,12:11:39
39.9752066,116.3294833,0,187,39608.5081134259,2008-06-09,12:11:41
39.9752016,116.3295116,0,187,39608.5081365741,2008-06-09,12:11:43
39.9751983,116.3295466,0,187,39608.5081597222,2008-06-09,12:11:45
39.9752016,116.3295683,0,187,39608.5081828704,2008-06-09,12:11:47
39.9752116,116.3295766,0,187,39608.5082060185,2008-06-09,12:11:49
39.9752383,116.3295716,0,187,39608.5082291667,2008-06-09,12:11:51
39.9752633,116.3295666,0,187,39608.5082523148,2008-06-09,12:11:53
39.9752833,116.3295799,0,187,39608.508275463,2008-06-09,12:11:55
39.9752833,116.3296083,0,183.7,39608.5082986111,2008-06-09,12:11:57
39.97528,116.3296233,0,183.7,39608.5083217593,2008-06-09,12:11:59
39.97526,116.3296683,0,183.7,39608.5083449074,2008-06-09,12:12:01
39.9752399,116.3297116,0,183.7,39608.5083680556,2008-06-09,12:12:03
39.975235,116.3297316,0,183.7,39608.5083912037,2008-06-09,12:12:05
39.9752233,116.3297716,0,183.7,39608.5084143518,2008-06-09,12:12:07
39.9752283,116.3297899,0,183.7,39608.5084375,2008-06-09,12:12:09
39.9752216,116.3298216,0,183.7,39608.5084606481,2008-06-09,12:12:11
39.9752083,116.329855,0,183.7,39608.5084837963,2008-06-09,12:12:13
39.9752166,116.3298733,0,183.7,39608.5085069444,2008-06-09,12:12:15
39.9752249,116.3298916,0,183.7,39608.5085300926,2008-06-09,12:12:17
39.975235,116.3299183,0,183.7,39608.5085532407,2008-06-09,12:12:19
39.9752299,116.3299549,0,183.7,39608.5085763889,2008-06-09,12:12:21
39.9752283,116.3299899,0,183.7,39608.508599537,2008-06-09,12:12:23
39.9752133,116.33003,0,183.7,39608.5086226852,2008-06-09,12:12:25
39.975205,116.3300699,0,183.7,39608.5086458333,2008-06-09,12:12:27
39.9751916,116.3301016,0,183.7,39608.5086689815,2008-06-09,12:12:29
39.9751933,116.3301333,0,183.7,39608.5086921296,2008-06-09,12:12:31
39.975205,116.3301499,0,183.7,39608.5087152778,2008-06-09,12:12:33
39.9752149,116.3301616,0,183.7,39608.5087384259,2008-06-09,12:12:35
39.9752083,116.3302233,0,183.7,39608.5087615741,2008-06-09,12:12:37
39.9752183,116.3302416,0,183.7,39608.5087847222,2008-06-09,12:12:39
39.9752516,116.330255,0,180.4,39608.5088078704,2008-06-09,12:12:41
39.9752833,116.3302833,0,180.4,39608.5088310185,2008-06-09,12:12:43
39.97529,116.3303049,0,180.4,39608.5088541667,2008-06-09,12:12:45
39.9752666,116.3303666,0,180.4,39608.5088773148,2008-06-09,12:12:47
39.9752583,116.3304049,0,180.4,39608.508900463,2008-06-09,12:12:49
39.9752733,116.3304249,0,180.4,39608.5089236111,2008-06-09,12:12:51
39.9753166,116.3304116,0,180.4,39608.5089467593,2008-06-09,12:12:53
39.9753316,116.3304216,0,180.4,39608.5089699074,2008-06-09,12:12:55
39.9753316,116.3304399,0,180.4,39608.5089930556,2008-06-09,12:12:57
39.9753233,116.3304783,0,180.4,39608.5090162037,2008-06-09,12:12:59
39.9753149,116.3305183,0,180.4,39608.5090393518,2008-06-09,12:13:01
39.97532,116.3305533,0,180.4,39608.5090625,2008-06-09,12:13:03
39.9753316,116.3305666,0,180.4,39608.5090856481,2008-06-09,12:13:05
39.9753433,116.3305783,0,180.4,39608.5091087963,2008-06-09,12:13:07
39.97536,116.3305849,0,180.4,39608.5091319444,2008-06-09,12:13:09
39.9753683,116.3306016,0,180.4,39608.5091550926,2008-06-09,12:13:11
39.9753766,116.3306183,0,180.4,39608.5091782407,2008-06-09,12:13:13
39.9753716,116.3306549,0,180.4,39608.5092013889,2008-06-09,12:13:15
39.9753666,116.3306933,0,180.4,39608.509224537,2008-06-09,12:13:17
39.9753766,116.33071,0,180.4,39608.5092476852,2008-06-09,12:13:19
39.9753799,116.330745,0,180.4,39608.5092708333,2008-06-09,12:13:21
39.9753949,116.3307599,0,180.4,39608.5092939815,2008-06-09,12:13:23
39.9754116,116.3307749,0,180.4,39608.5093171296,2008-06-09,12:13:25
39.9754266,116.3308066,0,180.4,39608.5093402778,2008-06-09,12:13:27
39.9754499,116.3308449,0,180.4,39608.5093634259,2008-06-09,12:13:29
39.9754783,116.3308466,0,180.4,39608.5093865741,2008-06-09,12:13:31
39.9755283,116.3308566,0,180.4,39608.5094097222,2008-06-09,12:13:33
39.9755633,116.3308549,0,180.4,39608.5094328704,2008-06-09,12:13:35
39.9755866,116.33085,0,180.4,39608.5094560185,2008-06-09,12:13:37
39.9756233,116.33085,0,180.4,39608.5094791667,2008-06-09,12:13:39
39.9756683,116.3308483,0,180.4,39608.5095023148,2008-06-09,12:13:41
39.9756966,116.3308399,0,180.4,39608.509525463,2008-06-09,12:13:43
39.9757199,116.3308366,0,180.4,39608.5095486111,2008-06-09,12:13:45
39.9757283,116.3308399,0,180.4,39608.5095717593,2008-06-09,12:13:47
39.9757433,116.3308566,0,180.4,39608.5095949074,2008-06-09,12:13:49
39.9757383,116.3308799,0,180.4,39608.5096180556,2008-06-09,12:13:51
39.9757349,116.3309083,0,180.4,39608.5096412037,2008-06-09,12:13:53
39.97571,116.3309333,0,180.4,39608.5096643518,2008-06-09,12:13:55
39.9756649,116.330975,0,180.4,39608.5096875,2008-06-09,12:13:57
39.9756016,116.3309766,0,180.4,39608.5097222222,2008-06-09,12:14:00
39.9755766,116.3309283,0,180.4,39608.5097569444,2008-06-09,12:14:03
39.9755333,116.3309483,0,180.4,39608.5097800926,2008-06-09,12:14:05
39.9754716,116.3309949,0,180.4,39608.5098032407,2008-06-09,12:14:07
39.9753766,116.3310633,0,180.4,39608.5098263889,2008-06-09,12:14:09
39.9752399,116.3311533,0,180.4,39608.509849537,2008-06-09,12:14:11
39.9750083,116.3312733,0,180.4,39608.5098842593,2008-06-09,12:14:14
