# Supplementary material for: Research on differential privacy protection method based on user tendency
Source: PLoS One. 2023 Oct 26;18(10):e0288823. doi: 10.1371/journal.pone.0288823 (PMC10602288; doi:10.1371/journal.pone.0288823)
Supplement: S4 Data — (ZIP) [file pone.0288823.s004.zip › Data 5-4/112/Trajectory/20080609150913.plt]

Geolife trajectory
WGS 84
Altitude is in Feet
Reserved 3
0,2,255,My Track,0,0,2,8421376
0
39.9754066,116.3308399,0,173.9,39608.631400463,2008-06-09,15:09:13
39.9754066,116.3308399,0,173.9,39608.6315046296,2008-06-09,15:09:22
39.9754066,116.3308399,0,173.9,39608.6315277778,2008-06-09,15:09:24
39.9753766,116.3308183,0,173.9,39608.6315509259,2008-06-09,15:09:26
39.9753416,116.3307849,0,173.9,39608.6315740741,2008-06-09,15:09:28
39.9753466,116.33078,0,173.9,39608.6315972222,2008-06-09,15:09:30
39.9753316,116.3307399,0,173.9,39608.6316203704,2008-06-09,15:09:32
39.97533,116.3307033,0,173.9,39608.6316435185,2008-06-09,15:09:34
39.9753216,116.3306716,0,173.9,39608.6316666667,2008-06-09,15:09:36
39.9753483,116.3306066,0,173.9,39608.6316898148,2008-06-09,15:09:38
39.97536,116.3305949,0,173.9,39608.631712963,2008-06-09,15:09:40
39.9753633,116.3305866,0,173.9,39608.6317361111,2008-06-09,15:09:42
39.9753399,116.3305,0,173.9,39608.6317592593,2008-06-09,15:09:44
39.9753366,116.3304666,0,173.9,39608.6317824074,2008-06-09,15:09:46
39.9753183,116.3304666,0,173.9,39608.6318055556,2008-06-09,15:09:48
39.9753083,116.3304666,0,173.9,39608.6318287037,2008-06-09,15:09:50
39.9752833,116.33047,0,173.9,39608.6318518519,2008-06-09,15:09:52
39.9752833,116.33047,0,173.9,39608.6318634259,2008-06-09,15:09:53
39.9752833,116.33047,0,173.9,39608.6318865741,2008-06-09,15:09:55
39.9752849,116.3304599,0,173.9,39608.6319097222,2008-06-09,15:09:57
39.9752816,116.3304399,0,173.9,39608.6319328704,2008-06-09,15:09:59
39.9752583,116.330395,0,173.9,39608.6319560185,2008-06-09,15:10:01
39.9752316,116.33036,0,173.9,39608.6319791667,2008-06-09,15:10:03
39.9752316,116.3303499,0,173.9,39608.6320023148,2008-06-09,15:10:05
39.975205,116.3303316,0,173.9,39608.632025463,2008-06-09,15:10:07
39.9751816,116.3303016,0,173.9,39608.6320486111,2008-06-09,15:10:09
39.9751866,116.33026,0,173.9,39608.6320717593,2008-06-09,15:10:11
39.9751999,116.3302299,0,173.9,39608.6320949074,2008-06-09,15:10:13
39.9751699,116.330155,0,173.9,39608.6321180556,2008-06-09,15:10:15
39.9751566,116.3301066,0,173.9,39608.6321412037,2008-06-09,15:10:17
39.9751416,116.3300749,0,173.9,39608.6321643519,2008-06-09,15:10:19
39.975125,116.3300283,0,173.9,39608.6321875,2008-06-09,15:10:21
39.9751283,116.3299749,0,173.9,39608.6322106481,2008-06-09,15:10:23
39.9751266,116.3299283,0,173.9,39608.6322337963,2008-06-09,15:10:25
39.9751516,116.3294083,0,173.9,39608.6325578704,2008-06-09,15:10:53
39.9751533,116.3293816,0,173.9,39608.6325810185,2008-06-09,15:10:55
39.9751683,116.3293383,0,173.9,39608.6326041667,2008-06-09,15:10:57
39.97518,116.329315,0,173.9,39608.6326273148,2008-06-09,15:10:59
39.9751749,116.329315,0,173.9,39608.632650463,2008-06-09,15:11:01
39.9751749,116.3293266,0,173.9,39608.6326736111,2008-06-09,15:11:03
39.9751666,116.329315,0,173.9,39608.6326967593,2008-06-09,15:11:05
39.975165,116.3292849,0,173.9,39608.6327199074,2008-06-09,15:11:07
39.9751566,116.329195,0,173.9,39608.6327430556,2008-06-09,15:11:09
39.9751483,116.3291349,0,173.9,39608.6327662037,2008-06-09,15:11:11
39.9751366,116.3290866,0,173.9,39608.6327893519,2008-06-09,15:11:13
39.9751299,116.3290449,0,173.9,39608.6328125,2008-06-09,15:11:15
39.975125,116.3290083,0,173.9,39608.6328356481,2008-06-09,15:11:17
39.9751333,116.3290149,0,173.9,39608.6328587963,2008-06-09,15:11:19
39.9751483,116.3290216,0,173.9,39608.6328819444,2008-06-09,15:11:21
39.9751583,116.3290083,0,173.9,39608.6329050926,2008-06-09,15:11:23
39.9751699,116.3289783,0,173.9,39608.6329282407,2008-06-09,15:11:25
39.9751749,116.3289516,0,173.9,39608.6329513889,2008-06-09,15:11:27
39.9751816,116.32893,0,173.9,39608.632974537,2008-06-09,15:11:29
39.9751816,116.3289016,0,173.9,39608.6329976852,2008-06-09,15:11:31
39.9751749,116.3288666,0,173.9,39608.6330208333,2008-06-09,15:11:33
39.9751766,116.3288383,0,173.9,39608.6330439815,2008-06-09,15:11:35
39.9751733,116.3288066,0,173.9,39608.6330671296,2008-06-09,15:11:37
39.9751699,116.3287816,0,173.9,39608.6330902778,2008-06-09,15:11:39
39.9751666,116.3287849,0,173.9,39608.6331134259,2008-06-09,15:11:41
39.9751666,116.3287999,0,173.9,39608.6331365741,2008-06-09,15:11:43
39.9751516,116.3288066,0,173.9,39608.6335185185,2008-06-09,15:12:16
39.9751599,116.3287866,0,173.9,39608.6335416667,2008-06-09,15:12:18
39.9751749,116.3287366,0,173.9,39608.6335648148,2008-06-09,15:12:20
39.9751883,116.3286549,0,173.9,39608.633587963,2008-06-09,15:12:22
39.9752083,116.3285749,0,173.9,39608.6336111111,2008-06-09,15:12:24
39.9752166,116.3284983,0,173.9,39608.6336342593,2008-06-09,15:12:26
39.9752299,116.3284383,0,170.6,39608.6336574074,2008-06-09,15:12:28
39.9752366,116.3283766,0,170.6,39608.6336805556,2008-06-09,15:12:30
39.9752366,116.3283116,0,170.6,39608.6337037037,2008-06-09,15:12:32
39.9752366,116.328265,0,170.6,39608.6337268518,2008-06-09,15:12:34
39.9752383,116.3282216,0,170.6,39608.63375,2008-06-09,15:12:36
39.9752416,116.3281833,0,170.6,39608.6337731481,2008-06-09,15:12:38
39.9752533,116.32816,0,170.6,39608.6337962963,2008-06-09,15:12:40
39.9752449,116.3281166,0,170.6,39608.6338194444,2008-06-09,15:12:42
39.9752483,116.3280766,0,170.6,39608.6338425926,2008-06-09,15:12:44
39.97525,116.3280299,0,170.6,39608.6338657407,2008-06-09,15:12:46
39.9752549,116.3279516,0,170.6,39608.6338888889,2008-06-09,15:12:48
39.9752533,116.3279016,0,170.6,39608.633912037,2008-06-09,15:12:50
39.9752516,116.3278933,0,170.6,39608.6339351852,2008-06-09,15:12:52
39.9752333,116.3278833,0,170.6,39608.6339583333,2008-06-09,15:12:54
39.975205,116.3278866,0,170.6,39608.6339814815,2008-06-09,15:12:56
39.9751866,116.3278833,0,170.6,39608.6340046296,2008-06-09,15:12:58
39.9751616,116.3278983,0,170.6,39608.6340277778,2008-06-09,15:13:00
39.9751366,116.3279083,0,170.6,39608.6340509259,2008-06-09,15:13:02
39.9750999,116.3279249,0,170.6,39608.6340740741,2008-06-09,15:13:04
39.97507,116.3279216,0,170.6,39608.6340972222,2008-06-09,15:13:06
39.9750449,116.32792,0,170.6,39608.6341203704,2008-06-09,15:13:08
39.9750166,116.3279116,0,170.6,39608.6341435185,2008-06-09,15:13:10
39.97498,116.3279,0,170.6,39608.6341666667,2008-06-09,15:13:12
39.9749499,116.3278866,0,170.6,39608.6341898148,2008-06-09,15:13:14
39.9749299,116.3278699,0,170.6,39608.634212963,2008-06-09,15:13:16
39.9749216,116.3278283,0,173.9,39608.6342361111,2008-06-09,15:13:18
39.9749366,116.3277533,0,173.9,39608.6342592593,2008-06-09,15:13:20
39.97494,116.3276866,0,173.9,39608.6342824074,2008-06-09,15:13:22
39.9749366,116.3276583,0,173.9,39608.6343055556,2008-06-09,15:13:24
39.9749183,116.3276416,0,173.9,39608.6343287037,2008-06-09,15:13:26
39.9748983,116.3276133,0,173.9,39608.6343518518,2008-06-09,15:13:28
39.9748799,116.3275533,0,173.9,39608.634375,2008-06-09,15:13:30
39.9748799,116.3275,0,170.6,39608.6343981481,2008-06-09,15:13:32
39.974885,116.3274666,0,170.6,39608.6344212963,2008-06-09,15:13:34
39.9748816,116.3274349,0,173.9,39608.6344444444,2008-06-09,15:13:36
39.9748683,116.3274016,0,173.9,39608.6344675926,2008-06-09,15:13:38
39.974855,116.3273833,0,173.9,39608.6344907407,2008-06-09,15:13:40
39.9748483,116.32734,0,173.9,39608.6345138889,2008-06-09,15:13:42
39.974845,116.3273266,0,173.9,39608.634537037,2008-06-09,15:13:44
39.97484,116.3273116,0,173.9,39608.6345601852,2008-06-09,15:13:46
39.9748316,116.3273083,0,173.9,39608.6345833333,2008-06-09,15:13:48
39.9748199,116.3272999,0,173.9,39608.6346064815,2008-06-09,15:13:50
39.9748083,116.3273016,0,177.2,39608.6346296296,2008-06-09,15:13:52
39.9748133,116.3273433,0,177.2,39608.6346527778,2008-06-09,15:13:54
39.9748033,116.3273416,0,177.2,39608.6346759259,2008-06-09,15:13:56
39.9747949,116.3273516,0,177.2,39608.6346990741,2008-06-09,15:13:58
39.9748016,116.3273683,0,177.2,39608.6347222222,2008-06-09,15:14:00
39.9747733,116.3273699,0,177.2,39608.6347453704,2008-06-09,15:14:02
39.9747266,116.3274366,0,177.2,39608.6347685185,2008-06-09,15:14:04
39.974685,116.3274733,0,177.2,39608.6347916667,2008-06-09,15:14:06
39.9746533,116.3275066,0,177.2,39608.6348148148,2008-06-09,15:14:08
39.974615,116.3275216,0,177.2,39608.634837963,2008-06-09,15:14:10
39.9745866,116.3275199,0,177.2,39608.6348611111,2008-06-09,15:14:12
39.9745716,116.3275233,0,177.2,39608.6348842593,2008-06-09,15:14:14
39.9745583,116.3275083,0,177.2,39608.6349074074,2008-06-09,15:14:16
39.9745516,116.3275199,0,173.9,39608.6349305556,2008-06-09,15:14:18
39.9745133,116.3275383,0,173.9,39608.6349537037,2008-06-09,15:14:20
39.974465,116.3275583,0,173.9,39608.6349768518,2008-06-09,15:14:22
39.9744416,116.3275316,0,173.9,39608.635,2008-06-09,15:14:24
39.9744266,116.3275016,0,173.9,39608.6350231481,2008-06-09,15:14:26
39.974405,116.3274733,0,177.2,39608.6350462963,2008-06-09,15:14:28
39.97442,116.3274216,0,177.2,39608.6350694444,2008-06-09,15:14:30
39.9743999,116.3274083,0,177.2,39608.6350925926,2008-06-09,15:14:32
39.9743699,116.3274199,0,177.2,39608.6351157407,2008-06-09,15:14:34
39.9743366,116.3274433,0,177.2,39608.6351388889,2008-06-09,15:14:36
39.97431,116.3274716,0,177.2,39608.635162037,2008-06-09,15:14:38
39.974295,116.3274983,0,180.4,39608.6351851852,2008-06-09,15:14:40
39.9742683,116.3275316,0,180.4,39608.6352083333,2008-06-09,15:14:42
39.9742433,116.3275766,0,180.4,39608.6352314815,2008-06-09,15:14:44
39.9741833,116.3275883,0,180.4,39608.6352546296,2008-06-09,15:14:46
39.9741333,116.3276016,0,180.4,39608.6352777778,2008-06-09,15:14:48
39.9741,116.32757,0,180.4,39608.6353009259,2008-06-09,15:14:50
39.9740716,116.3275766,0,180.4,39608.6353240741,2008-06-09,15:14:52
39.9739949,116.3276699,0,180.4,39608.6353472222,2008-06-09,15:14:54
39.9739816,116.3276966,0,180.4,39608.6353703704,2008-06-09,15:14:56
39.9739916,116.3276799,0,180.4,39608.6353935185,2008-06-09,15:14:58
39.9740583,116.3275899,0,177.2,39608.6354166667,2008-06-09,15:15:00
39.97413,116.3274666,0,180.4,39608.6354398148,2008-06-09,15:15:02
39.9741199,116.3274283,0,180.4,39608.635462963,2008-06-09,15:15:04
39.9741033,116.3274399,0,177.2,39608.6354976852,2008-06-09,15:15:07
39.9740499,116.3274983,0,177.2,39608.6355208333,2008-06-09,15:15:09
39.9740083,116.3275566,0,177.2,39608.6355439815,2008-06-09,15:15:11
39.973975,116.3276149,0,177.2,39608.6355671296,2008-06-09,15:15:13
39.9739399,116.3276383,0,177.2,39608.6355902778,2008-06-09,15:15:15
39.9739066,116.3276533,0,177.2,39608.6356134259,2008-06-09,15:15:17
39.9738733,116.3276799,0,177.2,39608.6356365741,2008-06-09,15:15:19
39.9738549,116.3276883,0,180.4,39608.6356597222,2008-06-09,15:15:21
39.9738716,116.3276599,0,180.4,39608.6356828704,2008-06-09,15:15:23
39.9738866,116.3276416,0,180.4,39608.6357060185,2008-06-09,15:15:25
39.9738983,116.3276116,0,180.4,39608.6357291667,2008-06-09,15:15:27
39.9738933,116.3276299,0,180.4,39608.6357523148,2008-06-09,15:15:29
39.9738433,116.3276599,0,180.4,39608.635775463,2008-06-09,15:15:31
39.9738083,116.3276716,0,180.4,39608.6357986111,2008-06-09,15:15:33
39.9737549,116.3276783,0,180.4,39608.6358217593,2008-06-09,15:15:35
39.9737583,116.3276266,0,183.7,39608.6358449074,2008-06-09,15:15:37
39.9737866,116.3275599,0,183.7,39608.6358680556,2008-06-09,15:15:39
39.9738133,116.3275199,0,187,39608.6358912037,2008-06-09,15:15:41
39.973775,116.3274933,0,187,39608.6359143518,2008-06-09,15:15:43
39.9737549,116.3274933,0,187,39608.6359375,2008-06-09,15:15:45
39.973695,116.3275,0,187,39608.6359606481,2008-06-09,15:15:47
39.9736566,116.3274966,0,187,39608.6359837963,2008-06-09,15:15:49
39.9735833,116.3274866,0,187,39608.6360069444,2008-06-09,15:15:51
39.9735683,116.3274566,0,187,39608.6360300926,2008-06-09,15:15:53
39.9735533,116.3274633,0,187,39608.6360532407,2008-06-09,15:15:55
39.97357,116.3274849,0,187,39608.6360763889,2008-06-09,15:15:57
39.9735616,116.3274866,0,187,39608.636099537,2008-06-09,15:15:59
39.9735166,116.3275083,0,183.7,39608.6361226852,2008-06-09,15:16:01
39.9734766,116.32748,0,183.7,39608.6361458333,2008-06-09,15:16:03
39.9734316,116.3274549,0,177.2,39608.6361689815,2008-06-09,15:16:05
39.97336,116.3274266,0,177.2,39608.6361921296,2008-06-09,15:16:07
39.9733216,116.3274549,0,177.2,39608.6362152778,2008-06-09,15:16:09
39.9733016,116.3274966,0,177.2,39608.6362384259,2008-06-09,15:16:11
39.9732499,116.3275549,0,173.9,39608.6362615741,2008-06-09,15:16:13
39.9732416,116.3275099,0,173.9,39608.6362847222,2008-06-09,15:16:15
39.9732216,116.32748,0,173.9,39608.6363078704,2008-06-09,15:16:17
39.97319,116.3274666,0,170.6,39608.6363310185,2008-06-09,15:16:19
39.9731416,116.3275,0,170.6,39608.6363541667,2008-06-09,15:16:21
39.9731316,116.3274433,0,167.3,39608.6363773148,2008-06-09,15:16:23
39.9731083,116.3274616,0,167.3,39608.636400463,2008-06-09,15:16:25
39.9730883,116.3274683,0,164,39608.6364236111,2008-06-09,15:16:27
39.9730783,116.3274816,0,164,39608.6364467593,2008-06-09,15:16:29
39.9730633,116.3274866,0,164,39608.6364699074,2008-06-09,15:16:31
39.9730416,116.3274983,0,164,39608.6364930556,2008-06-09,15:16:33
39.9730149,116.3275416,0,164,39608.6365162037,2008-06-09,15:16:35
39.97298,116.3275783,0,164,39608.6365393519,2008-06-09,15:16:37
39.9729616,116.3276083,0,164,39608.6365625,2008-06-09,15:16:39
39.9729466,116.3275999,0,164,39608.6365856482,2008-06-09,15:16:41
39.9729233,116.3276116,0,164,39608.6366087963,2008-06-09,15:16:43
39.972895,116.3276133,0,164,39608.6366319444,2008-06-09,15:16:45
39.9728833,116.3276166,0,164,39608.6366550926,2008-06-09,15:16:47
39.9728599,116.3276283,0,164,39608.6366782407,2008-06-09,15:16:49
39.9728233,116.32764,0,164,39608.6367013889,2008-06-09,15:16:51
39.972795,116.3276533,0,164,39608.636724537,2008-06-09,15:16:53
39.9727633,116.3276866,0,164,39608.6367476852,2008-06-09,15:16:55
39.9727349,116.3277183,0,164,39608.6367708333,2008-06-09,15:16:57
39.9726899,116.3277516,0,164,39608.6367939815,2008-06-09,15:16:59
39.9726499,116.3277616,0,164,39608.6368171296,2008-06-09,15:17:01
39.9726016,116.32778,0,164,39608.6368402778,2008-06-09,15:17:03
39.97256,116.3277966,0,164,39608.6368634259,2008-06-09,15:17:05
39.9725316,116.3278016,0,160.8,39608.6368865741,2008-06-09,15:17:07
39.972505,116.3278099,0,160.8,39608.6369097222,2008-06-09,15:17:09
39.972515,116.3277349,0,160.8,39608.6369328704,2008-06-09,15:17:11
39.9725166,116.3276849,0,160.8,39608.6369560185,2008-06-09,15:17:13
39.9725133,116.3276533,0,160.8,39608.6369791667,2008-06-09,15:17:15
39.9724949,116.3276333,0,160.8,39608.6370023148,2008-06-09,15:17:17
39.9724683,116.3276099,0,164,39608.637025463,2008-06-09,15:17:19
39.9724499,116.327585,0,160.8,39608.6370486111,2008-06-09,15:17:21
39.9724416,116.3275533,0,160.8,39608.6370717593,2008-06-09,15:17:23
39.97243,116.3275199,0,160.8,39608.6370949074,2008-06-09,15:17:25
39.9724233,116.3274749,0,160.8,39608.6371180556,2008-06-09,15:17:27
39.9724366,116.3274583,0,160.8,39608.6371412037,2008-06-09,15:17:29
39.972435,116.32741,0,160.8,39608.6371643519,2008-06-09,15:17:31
39.972405,116.3274049,0,160.8,39608.6371875,2008-06-09,15:17:33
39.9723916,116.327375,0,160.8,39608.6372106481,2008-06-09,15:17:35
39.9723949,116.32734,0,160.8,39608.6372337963,2008-06-09,15:17:37
39.9723916,116.3272933,0,160.8,39608.6372569444,2008-06-09,15:17:39
39.9723966,116.3272449,0,160.8,39608.6372800926,2008-06-09,15:17:41
39.9724249,116.327205,0,160.8,39608.6373032407,2008-06-09,15:17:43
39.9724383,116.3271816,0,160.8,39608.6373263889,2008-06-09,15:17:45
39.9724633,116.3271599,0,160.8,39608.637349537,2008-06-09,15:17:47
39.9724966,116.327115,0,160.8,39608.6373726852,2008-06-09,15:17:49
39.9725316,116.3270916,0,160.8,39608.6373958333,2008-06-09,15:17:51
39.9725583,116.3270616,0,160.8,39608.6374189815,2008-06-09,15:17:53
39.9725666,116.3270316,0,164,39608.6374421296,2008-06-09,15:17:55
39.9725383,116.3269999,0,164,39608.6374652778,2008-06-09,15:17:57
39.9725016,116.3269799,0,164,39608.6374884259,2008-06-09,15:17:59
39.9724766,116.3269516,0,164,39608.6375115741,2008-06-09,15:18:01
39.972445,116.3269316,0,164,39608.6375347222,2008-06-09,15:18:03
39.972415,116.3269033,0,164,39608.6375578704,2008-06-09,15:18:05
39.9724166,116.3268666,0,164,39608.6375810185,2008-06-09,15:18:07
39.97243,116.3268266,0,164,39608.6376041667,2008-06-09,15:18:09
39.9724566,116.3267599,0,164,39608.6376273148,2008-06-09,15:18:11
39.9724533,116.3266983,0,164,39608.637650463,2008-06-09,15:18:13
39.9724566,116.3266416,0,164,39608.6376736111,2008-06-09,15:18:15
39.972475,116.326575,0,167.3,39608.6376967593,2008-06-09,15:18:17
39.9724699,116.32654,0,167.3,39608.6377199074,2008-06-09,15:18:19
39.9724533,116.3265333,0,167.3,39608.6377430556,2008-06-09,15:18:21
39.972435,116.3265266,0,167.3,39608.6377662037,2008-06-09,15:18:23
39.9724249,116.3265233,0,167.3,39608.6377893519,2008-06-09,15:18:25
39.9724249,116.3265216,0,167.3,39608.6378125,2008-06-09,15:18:27
39.9724333,116.3265316,0,170.6,39608.6379861111,2008-06-09,15:18:42
39.9724549,116.3264999,0,170.6,39608.6380092593,2008-06-09,15:18:44
39.9724883,116.3264383,0,170.6,39608.6380324074,2008-06-09,15:18:46
39.9724949,116.3263683,0,170.6,39608.6380555556,2008-06-09,15:18:48
39.9724833,116.3262899,0,170.6,39608.6380787037,2008-06-09,15:18:50
39.9724699,116.3261799,0,167.3,39608.6381018519,2008-06-09,15:18:52
39.9724666,116.32612,0,170.6,39608.638125,2008-06-09,15:18:54
39.9724433,116.3260666,0,170.6,39608.6381481481,2008-06-09,15:18:56
39.97243,116.3260399,0,170.6,39608.6381712963,2008-06-09,15:18:58
39.9724266,116.3260066,0,170.6,39608.6381944444,2008-06-09,15:19:00
39.97243,116.3259433,0,170.6,39608.6382175926,2008-06-09,15:19:02
39.9724366,116.3258899,0,170.6,39608.6382407407,2008-06-09,15:19:04
39.9724066,116.3259016,0,170.6,39608.6382986111,2008-06-09,15:19:09
39.9723949,116.3259016,0,170.6,39608.6383217593,2008-06-09,15:19:11
39.9723833,116.3258683,0,170.6,39608.6383449074,2008-06-09,15:19:13
39.97236,116.3258649,0,170.6,39608.6383680556,2008-06-09,15:19:15
39.9723416,116.3258299,0,170.6,39608.6384027778,2008-06-09,15:19:18
39.9723366,116.3258033,0,170.6,39608.6384259259,2008-06-09,15:19:20
39.9723433,116.32577,0,170.6,39608.6384490741,2008-06-09,15:19:22
39.9723383,116.3257383,0,170.6,39608.6384722222,2008-06-09,15:19:24
39.9723466,116.3256833,0,170.6,39608.6384953704,2008-06-09,15:19:26
39.97236,116.3256433,0,170.6,39608.6385185185,2008-06-09,15:19:28
39.9723716,116.3256016,0,170.6,39608.6385416667,2008-06-09,15:19:30
39.9723833,116.3255483,0,170.6,39608.6385648148,2008-06-09,15:19:32
39.9723633,116.3255216,0,170.6,39608.638587963,2008-06-09,15:19:34
39.9723466,116.3254733,0,170.6,39608.6386111111,2008-06-09,15:19:36
39.9723533,116.3254616,0,173.9,39608.6386342593,2008-06-09,15:19:38
39.972375,116.3254566,0,173.9,39608.6386574074,2008-06-09,15:19:40
39.9723933,116.3254416,0,173.9,39608.6386805556,2008-06-09,15:19:42
39.9724183,116.3254016,0,173.9,39608.6387037037,2008-06-09,15:19:44
39.9724283,116.3253649,0,173.9,39608.6387268519,2008-06-09,15:19:46
39.9724466,116.3253333,0,173.9,39608.63875,2008-06-09,15:19:48
39.9724483,116.3252849,0,173.9,39608.6387731481,2008-06-09,15:19:50
39.9724233,116.3252366,0,177.2,39608.6387962963,2008-06-09,15:19:52
39.9724133,116.3252233,0,177.2,39608.6388194444,2008-06-09,15:19:54
39.9724016,116.3251983,0,177.2,39608.6388425926,2008-06-09,15:19:56
39.9723933,116.3251883,0,177.2,39608.6388657407,2008-06-09,15:19:58
39.9724066,116.3251716,0,180.4,39608.638900463,2008-06-09,15:20:01
39.972405,116.3251533,0,180.4,39608.6389236111,2008-06-09,15:20:03
39.9724366,116.3251366,0,180.4,39608.6389467593,2008-06-09,15:20:05
39.9724383,116.3251299,0,180.4,39608.6389699074,2008-06-09,15:20:07
39.9724483,116.32511,0,180.4,39608.6389930556,2008-06-09,15:20:09
39.9724499,116.3251133,0,180.4,39608.6390162037,2008-06-09,15:20:11
39.9724383,116.3250599,0,180.4,39608.6390393519,2008-06-09,15:20:13
39.9724549,116.3250066,0,180.4,39608.6390625,2008-06-09,15:20:15
39.972435,116.3249583,0,180.4,39608.6390856481,2008-06-09,15:20:17
39.9724233,116.3249283,0,180.4,39608.6391087963,2008-06-09,15:20:19
39.9724283,116.3249183,0,180.4,39608.6391319444,2008-06-09,15:20:21
39.9724233,116.3248916,0,180.4,39608.6391550926,2008-06-09,15:20:23
39.9724283,116.3248616,0,180.4,39608.6391782407,2008-06-09,15:20:25
39.9724166,116.324845,0,180.4,39608.6392013889,2008-06-09,15:20:27
39.9724016,116.3248483,0,180.4,39608.639224537,2008-06-09,15:20:29
39.9723966,116.3247983,0,180.4,39608.6392476852,2008-06-09,15:20:31
39.9723583,116.3247466,0,183.7,39608.6392708333,2008-06-09,15:20:33
39.9723666,116.3246833,0,183.7,39608.6392939815,2008-06-09,15:20:35
39.97236,116.3246133,0,183.7,39608.6393171296,2008-06-09,15:20:37
39.97235,116.3245733,0,187,39608.6393402778,2008-06-09,15:20:39
39.9723733,116.3245166,0,187,39608.6393634259,2008-06-09,15:20:41
39.9723866,116.3245133,0,187,39608.6393865741,2008-06-09,15:20:43
39.9723316,116.3245399,0,187,39608.6394097222,2008-06-09,15:20:45
39.9722233,116.3246116,0,183.7,39608.6394328704,2008-06-09,15:20:47
39.9721899,116.3246466,0,183.7,39608.6394560185,2008-06-09,15:20:49
39.9721683,116.3246049,0,183.7,39608.6394907407,2008-06-09,15:20:52
39.972135,116.3245916,0,180.4,39608.6395138889,2008-06-09,15:20:54
39.9721083,116.3246066,0,180.4,39608.639537037,2008-06-09,15:20:56
39.9721133,116.3245949,0,180.4,39608.6395601852,2008-06-09,15:20:58
39.9720816,116.3246233,0,180.4,39608.6395833333,2008-06-09,15:21:00
39.972055,116.3246266,0,180.4,39608.6396064815,2008-06-09,15:21:02
39.9720349,116.3246299,0,180.4,39608.6396296296,2008-06-09,15:21:04
39.9720133,116.3246133,0,180.4,39608.6396527778,2008-06-09,15:21:06
39.9719749,116.3245966,0,180.4,39608.6396759259,2008-06-09,15:21:08
39.97194,116.3246383,0,177.2,39608.6396990741,2008-06-09,15:21:10
39.9719199,116.3246399,0,177.2,39608.6397222222,2008-06-09,15:21:12
39.9718916,116.3246633,0,177.2,39608.6397453704,2008-06-09,15:21:14
39.9718533,116.3246266,0,177.2,39608.6397685185,2008-06-09,15:21:16
39.9718216,116.3246399,0,177.2,39608.6397916667,2008-06-09,15:21:18
39.97179,116.3246383,0,177.2,39608.6398148148,2008-06-09,15:21:20
39.9717666,116.3246166,0,177.2,39608.639837963,2008-06-09,15:21:22
39.9717466,116.3246049,0,177.2,39608.6398611111,2008-06-09,15:21:24
39.9717083,116.3246233,0,177.2,39608.6398842593,2008-06-09,15:21:26
39.9716933,116.3246366,0,173.9,39608.6399074074,2008-06-09,15:21:28
39.9716916,116.3246233,0,173.9,39608.6399305556,2008-06-09,15:21:30
39.9716733,116.3245966,0,173.9,39608.6399537037,2008-06-09,15:21:32
39.971645,116.3245833,0,170.6,39608.6399768519,2008-06-09,15:21:34
39.9716283,116.324585,0,170.6,39608.64,2008-06-09,15:21:36
39.9716366,116.3246716,0,167.3,39608.6400231481,2008-06-09,15:21:38
39.9716616,116.3247083,0,167.3,39608.6400462963,2008-06-09,15:21:40
39.9716783,116.3247533,0,167.3,39608.6400694444,2008-06-09,15:21:42
39.971745,116.3247933,0,170.6,39608.6400925926,2008-06-09,15:21:44
39.9717783,116.324845,0,170.6,39608.6401157407,2008-06-09,15:21:46
39.9717966,116.3248949,0,170.6,39608.6401388889,2008-06-09,15:21:48
39.9718533,116.3249283,0,173.9,39608.640162037,2008-06-09,15:21:50
39.971875,116.3249299,0,177.2,39608.6401851852,2008-06-09,15:21:52
39.9718899,116.3249616,0,177.2,39608.6402083333,2008-06-09,15:21:54
39.9719116,116.3249866,0,180.4,39608.6402314815,2008-06-09,15:21:56
39.971925,116.32502,0,180.4,39608.6402546296,2008-06-09,15:21:58
39.9719166,116.3250466,0,180.4,39608.6402777778,2008-06-09,15:22:00
39.9719166,116.3250816,0,180.4,39608.6403009259,2008-06-09,15:22:02
39.9719383,116.3251133,0,183.7,39608.6403240741,2008-06-09,15:22:04
39.971955,116.3251566,0,183.7,39608.6403472222,2008-06-09,15:22:06
39.9719649,116.3251866,0,183.7,39608.6403703704,2008-06-09,15:22:08
39.9719799,116.3251916,0,183.7,39608.6403935185,2008-06-09,15:22:10
39.9719833,116.3252166,0,183.7,39608.6404166667,2008-06-09,15:22:12
39.9719866,116.3252133,0,183.7,39608.6404398148,2008-06-09,15:22:14
39.9719966,116.325215,0,183.7,39608.640462963,2008-06-09,15:22:16
39.9720216,116.3252033,0,183.7,39608.6404861111,2008-06-09,15:22:18
39.9720383,116.3252249,0,183.7,39608.6405208333,2008-06-09,15:22:21
39.9723299,116.3255533,0,183.7,39608.6411921296,2008-06-09,15:23:19
39.9723216,116.3255116,0,183.7,39608.6412152778,2008-06-09,15:23:21
39.9723366,116.325475,0,183.7,39608.6412384259,2008-06-09,15:23:23
39.9723433,116.3254699,0,183.7,39608.6412615741,2008-06-09,15:23:25
39.9723333,116.3255149,0,183.7,39608.6413078704,2008-06-09,15:23:29
