# Supplementary material for: Research on differential privacy protection method based on user tendency
Source: PLoS One. 2023 Oct 26;18(10):e0288823. doi: 10.1371/journal.pone.0288823 (PMC10602288; doi:10.1371/journal.pone.0288823)
Supplement: S4 Data — (ZIP) [file pone.0288823.s004.zip › Data 5-4/112/Trajectory/20080610014116.plt]

Geolife trajectory
WGS 84
Altitude is in Feet
Reserved 3
0,2,255,My Track,0,0,2,8421376
0
39.9717316,116.3249299,0,183.7,39609.0703240741,2008-06-10,01:41:16
39.9717466,116.3249249,0,183.7,39609.0703356481,2008-06-10,01:41:17
39.9716216,116.3248849,0,183.7,39609.0703587963,2008-06-10,01:41:19
39.9715699,116.3248549,0,183.7,39609.0703819444,2008-06-10,01:41:21
39.9717233,116.3247866,0,183.7,39609.0704050926,2008-06-10,01:41:23
39.9717699,116.3246666,0,183.7,39609.0704282407,2008-06-10,01:41:25
39.971745,116.3246383,0,183.7,39609.0704513889,2008-06-10,01:41:27
39.9716533,116.3246183,0,183.7,39609.070474537,2008-06-10,01:41:29
39.9715116,116.3245733,0,183.7,39609.0704976852,2008-06-10,01:41:31
39.9713716,116.3245033,0,183.7,39609.0705208333,2008-06-10,01:41:33
39.9712883,116.3244483,0,183.7,39609.0705439815,2008-06-10,01:41:35
39.9712383,116.3244166,0,183.7,39609.0705671296,2008-06-10,01:41:37
39.97204,116.3243999,0,183.7,39609.070775463,2008-06-10,01:41:55
39.9720866,116.3243849,0,183.7,39609.0707986111,2008-06-10,01:41:57
39.97271,116.3275316,0,183.7,39609.0728703704,2008-06-10,01:44:56
39.9728383,116.3275099,0,183.7,39609.0728935185,2008-06-10,01:44:58
39.9725933,116.3276316,0,183.7,39609.0729398148,2008-06-10,01:45:02
39.9725216,116.3276616,0,183.7,39609.072962963,2008-06-10,01:45:04
39.97257,116.3277333,0,183.7,39609.0729976852,2008-06-10,01:45:07
39.9726433,116.3277649,0,183.7,39609.0730208333,2008-06-10,01:45:09
39.9725883,116.3278066,0,183.7,39609.0730439815,2008-06-10,01:45:11
39.9723666,116.3279583,0,183.7,39609.0731018518,2008-06-10,01:45:16
39.97232,116.3279599,0,183.7,39609.073125,2008-06-10,01:45:18
39.9719166,116.3277783,0,183.7,39609.0731597222,2008-06-10,01:45:21
39.9720183,116.32771,0,183.7,39609.0731828704,2008-06-10,01:45:23
39.9722599,116.3276983,0,183.7,39609.0732060185,2008-06-10,01:45:25
39.9722849,116.3276816,0,183.7,39609.0732291667,2008-06-10,01:45:27
39.9724783,116.3277233,0,183.7,39609.0732523148,2008-06-10,01:45:29
39.972555,116.3277333,0,183.7,39609.073275463,2008-06-10,01:45:31
39.9726,116.3277399,0,183.7,39609.0732986111,2008-06-10,01:45:33
39.9725733,116.3276866,0,183.7,39609.0733217593,2008-06-10,01:45:35
39.9726116,116.3276216,0,183.7,39609.0733449074,2008-06-10,01:45:37
39.97267,116.3275833,0,183.7,39609.0733680556,2008-06-10,01:45:39
39.972795,116.3275749,0,183.7,39609.0733912037,2008-06-10,01:45:41
39.97294,116.3275783,0,183.7,39609.0734259259,2008-06-10,01:45:44
39.9729616,116.3276133,0,183.7,39609.0734490741,2008-06-10,01:45:46
39.9730283,116.3276666,0,183.7,39609.0734722222,2008-06-10,01:45:48
39.9730399,116.3277199,0,183.7,39609.0734953704,2008-06-10,01:45:50
39.9730016,116.3277866,0,183.7,39609.0735185185,2008-06-10,01:45:52
39.9730466,116.3278116,0,183.7,39609.0735416667,2008-06-10,01:45:54
39.9731666,116.3278066,0,183.7,39609.0735648148,2008-06-10,01:45:56
39.9730616,116.3278416,0,183.7,39609.073587963,2008-06-10,01:45:58
39.9730233,116.3278716,0,183.7,39609.0736111111,2008-06-10,01:46:00
39.9735483,116.3275083,0,183.7,39609.0736574074,2008-06-10,01:46:04
39.9738649,116.3273649,0,183.7,39609.0736805556,2008-06-10,01:46:06
39.9738833,116.3273383,0,183.7,39609.0737037037,2008-06-10,01:46:08
39.9738483,116.3273549,0,183.7,39609.0737268519,2008-06-10,01:46:10
39.9737883,116.3273383,0,183.7,39609.07375,2008-06-10,01:46:12
39.9737566,116.3273466,0,183.7,39609.0737847222,2008-06-10,01:46:15
39.9737783,116.3273383,0,183.7,39609.0738078704,2008-06-10,01:46:17
39.97382,116.3273349,0,183.7,39609.0738310185,2008-06-10,01:46:19
39.9738316,116.3273316,0,183.7,39609.0738541667,2008-06-10,01:46:21
39.9738466,116.3273366,0,183.7,39609.0738773148,2008-06-10,01:46:23
39.9738233,116.3273466,0,183.7,39609.073900463,2008-06-10,01:46:25
39.973945,116.3273649,0,183.7,39609.0739236111,2008-06-10,01:46:27
39.9740216,116.3273466,0,183.7,39609.0739467593,2008-06-10,01:46:29
39.9740316,116.3273516,0,183.7,39609.0739699074,2008-06-10,01:46:31
39.9740066,116.3273666,0,183.7,39609.0739930556,2008-06-10,01:46:33
39.9739766,116.3273866,0,183.7,39609.0740162037,2008-06-10,01:46:35
39.9738566,116.3274233,0,183.7,39609.0740509259,2008-06-10,01:46:38
39.9739333,116.3273866,0,183.7,39609.0740856482,2008-06-10,01:46:41
39.9740216,116.32731,0,183.7,39609.0741087963,2008-06-10,01:46:43
39.9741166,116.3272633,0,183.7,39609.0741319444,2008-06-10,01:46:45
39.9742,116.3272266,0,183.7,39609.0741550926,2008-06-10,01:46:47
39.9742299,116.3272416,0,183.7,39609.0741782407,2008-06-10,01:46:49
39.974265,116.3272583,0,183.7,39609.0742013889,2008-06-10,01:46:51
39.9742816,116.3272649,0,183.7,39609.074224537,2008-06-10,01:46:53
39.9743116,116.32727,0,183.7,39609.0742476852,2008-06-10,01:46:55
39.9743116,116.3272866,0,183.7,39609.0742708333,2008-06-10,01:46:57
39.9743299,116.3273133,0,183.7,39609.0742939815,2008-06-10,01:46:59
39.9743699,116.3273683,0,183.7,39609.0743171296,2008-06-10,01:47:01
39.9743366,116.3274149,0,183.7,39609.0743402778,2008-06-10,01:47:03
39.97421,116.3273583,0,183.7,39609.0743634259,2008-06-10,01:47:05
39.974045,116.3273933,0,183.7,39609.0743865741,2008-06-10,01:47:07
39.9738683,116.3274166,0,183.7,39609.0744097222,2008-06-10,01:47:09
39.9738316,116.3274516,0,183.7,39609.0744328704,2008-06-10,01:47:11
39.973765,116.3274566,0,183.7,39609.0744560185,2008-06-10,01:47:13
39.9737599,116.327515,0,183.7,39609.0744791667,2008-06-10,01:47:15
39.9737249,116.3275749,0,183.7,39609.0745023148,2008-06-10,01:47:17
39.9737066,116.3276216,0,183.7,39609.074525463,2008-06-10,01:47:19
39.9737316,116.3276433,0,183.7,39609.0745486111,2008-06-10,01:47:21
39.9738699,116.3276533,0,183.7,39609.0745717593,2008-06-10,01:47:23
39.9741499,116.3276616,0,183.7,39609.0745949074,2008-06-10,01:47:25
39.9744583,116.3275049,0,183.7,39609.0746180556,2008-06-10,01:47:27
39.9746333,116.32743,0,183.7,39609.0746412037,2008-06-10,01:47:29
39.9747549,116.3273899,0,183.7,39609.0746643519,2008-06-10,01:47:31
39.9748,116.3273333,0,183.7,39609.0746875,2008-06-10,01:47:33
39.9747166,116.3273133,0,183.7,39609.0747106481,2008-06-10,01:47:35
39.97476,116.3273016,0,183.7,39609.0747337963,2008-06-10,01:47:37
39.9747983,116.3273183,0,183.7,39609.0747569444,2008-06-10,01:47:39
39.97483,116.3273266,0,183.7,39609.0747800926,2008-06-10,01:47:41
39.9748816,116.3273433,0,183.7,39609.0748032407,2008-06-10,01:47:43
39.9749333,116.32736,0,183.7,39609.0748263889,2008-06-10,01:47:45
39.9750716,116.327395,0,183.7,39609.074849537,2008-06-10,01:47:47
39.9751666,116.32741,0,183.7,39609.0748726852,2008-06-10,01:47:49
39.9752233,116.3274233,0,183.7,39609.0748958333,2008-06-10,01:47:51
39.9752549,116.3274749,0,183.7,39609.0749189815,2008-06-10,01:47:53
39.9752483,116.3275233,0,183.7,39609.0749421296,2008-06-10,01:47:55
39.9752733,116.3275599,0,183.7,39609.0749652778,2008-06-10,01:47:57
39.9752583,116.3275899,0,183.7,39609.0749884259,2008-06-10,01:47:59
39.975195,116.3276449,0,183.7,39609.0750115741,2008-06-10,01:48:01
39.9751516,116.3276883,0,183.7,39609.0750347222,2008-06-10,01:48:03
39.9751466,116.3277333,0,183.7,39609.0750578704,2008-06-10,01:48:05
39.9751316,116.3277899,0,183.7,39609.0750810185,2008-06-10,01:48:07
39.9751033,116.32785,0,183.7,39609.0751041667,2008-06-10,01:48:09
39.9750933,116.3278899,0,183.7,39609.0751273148,2008-06-10,01:48:11
39.9750849,116.3279383,0,183.7,39609.075150463,2008-06-10,01:48:13
39.9750999,116.3279649,0,183.7,39609.0751736111,2008-06-10,01:48:15
39.9750283,116.3280099,0,183.7,39609.0751967593,2008-06-10,01:48:17
39.9749749,116.3280333,0,183.7,39609.0752199074,2008-06-10,01:48:19
39.9749683,116.3280533,0,183.7,39609.0752546296,2008-06-10,01:48:22
39.9749883,116.3280683,0,183.7,39609.0752777778,2008-06-10,01:48:24
39.9749933,116.3280933,0,183.7,39609.0753009259,2008-06-10,01:48:26
39.9749966,116.3281199,0,183.7,39609.0753240741,2008-06-10,01:48:28
39.974845,116.3281899,0,183.7,39609.0753472222,2008-06-10,01:48:30
39.9747933,116.3282466,0,183.7,39609.0753703704,2008-06-10,01:48:32
39.9747133,116.32827,0,183.7,39609.0753935185,2008-06-10,01:48:34
39.9747566,116.3283083,0,183.7,39609.0754166667,2008-06-10,01:48:36
39.974855,116.3283166,0,183.7,39609.0754398148,2008-06-10,01:48:38
39.9748983,116.328355,0,183.7,39609.075462963,2008-06-10,01:48:40
39.9749316,116.3283583,0,183.7,39609.0754861111,2008-06-10,01:48:42
39.9749649,116.328425,0,183.7,39609.0755092593,2008-06-10,01:48:44
39.9749633,116.3284533,0,183.7,39609.0755324074,2008-06-10,01:48:46
39.97497,116.3284699,0,183.7,39609.0755555556,2008-06-10,01:48:48
39.974995,116.3284999,0,183.7,39609.0755787037,2008-06-10,01:48:50
39.9750383,116.3285249,0,183.7,39609.0756018519,2008-06-10,01:48:52
39.97507,116.3285533,0,183.7,39609.075625,2008-06-10,01:48:54
39.97505,116.3285849,0,183.7,39609.0756481481,2008-06-10,01:48:56
39.97501,116.3286333,0,183.7,39609.0756712963,2008-06-10,01:48:58
39.975125,116.3286383,0,183.7,39609.0756944444,2008-06-10,01:49:00
39.9751849,116.3286683,0,183.7,39609.0757175926,2008-06-10,01:49:02
39.9752283,116.3287083,0,183.7,39609.0757407407,2008-06-10,01:49:04
39.97528,116.3287449,0,183.7,39609.0757638889,2008-06-10,01:49:06
39.975345,116.3287649,0,183.7,39609.075787037,2008-06-10,01:49:08
39.9752733,116.3288549,0,183.7,39609.0758101852,2008-06-10,01:49:10
39.9757516,116.3308299,0,180.4,39609.0772916667,2008-06-10,01:51:18
