# Supplementary material for: Research on differential privacy protection method based on user tendency
Source: PLoS One. 2023 Oct 26;18(10):e0288823. doi: 10.1371/journal.pone.0288823 (PMC10602288; doi:10.1371/journal.pone.0288823)
Supplement: S4 Data — (ZIP) [file pone.0288823.s004.zip › Data 5-4/112/Trajectory/20080610150509.plt]

Geolife trajectory
WGS 84
Altitude is in Feet
Reserved 3
0,2,255,My Track,0,0,2,8421376
0
39.9755,116.3308116,0,160.8,39609.6285763889,2008-06-10,15:05:09
39.9755,116.3308116,0,160.8,39609.6286226852,2008-06-10,15:05:13
39.9755,116.3308116,0,160.8,39609.6286458333,2008-06-10,15:05:15
39.9754966,116.3308366,0,160.8,39609.6286805556,2008-06-10,15:05:18
39.9754766,116.3308233,0,160.8,39609.6287037037,2008-06-10,15:05:20
39.9754516,116.3308083,0,160.8,39609.6287268519,2008-06-10,15:05:22
39.9754216,116.3307983,0,160.8,39609.62875,2008-06-10,15:05:24
39.9754116,116.3307733,0,160.8,39609.6287731482,2008-06-10,15:05:26
39.9754133,116.3307383,0,160.8,39609.6287962963,2008-06-10,15:05:28
39.9754183,116.3307083,0,160.8,39609.6288194444,2008-06-10,15:05:30
39.9754333,116.3306733,0,160.8,39609.6288425926,2008-06-10,15:05:32
39.9754366,116.3306433,0,160.8,39609.6288657407,2008-06-10,15:05:34
39.9754366,116.3306166,0,157.5,39609.6288888889,2008-06-10,15:05:36
39.9754399,116.3305849,0,157.5,39609.628912037,2008-06-10,15:05:38
39.9754433,116.3305566,0,157.5,39609.6289351852,2008-06-10,15:05:40
39.9754433,116.3305183,0,154.2,39609.6289583333,2008-06-10,15:05:42
39.9754366,116.3304916,0,150.9,39609.6289814815,2008-06-10,15:05:44
39.9754266,116.3304566,0,147.6,39609.6290046296,2008-06-10,15:05:46
39.97542,116.3304099,0,144.4,39609.6290277778,2008-06-10,15:05:48
39.9754083,116.3303683,0,144.4,39609.6290509259,2008-06-10,15:05:50
39.97539,116.3303399,0,147.6,39609.6290740741,2008-06-10,15:05:52
39.9753833,116.3303266,0,147.6,39609.6290972222,2008-06-10,15:05:54
39.9753616,116.3302649,0,150.9,39609.6291203704,2008-06-10,15:05:56
39.9753549,116.3302149,0,150.9,39609.6291435185,2008-06-10,15:05:58
39.9753483,116.3301783,0,150.9,39609.6291666667,2008-06-10,15:06:00
39.97535,116.3301449,0,150.9,39609.6291898148,2008-06-10,15:06:02
39.9753783,116.3301166,0,150.9,39609.629212963,2008-06-10,15:06:04
39.9753849,116.3300916,0,150.9,39609.6292361111,2008-06-10,15:06:06
39.9753966,116.3300633,0,150.9,39609.6292592593,2008-06-10,15:06:08
39.975415,116.3300283,0,150.9,39609.6292824074,2008-06-10,15:06:10
39.975415,116.3299966,0,147.6,39609.6293055556,2008-06-10,15:06:12
39.9754266,116.3299749,0,147.6,39609.6293287037,2008-06-10,15:06:14
39.9754266,116.3299383,0,147.6,39609.6293518519,2008-06-10,15:06:16
39.9754183,116.3298949,0,147.6,39609.629375,2008-06-10,15:06:18
39.9754099,116.3298533,0,147.6,39609.6293981481,2008-06-10,15:06:20
39.9754233,116.3298216,0,150.9,39609.6294212963,2008-06-10,15:06:22
39.975405,116.3298016,0,150.9,39609.6294444444,2008-06-10,15:06:24
39.9754,116.3297783,0,150.9,39609.6294675926,2008-06-10,15:06:26
39.9753816,116.3297599,0,147.6,39609.6294907407,2008-06-10,15:06:28
39.975375,116.3297299,0,147.6,39609.6295138889,2008-06-10,15:06:30
39.9754216,116.3296816,0,147.6,39609.629537037,2008-06-10,15:06:32
39.9754499,116.3296433,0,147.6,39609.6295601852,2008-06-10,15:06:34
39.9754616,116.3296166,0,150.9,39609.6295833333,2008-06-10,15:06:36
39.9754483,116.3295999,0,150.9,39609.6296064815,2008-06-10,15:06:38
39.9754333,116.3295799,0,150.9,39609.6296296296,2008-06-10,15:06:40
39.9754133,116.3295549,0,150.9,39609.6296527778,2008-06-10,15:06:42
39.9753933,116.3295316,0,147.6,39609.6296759259,2008-06-10,15:06:44
39.975375,116.3294949,0,147.6,39609.6296990741,2008-06-10,15:06:46
39.9753649,116.3294599,0,147.6,39609.6297222222,2008-06-10,15:06:48
39.9753566,116.3294249,0,147.6,39609.6297453704,2008-06-10,15:06:50
39.9753533,116.3293833,0,147.6,39609.6297685185,2008-06-10,15:06:52
39.9753549,116.3293533,0,144.4,39609.6297916667,2008-06-10,15:06:54
39.97536,116.3293366,0,144.4,39609.6298148148,2008-06-10,15:06:56
39.9753633,116.3293133,0,144.4,39609.629837963,2008-06-10,15:06:58
39.9753566,116.329265,0,144.4,39609.6298611111,2008-06-10,15:07:00
39.9753583,116.3292333,0,144.4,39609.6298842593,2008-06-10,15:07:02
39.9753566,116.3292183,0,144.4,39609.6299074074,2008-06-10,15:07:04
39.9753616,116.3291866,0,144.4,39609.6299305556,2008-06-10,15:07:06
39.9753649,116.3291566,0,144.4,39609.6299537037,2008-06-10,15:07:08
39.9753666,116.3291116,0,144.4,39609.6299768519,2008-06-10,15:07:10
39.9753549,116.32907,0,141.1,39609.63,2008-06-10,15:07:12
39.97536,116.3290433,0,141.1,39609.6300231481,2008-06-10,15:07:14
39.9753716,116.3290383,0,141.1,39609.6300462963,2008-06-10,15:07:16
39.9753866,116.3290216,0,141.1,39609.6300694444,2008-06-10,15:07:18
39.9753883,116.3289916,0,141.1,39609.6300925926,2008-06-10,15:07:20
39.9753866,116.328965,0,141.1,39609.6301157407,2008-06-10,15:07:22
39.9754116,116.3289416,0,141.1,39609.6301388889,2008-06-10,15:07:24
39.9754433,116.3289166,0,144.4,39609.630162037,2008-06-10,15:07:26
39.9754833,116.3288816,0,144.4,39609.6301851852,2008-06-10,15:07:28
39.9754883,116.3288649,0,147.6,39609.6302083333,2008-06-10,15:07:30
39.9754883,116.3288383,0,147.6,39609.6302314815,2008-06-10,15:07:32
39.9754866,116.3288049,0,147.6,39609.6302546296,2008-06-10,15:07:34
39.9754483,116.3287883,0,147.6,39609.6302777778,2008-06-10,15:07:36
39.9754249,116.3287666,0,147.6,39609.6303009259,2008-06-10,15:07:38
39.9754,116.3287533,0,147.6,39609.6303240741,2008-06-10,15:07:40
39.9754083,116.3287183,0,147.6,39609.6303472222,2008-06-10,15:07:42
39.9753849,116.3286899,0,147.6,39609.6303703704,2008-06-10,15:07:44
39.9753916,116.3286533,0,147.6,39609.6303935185,2008-06-10,15:07:46
39.97539,116.3286099,0,147.6,39609.6304166667,2008-06-10,15:07:48
39.9753849,116.3285883,0,147.6,39609.6304398148,2008-06-10,15:07:50
39.9753816,116.3285533,0,147.6,39609.630462963,2008-06-10,15:07:52
39.9753816,116.3285133,0,147.6,39609.6304861111,2008-06-10,15:07:54
39.9753983,116.3284883,0,147.6,39609.6305092593,2008-06-10,15:07:56
39.97539,116.3284499,0,147.6,39609.6305324074,2008-06-10,15:07:58
39.9753833,116.3283833,0,147.6,39609.6305555556,2008-06-10,15:08:00
39.97539,116.3283466,0,147.6,39609.6305787037,2008-06-10,15:08:02
39.9753933,116.3283266,0,147.6,39609.6306018519,2008-06-10,15:08:04
39.9754116,116.3283333,0,147.6,39609.630625,2008-06-10,15:08:06
39.9754099,116.3283099,0,147.6,39609.6306481481,2008-06-10,15:08:08
39.9753966,116.3282716,0,150.9,39609.6306712963,2008-06-10,15:08:10
39.975375,116.3282249,0,150.9,39609.6306944444,2008-06-10,15:08:12
39.9753916,116.3281933,0,150.9,39609.6307175926,2008-06-10,15:08:14
39.9753983,116.3281749,0,150.9,39609.6307407407,2008-06-10,15:08:16
39.9754,116.3281383,0,150.9,39609.6307638889,2008-06-10,15:08:18
39.9753983,116.3280783,0,154.2,39609.630787037,2008-06-10,15:08:20
39.9753949,116.3280299,0,154.2,39609.6308101852,2008-06-10,15:08:22
39.9754316,116.3280499,0,154.2,39609.6308333333,2008-06-10,15:08:24
39.9754399,116.3280299,0,154.2,39609.6308564815,2008-06-10,15:08:26
39.9754516,116.3279966,0,154.2,39609.6308796296,2008-06-10,15:08:28
39.9754316,116.3279433,0,154.2,39609.6309027778,2008-06-10,15:08:30
39.9754233,116.3279116,0,154.2,39609.6309259259,2008-06-10,15:08:32
39.9754116,116.3278866,0,154.2,39609.6309490741,2008-06-10,15:08:34
39.9754099,116.3278816,0,154.2,39609.6309722222,2008-06-10,15:08:36
39.9753849,116.3278633,0,150.9,39609.6309953704,2008-06-10,15:08:38
39.9753649,116.3278633,0,150.9,39609.6310185185,2008-06-10,15:08:40
39.97535,116.327865,0,150.9,39609.6310416667,2008-06-10,15:08:42
39.9753399,116.3278816,0,150.9,39609.6310763889,2008-06-10,15:08:45
39.97533,116.327885,0,150.9,39609.631099537,2008-06-10,15:08:47
39.9753266,116.3278899,0,150.9,39609.6311226852,2008-06-10,15:08:49
39.9753066,116.3279066,0,150.9,39609.6311458333,2008-06-10,15:08:51
39.9752816,116.3278983,0,150.9,39609.6311689815,2008-06-10,15:08:53
39.9752583,116.3278899,0,147.6,39609.6311921296,2008-06-10,15:08:55
39.9752366,116.3278883,0,147.6,39609.6312152778,2008-06-10,15:08:57
39.9752149,116.327885,0,147.6,39609.6312384259,2008-06-10,15:08:59
39.975195,116.327885,0,147.6,39609.6312615741,2008-06-10,15:09:01
39.9751749,116.3278799,0,147.6,39609.6312847222,2008-06-10,15:09:03
39.9751533,116.3278783,0,144.4,39609.6313078704,2008-06-10,15:09:05
39.9751316,116.3278766,0,144.4,39609.6313310185,2008-06-10,15:09:07
39.97511,116.3278699,0,144.4,39609.6313541667,2008-06-10,15:09:09
39.9750916,116.3278616,0,141.1,39609.6313773148,2008-06-10,15:09:11
39.9750666,116.32785,0,141.1,39609.631400463,2008-06-10,15:09:13
39.9750483,116.3278449,0,141.1,39609.6314236111,2008-06-10,15:09:15
39.9750349,116.3278033,0,141.1,39609.6314467593,2008-06-10,15:09:17
39.9750199,116.3277233,0,144.4,39609.6314699074,2008-06-10,15:09:19
39.9750149,116.3276566,0,144.4,39609.6314930556,2008-06-10,15:09:21
39.9750149,116.327605,0,147.6,39609.6315162037,2008-06-10,15:09:23
39.9750133,116.3275633,0,147.6,39609.6315393519,2008-06-10,15:09:25
39.97501,116.3275233,0,147.6,39609.6315625,2008-06-10,15:09:27
39.9750049,116.3274883,0,147.6,39609.6315856481,2008-06-10,15:09:29
39.975,116.327465,0,147.6,39609.6316087963,2008-06-10,15:09:31
39.9749916,116.32743,0,144.4,39609.6316319444,2008-06-10,15:09:33
39.97498,116.3273966,0,144.4,39609.6316550926,2008-06-10,15:09:35
39.97497,116.3273883,0,147.6,39609.6316782407,2008-06-10,15:09:37
39.9749583,116.3273716,0,147.6,39609.6317013889,2008-06-10,15:09:39
39.9749449,116.3273583,0,147.6,39609.631724537,2008-06-10,15:09:41
39.9749299,116.3273466,0,147.6,39609.6317476852,2008-06-10,15:09:43
39.974915,116.3273433,0,147.6,39609.6317708333,2008-06-10,15:09:45
39.9748966,116.3273166,0,147.6,39609.6317939815,2008-06-10,15:09:47
39.9748833,116.3272966,0,147.6,39609.6318171296,2008-06-10,15:09:49
39.9748566,116.3272849,0,147.6,39609.6318402778,2008-06-10,15:09:51
39.97483,116.3272866,0,147.6,39609.6318634259,2008-06-10,15:09:53
39.9748033,116.3272833,0,147.6,39609.6318865741,2008-06-10,15:09:55
39.9747783,116.3272849,0,147.6,39609.6319097222,2008-06-10,15:09:57
39.9747349,116.3272599,0,150.9,39609.6319328704,2008-06-10,15:09:59
39.9746983,116.3272516,0,150.9,39609.6319560185,2008-06-10,15:10:01
39.9746666,116.3272483,0,150.9,39609.6319791667,2008-06-10,15:10:03
39.9746266,116.3272233,0,157.5,39609.6320023148,2008-06-10,15:10:05
39.9745866,116.3271633,0,160.8,39609.632025463,2008-06-10,15:10:07
39.9745549,116.3271233,0,164,39609.6320486111,2008-06-10,15:10:09
39.9745133,116.3271216,0,167.3,39609.6320717593,2008-06-10,15:10:11
39.974475,116.3271283,0,170.6,39609.6320949074,2008-06-10,15:10:13
39.9744433,116.32717,0,177.2,39609.6321180556,2008-06-10,15:10:15
39.9744149,116.3271983,0,177.2,39609.6321412037,2008-06-10,15:10:17
39.9743849,116.3272066,0,180.4,39609.6321643519,2008-06-10,15:10:19
39.9743449,116.3271899,0,187,39609.6321875,2008-06-10,15:10:21
39.9743016,116.3272033,0,190.3,39609.6322106481,2008-06-10,15:10:23
39.9742883,116.3272066,0,190.3,39609.6322337963,2008-06-10,15:10:25
39.9742733,116.3271983,0,193.6,39609.6322569444,2008-06-10,15:10:27
39.9742683,116.32724,0,193.6,39609.6322916667,2008-06-10,15:10:30
39.9742466,116.32727,0,193.6,39609.6323148148,2008-06-10,15:10:32
39.9742199,116.3273199,0,193.6,39609.632337963,2008-06-10,15:10:34
39.9741883,116.3273549,0,193.6,39609.6323611111,2008-06-10,15:10:36
39.9741533,116.3273699,0,193.6,39609.6323842593,2008-06-10,15:10:38
39.9741316,116.3273633,0,193.6,39609.6324074074,2008-06-10,15:10:40
39.9741133,116.3273766,0,193.6,39609.6324305556,2008-06-10,15:10:42
39.9741016,116.3273633,0,193.6,39609.6324537037,2008-06-10,15:10:44
39.9741033,116.3273549,0,193.6,39609.6324768519,2008-06-10,15:10:46
39.9741166,116.3273416,0,196.9,39609.6325,2008-06-10,15:10:48
39.9741,116.3272933,0,200.1,39609.6325231481,2008-06-10,15:10:50
39.9740899,116.3273066,0,200.1,39609.6325462963,2008-06-10,15:10:52
39.974075,116.3273199,0,200.1,39609.6325694444,2008-06-10,15:10:54
39.9740383,116.3273666,0,203.4,39609.6325925926,2008-06-10,15:10:56
39.9740183,116.3273849,0,203.4,39609.6326157407,2008-06-10,15:10:58
39.9739966,116.3273999,0,203.4,39609.6326388889,2008-06-10,15:11:00
39.9739683,116.3274216,0,200.1,39609.632662037,2008-06-10,15:11:02
39.9739266,116.3273916,0,203.4,39609.6326851852,2008-06-10,15:11:04
39.9738999,116.3273983,0,203.4,39609.6327083333,2008-06-10,15:11:06
39.9738699,116.3273833,0,203.4,39609.6327314815,2008-06-10,15:11:08
39.97385,116.3273783,0,203.4,39609.6327546296,2008-06-10,15:11:10
39.973835,116.3273799,0,203.4,39609.6327777778,2008-06-10,15:11:12
39.9738183,116.3273816,0,203.4,39609.6328009259,2008-06-10,15:11:14
39.9737966,116.3273933,0,200.1,39609.6328240741,2008-06-10,15:11:16
39.9737933,116.3274066,0,200.1,39609.6328472222,2008-06-10,15:11:18
39.9737866,116.3273883,0,200.1,39609.6328703704,2008-06-10,15:11:20
39.9737466,116.3273916,0,203.4,39609.6328935185,2008-06-10,15:11:22
39.9737599,116.3273799,0,203.4,39609.6329166667,2008-06-10,15:11:24
39.9737399,116.327375,0,203.4,39609.6329398148,2008-06-10,15:11:26
39.9736766,116.3273783,0,203.4,39609.632962963,2008-06-10,15:11:28
39.9736383,116.3273849,0,200.1,39609.6329861111,2008-06-10,15:11:30
39.9736033,116.3273849,0,200.1,39609.6330092593,2008-06-10,15:11:32
39.9735733,116.3273933,0,200.1,39609.6330324074,2008-06-10,15:11:34
39.9735383,116.3273849,0,200.1,39609.6330555556,2008-06-10,15:11:36
39.9735083,116.3273866,0,200.1,39609.6330787037,2008-06-10,15:11:38
39.9734783,116.3273833,0,200.1,39609.6331018518,2008-06-10,15:11:40
39.97344,116.3273683,0,200.1,39609.633125,2008-06-10,15:11:42
39.9734083,116.3273683,0,200.1,39609.6331481481,2008-06-10,15:11:44
39.9733616,116.3273966,0,200.1,39609.6331712963,2008-06-10,15:11:46
39.9733283,116.32741,0,200.1,39609.6331944444,2008-06-10,15:11:48
39.9732866,116.3274349,0,200.1,39609.6332175926,2008-06-10,15:11:50
39.973245,116.327445,0,200.1,39609.6332407407,2008-06-10,15:11:52
39.9731966,116.3274683,0,200.1,39609.6332638889,2008-06-10,15:11:54
39.9731433,116.3274816,0,200.1,39609.633287037,2008-06-10,15:11:56
39.9731016,116.3274833,0,200.1,39609.6333101852,2008-06-10,15:11:58
39.9730733,116.3274733,0,196.9,39609.6333333333,2008-06-10,15:12:00
39.9730433,116.3274749,0,200.1,39609.6333564815,2008-06-10,15:12:02
39.9729966,116.3275083,0,200.1,39609.6333796296,2008-06-10,15:12:04
39.9729849,116.3275116,0,200.1,39609.6334027778,2008-06-10,15:12:06
39.9729733,116.3274983,0,200.1,39609.6334259259,2008-06-10,15:12:08
39.97294,116.3275183,0,200.1,39609.6334490741,2008-06-10,15:12:10
39.9729166,116.3275333,0,200.1,39609.6334722222,2008-06-10,15:12:12
39.9728983,116.3275333,0,200.1,39609.6334953704,2008-06-10,15:12:14
39.9728983,116.3275,0,200.1,39609.6335185185,2008-06-10,15:12:16
39.9728899,116.3274866,0,200.1,39609.6335416667,2008-06-10,15:12:18
39.9728749,116.3274633,0,200.1,39609.6335648148,2008-06-10,15:12:20
39.9728566,116.3274549,0,200.1,39609.633587963,2008-06-10,15:12:22
39.9728366,116.3274466,0,200.1,39609.6336111111,2008-06-10,15:12:24
39.9728216,116.3274383,0,200.1,39609.6336342593,2008-06-10,15:12:26
39.9728149,116.3274433,0,200.1,39609.6336574074,2008-06-10,15:12:28
39.9728049,116.3274416,0,196.9,39609.6336805556,2008-06-10,15:12:30
39.9727716,116.3274516,0,196.9,39609.6337037037,2008-06-10,15:12:32
39.9727316,116.3274499,0,196.9,39609.6337268518,2008-06-10,15:12:34
39.9726883,116.3274533,0,196.9,39609.63375,2008-06-10,15:12:36
39.9726599,116.3274583,0,196.9,39609.6337731481,2008-06-10,15:12:38
39.9726216,116.3274666,0,196.9,39609.6337962963,2008-06-10,15:12:40
39.9725966,116.3274666,0,196.9,39609.6338194444,2008-06-10,15:12:42
39.9725666,116.3274566,0,196.9,39609.6338425926,2008-06-10,15:12:44
39.9725366,116.3274483,0,196.9,39609.6338657407,2008-06-10,15:12:46
39.9725133,116.3274516,0,196.9,39609.6338888889,2008-06-10,15:12:48
39.97249,116.3274516,0,196.9,39609.633912037,2008-06-10,15:12:50
39.9724633,116.327445,0,196.9,39609.6339351852,2008-06-10,15:12:52
39.972445,116.3274466,0,196.9,39609.6339583333,2008-06-10,15:12:54
39.9724399,116.3274416,0,196.9,39609.6339814815,2008-06-10,15:12:56
39.9724383,116.3274233,0,200.1,39609.6340046296,2008-06-10,15:12:58
39.972435,116.3273999,0,200.1,39609.6340277778,2008-06-10,15:13:00
39.972445,116.3273366,0,200.1,39609.6340509259,2008-06-10,15:13:02
39.9724499,116.32727,0,200.1,39609.6340740741,2008-06-10,15:13:04
39.9724583,116.3272166,0,196.9,39609.6340972222,2008-06-10,15:13:06
39.972475,116.3271599,0,196.9,39609.6341203704,2008-06-10,15:13:08
39.9724983,116.3271116,0,196.9,39609.6341435185,2008-06-10,15:13:10
39.972515,116.3270766,0,196.9,39609.6341666667,2008-06-10,15:13:12
39.9725499,116.3270283,0,196.9,39609.6341898148,2008-06-10,15:13:14
39.9726016,116.3269833,0,200.1,39609.634212963,2008-06-10,15:13:16
39.9726316,116.3269333,0,200.1,39609.6342361111,2008-06-10,15:13:18
39.9726599,116.3268933,0,200.1,39609.6342592593,2008-06-10,15:13:20
39.9726649,116.3268499,0,196.9,39609.6342824074,2008-06-10,15:13:22
39.9726633,116.3268166,0,196.9,39609.6343055556,2008-06-10,15:13:24
39.972655,116.3267733,0,196.9,39609.6343287037,2008-06-10,15:13:26
39.9726316,116.3267599,0,196.9,39609.6343518518,2008-06-10,15:13:28
39.9726166,116.3267383,0,196.9,39609.634375,2008-06-10,15:13:30
39.9726,116.3267166,0,196.9,39609.6343981481,2008-06-10,15:13:32
39.9725916,116.3266816,0,196.9,39609.6344212963,2008-06-10,15:13:34
39.9725866,116.3266466,0,196.9,39609.6344444444,2008-06-10,15:13:36
39.972575,116.3266166,0,196.9,39609.6344675926,2008-06-10,15:13:38
39.9725683,116.3265783,0,196.9,39609.6344907407,2008-06-10,15:13:40
39.9725499,116.3265483,0,196.9,39609.6345138889,2008-06-10,15:13:42
39.9725466,116.3265333,0,196.9,39609.634537037,2008-06-10,15:13:44
39.97253,116.3265033,0,196.9,39609.6345601852,2008-06-10,15:13:46
39.9725249,116.3264883,0,196.9,39609.6345833333,2008-06-10,15:13:48
39.972515,116.32647,0,196.9,39609.6346064815,2008-06-10,15:13:50
39.9724916,116.3264716,0,196.9,39609.6346296296,2008-06-10,15:13:52
39.9725,116.3264416,0,196.9,39609.6346527778,2008-06-10,15:13:54
39.972505,116.3264166,0,200.1,39609.6346759259,2008-06-10,15:13:56
39.9725083,116.3263933,0,200.1,39609.6346990741,2008-06-10,15:13:58
39.9724966,116.3263683,0,200.1,39609.6347222222,2008-06-10,15:14:00
39.9724799,116.3263333,0,200.1,39609.6347453704,2008-06-10,15:14:02
39.9724866,116.3262883,0,200.1,39609.6347685185,2008-06-10,15:14:04
39.9724833,116.3262349,0,196.9,39609.6347916667,2008-06-10,15:14:06
39.9724916,116.3262149,0,196.9,39609.6348148148,2008-06-10,15:14:08
39.9724933,116.326155,0,196.9,39609.634837963,2008-06-10,15:14:10
39.9725116,116.3261316,0,193.6,39609.6348611111,2008-06-10,15:14:12
39.9725366,116.3260933,0,193.6,39609.6348842593,2008-06-10,15:14:14
39.9725466,116.32605,0,190.3,39609.6349074074,2008-06-10,15:14:16
39.9725383,116.3260049,0,190.3,39609.6349305556,2008-06-10,15:14:18
39.9725,116.3259766,0,190.3,39609.6349537037,2008-06-10,15:14:20
39.9725033,116.3259199,0,190.3,39609.6349768518,2008-06-10,15:14:22
39.9725,116.3258766,0,190.3,39609.635,2008-06-10,15:14:24
39.9725033,116.3258549,0,190.3,39609.6350231481,2008-06-10,15:14:26
39.972475,116.3258499,0,187,39609.6350462963,2008-06-10,15:14:28
39.9724816,116.3258099,0,187,39609.6350694444,2008-06-10,15:14:30
39.972475,116.3258016,0,187,39609.6350925926,2008-06-10,15:14:32
39.9724533,116.3257883,0,187,39609.6351157407,2008-06-10,15:14:34
39.9724266,116.3257399,0,183.7,39609.6351388889,2008-06-10,15:14:36
39.9724116,116.3256966,0,180.4,39609.635162037,2008-06-10,15:14:38
39.9724566,116.3256866,0,180.4,39609.6351851852,2008-06-10,15:14:40
39.9724883,116.3256316,0,180.4,39609.6352083333,2008-06-10,15:14:42
39.9725,116.3255883,0,180.4,39609.6352314815,2008-06-10,15:14:44
39.9725,116.3255383,0,180.4,39609.6352546296,2008-06-10,15:14:46
39.9724733,116.32551,0,183.7,39609.6352777778,2008-06-10,15:14:48
39.972485,116.3254649,0,183.7,39609.6353009259,2008-06-10,15:14:50
39.9724649,116.3254333,0,183.7,39609.6353240741,2008-06-10,15:14:52
39.9724566,116.3254566,0,187,39609.6353472222,2008-06-10,15:14:54
39.9724699,116.3254249,0,187,39609.6353703704,2008-06-10,15:14:56
39.97246,116.3254299,0,187,39609.6353935185,2008-06-10,15:14:58
39.9724549,116.3254066,0,187,39609.6354166667,2008-06-10,15:15:00
39.9724483,116.3253833,0,187,39609.6354398148,2008-06-10,15:15:02
39.9724466,116.3253583,0,187,39609.635462963,2008-06-10,15:15:04
39.9724399,116.3253233,0,187,39609.6354861111,2008-06-10,15:15:06
39.9724666,116.3252833,0,190.3,39609.6355092593,2008-06-10,15:15:08
39.97246,116.3252583,0,190.3,39609.6355324074,2008-06-10,15:15:10
39.97246,116.3252333,0,190.3,39609.6355555556,2008-06-10,15:15:12
39.9724533,116.3251883,0,190.3,39609.6355787037,2008-06-10,15:15:14
39.9724399,116.3251483,0,190.3,39609.6356018518,2008-06-10,15:15:16
39.9724433,116.3251466,0,190.3,39609.635625,2008-06-10,15:15:18
39.9724499,116.3251183,0,190.3,39609.6356481481,2008-06-10,15:15:20
39.9724549,116.3250766,0,190.3,39609.6356712963,2008-06-10,15:15:22
39.9724483,116.3250216,0,190.3,39609.6356944444,2008-06-10,15:15:24
39.9724333,116.3249949,0,190.3,39609.6357175926,2008-06-10,15:15:26
39.9724233,116.3249633,0,190.3,39609.6357407407,2008-06-10,15:15:28
39.9724499,116.3249166,0,190.3,39609.6357638889,2008-06-10,15:15:30
39.9724099,116.3249083,0,190.3,39609.635787037,2008-06-10,15:15:32
39.9724133,116.3248733,0,190.3,39609.6358101852,2008-06-10,15:15:34
39.9723799,116.3248566,0,190.3,39609.6358333333,2008-06-10,15:15:36
39.9724166,116.3248133,0,190.3,39609.6358564815,2008-06-10,15:15:38
39.9724416,116.3247583,0,190.3,39609.6358796296,2008-06-10,15:15:40
39.9724633,116.3247183,0,187,39609.6359027778,2008-06-10,15:15:42
39.9724933,116.32467,0,187,39609.6359259259,2008-06-10,15:15:44
39.9725033,116.3246133,0,187,39609.6359490741,2008-06-10,15:15:46
39.9724933,116.3245616,0,187,39609.6359722222,2008-06-10,15:15:48
39.9724883,116.3245216,0,187,39609.6359953704,2008-06-10,15:15:50
39.9724533,116.3245133,0,187,39609.6360185185,2008-06-10,15:15:52
39.9724549,116.3244933,0,190.3,39609.6360416667,2008-06-10,15:15:54
39.9724533,116.3244749,0,190.3,39609.6360648148,2008-06-10,15:15:56
39.9724099,116.3244683,0,190.3,39609.636087963,2008-06-10,15:15:58
39.9723216,116.3244666,0,193.6,39609.6361111111,2008-06-10,15:16:00
39.9722616,116.3244849,0,190.3,39609.6361342593,2008-06-10,15:16:02
39.9721866,116.3245349,0,187,39609.6361574074,2008-06-10,15:16:04
39.97215,116.3245183,0,187,39609.6361805556,2008-06-10,15:16:06
39.9721033,116.3245199,0,183.7,39609.6362037037,2008-06-10,15:16:08
39.9720666,116.3245183,0,183.7,39609.6362268519,2008-06-10,15:16:10
39.9720449,116.3245383,0,183.7,39609.63625,2008-06-10,15:16:12
39.97204,116.32455,0,180.4,39609.6362731481,2008-06-10,15:16:14
39.9720133,116.3245666,0,180.4,39609.6362962963,2008-06-10,15:16:16
39.9719783,116.3245566,0,180.4,39609.6363194444,2008-06-10,15:16:18
39.9719649,116.324565,0,180.4,39609.6363425926,2008-06-10,15:16:20
39.9719583,116.3245549,0,177.2,39609.6363657407,2008-06-10,15:16:22
39.9719333,116.3245566,0,177.2,39609.6363888889,2008-06-10,15:16:24
39.9718949,116.3245583,0,177.2,39609.636412037,2008-06-10,15:16:26
39.9718133,116.3245716,0,177.2,39609.6364351852,2008-06-10,15:16:28
39.9717699,116.3245749,0,177.2,39609.6364583333,2008-06-10,15:16:30
39.9717416,116.3245699,0,177.2,39609.6364814815,2008-06-10,15:16:32
39.9717183,116.3245599,0,177.2,39609.6365046296,2008-06-10,15:16:34
39.9716533,116.3245483,0,180.4,39609.6365277778,2008-06-10,15:16:36
39.9716466,116.3245466,0,183.7,39609.6365509259,2008-06-10,15:16:38
39.9716399,116.3245433,0,183.7,39609.6365740741,2008-06-10,15:16:40
39.9716549,116.3245566,0,183.7,39609.6365972222,2008-06-10,15:16:42
39.97165,116.3245583,0,183.7,39609.6366203704,2008-06-10,15:16:44
39.9716399,116.3245866,0,180.4,39609.6366435185,2008-06-10,15:16:46
39.9716366,116.3246599,0,180.4,39609.6366666667,2008-06-10,15:16:48
39.9716416,116.3247266,0,180.4,39609.6366898148,2008-06-10,15:16:50
39.971635,116.3247933,0,180.4,39609.636712963,2008-06-10,15:16:52
39.9716533,116.32481,0,177.2,39609.6367361111,2008-06-10,15:16:54
39.9716733,116.3248466,0,177.2,39609.6367592593,2008-06-10,15:16:56
39.9716866,116.3248816,0,177.2,39609.6367824074,2008-06-10,15:16:58
39.9717233,116.3249066,0,177.2,39609.6368055556,2008-06-10,15:17:00
39.9717816,116.3249133,0,173.9,39609.6368287037,2008-06-10,15:17:02
39.9718349,116.3249316,0,173.9,39609.6368518519,2008-06-10,15:17:04
39.9718049,116.3249549,0,170.6,39609.636875,2008-06-10,15:17:06
39.9717916,116.3249749,0,170.6,39609.6368981482,2008-06-10,15:17:08
39.9717866,116.3250216,0,173.9,39609.6369212963,2008-06-10,15:17:10
39.9717833,116.325055,0,173.9,39609.6369444444,2008-06-10,15:17:12
39.9717683,116.3250766,0,173.9,39609.6369675926,2008-06-10,15:17:14
39.97179,116.3250983,0,177.2,39609.6369907407,2008-06-10,15:17:16
39.9718183,116.3251066,0,177.2,39609.6370138889,2008-06-10,15:17:18
39.9718133,116.3251316,0,177.2,39609.637037037,2008-06-10,15:17:20
39.9718483,116.3251316,0,180.4,39609.6370601852,2008-06-10,15:17:22
39.971875,116.3251283,0,180.4,39609.6371412037,2008-06-10,15:17:29
39.9718816,116.3251366,0,180.4,39609.6371643519,2008-06-10,15:17:31
