# Supplementary material for: Research on differential privacy protection method based on user tendency
Source: PLoS One. 2023 Oct 26;18(10):e0288823. doi: 10.1371/journal.pone.0288823 (PMC10602288; doi:10.1371/journal.pone.0288823)
Supplement: S4 Data — (ZIP) [file pone.0288823.s004.zip › Data 5-4/112/Trajectory/20080611011509.plt]

Geolife trajectory
WGS 84
Altitude is in Feet
Reserved 3
0,2,255,My Track,0,0,2,8421376
0
39.971815,116.3250533,0,177.2,39610.0521875,2008-06-11,01:15:09
39.971815,116.3250533,0,177.2,39610.0522106481,2008-06-11,01:15:11
39.9718116,116.3250483,0,177.2,39610.0522337963,2008-06-11,01:15:13
39.9718,116.325035,0,177.2,39610.0522800926,2008-06-11,01:15:17
39.9717566,116.324935,0,177.2,39610.0523032407,2008-06-11,01:15:19
39.9717733,116.3248933,0,177.2,39610.0523263889,2008-06-11,01:15:21
39.9718216,116.3248749,0,177.2,39610.052349537,2008-06-11,01:15:23
39.9718283,116.3248766,0,177.2,39610.0523726852,2008-06-11,01:15:25
39.97183,116.3248583,0,177.2,39610.0523958333,2008-06-11,01:15:27
39.9718949,116.3248499,0,177.2,39610.0524189815,2008-06-11,01:15:29
39.9720349,116.3248399,0,177.2,39610.0524421296,2008-06-11,01:15:31
39.9720999,116.3248183,0,177.2,39610.0524652778,2008-06-11,01:15:33
39.972125,116.3247966,0,173.9,39610.0524884259,2008-06-11,01:15:35
39.9721083,116.3247683,0,173.9,39610.0525115741,2008-06-11,01:15:37
39.9721183,116.32474,0,173.9,39610.0525347222,2008-06-11,01:15:39
39.9720716,116.3247149,0,173.9,39610.0525578704,2008-06-11,01:15:41
39.97201,116.3246749,0,173.9,39610.0525810185,2008-06-11,01:15:43
39.9720016,116.3246383,0,177.2,39610.0526041667,2008-06-11,01:15:45
39.9720266,116.3246216,0,177.2,39610.0526273148,2008-06-11,01:15:47
39.9720983,116.3246266,0,177.2,39610.052650463,2008-06-11,01:15:49
39.9721316,116.3246366,0,177.2,39610.0526736111,2008-06-11,01:15:51
39.9721333,116.3246416,0,177.2,39610.0526967593,2008-06-11,01:15:53
39.9721366,116.3246099,0,177.2,39610.0527199074,2008-06-11,01:15:55
39.9721749,116.3246049,0,177.2,39610.0527430556,2008-06-11,01:15:57
39.972165,116.3245933,0,177.2,39610.0527662037,2008-06-11,01:15:59
39.9721699,116.3245883,0,177.2,39610.0527893519,2008-06-11,01:16:01
39.9721983,116.3245899,0,177.2,39610.0528125,2008-06-11,01:16:03
39.972205,116.32455,0,177.2,39610.0528356481,2008-06-11,01:16:05
39.9722283,116.3245316,0,177.2,39610.0528587963,2008-06-11,01:16:07
39.9722399,116.3245249,0,177.2,39610.0528819444,2008-06-11,01:16:09
39.9722866,116.32453,0,177.2,39610.0529050926,2008-06-11,01:16:11
39.9722983,116.3245383,0,177.2,39610.0529282407,2008-06-11,01:16:13
39.9723566,116.324565,0,180.4,39610.0529513889,2008-06-11,01:16:15
39.9723683,116.3245866,0,180.4,39610.052974537,2008-06-11,01:16:17
39.9724033,116.3246383,0,180.4,39610.0529976852,2008-06-11,01:16:19
39.9724666,116.3246616,0,180.4,39610.0530208333,2008-06-11,01:16:21
39.9724666,116.3246616,0,180.4,39610.0530439815,2008-06-11,01:16:23
39.9724483,116.3246949,0,177.2,39610.0530671296,2008-06-11,01:16:25
39.9724399,116.3247299,0,177.2,39610.0530902778,2008-06-11,01:16:27
39.97243,116.3247716,0,177.2,39610.0531134259,2008-06-11,01:16:29
39.9724183,116.3248233,0,177.2,39610.0531365741,2008-06-11,01:16:31
39.9724183,116.3248466,0,177.2,39610.0531597222,2008-06-11,01:16:33
39.9723799,116.3248733,0,173.9,39610.0531828704,2008-06-11,01:16:35
39.9723699,116.3249,0,173.9,39610.0532060185,2008-06-11,01:16:37
39.9723633,116.3249216,0,173.9,39610.0532291667,2008-06-11,01:16:39
39.9723733,116.3249466,0,173.9,39610.0532523148,2008-06-11,01:16:41
39.97235,116.3249733,0,173.9,39610.053275463,2008-06-11,01:16:43
39.9723849,116.3250066,0,173.9,39610.0532986111,2008-06-11,01:16:45
39.9724066,116.3250533,0,173.9,39610.0533217593,2008-06-11,01:16:47
39.9724066,116.3250983,0,173.9,39610.0533449074,2008-06-11,01:16:49
39.97242,116.3251299,0,173.9,39610.0533680556,2008-06-11,01:16:51
39.9724116,116.325195,0,173.9,39610.0533912037,2008-06-11,01:16:53
39.9723966,116.3252333,0,173.9,39610.0534143519,2008-06-11,01:16:55
39.9724283,116.3252633,0,173.9,39610.0534375,2008-06-11,01:16:57
39.9724083,116.3252933,0,173.9,39610.0534606481,2008-06-11,01:16:59
39.9723733,116.3253183,0,173.9,39610.0534837963,2008-06-11,01:17:01
39.972365,116.32535,0,173.9,39610.0535069444,2008-06-11,01:17:03
39.972375,116.3253899,0,177.2,39610.0535300926,2008-06-11,01:17:05
39.9723766,116.3254383,0,177.2,39610.0535532407,2008-06-11,01:17:07
39.9723783,116.3254816,0,177.2,39610.0535763889,2008-06-11,01:17:09
39.9723516,116.3255133,0,177.2,39610.053599537,2008-06-11,01:17:11
39.9723866,116.3255433,0,173.9,39610.0536226852,2008-06-11,01:17:13
39.9723633,116.32558,0,173.9,39610.0536458333,2008-06-11,01:17:15
39.9723733,116.3255899,0,170.6,39610.0536689815,2008-06-11,01:17:17
39.9724066,116.3256249,0,170.6,39610.0536921296,2008-06-11,01:17:19
39.9723883,116.3256633,0,170.6,39610.0537152778,2008-06-11,01:17:21
39.9723966,116.3256749,0,170.6,39610.0537384259,2008-06-11,01:17:23
39.9723833,116.3257066,0,167.3,39610.0537615741,2008-06-11,01:17:25
39.9723766,116.3257466,0,167.3,39610.0537847222,2008-06-11,01:17:27
39.9723633,116.3257766,0,167.3,39610.0538078704,2008-06-11,01:17:29
39.9723716,116.3257999,0,167.3,39610.0538310185,2008-06-11,01:17:31
39.9723733,116.3258499,0,167.3,39610.0538541667,2008-06-11,01:17:33
39.97239,116.3258849,0,164,39610.0538773148,2008-06-11,01:17:35
39.9723883,116.3259416,0,164,39610.053900463,2008-06-11,01:17:37
39.9724249,116.3259983,0,167.3,39610.0539236111,2008-06-11,01:17:39
39.9724333,116.3260266,0,164,39610.0539467593,2008-06-11,01:17:41
39.9724249,116.3260433,0,164,39610.0539699074,2008-06-11,01:17:43
39.9724699,116.3260899,0,164,39610.0539930556,2008-06-11,01:17:45
39.9724866,116.3261449,0,167.3,39610.0540162037,2008-06-11,01:17:47
39.9724616,116.326205,0,167.3,39610.0540393519,2008-06-11,01:17:49
39.9724583,116.3262416,0,167.3,39610.0540625,2008-06-11,01:17:51
39.9724799,116.326275,0,167.3,39610.0540856481,2008-06-11,01:17:53
39.9724383,116.3262916,0,167.3,39610.0541087963,2008-06-11,01:17:55
39.9724616,116.3263049,0,167.3,39610.0541319444,2008-06-11,01:17:57
39.9724866,116.3263083,0,167.3,39610.0541898148,2008-06-11,01:18:02
39.9724733,116.3263333,0,167.3,39610.054212963,2008-06-11,01:18:04
39.9724766,116.3263616,0,167.3,39610.0542361111,2008-06-11,01:18:06
39.972515,116.3264016,0,167.3,39610.0542592593,2008-06-11,01:18:08
39.9725583,116.3264399,0,167.3,39610.0542824074,2008-06-11,01:18:10
39.97256,116.3264716,0,167.3,39610.0543055556,2008-06-11,01:18:12
39.9725216,116.326505,0,167.3,39610.0543287037,2008-06-11,01:18:14
39.9725249,116.3265349,0,167.3,39610.0543518519,2008-06-11,01:18:16
39.9725016,116.3265649,0,167.3,39610.054375,2008-06-11,01:18:18
39.9724383,116.3266149,0,167.3,39610.0543981481,2008-06-11,01:18:20
39.9723533,116.3266816,0,167.3,39610.0544212963,2008-06-11,01:18:22
39.972375,116.3267266,0,167.3,39610.0544444444,2008-06-11,01:18:24
39.9723883,116.3267483,0,167.3,39610.0544675926,2008-06-11,01:18:26
39.9724266,116.3267783,0,167.3,39610.0544907407,2008-06-11,01:18:28
39.9724816,116.3268233,0,167.3,39610.0545138889,2008-06-11,01:18:30
39.972515,116.3268516,0,167.3,39610.054537037,2008-06-11,01:18:32
39.9725399,116.3268799,0,167.3,39610.0545601852,2008-06-11,01:18:34
39.9725366,116.3269133,0,167.3,39610.0545833333,2008-06-11,01:18:36
39.9724766,116.3269799,0,167.3,39610.0546180556,2008-06-11,01:18:39
39.9724033,116.3269783,0,167.3,39610.0546412037,2008-06-11,01:18:41
39.9724066,116.3270083,0,167.3,39610.0546643519,2008-06-11,01:18:43
39.9724566,116.3270533,0,170.6,39610.0546875,2008-06-11,01:18:45
39.9724949,116.3270966,0,170.6,39610.0547106481,2008-06-11,01:18:47
39.9725066,116.3271366,0,170.6,39610.0547337963,2008-06-11,01:18:49
39.9725133,116.3271733,0,170.6,39610.0547569444,2008-06-11,01:18:51
39.9724966,116.3271899,0,170.6,39610.0547800926,2008-06-11,01:18:53
39.9724699,116.327205,0,170.6,39610.0548842593,2008-06-11,01:19:02
39.9724766,116.3272083,0,170.6,39610.0549189815,2008-06-11,01:19:05
39.9724733,116.3272016,0,170.6,39610.0549421296,2008-06-11,01:19:07
39.9725066,116.3271683,0,170.6,39610.0549652778,2008-06-11,01:19:09
39.9725249,116.3271716,0,170.6,39610.0549884259,2008-06-11,01:19:11
39.9725649,116.3271749,0,170.6,39610.0550115741,2008-06-11,01:19:13
39.9725399,116.3272033,0,170.6,39610.0550347222,2008-06-11,01:19:15
39.9725383,116.3272149,0,170.6,39610.0550578704,2008-06-11,01:19:17
39.9725466,116.3272449,0,170.6,39610.0550810185,2008-06-11,01:19:19
39.9725883,116.3273166,0,170.6,39610.0551041667,2008-06-11,01:19:21
39.9726216,116.3273616,0,170.6,39610.0551273148,2008-06-11,01:19:23
39.9726683,116.3274033,0,170.6,39610.055150463,2008-06-11,01:19:25
39.9726916,116.3274716,0,170.6,39610.0551736111,2008-06-11,01:19:27
39.9727133,116.3275133,0,170.6,39610.0551967593,2008-06-11,01:19:29
39.9727049,116.3275399,0,170.6,39610.0552199074,2008-06-11,01:19:31
39.9727199,116.32757,0,170.6,39610.0552430556,2008-06-11,01:19:33
39.9726949,116.3275616,0,170.6,39610.0552662037,2008-06-11,01:19:35
39.9726949,116.3275433,0,170.6,39610.0552893518,2008-06-11,01:19:37
39.9727599,116.3275399,0,170.6,39610.0553125,2008-06-11,01:19:39
39.9728016,116.3275383,0,170.6,39610.0553356481,2008-06-11,01:19:41
39.9728133,116.3275316,0,170.6,39610.0553587963,2008-06-11,01:19:43
39.9727999,116.3275399,0,170.6,39610.0553819444,2008-06-11,01:19:45
39.9728766,116.3275033,0,170.6,39610.0554050926,2008-06-11,01:19:47
39.9729333,116.3274916,0,170.6,39610.0554282407,2008-06-11,01:19:49
39.9729849,116.3274816,0,170.6,39610.0554513889,2008-06-11,01:19:51
39.9730216,116.3274849,0,170.6,39610.055474537,2008-06-11,01:19:53
39.9730933,116.3274949,0,170.6,39610.0554976852,2008-06-11,01:19:55
39.9731333,116.3275,0,170.6,39610.0555208333,2008-06-11,01:19:57
39.9731583,116.3274916,0,170.6,39610.0555439815,2008-06-11,01:19:59
39.973175,116.3274849,0,170.6,39610.0555671296,2008-06-11,01:20:01
39.9731783,116.3274783,0,170.6,39610.0555902778,2008-06-11,01:20:03
39.9731833,116.3274749,0,173.9,39610.0556134259,2008-06-11,01:20:05
39.973175,116.3275216,0,173.9,39610.0556597222,2008-06-11,01:20:09
39.9731633,116.3275516,0,173.9,39610.0556828704,2008-06-11,01:20:11
39.97315,116.3276066,0,177.2,39610.0557407407,2008-06-11,01:20:16
39.9731533,116.32762,0,177.2,39610.0557638889,2008-06-11,01:20:18
39.9731533,116.3276516,0,177.2,39610.0557986111,2008-06-11,01:20:21
39.9732066,116.3276583,0,177.2,39610.0558217593,2008-06-11,01:20:23
39.973275,116.3276583,0,177.2,39610.0558449074,2008-06-11,01:20:25
39.9733,116.3276516,0,177.2,39610.0558680556,2008-06-11,01:20:27
39.973355,116.3276416,0,180.4,39610.0558912037,2008-06-11,01:20:29
39.9733966,116.3276099,0,180.4,39610.0559143518,2008-06-11,01:20:31
39.9735883,116.32748,0,177.2,39610.0559490741,2008-06-11,01:20:34
39.9736549,116.3274566,0,177.2,39610.0559722222,2008-06-11,01:20:36
39.9736983,116.3274466,0,177.2,39610.0559953704,2008-06-11,01:20:38
39.9737366,116.327445,0,173.9,39610.0560185185,2008-06-11,01:20:40
39.9737666,116.3274549,0,173.9,39610.0560416667,2008-06-11,01:20:42
39.9737933,116.3274633,0,173.9,39610.0560648148,2008-06-11,01:20:44
39.9738249,116.327465,0,173.9,39610.056087963,2008-06-11,01:20:46
39.973835,116.3274633,0,173.9,39610.0561111111,2008-06-11,01:20:48
39.9738549,116.3274633,0,173.9,39610.0561342593,2008-06-11,01:20:50
39.9738833,116.3274583,0,173.9,39610.0561574074,2008-06-11,01:20:52
39.9738916,116.3274533,0,173.9,39610.0561805556,2008-06-11,01:20:54
39.9739083,116.3274566,0,173.9,39610.0562037037,2008-06-11,01:20:56
39.9739083,116.3274616,0,173.9,39610.0562268518,2008-06-11,01:20:58
39.9739266,116.3274599,0,173.9,39610.05625,2008-06-11,01:21:00
39.97393,116.3274866,0,173.9,39610.0562962963,2008-06-11,01:21:04
39.9739383,116.3274899,0,177.2,39610.0563194444,2008-06-11,01:21:06
39.9739533,116.3274866,0,177.2,39610.0563425926,2008-06-11,01:21:08
39.9739916,116.3274783,0,177.2,39610.0563657407,2008-06-11,01:21:10
39.9740283,116.3274716,0,177.2,39610.0563888889,2008-06-11,01:21:12
39.9740799,116.327465,0,177.2,39610.056412037,2008-06-11,01:21:14
39.9741266,116.3274583,0,177.2,39610.0564351852,2008-06-11,01:21:16
39.9741583,116.3274483,0,177.2,39610.0564583333,2008-06-11,01:21:18
39.974195,116.3274416,0,177.2,39610.0564814815,2008-06-11,01:21:20
39.9742299,116.3274333,0,177.2,39610.0565046296,2008-06-11,01:21:22
39.9742766,116.3274316,0,177.2,39610.0565277778,2008-06-11,01:21:24
39.9743383,116.3274233,0,177.2,39610.0565509259,2008-06-11,01:21:26
39.9743483,116.3274266,0,177.2,39610.0565740741,2008-06-11,01:21:28
39.9743666,116.32743,0,177.2,39610.0565972222,2008-06-11,01:21:30
39.9743699,116.3274366,0,177.2,39610.0566203704,2008-06-11,01:21:32
39.9744083,116.3274349,0,177.2,39610.0566435185,2008-06-11,01:21:34
39.9744516,116.3274233,0,177.2,39610.0566666667,2008-06-11,01:21:36
39.9744833,116.3274199,0,177.2,39610.0566898148,2008-06-11,01:21:38
39.97452,116.3274266,0,177.2,39610.056712963,2008-06-11,01:21:40
39.97452,116.3274566,0,180.4,39610.0567361111,2008-06-11,01:21:42
39.9745666,116.3274633,0,180.4,39610.0567592593,2008-06-11,01:21:44
39.9745699,116.3274683,0,180.4,39610.0567824074,2008-06-11,01:21:46
39.9745966,116.3274683,0,180.4,39610.0568055556,2008-06-11,01:21:48
39.9746266,116.3274716,0,180.4,39610.0568287037,2008-06-11,01:21:50
39.9746383,116.3274849,0,180.4,39610.0568518518,2008-06-11,01:21:52
39.9746783,116.3274716,0,180.4,39610.056875,2008-06-11,01:21:54
39.9747216,116.3274433,0,180.4,39610.0568981481,2008-06-11,01:21:56
39.97476,116.3274166,0,180.4,39610.0569212963,2008-06-11,01:21:58
39.9748016,116.3274033,0,180.4,39610.0569444444,2008-06-11,01:22:00
39.9748416,116.3273766,0,180.4,39610.0569675926,2008-06-11,01:22:02
39.9748799,116.32736,0,180.4,39610.0569907407,2008-06-11,01:22:04
39.9749266,116.3273616,0,180.4,39610.0570138889,2008-06-11,01:22:06
39.9749666,116.3273666,0,180.4,39610.057037037,2008-06-11,01:22:08
39.97501,116.3273899,0,180.4,39610.0570601852,2008-06-11,01:22:10
39.9750149,116.3274216,0,180.4,39610.0570833333,2008-06-11,01:22:12
39.9750233,116.327445,0,180.4,39610.0571064815,2008-06-11,01:22:14
39.9750366,116.327465,0,180.4,39610.0571296296,2008-06-11,01:22:16
39.9750849,116.3274883,0,180.4,39610.0571527778,2008-06-11,01:22:18
39.9750883,116.3274983,0,180.4,39610.0571759259,2008-06-11,01:22:20
39.9750816,116.3275216,0,180.4,39610.0571990741,2008-06-11,01:22:22
39.9750849,116.3275483,0,177.2,39610.0572222222,2008-06-11,01:22:24
39.9750983,116.3275716,0,177.2,39610.0572453704,2008-06-11,01:22:26
39.9750933,116.3275866,0,177.2,39610.0572685185,2008-06-11,01:22:28
39.97508,116.3276016,0,177.2,39610.0572916667,2008-06-11,01:22:30
39.97512,116.3276449,0,177.2,39610.0573148148,2008-06-11,01:22:32
39.9751333,116.3276616,0,177.2,39610.057337963,2008-06-11,01:22:34
39.9751366,116.3276966,0,177.2,39610.0573611111,2008-06-11,01:22:36
39.9751383,116.3277366,0,177.2,39610.0573842593,2008-06-11,01:22:38
39.9751283,116.3277683,0,177.2,39610.0574074074,2008-06-11,01:22:40
39.9751183,116.3277999,0,177.2,39610.0574305556,2008-06-11,01:22:42
39.9751183,116.3278349,0,177.2,39610.0574537037,2008-06-11,01:22:44
39.9751149,116.3278699,0,177.2,39610.0574768518,2008-06-11,01:22:46
39.9751033,116.3278899,0,177.2,39610.0575,2008-06-11,01:22:48
39.9750966,116.3278983,0,177.2,39610.0575231481,2008-06-11,01:22:50
39.9750866,116.3279099,0,177.2,39610.0575462963,2008-06-11,01:22:52
39.9750966,116.3279166,0,177.2,39610.0575694444,2008-06-11,01:22:54
39.9751166,116.3279,0,177.2,39610.0575925926,2008-06-11,01:22:56
39.9751533,116.3279049,0,177.2,39610.0576157407,2008-06-11,01:22:58
39.9752016,116.3279183,0,177.2,39610.0576388889,2008-06-11,01:23:00
39.9752533,116.3279399,0,177.2,39610.057662037,2008-06-11,01:23:02
39.9752699,116.3279499,0,177.2,39610.0576851852,2008-06-11,01:23:04
39.9753216,116.3279716,0,173.9,39610.0577083333,2008-06-11,01:23:06
39.9753483,116.3279883,0,173.9,39610.0577314815,2008-06-11,01:23:08
39.9753533,116.328005,0,173.9,39610.0577546296,2008-06-11,01:23:10
39.9753683,116.328025,0,173.9,39610.0577777778,2008-06-11,01:23:12
39.9753649,116.32806,0,173.9,39610.0578009259,2008-06-11,01:23:14
39.9753849,116.3280933,0,173.9,39610.0578240741,2008-06-11,01:23:16
39.9754083,116.3281316,0,173.9,39610.0578472222,2008-06-11,01:23:18
39.97542,116.3281699,0,173.9,39610.0578703704,2008-06-11,01:23:20
39.9754533,116.328195,0,173.9,39610.0578935185,2008-06-11,01:23:22
39.9754649,116.32823,0,173.9,39610.0579166667,2008-06-11,01:23:24
39.9754649,116.328265,0,173.9,39610.0579398148,2008-06-11,01:23:26
39.97543,116.3283149,0,173.9,39610.057962963,2008-06-11,01:23:28
39.9754183,116.3283716,0,173.9,39610.0579861111,2008-06-11,01:23:30
39.9754233,116.3284116,0,173.9,39610.0580092593,2008-06-11,01:23:32
39.9754266,116.32846,0,173.9,39610.0580324074,2008-06-11,01:23:34
39.9754399,116.3284999,0,173.9,39610.0580555556,2008-06-11,01:23:36
39.9754349,116.3285516,0,173.9,39610.0580787037,2008-06-11,01:23:38
39.9754233,116.3285866,0,173.9,39610.0581018519,2008-06-11,01:23:40
39.97542,116.3286,0,173.9,39610.058125,2008-06-11,01:23:42
39.9753916,116.328635,0,173.9,39610.0581481481,2008-06-11,01:23:44
39.9753783,116.3286766,0,173.9,39610.0581712963,2008-06-11,01:23:46
39.9753583,116.3287183,0,173.9,39610.0581944444,2008-06-11,01:23:48
39.97535,116.3287566,0,173.9,39610.0582175926,2008-06-11,01:23:50
39.9753733,116.3287866,0,173.9,39610.0582407407,2008-06-11,01:23:52
39.9753883,116.3288049,0,173.9,39610.0582638889,2008-06-11,01:23:54
39.9753816,116.3288033,0,173.9,39610.058287037,2008-06-11,01:23:56
39.9753849,116.3288366,0,170.6,39610.0583101852,2008-06-11,01:23:58
39.9753966,116.3288483,0,170.6,39610.0583333333,2008-06-11,01:24:00
39.9754099,116.3288633,0,170.6,39610.0583564815,2008-06-11,01:24:02
39.9755033,116.3289566,0,170.6,39610.0585185185,2008-06-11,01:24:16
39.9754949,116.3289616,0,170.6,39610.0585416667,2008-06-11,01:24:18
39.9754683,116.3289599,0,170.6,39610.0585648148,2008-06-11,01:24:20
39.97549,116.3289716,0,170.6,39610.058587963,2008-06-11,01:24:22
39.9754566,116.3289766,0,170.6,39610.0588888889,2008-06-11,01:24:48
39.9754499,116.3289899,0,170.6,39610.058912037,2008-06-11,01:24:50
39.9754416,116.3290049,0,170.6,39610.0589351852,2008-06-11,01:24:52
39.9754333,116.32902,0,170.6,39610.0589583333,2008-06-11,01:24:54
39.9754083,116.3290583,0,170.6,39610.0589814815,2008-06-11,01:24:56
39.975405,116.3291149,0,170.6,39610.0590046296,2008-06-11,01:24:58
39.9754066,116.3291683,0,170.6,39610.0590277778,2008-06-11,01:25:00
39.9753666,116.3291966,0,170.6,39610.0590509259,2008-06-11,01:25:02
39.9753666,116.3292349,0,170.6,39610.0590740741,2008-06-11,01:25:04
39.97536,116.32926,0,170.6,39610.0590972222,2008-06-11,01:25:06
39.9753649,116.3292833,0,170.6,39610.0591203704,2008-06-11,01:25:08
39.9753833,116.3293216,0,170.6,39610.0591435185,2008-06-11,01:25:10
39.9753866,116.3293516,0,170.6,39610.0591666667,2008-06-11,01:25:12
39.9754166,116.3294116,0,170.6,39610.0591898148,2008-06-11,01:25:14
39.975445,116.3294783,0,170.6,39610.059212963,2008-06-11,01:25:16
39.97547,116.3295266,0,170.6,39610.0592361111,2008-06-11,01:25:18
39.9754883,116.3295783,0,170.6,39610.0592592593,2008-06-11,01:25:20
39.9754916,116.3296183,0,170.6,39610.0592824074,2008-06-11,01:25:22
39.975485,116.3296549,0,170.6,39610.0593055556,2008-06-11,01:25:24
39.9754583,116.329715,0,170.6,39610.0593287037,2008-06-11,01:25:26
39.9754683,116.3297516,0,170.6,39610.0593518519,2008-06-11,01:25:28
39.975475,116.329785,0,170.6,39610.059375,2008-06-11,01:25:30
39.975475,116.3298149,0,170.6,39610.0593981481,2008-06-11,01:25:32
39.9754533,116.3298366,0,170.6,39610.0594212963,2008-06-11,01:25:34
39.9754433,116.3298449,0,170.6,39610.0594444444,2008-06-11,01:25:36
39.9754333,116.3298883,0,170.6,39610.0594675926,2008-06-11,01:25:38
39.9754116,116.3299233,0,170.6,39610.0594907407,2008-06-11,01:25:40
39.9754,116.3299649,0,170.6,39610.0595138889,2008-06-11,01:25:42
39.97539,116.3299899,0,170.6,39610.059537037,2008-06-11,01:25:44
39.9753983,116.3300249,0,170.6,39610.0595601852,2008-06-11,01:25:46
39.975405,116.3300433,0,170.6,39610.0595833333,2008-06-11,01:25:48
39.9754083,116.3300816,0,170.6,39610.0596064815,2008-06-11,01:25:50
39.9754383,116.3301383,0,170.6,39610.0596296296,2008-06-11,01:25:52
39.9754399,116.330205,0,170.6,39610.0596527778,2008-06-11,01:25:54
39.9754366,116.3302516,0,170.6,39610.0596759259,2008-06-11,01:25:56
39.9754383,116.3302866,0,170.6,39610.0596990741,2008-06-11,01:25:58
39.9754349,116.3303266,0,170.6,39610.0597222222,2008-06-11,01:26:00
39.975445,116.3303499,0,170.6,39610.0597453704,2008-06-11,01:26:02
39.9754383,116.3303849,0,170.6,39610.0597685185,2008-06-11,01:26:04
39.9754366,116.3304216,0,170.6,39610.0597916667,2008-06-11,01:26:06
39.975445,116.3304666,0,170.6,39610.0598148148,2008-06-11,01:26:08
39.9754499,116.3305283,0,170.6,39610.059837963,2008-06-11,01:26:10
39.9754566,116.3305649,0,170.6,39610.0598611111,2008-06-11,01:26:12
39.9754533,116.3305883,0,170.6,39610.0598842593,2008-06-11,01:26:14
39.9754633,116.3306199,0,170.6,39610.0599074074,2008-06-11,01:26:16
39.9754566,116.3306466,0,170.6,39610.0599305556,2008-06-11,01:26:18
39.9754549,116.3306833,0,170.6,39610.0599537037,2008-06-11,01:26:20
39.9754633,116.3307283,0,170.6,39610.0599768519,2008-06-11,01:26:22
39.9754383,116.330765,0,170.6,39610.06,2008-06-11,01:26:24
39.97543,116.3308016,0,170.6,39610.0600231481,2008-06-11,01:26:26
39.97542,116.3308399,0,170.6,39610.0600462963,2008-06-11,01:26:28
39.9754249,116.33087,0,170.6,39610.0600694444,2008-06-11,01:26:30
39.9754583,116.3308783,0,170.6,39610.0600925926,2008-06-11,01:26:32
39.9755033,116.3308916,0,170.6,39610.0601157407,2008-06-11,01:26:34
39.975585,116.330885,0,170.6,39610.0601388889,2008-06-11,01:26:36
39.9756416,116.3308899,0,170.6,39610.060162037,2008-06-11,01:26:38
39.9756899,116.3308866,0,170.6,39610.0601851852,2008-06-11,01:26:40
39.9757049,116.3308966,0,170.6,39610.0602083333,2008-06-11,01:26:42
39.9756966,116.3308916,0,170.6,39610.0602314815,2008-06-11,01:26:44
39.9757066,116.3308866,0,170.6,39610.0602546296,2008-06-11,01:26:46
39.9757299,116.3308866,0,170.6,39610.0602777778,2008-06-11,01:26:48
39.9757333,116.3308783,0,170.6,39610.0603009259,2008-06-11,01:26:50
