# Supplementary material for: Research on differential privacy protection method based on user tendency
Source: PLoS One. 2023 Oct 26;18(10):e0288823. doi: 10.1371/journal.pone.0288823 (PMC10602288; doi:10.1371/journal.pone.0288823)
Supplement: S4 Data — (ZIP) [file pone.0288823.s004.zip › Data 5-4/112/Trajectory/20080611160127.plt]

Geolife trajectory
WGS 84
Altitude is in Feet
Reserved 3
0,2,255,My Track,0,0,2,8421376
0
39.9756666,116.3308716,0,154.2,39610.6676736111,2008-06-11,16:01:27
39.9756666,116.3308716,0,154.2,39610.6677083333,2008-06-11,16:01:30
39.9756666,116.3308716,0,154.2,39610.6677314815,2008-06-11,16:01:32
39.9756483,116.3308816,0,154.2,39610.6677546296,2008-06-11,16:01:34
39.97561,116.3308766,0,154.2,39610.6677777778,2008-06-11,16:01:36
39.97557,116.3308616,0,154.2,39610.6678009259,2008-06-11,16:01:38
39.9755233,116.3308316,0,154.2,39610.6678240741,2008-06-11,16:01:40
39.9755033,116.3307866,0,154.2,39610.6678472222,2008-06-11,16:01:42
39.9755316,116.3306883,0,154.2,39610.6678703704,2008-06-11,16:01:44
39.9755633,116.3306349,0,154.2,39610.6678935185,2008-06-11,16:01:46
39.9755866,116.330605,0,157.5,39610.6679166667,2008-06-11,16:01:48
39.97556,116.3305783,0,157.5,39610.6679398148,2008-06-11,16:01:50
39.9755516,116.3305683,0,157.5,39610.667962963,2008-06-11,16:01:52
39.9755383,116.3305433,0,157.5,39610.6679861111,2008-06-11,16:01:54
39.9755333,116.3305116,0,157.5,39610.6680092593,2008-06-11,16:01:56
39.9755033,116.3304983,0,157.5,39610.6680324074,2008-06-11,16:01:58
39.975485,116.3305016,0,157.5,39610.6680555556,2008-06-11,16:02:00
39.97549,116.3304766,0,157.5,39610.6680787037,2008-06-11,16:02:02
39.975485,116.3304516,0,157.5,39610.6681018519,2008-06-11,16:02:04
39.9754733,116.3304216,0,157.5,39610.668125,2008-06-11,16:02:06
39.9754566,116.3303883,0,157.5,39610.6681481482,2008-06-11,16:02:08
39.9754416,116.3303566,0,157.5,39610.6681712963,2008-06-11,16:02:10
39.9754433,116.3302816,0,160.8,39610.6681944444,2008-06-11,16:02:12
39.97543,116.3302433,0,164,39610.6682175926,2008-06-11,16:02:14
39.9754099,116.3302099,0,164,39610.6682407407,2008-06-11,16:02:16
39.9753916,116.3301866,0,164,39610.6682638889,2008-06-11,16:02:18
39.9753783,116.3301833,0,167.3,39610.668287037,2008-06-11,16:02:20
39.9753716,116.3301966,0,164,39610.6683101852,2008-06-11,16:02:22
39.9753649,116.3302016,0,164,39610.6683333333,2008-06-11,16:02:24
39.9753733,116.3301849,0,164,39610.6683564815,2008-06-11,16:02:26
39.9753933,116.3301583,0,164,39610.6683796296,2008-06-11,16:02:28
39.9753883,116.330135,0,164,39610.6684027778,2008-06-11,16:02:30
39.9753983,116.3301049,0,164,39610.6684259259,2008-06-11,16:02:32
39.9754183,116.3300833,0,160.8,39610.6684490741,2008-06-11,16:02:34
39.97543,116.3300516,0,160.8,39610.6684722222,2008-06-11,16:02:36
39.9754916,116.3300016,0,160.8,39610.6684953704,2008-06-11,16:02:38
39.975485,116.3299649,0,160.8,39610.6685185185,2008-06-11,16:02:40
39.9754166,116.3299416,0,160.8,39610.6685416667,2008-06-11,16:02:42
39.9754,116.3299066,0,160.8,39610.6685648148,2008-06-11,16:02:44
39.9753949,116.3298683,0,160.8,39610.668587963,2008-06-11,16:02:46
39.9753933,116.3298533,0,160.8,39610.6686111111,2008-06-11,16:02:48
39.975415,116.3298249,0,160.8,39610.6686342593,2008-06-11,16:02:50
39.9754066,116.3297883,0,160.8,39610.6686574074,2008-06-11,16:02:52
39.9754099,116.3297616,0,160.8,39610.6686805556,2008-06-11,16:02:54
39.975405,116.3297333,0,160.8,39610.6687037037,2008-06-11,16:02:56
39.9753933,116.3297049,0,160.8,39610.6687268519,2008-06-11,16:02:58
39.9753983,116.3296983,0,160.8,39610.66875,2008-06-11,16:03:00
39.9754,116.3296816,0,157.5,39610.6687731481,2008-06-11,16:03:02
39.9754066,116.329645,0,160.8,39610.6687962963,2008-06-11,16:03:04
39.9754016,116.3295933,0,160.8,39610.6688194444,2008-06-11,16:03:06
39.9753883,116.3295549,0,160.8,39610.6688425926,2008-06-11,16:03:08
39.97539,116.3295316,0,160.8,39610.6688657407,2008-06-11,16:03:10
39.9753933,116.3295266,0,160.8,39610.6688888889,2008-06-11,16:03:12
39.9754,116.329505,0,160.8,39610.668912037,2008-06-11,16:03:14
39.9754066,116.3294649,0,160.8,39610.6689351852,2008-06-11,16:03:16
39.9754016,116.3294416,0,160.8,39610.6689583333,2008-06-11,16:03:18
39.9754033,116.3294133,0,157.5,39610.6689814815,2008-06-11,16:03:20
39.975415,116.3293916,0,157.5,39610.6690046296,2008-06-11,16:03:22
39.9754183,116.32937,0,157.5,39610.6690277778,2008-06-11,16:03:24
39.9754066,116.3293449,0,157.5,39610.6690509259,2008-06-11,16:03:26
39.975405,116.3293283,0,157.5,39610.6690740741,2008-06-11,16:03:28
39.9754283,116.3293083,0,157.5,39610.6690972222,2008-06-11,16:03:30
39.9754516,116.3292866,0,154.2,39610.6691203704,2008-06-11,16:03:32
39.9754116,116.32926,0,154.2,39610.6691435185,2008-06-11,16:03:34
39.9754016,116.3292233,0,154.2,39610.6691666667,2008-06-11,16:03:36
39.9754066,116.329195,0,154.2,39610.6691898148,2008-06-11,16:03:38
39.9754266,116.3291699,0,154.2,39610.669212963,2008-06-11,16:03:40
39.9754533,116.3291099,0,154.2,39610.6692361111,2008-06-11,16:03:42
39.97547,116.3290799,0,154.2,39610.6692592593,2008-06-11,16:03:44
39.97549,116.3290416,0,154.2,39610.6692824074,2008-06-11,16:03:46
39.9754833,116.3290116,0,157.5,39610.6693055556,2008-06-11,16:03:48
39.9755066,116.3290083,0,154.2,39610.6693287037,2008-06-11,16:03:50
39.9755083,116.3289866,0,154.2,39610.6693518519,2008-06-11,16:03:52
39.9754799,116.328965,0,154.2,39610.669375,2008-06-11,16:03:54
39.9754416,116.3289316,0,154.2,39610.6693981481,2008-06-11,16:03:56
39.9754249,116.3289116,0,154.2,39610.6694212963,2008-06-11,16:03:58
39.975415,116.3288766,0,150.9,39610.6694444444,2008-06-11,16:04:00
39.9754183,116.3288433,0,150.9,39610.6694675926,2008-06-11,16:04:02
39.9754249,116.32886,0,147.6,39610.6694907407,2008-06-11,16:04:04
39.9754166,116.3288266,0,144.4,39610.6695138889,2008-06-11,16:04:06
39.9754183,116.3287999,0,144.4,39610.669537037,2008-06-11,16:04:08
39.9754066,116.328755,0,144.4,39610.6695601852,2008-06-11,16:04:10
39.9754033,116.3287216,0,144.4,39610.6695833333,2008-06-11,16:04:12
39.975405,116.3286983,0,144.4,39610.6696064815,2008-06-11,16:04:14
39.9753966,116.3286683,0,147.6,39610.6696296296,2008-06-11,16:04:16
39.9753949,116.3286416,0,147.6,39610.6696527778,2008-06-11,16:04:18
39.9753866,116.3286183,0,147.6,39610.6696759259,2008-06-11,16:04:20
39.9753916,116.3285883,0,147.6,39610.6696990741,2008-06-11,16:04:22
39.9754,116.3285749,0,147.6,39610.6697222222,2008-06-11,16:04:24
39.97542,116.3285566,0,144.4,39610.6697453704,2008-06-11,16:04:26
39.97543,116.32851,0,144.4,39610.6697685185,2008-06-11,16:04:28
39.9754266,116.3284633,0,144.4,39610.6697916667,2008-06-11,16:04:30
39.9754133,116.3284116,0,147.6,39610.6698148148,2008-06-11,16:04:32
39.9754016,116.3283966,0,147.6,39610.669837963,2008-06-11,16:04:34
39.9753849,116.328425,0,144.4,39610.6698611111,2008-06-11,16:04:36
39.9753766,116.3283966,0,144.4,39610.6698842593,2008-06-11,16:04:38
39.9753916,116.3283649,0,147.6,39610.6699074074,2008-06-11,16:04:40
39.9753983,116.3283416,0,147.6,39610.6699305556,2008-06-11,16:04:42
39.9753916,116.3283133,0,147.6,39610.6699537037,2008-06-11,16:04:44
39.9754016,116.3282666,0,150.9,39610.6699768519,2008-06-11,16:04:46
39.9754033,116.3282383,0,150.9,39610.67,2008-06-11,16:04:48
39.9754083,116.3282266,0,150.9,39610.6700231481,2008-06-11,16:04:50
39.9753916,116.3282066,0,154.2,39610.6700462963,2008-06-11,16:04:52
39.975375,116.3281699,0,154.2,39610.6700694444,2008-06-11,16:04:54
39.9753699,116.3281433,0,154.2,39610.6700925926,2008-06-11,16:04:56
39.9753783,116.328125,0,154.2,39610.6701273148,2008-06-11,16:04:59
39.9753933,116.3281166,0,157.5,39610.670150463,2008-06-11,16:05:01
39.9754,116.3280783,0,157.5,39610.6701736111,2008-06-11,16:05:03
39.9753933,116.3280449,0,157.5,39610.6701967593,2008-06-11,16:05:05
39.9753849,116.3279999,0,157.5,39610.6702199074,2008-06-11,16:05:07
39.9754016,116.3279366,0,157.5,39610.6702430556,2008-06-11,16:05:09
39.9754116,116.3278633,0,160.8,39610.6702662037,2008-06-11,16:05:11
39.9754316,116.3278449,0,160.8,39610.6702893519,2008-06-11,16:05:13
39.9754133,116.3278183,0,160.8,39610.6703125,2008-06-11,16:05:15
39.9754099,116.3277666,0,164,39610.6703356481,2008-06-11,16:05:17
39.9754016,116.3277283,0,164,39610.6703587963,2008-06-11,16:05:19
39.9753849,116.32771,0,164,39610.6703819444,2008-06-11,16:05:21
39.975445,116.3276299,0,167.3,39610.6704050926,2008-06-11,16:05:23
39.9755,116.3275633,0,170.6,39610.6704282407,2008-06-11,16:05:25
39.9754833,116.3275333,0,170.6,39610.6704513889,2008-06-11,16:05:27
39.9755199,116.3274466,0,177.2,39610.670474537,2008-06-11,16:05:29
39.9754916,116.3274783,0,173.9,39610.6704976852,2008-06-11,16:05:31
39.9754916,116.3274816,0,177.2,39610.6705208333,2008-06-11,16:05:33
39.97553,116.32748,0,180.4,39610.6705439815,2008-06-11,16:05:35
39.97547,116.3274933,0,180.4,39610.6705671296,2008-06-11,16:05:37
39.9754116,116.3274883,0,180.4,39610.6705902778,2008-06-11,16:05:39
39.9754016,116.3274666,0,177.2,39610.6706134259,2008-06-11,16:05:41
39.9753883,116.3274533,0,177.2,39610.6706365741,2008-06-11,16:05:43
39.9753733,116.3274483,0,177.2,39610.6706597222,2008-06-11,16:05:45
39.9753716,116.3274216,0,177.2,39610.6706828704,2008-06-11,16:05:47
39.9753699,116.3273849,0,177.2,39610.6707060185,2008-06-11,16:05:49
39.9753699,116.3273666,0,177.2,39610.6707291667,2008-06-11,16:05:51
39.9753766,116.3273483,0,177.2,39610.6707523148,2008-06-11,16:05:53
39.9753816,116.327325,0,177.2,39610.670775463,2008-06-11,16:05:55
39.9754066,116.32729,0,177.2,39610.6707986111,2008-06-11,16:05:57
39.975405,116.3272616,0,177.2,39610.6708217593,2008-06-11,16:05:59
39.9753983,116.3271933,0,173.9,39610.6708449074,2008-06-11,16:06:01
39.9754166,116.3271616,0,173.9,39610.6708680556,2008-06-11,16:06:03
39.9753516,116.3271899,0,173.9,39610.6708912037,2008-06-11,16:06:05
39.97539,116.32724,0,170.6,39610.6709143519,2008-06-11,16:06:07
39.9753916,116.3272483,0,170.6,39610.6709375,2008-06-11,16:06:09
39.9754399,116.3272633,0,170.6,39610.6710648148,2008-06-11,16:06:20
39.9754399,116.3272633,0,170.6,39610.6711342593,2008-06-11,16:06:26
39.9754333,116.32727,0,170.6,39610.6711574074,2008-06-11,16:06:28
39.97543,116.3272516,0,170.6,39610.6711805556,2008-06-11,16:06:30
39.9754283,116.3272333,0,170.6,39610.6712037037,2008-06-11,16:06:32
39.97543,116.3272249,0,170.6,39610.6712268519,2008-06-11,16:06:34
39.9753983,116.3272333,0,170.6,39610.67125,2008-06-11,16:06:36
39.9753633,116.3272466,0,170.6,39610.6712731481,2008-06-11,16:06:38
39.9753316,116.3272633,0,170.6,39610.6712962963,2008-06-11,16:06:40
39.97528,116.3272866,0,170.6,39610.6713194444,2008-06-11,16:06:42
39.9752333,116.3273199,0,170.6,39610.6713425926,2008-06-11,16:06:44
39.9751866,116.3273516,0,170.6,39610.6713657407,2008-06-11,16:06:46
39.97518,116.3273649,0,170.6,39610.6713888889,2008-06-11,16:06:48
39.9751449,116.3273583,0,170.6,39610.671412037,2008-06-11,16:06:50
39.9750999,116.3273416,0,170.6,39610.6714351852,2008-06-11,16:06:52
39.9750583,116.3273333,0,170.6,39610.6714583333,2008-06-11,16:06:54
39.9750266,116.327325,0,170.6,39610.6714814815,2008-06-11,16:06:56
39.9750016,116.3273199,0,170.6,39610.6715046296,2008-06-11,16:06:58
39.9749716,116.3273216,0,170.6,39610.6715277778,2008-06-11,16:07:00
39.9749516,116.3273216,0,170.6,39610.6715509259,2008-06-11,16:07:02
39.9749316,116.3273133,0,170.6,39610.6715740741,2008-06-11,16:07:04
39.9748649,116.3272949,0,170.6,39610.6715972222,2008-06-11,16:07:06
39.97483,116.3272816,0,170.6,39610.6716203704,2008-06-11,16:07:08
39.9747916,116.3272716,0,170.6,39610.6716435185,2008-06-11,16:07:10
39.9747833,116.3272716,0,170.6,39610.6716666667,2008-06-11,16:07:12
39.9747516,116.3272683,0,170.6,39610.6716898148,2008-06-11,16:07:14
39.9747166,116.3272616,0,170.6,39610.671712963,2008-06-11,16:07:16
39.9746799,116.3272583,0,170.6,39610.6717361111,2008-06-11,16:07:18
39.974645,116.3272466,0,170.6,39610.6717592593,2008-06-11,16:07:20
39.9746116,116.3272416,0,170.6,39610.6717824074,2008-06-11,16:07:22
39.9745816,116.32724,0,170.6,39610.6718055556,2008-06-11,16:07:24
39.97455,116.32724,0,170.6,39610.6718287037,2008-06-11,16:07:26
39.9745099,116.3272283,0,170.6,39610.6718518519,2008-06-11,16:07:28
39.974465,116.3272299,0,170.6,39610.671875,2008-06-11,16:07:30
39.9744366,116.3272266,0,170.6,39610.6718981481,2008-06-11,16:07:32
39.9744149,116.3272299,0,170.6,39610.6719212963,2008-06-11,16:07:34
39.9743966,116.3272333,0,170.6,39610.6719444444,2008-06-11,16:07:36
39.9743749,116.3272366,0,170.6,39610.6719675926,2008-06-11,16:07:38
39.9743533,116.3272499,0,170.6,39610.6719907407,2008-06-11,16:07:40
39.9743449,116.3272649,0,173.9,39610.6720138889,2008-06-11,16:07:42
39.9743416,116.3272933,0,173.9,39610.672037037,2008-06-11,16:07:44
39.9743333,116.32731,0,173.9,39610.6720601852,2008-06-11,16:07:46
39.9743266,116.3273166,0,173.9,39610.6720833333,2008-06-11,16:07:48
39.974325,116.3273216,0,170.6,39610.6721064815,2008-06-11,16:07:50
39.974325,116.3273299,0,170.6,39610.6721296296,2008-06-11,16:07:52
39.9742916,116.3273216,0,170.6,39610.6721527778,2008-06-11,16:07:54
39.9742516,116.3273133,0,173.9,39610.6721759259,2008-06-11,16:07:56
39.974225,116.3273216,0,173.9,39610.6721990741,2008-06-11,16:07:58
39.9742033,116.3273283,0,173.9,39610.6722222222,2008-06-11,16:08:00
39.9741766,116.3273349,0,173.9,39610.6722453704,2008-06-11,16:08:02
39.9741566,116.3273366,0,173.9,39610.6722685185,2008-06-11,16:08:04
39.9741366,116.3273266,0,173.9,39610.6722916667,2008-06-11,16:08:06
39.9741133,116.3273166,0,173.9,39610.6723148148,2008-06-11,16:08:08
39.9741083,116.3273349,0,170.6,39610.672337963,2008-06-11,16:08:10
39.9740766,116.3273433,0,170.6,39610.6723611111,2008-06-11,16:08:12
39.974045,116.3273349,0,170.6,39610.6723842593,2008-06-11,16:08:14
39.9740499,116.3273483,0,170.6,39610.6724074074,2008-06-11,16:08:16
39.9740349,116.3273533,0,167.3,39610.6724305556,2008-06-11,16:08:18
39.9740383,116.3273683,0,167.3,39610.6724537037,2008-06-11,16:08:20
39.9740183,116.3273766,0,167.3,39610.6724768518,2008-06-11,16:08:22
39.9739566,116.32736,0,167.3,39610.6725,2008-06-11,16:08:24
39.9739399,116.3273766,0,167.3,39610.6725231481,2008-06-11,16:08:26
39.9739399,116.3273766,0,167.3,39610.6725578704,2008-06-11,16:08:29
39.9739416,116.3273699,0,170.6,39610.6725810185,2008-06-11,16:08:31
39.97392,116.3273966,0,170.6,39610.6726041667,2008-06-11,16:08:33
39.9738849,116.3274316,0,170.6,39610.6726273148,2008-06-11,16:08:35
39.973845,116.3274316,0,170.6,39610.672650463,2008-06-11,16:08:37
39.9738333,116.3274249,0,170.6,39610.6726736111,2008-06-11,16:08:39
39.9738166,116.3274016,0,167.3,39610.6726967593,2008-06-11,16:08:41
39.973805,116.3273933,0,167.3,39610.6727199074,2008-06-11,16:08:43
39.9738016,116.3273916,0,167.3,39610.6727430556,2008-06-11,16:08:45
39.9737966,116.3273849,0,167.3,39610.6727662037,2008-06-11,16:08:47
39.9738033,116.327395,0,167.3,39610.6727893518,2008-06-11,16:08:49
39.9737883,116.3273766,0,167.3,39610.6728240741,2008-06-11,16:08:52
39.9737233,116.3273783,0,167.3,39610.6728472222,2008-06-11,16:08:54
39.973695,116.3273766,0,167.3,39610.6728703704,2008-06-11,16:08:56
39.9736433,116.3273733,0,167.3,39610.6728935185,2008-06-11,16:08:58
39.9735983,116.3273699,0,167.3,39610.6729166667,2008-06-11,16:09:00
39.9735449,116.3273499,0,167.3,39610.6729398148,2008-06-11,16:09:02
39.9735183,116.3273466,0,164,39610.672962963,2008-06-11,16:09:04
39.9735049,116.327345,0,164,39610.6729861111,2008-06-11,16:09:06
39.9735283,116.3273366,0,164,39610.6730092593,2008-06-11,16:09:08
39.9735333,116.3273166,0,164,39610.6730324074,2008-06-11,16:09:10
39.9734816,116.3273166,0,164,39610.6730555556,2008-06-11,16:09:12
39.9734316,116.3273499,0,164,39610.6730787037,2008-06-11,16:09:14
39.9733983,116.3273799,0,164,39610.6731018518,2008-06-11,16:09:16
39.97334,116.3273933,0,164,39610.673125,2008-06-11,16:09:18
39.9733049,116.3274016,0,164,39610.6731481481,2008-06-11,16:09:20
39.973275,116.3273766,0,164,39610.6731712963,2008-06-11,16:09:22
39.9732516,116.3273466,0,167.3,39610.6731944444,2008-06-11,16:09:24
39.973205,116.3273499,0,167.3,39610.6732175926,2008-06-11,16:09:26
39.9731516,116.3273666,0,167.3,39610.6732407407,2008-06-11,16:09:28
39.9731249,116.3273999,0,167.3,39610.6732638889,2008-06-11,16:09:30
39.97308,116.3274066,0,167.3,39610.673287037,2008-06-11,16:09:32
39.9730399,116.32743,0,167.3,39610.6733101852,2008-06-11,16:09:34
39.9730116,116.327465,0,170.6,39610.6733333333,2008-06-11,16:09:36
39.9729933,116.3274833,0,170.6,39610.6733564815,2008-06-11,16:09:38
39.9729733,116.3274866,0,170.6,39610.6733796296,2008-06-11,16:09:40
39.9730116,116.3274216,0,170.6,39610.6734027778,2008-06-11,16:09:42
39.9730016,116.3274116,0,173.9,39610.6734259259,2008-06-11,16:09:44
39.9729916,116.3274183,0,173.9,39610.6734490741,2008-06-11,16:09:46
39.9729733,116.3274333,0,173.9,39610.6734722222,2008-06-11,16:09:48
39.9729583,116.3274249,0,173.9,39610.6734953704,2008-06-11,16:09:50
39.9729383,116.3274183,0,173.9,39610.6735185185,2008-06-11,16:09:52
39.9729149,116.3274199,0,173.9,39610.6735416667,2008-06-11,16:09:54
39.9728866,116.3274216,0,173.9,39610.6735648148,2008-06-11,16:09:56
39.9728749,116.3274216,0,173.9,39610.673587963,2008-06-11,16:09:58
39.9728566,116.3274149,0,173.9,39610.6736111111,2008-06-11,16:10:00
39.9728383,116.3274083,0,177.2,39610.6736342593,2008-06-11,16:10:02
39.9728233,116.3274066,0,177.2,39610.6736574074,2008-06-11,16:10:04
39.9728033,116.3273966,0,177.2,39610.6736805556,2008-06-11,16:10:06
39.9727916,116.3273833,0,177.2,39610.6737037037,2008-06-11,16:10:08
39.9727766,116.3273716,0,177.2,39610.6737268518,2008-06-11,16:10:10
39.9727499,116.3273733,0,177.2,39610.67375,2008-06-11,16:10:12
39.9727266,116.3273916,0,177.2,39610.6737731481,2008-06-11,16:10:14
39.9726983,116.3273849,0,177.2,39610.6737962963,2008-06-11,16:10:16
39.97267,116.3273733,0,177.2,39610.6738194444,2008-06-11,16:10:18
39.9726416,116.3273716,0,177.2,39610.6738425926,2008-06-11,16:10:20
39.9726199,116.3273966,0,177.2,39610.6738657407,2008-06-11,16:10:22
39.9726016,116.3274116,0,177.2,39610.6738888889,2008-06-11,16:10:24
39.9725833,116.3274166,0,177.2,39610.673912037,2008-06-11,16:10:26
39.97256,116.3274249,0,177.2,39610.6739351852,2008-06-11,16:10:28
39.9725316,116.3274233,0,177.2,39610.6739583333,2008-06-11,16:10:30
39.9725066,116.3274149,0,180.4,39610.6739814815,2008-06-11,16:10:32
39.9724816,116.3274166,0,180.4,39610.6740046296,2008-06-11,16:10:34
39.9724633,116.3274116,0,180.4,39610.6740277778,2008-06-11,16:10:36
39.9724649,116.3273966,0,180.4,39610.6740509259,2008-06-11,16:10:38
39.9724616,116.3273783,0,180.4,39610.6740740741,2008-06-11,16:10:40
39.9724549,116.3273433,0,180.4,39610.6740972222,2008-06-11,16:10:42
39.9724516,116.3273066,0,180.4,39610.6741203704,2008-06-11,16:10:44
39.9724533,116.3272766,0,180.4,39610.6741435185,2008-06-11,16:10:46
39.9724566,116.3272616,0,180.4,39610.6741666667,2008-06-11,16:10:48
39.9724649,116.3272499,0,180.4,39610.6741898148,2008-06-11,16:10:50
39.9724666,116.3272099,0,177.2,39610.674212963,2008-06-11,16:10:52
39.9724633,116.32717,0,177.2,39610.6742361111,2008-06-11,16:10:54
39.9724616,116.3271066,0,177.2,39610.6742592593,2008-06-11,16:10:56
39.9724699,116.3270749,0,180.4,39610.6742824074,2008-06-11,16:10:58
39.9724949,116.3270483,0,180.4,39610.6743055556,2008-06-11,16:11:00
39.9725099,116.3270333,0,180.4,39610.6743287037,2008-06-11,16:11:02
39.9725216,116.3270133,0,180.4,39610.6743518518,2008-06-11,16:11:04
39.9725516,116.3269999,0,180.4,39610.674375,2008-06-11,16:11:06
39.9725833,116.3269933,0,180.4,39610.6743981481,2008-06-11,16:11:08
39.9726,116.3269866,0,180.4,39610.6744212963,2008-06-11,16:11:10
39.9726016,116.3269733,0,180.4,39610.6744444444,2008-06-11,16:11:12
39.9725716,116.3269383,0,177.2,39610.6744675926,2008-06-11,16:11:14
39.9725566,116.3268833,0,177.2,39610.6744907407,2008-06-11,16:11:16
39.9725433,116.3268316,0,177.2,39610.6745138889,2008-06-11,16:11:18
39.97253,116.3267916,0,177.2,39610.674537037,2008-06-11,16:11:20
39.9725249,116.3267566,0,177.2,39610.6745601852,2008-06-11,16:11:22
39.9725099,116.3267166,0,177.2,39610.6745833333,2008-06-11,16:11:24
39.9725066,116.3266916,0,177.2,39610.6746064815,2008-06-11,16:11:26
39.9725033,116.32666,0,177.2,39610.6746296296,2008-06-11,16:11:28
39.9724933,116.3266333,0,177.2,39610.6746527778,2008-06-11,16:11:30
39.9724866,116.3265933,0,177.2,39610.6746759259,2008-06-11,16:11:32
39.972475,116.3265616,0,177.2,39610.6746990741,2008-06-11,16:11:34
39.9724699,116.3265233,0,173.9,39610.6747222222,2008-06-11,16:11:36
39.9724699,116.3264999,0,173.9,39610.6747453704,2008-06-11,16:11:38
39.9724783,116.3264866,0,173.9,39610.6747685185,2008-06-11,16:11:40
39.9724783,116.3264683,0,173.9,39610.6747916667,2008-06-11,16:11:42
39.9724883,116.32645,0,173.9,39610.6748148148,2008-06-11,16:11:44
39.9725066,116.3264316,0,173.9,39610.674837963,2008-06-11,16:11:46
39.9725216,116.3264116,0,173.9,39610.6748611111,2008-06-11,16:11:48
39.9725183,116.3263883,0,173.9,39610.6748842593,2008-06-11,16:11:50
39.972515,116.326365,0,170.6,39610.6749074074,2008-06-11,16:11:52
39.9725133,116.3263433,0,170.6,39610.6749305556,2008-06-11,16:11:54
39.97249,116.3263133,0,170.6,39610.6749537037,2008-06-11,16:11:56
39.9724783,116.3262716,0,170.6,39610.6749768518,2008-06-11,16:11:58
39.9724916,116.3262466,0,170.6,39610.675,2008-06-11,16:12:00
39.9725083,116.3262233,0,170.6,39610.6750231481,2008-06-11,16:12:02
39.9725249,116.3262016,0,170.6,39610.6750462963,2008-06-11,16:12:04
39.9725316,116.3261733,0,170.6,39610.6750694444,2008-06-11,16:12:06
39.9725416,116.3261583,0,167.3,39610.6750925926,2008-06-11,16:12:08
39.9725483,116.3261366,0,167.3,39610.6751157407,2008-06-11,16:12:10
39.9725566,116.3261099,0,167.3,39610.6751388889,2008-06-11,16:12:12
39.9725566,116.32607,0,170.6,39610.675162037,2008-06-11,16:12:14
39.9725516,116.32605,0,170.6,39610.6751851852,2008-06-11,16:12:16
39.972545,116.3260299,0,170.6,39610.6752083333,2008-06-11,16:12:18
39.9725349,116.3260016,0,170.6,39610.6752314815,2008-06-11,16:12:20
39.9725466,116.3259766,0,170.6,39610.6752546296,2008-06-11,16:12:22
39.9725466,116.3259633,0,170.6,39610.6752777778,2008-06-11,16:12:24
39.9725516,116.3259433,0,170.6,39610.6753009259,2008-06-11,16:12:26
39.9725499,116.3259183,0,170.6,39610.6753240741,2008-06-11,16:12:28
39.9725333,116.3258799,0,170.6,39610.6753472222,2008-06-11,16:12:30
39.9725183,116.32584,0,167.3,39610.6753703704,2008-06-11,16:12:32
39.9725199,116.3258116,0,167.3,39610.6753935185,2008-06-11,16:12:34
39.9725216,116.3257866,0,167.3,39610.6754166667,2008-06-11,16:12:36
39.9725383,116.3257733,0,167.3,39610.6754398148,2008-06-11,16:12:38
39.9725333,116.3257466,0,167.3,39610.675462963,2008-06-11,16:12:40
39.9725349,116.32572,0,167.3,39610.6754861111,2008-06-11,16:12:42
39.9725349,116.3256983,0,167.3,39610.6755092593,2008-06-11,16:12:44
39.9725166,116.3256699,0,167.3,39610.6755324074,2008-06-11,16:12:46
39.9725116,116.3256466,0,167.3,39610.6755555556,2008-06-11,16:12:48
39.9725033,116.3256199,0,167.3,39610.6755787037,2008-06-11,16:12:50
39.9725033,116.3255883,0,167.3,39610.6756018519,2008-06-11,16:12:52
39.9725016,116.3255583,0,167.3,39610.675625,2008-06-11,16:12:54
39.9725099,116.3255233,0,167.3,39610.6756481482,2008-06-11,16:12:56
39.9725199,116.3254966,0,167.3,39610.6756712963,2008-06-11,16:12:58
39.9725249,116.3254599,0,167.3,39610.6756944444,2008-06-11,16:13:00
39.9725333,116.3254266,0,167.3,39610.6757175926,2008-06-11,16:13:02
39.9725349,116.3253933,0,164,39610.6757407407,2008-06-11,16:13:04
39.9725516,116.3253533,0,164,39610.6757638889,2008-06-11,16:13:06
39.9725616,116.325315,0,164,39610.675787037,2008-06-11,16:13:08
39.9725633,116.3252883,0,164,39610.6758101852,2008-06-11,16:13:10
39.9725366,116.3252583,0,164,39610.6758333333,2008-06-11,16:13:12
39.9725349,116.3252516,0,160.8,39610.6758564815,2008-06-11,16:13:14
39.9725033,116.3252249,0,160.8,39610.6758796296,2008-06-11,16:13:16
39.9725016,116.3252016,0,160.8,39610.6759027778,2008-06-11,16:13:18
39.9724983,116.3251716,0,160.8,39610.6759259259,2008-06-11,16:13:20
39.97249,116.3251499,0,160.8,39610.6759490741,2008-06-11,16:13:22
39.9725066,116.3251233,0,157.5,39610.6759722222,2008-06-11,16:13:24
39.9725199,116.3250916,0,157.5,39610.6759953704,2008-06-11,16:13:26
39.9725416,116.3250583,0,157.5,39610.6760185185,2008-06-11,16:13:28
39.972555,116.3250333,0,157.5,39610.6760416667,2008-06-11,16:13:30
39.9725516,116.325005,0,157.5,39610.6760648148,2008-06-11,16:13:32
39.97256,116.3249866,0,157.5,39610.676087963,2008-06-11,16:13:34
39.9725583,116.32497,0,157.5,39610.6761111111,2008-06-11,16:13:36
39.9725466,116.3249416,0,154.2,39610.6761342593,2008-06-11,16:13:38
39.9725383,116.3249216,0,154.2,39610.6761574074,2008-06-11,16:13:40
39.9725283,116.3248983,0,154.2,39610.6761805556,2008-06-11,16:13:42
39.9725199,116.3248683,0,154.2,39610.6762037037,2008-06-11,16:13:44
39.9725116,116.3248366,0,154.2,39610.6762268519,2008-06-11,16:13:46
39.9725116,116.3248066,0,154.2,39610.67625,2008-06-11,16:13:48
39.9724916,116.3247733,0,154.2,39610.6762731481,2008-06-11,16:13:50
39.9724716,116.3247433,0,154.2,39610.6762962963,2008-06-11,16:13:52
39.9724416,116.3247083,0,154.2,39610.6763194444,2008-06-11,16:13:54
39.9724383,116.3246849,0,154.2,39610.6763425926,2008-06-11,16:13:56
39.97242,116.3246433,0,154.2,39610.6763657407,2008-06-11,16:13:58
39.9724249,116.3246116,0,154.2,39610.6763888889,2008-06-11,16:14:00
39.9724416,116.3245883,0,154.2,39610.676412037,2008-06-11,16:14:02
39.9724566,116.3245616,0,154.2,39610.6764351852,2008-06-11,16:14:04
39.9724433,116.3245266,0,154.2,39610.6764583333,2008-06-11,16:14:06
39.97242,116.3244983,0,154.2,39610.6764814815,2008-06-11,16:14:08
39.9723966,116.3244733,0,154.2,39610.6765046296,2008-06-11,16:14:10
39.9723616,116.3244649,0,154.2,39610.6765393519,2008-06-11,16:14:13
39.9723283,116.3244649,0,154.2,39610.6765625,2008-06-11,16:14:15
39.972305,116.3244533,0,154.2,39610.6765856481,2008-06-11,16:14:17
39.9722783,116.3244283,0,154.2,39610.6766087963,2008-06-11,16:14:19
39.9722616,116.3244366,0,154.2,39610.6766319444,2008-06-11,16:14:21
39.9722283,116.3244566,0,154.2,39610.6766550926,2008-06-11,16:14:23
39.9721916,116.3244999,0,154.2,39610.6766782407,2008-06-11,16:14:25
39.9721766,116.3244999,0,154.2,39610.6767013889,2008-06-11,16:14:27
39.9721299,116.3244683,0,157.5,39610.676724537,2008-06-11,16:14:29
39.9721033,116.3244366,0,157.5,39610.6767476852,2008-06-11,16:14:31
39.97207,116.3244216,0,157.5,39610.6767708333,2008-06-11,16:14:33
39.9720266,116.3244116,0,157.5,39610.6767939815,2008-06-11,16:14:35
39.9719883,116.3243916,0,157.5,39610.6768171296,2008-06-11,16:14:37
39.9719216,116.3244816,0,157.5,39610.6768402778,2008-06-11,16:14:39
39.9718466,116.3244966,0,160.8,39610.6768634259,2008-06-11,16:14:41
39.9718083,116.32453,0,160.8,39610.6768865741,2008-06-11,16:14:43
39.9718049,116.32455,0,160.8,39610.6769097222,2008-06-11,16:14:45
39.9718099,116.3245733,0,160.8,39610.6769328704,2008-06-11,16:14:47
39.9717766,116.3246166,0,157.5,39610.6769560185,2008-06-11,16:14:49
39.9717516,116.32467,0,154.2,39610.6769791667,2008-06-11,16:14:51
39.9717566,116.324705,0,154.2,39610.6770023148,2008-06-11,16:14:53
39.9717416,116.3247549,0,154.2,39610.677025463,2008-06-11,16:14:55
39.9717166,116.32483,0,154.2,39610.6770486111,2008-06-11,16:14:57
39.9717266,116.3248683,0,154.2,39610.6770717593,2008-06-11,16:14:59
39.9717683,116.3248883,0,154.2,39610.6770949074,2008-06-11,16:15:01
39.9718083,116.3249066,0,150.9,39610.6771180556,2008-06-11,16:15:03
39.97183,116.3249166,0,150.9,39610.6771412037,2008-06-11,16:15:05
39.9718383,116.3249399,0,147.6,39610.6771643519,2008-06-11,16:15:07
39.9718683,116.3249716,0,147.6,39610.6771875,2008-06-11,16:15:09
39.9718933,116.32502,0,147.6,39610.6772106481,2008-06-11,16:15:11
39.9718949,116.3250516,0,147.6,39610.6772337963,2008-06-11,16:15:13
39.9719116,116.3250933,0,144.4,39610.6772569444,2008-06-11,16:15:15
39.9719133,116.3250866,0,144.4,39610.6772800926,2008-06-11,16:15:17
39.9719083,116.3250766,0,141.1,39610.6773032407,2008-06-11,16:15:19
39.9719333,116.3250633,0,141.1,39610.6773263889,2008-06-11,16:15:21
39.971955,116.32504,0,141.1,39610.677349537,2008-06-11,16:15:23
39.9719716,116.3249766,0,141.1,39610.6774074074,2008-06-11,16:15:28
39.9720199,116.3249749,0,141.1,39610.6774305556,2008-06-11,16:15:30
39.9720316,116.3249749,0,141.1,39610.6774537037,2008-06-11,16:15:32
39.9720483,116.3249833,0,141.1,39610.6774768519,2008-06-11,16:15:34
39.9720666,116.3249899,0,141.1,39610.6775,2008-06-11,16:15:36
39.9720683,116.3249983,0,141.1,39610.6775231481,2008-06-11,16:15:38
