# Supplementary material for: Research on differential privacy protection method based on user tendency
Source: PLoS One. 2023 Oct 26;18(10):e0288823. doi: 10.1371/journal.pone.0288823 (PMC10602288; doi:10.1371/journal.pone.0288823)
Supplement: S4 Data — (ZIP) [file pone.0288823.s004.zip › Data 5-4/112/Trajectory/20080612012637.plt]

Geolife trajectory
WGS 84
Altitude is in Feet
Reserved 3
0,2,255,My Track,0,0,2,8421376
0
39.9716149,116.3250483,0,187,39611.060150463,2008-06-12,01:26:37
39.9716149,116.3250483,0,187,39611.0601967593,2008-06-12,01:26:41
39.9716083,116.3250483,0,187,39611.0602199074,2008-06-12,01:26:43
39.9716316,116.32504,0,187,39611.0602430556,2008-06-12,01:26:45
39.9716533,116.3250333,0,187,39611.0602662037,2008-06-12,01:26:47
39.971675,116.3250249,0,187,39611.0602893519,2008-06-12,01:26:49
39.9716966,116.32502,0,187,39611.0603125,2008-06-12,01:26:51
39.97173,116.3250283,0,187,39611.0603356481,2008-06-12,01:26:53
39.97179,116.3250383,0,187,39611.0603587963,2008-06-12,01:26:55
39.9717649,116.3250116,0,187,39611.0603819444,2008-06-12,01:26:57
39.9717783,116.32497,0,187,39611.0604050926,2008-06-12,01:26:59
39.9718383,116.3249799,0,183.7,39611.0604282407,2008-06-12,01:27:01
39.9718533,116.3249466,0,187,39611.0604513889,2008-06-12,01:27:03
39.9718983,116.3249199,0,187,39611.060474537,2008-06-12,01:27:05
39.9719433,116.3248866,0,187,39611.0604976852,2008-06-12,01:27:07
39.9719583,116.3248533,0,187,39611.0605208333,2008-06-12,01:27:09
39.9719633,116.32481,0,187,39611.0605439815,2008-06-12,01:27:11
39.9719266,116.3247349,0,187,39611.0605787037,2008-06-12,01:27:14
39.971785,116.324445,0,187,39611.0609490741,2008-06-12,01:27:46
39.9718033,116.324445,0,187,39611.0609722222,2008-06-12,01:27:48
39.971885,116.324445,0,187,39611.0609953704,2008-06-12,01:27:50
39.9722416,116.3246616,0,187,39611.0612384259,2008-06-12,01:28:11
39.9722416,116.3246983,0,187,39611.0612615741,2008-06-12,01:28:13
39.972235,116.3247166,0,187,39611.0612847222,2008-06-12,01:28:15
39.9722549,116.3247616,0,187,39611.0613078704,2008-06-12,01:28:17
39.9722833,116.3247816,0,187,39611.0613310185,2008-06-12,01:28:19
39.9722633,116.324795,0,187,39611.0613541667,2008-06-12,01:28:21
39.9722299,116.3248233,0,187,39611.0613773148,2008-06-12,01:28:23
39.9722116,116.3248399,0,187,39611.061400463,2008-06-12,01:28:25
39.9721666,116.32488,0,187,39611.0614236111,2008-06-12,01:28:27
39.9721449,116.3249049,0,187,39611.0614467593,2008-06-12,01:28:29
39.9721133,116.3249266,0,187,39611.0614699074,2008-06-12,01:28:31
39.9720816,116.3249633,0,187,39611.0614930556,2008-06-12,01:28:33
39.9720866,116.3249983,0,187,39611.0615162037,2008-06-12,01:28:35
39.9721266,116.3250516,0,187,39611.0615393519,2008-06-12,01:28:37
39.9721183,116.32509,0,187,39611.0615625,2008-06-12,01:28:39
39.9721266,116.3251366,0,187,39611.0615856481,2008-06-12,01:28:41
39.97211,116.3251866,0,187,39611.0616087963,2008-06-12,01:28:43
39.9720999,116.3252249,0,187,39611.0616319444,2008-06-12,01:28:45
39.9720999,116.3252699,0,187,39611.0616550926,2008-06-12,01:28:47
39.9721199,116.3252933,0,183.7,39611.0616782407,2008-06-12,01:28:49
39.9721116,116.3253083,0,183.7,39611.0617013889,2008-06-12,01:28:51
39.9721299,116.3253316,0,183.7,39611.061724537,2008-06-12,01:28:53
39.9721666,116.3253683,0,183.7,39611.0617476852,2008-06-12,01:28:55
39.9721616,116.3254033,0,183.7,39611.0617708333,2008-06-12,01:28:57
39.9721483,116.3254449,0,183.7,39611.0617939815,2008-06-12,01:28:59
39.97214,116.3254666,0,183.7,39611.0618171296,2008-06-12,01:29:01
39.9721516,116.3254866,0,183.7,39611.0618402778,2008-06-12,01:29:03
39.9721566,116.3255049,0,183.7,39611.0618634259,2008-06-12,01:29:05
39.9721683,116.3255333,0,183.7,39611.0618865741,2008-06-12,01:29:07
39.9722116,116.3255516,0,183.7,39611.0619097222,2008-06-12,01:29:09
39.9722399,116.3255833,0,183.7,39611.0619328704,2008-06-12,01:29:11
39.9722666,116.3256133,0,183.7,39611.0619560185,2008-06-12,01:29:13
39.9723083,116.3256449,0,183.7,39611.0619791667,2008-06-12,01:29:15
39.9723566,116.3256916,0,183.7,39611.0620023148,2008-06-12,01:29:17
39.9723549,116.3257183,0,187,39611.062025463,2008-06-12,01:29:19
39.9723583,116.3257533,0,187,39611.0620486111,2008-06-12,01:29:21
39.9723633,116.32577,0,187,39611.0620717593,2008-06-12,01:29:23
39.972365,116.3257849,0,187,39611.0620949074,2008-06-12,01:29:25
39.972415,116.3258149,0,187,39611.0621180556,2008-06-12,01:29:27
39.9724466,116.3258883,0,187,39611.0621412037,2008-06-12,01:29:29
39.9724799,116.3259383,0,187,39611.0621643519,2008-06-12,01:29:31
39.972435,116.3259866,0,187,39611.0621875,2008-06-12,01:29:33
39.9724249,116.3260216,0,187,39611.0622106481,2008-06-12,01:29:35
39.972485,116.326085,0,187,39611.0622337963,2008-06-12,01:29:37
39.9724766,116.3261149,0,187,39611.0622569444,2008-06-12,01:29:39
39.9724866,116.3261433,0,187,39611.0622800926,2008-06-12,01:29:41
39.9725033,116.32617,0,187,39611.0623032407,2008-06-12,01:29:43
39.9724983,116.3261866,0,187,39611.0623263889,2008-06-12,01:29:45
39.9725116,116.3262033,0,187,39611.062349537,2008-06-12,01:29:47
39.9725099,116.3262083,0,187,39611.0623726852,2008-06-12,01:29:49
39.9724583,116.3262083,0,187,39611.0623958333,2008-06-12,01:29:51
39.9724399,116.326225,0,187,39611.0624189815,2008-06-12,01:29:53
39.9724216,116.32624,0,187,39611.0624421296,2008-06-12,01:29:55
39.9724016,116.3262616,0,187,39611.0624652778,2008-06-12,01:29:57
39.9724333,116.3262699,0,187,39611.0624884259,2008-06-12,01:29:59
39.9724549,116.3263083,0,187,39611.0625115741,2008-06-12,01:30:01
39.9724183,116.3263566,0,187,39611.0625347222,2008-06-12,01:30:03
39.9723916,116.3264016,0,187,39611.0625578704,2008-06-12,01:30:05
39.9723833,116.3264299,0,187,39611.0625810185,2008-06-12,01:30:07
39.97235,116.3264716,0,187,39611.0626041667,2008-06-12,01:30:09
39.9723233,116.3265099,0,187,39611.0626273148,2008-06-12,01:30:11
39.9723083,116.3265433,0,187,39611.062650463,2008-06-12,01:30:13
39.9722633,116.3265833,0,187,39611.0626736111,2008-06-12,01:30:15
39.9722416,116.3266066,0,187,39611.0626967593,2008-06-12,01:30:17
39.97222,116.3266299,0,187,39611.0627199074,2008-06-12,01:30:19
39.9721999,116.3266499,0,187,39611.0627430556,2008-06-12,01:30:21
39.9721766,116.3266533,0,187,39611.0627662037,2008-06-12,01:30:23
39.9721899,116.3266699,0,187,39611.0627893518,2008-06-12,01:30:25
39.97222,116.3267199,0,187,39611.0628125,2008-06-12,01:30:27
39.9722383,116.3267583,0,187,39611.0628356481,2008-06-12,01:30:29
39.9722783,116.3268099,0,187,39611.0628587963,2008-06-12,01:30:31
39.972295,116.3268166,0,187,39611.0628819444,2008-06-12,01:30:33
39.9723166,116.3268483,0,187,39611.0629050926,2008-06-12,01:30:35
39.9723933,116.3269083,0,187,39611.0629282407,2008-06-12,01:30:37
39.9723816,116.3269483,0,187,39611.0629513889,2008-06-12,01:30:39
39.972365,116.3269766,0,187,39611.062974537,2008-06-12,01:30:41
39.9723483,116.3270083,0,187,39611.0629976852,2008-06-12,01:30:43
39.9723383,116.3270349,0,187,39611.0630208333,2008-06-12,01:30:45
39.9723183,116.3270616,0,187,39611.0630439815,2008-06-12,01:30:47
39.972305,116.3270866,0,187,39611.0630671296,2008-06-12,01:30:49
39.9722983,116.3271116,0,187,39611.0630902778,2008-06-12,01:30:51
39.9723366,116.3271399,0,187,39611.0631134259,2008-06-12,01:30:53
39.9723583,116.3271599,0,187,39611.0631365741,2008-06-12,01:30:55
39.9723849,116.3271766,0,187,39611.0631597222,2008-06-12,01:30:57
39.9724399,116.3271899,0,187,39611.0631828704,2008-06-12,01:30:59
39.97246,116.3271883,0,187,39611.0632060185,2008-06-12,01:31:01
39.9724766,116.3271816,0,187,39611.0632291667,2008-06-12,01:31:03
39.972485,116.3271683,0,187,39611.0632523148,2008-06-12,01:31:05
39.9724699,116.3271533,0,187,39611.063275463,2008-06-12,01:31:07
39.9724533,116.3271399,0,187,39611.0632986111,2008-06-12,01:31:09
39.9724533,116.3271666,0,187,39611.0641666667,2008-06-12,01:32:24
39.9724583,116.3271766,0,187,39611.0641898148,2008-06-12,01:32:26
39.9724716,116.3271883,0,187,39611.064212963,2008-06-12,01:32:28
39.97249,116.3272066,0,187,39611.0642361111,2008-06-12,01:32:30
39.9725099,116.3272283,0,187,39611.0642592593,2008-06-12,01:32:32
39.9725333,116.3272516,0,187,39611.0642824074,2008-06-12,01:32:34
39.9725533,116.327275,0,187,39611.0643055556,2008-06-12,01:32:36
39.9725816,116.3272966,0,187,39611.0643287037,2008-06-12,01:32:38
39.97264,116.3273149,0,187,39611.0643518518,2008-06-12,01:32:40
39.9726933,116.3273316,0,187,39611.064375,2008-06-12,01:32:42
39.9727383,116.3273583,0,187,39611.0643981481,2008-06-12,01:32:44
39.9727633,116.3273916,0,187,39611.0644212963,2008-06-12,01:32:46
39.9727933,116.3274149,0,187,39611.0644444444,2008-06-12,01:32:48
39.9727916,116.3274266,0,187,39611.0644675926,2008-06-12,01:32:50
39.9727583,116.3274383,0,187,39611.0644907407,2008-06-12,01:32:52
39.9727716,116.3274499,0,187,39611.0645138889,2008-06-12,01:32:54
39.9727866,116.3274616,0,187,39611.064537037,2008-06-12,01:32:56
39.9728149,116.3274883,0,187,39611.0645601852,2008-06-12,01:32:58
39.9728333,116.3274933,0,187,39611.0645833333,2008-06-12,01:33:00
39.9728533,116.3275083,0,187,39611.0646064815,2008-06-12,01:33:02
39.9728749,116.3275249,0,187,39611.0646296296,2008-06-12,01:33:04
39.9729016,116.3275066,0,187,39611.0646527778,2008-06-12,01:33:06
39.9729316,116.3274633,0,187,39611.0646759259,2008-06-12,01:33:08
39.9729699,116.3274166,0,187,39611.0646990741,2008-06-12,01:33:10
39.97299,116.327395,0,187,39611.0647222222,2008-06-12,01:33:12
39.9730133,116.3274016,0,187,39611.0647453704,2008-06-12,01:33:14
39.9730433,116.3273916,0,187,39611.0647685185,2008-06-12,01:33:16
39.9730766,116.3273799,0,187,39611.0647916667,2008-06-12,01:33:18
39.973105,116.3273783,0,187,39611.0648148148,2008-06-12,01:33:20
39.9731266,116.3273716,0,187,39611.064837963,2008-06-12,01:33:22
39.9731533,116.3273649,0,187,39611.0648611111,2008-06-12,01:33:24
39.9731866,116.3273533,0,187,39611.0648842593,2008-06-12,01:33:26
39.9732133,116.3273483,0,187,39611.0649074074,2008-06-12,01:33:28
39.9732483,116.3273349,0,190.3,39611.0649305556,2008-06-12,01:33:30
39.9732883,116.3273433,0,190.3,39611.0649537037,2008-06-12,01:33:32
39.9733166,116.3273466,0,190.3,39611.0649768518,2008-06-12,01:33:34
39.9733266,116.3273316,0,190.3,39611.065,2008-06-12,01:33:36
39.97334,116.3273233,0,190.3,39611.0650231481,2008-06-12,01:33:38
39.9733483,116.3273199,0,190.3,39611.0650462963,2008-06-12,01:33:40
39.9733866,116.3273199,0,190.3,39611.0650694444,2008-06-12,01:33:42
39.9734199,116.3273349,0,190.3,39611.0650925926,2008-06-12,01:33:44
39.9734583,116.3273499,0,190.3,39611.0651157407,2008-06-12,01:33:46
39.9734649,116.3273549,0,190.3,39611.0651388889,2008-06-12,01:33:48
39.9734749,116.3273383,0,190.3,39611.065162037,2008-06-12,01:33:50
39.973485,116.3273416,0,190.3,39611.0651851852,2008-06-12,01:33:52
39.9734833,116.3273666,0,190.3,39611.0652083333,2008-06-12,01:33:54
39.9735133,116.3273583,0,190.3,39611.0652314815,2008-06-12,01:33:56
39.9735199,116.32734,0,190.3,39611.0652546296,2008-06-12,01:33:58
39.9735533,116.3273283,0,190.3,39611.0652777778,2008-06-12,01:34:00
39.9735733,116.3273199,0,190.3,39611.0653009259,2008-06-12,01:34:02
39.9735999,116.3273149,0,190.3,39611.0653240741,2008-06-12,01:34:04
39.9736283,116.3273149,0,190.3,39611.0653472222,2008-06-12,01:34:06
39.9736516,116.3273116,0,190.3,39611.0653703704,2008-06-12,01:34:08
39.9736783,116.3273149,0,190.3,39611.0653935185,2008-06-12,01:34:10
39.9737083,116.3273349,0,190.3,39611.0654166667,2008-06-12,01:34:12
39.9737249,116.32734,0,190.3,39611.0654398148,2008-06-12,01:34:14
39.9737599,116.3273383,0,190.3,39611.065462963,2008-06-12,01:34:16
39.9737933,116.3273349,0,190.3,39611.0654861111,2008-06-12,01:34:18
39.9738316,116.3273316,0,190.3,39611.0655092593,2008-06-12,01:34:20
39.9738566,116.3273316,0,190.3,39611.0655324074,2008-06-12,01:34:22
39.9738849,116.3273416,0,190.3,39611.0655555556,2008-06-12,01:34:24
39.9739099,116.3273416,0,190.3,39611.0655787037,2008-06-12,01:34:26
39.9739283,116.3273299,0,190.3,39611.0656018518,2008-06-12,01:34:28
39.9739416,116.327325,0,190.3,39611.065625,2008-06-12,01:34:30
39.9739499,116.3273199,0,190.3,39611.0656481481,2008-06-12,01:34:32
39.9739516,116.3273266,0,190.3,39611.0656712963,2008-06-12,01:34:34
39.9739699,116.3273266,0,190.3,39611.0656944444,2008-06-12,01:34:36
39.9739933,116.3273216,0,190.3,39611.0657175926,2008-06-12,01:34:38
39.9740383,116.32734,0,190.3,39611.0657407407,2008-06-12,01:34:40
39.9740966,116.3273166,0,190.3,39611.0657638889,2008-06-12,01:34:42
39.97413,116.3273166,0,190.3,39611.065787037,2008-06-12,01:34:44
39.97414,116.3272949,0,190.3,39611.0658101852,2008-06-12,01:34:46
39.9741816,116.3272933,0,190.3,39611.0658333333,2008-06-12,01:34:48
39.9742233,116.32729,0,190.3,39611.0658564815,2008-06-12,01:34:50
39.9742333,116.32727,0,190.3,39611.0658796296,2008-06-12,01:34:52
39.9742716,116.3272799,0,190.3,39611.0659027778,2008-06-12,01:34:54
39.9742883,116.3272733,0,190.3,39611.0659259259,2008-06-12,01:34:56
39.9742999,116.3272866,0,190.3,39611.0659490741,2008-06-12,01:34:58
39.9743133,116.3272799,0,190.3,39611.0659837963,2008-06-12,01:35:01
39.974355,116.3272949,0,187,39611.0660069444,2008-06-12,01:35:03
39.9743749,116.32731,0,187,39611.0660300926,2008-06-12,01:35:05
39.9743516,116.3273083,0,187,39611.0660532407,2008-06-12,01:35:07
39.9743183,116.32727,0,187,39611.0660763889,2008-06-12,01:35:09
39.9742833,116.3272333,0,187,39611.066099537,2008-06-12,01:35:11
39.9742866,116.3272333,0,187,39611.0661226852,2008-06-12,01:35:13
39.9743183,116.3272333,0,187,39611.0661458333,2008-06-12,01:35:15
39.9743683,116.3272333,0,187,39611.0661689815,2008-06-12,01:35:17
39.9744283,116.3272533,0,187,39611.0661921296,2008-06-12,01:35:19
39.9744849,116.3272716,0,190.3,39611.0662152778,2008-06-12,01:35:21
39.9745283,116.3272649,0,190.3,39611.0662384259,2008-06-12,01:35:23
39.97456,116.3272583,0,190.3,39611.0662615741,2008-06-12,01:35:25
39.9745516,116.3272433,0,190.3,39611.0662847222,2008-06-12,01:35:27
39.9745516,116.3272366,0,193.6,39611.0663078704,2008-06-12,01:35:29
39.9745866,116.3272249,0,193.6,39611.0663310185,2008-06-12,01:35:31
39.9746683,116.3271733,0,196.9,39611.0663541667,2008-06-12,01:35:33
39.9747116,116.3271883,0,196.9,39611.0663773148,2008-06-12,01:35:35
39.9747416,116.3272416,0,200.1,39611.066400463,2008-06-12,01:35:37
39.9747566,116.3272666,0,200.1,39611.0664236111,2008-06-12,01:35:39
39.9747799,116.3272299,0,200.1,39611.0664467593,2008-06-12,01:35:41
39.9748033,116.327205,0,200.1,39611.0664699074,2008-06-12,01:35:43
39.9748316,116.3271883,0,203.4,39611.0664930556,2008-06-12,01:35:45
39.9748783,116.3272,0,203.4,39611.0665162037,2008-06-12,01:35:47
39.974915,116.3272016,0,206.7,39611.0665393519,2008-06-12,01:35:49
39.9749199,116.3271866,0,206.7,39611.0665625,2008-06-12,01:35:51
39.9749383,116.3271733,0,206.7,39611.0665856482,2008-06-12,01:35:53
39.9749599,116.3271766,0,206.7,39611.0666087963,2008-06-12,01:35:55
39.9749866,116.3272216,0,203.4,39611.0666319444,2008-06-12,01:35:57
39.9750083,116.3272783,0,203.4,39611.0666550926,2008-06-12,01:35:59
39.9750333,116.3273133,0,200.1,39611.0666782407,2008-06-12,01:36:01
39.9750683,116.3273483,0,196.9,39611.0667013889,2008-06-12,01:36:03
39.9750783,116.3273799,0,196.9,39611.066724537,2008-06-12,01:36:05
39.9750866,116.3274116,0,193.6,39611.0667476852,2008-06-12,01:36:07
39.9751049,116.3274483,0,190.3,39611.0667708333,2008-06-12,01:36:09
39.9751033,116.32748,0,187,39611.0667939815,2008-06-12,01:36:11
39.9750899,116.3275266,0,187,39611.0668171296,2008-06-12,01:36:13
39.9750716,116.3275783,0,183.7,39611.0668402778,2008-06-12,01:36:15
39.9750733,116.3276216,0,183.7,39611.0668634259,2008-06-12,01:36:17
39.9750716,116.3276633,0,183.7,39611.0668865741,2008-06-12,01:36:19
39.9750483,116.3276916,0,180.4,39611.0669097222,2008-06-12,01:36:21
39.9750666,116.3277299,0,180.4,39611.0669328704,2008-06-12,01:36:23
39.97507,116.3277583,0,177.2,39611.0669560185,2008-06-12,01:36:25
39.97507,116.3277733,0,177.2,39611.0669791667,2008-06-12,01:36:27
39.9750583,116.32778,0,177.2,39611.0670601852,2008-06-12,01:36:34
39.97507,116.3277933,0,177.2,39611.0670833333,2008-06-12,01:36:36
39.9750833,116.3277883,0,177.2,39611.0675347222,2008-06-12,01:37:15
39.9751183,116.327795,0,177.2,39611.0675578704,2008-06-12,01:37:17
39.9751483,116.3278116,0,177.2,39611.0675810185,2008-06-12,01:37:19
39.9751933,116.3278349,0,177.2,39611.0676041667,2008-06-12,01:37:21
39.9752216,116.3278433,0,177.2,39611.0676273148,2008-06-12,01:37:23
39.9752516,116.3278366,0,177.2,39611.067650463,2008-06-12,01:37:25
39.9752516,116.3278366,0,177.2,39611.0677546296,2008-06-12,01:37:34
39.97526,116.3278316,0,180.4,39611.0677777778,2008-06-12,01:37:36
39.9752733,116.32783,0,180.4,39611.0678009259,2008-06-12,01:37:38
39.9752783,116.3278233,0,180.4,39611.0678240741,2008-06-12,01:37:40
39.9752883,116.327815,0,180.4,39611.0678472222,2008-06-12,01:37:42
39.9752866,116.3278066,0,177.2,39611.0678703704,2008-06-12,01:37:44
39.9752983,116.3277983,0,177.2,39611.0678935185,2008-06-12,01:37:46
39.9753266,116.3277883,0,177.2,39611.0679166667,2008-06-12,01:37:48
39.9753483,116.3277733,0,177.2,39611.0679398148,2008-06-12,01:37:50
39.975375,116.3277866,0,177.2,39611.067962963,2008-06-12,01:37:52
39.9754066,116.3277899,0,177.2,39611.0679861111,2008-06-12,01:37:54
39.9753966,116.3278483,0,177.2,39611.0680092593,2008-06-12,01:37:56
39.9754033,116.3279083,0,177.2,39611.0680324074,2008-06-12,01:37:58
39.9754633,116.3279466,0,177.2,39611.0680555556,2008-06-12,01:38:00
39.9754716,116.3280099,0,177.2,39611.0680787037,2008-06-12,01:38:02
39.9755049,116.3280483,0,177.2,39611.0681018519,2008-06-12,01:38:04
39.9755066,116.3280816,0,177.2,39611.068125,2008-06-12,01:38:06
39.9754866,116.32811,0,177.2,39611.0681481481,2008-06-12,01:38:08
39.97549,116.3281316,0,177.2,39611.0681712963,2008-06-12,01:38:10
39.9754949,116.3281583,0,177.2,39611.0681944444,2008-06-12,01:38:12
39.9755166,116.3281933,0,177.2,39611.0682175926,2008-06-12,01:38:14
39.9755116,116.32823,0,177.2,39611.0682407407,2008-06-12,01:38:16
39.9755,116.3282683,0,177.2,39611.0682638889,2008-06-12,01:38:18
39.9754983,116.3283116,0,177.2,39611.068287037,2008-06-12,01:38:20
39.9754949,116.32834,0,177.2,39611.0683101852,2008-06-12,01:38:22
39.97549,116.32837,0,177.2,39611.0683333333,2008-06-12,01:38:24
39.9754799,116.3284116,0,177.2,39611.0683564815,2008-06-12,01:38:26
39.9754649,116.3284516,0,177.2,39611.0683796296,2008-06-12,01:38:28
39.9754666,116.3284833,0,177.2,39611.0684027778,2008-06-12,01:38:30
39.9754666,116.3284966,0,173.9,39611.0684259259,2008-06-12,01:38:32
39.9754649,116.32853,0,173.9,39611.0684490741,2008-06-12,01:38:34
39.9754433,116.3285749,0,173.9,39611.0684722222,2008-06-12,01:38:36
39.97543,116.3286183,0,173.9,39611.0684953704,2008-06-12,01:38:38
39.9754183,116.3286649,0,173.9,39611.0685185185,2008-06-12,01:38:40
39.9754083,116.3286949,0,173.9,39611.0685416667,2008-06-12,01:38:42
39.9754033,116.3287083,0,173.9,39611.0685648148,2008-06-12,01:38:44
39.9754016,116.3287216,0,173.9,39611.068587963,2008-06-12,01:38:46
39.9754,116.3287499,0,173.9,39611.0686111111,2008-06-12,01:38:48
39.9753849,116.3287783,0,173.9,39611.0686342593,2008-06-12,01:38:50
39.9753666,116.3288083,0,173.9,39611.0686574074,2008-06-12,01:38:52
39.9753933,116.3288533,0,173.9,39611.0686805556,2008-06-12,01:38:54
39.975415,116.3289033,0,173.9,39611.0687037037,2008-06-12,01:38:56
39.9754083,116.3289316,0,173.9,39611.0687268519,2008-06-12,01:38:58
39.9754016,116.3289733,0,173.9,39611.06875,2008-06-12,01:39:00
39.9754116,116.3289983,0,173.9,39611.0687731481,2008-06-12,01:39:02
39.9754233,116.3290283,0,173.9,39611.0687962963,2008-06-12,01:39:04
39.9754216,116.3290599,0,173.9,39611.0688194444,2008-06-12,01:39:06
39.975405,116.3291016,0,173.9,39611.0688425926,2008-06-12,01:39:08
39.9753883,116.3291366,0,173.9,39611.0688657407,2008-06-12,01:39:10
39.975415,116.3291516,0,170.6,39611.0688888889,2008-06-12,01:39:12
39.9754866,116.3291833,0,170.6,39611.068912037,2008-06-12,01:39:14
39.97549,116.3292116,0,170.6,39611.0689351852,2008-06-12,01:39:16
39.9755033,116.3292283,0,170.6,39611.0689583333,2008-06-12,01:39:18
39.9754866,116.3292633,0,170.6,39611.0689814815,2008-06-12,01:39:20
39.9754733,116.3293,0,170.6,39611.0690046296,2008-06-12,01:39:22
39.9754616,116.3293416,0,170.6,39611.0690277778,2008-06-12,01:39:24
39.9754633,116.3293783,0,170.6,39611.0690509259,2008-06-12,01:39:26
39.9754349,116.3294149,0,170.6,39611.0690740741,2008-06-12,01:39:28
39.9753966,116.3294683,0,170.6,39611.0690972222,2008-06-12,01:39:30
39.9753933,116.3295099,0,170.6,39611.0691203704,2008-06-12,01:39:32
39.9753733,116.3295383,0,170.6,39611.0691435185,2008-06-12,01:39:34
39.9753849,116.3295733,0,167.3,39611.0691666667,2008-06-12,01:39:36
39.9753866,116.3296249,0,167.3,39611.0691898148,2008-06-12,01:39:38
39.9754099,116.3296733,0,167.3,39611.069212963,2008-06-12,01:39:40
39.97543,116.3297083,0,167.3,39611.0692361111,2008-06-12,01:39:42
39.975415,116.329735,0,167.3,39611.0692592593,2008-06-12,01:39:44
39.9754083,116.3297633,0,167.3,39611.0692824074,2008-06-12,01:39:46
39.9754116,116.3297816,0,167.3,39611.0693055556,2008-06-12,01:39:48
39.97542,116.3298149,0,167.3,39611.0693287037,2008-06-12,01:39:50
39.9754066,116.3298416,0,170.6,39611.0693518519,2008-06-12,01:39:52
39.9754099,116.3298766,0,170.6,39611.069375,2008-06-12,01:39:54
39.9753833,116.3298983,0,170.6,39611.0693981481,2008-06-12,01:39:56
39.9754016,116.329925,0,170.6,39611.0694212963,2008-06-12,01:39:58
39.9753933,116.32996,0,170.6,39611.0694560185,2008-06-12,01:40:01
39.9753716,116.3300283,0,170.6,39611.0694791667,2008-06-12,01:40:03
39.9753883,116.3300683,0,170.6,39611.0695023148,2008-06-12,01:40:05
39.9754033,116.3301316,0,170.6,39611.069525463,2008-06-12,01:40:07
39.9754183,116.3301816,0,170.6,39611.0695486111,2008-06-12,01:40:09
39.9754233,116.3302183,0,167.3,39611.0695717593,2008-06-12,01:40:11
39.9754233,116.3302483,0,167.3,39611.0695949074,2008-06-12,01:40:13
39.9754033,116.330275,0,167.3,39611.0696180556,2008-06-12,01:40:15
39.97539,116.3302999,0,164,39611.0696412037,2008-06-12,01:40:17
39.9753849,116.33033,0,164,39611.0696643519,2008-06-12,01:40:19
39.9753783,116.3303549,0,164,39611.0696875,2008-06-12,01:40:21
39.9753949,116.3303716,0,164,39611.0697106481,2008-06-12,01:40:23
39.975405,116.3303716,0,164,39611.0697337963,2008-06-12,01:40:25
39.9754483,116.3303899,0,164,39611.0697569444,2008-06-12,01:40:27
39.9754666,116.3304199,0,164,39611.0697800926,2008-06-12,01:40:29
39.9754466,116.33045,0,164,39611.0698032407,2008-06-12,01:40:31
39.9754483,116.3304966,0,164,39611.0698263889,2008-06-12,01:40:33
39.97546,116.3305316,0,164,39611.069849537,2008-06-12,01:40:35
39.9754666,116.3305666,0,160.8,39611.0698726852,2008-06-12,01:40:37
39.9754633,116.3306099,0,160.8,39611.0698958333,2008-06-12,01:40:39
39.9754566,116.3306583,0,160.8,39611.0699189815,2008-06-12,01:40:41
39.975445,116.3307016,0,160.8,39611.0699421296,2008-06-12,01:40:43
39.9754666,116.3307283,0,157.5,39611.0699652778,2008-06-12,01:40:45
39.9755049,116.3307516,0,157.5,39611.0699884259,2008-06-12,01:40:47
39.9755199,116.3307816,0,157.5,39611.0700115741,2008-06-12,01:40:49
39.97553,116.3308016,0,154.2,39611.0700347222,2008-06-12,01:40:51
39.9755533,116.3308316,0,154.2,39611.0700578704,2008-06-12,01:40:53
39.975615,116.3308516,0,150.9,39611.0700810185,2008-06-12,01:40:55
39.9756666,116.33085,0,150.9,39611.0701041667,2008-06-12,01:40:57
39.9756866,116.3308316,0,154.2,39611.0701273148,2008-06-12,01:40:59
39.9756766,116.3308116,0,150.9,39611.070150463,2008-06-12,01:41:01
39.9757016,116.3307916,0,154.2,39611.0701736111,2008-06-12,01:41:03
39.9756983,116.3307533,0,154.2,39611.0701967593,2008-06-12,01:41:05
39.975725,116.33071,0,157.5,39611.0702199074,2008-06-12,01:41:07
39.9757633,116.3306849,0,157.5,39611.0702430556,2008-06-12,01:41:09
39.9757383,116.3306883,0,157.5,39611.0702777778,2008-06-12,01:41:12
39.9757216,116.3307149,0,157.5,39611.0703009259,2008-06-12,01:41:14
39.9757166,116.3307833,0,157.5,39611.0703587963,2008-06-12,01:41:19
