# Supplementary material for: Research on differential privacy protection method based on user tendency
Source: PLoS One. 2023 Oct 26;18(10):e0288823. doi: 10.1371/journal.pone.0288823 (PMC10602288; doi:10.1371/journal.pone.0288823)
Supplement: S4 Data — (ZIP) [file pone.0288823.s004.zip › Data 5-4/112/Trajectory/20080612181349.plt]

Geolife trajectory
WGS 84
Altitude is in Feet
Reserved 3
0,2,255,My Track,0,0,2,8421376
0
39.9755933,116.3301983,0,157.5,39611.7595949074,2008-06-12,18:13:49
39.9755983,116.3301983,0,157.5,39611.7596064815,2008-06-12,18:13:50
39.9755916,116.3301999,0,157.5,39611.7596296296,2008-06-12,18:13:52
39.9755799,116.3302083,0,157.5,39611.7596527778,2008-06-12,18:13:54
39.9756133,116.3301916,0,157.5,39611.7596990741,2008-06-12,18:13:58
39.975585,116.3301749,0,157.5,39611.7597222222,2008-06-12,18:14:00
39.9755333,116.3301599,0,157.5,39611.7597453704,2008-06-12,18:14:02
39.975485,116.3301599,0,157.5,39611.7597685185,2008-06-12,18:14:04
39.9754499,116.3301599,0,157.5,39611.7597916667,2008-06-12,18:14:06
39.9754283,116.330155,0,157.5,39611.7598148148,2008-06-12,18:14:08
39.9754016,116.3301566,0,157.5,39611.759837963,2008-06-12,18:14:10
39.9753783,116.3301716,0,157.5,39611.7598611111,2008-06-12,18:14:12
39.9753516,116.3301883,0,157.5,39611.7598842593,2008-06-12,18:14:14
39.9753466,116.3302183,0,157.5,39611.7599074074,2008-06-12,18:14:16
39.9753333,116.3302133,0,157.5,39611.7599305556,2008-06-12,18:14:18
39.9753216,116.3302166,0,157.5,39611.7599537037,2008-06-12,18:14:20
39.9753066,116.3302283,0,157.5,39611.7599768518,2008-06-12,18:14:22
39.9752916,116.3302283,0,157.5,39611.76,2008-06-12,18:14:24
39.9752783,116.3302316,0,157.5,39611.7600231481,2008-06-12,18:14:26
39.9752583,116.330225,0,157.5,39611.7600462963,2008-06-12,18:14:28
39.9752483,116.3302333,0,157.5,39611.7600694444,2008-06-12,18:14:30
39.975335,116.3303266,0,157.5,39611.7601273148,2008-06-12,18:14:35
39.9753266,116.3302999,0,157.5,39611.760150463,2008-06-12,18:14:37
39.9753433,116.3302849,0,157.5,39611.7601736111,2008-06-12,18:14:39
39.9752949,116.3301949,0,157.5,39611.7601967593,2008-06-12,18:14:41
39.97526,116.3301149,0,157.5,39611.7602199074,2008-06-12,18:14:43
39.9752399,116.3300549,0,157.5,39611.7602430556,2008-06-12,18:14:45
39.9753333,116.3299349,0,157.5,39611.7602777778,2008-06-12,18:14:48
39.9753649,116.3298733,0,157.5,39611.7603009259,2008-06-12,18:14:50
39.9753666,116.3298433,0,157.5,39611.7603240741,2008-06-12,18:14:52
39.9753849,116.3298016,0,157.5,39611.7603472222,2008-06-12,18:14:54
39.9754033,116.3297683,0,157.5,39611.7603703704,2008-06-12,18:14:56
39.9754183,116.3297316,0,157.5,39611.7603935185,2008-06-12,18:14:58
39.9754083,116.3296766,0,157.5,39611.7604166667,2008-06-12,18:15:00
39.9753916,116.3296283,0,157.5,39611.7604398148,2008-06-12,18:15:02
39.9753549,116.3296233,0,157.5,39611.760462963,2008-06-12,18:15:04
39.9753466,116.3296066,0,157.5,39611.7604861111,2008-06-12,18:15:06
39.9753366,116.3295699,0,157.5,39611.7605092593,2008-06-12,18:15:08
39.97535,116.3295499,0,157.5,39611.7605324074,2008-06-12,18:15:10
39.9753433,116.3295566,0,157.5,39611.7605555556,2008-06-12,18:15:12
39.975345,116.3295549,0,157.5,39611.7605787037,2008-06-12,18:15:14
39.9753666,116.3295233,0,157.5,39611.7606018518,2008-06-12,18:15:16
39.9753766,116.3294883,0,157.5,39611.760625,2008-06-12,18:15:18
39.9754133,116.3294666,0,157.5,39611.7606481481,2008-06-12,18:15:20
39.9754666,116.32944,0,157.5,39611.7606828704,2008-06-12,18:15:23
39.9756166,116.3293549,0,157.5,39611.7607291667,2008-06-12,18:15:27
39.9756266,116.3292283,0,157.5,39611.7607523148,2008-06-12,18:15:29
39.9756066,116.3291383,0,157.5,39611.760775463,2008-06-12,18:15:31
39.9756166,116.3290083,0,157.5,39611.7607986111,2008-06-12,18:15:33
39.9756066,116.3289749,0,157.5,39611.7608217593,2008-06-12,18:15:35
39.9755866,116.3289466,0,157.5,39611.7608449074,2008-06-12,18:15:37
39.9756033,116.3289166,0,157.5,39611.7608680556,2008-06-12,18:15:39
39.9755483,116.3289316,0,157.5,39611.7609027778,2008-06-12,18:15:42
39.975475,116.3289666,0,157.5,39611.7609259259,2008-06-12,18:15:44
39.9754016,116.3290033,0,157.5,39611.7609490741,2008-06-12,18:15:46
39.97536,116.3290033,0,157.5,39611.7609722222,2008-06-12,18:15:48
39.9753399,116.328985,0,157.5,39611.7609953704,2008-06-12,18:15:50
39.9753166,116.3289416,0,157.5,39611.7610185185,2008-06-12,18:15:52
39.9752716,116.3289016,0,157.5,39611.7610416667,2008-06-12,18:15:54
39.9752166,116.3288849,0,157.5,39611.7610648148,2008-06-12,18:15:56
39.9752249,116.3288883,0,157.5,39611.761087963,2008-06-12,18:15:58
39.9752416,116.328895,0,157.5,39611.7611111111,2008-06-12,18:16:00
39.9752566,116.3289066,0,157.5,39611.7611342593,2008-06-12,18:16:02
39.9753233,116.3289349,0,157.5,39611.7611574074,2008-06-12,18:16:04
39.9753733,116.3289166,0,157.5,39611.7611805556,2008-06-12,18:16:06
39.9753866,116.3289183,0,157.5,39611.7612037037,2008-06-12,18:16:08
39.9754133,116.3289266,0,157.5,39611.7612268519,2008-06-12,18:16:10
39.9754733,116.3289316,0,157.5,39611.76125,2008-06-12,18:16:12
39.9754783,116.3289133,0,157.5,39611.7612731481,2008-06-12,18:16:14
39.9754566,116.3288516,0,157.5,39611.7612962963,2008-06-12,18:16:16
39.9754333,116.3288266,0,157.5,39611.7613194444,2008-06-12,18:16:18
39.9753766,116.3287316,0,157.5,39611.7613425926,2008-06-12,18:16:20
39.9753383,116.3286916,0,157.5,39611.7613657407,2008-06-12,18:16:22
39.9753366,116.3286449,0,157.5,39611.7613888889,2008-06-12,18:16:24
39.9753466,116.3285949,0,157.5,39611.761412037,2008-06-12,18:16:26
39.97533,116.3285533,0,157.5,39611.7614351852,2008-06-12,18:16:28
39.9753183,116.3285199,0,157.5,39611.7614583333,2008-06-12,18:16:30
39.9752933,116.3284999,0,157.5,39611.7614814815,2008-06-12,18:16:32
39.9752716,116.3284666,0,157.5,39611.7615046296,2008-06-12,18:16:34
39.9752483,116.3284166,0,157.5,39611.7615277778,2008-06-12,18:16:36
39.9752399,116.3283449,0,157.5,39611.7615509259,2008-06-12,18:16:38
39.975265,116.3282533,0,157.5,39611.7615740741,2008-06-12,18:16:40
39.97529,116.3281916,0,157.5,39611.7615972222,2008-06-12,18:16:42
39.9753116,116.328145,0,157.5,39611.7616203704,2008-06-12,18:16:44
39.9753233,116.3280966,0,157.5,39611.7616435185,2008-06-12,18:16:46
39.9753166,116.3280666,0,157.5,39611.7616666667,2008-06-12,18:16:48
39.9753116,116.3280366,0,157.5,39611.7616898148,2008-06-12,18:16:50
39.9752999,116.3280199,0,157.5,39611.761712963,2008-06-12,18:16:52
39.9752883,116.3279999,0,157.5,39611.7617361111,2008-06-12,18:16:54
39.9753183,116.3279433,0,157.5,39611.7617592593,2008-06-12,18:16:56
39.9753099,116.3279133,0,157.5,39611.7617824074,2008-06-12,18:16:58
39.9753166,116.3278816,0,157.5,39611.7618055556,2008-06-12,18:17:00
39.9753216,116.3278416,0,157.5,39611.7618287037,2008-06-12,18:17:02
39.9753283,116.3277983,0,157.5,39611.7618518519,2008-06-12,18:17:04
39.9753016,116.3277549,0,157.5,39611.761875,2008-06-12,18:17:06
39.9752766,116.3277083,0,157.5,39611.7618981482,2008-06-12,18:17:08
39.97526,116.3276533,0,157.5,39611.7619212963,2008-06-12,18:17:10
39.9752466,116.3275999,0,157.5,39611.7619444444,2008-06-12,18:17:12
39.9752416,116.3275749,0,157.5,39611.7619675926,2008-06-12,18:17:14
39.9752266,116.3275749,0,157.5,39611.7619907407,2008-06-12,18:17:16
39.975195,116.3276066,0,157.5,39611.7620138889,2008-06-12,18:17:18
39.97519,116.3276133,0,157.5,39611.762037037,2008-06-12,18:17:20
39.9751933,116.3275899,0,157.5,39611.7620601852,2008-06-12,18:17:22
39.97519,116.3276216,0,157.5,39611.7620833333,2008-06-12,18:17:24
39.9751733,116.3276349,0,157.5,39611.7621064815,2008-06-12,18:17:26
39.9751633,116.3276566,0,157.5,39611.7621296296,2008-06-12,18:17:28
39.9751683,116.3276983,0,157.5,39611.7621527778,2008-06-12,18:17:30
39.9751616,116.327725,0,157.5,39611.7621759259,2008-06-12,18:17:32
39.9751616,116.3277633,0,157.5,39611.7621990741,2008-06-12,18:17:34
39.9751533,116.3277816,0,157.5,39611.7622222222,2008-06-12,18:17:36
39.975125,116.327795,0,157.5,39611.7622453704,2008-06-12,18:17:38
39.9751116,116.3278116,0,157.5,39611.7622685185,2008-06-12,18:17:40
39.9751149,116.3278249,0,157.5,39611.7622916667,2008-06-12,18:17:42
39.9750999,116.3278383,0,157.5,39611.7623148148,2008-06-12,18:17:44
39.9750916,116.3278433,0,157.5,39611.762337963,2008-06-12,18:17:46
39.9750716,116.3278366,0,157.5,39611.7623611111,2008-06-12,18:17:48
39.975065,116.3278349,0,157.5,39611.7623842593,2008-06-12,18:17:50
39.9750633,116.3278383,0,157.5,39611.7624074074,2008-06-12,18:17:52
39.97508,116.32785,0,157.5,39611.7624305556,2008-06-12,18:17:54
39.9750916,116.3278549,0,157.5,39611.7624537037,2008-06-12,18:17:56
39.9751433,116.3278933,0,157.5,39611.7624768519,2008-06-12,18:17:58
39.9751733,116.3279283,0,157.5,39611.7625,2008-06-12,18:18:00
39.9752133,116.3279616,0,157.5,39611.7625231481,2008-06-12,18:18:02
39.9754366,116.3280716,0,157.5,39611.7625578704,2008-06-12,18:18:05
39.9755183,116.328125,0,157.5,39611.7625810185,2008-06-12,18:18:07
39.9756083,116.3282016,0,157.5,39611.7626041667,2008-06-12,18:18:09
39.9756633,116.3282666,0,157.5,39611.7626273148,2008-06-12,18:18:11
39.9756899,116.3282983,0,157.5,39611.762650463,2008-06-12,18:18:13
39.9757433,116.3283133,0,157.5,39611.7626736111,2008-06-12,18:18:15
39.9757833,116.3283233,0,157.5,39611.7626967593,2008-06-12,18:18:17
39.9758149,116.3283683,0,157.5,39611.7627199074,2008-06-12,18:18:19
39.9758166,116.32839,0,157.5,39611.7627430556,2008-06-12,18:18:21
39.9758083,116.3284333,0,157.5,39611.7627662037,2008-06-12,18:18:23
39.975795,116.3284616,0,157.5,39611.7627893519,2008-06-12,18:18:25
39.9757916,116.3284999,0,157.5,39611.7628125,2008-06-12,18:18:27
39.9757849,116.3285166,0,157.5,39611.7628356481,2008-06-12,18:18:29
39.9757933,116.3285416,0,157.5,39611.7628587963,2008-06-12,18:18:31
39.9757849,116.3285616,0,157.5,39611.7628819444,2008-06-12,18:18:33
39.97577,116.3285616,0,157.5,39611.7629050926,2008-06-12,18:18:35
39.9745583,116.3275116,0,157.5,39611.7631134259,2008-06-12,18:18:53
39.9744616,116.327445,0,157.5,39611.7631365741,2008-06-12,18:18:55
39.9743933,116.3273849,0,157.5,39611.7631597222,2008-06-12,18:18:57
39.9743616,116.3273433,0,157.5,39611.7631828704,2008-06-12,18:18:59
39.9743383,116.3273199,0,157.5,39611.7632060185,2008-06-12,18:19:01
39.9743199,116.3273116,0,157.5,39611.7632291667,2008-06-12,18:19:03
39.9743266,116.3273366,0,157.5,39611.7632523148,2008-06-12,18:19:05
39.9743633,116.32741,0,157.5,39611.763275463,2008-06-12,18:19:07
39.9743866,116.3274749,0,157.5,39611.7632986111,2008-06-12,18:19:09
39.9744149,116.3275649,0,157.5,39611.7633217593,2008-06-12,18:19:11
39.9744033,116.3276016,0,157.5,39611.7633449074,2008-06-12,18:19:13
39.9743899,116.3276316,0,157.5,39611.7633680556,2008-06-12,18:19:15
39.9744116,116.3276783,0,157.5,39611.7633912037,2008-06-12,18:19:17
39.9743933,116.3276783,0,157.5,39611.7634143519,2008-06-12,18:19:19
39.9743666,116.3276683,0,157.5,39611.7634375,2008-06-12,18:19:21
39.9743316,116.3276149,0,157.5,39611.7634606481,2008-06-12,18:19:23
39.9742916,116.3275633,0,157.5,39611.7634837963,2008-06-12,18:19:25
39.974255,116.3275316,0,157.5,39611.7635069444,2008-06-12,18:19:27
39.9742283,116.3275333,0,157.5,39611.7635300926,2008-06-12,18:19:29
39.9742349,116.3275833,0,157.5,39611.7635532407,2008-06-12,18:19:31
39.9742433,116.3276533,0,157.5,39611.7635763889,2008-06-12,18:19:33
39.9742733,116.3277283,0,157.5,39611.763599537,2008-06-12,18:19:35
39.9743049,116.3278199,0,157.5,39611.7636226852,2008-06-12,18:19:37
39.974435,116.3280449,0,157.5,39611.7636458333,2008-06-12,18:19:39
39.9745116,116.3281733,0,157.5,39611.7636689815,2008-06-12,18:19:41
39.9745483,116.3282449,0,157.5,39611.7636921296,2008-06-12,18:19:43
39.97452,116.3282216,0,157.5,39611.7637152778,2008-06-12,18:19:45
39.9743733,116.3280333,0,157.5,39611.7637384259,2008-06-12,18:19:47
39.9742616,116.3279033,0,157.5,39611.7637615741,2008-06-12,18:19:49
39.9741683,116.3278116,0,157.5,39611.7637847222,2008-06-12,18:19:51
39.9740916,116.3277383,0,157.5,39611.7638078704,2008-06-12,18:19:53
39.9740083,116.327675,0,157.5,39611.7638310185,2008-06-12,18:19:55
39.9739583,116.3276433,0,157.5,39611.7638541667,2008-06-12,18:19:57
39.9738933,116.3276066,0,157.5,39611.7638773148,2008-06-12,18:19:59
39.9738283,116.3275566,0,157.5,39611.763900463,2008-06-12,18:20:01
39.9737849,116.3275099,0,157.5,39611.7639236111,2008-06-12,18:20:03
39.973735,116.327465,0,157.5,39611.7639467593,2008-06-12,18:20:05
39.973695,116.3274316,0,157.5,39611.7639699074,2008-06-12,18:20:07
39.9736566,116.3274016,0,157.5,39611.7639930556,2008-06-12,18:20:09
39.9736183,116.3273799,0,157.5,39611.7640162037,2008-06-12,18:20:11
39.9735833,116.3273616,0,157.5,39611.7640393519,2008-06-12,18:20:13
39.97355,116.3273533,0,157.5,39611.7640625,2008-06-12,18:20:15
39.9735266,116.3273466,0,157.5,39611.7640856481,2008-06-12,18:20:17
39.9734983,116.3273416,0,157.5,39611.7641087963,2008-06-12,18:20:19
39.9734633,116.3273349,0,157.5,39611.7641319444,2008-06-12,18:20:21
39.9734349,116.3273433,0,157.5,39611.7641550926,2008-06-12,18:20:23
39.9734083,116.3273733,0,157.5,39611.7641782407,2008-06-12,18:20:25
39.9735883,116.3281816,0,157.5,39611.7642708333,2008-06-12,18:20:33
39.9735833,116.328265,0,157.5,39611.7642939815,2008-06-12,18:20:35
39.9735616,116.32832,0,157.5,39611.7643171296,2008-06-12,18:20:37
39.9736166,116.3285733,0,157.5,39611.7643634259,2008-06-12,18:20:41
39.97365,116.3286516,0,157.5,39611.7643865741,2008-06-12,18:20:43
39.9741883,116.3290066,0,157.5,39611.7644328704,2008-06-12,18:20:47
39.9743149,116.3291449,0,157.5,39611.7644560185,2008-06-12,18:20:49
39.9743933,116.3292349,0,157.5,39611.7644791667,2008-06-12,18:20:51
39.9744666,116.3293033,0,157.5,39611.7645023148,2008-06-12,18:20:53
39.9745183,116.32937,0,157.5,39611.764525463,2008-06-12,18:20:55
39.9745633,116.3294366,0,157.5,39611.7645486111,2008-06-12,18:20:57
39.9745883,116.32947,0,157.5,39611.7645717593,2008-06-12,18:20:59
39.9746133,116.3295083,0,157.5,39611.7645949074,2008-06-12,18:21:01
39.9746266,116.3295499,0,157.5,39611.7646180556,2008-06-12,18:21:03
39.9746483,116.3295933,0,157.5,39611.7646412037,2008-06-12,18:21:05
39.9746399,116.3296116,0,157.5,39611.7646643519,2008-06-12,18:21:07
39.9746549,116.3296483,0,157.5,39611.7646875,2008-06-12,18:21:09
39.9746549,116.3296699,0,157.5,39611.7647106481,2008-06-12,18:21:11
39.9746583,116.3297033,0,157.5,39611.7647337963,2008-06-12,18:21:13
39.9746483,116.3297316,0,157.5,39611.7647569444,2008-06-12,18:21:15
39.9746416,116.3297466,0,157.5,39611.7647800926,2008-06-12,18:21:17
39.9746316,116.3297666,0,157.5,39611.7648032407,2008-06-12,18:21:19
39.9739383,116.3294333,0,157.5,39611.7650578704,2008-06-12,18:21:41
39.9740033,116.3295099,0,157.5,39611.7650810185,2008-06-12,18:21:43
39.973975,116.3294833,0,157.5,39611.7651041667,2008-06-12,18:21:45
39.9740283,116.3295983,0,157.5,39611.7651273148,2008-06-12,18:21:47
39.9740566,116.3296716,0,157.5,39611.765150463,2008-06-12,18:21:49
39.9731266,116.328195,0,157.5,39611.7652430556,2008-06-12,18:21:57
39.9731083,116.328075,0,157.5,39611.7652662037,2008-06-12,18:21:59
39.9730266,116.3279216,0,157.5,39611.7652893519,2008-06-12,18:22:01
39.9729683,116.3277899,0,157.5,39611.7653125,2008-06-12,18:22:03
39.9729133,116.3276566,0,157.5,39611.7653356481,2008-06-12,18:22:05
39.9728666,116.3275466,0,157.5,39611.7653587963,2008-06-12,18:22:07
39.9728216,116.3274516,0,157.5,39611.7653819444,2008-06-12,18:22:09
39.9727899,116.3273549,0,157.5,39611.7654050926,2008-06-12,18:22:11
39.9727666,116.3272616,0,157.5,39611.7654282407,2008-06-12,18:22:13
39.9727416,116.3271799,0,157.5,39611.7654513889,2008-06-12,18:22:15
39.9727283,116.3271033,0,157.5,39611.765474537,2008-06-12,18:22:17
39.9727066,116.3270666,0,157.5,39611.7654976852,2008-06-12,18:22:19
39.9726683,116.3270399,0,157.5,39611.7655208333,2008-06-12,18:22:21
39.9726366,116.3270133,0,157.5,39611.7655439815,2008-06-12,18:22:23
39.9726216,116.3269899,0,157.5,39611.7655671296,2008-06-12,18:22:25
39.9726216,116.3269566,0,157.5,39611.7655902778,2008-06-12,18:22:27
39.9726,116.326905,0,157.5,39611.7656134259,2008-06-12,18:22:29
39.9725816,116.3268666,0,157.5,39611.7656365741,2008-06-12,18:22:31
39.9725583,116.3268183,0,157.5,39611.7656597222,2008-06-12,18:22:33
39.972545,116.3267749,0,157.5,39611.7656828704,2008-06-12,18:22:35
39.9725266,116.3267133,0,157.5,39611.7657060185,2008-06-12,18:22:37
39.9725133,116.3266699,0,157.5,39611.7657291667,2008-06-12,18:22:39
39.9724933,116.32661,0,157.5,39611.7657523148,2008-06-12,18:22:41
39.9725,116.3265783,0,157.5,39611.765775463,2008-06-12,18:22:43
39.9724983,116.3265466,0,157.5,39611.7657986111,2008-06-12,18:22:45
39.9724783,116.3265033,0,157.5,39611.7658217593,2008-06-12,18:22:47
39.9724649,116.3264433,0,157.5,39611.7658449074,2008-06-12,18:22:49
39.9724783,116.3264016,0,157.5,39611.7658680556,2008-06-12,18:22:51
39.972475,116.3263666,0,157.5,39611.7658912037,2008-06-12,18:22:53
39.9724666,116.3263166,0,157.5,39611.7659143518,2008-06-12,18:22:55
39.9724516,116.3262616,0,157.5,39611.7659375,2008-06-12,18:22:57
39.9724666,116.3262283,0,157.5,39611.7659606481,2008-06-12,18:22:59
39.9724966,116.32621,0,157.5,39611.7659837963,2008-06-12,18:23:01
39.972505,116.326205,0,157.5,39611.7660069444,2008-06-12,18:23:03
39.9725016,116.3261816,0,157.5,39611.7660300926,2008-06-12,18:23:05
39.9724916,116.3261383,0,157.5,39611.7660532407,2008-06-12,18:23:07
39.9724916,116.3261066,0,157.5,39611.7660763889,2008-06-12,18:23:09
39.9725016,116.3260633,0,157.5,39611.766099537,2008-06-12,18:23:11
39.9725016,116.3260116,0,157.5,39611.7661226852,2008-06-12,18:23:13
39.9725,116.3259666,0,157.5,39611.7661458333,2008-06-12,18:23:15
39.9724916,116.3259199,0,157.5,39611.7661689815,2008-06-12,18:23:17
39.9724816,116.3258799,0,157.5,39611.7661921296,2008-06-12,18:23:19
39.9724566,116.3258416,0,157.5,39611.7662152778,2008-06-12,18:23:21
39.9724333,116.3257933,0,157.5,39611.7662384259,2008-06-12,18:23:23
39.9724116,116.3257499,0,157.5,39611.7662615741,2008-06-12,18:23:25
39.9723766,116.3256916,0,157.5,39611.7662847222,2008-06-12,18:23:27
39.9723299,116.3256399,0,157.5,39611.7663078704,2008-06-12,18:23:29
39.9722816,116.3255849,0,157.5,39611.7663310185,2008-06-12,18:23:31
39.9722549,116.3255433,0,157.5,39611.7663541667,2008-06-12,18:23:33
39.9722533,116.3255266,0,157.5,39611.7663773148,2008-06-12,18:23:35
39.9722516,116.3255199,0,157.5,39611.766400463,2008-06-12,18:23:37
39.9722533,116.3255149,0,157.5,39611.7664236111,2008-06-12,18:23:39
39.9722533,116.3255083,0,157.5,39611.7664467593,2008-06-12,18:23:41
39.9722549,116.3255033,0,157.5,39611.7664699074,2008-06-12,18:23:43
39.9722583,116.3254866,0,157.5,39611.7664930556,2008-06-12,18:23:45
39.9722716,116.3254783,0,157.5,39611.7665162037,2008-06-12,18:23:47
39.9722816,116.325455,0,157.5,39611.7665393518,2008-06-12,18:23:49
39.9723166,116.3254183,0,157.5,39611.7665625,2008-06-12,18:23:51
39.9723299,116.3253833,0,157.5,39611.7665856481,2008-06-12,18:23:53
39.9723716,116.3253249,0,157.5,39611.7666087963,2008-06-12,18:23:55
39.9723866,116.3252833,0,157.5,39611.7666319444,2008-06-12,18:23:57
39.9723999,116.3252366,0,157.5,39611.7666550926,2008-06-12,18:23:59
39.972405,116.3252016,0,157.5,39611.7666782407,2008-06-12,18:24:01
39.9724133,116.3251733,0,157.5,39611.7667013889,2008-06-12,18:24:03
39.97242,116.3251366,0,157.5,39611.766724537,2008-06-12,18:24:05
39.9724033,116.3251166,0,157.5,39611.7667476852,2008-06-12,18:24:07
39.9724133,116.3250733,0,157.5,39611.7667708333,2008-06-12,18:24:09
39.9724183,116.3250366,0,157.5,39611.7667939815,2008-06-12,18:24:11
39.9724166,116.3249966,0,157.5,39611.7668171296,2008-06-12,18:24:13
39.9724166,116.3249633,0,157.5,39611.7668402778,2008-06-12,18:24:15
39.9724216,116.3249366,0,157.5,39611.7668634259,2008-06-12,18:24:17
39.9724366,116.3249166,0,157.5,39611.7668865741,2008-06-12,18:24:19
39.9724466,116.3249033,0,157.5,39611.7669097222,2008-06-12,18:24:21
39.9724666,116.3248933,0,157.5,39611.7669328704,2008-06-12,18:24:23
39.9724716,116.3248849,0,157.5,39611.7669560185,2008-06-12,18:24:25
39.9724733,116.3248666,0,157.5,39611.7669791667,2008-06-12,18:24:27
39.9725033,116.3248716,0,157.5,39611.7670023148,2008-06-12,18:24:29
39.9725,116.3248516,0,157.5,39611.767025463,2008-06-12,18:24:31
39.9725016,116.3248433,0,157.5,39611.7670486111,2008-06-12,18:24:33
39.9725066,116.3248399,0,157.5,39611.7670717593,2008-06-12,18:24:35
39.9725033,116.3248199,0,157.5,39611.7670949074,2008-06-12,18:24:37
39.9724816,116.3247916,0,157.5,39611.7671180556,2008-06-12,18:24:39
39.9724483,116.32474,0,157.5,39611.7671412037,2008-06-12,18:24:41
39.9724316,116.3246833,0,157.5,39611.7671643518,2008-06-12,18:24:43
39.97242,116.3246316,0,157.5,39611.7671875,2008-06-12,18:24:45
39.9723883,116.3245966,0,157.5,39611.7672106481,2008-06-12,18:24:47
39.9723849,116.3245516,0,157.5,39611.7672337963,2008-06-12,18:24:49
39.9723833,116.3245016,0,157.5,39611.7672569444,2008-06-12,18:24:51
39.9723799,116.32446,0,157.5,39611.7672800926,2008-06-12,18:24:53
39.9723666,116.324425,0,157.5,39611.7673032407,2008-06-12,18:24:55
39.9723433,116.3243949,0,157.5,39611.7673263889,2008-06-12,18:24:57
39.9723533,116.3243516,0,157.5,39611.767349537,2008-06-12,18:24:59
39.9723583,116.3243266,0,157.5,39611.7673726852,2008-06-12,18:25:01
39.9722916,116.32434,0,157.5,39611.7673958333,2008-06-12,18:25:03
39.9722166,116.3243333,0,157.5,39611.7674189815,2008-06-12,18:25:05
39.9721383,116.3243366,0,157.5,39611.7674421296,2008-06-12,18:25:07
39.9720916,116.3243633,0,157.5,39611.7674652778,2008-06-12,18:25:09
39.9720533,116.3243833,0,157.5,39611.7674884259,2008-06-12,18:25:11
39.9720316,116.3244199,0,157.5,39611.7675115741,2008-06-12,18:25:13
39.9719883,116.32441,0,157.5,39611.7675347222,2008-06-12,18:25:15
39.9719783,116.324425,0,157.5,39611.7675578704,2008-06-12,18:25:17
39.9719516,116.3244333,0,157.5,39611.7675810185,2008-06-12,18:25:19
39.9719349,116.324445,0,157.5,39611.7676041667,2008-06-12,18:25:21
39.9719283,116.3244483,0,157.5,39611.7676273148,2008-06-12,18:25:23
39.971915,116.3244649,0,157.5,39611.767650463,2008-06-12,18:25:25
39.9719066,116.3244716,0,157.5,39611.7676736111,2008-06-12,18:25:27
39.9719116,116.3245349,0,157.5,39611.7676967593,2008-06-12,18:25:29
39.9718949,116.324565,0,157.5,39611.7677199074,2008-06-12,18:25:31
39.9718816,116.3245866,0,157.5,39611.7677430556,2008-06-12,18:25:33
39.9718683,116.3246066,0,157.5,39611.7677662037,2008-06-12,18:25:35
39.9718333,116.3245866,0,157.5,39611.7677893518,2008-06-12,18:25:37
39.9718066,116.3245966,0,157.5,39611.7678125,2008-06-12,18:25:39
39.9717766,116.3246,0,157.5,39611.7678356481,2008-06-12,18:25:41
39.9717416,116.3246149,0,157.5,39611.7678587963,2008-06-12,18:25:43
39.9717133,116.3246233,0,157.5,39611.7678819444,2008-06-12,18:25:45
39.9716949,116.3246583,0,157.5,39611.7679050926,2008-06-12,18:25:47
39.9716716,116.3246749,0,157.5,39611.7679282407,2008-06-12,18:25:49
39.9716483,116.3246566,0,157.5,39611.7679513889,2008-06-12,18:25:51
39.971605,116.3246266,0,157.5,39611.767974537,2008-06-12,18:25:53
39.971575,116.3246216,0,157.5,39611.7679976852,2008-06-12,18:25:55
39.9715533,116.3246216,0,157.5,39611.7680208333,2008-06-12,18:25:57
39.9715299,116.3246133,0,157.5,39611.7680439815,2008-06-12,18:25:59
39.9714999,116.3245916,0,157.5,39611.7680671296,2008-06-12,18:26:01
39.97149,116.3245699,0,157.5,39611.7680902778,2008-06-12,18:26:03
39.9715583,116.3245766,0,157.5,39611.7681365741,2008-06-12,18:26:07
39.9716233,116.3245833,0,157.5,39611.7681712963,2008-06-12,18:26:10
39.9716183,116.3245549,0,157.5,39611.7681944444,2008-06-12,18:26:12
39.9716333,116.3245399,0,157.5,39611.7682175926,2008-06-12,18:26:14
39.97166,116.3245399,0,157.5,39611.7682407407,2008-06-12,18:26:16
39.9716916,116.32455,0,157.5,39611.7682638889,2008-06-12,18:26:18
39.9717533,116.3245716,0,157.5,39611.768287037,2008-06-12,18:26:20
39.971815,116.3246083,0,157.5,39611.7683101852,2008-06-12,18:26:22
39.9718766,116.3246466,0,157.5,39611.7683333333,2008-06-12,18:26:24
39.9719283,116.3246749,0,157.5,39611.7683564815,2008-06-12,18:26:26
39.9719866,116.3246499,0,157.5,39611.7683796296,2008-06-12,18:26:28
39.9720183,116.324635,0,157.5,39611.7684027778,2008-06-12,18:26:30
