# Supplementary material for: Research on differential privacy protection method based on user tendency
Source: PLoS One. 2023 Oct 26;18(10):e0288823. doi: 10.1371/journal.pone.0288823 (PMC10602288; doi:10.1371/journal.pone.0288823)
Supplement: S4 Data — (ZIP) [file pone.0288823.s004.zip › Data 5-4/112/Trajectory/20080613162309.plt]

Geolife trajectory
WGS 84
Altitude is in Feet
Reserved 3
0,2,255,My Track,0,0,2,8421376
0
39.9754666,116.3292149,0,154.2,39612.6827430556,2008-06-13,16:23:09
39.9754649,116.3292033,0,154.2,39612.6827546296,2008-06-13,16:23:10
39.9754816,116.3291616,0,154.2,39612.6827777778,2008-06-13,16:23:12
39.97549,116.3291299,0,154.2,39612.6828009259,2008-06-13,16:23:14
39.9755099,116.3291083,0,154.2,39612.6828240741,2008-06-13,16:23:16
39.9755066,116.3290799,0,154.2,39612.6828472222,2008-06-13,16:23:18
39.9755099,116.3290616,0,154.2,39612.6828703704,2008-06-13,16:23:20
39.9754633,116.329035,0,154.2,39612.6828935185,2008-06-13,16:23:22
39.9754799,116.3289699,0,154.2,39612.6829166667,2008-06-13,16:23:24
39.9755099,116.3289399,0,154.2,39612.6829398148,2008-06-13,16:23:26
39.9754916,116.3289283,0,154.2,39612.682962963,2008-06-13,16:23:28
39.9754633,116.3289166,0,154.2,39612.6829861111,2008-06-13,16:23:30
39.9754383,116.3289049,0,154.2,39612.6830092593,2008-06-13,16:23:32
39.9754549,116.3289383,0,154.2,39612.6830439815,2008-06-13,16:23:35
39.9754549,116.328915,0,154.2,39612.6830671296,2008-06-13,16:23:37
39.9754333,116.32886,0,154.2,39612.6830902778,2008-06-13,16:23:39
39.9754033,116.3288349,0,154.2,39612.6831134259,2008-06-13,16:23:41
39.9753849,116.32881,0,154.2,39612.6831365741,2008-06-13,16:23:43
39.9754016,116.3287633,0,154.2,39612.6831597222,2008-06-13,16:23:45
39.9754249,116.3287016,0,154.2,39612.6831828704,2008-06-13,16:23:47
39.975445,116.3286599,0,154.2,39612.6832060185,2008-06-13,16:23:49
39.9755,116.3286383,0,154.2,39612.6832291667,2008-06-13,16:23:51
39.9754649,116.3286049,0,154.2,39612.6832523148,2008-06-13,16:23:53
39.9754583,116.3285833,0,154.2,39612.683275463,2008-06-13,16:23:55
39.9755083,116.3285216,0,154.2,39612.6832986111,2008-06-13,16:23:57
39.9755249,116.3284983,0,154.2,39612.6833217593,2008-06-13,16:23:59
39.9755333,116.328475,0,154.2,39612.6833449074,2008-06-13,16:24:01
39.9755349,116.3284449,0,154.2,39612.6833680556,2008-06-13,16:24:03
39.9755249,116.3284199,0,154.2,39612.6833912037,2008-06-13,16:24:05
39.9755383,116.3283866,0,154.2,39612.6834143519,2008-06-13,16:24:07
39.9755433,116.3283916,0,154.2,39612.6834375,2008-06-13,16:24:09
39.9755266,116.3283799,0,154.2,39612.6834606482,2008-06-13,16:24:11
39.9754916,116.328355,0,154.2,39612.6834837963,2008-06-13,16:24:13
39.97547,116.3282833,0,154.2,39612.6835069444,2008-06-13,16:24:15
39.9754499,116.3282666,0,154.2,39612.6835300926,2008-06-13,16:24:17
39.9754399,116.3282249,0,154.2,39612.6835532407,2008-06-13,16:24:19
39.9754466,116.328195,0,154.2,39612.6835763889,2008-06-13,16:24:21
39.9754666,116.3281533,0,154.2,39612.683599537,2008-06-13,16:24:23
39.9754716,116.3280999,0,154.2,39612.6836226852,2008-06-13,16:24:25
39.9754816,116.3280733,0,154.2,39612.6836458333,2008-06-13,16:24:27
39.9754866,116.3280466,0,154.2,39612.6836689815,2008-06-13,16:24:29
39.9754383,116.3280199,0,154.2,39612.6836921296,2008-06-13,16:24:31
39.9754133,116.3280016,0,154.2,39612.6837152778,2008-06-13,16:24:33
39.975405,116.3279566,0,154.2,39612.6837384259,2008-06-13,16:24:35
39.9754066,116.3279116,0,154.2,39612.6837615741,2008-06-13,16:24:37
39.9754716,116.3278883,0,154.2,39612.6837847222,2008-06-13,16:24:39
39.9755333,116.3278599,0,154.2,39612.6838078704,2008-06-13,16:24:41
39.9755483,116.3278349,0,154.2,39612.6838310185,2008-06-13,16:24:43
39.9754766,116.3278199,0,154.2,39612.6838541667,2008-06-13,16:24:45
39.97542,116.3278033,0,154.2,39612.6838773148,2008-06-13,16:24:47
39.9753883,116.3277966,0,154.2,39612.6839351852,2008-06-13,16:24:52
39.9753649,116.3277916,0,154.2,39612.6839583333,2008-06-13,16:24:54
39.9753399,116.3277683,0,154.2,39612.6839814815,2008-06-13,16:24:56
39.9753216,116.3277566,0,154.2,39612.6840046296,2008-06-13,16:24:58
39.9752066,116.3277383,0,154.2,39612.6840856481,2008-06-13,16:25:05
39.9751633,116.3277349,0,154.2,39612.6841087963,2008-06-13,16:25:07
39.9751316,116.3277199,0,154.2,39612.6841319444,2008-06-13,16:25:09
39.9751166,116.3276699,0,154.2,39612.6841550926,2008-06-13,16:25:11
39.975095,116.3276283,0,157.5,39612.6841782407,2008-06-13,16:25:13
39.9750683,116.3276299,0,157.5,39612.6842013889,2008-06-13,16:25:15
39.97505,116.3276483,0,157.5,39612.684224537,2008-06-13,16:25:17
39.9750299,116.3276449,0,157.5,39612.6842476852,2008-06-13,16:25:19
39.9750266,116.32762,0,157.5,39612.6842708333,2008-06-13,16:25:21
39.9750299,116.3275999,0,157.5,39612.6842939815,2008-06-13,16:25:23
39.9751149,116.3275366,0,157.5,39612.6843171296,2008-06-13,16:25:25
39.975165,116.3274949,0,157.5,39612.6843402778,2008-06-13,16:25:27
39.9751749,116.3275099,0,157.5,39612.6843634259,2008-06-13,16:25:29
39.9751849,116.3275033,0,157.5,39612.6843865741,2008-06-13,16:25:31
39.9751183,116.3274766,0,157.5,39612.6844097222,2008-06-13,16:25:33
39.9750933,116.3273933,0,157.5,39612.6844328704,2008-06-13,16:25:35
39.9751299,116.3273933,0,160.8,39612.6844560185,2008-06-13,16:25:37
39.97525,116.3274183,0,160.8,39612.6844791667,2008-06-13,16:25:39
39.9752116,116.3273849,0,160.8,39612.6845023148,2008-06-13,16:25:41
39.9751133,116.3273233,0,160.8,39612.684525463,2008-06-13,16:25:43
39.9750633,116.3272949,0,160.8,39612.6845486111,2008-06-13,16:25:45
39.975025,116.32729,0,164,39612.6845717593,2008-06-13,16:25:47
39.9749733,116.3272916,0,164,39612.6845949074,2008-06-13,16:25:49
39.9749283,116.3272933,0,164,39612.6846180556,2008-06-13,16:25:51
39.9748783,116.3272833,0,164,39612.6846412037,2008-06-13,16:25:53
39.9748249,116.3272633,0,164,39612.6846643519,2008-06-13,16:25:55
39.9747866,116.3272583,0,164,39612.6846875,2008-06-13,16:25:57
39.9747649,116.3272583,0,164,39612.6847106481,2008-06-13,16:25:59
39.9747333,116.3272499,0,164,39612.6847337963,2008-06-13,16:26:01
39.974705,116.327255,0,164,39612.6847569444,2008-06-13,16:26:03
39.9746766,116.3272566,0,164,39612.6847800926,2008-06-13,16:26:05
39.9746433,116.3272599,0,164,39612.6848032407,2008-06-13,16:26:07
39.9746133,116.3272666,0,164,39612.6848263889,2008-06-13,16:26:09
39.97459,116.3272783,0,164,39612.684849537,2008-06-13,16:26:11
39.9745716,116.3272999,0,164,39612.6848726852,2008-06-13,16:26:13
39.9745399,116.3272999,0,164,39612.6848958333,2008-06-13,16:26:15
39.9745116,116.3273066,0,164,39612.6849189815,2008-06-13,16:26:17
39.97448,116.3273066,0,164,39612.6849421296,2008-06-13,16:26:19
39.9744566,116.327325,0,167.3,39612.6849652778,2008-06-13,16:26:21
39.9744299,116.3273383,0,167.3,39612.6849884259,2008-06-13,16:26:23
39.97442,116.3273633,0,167.3,39612.6850115741,2008-06-13,16:26:25
39.9743983,116.3273649,0,167.3,39612.6850347222,2008-06-13,16:26:27
39.9743733,116.3273583,0,167.3,39612.6850578704,2008-06-13,16:26:29
39.9743516,116.3273516,0,167.3,39612.6850810185,2008-06-13,16:26:31
39.9743316,116.327345,0,167.3,39612.6851041667,2008-06-13,16:26:33
39.97431,116.3273533,0,167.3,39612.6851273148,2008-06-13,16:26:35
39.9742933,116.3273649,0,167.3,39612.685150463,2008-06-13,16:26:37
39.9742933,116.3273699,0,167.3,39612.6851736111,2008-06-13,16:26:39
39.9743083,116.3273916,0,167.3,39612.6851967593,2008-06-13,16:26:41
39.9742866,116.3274283,0,170.6,39612.6852199074,2008-06-13,16:26:43
39.9742833,116.3274433,0,170.6,39612.6852430556,2008-06-13,16:26:45
39.9743049,116.3274716,0,170.6,39612.6852662037,2008-06-13,16:26:47
39.974325,116.3274933,0,170.6,39612.6852893519,2008-06-13,16:26:49
39.9743316,116.3274983,0,170.6,39612.6853125,2008-06-13,16:26:51
39.9743383,116.3275183,0,170.6,39612.6853356481,2008-06-13,16:26:53
39.974285,116.3274883,0,170.6,39612.6853587963,2008-06-13,16:26:55
39.97431,116.3275249,0,170.6,39612.6853819444,2008-06-13,16:26:57
39.9743016,116.3275316,0,170.6,39612.6854050926,2008-06-13,16:26:59
39.9744216,116.3276349,0,170.6,39612.6854282407,2008-06-13,16:27:01
39.9745433,116.3277383,0,170.6,39612.6854513889,2008-06-13,16:27:03
39.9745366,116.3277349,0,173.9,39612.685474537,2008-06-13,16:27:05
39.9745249,116.3277066,0,173.9,39612.6854976852,2008-06-13,16:27:07
39.9745333,116.3276283,0,173.9,39612.6855208333,2008-06-13,16:27:09
39.9744983,116.3275566,0,173.9,39612.6855439815,2008-06-13,16:27:11
39.9743983,116.3275333,0,173.9,39612.6855671296,2008-06-13,16:27:13
39.9743183,116.3275466,0,173.9,39612.6855902778,2008-06-13,16:27:15
39.974265,116.3275649,0,173.9,39612.6856134259,2008-06-13,16:27:17
39.9742366,116.3275883,0,173.9,39612.6856365741,2008-06-13,16:27:19
39.9742116,116.3276149,0,173.9,39612.6856597222,2008-06-13,16:27:21
39.974155,116.3276183,0,173.9,39612.6856828704,2008-06-13,16:27:23
39.9741333,116.3276483,0,173.9,39612.6857060185,2008-06-13,16:27:25
39.9741033,116.3276516,0,173.9,39612.6857291667,2008-06-13,16:27:27
39.9741433,116.3276733,0,173.9,39612.6857523148,2008-06-13,16:27:29
39.97438,116.3278133,0,173.9,39612.685775463,2008-06-13,16:27:31
39.9743866,116.3278183,0,173.9,39612.6857986111,2008-06-13,16:27:33
39.9743416,116.3277533,0,177.2,39612.6858217593,2008-06-13,16:27:35
39.9743383,116.3277549,0,177.2,39612.6858449074,2008-06-13,16:27:37
39.9742133,116.3276449,0,177.2,39612.6858680556,2008-06-13,16:27:39
39.9741566,116.3276116,0,177.2,39612.6858912037,2008-06-13,16:27:41
39.974045,116.3275949,0,177.2,39612.6859143519,2008-06-13,16:27:43
39.9739683,116.3276149,0,180.4,39612.6859375,2008-06-13,16:27:45
39.9739183,116.3276416,0,180.4,39612.6859606481,2008-06-13,16:27:47
39.9738433,116.3276533,0,180.4,39612.6859837963,2008-06-13,16:27:49
39.9737983,116.3276866,0,183.7,39612.6860069444,2008-06-13,16:27:51
39.9737216,116.32769,0,183.7,39612.6860300926,2008-06-13,16:27:53
39.97368,116.3277016,0,183.7,39612.6860532407,2008-06-13,16:27:55
39.9736133,116.32769,0,187,39612.6860763889,2008-06-13,16:27:57
39.9735783,116.327675,0,187,39612.686099537,2008-06-13,16:27:59
39.9735366,116.3276633,0,187,39612.6861226852,2008-06-13,16:28:01
39.9734899,116.3276466,0,190.3,39612.6861458333,2008-06-13,16:28:03
39.9734866,116.3276433,0,190.3,39612.6861689815,2008-06-13,16:28:05
39.9734816,116.3276533,0,190.3,39612.6861921296,2008-06-13,16:28:07
39.9734133,116.3276166,0,190.3,39612.6862152778,2008-06-13,16:28:09
39.9733616,116.3275766,0,190.3,39612.6862384259,2008-06-13,16:28:11
39.97334,116.3275649,0,193.6,39612.6862615741,2008-06-13,16:28:13
39.9733033,116.3275783,0,193.6,39612.6862847222,2008-06-13,16:28:15
39.9733033,116.3275883,0,193.6,39612.6863078704,2008-06-13,16:28:17
39.9732666,116.327585,0,193.6,39612.6863310185,2008-06-13,16:28:19
39.9732533,116.3275799,0,193.6,39612.6863541667,2008-06-13,16:28:21
39.9732333,116.3275749,0,196.9,39612.6863773148,2008-06-13,16:28:23
39.9731933,116.3275833,0,196.9,39612.686400463,2008-06-13,16:28:25
39.9730983,116.3275599,0,196.9,39612.6864236111,2008-06-13,16:28:27
39.97298,116.3275316,0,196.9,39612.6864467593,2008-06-13,16:28:29
39.9728433,116.3274599,0,196.9,39612.6864699074,2008-06-13,16:28:31
39.97278,116.3274316,0,193.6,39612.6864930556,2008-06-13,16:28:33
39.9727366,116.3274083,0,193.6,39612.6865162037,2008-06-13,16:28:35
39.9727066,116.3274016,0,193.6,39612.6865393519,2008-06-13,16:28:37
39.9726883,116.3274033,0,193.6,39612.6865625,2008-06-13,16:28:39
39.9726466,116.3274149,0,193.6,39612.6865856481,2008-06-13,16:28:41
39.9726083,116.3274333,0,193.6,39612.6866087963,2008-06-13,16:28:43
39.972575,116.3274049,0,196.9,39612.6866319444,2008-06-13,16:28:45
39.9725466,116.3273899,0,196.9,39612.6866550926,2008-06-13,16:28:47
39.9725283,116.3273799,0,196.9,39612.6866782407,2008-06-13,16:28:49
39.9725199,116.3273499,0,196.9,39612.6867013889,2008-06-13,16:28:51
39.9725099,116.3273316,0,196.9,39612.686724537,2008-06-13,16:28:53
39.9724916,116.3272849,0,196.9,39612.6867476852,2008-06-13,16:28:55
39.9724916,116.3272299,0,196.9,39612.6867708333,2008-06-13,16:28:57
39.9724966,116.3271799,0,196.9,39612.6867939815,2008-06-13,16:28:59
39.9725116,116.3271599,0,196.9,39612.6868171296,2008-06-13,16:29:01
39.9725583,116.3271516,0,196.9,39612.6868402778,2008-06-13,16:29:03
39.9726066,116.3271416,0,196.9,39612.6868634259,2008-06-13,16:29:05
39.9726199,116.3271233,0,196.9,39612.6868865741,2008-06-13,16:29:07
39.9726316,116.327095,0,196.9,39612.6869097222,2008-06-13,16:29:09
39.9726349,116.327065,0,196.9,39612.6869328704,2008-06-13,16:29:11
39.9726533,116.3270399,0,196.9,39612.6869560185,2008-06-13,16:29:13
39.97267,116.3270133,0,196.9,39612.6869791667,2008-06-13,16:29:15
39.9726783,116.3269983,0,196.9,39612.6870023148,2008-06-13,16:29:17
39.9726783,116.3269783,0,196.9,39612.687025463,2008-06-13,16:29:19
39.97267,116.3269483,0,196.9,39612.6870486111,2008-06-13,16:29:21
39.9726666,116.3269149,0,200.1,39612.6870717593,2008-06-13,16:29:23
39.9726466,116.3268966,0,200.1,39612.6870949074,2008-06-13,16:29:25
39.972615,116.326855,0,200.1,39612.6871180556,2008-06-13,16:29:27
39.9725983,116.3268149,0,200.1,39612.6871412037,2008-06-13,16:29:29
39.9725949,116.326765,0,200.1,39612.6871643519,2008-06-13,16:29:31
39.9725883,116.3267116,0,200.1,39612.6871875,2008-06-13,16:29:33
39.9725866,116.3266683,0,200.1,39612.6872106481,2008-06-13,16:29:35
39.972585,116.3266433,0,200.1,39612.6872337963,2008-06-13,16:29:37
39.9725799,116.3266133,0,200.1,39612.6872569444,2008-06-13,16:29:39
39.9725733,116.3265916,0,200.1,39612.6872800926,2008-06-13,16:29:41
39.9725766,116.3265633,0,200.1,39612.6873032407,2008-06-13,16:29:43
39.9725833,116.3265316,0,200.1,39612.6873263889,2008-06-13,16:29:45
39.9725949,116.3264966,0,200.1,39612.687349537,2008-06-13,16:29:47
39.9725899,116.3264566,0,200.1,39612.6873726852,2008-06-13,16:29:49
39.9725916,116.3264299,0,200.1,39612.6873958333,2008-06-13,16:29:51
39.9725816,116.3264116,0,200.1,39612.6874189815,2008-06-13,16:29:53
39.972575,116.3264,0,200.1,39612.6874421296,2008-06-13,16:29:55
39.9725733,116.3263616,0,200.1,39612.6874652778,2008-06-13,16:29:57
39.9725683,116.3263349,0,200.1,39612.6874884259,2008-06-13,16:29:59
39.9725683,116.3262983,0,200.1,39612.6875115741,2008-06-13,16:30:01
39.9725683,116.3262549,0,200.1,39612.6875347222,2008-06-13,16:30:03
39.9725783,116.3262149,0,200.1,39612.6875578704,2008-06-13,16:30:05
39.9725899,116.3261766,0,200.1,39612.6875810185,2008-06-13,16:30:07
39.9725933,116.326135,0,200.1,39612.6876041667,2008-06-13,16:30:09
39.9726133,116.3261033,0,200.1,39612.6876273148,2008-06-13,16:30:11
39.9726283,116.3260733,0,200.1,39612.687650463,2008-06-13,16:30:13
39.9726416,116.3260449,0,200.1,39612.6876736111,2008-06-13,16:30:15
39.9726433,116.3260249,0,200.1,39612.6876967593,2008-06-13,16:30:17
39.972655,116.3260116,0,200.1,39612.6877199074,2008-06-13,16:30:19
39.9726483,116.32598,0,200.1,39612.6877430556,2008-06-13,16:30:21
39.9726433,116.3259566,0,200.1,39612.6877662037,2008-06-13,16:30:23
39.9726366,116.3259316,0,200.1,39612.6877893518,2008-06-13,16:30:25
39.9726466,116.3258833,0,200.1,39612.6878125,2008-06-13,16:30:27
39.9726683,116.3258466,0,200.1,39612.6878356481,2008-06-13,16:30:29
39.9726716,116.3258116,0,200.1,39612.6878587963,2008-06-13,16:30:31
39.9726649,116.3257616,0,200.1,39612.6878819444,2008-06-13,16:30:33
39.97264,116.3257166,0,200.1,39612.6879050926,2008-06-13,16:30:35
39.9726249,116.3256733,0,200.1,39612.6879282407,2008-06-13,16:30:37
39.9725833,116.3256399,0,200.1,39612.6879513889,2008-06-13,16:30:39
39.97257,116.3256016,0,200.1,39612.687974537,2008-06-13,16:30:41
39.9725533,116.3255633,0,200.1,39612.6879976852,2008-06-13,16:30:43
39.9725466,116.3255266,0,200.1,39612.6880208333,2008-06-13,16:30:45
39.9725533,116.3254883,0,200.1,39612.6880439815,2008-06-13,16:30:47
39.9725516,116.3254516,0,200.1,39612.6880671296,2008-06-13,16:30:49
39.972555,116.3254299,0,200.1,39612.6880902778,2008-06-13,16:30:51
39.9725483,116.3254099,0,200.1,39612.6881134259,2008-06-13,16:30:53
39.9725466,116.3253833,0,200.1,39612.6881365741,2008-06-13,16:30:55
39.9725433,116.3253449,0,200.1,39612.6881597222,2008-06-13,16:30:57
39.9725333,116.3253083,0,200.1,39612.6881828704,2008-06-13,16:30:59
39.9725216,116.3252716,0,200.1,39612.6882060185,2008-06-13,16:31:01
39.9725316,116.3252133,0,200.1,39612.6882291667,2008-06-13,16:31:03
39.9725466,116.3251683,0,200.1,39612.6882523148,2008-06-13,16:31:05
39.9725383,116.3251499,0,200.1,39612.688275463,2008-06-13,16:31:07
39.9725433,116.32514,0,200.1,39612.6882986111,2008-06-13,16:31:09
39.972575,116.3251383,0,200.1,39612.6883217593,2008-06-13,16:31:11
39.9725783,116.3251149,0,200.1,39612.6883449074,2008-06-13,16:31:13
39.9725766,116.3250616,0,200.1,39612.6883680556,2008-06-13,16:31:15
39.9725633,116.3250366,0,200.1,39612.6883912037,2008-06-13,16:31:17
39.9725666,116.3250233,0,200.1,39612.6884953704,2008-06-13,16:31:26
39.9725583,116.3250116,0,200.1,39612.6885185185,2008-06-13,16:31:28
39.9725466,116.3249716,0,200.1,39612.6885416667,2008-06-13,16:31:30
39.9725266,116.3249166,0,200.1,39612.6885648148,2008-06-13,16:31:32
39.9724966,116.3248416,0,200.1,39612.688587963,2008-06-13,16:31:34
39.9724766,116.3247683,0,200.1,39612.6886111111,2008-06-13,16:31:36
39.9724466,116.3247016,0,200.1,39612.6886342593,2008-06-13,16:31:38
39.9724016,116.3246433,0,200.1,39612.6886574074,2008-06-13,16:31:40
39.97236,116.3245833,0,200.1,39612.6886805556,2008-06-13,16:31:42
39.972345,116.3245016,0,200.1,39612.6887037037,2008-06-13,16:31:44
39.9723266,116.3244699,0,200.1,39612.6887268518,2008-06-13,16:31:46
39.9723299,116.3244616,0,200.1,39612.68875,2008-06-13,16:31:48
39.9723233,116.3244533,0,200.1,39612.6887731481,2008-06-13,16:31:50
39.9723016,116.3244516,0,200.1,39612.6887962963,2008-06-13,16:31:52
39.97228,116.3244316,0,200.1,39612.6888194444,2008-06-13,16:31:54
39.9722549,116.3244283,0,200.1,39612.6888425926,2008-06-13,16:31:56
39.9721633,116.3244583,0,200.1,39612.6888657407,2008-06-13,16:31:58
39.972085,116.3244566,0,200.1,39612.6888888889,2008-06-13,16:32:00
39.9720316,116.3244499,0,200.1,39612.688912037,2008-06-13,16:32:02
39.9719916,116.3244299,0,200.1,39612.6889351852,2008-06-13,16:32:04
39.9719616,116.3244149,0,200.1,39612.6889583333,2008-06-13,16:32:06
39.9719383,116.3244066,0,200.1,39612.6889814815,2008-06-13,16:32:08
39.9719216,116.3244116,0,200.1,39612.6890046296,2008-06-13,16:32:10
39.9719049,116.3244133,0,200.1,39612.6890277778,2008-06-13,16:32:12
39.97187,116.3244583,0,200.1,39612.6890509259,2008-06-13,16:32:14
39.9718383,116.3245016,0,200.1,39612.6890740741,2008-06-13,16:32:16
39.9718083,116.3245316,0,200.1,39612.6890972222,2008-06-13,16:32:18
39.9717816,116.3245583,0,200.1,39612.6891203704,2008-06-13,16:32:20
39.971775,116.324585,0,200.1,39612.6891435185,2008-06-13,16:32:22
39.9717766,116.3246033,0,200.1,39612.6891666667,2008-06-13,16:32:24
39.9717833,116.3246149,0,200.1,39612.6891898148,2008-06-13,16:32:26
39.971785,116.32462,0,200.1,39612.689212963,2008-06-13,16:32:28
39.9717516,116.3246016,0,200.1,39612.6892476852,2008-06-13,16:32:31
39.9717366,116.3246066,0,200.1,39612.6892708333,2008-06-13,16:32:33
39.9717499,116.3246316,0,200.1,39612.6892939815,2008-06-13,16:32:35
39.9717649,116.3246633,0,200.1,39612.6893171296,2008-06-13,16:32:37
39.9717699,116.3246966,0,200.1,39612.6893402778,2008-06-13,16:32:39
39.9717716,116.32474,0,200.1,39612.6893634259,2008-06-13,16:32:41
39.9717699,116.3247933,0,200.1,39612.6893865741,2008-06-13,16:32:43
39.9717783,116.3248149,0,200.1,39612.6894097222,2008-06-13,16:32:45
39.9717983,116.3248466,0,200.1,39612.6894328704,2008-06-13,16:32:47
39.971815,116.3248683,0,200.1,39612.6894560185,2008-06-13,16:32:49
39.9718433,116.32488,0,200.1,39612.6894791667,2008-06-13,16:32:51
39.9718533,116.3249183,0,200.1,39612.6895023148,2008-06-13,16:32:53
39.9718616,116.3249666,0,200.1,39612.689525463,2008-06-13,16:32:55
39.9718566,116.3250099,0,200.1,39612.6895486111,2008-06-13,16:32:57
39.9719033,116.3250266,0,200.1,39612.6895717593,2008-06-13,16:32:59
39.9719216,116.3250383,0,200.1,39612.6895949074,2008-06-13,16:33:01
39.9720483,116.3248766,0,200.1,39612.6898032407,2008-06-13,16:33:19
