# Supplementary material for: Research on differential privacy protection method based on user tendency
Source: PLoS One. 2023 Oct 26;18(10):e0288823. doi: 10.1371/journal.pone.0288823 (PMC10602288; doi:10.1371/journal.pone.0288823)
Supplement: S4 Data — (ZIP) [file pone.0288823.s004.zip › Data 5-4/112/Trajectory/20080614035040.plt]

Geolife trajectory
WGS 84
Altitude is in Feet
Reserved 3
0,2,255,My Track,0,0,2,8421376
0
39.9715816,116.3249366,0,196.9,39613.1601851852,2008-06-14,03:50:40
39.9715583,116.3246766,0,196.9,39613.1604050926,2008-06-14,03:50:59
39.9723866,116.3245199,0,196.9,39613.1608333333,2008-06-14,03:51:36
39.9723766,116.3245133,0,196.9,39613.1608564815,2008-06-14,03:51:38
39.9723333,116.3245133,0,196.9,39613.1608796296,2008-06-14,03:51:40
39.9722299,116.325105,0,196.9,39613.1613078704,2008-06-14,03:52:17
39.9751116,116.3274966,0,196.9,39613.1844560185,2008-06-14,04:25:37
39.9751383,116.3275266,0,196.9,39613.1844791667,2008-06-14,04:25:39
39.9751633,116.3275583,0,196.9,39613.1845023148,2008-06-14,04:25:41
39.9751849,116.3275999,0,196.9,39613.184525463,2008-06-14,04:25:43
39.9751749,116.3276416,0,196.9,39613.1845486111,2008-06-14,04:25:45
39.9751533,116.3276949,0,196.9,39613.1845717593,2008-06-14,04:25:47
39.9751766,116.3277399,0,196.9,39613.1845949074,2008-06-14,04:25:49
39.9751749,116.32778,0,196.9,39613.1846180556,2008-06-14,04:25:51
39.9751616,116.327815,0,196.9,39613.1846412037,2008-06-14,04:25:53
39.9751599,116.3278483,0,196.9,39613.1846643519,2008-06-14,04:25:55
39.9751283,116.3278899,0,196.9,39613.1846875,2008-06-14,04:25:57
39.9752033,116.3278949,0,196.9,39613.1847106481,2008-06-14,04:25:59
39.9752083,116.3279216,0,196.9,39613.1847337963,2008-06-14,04:26:01
39.9752133,116.3279266,0,196.9,39613.1847569444,2008-06-14,04:26:03
39.9752283,116.3279033,0,196.9,39613.1847916667,2008-06-14,04:26:06
39.975205,116.3279049,0,196.9,39613.1848148148,2008-06-14,04:26:08
39.9751749,116.3279133,0,196.9,39613.184837963,2008-06-14,04:26:10
39.9750749,116.3279849,0,196.9,39613.1848611111,2008-06-14,04:26:12
39.9750266,116.3280349,0,196.9,39613.1848842593,2008-06-14,04:26:14
39.9751599,116.3280933,0,196.9,39613.1849189815,2008-06-14,04:26:17
39.9754016,116.3280866,0,196.9,39613.1849421296,2008-06-14,04:26:19
39.9753966,116.3281333,0,196.9,39613.1849652778,2008-06-14,04:26:21
39.9752849,116.3282033,0,196.9,39613.1849884259,2008-06-14,04:26:23
39.9752699,116.3282266,0,196.9,39613.1850115741,2008-06-14,04:26:25
39.9752549,116.3282483,0,196.9,39613.1850347222,2008-06-14,04:26:27
39.9753416,116.3282733,0,196.9,39613.1850578704,2008-06-14,04:26:29
39.975375,116.3283116,0,196.9,39613.1850810185,2008-06-14,04:26:31
39.9753466,116.32837,0,196.9,39613.1851041667,2008-06-14,04:26:33
39.9750966,116.3284283,0,196.9,39613.1851273148,2008-06-14,04:26:35
39.9750416,116.3284783,0,196.9,39613.185150463,2008-06-14,04:26:37
39.975025,116.3285399,0,196.9,39613.1851736111,2008-06-14,04:26:39
39.9751049,116.3285549,0,196.9,39613.1851967593,2008-06-14,04:26:41
39.9750916,116.3286,0,196.9,39613.1852199074,2008-06-14,04:26:43
39.9752883,116.3285883,0,196.9,39613.1852430556,2008-06-14,04:26:45
39.9753583,116.3286133,0,196.9,39613.1852662037,2008-06-14,04:26:47
39.9754683,116.3286216,0,196.9,39613.1852893519,2008-06-14,04:26:49
39.9754733,116.3286616,0,196.9,39613.1853125,2008-06-14,04:26:51
39.9754499,116.3286666,0,196.9,39613.1853356481,2008-06-14,04:26:53
39.97543,116.3287099,0,196.9,39613.1853587963,2008-06-14,04:26:55
39.9753583,116.3288033,0,196.9,39613.1853819444,2008-06-14,04:26:57
39.9753266,116.328895,0,196.9,39613.1854050926,2008-06-14,04:26:59
39.9751966,116.3289449,0,196.9,39613.1854282407,2008-06-14,04:27:01
39.9752133,116.3289566,0,196.9,39613.1854513889,2008-06-14,04:27:03
39.9752483,116.3289783,0,196.9,39613.185474537,2008-06-14,04:27:05
39.9752666,116.3290083,0,196.9,39613.1854976852,2008-06-14,04:27:07
39.9752716,116.329035,0,196.9,39613.1855208333,2008-06-14,04:27:09
39.975335,116.3290333,0,196.9,39613.1855439815,2008-06-14,04:27:11
39.9753549,116.3290416,0,196.9,39613.1855671296,2008-06-14,04:27:13
39.9753966,116.3291066,0,196.9,39613.1855902778,2008-06-14,04:27:15
39.9754099,116.329175,0,196.9,39613.1856134259,2008-06-14,04:27:17
39.9753883,116.3292783,0,196.9,39613.1856365741,2008-06-14,04:27:19
39.9754233,116.3293216,0,196.9,39613.1856597222,2008-06-14,04:27:21
39.9753983,116.3293616,0,196.9,39613.1856828704,2008-06-14,04:27:23
39.9753399,116.3294366,0,196.9,39613.1857060185,2008-06-14,04:27:25
39.9753549,116.3294966,0,196.9,39613.1857291667,2008-06-14,04:27:27
39.97536,116.3295466,0,196.9,39613.1857523148,2008-06-14,04:27:29
39.9755766,116.329525,0,196.9,39613.185775463,2008-06-14,04:27:31
39.9756016,116.3295516,0,196.9,39613.1857986111,2008-06-14,04:27:33
39.9756133,116.3295883,0,196.9,39613.1858217593,2008-06-14,04:27:35
39.9756449,116.3295999,0,196.9,39613.1858449074,2008-06-14,04:27:37
39.9757183,116.3296049,0,196.9,39613.1858680556,2008-06-14,04:27:39
39.9757199,116.32961,0,196.9,39613.1858912037,2008-06-14,04:27:41
39.9755266,116.3296533,0,196.9,39613.1859143519,2008-06-14,04:27:43
39.9755,116.3296916,0,196.9,39613.1859375,2008-06-14,04:27:45
39.975485,116.3297366,0,196.9,39613.1859606481,2008-06-14,04:27:47
39.975555,116.3297483,0,196.9,39613.1859837963,2008-06-14,04:27:49
39.975545,116.3297983,0,196.9,39613.1860069444,2008-06-14,04:27:51
39.975515,116.329855,0,196.9,39613.1860300926,2008-06-14,04:27:53
39.9754966,116.3298983,0,196.9,39613.1860532407,2008-06-14,04:27:55
39.9754766,116.3299266,0,196.9,39613.1860763889,2008-06-14,04:27:57
39.9754133,116.3299833,0,196.9,39613.186099537,2008-06-14,04:27:59
39.9752549,116.3301099,0,196.9,39613.1861226852,2008-06-14,04:28:01
39.9750583,116.3301933,0,196.9,39613.1861458333,2008-06-14,04:28:03
39.9750199,116.3302183,0,196.9,39613.1861689815,2008-06-14,04:28:05
39.9749983,116.3302633,0,196.9,39613.1861921296,2008-06-14,04:28:07
39.9750283,116.3302833,0,196.9,39613.1862152778,2008-06-14,04:28:09
39.9750933,116.3302683,0,196.9,39613.1862384259,2008-06-14,04:28:11
39.9752299,116.3302733,0,196.9,39613.1862615741,2008-06-14,04:28:13
39.9752633,116.3302933,0,196.9,39613.1862847222,2008-06-14,04:28:15
39.9752999,116.3303216,0,196.9,39613.1863078704,2008-06-14,04:28:17
39.9754,116.3303333,0,196.9,39613.1863310185,2008-06-14,04:28:19
39.97543,116.3303416,0,196.9,39613.1863541667,2008-06-14,04:28:21
39.9754949,116.3303533,0,196.9,39613.1863773148,2008-06-14,04:28:23
39.9755049,116.3304,0,196.9,39613.186400463,2008-06-14,04:28:25
39.9754966,116.3304633,0,196.9,39613.1864236111,2008-06-14,04:28:27
39.9755066,116.3305149,0,196.9,39613.1864467593,2008-06-14,04:28:29
39.9754616,116.3305749,0,196.9,39613.1864699074,2008-06-14,04:28:31
39.9754649,116.3306166,0,196.9,39613.1864930556,2008-06-14,04:28:33
39.9754666,116.3306383,0,196.9,39613.1865162037,2008-06-14,04:28:35
39.975485,116.3306383,0,196.9,39613.1865393519,2008-06-14,04:28:37
39.9755199,116.3306349,0,196.9,39613.1865625,2008-06-14,04:28:39
39.9755433,116.3306416,0,196.9,39613.1865856481,2008-06-14,04:28:41
39.9755433,116.3307033,0,196.9,39613.1866087963,2008-06-14,04:28:43
39.97561,116.3307333,0,196.9,39613.1866319444,2008-06-14,04:28:45
39.97563,116.3307566,0,196.9,39613.1866550926,2008-06-14,04:28:47
39.9756116,116.3307766,0,196.9,39613.1866782407,2008-06-14,04:28:49
39.9755899,116.3307933,0,196.9,39613.1867013889,2008-06-14,04:28:51
39.97561,116.3307883,0,196.9,39613.186724537,2008-06-14,04:28:53
39.9756566,116.3307766,0,196.9,39613.1867476852,2008-06-14,04:28:55
39.9756283,116.3307716,0,196.9,39613.1867708333,2008-06-14,04:28:57
39.9756216,116.3307599,0,196.9,39613.1868055556,2008-06-14,04:29:00
39.9756583,116.3307233,0,196.9,39613.1868287037,2008-06-14,04:29:02
39.9756533,116.3306883,0,196.9,39613.1868518519,2008-06-14,04:29:04
