# Supplementary material for: Research on differential privacy protection method based on user tendency
Source: PLoS One. 2023 Oct 26;18(10):e0288823. doi: 10.1371/journal.pone.0288823 (PMC10602288; doi:10.1371/journal.pone.0288823)
Supplement: S4 Data — (ZIP) [file pone.0288823.s004.zip › Data 5-4/112/Trajectory/20080614161034.plt]

Geolife trajectory
WGS 84
Altitude is in Feet
Reserved 3
0,2,255,My Track,0,0,2,8421376
0
39.9754366,116.330625,0,193.6,39613.6740046296,2008-06-14,16:10:34
39.9754,116.3305933,0,187,39613.6740162037,2008-06-14,16:10:35
39.9753783,116.3305583,0,183.7,39613.6740393518,2008-06-14,16:10:37
39.9753683,116.3305433,0,180.4,39613.6740625,2008-06-14,16:10:39
39.9753933,116.3305183,0,180.4,39613.6740856481,2008-06-14,16:10:41
39.975415,116.3305166,0,180.4,39613.6741087963,2008-06-14,16:10:43
39.9754066,116.3304683,0,167.3,39613.6741319444,2008-06-14,16:10:45
39.9753833,116.3304366,0,164,39613.6741550926,2008-06-14,16:10:47
39.97536,116.3304166,0,164,39613.6741782407,2008-06-14,16:10:49
39.9753466,116.3303916,0,170.6,39613.6742013889,2008-06-14,16:10:51
39.9753333,116.3303683,0,173.9,39613.674224537,2008-06-14,16:10:53
39.9753483,116.3303516,0,170.6,39613.6742476852,2008-06-14,16:10:55
39.9753383,116.3303266,0,170.6,39613.6742708333,2008-06-14,16:10:57
39.9753149,116.3303083,0,170.6,39613.6742939815,2008-06-14,16:10:59
39.9752933,116.3302983,0,170.6,39613.6743171296,2008-06-14,16:11:01
39.975265,116.33029,0,170.6,39613.6743402778,2008-06-14,16:11:03
39.9752366,116.3302966,0,173.9,39613.6743634259,2008-06-14,16:11:05
39.9752166,116.3302799,0,173.9,39613.6743865741,2008-06-14,16:11:07
39.9751966,116.3302633,0,173.9,39613.6744097222,2008-06-14,16:11:09
39.97519,116.3302366,0,173.9,39613.6744328704,2008-06-14,16:11:11
39.9751733,116.3301766,0,173.9,39613.6744560185,2008-06-14,16:11:13
39.9751283,116.3301116,0,173.9,39613.6744791667,2008-06-14,16:11:15
39.9750866,116.3300666,0,170.6,39613.6745023148,2008-06-14,16:11:17
39.9750899,116.3300249,0,170.6,39613.674525463,2008-06-14,16:11:19
39.9751016,116.3299766,0,167.3,39613.6745486111,2008-06-14,16:11:21
39.9750866,116.3299266,0,164,39613.6745717593,2008-06-14,16:11:23
39.975095,116.3298966,0,164,39613.6745949074,2008-06-14,16:11:25
39.9751033,116.3298683,0,160.8,39613.6746180556,2008-06-14,16:11:27
39.975135,116.3298316,0,160.8,39613.6746412037,2008-06-14,16:11:29
39.9750816,116.3297949,0,157.5,39613.6746643518,2008-06-14,16:11:31
39.9750566,116.3297549,0,157.5,39613.6746875,2008-06-14,16:11:33
39.9750366,116.3297049,0,154.2,39613.6747106481,2008-06-14,16:11:35
39.9750316,116.3296599,0,154.2,39613.6747337963,2008-06-14,16:11:37
39.9750299,116.3296183,0,154.2,39613.6747569444,2008-06-14,16:11:39
39.9750199,116.3295716,0,154.2,39613.6747800926,2008-06-14,16:11:41
39.97501,116.3295283,0,154.2,39613.6748032407,2008-06-14,16:11:43
39.9750183,116.329505,0,154.2,39613.6748263889,2008-06-14,16:11:45
39.975055,116.3294983,0,154.2,39613.674849537,2008-06-14,16:11:47
39.9750833,116.3294883,0,154.2,39613.6748726852,2008-06-14,16:11:49
39.9750983,116.3294649,0,154.2,39613.6748958333,2008-06-14,16:11:51
39.9751066,116.329435,0,154.2,39613.6749189815,2008-06-14,16:11:53
39.9751233,116.3294166,0,154.2,39613.6749421296,2008-06-14,16:11:55
39.9751433,116.3294033,0,154.2,39613.6749652778,2008-06-14,16:11:57
39.9751683,116.3293899,0,154.2,39613.6749884259,2008-06-14,16:11:59
39.97518,116.3293733,0,157.5,39613.6750115741,2008-06-14,16:12:01
39.9751999,116.3293633,0,157.5,39613.6750347222,2008-06-14,16:12:03
39.9752083,116.3293399,0,157.5,39613.6750578704,2008-06-14,16:12:05
39.975195,116.3293049,0,157.5,39613.6750810185,2008-06-14,16:12:07
39.9751933,116.3292749,0,157.5,39613.6751041667,2008-06-14,16:12:09
39.9751916,116.329245,0,157.5,39613.6751273148,2008-06-14,16:12:11
39.97519,116.3292166,0,160.8,39613.675150463,2008-06-14,16:12:13
39.9752149,116.3291983,0,160.8,39613.6751736111,2008-06-14,16:12:15
39.9752299,116.3291799,0,160.8,39613.6751967593,2008-06-14,16:12:17
39.9752249,116.3291499,0,160.8,39613.6752199074,2008-06-14,16:12:19
39.9752299,116.3291216,0,160.8,39613.6752430556,2008-06-14,16:12:21
39.9752383,116.3290799,0,164,39613.6752662037,2008-06-14,16:12:23
39.9752399,116.329035,0,164,39613.6752893519,2008-06-14,16:12:25
39.9752333,116.329,0,164,39613.6753125,2008-06-14,16:12:27
39.9752449,116.3289749,0,164,39613.6753356481,2008-06-14,16:12:29
39.9752433,116.32895,0,164,39613.6753587963,2008-06-14,16:12:31
39.975235,116.3289283,0,160.8,39613.6753819444,2008-06-14,16:12:33
39.9751916,116.3288733,0,157.5,39613.6754050926,2008-06-14,16:12:35
39.9751999,116.3288466,0,157.5,39613.6754282407,2008-06-14,16:12:37
39.9752066,116.3288199,0,157.5,39613.6754513889,2008-06-14,16:12:39
39.9752166,116.3288066,0,154.2,39613.675474537,2008-06-14,16:12:41
39.9752266,116.3288399,0,154.2,39613.6754976852,2008-06-14,16:12:43
39.9752449,116.3288399,0,154.2,39613.6755208333,2008-06-14,16:12:45
39.9752633,116.3288116,0,150.9,39613.6755439815,2008-06-14,16:12:47
39.9752883,116.3287583,0,150.9,39613.6755671296,2008-06-14,16:12:49
39.9753083,116.3287216,0,150.9,39613.6755902778,2008-06-14,16:12:51
39.9753149,116.3286916,0,150.9,39613.6756134259,2008-06-14,16:12:53
39.9753099,116.3286566,0,150.9,39613.6756365741,2008-06-14,16:12:55
39.97529,116.3286066,0,147.6,39613.6756597222,2008-06-14,16:12:57
39.9752566,116.328565,0,147.6,39613.6756828704,2008-06-14,16:12:59
39.9752399,116.3285366,0,147.6,39613.6757060185,2008-06-14,16:13:01
39.9752333,116.3284983,0,147.6,39613.6757291667,2008-06-14,16:13:03
39.9752216,116.3284733,0,144.4,39613.6757523148,2008-06-14,16:13:05
39.9752066,116.3284266,0,144.4,39613.675775463,2008-06-14,16:13:07
39.97521,116.3283933,0,141.1,39613.6757986111,2008-06-14,16:13:09
39.9752216,116.3283683,0,141.1,39613.6758217593,2008-06-14,16:13:11
39.9751999,116.3283299,0,141.1,39613.6758449074,2008-06-14,16:13:13
39.9751966,116.3282899,0,141.1,39613.6758680556,2008-06-14,16:13:15
39.9751966,116.32827,0,141.1,39613.6758912037,2008-06-14,16:13:17
39.9751916,116.3282399,0,141.1,39613.6759143519,2008-06-14,16:13:19
39.975195,116.3282083,0,141.1,39613.6759375,2008-06-14,16:13:21
39.9751983,116.3281783,0,141.1,39613.6759606482,2008-06-14,16:13:23
39.9751699,116.3281349,0,141.1,39613.6759837963,2008-06-14,16:13:25
39.9751533,116.3280866,0,137.8,39613.6760069444,2008-06-14,16:13:27
39.9751616,116.3280449,0,137.8,39613.6760300926,2008-06-14,16:13:29
39.975165,116.3280083,0,137.8,39613.6760532407,2008-06-14,16:13:31
39.9751466,116.3279683,0,137.8,39613.6760763889,2008-06-14,16:13:33
39.9751266,116.3279599,0,137.8,39613.676099537,2008-06-14,16:13:35
39.9751166,116.3279233,0,137.8,39613.6761226852,2008-06-14,16:13:37
39.9751216,116.3278966,0,137.8,39613.6761458333,2008-06-14,16:13:39
39.9751216,116.3278633,0,137.8,39613.6761689815,2008-06-14,16:13:41
39.97512,116.3278283,0,137.8,39613.6761921296,2008-06-14,16:13:43
39.9751233,116.3278099,0,141.1,39613.6762152778,2008-06-14,16:13:45
39.9751483,116.3277816,0,141.1,39613.6762384259,2008-06-14,16:13:47
39.975165,116.3277616,0,141.1,39613.6762615741,2008-06-14,16:13:49
39.9751783,116.3277466,0,141.1,39613.6762847222,2008-06-14,16:13:51
39.9752116,116.3277616,0,141.1,39613.6763078704,2008-06-14,16:13:53
39.9752183,116.3277816,0,144.4,39613.6763310185,2008-06-14,16:13:55
39.9751966,116.3277899,0,144.4,39613.6763541667,2008-06-14,16:13:57
39.9751749,116.3278099,0,144.4,39613.6763773148,2008-06-14,16:13:59
39.9751466,116.3278383,0,147.6,39613.676400463,2008-06-14,16:14:01
39.9751133,116.3278816,0,150.9,39613.6764236111,2008-06-14,16:14:03
39.9750899,116.3278866,0,150.9,39613.6764467593,2008-06-14,16:14:05
39.9750666,116.3278916,0,150.9,39613.6764699074,2008-06-14,16:14:07
39.9750449,116.3278866,0,154.2,39613.6764930556,2008-06-14,16:14:09
39.9750283,116.3278683,0,154.2,39613.6765162037,2008-06-14,16:14:11
39.9750116,116.3278383,0,154.2,39613.6765393519,2008-06-14,16:14:13
39.9749933,116.3277983,0,154.2,39613.6765625,2008-06-14,16:14:15
39.9749899,116.3277499,0,154.2,39613.6765856481,2008-06-14,16:14:17
39.97501,116.3277166,0,154.2,39613.6766087963,2008-06-14,16:14:19
39.9750366,116.3276849,0,154.2,39613.6766319444,2008-06-14,16:14:21
39.97505,116.3276433,0,154.2,39613.6766550926,2008-06-14,16:14:23
39.9750599,116.3275933,0,150.9,39613.6766782407,2008-06-14,16:14:25
39.975065,116.3275399,0,147.6,39613.6767013889,2008-06-14,16:14:27
39.975065,116.3275049,0,144.4,39613.676724537,2008-06-14,16:14:29
39.9750583,116.3274666,0,141.1,39613.6767476852,2008-06-14,16:14:31
39.9750483,116.327445,0,141.1,39613.6767708333,2008-06-14,16:14:33
39.9750383,116.3274249,0,141.1,39613.6767939815,2008-06-14,16:14:35
39.97504,116.3273883,0,137.8,39613.6768171296,2008-06-14,16:14:37
39.9750333,116.3273583,0,137.8,39613.6768402778,2008-06-14,16:14:39
39.97501,116.3273466,0,141.1,39613.6768634259,2008-06-14,16:14:41
39.9749716,116.3273549,0,141.1,39613.6768865741,2008-06-14,16:14:43
39.9749283,116.3273816,0,141.1,39613.6769097222,2008-06-14,16:14:45
39.9749016,116.3273933,0,144.4,39613.6769328704,2008-06-14,16:14:47
39.9748783,116.3273966,0,144.4,39613.6769560185,2008-06-14,16:14:49
39.9748599,116.3273916,0,144.4,39613.6769791667,2008-06-14,16:14:51
39.9748283,116.3273816,0,144.4,39613.6770023148,2008-06-14,16:14:53
39.9747916,116.3273783,0,144.4,39613.677025463,2008-06-14,16:14:55
39.9747716,116.3273883,0,147.6,39613.6770486111,2008-06-14,16:14:57
39.9747499,116.3273716,0,147.6,39613.6770717593,2008-06-14,16:14:59
39.9747249,116.3273549,0,147.6,39613.6770949074,2008-06-14,16:15:01
39.9746949,116.3273583,0,147.6,39613.6771180556,2008-06-14,16:15:03
39.9746633,116.3273683,0,144.4,39613.6771412037,2008-06-14,16:15:05
39.9746366,116.3273733,0,144.4,39613.6771643519,2008-06-14,16:15:07
39.9746099,116.3273783,0,144.4,39613.6771875,2008-06-14,16:15:09
39.9745866,116.3273783,0,144.4,39613.6772106481,2008-06-14,16:15:11
39.974565,116.3273799,0,144.4,39613.6772337963,2008-06-14,16:15:13
39.9745466,116.3273716,0,144.4,39613.6772569444,2008-06-14,16:15:15
39.9745283,116.3273699,0,144.4,39613.6772800926,2008-06-14,16:15:17
39.9744999,116.3273983,0,144.4,39613.6773032407,2008-06-14,16:15:19
39.974475,116.3274116,0,144.4,39613.6773263889,2008-06-14,16:15:21
39.9744516,116.3274183,0,144.4,39613.677349537,2008-06-14,16:15:23
39.9744266,116.3274166,0,144.4,39613.6773726852,2008-06-14,16:15:25
39.9743999,116.3274183,0,144.4,39613.6773958333,2008-06-14,16:15:27
39.9743716,116.3274333,0,147.6,39613.6774189815,2008-06-14,16:15:29
39.97434,116.3274599,0,147.6,39613.6774421296,2008-06-14,16:15:31
39.9743033,116.3274849,0,147.6,39613.6774652778,2008-06-14,16:15:33
39.9742583,116.3275016,0,147.6,39613.6774884259,2008-06-14,16:15:35
39.9742133,116.3275366,0,147.6,39613.6775115741,2008-06-14,16:15:37
39.9741733,116.3275649,0,147.6,39613.6775347222,2008-06-14,16:15:39
39.9741416,116.327585,0,147.6,39613.6775578704,2008-06-14,16:15:41
39.9741033,116.3276016,0,147.6,39613.6775810185,2008-06-14,16:15:43
39.9740633,116.3276149,0,147.6,39613.6776041667,2008-06-14,16:15:45
39.9740566,116.3276383,0,147.6,39613.6776273148,2008-06-14,16:15:47
39.9740366,116.3276216,0,147.6,39613.677650463,2008-06-14,16:15:49
39.9740183,116.3276016,0,147.6,39613.6776736111,2008-06-14,16:15:51
39.9740066,116.3275766,0,147.6,39613.6776967593,2008-06-14,16:15:53
39.973985,116.3275483,0,147.6,39613.6777199074,2008-06-14,16:15:55
39.9739683,116.3275416,0,147.6,39613.6777430556,2008-06-14,16:15:57
39.9739433,116.3275233,0,147.6,39613.6777662037,2008-06-14,16:15:59
39.97392,116.3275299,0,147.6,39613.6777893519,2008-06-14,16:16:01
39.9738866,116.327535,0,147.6,39613.6778125,2008-06-14,16:16:03
39.9738466,116.3275333,0,147.6,39613.6778356481,2008-06-14,16:16:05
39.9738233,116.3275533,0,147.6,39613.6778587963,2008-06-14,16:16:07
39.9738066,116.3275649,0,147.6,39613.6778819444,2008-06-14,16:16:09
39.9737833,116.3275716,0,147.6,39613.6779050926,2008-06-14,16:16:11
39.9737599,116.3275866,0,147.6,39613.6779282407,2008-06-14,16:16:13
39.9737283,116.3275799,0,147.6,39613.6779513889,2008-06-14,16:16:15
39.97371,116.3275716,0,147.6,39613.677974537,2008-06-14,16:16:17
39.9736816,116.32757,0,147.6,39613.6779976852,2008-06-14,16:16:19
39.9736666,116.3275549,0,147.6,39613.6780208333,2008-06-14,16:16:21
39.9736483,116.3275483,0,147.6,39613.6780439815,2008-06-14,16:16:23
39.9736299,116.327535,0,147.6,39613.6780671296,2008-06-14,16:16:25
39.9736066,116.3275399,0,147.6,39613.6780902778,2008-06-14,16:16:27
39.9735966,116.3275383,0,147.6,39613.6781134259,2008-06-14,16:16:29
39.9735733,116.3275366,0,147.6,39613.6781365741,2008-06-14,16:16:31
39.9735466,116.3275316,0,147.6,39613.6781597222,2008-06-14,16:16:33
39.9735233,116.3275299,0,147.6,39613.6781828704,2008-06-14,16:16:35
39.9735016,116.3275299,0,147.6,39613.6782060185,2008-06-14,16:16:37
39.9734783,116.3275266,0,147.6,39613.6782291667,2008-06-14,16:16:39
39.9734583,116.3275316,0,147.6,39613.6782523148,2008-06-14,16:16:41
39.9734316,116.3275383,0,147.6,39613.678275463,2008-06-14,16:16:43
39.9734066,116.3275466,0,147.6,39613.6782986111,2008-06-14,16:16:45
39.9733783,116.3275566,0,147.6,39613.6783217593,2008-06-14,16:16:47
39.9733466,116.32757,0,147.6,39613.6783449074,2008-06-14,16:16:49
39.9733033,116.3276016,0,147.6,39613.6783680556,2008-06-14,16:16:51
39.9732566,116.3276183,0,147.6,39613.6783912037,2008-06-14,16:16:53
39.9732316,116.3276233,0,147.6,39613.6784143519,2008-06-14,16:16:55
39.9731966,116.3276233,0,147.6,39613.6784375,2008-06-14,16:16:57
39.9731666,116.3276433,0,147.6,39613.6784606481,2008-06-14,16:16:59
39.9731466,116.3276499,0,147.6,39613.6784837963,2008-06-14,16:17:01
39.9731149,116.3276533,0,147.6,39613.6785069444,2008-06-14,16:17:03
39.9730699,116.3276833,0,147.6,39613.6785300926,2008-06-14,16:17:05
39.9730299,116.3277166,0,147.6,39613.6785532407,2008-06-14,16:17:07
39.9730133,116.3277066,0,147.6,39613.6785763889,2008-06-14,16:17:09
39.9730116,116.3276883,0,147.6,39613.678599537,2008-06-14,16:17:11
39.9729783,116.3276616,0,147.6,39613.6786226852,2008-06-14,16:17:13
39.9729666,116.3276299,0,147.6,39613.6786458333,2008-06-14,16:17:15
39.9729533,116.3276133,0,147.6,39613.6786689815,2008-06-14,16:17:17
39.972925,116.3276016,0,147.6,39613.6786921296,2008-06-14,16:17:19
39.9728999,116.3275933,0,147.6,39613.6787152778,2008-06-14,16:17:21
39.97288,116.3275783,0,147.6,39613.6787384259,2008-06-14,16:17:23
39.9728633,116.3275749,0,147.6,39613.6787615741,2008-06-14,16:17:25
39.9728383,116.3275666,0,147.6,39613.6787847222,2008-06-14,16:17:27
39.9728116,116.3275733,0,147.6,39613.6788078704,2008-06-14,16:17:29
39.9727866,116.3275783,0,147.6,39613.6788310185,2008-06-14,16:17:31
39.9727566,116.3275883,0,147.6,39613.6788541667,2008-06-14,16:17:33
39.9727299,116.3275983,0,147.6,39613.6788773148,2008-06-14,16:17:35
39.9727033,116.3276116,0,147.6,39613.678900463,2008-06-14,16:17:37
39.9726783,116.32764,0,147.6,39613.6789236111,2008-06-14,16:17:39
39.9726466,116.3276683,0,147.6,39613.6789467593,2008-06-14,16:17:41
39.9726216,116.327675,0,147.6,39613.6789699074,2008-06-14,16:17:43
39.9725949,116.3277033,0,147.6,39613.6789930556,2008-06-14,16:17:45
39.9725716,116.3277149,0,147.6,39613.6790162037,2008-06-14,16:17:47
39.9725466,116.3277283,0,147.6,39613.6790393519,2008-06-14,16:17:49
39.9725233,116.3277266,0,147.6,39613.6790625,2008-06-14,16:17:51
39.9725,116.3277199,0,147.6,39613.6790856481,2008-06-14,16:17:53
39.9725,116.3276999,0,147.6,39613.6791087963,2008-06-14,16:17:55
39.9724916,116.3276616,0,147.6,39613.6791319444,2008-06-14,16:17:57
39.9724866,116.3275883,0,147.6,39613.6791550926,2008-06-14,16:17:59
39.9724816,116.3275433,0,147.6,39613.6791782407,2008-06-14,16:18:01
39.9724816,116.3274916,0,147.6,39613.6792013889,2008-06-14,16:18:03
39.9724799,116.3274316,0,147.6,39613.679224537,2008-06-14,16:18:05
39.97246,116.3273466,0,147.6,39613.6792476852,2008-06-14,16:18:07
39.972445,116.3272849,0,147.6,39613.6792708333,2008-06-14,16:18:09
39.9724383,116.327235,0,147.6,39613.6792939815,2008-06-14,16:18:11
39.97243,116.3271933,0,147.6,39613.6793171296,2008-06-14,16:18:13
39.9724183,116.3271566,0,147.6,39613.6793402778,2008-06-14,16:18:15
39.9724216,116.3271449,0,147.6,39613.6793634259,2008-06-14,16:18:17
39.9724283,116.3271399,0,147.6,39613.6793865741,2008-06-14,16:18:19
39.97243,116.3271249,0,147.6,39613.6794097222,2008-06-14,16:18:21
39.9724416,116.3271283,0,147.6,39613.6794328704,2008-06-14,16:18:23
39.9724549,116.3271133,0,147.6,39613.6794560185,2008-06-14,16:18:25
39.9719983,116.3247316,0,144.4,39613.6834722222,2008-06-14,16:24:12
39.9720316,116.3247416,0,144.4,39613.6834953704,2008-06-14,16:24:14
39.9720366,116.3247566,0,144.4,39613.6835185185,2008-06-14,16:24:16
39.9720716,116.3247883,0,144.4,39613.6835416667,2008-06-14,16:24:18
39.9720783,116.3248116,0,144.4,39613.6835648148,2008-06-14,16:24:20
39.9721016,116.3248383,0,144.4,39613.683587963,2008-06-14,16:24:22
39.9721199,116.3248516,0,144.4,39613.6836111111,2008-06-14,16:24:24
39.9721183,116.3248749,0,144.4,39613.6836342593,2008-06-14,16:24:26
39.9721266,116.3249049,0,144.4,39613.6836574074,2008-06-14,16:24:28
39.9721266,116.3249399,0,144.4,39613.6836805556,2008-06-14,16:24:30
39.9721299,116.32497,0,144.4,39613.6837037037,2008-06-14,16:24:32
39.97215,116.3249983,0,144.4,39613.6837268519,2008-06-14,16:24:34
39.9721633,116.3250299,0,144.4,39613.68375,2008-06-14,16:24:36
39.9721816,116.3250616,0,144.4,39613.6837731482,2008-06-14,16:24:38
39.9721766,116.3250816,0,144.4,39613.6837962963,2008-06-14,16:24:40
39.9721716,116.3250816,0,144.4,39613.6838194444,2008-06-14,16:24:42
39.9721616,116.3250833,0,144.4,39613.6838541667,2008-06-14,16:24:45
39.9721483,116.3250766,0,144.4,39613.6838888889,2008-06-14,16:24:48
39.9721583,116.3250616,0,144.4,39613.683912037,2008-06-14,16:24:50
39.9720999,116.3250333,0,144.4,39613.6839351852,2008-06-14,16:24:52
39.9721316,116.3250266,0,144.4,39613.6839583333,2008-06-14,16:24:54
39.9721199,116.3249616,0,144.4,39613.6839814815,2008-06-14,16:24:56
39.9721199,116.3249283,0,144.4,39613.6840046296,2008-06-14,16:24:58
39.9720483,116.3249583,0,144.4,39613.6840740741,2008-06-14,16:25:04
39.9720283,116.3249616,0,144.4,39613.6840972222,2008-06-14,16:25:06
39.9720016,116.3249599,0,144.4,39613.6841203704,2008-06-14,16:25:08
39.9720516,116.3249616,0,144.4,39613.6841435185,2008-06-14,16:25:10
39.9721166,116.3249466,0,144.4,39613.6841666667,2008-06-14,16:25:12
