# Supplementary material for: Research on differential privacy protection method based on user tendency
Source: PLoS One. 2023 Oct 26;18(10):e0288823. doi: 10.1371/journal.pone.0288823 (PMC10602288; doi:10.1371/journal.pone.0288823)
Supplement: S4 Data — (ZIP) [file pone.0288823.s004.zip › Data 5-4/112/Trajectory/20080615003709.plt]

Geolife trajectory
WGS 84
Altitude is in Feet
Reserved 3
0,2,255,My Track,0,0,2,8421376
0
39.9716283,116.324915,0,173.9,39614.0257986111,2008-06-15,00:37:09
39.9716333,116.3249099,0,173.9,39614.0258101852,2008-06-15,00:37:10
39.9716783,116.3248966,0,177.2,39614.0258333333,2008-06-15,00:37:12
39.9717483,116.3248916,0,177.2,39614.0258564815,2008-06-15,00:37:14
39.9718366,116.3249016,0,180.4,39614.0258796296,2008-06-15,00:37:16
39.9718033,116.3249083,0,187,39614.0259606481,2008-06-15,00:37:23
39.9718099,116.3248816,0,187,39614.0259837963,2008-06-15,00:37:25
39.9717983,116.3248499,0,187,39614.0260069444,2008-06-15,00:37:27
39.9718166,116.3248016,0,187,39614.0260300926,2008-06-15,00:37:29
39.9718366,116.3247283,0,187,39614.0260532407,2008-06-15,00:37:31
39.9719416,116.3246733,0,187,39614.0260763889,2008-06-15,00:37:33
39.97172,116.3246233,0,187,39614.026099537,2008-06-15,00:37:35
39.971745,116.3245866,0,187,39614.0261226852,2008-06-15,00:37:37
39.9718466,116.3246116,0,187,39614.0261458333,2008-06-15,00:37:39
39.9718716,116.3245949,0,187,39614.0261689815,2008-06-15,00:37:41
39.9718983,116.3245783,0,187,39614.0261921296,2008-06-15,00:37:43
39.9719266,116.3245866,0,187,39614.0262152778,2008-06-15,00:37:45
39.9719616,116.324585,0,187,39614.0262384259,2008-06-15,00:37:47
39.9720116,116.3245983,0,187,39614.0262615741,2008-06-15,00:37:49
39.972085,116.3245933,0,187,39614.0262847222,2008-06-15,00:37:51
39.9721633,116.3246066,0,187,39614.0263078704,2008-06-15,00:37:53
39.9722533,116.3246233,0,187,39614.0263310185,2008-06-15,00:37:55
39.9722966,116.3246333,0,187,39614.0263541667,2008-06-15,00:37:57
39.9723149,116.3246299,0,187,39614.0263773148,2008-06-15,00:37:59
39.9723666,116.3246316,0,187,39614.026400463,2008-06-15,00:38:01
39.9723949,116.3246266,0,187,39614.0264236111,2008-06-15,00:38:03
39.9724283,116.3246216,0,187,39614.0264467593,2008-06-15,00:38:05
39.9724466,116.3246099,0,187,39614.0264699074,2008-06-15,00:38:07
39.9724649,116.3246083,0,187,39614.0264930556,2008-06-15,00:38:09
39.9724833,116.3246083,0,187,39614.0265162037,2008-06-15,00:38:11
39.9724799,116.3246333,0,187,39614.0265393518,2008-06-15,00:38:13
39.9724166,116.3246566,0,187,39614.0265625,2008-06-15,00:38:15
39.9723949,116.3246833,0,187,39614.0265856481,2008-06-15,00:38:17
39.9723799,116.3247133,0,187,39614.0266087963,2008-06-15,00:38:19
39.97235,116.3247299,0,187,39614.0266319444,2008-06-15,00:38:21
39.9723233,116.3247783,0,183.7,39614.0266550926,2008-06-15,00:38:23
39.972335,116.3248183,0,183.7,39614.0266782407,2008-06-15,00:38:25
39.9723333,116.3248483,0,183.7,39614.0267013889,2008-06-15,00:38:27
39.9723316,116.3248849,0,183.7,39614.026724537,2008-06-15,00:38:29
39.9723533,116.324915,0,183.7,39614.0267476852,2008-06-15,00:38:31
39.9723633,116.3249566,0,183.7,39614.0267708333,2008-06-15,00:38:33
39.9724033,116.3249983,0,183.7,39614.0267939815,2008-06-15,00:38:35
39.972405,116.3250366,0,183.7,39614.0268171296,2008-06-15,00:38:37
39.9724183,116.3250949,0,183.7,39614.0268402778,2008-06-15,00:38:39
39.9724083,116.3251266,0,183.7,39614.0268634259,2008-06-15,00:38:41
39.9724066,116.3251666,0,183.7,39614.0268865741,2008-06-15,00:38:43
39.9723916,116.325195,0,183.7,39614.0269097222,2008-06-15,00:38:45
39.9723883,116.3252283,0,183.7,39614.0269328704,2008-06-15,00:38:47
39.9723916,116.3252583,0,183.7,39614.0269560185,2008-06-15,00:38:49
39.9723966,116.3253133,0,183.7,39614.0269791667,2008-06-15,00:38:51
39.9724233,116.3253683,0,183.7,39614.0270023148,2008-06-15,00:38:53
39.9724583,116.3254149,0,183.7,39614.027025463,2008-06-15,00:38:55
39.9724783,116.3254416,0,183.7,39614.0270486111,2008-06-15,00:38:57
39.9724866,116.3254783,0,183.7,39614.0270717593,2008-06-15,00:38:59
39.972485,116.3255083,0,183.7,39614.0270949074,2008-06-15,00:39:01
39.9724833,116.3255383,0,183.7,39614.0271180556,2008-06-15,00:39:03
39.9724866,116.3255749,0,183.7,39614.0271412037,2008-06-15,00:39:05
39.9724783,116.3255983,0,183.7,39614.0271643519,2008-06-15,00:39:07
39.9724883,116.3256183,0,183.7,39614.0271875,2008-06-15,00:39:09
39.9724966,116.3256533,0,183.7,39614.0272106482,2008-06-15,00:39:11
39.9725249,116.3256916,0,183.7,39614.0272337963,2008-06-15,00:39:13
39.9725349,116.3257399,0,183.7,39614.0272569444,2008-06-15,00:39:15
39.9725583,116.3257749,0,183.7,39614.0272800926,2008-06-15,00:39:17
39.9725566,116.3258033,0,183.7,39614.0273032407,2008-06-15,00:39:19
39.9725383,116.3258433,0,180.4,39614.0273263889,2008-06-15,00:39:21
39.972545,116.3258816,0,180.4,39614.027349537,2008-06-15,00:39:23
39.972555,116.3259133,0,180.4,39614.0273726852,2008-06-15,00:39:25
39.972555,116.3259399,0,180.4,39614.0273958333,2008-06-15,00:39:27
39.972575,116.3259666,0,180.4,39614.0274189815,2008-06-15,00:39:29
39.9725766,116.3260016,0,180.4,39614.0274421296,2008-06-15,00:39:31
39.9725833,116.3260566,0,180.4,39614.0274652778,2008-06-15,00:39:33
39.9726033,116.3261149,0,180.4,39614.0274884259,2008-06-15,00:39:35
39.9725383,116.3261533,0,180.4,39614.0275115741,2008-06-15,00:39:37
39.9725099,116.3261866,0,180.4,39614.0275347222,2008-06-15,00:39:39
39.97249,116.3262199,0,180.4,39614.0275578704,2008-06-15,00:39:41
39.9724949,116.3262416,0,180.4,39614.0275810185,2008-06-15,00:39:43
39.9724966,116.3262716,0,177.2,39614.0276041667,2008-06-15,00:39:45
39.97249,116.3262999,0,177.2,39614.0276273148,2008-06-15,00:39:47
39.9724949,116.326345,0,177.2,39614.027650463,2008-06-15,00:39:49
39.9724766,116.3263866,0,177.2,39614.0276736111,2008-06-15,00:39:51
39.9724766,116.3264183,0,177.2,39614.0276967593,2008-06-15,00:39:53
39.9724866,116.3264566,0,177.2,39614.0277199074,2008-06-15,00:39:55
39.9724933,116.3264866,0,177.2,39614.0277430556,2008-06-15,00:39:57
39.9724966,116.3265249,0,177.2,39614.0277662037,2008-06-15,00:39:59
39.9725316,116.3265733,0,177.2,39614.0277893519,2008-06-15,00:40:01
39.9725316,116.3266166,0,177.2,39614.0278125,2008-06-15,00:40:03
39.9725133,116.3266633,0,177.2,39614.0278356481,2008-06-15,00:40:05
39.9725066,116.3266999,0,177.2,39614.0278587963,2008-06-15,00:40:07
39.9724949,116.3267366,0,177.2,39614.0278819444,2008-06-15,00:40:09
39.9724933,116.3267816,0,177.2,39614.0279050926,2008-06-15,00:40:11
39.97249,116.3268249,0,177.2,39614.0279282407,2008-06-15,00:40:13
39.9724933,116.326855,0,177.2,39614.0279513889,2008-06-15,00:40:15
39.972485,116.3269016,0,177.2,39614.027974537,2008-06-15,00:40:17
39.9724933,116.3269533,0,177.2,39614.0279976852,2008-06-15,00:40:19
39.9724733,116.3269666,0,177.2,39614.0280208333,2008-06-15,00:40:21
39.9724633,116.3269816,0,177.2,39614.0280439815,2008-06-15,00:40:23
39.9724499,116.3270083,0,177.2,39614.0280671296,2008-06-15,00:40:25
39.972435,116.3270383,0,177.2,39614.0280902778,2008-06-15,00:40:27
39.9724316,116.3270816,0,177.2,39614.0281134259,2008-06-15,00:40:29
39.9724399,116.3271116,0,177.2,39614.0281365741,2008-06-15,00:40:31
39.9724549,116.3271549,0,177.2,39614.0281597222,2008-06-15,00:40:33
39.9724783,116.3272116,0,177.2,39614.0281828704,2008-06-15,00:40:35
39.9725183,116.3272599,0,177.2,39614.0282060185,2008-06-15,00:40:37
39.972545,116.3272916,0,177.2,39614.0282291667,2008-06-15,00:40:39
39.9725133,116.32731,0,177.2,39614.0282523148,2008-06-15,00:40:41
39.9725,116.3273549,0,177.2,39614.028275463,2008-06-15,00:40:43
39.9724966,116.32741,0,177.2,39614.0282986111,2008-06-15,00:40:45
39.9724883,116.3274549,0,177.2,39614.0283217593,2008-06-15,00:40:47
39.9724933,116.3274966,0,177.2,39614.0283449074,2008-06-15,00:40:49
39.97249,116.3275183,0,177.2,39614.0283680556,2008-06-15,00:40:51
39.9724549,116.3275333,0,177.2,39614.0283912037,2008-06-15,00:40:53
39.9724366,116.3275483,0,177.2,39614.0284143519,2008-06-15,00:40:55
39.9724266,116.3275749,0,177.2,39614.0284375,2008-06-15,00:40:57
39.9723883,116.327585,0,177.2,39614.0284606481,2008-06-15,00:40:59
39.972345,116.3276116,0,177.2,39614.0284837963,2008-06-15,00:41:01
39.9723116,116.3276416,0,177.2,39614.0285185185,2008-06-15,00:41:04
39.97229,116.3276599,0,180.4,39614.0285416667,2008-06-15,00:41:06
39.9722683,116.3276699,0,180.4,39614.0285648148,2008-06-15,00:41:08
39.9722833,116.3276816,0,180.4,39614.028587963,2008-06-15,00:41:10
39.9723149,116.3276799,0,180.4,39614.0286111111,2008-06-15,00:41:12
39.9723466,116.3276816,0,180.4,39614.0286342593,2008-06-15,00:41:14
39.9723966,116.3276799,0,183.7,39614.0286574074,2008-06-15,00:41:16
39.9724716,116.3276733,0,183.7,39614.0286805556,2008-06-15,00:41:18
39.9725233,116.3276666,0,183.7,39614.0287037037,2008-06-15,00:41:20
39.9725783,116.3276699,0,183.7,39614.0287268519,2008-06-15,00:41:22
39.9725916,116.3276633,0,183.7,39614.02875,2008-06-15,00:41:24
39.9726466,116.3276649,0,183.7,39614.0287731481,2008-06-15,00:41:26
39.9726733,116.3276433,0,183.7,39614.0287962963,2008-06-15,00:41:28
39.9727016,116.3276449,0,187,39614.0288194444,2008-06-15,00:41:30
39.9727033,116.327655,0,187,39614.0288425926,2008-06-15,00:41:32
39.9727083,116.3276683,0,187,39614.0288657407,2008-06-15,00:41:34
39.9727366,116.3276933,0,187,39614.0288888889,2008-06-15,00:41:36
39.9727749,116.3277216,0,187,39614.028912037,2008-06-15,00:41:38
39.9727933,116.3277383,0,190.3,39614.0289351852,2008-06-15,00:41:40
39.9727966,116.32776,0,190.3,39614.0289583333,2008-06-15,00:41:42
39.9728016,116.3277816,0,190.3,39614.0289814815,2008-06-15,00:41:44
39.9728266,116.3277899,0,190.3,39614.0290046296,2008-06-15,00:41:46
39.9728783,116.3277933,0,193.6,39614.0290277778,2008-06-15,00:41:48
39.9733066,116.3277166,0,193.6,39614.0290740741,2008-06-15,00:41:52
39.973635,116.32764,0,193.6,39614.0290972222,2008-06-15,00:41:54
39.9737866,116.3275983,0,193.6,39614.0291203704,2008-06-15,00:41:56
39.9738933,116.3275666,0,193.6,39614.0291435185,2008-06-15,00:41:58
39.9739483,116.3275366,0,190.3,39614.0291666667,2008-06-15,00:42:00
39.9740283,116.3275416,0,190.3,39614.0291898148,2008-06-15,00:42:02
39.9740716,116.3275466,0,190.3,39614.029212963,2008-06-15,00:42:04
39.9741099,116.3275433,0,190.3,39614.0292361111,2008-06-15,00:42:06
39.97413,116.3275449,0,190.3,39614.0292592593,2008-06-15,00:42:08
39.9741649,116.3275383,0,190.3,39614.0292824074,2008-06-15,00:42:10
39.9741733,116.3275249,0,190.3,39614.0293055556,2008-06-15,00:42:12
39.9741799,116.3275099,0,190.3,39614.0293287037,2008-06-15,00:42:14
39.9741866,116.3275,0,190.3,39614.0293518519,2008-06-15,00:42:16
39.9741916,116.3274933,0,190.3,39614.029375,2008-06-15,00:42:18
39.974195,116.3274966,0,190.3,39614.0293981481,2008-06-15,00:42:20
39.9741899,116.3275033,0,190.3,39614.0294212963,2008-06-15,00:42:22
39.9741883,116.3275033,0,190.3,39614.0294444444,2008-06-15,00:42:24
39.9742299,116.3274966,0,190.3,39614.0294675926,2008-06-15,00:42:26
39.9742733,116.3274983,0,190.3,39614.0294907407,2008-06-15,00:42:28
39.9743333,116.3274916,0,190.3,39614.0295138889,2008-06-15,00:42:30
39.9743749,116.3274766,0,190.3,39614.029537037,2008-06-15,00:42:32
39.9744216,116.327465,0,190.3,39614.0295601852,2008-06-15,00:42:34
39.9744316,116.3274533,0,190.3,39614.0295833333,2008-06-15,00:42:36
39.974435,116.327445,0,190.3,39614.0296064815,2008-06-15,00:42:38
39.9744483,116.3274466,0,190.3,39614.0296296296,2008-06-15,00:42:40
39.9744533,116.3274516,0,190.3,39614.0296527778,2008-06-15,00:42:42
39.97442,116.3274533,0,190.3,39614.0296759259,2008-06-15,00:42:44
39.9744083,116.3274583,0,190.3,39614.0296990741,2008-06-15,00:42:46
39.9743916,116.3274683,0,190.3,39614.0297222222,2008-06-15,00:42:48
39.974355,116.3274899,0,190.3,39614.0297453704,2008-06-15,00:42:50
39.9743283,116.3275083,0,190.3,39614.0297685185,2008-06-15,00:42:52
39.9743083,116.3275133,0,190.3,39614.0297916667,2008-06-15,00:42:54
39.974295,116.3275283,0,190.3,39614.0298148148,2008-06-15,00:42:56
39.9743016,116.3275433,0,193.6,39614.029837963,2008-06-15,00:42:58
39.9742883,116.3275566,0,193.6,39614.0298611111,2008-06-15,00:43:00
39.9742716,116.3275616,0,193.6,39614.0298842593,2008-06-15,00:43:02
39.9742783,116.3275616,0,193.6,39614.0299074074,2008-06-15,00:43:04
39.9743283,116.3275483,0,193.6,39614.0299305556,2008-06-15,00:43:06
39.9744116,116.3275216,0,193.6,39614.0299537037,2008-06-15,00:43:08
39.9745666,116.3274583,0,193.6,39614.0299768519,2008-06-15,00:43:10
39.9746783,116.3273966,0,193.6,39614.03,2008-06-15,00:43:12
39.9747516,116.3273616,0,190.3,39614.0300231481,2008-06-15,00:43:14
39.9748433,116.3273483,0,190.3,39614.0300462963,2008-06-15,00:43:16
39.9748949,116.32734,0,190.3,39614.0300694444,2008-06-15,00:43:18
39.9749416,116.3273316,0,190.3,39614.0300925926,2008-06-15,00:43:20
39.9749733,116.3273183,0,190.3,39614.0301157407,2008-06-15,00:43:22
39.97501,116.3273183,0,190.3,39614.0301388889,2008-06-15,00:43:24
39.9750216,116.3273216,0,190.3,39614.030162037,2008-06-15,00:43:26
39.9750433,116.3273583,0,190.3,39614.0301851852,2008-06-15,00:43:28
39.9750449,116.3273966,0,190.3,39614.0302083333,2008-06-15,00:43:30
39.9750533,116.3274616,0,190.3,39614.0302314815,2008-06-15,00:43:32
39.9750849,116.3275116,0,190.3,39614.0302546296,2008-06-15,00:43:34
39.97508,116.3275516,0,190.3,39614.0302777778,2008-06-15,00:43:36
39.9750766,116.327585,0,190.3,39614.0303009259,2008-06-15,00:43:38
39.9750583,116.3276249,0,190.3,39614.0303240741,2008-06-15,00:43:40
39.9750366,116.3276783,0,190.3,39614.0303472222,2008-06-15,00:43:42
39.9750366,116.3277183,0,190.3,39614.0303703704,2008-06-15,00:43:44
39.97504,116.3277466,0,190.3,39614.0303935185,2008-06-15,00:43:46
39.9750416,116.3277716,0,190.3,39614.0304166667,2008-06-15,00:43:48
39.9750583,116.3278033,0,187,39614.0304398148,2008-06-15,00:43:50
39.9750533,116.3278216,0,187,39614.030462963,2008-06-15,00:43:52
39.97508,116.3278416,0,187,39614.0304861111,2008-06-15,00:43:54
39.9750766,116.32785,0,187,39614.0305092593,2008-06-15,00:43:56
39.9750733,116.3278616,0,187,39614.0305324074,2008-06-15,00:43:58
39.9750716,116.3278666,0,187,39614.0305555556,2008-06-15,00:44:00
39.9750599,116.3278733,0,187,39614.0305787037,2008-06-15,00:44:02
39.9750633,116.3278899,0,187,39614.0306018519,2008-06-15,00:44:04
39.97505,116.327935,0,187,39614.030625,2008-06-15,00:44:06
39.9749966,116.3279716,0,187,39614.0306481481,2008-06-15,00:44:08
39.9750183,116.3280133,0,187,39614.0306712963,2008-06-15,00:44:10
39.9750333,116.32806,0,187,39614.0306944444,2008-06-15,00:44:12
39.9750716,116.3281199,0,187,39614.0307175926,2008-06-15,00:44:14
39.9750966,116.3281783,0,187,39614.0307407407,2008-06-15,00:44:16
39.9751149,116.3282199,0,187,39614.0307638889,2008-06-15,00:44:18
39.9751216,116.3282533,0,187,39614.030787037,2008-06-15,00:44:20
39.9751166,116.3282833,0,187,39614.0308101852,2008-06-15,00:44:22
39.9751116,116.32832,0,187,39614.0308333333,2008-06-15,00:44:24
39.9751033,116.328355,0,187,39614.0308564815,2008-06-15,00:44:26
39.9750933,116.3283949,0,187,39614.0308796296,2008-06-15,00:44:28
39.9750849,116.3284316,0,187,39614.0309027778,2008-06-15,00:44:30
39.975065,116.3284683,0,187,39614.0309259259,2008-06-15,00:44:32
39.9750449,116.3285049,0,187,39614.0309490741,2008-06-15,00:44:34
39.9750283,116.3285433,0,187,39614.0309722222,2008-06-15,00:44:36
39.9750183,116.3285833,0,187,39614.0309953704,2008-06-15,00:44:38
39.9750316,116.3286283,0,187,39614.0310185185,2008-06-15,00:44:40
39.9750066,116.3286666,0,187,39614.0310416667,2008-06-15,00:44:42
39.9749916,116.3287099,0,187,39614.0310648148,2008-06-15,00:44:44
39.9749749,116.3287533,0,187,39614.031087963,2008-06-15,00:44:46
39.974955,116.32881,0,187,39614.0311111111,2008-06-15,00:44:48
39.9749499,116.3288699,0,187,39614.0311342593,2008-06-15,00:44:50
39.9749466,116.3289599,0,183.7,39614.0311574074,2008-06-15,00:44:52
39.9749383,116.3290166,0,183.7,39614.0311805556,2008-06-15,00:44:54
39.9749449,116.3290633,0,183.7,39614.0312037037,2008-06-15,00:44:56
39.9749566,116.3290983,0,183.7,39614.0312268519,2008-06-15,00:44:58
39.974955,116.3291183,0,183.7,39614.03125,2008-06-15,00:45:00
39.9749683,116.3291466,0,183.7,39614.0312731481,2008-06-15,00:45:02
39.9749833,116.329175,0,183.7,39614.0312962963,2008-06-15,00:45:04
39.9749916,116.3292066,0,183.7,39614.0313194444,2008-06-15,00:45:06
39.97501,116.3292333,0,183.7,39614.0313425926,2008-06-15,00:45:08
39.97501,116.3292566,0,183.7,39614.0313657407,2008-06-15,00:45:10
39.9750066,116.32928,0,183.7,39614.0313888889,2008-06-15,00:45:12
39.9749983,116.3292883,0,183.7,39614.031412037,2008-06-15,00:45:14
39.9750066,116.3293116,0,183.7,39614.0314351852,2008-06-15,00:45:16
39.9749933,116.3293566,0,183.7,39614.0314583333,2008-06-15,00:45:18
39.9749649,116.3293949,0,183.7,39614.0314814815,2008-06-15,00:45:20
39.9749449,116.3294149,0,183.7,39614.0315046296,2008-06-15,00:45:22
39.974925,116.3294299,0,183.7,39614.0315277778,2008-06-15,00:45:24
39.9749049,116.32947,0,183.7,39614.0315509259,2008-06-15,00:45:26
39.9749,116.3295033,0,183.7,39614.0315740741,2008-06-15,00:45:28
39.97491,116.3295349,0,183.7,39614.0315972222,2008-06-15,00:45:30
39.9749566,116.3295616,0,187,39614.0316203704,2008-06-15,00:45:32
39.975,116.3295866,0,187,39614.0316435185,2008-06-15,00:45:34
39.9750116,116.3296016,0,187,39614.0316666667,2008-06-15,00:45:36
39.9750166,116.3296349,0,187,39614.0316898148,2008-06-15,00:45:38
39.9750116,116.3296616,0,187,39614.031712963,2008-06-15,00:45:40
39.9749866,116.3294749,0,187,39614.0318634259,2008-06-15,00:45:53
39.9749266,116.3294149,0,187,39614.0318865741,2008-06-15,00:45:55
39.97491,116.3293899,0,187,39614.0319097222,2008-06-15,00:45:57
39.9748983,116.3293916,0,187,39614.0319328704,2008-06-15,00:45:59
39.9749083,116.3294016,0,187,39614.0319560185,2008-06-15,00:46:01
39.9749199,116.3294183,0,187,39614.0319791667,2008-06-15,00:46:03
39.9749349,116.3294333,0,190.3,39614.0320023148,2008-06-15,00:46:05
39.9749783,116.3294016,0,190.3,39614.032025463,2008-06-15,00:46:07
39.97504,116.3293283,0,190.3,39614.0320486111,2008-06-15,00:46:09
39.9750683,116.3293049,0,190.3,39614.0320717593,2008-06-15,00:46:11
39.9750733,116.3292816,0,190.3,39614.0320949074,2008-06-15,00:46:13
39.9752299,116.3292216,0,190.3,39614.0322106481,2008-06-15,00:46:23
39.9752816,116.3292283,0,190.3,39614.0322453704,2008-06-15,00:46:26
39.9745066,116.3295083,0,190.3,39614.0330787037,2008-06-15,00:47:38
39.9741499,116.3295916,0,190.3,39614.0331944444,2008-06-15,00:47:48
39.9742599,116.3295116,0,190.3,39614.0333333333,2008-06-15,00:48:00
39.9742883,116.3293983,0,190.3,39614.0334490741,2008-06-15,00:48:10
39.97424,116.3294216,0,190.3,39614.0334722222,2008-06-15,00:48:12
39.9741883,116.3294866,0,190.3,39614.0334953704,2008-06-15,00:48:14
39.97414,116.3295616,0,190.3,39614.0335185185,2008-06-15,00:48:16
39.9740883,116.3295933,0,190.3,39614.0335416667,2008-06-15,00:48:18
39.9740199,116.3295799,0,190.3,39614.0335648148,2008-06-15,00:48:20
39.9738799,116.3294099,0,190.3,39614.0336689815,2008-06-15,00:48:29
39.9738833,116.3294099,0,190.3,39614.0336921296,2008-06-15,00:48:31
39.9738699,116.329405,0,190.3,39614.0337615741,2008-06-15,00:48:37
39.9738849,116.3293899,0,190.3,39614.0337847222,2008-06-15,00:48:39
39.9739283,116.3293816,0,190.3,39614.0338078704,2008-06-15,00:48:41
39.9738366,116.3294983,0,190.3,39614.0338425926,2008-06-15,00:48:44
39.9737866,116.3295266,0,190.3,39614.0338657407,2008-06-15,00:48:46
39.97379,116.3295333,0,190.3,39614.0338888889,2008-06-15,00:48:48
39.9738399,116.3295233,0,190.3,39614.033912037,2008-06-15,00:48:50
39.9740633,116.3295066,0,190.3,39614.0339699074,2008-06-15,00:48:55
39.9741599,116.3295133,0,190.3,39614.0339930556,2008-06-15,00:48:57
39.9742366,116.3295216,0,190.3,39614.0340162037,2008-06-15,00:48:59
39.9743283,116.3295366,0,190.3,39614.0340393518,2008-06-15,00:49:01
39.9744033,116.3295516,0,190.3,39614.0340625,2008-06-15,00:49:03
39.9744866,116.3295716,0,190.3,39614.0340856481,2008-06-15,00:49:05
39.9745716,116.329595,0,190.3,39614.0341087963,2008-06-15,00:49:07
39.9746433,116.3296149,0,190.3,39614.0341319444,2008-06-15,00:49:09
39.9746916,116.3296366,0,190.3,39614.0341550926,2008-06-15,00:49:11
39.9747283,116.3296533,0,190.3,39614.0341782407,2008-06-15,00:49:13
39.9747733,116.3296666,0,190.3,39614.0342013889,2008-06-15,00:49:15
39.9748,116.3296699,0,190.3,39614.034224537,2008-06-15,00:49:17
39.9743633,116.3293466,0,190.3,39614.0350231482,2008-06-15,00:50:26
39.9743899,116.3293466,0,190.3,39614.0350462963,2008-06-15,00:50:28
39.9744266,116.3293466,0,190.3,39614.0350694444,2008-06-15,00:50:30
39.9744616,116.3293449,0,190.3,39614.0350925926,2008-06-15,00:50:32
39.9756283,116.3297199,0,190.3,39614.0355671296,2008-06-15,00:51:13
39.9756049,116.3297,0,193.6,39614.0355902778,2008-06-15,00:51:15
39.9754183,116.3297716,0,193.6,39614.035775463,2008-06-15,00:51:31
39.9754716,116.3297449,0,193.6,39614.0366435185,2008-06-15,00:52:46
39.9754516,116.3297566,0,193.6,39614.0366666667,2008-06-15,00:52:48
39.9754399,116.3297583,0,193.6,39614.0366898148,2008-06-15,00:52:50
39.9754416,116.3297449,0,193.6,39614.036712963,2008-06-15,00:52:52
39.9754649,116.3297249,0,193.6,39614.0367476852,2008-06-15,00:52:55
39.9755,116.3297183,0,193.6,39614.0367708333,2008-06-15,00:52:57
39.9755583,116.3297199,0,193.6,39614.0367939815,2008-06-15,00:52:59
39.9756216,116.3297199,0,193.6,39614.0368171296,2008-06-15,00:53:01
39.9756666,116.3297166,0,193.6,39614.0368402778,2008-06-15,00:53:03
39.975695,116.3297183,0,193.6,39614.0368634259,2008-06-15,00:53:05
39.9757616,116.3296683,0,193.6,39614.0368865741,2008-06-15,00:53:07
39.975765,116.3296333,0,193.6,39614.0369097222,2008-06-15,00:53:09
39.9757499,116.329595,0,193.6,39614.0369328704,2008-06-15,00:53:11
39.9757499,116.3295966,0,193.6,39614.0369560185,2008-06-15,00:53:13
39.9757599,116.3296083,0,193.6,39614.0369791667,2008-06-15,00:53:15
39.9757683,116.3296116,0,193.6,39614.0370023148,2008-06-15,00:53:17
39.97577,116.3296049,0,193.6,39614.037025463,2008-06-15,00:53:19
39.9757816,116.32956,0,193.6,39614.0370486111,2008-06-15,00:53:21
39.9757883,116.32956,0,193.6,39614.0370717593,2008-06-15,00:53:23
39.9757666,116.3295633,0,193.6,39614.0377546296,2008-06-15,00:54:22
39.9757749,116.3295616,0,193.6,39614.0377777778,2008-06-15,00:54:24
39.9757766,116.3295449,0,193.6,39614.0378009259,2008-06-15,00:54:26
39.9757466,116.3295283,0,193.6,39614.0378240741,2008-06-15,00:54:28
39.9757133,116.3295116,0,193.6,39614.0378472222,2008-06-15,00:54:30
39.9756649,116.3294933,0,193.6,39614.0378703704,2008-06-15,00:54:32
39.9755883,116.3294849,0,193.6,39614.0378935185,2008-06-15,00:54:34
39.9754766,116.3294649,0,193.6,39614.0379166667,2008-06-15,00:54:36
39.9754033,116.3294533,0,193.6,39614.0379398148,2008-06-15,00:54:38
39.9753416,116.3294516,0,193.6,39614.037962963,2008-06-15,00:54:40
39.97526,116.3294483,0,193.6,39614.0379861111,2008-06-15,00:54:42
39.9752133,116.329435,0,193.6,39614.0380092593,2008-06-15,00:54:44
39.9751583,116.32944,0,193.6,39614.0380324074,2008-06-15,00:54:46
39.9751133,116.3294583,0,193.6,39614.0380555556,2008-06-15,00:54:48
39.9750849,116.3301299,0,193.6,39614.0381828704,2008-06-15,00:54:59
39.9750566,116.3303433,0,193.6,39614.0382060185,2008-06-15,00:55:01
39.9750416,116.33059,0,193.6,39614.0382291667,2008-06-15,00:55:03
39.9750233,116.3308249,0,193.6,39614.0382523148,2008-06-15,00:55:05
39.9751216,116.3311349,0,193.6,39614.038275463,2008-06-15,00:55:07
39.9751633,116.331425,0,193.6,39614.0382986111,2008-06-15,00:55:09
39.9751633,116.3317016,0,193.6,39614.0383217593,2008-06-15,00:55:11
39.9751599,116.3320099,0,193.6,39614.0383449074,2008-06-15,00:55:13
39.9751083,116.3327833,0,193.6,39614.0384027778,2008-06-15,00:55:18
39.9750933,116.3331966,0,193.6,39614.0384259259,2008-06-15,00:55:20
39.9750899,116.3340633,0,193.6,39614.0384722222,2008-06-15,00:55:24
39.97505,116.3345299,0,193.6,39614.0384953704,2008-06-15,00:55:26
39.9750183,116.33492,0,193.6,39614.0385185185,2008-06-15,00:55:28
39.975,116.3353166,0,193.6,39614.0385416667,2008-06-15,00:55:30
39.9750049,116.335705,0,193.6,39614.0385648148,2008-06-15,00:55:32
39.974985,116.33649,0,193.6,39614.0386111111,2008-06-15,00:55:36
39.9755733,116.3388783,0,193.6,39614.0389583333,2008-06-15,00:56:06
39.9756233,116.338865,0,193.6,39614.0389814815,2008-06-15,00:56:08
39.9756266,116.338885,0,193.6,39614.0390046296,2008-06-15,00:56:10
39.9756366,116.3388866,0,193.6,39614.0390393519,2008-06-15,00:56:13
39.97567,116.3389366,0,193.6,39614.0390625,2008-06-15,00:56:15
39.9757666,116.3390099,0,193.6,39614.0392476852,2008-06-15,00:56:31
39.9758033,116.339125,0,193.6,39614.0392708333,2008-06-15,00:56:33
39.975615,116.346425,0,193.6,39614.0405671296,2008-06-15,00:58:25
39.9755983,116.3464649,0,193.6,39614.0405902778,2008-06-15,00:58:27
39.9755783,116.3464866,0,193.6,39614.0406134259,2008-06-15,00:58:29
39.97528,116.3468466,0,190.3,39614.0408449074,2008-06-15,00:58:49
39.9752149,116.346985,0,190.3,39614.0408680556,2008-06-15,00:58:51
39.9751666,116.3471233,0,190.3,39614.0408912037,2008-06-15,00:58:53
39.9751216,116.3472816,0,190.3,39614.0409143518,2008-06-15,00:58:55
39.9751149,116.3474566,0,190.3,39614.0409375,2008-06-15,00:58:57
39.9750999,116.3476466,0,190.3,39614.0409606481,2008-06-15,00:58:59
39.9750983,116.3478349,0,190.3,39614.0409837963,2008-06-15,00:59:01
39.975125,116.3480216,0,190.3,39614.0410069444,2008-06-15,00:59:03
39.97515,116.3481916,0,190.3,39614.0410300926,2008-06-15,00:59:05
39.9751883,116.3483483,0,190.3,39614.0410532407,2008-06-15,00:59:07
39.9752149,116.3484899,0,190.3,39614.0410763889,2008-06-15,00:59:09
39.9752549,116.3486183,0,190.3,39614.041099537,2008-06-15,00:59:11
39.9752566,116.3487166,0,190.3,39614.0411226852,2008-06-15,00:59:13
39.9752466,116.3487883,0,190.3,39614.0411458333,2008-06-15,00:59:15
39.9752433,116.3488333,0,190.3,39614.0411689815,2008-06-15,00:59:17
39.975235,116.3488749,0,190.3,39614.0411921296,2008-06-15,00:59:19
39.9752299,116.3488949,0,190.3,39614.0412152778,2008-06-15,00:59:21
39.9752033,116.3488916,0,190.3,39614.0412384259,2008-06-15,00:59:23
39.97518,116.3488883,0,190.3,39614.0412615741,2008-06-15,00:59:25
39.9751733,116.3488833,0,190.3,39614.0412847222,2008-06-15,00:59:27
39.9751583,116.3488983,0,190.3,39614.0413078704,2008-06-15,00:59:29
39.9751466,116.3489433,0,190.3,39614.0413310185,2008-06-15,00:59:31
39.975135,116.3490333,0,187,39614.0413541667,2008-06-15,00:59:33
39.9751283,116.3491683,0,187,39614.0413773148,2008-06-15,00:59:35
39.9751333,116.349325,0,187,39614.041400463,2008-06-15,00:59:37
39.975135,116.3495133,0,187,39614.0414236111,2008-06-15,00:59:39
39.97507,116.3510366,0,187,39614.0415740741,2008-06-15,00:59:52
39.9749966,116.3512833,0,187,39614.0415972222,2008-06-15,00:59:54
39.974915,116.35152,0,187,39614.0416203704,2008-06-15,00:59:56
39.9748433,116.3517399,0,187,39614.0416435185,2008-06-15,00:59:58
39.9748833,116.3519833,0,187,39614.0416666667,2008-06-15,01:00:00
39.9749649,116.3522016,0,187,39614.0416898148,2008-06-15,01:00:02
39.9750833,116.3524666,0,187,39614.041712963,2008-06-15,01:00:04
39.9750733,116.3527416,0,190.3,39614.0417361111,2008-06-15,01:00:06
39.9750599,116.3529883,0,190.3,39614.0417592593,2008-06-15,01:00:08
39.9750516,116.3532016,0,190.3,39614.0417824074,2008-06-15,01:00:10
39.97507,116.3533466,0,187,39614.0418055556,2008-06-15,01:00:12
39.9751283,116.35348,0,187,39614.0418287037,2008-06-15,01:00:14
39.9751416,116.3535349,0,187,39614.0418518518,2008-06-15,01:00:16
39.9751516,116.3535666,0,187,39614.041875,2008-06-15,01:00:18
39.9751516,116.3535883,0,190.3,39614.0418981481,2008-06-15,01:00:20
39.975135,116.3535833,0,190.3,39614.0419212963,2008-06-15,01:00:22
39.9751433,116.3535899,0,190.3,39614.0419444444,2008-06-15,01:00:24
39.9751466,116.3535933,0,190.3,39614.0419675926,2008-06-15,01:00:26
39.9751683,116.3536116,0,190.3,39614.0419907407,2008-06-15,01:00:28
39.9751999,116.3536049,0,190.3,39614.0420138889,2008-06-15,01:00:30
39.9752249,116.3535916,0,190.3,39614.042037037,2008-06-15,01:00:32
39.9752399,116.3535716,0,190.3,39614.0420601852,2008-06-15,01:00:34
39.9752299,116.3535516,0,190.3,39614.0420833333,2008-06-15,01:00:36
39.975235,116.3535633,0,190.3,39614.0421064815,2008-06-15,01:00:38
39.9752383,116.3536166,0,190.3,39614.0421296296,2008-06-15,01:00:40
39.9752249,116.3537183,0,190.3,39614.0421527778,2008-06-15,01:00:42
39.9752116,116.3538366,0,190.3,39614.0421759259,2008-06-15,01:00:44
39.9752016,116.3539549,0,190.3,39614.0421990741,2008-06-15,01:00:46
39.9751966,116.35409,0,187,39614.0422222222,2008-06-15,01:00:48
39.9751816,116.3541966,0,187,39614.0422453704,2008-06-15,01:00:50
39.9751883,116.354295,0,187,39614.0422685185,2008-06-15,01:00:52
39.9751983,116.35435,0,187,39614.0422916667,2008-06-15,01:00:54
39.9752216,116.3543966,0,187,39614.0423148148,2008-06-15,01:00:56
39.9752316,116.35444,0,187,39614.042337963,2008-06-15,01:00:58
39.9752366,116.3544583,0,187,39614.0423611111,2008-06-15,01:01:00
39.9752483,116.35449,0,187,39614.0423842593,2008-06-15,01:01:02
39.9752483,116.3545083,0,187,39614.0424074074,2008-06-15,01:01:04
39.9752399,116.35451,0,187,39614.0424305556,2008-06-15,01:01:06
39.9752366,116.3545183,0,187,39614.0424537037,2008-06-15,01:01:08
39.9752466,116.3545316,0,187,39614.0424768519,2008-06-15,01:01:10
39.9752416,116.3545433,0,187,39614.0425,2008-06-15,01:01:12
39.9752733,116.3545583,0,187,39614.0425347222,2008-06-15,01:01:15
39.9752516,116.3545616,0,187,39614.0426388889,2008-06-15,01:01:24
39.9752449,116.3546133,0,187,39614.042662037,2008-06-15,01:01:26
39.9752333,116.3547333,0,187,39614.0426851852,2008-06-15,01:01:28
39.9752299,116.35491,0,187,39614.0427083333,2008-06-15,01:01:30
39.9752283,116.3551133,0,187,39614.0427314815,2008-06-15,01:01:32
39.9752466,116.355365,0,187,39614.0427546296,2008-06-15,01:01:34
39.9752583,116.3556266,0,187,39614.0427777778,2008-06-15,01:01:36
39.9752583,116.3559149,0,187,39614.0428009259,2008-06-15,01:01:38
39.9752533,116.3561899,0,187,39614.0428240741,2008-06-15,01:01:40
39.97526,116.3564749,0,187,39614.0428472222,2008-06-15,01:01:42
39.9752616,116.3567799,0,187,39614.0428703704,2008-06-15,01:01:44
39.9752616,116.3570816,0,187,39614.0428935185,2008-06-15,01:01:46
39.9752716,116.3573816,0,187,39614.0429166667,2008-06-15,01:01:48
39.9752916,116.3576749,0,187,39614.0429398148,2008-06-15,01:01:50
39.9752816,116.3579416,0,187,39614.042962963,2008-06-15,01:01:52
39.9752983,116.3582133,0,187,39614.0429861111,2008-06-15,01:01:54
39.9753266,116.3584533,0,187,39614.0430092593,2008-06-15,01:01:56
39.9753099,116.35866,0,187,39614.0430324074,2008-06-15,01:01:58
39.97533,116.3587833,0,187,39614.0430555556,2008-06-15,01:02:00
39.9753583,116.3588849,0,187,39614.0430787037,2008-06-15,01:02:02
39.9753849,116.3589483,0,187,39614.0431018519,2008-06-15,01:02:04
39.97533,116.3589699,0,187,39614.043125,2008-06-15,01:02:06
39.9753083,116.3589866,0,187,39614.0431481482,2008-06-15,01:02:08
39.9752833,116.3590083,0,187,39614.0431712963,2008-06-15,01:02:10
39.9752716,116.3590149,0,187,39614.0431944444,2008-06-15,01:02:12
39.9752633,116.3590216,0,187,39614.0432175926,2008-06-15,01:02:14
39.9752633,116.3590216,0,187,39614.0435185185,2008-06-15,01:02:40
39.9752566,116.3590233,0,187,39614.0435416667,2008-06-15,01:02:42
39.9752716,116.3590683,0,187,39614.0435648148,2008-06-15,01:02:44
39.97529,116.3591566,0,187,39614.043587963,2008-06-15,01:02:46
39.9752933,116.3592999,0,187,39614.0436111111,2008-06-15,01:02:48
39.9753033,116.3595066,0,187,39614.0436342593,2008-06-15,01:02:50
39.97529,116.3597066,0,187,39614.0436574074,2008-06-15,01:02:52
39.975275,116.3599299,0,187,39614.0436805556,2008-06-15,01:02:54
39.9752583,116.3601683,0,187,39614.0437037037,2008-06-15,01:02:56
39.975265,116.3604116,0,187,39614.0437268519,2008-06-15,01:02:58
39.9752533,116.3606733,0,187,39614.04375,2008-06-15,01:03:00
39.9752433,116.3609333,0,187,39614.0437731481,2008-06-15,01:03:02
39.9752383,116.361175,0,187,39614.0437962963,2008-06-15,01:03:04
39.9752333,116.36144,0,187,39614.0438194444,2008-06-15,01:03:06
39.9752183,116.3616633,0,187,39614.0438425926,2008-06-15,01:03:08
39.9752083,116.3618266,0,187,39614.0438657407,2008-06-15,01:03:10
39.97522,116.3618999,0,187,39614.0438888889,2008-06-15,01:03:12
39.9752083,116.3619333,0,187,39614.043912037,2008-06-15,01:03:14
39.975195,116.3619616,0,187,39614.0439351852,2008-06-15,01:03:16
39.9751866,116.3619783,0,187,39614.0439583333,2008-06-15,01:03:18
39.9751733,116.3619883,0,187,39614.0439814815,2008-06-15,01:03:20
39.9751566,116.3620016,0,187,39614.0440046296,2008-06-15,01:03:22
39.9751516,116.3620283,0,187,39614.0440277778,2008-06-15,01:03:24
39.9751566,116.3620899,0,187,39614.0440509259,2008-06-15,01:03:26
39.9751566,116.3621999,0,187,39614.0440740741,2008-06-15,01:03:28
39.9751599,116.3623349,0,183.7,39614.0440972222,2008-06-15,01:03:30
39.9751733,116.3624933,0,183.7,39614.0441203704,2008-06-15,01:03:32
39.9751849,116.3626299,0,183.7,39614.0441435185,2008-06-15,01:03:34
39.9752033,116.36275,0,183.7,39614.0441666667,2008-06-15,01:03:36
39.9752149,116.3628416,0,183.7,39614.0441898148,2008-06-15,01:03:38
39.9752133,116.3629299,0,183.7,39614.044212963,2008-06-15,01:03:40
39.9752166,116.3629783,0,183.7,39614.0442361111,2008-06-15,01:03:42
39.9752283,116.3630133,0,183.7,39614.0442592593,2008-06-15,01:03:44
39.9752299,116.3630283,0,183.7,39614.0442824074,2008-06-15,01:03:46
39.9752399,116.3630316,0,183.7,39614.0444560185,2008-06-15,01:04:01
39.9752399,116.3630316,0,183.7,39614.0449537037,2008-06-15,01:04:44
39.9752383,116.3630383,0,180.4,39614.0449768519,2008-06-15,01:04:46
39.9752333,116.3630649,0,180.4,39614.045,2008-06-15,01:04:48
39.9752333,116.3631633,0,180.4,39614.0450231481,2008-06-15,01:04:50
39.975235,116.36329,0,180.4,39614.0450462963,2008-06-15,01:04:52
39.9752366,116.3634533,0,180.4,39614.0450694444,2008-06-15,01:04:54
39.9752366,116.3636116,0,180.4,39614.0450925926,2008-06-15,01:04:56
39.9752366,116.3637666,0,180.4,39614.0451157407,2008-06-15,01:04:58
39.9752399,116.3639133,0,180.4,39614.0451388889,2008-06-15,01:05:00
39.9752433,116.3640716,0,180.4,39614.045162037,2008-06-15,01:05:02
39.9752466,116.3642549,0,180.4,39614.0451851852,2008-06-15,01:05:04
39.975235,116.3644499,0,180.4,39614.0452083333,2008-06-15,01:05:06
39.9752333,116.3646366,0,177.2,39614.0452314815,2008-06-15,01:05:08
39.9752299,116.364825,0,177.2,39614.0452546296,2008-06-15,01:05:10
39.9752283,116.3650316,0,177.2,39614.0452777778,2008-06-15,01:05:12
39.9752333,116.3652399,0,177.2,39614.0453009259,2008-06-15,01:05:14
39.9752416,116.3654566,0,177.2,39614.0453240741,2008-06-15,01:05:16
39.9752566,116.3656849,0,173.9,39614.0453472222,2008-06-15,01:05:18
39.9752933,116.36589,0,170.6,39614.0453703704,2008-06-15,01:05:20
39.9753249,116.3660683,0,167.3,39614.0453935185,2008-06-15,01:05:22
39.9753266,116.3662683,0,167.3,39614.0454166667,2008-06-15,01:05:24
39.9753333,116.3664916,0,164,39614.0454398148,2008-06-15,01:05:26
39.9753149,116.3666999,0,164,39614.045462963,2008-06-15,01:05:28
39.97532,116.3669133,0,160.8,39614.0454861111,2008-06-15,01:05:30
39.97532,116.3671483,0,160.8,39614.0455092593,2008-06-15,01:05:32
39.9753216,116.3673633,0,160.8,39614.0455324074,2008-06-15,01:05:34
39.9752966,116.3675133,0,157.5,39614.0455555556,2008-06-15,01:05:36
39.9752699,116.3676099,0,157.5,39614.0455787037,2008-06-15,01:05:38
39.97526,116.3676799,0,157.5,39614.0456018519,2008-06-15,01:05:40
39.9752666,116.3677366,0,154.2,39614.045625,2008-06-15,01:05:42
39.9752616,116.3677866,0,154.2,39614.0456481481,2008-06-15,01:05:44
39.9752483,116.36783,0,157.5,39614.045787037,2008-06-15,01:05:56
39.9752549,116.3678699,0,157.5,39614.0458101852,2008-06-15,01:05:58
39.9752666,116.3679633,0,157.5,39614.0458333333,2008-06-15,01:06:00
39.9752949,116.3680766,0,157.5,39614.0458564815,2008-06-15,01:06:02
39.9752966,116.3682316,0,154.2,39614.0458796296,2008-06-15,01:06:04
39.9752949,116.3684349,0,154.2,39614.0459027778,2008-06-15,01:06:06
39.9752833,116.3686549,0,154.2,39614.0459259259,2008-06-15,01:06:08
39.9752733,116.3688999,0,154.2,39614.0459490741,2008-06-15,01:06:10
39.9752733,116.3691299,0,154.2,39614.0459722222,2008-06-15,01:06:12
39.9752933,116.3693416,0,154.2,39614.0459953704,2008-06-15,01:06:14
39.9753099,116.3695449,0,154.2,39614.0460185185,2008-06-15,01:06:16
39.9753249,116.3697416,0,154.2,39614.0460416667,2008-06-15,01:06:18
39.9753549,116.3699116,0,154.2,39614.0460648148,2008-06-15,01:06:20
39.9753799,116.3701199,0,154.2,39614.046087963,2008-06-15,01:06:22
39.9753799,116.3703349,0,154.2,39614.0461111111,2008-06-15,01:06:24
39.9753849,116.3705399,0,154.2,39614.0461342593,2008-06-15,01:06:26
39.9753833,116.3707366,0,154.2,39614.0461574074,2008-06-15,01:06:28
39.9753799,116.3709399,0,154.2,39614.0461805556,2008-06-15,01:06:30
39.9753766,116.3711516,0,154.2,39614.0462037037,2008-06-15,01:06:32
39.9753733,116.3713599,0,154.2,39614.0462268519,2008-06-15,01:06:34
39.9753816,116.3715166,0,154.2,39614.04625,2008-06-15,01:06:36
39.9753916,116.3716683,0,154.2,39614.0462731481,2008-06-15,01:06:38
39.9753916,116.3718049,0,154.2,39614.0462962963,2008-06-15,01:06:40
39.9753949,116.3719566,0,157.5,39614.0463194444,2008-06-15,01:06:42
39.9753916,116.3721266,0,157.5,39614.0463425926,2008-06-15,01:06:44
39.9753766,116.372245,0,157.5,39614.0463657407,2008-06-15,01:06:46
39.9753583,116.372315,0,157.5,39614.0463888889,2008-06-15,01:06:48
39.9753566,116.3723716,0,157.5,39614.046412037,2008-06-15,01:06:50
39.9753416,116.3724233,0,157.5,39614.0464351852,2008-06-15,01:06:52
39.9753183,116.3724383,0,157.5,39614.0464930556,2008-06-15,01:06:57
39.9753183,116.3724433,0,157.5,39614.0465162037,2008-06-15,01:06:59
39.9753149,116.3724533,0,157.5,39614.0465509259,2008-06-15,01:07:02
39.9753133,116.3724716,0,157.5,39614.0465740741,2008-06-15,01:07:04
39.9753016,116.3725099,0,157.5,39614.0465972222,2008-06-15,01:07:06
39.9752949,116.3725799,0,157.5,39614.0466203704,2008-06-15,01:07:08
39.9752883,116.3727116,0,157.5,39614.0466435185,2008-06-15,01:07:10
39.9752633,116.3728716,0,157.5,39614.0466666667,2008-06-15,01:07:12
39.975265,116.3731016,0,157.5,39614.0466898148,2008-06-15,01:07:14
39.9752633,116.3733433,0,157.5,39614.046712963,2008-06-15,01:07:16
39.9752533,116.3735849,0,157.5,39614.0467361111,2008-06-15,01:07:18
39.9752399,116.3738166,0,157.5,39614.0467592593,2008-06-15,01:07:20
39.9752533,116.374005,0,157.5,39614.0467824074,2008-06-15,01:07:22
39.9752683,116.37413,0,157.5,39614.0468055556,2008-06-15,01:07:24
39.9752699,116.3742233,0,157.5,39614.0468287037,2008-06-15,01:07:26
39.975275,116.37429,0,157.5,39614.0468518519,2008-06-15,01:07:28
39.97528,116.3743133,0,157.5,39614.0468865741,2008-06-15,01:07:31
39.97528,116.3743216,0,157.5,39614.0469212963,2008-06-15,01:07:34
39.975275,116.3743166,0,157.5,39614.0469560185,2008-06-15,01:07:37
39.9752733,116.3743166,0,157.5,39614.0469791667,2008-06-15,01:07:39
39.9752716,116.3743066,0,157.5,39614.0470833333,2008-06-15,01:07:48
39.9752716,116.3743066,0,157.5,39614.0471759259,2008-06-15,01:07:56
39.9752716,116.3743133,0,157.5,39614.0471990741,2008-06-15,01:07:58
39.9752783,116.3743466,0,157.5,39614.0472222222,2008-06-15,01:08:00
39.975275,116.3744233,0,157.5,39614.0472453704,2008-06-15,01:08:02
39.9752783,116.3745283,0,157.5,39614.0472685185,2008-06-15,01:08:04
39.9752816,116.3746866,0,157.5,39614.0472916667,2008-06-15,01:08:06
39.9752833,116.3748616,0,157.5,39614.0473148148,2008-06-15,01:08:08
39.9752916,116.375035,0,157.5,39614.047337963,2008-06-15,01:08:10
39.9752966,116.3752183,0,157.5,39614.0473611111,2008-06-15,01:08:12
39.9752966,116.3754416,0,157.5,39614.0473842593,2008-06-15,01:08:14
39.9752866,116.3767466,0,157.5,39614.0475,2008-06-15,01:08:24
39.9752883,116.3769966,0,157.5,39614.0475231481,2008-06-15,01:08:26
39.97529,116.3772849,0,157.5,39614.0475462963,2008-06-15,01:08:28
39.97529,116.37755,0,157.5,39614.0475694444,2008-06-15,01:08:30
39.9752916,116.3778083,0,157.5,39614.0475925926,2008-06-15,01:08:32
39.9752933,116.3780549,0,157.5,39614.0476157407,2008-06-15,01:08:34
39.9752983,116.3782633,0,157.5,39614.0476388889,2008-06-15,01:08:36
39.9753083,116.3784683,0,157.5,39614.047662037,2008-06-15,01:08:38
39.9753266,116.3785699,0,157.5,39614.0476851852,2008-06-15,01:08:40
39.9753416,116.3785683,0,157.5,39614.0477083333,2008-06-15,01:08:42
39.9753766,116.3785733,0,160.8,39614.0477314815,2008-06-15,01:08:44
39.9754399,116.3785699,0,164,39614.0477546296,2008-06-15,01:08:46
39.9755233,116.3785616,0,167.3,39614.0477777778,2008-06-15,01:08:48
39.9755666,116.3785533,0,167.3,39614.0478009259,2008-06-15,01:08:50
39.97561,116.3785283,0,170.6,39614.0478240741,2008-06-15,01:08:52
39.9756916,116.3784733,0,177.2,39614.0478472222,2008-06-15,01:08:54
39.9757066,116.3784583,0,180.4,39614.0478703704,2008-06-15,01:08:56
39.9757,116.3784583,0,183.7,39614.0478935185,2008-06-15,01:08:58
39.9756983,116.3784483,0,187,39614.0479166667,2008-06-15,01:09:00
39.9757033,116.3784583,0,193.6,39614.0480671296,2008-06-15,01:09:13
39.9757016,116.3784583,0,193.6,39614.0480902778,2008-06-15,01:09:15
39.9757,116.3784716,0,193.6,39614.0481134259,2008-06-15,01:09:17
39.9757083,116.3785049,0,193.6,39614.0481365741,2008-06-15,01:09:19
39.9757299,116.37858,0,193.6,39614.0481597222,2008-06-15,01:09:21
39.9757366,116.3787316,0,193.6,39614.0481828704,2008-06-15,01:09:23
39.9757599,116.3789049,0,193.6,39614.0482060185,2008-06-15,01:09:25
39.975765,116.3791683,0,193.6,39614.0482291667,2008-06-15,01:09:27
39.9757566,116.3794416,0,193.6,39614.0482523148,2008-06-15,01:09:29
39.9757349,116.3797433,0,193.6,39614.048275463,2008-06-15,01:09:31
39.9757299,116.3799983,0,193.6,39614.0482986111,2008-06-15,01:09:33
39.9757049,116.3802433,0,193.6,39614.0483217593,2008-06-15,01:09:35
39.9756749,116.3805516,0,193.6,39614.0483449074,2008-06-15,01:09:37
39.9756383,116.3808766,0,193.6,39614.0483680556,2008-06-15,01:09:39
39.9755966,116.3812333,0,193.6,39614.0483912037,2008-06-15,01:09:41
39.9755666,116.3816016,0,193.6,39614.0484143518,2008-06-15,01:09:43
39.9755583,116.3819749,0,193.6,39614.0484375,2008-06-15,01:09:45
39.9755533,116.3823733,0,193.6,39614.0484606481,2008-06-15,01:09:47
39.9755233,116.3827766,0,193.6,39614.0484837963,2008-06-15,01:09:49
39.9754916,116.383175,0,193.6,39614.0485069444,2008-06-15,01:09:51
39.9754649,116.3835433,0,193.6,39614.0485300926,2008-06-15,01:09:53
39.97543,116.38391,0,193.6,39614.0485532407,2008-06-15,01:09:55
39.9753866,116.3843133,0,193.6,39614.0485763889,2008-06-15,01:09:57
39.9753783,116.3846883,0,196.9,39614.048599537,2008-06-15,01:09:59
39.9753783,116.3850433,0,196.9,39614.0486226852,2008-06-15,01:10:01
39.9753799,116.3853516,0,196.9,39614.0486458333,2008-06-15,01:10:03
39.9753583,116.3856116,0,200.1,39614.0486689815,2008-06-15,01:10:05
39.9753416,116.3858283,0,200.1,39614.0486921296,2008-06-15,01:10:07
39.97533,116.3859899,0,200.1,39614.0487152778,2008-06-15,01:10:09
39.975335,116.3860649,0,200.1,39614.0487384259,2008-06-15,01:10:11
39.9753333,116.3860766,0,200.1,39614.0487615741,2008-06-15,01:10:13
39.9753333,116.3860849,0,196.9,39614.0487847222,2008-06-15,01:10:15
39.9753416,116.3860783,0,196.9,39614.0488078704,2008-06-15,01:10:17
39.9753466,116.3860683,0,196.9,39614.0488310185,2008-06-15,01:10:19
39.9753433,116.3860683,0,196.9,39614.0488541667,2008-06-15,01:10:21
39.975335,116.3860783,0,196.9,39614.0488773148,2008-06-15,01:10:23
39.97533,116.38609,0,196.9,39614.0490046296,2008-06-15,01:10:34
39.9753233,116.3860983,0,196.9,39614.0490277778,2008-06-15,01:10:36
39.9753233,116.3861499,0,196.9,39614.0490509259,2008-06-15,01:10:38
39.9753266,116.3862499,0,196.9,39614.0490740741,2008-06-15,01:10:40
39.9753283,116.3863599,0,196.9,39614.0490972222,2008-06-15,01:10:42
39.9753066,116.3864833,0,196.9,39614.0491203704,2008-06-15,01:10:44
39.9752916,116.3865683,0,196.9,39614.0491435185,2008-06-15,01:10:46
39.9752783,116.3866766,0,196.9,39614.0491666667,2008-06-15,01:10:48
39.9752716,116.3867683,0,196.9,39614.0491898148,2008-06-15,01:10:50
39.975275,116.38686,0,196.9,39614.049212963,2008-06-15,01:10:52
39.9752866,116.3869699,0,196.9,39614.0492361111,2008-06-15,01:10:54
39.9752966,116.3870199,0,196.9,39614.0492592593,2008-06-15,01:10:56
39.9752966,116.3870633,0,196.9,39614.0492824074,2008-06-15,01:10:58
39.9752949,116.3870949,0,196.9,39614.0493055556,2008-06-15,01:11:00
39.9752849,116.3870866,0,196.9,39614.0493287037,2008-06-15,01:11:02
39.975275,116.3870966,0,196.9,39614.0493518518,2008-06-15,01:11:04
39.97528,116.3871166,0,196.9,39614.049375,2008-06-15,01:11:06
39.9752716,116.3871316,0,196.9,39614.0494212963,2008-06-15,01:11:10
39.9752716,116.3871316,0,196.9,39614.049537037,2008-06-15,01:11:20
39.9752733,116.3871316,0,196.9,39614.0495601852,2008-06-15,01:11:22
39.9752733,116.3871499,0,196.9,39614.0495949074,2008-06-15,01:11:25
39.9752716,116.3871949,0,196.9,39614.0496180556,2008-06-15,01:11:27
39.9752716,116.3872899,0,196.9,39614.0496412037,2008-06-15,01:11:29
39.975265,116.3874249,0,196.9,39614.0496643518,2008-06-15,01:11:31
39.9752483,116.3876033,0,196.9,39614.0496875,2008-06-15,01:11:33
39.9752616,116.3878133,0,196.9,39614.0497106481,2008-06-15,01:11:35
39.9752716,116.3880383,0,196.9,39614.0497337963,2008-06-15,01:11:37
39.9752866,116.3882799,0,196.9,39614.0497569444,2008-06-15,01:11:39
39.9752866,116.3885233,0,196.9,39614.0497800926,2008-06-15,01:11:41
39.9753033,116.3888033,0,196.9,39614.0498032407,2008-06-15,01:11:43
39.9753083,116.3890916,0,196.9,39614.0498263889,2008-06-15,01:11:45
39.9753099,116.38937,0,196.9,39614.049849537,2008-06-15,01:11:47
39.9753099,116.3896449,0,200.1,39614.0498726852,2008-06-15,01:11:49
39.9753233,116.3899366,0,200.1,39614.0498958333,2008-06-15,01:11:51
39.9753416,116.3902483,0,196.9,39614.0499189815,2008-06-15,01:11:53
39.9753533,116.3905533,0,196.9,39614.0499421296,2008-06-15,01:11:55
39.9753733,116.3908599,0,196.9,39614.0499652778,2008-06-15,01:11:57
39.9753883,116.3911916,0,200.1,39614.0499884259,2008-06-15,01:11:59
39.9754,116.3915416,0,200.1,39614.0500115741,2008-06-15,01:12:01
39.97542,116.3919099,0,200.1,39614.0500347222,2008-06-15,01:12:03
39.9754166,116.3922883,0,196.9,39614.0500578704,2008-06-15,01:12:05
39.975405,116.3926583,0,196.9,39614.0500810185,2008-06-15,01:12:07
39.97539,116.3930133,0,196.9,39614.0501041667,2008-06-15,01:12:09
39.9753783,116.3933433,0,193.6,39614.0501273148,2008-06-15,01:12:11
39.9753799,116.3936216,0,193.6,39614.050150463,2008-06-15,01:12:13
39.9753799,116.3938133,0,193.6,39614.0501736111,2008-06-15,01:12:15
39.975375,116.3939483,0,193.6,39614.0501967593,2008-06-15,01:12:17
39.9753616,116.3940316,0,193.6,39614.0502199074,2008-06-15,01:12:19
39.97536,116.39405,0,193.6,39614.0502430556,2008-06-15,01:12:21
39.97536,116.39405,0,193.6,39614.0503472222,2008-06-15,01:12:30
39.9753633,116.3940566,0,193.6,39614.0503703704,2008-06-15,01:12:32
39.9753683,116.3940966,0,193.6,39614.0503935185,2008-06-15,01:12:34
39.9753766,116.3941983,0,196.9,39614.0504166667,2008-06-15,01:12:36
39.9753799,116.3943783,0,196.9,39614.0504398148,2008-06-15,01:12:38
39.9753816,116.3945966,0,196.9,39614.050462963,2008-06-15,01:12:40
39.9753866,116.394785,0,196.9,39614.0504861111,2008-06-15,01:12:42
39.9753916,116.3949566,0,196.9,39614.0505092593,2008-06-15,01:12:44
39.9753949,116.3951466,0,196.9,39614.0505324074,2008-06-15,01:12:46
39.9753966,116.3953649,0,196.9,39614.0505555556,2008-06-15,01:12:48
39.9754016,116.3956133,0,196.9,39614.0505787037,2008-06-15,01:12:50
39.9754083,116.3958749,0,196.9,39614.0506018519,2008-06-15,01:12:52
39.97542,116.3961483,0,196.9,39614.050625,2008-06-15,01:12:54
39.97543,116.39644,0,196.9,39614.0506481482,2008-06-15,01:12:56
39.9754383,116.3967533,0,193.6,39614.0506712963,2008-06-15,01:12:58
39.9754516,116.3970999,0,193.6,39614.0506944444,2008-06-15,01:13:00
39.9754666,116.3974383,0,193.6,39614.0507175926,2008-06-15,01:13:02
39.9754799,116.3977616,0,193.6,39614.0507407407,2008-06-15,01:13:04
39.9754916,116.3980699,0,193.6,39614.0507638889,2008-06-15,01:13:06
39.9754983,116.3983766,0,193.6,39614.050787037,2008-06-15,01:13:08
39.9755033,116.3986733,0,190.3,39614.0508101852,2008-06-15,01:13:10
39.9755083,116.3989533,0,190.3,39614.0508333333,2008-06-15,01:13:12
39.9755133,116.3992099,0,187,39614.0508564815,2008-06-15,01:13:14
39.9755183,116.3994433,0,187,39614.0508796296,2008-06-15,01:13:16
39.9755233,116.3996583,0,187,39614.0509027778,2008-06-15,01:13:18
39.97553,116.3998483,0,183.7,39614.0509259259,2008-06-15,01:13:20
39.9755383,116.4000083,0,183.7,39614.0509490741,2008-06-15,01:13:22
39.9755466,116.40014,0,180.4,39614.0509722222,2008-06-15,01:13:24
39.9755483,116.4002533,0,180.4,39614.0509953704,2008-06-15,01:13:26
39.9755466,116.40035,0,180.4,39614.0510185185,2008-06-15,01:13:28
39.9755466,116.40042,0,180.4,39614.0510416667,2008-06-15,01:13:30
39.9755466,116.4004766,0,180.4,39614.0510648148,2008-06-15,01:13:32
39.9755383,116.4005183,0,180.4,39614.051087963,2008-06-15,01:13:34
39.9755233,116.4005366,0,180.4,39614.0511111111,2008-06-15,01:13:36
39.9755233,116.4005366,0,180.4,39614.0511342593,2008-06-15,01:13:38
39.9755216,116.40053,0,180.4,39614.0511574074,2008-06-15,01:13:40
39.9755316,116.4005283,0,180.4,39614.0511805556,2008-06-15,01:13:42
39.9755233,116.4005549,0,180.4,39614.0512037037,2008-06-15,01:13:44
39.9755016,116.4005749,0,180.4,39614.0512268519,2008-06-15,01:13:46
39.9754716,116.4005966,0,180.4,39614.05125,2008-06-15,01:13:48
39.9754516,116.4006066,0,180.4,39614.0512731481,2008-06-15,01:13:50
39.9754349,116.4006166,0,180.4,39614.0512962963,2008-06-15,01:13:52
39.9754183,116.4006366,0,180.4,39614.0513194444,2008-06-15,01:13:54
39.9754166,116.4006766,0,180.4,39614.0513425926,2008-06-15,01:13:56
39.975415,116.4007099,0,180.4,39614.0513657407,2008-06-15,01:13:58
39.9754366,116.4007216,0,180.4,39614.0513888889,2008-06-15,01:14:00
39.9754616,116.4007799,0,180.4,39614.051412037,2008-06-15,01:14:02
39.9754783,116.4008783,0,180.4,39614.0514351852,2008-06-15,01:14:04
39.9754933,116.4009833,0,180.4,39614.0514583333,2008-06-15,01:14:06
39.9755133,116.4010616,0,180.4,39614.0514814815,2008-06-15,01:14:08
39.975545,116.4011483,0,180.4,39614.0515046296,2008-06-15,01:14:10
39.9755899,116.4012149,0,180.4,39614.0515277778,2008-06-15,01:14:12
39.975685,116.40126,0,180.4,39614.0515509259,2008-06-15,01:14:14
39.9758049,116.4013133,0,177.2,39614.0515740741,2008-06-15,01:14:16
39.975965,116.4013349,0,177.2,39614.0515972222,2008-06-15,01:14:18
39.976145,116.4013383,0,177.2,39614.0516203704,2008-06-15,01:14:20
39.9763333,116.4013199,0,177.2,39614.0516435185,2008-06-15,01:14:22
39.9765316,116.4013049,0,177.2,39614.0516666667,2008-06-15,01:14:24
39.9767333,116.4012916,0,173.9,39614.0516898148,2008-06-15,01:14:26
39.9769633,116.40128,0,173.9,39614.051712963,2008-06-15,01:14:28
39.9772116,116.4012683,0,173.9,39614.0517361111,2008-06-15,01:14:30
39.9774466,116.4012649,0,173.9,39614.0517592593,2008-06-15,01:14:32
39.9776766,116.4012866,0,173.9,39614.0517824074,2008-06-15,01:14:34
39.977895,116.4013166,0,173.9,39614.0518055556,2008-06-15,01:14:36
39.9780933,116.4013366,0,173.9,39614.0518287037,2008-06-15,01:14:38
39.9782783,116.4013316,0,170.6,39614.0518518519,2008-06-15,01:14:40
39.9784616,116.4013183,0,170.6,39614.051875,2008-06-15,01:14:42
39.9786466,116.4013133,0,170.6,39614.0518981481,2008-06-15,01:14:44
39.97882,116.4013083,0,170.6,39614.0519212963,2008-06-15,01:14:46
39.9789549,116.4013399,0,167.3,39614.0519444444,2008-06-15,01:14:48
39.9790983,116.4013416,0,167.3,39614.0519675926,2008-06-15,01:14:50
39.9792283,116.4013049,0,170.6,39614.0519907407,2008-06-15,01:14:52
39.9793,116.40131,0,173.9,39614.0520138889,2008-06-15,01:14:54
39.9793533,116.4012733,0,177.2,39614.052037037,2008-06-15,01:14:56
39.9793833,116.4012899,0,173.9,39614.0520601852,2008-06-15,01:14:58
39.9793933,116.4013566,0,173.9,39614.0522106481,2008-06-15,01:15:11
39.9794216,116.4013316,0,173.9,39614.0522337963,2008-06-15,01:15:13
39.97947,116.4012916,0,173.9,39614.0522569444,2008-06-15,01:15:15
39.9795416,116.4012816,0,173.9,39614.0522800926,2008-06-15,01:15:17
39.9796449,116.4012266,0,173.9,39614.0523032407,2008-06-15,01:15:19
39.97979,116.4011716,0,173.9,39614.0523263889,2008-06-15,01:15:21
39.9799616,116.4011449,0,173.9,39614.052349537,2008-06-15,01:15:23
39.9801566,116.4011333,0,173.9,39614.0523726852,2008-06-15,01:15:25
39.980375,116.4011316,0,173.9,39614.0523958333,2008-06-15,01:15:27
39.9806216,116.4011416,0,173.9,39614.0524189815,2008-06-15,01:15:29
39.98088,116.4011499,0,173.9,39614.0524421296,2008-06-15,01:15:31
39.9811333,116.4011366,0,173.9,39614.0524652778,2008-06-15,01:15:33
39.9814,116.4011366,0,173.9,39614.0524884259,2008-06-15,01:15:35
39.9816766,116.4011466,0,173.9,39614.0525115741,2008-06-15,01:15:37
39.9819583,116.40117,0,173.9,39614.0525347222,2008-06-15,01:15:39
39.9822333,116.4011733,0,170.6,39614.0525578704,2008-06-15,01:15:41
39.9824999,116.4011833,0,167.3,39614.0525810185,2008-06-15,01:15:43
39.9827633,116.4011949,0,164,39614.0526041667,2008-06-15,01:15:45
39.9830133,116.4012033,0,160.8,39614.0526273148,2008-06-15,01:15:47
39.9832733,116.4012166,0,157.5,39614.052650463,2008-06-15,01:15:49
39.9835266,116.4012266,0,154.2,39614.0526736111,2008-06-15,01:15:51
39.9837816,116.4012266,0,150.9,39614.0526967593,2008-06-15,01:15:53
39.9840166,116.4012233,0,150.9,39614.0527199074,2008-06-15,01:15:55
39.9842266,116.4012316,0,150.9,39614.0527430556,2008-06-15,01:15:57
39.9843783,116.4012316,0,147.6,39614.0527662037,2008-06-15,01:15:59
39.9845116,116.4012433,0,144.4,39614.0527893519,2008-06-15,01:16:01
39.98464,116.4012516,0,141.1,39614.0528125,2008-06-15,01:16:03
39.984775,116.4012683,0,137.8,39614.0528356481,2008-06-15,01:16:05
39.98493,116.4012683,0,134.5,39614.0528587963,2008-06-15,01:16:07
39.9850866,116.40128,0,134.5,39614.0528819444,2008-06-15,01:16:09
39.98527,116.4013116,0,134.5,39614.0529050926,2008-06-15,01:16:11
39.98548,116.4013333,0,134.5,39614.0529282407,2008-06-15,01:16:13
39.9856849,116.4013549,0,134.5,39614.0529513889,2008-06-15,01:16:15
39.9859016,116.4013766,0,134.5,39614.052974537,2008-06-15,01:16:17
39.9861033,116.4013899,0,134.5,39614.0529976852,2008-06-15,01:16:19
39.9863016,116.4013899,0,134.5,39614.0530208333,2008-06-15,01:16:21
39.9864983,116.4014033,0,134.5,39614.0530439815,2008-06-15,01:16:23
39.9866783,116.4014116,0,134.5,39614.0530671296,2008-06-15,01:16:25
39.9868716,116.4014233,0,134.5,39614.0530902778,2008-06-15,01:16:27
39.9870699,116.4014366,0,134.5,39614.0531134259,2008-06-15,01:16:29
39.987285,116.4014666,0,137.8,39614.0531365741,2008-06-15,01:16:31
39.9874899,116.4014799,0,137.8,39614.0531597222,2008-06-15,01:16:33
39.9876916,116.4014966,0,137.8,39614.0531828704,2008-06-15,01:16:35
39.9878833,116.4015316,0,137.8,39614.0532060185,2008-06-15,01:16:37
39.98806,116.4015649,0,141.1,39614.0532291667,2008-06-15,01:16:39
39.988255,116.4015333,0,144.4,39614.0532523148,2008-06-15,01:16:41
39.9884533,116.4015516,0,147.6,39614.053275463,2008-06-15,01:16:43
39.9901866,116.4013316,0,213.3,39614.0534490741,2008-06-15,01:16:58
39.9912816,116.4014416,0,229.7,39614.053587963,2008-06-15,01:17:10
39.991375,116.4014533,0,223.1,39614.0536111111,2008-06-15,01:17:12
39.99149,116.4014633,0,216.5,39614.0536342593,2008-06-15,01:17:14
39.99163,116.4014266,0,216.5,39614.0536574074,2008-06-15,01:17:16
39.9917566,116.40138,0,213.3,39614.0536805556,2008-06-15,01:17:18
39.9918649,116.40133,0,210,39614.0537037037,2008-06-15,01:17:20
39.9919733,116.4012416,0,210,39614.0537268519,2008-06-15,01:17:22
39.99209,116.4011016,0,206.7,39614.05375,2008-06-15,01:17:24
39.9922149,116.4009383,0,206.7,39614.0537731481,2008-06-15,01:17:26
39.9922833,116.4009399,0,206.7,39614.0537962963,2008-06-15,01:17:28
39.9923683,116.4008983,0,203.4,39614.0538194444,2008-06-15,01:17:30
39.9924433,116.4008566,0,203.4,39614.0538425926,2008-06-15,01:17:32
39.9925116,116.4008183,0,196.9,39614.0538657407,2008-06-15,01:17:34
39.9965216,116.4011599,0,190.3,39614.0544560185,2008-06-15,01:18:25
39.9965616,116.4011983,0,193.6,39614.0544791667,2008-06-15,01:18:27
39.9965783,116.4011716,0,196.9,39614.0545023148,2008-06-15,01:18:29
39.999915,116.4017633,0,193.6,39614.0548148148,2008-06-15,01:18:56
40.0001066,116.4016049,0,196.9,39614.054837963,2008-06-15,01:18:58
40.0002766,116.4014783,0,196.9,39614.0548611111,2008-06-15,01:19:00
40.0005883,116.401365,0,196.9,39614.0548842593,2008-06-15,01:19:02
40.0008983,116.4012766,0,196.9,39614.0549074074,2008-06-15,01:19:04
39.9999349,116.4012533,0,196.9,39614.0549305556,2008-06-15,01:19:06
40.0000033,116.4012466,0,196.9,39614.0549537037,2008-06-15,01:19:08
40.0000716,116.4012616,0,196.9,39614.0549768518,2008-06-15,01:19:10
40.0001199,116.4012849,0,196.9,39614.055,2008-06-15,01:19:12
40.0001199,116.4013316,0,196.9,39614.0550231481,2008-06-15,01:19:14
40.0000933,116.4013899,0,196.9,39614.0550462963,2008-06-15,01:19:16
40.0000849,116.4014033,0,196.9,39614.0550694444,2008-06-15,01:19:18
40.0000733,116.4014099,0,196.9,39614.0550925926,2008-06-15,01:19:20
40.0000766,116.4014033,0,196.9,39614.0551157407,2008-06-15,01:19:22
39.9990133,116.40163,0,196.9,39614.0551967593,2008-06-15,01:19:29
39.9978283,116.4016233,0,196.9,39614.0552777778,2008-06-15,01:19:36
39.9975883,116.40159,0,196.9,39614.0553009259,2008-06-15,01:19:38
39.9974483,116.40156,0,196.9,39614.0553240741,2008-06-15,01:19:40
39.9973633,116.4015366,0,196.9,39614.0553472222,2008-06-15,01:19:42
39.9973016,116.4014999,0,196.9,39614.0553703704,2008-06-15,01:19:44
39.9973016,116.4015099,0,196.9,39614.0553935185,2008-06-15,01:19:46
39.9973083,116.4015083,0,196.9,39614.0554166667,2008-06-15,01:19:48
39.9973099,116.401505,0,196.9,39614.0554398148,2008-06-15,01:19:50
39.9973116,116.40152,0,196.9,39614.055462963,2008-06-15,01:19:52
39.9973166,116.4015283,0,196.9,39614.0554861111,2008-06-15,01:19:54
39.9973216,116.4015383,0,196.9,39614.0555092593,2008-06-15,01:19:56
39.9973066,116.4015616,0,196.9,39614.0555324074,2008-06-15,01:19:58
39.9973033,116.4015716,0,196.9,39614.0555555556,2008-06-15,01:20:00
39.9972633,116.401595,0,196.9,39614.0555787037,2008-06-15,01:20:02
39.9972333,116.4016216,0,196.9,39614.0556018518,2008-06-15,01:20:04
39.9972533,116.4016116,0,196.9,39614.0557175926,2008-06-15,01:20:14
39.9972666,116.4016199,0,196.9,39614.0557407407,2008-06-15,01:20:16
39.9972983,116.401625,0,196.9,39614.0557638889,2008-06-15,01:20:18
39.997345,116.4016183,0,196.9,39614.055787037,2008-06-15,01:20:20
39.9974083,116.401625,0,196.9,39614.0558101852,2008-06-15,01:20:22
39.997475,116.4016066,0,196.9,39614.0558333333,2008-06-15,01:20:24
39.99757,116.4016149,0,196.9,39614.0558564815,2008-06-15,01:20:26
39.9977299,116.4016899,0,196.9,39614.0558796296,2008-06-15,01:20:28
39.997855,116.4017083,0,196.9,39614.0559027778,2008-06-15,01:20:30
39.99802,116.4017783,0,196.9,39614.0559259259,2008-06-15,01:20:32
39.99816,116.4017266,0,196.9,39614.0559490741,2008-06-15,01:20:34
39.9982933,116.4017033,0,196.9,39614.0559722222,2008-06-15,01:20:36
39.9984216,116.4016733,0,196.9,39614.0559953704,2008-06-15,01:20:38
39.99865,116.4017183,0,196.9,39614.0560185185,2008-06-15,01:20:40
39.9989033,116.4017749,0,196.9,39614.0560416667,2008-06-15,01:20:42
39.9990833,116.4018133,0,196.9,39614.0560648148,2008-06-15,01:20:44
39.9992466,116.4017933,0,196.9,39614.056087963,2008-06-15,01:20:46
39.9993299,116.4018166,0,196.9,39614.0561111111,2008-06-15,01:20:48
39.9993466,116.4018183,0,196.9,39614.0561342593,2008-06-15,01:20:50
39.9993899,116.401835,0,196.9,39614.0561574074,2008-06-15,01:20:52
39.9994266,116.4018416,0,196.9,39614.0561805556,2008-06-15,01:20:54
39.9994849,116.4018433,0,196.9,39614.0562037037,2008-06-15,01:20:56
39.9995533,116.4018333,0,193.6,39614.0562268518,2008-06-15,01:20:58
39.9996516,116.4018,0,196.9,39614.05625,2008-06-15,01:21:00
39.9997633,116.4017633,0,196.9,39614.0562731481,2008-06-15,01:21:02
39.9998933,116.40177,0,196.9,39614.0562962963,2008-06-15,01:21:04
40.0000249,116.4017816,0,196.9,39614.0563194444,2008-06-15,01:21:06
40.0001249,116.4017816,0,196.9,39614.0563425926,2008-06-15,01:21:08
40.0002183,116.4017816,0,196.9,39614.0563657407,2008-06-15,01:21:10
40.0002866,116.40175,0,193.6,39614.0563888889,2008-06-15,01:21:12
40.0003383,116.4017449,0,193.6,39614.056412037,2008-06-15,01:21:14
40.0003849,116.4017399,0,193.6,39614.0564351852,2008-06-15,01:21:16
40.0004333,116.4017283,0,193.6,39614.0564583333,2008-06-15,01:21:18
40.0004766,116.4017099,0,193.6,39614.0564814815,2008-06-15,01:21:20
40.0005333,116.4017033,0,193.6,39614.0565046296,2008-06-15,01:21:22
40.0006233,116.4016899,0,193.6,39614.0565393518,2008-06-15,01:21:25
40.0006349,116.4016916,0,193.6,39614.0565625,2008-06-15,01:21:27
40.0006449,116.4017,0,193.6,39614.0565972222,2008-06-15,01:21:30
40.0006733,116.4016916,0,193.6,39614.0566087963,2008-06-15,01:21:31
40.0007499,116.4016683,0,193.6,39614.0566435185,2008-06-15,01:21:34
40.0008449,116.4016616,0,193.6,39614.0566666667,2008-06-15,01:21:36
40.0009833,116.4016633,0,193.6,39614.0566898148,2008-06-15,01:21:38
40.0011499,116.4016849,0,193.6,39614.056712963,2008-06-15,01:21:40
40.0013666,116.40175,0,193.6,39614.0567361111,2008-06-15,01:21:42
40.0015866,116.4017433,0,193.6,39614.0567592593,2008-06-15,01:21:44
40.0018099,116.4017749,0,193.6,39614.0567824074,2008-06-15,01:21:46
40.0020233,116.4017933,0,193.6,39614.0568055556,2008-06-15,01:21:48
40.0022399,116.4018066,0,193.6,39614.0568287037,2008-06-15,01:21:50
40.0024383,116.4018149,0,193.6,39614.0568518518,2008-06-15,01:21:52
40.0026283,116.4018216,0,193.6,39614.056875,2008-06-15,01:21:54
40.0027716,116.4018233,0,193.6,39614.0568981481,2008-06-15,01:21:56
40.0028583,116.4017949,0,193.6,39614.0569212963,2008-06-15,01:21:58
40.0028999,116.4017016,0,190.3,39614.0569444444,2008-06-15,01:22:00
40.0029433,116.4016216,0,190.3,39614.0569675926,2008-06-15,01:22:02
40.0029166,116.4016199,0,190.3,39614.0569907407,2008-06-15,01:22:04
40.0028749,116.4016683,0,190.3,39614.0570138889,2008-06-15,01:22:06
40.0028799,116.4016466,0,190.3,39614.057037037,2008-06-15,01:22:08
40.0028533,116.4016883,0,190.3,39614.0570601852,2008-06-15,01:22:10
40.0028433,116.4016966,0,190.3,39614.0570833333,2008-06-15,01:22:12
40.0028649,116.4016899,0,190.3,39614.0571064815,2008-06-15,01:22:14
40.0028866,116.4017,0,190.3,39614.0571296296,2008-06-15,01:22:16
40.0029183,116.4017366,0,190.3,39614.0571527778,2008-06-15,01:22:18
40.0029433,116.4017766,0,190.3,39614.0571759259,2008-06-15,01:22:20
40.0029466,116.4018866,0,190.3,39614.0571990741,2008-06-15,01:22:22
40.0029649,116.4019449,0,190.3,39614.0572222222,2008-06-15,01:22:24
40.0029433,116.4021449,0,190.3,39614.0572453704,2008-06-15,01:22:26
40.0029766,116.4021733,0,193.6,39614.0572685185,2008-06-15,01:22:28
40.0030099,116.4021733,0,193.6,39614.0572916667,2008-06-15,01:22:30
40.0030283,116.4021883,0,193.6,39614.0573148148,2008-06-15,01:22:32
40.0030816,116.4021416,0,193.6,39614.057337963,2008-06-15,01:22:34
40.0031233,116.4021233,0,193.6,39614.0573611111,2008-06-15,01:22:36
40.0031533,116.4021216,0,193.6,39614.0573842593,2008-06-15,01:22:38
40.0031849,116.4021366,0,193.6,39614.0574074074,2008-06-15,01:22:40
40.0032183,116.4021333,0,193.6,39614.0574305556,2008-06-15,01:22:42
40.0032549,116.4021366,0,193.6,39614.0574537037,2008-06-15,01:22:44
40.0032866,116.4021283,0,193.6,39614.0574768518,2008-06-15,01:22:46
40.0033149,116.4021233,0,193.6,39614.0575,2008-06-15,01:22:48
40.0033349,116.4021066,0,193.6,39614.0575231481,2008-06-15,01:22:50
40.0033566,116.4020933,0,193.6,39614.0575462963,2008-06-15,01:22:52
40.0033916,116.402095,0,193.6,39614.0575694444,2008-06-15,01:22:54
40.0034266,116.4021033,0,193.6,39614.0575925926,2008-06-15,01:22:56
40.0034566,116.4021116,0,193.6,39614.0576157407,2008-06-15,01:22:58
40.0034883,116.4021,0,193.6,39614.0576388889,2008-06-15,01:23:00
40.0035149,116.4020966,0,193.6,39614.057662037,2008-06-15,01:23:02
40.0035399,116.4020699,0,193.6,39614.0576851852,2008-06-15,01:23:04
40.0035666,116.4020699,0,193.6,39614.0577083333,2008-06-15,01:23:06
40.0035883,116.4020716,0,193.6,39614.0577314815,2008-06-15,01:23:08
40.0036249,116.4020399,0,193.6,39614.0577546296,2008-06-15,01:23:10
40.0036399,116.4020416,0,193.6,39614.0577777778,2008-06-15,01:23:12
40.0036699,116.4020516,0,193.6,39614.0578009259,2008-06-15,01:23:14
40.0036933,116.4020683,0,193.6,39614.0578240741,2008-06-15,01:23:16
40.0037233,116.4020699,0,193.6,39614.0578472222,2008-06-15,01:23:18
40.0037399,116.4020833,0,193.6,39614.0578703704,2008-06-15,01:23:20
40.0037583,116.4021016,0,193.6,39614.0578935185,2008-06-15,01:23:22
40.0037783,116.4021066,0,193.6,39614.0579166667,2008-06-15,01:23:24
40.0037966,116.4020883,0,193.6,39614.0579398148,2008-06-15,01:23:26
40.0038283,116.4020866,0,193.6,39614.057962963,2008-06-15,01:23:28
40.0038649,116.4021033,0,196.9,39614.0579861111,2008-06-15,01:23:30
40.0038916,116.4021216,0,196.9,39614.0580092593,2008-06-15,01:23:32
40.0039199,116.40213,0,196.9,39614.0580324074,2008-06-15,01:23:34
40.0039549,116.4021366,0,196.9,39614.0580555556,2008-06-15,01:23:36
40.0039949,116.402135,0,196.9,39614.0580787037,2008-06-15,01:23:38
40.0040416,116.4021049,0,196.9,39614.0581018519,2008-06-15,01:23:40
40.0040699,116.40208,0,196.9,39614.058125,2008-06-15,01:23:42
40.0041116,116.4019999,0,196.9,39614.0581481481,2008-06-15,01:23:44
40.0041549,116.4019116,0,196.9,39614.0581712963,2008-06-15,01:23:46
40.0041716,116.4018849,0,196.9,39614.0581944444,2008-06-15,01:23:48
40.0041966,116.4018283,0,196.9,39614.0582175926,2008-06-15,01:23:50
40.0042149,116.4017616,0,196.9,39614.0582407407,2008-06-15,01:23:52
40.0042299,116.4016983,0,196.9,39614.0582638889,2008-06-15,01:23:54
40.0042399,116.40163,0,196.9,39614.058287037,2008-06-15,01:23:56
40.0042399,116.4015716,0,193.6,39614.0583101852,2008-06-15,01:23:58
40.0042499,116.4015166,0,193.6,39614.0583333333,2008-06-15,01:24:00
40.0042566,116.4014799,0,193.6,39614.0583564815,2008-06-15,01:24:02
40.0042283,116.4014133,0,193.6,39614.0583796296,2008-06-15,01:24:04
40.0042166,116.4013633,0,193.6,39614.0584027778,2008-06-15,01:24:06
40.0041933,116.4013216,0,193.6,39614.0584259259,2008-06-15,01:24:08
40.0041683,116.4012899,0,193.6,39614.0584490741,2008-06-15,01:24:10
40.0041533,116.4012616,0,193.6,39614.0584722222,2008-06-15,01:24:12
40.0041383,116.4012416,0,193.6,39614.0584953704,2008-06-15,01:24:14
40.0041216,116.4012266,0,193.6,39614.0585185185,2008-06-15,01:24:16
40.0041166,116.4012116,0,193.6,39614.0585416667,2008-06-15,01:24:18
40.0041099,116.4011799,0,193.6,39614.0585648148,2008-06-15,01:24:20
40.0041049,116.4011466,0,193.6,39614.058587963,2008-06-15,01:24:22
40.0041083,116.4010949,0,193.6,39614.0586111111,2008-06-15,01:24:24
40.0041083,116.4010549,0,193.6,39614.0586342593,2008-06-15,01:24:26
40.0041049,116.4009833,0,193.6,39614.0586574074,2008-06-15,01:24:28
40.0041116,116.4009283,0,196.9,39614.0586805556,2008-06-15,01:24:30
40.0041083,116.4008733,0,196.9,39614.0587037037,2008-06-15,01:24:32
40.0041166,116.4008316,0,196.9,39614.0587268519,2008-06-15,01:24:34
40.004145,116.4007866,0,200.1,39614.05875,2008-06-15,01:24:36
40.0041566,116.4007449,0,200.1,39614.0587731482,2008-06-15,01:24:38
40.0041399,116.4007116,0,200.1,39614.0587962963,2008-06-15,01:24:40
40.0041383,116.4006816,0,200.1,39614.0588194444,2008-06-15,01:24:42
40.0041349,116.4006449,0,200.1,39614.0588425926,2008-06-15,01:24:44
40.0041299,116.4006133,0,203.4,39614.0588657407,2008-06-15,01:24:46
40.0041416,116.4005966,0,203.4,39614.0588888889,2008-06-15,01:24:48
40.0041516,116.4005733,0,203.4,39614.058912037,2008-06-15,01:24:50
40.0041716,116.4005266,0,203.4,39614.0589351852,2008-06-15,01:24:52
40.0041999,116.4004999,0,203.4,39614.0589583333,2008-06-15,01:24:54
40.0042149,116.4004816,0,203.4,39614.0589814815,2008-06-15,01:24:56
40.0043349,116.4004649,0,203.4,39614.0590046296,2008-06-15,01:24:58
40.0044366,116.4004383,0,206.7,39614.0590277778,2008-06-15,01:25:00
40.0044933,116.4004016,0,206.7,39614.0590509259,2008-06-15,01:25:02
40.0045366,116.4003649,0,206.7,39614.0590740741,2008-06-15,01:25:04
40.0045983,116.4003433,0,206.7,39614.0590972222,2008-06-15,01:25:06
40.0046283,116.4003099,0,210,39614.0591203704,2008-06-15,01:25:08
40.0046349,116.4002466,0,210,39614.0591435185,2008-06-15,01:25:10
40.0046366,116.4002249,0,210,39614.0591666667,2008-06-15,01:25:12
40.0046349,116.4001866,0,210,39614.0591898148,2008-06-15,01:25:14
40.0045799,116.4001716,0,213.3,39614.059212963,2008-06-15,01:25:16
40.0045549,116.4001566,0,213.3,39614.0592361111,2008-06-15,01:25:18
40.0045149,116.4001466,0,216.5,39614.0592592593,2008-06-15,01:25:20
40.0044649,116.4001299,0,216.5,39614.0592824074,2008-06-15,01:25:22
40.0044066,116.4000883,0,219.8,39614.0593055556,2008-06-15,01:25:24
40.0043583,116.4000616,0,219.8,39614.0593287037,2008-06-15,01:25:26
40.0043249,116.4000366,0,219.8,39614.0593518519,2008-06-15,01:25:28
40.0042749,116.4000266,0,223.1,39614.059375,2008-06-15,01:25:30
40.0042333,116.3999949,0,223.1,39614.0593981481,2008-06-15,01:25:32
40.0041999,116.3999666,0,223.1,39614.0594212963,2008-06-15,01:25:34
40.0041666,116.3999533,0,223.1,39614.0594444444,2008-06-15,01:25:36
40.0041433,116.3999566,0,223.1,39614.0594675926,2008-06-15,01:25:38
40.0041333,116.3999466,0,223.1,39614.0594907407,2008-06-15,01:25:40
40.0041199,116.3999299,0,223.1,39614.0595138889,2008-06-15,01:25:42
40.0041116,116.3998966,0,223.1,39614.059537037,2008-06-15,01:25:44
40.0040799,116.3998366,0,223.1,39614.0595601852,2008-06-15,01:25:46
40.0040483,116.3998066,0,223.1,39614.0595833333,2008-06-15,01:25:48
40.0040466,116.399775,0,223.1,39614.0596064815,2008-06-15,01:25:50
40.0040483,116.3997633,0,223.1,39614.0596296296,2008-06-15,01:25:52
40.0040333,116.3997433,0,223.1,39614.0596527778,2008-06-15,01:25:54
40.0040299,116.3997316,0,223.1,39614.0596759259,2008-06-15,01:25:56
40.0039983,116.3997283,0,219.8,39614.0596990741,2008-06-15,01:25:58
40.0039616,116.3996999,0,219.8,39614.0597222222,2008-06-15,01:26:00
40.0039366,116.3996816,0,219.8,39614.0597453704,2008-06-15,01:26:02
40.0039033,116.3996499,0,219.8,39614.0597685185,2008-06-15,01:26:04
40.0038949,116.3996099,0,219.8,39614.0597916667,2008-06-15,01:26:06
40.0038999,116.3995633,0,219.8,39614.0598148148,2008-06-15,01:26:08
40.0039033,116.3995166,0,219.8,39614.059837963,2008-06-15,01:26:10
40.0038933,116.3994616,0,219.8,39614.0598611111,2008-06-15,01:26:12
40.0038933,116.3993766,0,219.8,39614.0598842593,2008-06-15,01:26:14
40.0038949,116.3993383,0,216.5,39614.0599074074,2008-06-15,01:26:16
40.0038833,116.3992516,0,216.5,39614.0599305556,2008-06-15,01:26:18
40.0038783,116.3991983,0,216.5,39614.0599537037,2008-06-15,01:26:20
40.0038716,116.3991349,0,219.8,39614.0599768519,2008-06-15,01:26:22
40.0038616,116.3990583,0,219.8,39614.06,2008-06-15,01:26:24
40.0038649,116.3990366,0,219.8,39614.0600115741,2008-06-15,01:26:25
40.0038549,116.3989833,0,219.8,39614.0600347222,2008-06-15,01:26:27
40.0038699,116.3989466,0,219.8,39614.0600578704,2008-06-15,01:26:29
40.0038866,116.3989066,0,219.8,39614.0600810185,2008-06-15,01:26:31
40.0038983,116.3988716,0,219.8,39614.0601041667,2008-06-15,01:26:33
40.0038916,116.3988183,0,219.8,39614.0601273148,2008-06-15,01:26:35
40.0038849,116.3987933,0,219.8,39614.060150463,2008-06-15,01:26:37
40.0038766,116.3987333,0,223.1,39614.0601736111,2008-06-15,01:26:39
40.0038849,116.398695,0,223.1,39614.0601967593,2008-06-15,01:26:41
40.0038949,116.398675,0,223.1,39614.0602199074,2008-06-15,01:26:43
40.0039083,116.3986516,0,223.1,39614.0602430556,2008-06-15,01:26:45
40.0039099,116.3986216,0,223.1,39614.0602662037,2008-06-15,01:26:47
40.0039183,116.398575,0,223.1,39614.0602893519,2008-06-15,01:26:49
40.0039216,116.3985416,0,223.1,39614.0603125,2008-06-15,01:26:51
40.0039033,116.3985183,0,223.1,39614.0603356481,2008-06-15,01:26:53
40.0038866,116.3984899,0,223.1,39614.0603587963,2008-06-15,01:26:55
40.0038783,116.398465,0,223.1,39614.0603819444,2008-06-15,01:26:57
40.0038716,116.39843,0,223.1,39614.0604050926,2008-06-15,01:26:59
40.0038649,116.3983833,0,223.1,39614.0604282407,2008-06-15,01:27:01
40.0038616,116.3983433,0,223.1,39614.0604513889,2008-06-15,01:27:03
40.0038716,116.3983016,0,226.4,39614.060474537,2008-06-15,01:27:05
40.0038633,116.3982449,0,226.4,39614.0604976852,2008-06-15,01:27:07
40.0038649,116.398205,0,226.4,39614.0605208333,2008-06-15,01:27:09
40.0038749,116.3981616,0,226.4,39614.0605439815,2008-06-15,01:27:11
40.0038833,116.39812,0,226.4,39614.0605671296,2008-06-15,01:27:13
40.0038933,116.3980749,0,226.4,39614.0605902778,2008-06-15,01:27:15
40.0038933,116.3980349,0,229.7,39614.0606134259,2008-06-15,01:27:17
40.0038966,116.3980016,0,229.7,39614.0606365741,2008-06-15,01:27:19
40.0038899,116.3979733,0,232.9,39614.0606597222,2008-06-15,01:27:21
40.0038866,116.39796,0,232.9,39614.0606828704,2008-06-15,01:27:23
40.0038933,116.39794,0,232.9,39614.0607060185,2008-06-15,01:27:25
40.0038983,116.3979183,0,232.9,39614.0607291667,2008-06-15,01:27:27
40.0039066,116.3978849,0,232.9,39614.0607523148,2008-06-15,01:27:29
40.0039133,116.3978566,0,232.9,39614.060775463,2008-06-15,01:27:31
40.0039183,116.3978349,0,232.9,39614.0607986111,2008-06-15,01:27:33
40.0039399,116.3978083,0,232.9,39614.0608217593,2008-06-15,01:27:35
40.0039616,116.3977866,0,232.9,39614.0608449074,2008-06-15,01:27:37
40.0039749,116.3977666,0,232.9,39614.0608680556,2008-06-15,01:27:39
40.0039999,116.3977433,0,232.9,39614.0608912037,2008-06-15,01:27:41
40.0040133,116.3977199,0,232.9,39614.0609143519,2008-06-15,01:27:43
40.0040266,116.3976966,0,232.9,39614.0609375,2008-06-15,01:27:45
40.0040449,116.3976866,0,232.9,39614.0609606481,2008-06-15,01:27:47
40.0040399,116.3976499,0,232.9,39614.0609837963,2008-06-15,01:27:49
40.0040449,116.3976066,0,236.2,39614.0610069444,2008-06-15,01:27:51
40.0040433,116.3975766,0,236.2,39614.0610300926,2008-06-15,01:27:53
40.0040166,116.3975366,0,236.2,39614.0610532407,2008-06-15,01:27:55
40.0039799,116.3974983,0,236.2,39614.0610763889,2008-06-15,01:27:57
40.0039383,116.3974249,0,236.2,39614.061099537,2008-06-15,01:27:59
40.0039216,116.3973733,0,236.2,39614.0611226852,2008-06-15,01:28:01
40.0039099,116.3973316,0,236.2,39614.0611458333,2008-06-15,01:28:03
40.0038916,116.3972916,0,236.2,39614.0611689815,2008-06-15,01:28:05
40.0038899,116.3972616,0,236.2,39614.0611921296,2008-06-15,01:28:07
40.0038899,116.3972366,0,236.2,39614.0612152778,2008-06-15,01:28:09
40.0039249,116.39719,0,236.2,39614.0612384259,2008-06-15,01:28:11
40.0039333,116.3971616,0,236.2,39614.0612615741,2008-06-15,01:28:13
40.0039366,116.3971516,0,236.2,39614.0612847222,2008-06-15,01:28:15
40.0039316,116.3971333,0,236.2,39614.0613078704,2008-06-15,01:28:17
40.0039499,116.3970816,0,232.9,39614.0613310185,2008-06-15,01:28:19
40.0039616,116.3970566,0,232.9,39614.0613541667,2008-06-15,01:28:21
40.0039633,116.39705,0,232.9,39614.0613773148,2008-06-15,01:28:23
40.0039783,116.3970383,0,232.9,39614.061400463,2008-06-15,01:28:25
40.0040033,116.3970216,0,232.9,39614.0614236111,2008-06-15,01:28:27
40.0040316,116.3970099,0,232.9,39614.0614467593,2008-06-15,01:28:29
40.0040466,116.3969766,0,232.9,39614.0614699074,2008-06-15,01:28:31
40.0040549,116.3969549,0,232.9,39614.0614930556,2008-06-15,01:28:33
40.0040483,116.3968983,0,232.9,39614.0615277778,2008-06-15,01:28:36
40.0040433,116.39688,0,229.7,39614.0615509259,2008-06-15,01:28:38
40.0040416,116.3968549,0,229.7,39614.0615740741,2008-06-15,01:28:40
40.0040399,116.3968283,0,229.7,39614.0615972222,2008-06-15,01:28:42
40.0040333,116.3967766,0,229.7,39614.0616203704,2008-06-15,01:28:44
40.0040283,116.3967216,0,229.7,39614.0616435185,2008-06-15,01:28:46
40.0040316,116.3966583,0,229.7,39614.0616782407,2008-06-15,01:28:49
40.0040233,116.3966233,0,229.7,39614.0617013889,2008-06-15,01:28:51
40.0039933,116.3965966,0,229.7,39614.061724537,2008-06-15,01:28:53
40.0039649,116.3965733,0,229.7,39614.0617476852,2008-06-15,01:28:55
40.0039266,116.3965516,0,226.4,39614.0617708333,2008-06-15,01:28:57
40.0039049,116.3965366,0,226.4,39614.0617939815,2008-06-15,01:28:59
40.0038683,116.39653,0,226.4,39614.0618171296,2008-06-15,01:29:01
40.0038033,116.3965166,0,226.4,39614.0618402778,2008-06-15,01:29:03
40.0037699,116.3965166,0,226.4,39614.0618634259,2008-06-15,01:29:05
40.0038566,116.3965949,0,226.4,39614.0618981481,2008-06-15,01:29:08
40.0038883,116.3966216,0,226.4,39614.0619212963,2008-06-15,01:29:10
40.0039033,116.3966283,0,226.4,39614.0619444444,2008-06-15,01:29:12
40.0039249,116.3966366,0,226.4,39614.0619675926,2008-06-15,01:29:14
40.0039399,116.3966133,0,223.1,39614.0619907407,2008-06-15,01:29:16
40.0039449,116.3965966,0,223.1,39614.0620138889,2008-06-15,01:29:18
40.0039599,116.3965566,0,223.1,39614.062037037,2008-06-15,01:29:20
40.0039949,116.3964883,0,223.1,39614.0620601852,2008-06-15,01:29:22
40.0040199,116.39644,0,223.1,39614.0620833333,2008-06-15,01:29:24
40.0040349,116.3964299,0,223.1,39614.0621064815,2008-06-15,01:29:26
40.0040833,116.3963883,0,223.1,39614.0621296296,2008-06-15,01:29:28
40.0041116,116.3963599,0,219.8,39614.0621527778,2008-06-15,01:29:30
40.0041233,116.396335,0,219.8,39614.0621759259,2008-06-15,01:29:32
40.0041716,116.396335,0,219.8,39614.0621990741,2008-06-15,01:29:34
40.0042349,116.396305,0,219.8,39614.0622222222,2008-06-15,01:29:36
40.0042766,116.3962666,0,219.8,39614.0622453704,2008-06-15,01:29:38
40.0043049,116.3962316,0,216.5,39614.0622685185,2008-06-15,01:29:40
40.0043116,116.3961833,0,216.5,39614.0622916667,2008-06-15,01:29:42
40.0043116,116.3961549,0,216.5,39614.0623148148,2008-06-15,01:29:44
40.0042933,116.3961416,0,216.5,39614.062337963,2008-06-15,01:29:46
40.0042749,116.3961399,0,216.5,39614.0623611111,2008-06-15,01:29:48
40.0042716,116.3961166,0,216.5,39614.0623842593,2008-06-15,01:29:50
40.0042649,116.396095,0,213.3,39614.0624074074,2008-06-15,01:29:52
40.0042566,116.3960283,0,213.3,39614.0624421296,2008-06-15,01:29:55
