# Supplementary material for: Research on differential privacy protection method based on user tendency
Source: PLoS One. 2023 Oct 26;18(10):e0288823. doi: 10.1371/journal.pone.0288823 (PMC10602288; doi:10.1371/journal.pone.0288823)
Supplement: S4 Data — (ZIP) [file pone.0288823.s004.zip › Data 5-4/112/Trajectory/20080615061739.plt]

Geolife trajectory
WGS 84
Altitude is in Feet
Reserved 3
0,2,255,My Track,0,0,2,8421376
0
40.0043749,116.3961733,0,59.1,39614.2622569444,2008-06-15,06:17:39
40.0043699,116.3961783,0,59.1,39614.2622800926,2008-06-15,06:17:41
40.0043733,116.3961833,0,65.6,39614.2624768519,2008-06-15,06:17:58
40.0043699,116.3961833,0,65.6,39614.2625,2008-06-15,06:18:00
40.0043916,116.3961749,0,65.6,39614.2625231481,2008-06-15,06:18:02
40.0043649,116.3962016,0,65.6,39614.2626157407,2008-06-15,06:18:10
40.0043666,116.3962116,0,65.6,39614.2626388889,2008-06-15,06:18:12
40.0043433,116.3962249,0,65.6,39614.262662037,2008-06-15,06:18:14
40.0043516,116.3962583,0,65.6,39614.2626851852,2008-06-15,06:18:16
40.0043249,116.3962966,0,65.6,39614.2627083333,2008-06-15,06:18:18
40.0043049,116.3963,0,65.6,39614.2627314815,2008-06-15,06:18:20
40.0042483,116.3964066,0,68.9,39614.2629050926,2008-06-15,06:18:35
40.0041816,116.3964383,0,68.9,39614.2629282407,2008-06-15,06:18:37
40.0036349,116.3962483,0,65.6,39614.2635763889,2008-06-15,06:19:33
40.0035733,116.3962949,0,68.9,39614.263599537,2008-06-15,06:19:35
40.0035949,116.3963316,0,68.9,39614.2636226852,2008-06-15,06:19:37
40.0035433,116.3963483,0,68.9,39614.2636458333,2008-06-15,06:19:39
40.0035133,116.3963599,0,68.9,39614.2636689815,2008-06-15,06:19:41
40.0034433,116.3963866,0,68.9,39614.2636921296,2008-06-15,06:19:43
40.0034049,116.3964183,0,68.9,39614.2637152778,2008-06-15,06:19:45
40.0034333,116.39646,0,68.9,39614.2637384259,2008-06-15,06:19:47
40.0034716,116.3964833,0,68.9,39614.2637615741,2008-06-15,06:19:49
40.0035116,116.3965066,0,68.9,39614.2637847222,2008-06-15,06:19:51
40.0035666,116.3965283,0,68.9,39614.2638078704,2008-06-15,06:19:53
40.0036266,116.3965483,0,68.9,39614.2638310185,2008-06-15,06:19:55
40.0036816,116.396565,0,68.9,39614.2638541667,2008-06-15,06:19:57
40.0037033,116.396585,0,68.9,39614.2638773148,2008-06-15,06:19:59
40.0037166,116.3966,0,68.9,39614.263900463,2008-06-15,06:20:01
40.0037449,116.396615,0,68.9,39614.2639236111,2008-06-15,06:20:03
40.0037616,116.3966366,0,68.9,39614.2639467593,2008-06-15,06:20:05
40.0037183,116.3966666,0,68.9,39614.2639699074,2008-06-15,06:20:07
40.0037033,116.3966833,0,68.9,39614.2639930556,2008-06-15,06:20:09
40.0036999,116.3966883,0,68.9,39614.2640162037,2008-06-15,06:20:11
40.0037149,116.3966749,0,68.9,39614.2640393519,2008-06-15,06:20:13
40.0036716,116.3965983,0,68.9,39614.2641087963,2008-06-15,06:20:19
40.0036716,116.3965933,0,68.9,39614.2641319444,2008-06-15,06:20:21
40.0036449,116.3966333,0,68.9,39614.2641666667,2008-06-15,06:20:24
40.0036649,116.3966616,0,68.9,39614.2641898148,2008-06-15,06:20:26
40.0036716,116.3967066,0,68.9,39614.264212963,2008-06-15,06:20:28
40.0036616,116.3967566,0,68.9,39614.2642361111,2008-06-15,06:20:30
40.0036799,116.3967816,0,68.9,39614.2642592593,2008-06-15,06:20:32
40.0036699,116.3968183,0,68.9,39614.2642824074,2008-06-15,06:20:34
40.0036633,116.3968516,0,68.9,39614.2643055556,2008-06-15,06:20:36
40.0036566,116.3968883,0,68.9,39614.2643287037,2008-06-15,06:20:38
40.0036566,116.3969166,0,68.9,39614.2643518519,2008-06-15,06:20:40
40.0036433,116.3969516,0,68.9,39614.264375,2008-06-15,06:20:42
40.0036399,116.396985,0,68.9,39614.2643981481,2008-06-15,06:20:44
40.0036383,116.3970099,0,68.9,39614.2644212963,2008-06-15,06:20:46
40.0036399,116.3970433,0,68.9,39614.2644444444,2008-06-15,06:20:48
40.0036283,116.3970883,0,68.9,39614.2644675926,2008-06-15,06:20:50
40.0036183,116.3971333,0,68.9,39614.2644907407,2008-06-15,06:20:52
40.0035933,116.3971716,0,68.9,39614.2645138889,2008-06-15,06:20:54
40.0035899,116.3972016,0,68.9,39614.264537037,2008-06-15,06:20:56
40.0035866,116.3972349,0,68.9,39614.2645601852,2008-06-15,06:20:58
40.0035866,116.39726,0,68.9,39614.2645833333,2008-06-15,06:21:00
40.0035933,116.3972733,0,68.9,39614.2646064815,2008-06-15,06:21:02
40.0035916,116.3972899,0,68.9,39614.2646296296,2008-06-15,06:21:04
40.0035766,116.397315,0,68.9,39614.2646527778,2008-06-15,06:21:06
40.0035766,116.3973449,0,68.9,39614.2646759259,2008-06-15,06:21:08
40.0035749,116.3973783,0,68.9,39614.2646990741,2008-06-15,06:21:10
40.0035866,116.3974083,0,68.9,39614.2647222222,2008-06-15,06:21:12
40.0036049,116.3974299,0,68.9,39614.2647453704,2008-06-15,06:21:14
40.0036099,116.3974683,0,68.9,39614.2647685185,2008-06-15,06:21:16
40.0035866,116.39751,0,68.9,39614.2647916667,2008-06-15,06:21:18
40.0035849,116.3975466,0,68.9,39614.2648148148,2008-06-15,06:21:20
40.0035633,116.3975816,0,68.9,39614.264837963,2008-06-15,06:21:22
40.0035633,116.3976216,0,68.9,39614.2648611111,2008-06-15,06:21:24
40.0035516,116.3976566,0,68.9,39614.2648842593,2008-06-15,06:21:26
40.0035149,116.3976866,0,68.9,39614.2649074074,2008-06-15,06:21:28
40.0035399,116.3977099,0,68.9,39614.2649305556,2008-06-15,06:21:30
40.0035633,116.3977283,0,68.9,39614.2649537037,2008-06-15,06:21:32
40.0035883,116.397735,0,68.9,39614.2649768519,2008-06-15,06:21:34
40.0036216,116.3977399,0,68.9,39614.265,2008-06-15,06:21:36
40.0036099,116.3977766,0,68.9,39614.2650231481,2008-06-15,06:21:38
40.0036216,116.3978099,0,68.9,39614.2650462963,2008-06-15,06:21:40
40.0036266,116.3978383,0,68.9,39614.2650694444,2008-06-15,06:21:42
40.0036199,116.3978683,0,68.9,39614.2650925926,2008-06-15,06:21:44
40.0036249,116.3978783,0,68.9,39614.2651157407,2008-06-15,06:21:46
40.0036299,116.3979183,0,68.9,39614.2651388889,2008-06-15,06:21:48
40.0036216,116.3979583,0,68.9,39614.265162037,2008-06-15,06:21:50
40.0036316,116.3979933,0,68.9,39614.2651851852,2008-06-15,06:21:52
40.0036416,116.3980283,0,68.9,39614.2652083333,2008-06-15,06:21:54
40.0036516,116.3980583,0,68.9,39614.2652314815,2008-06-15,06:21:56
40.0036766,116.398085,0,68.9,39614.2652546296,2008-06-15,06:21:58
40.0036749,116.3981383,0,68.9,39614.2652777778,2008-06-15,06:22:00
40.0036833,116.3981649,0,68.9,39614.2653009259,2008-06-15,06:22:02
40.0037266,116.3981516,0,68.9,39614.2653240741,2008-06-15,06:22:04
40.0037549,116.3981583,0,68.9,39614.2653472222,2008-06-15,06:22:06
40.0037616,116.3981749,0,68.9,39614.2653703704,2008-06-15,06:22:08
40.0038233,116.3981649,0,68.9,39614.2653935185,2008-06-15,06:22:10
40.0038333,116.3981933,0,68.9,39614.2654166667,2008-06-15,06:22:12
40.0038116,116.3982216,0,68.9,39614.2654398148,2008-06-15,06:22:14
40.0038149,116.3982433,0,68.9,39614.265462963,2008-06-15,06:22:16
40.0037516,116.3983016,0,68.9,39614.2654861111,2008-06-15,06:22:18
40.0037199,116.3983233,0,68.9,39614.2655092593,2008-06-15,06:22:20
40.0037316,116.3983416,0,68.9,39614.2655324074,2008-06-15,06:22:22
40.0037233,116.3983833,0,68.9,39614.2655555556,2008-06-15,06:22:24
40.0037216,116.3984199,0,68.9,39614.2655787037,2008-06-15,06:22:26
40.0037366,116.3984666,0,68.9,39614.2656018519,2008-06-15,06:22:28
40.0037633,116.3984966,0,68.9,39614.265625,2008-06-15,06:22:30
40.0037716,116.3985183,0,68.9,39614.2656481481,2008-06-15,06:22:32
40.0037633,116.398555,0,72.2,39614.2656712963,2008-06-15,06:22:34
40.0037633,116.3985849,0,72.2,39614.2656944444,2008-06-15,06:22:36
40.0037516,116.3986233,0,72.2,39614.2657175926,2008-06-15,06:22:38
40.0037166,116.3986616,0,72.2,39614.2657407407,2008-06-15,06:22:40
40.0036933,116.3986999,0,72.2,39614.2657638889,2008-06-15,06:22:42
40.0036816,116.3987349,0,72.2,39614.265787037,2008-06-15,06:22:44
40.0036649,116.3987733,0,72.2,39614.2658101852,2008-06-15,06:22:46
40.0036583,116.3987983,0,72.2,39614.2658333333,2008-06-15,06:22:48
40.0036399,116.3988216,0,72.2,39614.2658564815,2008-06-15,06:22:50
40.0036566,116.3988283,0,68.9,39614.2658796296,2008-06-15,06:22:52
40.0036649,116.3988599,0,68.9,39614.2659027778,2008-06-15,06:22:54
40.0036733,116.3988999,0,68.9,39614.2659259259,2008-06-15,06:22:56
40.0036749,116.3989333,0,68.9,39614.2659490741,2008-06-15,06:22:58
40.0036866,116.39897,0,72.2,39614.2659722222,2008-06-15,06:23:00
40.0036983,116.3989983,0,72.2,39614.2659953704,2008-06-15,06:23:02
40.0037183,116.3990199,0,72.2,39614.2660185185,2008-06-15,06:23:04
40.0037116,116.3990583,0,72.2,39614.2660416667,2008-06-15,06:23:06
40.0037366,116.3990833,0,72.2,39614.2660648148,2008-06-15,06:23:08
40.0037299,116.3991183,0,72.2,39614.266087963,2008-06-15,06:23:10
40.0037249,116.3991399,0,72.2,39614.2661111111,2008-06-15,06:23:12
40.0037116,116.3991666,0,72.2,39614.2661342593,2008-06-15,06:23:14
40.0037249,116.3991899,0,72.2,39614.2661574074,2008-06-15,06:23:16
40.0037399,116.3992216,0,72.2,39614.2661805556,2008-06-15,06:23:18
40.0037433,116.3992599,0,72.2,39614.2662037037,2008-06-15,06:23:20
40.0037316,116.3992999,0,72.2,39614.2662268518,2008-06-15,06:23:22
40.0037083,116.3993566,0,72.2,39614.26625,2008-06-15,06:23:24
40.0036766,116.3993983,0,72.2,39614.2662731481,2008-06-15,06:23:26
40.0036616,116.399425,0,72.2,39614.2662962963,2008-06-15,06:23:28
40.0036199,116.3994716,0,72.2,39614.2663194444,2008-06-15,06:23:30
40.0035916,116.3995049,0,72.2,39614.2663425926,2008-06-15,06:23:32
40.0035349,116.3995716,0,72.2,39614.2663657407,2008-06-15,06:23:34
40.0034866,116.39962,0,72.2,39614.2663888889,2008-06-15,06:23:36
40.0034749,116.3996533,0,72.2,39614.266412037,2008-06-15,06:23:38
40.0033066,116.3997766,0,72.2,39614.2664583333,2008-06-15,06:23:42
40.0032683,116.3998316,0,72.2,39614.2664814815,2008-06-15,06:23:44
40.0032466,116.3998783,0,75.5,39614.2665046296,2008-06-15,06:23:46
40.0032399,116.399915,0,75.5,39614.2665277778,2008-06-15,06:23:48
40.0032216,116.3999416,0,75.5,39614.2665509259,2008-06-15,06:23:50
40.0032399,116.3999716,0,75.5,39614.2665740741,2008-06-15,06:23:52
40.0032433,116.4000116,0,75.5,39614.2665972222,2008-06-15,06:23:54
40.0032699,116.4000483,0,75.5,39614.2666203704,2008-06-15,06:23:56
40.0033266,116.4000483,0,75.5,39614.2666435185,2008-06-15,06:23:58
40.0033233,116.400075,0,75.5,39614.2666666667,2008-06-15,06:24:00
40.0033549,116.400075,0,75.5,39614.2666898148,2008-06-15,06:24:02
40.0033849,116.4000716,0,75.5,39614.266712963,2008-06-15,06:24:04
40.0034533,116.4000666,0,75.5,39614.2667361111,2008-06-15,06:24:06
40.0035049,116.40007,0,75.5,39614.2667592593,2008-06-15,06:24:08
40.0035483,116.4000733,0,75.5,39614.2667824074,2008-06-15,06:24:10
40.0035799,116.4000933,0,75.5,39614.2668055556,2008-06-15,06:24:12
40.0036066,116.4001199,0,75.5,39614.2668287037,2008-06-15,06:24:14
40.0036233,116.4001383,0,75.5,39614.2668518518,2008-06-15,06:24:16
40.0036399,116.4001516,0,78.7,39614.266875,2008-06-15,06:24:18
40.0036599,116.4001733,0,78.7,39614.2668981481,2008-06-15,06:24:20
40.0036683,116.4001783,0,78.7,39614.2669212963,2008-06-15,06:24:22
40.0036833,116.4001966,0,78.7,39614.2669444444,2008-06-15,06:24:24
40.0037066,116.4001816,0,78.7,39614.2669675926,2008-06-15,06:24:26
40.0037566,116.4001883,0,75.5,39614.2669907407,2008-06-15,06:24:28
40.0037649,116.4001833,0,78.7,39614.2670138889,2008-06-15,06:24:30
40.0037933,116.4001916,0,78.7,39614.267037037,2008-06-15,06:24:32
40.0038083,116.4002216,0,78.7,39614.2670601852,2008-06-15,06:24:34
40.0038383,116.4002316,0,78.7,39614.2670833333,2008-06-15,06:24:36
40.0038616,116.400265,0,78.7,39614.2671064815,2008-06-15,06:24:38
40.0038766,116.4002833,0,78.7,39614.2671296296,2008-06-15,06:24:40
40.0039133,116.4003016,0,78.7,39614.2671527778,2008-06-15,06:24:42
40.0039166,116.4003166,0,78.7,39614.2671759259,2008-06-15,06:24:44
40.0039083,116.4003449,0,78.7,39614.2671990741,2008-06-15,06:24:46
40.0039183,116.4003683,0,78.7,39614.2672222222,2008-06-15,06:24:48
40.0039066,116.400405,0,78.7,39614.2672453704,2008-06-15,06:24:50
40.0038816,116.4004566,0,78.7,39614.2672685185,2008-06-15,06:24:52
40.0038833,116.40049,0,78.7,39614.2672916667,2008-06-15,06:24:54
40.0038933,116.4005533,0,78.7,39614.2673148148,2008-06-15,06:24:56
40.0038983,116.4005916,0,78.7,39614.267337963,2008-06-15,06:24:58
40.0038816,116.4006433,0,78.7,39614.2673611111,2008-06-15,06:25:00
40.0038866,116.4006733,0,78.7,39614.2673842593,2008-06-15,06:25:02
40.0039066,116.4007066,0,78.7,39614.2674074074,2008-06-15,06:25:04
40.0038983,116.4007599,0,78.7,39614.2674305556,2008-06-15,06:25:06
40.0038866,116.4007883,0,78.7,39614.2674537037,2008-06-15,06:25:08
40.0039016,116.4008183,0,78.7,39614.2674768518,2008-06-15,06:25:10
40.0039099,116.4008299,0,78.7,39614.2675,2008-06-15,06:25:12
40.0039283,116.4008733,0,78.7,39614.2675231481,2008-06-15,06:25:14
40.0039299,116.4009216,0,78.7,39614.2675462963,2008-06-15,06:25:16
40.0039233,116.400965,0,78.7,39614.2675694444,2008-06-15,06:25:18
40.0039199,116.4009966,0,78.7,39614.2675925926,2008-06-15,06:25:20
40.0038583,116.4010716,0,78.7,39614.2676157407,2008-06-15,06:25:22
40.0037566,116.4011316,0,78.7,39614.2676388889,2008-06-15,06:25:24
40.0031483,116.4014449,0,82,39614.2677083333,2008-06-15,06:25:30
40.0030783,116.401455,0,82,39614.2677314815,2008-06-15,06:25:32
40.0030566,116.4015166,0,82,39614.2677662037,2008-06-15,06:25:35
40.0031966,116.401595,0,82,39614.2678125,2008-06-15,06:25:39
40.0031916,116.4016083,0,82,39614.2678356481,2008-06-15,06:25:41
40.0031466,116.4016166,0,82,39614.2678587963,2008-06-15,06:25:43
40.0031383,116.4015999,0,85.3,39614.2678819444,2008-06-15,06:25:45
40.0031316,116.4015883,0,85.3,39614.2679050926,2008-06-15,06:25:47
40.0031166,116.4015766,0,85.3,39614.2679282407,2008-06-15,06:25:49
40.0031583,116.4015449,0,85.3,39614.2679513889,2008-06-15,06:25:51
40.0036166,116.4013383,0,88.6,39614.267974537,2008-06-15,06:25:53
40.0037066,116.4012816,0,88.6,39614.2679976852,2008-06-15,06:25:55
40.0037233,116.4012549,0,88.6,39614.2680208333,2008-06-15,06:25:57
40.0037249,116.4012299,0,88.6,39614.2680439815,2008-06-15,06:25:59
40.0036916,116.4011883,0,91.9,39614.2680671296,2008-06-15,06:26:01
40.0036583,116.401155,0,91.9,39614.2680902778,2008-06-15,06:26:03
40.0036383,116.4011666,0,91.9,39614.2681134259,2008-06-15,06:26:05
40.0036066,116.4011933,0,91.9,39614.2681365741,2008-06-15,06:26:07
40.0035799,116.4012183,0,95.1,39614.2681597222,2008-06-15,06:26:09
40.0035549,116.4012299,0,95.1,39614.2681828704,2008-06-15,06:26:11
40.0035333,116.4012416,0,95.1,39614.2682060185,2008-06-15,06:26:13
40.0035099,116.4012216,0,95.1,39614.2682291667,2008-06-15,06:26:15
40.0034783,116.4011983,0,98.4,39614.2682523148,2008-06-15,06:26:17
40.0034466,116.4011783,0,98.4,39614.268275463,2008-06-15,06:26:19
40.0034233,116.4011599,0,98.4,39614.2682986111,2008-06-15,06:26:21
40.0034599,116.4011266,0,98.4,39614.2683217593,2008-06-15,06:26:23
40.0034533,116.4011383,0,98.4,39614.2683449074,2008-06-15,06:26:25
40.0034466,116.4011533,0,101.7,39614.2683680556,2008-06-15,06:26:27
40.0034366,116.4011433,0,101.7,39614.2683912037,2008-06-15,06:26:29
40.0033716,116.4011633,0,101.7,39614.2684143518,2008-06-15,06:26:31
40.0033266,116.4011933,0,105,39614.2684375,2008-06-15,06:26:33
40.0032883,116.4012466,0,105,39614.2684606481,2008-06-15,06:26:35
40.0033216,116.4012533,0,108.3,39614.2685532407,2008-06-15,06:26:43
40.0033333,116.4012433,0,108.3,39614.2685763889,2008-06-15,06:26:45
40.0033366,116.4012633,0,108.3,39614.268599537,2008-06-15,06:26:47
40.0033416,116.4012866,0,108.3,39614.2686226852,2008-06-15,06:26:49
40.0033466,116.4013166,0,108.3,39614.2686458333,2008-06-15,06:26:51
40.0033466,116.4013416,0,108.3,39614.2686689815,2008-06-15,06:26:53
40.0033599,116.4013383,0,108.3,39614.2686921296,2008-06-15,06:26:55
40.0034166,116.4013633,0,108.3,39614.2687152778,2008-06-15,06:26:57
40.0034449,116.4014233,0,108.3,39614.2687384259,2008-06-15,06:26:59
40.0034316,116.4015883,0,108.3,39614.2687615741,2008-06-15,06:27:01
40.0034183,116.4017233,0,108.3,39614.2687847222,2008-06-15,06:27:03
40.0034249,116.4017416,0,108.3,39614.2688078704,2008-06-15,06:27:05
40.0033916,116.4018599,0,108.3,39614.2688310185,2008-06-15,06:27:07
40.0034033,116.4018516,0,108.3,39614.2688425926,2008-06-15,06:27:08
40.0034,116.4018866,0,108.3,39614.2689699074,2008-06-15,06:27:19
40.0034066,116.4018749,0,108.3,39614.2689930556,2008-06-15,06:27:21
40.0034166,116.4018566,0,108.3,39614.2690162037,2008-06-15,06:27:23
40.0034249,116.4018083,0,108.3,39614.2690393519,2008-06-15,06:27:25
40.0034249,116.4018083,0,108.3,39614.2691435185,2008-06-15,06:27:34
40.0034233,116.4018116,0,108.3,39614.2691666667,2008-06-15,06:27:36
40.0034349,116.4018149,0,108.3,39614.2691898148,2008-06-15,06:27:38
40.0034416,116.4018416,0,108.3,39614.269212963,2008-06-15,06:27:40
40.0034449,116.4018566,0,108.3,39614.2692361111,2008-06-15,06:27:42
40.0034483,116.4018683,0,108.3,39614.269375,2008-06-15,06:27:54
40.0034449,116.4018599,0,108.3,39614.2696990741,2008-06-15,06:28:22
40.0034399,116.4018583,0,108.3,39614.2700347222,2008-06-15,06:28:51
40.0034366,116.4018533,0,108.3,39614.2700578704,2008-06-15,06:28:53
40.0034333,116.4018449,0,108.3,39614.2700810185,2008-06-15,06:28:55
40.0034149,116.4018233,0,108.3,39614.2701041667,2008-06-15,06:28:57
40.0034316,116.4017399,0,108.3,39614.2701273148,2008-06-15,06:28:59
40.0034083,116.4016583,0,111.5,39614.270150463,2008-06-15,06:29:01
40.0033983,116.4016333,0,111.5,39614.2701736111,2008-06-15,06:29:03
40.0033916,116.4016399,0,111.5,39614.2701967593,2008-06-15,06:29:05
40.0033916,116.4016583,0,111.5,39614.2702199074,2008-06-15,06:29:07
40.0034066,116.4016766,0,111.5,39614.2703935185,2008-06-15,06:29:22
40.0033733,116.4016766,0,111.5,39614.2704166667,2008-06-15,06:29:24
40.0033133,116.4016683,0,111.5,39614.2704398148,2008-06-15,06:29:26
40.0032083,116.4016716,0,111.5,39614.270462963,2008-06-15,06:29:28
40.0030566,116.4016783,0,111.5,39614.2704861111,2008-06-15,06:29:30
40.0028799,116.4016783,0,111.5,39614.2705092593,2008-06-15,06:29:32
40.0027066,116.4016883,0,111.5,39614.2705324074,2008-06-15,06:29:34
40.0025433,116.4016849,0,111.5,39614.2705555556,2008-06-15,06:29:36
40.0023799,116.4017066,0,111.5,39614.2705787037,2008-06-15,06:29:38
40.0022566,116.4017199,0,111.5,39614.2706018519,2008-06-15,06:29:40
40.0021783,116.4017399,0,111.5,39614.270625,2008-06-15,06:29:42
40.0020733,116.4017599,0,111.5,39614.2706481481,2008-06-15,06:29:44
40.0018966,116.4017733,0,111.5,39614.2706828704,2008-06-15,06:29:47
40.0017866,116.4017516,0,111.5,39614.2707060185,2008-06-15,06:29:49
40.0016549,116.4017583,0,111.5,39614.2707291667,2008-06-15,06:29:51
40.0015266,116.4017399,0,111.5,39614.2707523148,2008-06-15,06:29:53
40.0014166,116.401735,0,111.5,39614.270775463,2008-06-15,06:29:55
40.0013083,116.4017399,0,111.5,39614.2707986111,2008-06-15,06:29:57
40.0011799,116.4017449,0,111.5,39614.2708217593,2008-06-15,06:29:59
40.0010433,116.4017483,0,111.5,39614.2708449074,2008-06-15,06:30:01
40.0009083,116.4017266,0,111.5,39614.2708680556,2008-06-15,06:30:03
40.0007649,116.4017316,0,111.5,39614.2708912037,2008-06-15,06:30:05
40.0006133,116.4017266,0,108.3,39614.2709143519,2008-06-15,06:30:07
40.0004533,116.4017166,0,108.3,39614.2709375,2008-06-15,06:30:09
40.0002949,116.4016933,0,111.5,39614.2709606481,2008-06-15,06:30:11
40.0001633,116.4016849,0,111.5,39614.2709837963,2008-06-15,06:30:13
40.0000983,116.4016683,0,108.3,39614.2710069444,2008-06-15,06:30:15
40.0000849,116.4016816,0,108.3,39614.2710300926,2008-06-15,06:30:17
40.0000199,116.4017016,0,108.3,39614.271087963,2008-06-15,06:30:22
39.9999749,116.4017183,0,108.3,39614.2711111111,2008-06-15,06:30:24
39.999925,116.4017399,0,108.3,39614.2711342593,2008-06-15,06:30:26
39.9998416,116.4017533,0,108.3,39614.2711574074,2008-06-15,06:30:28
39.9997516,116.4017366,0,108.3,39614.2711805556,2008-06-15,06:30:30
39.9996466,116.4017333,0,108.3,39614.2712037037,2008-06-15,06:30:32
39.9994866,116.4017433,0,108.3,39614.2712268519,2008-06-15,06:30:34
39.9993266,116.4017433,0,108.3,39614.27125,2008-06-15,06:30:36
39.9991499,116.4017366,0,108.3,39614.2712731481,2008-06-15,06:30:38
39.998985,116.4016933,0,108.3,39614.2712962963,2008-06-15,06:30:40
39.9987983,116.4016933,0,108.3,39614.2713194444,2008-06-15,06:30:42
39.9986116,116.4016933,0,108.3,39614.2713425926,2008-06-15,06:30:44
39.9984599,116.4016849,0,108.3,39614.2713657407,2008-06-15,06:30:46
39.9979049,116.4016849,0,108.3,39614.2715162037,2008-06-15,06:30:59
39.9979066,116.4016683,0,108.3,39614.2715393519,2008-06-15,06:31:01
39.9980616,116.4015866,0,108.3,39614.2715625,2008-06-15,06:31:03
39.9981216,116.4015433,0,108.3,39614.2715856481,2008-06-15,06:31:05
39.9981466,116.4015266,0,108.3,39614.2716087963,2008-06-15,06:31:07
39.9981683,116.4015149,0,108.3,39614.2716319444,2008-06-15,06:31:09
39.9981766,116.40149,0,108.3,39614.2718518519,2008-06-15,06:31:28
39.9981516,116.4015133,0,108.3,39614.271875,2008-06-15,06:31:30
39.9980883,116.4015299,0,108.3,39614.2718981481,2008-06-15,06:31:32
39.998005,116.401555,0,108.3,39614.2719212963,2008-06-15,06:31:34
39.9978666,116.40154,0,108.3,39614.2719444444,2008-06-15,06:31:36
39.9976899,116.4015066,0,108.3,39614.2719675926,2008-06-15,06:31:38
39.9974916,116.4014799,0,108.3,39614.2719907407,2008-06-15,06:31:40
39.9972866,116.4014466,0,108.3,39614.2720138889,2008-06-15,06:31:42
39.9970883,116.4014249,0,108.3,39614.272037037,2008-06-15,06:31:44
39.9969099,116.4013966,0,108.3,39614.2720601852,2008-06-15,06:31:46
39.9967416,116.4013866,0,108.3,39614.2720833333,2008-06-15,06:31:48
39.9965983,116.40138,0,108.3,39614.2721064815,2008-06-15,06:31:50
39.99652,116.4013533,0,108.3,39614.2721296296,2008-06-15,06:31:52
39.9964266,116.4013533,0,108.3,39614.2721527778,2008-06-15,06:31:54
39.9963599,116.4013366,0,108.3,39614.2721759259,2008-06-15,06:31:56
39.99631,116.4013333,0,108.3,39614.2721990741,2008-06-15,06:31:58
39.9962933,116.4013366,0,108.3,39614.2722222222,2008-06-15,06:32:00
39.9962866,116.4013316,0,108.3,39614.2722453704,2008-06-15,06:32:02
39.9962833,116.40133,0,108.3,39614.2722685185,2008-06-15,06:32:04
39.9962649,116.4013433,0,108.3,39614.2722916667,2008-06-15,06:32:06
39.9962499,116.4013483,0,108.3,39614.2723148148,2008-06-15,06:32:08
39.99624,116.4013366,0,108.3,39614.272337963,2008-06-15,06:32:10
39.9962083,116.4013249,0,108.3,39614.2723611111,2008-06-15,06:32:12
39.9961749,116.4012899,0,105,39614.2723842593,2008-06-15,06:32:14
39.9960966,116.4012699,0,105,39614.2724074074,2008-06-15,06:32:16
39.9960033,116.4012666,0,105,39614.2724305556,2008-06-15,06:32:18
39.9958616,116.4012733,0,105,39614.2724537037,2008-06-15,06:32:20
39.9956833,116.4012899,0,105,39614.2724768519,2008-06-15,06:32:22
39.9954716,116.4013066,0,105,39614.2725,2008-06-15,06:32:24
39.9952633,116.401295,0,105,39614.2725231481,2008-06-15,06:32:26
39.9950533,116.4012999,0,105,39614.2725462963,2008-06-15,06:32:28
39.9948533,116.4012916,0,105,39614.2725694444,2008-06-15,06:32:30
39.99466,116.4012916,0,105,39614.2725925926,2008-06-15,06:32:32
39.9944699,116.4013399,0,105,39614.2726157407,2008-06-15,06:32:34
39.9943466,116.4013566,0,105,39614.2726388889,2008-06-15,06:32:36
39.9942616,116.4013766,0,105,39614.272662037,2008-06-15,06:32:38
39.9942066,116.4013966,0,105,39614.2726851852,2008-06-15,06:32:40
39.9941749,116.401435,0,105,39614.2727083333,2008-06-15,06:32:42
39.9941066,116.4015833,0,105,39614.2728125,2008-06-15,06:32:51
39.9941033,116.4015983,0,105,39614.2728356481,2008-06-15,06:32:53
39.9941116,116.4015983,0,105,39614.2728587963,2008-06-15,06:32:55
39.9941183,116.401595,0,105,39614.2728819444,2008-06-15,06:32:57
39.9941166,116.4015849,0,101.7,39614.2729050926,2008-06-15,06:32:59
39.9941083,116.40161,0,101.7,39614.2729282407,2008-06-15,06:33:01
39.9940983,116.4016366,0,101.7,39614.2729513889,2008-06-15,06:33:03
39.9940866,116.4016533,0,101.7,39614.272974537,2008-06-15,06:33:05
39.9940666,116.4016033,0,101.7,39614.2730671296,2008-06-15,06:33:13
39.9940616,116.4015833,0,101.7,39614.2730902778,2008-06-15,06:33:15
39.9940633,116.40156,0,101.7,39614.2731712963,2008-06-15,06:33:22
39.9940416,116.4015516,0,101.7,39614.2731944444,2008-06-15,06:33:24
39.9939949,116.4015466,0,101.7,39614.2732175926,2008-06-15,06:33:26
39.9939116,116.4015416,0,101.7,39614.2732407407,2008-06-15,06:33:28
39.9937916,116.4015583,0,101.7,39614.2732638889,2008-06-15,06:33:30
39.9937033,116.4015983,0,101.7,39614.273287037,2008-06-15,06:33:32
39.993595,116.4016199,0,101.7,39614.2733101852,2008-06-15,06:33:34
39.9935116,116.4016399,0,101.7,39614.2733333333,2008-06-15,06:33:36
39.9933449,116.4016116,0,101.7,39614.2733564815,2008-06-15,06:33:38
39.9931866,116.4015566,0,101.7,39614.2733796296,2008-06-15,06:33:40
39.9929966,116.4015483,0,101.7,39614.2734027778,2008-06-15,06:33:42
39.9928266,116.4015316,0,101.7,39614.2734259259,2008-06-15,06:33:44
39.9926683,116.4014883,0,101.7,39614.2734490741,2008-06-15,06:33:46
39.9925633,116.401435,0,101.7,39614.2734722222,2008-06-15,06:33:48
39.9924983,116.4014116,0,101.7,39614.2734953704,2008-06-15,06:33:50
39.9924483,116.4013983,0,101.7,39614.2735185185,2008-06-15,06:33:52
39.9924283,116.4013916,0,101.7,39614.2735416667,2008-06-15,06:33:54
39.99243,116.4013883,0,101.7,39614.2735648148,2008-06-15,06:33:56
39.992445,116.4013766,0,101.7,39614.273587963,2008-06-15,06:33:58
39.9924483,116.4013683,0,101.7,39614.2736111111,2008-06-15,06:34:00
39.9924516,116.4013599,0,101.7,39614.2736342593,2008-06-15,06:34:02
39.992445,116.4013666,0,101.7,39614.2736574074,2008-06-15,06:34:04
39.9924499,116.4013699,0,101.7,39614.2736805556,2008-06-15,06:34:06
39.9924499,116.4013699,0,101.7,39614.2737731481,2008-06-15,06:34:14
39.9924533,116.4013783,0,101.7,39614.2737962963,2008-06-15,06:34:16
39.9924116,116.4013566,0,101.7,39614.2738194444,2008-06-15,06:34:18
39.9923616,116.4013333,0,101.7,39614.2738425926,2008-06-15,06:34:20
39.9923216,116.4013199,0,101.7,39614.2738657407,2008-06-15,06:34:22
39.9923016,116.4013233,0,101.7,39614.2738888889,2008-06-15,06:34:24
39.9922983,116.4013249,0,101.7,39614.273912037,2008-06-15,06:34:26
39.9922866,116.4013333,0,101.7,39614.2739351852,2008-06-15,06:34:28
39.9922883,116.4013249,0,101.7,39614.2739583333,2008-06-15,06:34:30
39.9922933,116.4013033,0,101.7,39614.2741203704,2008-06-15,06:34:44
39.9922733,116.4012883,0,101.7,39614.2741435185,2008-06-15,06:34:46
39.9922333,116.4012733,0,101.7,39614.2741666667,2008-06-15,06:34:48
39.992165,116.4012499,0,101.7,39614.2741898148,2008-06-15,06:34:50
39.9920766,116.40121,0,101.7,39614.274212963,2008-06-15,06:34:52
39.991965,116.4011766,0,101.7,39614.2742361111,2008-06-15,06:34:54
39.9918283,116.4011466,0,101.7,39614.2742592593,2008-06-15,06:34:56
39.9916883,116.4011299,0,101.7,39614.2742824074,2008-06-15,06:34:58
39.9915466,116.4011283,0,101.7,39614.2743055556,2008-06-15,06:35:00
39.9913966,116.4011533,0,101.7,39614.2743287037,2008-06-15,06:35:02
39.9912366,116.4011833,0,101.7,39614.2743518518,2008-06-15,06:35:04
39.9910633,116.4012066,0,101.7,39614.274375,2008-06-15,06:35:06
39.9908683,116.40121,0,101.7,39614.2743981481,2008-06-15,06:35:08
39.9906483,116.4012066,0,101.7,39614.2744212963,2008-06-15,06:35:10
39.9904149,116.4011916,0,101.7,39614.2744444444,2008-06-15,06:35:12
39.9901883,116.4011949,0,101.7,39614.2744675926,2008-06-15,06:35:14
39.989965,116.40119,0,98.4,39614.2744907407,2008-06-15,06:35:16
39.9897299,116.4011799,0,98.4,39614.2745138889,2008-06-15,06:35:18
39.9894766,116.4011849,0,98.4,39614.274537037,2008-06-15,06:35:20
39.9892216,116.4011716,0,98.4,39614.2745601852,2008-06-15,06:35:22
39.9889633,116.4011566,0,98.4,39614.2745833333,2008-06-15,06:35:24
39.9887016,116.4011166,0,98.4,39614.2746064815,2008-06-15,06:35:26
39.9884083,116.4011066,0,98.4,39614.2746296296,2008-06-15,06:35:28
39.9881433,116.4011083,0,98.4,39614.2746527778,2008-06-15,06:35:30
39.9878916,116.4011183,0,98.4,39614.2746759259,2008-06-15,06:35:32
39.9876583,116.4011233,0,98.4,39614.2746990741,2008-06-15,06:35:34
39.98744,116.4011316,0,98.4,39614.2747222222,2008-06-15,06:35:36
39.9872216,116.4011449,0,98.4,39614.2747453704,2008-06-15,06:35:38
39.9869933,116.40114,0,98.4,39614.2747685185,2008-06-15,06:35:40
39.9867616,116.40114,0,98.4,39614.2747916667,2008-06-15,06:35:42
39.9865233,116.4011483,0,98.4,39614.2748148148,2008-06-15,06:35:44
39.9862733,116.4011416,0,98.4,39614.274837963,2008-06-15,06:35:46
39.9860266,116.40114,0,98.4,39614.2748611111,2008-06-15,06:35:48
39.9857666,116.4011433,0,98.4,39614.2748842593,2008-06-15,06:35:50
39.9855116,116.4011449,0,98.4,39614.2749074074,2008-06-15,06:35:52
39.9852483,116.4011466,0,98.4,39614.2749305556,2008-06-15,06:35:54
39.9849949,116.4011466,0,98.4,39614.2749537037,2008-06-15,06:35:56
39.984735,116.40114,0,98.4,39614.2749768518,2008-06-15,06:35:58
39.9844733,116.4011299,0,98.4,39614.275,2008-06-15,06:36:00
39.9842166,116.4011166,0,98.4,39614.2750231481,2008-06-15,06:36:02
39.9839616,116.4011099,0,98.4,39614.2750462963,2008-06-15,06:36:04
39.98371,116.4011083,0,98.4,39614.2750694444,2008-06-15,06:36:06
39.9834633,116.4011166,0,98.4,39614.2750925926,2008-06-15,06:36:08
39.9827549,116.40117,0,98.4,39614.2751736111,2008-06-15,06:36:15
39.9825433,116.4012066,0,98.4,39614.2751967593,2008-06-15,06:36:17
39.982285,116.4012566,0,98.4,39614.2752314815,2008-06-15,06:36:20
39.98171,116.4012316,0,98.4,39614.2753703704,2008-06-15,06:36:32
39.9816749,116.4011683,0,98.4,39614.2753935185,2008-06-15,06:36:34
39.98158,116.4011316,0,98.4,39614.2754166667,2008-06-15,06:36:36
39.98144,116.4010883,0,101.7,39614.2754398148,2008-06-15,06:36:38
39.9812649,116.4010666,0,101.7,39614.275462963,2008-06-15,06:36:40
39.9810883,116.4010566,0,98.4,39614.2754861111,2008-06-15,06:36:42
39.9809233,116.4010633,0,98.4,39614.2755092593,2008-06-15,06:36:44
39.9807899,116.4010783,0,101.7,39614.2755324074,2008-06-15,06:36:46
39.9771449,116.4010749,0,101.7,39614.276412037,2008-06-15,06:38:02
39.9769399,116.4010133,0,101.7,39614.2764351852,2008-06-15,06:38:04
39.9767033,116.4010466,0,101.7,39614.2764583333,2008-06-15,06:38:06
39.9764933,116.4010599,0,101.7,39614.2764814815,2008-06-15,06:38:08
39.9763183,116.4010616,0,101.7,39614.2765046296,2008-06-15,06:38:10
39.9761483,116.4010966,0,101.7,39614.2765277778,2008-06-15,06:38:12
39.9754816,116.4012983,0,101.7,39614.2766435185,2008-06-15,06:38:22
39.9755083,116.401155,0,101.7,39614.2766898148,2008-06-15,06:38:26
39.97561,116.4009083,0,101.7,39614.276712963,2008-06-15,06:38:28
39.9756283,116.4007,0,101.7,39614.2767361111,2008-06-15,06:38:30
39.9756433,116.4004933,0,101.7,39614.2767592593,2008-06-15,06:38:32
39.9756499,116.4002549,0,98.4,39614.2767824074,2008-06-15,06:38:34
39.9756466,116.3999949,0,98.4,39614.2768055556,2008-06-15,06:38:36
39.9756349,116.3997066,0,98.4,39614.2768287037,2008-06-15,06:38:38
39.97563,116.399395,0,98.4,39614.2768518519,2008-06-15,06:38:40
39.97563,116.3990766,0,98.4,39614.276875,2008-06-15,06:38:42
39.9756416,116.3987483,0,98.4,39614.2768981481,2008-06-15,06:38:44
39.9756533,116.3984199,0,98.4,39614.2769212963,2008-06-15,06:38:46
39.9756633,116.3981033,0,98.4,39614.2769444444,2008-06-15,06:38:48
39.9756733,116.3978149,0,98.4,39614.2769675926,2008-06-15,06:38:50
39.97568,116.3975316,0,98.4,39614.2769907407,2008-06-15,06:38:52
39.9756866,116.39726,0,98.4,39614.2770138889,2008-06-15,06:38:54
39.9756899,116.3969899,0,98.4,39614.277037037,2008-06-15,06:38:56
39.9756966,116.3967516,0,98.4,39614.2770601852,2008-06-15,06:38:58
39.9757083,116.3965049,0,95.1,39614.2770833333,2008-06-15,06:39:00
39.9757149,116.3962616,0,95.1,39614.2771064815,2008-06-15,06:39:02
39.9756899,116.3960366,0,95.1,39614.2771296296,2008-06-15,06:39:04
39.9756783,116.3958133,0,95.1,39614.2771527778,2008-06-15,06:39:06
39.9756583,116.395605,0,95.1,39614.2771759259,2008-06-15,06:39:08
39.9756516,116.395395,0,95.1,39614.2771990741,2008-06-15,06:39:10
39.9756666,116.3951733,0,95.1,39614.2772222222,2008-06-15,06:39:12
39.9756833,116.3949566,0,95.1,39614.2772453704,2008-06-15,06:39:14
39.9756966,116.3947416,0,91.9,39614.2772685185,2008-06-15,06:39:16
39.9757133,116.3945599,0,91.9,39614.2772916667,2008-06-15,06:39:18
39.9757216,116.3943899,0,91.9,39614.2773148148,2008-06-15,06:39:20
39.975725,116.3942583,0,91.9,39614.277337963,2008-06-15,06:39:22
39.9757283,116.3941733,0,91.9,39614.2773611111,2008-06-15,06:39:24
39.9757299,116.3941333,0,91.9,39614.2773842593,2008-06-15,06:39:26
39.9757299,116.394105,0,91.9,39614.2774074074,2008-06-15,06:39:28
39.97571,116.3941166,0,91.9,39614.2774305556,2008-06-15,06:39:30
39.97571,116.3941383,0,91.9,39614.2774537037,2008-06-15,06:39:32
39.9759249,116.3940449,0,91.9,39614.2776273148,2008-06-15,06:39:47
39.9758133,116.3933266,0,88.6,39614.2777546296,2008-06-15,06:39:58
39.9757766,116.3930833,0,88.6,39614.2777777778,2008-06-15,06:40:00
39.9757349,116.392825,0,88.6,39614.2778009259,2008-06-15,06:40:02
39.9757149,116.3925516,0,88.6,39614.2778240741,2008-06-15,06:40:04
39.9757,116.3922633,0,88.6,39614.2778472222,2008-06-15,06:40:06
39.9756783,116.3919733,0,88.6,39614.2778703704,2008-06-15,06:40:08
39.9756766,116.3916699,0,88.6,39614.2778935185,2008-06-15,06:40:10
39.9756649,116.3913699,0,88.6,39614.2779166667,2008-06-15,06:40:12
39.9756599,116.3910483,0,88.6,39614.2779398148,2008-06-15,06:40:14
39.9756649,116.3907266,0,88.6,39614.277962963,2008-06-15,06:40:16
39.9756749,116.3904066,0,88.6,39614.2779861111,2008-06-15,06:40:18
39.9756733,116.3901066,0,88.6,39614.2780092593,2008-06-15,06:40:20
39.9756816,116.3898283,0,88.6,39614.2780324074,2008-06-15,06:40:22
39.9756866,116.3895783,0,88.6,39614.2780555556,2008-06-15,06:40:24
39.9756866,116.3893666,0,88.6,39614.2780787037,2008-06-15,06:40:26
39.975685,116.3891816,0,88.6,39614.2781018519,2008-06-15,06:40:28
39.9756933,116.3890299,0,88.6,39614.278125,2008-06-15,06:40:30
39.975695,116.3889216,0,88.6,39614.2781481481,2008-06-15,06:40:32
39.9757,116.38885,0,88.6,39614.2781712963,2008-06-15,06:40:34
39.9757016,116.3887983,0,88.6,39614.2781944444,2008-06-15,06:40:36
39.9757033,116.38876,0,88.6,39614.2782175926,2008-06-15,06:40:38
39.9756983,116.3887466,0,88.6,39614.2782407407,2008-06-15,06:40:40
39.975695,116.3887516,0,88.6,39614.2782638889,2008-06-15,06:40:42
39.975695,116.3887499,0,85.3,39614.278287037,2008-06-15,06:40:44
39.975685,116.3887716,0,85.3,39614.2783101852,2008-06-15,06:40:46
39.9756733,116.3888033,0,85.3,39614.2783333333,2008-06-15,06:40:48
39.9756649,116.3888249,0,85.3,39614.2783564815,2008-06-15,06:40:50
39.9756599,116.3888349,0,85.3,39614.2787152778,2008-06-15,06:41:21
39.9756583,116.3888083,0,85.3,39614.2787384259,2008-06-15,06:41:23
39.975655,116.3887216,0,85.3,39614.2787615741,2008-06-15,06:41:25
39.9756449,116.3886,0,85.3,39614.2787847222,2008-06-15,06:41:27
39.9756366,116.3884283,0,85.3,39614.2788078704,2008-06-15,06:41:29
39.9756199,116.3882366,0,85.3,39614.2788310185,2008-06-15,06:41:31
39.9756066,116.3879883,0,85.3,39614.2788541667,2008-06-15,06:41:33
39.9756,116.3877249,0,85.3,39614.2788773148,2008-06-15,06:41:35
39.9755949,116.3874449,0,85.3,39614.278900463,2008-06-15,06:41:37
39.9755916,116.3871583,0,85.3,39614.2789236111,2008-06-15,06:41:39
39.9755866,116.3868633,0,85.3,39614.2789467593,2008-06-15,06:41:41
39.975585,116.3866049,0,85.3,39614.2789699074,2008-06-15,06:41:43
39.9755766,116.3863833,0,85.3,39614.2789930556,2008-06-15,06:41:45
39.9755616,116.3861716,0,85.3,39614.2790162037,2008-06-15,06:41:47
39.975555,116.3859716,0,85.3,39614.2790393519,2008-06-15,06:41:49
39.9755649,116.3858149,0,85.3,39614.2790625,2008-06-15,06:41:51
39.9755783,116.3857299,0,85.3,39614.2790856481,2008-06-15,06:41:53
39.9755949,116.3856949,0,85.3,39614.2791087963,2008-06-15,06:41:55
39.9756049,116.3856799,0,85.3,39614.2791319444,2008-06-15,06:41:57
39.975615,116.38567,0,85.3,39614.2791550926,2008-06-15,06:41:59
39.9756216,116.3856666,0,85.3,39614.2791782407,2008-06-15,06:42:01
39.9756283,116.3856683,0,85.3,39614.2792013889,2008-06-15,06:42:03
39.9756383,116.3856733,0,85.3,39614.279224537,2008-06-15,06:42:05
39.9756383,116.38565,0,85.3,39614.2792476852,2008-06-15,06:42:07
39.9756366,116.3856033,0,85.3,39614.2792708333,2008-06-15,06:42:09
39.9756333,116.3855216,0,85.3,39614.2792939815,2008-06-15,06:42:11
39.9756066,116.3853849,0,85.3,39614.2793171296,2008-06-15,06:42:13
39.9755949,116.3852049,0,85.3,39614.2793402778,2008-06-15,06:42:15
39.9755683,116.3850199,0,85.3,39614.2793634259,2008-06-15,06:42:17
39.9755533,116.3848049,0,85.3,39614.2793865741,2008-06-15,06:42:19
39.9755466,116.3845616,0,85.3,39614.2794097222,2008-06-15,06:42:21
39.975545,116.3842999,0,85.3,39614.2794328704,2008-06-15,06:42:23
39.975545,116.3840083,0,85.3,39614.2794560185,2008-06-15,06:42:25
39.9755366,116.3837049,0,85.3,39614.2794791667,2008-06-15,06:42:27
39.975545,116.3834249,0,85.3,39614.2795023148,2008-06-15,06:42:29
39.9755483,116.3832133,0,85.3,39614.279525463,2008-06-15,06:42:31
39.9755716,116.3830416,0,85.3,39614.2795486111,2008-06-15,06:42:33
39.9755916,116.3828766,0,85.3,39614.2795717593,2008-06-15,06:42:35
39.9756033,116.3827033,0,85.3,39614.2795949074,2008-06-15,06:42:37
39.97561,116.3824983,0,85.3,39614.2796180556,2008-06-15,06:42:39
39.9756116,116.3822933,0,85.3,39614.2796412037,2008-06-15,06:42:41
39.9756,116.3821033,0,85.3,39614.2796643519,2008-06-15,06:42:43
39.9755916,116.3819133,0,85.3,39614.2796875,2008-06-15,06:42:45
39.9755916,116.381725,0,85.3,39614.2797106481,2008-06-15,06:42:47
39.9755899,116.3815383,0,85.3,39614.2797337963,2008-06-15,06:42:49
39.9755783,116.3813499,0,85.3,39614.2797569444,2008-06-15,06:42:51
39.9755883,116.3811349,0,85.3,39614.2797800926,2008-06-15,06:42:53
39.9755899,116.3809283,0,85.3,39614.2798032407,2008-06-15,06:42:55
39.9755983,116.3806966,0,85.3,39614.2798263889,2008-06-15,06:42:57
39.9756083,116.3804516,0,85.3,39614.279849537,2008-06-15,06:42:59
39.9756283,116.3801849,0,85.3,39614.2798726852,2008-06-15,06:43:01
39.9756433,116.3798966,0,85.3,39614.2798958333,2008-06-15,06:43:03
39.9756433,116.379615,0,85.3,39614.2799189815,2008-06-15,06:43:05
39.9756416,116.3793199,0,85.3,39614.2799421296,2008-06-15,06:43:07
39.9756433,116.3790499,0,85.3,39614.2799652778,2008-06-15,06:43:09
39.9756349,116.3787966,0,85.3,39614.2799884259,2008-06-15,06:43:11
39.9756483,116.3785416,0,85.3,39614.2800115741,2008-06-15,06:43:13
39.9756483,116.378305,0,85.3,39614.2800347222,2008-06-15,06:43:15
39.9756683,116.3780866,0,85.3,39614.2800578704,2008-06-15,06:43:17
39.9756833,116.3778799,0,85.3,39614.2800810185,2008-06-15,06:43:19
39.9756766,116.3776699,0,85.3,39614.2801041667,2008-06-15,06:43:21
39.9757299,116.3775533,0,85.3,39614.2801273148,2008-06-15,06:43:23
39.9757599,116.3773133,0,85.3,39614.280150463,2008-06-15,06:43:25
39.9757483,116.3769666,0,85.3,39614.2801736111,2008-06-15,06:43:27
39.97574,116.3766633,0,85.3,39614.2801967593,2008-06-15,06:43:29
39.9757566,116.3764249,0,85.3,39614.2802199074,2008-06-15,06:43:31
39.97577,116.3762066,0,85.3,39614.2802430556,2008-06-15,06:43:33
39.97584,116.3757016,0,85.3,39614.2803125,2008-06-15,06:43:39
39.9758033,116.3755749,0,85.3,39614.2804050926,2008-06-15,06:43:47
39.9757766,116.3756833,0,85.3,39614.2804282407,2008-06-15,06:43:49
39.9757483,116.3757399,0,85.3,39614.2804513889,2008-06-15,06:43:51
39.9757299,116.3757866,0,85.3,39614.280474537,2008-06-15,06:43:53
39.97571,116.3758083,0,85.3,39614.2804976852,2008-06-15,06:43:55
39.9757033,116.375825,0,85.3,39614.280775463,2008-06-15,06:44:19
39.9757,116.37579,0,85.3,39614.2807986111,2008-06-15,06:44:21
39.9756983,116.375735,0,85.3,39614.2808217593,2008-06-15,06:44:23
39.9756866,116.3756599,0,85.3,39614.2808449074,2008-06-15,06:44:25
39.9756716,116.3755716,0,85.3,39614.2808680556,2008-06-15,06:44:27
39.9756483,116.375475,0,85.3,39614.2808912037,2008-06-15,06:44:29
39.9756499,116.3753816,0,85.3,39614.2809143519,2008-06-15,06:44:31
39.9759983,116.3753483,0,85.3,39614.2809837963,2008-06-15,06:44:37
39.9759133,116.3752133,0,85.3,39614.2810069444,2008-06-15,06:44:39
39.9758733,116.3750333,0,85.3,39614.2810300926,2008-06-15,06:44:41
39.9758516,116.3749216,0,85.3,39614.2810416667,2008-06-15,06:44:42
39.9758166,116.374725,0,85.3,39614.2810648148,2008-06-15,06:44:44
39.97578,116.3745566,0,85.3,39614.281087963,2008-06-15,06:44:46
39.9757433,116.3744083,0,85.3,39614.2811111111,2008-06-15,06:44:48
39.9757199,116.3743266,0,85.3,39614.2811342593,2008-06-15,06:44:50
39.9757149,116.3742916,0,85.3,39614.2811574074,2008-06-15,06:44:52
39.9757033,116.3742233,0,85.3,39614.2811921296,2008-06-15,06:44:55
39.9757,116.3742,0,85.3,39614.2812152778,2008-06-15,06:44:57
39.9756816,116.3741933,0,82,39614.2812384259,2008-06-15,06:44:59
39.975685,116.3741616,0,82,39614.2812615741,2008-06-15,06:45:01
39.9756733,116.3741699,0,82,39614.2812847222,2008-06-15,06:45:03
39.97564,116.3741883,0,82,39614.2813078704,2008-06-15,06:45:05
39.9756083,116.3741833,0,82,39614.2813310185,2008-06-15,06:45:07
39.9755883,116.3741399,0,82,39614.2813541667,2008-06-15,06:45:09
39.9755383,116.3740333,0,82,39614.2813888889,2008-06-15,06:45:12
39.9755133,116.3738816,0,82,39614.281412037,2008-06-15,06:45:14
39.9754883,116.3737083,0,82,39614.2814351852,2008-06-15,06:45:16
39.9754766,116.3734866,0,82,39614.2814583333,2008-06-15,06:45:18
39.9754733,116.3732633,0,82,39614.2814814815,2008-06-15,06:45:20
39.9754499,116.3728499,0,82,39614.2815162037,2008-06-15,06:45:23
39.9754333,116.3725216,0,82,39614.2815393518,2008-06-15,06:45:25
39.9754266,116.372365,0,82,39614.2815509259,2008-06-15,06:45:26
39.975415,116.37188,0,82,39614.2815856481,2008-06-15,06:45:29
39.9753983,116.3715683,0,82,39614.2816087963,2008-06-15,06:45:31
39.9753783,116.37111,0,82,39614.2816435185,2008-06-15,06:45:34
39.9753816,116.3709616,0,82,39614.2816550926,2008-06-15,06:45:35
39.9753783,116.3707049,0,82,39614.2816782407,2008-06-15,06:45:37
39.9753916,116.3702999,0,82,39614.281712963,2008-06-15,06:45:40
39.975415,116.3700049,0,82,39614.2817361111,2008-06-15,06:45:42
39.9754416,116.3697099,0,82,39614.2817592593,2008-06-15,06:45:44
39.9754616,116.3694166,0,82,39614.2817824074,2008-06-15,06:45:46
39.9754916,116.3691649,0,85.3,39614.2818055556,2008-06-15,06:45:48
39.9755233,116.3689066,0,82,39614.2818287037,2008-06-15,06:45:50
39.9755416,116.3686233,0,85.3,39614.2818518518,2008-06-15,06:45:52
39.97556,116.3683616,0,85.3,39614.281875,2008-06-15,06:45:54
39.9755883,116.3681499,0,85.3,39614.2818981481,2008-06-15,06:45:56
39.9756116,116.3679916,0,85.3,39614.2819212963,2008-06-15,06:45:58
39.9756433,116.367865,0,85.3,39614.2819444444,2008-06-15,06:46:00
39.9756816,116.367795,0,85.3,39614.2819675926,2008-06-15,06:46:02
39.9757033,116.3677499,0,85.3,39614.2819907407,2008-06-15,06:46:04
39.9757233,116.3677166,0,82,39614.2820138889,2008-06-15,06:46:06
39.9757516,116.3676949,0,82,39614.282037037,2008-06-15,06:46:08
39.9757599,116.3676666,0,82,39614.2820601852,2008-06-15,06:46:10
39.9757216,116.3676916,0,82,39614.2820833333,2008-06-15,06:46:12
39.975695,116.36769,0,82,39614.2821064815,2008-06-15,06:46:14
39.9756616,116.3676849,0,82,39614.2821296296,2008-06-15,06:46:16
39.9756183,116.3676499,0,82,39614.2821527778,2008-06-15,06:46:18
39.9756,116.3675799,0,82,39614.2821759259,2008-06-15,06:46:20
39.97557,116.3674399,0,82,39614.2821990741,2008-06-15,06:46:22
39.9755383,116.3672733,0,85.3,39614.2822222222,2008-06-15,06:46:24
39.9755383,116.3670683,0,85.3,39614.2822453704,2008-06-15,06:46:26
39.9755366,116.36683,0,85.3,39614.2822685185,2008-06-15,06:46:28
39.9755283,116.3665616,0,85.3,39614.2822916667,2008-06-15,06:46:30
39.9755099,116.3663499,0,85.3,39614.2823148148,2008-06-15,06:46:32
39.9755066,116.3661299,0,85.3,39614.282337963,2008-06-15,06:46:34
39.9755066,116.3659183,0,88.6,39614.2823611111,2008-06-15,06:46:36
39.9755049,116.365695,0,88.6,39614.2823842593,2008-06-15,06:46:38
39.9754816,116.3654999,0,88.6,39614.2824074074,2008-06-15,06:46:40
39.975475,116.3653216,0,91.9,39614.2824305556,2008-06-15,06:46:42
39.97547,116.365175,0,91.9,39614.2824537037,2008-06-15,06:46:44
39.9754733,116.36505,0,91.9,39614.2824768518,2008-06-15,06:46:46
39.9754633,116.3649599,0,91.9,39614.2825,2008-06-15,06:46:48
39.9754716,116.3648766,0,95.1,39614.2825231481,2008-06-15,06:46:50
39.975485,116.3648149,0,95.1,39614.2825462963,2008-06-15,06:46:52
39.9755033,116.3647716,0,95.1,39614.2825694444,2008-06-15,06:46:54
39.9755366,116.3647249,0,95.1,39614.2825925926,2008-06-15,06:46:56
39.975545,116.364685,0,95.1,39614.2826157407,2008-06-15,06:46:58
39.9755416,116.3646516,0,95.1,39614.2826388889,2008-06-15,06:47:00
39.9755333,116.3646283,0,95.1,39614.282662037,2008-06-15,06:47:02
39.9755383,116.3645883,0,95.1,39614.2826851852,2008-06-15,06:47:04
39.9755433,116.3645699,0,95.1,39614.2827083333,2008-06-15,06:47:06
39.9755466,116.3645766,0,95.1,39614.2827314815,2008-06-15,06:47:08
39.9755516,116.3645683,0,95.1,39614.2827546296,2008-06-15,06:47:10
39.9755483,116.36458,0,95.1,39614.2828125,2008-06-15,06:47:15
39.97554,116.3645516,0,95.1,39614.2828356481,2008-06-15,06:47:17
39.9755233,116.3644833,0,95.1,39614.2828587963,2008-06-15,06:47:19
39.9755016,116.3643666,0,95.1,39614.2828819444,2008-06-15,06:47:21
39.975475,116.3642316,0,95.1,39614.2829050926,2008-06-15,06:47:23
39.9754616,116.3640716,0,95.1,39614.2829282407,2008-06-15,06:47:25
39.9754399,116.3639099,0,95.1,39614.2829513889,2008-06-15,06:47:27
39.975415,116.3637499,0,95.1,39614.282974537,2008-06-15,06:47:29
39.9754033,116.3635799,0,95.1,39614.2829976852,2008-06-15,06:47:31
39.9753816,116.3633683,0,95.1,39614.2830208333,2008-06-15,06:47:33
39.9753766,116.3631549,0,95.1,39614.2830439815,2008-06-15,06:47:35
39.9753716,116.362905,0,95.1,39614.2830671296,2008-06-15,06:47:37
39.9753733,116.3626666,0,95.1,39614.2830902778,2008-06-15,06:47:39
39.9753733,116.3624566,0,95.1,39614.2831134259,2008-06-15,06:47:41
39.9753816,116.3622283,0,95.1,39614.2831365741,2008-06-15,06:47:43
39.9753883,116.3620166,0,95.1,39614.2831597222,2008-06-15,06:47:45
39.9754033,116.3618533,0,95.1,39614.2831828704,2008-06-15,06:47:47
39.9754166,116.3617216,0,95.1,39614.2832060185,2008-06-15,06:47:49
39.9754266,116.3616433,0,95.1,39614.2832291667,2008-06-15,06:47:51
39.9754399,116.3616216,0,95.1,39614.2832523148,2008-06-15,06:47:53
39.9754416,116.36161,0,95.1,39614.283275463,2008-06-15,06:47:55
39.9754483,116.3615916,0,95.1,39614.2832986111,2008-06-15,06:47:57
39.9754516,116.3615766,0,95.1,39614.2833217593,2008-06-15,06:47:59
39.9754549,116.3615683,0,98.4,39614.2833449074,2008-06-15,06:48:01
39.9754566,116.3615633,0,98.4,39614.2833680556,2008-06-15,06:48:03
39.9754549,116.3615699,0,98.4,39614.2833912037,2008-06-15,06:48:05
39.9754466,116.3615883,0,98.4,39614.2834143518,2008-06-15,06:48:07
39.9754383,116.3616083,0,98.4,39614.2834953704,2008-06-15,06:48:14
39.9754316,116.3615649,0,98.4,39614.2835185185,2008-06-15,06:48:16
39.9754166,116.3614799,0,98.4,39614.2835416667,2008-06-15,06:48:18
39.9753916,116.3613633,0,98.4,39614.2835648148,2008-06-15,06:48:20
39.97536,116.3612149,0,98.4,39614.283587963,2008-06-15,06:48:22
39.9753399,116.3610249,0,98.4,39614.2836111111,2008-06-15,06:48:24
39.9753366,116.3607799,0,101.7,39614.2836342593,2008-06-15,06:48:26
39.97532,116.360515,0,101.7,39614.2836574074,2008-06-15,06:48:28
39.9753016,116.3602583,0,101.7,39614.2836805556,2008-06-15,06:48:30
39.9752816,116.3600033,0,101.7,39614.2837037037,2008-06-15,06:48:32
39.97526,116.3597266,0,101.7,39614.2837268518,2008-06-15,06:48:34
39.9752449,116.3594083,0,105,39614.28375,2008-06-15,06:48:36
39.9752333,116.3590733,0,105,39614.2837731481,2008-06-15,06:48:38
39.9752433,116.3587033,0,105,39614.2837962963,2008-06-15,06:48:40
39.9752449,116.3583416,0,105,39614.2838194444,2008-06-15,06:48:42
39.9752466,116.3579899,0,108.3,39614.2838425926,2008-06-15,06:48:44
39.9752583,116.3576283,0,108.3,39614.2838657407,2008-06-15,06:48:46
39.9752466,116.3573316,0,111.5,39614.2838888889,2008-06-15,06:48:48
39.9752416,116.3570533,0,114.8,39614.283912037,2008-06-15,06:48:50
39.9752249,116.3568066,0,118.1,39614.2839351852,2008-06-15,06:48:52
39.9752183,116.3565533,0,118.1,39614.2839583333,2008-06-15,06:48:54
39.9752083,116.3562916,0,124.7,39614.2839814815,2008-06-15,06:48:56
39.9752133,116.3560216,0,124.7,39614.2840046296,2008-06-15,06:48:58
39.9752283,116.3556983,0,128,39614.2840277778,2008-06-15,06:49:00
39.9752383,116.355395,0,128,39614.2840509259,2008-06-15,06:49:02
39.9752516,116.3550866,0,128,39614.2840740741,2008-06-15,06:49:04
39.9752516,116.3547666,0,128,39614.2840972222,2008-06-15,06:49:06
39.9752683,116.3544516,0,131.2,39614.2841203704,2008-06-15,06:49:08
39.9752933,116.35419,0,131.2,39614.2841435185,2008-06-15,06:49:10
39.97533,116.3539416,0,131.2,39614.2841666667,2008-06-15,06:49:12
39.9753399,116.3537649,0,128,39614.2841898148,2008-06-15,06:49:14
39.975335,116.3536799,0,128,39614.284212963,2008-06-15,06:49:16
39.9753383,116.3536733,0,128,39614.2842361111,2008-06-15,06:49:18
39.9753433,116.3536733,0,128,39614.2842592593,2008-06-15,06:49:20
39.9753633,116.3536399,0,128,39614.2842824074,2008-06-15,06:49:22
39.9754016,116.3536083,0,128,39614.2843055556,2008-06-15,06:49:24
39.9754466,116.3535683,0,124.7,39614.2843287037,2008-06-15,06:49:26
39.9754866,116.353545,0,124.7,39614.2843518518,2008-06-15,06:49:28
39.9754949,116.3535249,0,124.7,39614.284375,2008-06-15,06:49:30
39.975515,116.3534699,0,124.7,39614.2843981481,2008-06-15,06:49:32
39.9755266,116.3534616,0,124.7,39614.2844212963,2008-06-15,06:49:34
39.9755266,116.3534533,0,124.7,39614.2844444444,2008-06-15,06:49:36
39.975515,116.3534166,0,124.7,39614.2844675926,2008-06-15,06:49:38
39.9754949,116.35334,0,124.7,39614.2844907407,2008-06-15,06:49:40
39.9754766,116.3532633,0,121.4,39614.2845138889,2008-06-15,06:49:42
39.9754633,116.3531633,0,121.4,39614.284537037,2008-06-15,06:49:44
39.9754616,116.3530816,0,121.4,39614.2845601852,2008-06-15,06:49:46
39.975475,116.3530116,0,121.4,39614.2845833333,2008-06-15,06:49:48
39.9754666,116.3528349,0,121.4,39614.2846296296,2008-06-15,06:49:52
39.9750883,116.3418533,0,121.4,39614.2859722222,2008-06-15,06:51:48
39.9751016,116.3415983,0,121.4,39614.2859953704,2008-06-15,06:51:50
39.9750916,116.3413516,0,121.4,39614.2860185185,2008-06-15,06:51:52
39.9750766,116.3411099,0,121.4,39614.2860416667,2008-06-15,06:51:54
39.9751333,116.3409083,0,121.4,39614.2860648148,2008-06-15,06:51:56
39.9751633,116.3407266,0,121.4,39614.286087963,2008-06-15,06:51:58
39.9751683,116.3405016,0,121.4,39614.2861111111,2008-06-15,06:52:00
39.9751733,116.3403166,0,121.4,39614.2861342593,2008-06-15,06:52:02
39.9754099,116.3397116,0,124.7,39614.2863657407,2008-06-15,06:52:22
39.9754383,116.3397266,0,124.7,39614.2863888889,2008-06-15,06:52:24
39.9754283,116.3397249,0,128,39614.286412037,2008-06-15,06:52:26
39.97542,116.3397116,0,128,39614.2867476852,2008-06-15,06:52:55
39.9754266,116.3397166,0,128,39614.2867708333,2008-06-15,06:52:57
39.9753033,116.3395766,0,128,39614.2869907407,2008-06-15,06:53:16
39.9752866,116.3394916,0,128,39614.2870138889,2008-06-15,06:53:18
39.975275,116.33946,0,128,39614.2870486111,2008-06-15,06:53:21
39.9752583,116.3394366,0,128,39614.2870717593,2008-06-15,06:53:23
39.9752383,116.3394349,0,128,39614.2870949074,2008-06-15,06:53:25
39.9752733,116.3394166,0,128,39614.2871643519,2008-06-15,06:53:31
39.9752833,116.3393183,0,128,39614.2871875,2008-06-15,06:53:33
39.9752783,116.3392166,0,128,39614.2872106481,2008-06-15,06:53:35
39.9753216,116.3387499,0,128,39614.2872800926,2008-06-15,06:53:41
39.9754116,116.338585,0,128,39614.2873032407,2008-06-15,06:53:43
39.975415,116.3384716,0,128,39614.2873263889,2008-06-15,06:53:45
39.9753949,116.3384399,0,128,39614.287349537,2008-06-15,06:53:47
39.9754133,116.33841,0,128,39614.2873726852,2008-06-15,06:53:49
39.9754466,116.3382883,0,128,39614.2873958333,2008-06-15,06:53:51
39.9754183,116.3382366,0,128,39614.2874189815,2008-06-15,06:53:53
39.97542,116.3381733,0,128,39614.2874421296,2008-06-15,06:53:55
39.9754333,116.3381266,0,128,39614.2874652778,2008-06-15,06:53:57
39.9754499,116.3381233,0,128,39614.2874884259,2008-06-15,06:53:59
39.9754666,116.3381216,0,128,39614.2875115741,2008-06-15,06:54:01
39.9754866,116.3381199,0,131.2,39614.2875347222,2008-06-15,06:54:03
39.9754933,116.3381383,0,131.2,39614.2875578704,2008-06-15,06:54:05
39.9754983,116.3381316,0,131.2,39614.2875810185,2008-06-15,06:54:07
39.9755049,116.3381166,0,131.2,39614.2876041667,2008-06-15,06:54:09
39.9755183,116.338115,0,131.2,39614.2876273148,2008-06-15,06:54:11
39.9755349,116.3380933,0,131.2,39614.287650463,2008-06-15,06:54:13
39.9755333,116.3380516,0,131.2,39614.2876736111,2008-06-15,06:54:15
39.9755333,116.3379933,0,131.2,39614.2876967593,2008-06-15,06:54:17
39.9755166,116.3379349,0,134.5,39614.2877199074,2008-06-15,06:54:19
39.9755099,116.3379283,0,134.5,39614.2877430556,2008-06-15,06:54:21
39.9755,116.3378866,0,134.5,39614.2877662037,2008-06-15,06:54:23
39.9754733,116.337815,0,134.5,39614.2877893519,2008-06-15,06:54:25
39.9754616,116.3377666,0,134.5,39614.2878125,2008-06-15,06:54:27
39.9754633,116.3377366,0,134.5,39614.2878356481,2008-06-15,06:54:29
39.9754549,116.3377066,0,134.5,39614.2878587963,2008-06-15,06:54:31
39.9754549,116.3376666,0,137.8,39614.2878819444,2008-06-15,06:54:33
39.9754566,116.3376366,0,137.8,39614.2879050926,2008-06-15,06:54:35
39.9754566,116.3376216,0,137.8,39614.2879282407,2008-06-15,06:54:37
39.9754633,116.3375983,0,137.8,39614.2879513889,2008-06-15,06:54:39
39.9754566,116.3375799,0,137.8,39614.287974537,2008-06-15,06:54:41
39.9754499,116.337575,0,137.8,39614.2879976852,2008-06-15,06:54:43
39.9754466,116.3375466,0,137.8,39614.2880208333,2008-06-15,06:54:45
39.9754466,116.3375083,0,137.8,39614.2880439815,2008-06-15,06:54:47
39.9754383,116.3374883,0,137.8,39614.2880671296,2008-06-15,06:54:49
39.9754316,116.3374483,0,137.8,39614.2880902778,2008-06-15,06:54:51
39.9754366,116.3374299,0,137.8,39614.2881134259,2008-06-15,06:54:53
39.9754433,116.3374166,0,141.1,39614.2881365741,2008-06-15,06:54:55
39.9754416,116.3374233,0,141.1,39614.2881597222,2008-06-15,06:54:57
39.9754416,116.3374016,0,141.1,39614.2881828704,2008-06-15,06:54:59
39.9754349,116.3373966,0,141.1,39614.2882060185,2008-06-15,06:55:01
39.9754399,116.3373749,0,141.1,39614.2882291667,2008-06-15,06:55:03
39.9754483,116.3373633,0,141.1,39614.2882523148,2008-06-15,06:55:05
39.975475,116.3373316,0,141.1,39614.288275463,2008-06-15,06:55:07
39.9755049,116.3372883,0,144.4,39614.2882986111,2008-06-15,06:55:09
39.9755366,116.337225,0,144.4,39614.2883217593,2008-06-15,06:55:11
39.9755783,116.3371683,0,144.4,39614.2883449074,2008-06-15,06:55:13
39.9756066,116.33712,0,144.4,39614.2883680556,2008-06-15,06:55:15
39.9756216,116.3370766,0,144.4,39614.2883912037,2008-06-15,06:55:17
39.97563,116.3369999,0,144.4,39614.2884143519,2008-06-15,06:55:19
39.9756366,116.3369433,0,144.4,39614.2884375,2008-06-15,06:55:21
39.9756466,116.3368833,0,144.4,39614.2884606481,2008-06-15,06:55:23
39.9756533,116.3368433,0,144.4,39614.2884837963,2008-06-15,06:55:25
39.9756599,116.3368033,0,144.4,39614.2885069444,2008-06-15,06:55:27
39.97567,116.3367566,0,144.4,39614.2885300926,2008-06-15,06:55:29
39.9756466,116.3367283,0,144.4,39614.2885532407,2008-06-15,06:55:31
39.97563,116.33672,0,144.4,39614.2885763889,2008-06-15,06:55:33
39.9755983,116.3367099,0,144.4,39614.288599537,2008-06-15,06:55:35
39.9755733,116.3366816,0,144.4,39614.2886226852,2008-06-15,06:55:37
39.975555,116.3366616,0,147.6,39614.2886458333,2008-06-15,06:55:39
39.97554,116.3366766,0,147.6,39614.2886689815,2008-06-15,06:55:41
39.9755283,116.3366233,0,147.6,39614.2886921296,2008-06-15,06:55:43
39.9755099,116.3366066,0,147.6,39614.2887152778,2008-06-15,06:55:45
39.9755099,116.33658,0,147.6,39614.2887384259,2008-06-15,06:55:47
39.975445,116.3365033,0,147.6,39614.2887615741,2008-06-15,06:55:49
39.9754216,116.3364633,0,147.6,39614.2887847222,2008-06-15,06:55:51
39.9753933,116.3364349,0,147.6,39614.2888078704,2008-06-15,06:55:53
39.9753799,116.3364183,0,147.6,39614.2888310185,2008-06-15,06:55:55
39.9753516,116.3363816,0,147.6,39614.2888541667,2008-06-15,06:55:57
39.9753383,116.3363383,0,147.6,39614.2888773148,2008-06-15,06:55:59
39.9753216,116.3362966,0,147.6,39614.288900463,2008-06-15,06:56:01
39.9753149,116.3362816,0,147.6,39614.2889236111,2008-06-15,06:56:03
39.9753016,116.3362566,0,147.6,39614.2889467593,2008-06-15,06:56:05
39.9752916,116.336265,0,147.6,39614.2889699074,2008-06-15,06:56:07
39.9752699,116.3362599,0,147.6,39614.2889930556,2008-06-15,06:56:09
39.9752516,116.3362483,0,147.6,39614.2890162037,2008-06-15,06:56:11
39.9752299,116.3362416,0,147.6,39614.2890393519,2008-06-15,06:56:13
39.9752133,116.3362183,0,147.6,39614.2890625,2008-06-15,06:56:15
39.975205,116.3361916,0,147.6,39614.2890856481,2008-06-15,06:56:17
39.9752149,116.3361366,0,147.6,39614.2891087963,2008-06-15,06:56:19
39.9752299,116.3361016,0,147.6,39614.2891319444,2008-06-15,06:56:21
39.9752383,116.33607,0,147.6,39614.2891550926,2008-06-15,06:56:23
39.97522,116.3360749,0,147.6,39614.2891898148,2008-06-15,06:56:26
39.9752233,116.3360649,0,147.6,39614.289212963,2008-06-15,06:56:28
39.9752283,116.336035,0,147.6,39614.2892361111,2008-06-15,06:56:30
39.9752283,116.3360099,0,147.6,39614.2892592593,2008-06-15,06:56:32
39.975235,116.336,0,147.6,39614.2892824074,2008-06-15,06:56:34
39.97525,116.3359883,0,147.6,39614.2893055556,2008-06-15,06:56:36
39.97525,116.3359466,0,147.6,39614.2893287037,2008-06-15,06:56:38
39.9752516,116.3359033,0,147.6,39614.2893518518,2008-06-15,06:56:40
39.97525,116.3358649,0,147.6,39614.289375,2008-06-15,06:56:42
39.9752416,116.3357966,0,147.6,39614.2893981481,2008-06-15,06:56:44
39.9752233,116.3357366,0,147.6,39614.2894212963,2008-06-15,06:56:46
39.9752149,116.3356816,0,144.4,39614.2894444444,2008-06-15,06:56:48
39.9752116,116.335635,0,144.4,39614.2894675926,2008-06-15,06:56:50
39.9752016,116.3355866,0,144.4,39614.2894907407,2008-06-15,06:56:52
39.9751933,116.3355583,0,144.4,39614.2895138889,2008-06-15,06:56:54
39.9752066,116.3355066,0,147.6,39614.289537037,2008-06-15,06:56:56
39.9752166,116.33548,0,147.6,39614.2895601852,2008-06-15,06:56:58
39.97522,116.3354616,0,147.6,39614.2895833333,2008-06-15,06:57:00
39.9752283,116.3354133,0,144.4,39614.2896064815,2008-06-15,06:57:02
39.9752583,116.3353449,0,147.6,39614.2896296296,2008-06-15,06:57:04
39.9752666,116.3353166,0,147.6,39614.2896527778,2008-06-15,06:57:06
39.9752733,116.3352966,0,144.4,39614.2896759259,2008-06-15,06:57:08
39.9752733,116.3352966,0,144.4,39614.2897222222,2008-06-15,06:57:12
39.9752733,116.3352983,0,144.4,39614.2897453704,2008-06-15,06:57:14
39.9752683,116.3352816,0,144.4,39614.2897685185,2008-06-15,06:57:16
39.9752549,116.3352566,0,144.4,39614.2897916667,2008-06-15,06:57:18
39.97526,116.3352333,0,144.4,39614.2898148148,2008-06-15,06:57:20
39.9752666,116.3351883,0,144.4,39614.289837963,2008-06-15,06:57:22
39.9752666,116.335145,0,144.4,39614.2898611111,2008-06-15,06:57:24
39.9752566,116.3351116,0,144.4,39614.2898842593,2008-06-15,06:57:26
39.97525,116.3350816,0,144.4,39614.2899074074,2008-06-15,06:57:28
39.9752399,116.3350383,0,144.4,39614.2899305556,2008-06-15,06:57:30
39.9752316,116.3350116,0,144.4,39614.2899537037,2008-06-15,06:57:32
39.9752133,116.3350266,0,144.4,39614.2899768518,2008-06-15,06:57:34
39.9752233,116.3350183,0,144.4,39614.29,2008-06-15,06:57:36
39.9752416,116.3349966,0,144.4,39614.2900231481,2008-06-15,06:57:38
39.9752299,116.3349633,0,144.4,39614.2900462963,2008-06-15,06:57:40
39.9752399,116.33492,0,144.4,39614.2900694444,2008-06-15,06:57:42
39.9752433,116.3348783,0,144.4,39614.2900925926,2008-06-15,06:57:44
39.9752366,116.3348249,0,144.4,39614.2901157407,2008-06-15,06:57:46
39.9752549,116.3347333,0,144.4,39614.2901388889,2008-06-15,06:57:48
39.9752683,116.3346866,0,144.4,39614.290162037,2008-06-15,06:57:50
39.9752666,116.3346616,0,144.4,39614.2901851852,2008-06-15,06:57:52
39.9752716,116.3346266,0,144.4,39614.2902083333,2008-06-15,06:57:54
39.97528,116.3346016,0,144.4,39614.2902314815,2008-06-15,06:57:56
39.9752866,116.3345933,0,144.4,39614.2902546296,2008-06-15,06:57:58
39.9752966,116.3345799,0,144.4,39614.2902777778,2008-06-15,06:58:00
39.9753083,116.3345466,0,144.4,39614.2903009259,2008-06-15,06:58:02
39.9753099,116.3344716,0,144.4,39614.2903240741,2008-06-15,06:58:04
39.975305,116.3344083,0,144.4,39614.2903472222,2008-06-15,06:58:06
39.9753083,116.3343699,0,144.4,39614.2903703704,2008-06-15,06:58:08
39.9753166,116.3343399,0,141.1,39614.2903935185,2008-06-15,06:58:10
39.9753149,116.3342933,0,144.4,39614.2904166667,2008-06-15,06:58:12
39.97532,116.3342616,0,144.4,39614.2904398148,2008-06-15,06:58:14
39.9753283,116.3342316,0,144.4,39614.290462963,2008-06-15,06:58:16
39.9754133,116.33401,0,144.4,39614.2905902778,2008-06-15,06:58:27
39.9754533,116.3339683,0,144.4,39614.2906134259,2008-06-15,06:58:29
39.9755783,116.3339866,0,141.1,39614.2906365741,2008-06-15,06:58:31
39.9756433,116.3339299,0,141.1,39614.2906597222,2008-06-15,06:58:33
39.9756716,116.3338433,0,141.1,39614.2906828704,2008-06-15,06:58:35
39.9757,116.3333916,0,144.4,39614.2908449074,2008-06-15,06:58:49
39.9756416,116.3335499,0,144.4,39614.2908680556,2008-06-15,06:58:51
39.9752666,116.3338066,0,141.1,39614.2909837963,2008-06-15,06:59:01
39.97522,116.3338533,0,141.1,39614.2910069444,2008-06-15,06:59:03
39.975265,116.3338766,0,141.1,39614.2910300926,2008-06-15,06:59:05
39.9752733,116.3337866,0,141.1,39614.2910532407,2008-06-15,06:59:07
39.9752999,116.3337083,0,141.1,39614.2910763889,2008-06-15,06:59:09
39.9753416,116.3336416,0,141.1,39614.291099537,2008-06-15,06:59:11
39.975375,116.3335799,0,141.1,39614.2911226852,2008-06-15,06:59:13
39.9753949,116.3335233,0,141.1,39614.2911458333,2008-06-15,06:59:15
39.9754066,116.33349,0,141.1,39614.2911689815,2008-06-15,06:59:17
39.9754033,116.3334416,0,141.1,39614.2911921296,2008-06-15,06:59:19
39.9754016,116.3334116,0,141.1,39614.2912152778,2008-06-15,06:59:21
39.9754133,116.3333699,0,141.1,39614.2912384259,2008-06-15,06:59:23
39.9754266,116.3333249,0,141.1,39614.2912615741,2008-06-15,06:59:25
39.9754333,116.3332899,0,141.1,39614.2912847222,2008-06-15,06:59:27
39.9754383,116.3332416,0,141.1,39614.2913078704,2008-06-15,06:59:29
39.9754499,116.3332049,0,141.1,39614.2913310185,2008-06-15,06:59:31
39.9754583,116.333155,0,141.1,39614.2913541667,2008-06-15,06:59:33
39.9754583,116.3331016,0,141.1,39614.2913773148,2008-06-15,06:59:35
39.9754516,116.3330666,0,141.1,39614.291400463,2008-06-15,06:59:37
39.9754466,116.3330366,0,141.1,39614.2914236111,2008-06-15,06:59:39
39.9754516,116.3329883,0,141.1,39614.2914467593,2008-06-15,06:59:41
39.9754433,116.3329249,0,141.1,39614.2914699074,2008-06-15,06:59:43
39.9754499,116.3329049,0,141.1,39614.2914930556,2008-06-15,06:59:45
39.9754616,116.3328733,0,141.1,39614.2915162037,2008-06-15,06:59:47
39.97547,116.3328449,0,141.1,39614.2915393518,2008-06-15,06:59:49
39.9754716,116.3327949,0,141.1,39614.2915625,2008-06-15,06:59:51
39.9754666,116.3327649,0,141.1,39614.2915856481,2008-06-15,06:59:53
39.97546,116.3327316,0,141.1,39614.2916087963,2008-06-15,06:59:55
39.9754516,116.3326866,0,141.1,39614.2916319444,2008-06-15,06:59:57
39.9754433,116.3326383,0,141.1,39614.2916550926,2008-06-15,06:59:59
39.9754433,116.3326016,0,141.1,39614.2916782407,2008-06-15,07:00:01
39.97547,116.3325716,0,141.1,39614.2917013889,2008-06-15,07:00:03
39.975485,116.332565,0,141.1,39614.291724537,2008-06-15,07:00:05
39.9754949,116.3325383,0,141.1,39614.2917476852,2008-06-15,07:00:07
39.9754983,116.3325033,0,141.1,39614.2917708333,2008-06-15,07:00:09
39.9755016,116.3324616,0,141.1,39614.2917939815,2008-06-15,07:00:11
39.9755,116.3324133,0,141.1,39614.2918171296,2008-06-15,07:00:13
39.9754816,116.3323783,0,141.1,39614.2918402778,2008-06-15,07:00:15
39.97547,116.3323483,0,144.4,39614.2918634259,2008-06-15,07:00:17
39.9754433,116.33232,0,144.4,39614.2918865741,2008-06-15,07:00:19
39.9754383,116.3322949,0,144.4,39614.2919097222,2008-06-15,07:00:21
39.9754483,116.332265,0,144.4,39614.2919328704,2008-06-15,07:00:23
39.975445,116.3322633,0,144.4,39614.2919560185,2008-06-15,07:00:25
39.9754433,116.3322349,0,144.4,39614.2919907407,2008-06-15,07:00:28
39.9754416,116.3321766,0,147.6,39614.2920138889,2008-06-15,07:00:30
39.9754399,116.3321666,0,144.4,39614.292037037,2008-06-15,07:00:32
39.9754433,116.3321483,0,144.4,39614.2920601852,2008-06-15,07:00:34
39.975445,116.3321199,0,144.4,39614.2920833333,2008-06-15,07:00:36
39.9754516,116.3320833,0,144.4,39614.2921064815,2008-06-15,07:00:38
39.9754633,116.3320216,0,144.4,39614.2921296296,2008-06-15,07:00:40
39.9755116,116.3319533,0,144.4,39614.2921527778,2008-06-15,07:00:42
39.9755533,116.3319066,0,144.4,39614.2921759259,2008-06-15,07:00:44
39.9755783,116.3318583,0,144.4,39614.2921990741,2008-06-15,07:00:46
39.9755949,116.3318249,0,147.6,39614.2922222222,2008-06-15,07:00:48
39.9756166,116.3318033,0,147.6,39614.2922453704,2008-06-15,07:00:50
39.9756183,116.3317699,0,147.6,39614.2922685185,2008-06-15,07:00:52
39.97564,116.3317416,0,150.9,39614.2922916667,2008-06-15,07:00:54
39.9756833,116.3317183,0,150.9,39614.2923148148,2008-06-15,07:00:56
39.9757233,116.3316883,0,154.2,39614.292337963,2008-06-15,07:00:58
39.975755,116.3316633,0,154.2,39614.2923611111,2008-06-15,07:01:00
39.9757866,116.331655,0,157.5,39614.2923842593,2008-06-15,07:01:02
39.9757933,116.3316499,0,157.5,39614.2924074074,2008-06-15,07:01:04
39.975795,116.3316499,0,160.8,39614.2924305556,2008-06-15,07:01:06
39.9757999,116.3316433,0,160.8,39614.2924537037,2008-06-15,07:01:08
39.9758266,116.3316316,0,160.8,39614.2924768519,2008-06-15,07:01:10
39.9758416,116.3316249,0,164,39614.2925,2008-06-15,07:01:12
39.9758616,116.3316033,0,164,39614.2925231481,2008-06-15,07:01:14
39.9758516,116.3315716,0,164,39614.2925462963,2008-06-15,07:01:16
39.9758433,116.3315466,0,164,39614.2925694444,2008-06-15,07:01:18
39.9758466,116.3314883,0,164,39614.2925925926,2008-06-15,07:01:20
39.9758816,116.3314166,0,164,39614.2926157407,2008-06-15,07:01:22
39.9759166,116.3313333,0,167.3,39614.2926388889,2008-06-15,07:01:24
39.9759549,116.3312299,0,167.3,39614.292662037,2008-06-15,07:01:26
39.9759449,116.3311766,0,167.3,39614.2926851852,2008-06-15,07:01:28
39.9758933,116.3311716,0,167.3,39614.2927083333,2008-06-15,07:01:30
39.9758599,116.331165,0,167.3,39614.2927314815,2008-06-15,07:01:32
39.9758449,116.3311633,0,164,39614.2927546296,2008-06-15,07:01:34
39.9758149,116.331165,0,164,39614.2927777778,2008-06-15,07:01:36
39.9758083,116.3311399,0,160.8,39614.2928009259,2008-06-15,07:01:38
39.9757883,116.3311333,0,160.8,39614.2928240741,2008-06-15,07:01:40
39.9757733,116.3311583,0,164,39614.2928472222,2008-06-15,07:01:42
39.9757383,116.3311666,0,160.8,39614.2928703704,2008-06-15,07:01:44
39.9757233,116.3311549,0,160.8,39614.2928935185,2008-06-15,07:01:46
39.9756933,116.3311283,0,160.8,39614.2929166667,2008-06-15,07:01:48
39.9756566,116.3311449,0,160.8,39614.2929398148,2008-06-15,07:01:50
39.9755966,116.3311683,0,160.8,39614.292974537,2008-06-15,07:01:53
39.9755716,116.331165,0,164,39614.2929976852,2008-06-15,07:01:55
39.9755616,116.3311666,0,164,39614.2930208333,2008-06-15,07:01:57
