# Supplementary material for: Research on differential privacy protection method based on user tendency
Source: PLoS One. 2023 Oct 26;18(10):e0288823. doi: 10.1371/journal.pone.0288823 (PMC10602288; doi:10.1371/journal.pone.0288823)
Supplement: S4 Data — (ZIP) [file pone.0288823.s004.zip › Data 5-4/112/Trajectory/20080615153009.plt]

Geolife trajectory
WGS 84
Altitude is in Feet
Reserved 3
0,2,255,My Track,0,0,2,8421376
0
39.9754949,116.3307499,0,137.8,39614.6459375,2008-06-15,15:30:09
39.9754949,116.3307499,0,137.8,39614.6459490741,2008-06-15,15:30:10
39.9754933,116.3307549,0,137.8,39614.6459722222,2008-06-15,15:30:12
39.9755,116.3307816,0,137.8,39614.6459953704,2008-06-15,15:30:14
39.9755133,116.3308166,0,137.8,39614.6460185185,2008-06-15,15:30:16
39.9755233,116.3308,0,137.8,39614.6460416667,2008-06-15,15:30:18
39.9754583,116.3307633,0,137.8,39614.6460648148,2008-06-15,15:30:20
39.97547,116.3307333,0,137.8,39614.646087963,2008-06-15,15:30:22
39.9754649,116.3307083,0,137.8,39614.6461111111,2008-06-15,15:30:24
39.9754616,116.3306816,0,137.8,39614.6461342593,2008-06-15,15:30:26
39.9754649,116.3306449,0,137.8,39614.6461574074,2008-06-15,15:30:28
39.9754716,116.3305999,0,137.8,39614.6461805556,2008-06-15,15:30:30
39.9754783,116.3305649,0,137.8,39614.6462037037,2008-06-15,15:30:32
39.9754916,116.3305316,0,137.8,39614.6462268519,2008-06-15,15:30:34
39.975485,116.3305016,0,137.8,39614.64625,2008-06-15,15:30:36
39.9754816,116.3304666,0,137.8,39614.6462731481,2008-06-15,15:30:38
39.9754683,116.3304316,0,137.8,39614.6462962963,2008-06-15,15:30:40
39.9754533,116.3304,0,137.8,39614.6463194444,2008-06-15,15:30:42
39.9754349,116.33036,0,137.8,39614.6463425926,2008-06-15,15:30:44
39.9754249,116.3303366,0,137.8,39614.6463657407,2008-06-15,15:30:46
39.9754116,116.3303216,0,137.8,39614.6463888889,2008-06-15,15:30:48
39.9754233,116.3303183,0,137.8,39614.646412037,2008-06-15,15:30:50
39.9753633,116.3303083,0,137.8,39614.6464351852,2008-06-15,15:30:52
39.9753399,116.330295,0,137.8,39614.6464583333,2008-06-15,15:30:54
39.9752583,116.3302883,0,137.8,39614.6464814815,2008-06-15,15:30:56
39.9752949,116.3302533,0,137.8,39614.6465046296,2008-06-15,15:30:58
39.9753016,116.3302299,0,137.8,39614.6465277778,2008-06-15,15:31:00
39.9753083,116.3302083,0,137.8,39614.6465509259,2008-06-15,15:31:02
39.9752949,116.3301566,0,134.5,39614.6465740741,2008-06-15,15:31:04
39.9753216,116.3301216,0,134.5,39614.6465972222,2008-06-15,15:31:06
39.9753433,116.3300966,0,134.5,39614.6466203704,2008-06-15,15:31:08
39.9753516,116.3300683,0,134.5,39614.6466435185,2008-06-15,15:31:10
39.975335,116.3300466,0,134.5,39614.6466666667,2008-06-15,15:31:12
39.9753016,116.33003,0,134.5,39614.6466898148,2008-06-15,15:31:14
39.9752683,116.329995,0,134.5,39614.646712963,2008-06-15,15:31:16
39.9752083,116.3299283,0,134.5,39614.6467361111,2008-06-15,15:31:18
39.9752133,116.3298766,0,134.5,39614.6467592593,2008-06-15,15:31:20
39.97522,116.3298433,0,134.5,39614.6467824074,2008-06-15,15:31:22
39.9752283,116.329805,0,134.5,39614.6468055556,2008-06-15,15:31:24
39.97522,116.3297716,0,134.5,39614.6468287037,2008-06-15,15:31:26
39.9752183,116.3297433,0,134.5,39614.6468518519,2008-06-15,15:31:28
39.9752216,116.3297283,0,134.5,39614.646875,2008-06-15,15:31:30
39.9752549,116.329715,0,134.5,39614.6468981481,2008-06-15,15:31:32
39.9752616,116.3296749,0,134.5,39614.6469212963,2008-06-15,15:31:34
39.9752866,116.3296499,0,134.5,39614.6469444444,2008-06-15,15:31:36
39.9752983,116.3296133,0,134.5,39614.6469675926,2008-06-15,15:31:38
39.97533,116.3295799,0,134.5,39614.6469907407,2008-06-15,15:31:40
39.9753549,116.3295483,0,134.5,39614.6470138889,2008-06-15,15:31:42
39.9753866,116.3295016,0,134.5,39614.647037037,2008-06-15,15:31:44
39.9754166,116.329505,0,134.5,39614.6470601852,2008-06-15,15:31:46
39.9753483,116.3295333,0,134.5,39614.6470833333,2008-06-15,15:31:48
39.9753333,116.329505,0,134.5,39614.6471064815,2008-06-15,15:31:50
39.9753149,116.32947,0,134.5,39614.6471296296,2008-06-15,15:31:52
39.9752933,116.3294416,0,131.2,39614.6471527778,2008-06-15,15:31:54
39.9752949,116.3293949,0,131.2,39614.6471759259,2008-06-15,15:31:56
39.9753283,116.3293566,0,131.2,39614.6471990741,2008-06-15,15:31:58
39.9753699,116.3293216,0,131.2,39614.6472222222,2008-06-15,15:32:00
39.9753833,116.3292816,0,131.2,39614.6472453704,2008-06-15,15:32:02
39.9753733,116.3292483,0,128,39614.6472685185,2008-06-15,15:32:04
39.9753483,116.3292366,0,128,39614.6472916667,2008-06-15,15:32:06
39.9753466,116.3292166,0,128,39614.6473148148,2008-06-15,15:32:08
39.9752949,116.3291799,0,124.7,39614.647337963,2008-06-15,15:32:10
39.9753083,116.3291349,0,124.7,39614.6473611111,2008-06-15,15:32:12
39.9752916,116.3290866,0,124.7,39614.6473842593,2008-06-15,15:32:14
39.9752916,116.3290449,0,124.7,39614.6474074074,2008-06-15,15:32:16
39.9752916,116.3290083,0,121.4,39614.6474305556,2008-06-15,15:32:18
39.9753149,116.3289766,0,121.4,39614.6474537037,2008-06-15,15:32:20
39.9753149,116.3289433,0,121.4,39614.6474768519,2008-06-15,15:32:22
39.97535,116.3289183,0,121.4,39614.6475,2008-06-15,15:32:24
39.9753633,116.3288999,0,121.4,39614.6475231481,2008-06-15,15:32:26
39.9753633,116.3288749,0,121.4,39614.6475462963,2008-06-15,15:32:28
39.9753883,116.328845,0,121.4,39614.6475694444,2008-06-15,15:32:30
39.9753649,116.3288583,0,124.7,39614.6475925926,2008-06-15,15:32:32
39.9753466,116.3288433,0,124.7,39614.6476157407,2008-06-15,15:32:34
39.9753266,116.3288083,0,124.7,39614.6476388889,2008-06-15,15:32:36
39.97533,116.3287816,0,124.7,39614.647662037,2008-06-15,15:32:38
39.975335,116.3287333,0,124.7,39614.6476851852,2008-06-15,15:32:40
39.97533,116.3286933,0,124.7,39614.6477083333,2008-06-15,15:32:42
39.9753066,116.3286516,0,121.4,39614.6477314815,2008-06-15,15:32:44
39.9752883,116.3286049,0,121.4,39614.6477546296,2008-06-15,15:32:46
39.97529,116.3285549,0,121.4,39614.6477777778,2008-06-15,15:32:48
39.9752983,116.32851,0,121.4,39614.6478009259,2008-06-15,15:32:50
39.9753149,116.3284666,0,121.4,39614.6478240741,2008-06-15,15:32:52
39.9753366,116.3284566,0,118.1,39614.6478472222,2008-06-15,15:32:54
39.9753549,116.3284149,0,118.1,39614.6478703704,2008-06-15,15:32:56
39.9753566,116.3283866,0,118.1,39614.6478935185,2008-06-15,15:32:58
39.9753399,116.3283733,0,118.1,39614.6479166667,2008-06-15,15:33:00
39.9753266,116.32834,0,118.1,39614.6479398148,2008-06-15,15:33:02
39.9753316,116.3283433,0,114.8,39614.647962963,2008-06-15,15:33:04
39.97532,116.3283133,0,114.8,39614.6479861111,2008-06-15,15:33:06
39.9753416,116.3282549,0,114.8,39614.6480092593,2008-06-15,15:33:08
39.97536,116.3282566,0,111.5,39614.6480324074,2008-06-15,15:33:10
39.9753566,116.3282366,0,111.5,39614.6480555556,2008-06-15,15:33:12
39.9753683,116.3282099,0,111.5,39614.6480787037,2008-06-15,15:33:14
39.9753566,116.3281916,0,114.8,39614.6481018519,2008-06-15,15:33:16
39.975375,116.3281433,0,114.8,39614.648125,2008-06-15,15:33:18
39.9753866,116.3281016,0,114.8,39614.6481481481,2008-06-15,15:33:20
39.9753733,116.3280683,0,114.8,39614.6481712963,2008-06-15,15:33:22
39.9753699,116.3280383,0,114.8,39614.6481944444,2008-06-15,15:33:24
39.97535,116.3280166,0,114.8,39614.6482175926,2008-06-15,15:33:26
39.9753549,116.3279766,0,114.8,39614.6482407407,2008-06-15,15:33:28
39.9753433,116.3279216,0,118.1,39614.6482638889,2008-06-15,15:33:30
39.9753249,116.3278916,0,118.1,39614.648287037,2008-06-15,15:33:32
39.9753166,116.3278533,0,118.1,39614.6483101852,2008-06-15,15:33:34
39.97533,116.3278783,0,118.1,39614.6483333333,2008-06-15,15:33:36
39.9753399,116.3278733,0,118.1,39614.6483564815,2008-06-15,15:33:38
39.9753399,116.3278266,0,118.1,39614.6483796296,2008-06-15,15:33:40
39.9753166,116.3277883,0,118.1,39614.6484027778,2008-06-15,15:33:42
39.9752816,116.3277883,0,121.4,39614.6484259259,2008-06-15,15:33:44
39.9752399,116.3277899,0,121.4,39614.6484490741,2008-06-15,15:33:46
39.9752149,116.3278083,0,121.4,39614.6484722222,2008-06-15,15:33:48
39.9751999,116.327815,0,121.4,39614.6484953704,2008-06-15,15:33:50
39.9752066,116.3278183,0,121.4,39614.6485185185,2008-06-15,15:33:52
39.9751849,116.3278183,0,121.4,39614.6485416667,2008-06-15,15:33:54
39.9751716,116.3278116,0,121.4,39614.6485648148,2008-06-15,15:33:56
39.975165,116.3277783,0,124.7,39614.648587963,2008-06-15,15:33:58
39.9751233,116.3277416,0,124.7,39614.6486111111,2008-06-15,15:34:00
39.9751049,116.3276883,0,128,39614.6486342593,2008-06-15,15:34:02
39.9750716,116.3276866,0,128,39614.6486574074,2008-06-15,15:34:04
39.9750466,116.3274766,0,131.2,39614.6486805556,2008-06-15,15:34:06
39.9749766,116.3273216,0,134.5,39614.6487037037,2008-06-15,15:34:08
39.9749366,116.3274183,0,134.5,39614.6487268518,2008-06-15,15:34:10
39.9749466,116.3274933,0,131.2,39614.64875,2008-06-15,15:34:12
39.9749633,116.327535,0,131.2,39614.6487731481,2008-06-15,15:34:14
39.9749516,116.3275383,0,131.2,39614.6487962963,2008-06-15,15:34:16
39.9749633,116.3275466,0,131.2,39614.6488194444,2008-06-15,15:34:18
39.9749866,116.3275533,0,128,39614.6488425926,2008-06-15,15:34:20
39.97501,116.3275383,0,131.2,39614.6488657407,2008-06-15,15:34:22
39.9750083,116.3274983,0,128,39614.6488888889,2008-06-15,15:34:24
39.9750133,116.3274766,0,128,39614.648912037,2008-06-15,15:34:26
39.9749866,116.3274183,0,128,39614.6489351852,2008-06-15,15:34:28
39.9749649,116.3273783,0,128,39614.6489583333,2008-06-15,15:34:30
39.9749416,116.327345,0,128,39614.6489814815,2008-06-15,15:34:32
39.9749383,116.3273233,0,128,39614.6490046296,2008-06-15,15:34:34
39.9749233,116.3273066,0,128,39614.6490277778,2008-06-15,15:34:36
39.9749083,116.3273133,0,128,39614.6490509259,2008-06-15,15:34:38
39.9749083,116.3273299,0,128,39614.6490740741,2008-06-15,15:34:40
39.9749,116.32736,0,128,39614.6490972222,2008-06-15,15:34:42
39.9748466,116.3273916,0,128,39614.6491203704,2008-06-15,15:34:44
39.9748183,116.3274183,0,124.7,39614.6491435185,2008-06-15,15:34:46
39.9748083,116.3274233,0,128,39614.6491666667,2008-06-15,15:34:48
39.974815,116.3274349,0,128,39614.6491898148,2008-06-15,15:34:50
39.9747933,116.3274283,0,128,39614.649212963,2008-06-15,15:34:52
39.9747633,116.3274249,0,131.2,39614.6492361111,2008-06-15,15:34:54
39.9747416,116.3274316,0,131.2,39614.6492592593,2008-06-15,15:34:56
39.9747183,116.3274333,0,131.2,39614.6492824074,2008-06-15,15:34:58
39.9746866,116.3274333,0,131.2,39614.6493055556,2008-06-15,15:35:00
39.9746616,116.3274383,0,131.2,39614.6493287037,2008-06-15,15:35:02
39.9746399,116.3274416,0,134.5,39614.6493518518,2008-06-15,15:35:04
39.9746133,116.3274416,0,134.5,39614.649375,2008-06-15,15:35:06
39.9745866,116.3274466,0,134.5,39614.6493981481,2008-06-15,15:35:08
39.974565,116.327445,0,141.1,39614.6494212963,2008-06-15,15:35:10
39.9745399,116.3274416,0,144.4,39614.6494444444,2008-06-15,15:35:12
39.9745216,116.3274366,0,141.1,39614.6494675926,2008-06-15,15:35:14
39.9744999,116.3274366,0,141.1,39614.6494907407,2008-06-15,15:35:16
39.974475,116.3274399,0,144.4,39614.6495138889,2008-06-15,15:35:18
39.9744516,116.3274399,0,144.4,39614.649537037,2008-06-15,15:35:20
39.974425,116.3274516,0,150.9,39614.6495601852,2008-06-15,15:35:22
39.9744033,116.3274666,0,154.2,39614.6495833333,2008-06-15,15:35:24
39.9743583,116.3274949,0,170.6,39614.6496064815,2008-06-15,15:35:26
39.97434,116.3274883,0,164,39614.6496296296,2008-06-15,15:35:28
39.974325,116.3274783,0,167.3,39614.6496527778,2008-06-15,15:35:30
39.974325,116.3274549,0,167.3,39614.6496759259,2008-06-15,15:35:32
39.9742966,116.3274583,0,167.3,39614.6496990741,2008-06-15,15:35:34
39.9742783,116.3274716,0,167.3,39614.6497222222,2008-06-15,15:35:36
39.9742533,116.32748,0,170.6,39614.6497453704,2008-06-15,15:35:38
39.9742516,116.3274899,0,170.6,39614.6497685185,2008-06-15,15:35:40
39.9742283,116.3275099,0,173.9,39614.6497916667,2008-06-15,15:35:42
39.9741766,116.3275399,0,177.2,39614.6498148148,2008-06-15,15:35:44
39.9741516,116.3275766,0,180.4,39614.649837963,2008-06-15,15:35:46
39.974155,116.3275933,0,180.4,39614.6498611111,2008-06-15,15:35:48
39.9741566,116.3275916,0,180.4,39614.6498842593,2008-06-15,15:35:50
39.97414,116.3275799,0,183.7,39614.6499074074,2008-06-15,15:35:52
39.974115,116.3275783,0,183.7,39614.6499305556,2008-06-15,15:35:54
39.9740833,116.3275749,0,183.7,39614.6499537037,2008-06-15,15:35:56
39.9740583,116.3275733,0,183.7,39614.6499768518,2008-06-15,15:35:58
39.9740266,116.3275799,0,183.7,39614.65,2008-06-15,15:36:00
39.9739916,116.3275883,0,183.7,39614.6500231481,2008-06-15,15:36:02
39.9739633,116.3275833,0,187,39614.6500462963,2008-06-15,15:36:04
39.9739333,116.3275816,0,187,39614.6500694444,2008-06-15,15:36:06
39.973905,116.327585,0,187,39614.6500925926,2008-06-15,15:36:08
39.9738766,116.3275833,0,187,39614.6501157407,2008-06-15,15:36:10
39.9738566,116.3275816,0,187,39614.6501388889,2008-06-15,15:36:12
39.9738333,116.327585,0,187,39614.650162037,2008-06-15,15:36:14
39.9738083,116.3276083,0,187,39614.6501851852,2008-06-15,15:36:16
39.9737916,116.3276233,0,187,39614.6502083333,2008-06-15,15:36:18
39.9737766,116.3276266,0,190.3,39614.6502314815,2008-06-15,15:36:20
39.973765,116.3276283,0,190.3,39614.6502546296,2008-06-15,15:36:22
39.9737449,116.3276299,0,190.3,39614.6502777778,2008-06-15,15:36:24
39.9737183,116.3276099,0,187,39614.6503009259,2008-06-15,15:36:26
39.9736883,116.327605,0,187,39614.6503240741,2008-06-15,15:36:28
39.9736633,116.3275883,0,187,39614.6503472222,2008-06-15,15:36:30
39.9736316,116.3275866,0,187,39614.6503703704,2008-06-15,15:36:32
39.9736033,116.3275816,0,187,39614.6503935185,2008-06-15,15:36:34
39.9735783,116.3275816,0,187,39614.6504166667,2008-06-15,15:36:36
39.97355,116.3275833,0,183.7,39614.6504398148,2008-06-15,15:36:38
39.973525,116.3275799,0,183.7,39614.650462963,2008-06-15,15:36:40
39.9734966,116.3275833,0,183.7,39614.6504861111,2008-06-15,15:36:42
39.97347,116.3276033,0,183.7,39614.6505092593,2008-06-15,15:36:44
39.9734366,116.3275966,0,183.7,39614.6505324074,2008-06-15,15:36:46
39.9734049,116.3275749,0,183.7,39614.6505555556,2008-06-15,15:36:48
39.9733733,116.3275616,0,183.7,39614.6505787037,2008-06-15,15:36:50
39.9733433,116.3275516,0,183.7,39614.6506018518,2008-06-15,15:36:52
39.9733099,116.3275466,0,183.7,39614.650625,2008-06-15,15:36:54
39.9732666,116.3275333,0,183.7,39614.6506481481,2008-06-15,15:36:56
39.9732316,116.3275333,0,183.7,39614.6506712963,2008-06-15,15:36:58
39.9732033,116.3275449,0,183.7,39614.6506944444,2008-06-15,15:37:00
39.9731716,116.32755,0,183.7,39614.6507175926,2008-06-15,15:37:02
39.9731316,116.3275449,0,183.7,39614.6507407407,2008-06-15,15:37:04
39.97309,116.32755,0,187,39614.6507638889,2008-06-15,15:37:06
39.9730416,116.3275766,0,187,39614.650787037,2008-06-15,15:37:08
39.97298,116.3276499,0,193.6,39614.6508101852,2008-06-15,15:37:10
39.9729533,116.327655,0,193.6,39614.6508333333,2008-06-15,15:37:12
39.9729449,116.3276616,0,193.6,39614.6508564815,2008-06-15,15:37:14
39.9729233,116.3276633,0,193.6,39614.6508796296,2008-06-15,15:37:16
39.9729049,116.3276649,0,193.6,39614.6509027778,2008-06-15,15:37:18
39.9728749,116.3276733,0,193.6,39614.6509259259,2008-06-15,15:37:20
39.9728566,116.3276666,0,193.6,39614.6509490741,2008-06-15,15:37:22
39.972855,116.3276483,0,193.6,39614.6509722222,2008-06-15,15:37:24
39.9728416,116.3276283,0,193.6,39614.6509953704,2008-06-15,15:37:26
39.9728266,116.3276166,0,193.6,39614.6510185185,2008-06-15,15:37:28
39.9727983,116.3276099,0,193.6,39614.6510416667,2008-06-15,15:37:30
39.9727716,116.327605,0,193.6,39614.6510648148,2008-06-15,15:37:32
39.9727466,116.327605,0,193.6,39614.651087963,2008-06-15,15:37:34
39.9727283,116.3276016,0,193.6,39614.6511111111,2008-06-15,15:37:36
39.9727083,116.3275999,0,193.6,39614.6511342593,2008-06-15,15:37:38
39.9726866,116.3275999,0,193.6,39614.6511574074,2008-06-15,15:37:40
39.9726666,116.3275983,0,193.6,39614.6511805556,2008-06-15,15:37:42
39.9726433,116.3275999,0,196.9,39614.6512037037,2008-06-15,15:37:44
39.9726233,116.3275983,0,193.6,39614.6512268518,2008-06-15,15:37:46
39.9725983,116.3275966,0,193.6,39614.65125,2008-06-15,15:37:48
39.9725799,116.3275966,0,193.6,39614.6512731481,2008-06-15,15:37:50
39.9725616,116.3275999,0,193.6,39614.6512962963,2008-06-15,15:37:52
39.9725466,116.3276033,0,193.6,39614.6513194444,2008-06-15,15:37:54
39.9725199,116.3276116,0,193.6,39614.6513425926,2008-06-15,15:37:56
39.9725033,116.3276083,0,193.6,39614.6513657407,2008-06-15,15:37:58
39.9724816,116.3276083,0,193.6,39614.6513888889,2008-06-15,15:38:00
39.9724666,116.3276016,0,193.6,39614.651412037,2008-06-15,15:38:02
39.9724616,116.3275783,0,190.3,39614.6514351852,2008-06-15,15:38:04
39.9724633,116.3275599,0,190.3,39614.6514583333,2008-06-15,15:38:06
39.9724533,116.3275266,0,190.3,39614.6514814815,2008-06-15,15:38:08
39.9724466,116.3274983,0,190.3,39614.6515046296,2008-06-15,15:38:10
39.9724533,116.3274566,0,190.3,39614.6515277778,2008-06-15,15:38:12
39.9724533,116.3273999,0,190.3,39614.6515509259,2008-06-15,15:38:14
39.97246,116.3273633,0,190.3,39614.6515740741,2008-06-15,15:38:16
39.972475,116.3273216,0,190.3,39614.6515972222,2008-06-15,15:38:18
39.9724583,116.3272833,0,190.3,39614.6516203704,2008-06-15,15:38:20
39.9724333,116.3272566,0,190.3,39614.6516435185,2008-06-15,15:38:22
39.97243,116.3272333,0,190.3,39614.6516666667,2008-06-15,15:38:24
39.97243,116.3272033,0,190.3,39614.6516898148,2008-06-15,15:38:26
39.9724399,116.3271783,0,190.3,39614.651712963,2008-06-15,15:38:28
39.9724766,116.32715,0,190.3,39614.6517361111,2008-06-15,15:38:30
39.9724699,116.32713,0,190.3,39614.6517592593,2008-06-15,15:38:32
39.9724699,116.3271133,0,193.6,39614.6517824074,2008-06-15,15:38:34
39.9724583,116.3270866,0,193.6,39614.6518055556,2008-06-15,15:38:36
39.9724466,116.327045,0,190.3,39614.6518287037,2008-06-15,15:38:38
39.9724433,116.3270033,0,190.3,39614.6518518519,2008-06-15,15:38:40
39.9724433,116.32696,0,187,39614.651875,2008-06-15,15:38:42
39.972475,116.3269616,0,187,39614.6518981481,2008-06-15,15:38:44
39.9725233,116.3269799,0,187,39614.6519212963,2008-06-15,15:38:46
39.9726233,116.3269716,0,183.7,39614.6519444444,2008-06-15,15:38:48
39.9726216,116.3266499,0,167.3,39614.6532060185,2008-06-15,15:40:37
39.9726049,116.3266116,0,167.3,39614.6532291667,2008-06-15,15:40:39
39.9725899,116.3265916,0,167.3,39614.6532523148,2008-06-15,15:40:41
39.9725766,116.3265783,0,167.3,39614.653275463,2008-06-15,15:40:43
39.9725766,116.3265533,0,167.3,39614.6532986111,2008-06-15,15:40:45
39.9725783,116.3265699,0,167.3,39614.6533217593,2008-06-15,15:40:47
39.9725816,116.3265866,0,167.3,39614.6541319444,2008-06-15,15:41:57
39.97257,116.3265716,0,167.3,39614.6541550926,2008-06-15,15:41:59
39.9725816,116.3265566,0,167.3,39614.6541782407,2008-06-15,15:42:01
39.97257,116.326505,0,167.3,39614.6542013889,2008-06-15,15:42:03
39.972575,116.3264633,0,167.3,39614.654224537,2008-06-15,15:42:05
39.9725633,116.3264116,0,167.3,39614.6542476852,2008-06-15,15:42:07
39.9725649,116.3264066,0,167.3,39614.6542708333,2008-06-15,15:42:09
39.9725616,116.3263633,0,167.3,39614.6542939815,2008-06-15,15:42:11
39.9725516,116.32633,0,167.3,39614.6543171296,2008-06-15,15:42:13
39.9725216,116.3262916,0,167.3,39614.6543402778,2008-06-15,15:42:15
39.9724983,116.32626,0,167.3,39614.6543634259,2008-06-15,15:42:17
39.9725066,116.32624,0,164,39614.6543865741,2008-06-15,15:42:19
39.9725033,116.3262083,0,164,39614.6544097222,2008-06-15,15:42:21
39.972505,116.3261849,0,164,39614.6544328704,2008-06-15,15:42:23
39.972505,116.3261499,0,164,39614.6544560185,2008-06-15,15:42:25
39.9725133,116.3261299,0,164,39614.6544791667,2008-06-15,15:42:27
39.9725166,116.3260916,0,164,39614.6545023148,2008-06-15,15:42:29
39.972515,116.3260716,0,164,39614.654525463,2008-06-15,15:42:31
39.9725016,116.326035,0,164,39614.6545486111,2008-06-15,15:42:33
39.9724983,116.3260183,0,164,39614.6545717593,2008-06-15,15:42:35
39.9724816,116.3259966,0,167.3,39614.6545949074,2008-06-15,15:42:37
39.972475,116.3259683,0,167.3,39614.6546180556,2008-06-15,15:42:39
39.9724683,116.3259533,0,167.3,39614.6546412037,2008-06-15,15:42:41
39.9724549,116.3259383,0,167.3,39614.6546643519,2008-06-15,15:42:43
39.9724266,116.3258916,0,167.3,39614.6546875,2008-06-15,15:42:45
39.9724166,116.3258683,0,167.3,39614.6547106481,2008-06-15,15:42:47
39.9724116,116.3258366,0,167.3,39614.6547337963,2008-06-15,15:42:49
39.9724166,116.3258166,0,167.3,39614.6547569444,2008-06-15,15:42:51
39.972415,116.3257883,0,167.3,39614.6547800926,2008-06-15,15:42:53
39.9724233,116.3257649,0,167.3,39614.6548032407,2008-06-15,15:42:55
39.9724249,116.325735,0,167.3,39614.6548263889,2008-06-15,15:42:57
39.9724083,116.3257099,0,164,39614.654849537,2008-06-15,15:42:59
39.97242,116.3256916,0,164,39614.6548726852,2008-06-15,15:43:01
39.9724083,116.3257216,0,164,39614.6548958333,2008-06-15,15:43:03
39.9723666,116.3256883,0,164,39614.6549189815,2008-06-15,15:43:05
39.9723783,116.3256549,0,164,39614.6549421296,2008-06-15,15:43:07
39.9723716,116.3256133,0,164,39614.6549652778,2008-06-15,15:43:09
39.9723916,116.3255899,0,164,39614.6549884259,2008-06-15,15:43:11
39.9724266,116.3255649,0,164,39614.6550115741,2008-06-15,15:43:13
39.9724633,116.3255383,0,164,39614.6550347222,2008-06-15,15:43:15
39.9724733,116.3254833,0,164,39614.6550578704,2008-06-15,15:43:17
39.972505,116.3254649,0,164,39614.6550810185,2008-06-15,15:43:19
39.9725383,116.3254416,0,164,39614.6551041667,2008-06-15,15:43:21
39.9725483,116.3254016,0,164,39614.6551273148,2008-06-15,15:43:23
39.9725366,116.3253616,0,160.8,39614.655150463,2008-06-15,15:43:25
39.9725583,116.3253233,0,160.8,39614.6551736111,2008-06-15,15:43:27
39.9725766,116.3253033,0,160.8,39614.6551967593,2008-06-15,15:43:29
39.97257,116.325265,0,160.8,39614.6552199074,2008-06-15,15:43:31
39.9725683,116.3252266,0,160.8,39614.6552430556,2008-06-15,15:43:33
39.97257,116.3251933,0,160.8,39614.6552662037,2008-06-15,15:43:35
39.972585,116.3251833,0,160.8,39614.6552893519,2008-06-15,15:43:37
39.9725683,116.32516,0,160.8,39614.6553125,2008-06-15,15:43:39
39.9725533,116.3251433,0,160.8,39614.6553356481,2008-06-15,15:43:41
39.9725316,116.3251083,0,160.8,39614.6553587963,2008-06-15,15:43:43
39.9725366,116.32507,0,160.8,39614.6553819444,2008-06-15,15:43:45
39.9725399,116.3250449,0,160.8,39614.6554050926,2008-06-15,15:43:47
39.9725833,116.325035,0,160.8,39614.6554282407,2008-06-15,15:43:49
39.9726066,116.325005,0,160.8,39614.6554513889,2008-06-15,15:43:51
39.9725716,116.3249549,0,160.8,39614.655474537,2008-06-15,15:43:53
39.97256,116.3249433,0,160.8,39614.6554976852,2008-06-15,15:43:55
39.9725366,116.3249216,0,160.8,39614.6555208333,2008-06-15,15:43:57
39.9725233,116.3248966,0,160.8,39614.6555439815,2008-06-15,15:43:59
39.9725233,116.3248633,0,160.8,39614.6555671296,2008-06-15,15:44:01
39.9725066,116.3248149,0,160.8,39614.6555902778,2008-06-15,15:44:03
39.9725183,116.3248033,0,160.8,39614.6556134259,2008-06-15,15:44:05
39.97253,116.3247766,0,160.8,39614.6556365741,2008-06-15,15:44:07
39.9725416,116.3247766,0,160.8,39614.6556597222,2008-06-15,15:44:09
39.9725466,116.3247633,0,160.8,39614.6556828704,2008-06-15,15:44:11
39.9725249,116.3247383,0,160.8,39614.6557060185,2008-06-15,15:44:13
39.97249,116.3246983,0,160.8,39614.6557291667,2008-06-15,15:44:15
39.9724649,116.3246633,0,160.8,39614.6557523148,2008-06-15,15:44:17
39.9724549,116.3246216,0,160.8,39614.655775463,2008-06-15,15:44:19
39.972445,116.3245916,0,160.8,39614.6557986111,2008-06-15,15:44:21
39.9724233,116.3245583,0,160.8,39614.6558217593,2008-06-15,15:44:23
39.9723983,116.3245433,0,160.8,39614.6558449074,2008-06-15,15:44:25
39.9723583,116.3245066,0,160.8,39614.6558680556,2008-06-15,15:44:27
39.9723066,116.3244899,0,160.8,39614.6558912037,2008-06-15,15:44:29
39.9722699,116.3245066,0,160.8,39614.6559143519,2008-06-15,15:44:31
39.9722433,116.324515,0,160.8,39614.6559375,2008-06-15,15:44:33
39.9722016,116.32453,0,160.8,39614.6559606481,2008-06-15,15:44:35
39.972155,116.32453,0,160.8,39614.6559837963,2008-06-15,15:44:37
39.9721366,116.3245249,0,160.8,39614.6560069444,2008-06-15,15:44:39
39.9721116,116.3245216,0,160.8,39614.6560300926,2008-06-15,15:44:41
39.9721016,116.3245266,0,160.8,39614.6560532407,2008-06-15,15:44:43
39.9720999,116.3245283,0,160.8,39614.6560763889,2008-06-15,15:44:45
39.9720966,116.3245333,0,160.8,39614.656099537,2008-06-15,15:44:47
39.9720683,116.3246766,0,160.8,39614.6561458333,2008-06-15,15:44:51
39.9720433,116.3246849,0,160.8,39614.6561689815,2008-06-15,15:44:53
39.9720049,116.3246749,0,164,39614.6561921296,2008-06-15,15:44:55
39.9719816,116.3246749,0,164,39614.6562152778,2008-06-15,15:44:57
39.9719533,116.3246649,0,164,39614.6562384259,2008-06-15,15:44:59
39.97193,116.3246266,0,164,39614.6562615741,2008-06-15,15:45:01
39.9718866,116.3245866,0,164,39614.6562847222,2008-06-15,15:45:03
39.9718366,116.3245816,0,164,39614.6563078704,2008-06-15,15:45:05
39.9718233,116.3245883,0,164,39614.6563310185,2008-06-15,15:45:07
39.971815,116.3245899,0,164,39614.6563541667,2008-06-15,15:45:09
39.9718183,116.3245799,0,164,39614.6563773148,2008-06-15,15:45:11
39.9718216,116.3245833,0,164,39614.656400463,2008-06-15,15:45:13
39.9718166,116.3246,0,164,39614.6564236111,2008-06-15,15:45:15
39.9718266,116.3246149,0,164,39614.6564583333,2008-06-15,15:45:18
39.9718316,116.3246466,0,164,39614.6564814815,2008-06-15,15:45:20
39.9718333,116.3246766,0,164,39614.6565046296,2008-06-15,15:45:22
39.9718416,116.3247033,0,164,39614.6565277778,2008-06-15,15:45:24
39.9718566,116.32474,0,164,39614.6565509259,2008-06-15,15:45:26
39.9718533,116.3247816,0,164,39614.6565740741,2008-06-15,15:45:28
39.9718649,116.3248083,0,164,39614.6565972222,2008-06-15,15:45:30
39.9719083,116.324845,0,164,39614.6566203704,2008-06-15,15:45:32
39.971955,116.3248749,0,164,39614.6566435185,2008-06-15,15:45:34
39.9719766,116.3249166,0,164,39614.6566666667,2008-06-15,15:45:36
39.9719883,116.3249483,0,164,39614.6566898148,2008-06-15,15:45:38
39.9720083,116.3249766,0,164,39614.656712963,2008-06-15,15:45:40
39.9720199,116.3250066,0,164,39614.6567361111,2008-06-15,15:45:42
