# Supplementary material for: Research on differential privacy protection method based on user tendency
Source: PLoS One. 2023 Oct 26;18(10):e0288823. doi: 10.1371/journal.pone.0288823 (PMC10602288; doi:10.1371/journal.pone.0288823)
Supplement: S4 Data — (ZIP) [file pone.0288823.s004.zip › Data 5-4/112/Trajectory/20080616012251.plt]

Geolife trajectory
WGS 84
Altitude is in Feet
Reserved 3
0,2,255,My Track,0,0,2,8421376
0
39.9716466,116.3249716,0,160.8,39615.0575347222,2008-06-16,01:22:51
39.9716683,116.3249616,0,160.8,39615.0575462963,2008-06-16,01:22:52
39.9717383,116.32488,0,160.8,39615.0575925926,2008-06-16,01:22:56
39.9717549,116.3248666,0,160.8,39615.0576157407,2008-06-16,01:22:58
39.9717933,116.3248383,0,160.8,39615.0576388889,2008-06-16,01:23:00
39.9717949,116.3248133,0,160.8,39615.057662037,2008-06-16,01:23:02
39.9718199,116.3247783,0,160.8,39615.0576851852,2008-06-16,01:23:04
39.97187,116.3247516,0,160.8,39615.0577199074,2008-06-16,01:23:07
39.9719083,116.3246766,0,160.8,39615.0577546296,2008-06-16,01:23:10
39.9718899,116.3246116,0,160.8,39615.0578009259,2008-06-16,01:23:14
39.9718649,116.3245549,0,160.8,39615.0578356481,2008-06-16,01:23:17
39.9721616,116.3245616,0,160.8,39615.0579976852,2008-06-16,01:23:31
39.9721699,116.3245133,0,160.8,39615.0580208333,2008-06-16,01:23:33
39.9721716,116.3244933,0,160.8,39615.0580439815,2008-06-16,01:23:35
39.97221,116.3244816,0,160.8,39615.0580671296,2008-06-16,01:23:37
39.9722483,116.3244616,0,160.8,39615.0580902778,2008-06-16,01:23:39
39.9723099,116.3244583,0,160.8,39615.0581134259,2008-06-16,01:23:41
39.9723916,116.3244666,0,160.8,39615.0581365741,2008-06-16,01:23:43
39.9724833,116.3244916,0,160.8,39615.0581597222,2008-06-16,01:23:45
39.97257,116.3245133,0,160.8,39615.0581828704,2008-06-16,01:23:47
39.9725916,116.3245416,0,160.8,39615.0582060185,2008-06-16,01:23:49
39.9726866,116.3245383,0,160.8,39615.0582291667,2008-06-16,01:23:51
39.9726766,116.3245533,0,160.8,39615.0582523148,2008-06-16,01:23:53
39.97264,116.3245633,0,160.8,39615.058275463,2008-06-16,01:23:55
39.9726116,116.3245933,0,160.8,39615.0582986111,2008-06-16,01:23:57
39.9725266,116.3246316,0,160.8,39615.0583217593,2008-06-16,01:23:59
39.9724866,116.3246683,0,160.8,39615.0583449074,2008-06-16,01:24:01
39.9725066,116.3246883,0,160.8,39615.0583680556,2008-06-16,01:24:03
39.9725216,116.3246949,0,160.8,39615.0584027778,2008-06-16,01:24:06
39.9724783,116.3247433,0,160.8,39615.0584259259,2008-06-16,01:24:08
39.972435,116.3247866,0,160.8,39615.0584490741,2008-06-16,01:24:10
39.9724633,116.32481,0,160.8,39615.0584722222,2008-06-16,01:24:12
39.972515,116.3248433,0,160.8,39615.0584953704,2008-06-16,01:24:14
39.9725649,116.3248916,0,160.8,39615.0585185185,2008-06-16,01:24:16
39.9725916,116.3249099,0,160.8,39615.0585416667,2008-06-16,01:24:18
39.9725983,116.3249366,0,160.8,39615.0585648148,2008-06-16,01:24:20
39.9726099,116.3249633,0,160.8,39615.058587963,2008-06-16,01:24:22
39.9725833,116.3249983,0,160.8,39615.0586111111,2008-06-16,01:24:24
39.9725899,116.3250216,0,160.8,39615.0586342593,2008-06-16,01:24:26
39.9725949,116.325055,0,160.8,39615.0586574074,2008-06-16,01:24:28
39.9726216,116.3250999,0,160.8,39615.0586805556,2008-06-16,01:24:30
39.9726749,116.3251283,0,160.8,39615.0587037037,2008-06-16,01:24:32
39.9726333,116.3251916,0,160.8,39615.0587268519,2008-06-16,01:24:34
39.9725333,116.3253199,0,160.8,39615.0587962963,2008-06-16,01:24:40
39.9725949,116.3253616,0,160.8,39615.0588194444,2008-06-16,01:24:42
39.9726633,116.3253966,0,160.8,39615.0588425926,2008-06-16,01:24:44
39.9726983,116.3254416,0,160.8,39615.0588657407,2008-06-16,01:24:46
39.9727333,116.3254599,0,160.8,39615.0588888889,2008-06-16,01:24:48
39.97288,116.3257483,0,160.8,39615.0590972222,2008-06-16,01:25:06
39.9729283,116.3257849,0,160.8,39615.0591203704,2008-06-16,01:25:08
39.9730116,116.3257949,0,160.8,39615.0591435185,2008-06-16,01:25:10
39.9730766,116.3258016,0,160.8,39615.0591666667,2008-06-16,01:25:12
39.9731399,116.3258299,0,160.8,39615.0591898148,2008-06-16,01:25:14
39.9732333,116.3258483,0,160.8,39615.059212963,2008-06-16,01:25:16
39.9733583,116.3258316,0,160.8,39615.0592708333,2008-06-16,01:25:21
