# Supplementary material for: Research on differential privacy protection method based on user tendency
Source: PLoS One. 2023 Oct 26;18(10):e0288823. doi: 10.1371/journal.pone.0288823 (PMC10602288; doi:10.1371/journal.pone.0288823)
Supplement: S4 Data — (ZIP) [file pone.0288823.s004.zip › Data 5-4/112/Trajectory/20080616161439.plt]

Geolife trajectory
WGS 84
Altitude is in Feet
Reserved 3
0,2,255,My Track,0,0,2,8421376
0
39.97556,116.3308,0,157.5,39615.6768402778,2008-06-16,16:14:39
39.9755533,116.3307983,0,157.5,39615.6768518519,2008-06-16,16:14:40
39.9755483,116.3307983,0,157.5,39615.676875,2008-06-16,16:14:42
39.9755333,116.3308083,0,157.5,39615.6768981481,2008-06-16,16:14:44
39.9755066,116.3308183,0,157.5,39615.6769212963,2008-06-16,16:14:46
39.9754833,116.3308283,0,160.8,39615.6769444444,2008-06-16,16:14:48
39.9754583,116.330835,0,160.8,39615.6769675926,2008-06-16,16:14:50
39.9754366,116.3308283,0,160.8,39615.6769907407,2008-06-16,16:14:52
39.9754333,116.3308,0,160.8,39615.6770138889,2008-06-16,16:14:54
39.9754249,116.3307583,0,160.8,39615.677037037,2008-06-16,16:14:56
39.9753966,116.3306866,0,164,39615.6770601852,2008-06-16,16:14:58
39.9753283,116.3306699,0,164,39615.6770949074,2008-06-16,16:15:01
39.975305,116.33064,0,164,39615.6771180556,2008-06-16,16:15:03
39.9753016,116.330605,0,164,39615.6771412037,2008-06-16,16:15:05
39.9752766,116.3305566,0,160.8,39615.6771643519,2008-06-16,16:15:07
39.9752716,116.3305233,0,160.8,39615.6771875,2008-06-16,16:15:09
39.9752716,116.3305033,0,160.8,39615.6772106481,2008-06-16,16:15:11
39.9752766,116.3304583,0,160.8,39615.6772337963,2008-06-16,16:15:13
39.9753133,116.3304333,0,160.8,39615.6772569444,2008-06-16,16:15:15
39.97533,116.3303933,0,160.8,39615.6772800926,2008-06-16,16:15:17
39.975335,116.330345,0,160.8,39615.6773032407,2008-06-16,16:15:19
39.97536,116.3302983,0,160.8,39615.6773263889,2008-06-16,16:15:21
39.9754099,116.3302649,0,160.8,39615.677349537,2008-06-16,16:15:23
39.9754266,116.3302349,0,160.8,39615.6773726852,2008-06-16,16:15:25
39.9754466,116.3302183,0,160.8,39615.6773958333,2008-06-16,16:15:27
39.975485,116.3302033,0,160.8,39615.6774189815,2008-06-16,16:15:29
39.9754783,116.3301833,0,160.8,39615.6774421296,2008-06-16,16:15:31
39.9754533,116.3301666,0,160.8,39615.6774652778,2008-06-16,16:15:33
39.9754349,116.3301299,0,160.8,39615.6774884259,2008-06-16,16:15:35
39.97543,116.3300883,0,160.8,39615.6775115741,2008-06-16,16:15:37
39.9754249,116.330065,0,157.5,39615.6775347222,2008-06-16,16:15:39
39.9754383,116.3300266,0,157.5,39615.6775578704,2008-06-16,16:15:41
39.97543,116.330015,0,157.5,39615.6775810185,2008-06-16,16:15:43
39.975415,116.3299783,0,157.5,39615.6776041667,2008-06-16,16:15:45
39.9753966,116.3299349,0,157.5,39615.6776273148,2008-06-16,16:15:47
39.9753849,116.3298783,0,157.5,39615.677650463,2008-06-16,16:15:49
39.9753666,116.3298433,0,157.5,39615.6776736111,2008-06-16,16:15:51
39.9753283,116.3297949,0,157.5,39615.6776967593,2008-06-16,16:15:53
39.9753149,116.3297449,0,157.5,39615.6777199074,2008-06-16,16:15:55
39.9753316,116.3297033,0,157.5,39615.6777430556,2008-06-16,16:15:57
39.9753399,116.3296466,0,157.5,39615.6777662037,2008-06-16,16:15:59
39.9753833,116.3296116,0,157.5,39615.6777893519,2008-06-16,16:16:01
39.9753966,116.3295866,0,154.2,39615.6778125,2008-06-16,16:16:03
39.975405,116.3295466,0,154.2,39615.6778356481,2008-06-16,16:16:05
39.97539,116.3295116,0,154.2,39615.6778587963,2008-06-16,16:16:07
39.9753766,116.32949,0,154.2,39615.6778819444,2008-06-16,16:16:09
39.9753816,116.3294949,0,154.2,39615.6779050926,2008-06-16,16:16:11
39.9753833,116.329455,0,154.2,39615.6779282407,2008-06-16,16:16:13
39.9753633,116.3294099,0,154.2,39615.6779513889,2008-06-16,16:16:15
39.975375,116.3293833,0,154.2,39615.677974537,2008-06-16,16:16:17
39.9753816,116.32935,0,154.2,39615.6779976852,2008-06-16,16:16:19
39.975405,116.3293166,0,154.2,39615.6780208333,2008-06-16,16:16:21
39.9753983,116.3292933,0,154.2,39615.6780439815,2008-06-16,16:16:23
39.9754,116.3292666,0,154.2,39615.6780671296,2008-06-16,16:16:25
39.9754083,116.329225,0,154.2,39615.6780902778,2008-06-16,16:16:27
39.9754366,116.3292199,0,154.2,39615.6781134259,2008-06-16,16:16:29
39.9754499,116.3292183,0,154.2,39615.6781365741,2008-06-16,16:16:31
39.9754433,116.3291849,0,154.2,39615.6781597222,2008-06-16,16:16:33
39.9754916,116.329175,0,154.2,39615.6781828704,2008-06-16,16:16:35
39.975485,116.3291383,0,154.2,39615.6782060185,2008-06-16,16:16:37
39.9755366,116.329125,0,154.2,39615.6782291667,2008-06-16,16:16:39
39.9756166,116.3291349,0,154.2,39615.6782523148,2008-06-16,16:16:41
39.9756283,116.3290983,0,154.2,39615.678275463,2008-06-16,16:16:43
39.9756233,116.32909,0,154.2,39615.6782986111,2008-06-16,16:16:45
39.9755799,116.3290433,0,154.2,39615.6783217593,2008-06-16,16:16:47
39.9755816,116.32902,0,154.2,39615.6783449074,2008-06-16,16:16:49
39.9755616,116.3289749,0,154.2,39615.6783680556,2008-06-16,16:16:51
39.9755366,116.3289583,0,154.2,39615.6783912037,2008-06-16,16:16:53
39.9755249,116.3288866,0,154.2,39615.6784143519,2008-06-16,16:16:55
39.9755049,116.3288499,0,154.2,39615.6784375,2008-06-16,16:16:57
39.9754783,116.3288333,0,154.2,39615.6784606481,2008-06-16,16:16:59
39.9754799,116.3288166,0,154.2,39615.6784837963,2008-06-16,16:17:01
39.9754566,116.3287783,0,154.2,39615.6785069444,2008-06-16,16:17:03
39.9754,116.3287283,0,154.2,39615.6785300926,2008-06-16,16:17:05
39.97542,116.3286949,0,154.2,39615.6785532407,2008-06-16,16:17:07
39.9754283,116.3286449,0,154.2,39615.6785763889,2008-06-16,16:17:09
39.9754333,116.3286033,0,154.2,39615.678599537,2008-06-16,16:17:11
39.9754649,116.32858,0,154.2,39615.6786226852,2008-06-16,16:17:13
39.9755116,116.3285599,0,157.5,39615.6786458333,2008-06-16,16:17:15
39.9755166,116.3285483,0,157.5,39615.6786689815,2008-06-16,16:17:17
39.9755249,116.3285166,0,157.5,39615.6786921296,2008-06-16,16:17:19
39.9755249,116.3284799,0,157.5,39615.6787152778,2008-06-16,16:17:21
39.9755066,116.3284333,0,157.5,39615.6787384259,2008-06-16,16:17:23
39.9754966,116.3284033,0,157.5,39615.6787615741,2008-06-16,16:17:25
39.9755099,116.3283883,0,157.5,39615.6787847222,2008-06-16,16:17:27
39.9755083,116.3283633,0,157.5,39615.6788078704,2008-06-16,16:17:29
39.9755,116.3283283,0,157.5,39615.6788310185,2008-06-16,16:17:31
39.975515,116.3283033,0,157.5,39615.6788541667,2008-06-16,16:17:33
39.9754966,116.3282516,0,157.5,39615.6788773148,2008-06-16,16:17:35
39.9755066,116.3282116,0,157.5,39615.678900463,2008-06-16,16:17:37
39.9755083,116.3281899,0,157.5,39615.6789236111,2008-06-16,16:17:39
39.97553,116.3281866,0,157.5,39615.6789467593,2008-06-16,16:17:41
39.97554,116.3281533,0,154.2,39615.6789699074,2008-06-16,16:17:43
39.9755283,116.3281066,0,154.2,39615.6789930556,2008-06-16,16:17:45
39.9755133,116.32806,0,154.2,39615.6790162037,2008-06-16,16:17:47
39.9755116,116.3279999,0,154.2,39615.6790393519,2008-06-16,16:17:49
39.9755116,116.3279716,0,154.2,39615.6790625,2008-06-16,16:17:51
39.9755333,116.3279433,0,154.2,39615.6790856481,2008-06-16,16:17:53
39.9755249,116.3278883,0,154.2,39615.6791087963,2008-06-16,16:17:55
39.9755733,116.3278833,0,154.2,39615.6791319444,2008-06-16,16:17:57
39.9755883,116.3278733,0,157.5,39615.6791550926,2008-06-16,16:17:59
39.9755766,116.3278466,0,157.5,39615.6791782407,2008-06-16,16:18:01
39.9755349,116.3278166,0,157.5,39615.6792013889,2008-06-16,16:18:03
39.9755783,116.327795,0,157.5,39615.6792592593,2008-06-16,16:18:08
39.9755616,116.3277816,0,157.5,39615.6792824074,2008-06-16,16:18:10
39.9755333,116.3277699,0,157.5,39615.6793055556,2008-06-16,16:18:12
39.9754866,116.327745,0,157.5,39615.6793402778,2008-06-16,16:18:15
39.9754316,116.3277166,0,157.5,39615.6793634259,2008-06-16,16:18:17
39.975375,116.3276916,0,157.5,39615.6793865741,2008-06-16,16:18:19
39.9753183,116.3276483,0,157.5,39615.6794097222,2008-06-16,16:18:21
39.9754333,116.3275116,0,154.2,39615.6794907407,2008-06-16,16:18:28
39.9755033,116.3273899,0,154.2,39615.6795717593,2008-06-16,16:18:35
39.9755916,116.327395,0,154.2,39615.6795949074,2008-06-16,16:18:37
39.9755866,116.3273816,0,154.2,39615.6796180556,2008-06-16,16:18:39
39.9754433,116.327235,0,154.2,39615.6796759259,2008-06-16,16:18:44
39.9754949,116.3271799,0,154.2,39615.6796990741,2008-06-16,16:18:46
39.97547,116.3271733,0,154.2,39615.6797222222,2008-06-16,16:18:48
39.9754416,116.3271383,0,154.2,39615.6797453704,2008-06-16,16:18:50
39.9754383,116.3270516,0,154.2,39615.6797685185,2008-06-16,16:18:52
39.9754316,116.3270566,0,154.2,39615.6797916667,2008-06-16,16:18:54
39.9754399,116.3270899,0,154.2,39615.6798148148,2008-06-16,16:18:56
39.9754883,116.3271833,0,154.2,39615.679849537,2008-06-16,16:18:59
39.9754433,116.3271983,0,154.2,39615.6798726852,2008-06-16,16:19:01
39.97535,116.3271666,0,154.2,39615.6798958333,2008-06-16,16:19:03
39.9752633,116.3271116,0,154.2,39615.6799189815,2008-06-16,16:19:05
39.97518,116.3270733,0,154.2,39615.6799421296,2008-06-16,16:19:07
39.97511,116.3270316,0,154.2,39615.6799652778,2008-06-16,16:19:09
39.975055,116.3270116,0,154.2,39615.6799884259,2008-06-16,16:19:11
39.975,116.3269933,0,154.2,39615.6800115741,2008-06-16,16:19:13
39.9749066,116.3269899,0,154.2,39615.6800347222,2008-06-16,16:19:15
39.9748199,116.3269799,0,154.2,39615.6800578704,2008-06-16,16:19:17
39.9747583,116.3269766,0,154.2,39615.6800810185,2008-06-16,16:19:19
39.974685,116.3269933,0,154.2,39615.6801041667,2008-06-16,16:19:21
39.97463,116.3270133,0,154.2,39615.6801273148,2008-06-16,16:19:23
39.974575,116.3270149,0,154.2,39615.680150463,2008-06-16,16:19:25
39.9744699,116.327065,0,154.2,39615.6801736111,2008-06-16,16:19:27
39.9744116,116.3270849,0,154.2,39615.6801967593,2008-06-16,16:19:29
39.9743883,116.327095,0,154.2,39615.6802199074,2008-06-16,16:19:31
39.9743516,116.3271083,0,154.2,39615.6802430556,2008-06-16,16:19:33
39.9743449,116.3271366,0,157.5,39615.6802662037,2008-06-16,16:19:35
39.9743233,116.3271666,0,157.5,39615.6802893518,2008-06-16,16:19:37
39.9743316,116.3271933,0,157.5,39615.6803125,2008-06-16,16:19:39
39.9743699,116.3272183,0,157.5,39615.6803356481,2008-06-16,16:19:41
39.9743833,116.3272533,0,157.5,39615.6803587963,2008-06-16,16:19:43
39.974355,116.3273016,0,157.5,39615.6803819444,2008-06-16,16:19:45
39.9743299,116.3273466,0,157.5,39615.6804050926,2008-06-16,16:19:47
39.9743083,116.3273733,0,157.5,39615.6804282407,2008-06-16,16:19:49
39.9743233,116.3273566,0,157.5,39615.6804513889,2008-06-16,16:19:51
39.9743233,116.3273766,0,157.5,39615.680474537,2008-06-16,16:19:53
39.97434,116.3273983,0,157.5,39615.6804976852,2008-06-16,16:19:55
39.9743616,116.3274216,0,157.5,39615.6805208333,2008-06-16,16:19:57
39.9743749,116.3274333,0,160.8,39615.6805439815,2008-06-16,16:19:59
39.97438,116.3274566,0,160.8,39615.6805671296,2008-06-16,16:20:01
39.9743766,116.3274733,0,160.8,39615.6805902778,2008-06-16,16:20:03
39.9743566,116.3275116,0,160.8,39615.6806134259,2008-06-16,16:20:05
39.9743183,116.3275199,0,160.8,39615.6806365741,2008-06-16,16:20:07
39.9742933,116.3275333,0,160.8,39615.6806597222,2008-06-16,16:20:09
39.9742883,116.3275483,0,160.8,39615.6806828704,2008-06-16,16:20:11
39.9742566,116.3275216,0,160.8,39615.6807060185,2008-06-16,16:20:13
39.9742466,116.3275083,0,160.8,39615.6807291667,2008-06-16,16:20:15
39.9742616,116.3275033,0,160.8,39615.6807523148,2008-06-16,16:20:17
39.9742716,116.3275116,0,160.8,39615.680775463,2008-06-16,16:20:19
39.9742716,116.3275116,0,160.8,39615.680787037,2008-06-16,16:20:20
39.9742766,116.3275116,0,164,39615.6808101852,2008-06-16,16:20:22
39.974265,116.3275166,0,164,39615.6808333333,2008-06-16,16:20:24
39.97424,116.3275283,0,164,39615.6808564815,2008-06-16,16:20:26
39.9742566,116.3275433,0,164,39615.6808796296,2008-06-16,16:20:28
39.9742616,116.3275533,0,164,39615.6809027778,2008-06-16,16:20:30
39.974255,116.3275666,0,164,39615.6809259259,2008-06-16,16:20:32
39.97424,116.3275799,0,164,39615.6809490741,2008-06-16,16:20:34
39.974215,116.3276249,0,164,39615.6809722222,2008-06-16,16:20:36
39.9742199,116.3276699,0,167.3,39615.6810069444,2008-06-16,16:20:39
39.9741633,116.3279249,0,170.6,39615.6811574074,2008-06-16,16:20:52
39.9740916,116.3278966,0,170.6,39615.6811805556,2008-06-16,16:20:54
39.9740166,116.3279216,0,173.9,39615.6812152778,2008-06-16,16:20:57
39.9739183,116.3279099,0,173.9,39615.6812384259,2008-06-16,16:20:59
39.9738233,116.3278666,0,173.9,39615.6812615741,2008-06-16,16:21:01
39.9736616,116.3277783,0,173.9,39615.6812847222,2008-06-16,16:21:03
39.9735216,116.3277133,0,173.9,39615.6813078704,2008-06-16,16:21:05
39.9734433,116.3277433,0,177.2,39615.6813657407,2008-06-16,16:21:10
39.9733899,116.3277149,0,177.2,39615.6813888889,2008-06-16,16:21:12
39.9733216,116.3276516,0,177.2,39615.681412037,2008-06-16,16:21:14
39.973285,116.3276383,0,177.2,39615.6814351852,2008-06-16,16:21:16
39.9732783,116.3276599,0,177.2,39615.6814583333,2008-06-16,16:21:18
39.9732916,116.3276566,0,177.2,39615.6814814815,2008-06-16,16:21:20
39.9733133,116.3276799,0,177.2,39615.6815046296,2008-06-16,16:21:22
39.9732916,116.3276833,0,180.4,39615.6815277778,2008-06-16,16:21:24
39.9732516,116.3277133,0,180.4,39615.6815509259,2008-06-16,16:21:26
39.9732216,116.3277566,0,180.4,39615.6815740741,2008-06-16,16:21:28
39.9731399,116.3277633,0,180.4,39615.6815972222,2008-06-16,16:21:30
39.9731066,116.3277516,0,180.4,39615.6816203704,2008-06-16,16:21:32
39.9730683,116.3277583,0,180.4,39615.6816435185,2008-06-16,16:21:34
39.9730333,116.327725,0,180.4,39615.6816666667,2008-06-16,16:21:36
39.9729183,116.3276383,0,180.4,39615.6816898148,2008-06-16,16:21:38
39.9728533,116.327605,0,180.4,39615.681712963,2008-06-16,16:21:40
39.9728016,116.3275716,0,180.4,39615.6817361111,2008-06-16,16:21:42
39.9727566,116.3275333,0,180.4,39615.6817592593,2008-06-16,16:21:44
39.9727366,116.3275099,0,180.4,39615.6817824074,2008-06-16,16:21:46
39.9727116,116.3274849,0,180.4,39615.6818055556,2008-06-16,16:21:48
39.97267,116.3274783,0,180.4,39615.6818287037,2008-06-16,16:21:50
39.9726516,116.3274683,0,180.4,39615.6818518518,2008-06-16,16:21:52
39.9726366,116.3274349,0,180.4,39615.681875,2008-06-16,16:21:54
39.9726166,116.3273916,0,180.4,39615.6818981481,2008-06-16,16:21:56
39.9726183,116.3273533,0,180.4,39615.6819212963,2008-06-16,16:21:58
39.9726249,116.3272949,0,180.4,39615.6819444444,2008-06-16,16:22:00
39.9726233,116.3272516,0,180.4,39615.6819675926,2008-06-16,16:22:02
39.9726366,116.3272299,0,180.4,39615.6819907407,2008-06-16,16:22:04
39.9726583,116.3272033,0,180.4,39615.6820138889,2008-06-16,16:22:06
39.9726616,116.3271866,0,180.4,39615.682037037,2008-06-16,16:22:08
39.9726533,116.3271749,0,180.4,39615.6820601852,2008-06-16,16:22:10
39.97264,116.3271383,0,180.4,39615.6820833333,2008-06-16,16:22:12
39.9726233,116.3271066,0,183.7,39615.6821064815,2008-06-16,16:22:14
39.9726249,116.3270933,0,183.7,39615.6821296296,2008-06-16,16:22:16
39.9725966,116.3270366,0,183.7,39615.6821527778,2008-06-16,16:22:18
39.9725833,116.3270016,0,183.7,39615.6821759259,2008-06-16,16:22:20
39.9725666,116.3269799,0,183.7,39615.6821990741,2008-06-16,16:22:22
39.9725566,116.3269483,0,183.7,39615.6822222222,2008-06-16,16:22:24
39.9725516,116.3269283,0,183.7,39615.6822453704,2008-06-16,16:22:26
39.9725783,116.3269033,0,183.7,39615.6823148148,2008-06-16,16:22:32
39.972575,116.3268949,0,183.7,39615.682337963,2008-06-16,16:22:34
39.9725733,116.3268816,0,183.7,39615.6823611111,2008-06-16,16:22:36
39.9725733,116.326855,0,183.7,39615.6823842593,2008-06-16,16:22:38
39.9725683,116.326835,0,183.7,39615.6824074074,2008-06-16,16:22:40
39.9725783,116.3267916,0,183.7,39615.6824305556,2008-06-16,16:22:42
39.9725733,116.32673,0,183.7,39615.6824537037,2008-06-16,16:22:44
39.9725833,116.3266883,0,183.7,39615.6824768518,2008-06-16,16:22:46
39.9725883,116.326645,0,183.7,39615.6825,2008-06-16,16:22:48
39.9726,116.3265866,0,183.7,39615.6825231481,2008-06-16,16:22:50
39.9725816,116.3265166,0,183.7,39615.6825462963,2008-06-16,16:22:52
39.9725816,116.32647,0,183.7,39615.6825694444,2008-06-16,16:22:54
39.9725633,116.3264666,0,183.7,39615.6825925926,2008-06-16,16:22:56
39.9725633,116.3264466,0,183.7,39615.6826157407,2008-06-16,16:22:58
39.9725616,116.3264249,0,183.7,39615.6826388889,2008-06-16,16:23:00
39.9725583,116.3264,0,183.7,39615.682662037,2008-06-16,16:23:02
39.9725583,116.326365,0,183.7,39615.6826851852,2008-06-16,16:23:04
39.9725483,116.326345,0,183.7,39615.6827083333,2008-06-16,16:23:06
39.9725183,116.3262916,0,183.7,39615.6827314815,2008-06-16,16:23:08
39.9725233,116.3262283,0,183.7,39615.6827546296,2008-06-16,16:23:10
39.972515,116.3262149,0,183.7,39615.6827777778,2008-06-16,16:23:12
39.9725033,116.3261933,0,183.7,39615.6828009259,2008-06-16,16:23:14
39.9724983,116.3261833,0,183.7,39615.6828240741,2008-06-16,16:23:16
39.9724833,116.3261983,0,183.7,39615.6828472222,2008-06-16,16:23:18
39.9724799,116.3261916,0,183.7,39615.6828703704,2008-06-16,16:23:20
39.9725099,116.3261416,0,183.7,39615.6828935185,2008-06-16,16:23:22
39.9725183,116.3261183,0,183.7,39615.6829166667,2008-06-16,16:23:24
39.9725283,116.3260733,0,183.7,39615.6829398148,2008-06-16,16:23:26
39.9725349,116.3260333,0,183.7,39615.682962963,2008-06-16,16:23:28
39.9725399,116.326015,0,183.7,39615.6829861111,2008-06-16,16:23:30
39.9725516,116.3259949,0,183.7,39615.6830092593,2008-06-16,16:23:32
39.9725533,116.3259583,0,183.7,39615.6830324074,2008-06-16,16:23:34
39.9725633,116.3259516,0,183.7,39615.6830555556,2008-06-16,16:23:36
39.97267,116.3256633,0,183.7,39615.6832407407,2008-06-16,16:23:52
39.9726816,116.3256266,0,183.7,39615.6832638889,2008-06-16,16:23:54
39.9726716,116.3255699,0,183.7,39615.683287037,2008-06-16,16:23:56
39.9727,116.3255333,0,183.7,39615.6833101852,2008-06-16,16:23:58
39.9726966,116.3254949,0,183.7,39615.6833333333,2008-06-16,16:24:00
39.9726866,116.3254516,0,183.7,39615.6833564815,2008-06-16,16:24:02
39.9726833,116.3254383,0,183.7,39615.6833796296,2008-06-16,16:24:04
39.97263,116.3253116,0,183.7,39615.6834027778,2008-06-16,16:24:06
39.9726083,116.3252716,0,183.7,39615.6834259259,2008-06-16,16:24:08
39.9725899,116.3252549,0,183.7,39615.6834490741,2008-06-16,16:24:10
39.9725733,116.3252133,0,183.7,39615.6834722222,2008-06-16,16:24:12
39.9725733,116.3251783,0,183.7,39615.6834953704,2008-06-16,16:24:14
39.9726,116.3251233,0,183.7,39615.6835300926,2008-06-16,16:24:17
39.9726,116.3250966,0,187,39615.6835532407,2008-06-16,16:24:19
39.9726066,116.3250666,0,187,39615.6835763889,2008-06-16,16:24:21
39.9726099,116.3250433,0,187,39615.683599537,2008-06-16,16:24:23
39.9725983,116.3249899,0,187,39615.6836226852,2008-06-16,16:24:25
39.9725733,116.3249449,0,187,39615.6836458333,2008-06-16,16:24:27
39.972545,116.3249116,0,187,39615.6836689815,2008-06-16,16:24:29
39.9724866,116.3248766,0,187,39615.6836921296,2008-06-16,16:24:31
39.9724683,116.324865,0,187,39615.6837152778,2008-06-16,16:24:33
39.9724616,116.3248483,0,187,39615.6837384259,2008-06-16,16:24:35
39.9724416,116.32483,0,187,39615.6837615741,2008-06-16,16:24:37
39.9723683,116.3246916,0,187,39615.6838773148,2008-06-16,16:24:47
39.9721116,116.3247683,0,187,39615.6844328704,2008-06-16,16:25:35
39.9720733,116.324775,0,187,39615.6844560185,2008-06-16,16:25:37
39.9720316,116.3247849,0,187,39615.6844791667,2008-06-16,16:25:39
39.9719383,116.3247533,0,193.6,39615.6845023148,2008-06-16,16:25:41
39.9718816,116.3247533,0,196.9,39615.684525463,2008-06-16,16:25:43
39.9718983,116.3247666,0,200.1,39615.6845486111,2008-06-16,16:25:45
39.9718983,116.3247766,0,200.1,39615.6845717593,2008-06-16,16:25:47
39.9719466,116.3247549,0,200.1,39615.6845949074,2008-06-16,16:25:49
39.9719716,116.3247583,0,200.1,39615.6846180556,2008-06-16,16:25:51
39.972025,116.3247366,0,200.1,39615.6846412037,2008-06-16,16:25:53
39.9720899,116.3247033,0,200.1,39615.6846643519,2008-06-16,16:25:55
39.9721266,116.3247366,0,200.1,39615.6846990741,2008-06-16,16:25:58
39.9721483,116.3247833,0,200.1,39615.6847222222,2008-06-16,16:26:00
39.9721599,116.3248249,0,200.1,39615.6847453704,2008-06-16,16:26:02
39.9721833,116.3248416,0,200.1,39615.6847685185,2008-06-16,16:26:04
39.9721633,116.3248716,0,200.1,39615.6847916667,2008-06-16,16:26:06
39.9721333,116.3249133,0,200.1,39615.6848148148,2008-06-16,16:26:08
39.9721149,116.3249183,0,200.1,39615.684837963,2008-06-16,16:26:10
