# Supplementary material for: Research on differential privacy protection method based on user tendency
Source: PLoS One. 2023 Oct 26;18(10):e0288823. doi: 10.1371/journal.pone.0288823 (PMC10602288; doi:10.1371/journal.pone.0288823)
Supplement: S4 Data — (ZIP) [file pone.0288823.s004.zip › Data 5-4/112/Trajectory/20080617013911.plt]

Geolife trajectory
WGS 84
Altitude is in Feet
Reserved 3
0,2,255,My Track,0,0,2,8421376
0
39.9716416,116.3250216,0,170.6,39616.0688773148,2008-06-17,01:39:11
39.9716416,116.3250216,0,170.6,39616.0689236111,2008-06-17,01:39:15
39.9716416,116.3250216,0,170.6,39616.0689467593,2008-06-17,01:39:17
39.9716516,116.3249883,0,170.6,39616.0689814815,2008-06-17,01:39:20
39.9716766,116.3249399,0,170.6,39616.0690162037,2008-06-17,01:39:23
39.9717099,116.3249133,0,170.6,39616.0690393519,2008-06-17,01:39:25
39.9717033,116.3248983,0,170.6,39616.0690625,2008-06-17,01:39:27
39.9717616,116.3248933,0,170.6,39616.0690856481,2008-06-17,01:39:29
39.9717366,116.3248966,0,170.6,39616.0691087963,2008-06-17,01:39:31
39.9717249,116.3248833,0,170.6,39616.0691319444,2008-06-17,01:39:33
39.9717016,116.3248833,0,170.6,39616.0691550926,2008-06-17,01:39:35
39.9716966,116.32488,0,170.6,39616.0691782407,2008-06-17,01:39:37
39.9716983,116.3248633,0,170.6,39616.0692013889,2008-06-17,01:39:39
39.9717233,116.3248183,0,170.6,39616.069224537,2008-06-17,01:39:41
39.9717583,116.3247666,0,170.6,39616.0692476852,2008-06-17,01:39:43
39.9717816,116.3246983,0,170.6,39616.0692708333,2008-06-17,01:39:45
39.9718033,116.3246266,0,170.6,39616.0692939815,2008-06-17,01:39:47
39.9718099,116.3245733,0,170.6,39616.0693171296,2008-06-17,01:39:49
39.9718249,116.3245183,0,170.6,39616.0693402778,2008-06-17,01:39:51
39.9718766,116.3244983,0,170.6,39616.0693634259,2008-06-17,01:39:53
39.9719083,116.3244683,0,170.6,39616.0693865741,2008-06-17,01:39:55
39.9719483,116.324445,0,170.6,39616.0694097222,2008-06-17,01:39:57
39.9719599,116.3244499,0,170.6,39616.0694328704,2008-06-17,01:39:59
39.9719883,116.3244283,0,170.6,39616.0694560185,2008-06-17,01:40:01
39.9720233,116.3244783,0,170.6,39616.0694791667,2008-06-17,01:40:03
39.9720683,116.3245316,0,170.6,39616.0695023148,2008-06-17,01:40:05
39.9721066,116.3245416,0,170.6,39616.069525463,2008-06-17,01:40:07
39.9721666,116.3245249,0,170.6,39616.0695486111,2008-06-17,01:40:09
39.972235,116.3245199,0,170.6,39616.0695717593,2008-06-17,01:40:11
39.9722916,116.3245233,0,170.6,39616.0695949074,2008-06-17,01:40:13
39.9723483,116.3245266,0,170.6,39616.0696180556,2008-06-17,01:40:15
39.9723716,116.3245266,0,170.6,39616.0696412037,2008-06-17,01:40:17
39.9723566,116.3245349,0,170.6,39616.0696643519,2008-06-17,01:40:19
39.9723716,116.3245449,0,170.6,39616.0696875,2008-06-17,01:40:21
39.9723549,116.3245833,0,170.6,39616.0697106481,2008-06-17,01:40:23
39.9723583,116.3246099,0,170.6,39616.0697337963,2008-06-17,01:40:25
39.9723583,116.3246433,0,170.6,39616.0697569444,2008-06-17,01:40:27
39.97235,116.3246733,0,170.6,39616.0697800926,2008-06-17,01:40:29
39.9723399,116.3247099,0,170.6,39616.0698032407,2008-06-17,01:40:31
39.9723416,116.3247616,0,170.6,39616.0698263889,2008-06-17,01:40:33
39.972335,116.3248066,0,170.6,39616.069849537,2008-06-17,01:40:35
39.9723216,116.3248683,0,170.6,39616.0698726852,2008-06-17,01:40:37
39.9723249,116.3248866,0,170.6,39616.0698958333,2008-06-17,01:40:39
39.9723433,116.3249066,0,170.6,39616.0699189815,2008-06-17,01:40:41
39.9723699,116.3249249,0,170.6,39616.0699421296,2008-06-17,01:40:43
39.9723849,116.3249566,0,170.6,39616.0699652778,2008-06-17,01:40:45
39.9723933,116.3249883,0,170.6,39616.0699884259,2008-06-17,01:40:47
39.9723799,116.325035,0,170.6,39616.0700115741,2008-06-17,01:40:49
39.9723616,116.3250849,0,170.6,39616.0700347222,2008-06-17,01:40:51
39.9723549,116.32514,0,170.6,39616.0700578704,2008-06-17,01:40:53
39.9723566,116.3251883,0,170.6,39616.0700810185,2008-06-17,01:40:55
39.9723466,116.3252366,0,170.6,39616.0701041667,2008-06-17,01:40:57
39.9723366,116.3253016,0,170.6,39616.0701273148,2008-06-17,01:40:59
39.972335,116.3253449,0,170.6,39616.070150463,2008-06-17,01:41:01
39.9723133,116.3253733,0,170.6,39616.0701736111,2008-06-17,01:41:03
39.9723066,116.3254083,0,170.6,39616.0701967593,2008-06-17,01:41:05
39.9723099,116.3254233,0,170.6,39616.0702199074,2008-06-17,01:41:07
39.9723099,116.3254366,0,170.6,39616.0702430556,2008-06-17,01:41:09
39.972305,116.3254683,0,170.6,39616.0702662037,2008-06-17,01:41:11
39.9723416,116.3254999,0,170.6,39616.0702893519,2008-06-17,01:41:13
39.972345,116.3255383,0,170.6,39616.0703125,2008-06-17,01:41:15
39.9723583,116.3255833,0,170.6,39616.0703356481,2008-06-17,01:41:17
39.9723733,116.3256133,0,170.6,39616.0703587963,2008-06-17,01:41:19
39.9723766,116.3256383,0,170.6,39616.0703819444,2008-06-17,01:41:21
39.9723666,116.3256733,0,170.6,39616.0704050926,2008-06-17,01:41:23
39.9723616,116.3257049,0,170.6,39616.0704282407,2008-06-17,01:41:25
39.9723766,116.32572,0,170.6,39616.0704513889,2008-06-17,01:41:27
39.9723733,116.3257383,0,170.6,39616.070474537,2008-06-17,01:41:29
39.9723783,116.3257666,0,170.6,39616.0704976852,2008-06-17,01:41:31
39.9723766,116.3258166,0,170.6,39616.0705208333,2008-06-17,01:41:33
39.9724366,116.32586,0,170.6,39616.0705439815,2008-06-17,01:41:35
39.9724616,116.3258766,0,170.6,39616.0705671296,2008-06-17,01:41:37
39.9724733,116.3259066,0,173.9,39616.0705902778,2008-06-17,01:41:39
39.9724799,116.3259349,0,170.6,39616.0706134259,2008-06-17,01:41:41
39.9724799,116.3259483,0,173.9,39616.0706365741,2008-06-17,01:41:43
39.972435,116.3259883,0,173.9,39616.0706597222,2008-06-17,01:41:45
39.9723699,116.3259933,0,173.9,39616.0706828704,2008-06-17,01:41:47
39.9723699,116.3259983,0,173.9,39616.0707060185,2008-06-17,01:41:49
39.9723216,116.3260516,0,173.9,39616.0707291667,2008-06-17,01:41:51
39.9722616,116.3261016,0,173.9,39616.0707523148,2008-06-17,01:41:53
39.972225,116.3261433,0,173.9,39616.070775463,2008-06-17,01:41:55
39.9722149,116.326175,0,173.9,39616.0707986111,2008-06-17,01:41:57
39.9722316,116.3262149,0,173.9,39616.0708217593,2008-06-17,01:41:59
39.9722633,116.3262833,0,173.9,39616.0708449074,2008-06-17,01:42:01
39.9722549,116.3263316,0,173.9,39616.0708680556,2008-06-17,01:42:03
39.9722549,116.32638,0,173.9,39616.0708912037,2008-06-17,01:42:05
39.9722566,116.3264116,0,173.9,39616.0709143518,2008-06-17,01:42:07
39.9722599,116.3264466,0,173.9,39616.0709375,2008-06-17,01:42:09
39.9722783,116.3264533,0,173.9,39616.0709606481,2008-06-17,01:42:11
39.972265,116.3264866,0,173.9,39616.0709837963,2008-06-17,01:42:13
39.972265,116.3265366,0,173.9,39616.0710069444,2008-06-17,01:42:15
39.9722633,116.3266333,0,173.9,39616.0710532407,2008-06-17,01:42:19
39.9722933,116.3266766,0,173.9,39616.0710763889,2008-06-17,01:42:21
39.9723249,116.3267233,0,173.9,39616.071099537,2008-06-17,01:42:23
39.9723533,116.3267549,0,173.9,39616.0711226852,2008-06-17,01:42:25
39.9723849,116.3267949,0,173.9,39616.0711458333,2008-06-17,01:42:27
39.9723766,116.3268166,0,173.9,39616.0711689815,2008-06-17,01:42:29
39.9723766,116.3268516,0,173.9,39616.0711921296,2008-06-17,01:42:31
39.9723816,116.3268916,0,173.9,39616.0712152778,2008-06-17,01:42:33
39.9723666,116.326925,0,173.9,39616.0712384259,2008-06-17,01:42:35
39.9723033,116.3269483,0,173.9,39616.0712731481,2008-06-17,01:42:38
39.9722933,116.32701,0,173.9,39616.0712962963,2008-06-17,01:42:40
39.972305,116.3270483,0,173.9,39616.0713194444,2008-06-17,01:42:42
39.9723116,116.3270766,0,173.9,39616.0713425926,2008-06-17,01:42:44
39.972335,116.3271033,0,173.9,39616.0713657407,2008-06-17,01:42:46
39.97236,116.327135,0,173.9,39616.0713888889,2008-06-17,01:42:48
39.97239,116.3271483,0,173.9,39616.071412037,2008-06-17,01:42:50
39.9724066,116.3271583,0,173.9,39616.0714351852,2008-06-17,01:42:52
39.972415,116.32717,0,173.9,39616.0714583333,2008-06-17,01:42:54
39.9724099,116.3271883,0,173.9,39616.0714814815,2008-06-17,01:42:56
39.9724116,116.3271949,0,173.9,39616.0715046296,2008-06-17,01:42:58
39.9723983,116.3272383,0,173.9,39616.0715277778,2008-06-17,01:43:00
39.9723949,116.3272649,0,173.9,39616.0715509259,2008-06-17,01:43:02
39.9724533,116.32729,0,173.9,39616.0715740741,2008-06-17,01:43:04
39.9724583,116.32734,0,173.9,39616.0715972222,2008-06-17,01:43:06
39.9724616,116.3273716,0,173.9,39616.0716203704,2008-06-17,01:43:08
39.9724549,116.3273966,0,173.9,39616.0716435185,2008-06-17,01:43:10
39.9727183,116.3275549,0,173.9,39616.0719328704,2008-06-17,01:43:35
39.9728199,116.3275099,0,173.9,39616.0719560185,2008-06-17,01:43:37
39.9729566,116.3274916,0,173.9,39616.0719791667,2008-06-17,01:43:39
39.9729716,116.3274883,0,173.9,39616.0720023148,2008-06-17,01:43:41
39.9730133,116.3274766,0,173.9,39616.072025463,2008-06-17,01:43:43
39.9730549,116.3274716,0,173.9,39616.0720486111,2008-06-17,01:43:45
39.9730866,116.3274783,0,173.9,39616.0720717593,2008-06-17,01:43:47
39.9731149,116.3274833,0,173.9,39616.0720949074,2008-06-17,01:43:49
39.9731266,116.3274733,0,173.9,39616.0721180556,2008-06-17,01:43:51
39.9731433,116.3274783,0,173.9,39616.0721412037,2008-06-17,01:43:53
39.9731733,116.3274916,0,173.9,39616.0721643518,2008-06-17,01:43:55
39.97371,116.3274433,0,173.9,39616.0725231481,2008-06-17,01:44:26
39.9737833,116.3274149,0,173.9,39616.0725462963,2008-06-17,01:44:28
39.973835,116.3273983,0,173.9,39616.0725694444,2008-06-17,01:44:30
39.9739166,116.3273883,0,173.9,39616.0725925926,2008-06-17,01:44:32
39.9739466,116.3273783,0,173.9,39616.0726157407,2008-06-17,01:44:34
39.9738983,116.3273766,0,173.9,39616.0726388889,2008-06-17,01:44:36
39.9738849,116.3273883,0,173.9,39616.072662037,2008-06-17,01:44:38
39.9738399,116.3273966,0,173.9,39616.0726851852,2008-06-17,01:44:40
39.9738266,116.3273933,0,173.9,39616.0727083333,2008-06-17,01:44:42
39.9738383,116.3273983,0,173.9,39616.0727314815,2008-06-17,01:44:44
39.973835,116.32741,0,173.9,39616.0727546296,2008-06-17,01:44:46
39.9738283,116.3274216,0,173.9,39616.0727777778,2008-06-17,01:44:48
39.9738366,116.3274333,0,173.9,39616.0728009259,2008-06-17,01:44:50
39.9738483,116.3274383,0,173.9,39616.0728240741,2008-06-17,01:44:52
39.9738616,116.3274349,0,173.9,39616.0728472222,2008-06-17,01:44:54
39.9738849,116.32743,0,173.9,39616.0728703704,2008-06-17,01:44:56
39.9738849,116.3274283,0,173.9,39616.0728935185,2008-06-17,01:44:58
39.9738949,116.3274216,0,173.9,39616.0729166667,2008-06-17,01:45:00
39.9739099,116.3274166,0,173.9,39616.0729398148,2008-06-17,01:45:02
39.9739716,116.3274066,0,173.9,39616.0729861111,2008-06-17,01:45:06
39.9739683,116.3274349,0,173.9,39616.0730092593,2008-06-17,01:45:08
39.9739966,116.3274399,0,173.9,39616.0730324074,2008-06-17,01:45:10
39.974055,116.3274349,0,173.9,39616.0730555556,2008-06-17,01:45:12
39.9741333,116.32741,0,173.9,39616.0730787037,2008-06-17,01:45:14
39.9741749,116.3273983,0,173.9,39616.0731018518,2008-06-17,01:45:16
39.9742033,116.3273916,0,173.9,39616.073125,2008-06-17,01:45:18
39.9742166,116.3273816,0,173.9,39616.0731481481,2008-06-17,01:45:20
39.9742333,116.3273783,0,173.9,39616.0731712963,2008-06-17,01:45:22
39.9742183,116.3273966,0,173.9,39616.0731944444,2008-06-17,01:45:24
39.9742316,116.3273999,0,173.9,39616.0732175926,2008-06-17,01:45:26
39.9742533,116.3273983,0,173.9,39616.0732407407,2008-06-17,01:45:28
39.9742933,116.3273816,0,173.9,39616.0732638889,2008-06-17,01:45:30
39.97431,116.3273766,0,173.9,39616.073287037,2008-06-17,01:45:32
39.9743166,116.3273733,0,173.9,39616.0733101852,2008-06-17,01:45:34
39.9743299,116.3273683,0,173.9,39616.0733333333,2008-06-17,01:45:36
39.9740016,116.3277733,0,173.9,39616.0735185185,2008-06-17,01:45:52
39.9739566,116.32783,0,173.9,39616.0735416667,2008-06-17,01:45:54
39.9739583,116.3278599,0,173.9,39616.0735648148,2008-06-17,01:45:56
39.9739499,116.3279,0,173.9,39616.073587963,2008-06-17,01:45:58
39.9739249,116.3279266,0,173.9,39616.0736111111,2008-06-17,01:46:00
39.974615,116.3273716,0,173.9,39616.0740393519,2008-06-17,01:46:37
39.97469,116.327325,0,173.9,39616.0740625,2008-06-17,01:46:39
39.9747416,116.3273016,0,173.9,39616.0740856482,2008-06-17,01:46:41
39.9747799,116.3272866,0,173.9,39616.0741087963,2008-06-17,01:46:43
39.9748199,116.3272716,0,173.9,39616.0741319444,2008-06-17,01:46:45
39.9748249,116.3272799,0,173.9,39616.0741550926,2008-06-17,01:46:47
39.9748649,116.3272716,0,173.9,39616.0741782407,2008-06-17,01:46:49
39.9748966,116.3272683,0,173.9,39616.0742013889,2008-06-17,01:46:51
39.9749333,116.3272666,0,173.9,39616.074224537,2008-06-17,01:46:53
39.9750116,116.32727,0,173.9,39616.0742476852,2008-06-17,01:46:55
39.97505,116.3272799,0,173.9,39616.0742708333,2008-06-17,01:46:57
39.97507,116.3272949,0,173.9,39616.0742939815,2008-06-17,01:46:59
39.9750816,116.32731,0,173.9,39616.0743171296,2008-06-17,01:47:01
39.9750833,116.3273433,0,173.9,39616.0743402778,2008-06-17,01:47:03
39.9750899,116.3273716,0,173.9,39616.0743634259,2008-06-17,01:47:05
39.9750916,116.32741,0,173.9,39616.0743865741,2008-06-17,01:47:07
39.9750883,116.3274416,0,173.9,39616.0744097222,2008-06-17,01:47:09
39.9750766,116.3274866,0,173.9,39616.0744328704,2008-06-17,01:47:11
39.9750716,116.3275133,0,173.9,39616.0744560185,2008-06-17,01:47:13
39.9750833,116.3275483,0,173.9,39616.0744791667,2008-06-17,01:47:15
39.9750966,116.3275933,0,173.9,39616.0745023148,2008-06-17,01:47:17
39.9751066,116.3276249,0,173.9,39616.074525463,2008-06-17,01:47:19
39.9750666,116.3276916,0,173.9,39616.0745486111,2008-06-17,01:47:21
39.97504,116.3277533,0,173.9,39616.0745717593,2008-06-17,01:47:23
39.9750449,116.3277766,0,173.9,39616.0745949074,2008-06-17,01:47:25
39.9750416,116.3278016,0,173.9,39616.0746180556,2008-06-17,01:47:27
39.9750483,116.3278266,0,173.9,39616.0746412037,2008-06-17,01:47:29
39.9750483,116.3278549,0,173.9,39616.0746643519,2008-06-17,01:47:31
39.9750349,116.3278766,0,173.9,39616.0746875,2008-06-17,01:47:33
39.9750533,116.3278949,0,173.9,39616.0747106481,2008-06-17,01:47:35
39.9750616,116.3279133,0,173.9,39616.0747337963,2008-06-17,01:47:37
39.9750716,116.3279333,0,173.9,39616.0747569444,2008-06-17,01:47:39
39.97512,116.3279233,0,173.9,39616.0747800926,2008-06-17,01:47:41
39.9751566,116.3279016,0,173.9,39616.0748032407,2008-06-17,01:47:43
39.975205,116.3278983,0,173.9,39616.0748263889,2008-06-17,01:47:45
39.9752333,116.3278866,0,173.9,39616.074849537,2008-06-17,01:47:47
39.97528,116.3278666,0,173.9,39616.0748726852,2008-06-17,01:47:49
39.9753099,116.3278533,0,173.9,39616.0748958333,2008-06-17,01:47:51
39.9753399,116.3278449,0,173.9,39616.0749189815,2008-06-17,01:47:53
39.9753783,116.3278416,0,173.9,39616.0749421296,2008-06-17,01:47:55
39.975415,116.3278399,0,173.9,39616.0749652778,2008-06-17,01:47:57
39.975445,116.32785,0,173.9,39616.0749884259,2008-06-17,01:47:59
39.975475,116.3278583,0,173.9,39616.0750115741,2008-06-17,01:48:01
39.9755266,116.3278766,0,173.9,39616.0750347222,2008-06-17,01:48:03
39.9755649,116.3279116,0,173.9,39616.0750578704,2008-06-17,01:48:05
39.9755816,116.3279366,0,173.9,39616.0750810185,2008-06-17,01:48:07
39.9755416,116.3279866,0,173.9,39616.0751041667,2008-06-17,01:48:09
39.9755049,116.32804,0,173.9,39616.0751273148,2008-06-17,01:48:11
39.975485,116.3280816,0,173.9,39616.075150463,2008-06-17,01:48:13
39.9754733,116.3281199,0,173.9,39616.0751736111,2008-06-17,01:48:15
39.9754799,116.3281533,0,177.2,39616.0751967593,2008-06-17,01:48:17
39.9754783,116.3281733,0,173.9,39616.0752199074,2008-06-17,01:48:19
39.97547,116.32823,0,177.2,39616.0752430556,2008-06-17,01:48:21
39.9754633,116.3282799,0,177.2,39616.0752662037,2008-06-17,01:48:23
39.9754499,116.3283216,0,177.2,39616.0752893519,2008-06-17,01:48:25
39.9754433,116.3283666,0,177.2,39616.0753125,2008-06-17,01:48:27
39.975405,116.3284116,0,173.9,39616.0753356481,2008-06-17,01:48:29
39.9753666,116.3284283,0,173.9,39616.0753587963,2008-06-17,01:48:31
39.9753583,116.3284483,0,173.9,39616.0753819444,2008-06-17,01:48:33
39.97536,116.3284733,0,173.9,39616.0754050926,2008-06-17,01:48:35
39.9753566,116.3284966,0,173.9,39616.0754282407,2008-06-17,01:48:37
39.9753566,116.3285216,0,173.9,39616.0754513889,2008-06-17,01:48:39
39.9753533,116.3285383,0,173.9,39616.075474537,2008-06-17,01:48:41
39.97535,116.3285533,0,173.9,39616.0754976852,2008-06-17,01:48:43
39.9753549,116.3285716,0,173.9,39616.0755208333,2008-06-17,01:48:45
39.97539,116.3286066,0,173.9,39616.0755439815,2008-06-17,01:48:47
39.9753966,116.3286299,0,173.9,39616.0755671296,2008-06-17,01:48:49
39.9754166,116.3286549,0,173.9,39616.0755902778,2008-06-17,01:48:51
39.9754283,116.3286683,0,173.9,39616.0756134259,2008-06-17,01:48:53
39.9754333,116.3286883,0,177.2,39616.0756365741,2008-06-17,01:48:55
39.9754499,116.3287016,0,177.2,39616.0756597222,2008-06-17,01:48:57
39.9754583,116.3287349,0,177.2,39616.0756828704,2008-06-17,01:48:59
39.9754583,116.3287633,0,177.2,39616.0757060185,2008-06-17,01:49:01
39.9754399,116.32879,0,177.2,39616.0757291667,2008-06-17,01:49:03
39.9754333,116.3288183,0,177.2,39616.0757523148,2008-06-17,01:49:05
39.9754399,116.3288483,0,177.2,39616.075775463,2008-06-17,01:49:07
39.9754366,116.3288999,0,177.2,39616.0757986111,2008-06-17,01:49:09
39.9754516,116.3289233,0,177.2,39616.0758217593,2008-06-17,01:49:11
39.9754583,116.32895,0,177.2,39616.0758449074,2008-06-17,01:49:13
39.9754716,116.3289766,0,177.2,39616.0758680556,2008-06-17,01:49:15
39.9754633,116.32902,0,177.2,39616.0758912037,2008-06-17,01:49:17
39.9754566,116.3290666,0,177.2,39616.0759143519,2008-06-17,01:49:19
39.9754549,116.3291083,0,177.2,39616.0759375,2008-06-17,01:49:21
39.9754683,116.329125,0,177.2,39616.0759606481,2008-06-17,01:49:23
39.9754799,116.32914,0,177.2,39616.0759837963,2008-06-17,01:49:25
39.975485,116.3291783,0,177.2,39616.0760069444,2008-06-17,01:49:27
39.9754949,116.3292066,0,180.4,39616.0760300926,2008-06-17,01:49:29
39.9754983,116.3292399,0,180.4,39616.0760532407,2008-06-17,01:49:31
39.9755116,116.3292633,0,180.4,39616.0760763889,2008-06-17,01:49:33
39.9753966,116.3293,0,180.4,39616.076099537,2008-06-17,01:49:35
39.97536,116.3293399,0,180.4,39616.0761226852,2008-06-17,01:49:37
39.9753783,116.3293566,0,180.4,39616.0761458333,2008-06-17,01:49:39
39.9753866,116.3293583,0,180.4,39616.0761689815,2008-06-17,01:49:41
39.9754216,116.3293933,0,180.4,39616.0761921296,2008-06-17,01:49:43
39.9754549,116.329405,0,183.7,39616.0762152778,2008-06-17,01:49:45
39.9754249,116.3294333,0,183.7,39616.0762384259,2008-06-17,01:49:47
39.9754033,116.3294833,0,183.7,39616.0762615741,2008-06-17,01:49:49
39.9753949,116.3295266,0,183.7,39616.0762847222,2008-06-17,01:49:51
39.9753849,116.3295633,0,183.7,39616.0763078704,2008-06-17,01:49:53
39.9753699,116.3296266,0,183.7,39616.0763310185,2008-06-17,01:49:55
39.9753649,116.3296683,0,187,39616.0763541667,2008-06-17,01:49:57
39.9753516,116.3297366,0,187,39616.0763773148,2008-06-17,01:49:59
39.9753416,116.3297816,0,187,39616.076400463,2008-06-17,01:50:01
39.9753333,116.32982,0,187,39616.0764236111,2008-06-17,01:50:03
39.975335,116.3298649,0,187,39616.0764467593,2008-06-17,01:50:05
39.97533,116.3299283,0,187,39616.0764699074,2008-06-17,01:50:07
39.975335,116.3299333,0,187,39616.0764930556,2008-06-17,01:50:09
39.9753366,116.3299483,0,187,39616.0765162037,2008-06-17,01:50:11
39.9753316,116.3299616,0,187,39616.0765393519,2008-06-17,01:50:13
39.97533,116.3299816,0,190.3,39616.0765625,2008-06-17,01:50:15
39.9753383,116.3300016,0,190.3,39616.0765856481,2008-06-17,01:50:17
39.975335,116.3300399,0,190.3,39616.0766087963,2008-06-17,01:50:19
39.97533,116.3300766,0,190.3,39616.0766319444,2008-06-17,01:50:21
39.9753233,116.3301083,0,190.3,39616.0766550926,2008-06-17,01:50:23
39.9753216,116.3301399,0,190.3,39616.0766782407,2008-06-17,01:50:25
39.9753283,116.3301416,0,190.3,39616.0767013889,2008-06-17,01:50:27
39.975335,116.3301649,0,190.3,39616.076724537,2008-06-17,01:50:29
39.9753399,116.33019,0,190.3,39616.0767476852,2008-06-17,01:50:31
39.9753383,116.3302083,0,190.3,39616.0767708333,2008-06-17,01:50:33
39.9753366,116.3302166,0,190.3,39616.0767939815,2008-06-17,01:50:35
39.9753233,116.3302133,0,190.3,39616.0768171296,2008-06-17,01:50:37
39.9753133,116.3302133,0,190.3,39616.0768402778,2008-06-17,01:50:39
39.9753216,116.3302349,0,190.3,39616.0768634259,2008-06-17,01:50:41
39.9753233,116.33024,0,190.3,39616.0768865741,2008-06-17,01:50:43
39.97532,116.3302616,0,190.3,39616.0769097222,2008-06-17,01:50:45
39.9753533,116.3302999,0,193.6,39616.0769328704,2008-06-17,01:50:47
39.9753816,116.3303433,0,193.6,39616.0769560185,2008-06-17,01:50:49
39.9753933,116.33038,0,193.6,39616.0769791667,2008-06-17,01:50:51
39.9754083,116.3304333,0,193.6,39616.0770023148,2008-06-17,01:50:53
39.97543,116.3304933,0,193.6,39616.077025463,2008-06-17,01:50:55
39.975415,116.3305333,0,193.6,39616.0770486111,2008-06-17,01:50:57
39.97542,116.3305816,0,193.6,39616.0770717593,2008-06-17,01:50:59
39.9754249,116.3306099,0,193.6,39616.0770949074,2008-06-17,01:51:01
39.9754433,116.3306216,0,196.9,39616.0771180556,2008-06-17,01:51:03
39.9754366,116.3306499,0,196.9,39616.0771412037,2008-06-17,01:51:05
39.9754366,116.3306699,0,196.9,39616.0771643519,2008-06-17,01:51:07
39.9754183,116.3306999,0,196.9,39616.0771875,2008-06-17,01:51:09
39.975415,116.3307266,0,196.9,39616.0772106481,2008-06-17,01:51:11
39.97542,116.3307499,0,196.9,39616.0772337963,2008-06-17,01:51:13
39.9754083,116.3307816,0,196.9,39616.0772569444,2008-06-17,01:51:15
39.9754099,116.3308099,0,196.9,39616.0772800926,2008-06-17,01:51:17
39.9753933,116.3308549,0,196.9,39616.0773032407,2008-06-17,01:51:19
39.9753833,116.3308816,0,200.1,39616.0773263889,2008-06-17,01:51:21
39.9754016,116.3309266,0,196.9,39616.077349537,2008-06-17,01:51:23
39.9754116,116.3309649,0,196.9,39616.0773726852,2008-06-17,01:51:25
39.9755583,116.3309299,0,196.9,39616.0774074074,2008-06-17,01:51:28
39.9756183,116.3308916,0,196.9,39616.0774305556,2008-06-17,01:51:30
39.9756433,116.3308633,0,196.9,39616.0774652778,2008-06-17,01:51:33
39.975655,116.3308749,0,193.6,39616.0774884259,2008-06-17,01:51:35
39.9756683,116.3308466,0,193.6,39616.0775115741,2008-06-17,01:51:37
39.9756933,116.3308516,0,193.6,39616.0775347222,2008-06-17,01:51:39
