# Supplementary material for: Research on differential privacy protection method based on user tendency
Source: PLoS One. 2023 Oct 26;18(10):e0288823. doi: 10.1371/journal.pone.0288823 (PMC10602288; doi:10.1371/journal.pone.0288823)
Supplement: S4 Data — (ZIP) [file pone.0288823.s004.zip › Data 5-4/112/Trajectory/20080617154209.plt]

Geolife trajectory
WGS 84
Altitude is in Feet
Reserved 3
0,2,255,My Track,0,0,2,8421376
0
39.975615,116.3308116,0,167.3,39616.6542708333,2008-06-17,15:42:09
39.975615,116.3308116,0,167.3,39616.6542824074,2008-06-17,15:42:10
39.975615,116.3308116,0,167.3,39616.6543055556,2008-06-17,15:42:12
39.9755883,116.3308166,0,167.3,39616.6543287037,2008-06-17,15:42:14
39.9755616,116.3308183,0,167.3,39616.6543518519,2008-06-17,15:42:16
39.9755166,116.3308183,0,167.3,39616.654375,2008-06-17,15:42:18
39.97549,116.3308166,0,167.3,39616.6543981481,2008-06-17,15:42:20
39.9754633,116.3308166,0,167.3,39616.6544212963,2008-06-17,15:42:22
39.975445,116.3308466,0,167.3,39616.6544444444,2008-06-17,15:42:24
39.9754249,116.3308733,0,167.3,39616.6544675926,2008-06-17,15:42:26
39.9754283,116.3308383,0,167.3,39616.6544907407,2008-06-17,15:42:28
39.9754316,116.33078,0,167.3,39616.6545138889,2008-06-17,15:42:30
39.9754249,116.3307516,0,167.3,39616.654537037,2008-06-17,15:42:32
39.975415,116.3306983,0,167.3,39616.6545601852,2008-06-17,15:42:34
39.9754233,116.3306649,0,167.3,39616.6545833333,2008-06-17,15:42:36
39.9754383,116.3306216,0,167.3,39616.6546064815,2008-06-17,15:42:38
39.9754433,116.3305766,0,167.3,39616.6546296296,2008-06-17,15:42:40
39.975415,116.3305283,0,167.3,39616.6546527778,2008-06-17,15:42:42
39.9754099,116.3305099,0,167.3,39616.6546759259,2008-06-17,15:42:44
39.9754,116.3304949,0,167.3,39616.6546990741,2008-06-17,15:42:46
39.9753966,116.3304816,0,167.3,39616.6547222222,2008-06-17,15:42:48
39.9753949,116.33047,0,167.3,39616.6547453704,2008-06-17,15:42:50
39.9753716,116.3304483,0,164,39616.6547685185,2008-06-17,15:42:52
39.9753549,116.3304316,0,164,39616.6547916667,2008-06-17,15:42:54
39.9753316,116.3304383,0,164,39616.6548148148,2008-06-17,15:42:56
39.9753116,116.3304199,0,164,39616.654837963,2008-06-17,15:42:58
39.9753116,116.3303883,0,164,39616.6548611111,2008-06-17,15:43:00
39.9752916,116.3303633,0,160.8,39616.6548842593,2008-06-17,15:43:02
39.9752949,116.3303466,0,160.8,39616.6549074074,2008-06-17,15:43:04
39.9753149,116.3302966,0,160.8,39616.6549305556,2008-06-17,15:43:06
39.9753233,116.33026,0,160.8,39616.6549537037,2008-06-17,15:43:08
39.97532,116.3302316,0,160.8,39616.6549768519,2008-06-17,15:43:10
39.9753099,116.330205,0,160.8,39616.655,2008-06-17,15:43:12
39.9753133,116.3301749,0,157.5,39616.6550231481,2008-06-17,15:43:14
39.9753166,116.3301533,0,157.5,39616.6550578704,2008-06-17,15:43:17
39.9753166,116.3301283,0,157.5,39616.6550810185,2008-06-17,15:43:19
39.9753166,116.3301083,0,157.5,39616.6551041667,2008-06-17,15:43:21
39.9753283,116.330085,0,157.5,39616.6551273148,2008-06-17,15:43:23
39.9753316,116.3300483,0,157.5,39616.655150463,2008-06-17,15:43:25
39.9753399,116.3300083,0,157.5,39616.6551736111,2008-06-17,15:43:27
39.975345,116.3299866,0,157.5,39616.6551967593,2008-06-17,15:43:29
39.9753549,116.3299416,0,157.5,39616.6552199074,2008-06-17,15:43:31
39.9753416,116.3299216,0,157.5,39616.6552430556,2008-06-17,15:43:33
39.9753366,116.3298949,0,157.5,39616.6552662037,2008-06-17,15:43:35
39.9753216,116.3298849,0,154.2,39616.6552893519,2008-06-17,15:43:37
39.9753233,116.3298733,0,154.2,39616.6553125,2008-06-17,15:43:39
39.9752933,116.3298516,0,154.2,39616.6553356481,2008-06-17,15:43:41
39.9753016,116.3298283,0,154.2,39616.6553587963,2008-06-17,15:43:43
39.9753099,116.329805,0,154.2,39616.6553819444,2008-06-17,15:43:45
39.9753249,116.3297749,0,154.2,39616.6554050926,2008-06-17,15:43:47
39.97532,116.3297399,0,150.9,39616.6554282407,2008-06-17,15:43:49
39.9753183,116.3296983,0,150.9,39616.6554513889,2008-06-17,15:43:51
39.9753183,116.3296599,0,150.9,39616.655474537,2008-06-17,15:43:53
39.9753283,116.3296216,0,150.9,39616.6554976852,2008-06-17,15:43:55
39.9753383,116.3295916,0,150.9,39616.6555208333,2008-06-17,15:43:57
39.97535,116.32956,0,150.9,39616.6555439815,2008-06-17,15:43:59
39.9753466,116.3295566,0,154.2,39616.6555671296,2008-06-17,15:44:01
39.9753433,116.32954,0,154.2,39616.6555902778,2008-06-17,15:44:03
39.9753516,116.3295316,0,154.2,39616.6556134259,2008-06-17,15:44:05
39.9753683,116.3295199,0,154.2,39616.6556365741,2008-06-17,15:44:07
39.9753566,116.32949,0,154.2,39616.6556597222,2008-06-17,15:44:09
39.9753483,116.3294333,0,154.2,39616.6556828704,2008-06-17,15:44:11
39.9753433,116.3294016,0,150.9,39616.6557060185,2008-06-17,15:44:13
39.9753549,116.32937,0,150.9,39616.6557291667,2008-06-17,15:44:15
39.97535,116.3293449,0,150.9,39616.6557523148,2008-06-17,15:44:17
39.9753483,116.3293166,0,150.9,39616.655775463,2008-06-17,15:44:19
39.9753383,116.3292966,0,150.9,39616.6557986111,2008-06-17,15:44:21
39.9753399,116.3292766,0,150.9,39616.6558217593,2008-06-17,15:44:23
39.9753316,116.3292499,0,150.9,39616.6558449074,2008-06-17,15:44:25
39.97533,116.32923,0,150.9,39616.6558680556,2008-06-17,15:44:27
39.9753383,116.3291866,0,150.9,39616.6558912037,2008-06-17,15:44:29
39.9753383,116.3291433,0,150.9,39616.6559143519,2008-06-17,15:44:31
39.9753316,116.3291166,0,150.9,39616.6559375,2008-06-17,15:44:33
39.9753233,116.3290716,0,150.9,39616.6559606481,2008-06-17,15:44:35
39.9753266,116.3290516,0,150.9,39616.6559837963,2008-06-17,15:44:37
39.9753249,116.3290283,0,150.9,39616.6560185185,2008-06-17,15:44:40
39.97533,116.3289933,0,150.9,39616.6560416667,2008-06-17,15:44:42
39.9753266,116.3289516,0,147.6,39616.6560648148,2008-06-17,15:44:44
39.9753283,116.3289249,0,147.6,39616.656087963,2008-06-17,15:44:46
39.9753399,116.3288749,0,147.6,39616.6561111111,2008-06-17,15:44:48
39.9753466,116.328845,0,144.4,39616.6561342593,2008-06-17,15:44:50
39.9753466,116.328845,0,144.4,39616.6561458333,2008-06-17,15:44:51
39.9753483,116.3288399,0,144.4,39616.6561689815,2008-06-17,15:44:53
39.97535,116.3288283,0,144.4,39616.6561921296,2008-06-17,15:44:55
39.9753649,116.3287966,0,144.4,39616.6562152778,2008-06-17,15:44:57
39.9753516,116.3287566,0,141.1,39616.6562384259,2008-06-17,15:44:59
39.975345,116.3287183,0,141.1,39616.6562615741,2008-06-17,15:45:01
39.9753399,116.3286949,0,141.1,39616.6562847222,2008-06-17,15:45:03
39.975345,116.3286733,0,141.1,39616.6563078704,2008-06-17,15:45:05
39.9753416,116.3286466,0,141.1,39616.6563310185,2008-06-17,15:45:07
39.97535,116.3286216,0,141.1,39616.6563541667,2008-06-17,15:45:09
39.9753683,116.3285983,0,141.1,39616.6563773148,2008-06-17,15:45:11
39.9753716,116.3285699,0,141.1,39616.656400463,2008-06-17,15:45:13
39.9753666,116.3285466,0,141.1,39616.6564236111,2008-06-17,15:45:15
39.9753699,116.3285166,0,141.1,39616.6564467593,2008-06-17,15:45:17
39.9753849,116.3284933,0,141.1,39616.6564699074,2008-06-17,15:45:19
39.9753916,116.3284533,0,141.1,39616.6564930556,2008-06-17,15:45:21
39.9754,116.328425,0,141.1,39616.6565162037,2008-06-17,15:45:23
39.9753966,116.3284066,0,141.1,39616.6565393518,2008-06-17,15:45:25
39.9753799,116.328375,0,141.1,39616.6565625,2008-06-17,15:45:27
39.9753783,116.3283449,0,141.1,39616.6565856481,2008-06-17,15:45:29
39.975375,116.3283116,0,137.8,39616.6566087963,2008-06-17,15:45:31
39.9753816,116.3282816,0,137.8,39616.6566319444,2008-06-17,15:45:33
39.9753816,116.32825,0,137.8,39616.6566550926,2008-06-17,15:45:35
39.9753883,116.3282333,0,137.8,39616.6566782407,2008-06-17,15:45:37
39.9753833,116.3282083,0,137.8,39616.6567013889,2008-06-17,15:45:39
39.9753849,116.3281833,0,137.8,39616.656724537,2008-06-17,15:45:41
39.9753783,116.3281466,0,137.8,39616.6567476852,2008-06-17,15:45:43
39.9753833,116.32811,0,137.8,39616.6567708333,2008-06-17,15:45:45
39.9753883,116.3280866,0,137.8,39616.6567939815,2008-06-17,15:45:47
39.9753833,116.3280733,0,137.8,39616.6568171296,2008-06-17,15:45:49
39.9753799,116.3280533,0,137.8,39616.6568402778,2008-06-17,15:45:51
39.9753783,116.3280366,0,137.8,39616.6568634259,2008-06-17,15:45:53
39.9753849,116.3280116,0,137.8,39616.6568865741,2008-06-17,15:45:55
39.9753983,116.3279833,0,137.8,39616.6569097222,2008-06-17,15:45:57
39.9754083,116.327955,0,137.8,39616.6569328704,2008-06-17,15:45:59
39.9754133,116.3279116,0,137.8,39616.6569560185,2008-06-17,15:46:01
39.9754216,116.3278733,0,137.8,39616.6569791667,2008-06-17,15:46:03
39.9754249,116.3278449,0,137.8,39616.6570023148,2008-06-17,15:46:05
39.9754066,116.3278266,0,137.8,39616.657025463,2008-06-17,15:46:07
39.975375,116.3277966,0,137.8,39616.6570486111,2008-06-17,15:46:09
39.9753466,116.3277766,0,137.8,39616.6570717593,2008-06-17,15:46:11
39.9753233,116.3277833,0,137.8,39616.6570949074,2008-06-17,15:46:13
39.9752999,116.3278066,0,137.8,39616.6571180556,2008-06-17,15:46:15
39.9752683,116.3278166,0,137.8,39616.6571412037,2008-06-17,15:46:17
39.9752449,116.3278166,0,137.8,39616.6571643518,2008-06-17,15:46:19
39.9752216,116.3278116,0,137.8,39616.6571875,2008-06-17,15:46:21
39.9751866,116.3278016,0,137.8,39616.6572106481,2008-06-17,15:46:23
39.9751516,116.3277883,0,137.8,39616.6572337963,2008-06-17,15:46:25
39.9751383,116.3277916,0,137.8,39616.6572569444,2008-06-17,15:46:27
39.9751216,116.3277916,0,137.8,39616.6572800926,2008-06-17,15:46:29
39.9751016,116.3277916,0,137.8,39616.6573032407,2008-06-17,15:46:31
39.9750933,116.3277916,0,141.1,39616.6573263889,2008-06-17,15:46:33
39.9750733,116.3277899,0,141.1,39616.657349537,2008-06-17,15:46:35
39.9750533,116.3277733,0,141.1,39616.6573726852,2008-06-17,15:46:37
39.97504,116.3277633,0,141.1,39616.6573958333,2008-06-17,15:46:39
39.9750299,116.3277266,0,141.1,39616.6574189815,2008-06-17,15:46:41
39.9750183,116.3276849,0,141.1,39616.6574421296,2008-06-17,15:46:43
39.9750199,116.3276466,0,137.8,39616.6574652778,2008-06-17,15:46:45
39.9750116,116.3276216,0,137.8,39616.6574884259,2008-06-17,15:46:47
39.9750016,116.3275866,0,137.8,39616.6575115741,2008-06-17,15:46:49
39.9749899,116.3275566,0,137.8,39616.6575347222,2008-06-17,15:46:51
39.9749783,116.3275216,0,137.8,39616.6575578704,2008-06-17,15:46:53
39.9749816,116.3275016,0,137.8,39616.6575810185,2008-06-17,15:46:55
39.9749783,116.3274633,0,134.5,39616.6576041667,2008-06-17,15:46:57
39.9749899,116.3274066,0,134.5,39616.6576273148,2008-06-17,15:46:59
39.9749933,116.3273699,0,134.5,39616.657650463,2008-06-17,15:47:01
39.9750066,116.3273199,0,137.8,39616.6576736111,2008-06-17,15:47:03
39.9750333,116.3272916,0,137.8,39616.6576967593,2008-06-17,15:47:05
39.975095,116.3273066,0,141.1,39616.6577199074,2008-06-17,15:47:07
39.97507,116.3273333,0,141.1,39616.6577546296,2008-06-17,15:47:10
39.9750183,116.3273699,0,141.1,39616.6577777778,2008-06-17,15:47:12
39.9749649,116.3273583,0,144.4,39616.6578009259,2008-06-17,15:47:14
39.9749349,116.3273649,0,144.4,39616.6578240741,2008-06-17,15:47:16
39.9748816,116.3273833,0,147.6,39616.6578472222,2008-06-17,15:47:18
39.9748616,116.327375,0,150.9,39616.6578703704,2008-06-17,15:47:20
39.9748349,116.3273549,0,150.9,39616.6578935185,2008-06-17,15:47:22
39.9748049,116.3273483,0,150.9,39616.6579166667,2008-06-17,15:47:24
39.9747866,116.3273483,0,150.9,39616.6579398148,2008-06-17,15:47:26
39.9747666,116.3273533,0,154.2,39616.657962963,2008-06-17,15:47:28
39.97473,116.32736,0,154.2,39616.6579861111,2008-06-17,15:47:30
39.9747016,116.3273533,0,154.2,39616.6580092593,2008-06-17,15:47:32
39.9746716,116.3273516,0,154.2,39616.6580324074,2008-06-17,15:47:34
39.9746399,116.32734,0,154.2,39616.6580555556,2008-06-17,15:47:36
39.974615,116.3273433,0,157.5,39616.6580787037,2008-06-17,15:47:38
39.9746016,116.3273483,0,157.5,39616.6581018518,2008-06-17,15:47:40
39.9745849,116.3273466,0,157.5,39616.658125,2008-06-17,15:47:42
39.9745666,116.3273499,0,157.5,39616.6581481481,2008-06-17,15:47:44
39.9745399,116.3273699,0,160.8,39616.6581712963,2008-06-17,15:47:46
39.97452,116.3274499,0,160.8,39616.6582175926,2008-06-17,15:47:50
39.9744983,116.3274533,0,160.8,39616.6582407407,2008-06-17,15:47:52
39.9744866,116.3274516,0,160.8,39616.6582638889,2008-06-17,15:47:54
39.9744783,116.3274783,0,164,39616.658287037,2008-06-17,15:47:56
39.974475,116.3275116,0,164,39616.6583101852,2008-06-17,15:47:58
39.9744599,116.3275316,0,164,39616.6583333333,2008-06-17,15:48:00
39.9744633,116.3275549,0,167.3,39616.6583564815,2008-06-17,15:48:02
39.9744399,116.3275766,0,167.3,39616.6583796296,2008-06-17,15:48:04
39.9744299,116.3275933,0,167.3,39616.6584027778,2008-06-17,15:48:06
39.9744033,116.3275999,0,170.6,39616.6584259259,2008-06-17,15:48:08
39.9743533,116.3275716,0,170.6,39616.6584490741,2008-06-17,15:48:10
39.9743049,116.3275233,0,170.6,39616.6584722222,2008-06-17,15:48:12
39.9742666,116.3275199,0,173.9,39616.6584953704,2008-06-17,15:48:14
39.9742283,116.3275416,0,173.9,39616.6585185185,2008-06-17,15:48:16
39.9742166,116.3275649,0,173.9,39616.6585416667,2008-06-17,15:48:18
39.9742216,116.3275783,0,177.2,39616.6585648148,2008-06-17,15:48:20
39.9742366,116.3275999,0,177.2,39616.658587963,2008-06-17,15:48:22
39.9742516,116.3276233,0,177.2,39616.6586111111,2008-06-17,15:48:24
39.9742516,116.3276416,0,177.2,39616.6586342593,2008-06-17,15:48:26
39.974285,116.3276366,0,177.2,39616.6586574074,2008-06-17,15:48:28
39.9742666,116.327655,0,180.4,39616.6586805556,2008-06-17,15:48:30
39.9742633,116.327675,0,180.4,39616.6587037037,2008-06-17,15:48:32
39.9742349,116.32769,0,180.4,39616.6587268518,2008-06-17,15:48:34
39.9741983,116.3276683,0,180.4,39616.65875,2008-06-17,15:48:36
39.9741566,116.327675,0,180.4,39616.6587731481,2008-06-17,15:48:38
39.9741066,116.3276799,0,183.7,39616.6587962963,2008-06-17,15:48:40
39.97407,116.3276783,0,183.7,39616.6588194444,2008-06-17,15:48:42
39.9740266,116.3276933,0,183.7,39616.6588425926,2008-06-17,15:48:44
39.9739949,116.3276916,0,183.7,39616.6588657407,2008-06-17,15:48:46
39.973975,116.3276783,0,183.7,39616.6588888889,2008-06-17,15:48:48
39.973945,116.327675,0,183.7,39616.658912037,2008-06-17,15:48:50
39.9739183,116.3276366,0,183.7,39616.6589351852,2008-06-17,15:48:52
39.9738966,116.3276233,0,183.7,39616.6589583333,2008-06-17,15:48:54
39.9738716,116.3276233,0,183.7,39616.6589814815,2008-06-17,15:48:56
39.9738533,116.327605,0,183.7,39616.6590046296,2008-06-17,15:48:58
39.9738333,116.3275633,0,183.7,39616.6590277778,2008-06-17,15:49:00
39.9738099,116.3275449,0,183.7,39616.6590509259,2008-06-17,15:49:02
39.97378,116.32755,0,183.7,39616.6590740741,2008-06-17,15:49:04
39.9737533,116.3275533,0,183.7,39616.6590972222,2008-06-17,15:49:06
39.9737216,116.3275599,0,183.7,39616.6591203704,2008-06-17,15:49:08
39.9736899,116.3275566,0,183.7,39616.6591435185,2008-06-17,15:49:10
39.9736683,116.3275433,0,183.7,39616.6591666667,2008-06-17,15:49:12
39.9736549,116.3275283,0,183.7,39616.6591898148,2008-06-17,15:49:14
39.973635,116.3275166,0,183.7,39616.659212963,2008-06-17,15:49:16
39.9736033,116.3275299,0,183.7,39616.6592361111,2008-06-17,15:49:18
39.973555,116.3275466,0,180.4,39616.6592592593,2008-06-17,15:49:20
39.9735116,116.3275566,0,180.4,39616.6592824074,2008-06-17,15:49:22
39.9734899,116.3275666,0,183.7,39616.6593055556,2008-06-17,15:49:24
39.9734466,116.32757,0,183.7,39616.6593287037,2008-06-17,15:49:26
39.9733899,116.3275316,0,183.7,39616.6593518518,2008-06-17,15:49:28
39.9733616,116.3275183,0,183.7,39616.659375,2008-06-17,15:49:30
39.9733366,116.3275133,0,183.7,39616.6593981481,2008-06-17,15:49:32
39.9733016,116.3275333,0,183.7,39616.6594212963,2008-06-17,15:49:34
39.9732733,116.3275566,0,183.7,39616.6594444444,2008-06-17,15:49:36
39.9732483,116.3275799,0,183.7,39616.6594675926,2008-06-17,15:49:38
39.97322,116.3276066,0,183.7,39616.6594907407,2008-06-17,15:49:40
39.9731949,116.3276183,0,183.7,39616.6595138889,2008-06-17,15:49:42
39.9731766,116.32762,0,187,39616.659537037,2008-06-17,15:49:44
39.9731616,116.3276383,0,187,39616.6595601852,2008-06-17,15:49:46
39.97313,116.3276833,0,187,39616.6595833333,2008-06-17,15:49:48
39.9731016,116.3277066,0,187,39616.6596064815,2008-06-17,15:49:50
39.9730716,116.3277066,0,187,39616.6596296296,2008-06-17,15:49:52
39.9730366,116.3277149,0,187,39616.6596527778,2008-06-17,15:49:54
39.9730016,116.3277149,0,187,39616.6596759259,2008-06-17,15:49:56
39.9729816,116.3277433,0,187,39616.6596990741,2008-06-17,15:49:58
39.97295,116.3277466,0,187,39616.6597222222,2008-06-17,15:50:00
39.97292,116.32776,0,187,39616.6597453704,2008-06-17,15:50:02
39.9729033,116.3277733,0,187,39616.6597685185,2008-06-17,15:50:04
39.9728816,116.32778,0,190.3,39616.6597916667,2008-06-17,15:50:06
39.9728749,116.3277883,0,190.3,39616.6598148148,2008-06-17,15:50:08
39.972855,116.32778,0,190.3,39616.659837963,2008-06-17,15:50:10
39.9728416,116.3278016,0,190.3,39616.6598611111,2008-06-17,15:50:12
39.97281,116.3277866,0,190.3,39616.6598842593,2008-06-17,15:50:14
39.9727749,116.32776,0,190.3,39616.6599074074,2008-06-17,15:50:16
39.9727516,116.3277466,0,190.3,39616.6599305556,2008-06-17,15:50:18
39.9727216,116.3277783,0,190.3,39616.6599537037,2008-06-17,15:50:20
39.9727166,116.3277616,0,193.6,39616.6599768519,2008-06-17,15:50:22
39.9727116,116.3277433,0,193.6,39616.66,2008-06-17,15:50:24
39.972685,116.3277366,0,193.6,39616.6600231482,2008-06-17,15:50:26
39.9726316,116.327675,0,193.6,39616.6600462963,2008-06-17,15:50:28
39.97257,116.3276383,0,196.9,39616.6600694444,2008-06-17,15:50:30
39.972545,116.3276133,0,196.9,39616.6600925926,2008-06-17,15:50:32
39.9725249,116.3276183,0,196.9,39616.6601157407,2008-06-17,15:50:34
39.9725116,116.3276183,0,196.9,39616.6601388889,2008-06-17,15:50:36
39.9725,116.3276283,0,196.9,39616.660162037,2008-06-17,15:50:38
39.9724983,116.3276249,0,196.9,39616.6601851852,2008-06-17,15:50:40
39.9724616,116.3276099,0,200.1,39616.6602083333,2008-06-17,15:50:42
39.9724433,116.327585,0,200.1,39616.6602314815,2008-06-17,15:50:44
39.9723983,116.3275833,0,200.1,39616.6602546296,2008-06-17,15:50:46
39.9723949,116.3275466,0,200.1,39616.6602777778,2008-06-17,15:50:48
39.9723866,116.3275099,0,200.1,39616.6603009259,2008-06-17,15:50:50
39.972375,116.3274566,0,200.1,39616.6603240741,2008-06-17,15:50:52
39.9723583,116.3274183,0,200.1,39616.6603472222,2008-06-17,15:50:54
39.9723433,116.3273766,0,200.1,39616.6603703704,2008-06-17,15:50:56
39.9723483,116.3273383,0,200.1,39616.6603935185,2008-06-17,15:50:58
39.9723916,116.3272766,0,200.1,39616.6604166667,2008-06-17,15:51:00
39.97242,116.3272116,0,196.9,39616.6604398148,2008-06-17,15:51:02
39.9724499,116.3271583,0,196.9,39616.660462963,2008-06-17,15:51:04
39.9724566,116.327115,0,196.9,39616.6604861111,2008-06-17,15:51:06
39.9724699,116.3270733,0,196.9,39616.6605092593,2008-06-17,15:51:08
39.9724833,116.3270249,0,196.9,39616.6605324074,2008-06-17,15:51:10
39.9724799,116.3269999,0,196.9,39616.6605555556,2008-06-17,15:51:12
39.9724566,116.3269799,0,196.9,39616.6605787037,2008-06-17,15:51:14
39.972445,116.3269566,0,196.9,39616.6606018519,2008-06-17,15:51:16
39.9724316,116.3269466,0,196.9,39616.660625,2008-06-17,15:51:18
39.9724249,116.3269283,0,196.9,39616.6606481481,2008-06-17,15:51:20
39.97242,116.3269083,0,196.9,39616.6606712963,2008-06-17,15:51:22
39.9724099,116.32689,0,196.9,39616.6606944444,2008-06-17,15:51:24
39.9723983,116.3268716,0,196.9,39616.6607175926,2008-06-17,15:51:26
39.9723949,116.3268449,0,196.9,39616.6607407407,2008-06-17,15:51:28
39.9724116,116.3268133,0,196.9,39616.6607638889,2008-06-17,15:51:30
39.972435,116.3267449,0,196.9,39616.660787037,2008-06-17,15:51:32
39.9724399,116.3267266,0,196.9,39616.6608101852,2008-06-17,15:51:34
39.9724366,116.3267066,0,196.9,39616.6608333333,2008-06-17,15:51:36
39.9724383,116.3266749,0,196.9,39616.6608564815,2008-06-17,15:51:38
39.9724233,116.3266633,0,196.9,39616.6608796296,2008-06-17,15:51:40
39.9724066,116.3266466,0,196.9,39616.6609027778,2008-06-17,15:51:42
39.9724066,116.3266216,0,196.9,39616.6609259259,2008-06-17,15:51:44
39.9723783,116.3266083,0,196.9,39616.6609490741,2008-06-17,15:51:46
39.9724016,116.3265449,0,193.6,39616.6609722222,2008-06-17,15:51:48
39.9723999,116.3265249,0,193.6,39616.6609953704,2008-06-17,15:51:50
39.9724083,116.3264833,0,193.6,39616.6610185185,2008-06-17,15:51:52
39.9724033,116.3264749,0,193.6,39616.6610416667,2008-06-17,15:51:54
39.9724066,116.3264649,0,193.6,39616.6610648148,2008-06-17,15:51:56
39.9724099,116.326435,0,193.6,39616.661087963,2008-06-17,15:51:58
39.9724016,116.3264083,0,193.6,39616.6611111111,2008-06-17,15:52:00
39.9724016,116.3263633,0,190.3,39616.6611342593,2008-06-17,15:52:02
39.9724116,116.3263549,0,190.3,39616.6611574074,2008-06-17,15:52:04
39.9724249,116.3263349,0,190.3,39616.6611805556,2008-06-17,15:52:06
39.97242,116.3262983,0,190.3,39616.6612037037,2008-06-17,15:52:08
39.972415,116.3262683,0,190.3,39616.6612268519,2008-06-17,15:52:10
39.9724316,116.3262283,0,190.3,39616.66125,2008-06-17,15:52:12
39.9724399,116.3261933,0,187,39616.6612731481,2008-06-17,15:52:14
39.9724516,116.3261466,0,187,39616.6612962963,2008-06-17,15:52:16
39.97246,116.3261083,0,187,39616.6613194444,2008-06-17,15:52:18
39.9724883,116.3260733,0,187,39616.6613425926,2008-06-17,15:52:20
39.9724916,116.3260516,0,183.7,39616.6613657407,2008-06-17,15:52:22
39.9724916,116.326015,0,183.7,39616.6613888889,2008-06-17,15:52:24
39.9724683,116.3259916,0,183.7,39616.661412037,2008-06-17,15:52:26
39.9724666,116.3259666,0,183.7,39616.6614351852,2008-06-17,15:52:28
39.9724549,116.3259499,0,180.4,39616.6614583333,2008-06-17,15:52:30
39.9724433,116.3259249,0,180.4,39616.6614814815,2008-06-17,15:52:32
39.9724633,116.3259049,0,180.4,39616.6615046296,2008-06-17,15:52:34
39.9724699,116.3258866,0,177.2,39616.6615277778,2008-06-17,15:52:36
39.9724733,116.3258766,0,177.2,39616.6615509259,2008-06-17,15:52:38
39.9724683,116.3258533,0,177.2,39616.6615740741,2008-06-17,15:52:40
39.9724966,116.3258266,0,177.2,39616.6615972222,2008-06-17,15:52:42
39.9725099,116.3258016,0,173.9,39616.6616203704,2008-06-17,15:52:44
39.9725083,116.3257683,0,173.9,39616.6616435185,2008-06-17,15:52:46
39.97246,116.3257116,0,170.6,39616.6616666667,2008-06-17,15:52:48
39.9724399,116.3256766,0,170.6,39616.6616898148,2008-06-17,15:52:50
39.9724166,116.3256316,0,167.3,39616.661712963,2008-06-17,15:52:52
39.9724066,116.3256099,0,167.3,39616.6617361111,2008-06-17,15:52:54
39.9724033,116.32558,0,167.3,39616.6617592593,2008-06-17,15:52:56
39.9723983,116.3255466,0,164,39616.6617824074,2008-06-17,15:52:58
39.9724066,116.32551,0,167.3,39616.6618055556,2008-06-17,15:53:00
39.9724666,116.3254149,0,167.3,39616.6618287037,2008-06-17,15:53:02
39.9724933,116.3253816,0,167.3,39616.6618518519,2008-06-17,15:53:04
39.9724933,116.3253683,0,164,39616.661875,2008-06-17,15:53:06
39.9724766,116.3253899,0,164,39616.6619097222,2008-06-17,15:53:09
39.9724733,116.3254083,0,160.8,39616.6619328704,2008-06-17,15:53:11
39.9724633,116.3253983,0,160.8,39616.6619560185,2008-06-17,15:53:13
39.9724833,116.3253833,0,157.5,39616.6619791667,2008-06-17,15:53:15
39.972505,116.3253666,0,154.2,39616.6620023148,2008-06-17,15:53:17
39.9724983,116.3253449,0,154.2,39616.662025463,2008-06-17,15:53:19
39.9724866,116.3253466,0,150.9,39616.6620486111,2008-06-17,15:53:21
39.9724683,116.3253099,0,147.6,39616.6620717593,2008-06-17,15:53:23
39.9724366,116.3252766,0,147.6,39616.6620949074,2008-06-17,15:53:25
39.9724166,116.3252516,0,144.4,39616.6621180556,2008-06-17,15:53:27
39.9724183,116.3252066,0,141.1,39616.6621412037,2008-06-17,15:53:29
39.9724116,116.3251649,0,141.1,39616.6621643519,2008-06-17,15:53:31
39.9724583,116.3250633,0,137.8,39616.6621875,2008-06-17,15:53:33
39.9725199,116.3249866,0,134.5,39616.6622106481,2008-06-17,15:53:35
39.972505,116.3249933,0,131.2,39616.6622337963,2008-06-17,15:53:37
39.9724799,116.32497,0,131.2,39616.6622569444,2008-06-17,15:53:39
39.9724333,116.3249833,0,131.2,39616.6622800926,2008-06-17,15:53:41
39.9723949,116.325,0,131.2,39616.6623032407,2008-06-17,15:53:43
39.9723799,116.3250116,0,134.5,39616.6623263889,2008-06-17,15:53:45
39.9723616,116.3249966,0,134.5,39616.662349537,2008-06-17,15:53:47
39.97236,116.3249816,0,134.5,39616.6623726852,2008-06-17,15:53:49
39.9723583,116.3249483,0,134.5,39616.6623958333,2008-06-17,15:53:51
39.972405,116.3249299,0,134.5,39616.6624189815,2008-06-17,15:53:53
39.9724266,116.3248933,0,131.2,39616.6624421296,2008-06-17,15:53:55
39.972445,116.3248583,0,131.2,39616.6624652778,2008-06-17,15:53:57
39.9724633,116.3248366,0,131.2,39616.6624884259,2008-06-17,15:53:59
39.9724633,116.3248199,0,131.2,39616.6625115741,2008-06-17,15:54:01
39.9724466,116.3247766,0,131.2,39616.6625347222,2008-06-17,15:54:03
39.9724366,116.3247449,0,131.2,39616.6625578704,2008-06-17,15:54:05
39.9724183,116.3247133,0,131.2,39616.6625810185,2008-06-17,15:54:07
39.9724116,116.32469,0,131.2,39616.6626041667,2008-06-17,15:54:09
39.9724233,116.3246516,0,131.2,39616.6626273148,2008-06-17,15:54:11
39.9724133,116.32462,0,131.2,39616.662650463,2008-06-17,15:54:13
39.9723933,116.3245916,0,131.2,39616.6626736111,2008-06-17,15:54:15
39.9723733,116.3245566,0,131.2,39616.6626967593,2008-06-17,15:54:17
39.9723583,116.3245199,0,128,39616.6627199074,2008-06-17,15:54:19
39.9723583,116.3245066,0,131.2,39616.6627430556,2008-06-17,15:54:21
39.9723316,116.3244983,0,128,39616.6627662037,2008-06-17,15:54:23
39.9723299,116.3244849,0,128,39616.6627893519,2008-06-17,15:54:25
39.9723216,116.3244983,0,128,39616.6628125,2008-06-17,15:54:27
39.97228,116.32453,0,128,39616.6628356481,2008-06-17,15:54:29
39.9722616,116.3245449,0,128,39616.6628587963,2008-06-17,15:54:31
39.9722383,116.3245766,0,128,39616.6628819444,2008-06-17,15:54:33
39.9722016,116.3246033,0,128,39616.6629050926,2008-06-17,15:54:35
39.9722066,116.3246016,0,128,39616.6629282407,2008-06-17,15:54:37
39.9721999,116.3245883,0,131.2,39616.6629513889,2008-06-17,15:54:39
39.9721733,116.324585,0,131.2,39616.662974537,2008-06-17,15:54:41
39.9721333,116.3246249,0,134.5,39616.6629976852,2008-06-17,15:54:43
39.9720899,116.3246449,0,131.2,39616.6630208333,2008-06-17,15:54:45
39.9720716,116.3246866,0,131.2,39616.6630439815,2008-06-17,15:54:47
39.9720366,116.32469,0,131.2,39616.6630671296,2008-06-17,15:54:49
39.9720133,116.3246966,0,131.2,39616.6630902778,2008-06-17,15:54:51
39.9720049,116.3246566,0,128,39616.6631134259,2008-06-17,15:54:53
39.9719933,116.3246866,0,128,39616.6631365741,2008-06-17,15:54:55
39.9719933,116.3246599,0,128,39616.6631597222,2008-06-17,15:54:57
39.9719783,116.3246283,0,128,39616.6631828704,2008-06-17,15:54:59
39.9719749,116.3246499,0,124.7,39616.6632060185,2008-06-17,15:55:01
39.9718883,116.32462,0,124.7,39616.6632291667,2008-06-17,15:55:03
39.9718233,116.3246116,0,128,39616.6632523148,2008-06-17,15:55:05
39.9717933,116.3246033,0,128,39616.663275463,2008-06-17,15:55:07
39.9718033,116.3246,0,128,39616.6632986111,2008-06-17,15:55:09
39.9718349,116.3246033,0,128,39616.6633217593,2008-06-17,15:55:11
39.9718583,116.3246166,0,128,39616.6633796296,2008-06-17,15:55:16
39.9718716,116.3246216,0,128,39616.6634027778,2008-06-17,15:55:18
39.9718783,116.3246399,0,128,39616.6634259259,2008-06-17,15:55:20
39.9718833,116.3246566,0,131.2,39616.6634490741,2008-06-17,15:55:22
39.9718966,116.3246733,0,131.2,39616.6634722222,2008-06-17,15:55:24
39.9719116,116.3247149,0,131.2,39616.6634953704,2008-06-17,15:55:26
39.9719316,116.3247449,0,131.2,39616.6635185185,2008-06-17,15:55:28
39.971985,116.3247733,0,131.2,39616.6635416667,2008-06-17,15:55:30
39.9720033,116.3247883,0,131.2,39616.6635648148,2008-06-17,15:55:32
39.9720033,116.3248133,0,131.2,39616.663587963,2008-06-17,15:55:34
39.972025,116.3248399,0,131.2,39616.6636111111,2008-06-17,15:55:36
39.9720583,116.3248733,0,131.2,39616.6636342593,2008-06-17,15:55:38
39.9720783,116.3249033,0,131.2,39616.6636574074,2008-06-17,15:55:40
39.9721149,116.3249283,0,131.2,39616.6636921296,2008-06-17,15:55:43
39.9721216,116.3249483,0,131.2,39616.6637152778,2008-06-17,15:55:45
39.9721199,116.3249749,0,131.2,39616.6637384259,2008-06-17,15:55:47
39.9721066,116.3250033,0,131.2,39616.6637615741,2008-06-17,15:55:49
39.9720999,116.3250083,0,131.2,39616.6637847222,2008-06-17,15:55:51
39.9721083,116.3250016,0,128,39616.6638078704,2008-06-17,15:55:53
39.9721116,116.3249983,0,128,39616.6638310185,2008-06-17,15:55:55
39.9720933,116.3250266,0,128,39616.6638888889,2008-06-17,15:56:00
39.9720866,116.325055,0,128,39616.663912037,2008-06-17,15:56:02
39.9721033,116.3250666,0,128,39616.6639351852,2008-06-17,15:56:04
39.9721216,116.325075,0,128,39616.6639583333,2008-06-17,15:56:06
39.9721366,116.3250683,0,131.2,39616.6639930556,2008-06-17,15:56:09
39.9721233,116.3250666,0,131.2,39616.6640162037,2008-06-17,15:56:11
39.9721033,116.3250883,0,128,39616.6640393519,2008-06-17,15:56:13
39.9720833,116.3251183,0,128,39616.6640625,2008-06-17,15:56:15
39.97207,116.3251466,0,128,39616.6640856481,2008-06-17,15:56:17
39.972015,116.3251916,0,128,39616.6641087963,2008-06-17,15:56:19
39.9719883,116.3252166,0,128,39616.6641319444,2008-06-17,15:56:21
39.971955,116.3252283,0,128,39616.6641550926,2008-06-17,15:56:23
39.9719566,116.3252316,0,128,39616.6641782407,2008-06-17,15:56:25
39.9719833,116.325245,0,128,39616.6642013889,2008-06-17,15:56:27
39.9720199,116.3252616,0,128,39616.664224537,2008-06-17,15:56:29
39.9720166,116.3252866,0,128,39616.6642476852,2008-06-17,15:56:31
39.9720449,116.3253,0,128,39616.6642708333,2008-06-17,15:56:33
39.9720433,116.3253216,0,128,39616.6642939815,2008-06-17,15:56:35
39.9720599,116.3253233,0,128,39616.6643171296,2008-06-17,15:56:37
39.9720683,116.3253316,0,128,39616.6643402778,2008-06-17,15:56:39
