# Supplementary material for: Research on differential privacy protection method based on user tendency
Source: PLoS One. 2023 Oct 26;18(10):e0288823. doi: 10.1371/journal.pone.0288823 (PMC10602288; doi:10.1371/journal.pone.0288823)
Supplement: S4 Data — (ZIP) [file pone.0288823.s004.zip › Data 5-4/112/Trajectory/20080618012139.plt]

Geolife trajectory
WGS 84
Altitude is in Feet
Reserved 3
0,2,255,My Track,0,0,2,8421376
0
39.9719233,116.3249516,0,334.6,39617.0567013889,2008-06-18,01:21:39
39.9719233,116.3249516,0,334.6,39617.0567476852,2008-06-18,01:21:43
39.9719266,116.32495,0,334.6,39617.0567708333,2008-06-18,01:21:45
39.971915,116.3249449,0,334.6,39617.0567939815,2008-06-18,01:21:47
39.9718983,116.3249183,0,334.6,39617.0568171296,2008-06-18,01:21:49
39.9718633,116.3248833,0,334.6,39617.0568402778,2008-06-18,01:21:51
39.971845,116.3248899,0,334.6,39617.0568634259,2008-06-18,01:21:53
39.9718466,116.3248633,0,334.6,39617.0568865741,2008-06-18,01:21:55
39.9718516,116.3248733,0,334.6,39617.0569097222,2008-06-18,01:21:57
39.97183,116.3248683,0,334.6,39617.0569328704,2008-06-18,01:21:59
39.97183,116.3248049,0,334.6,39617.0569560185,2008-06-18,01:22:01
39.9718249,116.3247666,0,334.6,39617.0569791667,2008-06-18,01:22:03
39.9718249,116.3247283,0,334.6,39617.0570023148,2008-06-18,01:22:05
39.9718666,116.3246116,0,334.6,39617.057025463,2008-06-18,01:22:07
39.971875,116.3245483,0,334.6,39617.0570486111,2008-06-18,01:22:09
39.9718483,116.3245366,0,334.6,39617.0570717593,2008-06-18,01:22:11
39.9718383,116.3245049,0,334.6,39617.0570949074,2008-06-18,01:22:13
39.9717949,116.3244933,0,334.6,39617.0571296296,2008-06-18,01:22:16
39.9717883,116.3244766,0,334.6,39617.0571527778,2008-06-18,01:22:18
39.9717949,116.3244666,0,334.6,39617.0571759259,2008-06-18,01:22:20
39.9717966,116.3244433,0,334.6,39617.0571990741,2008-06-18,01:22:22
39.9718249,116.324355,0,334.6,39617.0572222222,2008-06-18,01:22:24
39.971885,116.3242749,0,334.6,39617.0572453704,2008-06-18,01:22:26
39.9719366,116.3242833,0,334.6,39617.0572685185,2008-06-18,01:22:28
39.9720283,116.3244016,0,334.6,39617.0572916667,2008-06-18,01:22:30
39.9720866,116.32446,0,334.6,39617.0573148148,2008-06-18,01:22:32
39.9721199,116.3244966,0,334.6,39617.057337963,2008-06-18,01:22:34
39.9721416,116.324515,0,334.6,39617.0573611111,2008-06-18,01:22:36
39.9721733,116.3245166,0,331.4,39617.0573842593,2008-06-18,01:22:38
39.9721916,116.3244899,0,331.4,39617.0574074074,2008-06-18,01:22:40
39.9722033,116.3245083,0,331.4,39617.0574305556,2008-06-18,01:22:42
39.9722333,116.3245316,0,331.4,39617.0574537037,2008-06-18,01:22:44
39.9722549,116.3245583,0,331.4,39617.0574768518,2008-06-18,01:22:46
39.9722833,116.3246016,0,331.4,39617.0575,2008-06-18,01:22:48
39.9723133,116.3246299,0,331.4,39617.0575231481,2008-06-18,01:22:50
39.972335,116.3246449,0,331.4,39617.0575462963,2008-06-18,01:22:52
39.9723516,116.3246666,0,331.4,39617.0575694444,2008-06-18,01:22:54
39.9723633,116.3246999,0,331.4,39617.0575925926,2008-06-18,01:22:56
39.9723716,116.3247483,0,331.4,39617.0576157407,2008-06-18,01:22:58
39.9723966,116.3247649,0,331.4,39617.0576388889,2008-06-18,01:23:00
39.9723966,116.3247966,0,331.4,39617.057662037,2008-06-18,01:23:02
39.9723966,116.3248366,0,331.4,39617.0576851852,2008-06-18,01:23:04
39.9724033,116.3248833,0,331.4,39617.0577083333,2008-06-18,01:23:06
39.9724166,116.3249249,0,331.4,39617.0577314815,2008-06-18,01:23:08
39.9724233,116.3249566,0,331.4,39617.0577546296,2008-06-18,01:23:10
39.9724266,116.3249816,0,331.4,39617.0577777778,2008-06-18,01:23:12
39.9724233,116.3250033,0,331.4,39617.0578009259,2008-06-18,01:23:14
39.9724216,116.3250283,0,331.4,39617.0578240741,2008-06-18,01:23:16
39.9724249,116.3250683,0,331.4,39617.0578472222,2008-06-18,01:23:18
39.9724399,116.325105,0,331.4,39617.0578703704,2008-06-18,01:23:20
39.9724483,116.3251499,0,331.4,39617.0578935185,2008-06-18,01:23:22
39.9724499,116.3251716,0,331.4,39617.0579166667,2008-06-18,01:23:24
39.9724533,116.3252116,0,331.4,39617.0579398148,2008-06-18,01:23:26
39.9724583,116.3252633,0,331.4,39617.057962963,2008-06-18,01:23:28
39.9724733,116.3252949,0,331.4,39617.0579861111,2008-06-18,01:23:30
39.9724766,116.3253316,0,331.4,39617.0580092593,2008-06-18,01:23:32
39.9724766,116.3253566,0,331.4,39617.0580324074,2008-06-18,01:23:34
39.972485,116.3253899,0,328.1,39617.0580555556,2008-06-18,01:23:36
39.972485,116.3254166,0,328.1,39617.0580787037,2008-06-18,01:23:38
39.9724949,116.3254483,0,328.1,39617.0581018519,2008-06-18,01:23:40
39.9724916,116.3254916,0,328.1,39617.058125,2008-06-18,01:23:42
39.9724883,116.3255416,0,328.1,39617.0581481481,2008-06-18,01:23:44
39.9724766,116.3255616,0,328.1,39617.0581712963,2008-06-18,01:23:46
39.9724016,116.3256033,0,328.1,39617.0581944444,2008-06-18,01:23:48
39.9723566,116.3256216,0,328.1,39617.0582175926,2008-06-18,01:23:50
39.9723416,116.3256466,0,328.1,39617.0582407407,2008-06-18,01:23:52
39.9723466,116.3256416,0,328.1,39617.0582638889,2008-06-18,01:23:54
39.9723233,116.325665,0,328.1,39617.058287037,2008-06-18,01:23:56
39.972305,116.3257149,0,328.1,39617.0583101852,2008-06-18,01:23:58
39.9722916,116.3257583,0,328.1,39617.0583333333,2008-06-18,01:24:00
39.97229,116.3257949,0,328.1,39617.0583564815,2008-06-18,01:24:02
39.9723033,116.3258366,0,328.1,39617.0583796296,2008-06-18,01:24:04
39.9723083,116.3258549,0,328.1,39617.0584027778,2008-06-18,01:24:06
39.9723083,116.3258883,0,328.1,39617.0584259259,2008-06-18,01:24:08
39.9723116,116.3259183,0,328.1,39617.0584490741,2008-06-18,01:24:10
39.9722916,116.3259633,0,328.1,39617.0584722222,2008-06-18,01:24:12
39.9722933,116.3260116,0,328.1,39617.0584953704,2008-06-18,01:24:14
39.9723083,116.3260383,0,328.1,39617.0585185185,2008-06-18,01:24:16
39.9723233,116.3260766,0,328.1,39617.0585416667,2008-06-18,01:24:18
39.972345,116.3261233,0,328.1,39617.0585648148,2008-06-18,01:24:20
39.9723633,116.3261466,0,328.1,39617.058587963,2008-06-18,01:24:22
39.9723799,116.3261816,0,328.1,39617.0586111111,2008-06-18,01:24:24
39.9723949,116.32621,0,324.8,39617.0586342593,2008-06-18,01:24:26
39.9724133,116.3262383,0,324.8,39617.0586574074,2008-06-18,01:24:28
39.9724333,116.3262766,0,324.8,39617.0586805556,2008-06-18,01:24:30
39.9724333,116.3263316,0,324.8,39617.0587037037,2008-06-18,01:24:32
39.9724433,116.3263633,0,324.8,39617.0587268519,2008-06-18,01:24:34
39.9724516,116.3263933,0,324.8,39617.05875,2008-06-18,01:24:36
39.9724483,116.3264233,0,324.8,39617.0587731482,2008-06-18,01:24:38
39.9724399,116.3264616,0,324.8,39617.0587962963,2008-06-18,01:24:40
39.9724233,116.3264899,0,324.8,39617.0588194444,2008-06-18,01:24:42
39.9723983,116.3265133,0,324.8,39617.0588425926,2008-06-18,01:24:44
39.9723766,116.3265483,0,324.8,39617.0588657407,2008-06-18,01:24:46
39.9723583,116.3265766,0,324.8,39617.0588888889,2008-06-18,01:24:48
39.9723549,116.3265966,0,324.8,39617.058912037,2008-06-18,01:24:50
39.9723566,116.326575,0,324.8,39617.0591666667,2008-06-18,01:25:12
39.9723566,116.3265916,0,324.8,39617.0591898148,2008-06-18,01:25:14
39.9723483,116.3266199,0,324.8,39617.059212963,2008-06-18,01:25:16
39.9723383,116.32666,0,324.8,39617.0592361111,2008-06-18,01:25:18
39.9723283,116.3266883,0,324.8,39617.0592592593,2008-06-18,01:25:20
39.97229,116.3267066,0,324.8,39617.0592824074,2008-06-18,01:25:22
39.9722883,116.3267333,0,324.8,39617.0593055556,2008-06-18,01:25:24
39.9722866,116.3267666,0,324.8,39617.0593287037,2008-06-18,01:25:26
39.9723083,116.3268083,0,324.8,39617.0593518519,2008-06-18,01:25:28
39.9723549,116.3268983,0,324.8,39617.059375,2008-06-18,01:25:30
39.9724166,116.326995,0,324.8,39617.0593981481,2008-06-18,01:25:32
39.9724666,116.3270333,0,324.8,39617.0594212963,2008-06-18,01:25:34
39.9725116,116.3270733,0,324.8,39617.0594444444,2008-06-18,01:25:36
39.97249,116.3271166,0,324.8,39617.0594675926,2008-06-18,01:25:38
39.9724766,116.3271666,0,324.8,39617.0594907407,2008-06-18,01:25:40
39.9724733,116.3272033,0,324.8,39617.0595138889,2008-06-18,01:25:42
39.9724633,116.327235,0,324.8,39617.059537037,2008-06-18,01:25:44
39.9724566,116.3272616,0,324.8,39617.0595601852,2008-06-18,01:25:46
39.9724566,116.3272983,0,324.8,39617.0595833333,2008-06-18,01:25:48
39.9724549,116.3273299,0,324.8,39617.0596064815,2008-06-18,01:25:50
39.97246,116.3273816,0,324.8,39617.0596296296,2008-06-18,01:25:52
39.9724816,116.3274483,0,324.8,39617.0596527778,2008-06-18,01:25:54
39.9724933,116.327515,0,324.8,39617.0596759259,2008-06-18,01:25:56
39.9725216,116.3275883,0,324.8,39617.0596990741,2008-06-18,01:25:58
39.9725383,116.327655,0,324.8,39617.0597222222,2008-06-18,01:26:00
39.9725533,116.3277183,0,324.8,39617.0597453704,2008-06-18,01:26:02
39.972585,116.3277699,0,324.8,39617.0597685185,2008-06-18,01:26:04
39.9726116,116.3277983,0,324.8,39617.0597916667,2008-06-18,01:26:06
39.9726333,116.3278333,0,324.8,39617.0598148148,2008-06-18,01:26:08
39.9726616,116.3278583,0,324.8,39617.059837963,2008-06-18,01:26:10
39.9726966,116.3278699,0,324.8,39617.0598611111,2008-06-18,01:26:12
39.9727366,116.3278516,0,324.8,39617.0598842593,2008-06-18,01:26:14
39.9727816,116.3278266,0,324.8,39617.0599074074,2008-06-18,01:26:16
39.9727916,116.3278283,0,324.8,39617.0599305556,2008-06-18,01:26:18
39.9728183,116.3278383,0,324.8,39617.0599537037,2008-06-18,01:26:20
39.9728449,116.3278349,0,324.8,39617.0599768519,2008-06-18,01:26:22
39.9728866,116.3278016,0,324.8,39617.06,2008-06-18,01:26:24
39.9729166,116.3277766,0,324.8,39617.0600231481,2008-06-18,01:26:26
39.9729416,116.3277616,0,324.8,39617.0600462963,2008-06-18,01:26:28
39.9729599,116.3277399,0,324.8,39617.0600694444,2008-06-18,01:26:30
39.9729866,116.3277283,0,324.8,39617.0600925926,2008-06-18,01:26:32
39.97301,116.3277383,0,324.8,39617.0601157407,2008-06-18,01:26:34
39.9730366,116.327745,0,324.8,39617.0601388889,2008-06-18,01:26:36
39.9730766,116.3277549,0,324.8,39617.060162037,2008-06-18,01:26:38
39.9731083,116.3277649,0,324.8,39617.0601851852,2008-06-18,01:26:40
39.9731266,116.3277816,0,324.8,39617.0602083333,2008-06-18,01:26:42
39.9731483,116.3278199,0,324.8,39617.0602314815,2008-06-18,01:26:44
39.9731699,116.3278449,0,324.8,39617.0602546296,2008-06-18,01:26:46
39.9732083,116.3278683,0,324.8,39617.0602777778,2008-06-18,01:26:48
39.9732249,116.3278983,0,324.8,39617.0603009259,2008-06-18,01:26:50
39.973245,116.3279383,0,324.8,39617.0603240741,2008-06-18,01:26:52
39.9732616,116.3279649,0,324.8,39617.0603472222,2008-06-18,01:26:54
39.973285,116.3279683,0,324.8,39617.0603703704,2008-06-18,01:26:56
39.9733133,116.3279499,0,324.8,39617.0603935185,2008-06-18,01:26:58
39.973355,116.3279249,0,324.8,39617.0604166667,2008-06-18,01:27:00
39.9733966,116.3278766,0,324.8,39617.0604398148,2008-06-18,01:27:02
39.9734366,116.3278416,0,324.8,39617.060462963,2008-06-18,01:27:04
39.9734783,116.3277999,0,324.8,39617.0604861111,2008-06-18,01:27:06
39.9735183,116.3277616,0,324.8,39617.0605092593,2008-06-18,01:27:08
39.9735633,116.3276666,0,324.8,39617.0605324074,2008-06-18,01:27:10
39.9736066,116.32762,0,324.8,39617.0605555556,2008-06-18,01:27:12
39.97365,116.3275649,0,324.8,39617.0605787037,2008-06-18,01:27:14
39.9737066,116.3274949,0,324.8,39617.0606018519,2008-06-18,01:27:16
39.9737433,116.3274466,0,324.8,39617.060625,2008-06-18,01:27:18
39.973775,116.3274133,0,324.8,39617.0606481481,2008-06-18,01:27:20
39.9737949,116.3274216,0,324.8,39617.0606712963,2008-06-18,01:27:22
39.9738133,116.3274366,0,324.8,39617.0606944444,2008-06-18,01:27:24
39.9738383,116.3274516,0,324.8,39617.0607175926,2008-06-18,01:27:26
39.9738649,116.3274849,0,324.8,39617.0607407407,2008-06-18,01:27:28
39.9738966,116.3275133,0,324.8,39617.0607638889,2008-06-18,01:27:30
39.973915,116.3275366,0,324.8,39617.060787037,2008-06-18,01:27:32
39.9739533,116.3275583,0,324.8,39617.0608101852,2008-06-18,01:27:34
39.9739733,116.3275716,0,324.8,39617.0608333333,2008-06-18,01:27:36
39.9739833,116.3275866,0,324.8,39617.0608564815,2008-06-18,01:27:38
39.9740083,116.3275916,0,321.5,39617.0608796296,2008-06-18,01:27:40
39.9740433,116.3275383,0,321.5,39617.0609027778,2008-06-18,01:27:42
39.9740799,116.3275249,0,321.5,39617.0609259259,2008-06-18,01:27:44
39.9740966,116.3275333,0,321.5,39617.0609490741,2008-06-18,01:27:46
39.9741233,116.3275316,0,321.5,39617.0609722222,2008-06-18,01:27:48
39.974145,116.3275399,0,321.5,39617.0609953704,2008-06-18,01:27:50
39.9741716,116.32755,0,321.5,39617.0610185185,2008-06-18,01:27:52
39.9741799,116.3275716,0,321.5,39617.0610416667,2008-06-18,01:27:54
39.9742049,116.3275749,0,321.5,39617.0610648148,2008-06-18,01:27:56
39.974225,116.327585,0,321.5,39617.061087963,2008-06-18,01:27:58
39.9742466,116.327585,0,321.5,39617.0611111111,2008-06-18,01:28:00
39.97427,116.3275799,0,321.5,39617.0611342593,2008-06-18,01:28:02
39.9743149,116.3275949,0,321.5,39617.0611574074,2008-06-18,01:28:04
39.97435,116.3276166,0,321.5,39617.0611805556,2008-06-18,01:28:06
39.9743699,116.3276033,0,321.5,39617.0612037037,2008-06-18,01:28:08
39.9743733,116.3275999,0,321.5,39617.0612268519,2008-06-18,01:28:10
39.9743933,116.3276149,0,321.5,39617.06125,2008-06-18,01:28:12
39.9744333,116.3276116,0,321.5,39617.0612731481,2008-06-18,01:28:14
39.9744599,116.3276816,0,321.5,39617.0612962963,2008-06-18,01:28:16
39.9744999,116.3276783,0,321.5,39617.0613194444,2008-06-18,01:28:18
39.9746083,116.3273966,0,321.5,39617.0613425926,2008-06-18,01:28:20
39.9746716,116.327325,0,321.5,39617.0613657407,2008-06-18,01:28:22
39.9746966,116.327325,0,321.5,39617.0613888889,2008-06-18,01:28:24
39.9747116,116.3273316,0,321.5,39617.061412037,2008-06-18,01:28:26
39.9747399,116.3273316,0,321.5,39617.0614351852,2008-06-18,01:28:28
39.9747783,116.3273383,0,321.5,39617.0614583333,2008-06-18,01:28:30
39.9748066,116.3273583,0,321.5,39617.0614814815,2008-06-18,01:28:32
39.9748316,116.3274016,0,321.5,39617.0615046296,2008-06-18,01:28:34
39.9748649,116.3274216,0,321.5,39617.0615277778,2008-06-18,01:28:36
39.974885,116.3274466,0,321.5,39617.0615509259,2008-06-18,01:28:38
39.9748949,116.3274633,0,318.2,39617.0615740741,2008-06-18,01:28:40
39.974885,116.3274583,0,318.2,39617.0615972222,2008-06-18,01:28:42
39.9748749,116.3274566,0,318.2,39617.0616782407,2008-06-18,01:28:49
39.9748799,116.3274633,0,318.2,39617.0617592593,2008-06-18,01:28:56
39.9748866,116.3274683,0,318.2,39617.0617824074,2008-06-18,01:28:58
39.9748916,116.3274849,0,318.2,39617.0618055556,2008-06-18,01:29:00
39.9749,116.3275266,0,318.2,39617.0618287037,2008-06-18,01:29:02
39.9749049,116.3275583,0,318.2,39617.0618518519,2008-06-18,01:29:04
39.9749083,116.3275983,0,318.2,39617.061875,2008-06-18,01:29:06
39.9749066,116.3276149,0,318.2,39617.0618981481,2008-06-18,01:29:08
39.974915,116.3276866,0,318.2,39617.0619212963,2008-06-18,01:29:10
39.9749166,116.3277283,0,318.2,39617.0619444444,2008-06-18,01:29:12
39.974925,116.3277549,0,318.2,39617.0619675926,2008-06-18,01:29:14
39.9749233,116.3277683,0,318.2,39617.0619907407,2008-06-18,01:29:16
39.9749216,116.3277699,0,318.2,39617.0620138889,2008-06-18,01:29:18
39.974925,116.3278099,0,318.2,39617.062037037,2008-06-18,01:29:20
39.9749533,116.3278516,0,318.2,39617.0620601852,2008-06-18,01:29:22
39.9749783,116.3278799,0,318.2,39617.0620833333,2008-06-18,01:29:24
39.9750049,116.3279099,0,318.2,39617.0621064815,2008-06-18,01:29:26
39.9750266,116.3278883,0,318.2,39617.0621296296,2008-06-18,01:29:28
39.9750466,116.3278733,0,318.2,39617.0621527778,2008-06-18,01:29:30
39.9750716,116.3278699,0,318.2,39617.0621759259,2008-06-18,01:29:32
39.9750999,116.327885,0,318.2,39617.0621990741,2008-06-18,01:29:34
39.9751366,116.3279,0,318.2,39617.0622222222,2008-06-18,01:29:36
39.9751533,116.3279099,0,318.2,39617.0622453704,2008-06-18,01:29:38
39.9751566,116.3279233,0,318.2,39617.0622685185,2008-06-18,01:29:40
39.9751283,116.3279716,0,318.2,39617.0626041667,2008-06-18,01:30:09
39.975135,116.3279449,0,318.2,39617.0626273148,2008-06-18,01:30:11
39.975135,116.3279416,0,318.2,39617.062650463,2008-06-18,01:30:13
39.9751449,116.3279266,0,318.2,39617.0626736111,2008-06-18,01:30:15
39.9751583,116.3279183,0,318.2,39617.0626967593,2008-06-18,01:30:17
39.9751733,116.3279083,0,318.2,39617.0627199074,2008-06-18,01:30:19
39.9751966,116.3279283,0,318.2,39617.0627430556,2008-06-18,01:30:21
39.9752183,116.3279433,0,318.2,39617.0627662037,2008-06-18,01:30:23
39.9752433,116.3279516,0,318.2,39617.0627893518,2008-06-18,01:30:25
39.9752566,116.3279716,0,318.2,39617.0628125,2008-06-18,01:30:27
39.975265,116.3279916,0,318.2,39617.0628356481,2008-06-18,01:30:29
39.9752683,116.328005,0,318.2,39617.0628587963,2008-06-18,01:30:31
39.9752583,116.3280383,0,318.2,39617.0628819444,2008-06-18,01:30:33
39.975265,116.3280549,0,318.2,39617.0629050926,2008-06-18,01:30:35
39.9752583,116.3281033,0,318.2,39617.0629282407,2008-06-18,01:30:37
39.9752683,116.3281083,0,318.2,39617.0629513889,2008-06-18,01:30:39
39.9752783,116.3281399,0,318.2,39617.062974537,2008-06-18,01:30:41
39.9752783,116.3281566,0,318.2,39617.0629976852,2008-06-18,01:30:43
39.9752849,116.3282099,0,318.2,39617.0630208333,2008-06-18,01:30:45
39.9752783,116.3282199,0,318.2,39617.0630439815,2008-06-18,01:30:47
39.975275,116.3282749,0,318.2,39617.0630671296,2008-06-18,01:30:49
39.9752683,116.3283166,0,318.2,39617.0630902778,2008-06-18,01:30:51
39.97526,116.328355,0,318.2,39617.0631134259,2008-06-18,01:30:53
39.97525,116.3283849,0,318.2,39617.0631365741,2008-06-18,01:30:55
39.97525,116.3284233,0,318.2,39617.0631597222,2008-06-18,01:30:57
39.9752433,116.3284416,0,318.2,39617.0631828704,2008-06-18,01:30:59
39.9752516,116.3284649,0,318.2,39617.0632060185,2008-06-18,01:31:01
39.9752516,116.3284849,0,318.2,39617.0632291667,2008-06-18,01:31:03
39.9752399,116.3285433,0,318.2,39617.0632523148,2008-06-18,01:31:05
39.9752333,116.3285633,0,318.2,39617.063275463,2008-06-18,01:31:07
39.9752299,116.3286049,0,318.2,39617.0632986111,2008-06-18,01:31:09
39.9752283,116.3286416,0,318.2,39617.0633217593,2008-06-18,01:31:11
39.9752283,116.32867,0,318.2,39617.0633449074,2008-06-18,01:31:13
39.9752249,116.3286983,0,318.2,39617.0633680556,2008-06-18,01:31:15
39.9752066,116.3287249,0,318.2,39617.0633912037,2008-06-18,01:31:17
39.9751983,116.3287516,0,318.2,39617.0634143518,2008-06-18,01:31:19
39.9751999,116.3287783,0,318.2,39617.0634375,2008-06-18,01:31:21
39.97521,116.3287933,0,318.2,39617.0634606481,2008-06-18,01:31:23
39.9752133,116.3288183,0,318.2,39617.0634837963,2008-06-18,01:31:25
39.9752316,116.3288349,0,318.2,39617.0635069444,2008-06-18,01:31:27
39.975235,116.3288583,0,318.2,39617.0635300926,2008-06-18,01:31:29
39.9752616,116.3289099,0,318.2,39617.0635532407,2008-06-18,01:31:31
39.9752833,116.3289399,0,318.2,39617.0635763889,2008-06-18,01:31:33
39.9752816,116.3289683,0,318.2,39617.063599537,2008-06-18,01:31:35
39.97526,116.3289883,0,318.2,39617.0636226852,2008-06-18,01:31:37
39.9752533,116.3290183,0,318.2,39617.0636458333,2008-06-18,01:31:39
39.9752483,116.3290466,0,318.2,39617.0636689815,2008-06-18,01:31:41
39.9752449,116.3290599,0,318.2,39617.0636921296,2008-06-18,01:31:43
39.9752416,116.3290483,0,318.2,39617.0637152778,2008-06-18,01:31:45
39.9752466,116.32907,0,318.2,39617.0637384259,2008-06-18,01:31:47
39.9752399,116.3291066,0,318.2,39617.0637615741,2008-06-18,01:31:49
39.9752449,116.3291866,0,318.2,39617.0637847222,2008-06-18,01:31:51
39.9752533,116.3292633,0,318.2,39617.0638078704,2008-06-18,01:31:53
39.9752516,116.3293049,0,318.2,39617.0638310185,2008-06-18,01:31:55
39.9752483,116.329335,0,318.2,39617.0638541667,2008-06-18,01:31:57
39.9752416,116.3293616,0,318.2,39617.0638773148,2008-06-18,01:31:59
39.9752483,116.3294,0,318.2,39617.063900463,2008-06-18,01:32:01
39.97525,116.329435,0,318.2,39617.0639236111,2008-06-18,01:32:03
39.9752666,116.3294766,0,318.2,39617.0639467593,2008-06-18,01:32:05
39.97526,116.3295016,0,318.2,39617.0639699074,2008-06-18,01:32:07
39.9752549,116.3295199,0,318.2,39617.0639930556,2008-06-18,01:32:09
39.9752516,116.3295633,0,318.2,39617.0640162037,2008-06-18,01:32:11
39.9752516,116.3295916,0,318.2,39617.0640393518,2008-06-18,01:32:13
39.9752549,116.3296283,0,318.2,39617.0640625,2008-06-18,01:32:15
39.9752483,116.3296683,0,318.2,39617.0640856481,2008-06-18,01:32:17
39.9752449,116.3296883,0,318.2,39617.0641087963,2008-06-18,01:32:19
39.97525,116.3297299,0,318.2,39617.0641319444,2008-06-18,01:32:21
39.97525,116.3297716,0,318.2,39617.0641550926,2008-06-18,01:32:23
39.9752483,116.3298183,0,315,39617.0641782407,2008-06-18,01:32:25
39.97525,116.3298583,0,315,39617.0642013889,2008-06-18,01:32:27
39.9752666,116.3299133,0,315,39617.064224537,2008-06-18,01:32:29
39.9752783,116.3299816,0,315,39617.0642476852,2008-06-18,01:32:31
39.9752616,116.3300199,0,315,39617.0642708333,2008-06-18,01:32:33
39.9752316,116.3300333,0,315,39617.0642939815,2008-06-18,01:32:35
39.9752149,116.33005,0,315,39617.0643171296,2008-06-18,01:32:37
39.9752283,116.3300666,0,315,39617.0643402778,2008-06-18,01:32:39
39.9752333,116.3300816,0,315,39617.0643634259,2008-06-18,01:32:41
39.9752316,116.3301166,0,315,39617.0643865741,2008-06-18,01:32:43
39.9752366,116.3301583,0,315,39617.0644097222,2008-06-18,01:32:45
39.9752316,116.3301866,0,315,39617.0644328704,2008-06-18,01:32:47
39.9752299,116.3302083,0,315,39617.0644560185,2008-06-18,01:32:49
39.9752583,116.3302783,0,315,39617.0644791667,2008-06-18,01:32:51
39.9752716,116.3303366,0,315,39617.0645023148,2008-06-18,01:32:53
39.9752816,116.3303666,0,315,39617.064525463,2008-06-18,01:32:55
39.9753116,116.3303366,0,315,39617.0645486111,2008-06-18,01:32:57
39.9753166,116.3303549,0,315,39617.0645717593,2008-06-18,01:32:59
39.9753233,116.3303833,0,315,39617.0645949074,2008-06-18,01:33:01
39.9753333,116.3304283,0,315,39617.0646180556,2008-06-18,01:33:03
39.9753383,116.3304666,0,315,39617.0646412037,2008-06-18,01:33:05
39.9753783,116.3304983,0,315,39617.0646643518,2008-06-18,01:33:07
39.9754099,116.3305433,0,315,39617.0646875,2008-06-18,01:33:09
39.9754483,116.3305649,0,315,39617.0647106481,2008-06-18,01:33:11
39.9754583,116.3305983,0,315,39617.0647337963,2008-06-18,01:33:13
39.9754883,116.3306266,0,315,39617.0647569444,2008-06-18,01:33:15
39.9754949,116.3306366,0,315,39617.0647800926,2008-06-18,01:33:17
39.9755099,116.33066,0,315,39617.0648032407,2008-06-18,01:33:19
39.97554,116.3307016,0,315,39617.0648263889,2008-06-18,01:33:21
39.975545,116.3307333,0,315,39617.064849537,2008-06-18,01:33:23
39.9755566,116.3307599,0,315,39617.0648726852,2008-06-18,01:33:25
39.9755683,116.3307949,0,315,39617.0648958333,2008-06-18,01:33:27
39.9755766,116.3308216,0,315,39617.0649189815,2008-06-18,01:33:29
39.9755799,116.3308133,0,315,39617.0649421296,2008-06-18,01:33:31
39.9755816,116.3308249,0,315,39617.0649652778,2008-06-18,01:33:33
39.9755933,116.3308049,0,315,39617.0649884259,2008-06-18,01:33:35
39.9756049,116.3308083,0,315,39617.0650115741,2008-06-18,01:33:37
39.9756133,116.3308066,0,315,39617.0650347222,2008-06-18,01:33:39
39.9756166,116.3308099,0,311.7,39617.0650578704,2008-06-18,01:33:41
39.9756199,116.3308166,0,311.7,39617.0650810185,2008-06-18,01:33:43
39.9756383,116.3308166,0,311.7,39617.0651041667,2008-06-18,01:33:45
