# Supplementary material for: Research on differential privacy protection method based on user tendency
Source: PLoS One. 2023 Oct 26;18(10):e0288823. doi: 10.1371/journal.pone.0288823 (PMC10602288; doi:10.1371/journal.pone.0288823)
Supplement: S4 Data — (ZIP) [file pone.0288823.s004.zip › Data 5-4/112/Trajectory/20080618124039.plt]

Geolife trajectory
WGS 84
Altitude is in Feet
Reserved 3
0,2,255,My Track,0,0,2,8421376
0
39.9753933,116.3307749,0,131.2,39617.5282291667,2008-06-18,12:40:39
39.9753933,116.3307749,0,131.2,39617.5284606481,2008-06-18,12:40:59
39.9753533,116.3304399,0,141.1,39617.5309490741,2008-06-18,12:44:34
39.9753566,116.3304233,0,141.1,39617.5309722222,2008-06-18,12:44:36
39.9753016,116.3303966,0,141.1,39617.5309953704,2008-06-18,12:44:38
39.9752716,116.3303699,0,141.1,39617.5310185185,2008-06-18,12:44:40
39.9752683,116.3303433,0,141.1,39617.5310532407,2008-06-18,12:44:43
39.9752733,116.3303166,0,141.1,39617.5310763889,2008-06-18,12:44:45
39.9752849,116.330295,0,141.1,39617.531099537,2008-06-18,12:44:47
39.9752883,116.330275,0,141.1,39617.5311226852,2008-06-18,12:44:49
39.9752916,116.3302416,0,141.1,39617.5311458333,2008-06-18,12:44:51
39.9753266,116.3302283,0,141.1,39617.5311689815,2008-06-18,12:44:53
39.9753416,116.3302033,0,141.1,39617.5311921296,2008-06-18,12:44:55
39.9753516,116.3301733,0,141.1,39617.5312152778,2008-06-18,12:44:57
39.97535,116.3301383,0,141.1,39617.5312384259,2008-06-18,12:44:59
39.97533,116.3301083,0,141.1,39617.5312615741,2008-06-18,12:45:01
39.9753316,116.3301099,0,141.1,39617.5312847222,2008-06-18,12:45:03
39.9753416,116.3301166,0,141.1,39617.5313078704,2008-06-18,12:45:05
39.9753166,116.3300983,0,141.1,39617.5313310185,2008-06-18,12:45:07
39.9753183,116.3300683,0,141.1,39617.5313541667,2008-06-18,12:45:09
39.975335,116.3300449,0,141.1,39617.5313773148,2008-06-18,12:45:11
39.9753399,116.3300166,0,141.1,39617.531400463,2008-06-18,12:45:13
39.9753616,116.3300016,0,141.1,39617.5314236111,2008-06-18,12:45:15
39.9753616,116.3299866,0,141.1,39617.5314583333,2008-06-18,12:45:18
39.9753383,116.3299716,0,141.1,39617.5314814815,2008-06-18,12:45:20
39.9753233,116.3299316,0,141.1,39617.5315046296,2008-06-18,12:45:22
39.97532,116.3299133,0,141.1,39617.5315277778,2008-06-18,12:45:24
39.97529,116.3298583,0,141.1,39617.5315509259,2008-06-18,12:45:26
39.975275,116.329805,0,141.1,39617.5315740741,2008-06-18,12:45:28
39.9752783,116.3297949,0,141.1,39617.5315972222,2008-06-18,12:45:30
39.9753016,116.3297983,0,141.1,39617.5316203704,2008-06-18,12:45:32
39.9753016,116.3297999,0,141.1,39617.5316435185,2008-06-18,12:45:34
39.9753133,116.3297749,0,144.4,39617.5316666667,2008-06-18,12:45:36
39.9753249,116.3297533,0,144.4,39617.5316898148,2008-06-18,12:45:38
39.97533,116.3297199,0,144.4,39617.531712963,2008-06-18,12:45:40
39.9753433,116.3296949,0,144.4,39617.5317361111,2008-06-18,12:45:42
39.9753316,116.3296566,0,144.4,39617.5317592593,2008-06-18,12:45:44
39.9753433,116.32963,0,144.4,39617.5317824074,2008-06-18,12:45:46
39.9753549,116.3295933,0,144.4,39617.5318055556,2008-06-18,12:45:48
39.9753716,116.3295733,0,147.6,39617.5318287037,2008-06-18,12:45:50
39.9753733,116.3295433,0,147.6,39617.5318518518,2008-06-18,12:45:52
39.9753699,116.3294999,0,147.6,39617.531875,2008-06-18,12:45:54
39.9753399,116.3294366,0,147.6,39617.5318981481,2008-06-18,12:45:56
39.9753249,116.3294,0,147.6,39617.5319212963,2008-06-18,12:45:58
39.9753166,116.3293733,0,150.9,39617.5319444444,2008-06-18,12:46:00
39.9753016,116.3293333,0,150.9,39617.5319791667,2008-06-18,12:46:03
39.9752999,116.3293,0,150.9,39617.5320023148,2008-06-18,12:46:05
39.9753316,116.3292883,0,150.9,39617.532025463,2008-06-18,12:46:07
39.9753466,116.32926,0,150.9,39617.5320486111,2008-06-18,12:46:09
39.9753716,116.3292399,0,154.2,39617.5320717593,2008-06-18,12:46:11
39.975415,116.3292383,0,154.2,39617.5320949074,2008-06-18,12:46:13
39.9754283,116.3292316,0,154.2,39617.5321180556,2008-06-18,12:46:15
39.9753933,116.3291799,0,154.2,39617.5321412037,2008-06-18,12:46:17
39.9753766,116.3291466,0,154.2,39617.5321643518,2008-06-18,12:46:19
39.9753699,116.3291149,0,157.5,39617.5321875,2008-06-18,12:46:21
39.9753916,116.3290916,0,157.5,39617.5322106481,2008-06-18,12:46:23
39.975415,116.32907,0,157.5,39617.5322337963,2008-06-18,12:46:25
39.97542,116.3290449,0,160.8,39617.5322569444,2008-06-18,12:46:27
39.975445,116.3290516,0,160.8,39617.5322800926,2008-06-18,12:46:29
39.9754616,116.3290233,0,160.8,39617.5323032407,2008-06-18,12:46:31
39.9754633,116.329,0,164,39617.5323263889,2008-06-18,12:46:33
39.9754466,116.3289799,0,164,39617.532349537,2008-06-18,12:46:35
39.975415,116.3289483,0,164,39617.5323726852,2008-06-18,12:46:37
39.9753933,116.3289116,0,167.3,39617.5323958333,2008-06-18,12:46:39
39.9753633,116.3288999,0,167.3,39617.5324305556,2008-06-18,12:46:42
39.9753549,116.3288933,0,167.3,39617.5324537037,2008-06-18,12:46:44
39.9753116,116.3288649,0,167.3,39617.5324768518,2008-06-18,12:46:46
39.9752933,116.3288549,0,170.6,39617.5325,2008-06-18,12:46:48
39.9752866,116.3288649,0,170.6,39617.5325231481,2008-06-18,12:46:50
39.975275,116.3288466,0,170.6,39617.5325462963,2008-06-18,12:46:52
39.9752833,116.3288333,0,170.6,39617.5325694444,2008-06-18,12:46:54
39.975265,116.3288133,0,170.6,39617.5325925926,2008-06-18,12:46:56
39.9752616,116.3288016,0,170.6,39617.5326157407,2008-06-18,12:46:58
39.97528,116.3287866,0,173.9,39617.5326388889,2008-06-18,12:47:00
39.9752933,116.3287666,0,173.9,39617.532662037,2008-06-18,12:47:02
39.9752666,116.3287599,0,173.9,39617.5326851852,2008-06-18,12:47:04
39.9752516,116.3287349,0,173.9,39617.5327083333,2008-06-18,12:47:06
39.9752366,116.3287216,0,173.9,39617.5327314815,2008-06-18,12:47:08
39.9752249,116.3287016,0,177.2,39617.5327546296,2008-06-18,12:47:10
39.9752066,116.3286716,0,177.2,39617.5327777778,2008-06-18,12:47:12
39.9751783,116.3286516,0,177.2,39617.5328125,2008-06-18,12:47:15
39.9751983,116.3286116,0,177.2,39617.5328356481,2008-06-18,12:47:17
39.9752149,116.3285749,0,180.4,39617.5328587963,2008-06-18,12:47:19
39.9752299,116.3285283,0,180.4,39617.5328819444,2008-06-18,12:47:21
39.9752433,116.3284316,0,183.7,39617.5329050926,2008-06-18,12:47:23
39.9752483,116.3284033,0,183.7,39617.5329282407,2008-06-18,12:47:25
39.9753266,116.3283666,0,183.7,39617.5329513889,2008-06-18,12:47:27
39.97536,116.3283383,0,183.7,39617.532974537,2008-06-18,12:47:29
39.9754066,116.3283483,0,183.7,39617.5329976852,2008-06-18,12:47:31
39.9754133,116.3283333,0,183.7,39617.5330208333,2008-06-18,12:47:33
39.9753933,116.328285,0,183.7,39617.5330439815,2008-06-18,12:47:35
39.9753949,116.3282466,0,183.7,39617.5330671296,2008-06-18,12:47:37
39.975405,116.3282033,0,187,39617.5330902778,2008-06-18,12:47:39
39.9754183,116.3281633,0,187,39617.5331134259,2008-06-18,12:47:41
39.9753766,116.3281049,0,190.3,39617.5331365741,2008-06-18,12:47:43
39.975405,116.3280716,0,190.3,39617.5331597222,2008-06-18,12:47:45
39.9754166,116.3280316,0,193.6,39617.5331828704,2008-06-18,12:47:47
39.9754283,116.3280266,0,193.6,39617.5332060185,2008-06-18,12:47:49
39.9754099,116.3280066,0,193.6,39617.5332291667,2008-06-18,12:47:51
39.975375,116.3279666,0,193.6,39617.5332523148,2008-06-18,12:47:53
39.975375,116.3279466,0,193.6,39617.533275463,2008-06-18,12:47:55
39.9753883,116.3279566,0,193.6,39617.5332986111,2008-06-18,12:47:57
39.9753833,116.3279566,0,193.6,39617.5333217593,2008-06-18,12:47:59
39.9753966,116.3279299,0,193.6,39617.5333449074,2008-06-18,12:48:01
39.9754,116.3278916,0,193.6,39617.5333680556,2008-06-18,12:48:03
39.9753933,116.3278599,0,193.6,39617.5333912037,2008-06-18,12:48:05
39.9753966,116.327815,0,193.6,39617.5334143518,2008-06-18,12:48:07
39.9754033,116.3277383,0,196.9,39617.5334375,2008-06-18,12:48:09
39.975405,116.3276716,0,196.9,39617.5334606481,2008-06-18,12:48:11
39.9753466,116.3276016,0,200.1,39617.5334837963,2008-06-18,12:48:13
39.9753183,116.3275683,0,200.1,39617.5335069444,2008-06-18,12:48:15
39.9752683,116.3275749,0,200.1,39617.5335300926,2008-06-18,12:48:17
39.975235,116.3275833,0,200.1,39617.5335532407,2008-06-18,12:48:19
39.9752033,116.327585,0,203.4,39617.5335763889,2008-06-18,12:48:21
39.9751783,116.3275883,0,203.4,39617.533599537,2008-06-18,12:48:23
39.9751599,116.3276183,0,203.4,39617.5336226852,2008-06-18,12:48:25
39.9751266,116.3276266,0,203.4,39617.533912037,2008-06-18,12:48:50
39.9751333,116.3276099,0,203.4,39617.5339351852,2008-06-18,12:48:52
39.9751416,116.3275899,0,203.4,39617.5339583333,2008-06-18,12:48:54
39.97515,116.3275599,0,203.4,39617.5339814815,2008-06-18,12:48:56
39.9751549,116.3275183,0,203.4,39617.5340046296,2008-06-18,12:48:58
39.9751583,116.3274766,0,203.4,39617.5340277778,2008-06-18,12:49:00
39.9751466,116.3274399,0,203.4,39617.5340509259,2008-06-18,12:49:02
39.975125,116.32741,0,203.4,39617.5340740741,2008-06-18,12:49:04
39.9751166,116.3274033,0,203.4,39617.5340972222,2008-06-18,12:49:06
39.9750933,116.3273849,0,203.4,39617.5341203704,2008-06-18,12:49:08
39.9750816,116.3273649,0,203.4,39617.5341435185,2008-06-18,12:49:10
39.9750166,116.3272999,0,203.4,39617.5341666667,2008-06-18,12:49:12
39.9749683,116.3272633,0,203.4,39617.5341898148,2008-06-18,12:49:14
39.9749083,116.3272033,0,203.4,39617.534212963,2008-06-18,12:49:16
39.9748766,116.3271583,0,203.4,39617.5342361111,2008-06-18,12:49:18
39.9748416,116.3271116,0,203.4,39617.5342592593,2008-06-18,12:49:20
39.9748483,116.3271183,0,203.4,39617.5342824074,2008-06-18,12:49:22
39.9748333,116.3271383,0,203.4,39617.5343055556,2008-06-18,12:49:24
39.9747983,116.3271249,0,203.4,39617.5343287037,2008-06-18,12:49:26
39.9747866,116.3271133,0,203.4,39617.5343518518,2008-06-18,12:49:28
39.9746249,116.32703,0,203.4,39617.534375,2008-06-18,12:49:30
39.9745666,116.3270016,0,203.4,39617.5343981481,2008-06-18,12:49:32
39.9745266,116.326995,0,203.4,39617.5344212963,2008-06-18,12:49:34
39.9744966,116.3269966,0,203.4,39617.5344444444,2008-06-18,12:49:36
39.9744666,116.3270149,0,203.4,39617.5344675926,2008-06-18,12:49:38
39.9744549,116.3270349,0,203.4,39617.5344907407,2008-06-18,12:49:40
39.9744433,116.327045,0,203.4,39617.5345138889,2008-06-18,12:49:42
39.9744433,116.3270966,0,203.4,39617.534537037,2008-06-18,12:49:44
39.9745266,116.3272849,0,203.4,39617.5345601852,2008-06-18,12:49:46
39.9745099,116.3272733,0,203.4,39617.5345833333,2008-06-18,12:49:48
39.9744849,116.3273183,0,203.4,39617.5346064815,2008-06-18,12:49:50
39.9744683,116.3273383,0,203.4,39617.5346296296,2008-06-18,12:49:52
39.9744533,116.3273583,0,203.4,39617.5346527778,2008-06-18,12:49:54
39.9743883,116.3272733,0,200.1,39617.5346759259,2008-06-18,12:49:56
39.9743699,116.3272766,0,203.4,39617.5346990741,2008-06-18,12:49:58
39.9743266,116.327255,0,206.7,39617.5347222222,2008-06-18,12:50:00
39.9742916,116.3272416,0,206.7,39617.5347453704,2008-06-18,12:50:02
39.9742633,116.327205,0,210,39617.5347685185,2008-06-18,12:50:04
39.974255,116.3271899,0,210,39617.5347916667,2008-06-18,12:50:06
39.9742383,116.3271733,0,213.3,39617.5348148148,2008-06-18,12:50:08
39.9742216,116.3272249,0,213.3,39617.534837963,2008-06-18,12:50:10
39.9741616,116.32731,0,213.3,39617.5348611111,2008-06-18,12:50:12
39.9741566,116.3273483,0,213.3,39617.5348842593,2008-06-18,12:50:14
39.9741816,116.3274249,0,213.3,39617.5349074074,2008-06-18,12:50:16
39.9741799,116.327445,0,213.3,39617.5349305556,2008-06-18,12:50:18
39.9742,116.3274266,0,216.5,39617.5349652778,2008-06-18,12:50:21
39.9741133,116.3274466,0,216.5,39617.5349884259,2008-06-18,12:50:23
39.9741066,116.3274583,0,216.5,39617.5350115741,2008-06-18,12:50:25
39.9740883,116.327395,0,216.5,39617.5350347222,2008-06-18,12:50:27
39.9740716,116.3273999,0,216.5,39617.5350578704,2008-06-18,12:50:29
39.9740533,116.327395,0,216.5,39617.5350810185,2008-06-18,12:50:31
39.9740349,116.3274216,0,216.5,39617.5351041667,2008-06-18,12:50:33
39.9740099,116.3274366,0,216.5,39617.5351273148,2008-06-18,12:50:35
39.9739866,116.3274466,0,213.3,39617.535150463,2008-06-18,12:50:37
39.97396,116.3274399,0,213.3,39617.5351736111,2008-06-18,12:50:39
39.97393,116.3274516,0,216.5,39617.5351967593,2008-06-18,12:50:41
39.9738999,116.3274533,0,216.5,39617.5352199074,2008-06-18,12:50:43
39.9738766,116.3274566,0,216.5,39617.5352430556,2008-06-18,12:50:45
39.9738533,116.3274549,0,213.3,39617.5352662037,2008-06-18,12:50:47
39.9738249,116.3274416,0,216.5,39617.5352893519,2008-06-18,12:50:49
39.9738016,116.3274249,0,216.5,39617.5353125,2008-06-18,12:50:51
39.9737833,116.32741,0,216.5,39617.5353356482,2008-06-18,12:50:53
39.9737633,116.3273999,0,213.3,39617.5353587963,2008-06-18,12:50:55
39.9737249,116.3274049,0,216.5,39617.5353819444,2008-06-18,12:50:57
39.9736966,116.3274016,0,216.5,39617.5354050926,2008-06-18,12:50:59
39.9736683,116.3273933,0,216.5,39617.5354282407,2008-06-18,12:51:01
39.9735999,116.3274199,0,219.8,39617.5354513889,2008-06-18,12:51:03
39.9735616,116.3274233,0,219.8,39617.535474537,2008-06-18,12:51:05
39.9735566,116.3273916,0,219.8,39617.5354976852,2008-06-18,12:51:07
39.9735683,116.3273849,0,219.8,39617.5355208333,2008-06-18,12:51:09
39.9735599,116.32741,0,219.8,39617.5355439815,2008-06-18,12:51:11
39.9735666,116.3273883,0,219.8,39617.5355671296,2008-06-18,12:51:13
39.9735516,116.3273633,0,219.8,39617.5355902778,2008-06-18,12:51:15
39.9735466,116.3273549,0,219.8,39617.5356134259,2008-06-18,12:51:17
39.9735666,116.3273483,0,216.5,39617.5356365741,2008-06-18,12:51:19
39.9735483,116.3273433,0,216.5,39617.5356597222,2008-06-18,12:51:21
39.9735533,116.3272966,0,216.5,39617.5357175926,2008-06-18,12:51:26
39.9735433,116.3272983,0,216.5,39617.5357407407,2008-06-18,12:51:28
39.9735133,116.3272933,0,216.5,39617.5357638889,2008-06-18,12:51:30
39.9734816,116.3273033,0,216.5,39617.535787037,2008-06-18,12:51:32
39.9734266,116.3272966,0,216.5,39617.5358101852,2008-06-18,12:51:34
39.9733816,116.3272966,0,216.5,39617.5358333333,2008-06-18,12:51:36
39.973345,116.3273016,0,216.5,39617.5358564815,2008-06-18,12:51:38
39.9733,116.3273283,0,216.5,39617.5358796296,2008-06-18,12:51:40
39.9732616,116.3273499,0,216.5,39617.5359027778,2008-06-18,12:51:42
39.9732166,116.327375,0,216.5,39617.5359259259,2008-06-18,12:51:44
39.9731433,116.3274633,0,216.5,39617.5359490741,2008-06-18,12:51:46
39.9730949,116.3275433,0,216.5,39617.5359722222,2008-06-18,12:51:48
39.9730616,116.3275549,0,216.5,39617.5359953704,2008-06-18,12:51:50
39.9730316,116.3275783,0,219.8,39617.5360185185,2008-06-18,12:51:52
39.9730066,116.3275683,0,219.8,39617.5360416667,2008-06-18,12:51:54
39.97299,116.3275533,0,219.8,39617.5360648148,2008-06-18,12:51:56
39.9729716,116.3275599,0,219.8,39617.536087963,2008-06-18,12:51:58
39.9729616,116.3275,0,219.8,39617.5361111111,2008-06-18,12:52:00
39.9729383,116.3274816,0,219.8,39617.5361342593,2008-06-18,12:52:02
39.9729183,116.3274666,0,219.8,39617.5361574074,2008-06-18,12:52:04
39.9729049,116.3274499,0,219.8,39617.5361805556,2008-06-18,12:52:06
39.9728849,116.3274416,0,219.8,39617.5362037037,2008-06-18,12:52:08
39.9728616,116.3274333,0,219.8,39617.5362268519,2008-06-18,12:52:10
39.9728383,116.3274166,0,219.8,39617.53625,2008-06-18,12:52:12
39.9728033,116.3274049,0,219.8,39617.5362731481,2008-06-18,12:52:14
39.9727833,116.3273933,0,219.8,39617.5362962963,2008-06-18,12:52:16
39.972755,116.3273699,0,219.8,39617.5363194444,2008-06-18,12:52:18
39.9727366,116.3273683,0,219.8,39617.5363425926,2008-06-18,12:52:20
39.9727066,116.3273816,0,216.5,39617.5363657407,2008-06-18,12:52:22
39.9726833,116.3273883,0,216.5,39617.5363888889,2008-06-18,12:52:24
39.9726633,116.3274049,0,216.5,39617.536412037,2008-06-18,12:52:26
39.9726599,116.3274149,0,216.5,39617.5364351852,2008-06-18,12:52:28
39.9726183,116.3273799,0,216.5,39617.5364583333,2008-06-18,12:52:30
39.9725933,116.3273916,0,216.5,39617.5364814815,2008-06-18,12:52:32
39.9725666,116.3274116,0,216.5,39617.5365046296,2008-06-18,12:52:34
39.9725349,116.3274416,0,216.5,39617.5365277778,2008-06-18,12:52:36
39.9725033,116.3274683,0,216.5,39617.5365509259,2008-06-18,12:52:38
39.972475,116.3274899,0,216.5,39617.5365740741,2008-06-18,12:52:40
39.9724466,116.3274749,0,216.5,39617.5365972222,2008-06-18,12:52:42
39.97243,116.3274466,0,216.5,39617.5366203704,2008-06-18,12:52:44
39.9724166,116.3274199,0,216.5,39617.5366435185,2008-06-18,12:52:46
39.9723999,116.3274049,0,216.5,39617.5366666667,2008-06-18,12:52:48
39.9723966,116.3273683,0,216.5,39617.5366898148,2008-06-18,12:52:50
39.9723983,116.327325,0,216.5,39617.536712963,2008-06-18,12:52:52
39.9723999,116.3272933,0,216.5,39617.5367361111,2008-06-18,12:52:54
39.9723949,116.3272599,0,216.5,39617.5367592593,2008-06-18,12:52:56
39.9723949,116.3272299,0,216.5,39617.5367824074,2008-06-18,12:52:58
39.9723933,116.3271949,0,216.5,39617.5368055556,2008-06-18,12:53:00
39.9723983,116.3271483,0,216.5,39617.5368287037,2008-06-18,12:53:02
39.9723933,116.3271116,0,216.5,39617.5368518519,2008-06-18,12:53:04
39.9723999,116.3270749,0,216.5,39617.536875,2008-06-18,12:53:06
39.9724066,116.3270466,0,216.5,39617.5368981481,2008-06-18,12:53:08
39.9724133,116.3270333,0,213.3,39617.5369212963,2008-06-18,12:53:10
39.97243,116.3270583,0,213.3,39617.5369791667,2008-06-18,12:53:15
39.972435,116.3270749,0,213.3,39617.5370023148,2008-06-18,12:53:17
39.972445,116.3270899,0,213.3,39617.537025463,2008-06-18,12:53:19
39.9724416,116.327115,0,213.3,39617.5370486111,2008-06-18,12:53:21
39.9724583,116.3271283,0,213.3,39617.5370717593,2008-06-18,12:53:23
39.9724633,116.3271483,0,213.3,39617.5370949074,2008-06-18,12:53:25
39.97243,116.3271633,0,213.3,39617.5371180556,2008-06-18,12:53:27
39.97239,116.327165,0,213.3,39617.5371412037,2008-06-18,12:53:29
39.972345,116.3271566,0,213.3,39617.5371643519,2008-06-18,12:53:31
39.9723299,116.3271616,0,213.3,39617.5371875,2008-06-18,12:53:33
39.9723016,116.3271599,0,213.3,39617.5372106481,2008-06-18,12:53:35
39.9722666,116.3271816,0,213.3,39617.5372337963,2008-06-18,12:53:37
39.9722316,116.3271883,0,213.3,39617.5372569444,2008-06-18,12:53:39
39.9721516,116.3272249,0,213.3,39617.5372800926,2008-06-18,12:53:41
39.9721116,116.327255,0,213.3,39617.5373032407,2008-06-18,12:53:43
39.9720866,116.3272916,0,213.3,39617.5373263889,2008-06-18,12:53:45
39.9720716,116.3272933,0,213.3,39617.537349537,2008-06-18,12:53:47
39.9720633,116.3272999,0,213.3,39617.5373726852,2008-06-18,12:53:49
39.97204,116.32729,0,213.3,39617.5373958333,2008-06-18,12:53:51
39.9720199,116.3272933,0,213.3,39617.5374189815,2008-06-18,12:53:53
39.9719966,116.3272949,0,213.3,39617.5374421296,2008-06-18,12:53:55
39.9719716,116.3272949,0,213.3,39617.5374652778,2008-06-18,12:53:57
39.9719333,116.3272816,0,213.3,39617.5374884259,2008-06-18,12:53:59
39.9719083,116.3272566,0,213.3,39617.5375115741,2008-06-18,12:54:01
39.971885,116.3272416,0,213.3,39617.5375347222,2008-06-18,12:54:03
39.9718583,116.3272299,0,213.3,39617.5375578704,2008-06-18,12:54:05
39.9718483,116.3272216,0,213.3,39617.5375810185,2008-06-18,12:54:07
39.9718283,116.3272133,0,213.3,39617.5376041667,2008-06-18,12:54:09
39.9718166,116.3272166,0,213.3,39617.5376273148,2008-06-18,12:54:11
39.9717949,116.3272299,0,213.3,39617.537650463,2008-06-18,12:54:13
39.9717766,116.3272416,0,213.3,39617.5376736111,2008-06-18,12:54:15
39.9717633,116.3272466,0,213.3,39617.5376967593,2008-06-18,12:54:17
39.9717433,116.3272616,0,213.3,39617.5377199074,2008-06-18,12:54:19
39.9716966,116.3272866,0,213.3,39617.5377546296,2008-06-18,12:54:22
39.9716616,116.3272883,0,210,39617.5377777778,2008-06-18,12:54:24
39.9716266,116.3272866,0,210,39617.5378009259,2008-06-18,12:54:26
39.9715949,116.3272916,0,210,39617.5378240741,2008-06-18,12:54:28
39.9715683,116.3273033,0,210,39617.5378472222,2008-06-18,12:54:30
39.9715466,116.3273083,0,210,39617.5378703704,2008-06-18,12:54:32
39.9715216,116.32731,0,210,39617.5378935185,2008-06-18,12:54:34
39.9714866,116.3272966,0,206.7,39617.5379166667,2008-06-18,12:54:36
39.9714616,116.32731,0,206.7,39617.5379398148,2008-06-18,12:54:38
39.9714449,116.3273199,0,206.7,39617.537962963,2008-06-18,12:54:40
39.9714216,116.3273183,0,206.7,39617.5379861111,2008-06-18,12:54:42
39.9713849,116.3273233,0,206.7,39617.5380092593,2008-06-18,12:54:44
39.9713433,116.3273499,0,206.7,39617.5380324074,2008-06-18,12:54:46
39.9712933,116.3273533,0,206.7,39617.5380671296,2008-06-18,12:54:49
39.97127,116.3273516,0,203.4,39617.5380787037,2008-06-18,12:54:50
39.9712433,116.3273766,0,203.4,39617.5381134259,2008-06-18,12:54:53
39.9712033,116.3273733,0,203.4,39617.5381481481,2008-06-18,12:54:56
39.9711716,116.3273816,0,203.4,39617.5381712963,2008-06-18,12:54:58
39.971155,116.3273849,0,203.4,39617.5381828704,2008-06-18,12:54:59
39.9711066,116.327375,0,203.4,39617.5382175926,2008-06-18,12:55:02
39.9710966,116.3273999,0,203.4,39617.5382407407,2008-06-18,12:55:04
39.9710866,116.3274149,0,203.4,39617.5382638889,2008-06-18,12:55:06
39.9710733,116.3274066,0,200.1,39617.538287037,2008-06-18,12:55:08
39.9710633,116.3274066,0,200.1,39617.5383101852,2008-06-18,12:55:10
39.97106,116.3273849,0,200.1,39617.5383333333,2008-06-18,12:55:12
39.9710566,116.3274149,0,200.1,39617.5383564815,2008-06-18,12:55:14
39.971045,116.3274266,0,200.1,39617.5383796296,2008-06-18,12:55:16
39.9710249,116.3274199,0,200.1,39617.5384027778,2008-06-18,12:55:18
39.9710083,116.3273966,0,200.1,39617.5384259259,2008-06-18,12:55:20
39.971,116.3274016,0,200.1,39617.5384490741,2008-06-18,12:55:22
39.9709983,116.327395,0,200.1,39617.5384722222,2008-06-18,12:55:24
39.9709849,116.327375,0,200.1,39617.5384953704,2008-06-18,12:55:26
39.9709433,116.32736,0,200.1,39617.5385185185,2008-06-18,12:55:28
39.9708883,116.3273299,0,200.1,39617.5385416667,2008-06-18,12:55:30
39.9708733,116.327325,0,200.1,39617.5385648148,2008-06-18,12:55:32
39.9708683,116.3273383,0,200.1,39617.538587963,2008-06-18,12:55:34
39.9708616,116.3273733,0,203.4,39617.5386111111,2008-06-18,12:55:36
39.9708433,116.327375,0,200.1,39617.5386342593,2008-06-18,12:55:38
39.9708299,116.3274149,0,200.1,39617.5386689815,2008-06-18,12:55:41
39.9708016,116.3274499,0,196.9,39617.5386921296,2008-06-18,12:55:43
39.9707633,116.3274733,0,196.9,39617.5387152778,2008-06-18,12:55:45
39.9707466,116.3274599,0,193.6,39617.5387384259,2008-06-18,12:55:47
39.9707183,116.3274733,0,193.6,39617.5387615741,2008-06-18,12:55:49
39.9706783,116.3274899,0,193.6,39617.5387962963,2008-06-18,12:55:52
39.9706233,116.3274516,0,193.6,39617.5388194444,2008-06-18,12:55:54
39.9705866,116.3274466,0,193.6,39617.5388425926,2008-06-18,12:55:56
39.9705666,116.3274366,0,193.6,39617.5388657407,2008-06-18,12:55:58
39.9705633,116.3274249,0,190.3,39617.5388888889,2008-06-18,12:56:00
39.9705616,116.32741,0,190.3,39617.538912037,2008-06-18,12:56:02
39.9705449,116.327395,0,190.3,39617.5389351852,2008-06-18,12:56:04
39.9705266,116.3273899,0,190.3,39617.5389583333,2008-06-18,12:56:06
39.9704983,116.3273899,0,190.3,39617.5389814815,2008-06-18,12:56:08
39.9704816,116.3273766,0,190.3,39617.5390046296,2008-06-18,12:56:10
39.9704516,116.3273733,0,190.3,39617.5390277778,2008-06-18,12:56:12
39.9704199,116.3274083,0,187,39617.5390509259,2008-06-18,12:56:14
39.9703883,116.3274349,0,190.3,39617.5390740741,2008-06-18,12:56:16
39.97036,116.3274416,0,190.3,39617.5390972222,2008-06-18,12:56:18
39.97033,116.3274349,0,190.3,39617.5391203704,2008-06-18,12:56:20
39.9703083,116.3274283,0,190.3,39617.5391435185,2008-06-18,12:56:22
39.9702733,116.3274383,0,190.3,39617.5391666667,2008-06-18,12:56:24
39.9702316,116.3274733,0,187,39617.5391898148,2008-06-18,12:56:26
39.9701949,116.3275,0,187,39617.539212963,2008-06-18,12:56:28
39.9701683,116.3275133,0,187,39617.5392361111,2008-06-18,12:56:30
39.9701466,116.3275099,0,187,39617.5392592593,2008-06-18,12:56:32
39.9701399,116.327515,0,183.7,39617.5392824074,2008-06-18,12:56:34
39.9701366,116.3275166,0,183.7,39617.5393055556,2008-06-18,12:56:36
39.9701399,116.3275099,0,183.7,39617.5393287037,2008-06-18,12:56:38
39.9701433,116.3274983,0,180.4,39617.5393518518,2008-06-18,12:56:40
39.9701216,116.3274949,0,180.4,39617.539375,2008-06-18,12:56:42
39.9700699,116.3275016,0,180.4,39617.5393981481,2008-06-18,12:56:44
39.9700433,116.3274983,0,180.4,39617.5394212963,2008-06-18,12:56:46
39.9700016,116.3275183,0,180.4,39617.5394444444,2008-06-18,12:56:48
39.9699633,116.3275166,0,180.4,39617.5394675926,2008-06-18,12:56:50
39.969925,116.3275166,0,177.2,39617.5394907407,2008-06-18,12:56:52
39.969895,116.3275299,0,177.2,39617.5395138889,2008-06-18,12:56:54
39.9698783,116.3275333,0,177.2,39617.539537037,2008-06-18,12:56:56
39.9698533,116.327515,0,177.2,39617.5395601852,2008-06-18,12:56:58
39.9698466,116.3275066,0,177.2,39617.5395833333,2008-06-18,12:57:00
39.9698383,116.3275333,0,177.2,39617.5396180556,2008-06-18,12:57:03
39.9698083,116.327535,0,173.9,39617.5396412037,2008-06-18,12:57:05
39.9697533,116.327535,0,173.9,39617.5396643518,2008-06-18,12:57:07
39.9696983,116.327515,0,170.6,39617.5396875,2008-06-18,12:57:09
39.9696933,116.3275166,0,170.6,39617.5397106481,2008-06-18,12:57:11
39.96966,116.3275116,0,167.3,39617.5397337963,2008-06-18,12:57:13
39.9696333,116.3275216,0,167.3,39617.5397569444,2008-06-18,12:57:15
39.9696416,116.3275316,0,167.3,39617.5397800926,2008-06-18,12:57:17
39.9696799,116.3275416,0,167.3,39617.5398032407,2008-06-18,12:57:19
39.9696949,116.3275333,0,170.6,39617.5398263889,2008-06-18,12:57:21
39.9696766,116.3275083,0,170.6,39617.539849537,2008-06-18,12:57:23
39.9695883,116.3274749,0,173.9,39617.5398726852,2008-06-18,12:57:25
39.969545,116.3274849,0,170.6,39617.5398958333,2008-06-18,12:57:27
39.9695249,116.3275116,0,173.9,39617.5399189815,2008-06-18,12:57:29
39.9694916,116.3275366,0,173.9,39617.5399421296,2008-06-18,12:57:31
39.9694783,116.3275316,0,173.9,39617.5399652778,2008-06-18,12:57:33
39.9694416,116.3275266,0,173.9,39617.5399884259,2008-06-18,12:57:35
39.969375,116.3275399,0,173.9,39617.5400115741,2008-06-18,12:57:37
39.9693399,116.3275549,0,173.9,39617.5400347222,2008-06-18,12:57:39
39.9692916,116.3275733,0,173.9,39617.5400578704,2008-06-18,12:57:41
39.9692666,116.3275866,0,173.9,39617.5400810185,2008-06-18,12:57:43
39.9692433,116.3275749,0,177.2,39617.5401041667,2008-06-18,12:57:45
39.9692299,116.327585,0,177.2,39617.5401273148,2008-06-18,12:57:47
39.9692216,116.3275816,0,177.2,39617.540150463,2008-06-18,12:57:49
39.9692049,116.3275783,0,177.2,39617.5401736111,2008-06-18,12:57:51
39.9691916,116.327585,0,177.2,39617.5401967593,2008-06-18,12:57:53
39.9691816,116.3275866,0,180.4,39617.5402199074,2008-06-18,12:57:55
39.96915,116.3275966,0,180.4,39617.5402430556,2008-06-18,12:57:57
39.9691233,116.3275733,0,180.4,39617.5402662037,2008-06-18,12:57:59
39.9691316,116.3275483,0,180.4,39617.5402893518,2008-06-18,12:58:01
39.969125,116.3275266,0,180.4,39617.5403125,2008-06-18,12:58:03
39.9690916,116.3275249,0,180.4,39617.5403356481,2008-06-18,12:58:05
39.9690766,116.3275249,0,180.4,39617.5403587963,2008-06-18,12:58:07
39.9690349,116.3275316,0,180.4,39617.5403819444,2008-06-18,12:58:09
39.9689949,116.3275533,0,180.4,39617.5404050926,2008-06-18,12:58:11
39.968945,116.3275533,0,180.4,39617.5404282407,2008-06-18,12:58:13
39.9688649,116.3275449,0,180.4,39617.5404513889,2008-06-18,12:58:15
39.96883,116.3275383,0,180.4,39617.540474537,2008-06-18,12:58:17
39.9688116,116.3275433,0,180.4,39617.5404976852,2008-06-18,12:58:19
39.9688,116.32755,0,180.4,39617.5405208333,2008-06-18,12:58:21
39.9688016,116.3275649,0,180.4,39617.5405439815,2008-06-18,12:58:23
39.9687849,116.3275716,0,180.4,39617.5405671296,2008-06-18,12:58:25
39.9687816,116.327585,0,180.4,39617.5405902778,2008-06-18,12:58:27
39.968775,116.3275983,0,180.4,39617.5406134259,2008-06-18,12:58:29
39.9687883,116.3276149,0,180.4,39617.5406365741,2008-06-18,12:58:31
39.9687933,116.3276149,0,180.4,39617.5406597222,2008-06-18,12:58:33
39.968845,116.3276233,0,180.4,39617.5406828704,2008-06-18,12:58:35
39.9688483,116.32764,0,180.4,39617.5407060185,2008-06-18,12:58:37
39.968805,116.3276216,0,180.4,39617.5407291667,2008-06-18,12:58:39
39.9687933,116.3275916,0,183.7,39617.5407523148,2008-06-18,12:58:41
39.9687766,116.3275749,0,183.7,39617.540775463,2008-06-18,12:58:43
39.9687316,116.3275683,0,183.7,39617.5407986111,2008-06-18,12:58:45
39.9686966,116.3275833,0,183.7,39617.5408217593,2008-06-18,12:58:47
39.96865,116.327605,0,187,39617.5408449074,2008-06-18,12:58:49
39.9686033,116.3276266,0,187,39617.5408680556,2008-06-18,12:58:51
39.9685616,116.3276583,0,187,39617.5408912037,2008-06-18,12:58:53
39.9685233,116.3276783,0,187,39617.5409143518,2008-06-18,12:58:55
39.9684666,116.3276783,0,190.3,39617.5409375,2008-06-18,12:58:57
39.968395,116.3276999,0,190.3,39617.5409606481,2008-06-18,12:58:59
39.9683516,116.32771,0,190.3,39617.5409837963,2008-06-18,12:59:01
39.9683199,116.32771,0,190.3,39617.5410069444,2008-06-18,12:59:03
39.9683066,116.3277033,0,190.3,39617.5410300926,2008-06-18,12:59:05
39.9682916,116.3276999,0,190.3,39617.5410532407,2008-06-18,12:59:07
39.9682733,116.3276933,0,190.3,39617.5410763889,2008-06-18,12:59:09
39.9682599,116.3276799,0,190.3,39617.541099537,2008-06-18,12:59:11
39.9682366,116.3276616,0,190.3,39617.5411226852,2008-06-18,12:59:13
39.9682133,116.3276449,0,190.3,39617.5411458333,2008-06-18,12:59:15
39.9681899,116.3276483,0,190.3,39617.5411689815,2008-06-18,12:59:17
39.9681633,116.3276449,0,190.3,39617.5411921296,2008-06-18,12:59:19
39.9681416,116.327655,0,190.3,39617.5412152778,2008-06-18,12:59:21
39.9681183,116.3276499,0,190.3,39617.5412384259,2008-06-18,12:59:23
39.9681,116.3276499,0,190.3,39617.5412615741,2008-06-18,12:59:25
39.9680716,116.3276483,0,190.3,39617.5412847222,2008-06-18,12:59:27
39.9680499,116.3276666,0,190.3,39617.5413078704,2008-06-18,12:59:29
39.968045,116.3276516,0,190.3,39617.5413310185,2008-06-18,12:59:31
39.9680166,116.3276466,0,187,39617.5413541667,2008-06-18,12:59:33
39.9679883,116.3276449,0,187,39617.5413773148,2008-06-18,12:59:35
39.96796,116.3276466,0,187,39617.541400463,2008-06-18,12:59:37
39.967935,116.3276366,0,187,39617.5414236111,2008-06-18,12:59:39
39.9679083,116.3276183,0,187,39617.5414467593,2008-06-18,12:59:41
39.9678849,116.32762,0,187,39617.5414699074,2008-06-18,12:59:43
39.9678566,116.3276183,0,187,39617.5414930556,2008-06-18,12:59:45
39.9678366,116.32762,0,187,39617.5415162037,2008-06-18,12:59:47
39.9678183,116.3276466,0,187,39617.5415393518,2008-06-18,12:59:49
39.9677966,116.3276683,0,187,39617.5415625,2008-06-18,12:59:51
39.9677683,116.3276999,0,190.3,39617.5415856481,2008-06-18,12:59:53
39.9677516,116.3276999,0,190.3,39617.5416087963,2008-06-18,12:59:55
39.9677166,116.3277049,0,193.6,39617.5416319444,2008-06-18,12:59:57
39.96768,116.3276966,0,193.6,39617.5416550926,2008-06-18,12:59:59
39.9676516,116.327675,0,193.6,39617.5416782407,2008-06-18,13:00:01
39.96764,116.3276583,0,193.6,39617.5417013889,2008-06-18,13:00:03
39.967625,116.3276416,0,193.6,39617.541724537,2008-06-18,13:00:05
39.967595,116.327655,0,193.6,39617.5417476852,2008-06-18,13:00:07
39.9675566,116.3276833,0,193.6,39617.5417708333,2008-06-18,13:00:09
39.9675416,116.3276716,0,193.6,39617.5417939815,2008-06-18,13:00:11
39.96753,116.3276733,0,193.6,39617.5418171296,2008-06-18,13:00:13
39.9675133,116.3276583,0,193.6,39617.5418402778,2008-06-18,13:00:15
39.9675083,116.3276599,0,193.6,39617.5418634259,2008-06-18,13:00:17
39.9675016,116.3276949,0,193.6,39617.5418865741,2008-06-18,13:00:19
39.9674683,116.3277049,0,193.6,39617.5419097222,2008-06-18,13:00:21
39.9674383,116.32771,0,193.6,39617.5419328704,2008-06-18,13:00:23
39.9674166,116.3277133,0,193.6,39617.5419560185,2008-06-18,13:00:25
39.9673933,116.3277033,0,193.6,39617.5419791667,2008-06-18,13:00:27
39.96736,116.3276983,0,193.6,39617.5420023148,2008-06-18,13:00:29
39.9673316,116.3276966,0,193.6,39617.542025463,2008-06-18,13:00:31
39.9672983,116.3277033,0,193.6,39617.5420486111,2008-06-18,13:00:33
39.9672683,116.3277116,0,193.6,39617.5420717593,2008-06-18,13:00:35
39.967235,116.3277166,0,193.6,39617.5420949074,2008-06-18,13:00:37
39.9672083,116.3277049,0,193.6,39617.5421180556,2008-06-18,13:00:39
39.9671833,116.3276949,0,193.6,39617.5421412037,2008-06-18,13:00:41
39.9671549,116.3276999,0,193.6,39617.5421643518,2008-06-18,13:00:43
39.9671266,116.3276999,0,190.3,39617.5421875,2008-06-18,13:00:45
39.9670999,116.32771,0,190.3,39617.5422106481,2008-06-18,13:00:47
39.96708,116.3277299,0,190.3,39617.5422337963,2008-06-18,13:00:49
39.9670633,116.3277349,0,190.3,39617.5422569444,2008-06-18,13:00:51
39.967025,116.3277316,0,190.3,39617.5422800926,2008-06-18,13:00:53
39.9669966,116.3277149,0,190.3,39617.5423032407,2008-06-18,13:00:55
39.9669833,116.3276966,0,190.3,39617.5423263889,2008-06-18,13:00:57
39.9669516,116.3277066,0,190.3,39617.542349537,2008-06-18,13:00:59
39.9669316,116.3277066,0,190.3,39617.5423726852,2008-06-18,13:01:01
39.9669183,116.3277066,0,190.3,39617.5423958333,2008-06-18,13:01:03
39.9668983,116.3277133,0,190.3,39617.5424189815,2008-06-18,13:01:05
39.96688,116.3277183,0,190.3,39617.5424421296,2008-06-18,13:01:07
39.9668683,116.3277199,0,190.3,39617.5424652778,2008-06-18,13:01:09
39.9668599,116.3277199,0,190.3,39617.5424884259,2008-06-18,13:01:11
39.9668349,116.3277066,0,190.3,39617.5425115741,2008-06-18,13:01:13
39.966815,116.3276916,0,190.3,39617.5425347222,2008-06-18,13:01:15
39.9667966,116.3276799,0,190.3,39617.5425578704,2008-06-18,13:01:17
39.96677,116.3276649,0,187,39617.5425810185,2008-06-18,13:01:19
39.9667499,116.3276599,0,187,39617.5426041667,2008-06-18,13:01:21
39.9667433,116.3276599,0,187,39617.5426273148,2008-06-18,13:01:23
39.9667266,116.3276633,0,187,39617.542650463,2008-06-18,13:01:25
39.9666983,116.3276733,0,183.7,39617.5426736111,2008-06-18,13:01:27
39.9666566,116.3276833,0,183.7,39617.5426967593,2008-06-18,13:01:29
39.966645,116.32769,0,183.7,39617.5427199074,2008-06-18,13:01:31
39.9666199,116.3276949,0,183.7,39617.5427430556,2008-06-18,13:01:33
39.9665733,116.3277116,0,183.7,39617.5427662037,2008-06-18,13:01:35
39.9665583,116.32771,0,183.7,39617.5427893519,2008-06-18,13:01:37
39.9665266,116.3276949,0,180.4,39617.5428125,2008-06-18,13:01:39
39.9665133,116.3276849,0,180.4,39617.5428356482,2008-06-18,13:01:41
39.9664916,116.3276599,0,183.7,39617.5428587963,2008-06-18,13:01:43
39.9664949,116.3276316,0,183.7,39617.5428819444,2008-06-18,13:01:45
39.9664799,116.3275899,0,180.4,39617.5429050926,2008-06-18,13:01:47
39.9664816,116.32757,0,183.7,39617.5429282407,2008-06-18,13:01:49
39.9664916,116.3275266,0,183.7,39617.5429513889,2008-06-18,13:01:51
39.9664949,116.3274983,0,183.7,39617.542974537,2008-06-18,13:01:53
39.9664949,116.3274616,0,183.7,39617.5429976852,2008-06-18,13:01:55
39.9665083,116.3274333,0,183.7,39617.5430208333,2008-06-18,13:01:57
39.9665183,116.3273999,0,183.7,39617.5430439815,2008-06-18,13:01:59
39.9664966,116.3273383,0,180.4,39617.5430671296,2008-06-18,13:02:01
39.966505,116.3272966,0,180.4,39617.5430902778,2008-06-18,13:02:03
39.9665166,116.3272649,0,180.4,39617.5431134259,2008-06-18,13:02:05
39.9665149,116.3272316,0,183.7,39617.5431365741,2008-06-18,13:02:07
39.9665399,116.3271933,0,183.7,39617.5431597222,2008-06-18,13:02:09
39.9665383,116.327165,0,183.7,39617.5431828704,2008-06-18,13:02:11
39.9665433,116.3271449,0,183.7,39617.5432060185,2008-06-18,13:02:13
39.9665216,116.3271199,0,187,39617.5432291667,2008-06-18,13:02:15
39.9665099,116.3270766,0,187,39617.5432523148,2008-06-18,13:02:17
39.9665033,116.3270499,0,187,39617.543275463,2008-06-18,13:02:19
39.9665166,116.3270049,0,183.7,39617.5432986111,2008-06-18,13:02:21
39.9665083,116.3269699,0,183.7,39617.5433217593,2008-06-18,13:02:23
39.966505,116.3269516,0,183.7,39617.5433449074,2008-06-18,13:02:25
39.9664966,116.3268849,0,183.7,39617.5433680556,2008-06-18,13:02:27
39.9664866,116.3268433,0,183.7,39617.5433912037,2008-06-18,13:02:29
39.96649,116.32682,0,183.7,39617.5434143519,2008-06-18,13:02:31
39.9665016,116.3267966,0,187,39617.5434375,2008-06-18,13:02:33
39.9665099,116.3267449,0,187,39617.5434606481,2008-06-18,13:02:35
39.9665183,116.3267349,0,183.7,39617.5434837963,2008-06-18,13:02:37
39.9665333,116.3267116,0,183.7,39617.5435069444,2008-06-18,13:02:39
39.9665116,116.3266583,0,183.7,39617.5435300926,2008-06-18,13:02:41
39.9664916,116.3266616,0,180.4,39617.5435532407,2008-06-18,13:02:43
39.9664916,116.3266283,0,180.4,39617.5435763889,2008-06-18,13:02:45
39.9664833,116.3266016,0,180.4,39617.543599537,2008-06-18,13:02:47
39.9665033,116.3265649,0,180.4,39617.5436226852,2008-06-18,13:02:49
39.966505,116.3265449,0,180.4,39617.5436458333,2008-06-18,13:02:51
39.9665399,116.3264799,0,180.4,39617.5436689815,2008-06-18,13:02:53
39.9665483,116.3264199,0,180.4,39617.5436921296,2008-06-18,13:02:55
39.9665483,116.3263849,0,180.4,39617.5437152778,2008-06-18,13:02:57
39.9665416,116.326345,0,180.4,39617.5437384259,2008-06-18,13:02:59
39.9665366,116.3263333,0,180.4,39617.5437615741,2008-06-18,13:03:01
39.9665066,116.3263316,0,180.4,39617.5437847222,2008-06-18,13:03:03
39.9664983,116.3262849,0,180.4,39617.5438078704,2008-06-18,13:03:05
39.9664916,116.32628,0,180.4,39617.5438310185,2008-06-18,13:03:07
39.9664949,116.32626,0,183.7,39617.5438541667,2008-06-18,13:03:09
39.9665116,116.3262083,0,183.7,39617.5438773148,2008-06-18,13:03:11
39.9665133,116.3261516,0,187,39617.543900463,2008-06-18,13:03:13
39.966505,116.3261216,0,187,39617.5439236111,2008-06-18,13:03:15
39.9665266,116.3261016,0,190.3,39617.5439467593,2008-06-18,13:03:17
39.9665666,116.3260516,0,190.3,39617.5439699074,2008-06-18,13:03:19
39.9665633,116.3259916,0,190.3,39617.5439930556,2008-06-18,13:03:21
39.9666216,116.3259049,0,193.6,39617.5440162037,2008-06-18,13:03:23
39.9666033,116.3258283,0,193.6,39617.5440393519,2008-06-18,13:03:25
39.9665833,116.3258099,0,193.6,39617.5440625,2008-06-18,13:03:27
39.966545,116.3258133,0,193.6,39617.5440856481,2008-06-18,13:03:29
39.96652,116.3258016,0,193.6,39617.5441087963,2008-06-18,13:03:31
39.9664733,116.3257966,0,193.6,39617.5441319444,2008-06-18,13:03:33
39.9664533,116.3257616,0,193.6,39617.5441550926,2008-06-18,13:03:35
39.9664683,116.3257316,0,193.6,39617.5441782407,2008-06-18,13:03:37
39.966465,116.3257116,0,193.6,39617.5442013889,2008-06-18,13:03:39
39.9664533,116.3257016,0,190.3,39617.5442361111,2008-06-18,13:03:42
39.9664483,116.3256666,0,190.3,39617.5442592593,2008-06-18,13:03:44
39.9664433,116.3256333,0,190.3,39617.5442824074,2008-06-18,13:03:46
39.9664483,116.3256066,0,190.3,39617.5443055556,2008-06-18,13:03:48
39.9664399,116.3255416,0,190.3,39617.5443287037,2008-06-18,13:03:50
39.9664399,116.3255199,0,190.3,39617.5443518519,2008-06-18,13:03:52
39.9664366,116.3255083,0,190.3,39617.544375,2008-06-18,13:03:54
39.9664466,116.3254816,0,190.3,39617.5443981481,2008-06-18,13:03:56
39.9664399,116.3254583,0,190.3,39617.5444212963,2008-06-18,13:03:58
39.9664433,116.3254366,0,190.3,39617.5444444444,2008-06-18,13:04:00
39.966435,116.32542,0,190.3,39617.5444675926,2008-06-18,13:04:02
39.9664166,116.3254316,0,196.9,39617.5444907407,2008-06-18,13:04:04
39.9664333,116.3254066,0,196.9,39617.5445138889,2008-06-18,13:04:06
39.9664316,116.3253666,0,196.9,39617.5445601852,2008-06-18,13:04:10
39.9664383,116.325335,0,196.9,39617.5445833333,2008-06-18,13:04:12
39.966435,116.3253116,0,196.9,39617.5446064815,2008-06-18,13:04:14
39.9664166,116.3253249,0,196.9,39617.5446296296,2008-06-18,13:04:16
39.9664133,116.3253483,0,196.9,39617.5446527778,2008-06-18,13:04:18
39.9664066,116.3253783,0,196.9,39617.5446759259,2008-06-18,13:04:20
39.9663983,116.3253816,0,196.9,39617.5446990741,2008-06-18,13:04:22
39.9663816,116.3253999,0,196.9,39617.5447222222,2008-06-18,13:04:24
39.9663733,116.3254383,0,196.9,39617.5447453704,2008-06-18,13:04:26
39.9663849,116.3255049,0,196.9,39617.5447685185,2008-06-18,13:04:28
39.9663866,116.3255533,0,196.9,39617.5447916667,2008-06-18,13:04:30
39.9663999,116.3255833,0,196.9,39617.5448148148,2008-06-18,13:04:32
39.9663983,116.3256216,0,196.9,39617.544837963,2008-06-18,13:04:34
39.9664016,116.32565,0,196.9,39617.5448611111,2008-06-18,13:04:36
39.9664099,116.3256366,0,196.9,39617.5448842593,2008-06-18,13:04:38
39.9664399,116.3255783,0,193.6,39617.5449074074,2008-06-18,13:04:40
39.96645,116.3255399,0,196.9,39617.5449305556,2008-06-18,13:04:42
39.9664616,116.3254983,0,196.9,39617.5449537037,2008-06-18,13:04:44
39.9664866,116.3254383,0,196.9,39617.5449768519,2008-06-18,13:04:46
39.9664933,116.3253783,0,193.6,39617.545,2008-06-18,13:04:48
39.9664783,116.3253366,0,193.6,39617.5450231481,2008-06-18,13:04:50
39.9664766,116.3252983,0,193.6,39617.5450462963,2008-06-18,13:04:52
39.9664699,116.3252616,0,193.6,39617.5450694444,2008-06-18,13:04:54
39.9664633,116.3252349,0,193.6,39617.5451273148,2008-06-18,13:04:59
39.9664633,116.3252349,0,193.6,39617.5451388889,2008-06-18,13:05:00
39.9664566,116.32523,0,193.6,39617.545162037,2008-06-18,13:05:02
39.9664516,116.3252133,0,193.6,39617.5451851852,2008-06-18,13:05:04
39.9664516,116.3251866,0,193.6,39617.5452083333,2008-06-18,13:05:06
39.9664683,116.325145,0,193.6,39617.5452314815,2008-06-18,13:05:08
39.9664883,116.3251033,0,193.6,39617.5452546296,2008-06-18,13:05:10
39.9665283,116.3250616,0,193.6,39617.5452777778,2008-06-18,13:05:12
39.9665383,116.3250466,0,193.6,39617.5453009259,2008-06-18,13:05:14
39.9665166,116.3250366,0,193.6,39617.5453240741,2008-06-18,13:05:16
39.9665083,116.3250283,0,193.6,39617.5453472222,2008-06-18,13:05:18
39.9664816,116.325035,0,193.6,39617.5453703704,2008-06-18,13:05:20
39.966465,116.3250316,0,193.6,39617.5453935185,2008-06-18,13:05:22
39.9664633,116.3250083,0,193.6,39617.5454166667,2008-06-18,13:05:24
39.966235,116.3250566,0,193.6,39617.5891550926,2008-06-18,14:08:23
39.9662866,116.3250333,0,193.6,39617.5891782407,2008-06-18,14:08:25
39.96628,116.3250766,0,190.3,39617.5892013889,2008-06-18,14:08:27
39.9662766,116.3250983,0,190.3,39617.589224537,2008-06-18,14:08:29
39.9662749,116.3251649,0,190.3,39617.5892476852,2008-06-18,14:08:31
39.9662533,116.3251816,0,190.3,39617.5892708333,2008-06-18,14:08:33
39.9661899,116.3250999,0,190.3,39617.5892939815,2008-06-18,14:08:35
39.96618,116.3251266,0,187,39617.5893171296,2008-06-18,14:08:37
39.9661816,116.32516,0,187,39617.5893402778,2008-06-18,14:08:39
39.9662083,116.32521,0,183.7,39617.5893634259,2008-06-18,14:08:41
39.96628,116.3253616,0,177.2,39617.5893865741,2008-06-18,14:08:43
39.966295,116.3254666,0,170.6,39617.5894097222,2008-06-18,14:08:45
39.9662983,116.32551,0,167.3,39617.5894328704,2008-06-18,14:08:47
39.9662983,116.3255199,0,164,39617.5894560185,2008-06-18,14:08:49
39.9663016,116.3255266,0,160.8,39617.5894791667,2008-06-18,14:08:51
39.96632,116.325545,0,160.8,39617.5895023148,2008-06-18,14:08:53
39.9663583,116.3255699,0,160.8,39617.589525463,2008-06-18,14:08:55
39.9663683,116.3255933,0,160.8,39617.5895486111,2008-06-18,14:08:57
39.9663516,116.3256699,0,160.8,39617.5895717593,2008-06-18,14:08:59
39.9663616,116.3256799,0,164,39617.5895949074,2008-06-18,14:09:01
39.9663699,116.3257033,0,164,39617.5896180556,2008-06-18,14:09:03
39.9663783,116.325735,0,160.8,39617.5896412037,2008-06-18,14:09:05
39.96638,116.3257583,0,160.8,39617.5896643519,2008-06-18,14:09:07
39.9664016,116.3257483,0,164,39617.5896875,2008-06-18,14:09:09
39.9664183,116.3257449,0,164,39617.5897106482,2008-06-18,14:09:11
39.9664383,116.3257633,0,164,39617.5897337963,2008-06-18,14:09:13
39.9664299,116.3257949,0,164,39617.5897569444,2008-06-18,14:09:15
39.96642,116.3258183,0,164,39617.5897800926,2008-06-18,14:09:17
39.9664099,116.3258649,0,164,39617.5898032407,2008-06-18,14:09:19
39.9664066,116.3259016,0,167.3,39617.5898263889,2008-06-18,14:09:21
39.9664083,116.3259283,0,164,39617.589849537,2008-06-18,14:09:23
39.9664249,116.3259399,0,164,39617.5898726852,2008-06-18,14:09:25
39.96645,116.3259383,0,164,39617.5898958333,2008-06-18,14:09:27
39.9664566,116.3259483,0,164,39617.5899189815,2008-06-18,14:09:29
39.9664616,116.3259599,0,164,39617.5899421296,2008-06-18,14:09:31
39.9664633,116.3259766,0,167.3,39617.5899652778,2008-06-18,14:09:33
39.9664666,116.3259899,0,167.3,39617.5899884259,2008-06-18,14:09:35
39.9664766,116.3260083,0,167.3,39617.5900115741,2008-06-18,14:09:37
39.9664566,116.3260766,0,170.6,39617.5900462963,2008-06-18,14:09:40
39.9664766,116.3260883,0,173.9,39617.5900694444,2008-06-18,14:09:42
39.9664533,116.3261516,0,173.9,39617.5900925926,2008-06-18,14:09:44
39.966465,116.3261466,0,177.2,39617.5901157407,2008-06-18,14:09:46
39.9664516,116.3261916,0,180.4,39617.5901388889,2008-06-18,14:09:48
39.9664566,116.3262216,0,180.4,39617.590162037,2008-06-18,14:09:50
39.9664633,116.3262466,0,183.7,39617.5901851852,2008-06-18,14:09:52
39.9664666,116.3262649,0,187,39617.5902083333,2008-06-18,14:09:54
39.9664716,116.3262849,0,187,39617.5902314815,2008-06-18,14:09:56
39.96646,116.3263149,0,190.3,39617.5902546296,2008-06-18,14:09:58
39.9664549,116.3263183,0,190.3,39617.5902777778,2008-06-18,14:10:00
39.9664416,116.3263583,0,190.3,39617.5903009259,2008-06-18,14:10:02
39.9664033,116.3264249,0,190.3,39617.5903240741,2008-06-18,14:10:04
39.966405,116.3264533,0,190.3,39617.5903472222,2008-06-18,14:10:06
39.9664483,116.32645,0,190.3,39617.5903703704,2008-06-18,14:10:08
39.9664833,116.3264549,0,190.3,39617.5903935185,2008-06-18,14:10:10
39.9664616,116.3264783,0,187,39617.5904166667,2008-06-18,14:10:12
39.9664549,116.3265083,0,187,39617.5904398148,2008-06-18,14:10:14
39.9664566,116.3265349,0,187,39617.590462963,2008-06-18,14:10:16
39.9664366,116.3266066,0,187,39617.5904861111,2008-06-18,14:10:18
39.9664333,116.326645,0,187,39617.5905092593,2008-06-18,14:10:20
39.9664149,116.3267016,0,190.3,39617.5905324074,2008-06-18,14:10:22
39.96642,116.3266983,0,190.3,39617.5905555556,2008-06-18,14:10:24
39.9664266,116.3266933,0,190.3,39617.5905787037,2008-06-18,14:10:26
39.9664399,116.3266916,0,190.3,39617.5906018519,2008-06-18,14:10:28
39.9665066,116.3266166,0,190.3,39617.590625,2008-06-18,14:10:30
39.9665249,116.3266283,0,187,39617.5906481481,2008-06-18,14:10:32
39.9665133,116.32666,0,187,39617.5906712963,2008-06-18,14:10:34
39.9664966,116.3266916,0,190.3,39617.5906944444,2008-06-18,14:10:36
39.9664933,116.3267199,0,190.3,39617.5907175926,2008-06-18,14:10:38
39.966505,116.3267483,0,190.3,39617.5907407407,2008-06-18,14:10:40
39.9665316,116.3267533,0,190.3,39617.5907638889,2008-06-18,14:10:42
39.9665433,116.3267633,0,190.3,39617.590787037,2008-06-18,14:10:44
39.9665633,116.3268133,0,190.3,39617.5908101852,2008-06-18,14:10:46
39.9665849,116.3268533,0,193.6,39617.5908333333,2008-06-18,14:10:48
39.9665916,116.3268849,0,193.6,39617.5908564815,2008-06-18,14:10:50
39.9666016,116.3269166,0,196.9,39617.5908912037,2008-06-18,14:10:53
39.9666316,116.3269349,0,193.6,39617.5909143519,2008-06-18,14:10:55
39.9666433,116.3269716,0,193.6,39617.5909375,2008-06-18,14:10:57
39.9666433,116.3270066,0,193.6,39617.5909606481,2008-06-18,14:10:59
39.9666166,116.3270433,0,193.6,39617.5909837963,2008-06-18,14:11:01
39.9666083,116.3270766,0,196.9,39617.5910069444,2008-06-18,14:11:03
39.9666099,116.3271083,0,196.9,39617.5910300926,2008-06-18,14:11:05
39.9665966,116.3271449,0,196.9,39617.5910532407,2008-06-18,14:11:07
39.9665849,116.3272,0,196.9,39617.5910763889,2008-06-18,14:11:09
39.9665766,116.3272499,0,196.9,39617.591099537,2008-06-18,14:11:11
39.9665949,116.3272616,0,196.9,39617.5911226852,2008-06-18,14:11:13
39.9666283,116.3272599,0,196.9,39617.5911458333,2008-06-18,14:11:15
39.9666183,116.3272949,0,196.9,39617.5911689815,2008-06-18,14:11:17
39.9666133,116.32731,0,196.9,39617.5911921296,2008-06-18,14:11:19
39.9666633,116.32731,0,196.9,39617.5912152778,2008-06-18,14:11:21
39.9666866,116.32731,0,200.1,39617.5912384259,2008-06-18,14:11:23
39.9666616,116.3273433,0,200.1,39617.5912615741,2008-06-18,14:11:25
39.9666283,116.3273866,0,200.1,39617.5912847222,2008-06-18,14:11:27
39.9666099,116.3274316,0,200.1,39617.5913078704,2008-06-18,14:11:29
39.9665916,116.3274666,0,200.1,39617.5913310185,2008-06-18,14:11:31
39.9665833,116.3275099,0,200.1,39617.5913541667,2008-06-18,14:11:33
39.9665933,116.3275399,0,200.1,39617.5913773148,2008-06-18,14:11:35
39.9665866,116.3275683,0,200.1,39617.591400463,2008-06-18,14:11:37
39.9665649,116.327605,0,200.1,39617.5914236111,2008-06-18,14:11:39
39.9665683,116.3276349,0,200.1,39617.5914467593,2008-06-18,14:11:41
39.9665549,116.327675,0,200.1,39617.5914699074,2008-06-18,14:11:43
39.9665833,116.32769,0,200.1,39617.5914930556,2008-06-18,14:11:45
39.9665949,116.3276999,0,200.1,39617.5915162037,2008-06-18,14:11:47
39.9666083,116.3277066,0,200.1,39617.5915393519,2008-06-18,14:11:49
39.9666133,116.3277183,0,200.1,39617.5915625,2008-06-18,14:11:51
39.9666283,116.3277299,0,196.9,39617.5915856481,2008-06-18,14:11:53
39.9666266,116.3277333,0,196.9,39617.5916087963,2008-06-18,14:11:55
39.9666016,116.3277333,0,200.1,39617.5916319444,2008-06-18,14:11:57
39.9666166,116.3277333,0,200.1,39617.5916550926,2008-06-18,14:11:59
39.9666416,116.3277233,0,200.1,39617.5916782407,2008-06-18,14:12:01
39.96666,116.3277266,0,200.1,39617.5917013889,2008-06-18,14:12:03
39.9666983,116.3276933,0,196.9,39617.591724537,2008-06-18,14:12:05
39.9667099,116.3277033,0,196.9,39617.5917476852,2008-06-18,14:12:07
39.9667216,116.3277116,0,196.9,39617.5917708333,2008-06-18,14:12:09
39.9667516,116.3276999,0,196.9,39617.5917939815,2008-06-18,14:12:11
39.9667749,116.32771,0,196.9,39617.5918171296,2008-06-18,14:12:13
39.966815,116.3277183,0,196.9,39617.5918402778,2008-06-18,14:12:15
39.9668433,116.3276966,0,200.1,39617.5918634259,2008-06-18,14:12:17
39.96688,116.3276666,0,200.1,39617.5918865741,2008-06-18,14:12:19
39.9668883,116.3276716,0,200.1,39617.5919097222,2008-06-18,14:12:21
39.9668933,116.3276783,0,196.9,39617.5919328704,2008-06-18,14:12:23
39.9669016,116.3276833,0,196.9,39617.5919560185,2008-06-18,14:12:25
39.9669333,116.3276883,0,196.9,39617.5919791667,2008-06-18,14:12:27
39.9669583,116.3276833,0,196.9,39617.5920023148,2008-06-18,14:12:29
39.9669733,116.3276816,0,193.6,39617.592025463,2008-06-18,14:12:31
39.9669883,116.3276866,0,193.6,39617.5920486111,2008-06-18,14:12:33
39.9669933,116.3277133,0,193.6,39617.5920717593,2008-06-18,14:12:35
39.9669933,116.3277383,0,193.6,39617.5920949074,2008-06-18,14:12:37
39.967025,116.3277216,0,193.6,39617.5921180556,2008-06-18,14:12:39
39.9670616,116.3277033,0,193.6,39617.5921412037,2008-06-18,14:12:41
39.9670916,116.32769,0,193.6,39617.5921643519,2008-06-18,14:12:43
39.9671266,116.3276599,0,193.6,39617.5921875,2008-06-18,14:12:45
39.9671466,116.3276483,0,190.3,39617.5922106481,2008-06-18,14:12:47
39.9671616,116.3276416,0,190.3,39617.5922337963,2008-06-18,14:12:49
39.9671849,116.3276499,0,190.3,39617.5922569444,2008-06-18,14:12:51
39.9672033,116.3276416,0,190.3,39617.5922800926,2008-06-18,14:12:53
39.9672116,116.3276233,0,190.3,39617.5923032407,2008-06-18,14:12:55
39.9672316,116.3276099,0,190.3,39617.5923263889,2008-06-18,14:12:57
39.9672483,116.3275966,0,190.3,39617.592349537,2008-06-18,14:12:59
39.9672616,116.3275749,0,190.3,39617.5923726852,2008-06-18,14:13:01
39.9672616,116.3275716,0,190.3,39617.5923958333,2008-06-18,14:13:03
39.9672849,116.3275833,0,190.3,39617.5924305556,2008-06-18,14:13:06
39.967315,116.3275916,0,190.3,39617.5924537037,2008-06-18,14:13:08
39.9673399,116.3276066,0,187,39617.5924768519,2008-06-18,14:13:10
39.9673633,116.3276066,0,187,39617.5925,2008-06-18,14:13:12
39.9673866,116.32764,0,187,39617.5925231481,2008-06-18,14:13:14
39.967415,116.3276433,0,187,39617.5925462963,2008-06-18,14:13:16
39.9674383,116.3276599,0,187,39617.5925694444,2008-06-18,14:13:18
39.9674666,116.3276616,0,187,39617.5925925926,2008-06-18,14:13:20
39.9674883,116.3276666,0,183.7,39617.5926157407,2008-06-18,14:13:22
39.9675199,116.3276849,0,183.7,39617.5926388889,2008-06-18,14:13:24
39.9675583,116.3276916,0,183.7,39617.592662037,2008-06-18,14:13:26
39.9675783,116.3276766,0,183.7,39617.5926851852,2008-06-18,14:13:28
39.9676083,116.3276716,0,183.7,39617.5927083333,2008-06-18,14:13:30
39.9676183,116.3276799,0,183.7,39617.5927314815,2008-06-18,14:13:32
39.9676516,116.3276816,0,183.7,39617.5927546296,2008-06-18,14:13:34
39.96767,116.327675,0,183.7,39617.5927777778,2008-06-18,14:13:36
39.9676766,116.3276666,0,183.7,39617.5928009259,2008-06-18,14:13:38
39.9676733,116.3276533,0,183.7,39617.5928240741,2008-06-18,14:13:40
39.9676816,116.3276583,0,180.4,39617.5928472222,2008-06-18,14:13:42
39.9677133,116.3276616,0,180.4,39617.5928703704,2008-06-18,14:13:44
39.9677333,116.3276516,0,180.4,39617.5928935185,2008-06-18,14:13:46
39.9677316,116.3276649,0,177.2,39617.5929166667,2008-06-18,14:13:48
39.9677483,116.3276699,0,177.2,39617.5929398148,2008-06-18,14:13:50
39.9677816,116.3276533,0,177.2,39617.592962963,2008-06-18,14:13:52
39.9678149,116.3276283,0,177.2,39617.5929861111,2008-06-18,14:13:54
39.9678433,116.3276266,0,177.2,39617.5930092593,2008-06-18,14:13:56
39.967875,116.3276299,0,177.2,39617.5930324074,2008-06-18,14:13:58
39.967905,116.32762,0,177.2,39617.5930555556,2008-06-18,14:14:00
39.9679316,116.3276249,0,177.2,39617.5930787037,2008-06-18,14:14:02
39.9679633,116.3276066,0,177.2,39617.5931018519,2008-06-18,14:14:04
39.9679683,116.3276149,0,173.9,39617.593125,2008-06-18,14:14:06
39.9679733,116.3276299,0,173.9,39617.5931481481,2008-06-18,14:14:08
39.9679666,116.3276599,0,173.9,39617.5931712963,2008-06-18,14:14:10
39.9679683,116.3276833,0,173.9,39617.5931944444,2008-06-18,14:14:12
39.967975,116.3277049,0,173.9,39617.5932175926,2008-06-18,14:14:14
39.96799,116.3277316,0,173.9,39617.5932407407,2008-06-18,14:14:16
39.9680016,116.3277783,0,177.2,39617.5932638889,2008-06-18,14:14:18
39.9680949,116.3276183,0,173.9,39617.593287037,2008-06-18,14:14:20
39.9681166,116.3275783,0,173.9,39617.5933101852,2008-06-18,14:14:22
39.9681483,116.3275566,0,173.9,39617.5933333333,2008-06-18,14:14:24
39.9681783,116.3275649,0,173.9,39617.5933564815,2008-06-18,14:14:26
39.9682099,116.3275766,0,173.9,39617.5933796296,2008-06-18,14:14:28
39.9682383,116.3275866,0,173.9,39617.5934027778,2008-06-18,14:14:30
39.968255,116.3275916,0,173.9,39617.5934259259,2008-06-18,14:14:32
39.9682666,116.327585,0,173.9,39617.5934490741,2008-06-18,14:14:34
39.9682966,116.3275833,0,173.9,39617.5934722222,2008-06-18,14:14:36
39.968315,116.3275616,0,170.6,39617.5934953704,2008-06-18,14:14:38
39.9683499,116.3275583,0,173.9,39617.5935185185,2008-06-18,14:14:40
39.9683599,116.3275466,0,173.9,39617.5935416667,2008-06-18,14:14:42
39.9683966,116.3275816,0,173.9,39617.5935648148,2008-06-18,14:14:44
39.96845,116.3275916,0,173.9,39617.593587963,2008-06-18,14:14:46
39.9684899,116.3276083,0,173.9,39617.5936111111,2008-06-18,14:14:48
39.9685166,116.3276099,0,170.6,39617.5936342593,2008-06-18,14:14:50
39.968535,116.3275949,0,170.6,39617.5936574074,2008-06-18,14:14:52
39.9685683,116.3275749,0,173.9,39617.5936805556,2008-06-18,14:14:54
39.9685783,116.3275433,0,173.9,39617.5937037037,2008-06-18,14:14:56
39.9686116,116.3275383,0,173.9,39617.5937268519,2008-06-18,14:14:58
39.9686683,116.3275183,0,173.9,39617.59375,2008-06-18,14:15:00
39.9686949,116.3275166,0,177.2,39617.5937731481,2008-06-18,14:15:02
39.9687316,116.3274966,0,177.2,39617.5937962963,2008-06-18,14:15:04
39.9687633,116.3275,0,180.4,39617.5938194444,2008-06-18,14:15:06
39.9687799,116.3274899,0,180.4,39617.5938425926,2008-06-18,14:15:08
39.9688083,116.3274816,0,180.4,39617.5938657407,2008-06-18,14:15:10
39.9688349,116.3274683,0,180.4,39617.5938888889,2008-06-18,14:15:12
39.9688549,116.3274516,0,180.4,39617.593912037,2008-06-18,14:15:14
39.9688533,116.3274566,0,183.7,39617.5939351852,2008-06-18,14:15:16
39.9688833,116.3274533,0,183.7,39617.5939583333,2008-06-18,14:15:18
39.9688799,116.3274716,0,183.7,39617.5939814815,2008-06-18,14:15:20
39.9689016,116.3275049,0,183.7,39617.5940162037,2008-06-18,14:15:23
39.9689133,116.3276033,0,187,39617.5940509259,2008-06-18,14:15:26
39.9689283,116.3276083,0,187,39617.5940740741,2008-06-18,14:15:28
39.9689583,116.3275799,0,187,39617.5940972222,2008-06-18,14:15:30
39.9689933,116.3275549,0,187,39617.5941203704,2008-06-18,14:15:32
39.9689933,116.3275266,0,190.3,39617.5941435185,2008-06-18,14:15:34
39.969025,116.3275049,0,190.3,39617.5941666667,2008-06-18,14:15:36
39.9690933,116.3274966,0,190.3,39617.5941898148,2008-06-18,14:15:38
39.9691266,116.3274899,0,190.3,39617.594212963,2008-06-18,14:15:40
39.9691616,116.3274833,0,193.6,39617.5942361111,2008-06-18,14:15:42
39.9691899,116.3274916,0,193.6,39617.5942592593,2008-06-18,14:15:44
39.9692049,116.3274916,0,193.6,39617.5942824074,2008-06-18,14:15:46
39.96921,116.3274949,0,193.6,39617.5943055556,2008-06-18,14:15:48
39.9692266,116.3274916,0,193.6,39617.5943287037,2008-06-18,14:15:50
39.96925,116.3274899,0,193.6,39617.5943518518,2008-06-18,14:15:52
39.9692983,116.3275033,0,196.9,39617.594375,2008-06-18,14:15:54
39.9693233,116.3275199,0,196.9,39617.5943981481,2008-06-18,14:15:56
39.96935,116.3275266,0,196.9,39617.5944212963,2008-06-18,14:15:58
39.9693666,116.3275383,0,196.9,39617.5944444444,2008-06-18,14:16:00
39.9693883,116.3275516,0,196.9,39617.5944675926,2008-06-18,14:16:02
39.969405,116.3275549,0,196.9,39617.5944907407,2008-06-18,14:16:04
39.9694166,116.3275466,0,196.9,39617.5945138889,2008-06-18,14:16:06
39.9694483,116.3275366,0,196.9,39617.594537037,2008-06-18,14:16:08
39.9694616,116.3275333,0,196.9,39617.5945601852,2008-06-18,14:16:10
39.9694699,116.3275216,0,196.9,39617.5945833333,2008-06-18,14:16:12
39.9694816,116.3275166,0,196.9,39617.5946064815,2008-06-18,14:16:14
39.9694949,116.3274833,0,200.1,39617.5946296296,2008-06-18,14:16:16
39.9695116,116.3274849,0,200.1,39617.5946527778,2008-06-18,14:16:18
39.9695333,116.3275,0,200.1,39617.5946759259,2008-06-18,14:16:20
39.9695533,116.3275083,0,200.1,39617.5946990741,2008-06-18,14:16:22
39.9695766,116.327515,0,200.1,39617.5947222222,2008-06-18,14:16:24
39.9695933,116.3275133,0,200.1,39617.5947453704,2008-06-18,14:16:26
39.9696366,116.3275066,0,200.1,39617.5947685185,2008-06-18,14:16:28
39.96967,116.3275049,0,200.1,39617.5947916667,2008-06-18,14:16:30
39.9696883,116.3275166,0,200.1,39617.5948148148,2008-06-18,14:16:32
39.9696949,116.3275433,0,200.1,39617.594837963,2008-06-18,14:16:34
39.9697083,116.3275549,0,200.1,39617.5948611111,2008-06-18,14:16:36
39.9696933,116.3276083,0,203.4,39617.5948842593,2008-06-18,14:16:38
39.9697,116.3276449,0,203.4,39617.5949074074,2008-06-18,14:16:40
39.9697649,116.3275966,0,203.4,39617.5949305556,2008-06-18,14:16:42
39.96981,116.3275783,0,203.4,39617.5949537037,2008-06-18,14:16:44
39.9698533,116.3275649,0,203.4,39617.5949768518,2008-06-18,14:16:46
39.9698833,116.3275633,0,203.4,39617.595,2008-06-18,14:16:48
39.9699333,116.32755,0,203.4,39617.5950231481,2008-06-18,14:16:50
39.9699683,116.3275449,0,203.4,39617.5950462963,2008-06-18,14:16:52
39.9699966,116.3275383,0,206.7,39617.5950694444,2008-06-18,14:16:54
39.9700266,116.3275466,0,206.7,39617.5950925926,2008-06-18,14:16:56
39.97005,116.32755,0,206.7,39617.5951157407,2008-06-18,14:16:58
39.970065,116.3275633,0,206.7,39617.5951388889,2008-06-18,14:17:00
39.9700766,116.3275799,0,206.7,39617.595162037,2008-06-18,14:17:02
39.9700916,116.3275866,0,206.7,39617.5951851852,2008-06-18,14:17:04
39.9701166,116.327585,0,206.7,39617.5952083333,2008-06-18,14:17:06
39.9701316,116.3275816,0,206.7,39617.5952314815,2008-06-18,14:17:08
39.9701616,116.3275766,0,206.7,39617.5952546296,2008-06-18,14:17:10
39.9701999,116.3275716,0,206.7,39617.5952777778,2008-06-18,14:17:12
39.97023,116.3275716,0,206.7,39617.5953009259,2008-06-18,14:17:14
39.9702466,116.3275666,0,206.7,39617.5953240741,2008-06-18,14:17:16
39.9702616,116.3275683,0,206.7,39617.5953472222,2008-06-18,14:17:18
39.9702816,116.3275733,0,206.7,39617.5953703704,2008-06-18,14:17:20
39.9703066,116.32757,0,206.7,39617.5953935185,2008-06-18,14:17:22
39.9703183,116.3275683,0,206.7,39617.5954166667,2008-06-18,14:17:24
39.9703183,116.3275533,0,206.7,39617.5954398148,2008-06-18,14:17:26
39.9703249,116.3275399,0,206.7,39617.595462963,2008-06-18,14:17:28
39.9703333,116.3275399,0,206.7,39617.5954861111,2008-06-18,14:17:30
39.9703466,116.3275449,0,206.7,39617.5955092593,2008-06-18,14:17:32
39.9703649,116.3275533,0,206.7,39617.5955324074,2008-06-18,14:17:34
39.9703833,116.3275649,0,206.7,39617.5955555556,2008-06-18,14:17:36
39.9704049,116.3275766,0,206.7,39617.5955787037,2008-06-18,14:17:38
39.9704199,116.3275816,0,206.7,39617.5956018518,2008-06-18,14:17:40
39.9704316,116.3275833,0,206.7,39617.595625,2008-06-18,14:17:42
39.9704499,116.3275999,0,206.7,39617.5956481481,2008-06-18,14:17:44
39.9704666,116.327605,0,206.7,39617.5956712963,2008-06-18,14:17:46
39.970485,116.3276149,0,206.7,39617.5956944444,2008-06-18,14:17:48
39.9705116,116.3275933,0,206.7,39617.5957175926,2008-06-18,14:17:50
39.9705266,116.32762,0,206.7,39617.5957407407,2008-06-18,14:17:52
39.9705416,116.3276233,0,206.7,39617.5957638889,2008-06-18,14:17:54
39.9705633,116.3276249,0,206.7,39617.595787037,2008-06-18,14:17:56
39.9705816,116.3276166,0,206.7,39617.5958101852,2008-06-18,14:17:58
39.9706016,116.3276083,0,206.7,39617.5958333333,2008-06-18,14:18:00
39.9706299,116.3275883,0,206.7,39617.5958564815,2008-06-18,14:18:02
39.9706516,116.3275516,0,210,39617.5958796296,2008-06-18,14:18:04
39.9706749,116.3275416,0,210,39617.5959027778,2008-06-18,14:18:06
39.9706999,116.3275283,0,210,39617.5959259259,2008-06-18,14:18:08
39.9707299,116.3275116,0,210,39617.5959490741,2008-06-18,14:18:10
39.9707616,116.3275033,0,210,39617.5959722222,2008-06-18,14:18:12
39.9707866,116.3275166,0,210,39617.5959953704,2008-06-18,14:18:14
39.9708283,116.3274933,0,206.7,39617.5960185185,2008-06-18,14:18:16
39.9708333,116.3274583,0,206.7,39617.5960416667,2008-06-18,14:18:18
39.9708366,116.3274766,0,203.4,39617.5960648148,2008-06-18,14:18:20
39.9708449,116.3275083,0,203.4,39617.596087963,2008-06-18,14:18:22
39.97086,116.3275033,0,200.1,39617.5961111111,2008-06-18,14:18:24
39.9708866,116.3274599,0,200.1,39617.5961342593,2008-06-18,14:18:26
39.9708933,116.3274466,0,196.9,39617.5961574074,2008-06-18,14:18:28
39.9709099,116.3274266,0,196.9,39617.5961805556,2008-06-18,14:18:30
39.9709166,116.3274199,0,196.9,39617.5962037037,2008-06-18,14:18:32
39.9709383,116.3274016,0,196.9,39617.5962268518,2008-06-18,14:18:34
39.9709566,116.3273983,0,196.9,39617.59625,2008-06-18,14:18:36
39.9709683,116.3273866,0,193.6,39617.5962731481,2008-06-18,14:18:38
39.9709949,116.327375,0,193.6,39617.5962962963,2008-06-18,14:18:40
39.9710266,116.3273466,0,193.6,39617.5963194444,2008-06-18,14:18:42
39.9710833,116.327375,0,190.3,39617.5963425926,2008-06-18,14:18:44
39.9711349,116.3273716,0,190.3,39617.5963657407,2008-06-18,14:18:46
39.9711566,116.327375,0,190.3,39617.5963888889,2008-06-18,14:18:48
39.9711766,116.3273683,0,187,39617.596412037,2008-06-18,14:18:50
39.9711816,116.3273849,0,187,39617.5964351852,2008-06-18,14:18:52
39.9711899,116.3273533,0,187,39617.5964583333,2008-06-18,14:18:54
39.9712116,116.3273483,0,187,39617.5964814815,2008-06-18,14:18:56
39.9712333,116.3273466,0,187,39617.5965046296,2008-06-18,14:18:58
39.9712583,116.3273316,0,187,39617.5965277778,2008-06-18,14:19:00
39.9712749,116.3273116,0,183.7,39617.5965509259,2008-06-18,14:19:02
39.9712916,116.3273166,0,183.7,39617.5965740741,2008-06-18,14:19:04
39.9713133,116.32734,0,183.7,39617.5965972222,2008-06-18,14:19:06
39.9713233,116.3273616,0,183.7,39617.5966203704,2008-06-18,14:19:08
39.9713349,116.3273333,0,187,39617.5966435185,2008-06-18,14:19:10
39.9713683,116.3273349,0,187,39617.5966666667,2008-06-18,14:19:12
39.9713983,116.3273316,0,183.7,39617.5966898148,2008-06-18,14:19:14
39.97142,116.3273233,0,183.7,39617.596712963,2008-06-18,14:19:16
39.9714416,116.3273216,0,183.7,39617.5967361111,2008-06-18,14:19:18
39.9714733,116.3273283,0,183.7,39617.5967592593,2008-06-18,14:19:20
39.971495,116.3273383,0,183.7,39617.5967824074,2008-06-18,14:19:22
39.9715083,116.3273266,0,180.4,39617.5968055556,2008-06-18,14:19:24
39.97152,116.3273183,0,180.4,39617.5968287037,2008-06-18,14:19:26
39.9715449,116.3272916,0,177.2,39617.5968981481,2008-06-18,14:19:32
39.9715516,116.3272949,0,177.2,39617.5969212963,2008-06-18,14:19:34
39.9715616,116.3273016,0,177.2,39617.5969444444,2008-06-18,14:19:36
39.9715999,116.3272883,0,177.2,39617.5969675926,2008-06-18,14:19:38
39.9716583,116.3272649,0,177.2,39617.5969907407,2008-06-18,14:19:40
39.9717399,116.3272116,0,177.2,39617.5970138889,2008-06-18,14:19:42
39.9718033,116.3272433,0,177.2,39617.5971064815,2008-06-18,14:19:50
39.9717916,116.3272466,0,177.2,39617.5971296296,2008-06-18,14:19:52
39.9717633,116.3272566,0,177.2,39617.5971527778,2008-06-18,14:19:54
39.9717383,116.32727,0,177.2,39617.5971875,2008-06-18,14:19:57
39.9717349,116.3272583,0,177.2,39617.5972106481,2008-06-18,14:19:59
39.9717316,116.3272416,0,177.2,39617.5972337963,2008-06-18,14:20:01
39.9716866,116.3272849,0,177.2,39617.5972685185,2008-06-18,14:20:04
39.9716833,116.3272949,0,177.2,39617.5972916667,2008-06-18,14:20:06
39.9716849,116.3272933,0,177.2,39617.5973148148,2008-06-18,14:20:08
39.9716966,116.327305,0,177.2,39617.597337963,2008-06-18,14:20:10
39.9717099,116.3272849,0,177.2,39617.5973611111,2008-06-18,14:20:12
39.9717316,116.3272649,0,177.2,39617.5973842593,2008-06-18,14:20:14
39.9717533,116.3272633,0,177.2,39617.5974074074,2008-06-18,14:20:16
39.9717649,116.3272433,0,177.2,39617.5974305556,2008-06-18,14:20:18
39.971775,116.3272633,0,177.2,39617.5978935185,2008-06-18,14:20:58
39.9717783,116.3272633,0,177.2,39617.5979166667,2008-06-18,14:21:00
39.9717983,116.3272633,0,177.2,39617.5979398148,2008-06-18,14:21:02
39.9718216,116.3272816,0,177.2,39617.597962963,2008-06-18,14:21:04
39.9718583,116.3272716,0,177.2,39617.5979861111,2008-06-18,14:21:06
39.971915,116.3272533,0,177.2,39617.5980092593,2008-06-18,14:21:08
39.9720116,116.3271916,0,177.2,39617.5980324074,2008-06-18,14:21:10
39.9720416,116.3271733,0,177.2,39617.5980555556,2008-06-18,14:21:12
39.972015,116.32722,0,177.2,39617.5980787037,2008-06-18,14:21:14
39.971995,116.3272616,0,177.2,39617.5981018519,2008-06-18,14:21:16
39.9720833,116.3272149,0,177.2,39617.5981365741,2008-06-18,14:21:19
39.9721833,116.3271566,0,177.2,39617.5981597222,2008-06-18,14:21:21
39.9727233,116.3267899,0,629.9,39617.5982523148,2008-06-18,14:21:29
39.9726666,116.3267699,0,531.5,39617.598275463,2008-06-18,14:21:31
39.9725533,116.3268399,0,485.6,39617.5982986111,2008-06-18,14:21:33
39.9724799,116.3269433,0,475.7,39617.5983217593,2008-06-18,14:21:35
39.9722999,116.32717,0,446.2,39617.5983680556,2008-06-18,14:21:39
39.97221,116.3272783,0,436.4,39617.5983912037,2008-06-18,14:21:41
39.9721416,116.3273799,0,419.9,39617.5984143519,2008-06-18,14:21:43
39.9721149,116.3274416,0,410.1,39617.5984375,2008-06-18,14:21:45
39.9721066,116.3274866,0,403.5,39617.5984606481,2008-06-18,14:21:47
39.9721133,116.3275299,0,397,39617.5984837963,2008-06-18,14:21:49
39.9721999,116.3274899,0,393.7,39617.5985069444,2008-06-18,14:21:51
39.9722833,116.3274216,0,387.1,39617.5985300926,2008-06-18,14:21:53
39.9723633,116.3274033,0,383.9,39617.5985532407,2008-06-18,14:21:55
39.972415,116.3274033,0,380.6,39617.5985763889,2008-06-18,14:21:57
39.972435,116.3273983,0,380.6,39617.598599537,2008-06-18,14:21:59
39.9724499,116.3273933,0,377.3,39617.5986226852,2008-06-18,14:22:01
39.9724716,116.3273816,0,374,39617.5986458333,2008-06-18,14:22:03
39.9724933,116.3273649,0,367.5,39617.5987384259,2008-06-18,14:22:11
39.9724883,116.327345,0,367.5,39617.5987615741,2008-06-18,14:22:13
39.9724916,116.3273349,0,367.5,39617.5987847222,2008-06-18,14:22:15
39.9725,116.3273166,0,367.5,39617.5988078704,2008-06-18,14:22:17
39.972515,116.3272966,0,367.5,39617.5988310185,2008-06-18,14:22:19
39.9725283,116.3272683,0,367.5,39617.5988541667,2008-06-18,14:22:21
39.9725433,116.3272383,0,367.5,39617.5988773148,2008-06-18,14:22:23
39.9725083,116.32724,0,367.5,39617.598900463,2008-06-18,14:22:25
39.9724366,116.3272299,0,367.5,39617.5989236111,2008-06-18,14:22:27
39.9723633,116.327235,0,367.5,39617.5989467593,2008-06-18,14:22:29
39.9723116,116.3272416,0,367.5,39617.5989699074,2008-06-18,14:22:31
39.9722883,116.3272333,0,367.5,39617.5989930556,2008-06-18,14:22:33
39.9722866,116.3272266,0,367.5,39617.5990162037,2008-06-18,14:22:35
39.9723133,116.3272033,0,367.5,39617.5990393519,2008-06-18,14:22:37
39.9723483,116.32717,0,367.5,39617.5990625,2008-06-18,14:22:39
39.97239,116.3271366,0,367.5,39617.5990856481,2008-06-18,14:22:41
39.9723999,116.3271166,0,367.5,39617.5991087963,2008-06-18,14:22:43
39.9724166,116.3270916,0,367.5,39617.5991319444,2008-06-18,14:22:45
39.97242,116.3270766,0,364.2,39617.5991550926,2008-06-18,14:22:47
39.9724099,116.3270666,0,364.2,39617.5991782407,2008-06-18,14:22:49
39.9723799,116.3270783,0,364.2,39617.5992013889,2008-06-18,14:22:51
39.9723633,116.3270883,0,364.2,39617.6000462963,2008-06-18,14:24:04
39.9723633,116.3270883,0,364.2,39617.600162037,2008-06-18,14:24:14
39.972365,116.3270916,0,364.2,39617.6001851852,2008-06-18,14:24:16
39.9723633,116.3270816,0,364.2,39617.6002083333,2008-06-18,14:24:18
39.9723533,116.3270416,0,364.2,39617.6002314815,2008-06-18,14:24:20
39.9723633,116.3269916,0,364.2,39617.6002546296,2008-06-18,14:24:22
39.9724366,116.3269266,0,364.2,39617.6002777778,2008-06-18,14:24:24
39.9724866,116.3268483,0,364.2,39617.6003009259,2008-06-18,14:24:26
39.9724283,116.3268483,0,364.2,39617.6003240741,2008-06-18,14:24:28
39.9723816,116.326835,0,364.2,39617.6003472222,2008-06-18,14:24:30
39.9723516,116.3268816,0,364.2,39617.6003703704,2008-06-18,14:24:32
39.97243,116.3268383,0,360.9,39617.6003935185,2008-06-18,14:24:34
39.97243,116.3268383,0,360.9,39617.6004050926,2008-06-18,14:24:35
39.9724266,116.3268416,0,360.9,39617.6004282407,2008-06-18,14:24:37
39.9724266,116.3268183,0,360.9,39617.6004513889,2008-06-18,14:24:39
39.9724366,116.326765,0,360.9,39617.6005092593,2008-06-18,14:24:44
39.972445,116.3267633,0,360.9,39617.6005324074,2008-06-18,14:24:46
39.972445,116.3267633,0,360.9,39617.6006134259,2008-06-18,14:24:53
39.972445,116.3267616,0,360.9,39617.6006365741,2008-06-18,14:24:55
39.9724499,116.3267449,0,360.9,39617.6006597222,2008-06-18,14:24:57
39.9724533,116.3267199,0,360.9,39617.6006828704,2008-06-18,14:24:59
39.972415,116.3267466,0,360.9,39617.6007060185,2008-06-18,14:25:01
39.9723866,116.3267049,0,360.9,39617.6007291667,2008-06-18,14:25:03
39.9723983,116.3266433,0,360.9,39617.6007523148,2008-06-18,14:25:05
39.9724166,116.3265866,0,360.9,39617.600775463,2008-06-18,14:25:07
39.9724033,116.3265483,0,357.6,39617.6007986111,2008-06-18,14:25:09
39.9723999,116.3265683,0,357.6,39617.6008217593,2008-06-18,14:25:11
39.97239,116.3265649,0,357.6,39617.6008796296,2008-06-18,14:25:16
39.9723716,116.3265483,0,357.6,39617.6009027778,2008-06-18,14:25:18
39.9723666,116.3265016,0,357.6,39617.6009259259,2008-06-18,14:25:20
39.9723666,116.32647,0,357.6,39617.6009490741,2008-06-18,14:25:22
39.9723866,116.3264166,0,357.6,39617.6009722222,2008-06-18,14:25:24
39.9723783,116.3263733,0,357.6,39617.6009953704,2008-06-18,14:25:26
39.97236,116.3263566,0,357.6,39617.6010185185,2008-06-18,14:25:28
39.9723633,116.3263233,0,357.6,39617.6010416667,2008-06-18,14:25:30
39.9723916,116.32626,0,357.6,39617.6010648148,2008-06-18,14:25:32
39.9724116,116.326225,0,357.6,39617.601087963,2008-06-18,14:25:34
39.9724016,116.3262199,0,357.6,39617.6011111111,2008-06-18,14:25:36
39.9724066,116.3261783,0,357.6,39617.6011342593,2008-06-18,14:25:38
39.972365,116.3261483,0,357.6,39617.6011921296,2008-06-18,14:25:43
39.972365,116.3261216,0,357.6,39617.6012152778,2008-06-18,14:25:45
39.97235,116.3260666,0,357.6,39617.6012384259,2008-06-18,14:25:47
39.972305,116.3260266,0,357.6,39617.6012615741,2008-06-18,14:25:49
39.9722516,116.3260516,0,357.6,39617.6012847222,2008-06-18,14:25:51
39.9722633,116.3260166,0,357.6,39617.6013078704,2008-06-18,14:25:53
39.9722833,116.3259499,0,357.6,39617.6013310185,2008-06-18,14:25:55
39.9723233,116.3258766,0,357.6,39617.6013657407,2008-06-18,14:25:58
39.9723366,116.3258499,0,357.6,39617.6013888889,2008-06-18,14:26:00
39.972365,116.3257616,0,357.6,39617.601412037,2008-06-18,14:26:02
39.9724183,116.3256783,0,354.3,39617.6014351852,2008-06-18,14:26:04
39.9724483,116.3256316,0,354.3,39617.6014583333,2008-06-18,14:26:06
39.9724516,116.3256349,0,354.3,39617.6014814815,2008-06-18,14:26:08
39.972445,116.3256466,0,354.3,39617.6015046296,2008-06-18,14:26:10
39.9724533,116.3256283,0,354.3,39617.6015277778,2008-06-18,14:26:12
39.9724549,116.3256216,0,354.3,39617.6015509259,2008-06-18,14:26:14
39.9724416,116.3256233,0,354.3,39617.6015740741,2008-06-18,14:26:16
39.97242,116.3256416,0,354.3,39617.6015972222,2008-06-18,14:26:18
39.972415,116.3256249,0,354.3,39617.6016203704,2008-06-18,14:26:20
39.9724166,116.3256033,0,354.3,39617.6016435185,2008-06-18,14:26:22
39.9724099,116.3255649,0,354.3,39617.6016666667,2008-06-18,14:26:24
39.9723983,116.3255516,0,354.3,39617.6016898148,2008-06-18,14:26:26
39.9724083,116.3255033,0,354.3,39617.601712963,2008-06-18,14:26:28
39.9724433,116.3254016,0,354.3,39617.6017476852,2008-06-18,14:26:31
39.9724133,116.3254266,0,354.3,39617.6017708333,2008-06-18,14:26:33
39.9724033,116.3254266,0,354.3,39617.6017939815,2008-06-18,14:26:35
39.9723949,116.3254233,0,354.3,39617.6018171296,2008-06-18,14:26:37
39.9724016,116.325385,0,354.3,39617.6018402778,2008-06-18,14:26:39
39.9724249,116.3253416,0,354.3,39617.6018634259,2008-06-18,14:26:41
39.9724283,116.3253199,0,351,39617.6018865741,2008-06-18,14:26:43
39.9724216,116.3252949,0,351,39617.6019097222,2008-06-18,14:26:45
39.9724233,116.3252683,0,351,39617.6019328704,2008-06-18,14:26:47
39.972415,116.3252716,0,351,39617.6019560185,2008-06-18,14:26:49
39.9724316,116.3252283,0,351,39617.6019791667,2008-06-18,14:26:51
39.9724533,116.3251849,0,351,39617.6020023148,2008-06-18,14:26:53
39.972485,116.3251349,0,351,39617.602025463,2008-06-18,14:26:55
39.9724783,116.3251116,0,351,39617.6020486111,2008-06-18,14:26:57
39.9724816,116.3250849,0,351,39617.6020717593,2008-06-18,14:26:59
39.9724733,116.3250333,0,351,39617.6020949074,2008-06-18,14:27:01
39.9724616,116.3249966,0,351,39617.6021180556,2008-06-18,14:27:03
39.9724549,116.3249566,0,351,39617.6022569444,2008-06-18,14:27:15
39.97246,116.3249383,0,351,39617.6022800926,2008-06-18,14:27:17
39.9724533,116.3249099,0,351,39617.6023032407,2008-06-18,14:27:19
39.972445,116.3248666,0,351,39617.6023263889,2008-06-18,14:27:21
39.9724266,116.3248216,0,351,39617.602349537,2008-06-18,14:27:23
39.9723999,116.324795,0,351,39617.6023726852,2008-06-18,14:27:25
39.9723683,116.3247783,0,351,39617.6023958333,2008-06-18,14:27:27
39.9722849,116.3247466,0,351,39617.6024189815,2008-06-18,14:27:29
39.9721783,116.3247783,0,351,39617.6024421296,2008-06-18,14:27:31
39.9721033,116.3247816,0,351,39617.6024652778,2008-06-18,14:27:33
39.9720516,116.3247933,0,351,39617.6024884259,2008-06-18,14:27:35
39.9720133,116.3248166,0,351,39617.6025115741,2008-06-18,14:27:37
39.9719883,116.3248183,0,351,39617.6025347222,2008-06-18,14:27:39
39.9719383,116.32483,0,351,39617.6025578704,2008-06-18,14:27:41
39.9719133,116.3248433,0,351,39617.6025810185,2008-06-18,14:27:43
39.971915,116.3248349,0,351,39617.6026041667,2008-06-18,14:27:45
39.9719016,116.3248233,0,351,39617.6026273148,2008-06-18,14:27:47
39.9718583,116.3248249,0,351,39617.602650463,2008-06-18,14:27:49
39.9718249,116.3248233,0,351,39617.6026736111,2008-06-18,14:27:51
39.9718083,116.3248016,0,351,39617.6026967593,2008-06-18,14:27:53
39.9717983,116.3247733,0,351,39617.6027199074,2008-06-18,14:27:55
39.9717949,116.3247383,0,351,39617.6027430556,2008-06-18,14:27:57
39.9717933,116.3247199,0,351,39617.6027662037,2008-06-18,14:27:59
39.9717916,116.3246999,0,351,39617.6027893518,2008-06-18,14:28:01
39.9717833,116.3246466,0,351,39617.6028125,2008-06-18,14:28:03
39.9717866,116.3246216,0,351,39617.6028356481,2008-06-18,14:28:05
39.971775,116.32462,0,351,39617.6028587963,2008-06-18,14:28:07
39.9717383,116.324635,0,351,39617.6028819444,2008-06-18,14:28:09
39.9717216,116.3246783,0,351,39617.6029050926,2008-06-18,14:28:11
39.9716966,116.324725,0,351,39617.6029282407,2008-06-18,14:28:13
39.9716699,116.3247516,0,351,39617.6029513889,2008-06-18,14:28:15
39.9716566,116.3247783,0,351,39617.602974537,2008-06-18,14:28:17
39.97166,116.3247983,0,351,39617.6029976852,2008-06-18,14:28:19
39.9716616,116.3248199,0,351,39617.6030208333,2008-06-18,14:28:21
39.9716666,116.3248266,0,351,39617.6030439815,2008-06-18,14:28:23
39.9716716,116.3248383,0,351,39617.6030671296,2008-06-18,14:28:25
39.9716733,116.3248399,0,351,39617.6030902778,2008-06-18,14:28:27
39.9716299,116.3249,0,351,39617.6031134259,2008-06-18,14:28:29
39.9716283,116.3249299,0,351,39617.6031365741,2008-06-18,14:28:31
39.9716583,116.3249366,0,351,39617.6031597222,2008-06-18,14:28:33
39.9716999,116.3249449,0,351,39617.6031828704,2008-06-18,14:28:35
39.9717116,116.3249866,0,351,39617.6032060185,2008-06-18,14:28:37
39.9717466,116.3250133,0,351,39617.6032291667,2008-06-18,14:28:39
39.9717883,116.3250183,0,351,39617.6032523148,2008-06-18,14:28:41
39.9718033,116.32504,0,347.8,39617.603275463,2008-06-18,14:28:43
39.9718216,116.3250583,0,347.8,39617.6032986111,2008-06-18,14:28:45
39.9718333,116.3250766,0,347.8,39617.6033217593,2008-06-18,14:28:47
39.9718416,116.3251016,0,347.8,39617.6033449074,2008-06-18,14:28:49
39.9718583,116.3251199,0,347.8,39617.6033680556,2008-06-18,14:28:51
39.97187,116.3251383,0,347.8,39617.6033912037,2008-06-18,14:28:53
39.9718816,116.32516,0,347.8,39617.6034143518,2008-06-18,14:28:55
39.9718899,116.3251783,0,347.8,39617.6034375,2008-06-18,14:28:57
39.9718966,116.3252033,0,347.8,39617.6034606481,2008-06-18,14:28:59
39.9719033,116.3252183,0,347.8,39617.6034837963,2008-06-18,14:29:01
39.971915,116.3252199,0,347.8,39617.6035069444,2008-06-18,14:29:03
39.9719216,116.3252233,0,347.8,39617.6035300926,2008-06-18,14:29:05
39.9718966,116.3252566,0,347.8,39617.6035532407,2008-06-18,14:29:07
39.9718283,116.3253049,0,347.8,39617.6037268518,2008-06-18,14:29:22
39.97187,116.3253549,0,347.8,39617.6037731481,2008-06-18,14:29:26
39.9718783,116.3253983,0,347.8,39617.6037962963,2008-06-18,14:29:28
39.9718716,116.3254349,0,347.8,39617.6038194444,2008-06-18,14:29:30
39.9718499,116.3254833,0,347.8,39617.6038425926,2008-06-18,14:29:32
39.9718499,116.3255233,0,347.8,39617.6038657407,2008-06-18,14:29:34
39.9718349,116.3255583,0,347.8,39617.6038888889,2008-06-18,14:29:36
39.9720916,116.3255566,0,347.8,39617.6054050926,2008-06-18,14:31:47
39.9720316,116.32556,0,347.8,39617.6054513889,2008-06-18,14:31:51
39.9720066,116.32556,0,347.8,39617.605474537,2008-06-18,14:31:53
39.9720066,116.32556,0,347.8,39617.6055092593,2008-06-18,14:31:56
39.972,116.3255549,0,347.8,39617.6055324074,2008-06-18,14:31:58
39.9719899,116.3255533,0,347.8,39617.6055671296,2008-06-18,14:32:01
39.9719916,116.3255566,0,347.8,39617.6057638889,2008-06-18,14:32:18
