# Supplementary material for: Research on differential privacy protection method based on user tendency
Source: PLoS One. 2023 Oct 26;18(10):e0288823. doi: 10.1371/journal.pone.0288823 (PMC10602288; doi:10.1371/journal.pone.0288823)
Supplement: S4 Data — (ZIP) [file pone.0288823.s004.zip › Data 5-4/112/Trajectory/20080619160910.plt]

Geolife trajectory
WGS 84
Altitude is in Feet
Reserved 3
0,2,255,My Track,0,0,2,8421376
0
39.9754399,116.3309783,0,259.2,39618.6730324074,2008-06-19,16:09:10
39.9754383,116.3309783,0,259.2,39618.6730439815,2008-06-19,16:09:11
39.9754249,116.3309583,0,259.2,39618.6730671296,2008-06-19,16:09:13
39.9754116,116.3309266,0,259.2,39618.6730902778,2008-06-19,16:09:15
39.9753783,116.3308716,0,259.2,39618.6731134259,2008-06-19,16:09:17
39.9753383,116.3308166,0,259.2,39618.6731365741,2008-06-19,16:09:19
39.975335,116.33078,0,259.2,39618.6731597222,2008-06-19,16:09:21
39.9753566,116.3307333,0,259.2,39618.6731828704,2008-06-19,16:09:23
39.9753266,116.3306816,0,259.2,39618.6732060185,2008-06-19,16:09:25
39.9753433,116.3306466,0,259.2,39618.6732291667,2008-06-19,16:09:27
39.9753249,116.3306066,0,259.2,39618.6732523148,2008-06-19,16:09:29
39.97532,116.33057,0,259.2,39618.673275463,2008-06-19,16:09:31
39.9753033,116.330535,0,259.2,39618.6732986111,2008-06-19,16:09:33
39.9753516,116.3304816,0,259.2,39618.6733217593,2008-06-19,16:09:35
39.9753616,116.3304399,0,259.2,39618.6733449074,2008-06-19,16:09:37
39.9753783,116.33038,0,259.2,39618.6733680556,2008-06-19,16:09:39
39.9753633,116.3303349,0,259.2,39618.6733912037,2008-06-19,16:09:41
39.9753699,116.330295,0,259.2,39618.6734143518,2008-06-19,16:09:43
39.9753733,116.3302583,0,259.2,39618.6734375,2008-06-19,16:09:45
39.9753716,116.3302266,0,259.2,39618.6734606481,2008-06-19,16:09:47
39.9753683,116.3302016,0,259.2,39618.6734837963,2008-06-19,16:09:49
39.9753666,116.3301766,0,259.2,39618.6735069444,2008-06-19,16:09:51
39.9753783,116.3301483,0,259.2,39618.6735300926,2008-06-19,16:09:53
39.9753716,116.3301133,0,259.2,39618.6735532407,2008-06-19,16:09:55
39.9753566,116.3300699,0,259.2,39618.6735763889,2008-06-19,16:09:57
39.9753783,116.3300399,0,259.2,39618.673599537,2008-06-19,16:09:59
39.9753766,116.3300016,0,259.2,39618.6736226852,2008-06-19,16:10:01
39.9753799,116.3299766,0,259.2,39618.6736458333,2008-06-19,16:10:03
39.9753733,116.3299516,0,259.2,39618.6736689815,2008-06-19,16:10:05
39.9753649,116.3299216,0,259.2,39618.6736921296,2008-06-19,16:10:07
39.9753649,116.3298699,0,259.2,39618.6737152778,2008-06-19,16:10:09
39.9753716,116.3298266,0,259.2,39618.6737384259,2008-06-19,16:10:11
39.9753766,116.3297816,0,255.9,39618.6737615741,2008-06-19,16:10:13
39.9753733,116.3297383,0,255.9,39618.6737847222,2008-06-19,16:10:15
39.9753783,116.3297,0,255.9,39618.6738078704,2008-06-19,16:10:17
39.9753733,116.3296616,0,255.9,39618.6738310185,2008-06-19,16:10:19
39.9753766,116.3296216,0,255.9,39618.6738541667,2008-06-19,16:10:21
39.9753666,116.3295883,0,255.9,39618.6738773148,2008-06-19,16:10:23
39.9753516,116.3295483,0,255.9,39618.673900463,2008-06-19,16:10:25
39.97535,116.3295266,0,255.9,39618.6739236111,2008-06-19,16:10:27
39.9753416,116.3294883,0,255.9,39618.6739467593,2008-06-19,16:10:29
39.9753683,116.3294599,0,255.9,39618.6739699074,2008-06-19,16:10:31
39.975375,116.3294249,0,255.9,39618.6739930556,2008-06-19,16:10:33
39.9753766,116.3294083,0,255.9,39618.6740162037,2008-06-19,16:10:35
39.9753699,116.3293866,0,255.9,39618.6740393518,2008-06-19,16:10:37
39.9753633,116.3293516,0,255.9,39618.6740625,2008-06-19,16:10:39
39.9753566,116.3293233,0,255.9,39618.6740856481,2008-06-19,16:10:41
39.97535,116.3292899,0,255.9,39618.6741087963,2008-06-19,16:10:43
39.9753366,116.3292366,0,255.9,39618.6741319444,2008-06-19,16:10:45
39.9753333,116.3291933,0,255.9,39618.6741550926,2008-06-19,16:10:47
39.97532,116.3291683,0,255.9,39618.6741782407,2008-06-19,16:10:49
39.9753233,116.3291499,0,255.9,39618.6742013889,2008-06-19,16:10:51
39.97532,116.3291166,0,255.9,39618.674224537,2008-06-19,16:10:53
39.9753216,116.32907,0,255.9,39618.6742476852,2008-06-19,16:10:55
39.9753149,116.32902,0,255.9,39618.6742708333,2008-06-19,16:10:57
39.9753183,116.3289833,0,252.6,39618.6742939815,2008-06-19,16:10:59
39.9753649,116.3289749,0,252.6,39618.6743171296,2008-06-19,16:11:01
39.9753833,116.3289483,0,252.6,39618.6743402778,2008-06-19,16:11:03
39.9754033,116.3289183,0,252.6,39618.6743634259,2008-06-19,16:11:05
39.9754066,116.3288983,0,252.6,39618.6743865741,2008-06-19,16:11:07
39.9754166,116.3288733,0,252.6,39618.6744097222,2008-06-19,16:11:09
39.9754233,116.3288483,0,252.6,39618.6744328704,2008-06-19,16:11:11
39.9754133,116.3288199,0,252.6,39618.6744560185,2008-06-19,16:11:13
39.9754416,116.3287866,0,252.6,39618.6744791667,2008-06-19,16:11:15
39.9754333,116.3287283,0,252.6,39618.6745023148,2008-06-19,16:11:17
39.9754316,116.3286766,0,252.6,39618.674525463,2008-06-19,16:11:19
39.97543,116.3286233,0,252.6,39618.6745486111,2008-06-19,16:11:21
39.9754499,116.3285816,0,252.6,39618.6745717593,2008-06-19,16:11:23
39.9754549,116.3285399,0,252.6,39618.6745949074,2008-06-19,16:11:25
39.9754483,116.32851,0,252.6,39618.6746180556,2008-06-19,16:11:27
39.9754333,116.3284899,0,252.6,39618.6746412037,2008-06-19,16:11:29
39.9754233,116.328475,0,252.6,39618.6746643518,2008-06-19,16:11:31
39.9754083,116.3284516,0,252.6,39618.6746875,2008-06-19,16:11:33
39.97539,116.3284266,0,252.6,39618.6747106481,2008-06-19,16:11:35
39.9753983,116.3283783,0,252.6,39618.6747337963,2008-06-19,16:11:37
39.9754,116.3283266,0,252.6,39618.6747569444,2008-06-19,16:11:39
39.9753983,116.3282633,0,252.6,39618.6747800926,2008-06-19,16:11:41
39.9753916,116.3282116,0,252.6,39618.6748032407,2008-06-19,16:11:43
39.9753766,116.3281499,0,252.6,39618.6748263889,2008-06-19,16:11:45
39.97536,116.3280916,0,252.6,39618.674849537,2008-06-19,16:11:47
39.9753616,116.3280316,0,252.6,39618.6748726852,2008-06-19,16:11:49
39.9753683,116.3279949,0,252.6,39618.6748958333,2008-06-19,16:11:51
39.9753716,116.3279499,0,252.6,39618.6749189815,2008-06-19,16:11:53
39.975345,116.3279583,0,252.6,39618.6749421296,2008-06-19,16:11:55
39.9753283,116.3279466,0,252.6,39618.6749652778,2008-06-19,16:11:57
39.9753133,116.3279216,0,252.6,39618.6749884259,2008-06-19,16:11:59
39.9752999,116.3278699,0,252.6,39618.6750115741,2008-06-19,16:12:01
39.9752733,116.3278266,0,252.6,39618.6750347222,2008-06-19,16:12:03
39.9752516,116.3277899,0,249.3,39618.6750578704,2008-06-19,16:12:05
39.9752283,116.3277683,0,249.3,39618.6750810185,2008-06-19,16:12:07
39.9751783,116.3277649,0,249.3,39618.6751041667,2008-06-19,16:12:09
39.9751266,116.3277499,0,249.3,39618.6751273148,2008-06-19,16:12:11
39.975125,116.3277516,0,249.3,39618.675150463,2008-06-19,16:12:13
39.9751233,116.3277833,0,249.3,39618.6751736111,2008-06-19,16:12:15
39.9750999,116.3277983,0,249.3,39618.6751967593,2008-06-19,16:12:17
39.9750983,116.3277933,0,249.3,39618.6752199074,2008-06-19,16:12:19
39.9750716,116.3277833,0,249.3,39618.6752430556,2008-06-19,16:12:21
39.9750599,116.3277516,0,249.3,39618.6752662037,2008-06-19,16:12:23
39.9750366,116.3277149,0,249.3,39618.6752893519,2008-06-19,16:12:25
39.9750083,116.3276566,0,249.3,39618.6753125,2008-06-19,16:12:27
39.9750916,116.3276016,0,249.3,39618.6753356481,2008-06-19,16:12:29
39.9750933,116.3275549,0,249.3,39618.6753587963,2008-06-19,16:12:31
39.9751066,116.3275083,0,249.3,39618.6753819444,2008-06-19,16:12:33
39.9751133,116.3274866,0,249.3,39618.6754050926,2008-06-19,16:12:35
39.9751149,116.3274566,0,249.3,39618.6754282407,2008-06-19,16:12:37
39.9750566,116.3274399,0,249.3,39618.6754513889,2008-06-19,16:12:39
39.975025,116.3274233,0,249.3,39618.675474537,2008-06-19,16:12:41
39.9749983,116.32741,0,249.3,39618.6754976852,2008-06-19,16:12:43
39.97497,116.3274016,0,249.3,39618.6755208333,2008-06-19,16:12:45
39.974955,116.32741,0,249.3,39618.6755439815,2008-06-19,16:12:47
39.9749433,116.3274349,0,246.1,39618.6755671296,2008-06-19,16:12:49
39.9749016,116.3274533,0,246.1,39618.6755902778,2008-06-19,16:12:51
39.9748599,116.3274533,0,246.1,39618.6756134259,2008-06-19,16:12:53
39.9748133,116.3274616,0,246.1,39618.6756365741,2008-06-19,16:12:55
39.97476,116.3274733,0,246.1,39618.6756597222,2008-06-19,16:12:57
39.9747133,116.32748,0,246.1,39618.6756828704,2008-06-19,16:12:59
39.9746916,116.3274849,0,246.1,39618.6757060185,2008-06-19,16:13:01
39.9746649,116.3274949,0,246.1,39618.6757291667,2008-06-19,16:13:03
39.9746383,116.3275133,0,246.1,39618.6757523148,2008-06-19,16:13:05
39.9746083,116.3275366,0,246.1,39618.675775463,2008-06-19,16:13:07
39.974575,116.32755,0,246.1,39618.6757986111,2008-06-19,16:13:09
39.9745399,116.3275616,0,246.1,39618.6758217593,2008-06-19,16:13:11
39.9745016,116.3275749,0,246.1,39618.6758449074,2008-06-19,16:13:13
39.9744599,116.3275483,0,246.1,39618.6758680556,2008-06-19,16:13:15
39.9744216,116.3275399,0,246.1,39618.6758912037,2008-06-19,16:13:17
39.9743966,116.327515,0,242.8,39618.6759143519,2008-06-19,16:13:19
39.9743716,116.3275283,0,242.8,39618.6759375,2008-06-19,16:13:21
39.9743449,116.3275483,0,242.8,39618.6759606482,2008-06-19,16:13:23
39.9743283,116.3275616,0,242.8,39618.6759837963,2008-06-19,16:13:25
39.9743149,116.32755,0,242.8,39618.6760069444,2008-06-19,16:13:27
39.9742916,116.3275366,0,242.8,39618.6760300926,2008-06-19,16:13:29
39.9742533,116.3275233,0,242.8,39618.6760532407,2008-06-19,16:13:31
39.9742316,116.3275133,0,242.8,39618.6760763889,2008-06-19,16:13:33
39.9742033,116.3274916,0,242.8,39618.676099537,2008-06-19,16:13:35
39.9741833,116.3274849,0,242.8,39618.6761226852,2008-06-19,16:13:37
39.9741649,116.3274983,0,242.8,39618.6761458333,2008-06-19,16:13:39
39.9741466,116.3275083,0,242.8,39618.6761689815,2008-06-19,16:13:41
39.9741349,116.3275166,0,242.8,39618.6761921296,2008-06-19,16:13:43
39.9741116,116.3275099,0,242.8,39618.6762152778,2008-06-19,16:13:45
39.9741033,116.3274899,0,242.8,39618.6762384259,2008-06-19,16:13:47
39.9740833,116.32748,0,242.8,39618.6762615741,2008-06-19,16:13:49
39.9740483,116.3274666,0,239.5,39618.6762847222,2008-06-19,16:13:51
39.9740083,116.3274666,0,239.5,39618.6763078704,2008-06-19,16:13:53
39.9739699,116.3274616,0,239.5,39618.6763310185,2008-06-19,16:13:55
39.9739399,116.3274499,0,239.5,39618.6763541667,2008-06-19,16:13:57
39.9739183,116.3274483,0,239.5,39618.6763773148,2008-06-19,16:13:59
39.9739183,116.3274466,0,239.5,39618.676400463,2008-06-19,16:14:01
39.9738883,116.3274599,0,239.5,39618.6764236111,2008-06-19,16:14:03
39.9738516,116.3274833,0,239.5,39618.6764467593,2008-06-19,16:14:05
39.9738116,116.3275066,0,239.5,39618.6764699074,2008-06-19,16:14:07
39.97378,116.3275249,0,239.5,39618.6764930556,2008-06-19,16:14:09
39.9737433,116.3275316,0,239.5,39618.6765162037,2008-06-19,16:14:11
39.97371,116.3275333,0,239.5,39618.6765393519,2008-06-19,16:14:13
39.9736849,116.3275383,0,236.2,39618.6765625,2008-06-19,16:14:15
39.9736483,116.3275333,0,236.2,39618.6765856481,2008-06-19,16:14:17
39.9736183,116.327515,0,236.2,39618.6766087963,2008-06-19,16:14:19
39.9736049,116.3275066,0,236.2,39618.6766319444,2008-06-19,16:14:21
39.9735849,116.3275083,0,236.2,39618.6766550926,2008-06-19,16:14:23
39.9735683,116.3275116,0,236.2,39618.6766782407,2008-06-19,16:14:25
39.9735316,116.3275183,0,236.2,39618.6767013889,2008-06-19,16:14:27
39.9735016,116.3275066,0,236.2,39618.676724537,2008-06-19,16:14:29
39.9734866,116.3275133,0,232.9,39618.6767476852,2008-06-19,16:14:31
39.97344,116.3275166,0,232.9,39618.6767708333,2008-06-19,16:14:33
39.9734183,116.3275049,0,232.9,39618.6767939815,2008-06-19,16:14:35
39.9734049,116.3274966,0,232.9,39618.6768171296,2008-06-19,16:14:37
39.9733766,116.3274949,0,232.9,39618.6768402778,2008-06-19,16:14:39
39.9733383,116.327515,0,232.9,39618.6768634259,2008-06-19,16:14:41
39.9732983,116.3275399,0,232.9,39618.6768865741,2008-06-19,16:14:43
39.9732633,116.3275549,0,232.9,39618.6769097222,2008-06-19,16:14:45
39.9732349,116.3275583,0,232.9,39618.6769328704,2008-06-19,16:14:47
39.973215,116.3275816,0,232.9,39618.6769560185,2008-06-19,16:14:49
39.9731933,116.3275999,0,232.9,39618.6769791667,2008-06-19,16:14:51
39.9731516,116.3276216,0,232.9,39618.6770023148,2008-06-19,16:14:53
39.9731099,116.3276233,0,232.9,39618.677025463,2008-06-19,16:14:55
39.97308,116.3276216,0,232.9,39618.6770486111,2008-06-19,16:14:57
39.9730583,116.3276233,0,232.9,39618.6770717593,2008-06-19,16:14:59
39.9730366,116.3276083,0,232.9,39618.6770949074,2008-06-19,16:15:01
39.9730149,116.327585,0,232.9,39618.6771180556,2008-06-19,16:15:03
39.9729966,116.3275516,0,232.9,39618.6771412037,2008-06-19,16:15:05
39.9729999,116.3275416,0,232.9,39618.6771643519,2008-06-19,16:15:07
39.97298,116.3275233,0,232.9,39618.6771875,2008-06-19,16:15:09
39.9729333,116.3275049,0,232.9,39618.6772106481,2008-06-19,16:15:11
39.9729066,116.3275033,0,232.9,39618.6772337963,2008-06-19,16:15:13
39.9728749,116.3275033,0,232.9,39618.6772569444,2008-06-19,16:15:15
39.9728466,116.3274949,0,232.9,39618.6772800926,2008-06-19,16:15:17
39.9728166,116.3274849,0,232.9,39618.6773032407,2008-06-19,16:15:19
39.9727783,116.3274749,0,232.9,39618.6773263889,2008-06-19,16:15:21
39.9727466,116.3274699,0,232.9,39618.677349537,2008-06-19,16:15:23
39.9727199,116.3274549,0,232.9,39618.6773726852,2008-06-19,16:15:25
39.9726649,116.3274499,0,232.9,39618.6773958333,2008-06-19,16:15:27
39.9726383,116.3274516,0,232.9,39618.6774189815,2008-06-19,16:15:29
39.9726033,116.3274516,0,232.9,39618.6774421296,2008-06-19,16:15:31
39.972575,116.3274366,0,232.9,39618.6774652778,2008-06-19,16:15:33
39.9725483,116.3274316,0,232.9,39618.6774884259,2008-06-19,16:15:35
39.972545,116.3274183,0,232.9,39618.6775115741,2008-06-19,16:15:37
39.9725466,116.3273999,0,232.9,39618.6775347222,2008-06-19,16:15:39
39.9725483,116.3273699,0,232.9,39618.6775578704,2008-06-19,16:15:41
39.9725383,116.3273416,0,232.9,39618.6775810185,2008-06-19,16:15:43
39.972515,116.3273183,0,232.9,39618.6776041667,2008-06-19,16:15:45
39.972515,116.3272883,0,232.9,39618.6776273148,2008-06-19,16:15:47
39.9725016,116.3272133,0,232.9,39618.677650463,2008-06-19,16:15:49
39.9725016,116.3271683,0,229.7,39618.6776736111,2008-06-19,16:15:51
39.9724416,116.3271433,0,229.7,39618.6776967593,2008-06-19,16:15:53
39.9724366,116.3271399,0,229.7,39618.6777199074,2008-06-19,16:15:55
39.9724283,116.3271216,0,229.7,39618.6777430556,2008-06-19,16:15:57
39.9724183,116.327115,0,229.7,39618.6777662037,2008-06-19,16:15:59
39.9724016,116.3271049,0,229.7,39618.6777893519,2008-06-19,16:16:01
39.9723916,116.3271016,0,229.7,39618.6778125,2008-06-19,16:16:03
39.9723833,116.327095,0,229.7,39618.6778356481,2008-06-19,16:16:05
39.9723733,116.3270866,0,229.7,39618.6778587963,2008-06-19,16:16:07
39.9723633,116.3270816,0,229.7,39618.6778819444,2008-06-19,16:16:09
39.9723516,116.3270783,0,229.7,39618.6779050926,2008-06-19,16:16:11
39.9723249,116.3270716,0,229.7,39618.6779282407,2008-06-19,16:16:13
39.9723099,116.32708,0,229.7,39618.6779513889,2008-06-19,16:16:15
39.9723283,116.3270699,0,229.7,39618.6781828704,2008-06-19,16:16:35
39.9723299,116.3270549,0,229.7,39618.6782060185,2008-06-19,16:16:37
39.9723399,116.3270266,0,229.7,39618.6782291667,2008-06-19,16:16:39
39.9723516,116.326995,0,229.7,39618.6782523148,2008-06-19,16:16:41
39.97236,116.3269733,0,229.7,39618.678275463,2008-06-19,16:16:43
39.9723816,116.3269366,0,229.7,39618.6782986111,2008-06-19,16:16:45
39.9723866,116.3269133,0,229.7,39618.6783217593,2008-06-19,16:16:47
39.9723833,116.3268766,0,229.7,39618.6783449074,2008-06-19,16:16:49
39.972365,116.3268283,0,229.7,39618.6783680556,2008-06-19,16:16:51
39.97235,116.3267816,0,229.7,39618.6783912037,2008-06-19,16:16:53
39.9723633,116.3267566,0,229.7,39618.6784143519,2008-06-19,16:16:55
39.9724183,116.3267333,0,229.7,39618.6784375,2008-06-19,16:16:57
39.9724283,116.3266766,0,229.7,39618.6784606481,2008-06-19,16:16:59
39.9724266,116.3266199,0,229.7,39618.6784837963,2008-06-19,16:17:01
39.9724433,116.3265633,0,229.7,39618.6785069444,2008-06-19,16:17:03
39.9724416,116.3265149,0,229.7,39618.6785300926,2008-06-19,16:17:05
39.97243,116.326485,0,229.7,39618.6785532407,2008-06-19,16:17:07
39.9724249,116.3264549,0,229.7,39618.6785763889,2008-06-19,16:17:09
39.9724249,116.3264249,0,229.7,39618.678599537,2008-06-19,16:17:11
39.9724166,116.3263949,0,229.7,39618.6786226852,2008-06-19,16:17:13
39.9724266,116.3263733,0,229.7,39618.6786458333,2008-06-19,16:17:15
39.9724166,116.3263366,0,229.7,39618.6786689815,2008-06-19,16:17:17
39.9724183,116.3263066,0,229.7,39618.6786921296,2008-06-19,16:17:19
39.9723933,116.3262633,0,229.7,39618.6787152778,2008-06-19,16:17:21
39.9723766,116.3262133,0,229.7,39618.6787384259,2008-06-19,16:17:23
39.9723516,116.3261483,0,229.7,39618.6787615741,2008-06-19,16:17:25
39.9723183,116.3261216,0,229.7,39618.6787847222,2008-06-19,16:17:27
39.9723099,116.326085,0,229.7,39618.6788078704,2008-06-19,16:17:29
39.9723116,116.3260516,0,229.7,39618.6788310185,2008-06-19,16:17:31
39.9723033,116.3260233,0,229.7,39618.6788541667,2008-06-19,16:17:33
39.97235,116.3260116,0,229.7,39618.6788773148,2008-06-19,16:17:35
39.9723566,116.3259866,0,229.7,39618.678900463,2008-06-19,16:17:37
39.9723433,116.3259583,0,229.7,39618.6789236111,2008-06-19,16:17:39
39.972335,116.325945,0,229.7,39618.6789467593,2008-06-19,16:17:41
39.9723399,116.3258983,0,229.7,39618.6789699074,2008-06-19,16:17:43
39.9723583,116.3258583,0,229.7,39618.6789930556,2008-06-19,16:17:45
39.9723549,116.3258216,0,229.7,39618.6790162037,2008-06-19,16:17:47
39.9723466,116.3257949,0,229.7,39618.6790393519,2008-06-19,16:17:49
39.9723549,116.3257766,0,229.7,39618.6790625,2008-06-19,16:17:51
39.972335,116.3257466,0,226.4,39618.6790856481,2008-06-19,16:17:53
39.9723149,116.3257066,0,226.4,39618.6791087963,2008-06-19,16:17:55
39.9722883,116.3256633,0,226.4,39618.6791319444,2008-06-19,16:17:57
39.9722883,116.3256516,0,226.4,39618.6791550926,2008-06-19,16:17:59
39.9722733,116.3256033,0,226.4,39618.6791782407,2008-06-19,16:18:01
39.9722783,116.3255699,0,226.4,39618.6792013889,2008-06-19,16:18:03
39.9722816,116.3255399,0,226.4,39618.679224537,2008-06-19,16:18:05
39.972265,116.32549,0,226.4,39618.6792476852,2008-06-19,16:18:07
39.972275,116.32542,0,226.4,39618.6792708333,2008-06-19,16:18:09
39.9722783,116.32537,0,226.4,39618.6792939815,2008-06-19,16:18:11
39.9723016,116.3253216,0,226.4,39618.6793171296,2008-06-19,16:18:13
39.9722983,116.3252949,0,226.4,39618.6793402778,2008-06-19,16:18:15
39.9722999,116.3252749,0,226.4,39618.6793634259,2008-06-19,16:18:17
39.9723066,116.3252616,0,226.4,39618.6793865741,2008-06-19,16:18:19
39.9723183,116.3252283,0,226.4,39618.6794097222,2008-06-19,16:18:21
39.9723399,116.3251916,0,226.4,39618.6794328704,2008-06-19,16:18:23
39.9723383,116.3251583,0,226.4,39618.6794560185,2008-06-19,16:18:25
39.9723299,116.3251183,0,226.4,39618.6794791667,2008-06-19,16:18:27
39.9723299,116.3250799,0,226.4,39618.6795023148,2008-06-19,16:18:29
39.9723249,116.32504,0,226.4,39618.679525463,2008-06-19,16:18:31
39.9723266,116.325005,0,226.4,39618.6795486111,2008-06-19,16:18:33
39.9723333,116.3249733,0,226.4,39618.6795717593,2008-06-19,16:18:35
39.9722816,116.3249199,0,226.4,39618.6795949074,2008-06-19,16:18:37
39.972265,116.3248549,0,226.4,39618.6796180556,2008-06-19,16:18:39
39.9722533,116.3248333,0,226.4,39618.6796412037,2008-06-19,16:18:41
39.9722433,116.3247999,0,226.4,39618.6796643519,2008-06-19,16:18:43
39.9722383,116.3247666,0,226.4,39618.6796875,2008-06-19,16:18:45
39.972235,116.32474,0,226.4,39618.6797106481,2008-06-19,16:18:47
39.9722233,116.3247033,0,226.4,39618.6797337963,2008-06-19,16:18:49
39.972235,116.32467,0,226.4,39618.6797569444,2008-06-19,16:18:51
39.97225,116.3246183,0,226.4,39618.6797800926,2008-06-19,16:18:53
39.9722633,116.3245733,0,226.4,39618.6798032407,2008-06-19,16:18:55
39.9722783,116.3245383,0,226.4,39618.6798263889,2008-06-19,16:18:57
39.9722966,116.3245049,0,226.4,39618.679849537,2008-06-19,16:18:59
39.9723166,116.3245099,0,226.4,39618.6798726852,2008-06-19,16:19:01
39.9723399,116.3245116,0,226.4,39618.6798958333,2008-06-19,16:19:03
39.9723116,116.3245033,0,226.4,39618.6799189815,2008-06-19,16:19:05
39.9722383,116.3245516,0,226.4,39618.6799768518,2008-06-19,16:19:10
39.9722083,116.3245533,0,226.4,39618.68,2008-06-19,16:19:12
39.9721999,116.3245416,0,226.4,39618.6800231481,2008-06-19,16:19:14
39.9721783,116.3245433,0,226.4,39618.6800462963,2008-06-19,16:19:16
39.9721666,116.3245483,0,226.4,39618.6800694444,2008-06-19,16:19:18
39.9721033,116.32455,0,226.4,39618.6800925926,2008-06-19,16:19:20
39.9720683,116.3245533,0,226.4,39618.6801157407,2008-06-19,16:19:22
39.9719799,116.3245616,0,226.4,39618.6801388889,2008-06-19,16:19:24
39.971945,116.3245666,0,226.4,39618.680162037,2008-06-19,16:19:26
39.9719216,116.3245766,0,226.4,39618.6801851852,2008-06-19,16:19:28
39.9718366,116.3245949,0,226.4,39618.6802083333,2008-06-19,16:19:30
39.9717549,116.3245833,0,223.1,39618.6802314815,2008-06-19,16:19:32
39.97173,116.3245916,0,226.4,39618.6802546296,2008-06-19,16:19:34
39.9717183,116.3245983,0,226.4,39618.6802777778,2008-06-19,16:19:36
39.971705,116.3246133,0,226.4,39618.6803009259,2008-06-19,16:19:38
39.9716783,116.3246383,0,226.4,39618.6803240741,2008-06-19,16:19:40
39.9716566,116.3246883,0,226.4,39618.6803472222,2008-06-19,16:19:42
39.9716366,116.3247333,0,226.4,39618.6803703704,2008-06-19,16:19:44
39.9716433,116.3247666,0,223.1,39618.6803935185,2008-06-19,16:19:46
39.9716616,116.3248149,0,223.1,39618.6804166667,2008-06-19,16:19:48
39.9716849,116.3248533,0,223.1,39618.6804398148,2008-06-19,16:19:50
39.9717116,116.3248816,0,223.1,39618.680462963,2008-06-19,16:19:52
39.9717266,116.3249183,0,223.1,39618.6804861111,2008-06-19,16:19:54
39.9717399,116.3249416,0,223.1,39618.6805092593,2008-06-19,16:19:56
39.9717266,116.3249549,0,223.1,39618.6805324074,2008-06-19,16:19:58
39.97173,116.32497,0,223.1,39618.6805555556,2008-06-19,16:20:00
39.971705,116.3249949,0,223.1,39618.6805787037,2008-06-19,16:20:02
39.9716916,116.3250183,0,223.1,39618.6806018518,2008-06-19,16:20:04
39.9716949,116.3250516,0,223.1,39618.680625,2008-06-19,16:20:06
39.9717133,116.32507,0,223.1,39618.6806481481,2008-06-19,16:20:08
39.9717233,116.32509,0,223.1,39618.6806712963,2008-06-19,16:20:10
39.9717216,116.3251016,0,223.1,39618.6806944444,2008-06-19,16:20:12
39.9717133,116.3251116,0,223.1,39618.6807175926,2008-06-19,16:20:14
39.9717066,116.3251116,0,223.1,39618.6807407407,2008-06-19,16:20:16
39.97169,116.3250916,0,223.1,39618.680787037,2008-06-19,16:20:20
39.971675,116.3250916,0,223.1,39618.6808101852,2008-06-19,16:20:22
39.97166,116.3250949,0,223.1,39618.6808333333,2008-06-19,16:20:24
39.9716549,116.3250966,0,223.1,39618.6808564815,2008-06-19,16:20:26
39.9716466,116.3250816,0,223.1,39618.6808796296,2008-06-19,16:20:28
