# Supplementary material for: Research on differential privacy protection method based on user tendency
Source: PLoS One. 2023 Oct 26;18(10):e0288823. doi: 10.1371/journal.pone.0288823 (PMC10602288; doi:10.1371/journal.pone.0288823)
Supplement: S4 Data — (ZIP) [file pone.0288823.s004.zip › Data 5-4/112/Trajectory/20080619230237.plt]

Geolife trajectory
WGS 84
Altitude is in Feet
Reserved 3
0,2,255,My Track,0,0,2,8421376
0
39.9716733,116.3249383,0,190.3,39618.960150463,2008-06-19,23:02:37
39.9716766,116.3249083,0,183.7,39618.960162037,2008-06-19,23:02:38
39.9716849,116.3248716,0,183.7,39618.9601851852,2008-06-19,23:02:40
39.9716833,116.3248383,0,183.7,39618.9602083333,2008-06-19,23:02:42
39.9717116,116.3248333,0,183.7,39618.9602314815,2008-06-19,23:02:44
39.9716849,116.3248216,0,183.7,39618.9602546296,2008-06-19,23:02:46
39.9716933,116.3248166,0,187,39618.9602777778,2008-06-19,23:02:48
39.9718066,116.3248316,0,190.3,39618.9603009259,2008-06-19,23:02:50
39.9718016,116.3248183,0,193.6,39618.9603240741,2008-06-19,23:02:52
39.97176,116.3247933,0,196.9,39618.9603472222,2008-06-19,23:02:54
39.97172,116.3247716,0,196.9,39618.9603703704,2008-06-19,23:02:56
39.9716366,116.3247699,0,200.1,39618.9603935185,2008-06-19,23:02:58
39.9716016,116.3247533,0,203.4,39618.9604166667,2008-06-19,23:03:00
39.9715666,116.3247016,0,203.4,39618.9604398148,2008-06-19,23:03:02
39.9717066,116.3246049,0,203.4,39618.960462963,2008-06-19,23:03:04
39.9717766,116.3245733,0,203.4,39618.9604861111,2008-06-19,23:03:06
39.9718516,116.324515,0,203.4,39618.9605092593,2008-06-19,23:03:08
39.9719466,116.3244699,0,203.4,39618.9605324074,2008-06-19,23:03:10
39.9719916,116.3244316,0,203.4,39618.9605555556,2008-06-19,23:03:12
39.9720433,116.3244183,0,203.4,39618.9605787037,2008-06-19,23:03:14
39.9721266,116.3243533,0,203.4,39618.9606018519,2008-06-19,23:03:16
39.9722266,116.3243366,0,203.4,39618.960625,2008-06-19,23:03:18
39.9722483,116.324305,0,203.4,39618.9606481481,2008-06-19,23:03:20
39.9721833,116.3243799,0,203.4,39618.9606712963,2008-06-19,23:03:22
39.9721733,116.3244133,0,203.4,39618.9606944444,2008-06-19,23:03:24
39.9721783,116.3244366,0,203.4,39618.9607175926,2008-06-19,23:03:26
39.9722116,116.3244316,0,203.4,39618.9607407407,2008-06-19,23:03:28
39.9722416,116.324425,0,203.4,39618.9607638889,2008-06-19,23:03:30
39.9722233,116.324445,0,203.4,39618.960787037,2008-06-19,23:03:32
39.9721683,116.3245049,0,203.4,39618.9608101852,2008-06-19,23:03:34
39.9721433,116.3245383,0,203.4,39618.9608333333,2008-06-19,23:03:36
39.9721449,116.3245516,0,203.4,39618.9608564815,2008-06-19,23:03:38
39.9721516,116.3245866,0,203.4,39618.9608796296,2008-06-19,23:03:40
39.9721533,116.3246066,0,203.4,39618.9609027778,2008-06-19,23:03:42
39.9721583,116.324655,0,203.4,39618.9609259259,2008-06-19,23:03:44
39.97214,116.3247116,0,203.4,39618.9609490741,2008-06-19,23:03:46
39.9721466,116.3247449,0,203.4,39618.9609722222,2008-06-19,23:03:48
39.9721849,116.324775,0,203.4,39618.9609953704,2008-06-19,23:03:50
39.9721816,116.3248433,0,203.4,39618.9610185185,2008-06-19,23:03:52
39.9721899,116.3249049,0,203.4,39618.9610416667,2008-06-19,23:03:54
39.9722299,116.3249333,0,203.4,39618.9610648148,2008-06-19,23:03:56
39.9722583,116.3249766,0,203.4,39618.961087963,2008-06-19,23:03:58
39.9722816,116.3249749,0,203.4,39618.9611111111,2008-06-19,23:04:00
39.9722666,116.3249533,0,203.4,39618.9611342593,2008-06-19,23:04:02
39.9722733,116.3249733,0,203.4,39618.9611574074,2008-06-19,23:04:04
39.9722999,116.325005,0,203.4,39618.9611805556,2008-06-19,23:04:06
39.9723033,116.32502,0,203.4,39618.9612037037,2008-06-19,23:04:08
39.9722733,116.3251133,0,203.4,39618.9612268518,2008-06-19,23:04:10
39.9723083,116.3251583,0,203.4,39618.96125,2008-06-19,23:04:12
39.9723333,116.3251983,0,203.4,39618.9612731481,2008-06-19,23:04:14
39.9723683,116.3252366,0,203.4,39618.9612962963,2008-06-19,23:04:16
39.9723933,116.3252616,0,203.4,39618.9613194444,2008-06-19,23:04:18
39.9723966,116.3252899,0,203.4,39618.9613425926,2008-06-19,23:04:20
39.9723916,116.3253233,0,203.4,39618.9613657407,2008-06-19,23:04:22
39.9724099,116.3253633,0,203.4,39618.9613888889,2008-06-19,23:04:24
39.9724133,116.3254133,0,203.4,39618.961412037,2008-06-19,23:04:26
39.972415,116.325455,0,203.4,39618.9614351852,2008-06-19,23:04:28
39.9724233,116.3255016,0,203.4,39618.9614583333,2008-06-19,23:04:30
39.9724233,116.325545,0,203.4,39618.9614814815,2008-06-19,23:04:32
39.9724166,116.3255783,0,203.4,39618.9615046296,2008-06-19,23:04:34
39.9724366,116.3256399,0,203.4,39618.9615277778,2008-06-19,23:04:36
39.9724183,116.3256633,0,203.4,39618.9615509259,2008-06-19,23:04:38
39.9723933,116.3257116,0,203.4,39618.9615740741,2008-06-19,23:04:40
39.9723966,116.325735,0,203.4,39618.9615972222,2008-06-19,23:04:42
39.97242,116.3257599,0,203.4,39618.9616203704,2008-06-19,23:04:44
39.97243,116.3258033,0,203.4,39618.9616435185,2008-06-19,23:04:46
39.9724116,116.3258116,0,203.4,39618.9616666667,2008-06-19,23:04:48
39.9724383,116.3258066,0,203.4,39618.9616898148,2008-06-19,23:04:50
39.972415,116.3258833,0,203.4,39618.961712963,2008-06-19,23:04:52
39.9724066,116.3258966,0,203.4,39618.9617361111,2008-06-19,23:04:54
39.9723566,116.3259383,0,203.4,39618.9617592593,2008-06-19,23:04:56
39.9722866,116.3259949,0,203.4,39618.9617824074,2008-06-19,23:04:58
39.9722283,116.3260399,0,203.4,39618.9618055556,2008-06-19,23:05:00
39.97225,116.3260749,0,203.4,39618.9618287037,2008-06-19,23:05:02
39.9722716,116.326105,0,203.4,39618.9618518518,2008-06-19,23:05:04
39.9722699,116.32617,0,203.4,39618.961875,2008-06-19,23:05:06
39.9722833,116.3262299,0,203.4,39618.9618981481,2008-06-19,23:05:08
39.9722683,116.32626,0,203.4,39618.9619212963,2008-06-19,23:05:10
39.9722633,116.326295,0,203.4,39618.9619444444,2008-06-19,23:05:12
39.9723016,116.3262816,0,203.4,39618.9619675926,2008-06-19,23:05:14
39.9723883,116.3263049,0,203.4,39618.9619907407,2008-06-19,23:05:16
39.9723949,116.3263199,0,203.4,39618.9620138889,2008-06-19,23:05:18
39.9723783,116.3263433,0,203.4,39618.962037037,2008-06-19,23:05:20
39.9723716,116.3263866,0,203.4,39618.9620601852,2008-06-19,23:05:22
39.9723549,116.3264249,0,203.4,39618.9620833333,2008-06-19,23:05:24
39.9723566,116.3264516,0,203.4,39618.9621064815,2008-06-19,23:05:26
39.9723166,116.3265083,0,203.4,39618.9621296296,2008-06-19,23:05:28
39.9722116,116.3265799,0,203.4,39618.9621527778,2008-06-19,23:05:30
39.972205,116.3266366,0,203.4,39618.9621759259,2008-06-19,23:05:32
39.9722083,116.3266766,0,203.4,39618.9621990741,2008-06-19,23:05:34
39.972205,116.32673,0,203.4,39618.9622222222,2008-06-19,23:05:36
39.9722333,116.3267866,0,203.4,39618.9622453704,2008-06-19,23:05:38
39.972195,116.32682,0,203.4,39618.9622685185,2008-06-19,23:05:40
39.972165,116.3268466,0,203.4,39618.9622916667,2008-06-19,23:05:42
39.97218,116.3268733,0,203.4,39618.9623148148,2008-06-19,23:05:44
39.9722033,116.3269333,0,203.4,39618.962337963,2008-06-19,23:05:46
39.9722383,116.3269583,0,203.4,39618.9623611111,2008-06-19,23:05:48
39.9721916,116.3269966,0,203.4,39618.9623842593,2008-06-19,23:05:50
39.9721683,116.3270283,0,203.4,39618.9624074074,2008-06-19,23:05:52
39.9721666,116.3270616,0,203.4,39618.9624305556,2008-06-19,23:05:54
39.9721716,116.3270966,0,203.4,39618.9624537037,2008-06-19,23:05:56
39.97218,116.3271199,0,203.4,39618.9624768518,2008-06-19,23:05:58
39.9722266,116.3271449,0,203.4,39618.9625,2008-06-19,23:06:00
39.9723566,116.3270883,0,203.4,39618.9625231481,2008-06-19,23:06:02
39.9724366,116.3270816,0,203.4,39618.9625462963,2008-06-19,23:06:04
39.9725,116.3270833,0,203.4,39618.9625694444,2008-06-19,23:06:06
39.9725033,116.32708,0,203.4,39618.9625925926,2008-06-19,23:06:08
39.97243,116.32713,0,203.4,39618.9626157407,2008-06-19,23:06:10
39.9723833,116.3271933,0,203.4,39618.9626388889,2008-06-19,23:06:12
39.9724649,116.3271599,0,203.4,39618.962662037,2008-06-19,23:06:14
39.97249,116.3271683,0,203.4,39618.9626851852,2008-06-19,23:06:16
39.9724516,116.32722,0,203.4,39618.9627083333,2008-06-19,23:06:18
39.9724383,116.3272583,0,203.4,39618.9627314815,2008-06-19,23:06:20
39.974,116.3274199,0,203.4,39618.9644907407,2008-06-19,23:08:52
39.9740083,116.3274183,0,203.4,39618.9645138889,2008-06-19,23:08:54
39.9740266,116.3274216,0,203.4,39618.964537037,2008-06-19,23:08:56
39.974015,116.3274249,0,203.4,39618.9645601852,2008-06-19,23:08:58
39.9740383,116.3274199,0,203.4,39618.9645833333,2008-06-19,23:09:00
39.974045,116.3274316,0,203.4,39618.9646064815,2008-06-19,23:09:02
39.9741083,116.3274433,0,203.4,39618.9646296296,2008-06-19,23:09:04
39.9741966,116.3274849,0,203.4,39618.9647106482,2008-06-19,23:09:11
39.9741866,116.3274733,0,203.4,39618.9647337963,2008-06-19,23:09:13
39.9742283,116.3274533,0,203.4,39618.9647569444,2008-06-19,23:09:15
39.9742166,116.3274399,0,203.4,39618.9647800926,2008-06-19,23:09:17
39.97417,116.3274316,0,203.4,39618.9648032407,2008-06-19,23:09:19
39.9741683,116.3274216,0,203.4,39618.9648263889,2008-06-19,23:09:21
39.9741016,116.3274433,0,203.4,39618.964849537,2008-06-19,23:09:23
39.97406,116.3274583,0,203.4,39618.9648726852,2008-06-19,23:09:25
39.97407,116.3274466,0,203.4,39618.9648958333,2008-06-19,23:09:27
39.9740516,116.3274666,0,203.4,39618.9649189815,2008-06-19,23:09:29
39.974005,116.3274583,0,203.4,39618.9649421296,2008-06-19,23:09:31
39.9739716,116.327445,0,203.4,39618.9649652778,2008-06-19,23:09:33
39.973915,116.3274533,0,203.4,39618.9649884259,2008-06-19,23:09:35
39.9738416,116.3274566,0,203.4,39618.9650115741,2008-06-19,23:09:37
39.9737833,116.3274566,0,203.4,39618.9650347222,2008-06-19,23:09:39
39.9737066,116.3274616,0,203.4,39618.9650578704,2008-06-19,23:09:41
39.9736916,116.327445,0,203.4,39618.9650810185,2008-06-19,23:09:43
39.9736449,116.3274349,0,203.4,39618.9651041667,2008-06-19,23:09:45
39.97362,116.3274333,0,203.4,39618.9651273148,2008-06-19,23:09:47
39.9735783,116.3274316,0,203.4,39618.965150463,2008-06-19,23:09:49
39.9735216,116.3274266,0,203.4,39618.9651736111,2008-06-19,23:09:51
39.9734349,116.3274416,0,203.4,39618.9651967593,2008-06-19,23:09:53
39.9733883,116.3274499,0,203.4,39618.9652199074,2008-06-19,23:09:55
39.9733283,116.3274633,0,203.4,39618.9652430556,2008-06-19,23:09:57
39.9732549,116.3274749,0,203.4,39618.9652662037,2008-06-19,23:09:59
39.9735183,116.32762,0,203.4,39618.965462963,2008-06-19,23:10:16
39.9735383,116.3275966,0,203.4,39618.9654861111,2008-06-19,23:10:18
39.9735466,116.3275749,0,203.4,39618.9655092593,2008-06-19,23:10:20
39.9735766,116.3275433,0,203.4,39618.9655324074,2008-06-19,23:10:22
39.9735883,116.3275049,0,203.4,39618.9655555556,2008-06-19,23:10:24
39.9735899,116.3274783,0,203.4,39618.9655787037,2008-06-19,23:10:26
39.9735416,116.3274983,0,203.4,39618.9657175926,2008-06-19,23:10:38
39.9735466,116.3274866,0,203.4,39618.9657407407,2008-06-19,23:10:40
39.9735449,116.3274699,0,203.4,39618.9657638889,2008-06-19,23:10:42
39.9718983,116.3256949,0,157.5,39618.9669907407,2008-06-19,23:12:28
39.971365,116.3257316,0,154.2,39618.9670486111,2008-06-19,23:12:33
39.9713149,116.3255983,0,154.2,39618.9671064815,2008-06-19,23:12:38
39.9716316,116.3248316,0,154.2,39618.9672569444,2008-06-19,23:12:51
39.9717516,116.3247383,0,154.2,39618.9672800926,2008-06-19,23:12:53
39.9717883,116.3246999,0,154.2,39618.9673032407,2008-06-19,23:12:55
39.9718533,116.3246633,0,154.2,39618.9673263889,2008-06-19,23:12:57
39.9719183,116.3246133,0,154.2,39618.967349537,2008-06-19,23:12:59
39.9719466,116.3245733,0,154.2,39618.9673726852,2008-06-19,23:13:01
39.9719316,116.3245583,0,154.2,39618.9673958333,2008-06-19,23:13:03
39.9715566,116.3249116,0,150.9,39618.9676041667,2008-06-19,23:13:21
39.9715466,116.3249266,0,150.9,39618.9676273148,2008-06-19,23:13:23
39.9752833,116.3307683,0,177.2,39618.9769212963,2008-06-19,23:26:46
39.9752566,116.3308649,0,183.7,39618.9769444444,2008-06-19,23:26:48
39.9753416,116.3308633,0,183.7,39618.9769675926,2008-06-19,23:26:50
39.9868016,116.3993149,0,180.4,39618.9950578704,2008-06-19,23:52:53
39.9868049,116.3995383,0,180.4,39618.9950810185,2008-06-19,23:52:55
39.9868049,116.3997733,0,183.7,39618.9951041667,2008-06-19,23:52:57
39.9868116,116.4000166,0,183.7,39618.9951273148,2008-06-19,23:52:59
39.9868199,116.4002766,0,183.7,39618.995150463,2008-06-19,23:53:01
39.9868433,116.4005466,0,183.7,39618.9951736111,2008-06-19,23:53:03
39.9868749,116.4008333,0,180.4,39618.9951967593,2008-06-19,23:53:05
39.9869066,116.4011183,0,180.4,39618.9952199074,2008-06-19,23:53:07
39.9869299,116.4014399,0,183.7,39618.9952430556,2008-06-19,23:53:09
39.986965,116.4017466,0,183.7,39618.9952662037,2008-06-19,23:53:11
39.9870149,116.4020766,0,183.7,39618.9952893518,2008-06-19,23:53:13
39.9870483,116.4023999,0,183.7,39618.9953125,2008-06-19,23:53:15
39.9870633,116.4027033,0,187,39618.9953356481,2008-06-19,23:53:17
39.9870666,116.40304,0,190.3,39618.9953587963,2008-06-19,23:53:19
39.9870849,116.4033816,0,187,39618.9953819444,2008-06-19,23:53:21
39.987115,116.4037216,0,187,39618.9954050926,2008-06-19,23:53:23
39.9871133,116.4040416,0,190.3,39618.9954282407,2008-06-19,23:53:25
39.9871016,116.4043533,0,193.6,39618.9954513889,2008-06-19,23:53:27
39.9871099,116.4046616,0,196.9,39618.995474537,2008-06-19,23:53:29
39.9871416,116.4049899,0,196.9,39618.9954976852,2008-06-19,23:53:31
39.9871549,116.4053216,0,200.1,39618.9955208333,2008-06-19,23:53:33
39.98716,116.4056516,0,203.4,39618.9955439815,2008-06-19,23:53:35
39.987185,116.4059783,0,210,39618.9955671296,2008-06-19,23:53:37
39.9872349,116.4062749,0,213.3,39618.9955902778,2008-06-19,23:53:39
39.987245,116.406585,0,219.8,39618.9956134259,2008-06-19,23:53:41
39.98726,116.4068983,0,226.4,39618.9956365741,2008-06-19,23:53:43
39.98727,116.4072266,0,232.9,39618.9956597222,2008-06-19,23:53:45
39.9872949,116.4075483,0,239.5,39618.9956828704,2008-06-19,23:53:47
39.9873,116.40788,0,249.3,39618.9957060185,2008-06-19,23:53:49
39.9873083,116.4081999,0,255.9,39618.9957291667,2008-06-19,23:53:51
39.9873466,116.4084516,0,262.5,39618.9957523148,2008-06-19,23:53:53
39.9874333,116.4086433,0,272.3,39618.995775463,2008-06-19,23:53:55
39.9874433,116.4088566,0,275.6,39618.9957986111,2008-06-19,23:53:57
39.9874616,116.4090833,0,282.2,39618.9958217593,2008-06-19,23:53:59
39.9875066,116.4093033,0,285.4,39618.9958449074,2008-06-19,23:54:01
39.9875349,116.4095599,0,288.7,39618.9958680556,2008-06-19,23:54:03
39.9875599,116.4098283,0,285.4,39618.9958912037,2008-06-19,23:54:05
39.9876016,116.4100883,0,285.4,39618.9959143519,2008-06-19,23:54:07
39.9876316,116.4103866,0,285.4,39618.9959375,2008-06-19,23:54:09
39.9876599,116.4108199,0,282.2,39618.9959722222,2008-06-19,23:54:12
39.9876866,116.41114,0,282.2,39618.9959953704,2008-06-19,23:54:14
39.9876999,116.4114849,0,282.2,39618.9960185185,2008-06-19,23:54:16
39.9877033,116.4118316,0,282.2,39618.9960416667,2008-06-19,23:54:18
39.9876999,116.4121849,0,282.2,39618.9960648148,2008-06-19,23:54:20
39.9876883,116.4125116,0,285.4,39618.996087963,2008-06-19,23:54:22
39.9875616,116.4129116,0,282.2,39618.9961111111,2008-06-19,23:54:24
39.98757,116.4132,0,285.4,39618.9961342593,2008-06-19,23:54:26
39.9875483,116.413515,0,285.4,39618.9961574074,2008-06-19,23:54:28
39.9876183,116.4137933,0,285.4,39618.9961805556,2008-06-19,23:54:30
39.9876666,116.4141283,0,288.7,39618.9962037037,2008-06-19,23:54:32
39.98771,116.4144816,0,288.7,39618.9962268519,2008-06-19,23:54:34
39.9877633,116.4148583,0,292,39618.99625,2008-06-19,23:54:36
39.987775,116.4152549,0,292,39618.9962731482,2008-06-19,23:54:38
39.9877966,116.4156616,0,295.3,39618.9962962963,2008-06-19,23:54:40
39.9877949,116.416065,0,295.3,39618.9963194444,2008-06-19,23:54:42
39.9877933,116.4164716,0,298.6,39618.9963425926,2008-06-19,23:54:44
39.9877233,116.4175049,0,298.6,39618.996400463,2008-06-19,23:54:49
39.9877066,116.4185049,0,295.3,39618.9964583333,2008-06-19,23:54:54
39.9876933,116.4189066,0,295.3,39618.9964814815,2008-06-19,23:54:56
39.9876766,116.4193316,0,292,39618.9965046296,2008-06-19,23:54:58
39.9876466,116.4204416,0,288.7,39618.9965625,2008-06-19,23:55:03
39.9876149,116.4215933,0,282.2,39618.9966203704,2008-06-19,23:55:08
39.9876433,116.422735,0,272.3,39618.9966782407,2008-06-19,23:55:13
39.98769,116.4238316,0,246.1,39618.9967361111,2008-06-19,23:55:18
39.9877166,116.424885,0,239.5,39618.9967939815,2008-06-19,23:55:23
39.9877883,116.4259599,0,242.8,39618.9968518519,2008-06-19,23:55:28
39.987915,116.4274066,0,239.5,39618.9969212963,2008-06-19,23:55:34
39.9879833,116.428585,0,239.5,39618.9969791667,2008-06-19,23:55:39
39.9880516,116.4296899,0,239.5,39618.997037037,2008-06-19,23:55:44
39.9880266,116.4307783,0,236.2,39618.9970949074,2008-06-19,23:55:49
39.9877816,116.4320016,0,226.4,39618.9971527778,2008-06-19,23:55:54
39.9874749,116.4331366,0,219.8,39618.9972106481,2008-06-19,23:55:59
39.9871233,116.4341649,0,213.3,39618.9972685185,2008-06-19,23:56:04
39.9867333,116.4351166,0,200.1,39618.9973263889,2008-06-19,23:56:09
39.9863333,116.4360433,0,193.6,39618.9973842593,2008-06-19,23:56:14
39.9859449,116.4370466,0,187,39618.9974421296,2008-06-19,23:56:19
39.9855816,116.4380116,0,183.7,39618.9975,2008-06-19,23:56:24
39.98524,116.43883,0,180.4,39618.9975578704,2008-06-19,23:56:29
39.9851099,116.4391533,0,180.4,39618.9975810185,2008-06-19,23:56:31
39.9849816,116.4394766,0,180.4,39618.9976041667,2008-06-19,23:56:33
39.9848483,116.4398199,0,180.4,39618.9976273148,2008-06-19,23:56:35
39.9847066,116.44019,0,180.4,39618.997650463,2008-06-19,23:56:37
39.9845749,116.4405549,0,183.7,39618.9976736111,2008-06-19,23:56:39
39.9844366,116.4409183,0,183.7,39618.9976967593,2008-06-19,23:56:41
39.9842766,116.4412816,0,183.7,39618.9977199074,2008-06-19,23:56:43
39.9837783,116.4422933,0,183.7,39618.9977893519,2008-06-19,23:56:49
39.9835983,116.4425916,0,183.7,39618.9978125,2008-06-19,23:56:51
39.9833949,116.442895,0,183.7,39618.9978356481,2008-06-19,23:56:53
39.9831999,116.4431849,0,180.4,39618.9978587963,2008-06-19,23:56:55
39.9830066,116.4434666,0,180.4,39618.9978819444,2008-06-19,23:56:57
39.9828283,116.44374,0,177.2,39618.9979050926,2008-06-19,23:56:59
39.9826466,116.444015,0,177.2,39618.9979282407,2008-06-19,23:57:01
39.982455,116.4442899,0,173.9,39618.9979513889,2008-06-19,23:57:03
39.9822633,116.4445916,0,173.9,39618.997974537,2008-06-19,23:57:05
39.9820633,116.4449083,0,173.9,39618.9979976852,2008-06-19,23:57:07
39.9818566,116.4452283,0,173.9,39618.9980208333,2008-06-19,23:57:09
39.9816616,116.4455366,0,170.6,39618.9980439815,2008-06-19,23:57:11
39.9814566,116.4458516,0,170.6,39618.9980671296,2008-06-19,23:57:13
39.9808966,116.4467033,0,167.3,39618.998125,2008-06-19,23:57:18
39.9802699,116.4476183,0,164,39618.9981828704,2008-06-19,23:57:23
39.9796416,116.4485383,0,160.8,39618.9982407407,2008-06-19,23:57:28
39.9790149,116.4494333,0,157.5,39618.9982986111,2008-06-19,23:57:33
39.9784066,116.45032,0,154.2,39618.9983564815,2008-06-19,23:57:38
39.9778649,116.4511033,0,147.6,39618.9984143519,2008-06-19,23:57:43
39.9777333,116.4514116,0,150.9,39618.9984722222,2008-06-19,23:57:48
39.9776399,116.4515166,0,147.6,39618.9984953704,2008-06-19,23:57:50
39.9776,116.45156,0,147.6,39618.9985185185,2008-06-19,23:57:52
39.9775716,116.4515966,0,147.6,39618.9985416667,2008-06-19,23:57:54
39.9775216,116.4516399,0,147.6,39618.9985648148,2008-06-19,23:57:56
39.9774449,116.4517099,0,147.6,39618.998587963,2008-06-19,23:57:58
39.9774033,116.4517749,0,147.6,39618.9986111111,2008-06-19,23:58:00
39.9773516,116.4518449,0,150.9,39618.9986342593,2008-06-19,23:58:02
39.97728,116.4519483,0,150.9,39618.9986574074,2008-06-19,23:58:04
39.9772166,116.45205,0,150.9,39618.9986805556,2008-06-19,23:58:06
39.977155,116.4521466,0,147.6,39618.9987037037,2008-06-19,23:58:08
39.9770766,116.4522533,0,147.6,39618.9987268519,2008-06-19,23:58:10
39.9769966,116.4523633,0,147.6,39618.99875,2008-06-19,23:58:12
39.9769233,116.4524783,0,147.6,39618.9987731481,2008-06-19,23:58:14
39.9768399,116.4526116,0,147.6,39618.9987962963,2008-06-19,23:58:16
39.9767433,116.4527633,0,147.6,39618.9988194444,2008-06-19,23:58:18
39.9766866,116.4528733,0,147.6,39618.9988425926,2008-06-19,23:58:20
39.9766316,116.4529683,0,147.6,39618.9988657407,2008-06-19,23:58:22
39.9765766,116.4530466,0,147.6,39618.9988888889,2008-06-19,23:58:24
39.9765133,116.4531466,0,147.6,39618.998912037,2008-06-19,23:58:26
39.97644,116.4532483,0,147.6,39618.9989351852,2008-06-19,23:58:28
39.9763666,116.4533566,0,147.6,39618.9989583333,2008-06-19,23:58:30
39.9762949,116.4534716,0,147.6,39618.9989814815,2008-06-19,23:58:32
39.9762099,116.453585,0,147.6,39618.9990046296,2008-06-19,23:58:34
39.9761316,116.4537066,0,147.6,39618.9990277778,2008-06-19,23:58:36
39.9760266,116.4538516,0,147.6,39618.9990509259,2008-06-19,23:58:38
39.9759283,116.454,0,147.6,39618.9990740741,2008-06-19,23:58:40
39.9758233,116.4541699,0,147.6,39618.9990972222,2008-06-19,23:58:42
39.9757183,116.4543433,0,147.6,39618.9991203704,2008-06-19,23:58:44
39.9756199,116.4545166,0,147.6,39618.9991435185,2008-06-19,23:58:46
39.9755266,116.45468,0,147.6,39618.9991666667,2008-06-19,23:58:48
39.9754283,116.4548283,0,147.6,39618.9991898148,2008-06-19,23:58:50
39.97532,116.4549849,0,147.6,39618.999212963,2008-06-19,23:58:52
39.9752216,116.4551283,0,144.4,39618.9992361111,2008-06-19,23:58:54
39.97512,116.4552666,0,144.4,39618.9992592593,2008-06-19,23:58:56
39.9750383,116.4553916,0,144.4,39618.9992824074,2008-06-19,23:58:58
39.9749433,116.4555216,0,144.4,39618.9993055556,2008-06-19,23:59:00
39.9748716,116.4556466,0,144.4,39618.9993287037,2008-06-19,23:59:02
39.9747899,116.4557899,0,144.4,39618.9993518519,2008-06-19,23:59:04
39.974705,116.4559366,0,144.4,39618.999375,2008-06-19,23:59:06
39.974635,116.4560833,0,144.4,39618.9993981481,2008-06-19,23:59:08
39.9745216,116.4562666,0,144.4,39618.9994212963,2008-06-19,23:59:10
39.9744149,116.4564383,0,144.4,39618.9994444444,2008-06-19,23:59:12
39.9743066,116.4566183,0,144.4,39618.9994675926,2008-06-19,23:59:14
39.9742049,116.4567899,0,144.4,39618.9994907407,2008-06-19,23:59:16
39.9739566,116.4572249,0,144.4,39618.9995486111,2008-06-19,23:59:21
39.9737566,116.4575033,0,144.4,39618.9995717593,2008-06-19,23:59:23
39.9736033,116.4577266,0,144.4,39618.9995949074,2008-06-19,23:59:25
39.9734666,116.4579266,0,144.4,39618.9996180556,2008-06-19,23:59:27
39.9733333,116.4581416,0,144.4,39618.9996412037,2008-06-19,23:59:29
39.9731933,116.4583716,0,144.4,39618.9996643519,2008-06-19,23:59:31
39.9730383,116.45859,0,144.4,39618.9996875,2008-06-19,23:59:33
39.9729033,116.4587916,0,141.1,39618.9997106481,2008-06-19,23:59:35
39.97277,116.4589783,0,141.1,39618.9997337963,2008-06-19,23:59:37
39.9726483,116.4591433,0,141.1,39618.9997569444,2008-06-19,23:59:39
39.9725383,116.4592933,0,141.1,39618.9997800926,2008-06-19,23:59:41
39.9724399,116.4594383,0,137.8,39618.9998032407,2008-06-19,23:59:43
39.9723399,116.4595733,0,137.8,39618.9998263889,2008-06-19,23:59:45
39.9722299,116.4597133,0,137.8,39618.999849537,2008-06-19,23:59:47
39.9721266,116.4598616,0,137.8,39618.9998726852,2008-06-19,23:59:49
39.9720233,116.4600166,0,137.8,39618.9998958333,2008-06-19,23:59:51
39.9719633,116.46018,0,134.5,39618.9999189815,2008-06-19,23:59:53
39.9718916,116.4603149,0,131.2,39618.9999421296,2008-06-19,23:59:55
39.9718249,116.4604416,0,128,39618.9999652778,2008-06-19,23:59:57
39.97176,116.4605366,0,124.7,39618.9999884259,2008-06-19,23:59:59
39.97169,116.4606416,0,124.7,39619.0000115741,2008-06-20,00:00:01
39.9715999,116.4607516,0,124.7,39619.0000347222,2008-06-20,00:00:03
39.9715166,116.460865,0,124.7,39619.0000578704,2008-06-20,00:00:05
39.9714333,116.4609766,0,121.4,39619.0000810185,2008-06-20,00:00:07
39.97137,116.4611016,0,121.4,39619.0001041667,2008-06-20,00:00:09
39.9713299,116.4612133,0,118.1,39619.0001273148,2008-06-20,00:00:11
39.9713016,116.4613016,0,118.1,39619.000150463,2008-06-20,00:00:13
39.9712499,116.4614016,0,114.8,39619.0001736111,2008-06-20,00:00:15
39.9711916,116.4615016,0,114.8,39619.0001967593,2008-06-20,00:00:17
39.9711366,116.4615983,0,114.8,39619.0002199074,2008-06-20,00:00:19
39.9710783,116.4616916,0,114.8,39619.0002430556,2008-06-20,00:00:21
39.9709849,116.4618433,0,114.8,39619.0002777778,2008-06-20,00:00:24
39.9709383,116.4619316,0,114.8,39619.0003009259,2008-06-20,00:00:26
39.9709249,116.4619833,0,114.8,39619.0003240741,2008-06-20,00:00:28
39.9709183,116.4620433,0,114.8,39619.0003472222,2008-06-20,00:00:30
39.9708733,116.4621583,0,114.8,39619.0003703704,2008-06-20,00:00:32
39.9707983,116.4623349,0,114.8,39619.0003935185,2008-06-20,00:00:34
39.9706916,116.46252,0,114.8,39619.0004166667,2008-06-20,00:00:36
39.9706083,116.4626983,0,114.8,39619.0004398148,2008-06-20,00:00:38
39.9704649,116.4629066,0,114.8,39619.000462963,2008-06-20,00:00:40
39.9703233,116.4631049,0,114.8,39619.0004861111,2008-06-20,00:00:42
39.9701633,116.4633033,0,114.8,39619.0005092593,2008-06-20,00:00:44
39.9699966,116.4635016,0,114.8,39619.0005324074,2008-06-20,00:00:46
39.969825,116.4637033,0,114.8,39619.0005555556,2008-06-20,00:00:48
39.9696683,116.4639016,0,114.8,39619.0005787037,2008-06-20,00:00:50
39.9694933,116.464125,0,114.8,39619.0006018518,2008-06-20,00:00:52
39.9693116,116.4643483,0,114.8,39619.000625,2008-06-20,00:00:54
39.9691366,116.4645766,0,114.8,39619.0006481481,2008-06-20,00:00:56
39.968955,116.4648183,0,114.8,39619.0006712963,2008-06-20,00:00:58
39.9687566,116.4650816,0,114.8,39619.0006944444,2008-06-20,00:01:00
39.9685749,116.46535,0,114.8,39619.0007175926,2008-06-20,00:01:02
39.9683633,116.4656166,0,118.1,39619.0007407407,2008-06-20,00:01:04
39.9681566,116.4658933,0,118.1,39619.0007638889,2008-06-20,00:01:06
39.96796,116.4661933,0,118.1,39619.000787037,2008-06-20,00:01:08
39.9677566,116.4665,0,118.1,39619.0008101852,2008-06-20,00:01:10
39.9675733,116.4668066,0,118.1,39619.0008333333,2008-06-20,00:01:12
39.9673883,116.4671133,0,118.1,39619.0008564815,2008-06-20,00:01:14
39.9672016,116.4674066,0,118.1,39619.0008796296,2008-06-20,00:01:16
39.9670233,116.4676816,0,118.1,39619.0009027778,2008-06-20,00:01:18
39.9668533,116.4679483,0,121.4,39619.0009259259,2008-06-20,00:01:20
39.9666683,116.4682249,0,121.4,39619.0009490741,2008-06-20,00:01:22
39.9664983,116.468495,0,124.7,39619.0009722222,2008-06-20,00:01:24
39.9663299,116.4687716,0,124.7,39619.0009953704,2008-06-20,00:01:26
39.9661599,116.4690399,0,124.7,39619.0010185185,2008-06-20,00:01:28
39.966,116.4693133,0,124.7,39619.0010416667,2008-06-20,00:01:30
39.9658433,116.4695799,0,124.7,39619.0010648148,2008-06-20,00:01:32
39.9656616,116.4698483,0,128,39619.001087963,2008-06-20,00:01:34
39.9654666,116.4701333,0,128,39619.0011111111,2008-06-20,00:01:36
39.9652883,116.4704049,0,128,39619.0011342593,2008-06-20,00:01:38
39.9651,116.4706733,0,128,39619.0011574074,2008-06-20,00:01:40
39.9649266,116.470935,0,128,39619.0011805556,2008-06-20,00:01:42
39.9647733,116.4711749,0,124.7,39619.0012037037,2008-06-20,00:01:44
39.9646233,116.4713849,0,124.7,39619.0012268518,2008-06-20,00:01:46
39.9645066,116.4715599,0,128,39619.00125,2008-06-20,00:01:48
39.96443,116.4716466,0,124.7,39619.0012731481,2008-06-20,00:01:50
39.9643499,116.4717383,0,124.7,39619.0012962963,2008-06-20,00:01:52
39.9642766,116.4718349,0,124.7,39619.0013194444,2008-06-20,00:01:54
39.9642166,116.4719433,0,124.7,39619.0013425926,2008-06-20,00:01:56
39.964125,116.4720633,0,121.4,39619.0013657407,2008-06-20,00:01:58
39.96405,116.4721783,0,121.4,39619.0013888889,2008-06-20,00:02:00
39.9639416,116.4723133,0,121.4,39619.001412037,2008-06-20,00:02:02
39.9638116,116.4724833,0,121.4,39619.0014351852,2008-06-20,00:02:04
39.9636733,116.472685,0,121.4,39619.0014583333,2008-06-20,00:02:06
39.9635266,116.4728799,0,121.4,39619.0014814815,2008-06-20,00:02:08
39.9634249,116.4730549,0,121.4,39619.0015046296,2008-06-20,00:02:10
39.963335,116.4731999,0,121.4,39619.0015277778,2008-06-20,00:02:12
39.9632416,116.4733383,0,121.4,39619.0015509259,2008-06-20,00:02:14
39.9631383,116.4734733,0,121.4,39619.0015740741,2008-06-20,00:02:16
39.9630583,116.4735933,0,121.4,39619.0015972222,2008-06-20,00:02:18
39.9629633,116.4737433,0,121.4,39619.0016203704,2008-06-20,00:02:20
39.9628699,116.4739083,0,121.4,39619.0016435185,2008-06-20,00:02:22
39.9627949,116.474075,0,121.4,39619.0016666667,2008-06-20,00:02:24
39.9627183,116.4742533,0,118.1,39619.0016898148,2008-06-20,00:02:26
39.9626016,116.4744433,0,118.1,39619.001712963,2008-06-20,00:02:28
39.96248,116.4746466,0,118.1,39619.0017361111,2008-06-20,00:02:30
39.962345,116.474845,0,118.1,39619.0017592593,2008-06-20,00:02:32
39.962215,116.4750433,0,118.1,39619.0017824074,2008-06-20,00:02:34
39.9620833,116.4752416,0,118.1,39619.0018055556,2008-06-20,00:02:36
39.9619483,116.475425,0,118.1,39619.0018287037,2008-06-20,00:02:38
39.9618216,116.4756099,0,118.1,39619.0018518518,2008-06-20,00:02:40
39.9616899,116.4757949,0,121.4,39619.001875,2008-06-20,00:02:42
39.9615649,116.4759783,0,121.4,39619.0018981481,2008-06-20,00:02:44
39.9614649,116.4761333,0,121.4,39619.0019212963,2008-06-20,00:02:46
39.9613949,116.4762516,0,121.4,39619.0019444444,2008-06-20,00:02:48
39.9613383,116.4763333,0,121.4,39619.0019675926,2008-06-20,00:02:50
39.961265,116.4764266,0,121.4,39619.0019907407,2008-06-20,00:02:52
39.961205,116.4765083,0,121.4,39619.0020138889,2008-06-20,00:02:54
39.9611699,116.4765649,0,121.4,39619.002037037,2008-06-20,00:02:56
39.9611199,116.4766266,0,121.4,39619.0020601852,2008-06-20,00:02:58
39.9610683,116.4767016,0,121.4,39619.0020833333,2008-06-20,00:03:00
39.961,116.4767916,0,121.4,39619.0021064815,2008-06-20,00:03:02
39.96093,116.4768966,0,121.4,39619.0021296296,2008-06-20,00:03:04
39.9608499,116.4769933,0,121.4,39619.0021527778,2008-06-20,00:03:06
39.9608049,116.4770533,0,121.4,39619.0021759259,2008-06-20,00:03:08
39.9607733,116.4771099,0,121.4,39619.0021990741,2008-06-20,00:03:10
39.9607483,116.4771416,0,121.4,39619.0022222222,2008-06-20,00:03:12
39.9607166,116.4771749,0,118.1,39619.0022453704,2008-06-20,00:03:14
39.9606866,116.4772083,0,118.1,39619.0022685185,2008-06-20,00:03:16
39.9606649,116.4772499,0,118.1,39619.0022916667,2008-06-20,00:03:18
39.9606249,116.477305,0,118.1,39619.0023148148,2008-06-20,00:03:20
39.9605716,116.4773683,0,118.1,39619.002337963,2008-06-20,00:03:22
39.9605116,116.4774383,0,118.1,39619.0023611111,2008-06-20,00:03:24
39.9604483,116.4775133,0,114.8,39619.0023842593,2008-06-20,00:03:26
39.9603633,116.4776233,0,114.8,39619.0024074074,2008-06-20,00:03:28
39.9602766,116.4777416,0,114.8,39619.0024305556,2008-06-20,00:03:30
39.9601899,116.4778533,0,114.8,39619.0024537037,2008-06-20,00:03:32
39.9601,116.47797,0,114.8,39619.0024768518,2008-06-20,00:03:34
39.9600083,116.4780966,0,114.8,39619.0025,2008-06-20,00:03:36
39.9599083,116.4782183,0,114.8,39619.0025231481,2008-06-20,00:03:38
39.9598133,116.47834,0,114.8,39619.0025462963,2008-06-20,00:03:40
39.9597083,116.4784649,0,114.8,39619.0025694444,2008-06-20,00:03:42
39.9596233,116.4785583,0,114.8,39619.0025925926,2008-06-20,00:03:44
39.95954,116.4786516,0,114.8,39619.0026157407,2008-06-20,00:03:46
39.959455,116.4787383,0,114.8,39619.0026388889,2008-06-20,00:03:48
39.9593716,116.4788516,0,111.5,39619.002662037,2008-06-20,00:03:50
39.9592949,116.4789399,0,111.5,39619.0026851852,2008-06-20,00:03:52
39.9592099,116.4790366,0,111.5,39619.0027083333,2008-06-20,00:03:54
39.9591249,116.4791266,0,111.5,39619.0027314815,2008-06-20,00:03:56
39.95901,116.4792416,0,111.5,39619.0027546296,2008-06-20,00:03:58
39.9589333,116.479335,0,111.5,39619.0027777778,2008-06-20,00:04:00
39.95885,116.4794366,0,111.5,39619.0028009259,2008-06-20,00:04:02
39.9587766,116.4795216,0,111.5,39619.0028240741,2008-06-20,00:04:04
39.9586933,116.4796183,0,111.5,39619.0028472222,2008-06-20,00:04:06
39.9586083,116.4797083,0,111.5,39619.0028703704,2008-06-20,00:04:08
39.9584866,116.4798299,0,111.5,39619.0028935185,2008-06-20,00:04:10
39.9583966,116.4799383,0,111.5,39619.0029166667,2008-06-20,00:04:12
39.9582999,116.4800383,0,111.5,39619.0029398148,2008-06-20,00:04:14
39.9581749,116.4801533,0,111.5,39619.002962963,2008-06-20,00:04:16
39.958055,116.4802483,0,111.5,39619.0029861111,2008-06-20,00:04:18
39.9579283,116.4803533,0,111.5,39619.0030092593,2008-06-20,00:04:20
39.9577966,116.4804599,0,111.5,39619.0030324074,2008-06-20,00:04:22
39.9576799,116.4805283,0,114.8,39619.0030555556,2008-06-20,00:04:24
39.9575333,116.4806383,0,114.8,39619.0030787037,2008-06-20,00:04:26
39.9573983,116.48073,0,114.8,39619.0031018518,2008-06-20,00:04:28
39.9571783,116.4809033,0,114.8,39619.003125,2008-06-20,00:04:30
39.95696,116.4810516,0,114.8,39619.0031481481,2008-06-20,00:04:32
39.9568233,116.4811466,0,114.8,39619.0031712963,2008-06-20,00:04:34
39.9567233,116.4812149,0,114.8,39619.0031944444,2008-06-20,00:04:36
39.9565899,116.4812983,0,114.8,39619.0032175926,2008-06-20,00:04:38
39.9564433,116.4814033,0,114.8,39619.0032407407,2008-06-20,00:04:40
39.9562966,116.4815083,0,114.8,39619.0032638889,2008-06-20,00:04:42
39.95616,116.4815966,0,114.8,39619.003287037,2008-06-20,00:04:44
39.9560333,116.4816799,0,114.8,39619.0033101852,2008-06-20,00:04:46
39.9558866,116.4817666,0,118.1,39619.0033333333,2008-06-20,00:04:48
39.9557283,116.4818566,0,118.1,39619.0033564815,2008-06-20,00:04:50
39.9555949,116.4819383,0,118.1,39619.0033796296,2008-06-20,00:04:52
39.9554566,116.4820133,0,118.1,39619.0034027778,2008-06-20,00:04:54
39.955305,116.4821033,0,118.1,39619.0034259259,2008-06-20,00:04:56
39.9551616,116.4821816,0,118.1,39619.0034490741,2008-06-20,00:04:58
39.9550183,116.482265,0,118.1,39619.0034722222,2008-06-20,00:05:00
39.9549099,116.4823249,0,118.1,39619.0034953704,2008-06-20,00:05:02
39.9548266,116.4823516,0,118.1,39619.0035185185,2008-06-20,00:05:04
39.9547283,116.4823799,0,118.1,39619.0035416667,2008-06-20,00:05:06
39.9546266,116.482425,0,118.1,39619.0035648148,2008-06-20,00:05:08
39.9545049,116.4824616,0,118.1,39619.003587963,2008-06-20,00:05:10
39.9544,116.4825049,0,118.1,39619.0036111111,2008-06-20,00:05:12
39.9542633,116.4825683,0,121.4,39619.0036342593,2008-06-20,00:05:14
39.9541416,116.48262,0,121.4,39619.0036574074,2008-06-20,00:05:16
39.9540166,116.4826666,0,121.4,39619.0036805556,2008-06-20,00:05:18
39.9538833,116.482705,0,121.4,39619.0037037037,2008-06-20,00:05:20
39.9537533,116.4827633,0,121.4,39619.0037268519,2008-06-20,00:05:22
39.953625,116.4828166,0,121.4,39619.00375,2008-06-20,00:05:24
39.9535183,116.4828699,0,121.4,39619.0037731482,2008-06-20,00:05:26
39.9534166,116.4829266,0,121.4,39619.0037962963,2008-06-20,00:05:28
39.9533183,116.4829983,0,121.4,39619.0038194444,2008-06-20,00:05:30
39.9532333,116.4830333,0,121.4,39619.0038425926,2008-06-20,00:05:32
39.9531449,116.4830799,0,121.4,39619.0038657407,2008-06-20,00:05:34
39.9530466,116.483105,0,121.4,39619.0038888889,2008-06-20,00:05:36
39.9529433,116.4831316,0,121.4,39619.003912037,2008-06-20,00:05:38
39.9528316,116.483175,0,121.4,39619.0039351852,2008-06-20,00:05:40
39.9527133,116.4832133,0,121.4,39619.0039583333,2008-06-20,00:05:42
39.9526066,116.4832283,0,121.4,39619.0039814815,2008-06-20,00:05:44
39.9525016,116.4832366,0,121.4,39619.0040046296,2008-06-20,00:05:46
39.9523849,116.4832399,0,124.7,39619.0040277778,2008-06-20,00:05:48
39.9522633,116.4832399,0,124.7,39619.0040509259,2008-06-20,00:05:50
39.9521333,116.4832483,0,124.7,39619.0040740741,2008-06-20,00:05:52
39.952,116.4832733,0,124.7,39619.0040972222,2008-06-20,00:05:54
39.9518783,116.483295,0,124.7,39619.0041203704,2008-06-20,00:05:56
39.9517716,116.4833116,0,124.7,39619.0041435185,2008-06-20,00:05:58
39.9516599,116.4833199,0,124.7,39619.0041666667,2008-06-20,00:06:00
39.9514,116.4833966,0,124.7,39619.0042013889,2008-06-20,00:06:03
39.9512349,116.4834283,0,124.7,39619.004224537,2008-06-20,00:06:05
39.9510433,116.4834633,0,124.7,39619.0042476852,2008-06-20,00:06:07
39.9508183,116.48351,0,124.7,39619.0042708333,2008-06-20,00:06:09
39.9506483,116.4835116,0,124.7,39619.0042939815,2008-06-20,00:06:11
39.9504033,116.4835416,0,124.7,39619.0043171296,2008-06-20,00:06:13
39.95015,116.483555,0,128,39619.0043402778,2008-06-20,00:06:15
39.9498799,116.4835866,0,128,39619.0043634259,2008-06-20,00:06:17
39.9496483,116.483575,0,128,39619.0043865741,2008-06-20,00:06:19
39.9494116,116.4835583,0,128,39619.0044097222,2008-06-20,00:06:21
39.94913,116.4835766,0,128,39619.0044328704,2008-06-20,00:06:23
39.9488299,116.4836049,0,128,39619.0044560185,2008-06-20,00:06:25
39.9485516,116.4836133,0,128,39619.0044791667,2008-06-20,00:06:27
39.9482616,116.4836066,0,128,39619.0045023148,2008-06-20,00:06:29
39.9479449,116.4836066,0,128,39619.004525463,2008-06-20,00:06:31
39.9476066,116.4836216,0,128,39619.0045486111,2008-06-20,00:06:33
39.9472633,116.4836483,0,128,39619.0045717593,2008-06-20,00:06:35
39.9469466,116.4836566,0,128,39619.0045949074,2008-06-20,00:06:37
39.9461016,116.4836433,0,128,39619.0046527778,2008-06-20,00:06:42
39.9452549,116.4835883,0,124.7,39619.0047106481,2008-06-20,00:06:47
39.9443466,116.4835999,0,128,39619.0047685185,2008-06-20,00:06:52
39.9435066,116.4836466,0,131.2,39619.0048263889,2008-06-20,00:06:57
39.94274,116.48366,0,134.5,39619.0048842593,2008-06-20,00:07:02
39.9420066,116.4836766,0,137.8,39619.0049421296,2008-06-20,00:07:07
39.9417066,116.4836849,0,137.8,39619.0049652778,2008-06-20,00:07:09
39.9414033,116.4836983,0,137.8,39619.0049884259,2008-06-20,00:07:11
39.9411133,116.4836916,0,137.8,39619.0050115741,2008-06-20,00:07:13
39.9408083,116.4836766,0,137.8,39619.0050347222,2008-06-20,00:07:15
39.9404999,116.48366,0,137.8,39619.0050578704,2008-06-20,00:07:17
39.9401833,116.4836283,0,137.8,39619.0050810185,2008-06-20,00:07:19
39.9393533,116.48359,0,137.8,39619.0051388889,2008-06-20,00:07:24
39.9385016,116.4836083,0,134.5,39619.0051967593,2008-06-20,00:07:29
39.937555,116.4837116,0,134.5,39619.0052546296,2008-06-20,00:07:34
39.936685,116.4837599,0,128,39619.0053125,2008-06-20,00:07:39
39.9358199,116.4837516,0,124.7,39619.0053703704,2008-06-20,00:07:44
39.934905,116.4837583,0,121.4,39619.0054282407,2008-06-20,00:07:49
39.9340816,116.4837133,0,118.1,39619.0054861111,2008-06-20,00:07:54
39.9332916,116.4836966,0,121.4,39619.0055439815,2008-06-20,00:07:59
39.9324933,116.4836933,0,121.4,39619.0056018519,2008-06-20,00:08:04
39.9317033,116.4836899,0,121.4,39619.0056597222,2008-06-20,00:08:09
39.9309149,116.483695,0,121.4,39619.0057175926,2008-06-20,00:08:14
39.9301599,116.4837033,0,121.4,39619.005775463,2008-06-20,00:08:19
39.9298683,116.483715,0,124.7,39619.0057986111,2008-06-20,00:08:21
39.9296116,116.4837099,0,124.7,39619.0058217593,2008-06-20,00:08:23
39.9293883,116.4837133,0,128,39619.0058449074,2008-06-20,00:08:25
39.9291933,116.4837333,0,128,39619.0058680556,2008-06-20,00:08:27
39.9290249,116.4837249,0,128,39619.0058912037,2008-06-20,00:08:29
39.9288283,116.4837583,0,128,39619.0059143519,2008-06-20,00:08:31
39.92864,116.4837799,0,128,39619.0059375,2008-06-20,00:08:33
39.9284433,116.4837983,0,128,39619.0059606481,2008-06-20,00:08:35
39.92846,116.4836166,0,131.2,39619.0059837963,2008-06-20,00:08:37
39.92829,116.4836033,0,131.2,39619.0060069444,2008-06-20,00:08:39
39.9281299,116.4835683,0,134.5,39619.0060300926,2008-06-20,00:08:41
39.927965,116.4835283,0,134.5,39619.0060532407,2008-06-20,00:08:43
39.9277949,116.4834933,0,134.5,39619.0060763889,2008-06-20,00:08:45
39.9276283,116.4834566,0,134.5,39619.006099537,2008-06-20,00:08:47
39.9273749,116.4834999,0,134.5,39619.0061226852,2008-06-20,00:08:49
39.9271033,116.483555,0,131.2,39619.0061458333,2008-06-20,00:08:51
39.9268699,116.4835699,0,131.2,39619.0061689815,2008-06-20,00:08:53
39.9266399,116.48358,0,131.2,39619.0061921296,2008-06-20,00:08:55
39.926415,116.48358,0,131.2,39619.0062152778,2008-06-20,00:08:57
39.9261916,116.4835683,0,131.2,39619.0062384259,2008-06-20,00:08:59
39.9259516,116.483575,0,131.2,39619.0062615741,2008-06-20,00:09:01
39.9257166,116.4835616,0,131.2,39619.0062847222,2008-06-20,00:09:03
39.9254649,116.4835533,0,134.5,39619.0063078704,2008-06-20,00:09:05
39.9251966,116.483545,0,134.5,39619.0063310185,2008-06-20,00:09:07
39.9249266,116.4835316,0,137.8,39619.0063541667,2008-06-20,00:09:09
39.9246483,116.4835383,0,137.8,39619.0063773148,2008-06-20,00:09:11
39.9243749,116.4835416,0,137.8,39619.006400463,2008-06-20,00:09:13
39.9240866,116.4835483,0,141.1,39619.0064236111,2008-06-20,00:09:15
39.9237916,116.48356,0,141.1,39619.0064467593,2008-06-20,00:09:17
39.9234916,116.4835649,0,141.1,39619.0064699074,2008-06-20,00:09:19
39.9231949,116.4835883,0,141.1,39619.0064930556,2008-06-20,00:09:21
39.9228899,116.4836033,0,141.1,39619.0065162037,2008-06-20,00:09:23
39.9225949,116.483615,0,141.1,39619.0065393519,2008-06-20,00:09:25
39.9223066,116.48363,0,141.1,39619.0065625,2008-06-20,00:09:27
39.922015,116.4836433,0,141.1,39619.0065856481,2008-06-20,00:09:29
39.9217283,116.4836466,0,141.1,39619.0066087963,2008-06-20,00:09:31
39.9214466,116.4836516,0,141.1,39619.0066319444,2008-06-20,00:09:33
39.92116,116.4836683,0,141.1,39619.0066550926,2008-06-20,00:09:35
39.9208816,116.4836749,0,144.4,39619.0066782407,2008-06-20,00:09:37
39.9206083,116.48368,0,141.1,39619.0067013889,2008-06-20,00:09:39
39.9203549,116.48368,0,141.1,39619.006724537,2008-06-20,00:09:41
39.9201083,116.483695,0,141.1,39619.0067476852,2008-06-20,00:09:43
39.9198816,116.4837016,0,141.1,39619.0067708333,2008-06-20,00:09:45
39.9196783,116.4837,0,141.1,39619.0067939815,2008-06-20,00:09:47
39.9194849,116.4836933,0,137.8,39619.0068171296,2008-06-20,00:09:49
39.9192883,116.4837216,0,137.8,39619.0068402778,2008-06-20,00:09:51
39.9191316,116.4837316,0,137.8,39619.0068634259,2008-06-20,00:09:53
39.9190049,116.4837266,0,134.5,39619.0068865741,2008-06-20,00:09:55
39.9188949,116.4837249,0,137.8,39619.0069097222,2008-06-20,00:09:57
39.9188099,116.483695,0,141.1,39619.0069328704,2008-06-20,00:09:59
39.918735,116.4836633,0,141.1,39619.0069560185,2008-06-20,00:10:01
39.9186299,116.4836466,0,141.1,39619.0069791667,2008-06-20,00:10:03
39.9185183,116.483625,0,141.1,39619.0070023148,2008-06-20,00:10:05
39.9184083,116.4835883,0,141.1,39619.007025463,2008-06-20,00:10:07
39.91827,116.4835816,0,141.1,39619.0070486111,2008-06-20,00:10:09
39.9181433,116.4835733,0,141.1,39619.0070717593,2008-06-20,00:10:11
39.9180183,116.4835816,0,141.1,39619.0070949074,2008-06-20,00:10:13
39.91789,116.483595,0,137.8,39619.0071180556,2008-06-20,00:10:15
39.9178016,116.4835699,0,137.8,39619.0071412037,2008-06-20,00:10:17
39.91774,116.4835333,0,137.8,39619.0071643519,2008-06-20,00:10:19
39.9176516,116.4835216,0,137.8,39619.0071875,2008-06-20,00:10:21
39.9175266,116.4835416,0,137.8,39619.0072106481,2008-06-20,00:10:23
39.9174016,116.4835416,0,137.8,39619.0072337963,2008-06-20,00:10:25
39.9171983,116.4835166,0,134.5,39619.0072685185,2008-06-20,00:10:28
39.9170316,116.4834733,0,137.8,39619.0072916667,2008-06-20,00:10:30
39.9168449,116.4834583,0,141.1,39619.0073148148,2008-06-20,00:10:32
39.9166549,116.4834333,0,144.4,39619.007337963,2008-06-20,00:10:34
39.9164466,116.48342,0,147.6,39619.0073611111,2008-06-20,00:10:36
39.9160016,116.4833983,0,157.5,39619.0074189815,2008-06-20,00:10:41
39.9159116,116.4833883,0,160.8,39619.0074421296,2008-06-20,00:10:43
39.91565,116.4834216,0,160.8,39619.0074884259,2008-06-20,00:10:47
39.9154433,116.4834483,0,164,39619.0075115741,2008-06-20,00:10:49
39.9152083,116.4834783,0,167.3,39619.0075347222,2008-06-20,00:10:51
39.9149783,116.4835333,0,167.3,39619.0075578704,2008-06-20,00:10:53
39.9144583,116.483615,0,170.6,39619.0076157407,2008-06-20,00:10:58
39.9140899,116.4836749,0,170.6,39619.0076388889,2008-06-20,00:11:00
39.9137216,116.4837633,0,173.9,39619.007662037,2008-06-20,00:11:02
39.91334,116.4838366,0,177.2,39619.0076851852,2008-06-20,00:11:04
39.9129799,116.4838983,0,180.4,39619.0077083333,2008-06-20,00:11:06
39.912635,116.4839433,0,180.4,39619.0077314815,2008-06-20,00:11:08
39.9118966,116.4840416,0,183.7,39619.0077893519,2008-06-20,00:11:13
39.9116416,116.4840683,0,183.7,39619.0078125,2008-06-20,00:11:15
39.9114016,116.4840933,0,183.7,39619.0078356481,2008-06-20,00:11:17
39.9110499,116.4841216,0,190.3,39619.0078703704,2008-06-20,00:11:20
39.9108033,116.4841266,0,190.3,39619.0078935185,2008-06-20,00:11:22
39.910535,116.4841116,0,190.3,39619.0079166667,2008-06-20,00:11:24
39.9104233,116.4839716,0,193.6,39619.0079398148,2008-06-20,00:11:26
39.9102616,116.4838833,0,200.1,39619.007962963,2008-06-20,00:11:28
39.9097449,116.4838449,0,203.4,39619.0080092593,2008-06-20,00:11:32
39.9085333,116.48387,0,206.7,39619.0081018518,2008-06-20,00:11:40
39.9076699,116.4839516,0,206.7,39619.0081597222,2008-06-20,00:11:45
39.90678,116.4840233,0,203.4,39619.0082175926,2008-06-20,00:11:50
39.9059033,116.4840766,0,203.4,39619.008275463,2008-06-20,00:11:55
39.9050983,116.4840883,0,203.4,39619.0083333333,2008-06-20,00:12:00
39.904285,116.4840566,0,203.4,39619.0083912037,2008-06-20,00:12:05
39.9034916,116.4840216,0,203.4,39619.0084490741,2008-06-20,00:12:10
39.9026816,116.4838566,0,190.3,39619.0085069444,2008-06-20,00:12:15
39.9018649,116.4837366,0,180.4,39619.0085648148,2008-06-20,00:12:20
39.9010249,116.4836849,0,173.9,39619.0086226852,2008-06-20,00:12:25
39.9002033,116.4836683,0,167.3,39619.0086805556,2008-06-20,00:12:30
39.8993666,116.4836616,0,160.8,39619.0087384259,2008-06-20,00:12:35
39.8985199,116.483645,0,157.5,39619.0087962963,2008-06-20,00:12:40
39.8976483,116.483645,0,154.2,39619.0088541667,2008-06-20,00:12:45
39.89679,116.4836383,0,150.9,39619.008912037,2008-06-20,00:12:50
39.8958583,116.4836616,0,150.9,39619.0089699074,2008-06-20,00:12:55
39.8949449,116.4836283,0,141.1,39619.0090277778,2008-06-20,00:13:00
39.8940749,116.4836333,0,141.1,39619.0090856481,2008-06-20,00:13:05
39.8931766,116.4836166,0,137.8,39619.0091435185,2008-06-20,00:13:10
39.8922916,116.4836049,0,128,39619.0092013889,2008-06-20,00:13:15
39.8913766,116.48361,0,121.4,39619.0092592593,2008-06-20,00:13:20
39.8904466,116.4836033,0,111.5,39619.0093171296,2008-06-20,00:13:25
39.8895,116.4835916,0,101.7,39619.009375,2008-06-20,00:13:30
39.8885433,116.4835666,0,91.9,39619.0094328704,2008-06-20,00:13:35
39.8876116,116.4835499,0,88.6,39619.0094907407,2008-06-20,00:13:40
39.8867416,116.4835299,0,78.7,39619.0095486111,2008-06-20,00:13:45
39.8859866,116.4835766,0,75.5,39619.0096064815,2008-06-20,00:13:50
39.8851766,116.4835683,0,75.5,39619.0096643518,2008-06-20,00:13:55
39.88437,116.4835483,0,75.5,39619.0097222222,2008-06-20,00:14:00
39.8835216,116.4835283,0,78.7,39619.0097800926,2008-06-20,00:14:05
39.8826949,116.4835149,0,85.3,39619.009837963,2008-06-20,00:14:10
39.8818616,116.4835033,0,98.4,39619.0098958333,2008-06-20,00:14:15
39.8810283,116.483475,0,105,39619.0099537037,2008-06-20,00:14:20
39.8801533,116.4834483,0,108.3,39619.0100115741,2008-06-20,00:14:25
39.8793016,116.4834483,0,108.3,39619.0100694444,2008-06-20,00:14:30
39.8784533,116.4834733,0,101.7,39619.0101273148,2008-06-20,00:14:35
39.87766,116.4834833,0,98.4,39619.0101851852,2008-06-20,00:14:40
39.876765,116.4834599,0,91.9,39619.0102430556,2008-06-20,00:14:45
39.87591,116.4834016,0,85.3,39619.0103009259,2008-06-20,00:14:50
39.8751333,116.4833066,0,78.7,39619.0103587963,2008-06-20,00:14:55
39.8744749,116.4831966,0,72.2,39619.0104166667,2008-06-20,00:15:00
39.8742049,116.4831516,0,72.2,39619.0104398148,2008-06-20,00:15:02
39.873945,116.4830966,0,72.2,39619.010462963,2008-06-20,00:15:04
39.8736966,116.4830516,0,72.2,39619.0104861111,2008-06-20,00:15:06
39.8734449,116.4830083,0,72.2,39619.0105092593,2008-06-20,00:15:08
39.8731983,116.4829549,0,72.2,39619.0105324074,2008-06-20,00:15:10
39.8729533,116.4828899,0,72.2,39619.0105555556,2008-06-20,00:15:12
39.8727183,116.4828066,0,75.5,39619.0105787037,2008-06-20,00:15:14
39.8725,116.4826616,0,78.7,39619.0106018518,2008-06-20,00:15:16
39.8722983,116.4824499,0,78.7,39619.010625,2008-06-20,00:15:18
39.8720866,116.4822549,0,78.7,39619.0106481481,2008-06-20,00:15:20
39.8718649,116.4820266,0,85.3,39619.0106712963,2008-06-20,00:15:22
39.8716416,116.4818083,0,91.9,39619.0106944444,2008-06-20,00:15:24
39.8714183,116.4815949,0,98.4,39619.0107175926,2008-06-20,00:15:26
39.8711982,116.4813849,0,101.7,39619.0107407407,2008-06-20,00:15:28
39.8709816,116.4811799,0,105,39619.0107638889,2008-06-20,00:15:30
39.8707566,116.4809916,0,105,39619.010787037,2008-06-20,00:15:32
39.8705116,116.480855,0,108.3,39619.0108101852,2008-06-20,00:15:34
39.8702766,116.4807416,0,108.3,39619.0108333333,2008-06-20,00:15:36
39.8700216,116.4806616,0,108.3,39619.0108564815,2008-06-20,00:15:38
39.8697599,116.4806516,0,111.5,39619.0108796296,2008-06-20,00:15:40
39.869515,116.4808066,0,114.8,39619.0109027778,2008-06-20,00:15:42
39.8692933,116.4809349,0,121.4,39619.0109259259,2008-06-20,00:15:44
39.8690733,116.4810733,0,124.7,39619.0109490741,2008-06-20,00:15:46
39.868875,116.4812516,0,128,39619.0109722222,2008-06-20,00:15:48
39.8687333,116.4814933,0,131.2,39619.0109953704,2008-06-20,00:15:50
39.8685766,116.4817283,0,137.8,39619.0110185185,2008-06-20,00:15:52
39.86848,116.4820266,0,141.1,39619.0110416667,2008-06-20,00:15:54
39.8684149,116.4823366,0,141.1,39619.0110648148,2008-06-20,00:15:56
39.8683483,116.4826533,0,144.4,39619.011087963,2008-06-20,00:15:58
39.8683216,116.4829783,0,144.4,39619.0111111111,2008-06-20,00:16:00
39.8683383,116.4832966,0,144.4,39619.0111342593,2008-06-20,00:16:02
39.8683983,116.4835966,0,147.6,39619.0111574074,2008-06-20,00:16:04
39.8684766,116.483875,0,147.6,39619.0111805556,2008-06-20,00:16:06
39.8685632,116.4841333,0,150.9,39619.0112037037,2008-06-20,00:16:08
39.8686583,116.4843933,0,154.2,39619.0112268519,2008-06-20,00:16:10
39.868775,116.4846766,0,154.2,39619.01125,2008-06-20,00:16:12
39.8688983,116.4849683,0,154.2,39619.0112731481,2008-06-20,00:16:14
39.8690266,116.4852716,0,157.5,39619.0112962963,2008-06-20,00:16:16
39.8691616,116.4855666,0,157.5,39619.0113194444,2008-06-20,00:16:18
39.8693083,116.4858883,0,154.2,39619.0113425926,2008-06-20,00:16:20
39.8694533,116.4862349,0,150.9,39619.0113657407,2008-06-20,00:16:22
39.8695666,116.4865816,0,147.6,39619.0113888889,2008-06-20,00:16:24
39.8696233,116.4869266,0,144.4,39619.011412037,2008-06-20,00:16:26
39.8696533,116.4872933,0,141.1,39619.0114351852,2008-06-20,00:16:28
39.8696633,116.4876483,0,137.8,39619.0114583333,2008-06-20,00:16:30
39.8696816,116.4880283,0,137.8,39619.0114814815,2008-06-20,00:16:32
39.869655,116.4883833,0,137.8,39619.0115046296,2008-06-20,00:16:34
39.869655,116.4887683,0,137.8,39619.0115277778,2008-06-20,00:16:36
39.8696099,116.4897299,0,134.5,39619.0115856482,2008-06-20,00:16:41
39.8695966,116.4900766,0,134.5,39619.0116087963,2008-06-20,00:16:43
39.8695883,116.4904016,0,134.5,39619.0116319444,2008-06-20,00:16:45
39.8695766,116.4907183,0,131.2,39619.0116550926,2008-06-20,00:16:47
39.8695533,116.4910399,0,131.2,39619.0116782407,2008-06-20,00:16:49
39.86953,116.4913516,0,128,39619.0117013889,2008-06-20,00:16:51
39.8695166,116.4916666,0,128,39619.011724537,2008-06-20,00:16:53
39.8694966,116.4919716,0,128,39619.0117476852,2008-06-20,00:16:55
39.8694849,116.4922683,0,128,39619.0117708333,2008-06-20,00:16:57
39.86946,116.4925399,0,128,39619.0117939815,2008-06-20,00:16:59
39.8694333,116.4927666,0,124.7,39619.0118171296,2008-06-20,00:17:01
39.8694266,116.4929799,0,124.7,39619.0118402778,2008-06-20,00:17:03
39.8693966,116.4931466,0,124.7,39619.0118634259,2008-06-20,00:17:05
39.8693849,116.49328,0,124.7,39619.0118865741,2008-06-20,00:17:07
39.869375,116.49337,0,124.7,39619.0119097222,2008-06-20,00:17:09
39.8693683,116.4934366,0,124.7,39619.0119328704,2008-06-20,00:17:11
39.8693683,116.4935066,0,128,39619.0119560185,2008-06-20,00:17:13
39.8693566,116.4935616,0,128,39619.0119791667,2008-06-20,00:17:15
39.8693216,116.4936116,0,128,39619.0120023148,2008-06-20,00:17:17
39.86924,116.4936333,0,128,39619.012025463,2008-06-20,00:17:19
39.8691199,116.4936383,0,128,39619.0120486111,2008-06-20,00:17:21
39.8689583,116.4936483,0,128,39619.0120717593,2008-06-20,00:17:23
39.8687916,116.4936433,0,124.7,39619.0120949074,2008-06-20,00:17:25
39.8686416,116.4936083,0,124.7,39619.0121180556,2008-06-20,00:17:27
39.8684733,116.4936,0,124.7,39619.0121412037,2008-06-20,00:17:29
39.8682899,116.4936099,0,121.4,39619.0121643519,2008-06-20,00:17:31
39.8681,116.4936216,0,121.4,39619.0121875,2008-06-20,00:17:33
39.8678966,116.4936449,0,121.4,39619.0122106481,2008-06-20,00:17:35
39.8676883,116.4936733,0,121.4,39619.0122337963,2008-06-20,00:17:37
39.8674799,116.4937066,0,121.4,39619.0122569444,2008-06-20,00:17:39
39.8672766,116.4937233,0,118.1,39619.0122800926,2008-06-20,00:17:41
39.8671016,116.4937216,0,118.1,39619.0123032407,2008-06-20,00:17:43
39.8669433,116.4937083,0,118.1,39619.0123263889,2008-06-20,00:17:45
39.8667899,116.4937116,0,118.1,39619.012349537,2008-06-20,00:17:47
39.8666633,116.49372,0,118.1,39619.0123726852,2008-06-20,00:17:49
39.8666,116.4937116,0,118.1,39619.0123958333,2008-06-20,00:17:51
39.8665833,116.4936916,0,118.1,39619.0124189815,2008-06-20,00:17:53
39.8665799,116.4936666,0,121.4,39619.0124421296,2008-06-20,00:17:55
39.8665949,116.4936483,0,121.4,39619.0124652778,2008-06-20,00:17:57
39.8666,116.493615,0,121.4,39619.0124884259,2008-06-20,00:17:59
39.8665866,116.4935833,0,121.4,39619.0125231481,2008-06-20,00:18:02
39.8665916,116.4935483,0,124.7,39619.012662037,2008-06-20,00:18:14
39.8665866,116.4935399,0,124.7,39619.0126851852,2008-06-20,00:18:16
39.8665866,116.4935399,0,124.7,39619.0126967593,2008-06-20,00:18:17
39.8665816,116.4935349,0,124.7,39619.0127199074,2008-06-20,00:18:19
39.8665732,116.493545,0,124.7,39619.0127430556,2008-06-20,00:18:21
39.8665732,116.493545,0,124.7,39619.0127662037,2008-06-20,00:18:23
39.8665716,116.493545,0,124.7,39619.0127893519,2008-06-20,00:18:25
39.8665566,116.4935433,0,124.7,39619.0128125,2008-06-20,00:18:27
39.8665133,116.4935416,0,124.7,39619.0128356481,2008-06-20,00:18:29
39.8664449,116.4935566,0,124.7,39619.0128587963,2008-06-20,00:18:31
39.8663483,116.4935899,0,124.7,39619.0128819444,2008-06-20,00:18:33
39.8662299,116.4936316,0,124.7,39619.0129050926,2008-06-20,00:18:35
39.866085,116.49367,0,124.7,39619.0129282407,2008-06-20,00:18:37
39.8659216,116.4936883,0,124.7,39619.0129513889,2008-06-20,00:18:39
39.8657616,116.4936966,0,124.7,39619.012974537,2008-06-20,00:18:41
39.8656116,116.4936983,0,124.7,39619.0129976852,2008-06-20,00:18:43
39.8654416,116.493705,0,128,39619.0130208333,2008-06-20,00:18:45
39.8652649,116.4937149,0,128,39619.0130439815,2008-06-20,00:18:47
39.8650849,116.4937166,0,128,39619.0130671296,2008-06-20,00:18:49
39.8648999,116.4937166,0,128,39619.0130902778,2008-06-20,00:18:51
39.8646883,116.4937333,0,128,39619.0131134259,2008-06-20,00:18:53
39.86447,116.4937433,0,128,39619.0131365741,2008-06-20,00:18:55
39.8642383,116.4937416,0,128,39619.0131597222,2008-06-20,00:18:57
39.863995,116.4937633,0,128,39619.0131828704,2008-06-20,00:18:59
39.8637383,116.4937733,0,128,39619.0132060185,2008-06-20,00:19:01
39.8635083,116.4937683,0,128,39619.0132291667,2008-06-20,00:19:03
39.8632616,116.493805,0,128,39619.0132523148,2008-06-20,00:19:05
39.863015,116.49382,0,128,39619.013275463,2008-06-20,00:19:07
39.8627716,116.4938316,0,124.7,39619.0132986111,2008-06-20,00:19:09
39.8625449,116.493825,0,124.7,39619.0133217593,2008-06-20,00:19:11
39.8623316,116.493825,0,121.4,39619.0133449074,2008-06-20,00:19:13
39.8621116,116.4938283,0,121.4,39619.0133680556,2008-06-20,00:19:15
39.8619083,116.493825,0,121.4,39619.0133912037,2008-06-20,00:19:17
39.8617,116.4938283,0,121.4,39619.0134143519,2008-06-20,00:19:19
39.8614766,116.4938266,0,121.4,39619.0134375,2008-06-20,00:19:21
39.8612549,116.4938183,0,121.4,39619.0134606481,2008-06-20,00:19:23
39.86104,116.4938133,0,121.4,39619.0134837963,2008-06-20,00:19:25
39.8608533,116.4938133,0,121.4,39619.0135069444,2008-06-20,00:19:27
39.860675,116.4938066,0,121.4,39619.0135300926,2008-06-20,00:19:29
39.8604999,116.493805,0,121.4,39619.0135532407,2008-06-20,00:19:31
39.8603683,116.4938016,0,118.1,39619.0135763889,2008-06-20,00:19:33
39.8602716,116.4938033,0,118.1,39619.013599537,2008-06-20,00:19:35
39.8601816,116.4937949,0,118.1,39619.0136226852,2008-06-20,00:19:37
39.8604433,116.49375,0,108.3,39619.0394791667,2008-06-20,00:56:51
39.8604416,116.4936899,0,108.3,39619.0395023148,2008-06-20,00:56:53
39.8604383,116.4937066,0,108.3,39619.039525463,2008-06-20,00:56:55
39.8604383,116.49374,0,108.3,39619.0395486111,2008-06-20,00:56:57
39.8604166,116.4937449,0,108.3,39619.0396875,2008-06-20,00:57:09
39.8604083,116.4937466,0,108.3,39619.0397106481,2008-06-20,00:57:11
39.8603849,116.4937433,0,108.3,39619.0397453704,2008-06-20,00:57:14
39.8603633,116.4937366,0,108.3,39619.0397800926,2008-06-20,00:57:17
39.8603433,116.4937633,0,108.3,39619.039837963,2008-06-20,00:57:22
39.8603366,116.4937666,0,108.3,39619.0398958333,2008-06-20,00:57:27
39.8603349,116.4937583,0,108.3,39619.0399189815,2008-06-20,00:57:29
39.8603266,116.493775,0,108.3,39619.0399421296,2008-06-20,00:57:31
39.8603266,116.493775,0,108.3,39619.0399768518,2008-06-20,00:57:34
39.8603266,116.4937783,0,108.3,39619.04,2008-06-20,00:57:36
39.8603383,116.493775,0,108.3,39619.0400231481,2008-06-20,00:57:38
39.8603483,116.4937666,0,108.3,39619.0400462963,2008-06-20,00:57:40
39.8603716,116.4937483,0,108.3,39619.0400694444,2008-06-20,00:57:42
39.8603932,116.4937433,0,108.3,39619.0400925926,2008-06-20,00:57:44
39.8603932,116.4937433,0,108.3,39619.0402546296,2008-06-20,00:57:58
39.8603883,116.4937483,0,108.3,39619.0402777778,2008-06-20,00:58:00
39.86038,116.4937583,0,108.3,39619.0403009259,2008-06-20,00:58:02
39.8603716,116.4937533,0,108.3,39619.0403240741,2008-06-20,00:58:04
39.8603716,116.4937533,0,108.3,39619.0403356481,2008-06-20,00:58:05
39.8603699,116.4937516,0,108.3,39619.0403587963,2008-06-20,00:58:07
39.86038,116.493755,0,108.3,39619.0403819444,2008-06-20,00:58:09
39.8603849,116.493785,0,108.3,39619.0404050926,2008-06-20,00:58:11
39.8603833,116.4937933,0,108.3,39619.0404282407,2008-06-20,00:58:13
39.8603849,116.4938233,0,108.3,39619.0404861111,2008-06-20,00:58:18
39.8603783,116.4938349,0,108.3,39619.0405324074,2008-06-20,00:58:22
39.8603599,116.493845,0,108.3,39619.0405555556,2008-06-20,00:58:24
39.8603433,116.4938483,0,108.3,39619.0405787037,2008-06-20,00:58:26
39.8603333,116.4938666,0,108.3,39619.0406018518,2008-06-20,00:58:28
39.8603149,116.4939016,0,108.3,39619.0426736111,2008-06-20,01:01:27
39.8603216,116.4939016,0,108.3,39619.0427083333,2008-06-20,01:01:30
39.860325,116.4938983,0,108.3,39619.0427314815,2008-06-20,01:01:32
39.8603016,116.4938483,0,108.3,39619.0427546296,2008-06-20,01:01:34
39.8602866,116.4938283,0,108.3,39619.0427777778,2008-06-20,01:01:36
39.8602783,116.4938349,0,108.3,39619.0428009259,2008-06-20,01:01:38
39.8602716,116.493825,0,108.3,39619.0428240741,2008-06-20,01:01:40
39.86027,116.493825,0,108.3,39619.0429976852,2008-06-20,01:01:55
39.86027,116.4938166,0,108.3,39619.0430208333,2008-06-20,01:01:57
39.8602783,116.4938083,0,108.3,39619.0430439815,2008-06-20,01:01:59
39.8602716,116.4937983,0,108.3,39619.0431134259,2008-06-20,01:02:05
39.8602683,116.4937966,0,108.3,39619.0431365741,2008-06-20,01:02:07
39.8602683,116.4937799,0,108.3,39619.0431597222,2008-06-20,01:02:09
39.8602683,116.4937816,0,108.3,39619.0431828704,2008-06-20,01:02:11
39.8602683,116.4938033,0,108.3,39619.0433333333,2008-06-20,01:02:24
39.8602633,116.4937916,0,108.3,39619.0434375,2008-06-20,01:02:33
39.8602566,116.493785,0,108.3,39619.043587963,2008-06-20,01:02:46
39.8602649,116.4937833,0,108.3,39619.0436342593,2008-06-20,01:02:50
39.8602683,116.49379,0,108.3,39619.0437152778,2008-06-20,01:02:57
39.86027,116.4937883,0,108.3,39619.0438425926,2008-06-20,01:03:08
39.8602716,116.49379,0,108.3,39619.0438657407,2008-06-20,01:03:10
39.8602649,116.4938016,0,108.3,39619.0438888889,2008-06-20,01:03:12
39.86027,116.4938083,0,108.3,39619.043912037,2008-06-20,01:03:14
39.8602766,116.4938116,0,108.3,39619.0439351852,2008-06-20,01:03:16
39.8602716,116.4938183,0,108.3,39619.0440162037,2008-06-20,01:03:23
39.8602716,116.4938183,0,108.3,39619.0444560185,2008-06-20,01:04:01
39.8602766,116.4938116,0,111.5,39619.0444791667,2008-06-20,01:04:03
39.8602633,116.4938066,0,111.5,39619.0445023148,2008-06-20,01:04:05
39.8602566,116.4937999,0,111.5,39619.044525463,2008-06-20,01:04:07
39.8602649,116.4937766,0,111.5,39619.0445486111,2008-06-20,01:04:09
39.8602633,116.4937633,0,111.5,39619.0445717593,2008-06-20,01:04:11
39.8602749,116.4937266,0,111.5,39619.0445949074,2008-06-20,01:04:13
39.8602683,116.4937133,0,111.5,39619.0446180556,2008-06-20,01:04:15
39.8602633,116.4936916,0,111.5,39619.0446412037,2008-06-20,01:04:17
39.8602666,116.4936799,0,111.5,39619.0446643519,2008-06-20,01:04:19
39.8602666,116.49367,0,111.5,39619.0446875,2008-06-20,01:04:21
39.8602899,116.4936883,0,111.5,39619.0447222222,2008-06-20,01:04:24
39.8603066,116.493705,0,111.5,39619.0448842593,2008-06-20,01:04:38
39.8603149,116.4936916,0,111.5,39619.0449074074,2008-06-20,01:04:40
39.8603266,116.4936716,0,111.5,39619.0449421296,2008-06-20,01:04:43
39.860325,116.4936816,0,111.5,39619.0450115741,2008-06-20,01:04:49
39.8603199,116.4936899,0,111.5,39619.0450347222,2008-06-20,01:04:51
39.8602999,116.49374,0,111.5,39619.0450925926,2008-06-20,01:04:56
39.860295,116.4937933,0,111.5,39619.045162037,2008-06-20,01:05:02
39.8603016,116.49379,0,111.5,39619.0451851852,2008-06-20,01:05:04
39.8602999,116.4937916,0,111.5,39619.0452430556,2008-06-20,01:05:09
39.8602999,116.4937999,0,111.5,39619.0453472222,2008-06-20,01:05:18
39.8602999,116.4938033,0,111.5,39619.0453703704,2008-06-20,01:05:20
39.8602999,116.4938033,0,111.5,39619.0454050926,2008-06-20,01:05:23
39.8602983,116.4938016,0,111.5,39619.0454282407,2008-06-20,01:05:25
39.8603116,116.4937999,0,111.5,39619.0454513889,2008-06-20,01:05:27
39.860325,116.4937983,0,111.5,39619.045474537,2008-06-20,01:05:29
39.8603349,116.4937983,0,111.5,39619.0454976852,2008-06-20,01:05:31
39.8603533,116.4937949,0,111.5,39619.0455208333,2008-06-20,01:05:33
39.8603699,116.4937916,0,111.5,39619.0455439815,2008-06-20,01:05:35
39.8603699,116.4938133,0,111.5,39619.0455671296,2008-06-20,01:05:37
39.860395,116.4938033,0,114.8,39619.0455902778,2008-06-20,01:05:39
39.8604016,116.4938133,0,114.8,39619.0456134259,2008-06-20,01:05:41
39.8604033,116.49381,0,111.5,39619.0456365741,2008-06-20,01:05:43
39.8604199,116.493805,0,114.8,39619.0456597222,2008-06-20,01:05:45
39.8604433,116.4937916,0,114.8,39619.0456828704,2008-06-20,01:05:47
39.8604849,116.4937566,0,114.8,39619.0457060185,2008-06-20,01:05:49
39.8605016,116.4937449,0,114.8,39619.0457291667,2008-06-20,01:05:51
39.8605249,116.4937266,0,114.8,39619.0457523148,2008-06-20,01:05:53
39.8604916,116.4937433,0,114.8,39619.0458564815,2008-06-20,01:06:02
39.8605033,116.4937483,0,114.8,39619.0458796296,2008-06-20,01:06:04
39.8604999,116.4937616,0,114.8,39619.0459027778,2008-06-20,01:06:06
39.860495,116.4937733,0,114.8,39619.0459259259,2008-06-20,01:06:08
39.8604899,116.4937583,0,114.8,39619.0459490741,2008-06-20,01:06:10
39.8604816,116.4937466,0,114.8,39619.0460069444,2008-06-20,01:06:15
39.8604816,116.49375,0,114.8,39619.0460300926,2008-06-20,01:06:17
39.8604816,116.49374,0,114.8,39619.0460532407,2008-06-20,01:06:19
39.86048,116.493735,0,114.8,39619.046099537,2008-06-20,01:06:23
39.86048,116.493735,0,114.8,39619.0461226852,2008-06-20,01:06:25
39.8604716,116.4937383,0,114.8,39619.0461458333,2008-06-20,01:06:27
39.860465,116.4937483,0,114.8,39619.0461689815,2008-06-20,01:06:29
39.8604633,116.4937616,0,114.8,39619.04625,2008-06-20,01:06:36
39.8604633,116.49375,0,114.8,39619.0462731481,2008-06-20,01:06:38
39.8604683,116.4937633,0,114.8,39619.0463541667,2008-06-20,01:06:45
39.8604599,116.4937633,0,114.8,39619.0463773148,2008-06-20,01:06:47
39.8604599,116.4937633,0,114.8,39619.0463888889,2008-06-20,01:06:48
39.8604583,116.4937599,0,114.8,39619.046412037,2008-06-20,01:06:50
39.8604783,116.4937233,0,114.8,39619.0464351852,2008-06-20,01:06:52
39.8605249,116.4937166,0,114.8,39619.0472916667,2008-06-20,01:08:06
39.8605216,116.4937116,0,114.8,39619.0476041667,2008-06-20,01:08:33
39.8605183,116.493705,0,114.8,39619.0476273148,2008-06-20,01:08:35
39.86051,116.4937066,0,114.8,39619.047650463,2008-06-20,01:08:37
39.8604966,116.493705,0,114.8,39619.0476736111,2008-06-20,01:08:39
39.8604766,116.4937316,0,114.8,39619.0476967593,2008-06-20,01:08:41
39.8604616,116.4937266,0,114.8,39619.0477199074,2008-06-20,01:08:43
39.8604416,116.4937366,0,114.8,39619.0477430556,2008-06-20,01:08:45
39.8604283,116.4937483,0,114.8,39619.0477662037,2008-06-20,01:08:47
39.8604116,116.49377,0,114.8,39619.0477893518,2008-06-20,01:08:49
39.8603966,116.4937716,0,114.8,39619.0478125,2008-06-20,01:08:51
39.8603916,116.4937683,0,114.8,39619.0478356481,2008-06-20,01:08:53
39.8604333,116.4937183,0,114.8,39619.0478587963,2008-06-20,01:08:55
39.8604549,116.4937083,0,114.8,39619.0489814815,2008-06-20,01:10:32
39.8604633,116.4937249,0,114.8,39619.0490046296,2008-06-20,01:10:34
39.86045,116.4936983,0,114.8,39619.0490740741,2008-06-20,01:10:40
39.86045,116.4936916,0,114.8,39619.049224537,2008-06-20,01:10:53
39.8604483,116.4936933,0,114.8,39619.0493518518,2008-06-20,01:11:04
39.8604483,116.4936933,0,114.8,39619.0496412037,2008-06-20,01:11:29
39.86045,116.4936933,0,114.8,39619.049849537,2008-06-20,01:11:47
39.86045,116.4936933,0,114.8,39619.0498611111,2008-06-20,01:11:48
39.8604449,116.4936949,0,114.8,39619.0498842593,2008-06-20,01:11:50
39.8604599,116.4936966,0,114.8,39619.0499074074,2008-06-20,01:11:52
39.8604683,116.4936883,0,114.8,39619.0499305556,2008-06-20,01:11:54
39.8604666,116.4936866,0,118.1,39619.0499537037,2008-06-20,01:11:56
39.860465,116.4936866,0,118.1,39619.0501967593,2008-06-20,01:12:17
39.8604633,116.4936833,0,118.1,39619.0503009259,2008-06-20,01:12:26
39.8604616,116.4936783,0,118.1,39619.050474537,2008-06-20,01:12:41
39.8604599,116.4936716,0,118.1,39619.0504976852,2008-06-20,01:12:43
39.8604599,116.4936716,0,118.1,39619.0527199074,2008-06-20,01:15:55
39.860465,116.4936749,0,118.1,39619.0527430556,2008-06-20,01:15:57
39.8604533,116.4936549,0,114.8,39619.0527662037,2008-06-20,01:15:59
39.8604449,116.4936333,0,114.8,39619.0527893519,2008-06-20,01:16:01
39.8604383,116.4936166,0,114.8,39619.0528125,2008-06-20,01:16:03
39.8604366,116.4936116,0,114.8,39619.0528356481,2008-06-20,01:16:05
39.8604283,116.4935933,0,111.5,39619.0528587963,2008-06-20,01:16:07
39.860425,116.4935849,0,111.5,39619.0528819444,2008-06-20,01:16:09
39.8604216,116.49358,0,111.5,39619.0529050926,2008-06-20,01:16:11
39.860435,116.4936,0,111.5,39619.0532175926,2008-06-20,01:16:38
39.8604383,116.493595,0,111.5,39619.0532407407,2008-06-20,01:16:40
39.86044,116.4935966,0,114.8,39619.0535416667,2008-06-20,01:17:06
39.8604433,116.4936,0,111.5,39619.0535648148,2008-06-20,01:17:08
39.8604433,116.4936066,0,114.8,39619.053587963,2008-06-20,01:17:10
39.8604466,116.4936183,0,111.5,39619.0536111111,2008-06-20,01:17:12
39.86044,116.493615,0,114.8,39619.055462963,2008-06-20,01:19:52
39.8604449,116.4936099,0,111.5,39619.0554976852,2008-06-20,01:19:55
39.8604449,116.4936099,0,111.5,39619.0560416667,2008-06-20,01:20:42
39.8604383,116.4936066,0,108.3,39619.0560648148,2008-06-20,01:20:44
39.86045,116.4935916,0,108.3,39619.056087963,2008-06-20,01:20:46
39.8604716,116.4935899,0,108.3,39619.0561111111,2008-06-20,01:20:48
39.8605033,116.4936033,0,108.3,39619.0561342593,2008-06-20,01:20:50
39.8605466,116.4936266,0,108.3,39619.0561574074,2008-06-20,01:20:52
39.8605783,116.4936516,0,108.3,39619.0561805556,2008-06-20,01:20:54
39.8606083,116.4936666,0,108.3,39619.0562037037,2008-06-20,01:20:56
39.8606516,116.493685,0,108.3,39619.0562268518,2008-06-20,01:20:58
39.8606849,116.49372,0,108.3,39619.05625,2008-06-20,01:21:00
39.86072,116.493735,0,108.3,39619.0562731481,2008-06-20,01:21:02
39.8607483,116.4937566,0,108.3,39619.0562962963,2008-06-20,01:21:04
39.8607783,116.49377,0,108.3,39619.0563194444,2008-06-20,01:21:06
39.8608066,116.4937599,0,108.3,39619.0563425926,2008-06-20,01:21:08
39.8608133,116.4937433,0,108.3,39619.0563657407,2008-06-20,01:21:10
39.8608316,116.4937649,0,108.3,39619.0563888889,2008-06-20,01:21:12
39.8608683,116.4937633,0,108.3,39619.056412037,2008-06-20,01:21:14
39.8609033,116.4937516,0,108.3,39619.0564351852,2008-06-20,01:21:16
39.86093,116.49375,0,108.3,39619.0564583333,2008-06-20,01:21:18
39.8609483,116.4937316,0,108.3,39619.0564814815,2008-06-20,01:21:20
39.8609516,116.4937583,0,108.3,39619.0565046296,2008-06-20,01:21:22
39.8609749,116.4937816,0,108.3,39619.0565277778,2008-06-20,01:21:24
39.8609966,116.493785,0,108.3,39619.0565509259,2008-06-20,01:21:26
39.861025,116.4937866,0,108.3,39619.0565740741,2008-06-20,01:21:28
39.8610566,116.4937883,0,108.3,39619.0565972222,2008-06-20,01:21:30
39.8610849,116.4937833,0,108.3,39619.0566203704,2008-06-20,01:21:32
39.8611016,116.4938033,0,108.3,39619.0566435185,2008-06-20,01:21:34
39.8611183,116.4938166,0,111.5,39619.0566666667,2008-06-20,01:21:36
39.8611449,116.4938299,0,111.5,39619.0566898148,2008-06-20,01:21:38
39.8611433,116.4938616,0,111.5,39619.056712963,2008-06-20,01:21:40
39.8611616,116.4938516,0,111.5,39619.0567361111,2008-06-20,01:21:42
39.8611816,116.4938266,0,111.5,39619.0567592593,2008-06-20,01:21:44
39.8612116,116.49381,0,111.5,39619.0567824074,2008-06-20,01:21:46
39.861235,116.4938116,0,111.5,39619.0568055556,2008-06-20,01:21:48
39.8612533,116.4938033,0,111.5,39619.0568287037,2008-06-20,01:21:50
39.861265,116.49379,0,111.5,39619.0568518518,2008-06-20,01:21:52
39.8612833,116.4937766,0,111.5,39619.056875,2008-06-20,01:21:54
39.8612999,116.4937716,0,114.8,39619.0568981481,2008-06-20,01:21:56
39.8613116,116.4937833,0,114.8,39619.0569212963,2008-06-20,01:21:58
39.8613283,116.4937983,0,114.8,39619.0569444444,2008-06-20,01:22:00
39.8613533,116.4938066,0,114.8,39619.0569675926,2008-06-20,01:22:02
39.8613783,116.4938133,0,114.8,39619.0569907407,2008-06-20,01:22:04
39.8613999,116.4938283,0,114.8,39619.0570138889,2008-06-20,01:22:06
39.8614233,116.493845,0,114.8,39619.057037037,2008-06-20,01:22:08
39.8614633,116.4938516,0,114.8,39619.0570601852,2008-06-20,01:22:10
39.8614966,116.4938683,0,118.1,39619.0570833333,2008-06-20,01:22:12
39.8615183,116.493875,0,118.1,39619.0571064815,2008-06-20,01:22:14
39.86156,116.4938849,0,118.1,39619.0571296296,2008-06-20,01:22:16
39.8615983,116.4938816,0,118.1,39619.0571527778,2008-06-20,01:22:18
39.8616383,116.49388,0,118.1,39619.0571759259,2008-06-20,01:22:20
39.8616783,116.4938816,0,121.4,39619.0571990741,2008-06-20,01:22:22
39.8617333,116.49388,0,121.4,39619.0572222222,2008-06-20,01:22:24
39.861755,116.4938783,0,121.4,39619.0572453704,2008-06-20,01:22:26
39.8617916,116.4938616,0,121.4,39619.0572685185,2008-06-20,01:22:28
39.861825,116.4938366,0,121.4,39619.0572916667,2008-06-20,01:22:30
39.86184,116.4938333,0,121.4,39619.0573148148,2008-06-20,01:22:32
39.861855,116.4937999,0,124.7,39619.057337963,2008-06-20,01:22:34
39.8618849,116.49379,0,124.7,39619.0573611111,2008-06-20,01:22:36
39.8619283,116.4937566,0,124.7,39619.0573842593,2008-06-20,01:22:38
39.861965,116.4937266,0,124.7,39619.0574074074,2008-06-20,01:22:40
39.861995,116.4937183,0,124.7,39619.0574305556,2008-06-20,01:22:42
39.8620266,116.4937083,0,124.7,39619.0574537037,2008-06-20,01:22:44
39.8620566,116.4937,0,124.7,39619.0574768518,2008-06-20,01:22:46
39.8620766,116.4937033,0,124.7,39619.0575,2008-06-20,01:22:48
39.8621016,116.493705,0,124.7,39619.0575231481,2008-06-20,01:22:50
39.8621333,116.4937033,0,124.7,39619.0575462963,2008-06-20,01:22:52
39.8621516,116.4936983,0,124.7,39619.0575694444,2008-06-20,01:22:54
39.8621732,116.493685,0,124.7,39619.0575925926,2008-06-20,01:22:56
39.8621966,116.4937016,0,128,39619.0576157407,2008-06-20,01:22:58
39.862215,116.4936899,0,128,39619.0576388889,2008-06-20,01:23:00
39.8622316,116.4936949,0,128,39619.057662037,2008-06-20,01:23:02
39.8622366,116.4937116,0,128,39619.0576851852,2008-06-20,01:23:04
39.8622549,116.4937183,0,128,39619.0577083333,2008-06-20,01:23:06
39.8622733,116.493735,0,131.2,39619.0577314815,2008-06-20,01:23:08
39.8622933,116.4937466,0,131.2,39619.0577546296,2008-06-20,01:23:10
39.8623049,116.49374,0,131.2,39619.0577777778,2008-06-20,01:23:12
39.86233,116.4937266,0,131.2,39619.0578009259,2008-06-20,01:23:14
39.8623483,116.4937233,0,131.2,39619.0578240741,2008-06-20,01:23:16
39.8623599,116.49372,0,134.5,39619.0578472222,2008-06-20,01:23:18
39.86237,116.4937016,0,134.5,39619.0578703704,2008-06-20,01:23:20
39.8623949,116.4937083,0,134.5,39619.0578935185,2008-06-20,01:23:22
39.8624199,116.49372,0,134.5,39619.0579166667,2008-06-20,01:23:24
39.8624433,116.4937333,0,137.8,39619.0579398148,2008-06-20,01:23:26
39.8624766,116.4937299,0,137.8,39619.057962963,2008-06-20,01:23:28
39.8624983,116.4937366,0,137.8,39619.0579861111,2008-06-20,01:23:30
39.8625166,116.4937333,0,137.8,39619.0580092593,2008-06-20,01:23:32
39.8625433,116.49372,0,137.8,39619.0580324074,2008-06-20,01:23:34
39.8625749,116.4937116,0,137.8,39619.0580555556,2008-06-20,01:23:36
39.8626049,116.49372,0,137.8,39619.0580787037,2008-06-20,01:23:38
39.862635,116.4937149,0,141.1,39619.0581018519,2008-06-20,01:23:40
39.8626549,116.4937183,0,141.1,39619.058125,2008-06-20,01:23:42
39.8626666,116.4937366,0,141.1,39619.0581481481,2008-06-20,01:23:44
39.862665,116.4937383,0,141.1,39619.0581712963,2008-06-20,01:23:46
39.8626666,116.4937316,0,141.1,39619.0581944444,2008-06-20,01:23:48
39.8626766,116.4937299,0,141.1,39619.0582175926,2008-06-20,01:23:50
39.8626983,116.4937316,0,141.1,39619.0582407407,2008-06-20,01:23:52
39.8627383,116.4937116,0,141.1,39619.0582638889,2008-06-20,01:23:54
39.8627733,116.4937166,0,144.4,39619.058287037,2008-06-20,01:23:56
39.8627999,116.4937149,0,141.1,39619.0583101852,2008-06-20,01:23:58
39.8628266,116.4937249,0,144.4,39619.0583333333,2008-06-20,01:24:00
39.86285,116.4937333,0,144.4,39619.0583564815,2008-06-20,01:24:02
39.8628766,116.4937233,0,144.4,39619.0583796296,2008-06-20,01:24:04
39.8628916,116.49372,0,144.4,39619.0584027778,2008-06-20,01:24:06
39.8629216,116.4937033,0,144.4,39619.0584259259,2008-06-20,01:24:08
39.8629483,116.4937083,0,144.4,39619.0584490741,2008-06-20,01:24:10
39.8629766,116.4937116,0,144.4,39619.0584722222,2008-06-20,01:24:12
39.863,116.49372,0,144.4,39619.0584953704,2008-06-20,01:24:14
39.8630383,116.4937183,0,144.4,39619.0585185185,2008-06-20,01:24:16
39.8630783,116.4937149,0,144.4,39619.0585416667,2008-06-20,01:24:18
39.8631016,116.49374,0,144.4,39619.0585648148,2008-06-20,01:24:20
39.8631216,116.4937599,0,144.4,39619.058587963,2008-06-20,01:24:22
39.8631349,116.4937633,0,144.4,39619.0586111111,2008-06-20,01:24:24
39.863155,116.4937866,0,144.4,39619.0586342593,2008-06-20,01:24:26
39.8631716,116.4937999,0,147.6,39619.0586574074,2008-06-20,01:24:28
39.8631716,116.4938366,0,147.6,39619.0586805556,2008-06-20,01:24:30
39.8631783,116.4938616,0,147.6,39619.0587037037,2008-06-20,01:24:32
39.8631983,116.4938533,0,147.6,39619.0587384259,2008-06-20,01:24:35
39.8632266,116.4938316,0,150.9,39619.0587615741,2008-06-20,01:24:37
39.8632516,116.4938349,0,150.9,39619.0587847222,2008-06-20,01:24:39
39.8633033,116.49384,0,150.9,39619.0588194444,2008-06-20,01:24:42
39.8633449,116.49386,0,150.9,39619.0588541667,2008-06-20,01:24:45
39.8633666,116.4938649,0,150.9,39619.0588773148,2008-06-20,01:24:47
39.8633983,116.4938633,0,150.9,39619.058900463,2008-06-20,01:24:49
39.8634216,116.4938816,0,154.2,39619.0589236111,2008-06-20,01:24:51
39.8634399,116.4938866,0,154.2,39619.0589467593,2008-06-20,01:24:53
39.8634516,116.4938849,0,154.2,39619.0589699074,2008-06-20,01:24:55
39.8634599,116.493895,0,154.2,39619.0589930556,2008-06-20,01:24:57
39.8634666,116.4939016,0,154.2,39619.0590162037,2008-06-20,01:24:59
39.8634916,116.4939116,0,157.5,39619.0590393519,2008-06-20,01:25:01
39.8634983,116.4939416,0,157.5,39619.0590625,2008-06-20,01:25:03
39.8634999,116.4939583,0,160.8,39619.0590856481,2008-06-20,01:25:05
39.8635083,116.4939833,0,160.8,39619.0591087963,2008-06-20,01:25:07
39.8635283,116.4939966,0,160.8,39619.0591319444,2008-06-20,01:25:09
39.86355,116.49402,0,160.8,39619.0591550926,2008-06-20,01:25:11
39.8635716,116.4940449,0,164,39619.0591782407,2008-06-20,01:25:13
39.8635883,116.4940799,0,164,39619.0592013889,2008-06-20,01:25:15
39.8636066,116.49409,0,164,39619.059224537,2008-06-20,01:25:17
39.863645,116.4940433,0,167.3,39619.0592476852,2008-06-20,01:25:19
39.8636833,116.4940083,0,167.3,39619.0592708333,2008-06-20,01:25:21
39.863715,116.4939833,0,170.6,39619.0592939815,2008-06-20,01:25:23
39.8637483,116.4939566,0,170.6,39619.0593171296,2008-06-20,01:25:25
39.8637783,116.4939533,0,173.9,39619.0593402778,2008-06-20,01:25:27
39.8637916,116.4939399,0,173.9,39619.0593634259,2008-06-20,01:25:29
39.8638083,116.4939233,0,177.2,39619.0593865741,2008-06-20,01:25:31
39.8638316,116.4939049,0,177.2,39619.0594097222,2008-06-20,01:25:33
39.8638599,116.4938983,0,177.2,39619.0594328704,2008-06-20,01:25:35
39.8638866,116.4938833,0,180.4,39619.0594560185,2008-06-20,01:25:37
39.8639133,116.4938716,0,180.4,39619.0594791667,2008-06-20,01:25:39
39.8639433,116.4938533,0,180.4,39619.0595023148,2008-06-20,01:25:41
39.86397,116.4938499,0,183.7,39619.059525463,2008-06-20,01:25:43
39.863995,116.4938416,0,183.7,39619.0595486111,2008-06-20,01:25:45
39.8640166,116.493845,0,183.7,39619.0595717593,2008-06-20,01:25:47
39.8640416,116.4938483,0,187,39619.0595949074,2008-06-20,01:25:49
39.864065,116.493855,0,187,39619.0596180556,2008-06-20,01:25:51
39.8640866,116.4938699,0,187,39619.0596412037,2008-06-20,01:25:53
39.8641033,116.4938733,0,190.3,39619.0596643519,2008-06-20,01:25:55
39.8641216,116.4938833,0,190.3,39619.0596875,2008-06-20,01:25:57
39.86415,116.4938733,0,190.3,39619.0597106481,2008-06-20,01:25:59
39.8641816,116.4938349,0,190.3,39619.0597337963,2008-06-20,01:26:01
39.8641999,116.4937966,0,190.3,39619.0597569444,2008-06-20,01:26:03
39.8642149,116.4937833,0,187,39619.0597800926,2008-06-20,01:26:05
39.8642383,116.493755,0,187,39619.0598032407,2008-06-20,01:26:07
39.8642566,116.49375,0,187,39619.0598263889,2008-06-20,01:26:09
39.8642783,116.49375,0,187,39619.059849537,2008-06-20,01:26:11
39.8642799,116.49374,0,187,39619.0598726852,2008-06-20,01:26:13
39.8642933,116.4937299,0,187,39619.0598958333,2008-06-20,01:26:15
39.8643083,116.49372,0,187,39619.0599189815,2008-06-20,01:26:17
39.8643216,116.4936866,0,187,39619.0599421296,2008-06-20,01:26:19
39.8643399,116.493635,0,183.7,39619.0599652778,2008-06-20,01:26:21
39.8643533,116.4935883,0,183.7,39619.0599884259,2008-06-20,01:26:23
39.8643633,116.4935533,0,183.7,39619.0600115741,2008-06-20,01:26:25
39.8643766,116.4935116,0,183.7,39619.0600347222,2008-06-20,01:26:27
39.8643966,116.4934649,0,183.7,39619.0600578704,2008-06-20,01:26:29
39.8644116,116.493425,0,183.7,39619.0600810185,2008-06-20,01:26:31
39.8644233,116.4933883,0,183.7,39619.0601041667,2008-06-20,01:26:33
39.8644249,116.4933566,0,180.4,39619.0601273148,2008-06-20,01:26:35
39.8644183,116.4933299,0,180.4,39619.060150463,2008-06-20,01:26:37
39.8644083,116.4933,0,180.4,39619.0601736111,2008-06-20,01:26:39
39.8644133,116.4932733,0,180.4,39619.0601967593,2008-06-20,01:26:41
39.8644183,116.4932433,0,180.4,39619.0602199074,2008-06-20,01:26:43
39.8644233,116.4932199,0,177.2,39619.0602430556,2008-06-20,01:26:45
39.8644316,116.4931999,0,177.2,39619.0602662037,2008-06-20,01:26:47
39.8644432,116.4931766,0,177.2,39619.0602893519,2008-06-20,01:26:49
39.8644483,116.4931649,0,177.2,39619.0603125,2008-06-20,01:26:51
39.8644666,116.4931483,0,177.2,39619.0603356481,2008-06-20,01:26:53
39.8644833,116.4931349,0,177.2,39619.0603587963,2008-06-20,01:26:55
39.8645016,116.4931333,0,177.2,39619.0603819444,2008-06-20,01:26:57
39.86453,116.4931366,0,177.2,39619.0604050926,2008-06-20,01:26:59
39.864545,116.4931349,0,177.2,39619.0604282407,2008-06-20,01:27:01
39.8645566,116.4931266,0,177.2,39619.0604513889,2008-06-20,01:27:03
39.8645783,116.4931166,0,180.4,39619.060474537,2008-06-20,01:27:05
39.8646233,116.4930933,0,177.2,39619.0604976852,2008-06-20,01:27:07
39.8646433,116.49306,0,177.2,39619.0605208333,2008-06-20,01:27:09
39.8646616,116.49304,0,177.2,39619.0605439815,2008-06-20,01:27:11
39.8646349,116.4929949,0,177.2,39619.0605671296,2008-06-20,01:27:13
39.8646116,116.4929616,0,173.9,39619.0605902778,2008-06-20,01:27:15
39.8645966,116.4929333,0,173.9,39619.0606134259,2008-06-20,01:27:17
39.8645749,116.4929016,0,170.6,39619.0606365741,2008-06-20,01:27:19
39.8645733,116.49285,0,170.6,39619.0606597222,2008-06-20,01:27:21
39.8645916,116.4928033,0,170.6,39619.0606828704,2008-06-20,01:27:23
39.8646216,116.4927883,0,170.6,39619.0607060185,2008-06-20,01:27:25
39.8646499,116.4927733,0,167.3,39619.0607291667,2008-06-20,01:27:27
39.8646683,116.4927616,0,164,39619.0607523148,2008-06-20,01:27:29
39.8646833,116.4927683,0,164,39619.060775463,2008-06-20,01:27:31
39.8647016,116.4927366,0,164,39619.0607986111,2008-06-20,01:27:33
39.8647049,116.4927066,0,164,39619.0608217593,2008-06-20,01:27:35
39.8647049,116.4926766,0,164,39619.0608449074,2008-06-20,01:27:37
39.8646916,116.4926633,0,164,39619.0608680556,2008-06-20,01:27:39
39.8646783,116.4926266,0,164,39619.0608912037,2008-06-20,01:27:41
39.8646816,116.4925949,0,164,39619.0609143519,2008-06-20,01:27:43
39.8646783,116.4925666,0,164,39619.0609375,2008-06-20,01:27:45
39.8646966,116.4925483,0,164,39619.0609606481,2008-06-20,01:27:47
39.86471,116.4925133,0,164,39619.0609837963,2008-06-20,01:27:49
39.8647299,116.4924849,0,164,39619.0610069444,2008-06-20,01:27:51
39.8647716,116.4924533,0,164,39619.0610300926,2008-06-20,01:27:53
39.8647899,116.492425,0,164,39619.0610532407,2008-06-20,01:27:55
39.86481,116.4924116,0,164,39619.0610763889,2008-06-20,01:27:57
39.86481,116.4923849,0,164,39619.061099537,2008-06-20,01:27:59
39.86481,116.4923683,0,164,39619.0611226852,2008-06-20,01:28:01
39.8650066,116.4921333,0,167.3,39619.0677083333,2008-06-20,01:37:30
39.8650133,116.4921349,0,167.3,39619.0677314815,2008-06-20,01:37:32
39.8650066,116.49213,0,167.3,39619.0677546296,2008-06-20,01:37:34
39.8650133,116.49215,0,167.3,39619.0677777778,2008-06-20,01:37:36
39.8650133,116.49215,0,167.3,39619.0683449074,2008-06-20,01:38:25
39.8650149,116.4921533,0,167.3,39619.0683680556,2008-06-20,01:38:27
39.8650182,116.4921416,0,167.3,39619.0683912037,2008-06-20,01:38:29
39.8650133,116.4921583,0,167.3,39619.0687847222,2008-06-20,01:39:03
39.8650033,116.4921483,0,167.3,39619.0688078704,2008-06-20,01:39:05
39.8649416,116.4921666,0,167.3,39619.0688310185,2008-06-20,01:39:07
39.8648999,116.4921749,0,167.3,39619.0688541667,2008-06-20,01:39:09
39.864865,116.4921766,0,167.3,39619.0688773148,2008-06-20,01:39:11
39.864835,116.4921383,0,170.6,39619.068900463,2008-06-20,01:39:13
39.8648016,116.4921016,0,170.6,39619.0689236111,2008-06-20,01:39:15
39.8647633,116.4920383,0,170.6,39619.0689467593,2008-06-20,01:39:17
39.8647449,116.4920016,0,170.6,39619.0689814815,2008-06-20,01:39:20
39.8647416,116.4919649,0,170.6,39619.0690046296,2008-06-20,01:39:22
39.8647599,116.49196,0,170.6,39619.0690277778,2008-06-20,01:39:24
39.8647916,116.4919716,0,170.6,39619.0690509259,2008-06-20,01:39:26
39.8648149,116.4919566,0,170.6,39619.0690740741,2008-06-20,01:39:28
39.8648216,116.4919433,0,170.6,39619.0691203704,2008-06-20,01:39:32
39.8648216,116.4919283,0,170.6,39619.0691435185,2008-06-20,01:39:34
39.86484,116.4919083,0,170.6,39619.0691782407,2008-06-20,01:39:37
39.8648616,116.4918983,0,170.6,39619.0692013889,2008-06-20,01:39:39
39.8649033,116.4918949,0,170.6,39619.069224537,2008-06-20,01:39:41
39.8649449,116.4919066,0,170.6,39619.0692476852,2008-06-20,01:39:43
39.8649916,116.4918816,0,170.6,39619.0692708333,2008-06-20,01:39:45
39.86502,116.4918766,0,167.3,39619.0692939815,2008-06-20,01:39:47
39.8650099,116.4918783,0,167.3,39619.0693287037,2008-06-20,01:39:50
39.8649966,116.4918666,0,167.3,39619.0695023148,2008-06-20,01:40:05
39.8649949,116.49187,0,167.3,39619.0695486111,2008-06-20,01:40:09
39.8649966,116.491865,0,167.3,39619.0696180556,2008-06-20,01:40:15
39.8649916,116.4918733,0,167.3,39619.0700115741,2008-06-20,01:40:49
39.8649949,116.4918733,0,167.3,39619.0700347222,2008-06-20,01:40:51
39.8650099,116.4918766,0,164,39619.070162037,2008-06-20,01:41:02
39.8650099,116.4918766,0,164,39619.0702199074,2008-06-20,01:41:07
39.8650066,116.4918783,0,164,39619.0702430556,2008-06-20,01:41:09
39.8650233,116.4918616,0,164,39619.0703009259,2008-06-20,01:41:14
39.8650383,116.4918533,0,164,39619.0703240741,2008-06-20,01:41:16
39.8650516,116.4918449,0,164,39619.0704976852,2008-06-20,01:41:31
39.8650716,116.491835,0,164,39619.0705208333,2008-06-20,01:41:33
39.8650999,116.4918416,0,164,39619.0705439815,2008-06-20,01:41:35
39.8650966,116.4918733,0,164,39619.0705671296,2008-06-20,01:41:37
39.8650783,116.4919016,0,164,39619.0705902778,2008-06-20,01:41:39
39.8650733,116.4919133,0,164,39619.0710532407,2008-06-20,01:42:19
39.8650716,116.4919116,0,164,39619.0710763889,2008-06-20,01:42:21
39.8650716,116.4919116,0,164,39619.0711111111,2008-06-20,01:42:24
39.8650733,116.4919133,0,160.8,39619.0711342593,2008-06-20,01:42:26
39.8650833,116.4919166,0,160.8,39619.0711574074,2008-06-20,01:42:28
39.8650916,116.4919149,0,160.8,39619.0711805556,2008-06-20,01:42:30
39.8650866,116.4919099,0,160.8,39619.0712037037,2008-06-20,01:42:32
39.8650983,116.4919066,0,160.8,39619.0712962963,2008-06-20,01:42:40
39.8650983,116.4919066,0,160.8,39619.0713310185,2008-06-20,01:42:43
39.8650966,116.4919099,0,160.8,39619.0713541667,2008-06-20,01:42:45
39.8650833,116.4919149,0,160.8,39619.0713773148,2008-06-20,01:42:47
39.865045,116.49194,0,160.8,39619.071400463,2008-06-20,01:42:49
39.8650333,116.491955,0,160.8,39619.0714814815,2008-06-20,01:42:56
39.86505,116.4919433,0,160.8,39619.0715046296,2008-06-20,01:42:58
39.8650566,116.491935,0,160.8,39619.0715277778,2008-06-20,01:43:00
39.86505,116.4918949,0,160.8,39619.0715509259,2008-06-20,01:43:02
39.8650583,116.4918816,0,160.8,39619.071724537,2008-06-20,01:43:17
39.8650583,116.491885,0,160.8,39619.0718518518,2008-06-20,01:43:28
39.8650583,116.491885,0,160.8,39619.0727314815,2008-06-20,01:44:44
39.8650583,116.4918799,0,160.8,39619.0727546296,2008-06-20,01:44:46
39.8650849,116.4918616,0,160.8,39619.0727777778,2008-06-20,01:44:48
39.8650849,116.4918666,0,160.8,39619.0728009259,2008-06-20,01:44:50
39.8650816,116.4918766,0,160.8,39619.0728240741,2008-06-20,01:44:52
39.8650616,116.4918833,0,160.8,39619.0728472222,2008-06-20,01:44:54
39.8650283,116.4919083,0,160.8,39619.0728703704,2008-06-20,01:44:56
39.8650033,116.4919316,0,160.8,39619.0728935185,2008-06-20,01:44:58
39.8649633,116.4919383,0,160.8,39619.0729166667,2008-06-20,01:45:00
39.8649283,116.4919516,0,160.8,39619.0729398148,2008-06-20,01:45:02
39.864905,116.4919566,0,160.8,39619.072962963,2008-06-20,01:45:04
39.8648733,116.4919499,0,160.8,39619.0729861111,2008-06-20,01:45:06
39.8648533,116.4919283,0,160.8,39619.0730092593,2008-06-20,01:45:08
39.8648299,116.491935,0,160.8,39619.0730324074,2008-06-20,01:45:10
39.8648066,116.4919483,0,160.8,39619.0730555556,2008-06-20,01:45:12
39.8649766,116.4922166,0,167.3,39619.0905555556,2008-06-20,02:10:24
39.8649699,116.4922299,0,167.3,39619.0905787037,2008-06-20,02:10:26
39.8649599,116.492255,0,167.3,39619.0906018519,2008-06-20,02:10:28
39.86495,116.4922833,0,170.6,39619.090625,2008-06-20,02:10:30
39.8649399,116.4923033,0,170.6,39619.0906481481,2008-06-20,02:10:32
39.864935,116.4923183,0,170.6,39619.0906712963,2008-06-20,02:10:34
39.8649316,116.49232,0,167.3,39619.0906944444,2008-06-20,02:10:36
39.8649366,116.4923066,0,160.8,39619.0910185185,2008-06-20,02:11:04
39.8649316,116.4922949,0,160.8,39619.0910416667,2008-06-20,02:11:06
39.864935,116.4922716,0,160.8,39619.0910648148,2008-06-20,02:11:08
39.8649516,116.4922166,0,160.8,39619.091087963,2008-06-20,02:11:10
39.8649866,116.4921283,0,160.8,39619.0911111111,2008-06-20,02:11:12
39.8650033,116.4920366,0,160.8,39619.0911342593,2008-06-20,02:11:14
39.8650233,116.4919616,0,160.8,39619.0911574074,2008-06-20,02:11:16
39.8650516,116.491935,0,160.8,39619.0911805556,2008-06-20,02:11:18
39.865075,116.4919033,0,160.8,39619.0912037037,2008-06-20,02:11:20
39.8651083,116.4918566,0,160.8,39619.0912268519,2008-06-20,02:11:22
39.8651399,116.4917816,0,160.8,39619.09125,2008-06-20,02:11:24
39.8651699,116.4917166,0,160.8,39619.0912731481,2008-06-20,02:11:26
39.8651383,116.49168,0,160.8,39619.0912962963,2008-06-20,02:11:28
39.8651066,116.4916349,0,160.8,39619.0913194444,2008-06-20,02:11:30
39.8650666,116.4916066,0,160.8,39619.0913425926,2008-06-20,02:11:32
39.8650583,116.4915833,0,160.8,39619.0913657407,2008-06-20,02:11:34
39.8650483,116.4915799,0,160.8,39619.0916203704,2008-06-20,02:11:56
39.8650616,116.49159,0,160.8,39619.0916435185,2008-06-20,02:11:58
39.86506,116.4915849,0,160.8,39619.0919328704,2008-06-20,02:12:23
39.8650666,116.4915766,0,160.8,39619.0919560185,2008-06-20,02:12:25
39.8650516,116.4915283,0,160.8,39619.0919791667,2008-06-20,02:12:27
39.8650949,116.4914049,0,160.8,39619.092025463,2008-06-20,02:12:31
39.8650983,116.4913549,0,160.8,39619.0920486111,2008-06-20,02:12:33
39.865075,116.4913116,0,160.8,39619.0920717593,2008-06-20,02:12:35
39.8650316,116.4912983,0,160.8,39619.0921064815,2008-06-20,02:12:38
39.8650283,116.4912766,0,160.8,39619.0921296296,2008-06-20,02:12:40
39.8649949,116.49124,0,160.8,39619.0921643519,2008-06-20,02:12:43
39.8649949,116.4912266,0,160.8,39619.0921875,2008-06-20,02:12:45
39.8649983,116.4912166,0,157.5,39619.0922453704,2008-06-20,02:12:50
39.8650016,116.4911916,0,157.5,39619.0922685185,2008-06-20,02:12:52
39.8650033,116.4911649,0,157.5,39619.0922916667,2008-06-20,02:12:54
39.8649933,116.4911316,0,157.5,39619.0923148148,2008-06-20,02:12:56
39.8650033,116.4911066,0,157.5,39619.092337963,2008-06-20,02:12:58
39.8650166,116.4910916,0,157.5,39619.0923611111,2008-06-20,02:13:00
39.8650383,116.491085,0,157.5,39619.0923842593,2008-06-20,02:13:02
39.8650649,116.4910699,0,157.5,39619.0924074074,2008-06-20,02:13:04
39.8650816,116.4910616,0,157.5,39619.0924305556,2008-06-20,02:13:06
39.8650816,116.4910683,0,157.5,39619.0924537037,2008-06-20,02:13:08
39.8650916,116.4910766,0,157.5,39619.0924768519,2008-06-20,02:13:10
39.8650766,116.49108,0,157.5,39619.0925115741,2008-06-20,02:13:13
39.8650766,116.49108,0,157.5,39619.0941550926,2008-06-20,02:15:35
39.8650699,116.4910783,0,154.2,39619.0941782407,2008-06-20,02:15:37
39.86506,116.4910733,0,154.2,39619.0942013889,2008-06-20,02:15:39
39.8650466,116.4910583,0,154.2,39619.094224537,2008-06-20,02:15:41
39.8650366,116.4910283,0,154.2,39619.0942476852,2008-06-20,02:15:43
39.8650182,116.491015,0,154.2,39619.0942708333,2008-06-20,02:15:45
39.86499,116.490995,0,154.2,39619.0942939815,2008-06-20,02:15:47
39.8649783,116.490975,0,154.2,39619.0943171296,2008-06-20,02:15:49
39.8649733,116.4909683,0,154.2,39619.0943402778,2008-06-20,02:15:51
39.8649466,116.4909416,0,150.9,39619.0943634259,2008-06-20,02:15:53
39.8649283,116.4909266,0,150.9,39619.0943865741,2008-06-20,02:15:55
39.86492,116.4908833,0,150.9,39619.0944097222,2008-06-20,02:15:57
39.8648999,116.4908266,0,150.9,39619.0944328704,2008-06-20,02:15:59
39.8648899,116.4908116,0,150.9,39619.0944560185,2008-06-20,02:16:01
39.8648849,116.4908316,0,150.9,39619.0944791667,2008-06-20,02:16:03
39.8648716,116.4908466,0,150.9,39619.0945023148,2008-06-20,02:16:05
39.8648749,116.4908449,0,147.6,39619.094525463,2008-06-20,02:16:07
39.8648733,116.4908333,0,147.6,39619.0945486111,2008-06-20,02:16:09
39.8648666,116.4908383,0,147.6,39619.0945717593,2008-06-20,02:16:11
39.8648699,116.4908366,0,147.6,39619.0945949074,2008-06-20,02:16:13
39.8648783,116.4908183,0,144.4,39619.0946180556,2008-06-20,02:16:15
39.8648899,116.4907933,0,144.4,39619.0946412037,2008-06-20,02:16:17
39.86491,116.49077,0,141.1,39619.0946643518,2008-06-20,02:16:19
39.8649249,116.4907566,0,141.1,39619.0946875,2008-06-20,02:16:21
39.8649383,116.4907316,0,137.8,39619.0947106481,2008-06-20,02:16:23
39.8649516,116.4907066,0,134.5,39619.0947337963,2008-06-20,02:16:25
39.864965,116.4906816,0,134.5,39619.0947569444,2008-06-20,02:16:27
39.8649733,116.4906666,0,131.2,39619.0947800926,2008-06-20,02:16:29
39.8649883,116.4906516,0,131.2,39619.0948032407,2008-06-20,02:16:31
39.8650066,116.4906416,0,128,39619.0948263889,2008-06-20,02:16:33
39.8650249,116.4906383,0,128,39619.094849537,2008-06-20,02:16:35
39.8650466,116.4906349,0,124.7,39619.0948726852,2008-06-20,02:16:37
39.8650683,116.4906349,0,124.7,39619.0948958333,2008-06-20,02:16:39
39.8650799,116.4906349,0,121.4,39619.0949189815,2008-06-20,02:16:41
39.8650799,116.4906349,0,121.4,39619.0949537037,2008-06-20,02:16:44
39.8650816,116.49063,0,121.4,39619.0949768518,2008-06-20,02:16:46
39.8650833,116.4906033,0,121.4,39619.095,2008-06-20,02:16:48
39.8650833,116.4905766,0,121.4,39619.0950231481,2008-06-20,02:16:50
39.8650849,116.4905483,0,121.4,39619.0950462963,2008-06-20,02:16:52
39.8650916,116.4905283,0,124.7,39619.0950694444,2008-06-20,02:16:54
39.8651083,116.4905133,0,124.7,39619.0950925926,2008-06-20,02:16:56
39.8651283,116.4904999,0,121.4,39619.0951157407,2008-06-20,02:16:58
39.865145,116.4904916,0,121.4,39619.0951388889,2008-06-20,02:17:00
39.86516,116.4904883,0,121.4,39619.095162037,2008-06-20,02:17:02
39.8651783,116.4904783,0,121.4,39619.0951851852,2008-06-20,02:17:04
39.8651983,116.4904683,0,121.4,39619.0952083333,2008-06-20,02:17:06
39.8652166,116.490455,0,121.4,39619.0952314815,2008-06-20,02:17:08
39.865245,116.49044,0,118.1,39619.0952546296,2008-06-20,02:17:10
39.8652683,116.4904233,0,118.1,39619.0952777778,2008-06-20,02:17:12
39.8652899,116.4904116,0,114.8,39619.0953009259,2008-06-20,02:17:14
39.8653133,116.4903983,0,114.8,39619.0954398148,2008-06-20,02:17:26
39.8653333,116.4903899,0,114.8,39619.095462963,2008-06-20,02:17:28
39.865355,116.4903816,0,114.8,39619.0954861111,2008-06-20,02:17:30
39.8653766,116.4903716,0,114.8,39619.0955092593,2008-06-20,02:17:32
39.8653966,116.4903566,0,114.8,39619.0955324074,2008-06-20,02:17:34
39.8654166,116.4903416,0,114.8,39619.0955555556,2008-06-20,02:17:36
39.8654366,116.4903249,0,114.8,39619.0955787037,2008-06-20,02:17:38
39.8654483,116.4903099,0,114.8,39619.0956018518,2008-06-20,02:17:40
39.8654633,116.4902899,0,111.5,39619.095625,2008-06-20,02:17:42
39.8654683,116.4902749,0,111.5,39619.0956481481,2008-06-20,02:17:44
39.8654683,116.4902749,0,111.5,39619.0956828704,2008-06-20,02:17:47
39.86547,116.4902749,0,111.5,39619.0957060185,2008-06-20,02:17:49
39.86548,116.4902566,0,111.5,39619.0957291667,2008-06-20,02:17:51
39.865495,116.4902349,0,111.5,39619.0957523148,2008-06-20,02:17:53
39.86551,116.49021,0,111.5,39619.095775463,2008-06-20,02:17:55
39.865525,116.4901849,0,111.5,39619.0957986111,2008-06-20,02:17:57
39.86554,116.49016,0,111.5,39619.0958217593,2008-06-20,02:17:59
39.8655566,116.4901316,0,111.5,39619.0958449074,2008-06-20,02:18:01
39.8655699,116.4901066,0,111.5,39619.0958680556,2008-06-20,02:18:03
39.8655833,116.4900799,0,111.5,39619.0958912037,2008-06-20,02:18:05
39.8655966,116.4900566,0,111.5,39619.0959143518,2008-06-20,02:18:07
39.8656049,116.4900299,0,111.5,39619.0959375,2008-06-20,02:18:09
39.86561,116.4900016,0,111.5,39619.0959606481,2008-06-20,02:18:11
39.8656133,116.4899733,0,111.5,39619.0959837963,2008-06-20,02:18:13
39.8656166,116.4899483,0,111.5,39619.0960069444,2008-06-20,02:18:15
39.86562,116.48993,0,111.5,39619.0960300926,2008-06-20,02:18:17
39.8656266,116.4899049,0,114.8,39619.0960648148,2008-06-20,02:18:20
39.8656316,116.4898916,0,118.1,39619.096087963,2008-06-20,02:18:22
39.8656316,116.4898916,0,118.1,39619.0961921296,2008-06-20,02:18:31
39.8656333,116.4898866,0,114.8,39619.0962152778,2008-06-20,02:18:33
39.86565,116.4898666,0,114.8,39619.09625,2008-06-20,02:18:36
39.8656599,116.489845,0,118.1,39619.0962731481,2008-06-20,02:18:38
39.8656666,116.4898183,0,114.8,39619.0962962963,2008-06-20,02:18:40
39.8656699,116.4897683,0,118.1,39619.0963310185,2008-06-20,02:18:43
39.8656733,116.4897416,0,114.8,39619.0963541667,2008-06-20,02:18:45
39.8656683,116.4896983,0,114.8,39619.0963773148,2008-06-20,02:18:47
39.8656583,116.4896616,0,118.1,39619.096400463,2008-06-20,02:18:49
39.8656616,116.4896599,0,118.1,39619.0964236111,2008-06-20,02:18:51
39.865665,116.4896566,0,118.1,39619.0964467593,2008-06-20,02:18:53
39.8656666,116.4896599,0,118.1,39619.0964699074,2008-06-20,02:18:55
39.8656683,116.489635,0,118.1,39619.0964930556,2008-06-20,02:18:57
39.8656733,116.489615,0,118.1,39619.0965162037,2008-06-20,02:18:59
39.8656816,116.4895983,0,118.1,39619.0965393518,2008-06-20,02:19:01
39.86569,116.4895899,0,118.1,39619.0965625,2008-06-20,02:19:03
39.865705,116.489595,0,118.1,39619.0965972222,2008-06-20,02:19:06
39.8657083,116.4896099,0,118.1,39619.0966203704,2008-06-20,02:19:08
39.8657166,116.4896333,0,118.1,39619.0966435185,2008-06-20,02:19:10
39.8657133,116.4894716,0,98.4,39619.0969675926,2008-06-20,02:19:38
39.8656983,116.4894883,0,134.5,39619.0970023148,2008-06-20,02:19:41
39.8656999,116.4894733,0,141.1,39619.097025463,2008-06-20,02:19:43
39.8656116,116.4893766,0,111.5,39619.0970717593,2008-06-20,02:19:47
39.8655983,116.4893566,0,105,39619.0970949074,2008-06-20,02:19:49
39.8656516,116.4891966,0,101.7,39619.0971180556,2008-06-20,02:19:51
39.8656633,116.4891016,0,95.1,39619.0971412037,2008-06-20,02:19:53
39.8656816,116.489055,0,91.9,39619.0971643519,2008-06-20,02:19:55
39.8656816,116.4890299,0,91.9,39619.0971875,2008-06-20,02:19:57
39.8656883,116.4890299,0,95.1,39619.0972106481,2008-06-20,02:19:59
39.8656933,116.4890099,0,95.1,39619.0972337963,2008-06-20,02:20:01
39.86568,116.4890033,0,95.1,39619.0972569444,2008-06-20,02:20:03
39.8656716,116.4889983,0,101.7,39619.0972800926,2008-06-20,02:20:05
39.8656666,116.48899,0,105,39619.0973032407,2008-06-20,02:20:07
39.8656566,116.4889816,0,105,39619.0973263889,2008-06-20,02:20:09
39.8656483,116.4889749,0,108.3,39619.097349537,2008-06-20,02:20:11
39.8656333,116.4889683,0,111.5,39619.0973726852,2008-06-20,02:20:13
39.86562,116.4889599,0,114.8,39619.0973958333,2008-06-20,02:20:15
39.8656116,116.4889483,0,118.1,39619.0974189815,2008-06-20,02:20:17
39.8656066,116.4889283,0,121.4,39619.0974421296,2008-06-20,02:20:19
39.8655933,116.4889166,0,124.7,39619.0974652778,2008-06-20,02:20:21
39.8655833,116.4889033,0,128,39619.0974884259,2008-06-20,02:20:23
39.8655733,116.4888983,0,131.2,39619.0975115741,2008-06-20,02:20:25
39.8655633,116.488885,0,134.5,39619.0975347222,2008-06-20,02:20:27
39.8655633,116.4888683,0,137.8,39619.0975578704,2008-06-20,02:20:29
39.8655516,116.48885,0,137.8,39619.0975810185,2008-06-20,02:20:31
39.865525,116.4888383,0,134.5,39619.0976041667,2008-06-20,02:20:33
39.8655033,116.4888333,0,134.5,39619.0976273148,2008-06-20,02:20:35
39.8654866,116.4888366,0,128,39619.0977314815,2008-06-20,02:20:44
39.8654816,116.4888116,0,128,39619.0977546296,2008-06-20,02:20:46
39.8654716,116.4887883,0,128,39619.0977777778,2008-06-20,02:20:48
39.865465,116.4887683,0,128,39619.0978009259,2008-06-20,02:20:50
39.865455,116.4887533,0,128,39619.0978240741,2008-06-20,02:20:52
39.8654499,116.488745,0,128,39619.0978472222,2008-06-20,02:20:54
39.8654483,116.4887433,0,128,39619.0980439815,2008-06-20,02:21:11
39.8654483,116.4887433,0,128,39619.0984259259,2008-06-20,02:21:44
39.8654516,116.4887433,0,128,39619.0984490741,2008-06-20,02:21:46
39.8654382,116.4887233,0,128,39619.0984722222,2008-06-20,02:21:48
39.865425,116.4887033,0,128,39619.0984953704,2008-06-20,02:21:50
39.8654149,116.4886783,0,128,39619.0985185185,2008-06-20,02:21:52
39.8654166,116.4886516,0,128,39619.0985416667,2008-06-20,02:21:54
39.8654016,116.4886316,0,128,39619.0985648148,2008-06-20,02:21:56
39.8653899,116.4886083,0,128,39619.098587963,2008-06-20,02:21:58
39.8653799,116.488585,0,128,39619.0986111111,2008-06-20,02:22:00
39.86537,116.4885633,0,131.2,39619.0986342593,2008-06-20,02:22:02
39.8653616,116.4885366,0,131.2,39619.0986574074,2008-06-20,02:22:04
39.8653449,116.4885116,0,131.2,39619.0986805556,2008-06-20,02:22:06
39.86533,116.4884883,0,131.2,39619.0987037037,2008-06-20,02:22:08
39.8653166,116.4884633,0,131.2,39619.0987268519,2008-06-20,02:22:10
39.8652982,116.4884416,0,131.2,39619.09875,2008-06-20,02:22:12
39.8652816,116.4884199,0,131.2,39619.0987731481,2008-06-20,02:22:14
39.8652666,116.4883983,0,131.2,39619.0987962963,2008-06-20,02:22:16
39.8652499,116.4883766,0,131.2,39619.0988194444,2008-06-20,02:22:18
39.8652316,116.4883583,0,131.2,39619.0988425926,2008-06-20,02:22:20
39.8652066,116.4883416,0,131.2,39619.0988657407,2008-06-20,02:22:22
39.8651816,116.4883216,0,128,39619.0988888889,2008-06-20,02:22:24
39.8651733,116.488305,0,131.2,39619.098912037,2008-06-20,02:22:26
39.8651666,116.4882916,0,134.5,39619.0989351852,2008-06-20,02:22:28
39.8651533,116.4882833,0,137.8,39619.0989583333,2008-06-20,02:22:30
39.8651416,116.488275,0,141.1,39619.0989814815,2008-06-20,02:22:32
39.8651233,116.4882533,0,137.8,39619.0990046296,2008-06-20,02:22:34
39.8651016,116.4882333,0,137.8,39619.0990277778,2008-06-20,02:22:36
39.8650816,116.4882083,0,134.5,39619.0990509259,2008-06-20,02:22:38
39.8650666,116.4881816,0,134.5,39619.0990740741,2008-06-20,02:22:40
39.8650466,116.4881583,0,134.5,39619.0990972222,2008-06-20,02:22:42
39.8650233,116.4881399,0,131.2,39619.0991203704,2008-06-20,02:22:44
39.8650116,116.4881199,0,131.2,39619.0991435185,2008-06-20,02:22:46
39.8649966,116.4880966,0,131.2,39619.0991666667,2008-06-20,02:22:48
39.8649849,116.4880749,0,131.2,39619.0991898148,2008-06-20,02:22:50
39.8649633,116.4880566,0,131.2,39619.099212963,2008-06-20,02:22:52
39.8649449,116.4880366,0,131.2,39619.0992361111,2008-06-20,02:22:54
39.8649316,116.4880233,0,131.2,39619.0992592593,2008-06-20,02:22:56
39.8649166,116.4880133,0,131.2,39619.0992824074,2008-06-20,02:22:58
39.8649116,116.4880016,0,131.2,39619.0993055556,2008-06-20,02:23:00
39.86491,116.4879866,0,131.2,39619.0993402778,2008-06-20,02:23:03
39.8649183,116.4879683,0,128,39619.0994328704,2008-06-20,02:23:11
39.86492,116.4879516,0,128,39619.0994560185,2008-06-20,02:23:13
39.864935,116.4879333,0,128,39619.0994791667,2008-06-20,02:23:15
39.86495,116.487925,0,128,39619.0995023148,2008-06-20,02:23:17
39.8649549,116.48792,0,128,39619.099525463,2008-06-20,02:23:19
39.8649699,116.4879066,0,128,39619.0995486111,2008-06-20,02:23:21
39.86498,116.4878866,0,128,39619.0995717593,2008-06-20,02:23:23
39.86499,116.4878666,0,128,39619.0995949074,2008-06-20,02:23:25
39.8650033,116.4878483,0,128,39619.0996180556,2008-06-20,02:23:27
39.8650166,116.4878299,0,128,39619.0996412037,2008-06-20,02:23:29
39.8650316,116.4878116,0,124.7,39619.0996643519,2008-06-20,02:23:31
39.8650399,116.4877966,0,124.7,39619.0996875,2008-06-20,02:23:33
39.8650549,116.4877749,0,124.7,39619.0997106481,2008-06-20,02:23:35
39.8650683,116.4877516,0,121.4,39619.0997337963,2008-06-20,02:23:37
39.8650799,116.487735,0,121.4,39619.0997569444,2008-06-20,02:23:39
39.8650983,116.4877366,0,118.1,39619.0997800926,2008-06-20,02:23:41
39.8651083,116.4877466,0,118.1,39619.0998032407,2008-06-20,02:23:43
39.865115,116.4877549,0,118.1,39619.0998263889,2008-06-20,02:23:45
39.8651099,116.4877633,0,118.1,39619.099849537,2008-06-20,02:23:47
39.8651083,116.4877566,0,118.1,39619.0999537037,2008-06-20,02:23:56
39.8651083,116.4877566,0,118.1,39619.0999768519,2008-06-20,02:23:58
39.8651083,116.4877566,0,118.1,39619.1,2008-06-20,02:24:00
39.8651216,116.487745,0,118.1,39619.1000231481,2008-06-20,02:24:02
39.8651366,116.4877249,0,118.1,39619.1000462963,2008-06-20,02:24:04
39.8651516,116.4877033,0,118.1,39619.1000694444,2008-06-20,02:24:06
39.8651666,116.4876816,0,118.1,39619.1000925926,2008-06-20,02:24:08
39.8651799,116.48766,0,118.1,39619.1001157407,2008-06-20,02:24:10
39.86519,116.4876383,0,118.1,39619.1001388889,2008-06-20,02:24:12
39.8652,116.4876216,0,118.1,39619.100162037,2008-06-20,02:24:14
39.8652066,116.4875966,0,121.4,39619.1001851852,2008-06-20,02:24:16
39.865215,116.48757,0,121.4,39619.1002083333,2008-06-20,02:24:18
39.8652249,116.4875433,0,118.1,39619.1002314815,2008-06-20,02:24:20
39.8652282,116.4875316,0,121.4,39619.1002546296,2008-06-20,02:24:22
39.8652333,116.4875033,0,118.1,39619.1002777778,2008-06-20,02:24:24
39.8652333,116.4874766,0,118.1,39619.1003009259,2008-06-20,02:24:26
39.8652399,116.4874516,0,118.1,39619.1003240741,2008-06-20,02:24:28
39.8652633,116.487485,0,121.4,39619.1003472222,2008-06-20,02:24:30
39.8652616,116.4874649,0,121.4,39619.1003703704,2008-06-20,02:24:32
39.8652466,116.4874116,0,121.4,39619.1003935185,2008-06-20,02:24:34
39.8652399,116.48738,0,124.7,39619.1004166667,2008-06-20,02:24:36
39.8652266,116.487345,0,124.7,39619.1004398148,2008-06-20,02:24:38
39.8652233,116.4873183,0,124.7,39619.100462963,2008-06-20,02:24:40
39.8652266,116.4873033,0,128,39619.1004861111,2008-06-20,02:24:42
39.8652183,116.4872866,0,128,39619.1005092593,2008-06-20,02:24:44
39.8652083,116.4872633,0,128,39619.1005324074,2008-06-20,02:24:46
39.8652049,116.4872433,0,128,39619.1005555556,2008-06-20,02:24:48
39.8652016,116.4872316,0,128,39619.1005787037,2008-06-20,02:24:50
39.8651949,116.48721,0,131.2,39619.1006018519,2008-06-20,02:24:52
39.8651916,116.4871883,0,134.5,39619.100625,2008-06-20,02:24:54
39.8651883,116.48717,0,137.8,39619.1006481481,2008-06-20,02:24:56
39.8651833,116.4871583,0,144.4,39619.1006712963,2008-06-20,02:24:58
39.8651666,116.4871333,0,141.1,39619.1006944444,2008-06-20,02:25:00
39.8651499,116.4871066,0,141.1,39619.1007175926,2008-06-20,02:25:02
39.8651316,116.4870933,0,141.1,39619.1007407407,2008-06-20,02:25:04
39.8651166,116.4870783,0,141.1,39619.1007638889,2008-06-20,02:25:06
39.8651133,116.48707,0,141.1,39619.100787037,2008-06-20,02:25:08
39.8651266,116.4870616,0,144.4,39619.1008101852,2008-06-20,02:25:10
39.86512,116.4870449,0,141.1,39619.1008333333,2008-06-20,02:25:12
39.8651033,116.48703,0,141.1,39619.1008564815,2008-06-20,02:25:14
39.8650933,116.4870116,0,144.4,39619.1008796296,2008-06-20,02:25:16
39.8650816,116.4870033,0,144.4,39619.1009027778,2008-06-20,02:25:18
39.8650666,116.4869849,0,144.4,39619.1009259259,2008-06-20,02:25:20
39.8650383,116.4869699,0,144.4,39619.1009490741,2008-06-20,02:25:22
39.8650233,116.4869583,0,147.6,39619.1009722222,2008-06-20,02:25:24
39.8650133,116.4869333,0,147.6,39619.1009953704,2008-06-20,02:25:26
39.8649949,116.4869016,0,147.6,39619.1010185185,2008-06-20,02:25:28
39.8649716,116.4868883,0,147.6,39619.1010416667,2008-06-20,02:25:30
39.8649549,116.486875,0,147.6,39619.1010648148,2008-06-20,02:25:32
39.8649316,116.4868683,0,147.6,39619.101087963,2008-06-20,02:25:34
39.864905,116.4868666,0,147.6,39619.1011111111,2008-06-20,02:25:36
39.8648933,116.4868483,0,147.6,39619.1011342593,2008-06-20,02:25:38
39.8648983,116.486805,0,144.4,39619.1011574074,2008-06-20,02:25:40
39.8648966,116.486785,0,144.4,39619.1014583333,2008-06-20,02:26:06
39.8648966,116.4867649,0,144.4,39619.1014814815,2008-06-20,02:26:08
39.8648933,116.486735,0,144.4,39619.1015046296,2008-06-20,02:26:10
39.86488,116.4867016,0,144.4,39619.1015277778,2008-06-20,02:26:12
39.8648683,116.4866683,0,141.1,39619.1015509259,2008-06-20,02:26:14
39.8648616,116.4866433,0,141.1,39619.1015740741,2008-06-20,02:26:16
39.8648599,116.4866133,0,141.1,39619.1015972222,2008-06-20,02:26:18
39.8648583,116.4865883,0,141.1,39619.1016203704,2008-06-20,02:26:20
39.8648566,116.4865616,0,141.1,39619.1016435185,2008-06-20,02:26:22
39.8648549,116.4865383,0,137.8,39619.1016666667,2008-06-20,02:26:24
39.8648516,116.4865083,0,137.8,39619.1016898148,2008-06-20,02:26:26
39.8648516,116.4864766,0,137.8,39619.101712963,2008-06-20,02:26:28
39.8648549,116.4864533,0,137.8,39619.1017361111,2008-06-20,02:26:30
39.8648616,116.4864316,0,137.8,39619.1017592593,2008-06-20,02:26:32
39.8648616,116.4864333,0,137.8,39619.1018287037,2008-06-20,02:26:38
39.8648616,116.4864333,0,137.8,39619.1020138889,2008-06-20,02:26:54
39.8648599,116.4864366,0,137.8,39619.102037037,2008-06-20,02:26:56
39.8648716,116.4864466,0,137.8,39619.1020601852,2008-06-20,02:26:58
39.8648866,116.48646,0,137.8,39619.1020833333,2008-06-20,02:27:00
39.864905,116.4864649,0,137.8,39619.1021064815,2008-06-20,02:27:02
39.86492,116.48647,0,137.8,39619.1021296296,2008-06-20,02:27:04
39.864935,116.4864783,0,137.8,39619.1021527778,2008-06-20,02:27:06
39.8649516,116.4864799,0,137.8,39619.1021759259,2008-06-20,02:27:08
39.8649566,116.4864783,0,137.8,39619.1021990741,2008-06-20,02:27:10
39.8649699,116.4864733,0,137.8,39619.1022222222,2008-06-20,02:27:12
39.8649833,116.4864716,0,141.1,39619.1022453704,2008-06-20,02:27:14
39.8650033,116.4864716,0,141.1,39619.1022685185,2008-06-20,02:27:16
39.8650149,116.486475,0,141.1,39619.1022916667,2008-06-20,02:27:18
39.8650333,116.48647,0,137.8,39619.1023148148,2008-06-20,02:27:20
39.8650533,116.486455,0,137.8,39619.102337963,2008-06-20,02:27:22
39.8650716,116.4864349,0,137.8,39619.1023611111,2008-06-20,02:27:24
39.8650866,116.4864133,0,134.5,39619.1023842593,2008-06-20,02:27:26
39.8650966,116.4863949,0,134.5,39619.1024074074,2008-06-20,02:27:28
39.8651133,116.4863799,0,134.5,39619.1024305556,2008-06-20,02:27:30
39.8651366,116.4863766,0,131.2,39619.1024537037,2008-06-20,02:27:32
39.8651516,116.4863683,0,131.2,39619.1024768518,2008-06-20,02:27:34
39.8651683,116.4863616,0,131.2,39619.1025,2008-06-20,02:27:36
39.8651766,116.4863483,0,131.2,39619.1025231481,2008-06-20,02:27:38
39.8651799,116.4863399,0,131.2,39619.1025462963,2008-06-20,02:27:40
39.8651799,116.4863399,0,131.2,39619.1025578704,2008-06-20,02:27:41
39.8651816,116.4863449,0,131.2,39619.1025810185,2008-06-20,02:27:43
39.865175,116.4863583,0,131.2,39619.1026041667,2008-06-20,02:27:45
39.8651666,116.4863533,0,134.5,39619.1026273148,2008-06-20,02:27:47
39.8651783,116.4863483,0,134.5,39619.102650463,2008-06-20,02:27:49
39.8651916,116.4863449,0,134.5,39619.1026736111,2008-06-20,02:27:51
39.8651916,116.4863449,0,134.5,39619.1026967593,2008-06-20,02:27:53
39.8651949,116.4863366,0,134.5,39619.1027199074,2008-06-20,02:27:55
39.8651799,116.4863049,0,134.5,39619.1027430556,2008-06-20,02:27:57
39.8651799,116.48628,0,134.5,39619.1027662037,2008-06-20,02:27:59
39.8651683,116.4861616,0,134.5,39619.1027893518,2008-06-20,02:28:01
39.8651483,116.486035,0,134.5,39619.1028125,2008-06-20,02:28:03
39.8651399,116.4859633,0,134.5,39619.1028356481,2008-06-20,02:28:05
39.8651083,116.4862199,0,134.5,39619.1078819444,2008-06-20,02:35:21
39.8651183,116.4863183,0,134.5,39619.1079050926,2008-06-20,02:35:23
39.8652216,116.4863416,0,105,39619.1080439815,2008-06-20,02:35:35
39.8652316,116.4863416,0,95.1,39619.1080671296,2008-06-20,02:35:37
39.8652399,116.4863383,0,91.9,39619.1080902778,2008-06-20,02:35:39
39.8652466,116.4863383,0,85.3,39619.1081134259,2008-06-20,02:35:41
39.8652416,116.4863249,0,101.7,39619.1087037037,2008-06-20,02:36:32
39.865245,116.4863033,0,101.7,39619.1087384259,2008-06-20,02:36:35
39.8652282,116.4862366,0,101.7,39619.1087615741,2008-06-20,02:36:37
39.8652249,116.4861766,0,101.7,39619.1087847222,2008-06-20,02:36:39
39.8652333,116.4861083,0,101.7,39619.1088078704,2008-06-20,02:36:41
39.8652416,116.4860833,0,101.7,39619.1088310185,2008-06-20,02:36:43
39.8652399,116.4860583,0,101.7,39619.1088541667,2008-06-20,02:36:45
39.8652533,116.4860316,0,101.7,39619.1088773148,2008-06-20,02:36:47
39.8652516,116.4859983,0,101.7,39619.108900463,2008-06-20,02:36:49
39.8652433,116.4860249,0,101.7,39619.1089236111,2008-06-20,02:36:51
39.8652133,116.4860483,0,101.7,39619.1089583333,2008-06-20,02:36:54
39.8651949,116.4859749,0,101.7,39619.1089814815,2008-06-20,02:36:56
39.8651766,116.4859249,0,101.7,39619.1090046296,2008-06-20,02:36:58
39.8651516,116.4858899,0,101.7,39619.1090277778,2008-06-20,02:37:00
39.8651433,116.4859183,0,101.7,39619.1090509259,2008-06-20,02:37:02
39.8651416,116.4859433,0,101.7,39619.1090740741,2008-06-20,02:37:04
39.8651466,116.4859916,0,101.7,39619.1091087963,2008-06-20,02:37:07
39.8651366,116.4860099,0,101.7,39619.1091319444,2008-06-20,02:37:09
39.8651233,116.4860266,0,101.7,39619.1091550926,2008-06-20,02:37:11
39.8650999,116.4860383,0,101.7,39619.1091782407,2008-06-20,02:37:13
39.8650733,116.4860416,0,101.7,39619.1092013889,2008-06-20,02:37:15
39.8650616,116.4860516,0,101.7,39619.109224537,2008-06-20,02:37:17
39.8650549,116.4860716,0,101.7,39619.1092476852,2008-06-20,02:37:19
39.8650466,116.4860816,0,101.7,39619.1092708333,2008-06-20,02:37:21
39.8650983,116.4860616,0,101.7,39619.1094444444,2008-06-20,02:37:36
39.8650866,116.4860649,0,101.7,39619.1094675926,2008-06-20,02:37:38
39.8650866,116.4860733,0,101.7,39619.1094907407,2008-06-20,02:37:40
39.8650849,116.4860949,0,101.7,39619.109525463,2008-06-20,02:37:43
39.8650799,116.486105,0,101.7,39619.1095486111,2008-06-20,02:37:45
39.8650799,116.4861233,0,101.7,39619.1095717593,2008-06-20,02:37:47
39.8650649,116.48614,0,101.7,39619.1095949074,2008-06-20,02:37:49
39.8650799,116.4861416,0,101.7,39619.1096180556,2008-06-20,02:37:51
39.8651249,116.4861499,0,101.7,39619.1096527778,2008-06-20,02:37:54
39.8651266,116.4861533,0,101.7,39619.1096759259,2008-06-20,02:37:56
39.8651333,116.4861533,0,101.7,39619.1096990741,2008-06-20,02:37:58
39.8651633,116.4861583,0,101.7,39619.109837963,2008-06-20,02:38:10
39.8651333,116.486175,0,101.7,39619.1098611111,2008-06-20,02:38:12
39.8651066,116.4861916,0,101.7,39619.1098842593,2008-06-20,02:38:14
39.8650933,116.4862049,0,101.7,39619.1099074074,2008-06-20,02:38:16
39.8650816,116.4862049,0,101.7,39619.1099305556,2008-06-20,02:38:18
39.8650099,116.4862566,0,101.7,39619.1099537037,2008-06-20,02:38:20
39.8648733,116.4863516,0,101.7,39619.1099768518,2008-06-20,02:38:22
39.8648716,116.4863516,0,101.7,39619.11,2008-06-20,02:38:24
39.8647149,116.48647,0,101.7,39619.1100347222,2008-06-20,02:38:27
39.8645333,116.48663,0,101.7,39619.1100694444,2008-06-20,02:38:30
39.8645599,116.486615,0,101.7,39619.1100925926,2008-06-20,02:38:32
39.8646083,116.4865833,0,101.7,39619.1101157407,2008-06-20,02:38:34
39.8646533,116.486525,0,101.7,39619.1101388889,2008-06-20,02:38:36
39.8647066,116.4864816,0,101.7,39619.110162037,2008-06-20,02:38:38
39.8648116,116.4864016,0,101.7,39619.1102083333,2008-06-20,02:38:42
39.8648749,116.48637,0,101.7,39619.1102314815,2008-06-20,02:38:44
39.8649266,116.4863299,0,101.7,39619.1102546296,2008-06-20,02:38:46
39.864975,116.4863083,0,101.7,39619.1102777778,2008-06-20,02:38:48
39.8650033,116.4862933,0,101.7,39619.1103009259,2008-06-20,02:38:50
39.8651033,116.4862483,0,101.7,39619.1103240741,2008-06-20,02:38:52
39.865185,116.4861983,0,101.7,39619.1103472222,2008-06-20,02:38:54
39.8652633,116.4861649,0,101.7,39619.1103703704,2008-06-20,02:38:56
39.8653233,116.4861366,0,101.7,39619.1103935185,2008-06-20,02:38:58
39.8653516,116.4861316,0,101.7,39619.1104166667,2008-06-20,02:39:00
39.8653799,116.4861299,0,101.7,39619.1104398148,2008-06-20,02:39:02
39.8653682,116.4861349,0,101.7,39619.110462963,2008-06-20,02:39:04
39.8653833,116.4861316,0,101.7,39619.1104861111,2008-06-20,02:39:06
39.8654016,116.486145,0,101.7,39619.1105092593,2008-06-20,02:39:08
39.8654266,116.4861283,0,101.7,39619.1105324074,2008-06-20,02:39:10
39.8654382,116.4861433,0,101.7,39619.1105555556,2008-06-20,02:39:12
39.8654316,116.4861716,0,101.7,39619.1107638889,2008-06-20,02:39:30
39.8654366,116.4861649,0,101.7,39619.110787037,2008-06-20,02:39:32
39.8654366,116.4861649,0,101.7,39619.1111689815,2008-06-20,02:40:05
39.8654382,116.4861649,0,101.7,39619.1111921296,2008-06-20,02:40:07
39.8654366,116.4861499,0,101.7,39619.1112152778,2008-06-20,02:40:09
39.8654199,116.4861633,0,101.7,39619.1112384259,2008-06-20,02:40:11
39.865175,116.485795,0,9.8,39619.1114236111,2008-06-20,02:40:27
39.8651366,116.4857999,0,26.2,39619.1114467593,2008-06-20,02:40:29
39.8651582,116.4858266,0,39.4,39619.1114699074,2008-06-20,02:40:31
39.865185,116.4858483,0,52.5,39619.1114930556,2008-06-20,02:40:33
39.8652016,116.4858466,0,65.6,39619.1115162037,2008-06-20,02:40:35
39.8652282,116.4858666,0,72.2,39619.1115393518,2008-06-20,02:40:37
39.8652516,116.4858616,0,82,39619.1115625,2008-06-20,02:40:39
39.865255,116.485865,0,88.6,39619.1115856481,2008-06-20,02:40:41
39.8652583,116.4858633,0,91.9,39619.1116087963,2008-06-20,02:40:43
39.8652666,116.4858633,0,98.4,39619.1116319444,2008-06-20,02:40:45
39.8652916,116.4858716,0,101.7,39619.1116550926,2008-06-20,02:40:47
39.8653533,116.4859183,0,111.5,39619.1117013889,2008-06-20,02:40:51
39.8653799,116.4859449,0,118.1,39619.111724537,2008-06-20,02:40:53
39.8653816,116.4859549,0,121.4,39619.1117476852,2008-06-20,02:40:55
39.8653533,116.4859516,0,124.7,39619.1124421296,2008-06-20,02:41:55
39.8653483,116.4859416,0,124.7,39619.1124652778,2008-06-20,02:41:57
39.8653433,116.48595,0,124.7,39619.1125231481,2008-06-20,02:42:02
39.8653383,116.4859566,0,124.7,39619.1125462963,2008-06-20,02:42:04
39.8653216,116.4859783,0,124.7,39619.1125694444,2008-06-20,02:42:06
39.8653049,116.4860133,0,124.7,39619.1125925926,2008-06-20,02:42:08
39.865285,116.48607,0,124.7,39619.1126157407,2008-06-20,02:42:10
39.8652566,116.4861316,0,124.7,39619.1126388889,2008-06-20,02:42:12
39.8652349,116.4862083,0,124.7,39619.112662037,2008-06-20,02:42:14
39.8652166,116.48628,0,124.7,39619.1126851852,2008-06-20,02:42:16
39.8652016,116.4863383,0,124.7,39619.1127083333,2008-06-20,02:42:18
39.8651933,116.4863883,0,124.7,39619.1127314815,2008-06-20,02:42:20
39.8651883,116.4864333,0,124.7,39619.1127546296,2008-06-20,02:42:22
39.865185,116.4864716,0,124.7,39619.1127777778,2008-06-20,02:42:24
39.8651799,116.486505,0,124.7,39619.1128009259,2008-06-20,02:42:26
39.865175,116.4865366,0,124.7,39619.1128240741,2008-06-20,02:42:28
39.8651683,116.4865683,0,124.7,39619.1128472222,2008-06-20,02:42:30
39.8651616,116.4866,0,124.7,39619.1128703704,2008-06-20,02:42:32
39.8651582,116.4866283,0,124.7,39619.1128935185,2008-06-20,02:42:34
39.8651516,116.4866566,0,124.7,39619.1129166667,2008-06-20,02:42:36
39.865145,116.4866866,0,124.7,39619.1129398148,2008-06-20,02:42:38
39.8651399,116.486715,0,128,39619.112962963,2008-06-20,02:42:40
39.8651349,116.4867433,0,128,39619.1129861111,2008-06-20,02:42:42
39.8651283,116.4867666,0,128,39619.1130092593,2008-06-20,02:42:44
39.8651183,116.48679,0,128,39619.1130324074,2008-06-20,02:42:46
39.8651116,116.48681,0,128,39619.1130555556,2008-06-20,02:42:48
39.865105,116.48684,0,128,39619.1130787037,2008-06-20,02:42:50
39.8651016,116.486875,0,128,39619.1131018519,2008-06-20,02:42:52
39.8650983,116.48691,0,128,39619.113125,2008-06-20,02:42:54
39.8650966,116.486945,0,128,39619.1131481482,2008-06-20,02:42:56
39.8650983,116.4869816,0,124.7,39619.1131712963,2008-06-20,02:42:58
39.8650983,116.4870116,0,124.7,39619.1131944444,2008-06-20,02:43:00
39.8651066,116.4870366,0,124.7,39619.1132175926,2008-06-20,02:43:02
39.86512,116.4870633,0,124.7,39619.1132407407,2008-06-20,02:43:04
39.8651266,116.4870883,0,124.7,39619.1132638889,2008-06-20,02:43:06
39.8651266,116.4871149,0,124.7,39619.113287037,2008-06-20,02:43:08
39.86513,116.4871449,0,124.7,39619.1133101852,2008-06-20,02:43:10
39.8651383,116.4871716,0,124.7,39619.1133333333,2008-06-20,02:43:12
39.8651499,116.4871983,0,124.7,39619.1133564815,2008-06-20,02:43:14
39.8651649,116.4872199,0,124.7,39619.1133796296,2008-06-20,02:43:16
39.8651783,116.4872433,0,124.7,39619.1134027778,2008-06-20,02:43:18
39.86519,116.4872666,0,124.7,39619.1134259259,2008-06-20,02:43:20
39.8652,116.4872899,0,124.7,39619.1134490741,2008-06-20,02:43:22
39.8652083,116.4873183,0,124.7,39619.1134722222,2008-06-20,02:43:24
39.8652166,116.4873466,0,121.4,39619.1134953704,2008-06-20,02:43:26
39.8652266,116.4873733,0,121.4,39619.1135185185,2008-06-20,02:43:28
39.8652333,116.4873983,0,121.4,39619.1135416667,2008-06-20,02:43:30
39.8652366,116.4874266,0,121.4,39619.1135648148,2008-06-20,02:43:32
39.8652333,116.4874533,0,121.4,39619.113587963,2008-06-20,02:43:34
39.8652266,116.4874816,0,121.4,39619.1136111111,2008-06-20,02:43:36
39.8652166,116.4875083,0,121.4,39619.1136342593,2008-06-20,02:43:38
39.8652099,116.4875283,0,124.7,39619.1136574074,2008-06-20,02:43:40
39.8652033,116.487555,0,128,39619.1136805556,2008-06-20,02:43:42
39.8651933,116.487575,0,128,39619.1137037037,2008-06-20,02:43:44
39.8651833,116.4875983,0,128,39619.1137268519,2008-06-20,02:43:46
39.8651699,116.4876116,0,131.2,39619.11375,2008-06-20,02:43:48
39.8651566,116.4876233,0,134.5,39619.1137731481,2008-06-20,02:43:50
39.8651416,116.4876366,0,137.8,39619.1137962963,2008-06-20,02:43:52
39.8651266,116.4876499,0,137.8,39619.1138194444,2008-06-20,02:43:54
39.8651133,116.4876616,0,141.1,39619.1138425926,2008-06-20,02:43:56
39.865105,116.4876883,0,134.5,39619.1138657407,2008-06-20,02:43:58
39.8650966,116.4877083,0,134.5,39619.1138888889,2008-06-20,02:44:00
39.8650866,116.4877216,0,137.8,39619.113912037,2008-06-20,02:44:02
39.8650699,116.4877366,0,137.8,39619.1139351852,2008-06-20,02:44:04
39.8650466,116.4877433,0,137.8,39619.1139583333,2008-06-20,02:44:06
39.8650283,116.4877599,0,137.8,39619.1139814815,2008-06-20,02:44:08
39.8650149,116.48778,0,141.1,39619.1140046296,2008-06-20,02:44:10
39.8650016,116.4878016,0,141.1,39619.1140277778,2008-06-20,02:44:12
39.8649949,116.4878249,0,141.1,39619.1140509259,2008-06-20,02:44:14
39.8649933,116.48785,0,144.4,39619.1140740741,2008-06-20,02:44:16
39.8649883,116.4878733,0,144.4,39619.1140972222,2008-06-20,02:44:18
39.86499,116.4878999,0,144.4,39619.1141203704,2008-06-20,02:44:20
39.8649933,116.4879233,0,144.4,39619.1141435185,2008-06-20,02:44:22
39.8649933,116.4879533,0,144.4,39619.1141666667,2008-06-20,02:44:24
39.8649949,116.4879816,0,147.6,39619.1141898148,2008-06-20,02:44:26
39.8649966,116.4880083,0,147.6,39619.114212963,2008-06-20,02:44:28
39.8649999,116.4880349,0,147.6,39619.1142361111,2008-06-20,02:44:30
39.8649999,116.48806,0,147.6,39619.1142592593,2008-06-20,02:44:32
39.8650016,116.4880849,0,147.6,39619.1142824074,2008-06-20,02:44:34
39.8650099,116.4881033,0,147.6,39619.1143055556,2008-06-20,02:44:36
39.8650149,116.4881166,0,150.9,39619.1143287037,2008-06-20,02:44:38
39.8650149,116.4881316,0,147.6,39619.114375,2008-06-20,02:44:42
39.865005,116.4881549,0,147.6,39619.1143981481,2008-06-20,02:44:44
39.8649933,116.4881799,0,147.6,39619.1144212963,2008-06-20,02:44:46
39.8649816,116.4882066,0,147.6,39619.1144444444,2008-06-20,02:44:48
39.8649699,116.4882333,0,147.6,39619.1144675926,2008-06-20,02:44:50
39.8649599,116.4882566,0,147.6,39619.1144907407,2008-06-20,02:44:52
39.8649533,116.4882766,0,147.6,39619.1145138889,2008-06-20,02:44:54
39.8649482,116.488305,0,147.6,39619.114537037,2008-06-20,02:44:56
39.8649482,116.4883383,0,147.6,39619.1145601852,2008-06-20,02:44:58
39.8649599,116.4883783,0,147.6,39619.1145833333,2008-06-20,02:45:00
39.8649399,116.4883966,0,147.6,39619.1146064815,2008-06-20,02:45:02
39.8649249,116.4884183,0,147.6,39619.1146296296,2008-06-20,02:45:04
39.8649083,116.4884383,0,147.6,39619.1146527778,2008-06-20,02:45:06
39.8649016,116.4884566,0,147.6,39619.1146759259,2008-06-20,02:45:08
39.8649016,116.4884833,0,147.6,39619.1146990741,2008-06-20,02:45:10
39.86491,116.4885166,0,147.6,39619.1147222222,2008-06-20,02:45:12
39.8649133,116.4885416,0,147.6,39619.1147453704,2008-06-20,02:45:14
39.8649183,116.4885666,0,147.6,39619.1147685185,2008-06-20,02:45:16
39.8649233,116.4885949,0,144.4,39619.1147916667,2008-06-20,02:45:18
39.8649316,116.4886233,0,144.4,39619.1148148148,2008-06-20,02:45:20
39.8649449,116.4886466,0,144.4,39619.114837963,2008-06-20,02:45:22
39.8649566,116.48867,0,141.1,39619.1148611111,2008-06-20,02:45:24
39.8649666,116.4886983,0,141.1,39619.1148842593,2008-06-20,02:45:26
39.8649733,116.4887266,0,141.1,39619.1149074074,2008-06-20,02:45:28
39.8649816,116.48876,0,141.1,39619.1149305556,2008-06-20,02:45:30
39.8649866,116.4887883,0,141.1,39619.1149537037,2008-06-20,02:45:32
39.86499,116.4888166,0,141.1,39619.1149768519,2008-06-20,02:45:34
39.8649916,116.488845,0,141.1,39619.115,2008-06-20,02:45:36
39.8649916,116.4888733,0,141.1,39619.1150231481,2008-06-20,02:45:38
39.8649933,116.4889,0,141.1,39619.1150462963,2008-06-20,02:45:40
39.8649949,116.4889266,0,141.1,39619.1150694444,2008-06-20,02:45:42
39.8649916,116.4889516,0,141.1,39619.1150925926,2008-06-20,02:45:44
39.8649866,116.4889816,0,137.8,39619.1151157407,2008-06-20,02:45:46
39.86498,116.4890133,0,137.8,39619.1151388889,2008-06-20,02:45:48
39.8649699,116.4890383,0,137.8,39619.115162037,2008-06-20,02:45:50
39.8649549,116.4890616,0,137.8,39619.1151851852,2008-06-20,02:45:52
39.8649399,116.4890833,0,137.8,39619.1152083333,2008-06-20,02:45:54
39.8649266,116.4891049,0,137.8,39619.1152314815,2008-06-20,02:45:56
39.8649149,116.4891266,0,137.8,39619.1152546296,2008-06-20,02:45:58
39.8649066,116.4891499,0,137.8,39619.1152777778,2008-06-20,02:46:00
39.8648983,116.4891766,0,137.8,39619.1153009259,2008-06-20,02:46:02
39.8648916,116.4892016,0,141.1,39619.1153240741,2008-06-20,02:46:04
39.8648866,116.4892283,0,141.1,39619.1153472222,2008-06-20,02:46:06
39.8648833,116.4892533,0,141.1,39619.1153703704,2008-06-20,02:46:08
39.8648816,116.4892799,0,141.1,39619.1153935185,2008-06-20,02:46:10
39.86488,116.489305,0,141.1,39619.1154166667,2008-06-20,02:46:12
39.8648783,116.4893299,0,141.1,39619.1154398148,2008-06-20,02:46:14
39.8648783,116.489355,0,144.4,39619.115462963,2008-06-20,02:46:16
39.8648766,116.489375,0,147.6,39619.1154861111,2008-06-20,02:46:18
39.8648733,116.4893999,0,150.9,39619.1155092593,2008-06-20,02:46:20
39.8648749,116.4894183,0,154.2,39619.1155324074,2008-06-20,02:46:22
39.8648816,116.4894383,0,157.5,39619.1155555556,2008-06-20,02:46:24
39.8648966,116.4894666,0,150.9,39619.1155787037,2008-06-20,02:46:26
39.8649116,116.4895066,0,141.1,39619.1156018519,2008-06-20,02:46:28
39.8649299,116.4895383,0,134.5,39619.115625,2008-06-20,02:46:30
39.8649449,116.4895633,0,128,39619.1156481481,2008-06-20,02:46:32
39.8649482,116.489585,0,118.1,39619.1159375,2008-06-20,02:46:57
39.8649366,116.4895749,0,118.1,39619.1159606481,2008-06-20,02:46:59
39.86492,116.4895783,0,118.1,39619.1159837963,2008-06-20,02:47:01
39.8649016,116.489595,0,118.1,39619.1160069444,2008-06-20,02:47:03
39.8648883,116.4896166,0,118.1,39619.1160300926,2008-06-20,02:47:05
39.86488,116.4896416,0,118.1,39619.1160532407,2008-06-20,02:47:07
39.8648733,116.4896683,0,121.4,39619.1160763889,2008-06-20,02:47:09
39.8648733,116.4896949,0,121.4,39619.116099537,2008-06-20,02:47:11
39.8648699,116.4897216,0,121.4,39619.1161226852,2008-06-20,02:47:13
39.864865,116.4897449,0,121.4,39619.1161458333,2008-06-20,02:47:15
39.8648616,116.4897716,0,124.7,39619.1161689815,2008-06-20,02:47:17
39.8648599,116.4897999,0,124.7,39619.1161921296,2008-06-20,02:47:19
39.8648583,116.4898283,0,124.7,39619.1162152778,2008-06-20,02:47:21
39.86485,116.4898499,0,124.7,39619.1162384259,2008-06-20,02:47:23
39.86484,116.489875,0,128,39619.1162615741,2008-06-20,02:47:25
39.8648316,116.489895,0,131.2,39619.1162847222,2008-06-20,02:47:27
39.8648216,116.4899166,0,134.5,39619.1163078704,2008-06-20,02:47:29
39.86481,116.489945,0,131.2,39619.1163310185,2008-06-20,02:47:31
39.8647999,116.4899733,0,131.2,39619.1163541667,2008-06-20,02:47:33
39.8647883,116.49,0,134.5,39619.1163773148,2008-06-20,02:47:35
39.8647833,116.490035,0,134.5,39619.116400463,2008-06-20,02:47:37
39.8647899,116.4900683,0,134.5,39619.1164236111,2008-06-20,02:47:39
39.8648066,116.4900966,0,134.5,39619.1164467593,2008-06-20,02:47:41
39.8648233,116.4901216,0,134.5,39619.1164699074,2008-06-20,02:47:43
39.86484,116.4901449,0,134.5,39619.1164930556,2008-06-20,02:47:45
39.8648666,116.4901699,0,128,39619.1165162037,2008-06-20,02:47:47
39.8648883,116.4901783,0,124.7,39619.1165393519,2008-06-20,02:47:49
39.8649083,116.49019,0,124.7,39619.1165625,2008-06-20,02:47:51
39.8649283,116.4902066,0,124.7,39619.1165856481,2008-06-20,02:47:53
39.8649466,116.490225,0,124.7,39619.1166087963,2008-06-20,02:47:55
39.8649633,116.4902483,0,128,39619.1166319444,2008-06-20,02:47:57
39.8649733,116.4902633,0,131.2,39619.1166550926,2008-06-20,02:47:59
39.86499,116.4902849,0,131.2,39619.1166782407,2008-06-20,02:48:01
39.8650033,116.4903099,0,131.2,39619.1167013889,2008-06-20,02:48:03
39.8650149,116.4903383,0,131.2,39619.116724537,2008-06-20,02:48:05
39.8650216,116.4903683,0,131.2,39619.1167476852,2008-06-20,02:48:07
39.8650249,116.4903983,0,131.2,39619.1167708333,2008-06-20,02:48:09
39.8650249,116.4904283,0,131.2,39619.1167939815,2008-06-20,02:48:11
39.8650249,116.4904599,0,131.2,39619.1168171296,2008-06-20,02:48:13
39.8650249,116.4904849,0,134.5,39619.1168402778,2008-06-20,02:48:15
39.8650266,116.4905133,0,134.5,39619.1168634259,2008-06-20,02:48:17
39.8650266,116.490545,0,134.5,39619.1168865741,2008-06-20,02:48:19
39.8650283,116.490575,0,137.8,39619.1169097222,2008-06-20,02:48:21
39.8650299,116.4906049,0,137.8,39619.1169328704,2008-06-20,02:48:23
39.8650283,116.4906366,0,137.8,39619.1169560185,2008-06-20,02:48:25
39.8650266,116.490665,0,141.1,39619.1169791667,2008-06-20,02:48:27
39.8650249,116.4906866,0,144.4,39619.1170023148,2008-06-20,02:48:29
39.8650216,116.4907116,0,147.6,39619.117025463,2008-06-20,02:48:31
39.8650182,116.4907399,0,147.6,39619.1170486111,2008-06-20,02:48:33
39.8650149,116.490765,0,150.9,39619.1170717593,2008-06-20,02:48:35
39.8650149,116.4907933,0,150.9,39619.1170949074,2008-06-20,02:48:37
39.8650133,116.4908149,0,157.5,39619.1171180556,2008-06-20,02:48:39
39.8650066,116.4908416,0,157.5,39619.1171412037,2008-06-20,02:48:41
39.865005,116.4908783,0,150.9,39619.1171643519,2008-06-20,02:48:43
39.865005,116.4908933,0,157.5,39619.1171875,2008-06-20,02:48:45
39.8650066,116.49093,0,154.2,39619.1172106481,2008-06-20,02:48:47
39.8650149,116.4909583,0,154.2,39619.1172337963,2008-06-20,02:48:49
39.86502,116.4909866,0,154.2,39619.1172569444,2008-06-20,02:48:51
39.8650216,116.4910199,0,154.2,39619.1172800926,2008-06-20,02:48:53
39.8650266,116.4910633,0,150.9,39619.1173032407,2008-06-20,02:48:55
39.8650283,116.4911,0,147.6,39619.1173263889,2008-06-20,02:48:57
39.8650783,116.4907783,0,128,39619.1191087963,2008-06-20,02:51:31
39.8650783,116.4907483,0,128,39619.1191319444,2008-06-20,02:51:33
39.8650816,116.49072,0,128,39619.1191550926,2008-06-20,02:51:35
39.8650866,116.4906883,0,128,39619.1191782407,2008-06-20,02:51:37
39.8650866,116.4906583,0,128,39619.1192013889,2008-06-20,02:51:39
39.8650866,116.49063,0,128,39619.119224537,2008-06-20,02:51:41
39.8650866,116.4905983,0,124.7,39619.1192476852,2008-06-20,02:51:43
39.8650916,116.49058,0,124.7,39619.1192708333,2008-06-20,02:51:45
39.8650983,116.4905466,0,124.7,39619.1192939815,2008-06-20,02:51:47
39.8651066,116.4905233,0,121.4,39619.1193171296,2008-06-20,02:51:49
39.8651133,116.4905133,0,118.1,39619.1194444444,2008-06-20,02:52:00
39.8651283,116.4904983,0,121.4,39619.1194675926,2008-06-20,02:52:02
39.865145,116.4904849,0,121.4,39619.1194907407,2008-06-20,02:52:04
39.8651633,116.4904799,0,118.1,39619.1195138889,2008-06-20,02:52:06
39.865185,116.4904766,0,118.1,39619.119537037,2008-06-20,02:52:08
39.8652083,116.4904716,0,118.1,39619.1195601852,2008-06-20,02:52:10
39.8652316,116.4904666,0,118.1,39619.1195833333,2008-06-20,02:52:12
39.8652566,116.4904583,0,118.1,39619.1196064815,2008-06-20,02:52:14
39.8652799,116.4904516,0,118.1,39619.1196296296,2008-06-20,02:52:16
39.8653033,116.4904483,0,118.1,39619.1196527778,2008-06-20,02:52:18
39.8653266,116.4904449,0,118.1,39619.1196759259,2008-06-20,02:52:20
39.8653499,116.49044,0,114.8,39619.1196990741,2008-06-20,02:52:22
39.8653733,116.4904316,0,114.8,39619.1197222222,2008-06-20,02:52:24
39.865395,116.4904233,0,114.8,39619.1197453704,2008-06-20,02:52:26
39.8654216,116.4904083,0,114.8,39619.1197685185,2008-06-20,02:52:28
39.8654433,116.4903883,0,114.8,39619.1197916667,2008-06-20,02:52:30
39.8654616,116.49037,0,111.5,39619.1198148148,2008-06-20,02:52:32
39.86548,116.4903516,0,111.5,39619.119837963,2008-06-20,02:52:34
39.865495,116.490335,0,111.5,39619.1198611111,2008-06-20,02:52:36
39.86551,116.4903116,0,111.5,39619.1198842593,2008-06-20,02:52:38
39.8655266,116.4902866,0,111.5,39619.1199074074,2008-06-20,02:52:40
39.8655366,116.4902749,0,111.5,39619.1199652778,2008-06-20,02:52:45
39.8655383,116.4902666,0,111.5,39619.1200925926,2008-06-20,02:52:56
39.8655383,116.4902666,0,111.5,39619.1202083333,2008-06-20,02:53:06
39.8655366,116.4902749,0,111.5,39619.1202314815,2008-06-20,02:53:08
39.865525,116.4902666,0,111.5,39619.1202546296,2008-06-20,02:53:10
39.865525,116.4902666,0,111.5,39619.1202777778,2008-06-20,02:53:12
39.8655233,116.4902633,0,111.5,39619.1203009259,2008-06-20,02:53:14
39.8655133,116.4902766,0,111.5,39619.1203240741,2008-06-20,02:53:16
39.86551,116.4902766,0,111.5,39619.1203472222,2008-06-20,02:53:18
39.86551,116.4902683,0,111.5,39619.1203935185,2008-06-20,02:53:22
39.86551,116.4902683,0,111.5,39619.1205092593,2008-06-20,02:53:32
39.8655082,116.4902733,0,111.5,39619.1205324074,2008-06-20,02:53:34
39.86551,116.4902633,0,114.8,39619.120625,2008-06-20,02:53:42
39.8655183,116.4902516,0,114.8,39619.1206481481,2008-06-20,02:53:44
39.8655333,116.49023,0,114.8,39619.1206712963,2008-06-20,02:53:46
39.8655483,116.4902083,0,114.8,39619.1206944444,2008-06-20,02:53:48
39.8655616,116.4901866,0,114.8,39619.1207175926,2008-06-20,02:53:50
39.8655766,116.4901616,0,114.8,39619.1207407407,2008-06-20,02:53:52
39.8655899,116.4901349,0,114.8,39619.1207638889,2008-06-20,02:53:54
39.8655999,116.4901066,0,114.8,39619.120787037,2008-06-20,02:53:56
39.86561,116.4900816,0,114.8,39619.1208101852,2008-06-20,02:53:58
39.8656183,116.4900533,0,111.5,39619.1208333333,2008-06-20,02:54:00
39.865625,116.4900233,0,111.5,39619.1208564815,2008-06-20,02:54:02
39.8656316,116.4899883,0,111.5,39619.1208796296,2008-06-20,02:54:04
39.8656366,116.4899583,0,111.5,39619.1209027778,2008-06-20,02:54:06
39.8656383,116.4899233,0,111.5,39619.1209259259,2008-06-20,02:54:08
39.8656383,116.4898849,0,111.5,39619.1209490741,2008-06-20,02:54:10
39.8656416,116.4898566,0,111.5,39619.1209722222,2008-06-20,02:54:12
39.8656483,116.4898349,0,114.8,39619.1209953704,2008-06-20,02:54:14
39.8656566,116.4898083,0,114.8,39619.1210185185,2008-06-20,02:54:16
39.8656666,116.4897766,0,114.8,39619.1210416667,2008-06-20,02:54:18
39.8656783,116.4897533,0,118.1,39619.1210648148,2008-06-20,02:54:20
39.86569,116.4897383,0,114.8,39619.121087963,2008-06-20,02:54:22
39.8656933,116.4897266,0,114.8,39619.1211111111,2008-06-20,02:54:24
39.865695,116.4897233,0,114.8,39619.1211342593,2008-06-20,02:54:26
39.8656933,116.489725,0,114.8,39619.1211574074,2008-06-20,02:54:28
39.8656933,116.489725,0,114.8,39619.1211921296,2008-06-20,02:54:31
39.8656866,116.4897183,0,114.8,39619.1212152778,2008-06-20,02:54:33
39.8656733,116.4896966,0,114.8,39619.1212384259,2008-06-20,02:54:35
39.8656666,116.4896966,0,114.8,39619.1212615741,2008-06-20,02:54:37
39.8656683,116.4897033,0,114.8,39619.1212847222,2008-06-20,02:54:39
39.8656816,116.4896983,0,114.8,39619.1213078704,2008-06-20,02:54:41
39.8656966,116.48969,0,114.8,39619.1213310185,2008-06-20,02:54:43
39.8657166,116.4896833,0,114.8,39619.1213541667,2008-06-20,02:54:45
39.8657333,116.4896766,0,114.8,39619.1213773148,2008-06-20,02:54:47
39.86575,116.4896666,0,114.8,39619.121400463,2008-06-20,02:54:49
39.8657683,116.4896599,0,111.5,39619.1214236111,2008-06-20,02:54:51
39.86579,116.4896566,0,111.5,39619.1214467593,2008-06-20,02:54:53
39.8658099,116.4896599,0,111.5,39619.1214699074,2008-06-20,02:54:55
39.8658266,116.4896633,0,114.8,39619.1214930556,2008-06-20,02:54:57
39.865845,116.489665,0,111.5,39619.1215162037,2008-06-20,02:54:59
39.8658766,116.489655,0,111.5,39619.1215393519,2008-06-20,02:55:01
39.8658933,116.4896683,0,111.5,39619.1215625,2008-06-20,02:55:03
39.8659166,116.4896733,0,111.5,39619.1215856481,2008-06-20,02:55:05
39.8659333,116.4896833,0,114.8,39619.1216087963,2008-06-20,02:55:07
39.8659549,116.4896833,0,114.8,39619.1216319444,2008-06-20,02:55:09
39.865985,116.4896799,0,114.8,39619.1216550926,2008-06-20,02:55:11
39.8660049,116.48969,0,114.8,39619.1216782407,2008-06-20,02:55:13
39.8660266,116.48969,0,114.8,39619.1217013889,2008-06-20,02:55:15
39.8660516,116.4896783,0,114.8,39619.121724537,2008-06-20,02:55:17
39.8660766,116.489665,0,114.8,39619.1217476852,2008-06-20,02:55:19
39.8660933,116.489665,0,114.8,39619.1217708333,2008-06-20,02:55:21
39.8661183,116.4896533,0,118.1,39619.1217939815,2008-06-20,02:55:23
39.8661333,116.4896533,0,118.1,39619.1218171296,2008-06-20,02:55:25
39.8661516,116.4896483,0,118.1,39619.1218402778,2008-06-20,02:55:27
39.8661649,116.489655,0,118.1,39619.1218634259,2008-06-20,02:55:29
39.86618,116.4896449,0,118.1,39619.1218865741,2008-06-20,02:55:31
39.8661983,116.4896366,0,118.1,39619.1219097222,2008-06-20,02:55:33
39.8662149,116.4896316,0,121.4,39619.1219328704,2008-06-20,02:55:35
39.8662283,116.48963,0,121.4,39619.1219560185,2008-06-20,02:55:37
39.8662366,116.48963,0,121.4,39619.1219791667,2008-06-20,02:55:39
39.866255,116.4896183,0,121.4,39619.1220023148,2008-06-20,02:55:41
39.8662783,116.489615,0,121.4,39619.122025463,2008-06-20,02:55:43
39.8663049,116.4896083,0,121.4,39619.1220486111,2008-06-20,02:55:45
39.8663283,116.4896083,0,124.7,39619.1220717593,2008-06-20,02:55:47
39.8663516,116.4896099,0,124.7,39619.1220949074,2008-06-20,02:55:49
39.8663766,116.4896133,0,124.7,39619.1221180556,2008-06-20,02:55:51
39.8664033,116.4896166,0,124.7,39619.1221412037,2008-06-20,02:55:53
39.8664233,116.4896249,0,124.7,39619.1221643519,2008-06-20,02:55:55
39.8664449,116.4896333,0,124.7,39619.1221875,2008-06-20,02:55:57
39.8664666,116.4896399,0,124.7,39619.1222106481,2008-06-20,02:55:59
39.8664916,116.4896383,0,124.7,39619.1222337963,2008-06-20,02:56:01
39.8665133,116.4896399,0,124.7,39619.1222569444,2008-06-20,02:56:03
39.8665316,116.489655,0,124.7,39619.1222800926,2008-06-20,02:56:05
39.8665583,116.48965,0,124.7,39619.1223032407,2008-06-20,02:56:07
39.8665783,116.4896433,0,128,39619.1223263889,2008-06-20,02:56:09
39.8665933,116.4896399,0,128,39619.122349537,2008-06-20,02:56:11
39.866605,116.4896449,0,131.2,39619.1223726852,2008-06-20,02:56:13
39.8666249,116.4896366,0,131.2,39619.1223958333,2008-06-20,02:56:15
39.8666432,116.4896266,0,131.2,39619.1224189815,2008-06-20,02:56:17
39.8666616,116.4896333,0,128,39619.1224421296,2008-06-20,02:56:19
39.8666733,116.4896166,0,128,39619.1224652778,2008-06-20,02:56:21
39.8666916,116.4895866,0,124.7,39619.1224884259,2008-06-20,02:56:23
39.8667083,116.4895583,0,124.7,39619.1225115741,2008-06-20,02:56:25
39.8667199,116.48953,0,124.7,39619.1225347222,2008-06-20,02:56:27
39.8667283,116.4894966,0,124.7,39619.1225578704,2008-06-20,02:56:29
39.8667383,116.4894733,0,128,39619.1225810185,2008-06-20,02:56:31
39.8667383,116.489445,0,128,39619.1226041667,2008-06-20,02:56:33
39.8667333,116.4894216,0,128,39619.1226273148,2008-06-20,02:56:35
39.8667316,116.4893999,0,128,39619.122650463,2008-06-20,02:56:37
39.8667216,116.489375,0,131.2,39619.1226736111,2008-06-20,02:56:39
39.8667099,116.4893516,0,131.2,39619.1226967593,2008-06-20,02:56:41
39.8666933,116.489335,0,134.5,39619.1227199074,2008-06-20,02:56:43
39.8666866,116.4893166,0,134.5,39619.1227430556,2008-06-20,02:56:45
39.8666716,116.4892983,0,134.5,39619.1227662037,2008-06-20,02:56:47
39.86666,116.4892799,0,134.5,39619.1227893519,2008-06-20,02:56:49
39.8666549,116.4892816,0,134.5,39619.1228125,2008-06-20,02:56:51
39.8666566,116.4892783,0,134.5,39619.1228356481,2008-06-20,02:56:53
39.8666716,116.4892683,0,131.2,39619.1229166667,2008-06-20,02:57:00
39.866675,116.4892799,0,131.2,39619.1229398148,2008-06-20,02:57:02
39.8666733,116.4892766,0,131.2,39619.1230092593,2008-06-20,02:57:08
39.866675,116.4892766,0,131.2,39619.1230324074,2008-06-20,02:57:10
39.866675,116.4892766,0,131.2,39619.1256712963,2008-06-20,03:00:58
39.866675,116.4892749,0,131.2,39619.1256944444,2008-06-20,03:01:00
39.8666799,116.4892899,0,131.2,39619.1257175926,2008-06-20,03:01:02
39.8666816,116.4892883,0,131.2,39619.1258449074,2008-06-20,03:01:13
39.8666833,116.4892883,0,131.2,39619.1260416667,2008-06-20,03:01:30
39.8666833,116.4892883,0,131.2,39619.1265393518,2008-06-20,03:02:13
39.8666883,116.4892883,0,131.2,39619.1265625,2008-06-20,03:02:15
39.8666733,116.4892766,0,131.2,39619.1265856481,2008-06-20,03:02:17
39.8666633,116.4892683,0,131.2,39619.1266087963,2008-06-20,03:02:19
39.8666883,116.4893066,0,131.2,39619.1266435185,2008-06-20,03:02:22
39.8667,116.4893166,0,131.2,39619.1266666667,2008-06-20,03:02:24
39.8667183,116.4893249,0,131.2,39619.1266898148,2008-06-20,03:02:26
39.8667333,116.4893233,0,131.2,39619.126712963,2008-06-20,03:02:28
39.8667483,116.4893283,0,131.2,39619.1267361111,2008-06-20,03:02:30
39.8667516,116.48934,0,131.2,39619.1269675926,2008-06-20,03:02:50
39.8667733,116.48939,0,131.2,39619.127037037,2008-06-20,03:02:56
39.8667883,116.4893949,0,131.2,39619.1270601852,2008-06-20,03:02:58
39.8667933,116.4893833,0,131.2,39619.1270833333,2008-06-20,03:03:00
39.8668183,116.4894216,0,131.2,39619.1271064815,2008-06-20,03:03:02
39.866825,116.4894216,0,131.2,39619.1271412037,2008-06-20,03:03:05
39.86683,116.4894183,0,131.2,39619.1271643518,2008-06-20,03:03:07
39.8668383,116.4894349,0,131.2,39619.1271875,2008-06-20,03:03:09
39.8668616,116.4894566,0,131.2,39619.1272106481,2008-06-20,03:03:11
39.8668833,116.4894766,0,131.2,39619.1272337963,2008-06-20,03:03:13
39.8666333,116.4895066,0,137.8,39619.1330324074,2008-06-20,03:11:34
39.8666116,116.4894899,0,137.8,39619.1330555556,2008-06-20,03:11:36
39.8666183,116.4894483,0,137.8,39619.1330902778,2008-06-20,03:11:39
39.8666033,116.4894516,0,137.8,39619.1331134259,2008-06-20,03:11:41
39.866605,116.4894433,0,137.8,39619.1331365741,2008-06-20,03:11:43
39.8666099,116.4894133,0,137.8,39619.1331597222,2008-06-20,03:11:45
39.8666133,116.4893966,0,137.8,39619.1331828704,2008-06-20,03:11:47
39.866615,116.4893833,0,137.8,39619.1332060185,2008-06-20,03:11:49
39.8666333,116.4893733,0,137.8,39619.1332407407,2008-06-20,03:11:52
39.8666566,116.4893633,0,137.8,39619.1332638889,2008-06-20,03:11:54
39.8666633,116.4893666,0,137.8,39619.1335416667,2008-06-20,03:12:18
39.8666683,116.4893616,0,137.8,39619.1335648148,2008-06-20,03:12:20
39.8666766,116.4893566,0,137.8,39619.133587963,2008-06-20,03:12:22
39.8666766,116.4893566,0,137.8,39619.1338425926,2008-06-20,03:12:44
39.8666799,116.4893633,0,137.8,39619.1338657407,2008-06-20,03:12:46
39.8666766,116.4893799,0,137.8,39619.133900463,2008-06-20,03:12:49
39.8666733,116.4893433,0,137.8,39619.1340046296,2008-06-20,03:12:58
39.8666633,116.48934,0,137.8,39619.1340277778,2008-06-20,03:13:00
39.8666499,116.4893299,0,137.8,39619.1340509259,2008-06-20,03:13:02
39.8666499,116.4893299,0,137.8,39619.1340625,2008-06-20,03:13:03
39.8666416,116.4893216,0,137.8,39619.1340856481,2008-06-20,03:13:05
39.8666183,116.4892749,0,137.8,39619.1341203704,2008-06-20,03:13:08
39.866605,116.4892549,0,137.8,39619.1341435185,2008-06-20,03:13:10
39.8665966,116.4892233,0,137.8,39619.1341782407,2008-06-20,03:13:13
39.8665883,116.4892033,0,137.8,39619.1342013889,2008-06-20,03:13:15
39.8666016,116.4891783,0,137.8,39619.1343402778,2008-06-20,03:13:27
39.8665933,116.4891833,0,137.8,39619.1343634259,2008-06-20,03:13:29
39.8665816,116.4891766,0,137.8,39619.1343865741,2008-06-20,03:13:31
39.8665783,116.4891716,0,137.8,39619.1344097222,2008-06-20,03:13:33
39.8665883,116.48916,0,137.8,39619.1349189815,2008-06-20,03:14:17
39.8665849,116.4891699,0,137.8,39619.1349421296,2008-06-20,03:14:19
39.8665933,116.4891716,0,137.8,39619.1349652778,2008-06-20,03:14:21
39.8665933,116.4891683,0,137.8,39619.1353472222,2008-06-20,03:14:54
39.8666,116.4891716,0,137.8,39619.1353703704,2008-06-20,03:14:56
39.866605,116.4891716,0,137.8,39619.1353935185,2008-06-20,03:14:58
39.8666099,116.4891666,0,137.8,39619.1354166667,2008-06-20,03:15:00
39.866615,116.4891483,0,137.8,39619.1354398148,2008-06-20,03:15:02
39.8666033,116.489145,0,137.8,39619.1358680556,2008-06-20,03:15:39
39.866615,116.4891466,0,137.8,39619.1358912037,2008-06-20,03:15:41
39.8666199,116.4891533,0,137.8,39619.1359143518,2008-06-20,03:15:43
39.8666216,116.4891749,0,137.8,39619.1359375,2008-06-20,03:15:45
39.8666166,116.4892016,0,137.8,39619.1359606481,2008-06-20,03:15:47
39.8666183,116.4892099,0,137.8,39619.1359837963,2008-06-20,03:15:49
39.8666266,116.4892033,0,137.8,39619.1360069444,2008-06-20,03:15:51
39.8666266,116.4891983,0,137.8,39619.1360300926,2008-06-20,03:15:53
39.8666233,116.4891966,0,137.8,39619.1360532407,2008-06-20,03:15:55
39.8666266,116.4892016,0,137.8,39619.1360763889,2008-06-20,03:15:57
39.8666266,116.4892066,0,137.8,39619.136099537,2008-06-20,03:15:59
39.8665949,116.4892049,0,137.8,39619.1367013889,2008-06-20,03:16:51
39.8665983,116.4892133,0,137.8,39619.136724537,2008-06-20,03:16:53
39.8665966,116.4892116,0,137.8,39619.1368634259,2008-06-20,03:17:05
39.8665966,116.4892033,0,137.8,39619.1371064815,2008-06-20,03:17:26
39.8666,116.4892099,0,137.8,39619.1371296296,2008-06-20,03:17:28
39.8665966,116.489215,0,137.8,39619.1371527778,2008-06-20,03:17:30
39.8665816,116.4892099,0,137.8,39619.1371759259,2008-06-20,03:17:32
39.866575,116.4892116,0,137.8,39619.1371990741,2008-06-20,03:17:34
39.8665633,116.4892066,0,137.8,39619.1372222222,2008-06-20,03:17:36
39.8665433,116.4892,0,137.8,39619.1372453704,2008-06-20,03:17:38
39.8665216,116.4892,0,137.8,39619.1372685185,2008-06-20,03:17:40
39.866505,116.4891966,0,137.8,39619.1372916667,2008-06-20,03:17:42
39.8664833,116.4891933,0,137.8,39619.1374421296,2008-06-20,03:17:55
39.8664833,116.4891866,0,137.8,39619.1374652778,2008-06-20,03:17:57
39.866465,116.4891733,0,137.8,39619.1375,2008-06-20,03:18:00
39.8664466,116.4891683,0,137.8,39619.1375231481,2008-06-20,03:18:02
39.8664233,116.489165,0,137.8,39619.1375462963,2008-06-20,03:18:04
39.8663933,116.4891549,0,137.8,39619.1375694444,2008-06-20,03:18:06
39.8663733,116.48916,0,137.8,39619.1375925926,2008-06-20,03:18:08
39.8663566,116.4891866,0,137.8,39619.1377546296,2008-06-20,03:18:22
39.8663599,116.4891916,0,137.8,39619.1377777778,2008-06-20,03:18:24
39.8663616,116.4892033,0,137.8,39619.1378009259,2008-06-20,03:18:26
39.8663699,116.4892133,0,137.8,39619.1378240741,2008-06-20,03:18:28
39.8663716,116.48923,0,137.8,39619.1379282407,2008-06-20,03:18:37
39.8663766,116.4892416,0,137.8,39619.1379513889,2008-06-20,03:18:39
39.86638,116.4892533,0,137.8,39619.137974537,2008-06-20,03:18:41
39.8663666,116.4892566,0,137.8,39619.1379976852,2008-06-20,03:18:43
39.8663449,116.4892516,0,137.8,39619.1380324074,2008-06-20,03:18:46
39.8663166,116.48923,0,137.8,39619.1380555556,2008-06-20,03:18:48
39.8662916,116.4892233,0,137.8,39619.1380787037,2008-06-20,03:18:50
39.866255,116.4891983,0,137.8,39619.1381018519,2008-06-20,03:18:52
39.8662216,116.4891766,0,137.8,39619.138125,2008-06-20,03:18:54
39.8661966,116.4891666,0,137.8,39619.1381481481,2008-06-20,03:18:56
39.8661616,116.4891399,0,141.1,39619.1381712963,2008-06-20,03:18:58
39.86614,116.489125,0,141.1,39619.1381944444,2008-06-20,03:19:00
39.8661283,116.4891066,0,141.1,39619.1382175926,2008-06-20,03:19:02
39.8661166,116.4890999,0,141.1,39619.1382407407,2008-06-20,03:19:04
39.866125,116.4891266,0,141.1,39619.1383101852,2008-06-20,03:19:10
39.8661299,116.4891466,0,141.1,39619.1383449074,2008-06-20,03:19:13
39.8661483,116.4891433,0,141.1,39619.1383912037,2008-06-20,03:19:17
39.8662066,116.489195,0,141.1,39619.1384143519,2008-06-20,03:19:19
39.8662116,116.4892066,0,141.1,39619.1384375,2008-06-20,03:19:21
39.8662299,116.4892216,0,141.1,39619.1388773148,2008-06-20,03:19:59
39.8662183,116.489215,0,141.1,39619.138900463,2008-06-20,03:20:01
39.8662149,116.4892166,0,141.1,39619.1389236111,2008-06-20,03:20:03
39.8662216,116.4892116,0,141.1,39619.1399189815,2008-06-20,03:21:29
39.8662216,116.4892166,0,144.4,39619.1402083333,2008-06-20,03:21:54
39.8662283,116.4892183,0,147.6,39619.1402314815,2008-06-20,03:21:56
39.8662349,116.4892216,0,150.9,39619.1402546296,2008-06-20,03:21:58
39.8662083,116.4892366,0,170.6,39619.1403587963,2008-06-20,03:22:07
39.8661999,116.4892399,0,177.2,39619.1403819444,2008-06-20,03:22:09
39.866185,116.4892466,0,180.4,39619.1404050926,2008-06-20,03:22:11
39.8661716,116.4892533,0,187,39619.1404282407,2008-06-20,03:22:13
39.8661566,116.4892666,0,190.3,39619.1404513889,2008-06-20,03:22:15
39.866155,116.4892749,0,190.3,39619.140474537,2008-06-20,03:22:17
39.8661449,116.4892866,0,193.6,39619.1404976852,2008-06-20,03:22:19
39.8661349,116.4892966,0,196.9,39619.1405208333,2008-06-20,03:22:21
39.8661183,116.4893099,0,203.4,39619.1405439815,2008-06-20,03:22:23
39.8661183,116.4893299,0,200.1,39619.1405671296,2008-06-20,03:22:25
39.8661816,116.48934,0,154.2,39619.1405902778,2008-06-20,03:22:27
39.8661966,116.4893433,0,154.2,39619.1415509259,2008-06-20,03:23:50
39.8662049,116.4893316,0,154.2,39619.1415740741,2008-06-20,03:23:52
39.8662133,116.489335,0,154.2,39619.1415972222,2008-06-20,03:23:54
39.8662216,116.4893566,0,154.2,39619.1416203704,2008-06-20,03:23:56
39.8662383,116.489375,0,154.2,39619.1455439815,2008-06-20,03:29:35
39.8662316,116.4893616,0,154.2,39619.1455671296,2008-06-20,03:29:37
39.86624,116.4893599,0,154.2,39619.145625,2008-06-20,03:29:42
39.86624,116.4893599,0,154.2,39619.1456365741,2008-06-20,03:29:43
39.8662483,116.4893599,0,154.2,39619.1456597222,2008-06-20,03:29:45
39.8662633,116.4893633,0,154.2,39619.1456828704,2008-06-20,03:29:47
39.8662816,116.4893833,0,154.2,39619.1457060185,2008-06-20,03:29:49
39.8663049,116.4893999,0,154.2,39619.1457291667,2008-06-20,03:29:51
39.8663283,116.4894316,0,154.2,39619.1457523148,2008-06-20,03:29:53
39.8663599,116.4894499,0,154.2,39619.145775463,2008-06-20,03:29:55
39.8663883,116.489495,0,154.2,39619.1457986111,2008-06-20,03:29:57
39.8664133,116.4895216,0,154.2,39619.1458217593,2008-06-20,03:29:59
39.8664399,116.4895466,0,154.2,39619.1458449074,2008-06-20,03:30:01
39.8664549,116.4895566,0,154.2,39619.1458912037,2008-06-20,03:30:05
39.8664683,116.4895549,0,154.2,39619.1459143519,2008-06-20,03:30:07
39.86649,116.4895549,0,154.2,39619.1459375,2008-06-20,03:30:09
39.8665149,116.4895433,0,154.2,39619.1459606481,2008-06-20,03:30:11
39.8665383,116.4895349,0,154.2,39619.1459837963,2008-06-20,03:30:13
39.8665649,116.4895199,0,154.2,39619.1460069444,2008-06-20,03:30:15
39.8665849,116.4895049,0,154.2,39619.1460300926,2008-06-20,03:30:17
39.8666033,116.4894983,0,154.2,39619.1460532407,2008-06-20,03:30:19
39.8666316,116.4894999,0,154.2,39619.1460763889,2008-06-20,03:30:21
39.8666583,116.4895049,0,154.2,39619.146099537,2008-06-20,03:30:23
39.866675,116.4895083,0,154.2,39619.1461226852,2008-06-20,03:30:25
39.8666983,116.48951,0,154.2,39619.1461458333,2008-06-20,03:30:27
39.8667116,116.4895083,0,154.2,39619.1461689815,2008-06-20,03:30:29
39.8667233,116.4895083,0,154.2,39619.1461921296,2008-06-20,03:30:31
39.8667316,116.4895283,0,154.2,39619.1462268519,2008-06-20,03:30:34
39.8667349,116.4895416,0,154.2,39619.14625,2008-06-20,03:30:36
39.8667349,116.4895516,0,154.2,39619.1462731481,2008-06-20,03:30:38
39.8667316,116.4895599,0,154.2,39619.1462962963,2008-06-20,03:30:40
39.8667416,116.4895666,0,154.2,39619.1463194444,2008-06-20,03:30:42
39.8667399,116.489565,0,154.2,39619.1463425926,2008-06-20,03:30:44
39.8667399,116.4895549,0,154.2,39619.1463657407,2008-06-20,03:30:46
39.8667399,116.489565,0,154.2,39619.1465046296,2008-06-20,03:30:58
39.8667483,116.4895766,0,154.2,39619.1465277778,2008-06-20,03:31:00
39.8667583,116.4896,0,154.2,39619.1465509259,2008-06-20,03:31:02
39.8667516,116.4896433,0,154.2,39619.1465740741,2008-06-20,03:31:04
39.866745,116.4896766,0,154.2,39619.1465972222,2008-06-20,03:31:06
39.8667366,116.4897116,0,154.2,39619.1466203704,2008-06-20,03:31:08
39.8667349,116.4897449,0,157.5,39619.1466435185,2008-06-20,03:31:10
39.8667383,116.4898083,0,157.5,39619.1466666667,2008-06-20,03:31:12
39.8667433,116.489875,0,157.5,39619.1467013889,2008-06-20,03:31:15
39.8667633,116.4899083,0,157.5,39619.1472337963,2008-06-20,03:32:01
39.8667799,116.4899266,0,157.5,39619.1472685185,2008-06-20,03:32:04
39.8667799,116.4896,0,154.2,39619.1493518518,2008-06-20,03:35:04
39.8667866,116.4895749,0,154.2,39619.149375,2008-06-20,03:35:06
39.8667866,116.4895483,0,154.2,39619.1493981481,2008-06-20,03:35:08
39.866785,116.4895266,0,157.5,39619.1494212963,2008-06-20,03:35:10
39.8667799,116.4895066,0,157.5,39619.1494444444,2008-06-20,03:35:12
39.8667783,116.4894833,0,157.5,39619.1494675926,2008-06-20,03:35:14
39.8667799,116.48946,0,157.5,39619.1494907407,2008-06-20,03:35:16
39.8667783,116.4894383,0,157.5,39619.1495138889,2008-06-20,03:35:18
39.8667716,116.4894033,0,157.5,39619.149537037,2008-06-20,03:35:20
39.86676,116.4893849,0,157.5,39619.1495601852,2008-06-20,03:35:22
39.8667499,116.4893649,0,157.5,39619.1495833333,2008-06-20,03:35:24
39.8667466,116.4893283,0,157.5,39619.1496064815,2008-06-20,03:35:26
39.8667466,116.4892933,0,157.5,39619.1496296296,2008-06-20,03:35:28
39.8667416,116.4892549,0,157.5,39619.1496527778,2008-06-20,03:35:30
39.8667399,116.4892049,0,157.5,39619.1496759259,2008-06-20,03:35:32
39.8667133,116.489195,0,154.2,39619.1496990741,2008-06-20,03:35:34
39.8666966,116.4891816,0,154.2,39619.1497222222,2008-06-20,03:35:36
39.8666799,116.489165,0,154.2,39619.1497453704,2008-06-20,03:35:38
39.8666616,116.4891466,0,154.2,39619.1497685185,2008-06-20,03:35:40
39.8666533,116.4891316,0,157.5,39619.1497916667,2008-06-20,03:35:42
39.8666483,116.4891133,0,157.5,39619.1498148148,2008-06-20,03:35:44
39.8666416,116.4890883,0,157.5,39619.149837963,2008-06-20,03:35:46
39.8666349,116.4890466,0,157.5,39619.1498611111,2008-06-20,03:35:48
39.8666316,116.4890099,0,154.2,39619.1498842593,2008-06-20,03:35:50
39.8666266,116.4889716,0,154.2,39619.1499074074,2008-06-20,03:35:52
39.8666216,116.4889399,0,154.2,39619.1499305556,2008-06-20,03:35:54
39.8666183,116.4889116,0,154.2,39619.1499537037,2008-06-20,03:35:56
39.8666083,116.4888949,0,154.2,39619.1499768518,2008-06-20,03:35:58
39.8666083,116.4888899,0,154.2,39619.1501041667,2008-06-20,03:36:09
39.8666099,116.4888949,0,154.2,39619.1501273148,2008-06-20,03:36:11
39.8666099,116.4888966,0,154.2,39619.1501736111,2008-06-20,03:36:15
39.8666083,116.4888916,0,154.2,39619.1501967593,2008-06-20,03:36:17
39.8666083,116.4888916,0,154.2,39619.1502314815,2008-06-20,03:36:20
39.8666016,116.4888866,0,154.2,39619.1502546296,2008-06-20,03:36:22
39.866605,116.48887,0,154.2,39619.1502777778,2008-06-20,03:36:24
39.866605,116.4888533,0,154.2,39619.1503009259,2008-06-20,03:36:26
39.866605,116.4888533,0,154.2,39619.1503587963,2008-06-20,03:36:31
39.866605,116.4888516,0,154.2,39619.1503819444,2008-06-20,03:36:33
39.8666216,116.48885,0,154.2,39619.1504050926,2008-06-20,03:36:35
39.8666366,116.488845,0,154.2,39619.1504282407,2008-06-20,03:36:37
39.8666466,116.4888416,0,154.2,39619.1505439815,2008-06-20,03:36:47
39.8666349,116.4888399,0,154.2,39619.1505671296,2008-06-20,03:36:49
39.8666233,116.4888433,0,154.2,39619.1505902778,2008-06-20,03:36:51
39.8666233,116.4888433,0,154.2,39619.1506018518,2008-06-20,03:36:52
39.8666199,116.4888399,0,154.2,39619.150625,2008-06-20,03:36:54
39.8666316,116.4888366,0,154.2,39619.1506481481,2008-06-20,03:36:56
39.866645,116.4888333,0,154.2,39619.1506712963,2008-06-20,03:36:58
39.866645,116.4888333,0,154.2,39619.1507523148,2008-06-20,03:37:05
39.8666432,116.4888366,0,154.2,39619.150775463,2008-06-20,03:37:07
39.8666316,116.4888383,0,154.2,39619.1507986111,2008-06-20,03:37:09
39.8666316,116.4888383,0,154.2,39619.1509375,2008-06-20,03:37:21
39.8666266,116.4888366,0,150.9,39619.1509606481,2008-06-20,03:37:23
39.8666166,116.48883,0,150.9,39619.1509837963,2008-06-20,03:37:25
39.866615,116.48883,0,150.9,39619.1512962963,2008-06-20,03:37:52
39.8666183,116.4888266,0,150.9,39619.1513194444,2008-06-20,03:37:54
39.8666183,116.4888266,0,150.9,39619.1515972222,2008-06-20,03:38:18
39.8666166,116.4888249,0,150.9,39619.1516203704,2008-06-20,03:38:20
39.8666016,116.4888233,0,150.9,39619.1516435185,2008-06-20,03:38:22
39.8665849,116.4888199,0,150.9,39619.1516666667,2008-06-20,03:38:24
39.8665799,116.48881,0,150.9,39619.1517939815,2008-06-20,03:38:35
39.8665849,116.4888,0,150.9,39619.1518171296,2008-06-20,03:38:37
39.8665833,116.488795,0,150.9,39619.1520486111,2008-06-20,03:38:57
39.8665783,116.4887983,0,150.9,39619.1520717593,2008-06-20,03:38:59
39.8665699,116.4887883,0,150.9,39619.1521759259,2008-06-20,03:39:08
39.8665833,116.4887766,0,150.9,39619.1521990741,2008-06-20,03:39:10
39.8665933,116.488775,0,150.9,39619.1522569444,2008-06-20,03:39:15
39.8665833,116.488765,0,150.9,39619.1522800926,2008-06-20,03:39:17
39.8665683,116.4887483,0,150.9,39619.1523032407,2008-06-20,03:39:19
39.8665466,116.4887483,0,150.9,39619.1523263889,2008-06-20,03:39:21
39.8665283,116.4887333,0,150.9,39619.152349537,2008-06-20,03:39:23
39.8665133,116.488705,0,150.9,39619.1523726852,2008-06-20,03:39:25
39.8665099,116.4886933,0,150.9,39619.1523958333,2008-06-20,03:39:27
39.86649,116.488655,0,150.9,39619.1524189815,2008-06-20,03:39:29
39.8664666,116.4886166,0,150.9,39619.1524421296,2008-06-20,03:39:31
39.8664549,116.4885933,0,150.9,39619.1524652778,2008-06-20,03:39:33
39.8664483,116.4885883,0,150.9,39619.1524884259,2008-06-20,03:39:35
39.8664399,116.4886,0,150.9,39619.1525115741,2008-06-20,03:39:37
39.8664416,116.4886133,0,150.9,39619.1525347222,2008-06-20,03:39:39
39.8664466,116.488635,0,150.9,39619.1525578704,2008-06-20,03:39:41
39.866405,116.4886316,0,150.9,39619.1525810185,2008-06-20,03:39:43
39.86639,116.4886466,0,150.9,39619.1526041667,2008-06-20,03:39:45
39.8663632,116.4886499,0,150.9,39619.1526273148,2008-06-20,03:39:47
39.8663399,116.4886566,0,150.9,39619.152650463,2008-06-20,03:39:49
39.8663366,116.48867,0,150.9,39619.1526736111,2008-06-20,03:39:51
39.86632,116.4886716,0,150.9,39619.1526967593,2008-06-20,03:39:53
39.8663083,116.4886849,0,150.9,39619.1527199074,2008-06-20,03:39:55
39.8663033,116.4887016,0,154.2,39619.1527430556,2008-06-20,03:39:57
39.8662899,116.4887216,0,154.2,39619.1527662037,2008-06-20,03:39:59
39.8662416,116.4887499,0,154.2,39619.1527893519,2008-06-20,03:40:01
39.8662416,116.4887883,0,154.2,39619.1528125,2008-06-20,03:40:03
39.8662033,116.4888199,0,150.9,39619.1528356481,2008-06-20,03:40:05
39.86617,116.4888433,0,150.9,39619.1528587963,2008-06-20,03:40:07
39.8661616,116.4888683,0,150.9,39619.1528819444,2008-06-20,03:40:09
39.86617,116.4888883,0,150.9,39619.1529050926,2008-06-20,03:40:11
39.8661599,116.4888966,0,150.9,39619.1529282407,2008-06-20,03:40:13
39.8661316,116.4889116,0,150.9,39619.1529513889,2008-06-20,03:40:15
39.8660933,116.4889216,0,150.9,39619.152974537,2008-06-20,03:40:17
39.8660483,116.4889133,0,150.9,39619.1530092593,2008-06-20,03:40:20
39.8659866,116.4889099,0,150.9,39619.1530324074,2008-06-20,03:40:22
39.8659466,116.4888816,0,150.9,39619.1530555556,2008-06-20,03:40:24
39.865915,116.4888583,0,150.9,39619.1530787037,2008-06-20,03:40:26
39.8658916,116.4888333,0,150.9,39619.1531018519,2008-06-20,03:40:28
39.8658733,116.4887983,0,150.9,39619.153125,2008-06-20,03:40:30
39.8658799,116.4888133,0,150.9,39619.1531481481,2008-06-20,03:40:32
39.8659349,116.4888899,0,150.9,39619.1531712963,2008-06-20,03:40:34
39.8658966,116.4888683,0,150.9,39619.1531944444,2008-06-20,03:40:36
39.8658833,116.4888416,0,150.9,39619.1532175926,2008-06-20,03:40:38
39.8658166,116.48895,0,150.9,39619.1532407407,2008-06-20,03:40:40
39.8657766,116.4889683,0,147.6,39619.1532638889,2008-06-20,03:40:42
39.8657516,116.4889649,0,147.6,39619.153287037,2008-06-20,03:40:44
39.8657299,116.4889449,0,147.6,39619.1533101852,2008-06-20,03:40:46
39.8657149,116.4889366,0,147.6,39619.1533333333,2008-06-20,03:40:48
39.8656999,116.4889383,0,147.6,39619.1533564815,2008-06-20,03:40:50
39.8657083,116.4889183,0,147.6,39619.1533796296,2008-06-20,03:40:52
39.865705,116.48892,0,147.6,39619.1534027778,2008-06-20,03:40:54
39.8656999,116.4889733,0,147.6,39619.1534259259,2008-06-20,03:40:56
39.8656916,116.4890066,0,147.6,39619.1534722222,2008-06-20,03:41:00
39.8656933,116.4889799,0,147.6,39619.1534953704,2008-06-20,03:41:02
39.86568,116.4889583,0,147.6,39619.1535185185,2008-06-20,03:41:04
39.8656633,116.4889366,0,147.6,39619.1535416667,2008-06-20,03:41:06
39.8656366,116.4889233,0,150.9,39619.1535648148,2008-06-20,03:41:08
39.8656166,116.488905,0,150.9,39619.153587963,2008-06-20,03:41:10
39.8655916,116.4888916,0,150.9,39619.1536111111,2008-06-20,03:41:12
39.8655816,116.4888833,0,150.9,39619.1536342593,2008-06-20,03:41:14
39.8655749,116.488845,0,150.9,39619.1536574074,2008-06-20,03:41:16
39.8655566,116.4888133,0,150.9,39619.1536805556,2008-06-20,03:41:18
39.8655333,116.4887883,0,150.9,39619.1537037037,2008-06-20,03:41:20
39.865495,116.4887533,0,150.9,39619.1537268519,2008-06-20,03:41:22
39.8654633,116.4887666,0,150.9,39619.15375,2008-06-20,03:41:24
39.8654366,116.4887683,0,150.9,39619.1537731481,2008-06-20,03:41:26
39.8654216,116.4887633,0,150.9,39619.1537962963,2008-06-20,03:41:28
39.8654066,116.4886916,0,147.6,39619.1538194444,2008-06-20,03:41:30
39.865395,116.488655,0,147.6,39619.1538425926,2008-06-20,03:41:32
39.8656033,116.4888483,0,137.8,39619.1736458333,2008-06-20,04:10:03
39.8656049,116.488885,0,137.8,39619.1736689815,2008-06-20,04:10:05
39.8656049,116.4889033,0,137.8,39619.1736921296,2008-06-20,04:10:07
39.8656016,116.48892,0,137.8,39619.1737268518,2008-06-20,04:10:10
39.8656049,116.4889383,0,137.8,39619.17375,2008-06-20,04:10:12
39.8656066,116.4889616,0,137.8,39619.1737731481,2008-06-20,04:10:14
39.8656083,116.4889583,0,137.8,39619.1737962963,2008-06-20,04:10:16
39.86561,116.4889516,0,137.8,39619.1767013889,2008-06-20,04:14:27
39.8656166,116.4889516,0,134.5,39619.176724537,2008-06-20,04:14:29
39.8656233,116.4889516,0,134.5,39619.1767476852,2008-06-20,04:14:31
39.8656333,116.4889533,0,131.2,39619.1780671296,2008-06-20,04:16:25
39.8656449,116.488955,0,131.2,39619.1782523148,2008-06-20,04:16:41
39.8656449,116.488955,0,131.2,39619.1784143519,2008-06-20,04:16:55
39.8656533,116.4889566,0,131.2,39619.1784375,2008-06-20,04:16:57
39.8656633,116.4889599,0,131.2,39619.1784606481,2008-06-20,04:16:59
39.8656733,116.4889599,0,131.2,39619.1796180556,2008-06-20,04:18:39
39.86569,116.4889933,0,121.4,39619.1810416667,2008-06-20,04:20:42
39.8656983,116.48899,0,121.4,39619.1810648148,2008-06-20,04:20:44
39.8657083,116.4889866,0,124.7,39619.181087963,2008-06-20,04:20:46
39.8657249,116.4889816,0,124.7,39619.1811111111,2008-06-20,04:20:48
39.8657449,116.488985,0,124.7,39619.1811342593,2008-06-20,04:20:50
39.8657549,116.4889866,0,124.7,39619.1811574074,2008-06-20,04:20:52
39.8657666,116.4889866,0,121.4,39619.1811805556,2008-06-20,04:20:54
39.8657883,116.488985,0,121.4,39619.1812037037,2008-06-20,04:20:56
39.865805,116.4889883,0,121.4,39619.1813310185,2008-06-20,04:21:07
39.865805,116.4889883,0,121.4,39619.1822916667,2008-06-20,04:22:30
39.8658116,116.48899,0,121.4,39619.1823148148,2008-06-20,04:22:32
39.8658166,116.4889783,0,121.4,39619.182349537,2008-06-20,04:22:35
39.86586,116.4889816,0,121.4,39619.1827199074,2008-06-20,04:23:07
39.86586,116.4889816,0,121.4,39619.1835648148,2008-06-20,04:24:20
39.8658649,116.4889816,0,121.4,39619.183587963,2008-06-20,04:24:22
39.8659016,116.4889983,0,105,39619.1839699074,2008-06-20,04:24:55
39.8659066,116.4889966,0,105,39619.1839930556,2008-06-20,04:24:57
39.865915,116.4889933,0,105,39619.1840162037,2008-06-20,04:24:59
39.8659233,116.48899,0,105,39619.1840393519,2008-06-20,04:25:01
39.8659416,116.4889816,0,105,39619.1840625,2008-06-20,04:25:03
39.8659616,116.4889816,0,105,39619.1840856481,2008-06-20,04:25:05
39.8659783,116.4889616,0,105,39619.1841087963,2008-06-20,04:25:07
39.8659983,116.4889299,0,105,39619.1841666667,2008-06-20,04:25:12
39.8660066,116.4889283,0,105,39619.1842013889,2008-06-20,04:25:15
39.8660083,116.4889249,0,101.7,39619.1842939815,2008-06-20,04:25:23
39.8660066,116.4889249,0,101.7,39619.1843171296,2008-06-20,04:25:25
39.8660199,116.4889266,0,101.7,39619.1843402778,2008-06-20,04:25:27
39.8660499,116.4889299,0,105,39619.184375,2008-06-20,04:25:30
39.8660566,116.4889216,0,85.3,39619.1881365741,2008-06-20,04:30:55
39.8660533,116.4889183,0,85.3,39619.1883333333,2008-06-20,04:31:12
39.8660533,116.4889183,0,85.3,39619.1899421296,2008-06-20,04:33:31
39.866055,116.4889183,0,85.3,39619.1899652778,2008-06-20,04:33:33
39.86603,116.4889266,0,85.3,39619.1899884259,2008-06-20,04:33:35
39.8660183,116.488915,0,85.3,39619.1900115741,2008-06-20,04:33:37
39.8660199,116.488905,0,85.3,39619.1900347222,2008-06-20,04:33:39
39.8660799,116.4888949,0,85.3,39619.1900810185,2008-06-20,04:33:43
39.8661033,116.4888899,0,85.3,39619.1901041667,2008-06-20,04:33:45
39.8661266,116.4888866,0,85.3,39619.1901273148,2008-06-20,04:33:47
39.8661433,116.4888766,0,85.3,39619.190150463,2008-06-20,04:33:49
39.8661616,116.488865,0,85.3,39619.1901736111,2008-06-20,04:33:51
39.8661916,116.4888433,0,85.3,39619.1901967593,2008-06-20,04:33:53
39.8662199,116.4888283,0,85.3,39619.1902199074,2008-06-20,04:33:55
39.8662383,116.4888249,0,85.3,39619.1902430556,2008-06-20,04:33:57
39.8662599,116.4888283,0,85.3,39619.1957638889,2008-06-20,04:41:54
39.8662599,116.4888283,0,82,39619.195787037,2008-06-20,04:41:56
39.8662616,116.4888233,0,82,39619.1973611111,2008-06-20,04:44:12
39.8662533,116.4888216,0,72.2,39619.2003703704,2008-06-20,04:48:32
39.866255,116.4888216,0,72.2,39619.2008217593,2008-06-20,04:49:11
39.8662483,116.4888266,0,72.2,39619.2008449074,2008-06-20,04:49:13
39.8662533,116.4888216,0,72.2,39619.2010763889,2008-06-20,04:49:33
39.8662466,116.4888249,0,72.2,39619.201099537,2008-06-20,04:49:35
39.8662716,116.488795,0,72.2,39619.2012384259,2008-06-20,04:49:47
39.8662749,116.488795,0,72.2,39619.2012731481,2008-06-20,04:49:50
39.8662749,116.488795,0,72.2,39619.2014351852,2008-06-20,04:50:04
39.86628,116.4887983,0,72.2,39619.2014583333,2008-06-20,04:50:06
39.8662883,116.4887783,0,72.2,39619.2036689815,2008-06-20,04:53:17
39.8662849,116.4887833,0,72.2,39619.2037731481,2008-06-20,04:53:26
39.8662849,116.4887833,0,72.2,39619.2058796296,2008-06-20,04:56:28
39.8662833,116.4887916,0,72.2,39619.2059027778,2008-06-20,04:56:30
39.8662749,116.4887766,0,65.6,39619.2059953704,2008-06-20,04:56:38
39.8662666,116.4887733,0,62.3,39619.2060185185,2008-06-20,04:56:40
39.8662666,116.4887733,0,62.3,39619.2065625,2008-06-20,04:57:27
39.8662716,116.4887683,0,59.1,39619.2065856481,2008-06-20,04:57:29
39.8662816,116.4887616,0,59.1,39619.2066087963,2008-06-20,04:57:31
39.8662849,116.4887516,0,59.1,39619.2066319444,2008-06-20,04:57:33
39.8662849,116.48876,0,59.1,39619.2066782407,2008-06-20,04:57:37
39.8662866,116.4887516,0,59.1,39619.2067013889,2008-06-20,04:57:39
39.8662866,116.4887516,0,59.1,39619.2068287037,2008-06-20,04:57:50
39.8662833,116.4887483,0,59.1,39619.2068518519,2008-06-20,04:57:52
39.8662932,116.4887433,0,59.1,39619.206875,2008-06-20,04:57:54
39.8662932,116.48874,0,59.1,39619.2068981482,2008-06-20,04:57:56
39.8662999,116.488725,0,59.1,39619.2069212963,2008-06-20,04:57:58
39.8662983,116.4886983,0,59.1,39619.2069444444,2008-06-20,04:58:00
39.8663183,116.4886499,0,59.1,39619.2069675926,2008-06-20,04:58:02
39.8663599,116.4885799,0,59.1,39619.2069907407,2008-06-20,04:58:04
39.8663933,116.4885283,0,59.1,39619.2070138889,2008-06-20,04:58:06
39.8664133,116.4884866,0,59.1,39619.207037037,2008-06-20,04:58:08
39.8664249,116.4884516,0,59.1,39619.2070601852,2008-06-20,04:58:10
39.8664383,116.48843,0,59.1,39619.2071527778,2008-06-20,04:58:18
39.8664416,116.4884349,0,59.1,39619.2071759259,2008-06-20,04:58:20
39.86645,116.4884349,0,59.1,39619.2071990741,2008-06-20,04:58:22
39.8664516,116.4884249,0,59.1,39619.2072222222,2008-06-20,04:58:24
39.8664699,116.4884133,0,59.1,39619.2072453704,2008-06-20,04:58:26
39.8664933,116.4883816,0,59.1,39619.2072685185,2008-06-20,04:58:28
39.8665032,116.4883683,0,59.1,39619.2072916667,2008-06-20,04:58:30
39.8664916,116.4883366,0,59.1,39619.2073148148,2008-06-20,04:58:32
39.8664766,116.4882966,0,59.1,39619.207337963,2008-06-20,04:58:34
39.8664416,116.4882616,0,59.1,39619.2073611111,2008-06-20,04:58:36
39.866365,116.4882799,0,59.1,39619.2073842593,2008-06-20,04:58:38
39.8663266,116.4883016,0,59.1,39619.2074074074,2008-06-20,04:58:40
39.8663166,116.488395,0,59.1,39619.2074305556,2008-06-20,04:58:42
39.8662983,116.4884066,0,59.1,39619.2074537037,2008-06-20,04:58:44
39.8662999,116.4883999,0,59.1,39619.2075925926,2008-06-20,04:58:56
39.8662999,116.4883999,0,59.1,39619.2078819444,2008-06-20,04:59:21
39.8662983,116.4884033,0,59.1,39619.2079050926,2008-06-20,04:59:23
39.8663066,116.4884233,0,59.1,39619.2079282407,2008-06-20,04:59:25
39.8663166,116.4884183,0,59.1,39619.2079513889,2008-06-20,04:59:27
39.8663166,116.4884183,0,59.1,39619.2080208333,2008-06-20,04:59:33
39.8663116,116.48841,0,59.1,39619.2080439815,2008-06-20,04:59:35
39.86631,116.4884233,0,62.3,39619.2080671296,2008-06-20,04:59:37
39.8663083,116.4884399,0,62.3,39619.2080902778,2008-06-20,04:59:39
39.8662966,116.4884483,0,62.3,39619.2081134259,2008-06-20,04:59:41
39.8662899,116.4884283,0,62.3,39619.2081365741,2008-06-20,04:59:43
39.8662716,116.4884166,0,62.3,39619.2081597222,2008-06-20,04:59:45
39.8662566,116.488395,0,62.3,39619.2082638889,2008-06-20,04:59:54
39.8662599,116.4883933,0,62.3,39619.2085069444,2008-06-20,05:00:15
39.8662599,116.4883933,0,62.3,39619.2087384259,2008-06-20,05:00:35
39.8662633,116.4884016,0,62.3,39619.2087615741,2008-06-20,05:00:37
39.8662599,116.4884116,0,62.3,39619.2087847222,2008-06-20,05:00:39
39.8662516,116.4884199,0,62.3,39619.2088078704,2008-06-20,05:00:41
39.8662466,116.488415,0,62.3,39619.2088310185,2008-06-20,05:00:43
39.8662366,116.4883766,0,62.3,39619.2088541667,2008-06-20,05:00:45
39.8662166,116.4883583,0,62.3,39619.2088773148,2008-06-20,05:00:47
39.8661899,116.4883366,0,62.3,39619.208900463,2008-06-20,05:00:49
39.8661766,116.4882999,0,62.3,39619.2089236111,2008-06-20,05:00:51
39.8662199,116.4879583,0,68.9,39619.2139236111,2008-06-20,05:08:03
39.8662216,116.4879433,0,68.9,39619.2139467593,2008-06-20,05:08:05
39.866225,116.4879299,0,68.9,39619.2139699074,2008-06-20,05:08:07
39.8662283,116.4879216,0,68.9,39619.2139930556,2008-06-20,05:08:09
39.8662316,116.4879116,0,68.9,39619.2140162037,2008-06-20,05:08:11
39.8662316,116.4879149,0,68.9,39619.2140393518,2008-06-20,05:08:13
39.866225,116.48794,0,68.9,39619.2143287037,2008-06-20,05:08:38
39.8662283,116.4879266,0,68.9,39619.2143518519,2008-06-20,05:08:40
39.8662333,116.487925,0,68.9,39619.214375,2008-06-20,05:08:42
39.8662333,116.4879266,0,68.9,39619.2146296296,2008-06-20,05:09:04
39.8662333,116.4879266,0,68.9,39619.2152546296,2008-06-20,05:09:58
39.8662383,116.4879266,0,68.9,39619.2152777778,2008-06-20,05:10:00
39.8662483,116.4878949,0,68.9,39619.2153009259,2008-06-20,05:10:02
39.8662516,116.4878816,0,68.9,39619.2153240741,2008-06-20,05:10:04
39.86625,116.48789,0,68.9,39619.2153472222,2008-06-20,05:10:06
39.8662466,116.4879083,0,68.9,39619.2170023148,2008-06-20,05:12:29
39.8662583,116.48787,0,68.9,39619.217025463,2008-06-20,05:12:31
39.8662749,116.4878466,0,68.9,39619.2170486111,2008-06-20,05:12:33
39.8662866,116.4878333,0,68.9,39619.2170717593,2008-06-20,05:12:35
39.8662766,116.487885,0,68.9,39619.2175347222,2008-06-20,05:13:15
39.8662783,116.4878666,0,68.9,39619.2175578704,2008-06-20,05:13:17
39.8662833,116.4878566,0,68.9,39619.2175810185,2008-06-20,05:13:19
39.866295,116.48785,0,68.9,39619.2176041667,2008-06-20,05:13:21
39.86631,116.4878449,0,68.9,39619.2176273148,2008-06-20,05:13:23
39.8663233,116.487835,0,68.9,39619.217650463,2008-06-20,05:13:25
39.8663366,116.4878316,0,68.9,39619.2176736111,2008-06-20,05:13:27
39.8663749,116.4878333,0,68.9,39619.2176967593,2008-06-20,05:13:29
39.8664016,116.4878366,0,68.9,39619.2177199074,2008-06-20,05:13:31
39.8664216,116.4878383,0,68.9,39619.2177430556,2008-06-20,05:13:33
39.866435,116.4878316,0,68.9,39619.2177662037,2008-06-20,05:13:35
39.8664449,116.4878266,0,68.9,39619.2177893519,2008-06-20,05:13:37
39.8664699,116.4878183,0,68.9,39619.2178125,2008-06-20,05:13:39
39.8664783,116.4878283,0,68.9,39619.2178356481,2008-06-20,05:13:41
39.866475,116.4878533,0,68.9,39619.2178587963,2008-06-20,05:13:43
39.8664816,116.4878683,0,68.9,39619.2178819444,2008-06-20,05:13:45
39.866475,116.4878816,0,68.9,39619.2180671296,2008-06-20,05:14:01
39.8664849,116.4878766,0,68.9,39619.2180902778,2008-06-20,05:14:03
39.8664916,116.4878799,0,68.9,39619.2181134259,2008-06-20,05:14:05
39.8664933,116.4878766,0,68.9,39619.2181365741,2008-06-20,05:14:07
39.8664733,116.487885,0,68.9,39619.2189467593,2008-06-20,05:15:17
39.8664866,116.4878616,0,68.9,39619.2189699074,2008-06-20,05:15:19
39.8664999,116.4878433,0,68.9,39619.2189930556,2008-06-20,05:15:21
39.866505,116.4878283,0,68.9,39619.2190162037,2008-06-20,05:15:23
39.8665149,116.4878233,0,68.9,39619.2190393518,2008-06-20,05:15:25
39.86652,116.487835,0,68.9,39619.2190625,2008-06-20,05:15:27
39.8665166,116.4878583,0,68.9,39619.2190856481,2008-06-20,05:15:29
39.8665016,116.4878716,0,68.9,39619.2202662037,2008-06-20,05:17:11
39.8665099,116.48787,0,68.9,39619.2202893518,2008-06-20,05:17:13
39.8665116,116.4878599,0,68.9,39619.2203125,2008-06-20,05:17:15
39.8665066,116.4878449,0,68.9,39619.2203356481,2008-06-20,05:17:17
39.866505,116.4878249,0,68.9,39619.2203587963,2008-06-20,05:17:19
39.8664866,116.4877966,0,68.9,39619.2203819444,2008-06-20,05:17:21
39.866465,116.48777,0,68.9,39619.2204050926,2008-06-20,05:17:23
39.8664283,116.4877399,0,68.9,39619.2204282407,2008-06-20,05:17:25
39.8663983,116.4877199,0,68.9,39619.2204513889,2008-06-20,05:17:27
39.8663583,116.48771,0,68.9,39619.220474537,2008-06-20,05:17:29
39.8663283,116.4876866,0,68.9,39619.2204976852,2008-06-20,05:17:31
39.8662883,116.487665,0,68.9,39619.2205208333,2008-06-20,05:17:33
39.8662349,116.4876466,0,68.9,39619.2205439815,2008-06-20,05:17:35
39.8662016,116.4876216,0,68.9,39619.2205671296,2008-06-20,05:17:37
39.8661483,116.4876116,0,68.9,39619.2205902778,2008-06-20,05:17:39
39.8661066,116.4876016,0,68.9,39619.2206134259,2008-06-20,05:17:41
39.8660832,116.4875799,0,68.9,39619.2206365741,2008-06-20,05:17:43
39.8660616,116.4875833,0,68.9,39619.2206597222,2008-06-20,05:17:45
39.8660499,116.4875799,0,68.9,39619.2206828704,2008-06-20,05:17:47
39.8660283,116.4875716,0,68.9,39619.2207060185,2008-06-20,05:17:49
39.86607,116.4877049,0,68.9,39619.2208217593,2008-06-20,05:17:59
39.86603,116.4876516,0,68.9,39619.2208449074,2008-06-20,05:18:01
39.8660083,116.487595,0,68.9,39619.2208680556,2008-06-20,05:18:03
39.8659816,116.4875266,0,68.9,39619.2208912037,2008-06-20,05:18:05
39.8659432,116.4874666,0,68.9,39619.2209143518,2008-06-20,05:18:07
39.8659249,116.4874166,0,68.9,39619.2209375,2008-06-20,05:18:09
39.8659166,116.4873683,0,68.9,39619.2209606481,2008-06-20,05:18:11
39.8659033,116.4873549,0,72.2,39619.2209837963,2008-06-20,05:18:13
39.8658883,116.487345,0,72.2,39619.2210069444,2008-06-20,05:18:15
39.8658733,116.4873433,0,72.2,39619.2210300926,2008-06-20,05:18:17
39.8658733,116.4873133,0,72.2,39619.2210532407,2008-06-20,05:18:19
39.8658549,116.4872649,0,72.2,39619.2210763889,2008-06-20,05:18:21
39.8658383,116.4872349,0,72.2,39619.221099537,2008-06-20,05:18:23
39.8658233,116.4872149,0,72.2,39619.2211226852,2008-06-20,05:18:25
39.8658133,116.4871949,0,72.2,39619.2211458333,2008-06-20,05:18:27
39.86582,116.4871649,0,72.2,39619.2211689815,2008-06-20,05:18:29
39.8658149,116.4871616,0,72.2,39619.2211921296,2008-06-20,05:18:31
39.8658283,116.4871683,0,72.2,39619.2212152778,2008-06-20,05:18:33
39.8658533,116.4871416,0,72.2,39619.2212384259,2008-06-20,05:18:35
39.865875,116.4871283,0,72.2,39619.2212615741,2008-06-20,05:18:37
39.8658949,116.4871283,0,75.5,39619.2212847222,2008-06-20,05:18:39
39.8658933,116.4871833,0,75.5,39619.2213194444,2008-06-20,05:18:42
39.8658866,116.4872066,0,75.5,39619.2217592593,2008-06-20,05:19:20
39.8658783,116.4871633,0,75.5,39619.2217824074,2008-06-20,05:19:22
39.8658799,116.4871633,0,75.5,39619.2218055556,2008-06-20,05:19:24
39.8658916,116.4871866,0,75.5,39619.2219328704,2008-06-20,05:19:35
39.8658916,116.4871866,0,75.5,39619.2221875,2008-06-20,05:19:57
39.86589,116.4871833,0,75.5,39619.2222106481,2008-06-20,05:19:59
39.8658966,116.4871949,0,75.5,39619.2222569444,2008-06-20,05:20:03
39.8658983,116.4872216,0,75.5,39619.2222800926,2008-06-20,05:20:05
39.8658983,116.487245,0,75.5,39619.2223032407,2008-06-20,05:20:07
39.8658949,116.4872666,0,75.5,39619.2223263889,2008-06-20,05:20:09
39.86589,116.4872783,0,75.5,39619.222349537,2008-06-20,05:20:11
39.8658916,116.48728,0,75.5,39619.2226736111,2008-06-20,05:20:39
39.8658916,116.48728,0,75.5,39619.2228125,2008-06-20,05:20:51
39.8658849,116.48728,0,75.5,39619.2228356482,2008-06-20,05:20:53
39.8658949,116.4872966,0,75.5,39619.2230092593,2008-06-20,05:21:08
39.8659333,116.4873533,0,75.5,39619.2230324074,2008-06-20,05:21:10
39.8659816,116.4874083,0,75.5,39619.2230555556,2008-06-20,05:21:12
39.86604,116.4874983,0,75.5,39619.2230787037,2008-06-20,05:21:14
39.8661416,116.4876866,0,75.5,39619.2231018519,2008-06-20,05:21:16
39.8662066,116.4877616,0,75.5,39619.223125,2008-06-20,05:21:18
39.8662566,116.4878299,0,75.5,39619.2231481481,2008-06-20,05:21:20
39.86628,116.48787,0,75.5,39619.2231712963,2008-06-20,05:21:22
39.8663116,116.4879283,0,75.5,39619.2231944444,2008-06-20,05:21:24
39.8663316,116.4879683,0,75.5,39619.2232175926,2008-06-20,05:21:26
39.8663549,116.48799,0,75.5,39619.2232523148,2008-06-20,05:21:29
39.8663616,116.4879916,0,75.5,39619.223275463,2008-06-20,05:21:31
39.8663599,116.487995,0,75.5,39619.2232986111,2008-06-20,05:21:33
39.8663599,116.48799,0,75.5,39619.2233217593,2008-06-20,05:21:35
39.8663583,116.4879799,0,75.5,39619.2233449074,2008-06-20,05:21:37
39.8663699,116.4879933,0,75.5,39619.2234375,2008-06-20,05:21:45
39.8663783,116.4880133,0,75.5,39619.2234606481,2008-06-20,05:21:47
39.8663849,116.48803,0,75.5,39619.2234837963,2008-06-20,05:21:49
39.8663933,116.4880416,0,75.5,39619.2235532407,2008-06-20,05:21:55
39.8663983,116.488045,0,75.5,39619.2235763889,2008-06-20,05:21:57
39.8664016,116.4880633,0,75.5,39619.2237962963,2008-06-20,05:22:16
39.8663999,116.4880716,0,75.5,39619.2238194444,2008-06-20,05:22:18
39.8664066,116.4880849,0,75.5,39619.2238425926,2008-06-20,05:22:20
39.8664149,116.4881,0,75.5,39619.2238657407,2008-06-20,05:22:22
39.8664216,116.4881183,0,75.5,39619.2238888889,2008-06-20,05:22:24
39.8664332,116.4881316,0,75.5,39619.223912037,2008-06-20,05:22:26
39.8664433,116.4881399,0,75.5,39619.2239351852,2008-06-20,05:22:28
39.86645,116.4881466,0,75.5,39619.2239583333,2008-06-20,05:22:30
39.8664566,116.4881533,0,78.7,39619.2239814815,2008-06-20,05:22:32
39.8664616,116.4881633,0,78.7,39619.2240046296,2008-06-20,05:22:34
39.8665083,116.488185,0,78.7,39619.2240277778,2008-06-20,05:22:36
39.8665266,116.4882033,0,78.7,39619.2240509259,2008-06-20,05:22:38
39.8665549,116.4882249,0,78.7,39619.2240740741,2008-06-20,05:22:40
39.8665783,116.4882483,0,82,39619.2240972222,2008-06-20,05:22:42
39.8665949,116.48827,0,85.3,39619.2241203704,2008-06-20,05:22:44
39.8666033,116.4882933,0,82,39619.2241435185,2008-06-20,05:22:46
39.8666216,116.4883149,0,88.6,39619.2241666667,2008-06-20,05:22:48
39.8666233,116.4883133,0,91.9,39619.2241898148,2008-06-20,05:22:50
39.8666216,116.4882966,0,91.9,39619.224212963,2008-06-20,05:22:52
39.8666199,116.4882683,0,95.1,39619.2242476852,2008-06-20,05:22:55
39.8666432,116.48824,0,95.1,39619.2242708333,2008-06-20,05:22:57
39.8666983,116.4882,0,98.4,39619.2243055556,2008-06-20,05:23:00
39.8667349,116.4881933,0,101.7,39619.2243287037,2008-06-20,05:23:02
39.8667333,116.4881866,0,101.7,39619.2243518519,2008-06-20,05:23:04
39.8667416,116.4882666,0,101.7,39619.224375,2008-06-20,05:23:06
39.8667233,116.48836,0,101.7,39619.2243981481,2008-06-20,05:23:08
39.8666649,116.4884049,0,101.7,39619.2244212963,2008-06-20,05:23:10
39.8666499,116.488445,0,101.7,39619.2244444444,2008-06-20,05:23:12
39.8666432,116.4884616,0,105,39619.2244675926,2008-06-20,05:23:14
39.8666432,116.4884616,0,105,39619.2245486111,2008-06-20,05:23:21
39.8666383,116.4884599,0,105,39619.2245717593,2008-06-20,05:23:23
39.8666333,116.4884716,0,105,39619.2245949074,2008-06-20,05:23:25
39.8666316,116.488485,0,105,39619.2246180556,2008-06-20,05:23:27
39.8666266,116.4885049,0,105,39619.2246412037,2008-06-20,05:23:29
39.8666233,116.4885316,0,105,39619.2246643519,2008-06-20,05:23:31
39.8666216,116.4885583,0,108.3,39619.2246875,2008-06-20,05:23:33
39.8666233,116.4885866,0,108.3,39619.2247106481,2008-06-20,05:23:35
39.8666216,116.4886133,0,108.3,39619.2247337963,2008-06-20,05:23:37
39.8666183,116.4886416,0,108.3,39619.2247569444,2008-06-20,05:23:39
39.8666133,116.4886649,0,108.3,39619.2247800926,2008-06-20,05:23:41
39.8666166,116.4886933,0,108.3,39619.2248032407,2008-06-20,05:23:43
39.8666283,116.4887216,0,108.3,39619.2248263889,2008-06-20,05:23:45
39.8666466,116.4887483,0,108.3,39619.224849537,2008-06-20,05:23:47
39.86666,116.4887733,0,108.3,39619.2248958333,2008-06-20,05:23:51
39.8666633,116.4887516,0,108.3,39619.2249189815,2008-06-20,05:23:53
39.8666766,116.4887366,0,108.3,39619.2249421296,2008-06-20,05:23:55
39.8666883,116.488725,0,108.3,39619.2249652778,2008-06-20,05:23:57
39.8666966,116.4887183,0,108.3,39619.2249884259,2008-06-20,05:23:59
39.8667016,116.488705,0,108.3,39619.2250115741,2008-06-20,05:24:01
39.8666949,116.4887016,0,108.3,39619.2250347222,2008-06-20,05:24:03
39.8666949,116.4887016,0,108.3,39619.2252546296,2008-06-20,05:24:22
39.8666866,116.4887033,0,108.3,39619.2252777778,2008-06-20,05:24:24
39.86669,116.4886933,0,108.3,39619.2253009259,2008-06-20,05:24:26
39.86669,116.4886816,0,108.3,39619.2253240741,2008-06-20,05:24:28
39.8666816,116.4886716,0,108.3,39619.2253472222,2008-06-20,05:24:30
39.8666649,116.4886533,0,108.3,39619.2253703704,2008-06-20,05:24:32
39.8666683,116.488695,0,108.3,39619.2254050926,2008-06-20,05:24:35
39.8666866,116.4887716,0,108.3,39619.2254282407,2008-06-20,05:24:37
39.8666966,116.4888733,0,108.3,39619.2254513889,2008-06-20,05:24:39
39.86669,116.4889016,0,108.3,39619.225474537,2008-06-20,05:24:41
39.86669,116.4889649,0,108.3,39619.2254976852,2008-06-20,05:24:43
39.8666966,116.489055,0,108.3,39619.2255208333,2008-06-20,05:24:45
39.866675,116.4890666,0,108.3,39619.2255439815,2008-06-20,05:24:47
39.8666466,116.4890266,0,108.3,39619.2255671296,2008-06-20,05:24:49
39.866615,116.4890066,0,108.3,39619.2255902778,2008-06-20,05:24:51
39.8665783,116.4889033,0,108.3,39619.2256134259,2008-06-20,05:24:53
39.8665716,116.4889099,0,108.3,39619.2256365741,2008-06-20,05:24:55
39.8665516,116.4889116,0,108.3,39619.2256597222,2008-06-20,05:24:57
39.86652,116.4888716,0,108.3,39619.2256828704,2008-06-20,05:24:59
39.8664916,116.4888683,0,108.3,39619.2257060185,2008-06-20,05:25:01
39.8664783,116.4888866,0,108.3,39619.2257291667,2008-06-20,05:25:03
39.8664716,116.4889183,0,108.3,39619.2257523148,2008-06-20,05:25:05
39.8664766,116.4889833,0,108.3,39619.225775463,2008-06-20,05:25:07
39.8664966,116.48906,0,108.3,39619.2257986111,2008-06-20,05:25:09
39.8665166,116.4891433,0,108.3,39619.2258217593,2008-06-20,05:25:11
39.86653,116.4891899,0,108.3,39619.2258449074,2008-06-20,05:25:13
39.866545,116.4892433,0,108.3,39619.2258680556,2008-06-20,05:25:15
39.8665633,116.4892733,0,108.3,39619.2258912037,2008-06-20,05:25:17
39.8665866,116.4893266,0,108.3,39619.2259143519,2008-06-20,05:25:19
39.8665766,116.4893833,0,108.3,39619.2259375,2008-06-20,05:25:21
39.8665966,116.4895183,0,108.3,39619.2259606481,2008-06-20,05:25:23
39.866615,116.4896616,0,108.3,39619.2259953704,2008-06-20,05:25:26
39.8666116,116.48976,0,108.3,39619.2260185185,2008-06-20,05:25:28
39.8666083,116.489895,0,108.3,39619.2260532407,2008-06-20,05:25:31
39.8665949,116.4899466,0,108.3,39619.2260763889,2008-06-20,05:25:33
39.866575,116.489985,0,108.3,39619.226099537,2008-06-20,05:25:35
39.8672083,116.4875783,0,108.3,39619.2445833333,2008-06-20,05:52:12
39.8674566,116.4874466,0,134.5,39619.2499884259,2008-06-20,05:59:59
39.8674683,116.4874299,0,134.5,39619.2500115741,2008-06-20,06:00:01
39.8674783,116.4874133,0,131.2,39619.2500347222,2008-06-20,06:00:03
39.8674833,116.4873916,0,131.2,39619.2500578704,2008-06-20,06:00:05
39.8674883,116.4873749,0,131.2,39619.2500810185,2008-06-20,06:00:07
39.8674883,116.4873616,0,131.2,39619.2501041667,2008-06-20,06:00:09
39.867485,116.4873733,0,131.2,39619.2502777778,2008-06-20,06:00:24
39.8674933,116.4873716,0,131.2,39619.2503009259,2008-06-20,06:00:26
39.8675,116.4873616,0,131.2,39619.2503240741,2008-06-20,06:00:28
39.8675033,116.4873466,0,131.2,39619.2505208333,2008-06-20,06:00:45
39.8675016,116.4873383,0,131.2,39619.2505439815,2008-06-20,06:00:47
39.8674982,116.4873416,0,131.2,39619.2505671296,2008-06-20,06:00:49
39.8674966,116.4873533,0,131.2,39619.2506018518,2008-06-20,06:00:52
39.8674716,116.4873983,0,131.2,39619.2506597222,2008-06-20,06:00:57
39.8674716,116.4873983,0,131.2,39619.2510185185,2008-06-20,06:01:28
39.8674716,116.4873966,0,131.2,39619.2510416667,2008-06-20,06:01:30
39.8674716,116.48738,0,131.2,39619.2510648148,2008-06-20,06:01:32
39.86747,116.48738,0,131.2,39619.2511921296,2008-06-20,06:01:43
39.8674633,116.4873866,0,131.2,39619.2512152778,2008-06-20,06:01:45
39.86746,116.4873966,0,131.2,39619.2512384259,2008-06-20,06:01:47
39.8674583,116.4874166,0,131.2,39619.2512615741,2008-06-20,06:01:49
39.8674683,116.4874266,0,131.2,39619.2512847222,2008-06-20,06:01:51
39.86747,116.4874216,0,131.2,39619.2513078704,2008-06-20,06:01:53
39.8674799,116.4874266,0,134.5,39619.2513310185,2008-06-20,06:01:55
39.8674899,116.4874383,0,137.8,39619.2513541667,2008-06-20,06:01:57
39.8674899,116.4874416,0,137.8,39619.2513773148,2008-06-20,06:01:59
39.8674866,116.4874516,0,137.8,39619.251400463,2008-06-20,06:02:01
39.8674883,116.4874649,0,137.8,39619.2514236111,2008-06-20,06:02:03
39.8674883,116.4874866,0,141.1,39619.2514467593,2008-06-20,06:02:05
39.8674816,116.4874949,0,141.1,39619.2514699074,2008-06-20,06:02:07
39.8674799,116.487505,0,141.1,39619.2514930556,2008-06-20,06:02:09
39.8674899,116.4875183,0,144.4,39619.2515162037,2008-06-20,06:02:11
39.8674982,116.4875283,0,150.9,39619.2515393518,2008-06-20,06:02:13
39.8675066,116.4875483,0,157.5,39619.2515625,2008-06-20,06:02:15
39.8675166,116.4875683,0,150.9,39619.2515856481,2008-06-20,06:02:17
39.8675333,116.4875833,0,150.9,39619.2516087963,2008-06-20,06:02:19
39.8675533,116.4875933,0,150.9,39619.2516319444,2008-06-20,06:02:21
39.8675916,116.4876216,0,137.8,39619.2516550926,2008-06-20,06:02:23
39.86761,116.4876383,0,141.1,39619.2516782407,2008-06-20,06:02:25
39.8676266,116.4876516,0,141.1,39619.2517013889,2008-06-20,06:02:27
39.8676449,116.48766,0,141.1,39619.251724537,2008-06-20,06:02:29
39.8676599,116.4876733,0,144.4,39619.2517476852,2008-06-20,06:02:31
39.8676666,116.4876783,0,147.6,39619.2517708333,2008-06-20,06:02:33
39.8676766,116.4876883,0,147.6,39619.2517939815,2008-06-20,06:02:35
39.8676866,116.4877016,0,147.6,39619.2518171296,2008-06-20,06:02:37
39.8677016,116.4877116,0,147.6,39619.2518402778,2008-06-20,06:02:39
39.8677166,116.4877283,0,147.6,39619.2518634259,2008-06-20,06:02:41
39.8677299,116.4877466,0,150.9,39619.2518865741,2008-06-20,06:02:43
39.86774,116.4877583,0,150.9,39619.2519097222,2008-06-20,06:02:45
39.86775,116.4877866,0,150.9,39619.2519328704,2008-06-20,06:02:47
39.86774,116.4878099,0,147.6,39619.2519560185,2008-06-20,06:02:49
39.8677416,116.4878333,0,134.5,39619.2519791667,2008-06-20,06:02:51
39.8677349,116.4878566,0,128,39619.2520023148,2008-06-20,06:02:53
39.867725,116.4878749,0,124.7,39619.252025463,2008-06-20,06:02:55
39.867725,116.4878933,0,124.7,39619.2520486111,2008-06-20,06:02:57
39.8677333,116.4879149,0,124.7,39619.2520717593,2008-06-20,06:02:59
39.8677316,116.4879333,0,124.7,39619.2520949074,2008-06-20,06:03:01
39.8677366,116.4879266,0,128,39619.2521759259,2008-06-20,06:03:08
39.8677349,116.4879316,0,128,39619.2521990741,2008-06-20,06:03:10
39.8677349,116.4879316,0,128,39619.2522569444,2008-06-20,06:03:15
39.8677333,116.4879299,0,128,39619.2522800926,2008-06-20,06:03:17
39.8677416,116.4879433,0,128,39619.2523032407,2008-06-20,06:03:19
39.8677449,116.487955,0,128,39619.2523263889,2008-06-20,06:03:21
39.8677533,116.4879583,0,128,39619.2524768518,2008-06-20,06:03:34
39.8677533,116.487955,0,128,39619.2525,2008-06-20,06:03:36
39.8677566,116.4879266,0,128,39619.2525578704,2008-06-20,06:03:41
39.8677566,116.4879133,0,128,39619.2525810185,2008-06-20,06:03:43
39.8677633,116.4878749,0,128,39619.2526157407,2008-06-20,06:03:46
39.8677616,116.4878316,0,128,39619.2526388889,2008-06-20,06:03:48
39.8677599,116.4878116,0,131.2,39619.252662037,2008-06-20,06:03:50
39.8677933,116.487955,0,131.2,39619.2526967593,2008-06-20,06:03:53
39.8677866,116.4879683,0,131.2,39619.2527199074,2008-06-20,06:03:55
39.8677933,116.487975,0,134.5,39619.2527430556,2008-06-20,06:03:57
39.8677999,116.487975,0,134.5,39619.2527662037,2008-06-20,06:03:59
39.8678066,116.4879683,0,134.5,39619.2527893518,2008-06-20,06:04:01
39.8677916,116.4879533,0,134.5,39619.2528125,2008-06-20,06:04:03
39.8677783,116.4879233,0,134.5,39619.2528356481,2008-06-20,06:04:05
39.8677716,116.4878916,0,134.5,39619.2528587963,2008-06-20,06:04:07
39.8677683,116.4878566,0,134.5,39619.2528819444,2008-06-20,06:04:09
39.8677683,116.4878233,0,134.5,39619.2529050926,2008-06-20,06:04:11
39.8677716,116.4878,0,134.5,39619.2529282407,2008-06-20,06:04:13
39.8677766,116.4878416,0,134.5,39619.2529513889,2008-06-20,06:04:15
39.8677749,116.4879566,0,137.8,39619.252974537,2008-06-20,06:04:17
39.8677816,116.4879466,0,137.8,39619.2530439815,2008-06-20,06:04:23
39.8677749,116.4879533,0,137.8,39619.2530671296,2008-06-20,06:04:25
39.8677749,116.4879533,0,137.8,39619.253125,2008-06-20,06:04:30
39.8677733,116.4879583,0,137.8,39619.2531481481,2008-06-20,06:04:32
39.86778,116.4879716,0,137.8,39619.2531712963,2008-06-20,06:04:34
39.8677966,116.4879816,0,137.8,39619.2531944444,2008-06-20,06:04:36
39.8678116,116.4879933,0,137.8,39619.2532175926,2008-06-20,06:04:38
39.8678216,116.4880033,0,137.8,39619.2532407407,2008-06-20,06:04:40
39.86782,116.4879816,0,137.8,39619.2533217593,2008-06-20,06:04:47
39.86796,116.4882299,0,144.4,39619.2550925926,2008-06-20,06:07:20
39.8679683,116.4882916,0,144.4,39619.2551157407,2008-06-20,06:07:22
39.8679816,116.4883199,0,144.4,39619.2551388889,2008-06-20,06:07:24
39.8680283,116.4883199,0,144.4,39619.255162037,2008-06-20,06:07:26
39.8680499,116.4883066,0,144.4,39619.2551851852,2008-06-20,06:07:28
39.8680683,116.4882949,0,144.4,39619.2552083333,2008-06-20,06:07:30
39.8680766,116.4882949,0,144.4,39619.2552314815,2008-06-20,06:07:32
39.8680683,116.488305,0,144.4,39619.2552546296,2008-06-20,06:07:34
39.8680616,116.48829,0,141.1,39619.2554050926,2008-06-20,06:07:47
39.8680616,116.48829,0,141.1,39619.255474537,2008-06-20,06:07:53
39.8680566,116.4882916,0,141.1,39619.2554976852,2008-06-20,06:07:55
39.8680483,116.4883033,0,141.1,39619.2555208333,2008-06-20,06:07:57
39.8680566,116.488305,0,141.1,39619.2555439815,2008-06-20,06:07:59
39.8680716,116.4883066,0,141.1,39619.2557986111,2008-06-20,06:08:21
39.8680699,116.4883083,0,141.1,39619.2617939815,2008-06-20,06:16:59
39.8680699,116.4883083,0,141.1,39619.2621412037,2008-06-20,06:17:29
39.8680732,116.488305,0,141.1,39619.2621643519,2008-06-20,06:17:31
39.8680783,116.4882949,0,141.1,39619.2622685185,2008-06-20,06:17:40
39.868075,116.4882949,0,141.1,39619.2629166667,2008-06-20,06:18:36
39.868075,116.4882949,0,141.1,39619.2629861111,2008-06-20,06:18:42
39.8680783,116.48829,0,141.1,39619.2630092593,2008-06-20,06:18:44
39.86809,116.4882916,0,141.1,39619.2630439815,2008-06-20,06:18:47
39.86809,116.4882916,0,141.1,39619.2631597222,2008-06-20,06:18:57
39.86809,116.4882916,0,141.1,39619.263287037,2008-06-20,06:19:08
39.8680883,116.4882883,0,141.1,39619.2633101852,2008-06-20,06:19:10
39.8680983,116.4882966,0,141.1,39619.2633333333,2008-06-20,06:19:12
39.8681116,116.4883066,0,141.1,39619.2634837963,2008-06-20,06:19:25
39.8681216,116.4883133,0,141.1,39619.2635185185,2008-06-20,06:19:28
39.8681383,116.4883183,0,141.1,39619.2635416667,2008-06-20,06:19:30
39.8681566,116.4883316,0,141.1,39619.2635648148,2008-06-20,06:19:32
39.8681766,116.4883383,0,141.1,39619.263587963,2008-06-20,06:19:34
39.8681933,116.488345,0,141.1,39619.2636111111,2008-06-20,06:19:36
39.8681933,116.488345,0,141.1,39619.2636226852,2008-06-20,06:19:37
39.8682016,116.4883499,0,141.1,39619.2636458333,2008-06-20,06:19:39
39.868215,116.4883533,0,141.1,39619.2636689815,2008-06-20,06:19:41
39.8682249,116.4883549,0,141.1,39619.2636921296,2008-06-20,06:19:43
39.8682866,116.4882733,0,141.1,39619.2659606481,2008-06-20,06:22:59
39.8683899,116.4883083,0,134.5,39619.2678125,2008-06-20,06:25:39
39.8683916,116.4883149,0,134.5,39619.2678472222,2008-06-20,06:25:42
39.8683916,116.4883149,0,134.5,39619.2680439815,2008-06-20,06:25:59
39.868385,116.4883116,0,134.5,39619.2680671296,2008-06-20,06:26:01
39.8686166,116.4872166,0,137.8,39619.2695023148,2008-06-20,06:28:05
39.8687866,116.4867799,0,137.8,39619.269537037,2008-06-20,06:28:08
39.8690133,116.4861133,0,137.8,39619.2695833333,2008-06-20,06:28:12
39.8691366,116.4857433,0,137.8,39619.2696064815,2008-06-20,06:28:14
39.8692483,116.4853866,0,137.8,39619.2696296296,2008-06-20,06:28:16
39.8693666,116.4850299,0,137.8,39619.2696527778,2008-06-20,06:28:18
39.8694882,116.484655,0,137.8,39619.2696759259,2008-06-20,06:28:20
39.8706033,116.4812366,0,141.1,39619.2698842593,2008-06-20,06:28:38
39.8707216,116.4808999,0,144.4,39619.2699074074,2008-06-20,06:28:40
39.8708466,116.4805533,0,144.4,39619.2699305556,2008-06-20,06:28:42
39.8678549,116.4884766,0,101.7,39619.2797916667,2008-06-20,06:42:54
39.8678433,116.4884966,0,111.5,39619.2798148148,2008-06-20,06:42:56
39.8678299,116.4885166,0,114.8,39619.279837963,2008-06-20,06:42:58
39.8678233,116.4885333,0,114.8,39619.2798611111,2008-06-20,06:43:00
39.8678166,116.4885533,0,118.1,39619.2798842593,2008-06-20,06:43:02
39.8678083,116.4885683,0,118.1,39619.2799074074,2008-06-20,06:43:04
39.8678049,116.4885933,0,118.1,39619.2799305556,2008-06-20,06:43:06
39.8677983,116.4886133,0,118.1,39619.2799537037,2008-06-20,06:43:08
39.8678033,116.488635,0,111.5,39619.2799768519,2008-06-20,06:43:10
39.86781,116.4886683,0,101.7,39619.28,2008-06-20,06:43:12
39.8678216,116.4886933,0,101.7,39619.2800231481,2008-06-20,06:43:14
39.86782,116.4887116,0,108.3,39619.2800462963,2008-06-20,06:43:16
39.8678299,116.4887383,0,105,39619.2800694444,2008-06-20,06:43:18
39.8678299,116.4887666,0,105,39619.2800925926,2008-06-20,06:43:20
39.8678283,116.4887816,0,105,39619.2801157407,2008-06-20,06:43:22
39.867825,116.4887916,0,105,39619.2801388889,2008-06-20,06:43:24
39.86782,116.4887899,0,108.3,39619.280162037,2008-06-20,06:43:26
39.8678116,116.4887866,0,108.3,39619.2801851852,2008-06-20,06:43:28
39.86781,116.4887916,0,111.5,39619.2802083333,2008-06-20,06:43:30
39.867825,116.4888033,0,108.3,39619.2802314815,2008-06-20,06:43:32
39.8678299,116.4888133,0,108.3,39619.2802546296,2008-06-20,06:43:34
39.8678433,116.4888216,0,108.3,39619.2802893519,2008-06-20,06:43:37
39.8678516,116.4888266,0,105,39619.2803125,2008-06-20,06:43:39
39.8678683,116.4888283,0,105,39619.2803356481,2008-06-20,06:43:41
39.8678816,116.4888283,0,108.3,39619.2803587963,2008-06-20,06:43:43
39.8679133,116.4888233,0,108.3,39619.2803935185,2008-06-20,06:43:46
39.8680133,116.4888,0,108.3,39619.2804513889,2008-06-20,06:43:51
39.8680216,116.4887933,0,108.3,39619.280474537,2008-06-20,06:43:53
39.8680799,116.488795,0,108.3,39619.2805092593,2008-06-20,06:43:56
39.868105,116.4887983,0,108.3,39619.2805324074,2008-06-20,06:43:58
39.8682,116.488765,0,108.3,39619.2805787037,2008-06-20,06:44:02
39.868215,116.488765,0,108.3,39619.2806018519,2008-06-20,06:44:04
39.8682599,116.4887633,0,108.3,39619.2806365741,2008-06-20,06:44:07
39.8683216,116.4887616,0,108.3,39619.2806597222,2008-06-20,06:44:09
39.8679916,116.48887,0,108.3,39619.2807060185,2008-06-20,06:44:13
39.8679399,116.4888583,0,108.3,39619.2807291667,2008-06-20,06:44:15
39.867895,116.4891849,0,111.5,39619.2851157407,2008-06-20,06:50:34
39.8678983,116.4892116,0,111.5,39619.2851388889,2008-06-20,06:50:36
39.8679033,116.4892383,0,111.5,39619.285162037,2008-06-20,06:50:38
39.8679033,116.4892633,0,111.5,39619.2851851852,2008-06-20,06:50:40
39.8679216,116.4892883,0,111.5,39619.2852083333,2008-06-20,06:50:42
39.8679333,116.4893133,0,111.5,39619.2852314815,2008-06-20,06:50:44
39.8679366,116.4893383,0,111.5,39619.2852546296,2008-06-20,06:50:46
39.8679383,116.4893666,0,111.5,39619.2852777778,2008-06-20,06:50:48
39.86792,116.4893883,0,111.5,39619.2853009259,2008-06-20,06:50:50
39.8678983,116.4894116,0,111.5,39619.2853240741,2008-06-20,06:50:52
39.8678933,116.4894349,0,111.5,39619.2853472222,2008-06-20,06:50:54
39.867895,116.4894566,0,111.5,39619.2853703704,2008-06-20,06:50:56
39.867895,116.4894766,0,111.5,39619.2853935185,2008-06-20,06:50:58
39.86789,116.4894933,0,111.5,39619.2854166667,2008-06-20,06:51:00
39.8678816,116.4895083,0,111.5,39619.2854398148,2008-06-20,06:51:02
39.8678716,116.4895266,0,111.5,39619.285462963,2008-06-20,06:51:04
39.8678599,116.489545,0,111.5,39619.2854861111,2008-06-20,06:51:06
39.8678483,116.4895633,0,111.5,39619.2855092593,2008-06-20,06:51:08
39.867835,116.4895816,0,111.5,39619.2855324074,2008-06-20,06:51:10
39.867825,116.4895966,0,114.8,39619.2855555556,2008-06-20,06:51:12
39.867825,116.4895966,0,114.8,39619.2856481481,2008-06-20,06:51:20
39.867825,116.4895983,0,114.8,39619.2856712963,2008-06-20,06:51:22
39.8678216,116.48962,0,114.8,39619.2856944444,2008-06-20,06:51:24
39.8678299,116.4896399,0,114.8,39619.2857175926,2008-06-20,06:51:26
39.8678333,116.4896466,0,114.8,39619.2857523148,2008-06-20,06:51:29
39.8678333,116.4896466,0,114.8,39619.2862152778,2008-06-20,06:52:09
39.867825,116.4896483,0,114.8,39619.2862384259,2008-06-20,06:52:11
39.8678283,116.48962,0,114.8,39619.2862615741,2008-06-20,06:52:13
39.8678316,116.4895933,0,114.8,39619.2862847222,2008-06-20,06:52:15
39.867835,116.4895666,0,114.8,39619.2863078704,2008-06-20,06:52:17
39.8678366,116.4895399,0,114.8,39619.2863310185,2008-06-20,06:52:19
39.8678399,116.489515,0,118.1,39619.2863541667,2008-06-20,06:52:21
39.8678433,116.4894866,0,118.1,39619.2863773148,2008-06-20,06:52:23
39.86785,116.4894649,0,118.1,39619.286400463,2008-06-20,06:52:25
39.8678599,116.4894433,0,121.4,39619.2864236111,2008-06-20,06:52:27
39.8678633,116.4894183,0,121.4,39619.2864467593,2008-06-20,06:52:29
39.8678599,116.4893933,0,121.4,39619.2864699074,2008-06-20,06:52:31
39.8678616,116.4893649,0,121.4,39619.2864930556,2008-06-20,06:52:33
39.8678616,116.4893366,0,121.4,39619.2865162037,2008-06-20,06:52:35
39.8678599,116.4893083,0,121.4,39619.2865393519,2008-06-20,06:52:37
39.8678566,116.4892833,0,124.7,39619.2865625,2008-06-20,06:52:39
39.8678549,116.4892549,0,124.7,39619.2865856481,2008-06-20,06:52:41
39.8678566,116.489235,0,124.7,39619.2866087963,2008-06-20,06:52:43
39.8678583,116.4892133,0,128,39619.2866319444,2008-06-20,06:52:45
39.8678533,116.4891899,0,128,39619.2866550926,2008-06-20,06:52:47
39.8678583,116.4891566,0,128,39619.2866782407,2008-06-20,06:52:49
39.8678599,116.4891233,0,124.7,39619.2867013889,2008-06-20,06:52:51
39.8678599,116.4890999,0,128,39619.286724537,2008-06-20,06:52:53
39.8678566,116.4890666,0,128,39619.2867476852,2008-06-20,06:52:55
39.8678549,116.4890316,0,128,39619.2867708333,2008-06-20,06:52:57
39.8678533,116.4890583,0,131.2,39619.2867939815,2008-06-20,06:52:59
39.8678549,116.4890383,0,131.2,39619.2868171296,2008-06-20,06:53:01
39.8678533,116.4890099,0,134.5,39619.2868402778,2008-06-20,06:53:03
39.86785,116.4889749,0,134.5,39619.2868634259,2008-06-20,06:53:05
39.8678483,116.4889299,0,137.8,39619.2868865741,2008-06-20,06:53:07
39.8678416,116.4888916,0,134.5,39619.2869097222,2008-06-20,06:53:09
39.867835,116.4888683,0,134.5,39619.2870717593,2008-06-20,06:53:23
39.8678283,116.4888749,0,134.5,39619.2870949074,2008-06-20,06:53:25
39.8678333,116.4888883,0,134.5,39619.2871180556,2008-06-20,06:53:27
39.8678333,116.4888883,0,134.5,39619.2876851852,2008-06-20,06:54:16
39.8678366,116.4888816,0,134.5,39619.2877083333,2008-06-20,06:54:18
39.8678483,116.4888616,0,134.5,39619.2877314815,2008-06-20,06:54:20
39.8678549,116.4888399,0,134.5,39619.2877546296,2008-06-20,06:54:22
39.8678566,116.4888166,0,134.5,39619.2877777778,2008-06-20,06:54:24
39.8678616,116.4887933,0,131.2,39619.2878009259,2008-06-20,06:54:26
39.867865,116.4887683,0,131.2,39619.2878240741,2008-06-20,06:54:28
39.8678566,116.4887499,0,131.2,39619.2878472222,2008-06-20,06:54:30
39.8678566,116.4887499,0,131.2,39619.2881597222,2008-06-20,06:54:57
39.8678516,116.488745,0,131.2,39619.2881828704,2008-06-20,06:54:59
39.8678583,116.488765,0,131.2,39619.2882060185,2008-06-20,06:55:01
39.8678599,116.4887866,0,131.2,39619.2882291667,2008-06-20,06:55:03
39.8678566,116.4888116,0,131.2,39619.2882523148,2008-06-20,06:55:05
39.8678533,116.488835,0,131.2,39619.288275463,2008-06-20,06:55:07
39.8678516,116.4888533,0,131.2,39619.2882986111,2008-06-20,06:55:09
39.8678466,116.4888666,0,131.2,39619.2883217593,2008-06-20,06:55:11
39.8678466,116.4888666,0,131.2,39619.2886921296,2008-06-20,06:55:43
39.8678466,116.488865,0,131.2,39619.2887152778,2008-06-20,06:55:45
39.8678516,116.488885,0,131.2,39619.2887384259,2008-06-20,06:55:47
39.8678549,116.4889083,0,131.2,39619.2887615741,2008-06-20,06:55:49
39.8678583,116.4889316,0,131.2,39619.2887847222,2008-06-20,06:55:51
39.8678599,116.488955,0,131.2,39619.2888078704,2008-06-20,06:55:53
39.8678633,116.4889783,0,131.2,39619.2888310185,2008-06-20,06:55:55
39.8678666,116.4890016,0,131.2,39619.2888541667,2008-06-20,06:55:57
39.8678716,116.4890266,0,134.5,39619.2888773148,2008-06-20,06:55:59
39.8678749,116.4890533,0,134.5,39619.288900463,2008-06-20,06:56:01
39.8678766,116.4890783,0,134.5,39619.2889236111,2008-06-20,06:56:03
39.8678716,116.4891033,0,134.5,39619.2889467593,2008-06-20,06:56:05
39.8676316,116.4892266,0,141.1,39619.2908333333,2008-06-20,06:58:48
39.8676216,116.4892733,0,137.8,39619.2908564815,2008-06-20,06:58:50
39.8676166,116.4892783,0,137.8,39619.2908796296,2008-06-20,06:58:52
39.8676382,116.4892933,0,137.8,39619.2909027778,2008-06-20,06:58:54
39.8676566,116.4893233,0,137.8,39619.2909259259,2008-06-20,06:58:56
39.8676499,116.4893566,0,137.8,39619.2909490741,2008-06-20,06:58:58
39.8676266,116.4894083,0,137.8,39619.2909722222,2008-06-20,06:59:00
39.867595,116.4894283,0,137.8,39619.2909953704,2008-06-20,06:59:02
39.8675733,116.4894466,0,137.8,39619.2910185185,2008-06-20,06:59:04
39.8675483,116.4894649,0,137.8,39619.2910416667,2008-06-20,06:59:06
39.8675466,116.4894833,0,137.8,39619.2910648148,2008-06-20,06:59:08
39.8675566,116.4894933,0,137.8,39619.291087963,2008-06-20,06:59:10
39.8675666,116.4894983,0,137.8,39619.2911111111,2008-06-20,06:59:12
39.8675716,116.4895116,0,141.1,39619.2911342593,2008-06-20,06:59:14
39.8675716,116.4895249,0,141.1,39619.2911574074,2008-06-20,06:59:16
39.867585,116.4895199,0,141.1,39619.2915625,2008-06-20,06:59:51
39.8675749,116.4895366,0,141.1,39619.2915856481,2008-06-20,06:59:53
39.8675682,116.4895383,0,141.1,39619.2919675926,2008-06-20,07:00:26
39.8675649,116.4895399,0,137.8,39619.2925810185,2008-06-20,07:01:19
39.8675682,116.4895349,0,137.8,39619.2926041667,2008-06-20,07:01:21
39.8675599,116.4895466,0,137.8,39619.2926388889,2008-06-20,07:01:24
39.8675483,116.4895699,0,137.8,39619.292662037,2008-06-20,07:01:26
39.8675483,116.48958,0,137.8,39619.2927314815,2008-06-20,07:01:32
39.8675466,116.4895883,0,137.8,39619.2927546296,2008-06-20,07:01:34
39.8675433,116.4896066,0,137.8,39619.2927893519,2008-06-20,07:01:37
39.8675099,116.489615,0,137.8,39619.2928125,2008-06-20,07:01:39
39.8675116,116.4896283,0,137.8,39619.2928356482,2008-06-20,07:01:41
39.8675266,116.4896316,0,137.8,39619.2929166667,2008-06-20,07:01:48
39.8675266,116.4896316,0,137.8,39619.2929282407,2008-06-20,07:01:49
39.86753,116.4896249,0,137.8,39619.2929513889,2008-06-20,07:01:51
39.8675233,116.4896116,0,137.8,39619.292974537,2008-06-20,07:01:53
39.8675183,116.4895966,0,137.8,39619.2929976852,2008-06-20,07:01:55
39.8675199,116.4895783,0,137.8,39619.2930208333,2008-06-20,07:01:57
39.8675116,116.4895716,0,137.8,39619.2930439815,2008-06-20,07:01:59
39.8675166,116.4895766,0,137.8,39619.2930671296,2008-06-20,07:02:01
39.8675066,116.4895766,0,137.8,39619.2930902778,2008-06-20,07:02:03
39.8675066,116.4895633,0,137.8,39619.2931134259,2008-06-20,07:02:05
39.8675099,116.48955,0,137.8,39619.2931712963,2008-06-20,07:02:10
39.8675133,116.4895266,0,137.8,39619.2931944444,2008-06-20,07:02:12
39.867515,116.4894983,0,137.8,39619.2932175926,2008-06-20,07:02:14
39.8675199,116.4894683,0,137.8,39619.2932407407,2008-06-20,07:02:16
39.8675116,116.489445,0,137.8,39619.2932638889,2008-06-20,07:02:18
39.8675116,116.4894333,0,137.8,39619.293287037,2008-06-20,07:02:20
39.8675066,116.4894216,0,137.8,39619.2933101852,2008-06-20,07:02:22
39.8675016,116.4894066,0,137.8,39619.2933333333,2008-06-20,07:02:24
39.8674949,116.4893866,0,137.8,39619.2933564815,2008-06-20,07:02:26
39.867485,116.4893766,0,134.5,39619.2933796296,2008-06-20,07:02:28
39.8674716,116.4893649,0,134.5,39619.2934143519,2008-06-20,07:02:31
39.8672916,116.4891183,0,131.2,39619.3096527778,2008-06-20,07:25:54
39.86729,116.4890983,0,128,39619.3096759259,2008-06-20,07:25:56
39.8672916,116.4890783,0,131.2,39619.3096990741,2008-06-20,07:25:58
39.8673033,116.489055,0,128,39619.3097222222,2008-06-20,07:26:00
39.8673099,116.4890366,0,128,39619.3097453704,2008-06-20,07:26:02
39.8673133,116.4890233,0,128,39619.3097685185,2008-06-20,07:26:04
39.8673116,116.4889983,0,128,39619.3097916667,2008-06-20,07:26:06
39.8673083,116.4889683,0,128,39619.3098148148,2008-06-20,07:26:08
39.8673033,116.4889566,0,128,39619.309837963,2008-06-20,07:26:10
39.8673033,116.4889483,0,128,39619.3098611111,2008-06-20,07:26:12
39.8673216,116.4889599,0,131.2,39619.3098842593,2008-06-20,07:26:14
39.8673566,116.48895,0,131.2,39619.3099074074,2008-06-20,07:26:16
39.8673783,116.4889216,0,131.2,39619.3099305556,2008-06-20,07:26:18
39.8673966,116.4889,0,131.2,39619.3099537037,2008-06-20,07:26:20
39.8674099,116.4888816,0,134.5,39619.3099768519,2008-06-20,07:26:22
39.8674166,116.4888566,0,131.2,39619.31,2008-06-20,07:26:24
39.8674116,116.488835,0,131.2,39619.3100231481,2008-06-20,07:26:26
39.8674099,116.4888233,0,131.2,39619.3100462963,2008-06-20,07:26:28
39.8674166,116.48881,0,128,39619.3100694444,2008-06-20,07:26:30
39.8674266,116.4887966,0,128,39619.3100925926,2008-06-20,07:26:32
39.8674349,116.4887883,0,131.2,39619.3101157407,2008-06-20,07:26:34
39.8674499,116.48878,0,134.5,39619.3101388889,2008-06-20,07:26:36
39.8674499,116.48876,0,134.5,39619.310162037,2008-06-20,07:26:38
39.8674433,116.488745,0,134.5,39619.3101851852,2008-06-20,07:26:40
39.8674583,116.48873,0,131.2,39619.3102083333,2008-06-20,07:26:42
39.8674616,116.488695,0,128,39619.3102314815,2008-06-20,07:26:44
39.86746,116.48867,0,128,39619.3102546296,2008-06-20,07:26:46
39.86746,116.4886516,0,124.7,39619.3102777778,2008-06-20,07:26:48
39.8674483,116.4886233,0,124.7,39619.3103009259,2008-06-20,07:26:50
39.8674383,116.4886,0,124.7,39619.3103240741,2008-06-20,07:26:52
39.8674399,116.48857,0,124.7,39619.3103472222,2008-06-20,07:26:54
39.8674282,116.4885516,0,121.4,39619.3103703704,2008-06-20,07:26:56
39.8674133,116.4885383,0,124.7,39619.3103935185,2008-06-20,07:26:58
39.8673833,116.4885333,0,124.7,39619.3104166667,2008-06-20,07:27:00
39.8673483,116.4885316,0,124.7,39619.3104398148,2008-06-20,07:27:02
39.86733,116.48852,0,124.7,39619.310462963,2008-06-20,07:27:04
39.8673133,116.488515,0,124.7,39619.3104861111,2008-06-20,07:27:06
39.8672983,116.4885083,0,124.7,39619.3105092593,2008-06-20,07:27:08
39.8672699,116.4884933,0,121.4,39619.3105324074,2008-06-20,07:27:10
39.8672366,116.4885016,0,121.4,39619.3105555556,2008-06-20,07:27:12
39.8672266,116.4884816,0,121.4,39619.3106597222,2008-06-20,07:27:21
39.8672266,116.4884816,0,121.4,39619.3106944444,2008-06-20,07:27:24
39.8672283,116.4884833,0,121.4,39619.3107175926,2008-06-20,07:27:26
39.8672316,116.4884616,0,121.4,39619.3107407407,2008-06-20,07:27:28
39.8672366,116.4884366,0,121.4,39619.3107638889,2008-06-20,07:27:30
39.867245,116.488415,0,124.7,39619.310787037,2008-06-20,07:27:32
39.8672533,116.4883933,0,121.4,39619.3108101852,2008-06-20,07:27:34
39.8672549,116.4883783,0,121.4,39619.3108333333,2008-06-20,07:27:36
39.8672649,116.4883766,0,121.4,39619.3108564815,2008-06-20,07:27:38
39.8672833,116.4883683,0,124.7,39619.3108796296,2008-06-20,07:27:40
39.8673016,116.4883549,0,124.7,39619.3109027778,2008-06-20,07:27:42
39.8673233,116.48834,0,124.7,39619.3109259259,2008-06-20,07:27:44
39.8673283,116.4883283,0,128,39619.3109490741,2008-06-20,07:27:46
39.8673266,116.4883166,0,128,39619.3109722222,2008-06-20,07:27:48
39.8673483,116.4882983,0,124.7,39619.3109953704,2008-06-20,07:27:50
39.8673649,116.488275,0,124.7,39619.3110185185,2008-06-20,07:27:52
39.8673916,116.4882516,0,124.7,39619.3110416667,2008-06-20,07:27:54
39.8674133,116.4882283,0,128,39619.3110648148,2008-06-20,07:27:56
39.8674366,116.4882133,0,128,39619.311087963,2008-06-20,07:27:58
39.8674566,116.4881833,0,128,39619.3111111111,2008-06-20,07:28:00
39.8674683,116.4881483,0,128,39619.3111342593,2008-06-20,07:28:02
39.8674749,116.4881233,0,128,39619.3111574074,2008-06-20,07:28:04
39.8674633,116.4881016,0,128,39619.3111805556,2008-06-20,07:28:06
39.8674416,116.488095,0,131.2,39619.3112037037,2008-06-20,07:28:08
39.8674233,116.4880983,0,131.2,39619.3112268519,2008-06-20,07:28:10
39.8674049,116.4881083,0,131.2,39619.31125,2008-06-20,07:28:12
39.8674,116.4881099,0,131.2,39619.3112731481,2008-06-20,07:28:14
39.86739,116.4880916,0,131.2,39619.3112962963,2008-06-20,07:28:16
39.8673783,116.4880749,0,134.5,39619.3113194444,2008-06-20,07:28:18
39.8673683,116.4880549,0,131.2,39619.3113425926,2008-06-20,07:28:20
39.8673533,116.4880333,0,134.5,39619.3113657407,2008-06-20,07:28:22
39.8673383,116.48801,0,134.5,39619.3113888889,2008-06-20,07:28:24
39.8673249,116.4879849,0,134.5,39619.311412037,2008-06-20,07:28:26
39.8673183,116.4879616,0,134.5,39619.3114351852,2008-06-20,07:28:28
39.8673133,116.4879483,0,134.5,39619.3114583333,2008-06-20,07:28:30
39.867305,116.4879416,0,134.5,39619.3114814815,2008-06-20,07:28:32
39.8672933,116.48792,0,134.5,39619.3115046296,2008-06-20,07:28:34
39.8672866,116.487905,0,134.5,39619.3115277778,2008-06-20,07:28:36
39.8672849,116.4878966,0,134.5,39619.311724537,2008-06-20,07:28:53
39.8672799,116.4878933,0,134.5,39619.3117824074,2008-06-20,07:28:58
39.8672783,116.4878916,0,134.5,39619.3118055556,2008-06-20,07:29:00
39.8672783,116.4878916,0,134.5,39619.3118171296,2008-06-20,07:29:01
39.8672783,116.4878949,0,134.5,39619.3118402778,2008-06-20,07:29:03
39.8672633,116.4879183,0,134.5,39619.3118634259,2008-06-20,07:29:05
39.867275,116.4879333,0,134.5,39619.3118865741,2008-06-20,07:29:07
39.8672882,116.4879383,0,134.5,39619.3119212963,2008-06-20,07:29:10
39.8672882,116.4879483,0,134.5,39619.3119444444,2008-06-20,07:29:12
39.8672733,116.4879016,0,134.5,39619.3120138889,2008-06-20,07:29:18
39.8672549,116.4879216,0,134.5,39619.3120486111,2008-06-20,07:29:21
39.8672733,116.4874383,0,137.8,39619.3122916667,2008-06-20,07:29:42
39.86719,116.4874749,0,137.8,39619.3126388889,2008-06-20,07:30:12
39.8671933,116.4874716,0,137.8,39619.3130555556,2008-06-20,07:30:48
39.8671883,116.4874733,0,137.8,39619.3131712963,2008-06-20,07:30:58
39.8671816,116.4874749,0,137.8,39619.3131944444,2008-06-20,07:31:00
39.8671566,116.4874816,0,137.8,39619.3132175926,2008-06-20,07:31:02
39.8671316,116.4874866,0,137.8,39619.3132407407,2008-06-20,07:31:04
39.8670999,116.4874933,0,137.8,39619.3132638889,2008-06-20,07:31:06
39.8670633,116.4875016,0,137.8,39619.313287037,2008-06-20,07:31:08
39.8670183,116.4875133,0,137.8,39619.3133101852,2008-06-20,07:31:10
39.8669749,116.487525,0,137.8,39619.3133333333,2008-06-20,07:31:12
39.8669666,116.4875283,0,137.8,39619.3133564815,2008-06-20,07:31:14
39.866965,116.4875333,0,137.8,39619.3133796296,2008-06-20,07:31:16
39.8669633,116.487535,0,137.8,39619.3134027778,2008-06-20,07:31:18
39.8669366,116.4875416,0,137.8,39619.3134259259,2008-06-20,07:31:20
39.8669416,116.4875416,0,137.8,39619.3134490741,2008-06-20,07:31:22
39.8669333,116.4875449,0,141.1,39619.3134722222,2008-06-20,07:31:24
39.8669316,116.4875466,0,141.1,39619.3134953704,2008-06-20,07:31:26
39.8669466,116.4875433,0,141.1,39619.3135185185,2008-06-20,07:31:28
39.8669516,116.4875433,0,141.1,39619.3135416667,2008-06-20,07:31:30
39.8669683,116.48754,0,141.1,39619.3135648148,2008-06-20,07:31:32
39.86697,116.4875416,0,141.1,39619.313587963,2008-06-20,07:31:34
39.8669533,116.4875483,0,141.1,39619.3141319444,2008-06-20,07:32:21
39.8669599,116.487555,0,141.1,39619.3141550926,2008-06-20,07:32:23
39.86697,116.4875633,0,141.1,39619.3141782407,2008-06-20,07:32:25
39.8669766,116.487575,0,141.1,39619.3142013889,2008-06-20,07:32:27
39.8669916,116.4875883,0,141.1,39619.314224537,2008-06-20,07:32:29
39.866995,116.4876016,0,141.1,39619.3142476852,2008-06-20,07:32:31
39.8669849,116.4876216,0,141.1,39619.3142708333,2008-06-20,07:32:33
39.8669666,116.4876433,0,141.1,39619.3142939815,2008-06-20,07:32:35
39.8669683,116.4876583,0,141.1,39619.3143171296,2008-06-20,07:32:37
39.8669683,116.48768,0,141.1,39619.3143402778,2008-06-20,07:32:39
39.8669449,116.4877166,0,141.1,39619.3143634259,2008-06-20,07:32:41
39.8671699,116.4878999,0,144.4,39619.3291666667,2008-06-20,07:54:00
39.8671916,116.487885,0,144.4,39619.3291898148,2008-06-20,07:54:02
39.8672033,116.4878916,0,144.4,39619.329224537,2008-06-20,07:54:05
39.8671983,116.4878999,0,144.4,39619.3292476852,2008-06-20,07:54:07
39.8671999,116.4878833,0,144.4,39619.3292939815,2008-06-20,07:54:11
39.8672033,116.487885,0,144.4,39619.3293171296,2008-06-20,07:54:13
39.867205,116.4878783,0,144.4,39619.3293402778,2008-06-20,07:54:15
39.8672016,116.4878683,0,144.4,39619.3293634259,2008-06-20,07:54:17
39.8672083,116.4878716,0,144.4,39619.3293865741,2008-06-20,07:54:19
39.8672182,116.4878733,0,144.4,39619.3294212963,2008-06-20,07:54:22
39.8672233,116.4878916,0,144.4,39619.3294444444,2008-06-20,07:54:24
39.8672216,116.4879066,0,144.4,39619.3294675926,2008-06-20,07:54:26
39.867235,116.4879216,0,144.4,39619.3294907407,2008-06-20,07:54:28
39.8672466,116.48792,0,144.4,39619.3295138889,2008-06-20,07:54:30
39.8672699,116.487925,0,144.4,39619.329537037,2008-06-20,07:54:32
39.8672999,116.48792,0,144.4,39619.3295601852,2008-06-20,07:54:34
39.8672949,116.4879166,0,144.4,39619.3295833333,2008-06-20,07:54:36
39.8672399,116.487905,0,144.4,39619.3296064815,2008-06-20,07:54:38
39.8671833,116.4878583,0,144.4,39619.3296296296,2008-06-20,07:54:40
39.86718,116.4878116,0,144.4,39619.3296527778,2008-06-20,07:54:42
39.8671933,116.4878033,0,144.4,39619.3296759259,2008-06-20,07:54:44
39.8672016,116.4877899,0,144.4,39619.3296990741,2008-06-20,07:54:46
39.8672016,116.48777,0,144.4,39619.3297222222,2008-06-20,07:54:48
39.8671783,116.4877566,0,144.4,39619.3297453704,2008-06-20,07:54:50
39.8671666,116.4877316,0,144.4,39619.3297685185,2008-06-20,07:54:52
39.8671683,116.4877116,0,144.4,39619.3297916667,2008-06-20,07:54:54
39.8671733,116.4876983,0,144.4,39619.3298148148,2008-06-20,07:54:56
39.8671766,116.4876716,0,144.4,39619.329837963,2008-06-20,07:54:58
39.8671833,116.4876683,0,144.4,39619.3298611111,2008-06-20,07:55:00
39.8671833,116.4876733,0,144.4,39619.3298842593,2008-06-20,07:55:02
39.8671983,116.4876549,0,144.4,39619.3299074074,2008-06-20,07:55:04
39.8672083,116.4876433,0,144.4,39619.3299305556,2008-06-20,07:55:06
39.8672316,116.487605,0,144.4,39619.3299537037,2008-06-20,07:55:08
39.8672649,116.4875449,0,144.4,39619.3304166667,2008-06-20,07:55:48
39.8672649,116.487555,0,144.4,39619.3307638889,2008-06-20,07:56:18
39.8672616,116.4875449,0,141.1,39619.3316550926,2008-06-20,07:57:35
39.8672716,116.487535,0,141.1,39619.3316782407,2008-06-20,07:57:37
39.8672849,116.487525,0,141.1,39619.3317013889,2008-06-20,07:57:39
39.8672966,116.48752,0,141.1,39619.331724537,2008-06-20,07:57:41
39.8673133,116.4875083,0,141.1,39619.3317476852,2008-06-20,07:57:43
39.8673316,116.4875,0,141.1,39619.3317708333,2008-06-20,07:57:45
39.8673383,116.4875016,0,141.1,39619.3317939815,2008-06-20,07:57:47
39.8673566,116.4874949,0,141.1,39619.3318171296,2008-06-20,07:57:49
39.8673733,116.4874866,0,144.4,39619.3318402778,2008-06-20,07:57:51
39.8673933,116.4874883,0,144.4,39619.3318634259,2008-06-20,07:57:53
39.8674083,116.4874766,0,144.4,39619.3318865741,2008-06-20,07:57:55
39.8674199,116.487455,0,144.4,39619.3319097222,2008-06-20,07:57:57
39.8674316,116.4874216,0,144.4,39619.3319328704,2008-06-20,07:57:59
39.8674516,116.4873916,0,141.1,39619.3319560185,2008-06-20,07:58:01
39.86747,116.4873716,0,141.1,39619.3319791667,2008-06-20,07:58:03
39.8674866,116.4873599,0,141.1,39619.3320023148,2008-06-20,07:58:05
39.8675033,116.487345,0,141.1,39619.332025463,2008-06-20,07:58:07
39.8675266,116.4873199,0,141.1,39619.3320486111,2008-06-20,07:58:09
39.8675333,116.4872849,0,141.1,39619.3320717593,2008-06-20,07:58:11
39.867555,116.4872583,0,141.1,39619.3320949074,2008-06-20,07:58:13
39.86757,116.4872349,0,141.1,39619.3321180556,2008-06-20,07:58:15
39.8675799,116.4872216,0,141.1,39619.3321412037,2008-06-20,07:58:17
39.8675866,116.487205,0,141.1,39619.3321643519,2008-06-20,07:58:19
39.8675866,116.4871866,0,141.1,39619.3321875,2008-06-20,07:58:21
39.8675866,116.4871649,0,141.1,39619.3322106482,2008-06-20,07:58:23
39.8676033,116.4871216,0,137.8,39619.3322337963,2008-06-20,07:58:25
39.8675983,116.4871116,0,137.8,39619.3322569444,2008-06-20,07:58:27
39.8676049,116.4870799,0,141.1,39619.3322800926,2008-06-20,07:58:29
39.8676066,116.4870566,0,141.1,39619.3323032407,2008-06-20,07:58:31
39.8675866,116.4870283,0,141.1,39619.3323263889,2008-06-20,07:58:33
39.8675883,116.4870066,0,141.1,39619.332349537,2008-06-20,07:58:35
39.8675866,116.4869883,0,141.1,39619.3323726852,2008-06-20,07:58:37
39.8675883,116.48696,0,144.4,39619.3323958333,2008-06-20,07:58:39
39.8675766,116.4869283,0,144.4,39619.3324189815,2008-06-20,07:58:41
39.8675616,116.4868933,0,144.4,39619.3324421296,2008-06-20,07:58:43
39.8675383,116.4868699,0,144.4,39619.3324652778,2008-06-20,07:58:45
39.8675083,116.4868349,0,144.4,39619.3324884259,2008-06-20,07:58:47
39.8675066,116.4868233,0,141.1,39619.3328587963,2008-06-20,07:59:19
39.867515,116.4868266,0,141.1,39619.3328935185,2008-06-20,07:59:22
39.867515,116.4868266,0,141.1,39619.3329166667,2008-06-20,07:59:24
39.867515,116.48682,0,141.1,39619.3329398148,2008-06-20,07:59:26
39.8675066,116.4868033,0,141.1,39619.332962963,2008-06-20,07:59:28
39.8675099,116.4867716,0,141.1,39619.3329861111,2008-06-20,07:59:30
39.8675016,116.486735,0,141.1,39619.3330092593,2008-06-20,07:59:32
39.8674982,116.4867,0,141.1,39619.3330324074,2008-06-20,07:59:34
39.8674866,116.4866866,0,141.1,39619.3330555556,2008-06-20,07:59:36
39.8674766,116.4866933,0,141.1,39619.3330787037,2008-06-20,07:59:38
39.8674666,116.486665,0,141.1,39619.3331018519,2008-06-20,07:59:40
39.8674433,116.4866399,0,141.1,39619.333125,2008-06-20,07:59:42
39.867415,116.4866283,0,141.1,39619.3331481481,2008-06-20,07:59:44
39.8674,116.4866066,0,141.1,39619.3331712963,2008-06-20,07:59:46
39.8674066,116.4865766,0,141.1,39619.3331944444,2008-06-20,07:59:48
39.8674099,116.4865533,0,141.1,39619.3332175926,2008-06-20,07:59:50
39.8673883,116.4865283,0,141.1,39619.3332407407,2008-06-20,07:59:52
39.8673566,116.4865233,0,141.1,39619.3332638889,2008-06-20,07:59:54
39.8673316,116.4865166,0,141.1,39619.333287037,2008-06-20,07:59:56
39.8673066,116.4865116,0,137.8,39619.3333101852,2008-06-20,07:59:58
39.8672916,116.4865083,0,137.8,39619.3333333333,2008-06-20,08:00:00
39.8672949,116.4864833,0,137.8,39619.3333564815,2008-06-20,08:00:02
39.8672999,116.4864616,0,134.5,39619.3333912037,2008-06-20,08:00:05
39.8673099,116.4864266,0,134.5,39619.3335416667,2008-06-20,08:00:18
39.8673083,116.486425,0,134.5,39619.3335648148,2008-06-20,08:00:20
39.8673083,116.4864099,0,134.5,39619.333587963,2008-06-20,08:00:22
39.8673016,116.4863916,0,134.5,39619.3336111111,2008-06-20,08:00:24
39.8672999,116.4863783,0,134.5,39619.3336342593,2008-06-20,08:00:26
39.86729,116.4863633,0,134.5,39619.3336574074,2008-06-20,08:00:28
39.8672766,116.4863466,0,134.5,39619.3336805556,2008-06-20,08:00:30
39.8672516,116.4863266,0,134.5,39619.3337037037,2008-06-20,08:00:32
39.8672383,116.4863066,0,134.5,39619.3337268519,2008-06-20,08:00:34
39.8672182,116.4862883,0,134.5,39619.33375,2008-06-20,08:00:36
39.8672083,116.4862733,0,134.5,39619.3337731481,2008-06-20,08:00:38
39.86719,116.4862349,0,134.5,39619.3337962963,2008-06-20,08:00:40
39.8671699,116.4862049,0,134.5,39619.3338194444,2008-06-20,08:00:42
39.8671599,116.48618,0,134.5,39619.3338425926,2008-06-20,08:00:44
39.8671433,116.4861649,0,134.5,39619.3338657407,2008-06-20,08:00:46
39.8671233,116.48616,0,131.2,39619.3338888889,2008-06-20,08:00:48
39.8671116,116.4861433,0,131.2,39619.333912037,2008-06-20,08:00:50
39.86708,116.4861416,0,131.2,39619.3339351852,2008-06-20,08:00:52
39.8670683,116.4861216,0,131.2,39619.3339583333,2008-06-20,08:00:54
39.8670516,116.4860949,0,131.2,39619.3339814815,2008-06-20,08:00:56
39.8670383,116.4860683,0,131.2,39619.3340046296,2008-06-20,08:00:58
39.8670283,116.4860299,0,131.2,39619.3340277778,2008-06-20,08:01:00
39.8670533,116.4859916,0,131.2,39619.3340509259,2008-06-20,08:01:02
39.8670583,116.4859549,0,128,39619.3340740741,2008-06-20,08:01:04
39.8670233,116.4859549,0,128,39619.3340972222,2008-06-20,08:01:06
39.8670166,116.48593,0,128,39619.3341203704,2008-06-20,08:01:08
39.8670116,116.4859083,0,128,39619.3341435185,2008-06-20,08:01:10
39.86701,116.4858899,0,124.7,39619.3341666667,2008-06-20,08:01:12
39.8670082,116.4858899,0,124.7,39619.3341898148,2008-06-20,08:01:14
39.8670116,116.4858699,0,124.7,39619.334212963,2008-06-20,08:01:16
39.8670133,116.4858266,0,128,39619.3342361111,2008-06-20,08:01:18
39.867025,116.485795,0,128,39619.3342592593,2008-06-20,08:01:20
39.8670183,116.4857766,0,128,39619.3342824074,2008-06-20,08:01:22
39.8670149,116.4857533,0,124.7,39619.3343055556,2008-06-20,08:01:24
39.8670149,116.4857299,0,124.7,39619.3343287037,2008-06-20,08:01:26
39.8670149,116.4856999,0,121.4,39619.3343518519,2008-06-20,08:01:28
39.8670199,116.4856533,0,121.4,39619.334375,2008-06-20,08:01:30
39.867025,116.4856116,0,118.1,39619.3343981481,2008-06-20,08:01:32
39.8670333,116.4855666,0,118.1,39619.3344212963,2008-06-20,08:01:34
39.8670316,116.4855366,0,118.1,39619.3344444444,2008-06-20,08:01:36
39.8670283,116.4855033,0,118.1,39619.3344675926,2008-06-20,08:01:38
39.867025,116.4854783,0,118.1,39619.3344907407,2008-06-20,08:01:40
39.8670366,116.48546,0,118.1,39619.3345138889,2008-06-20,08:01:42
39.8670333,116.4854433,0,118.1,39619.334537037,2008-06-20,08:01:44
39.8670449,116.48541,0,118.1,39619.3345601852,2008-06-20,08:01:46
39.8670699,116.4853633,0,118.1,39619.3345833333,2008-06-20,08:01:48
39.8670816,116.485325,0,118.1,39619.3346064815,2008-06-20,08:01:50
39.8670749,116.4852999,0,118.1,39619.3346296296,2008-06-20,08:01:52
39.867025,116.4852716,0,118.1,39619.3346527778,2008-06-20,08:01:54
39.86701,116.4852466,0,118.1,39619.3346759259,2008-06-20,08:01:56
39.8669899,116.4852333,0,118.1,39619.3346990741,2008-06-20,08:01:58
39.866955,116.4852466,0,118.1,39619.3347222222,2008-06-20,08:02:00
39.8669366,116.4852566,0,118.1,39619.3347453704,2008-06-20,08:02:02
39.8669183,116.4852516,0,118.1,39619.3347685185,2008-06-20,08:02:04
39.8669133,116.4852233,0,118.1,39619.3347916667,2008-06-20,08:02:06
39.8668983,116.4851949,0,118.1,39619.3348148148,2008-06-20,08:02:08
39.866895,116.48518,0,121.4,39619.334837963,2008-06-20,08:02:10
39.8668516,116.4851283,0,121.4,39619.3348726852,2008-06-20,08:02:13
39.86684,116.4851199,0,121.4,39619.3348958333,2008-06-20,08:02:15
39.8668266,116.4851283,0,121.4,39619.3349189815,2008-06-20,08:02:17
39.8668316,116.4851266,0,124.7,39619.3349421296,2008-06-20,08:02:19
39.8668283,116.485095,0,124.7,39619.3350115741,2008-06-20,08:02:25
39.866815,116.4850933,0,124.7,39619.3350347222,2008-06-20,08:02:27
39.8667983,116.4851033,0,124.7,39619.3350578704,2008-06-20,08:02:29
39.866745,116.4851399,0,124.7,39619.3350810185,2008-06-20,08:02:31
39.866715,116.4851533,0,124.7,39619.3351041667,2008-06-20,08:02:33
39.866685,116.4851683,0,124.7,39619.3351273148,2008-06-20,08:02:35
39.8666649,116.4851716,0,124.7,39619.335150463,2008-06-20,08:02:37
39.8666249,116.4852083,0,124.7,39619.3351736111,2008-06-20,08:02:39
39.8665683,116.4852216,0,124.7,39619.3351967593,2008-06-20,08:02:41
39.8665583,116.4852266,0,124.7,39619.3352546296,2008-06-20,08:02:46
39.8665483,116.4852399,0,124.7,39619.3352777778,2008-06-20,08:02:48
39.8665366,116.4852583,0,124.7,39619.3353009259,2008-06-20,08:02:50
39.8665183,116.4852866,0,124.7,39619.3353356481,2008-06-20,08:02:53
39.8665083,116.4853066,0,124.7,39619.335474537,2008-06-20,08:03:05
39.8665032,116.4852933,0,124.7,39619.3355092593,2008-06-20,08:03:08
39.8665066,116.4852749,0,124.7,39619.3355324074,2008-06-20,08:03:10
39.8665083,116.4852666,0,124.7,39619.3355787037,2008-06-20,08:03:14
39.8665016,116.4852733,0,124.7,39619.3356018519,2008-06-20,08:03:16
39.8664766,116.4853033,0,128,39619.335625,2008-06-20,08:03:18
39.8664799,116.4852966,0,124.7,39619.3356481481,2008-06-20,08:03:20
39.8664933,116.4852883,0,124.7,39619.3356712963,2008-06-20,08:03:22
39.8665099,116.485285,0,128,39619.3356944444,2008-06-20,08:03:24
39.86652,116.4852799,0,128,39619.3357407407,2008-06-20,08:03:28
39.8665233,116.485285,0,128,39619.3359027778,2008-06-20,08:03:42
39.8665233,116.485285,0,128,39619.3359259259,2008-06-20,08:03:44
39.8662966,116.4850999,0,131.2,39619.3444444444,2008-06-20,08:16:00
39.8662616,116.4850833,0,131.2,39619.3444675926,2008-06-20,08:16:02
39.8661983,116.4850416,0,131.2,39619.3444907407,2008-06-20,08:16:04
39.8661583,116.4850133,0,131.2,39619.3445138889,2008-06-20,08:16:06
39.8661183,116.4849883,0,131.2,39619.344537037,2008-06-20,08:16:08
39.8660899,116.4849599,0,128,39619.3445601852,2008-06-20,08:16:10
39.8660783,116.4849433,0,128,39619.3445833333,2008-06-20,08:16:12
39.8660583,116.4849449,0,128,39619.3446064815,2008-06-20,08:16:14
39.8660516,116.4849466,0,128,39619.3446296296,2008-06-20,08:16:16
39.8660333,116.4849566,0,128,39619.3446527778,2008-06-20,08:16:18
39.8660216,116.4849583,0,128,39619.3446759259,2008-06-20,08:16:20
39.8660066,116.4849533,0,128,39619.3446990741,2008-06-20,08:16:22
39.8660033,116.4849566,0,128,39619.3447222222,2008-06-20,08:16:24
39.8659933,116.4849599,0,124.7,39619.3447453704,2008-06-20,08:16:26
39.8659633,116.4849599,0,128,39619.3447685185,2008-06-20,08:16:28
39.8659366,116.4849616,0,128,39619.3447916667,2008-06-20,08:16:30
39.8659099,116.48497,0,124.7,39619.3448148148,2008-06-20,08:16:32
39.8658883,116.4849733,0,124.7,39619.344837963,2008-06-20,08:16:34
39.8658716,116.4849583,0,124.7,39619.3448958333,2008-06-20,08:16:39
39.8658649,116.4849733,0,124.7,39619.3449189815,2008-06-20,08:16:41
39.8658483,116.4849999,0,124.7,39619.3449421296,2008-06-20,08:16:43
39.8658083,116.4850416,0,124.7,39619.3449652778,2008-06-20,08:16:45
39.865805,116.4850633,0,124.7,39619.3449884259,2008-06-20,08:16:47
39.8658033,116.4850716,0,124.7,39619.3450115741,2008-06-20,08:16:49
39.8657883,116.4850716,0,124.7,39619.3450347222,2008-06-20,08:16:51
39.8657716,116.48506,0,124.7,39619.3450578704,2008-06-20,08:16:53
39.8657633,116.4850616,0,124.7,39619.3450810185,2008-06-20,08:16:55
39.8657516,116.4850733,0,124.7,39619.3451041667,2008-06-20,08:16:57
39.8657516,116.4851216,0,124.7,39619.3451273148,2008-06-20,08:16:59
39.8657466,116.4851366,0,128,39619.345150463,2008-06-20,08:17:01
39.8657466,116.48515,0,128,39619.3451736111,2008-06-20,08:17:03
39.8657383,116.4851666,0,128,39619.3451967593,2008-06-20,08:17:05
39.8657233,116.4851749,0,128,39619.3452199074,2008-06-20,08:17:07
39.865705,116.4851833,0,128,39619.3452430556,2008-06-20,08:17:09
39.8656983,116.4851949,0,128,39619.3452662037,2008-06-20,08:17:11
39.8656816,116.4852033,0,128,39619.3452893518,2008-06-20,08:17:13
39.8656633,116.4852033,0,128,39619.3453125,2008-06-20,08:17:15
39.86565,116.4852166,0,128,39619.3453356481,2008-06-20,08:17:17
39.865625,116.4852466,0,128,39619.3453587963,2008-06-20,08:17:19
39.8656033,116.4852583,0,128,39619.3453935185,2008-06-20,08:17:22
39.8655766,116.4852766,0,128,39619.3454166667,2008-06-20,08:17:24
39.8655449,116.4852983,0,128,39619.3454398148,2008-06-20,08:17:26
39.8655283,116.4853149,0,128,39619.345462963,2008-06-20,08:17:28
39.8655016,116.4853366,0,128,39619.3454861111,2008-06-20,08:17:30
39.8654883,116.4853583,0,131.2,39619.3455092593,2008-06-20,08:17:32
39.8654733,116.4854066,0,131.2,39619.3455324074,2008-06-20,08:17:34
39.8654816,116.4854383,0,131.2,39619.3455555556,2008-06-20,08:17:36
39.8654883,116.4854983,0,131.2,39619.3455787037,2008-06-20,08:17:38
39.8654733,116.48553,0,131.2,39619.3456018518,2008-06-20,08:17:40
39.865495,116.4855316,0,131.2,39619.345625,2008-06-20,08:17:42
39.8655149,116.485545,0,131.2,39619.3456944444,2008-06-20,08:17:48
39.8655199,116.4855399,0,131.2,39619.3458796296,2008-06-20,08:18:04
39.8655116,116.4855316,0,131.2,39619.3459027778,2008-06-20,08:18:06
39.8654983,116.485535,0,131.2,39619.3459259259,2008-06-20,08:18:08
39.8654933,116.4855383,0,131.2,39619.3459490741,2008-06-20,08:18:10
39.8654966,116.4855283,0,131.2,39619.3460416667,2008-06-20,08:18:18
39.8654816,116.4855466,0,131.2,39619.3460648148,2008-06-20,08:18:20
39.8654683,116.4855666,0,131.2,39619.346087963,2008-06-20,08:18:22
39.8654499,116.4855833,0,131.2,39619.3461111111,2008-06-20,08:18:24
39.8654382,116.485605,0,131.2,39619.3461342593,2008-06-20,08:18:26
39.8654316,116.4856166,0,131.2,39619.3461574074,2008-06-20,08:18:28
39.865425,116.4856283,0,131.2,39619.3461805556,2008-06-20,08:18:30
39.8654116,116.4856466,0,131.2,39619.3462037037,2008-06-20,08:18:32
39.8653966,116.485655,0,131.2,39619.3462268518,2008-06-20,08:18:34
39.8653933,116.4856616,0,131.2,39619.34625,2008-06-20,08:18:36
39.8654049,116.4856666,0,131.2,39619.3462731481,2008-06-20,08:18:38
39.8654199,116.4856599,0,131.2,39619.3462962963,2008-06-20,08:18:40
39.8654033,116.4856666,0,131.2,39619.3463194444,2008-06-20,08:18:42
39.8653616,116.4856883,0,131.2,39619.3463425926,2008-06-20,08:18:44
39.8653449,116.4856933,0,131.2,39619.3463657407,2008-06-20,08:18:46
39.8653216,116.4857116,0,131.2,39619.3463888889,2008-06-20,08:18:48
39.865315,116.48572,0,131.2,39619.346412037,2008-06-20,08:18:50
39.8653133,116.4857649,0,131.2,39619.3464351852,2008-06-20,08:18:52
39.8652899,116.4857783,0,131.2,39619.3464583333,2008-06-20,08:18:54
39.8652499,116.485775,0,131.2,39619.3464814815,2008-06-20,08:18:56
39.8651866,116.4857516,0,134.5,39619.3465046296,2008-06-20,08:18:58
39.8651499,116.4857333,0,134.5,39619.3465277778,2008-06-20,08:19:00
39.8651366,116.4857416,0,134.5,39619.3465509259,2008-06-20,08:19:02
39.8651233,116.485745,0,134.5,39619.3465740741,2008-06-20,08:19:04
39.8651066,116.48574,0,134.5,39619.3465972222,2008-06-20,08:19:06
39.8650099,116.48569,0,137.8,39619.3466666667,2008-06-20,08:19:12
39.8650116,116.4856916,0,137.8,39619.3466898148,2008-06-20,08:19:14
39.8650149,116.4857016,0,137.8,39619.346712963,2008-06-20,08:19:16
39.8650182,116.48572,0,137.8,39619.3467476852,2008-06-20,08:19:19
39.8650299,116.4857433,0,137.8,39619.3467824074,2008-06-20,08:19:22
39.8650283,116.4857516,0,137.8,39619.3468055556,2008-06-20,08:19:24
39.8650266,116.4857633,0,137.8,39619.3468518518,2008-06-20,08:19:28
39.86502,116.4857533,0,137.8,39619.346875,2008-06-20,08:19:30
39.8650316,116.4857799,0,137.8,39619.3468981481,2008-06-20,08:19:32
39.8650533,116.4858083,0,137.8,39619.3470833333,2008-06-20,08:19:48
39.8650583,116.4858016,0,137.8,39619.3471064815,2008-06-20,08:19:50
39.8650466,116.4858266,0,137.8,39619.3471296296,2008-06-20,08:19:52
39.8650416,116.4858349,0,137.8,39619.3471527778,2008-06-20,08:19:54
39.865045,116.4858433,0,137.8,39619.3473958333,2008-06-20,08:20:15
39.865045,116.4858433,0,137.8,39619.3474305556,2008-06-20,08:20:18
39.865045,116.4858383,0,137.8,39619.3474537037,2008-06-20,08:20:20
39.8650333,116.4858516,0,137.8,39619.3474768519,2008-06-20,08:20:22
39.8650299,116.4858766,0,137.8,39619.3475,2008-06-20,08:20:24
39.865035,116.4859083,0,137.8,39619.3475231482,2008-06-20,08:20:26
39.8650149,116.4859416,0,137.8,39619.3475462963,2008-06-20,08:20:28
39.8650016,116.4859616,0,137.8,39619.3475694444,2008-06-20,08:20:30
39.8649633,116.4859916,0,137.8,39619.3475925926,2008-06-20,08:20:32
39.8649283,116.4860249,0,137.8,39619.3476157407,2008-06-20,08:20:34
39.8649183,116.4860483,0,137.8,39619.347650463,2008-06-20,08:20:37
39.8649183,116.4860483,0,137.8,39619.3477777778,2008-06-20,08:20:48
39.8649116,116.4860533,0,137.8,39619.3478009259,2008-06-20,08:20:50
39.8649133,116.4860383,0,137.8,39619.3478240741,2008-06-20,08:20:52
39.8649116,116.4860266,0,137.8,39619.3478472222,2008-06-20,08:20:54
39.8649183,116.4860116,0,137.8,39619.3478703704,2008-06-20,08:20:56
39.8649283,116.4860066,0,137.8,39619.3478935185,2008-06-20,08:20:58
39.8649366,116.4860033,0,137.8,39619.3479166667,2008-06-20,08:21:00
39.8649482,116.4860166,0,137.8,39619.3479398148,2008-06-20,08:21:02
39.8649333,116.4860249,0,137.8,39619.347962963,2008-06-20,08:21:04
39.8649166,116.4860333,0,137.8,39619.3479861111,2008-06-20,08:21:06
39.8649183,116.4860516,0,137.8,39619.3480092593,2008-06-20,08:21:08
39.8649133,116.4860616,0,137.8,39619.3480324074,2008-06-20,08:21:10
39.86491,116.4860833,0,137.8,39619.3480555556,2008-06-20,08:21:12
39.86491,116.4860833,0,137.8,39619.3480902778,2008-06-20,08:21:15
39.864905,116.48609,0,137.8,39619.3481134259,2008-06-20,08:21:17
39.8649166,116.4861083,0,137.8,39619.3481365741,2008-06-20,08:21:19
39.8649366,116.4861233,0,137.8,39619.3481597222,2008-06-20,08:21:21
39.8649666,116.4861466,0,137.8,39619.3481828704,2008-06-20,08:21:23
39.8649949,116.4861733,0,137.8,39619.3482060185,2008-06-20,08:21:25
39.8649966,116.4861999,0,137.8,39619.3482291667,2008-06-20,08:21:27
39.8650283,116.4862049,0,137.8,39619.3482523148,2008-06-20,08:21:29
39.8650549,116.4862166,0,137.8,39619.348275463,2008-06-20,08:21:31
39.8650866,116.4862766,0,137.8,39619.3483333333,2008-06-20,08:21:36
39.8650866,116.4862966,0,137.8,39619.3483564815,2008-06-20,08:21:38
39.8650949,116.4863116,0,137.8,39619.3483796296,2008-06-20,08:21:40
39.8650866,116.4863233,0,137.8,39619.3484027778,2008-06-20,08:21:42
39.8650933,116.4863383,0,137.8,39619.3484259259,2008-06-20,08:21:44
39.8651133,116.4863833,0,137.8,39619.3485763889,2008-06-20,08:21:57
39.8651099,116.4863949,0,137.8,39619.348599537,2008-06-20,08:21:59
39.8651016,116.4864133,0,137.8,39619.3486226852,2008-06-20,08:22:01
39.8650966,116.4864366,0,137.8,39619.3487962963,2008-06-20,08:22:16
39.8650916,116.4864483,0,137.8,39619.3488310185,2008-06-20,08:22:19
39.8650949,116.4864666,0,137.8,39619.3488541667,2008-06-20,08:22:21
39.8650949,116.4864816,0,137.8,39619.3488773148,2008-06-20,08:22:23
39.8650966,116.48649,0,137.8,39619.348900463,2008-06-20,08:22:25
39.8651066,116.4864966,0,137.8,39619.3489236111,2008-06-20,08:22:27
39.8651099,116.4865066,0,137.8,39619.3489467593,2008-06-20,08:22:29
39.8651116,116.4865149,0,137.8,39619.3489699074,2008-06-20,08:22:31
39.8651166,116.4865316,0,137.8,39619.3489930556,2008-06-20,08:22:33
39.8651266,116.4865499,0,137.8,39619.3490162037,2008-06-20,08:22:35
39.8651383,116.486575,0,137.8,39619.3490393519,2008-06-20,08:22:37
39.865145,116.4865933,0,137.8,39619.3490625,2008-06-20,08:22:39
39.8651516,116.4866116,0,137.8,39619.3490856481,2008-06-20,08:22:41
39.8651483,116.4866316,0,137.8,39619.3491087963,2008-06-20,08:22:43
39.8651483,116.4866316,0,137.8,39619.3491550926,2008-06-20,08:22:47
39.8651483,116.4866366,0,141.1,39619.3491782407,2008-06-20,08:22:49
39.8651499,116.4866516,0,141.1,39619.3492013889,2008-06-20,08:22:51
39.8651416,116.4866666,0,137.8,39619.349224537,2008-06-20,08:22:53
39.86516,116.4866766,0,137.8,39619.3492476852,2008-06-20,08:22:55
39.8651699,116.4866916,0,137.8,39619.3492708333,2008-06-20,08:22:57
39.865185,116.4867249,0,137.8,39619.3492939815,2008-06-20,08:22:59
39.8652016,116.4867666,0,137.8,39619.3493171296,2008-06-20,08:23:01
39.8652033,116.4868083,0,141.1,39619.3493402778,2008-06-20,08:23:03
39.8652033,116.4868383,0,141.1,39619.3493634259,2008-06-20,08:23:05
39.8651966,116.4868649,0,141.1,39619.3493865741,2008-06-20,08:23:07
39.8651883,116.4868933,0,141.1,39619.3494097222,2008-06-20,08:23:09
39.8651866,116.4869116,0,141.1,39619.349837963,2008-06-20,08:23:46
39.8651799,116.4869066,0,141.1,39619.3498611111,2008-06-20,08:23:48
39.8651783,116.4869066,0,141.1,39619.3498842593,2008-06-20,08:23:50
39.8651783,116.4869083,0,141.1,39619.3499884259,2008-06-20,08:23:59
39.8651816,116.4869149,0,141.1,39619.3500115741,2008-06-20,08:24:01
39.8651883,116.4869316,0,141.1,39619.3500347222,2008-06-20,08:24:03
39.8651966,116.486945,0,141.1,39619.3500578704,2008-06-20,08:24:05
39.8652049,116.4869616,0,141.1,39619.3500810185,2008-06-20,08:24:07
39.865215,116.4869766,0,141.1,39619.3501041667,2008-06-20,08:24:09
39.8652249,116.4869899,0,141.1,39619.3501273148,2008-06-20,08:24:11
39.8652349,116.4870016,0,141.1,39619.350150463,2008-06-20,08:24:13
39.8652349,116.4870283,0,141.1,39619.3501736111,2008-06-20,08:24:15
39.8652433,116.48705,0,137.8,39619.3501967593,2008-06-20,08:24:17
39.8652433,116.4870799,0,137.8,39619.3502199074,2008-06-20,08:24:19
39.86523,116.4870883,0,137.8,39619.350474537,2008-06-20,08:24:41
39.8652366,116.4870883,0,137.8,39619.3504976852,2008-06-20,08:24:43
39.8652399,116.4871249,0,137.8,39619.3505208333,2008-06-20,08:24:45
39.8652533,116.4871833,0,137.8,39619.3505439815,2008-06-20,08:24:47
39.865245,116.4871833,0,137.8,39619.3505671296,2008-06-20,08:24:49
39.8652466,116.4871866,0,137.8,39619.3506944444,2008-06-20,08:25:00
39.8652399,116.4871816,0,137.8,39619.3507175926,2008-06-20,08:25:02
39.8652416,116.4872033,0,137.8,39619.3508333333,2008-06-20,08:25:12
39.8652399,116.487205,0,137.8,39619.3508564815,2008-06-20,08:25:14
39.8652333,116.4872266,0,137.8,39619.3508796296,2008-06-20,08:25:16
39.8652433,116.4872466,0,137.8,39619.3509143519,2008-06-20,08:25:19
39.8652499,116.4872233,0,137.8,39619.3509375,2008-06-20,08:25:21
39.8652216,116.4871833,0,137.8,39619.3509606481,2008-06-20,08:25:23
39.8651983,116.487175,0,137.8,39619.3509837963,2008-06-20,08:25:25
39.8651499,116.4871683,0,137.8,39619.3510069444,2008-06-20,08:25:27
39.8651316,116.4871416,0,137.8,39619.3510300926,2008-06-20,08:25:29
39.8650783,116.4871083,0,137.8,39619.3510532407,2008-06-20,08:25:31
39.8650783,116.4870833,0,137.8,39619.3510763889,2008-06-20,08:25:33
39.8650666,116.4870216,0,137.8,39619.351099537,2008-06-20,08:25:35
39.8650699,116.4869916,0,137.8,39619.3511226852,2008-06-20,08:25:37
39.8650949,116.4869466,0,137.8,39619.3511458333,2008-06-20,08:25:39
39.8651033,116.4869166,0,137.8,39619.3511689815,2008-06-20,08:25:41
39.8651183,116.4868866,0,137.8,39619.3511921296,2008-06-20,08:25:43
39.8651316,116.4868483,0,137.8,39619.3512152778,2008-06-20,08:25:45
39.8651616,116.4867883,0,137.8,39619.3512384259,2008-06-20,08:25:47
39.8651699,116.4867683,0,137.8,39619.3512615741,2008-06-20,08:25:49
39.8651783,116.486735,0,137.8,39619.3512847222,2008-06-20,08:25:51
39.8651833,116.4866983,0,137.8,39619.3513078704,2008-06-20,08:25:53
39.8651916,116.486665,0,134.5,39619.3513310185,2008-06-20,08:25:55
39.8651833,116.4866399,0,134.5,39619.3513541667,2008-06-20,08:25:57
39.8651633,116.4866283,0,134.5,39619.3513773148,2008-06-20,08:25:59
39.8651433,116.4866116,0,134.5,39619.351400463,2008-06-20,08:26:01
39.8651433,116.4865866,0,134.5,39619.3514236111,2008-06-20,08:26:03
39.8651349,116.48656,0,134.5,39619.3514467593,2008-06-20,08:26:05
39.8651249,116.4865333,0,134.5,39619.3514699074,2008-06-20,08:26:07
39.8651233,116.4864866,0,134.5,39619.3514930556,2008-06-20,08:26:09
39.8651349,116.4864233,0,134.5,39619.3515162037,2008-06-20,08:26:11
39.8651399,116.4863816,0,134.5,39619.3515393519,2008-06-20,08:26:13
39.865145,116.4863416,0,134.5,39619.3515625,2008-06-20,08:26:15
39.8651499,116.4863133,0,131.2,39619.3515856481,2008-06-20,08:26:17
39.8651466,116.4863016,0,131.2,39619.3516087963,2008-06-20,08:26:19
39.8651433,116.4862933,0,134.5,39619.3516319444,2008-06-20,08:26:21
39.8651549,116.4862883,0,134.5,39619.3516550926,2008-06-20,08:26:23
39.86516,116.4862733,0,134.5,39619.3516782407,2008-06-20,08:26:25
39.8651616,116.4862549,0,134.5,39619.3517013889,2008-06-20,08:26:27
39.8651399,116.4862316,0,134.5,39619.351724537,2008-06-20,08:26:29
39.8651033,116.48623,0,131.2,39619.3517476852,2008-06-20,08:26:31
39.865035,116.4862433,0,131.2,39619.3517708333,2008-06-20,08:26:33
39.86502,116.4862266,0,131.2,39619.3517939815,2008-06-20,08:26:35
39.8650099,116.4862033,0,131.2,39619.3518171296,2008-06-20,08:26:37
39.8650016,116.4861733,0,131.2,39619.3518402778,2008-06-20,08:26:39
39.8650066,116.4861199,0,131.2,39619.3518634259,2008-06-20,08:26:41
39.8649733,116.48611,0,131.2,39619.3518865741,2008-06-20,08:26:43
39.8649583,116.4860966,0,131.2,39619.3519907407,2008-06-20,08:26:52
39.8649666,116.4860933,0,131.2,39619.3520138889,2008-06-20,08:26:54
39.8649566,116.4860799,0,131.2,39619.352037037,2008-06-20,08:26:56
39.8649333,116.486075,0,131.2,39619.3520601852,2008-06-20,08:26:58
39.8649316,116.486055,0,131.2,39619.3520949074,2008-06-20,08:27:01
39.8649416,116.4860183,0,131.2,39619.3521180556,2008-06-20,08:27:03
39.8649549,116.4859883,0,131.2,39619.3521412037,2008-06-20,08:27:05
39.8649566,116.4859633,0,131.2,39619.3521643518,2008-06-20,08:27:07
39.8649482,116.4859399,0,131.2,39619.3521875,2008-06-20,08:27:09
39.8649549,116.4859199,0,131.2,39619.3522337963,2008-06-20,08:27:13
39.8649683,116.4859016,0,131.2,39619.3522569444,2008-06-20,08:27:15
39.8649849,116.4858816,0,131.2,39619.3522800926,2008-06-20,08:27:17
39.86499,116.485865,0,131.2,39619.3523032407,2008-06-20,08:27:19
39.8649966,116.4858566,0,131.2,39619.3523263889,2008-06-20,08:27:21
39.8650116,116.48583,0,131.2,39619.352349537,2008-06-20,08:27:23
39.8650383,116.48581,0,131.2,39619.3523726852,2008-06-20,08:27:25
39.8650649,116.4857833,0,131.2,39619.3523958333,2008-06-20,08:27:27
39.8650816,116.4857466,0,131.2,39619.3524189815,2008-06-20,08:27:29
39.8651066,116.4857466,0,131.2,39619.3524421296,2008-06-20,08:27:31
39.8651316,116.4857283,0,131.2,39619.3524652778,2008-06-20,08:27:33
39.8651866,116.4857133,0,131.2,39619.3524884259,2008-06-20,08:27:35
39.8652099,116.4857133,0,131.2,39619.3525115741,2008-06-20,08:27:37
39.8652349,116.4857066,0,131.2,39619.3525347222,2008-06-20,08:27:39
39.8652516,116.4857033,0,131.2,39619.3525578704,2008-06-20,08:27:41
39.8652899,116.4857066,0,131.2,39619.3525810185,2008-06-20,08:27:43
39.865325,116.4856866,0,131.2,39619.3526041667,2008-06-20,08:27:45
39.8653616,116.4856683,0,131.2,39619.3526273148,2008-06-20,08:27:47
39.8654033,116.4856433,0,131.2,39619.352650463,2008-06-20,08:27:49
39.8654183,116.485635,0,131.2,39619.3526736111,2008-06-20,08:27:51
39.865425,116.4856416,0,131.2,39619.3526967593,2008-06-20,08:27:53
39.8654299,116.4856333,0,131.2,39619.3527199074,2008-06-20,08:27:55
39.8654349,116.4856216,0,131.2,39619.3527430556,2008-06-20,08:27:57
39.8654599,116.4856083,0,131.2,39619.3527662037,2008-06-20,08:27:59
39.8654816,116.4856066,0,131.2,39619.3527893518,2008-06-20,08:28:01
39.8655033,116.4856033,0,128,39619.3528125,2008-06-20,08:28:03
39.86551,116.4855899,0,128,39619.3528356481,2008-06-20,08:28:05
39.865535,116.4855816,0,128,39619.3528587963,2008-06-20,08:28:07
39.8655516,116.485565,0,128,39619.3528819444,2008-06-20,08:28:09
39.8655699,116.4855249,0,128,39619.3529050926,2008-06-20,08:28:11
39.8655966,116.4854933,0,128,39619.3529282407,2008-06-20,08:28:13
39.8656033,116.4854883,0,128,39619.3529513889,2008-06-20,08:28:15
39.8655983,116.4854766,0,128,39619.3530208333,2008-06-20,08:28:21
39.86561,116.4854699,0,128,39619.3533796296,2008-06-20,08:28:52
39.8655933,116.4854716,0,128,39619.3534027778,2008-06-20,08:28:54
39.8656016,116.4854383,0,128,39619.3534259259,2008-06-20,08:28:56
39.8656116,116.4854183,0,128,39619.3534490741,2008-06-20,08:28:58
39.8656183,116.4854016,0,128,39619.3534722222,2008-06-20,08:29:00
39.8656266,116.485375,0,128,39619.3534953704,2008-06-20,08:29:02
39.8656416,116.4853566,0,128,39619.3535185185,2008-06-20,08:29:04
39.8656583,116.4853333,0,128,39619.3535416667,2008-06-20,08:29:06
39.8656666,116.4853116,0,128,39619.3535648148,2008-06-20,08:29:08
39.8656849,116.4852999,0,128,39619.353587963,2008-06-20,08:29:10
39.8656999,116.485285,0,128,39619.3536111111,2008-06-20,08:29:12
39.8657099,116.4852633,0,128,39619.3536342593,2008-06-20,08:29:14
39.8657183,116.48525,0,128,39619.3536574074,2008-06-20,08:29:16
39.8657266,116.4852316,0,128,39619.3536805556,2008-06-20,08:29:18
39.8657299,116.4852216,0,128,39619.3537037037,2008-06-20,08:29:20
39.8657433,116.4852049,0,128,39619.3537268518,2008-06-20,08:29:22
39.8657433,116.4851783,0,128,39619.35375,2008-06-20,08:29:24
39.8657566,116.4848383,0,128,39619.3563888889,2008-06-20,08:33:12
39.8657716,116.4848266,0,128,39619.356412037,2008-06-20,08:33:14
39.8657816,116.4848199,0,128,39619.3564467593,2008-06-20,08:33:17
39.8657983,116.4848066,0,128,39619.3565509259,2008-06-20,08:33:26
39.8657983,116.4848066,0,128,39619.3566203704,2008-06-20,08:33:32
39.86579,116.4848066,0,128,39619.3566435185,2008-06-20,08:33:34
39.8657799,116.4848166,0,128,39619.3566666667,2008-06-20,08:33:36
39.8657633,116.4848266,0,128,39619.3566898148,2008-06-20,08:33:38
39.8657566,116.484815,0,128,39619.356712963,2008-06-20,08:33:40
39.8657533,116.4847966,0,128,39619.3567361111,2008-06-20,08:33:42
39.8657616,116.4847633,0,128,39619.3567708333,2008-06-20,08:33:45
39.8657699,116.4847333,0,128,39619.3567939815,2008-06-20,08:33:47
39.8657816,116.4846966,0,128,39619.3568171296,2008-06-20,08:33:49
39.8657983,116.4846699,0,128,39619.3568402778,2008-06-20,08:33:51
39.8658116,116.4846583,0,124.7,39619.3568634259,2008-06-20,08:33:53
39.8658383,116.48464,0,124.7,39619.3568865741,2008-06-20,08:33:55
39.8658683,116.4846083,0,124.7,39619.3569097222,2008-06-20,08:33:57
39.8658933,116.4845833,0,124.7,39619.3569328704,2008-06-20,08:33:59
39.8659266,116.4845466,0,124.7,39619.3569560185,2008-06-20,08:34:01
39.865945,116.4845233,0,124.7,39619.3569791667,2008-06-20,08:34:03
39.8659633,116.4844983,0,124.7,39619.3570023148,2008-06-20,08:34:05
39.86593,116.48462,0,124.7,39619.3571643519,2008-06-20,08:34:19
39.8659333,116.48461,0,124.7,39619.3571875,2008-06-20,08:34:21
39.8659333,116.48461,0,124.7,39619.3584259259,2008-06-20,08:36:08
39.8659349,116.4846149,0,124.7,39619.3584490741,2008-06-20,08:36:10
39.86596,116.484605,0,124.7,39619.3584722222,2008-06-20,08:36:12
39.8659633,116.4846216,0,124.7,39619.3584953704,2008-06-20,08:36:14
39.8659333,116.4846299,0,124.7,39619.3585185185,2008-06-20,08:36:16
39.8659199,116.4846566,0,124.7,39619.3585416667,2008-06-20,08:36:18
39.8659166,116.4846733,0,124.7,39619.358587963,2008-06-20,08:36:22
39.8659033,116.4846833,0,124.7,39619.3586111111,2008-06-20,08:36:24
39.8658983,116.484695,0,124.7,39619.3586342593,2008-06-20,08:36:26
39.865875,116.4846966,0,124.7,39619.3586574074,2008-06-20,08:36:28
39.8658516,116.48471,0,124.7,39619.3586805556,2008-06-20,08:36:30
39.865845,116.4847233,0,124.7,39619.3587037037,2008-06-20,08:36:32
39.8658216,116.4847416,0,124.7,39619.3587268519,2008-06-20,08:36:34
39.86579,116.4847633,0,124.7,39619.35875,2008-06-20,08:36:36
39.8657816,116.4847933,0,124.7,39619.3587847222,2008-06-20,08:36:39
39.8657933,116.4848183,0,124.7,39619.3588078704,2008-06-20,08:36:41
39.8658166,116.48485,0,124.7,39619.3588310185,2008-06-20,08:36:43
39.8658216,116.4848583,0,124.7,39619.3588657407,2008-06-20,08:36:46
39.8658133,116.4848599,0,124.7,39619.358900463,2008-06-20,08:36:49
39.8658099,116.4848599,0,124.7,39619.3589236111,2008-06-20,08:36:51
39.8657633,116.4848716,0,124.7,39619.3589467593,2008-06-20,08:36:53
39.8657466,116.4848833,0,124.7,39619.3590393519,2008-06-20,08:37:01
39.8657333,116.4848866,0,124.7,39619.3590856481,2008-06-20,08:37:05
39.86572,116.4848783,0,124.7,39619.3591087963,2008-06-20,08:37:07
39.8657066,116.4848633,0,124.7,39619.3591319444,2008-06-20,08:37:09
39.8657099,116.4848416,0,124.7,39619.3591782407,2008-06-20,08:37:13
39.8657033,116.4848433,0,124.7,39619.3592013889,2008-06-20,08:37:15
39.865695,116.4848399,0,124.7,39619.359224537,2008-06-20,08:37:17
39.8656999,116.4848366,0,124.7,39619.3592476852,2008-06-20,08:37:19
39.8657083,116.4848383,0,124.7,39619.3593055556,2008-06-20,08:37:24
39.8657033,116.4848383,0,124.7,39619.3593287037,2008-06-20,08:37:26
39.8656966,116.4848016,0,124.7,39619.3593518519,2008-06-20,08:37:28
39.8656983,116.4847866,0,124.7,39619.359375,2008-06-20,08:37:30
39.8657099,116.4847783,0,124.7,39619.3593981481,2008-06-20,08:37:32
39.8657033,116.4847783,0,124.7,39619.3594328704,2008-06-20,08:37:35
39.8657016,116.4847749,0,124.7,39619.3594560185,2008-06-20,08:37:37
39.865705,116.4847783,0,124.7,39619.3594791667,2008-06-20,08:37:39
39.8656966,116.484795,0,124.7,39619.3595023148,2008-06-20,08:37:41
39.8656999,116.4848249,0,124.7,39619.359525463,2008-06-20,08:37:43
39.8656733,116.4848483,0,124.7,39619.3595486111,2008-06-20,08:37:45
39.8656583,116.4848766,0,124.7,39619.3595717593,2008-06-20,08:37:47
39.8656416,116.484905,0,124.7,39619.3595949074,2008-06-20,08:37:49
39.8656183,116.4849416,0,124.7,39619.3596180556,2008-06-20,08:37:51
39.8656016,116.484975,0,124.7,39619.3596412037,2008-06-20,08:37:53
39.865595,116.4849883,0,124.7,39619.3596643518,2008-06-20,08:37:55
39.8655983,116.4849816,0,124.7,39619.3596875,2008-06-20,08:37:57
39.8655933,116.4849799,0,124.7,39619.3597106481,2008-06-20,08:37:59
39.8656016,116.484975,0,124.7,39619.3597337963,2008-06-20,08:38:01
39.8655916,116.4849649,0,124.7,39619.3597569444,2008-06-20,08:38:03
39.86575,116.4846916,0,124.7,39619.3637268519,2008-06-20,08:43:46
39.8657616,116.4846849,0,124.7,39619.36375,2008-06-20,08:43:48
39.8657766,116.4846849,0,124.7,39619.3637731481,2008-06-20,08:43:50
39.8657816,116.4846866,0,124.7,39619.3637962963,2008-06-20,08:43:52
39.86579,116.4846933,0,124.7,39619.3638194444,2008-06-20,08:43:54
39.8657983,116.4846916,0,124.7,39619.3638425926,2008-06-20,08:43:56
39.865805,116.4846916,0,124.7,39619.3638657407,2008-06-20,08:43:58
39.8658099,116.4846883,0,124.7,39619.3638888889,2008-06-20,08:44:00
39.8658116,116.4846649,0,124.7,39619.363912037,2008-06-20,08:44:02
39.8658016,116.4846349,0,124.7,39619.3639351852,2008-06-20,08:44:04
39.8657999,116.484625,0,124.7,39619.3639583333,2008-06-20,08:44:06
39.8657833,116.4846299,0,124.7,39619.3642708333,2008-06-20,08:44:33
39.8657799,116.48464,0,124.7,39619.3643055556,2008-06-20,08:44:36
39.865765,116.484655,0,124.7,39619.3643287037,2008-06-20,08:44:38
39.8657533,116.4846649,0,124.7,39619.3643518519,2008-06-20,08:44:40
39.8657383,116.48468,0,124.7,39619.3646875,2008-06-20,08:45:09
39.8657449,116.4846683,0,124.7,39619.3647106481,2008-06-20,08:45:11
39.8657466,116.4846616,0,124.7,39619.3647337963,2008-06-20,08:45:13
39.8657399,116.4846516,0,124.7,39619.3647569444,2008-06-20,08:45:15
39.8657333,116.4846649,0,124.7,39619.365150463,2008-06-20,08:45:49
39.8657333,116.48466,0,124.7,39619.3651736111,2008-06-20,08:45:51
39.8657333,116.48466,0,124.7,39619.3654050926,2008-06-20,08:46:11
39.8657299,116.4846666,0,124.7,39619.3654282407,2008-06-20,08:46:13
39.8657383,116.4846566,0,124.7,39619.3654513889,2008-06-20,08:46:15
39.8657549,116.48464,0,124.7,39619.365474537,2008-06-20,08:46:17
39.8657683,116.4846283,0,124.7,39619.3654976852,2008-06-20,08:46:19
39.8657799,116.4846166,0,124.7,39619.3655208333,2008-06-20,08:46:21
39.8657933,116.4846033,0,124.7,39619.3655439815,2008-06-20,08:46:23
39.8657933,116.4846033,0,124.7,39619.3656134259,2008-06-20,08:46:29
39.8657949,116.4845983,0,124.7,39619.3656365741,2008-06-20,08:46:31
39.86576,116.4846316,0,124.7,39619.3656597222,2008-06-20,08:46:33
39.8657366,116.4846533,0,124.7,39619.3656828704,2008-06-20,08:46:35
39.8657149,116.4846733,0,124.7,39619.3657638889,2008-06-20,08:46:42
39.865705,116.4846833,0,124.7,39619.3659953704,2008-06-20,08:47:02
39.8657066,116.48468,0,124.7,39619.366087963,2008-06-20,08:47:10
39.865705,116.4846783,0,124.7,39619.3661111111,2008-06-20,08:47:12
39.8656866,116.4846716,0,124.7,39619.3661342593,2008-06-20,08:47:14
39.8656633,116.4846649,0,124.7,39619.3661574074,2008-06-20,08:47:16
39.8656366,116.4846649,0,124.7,39619.3661805556,2008-06-20,08:47:18
39.8656366,116.4846649,0,124.7,39619.3662152778,2008-06-20,08:47:21
39.8656283,116.4846733,0,124.7,39619.3662384259,2008-06-20,08:47:23
39.8656183,116.4846649,0,124.7,39619.3662615741,2008-06-20,08:47:25
39.8656066,116.484655,0,124.7,39619.3662847222,2008-06-20,08:47:27
39.8655766,116.4846666,0,124.7,39619.3663078704,2008-06-20,08:47:29
39.8655616,116.484675,0,124.7,39619.3663310185,2008-06-20,08:47:31
39.8655733,116.4846616,0,124.7,39619.3663657407,2008-06-20,08:47:34
39.8655816,116.484655,0,124.7,39619.3663888889,2008-06-20,08:47:36
39.865595,116.4846333,0,124.7,39619.366412037,2008-06-20,08:47:38
39.8655916,116.48461,0,124.7,39619.3664351852,2008-06-20,08:47:40
39.86561,116.48457,0,124.7,39619.3664583333,2008-06-20,08:47:42
39.8656033,116.4845783,0,124.7,39619.3664814815,2008-06-20,08:47:44
39.8655983,116.4845783,0,124.7,39619.3665046296,2008-06-20,08:47:46
39.8656116,116.4845599,0,124.7,39619.3665277778,2008-06-20,08:47:48
39.8656049,116.484555,0,124.7,39619.3666435185,2008-06-20,08:47:58
39.8656049,116.48455,0,124.7,39619.3666666667,2008-06-20,08:48:00
39.8656083,116.48455,0,124.7,39619.3666898148,2008-06-20,08:48:02
39.8656066,116.4845383,0,124.7,39619.366712963,2008-06-20,08:48:04
39.8656133,116.4845383,0,124.7,39619.3667361111,2008-06-20,08:48:06
39.865625,116.4845316,0,124.7,39619.3667592593,2008-06-20,08:48:08
39.865635,116.48452,0,124.7,39619.3667824074,2008-06-20,08:48:10
39.8656416,116.4845099,0,124.7,39619.3668055556,2008-06-20,08:48:12
39.8656399,116.4844866,0,124.7,39619.366875,2008-06-20,08:48:18
39.8656399,116.4844866,0,124.7,39619.3668865741,2008-06-20,08:48:19
39.8656416,116.4844783,0,124.7,39619.3669097222,2008-06-20,08:48:21
39.8656483,116.4844599,0,124.7,39619.3669328704,2008-06-20,08:48:23
39.8656416,116.4844416,0,124.7,39619.3669560185,2008-06-20,08:48:25
39.8656483,116.4844166,0,124.7,39619.3669791667,2008-06-20,08:48:27
39.8656566,116.4843849,0,124.7,39619.3670023148,2008-06-20,08:48:29
39.8656599,116.4843633,0,124.7,39619.367025463,2008-06-20,08:48:31
39.8656633,116.484345,0,124.7,39619.3670486111,2008-06-20,08:48:33
39.8656633,116.4843283,0,124.7,39619.3670717593,2008-06-20,08:48:35
39.8656583,116.4843166,0,124.7,39619.3670949074,2008-06-20,08:48:37
39.8656566,116.48431,0,124.7,39619.3671180556,2008-06-20,08:48:39
39.8656616,116.4842883,0,124.7,39619.3671412037,2008-06-20,08:48:41
39.8656483,116.4842766,0,124.7,39619.3671643519,2008-06-20,08:48:43
39.8656299,116.4842583,0,128,39619.3671875,2008-06-20,08:48:45
39.8656116,116.48424,0,128,39619.3672106481,2008-06-20,08:48:47
39.8656016,116.4842333,0,128,39619.3672337963,2008-06-20,08:48:49
39.8655966,116.4842216,0,128,39619.3672569444,2008-06-20,08:48:51
39.8655883,116.4842266,0,128,39619.3672800926,2008-06-20,08:48:53
39.8655849,116.4842649,0,128,39619.3673032407,2008-06-20,08:48:55
39.8655816,116.4842783,0,128,39619.3673958333,2008-06-20,08:49:03
39.8655766,116.4842783,0,128,39619.3674305556,2008-06-20,08:49:06
39.8655733,116.4842866,0,128,39619.3675462963,2008-06-20,08:49:16
39.8655733,116.4842866,0,128,39619.3675694444,2008-06-20,08:49:18
39.8655816,116.4842916,0,128,39619.3675925926,2008-06-20,08:49:20
39.8655916,116.4842999,0,128,39619.3676157407,2008-06-20,08:49:22
39.8655933,116.4843166,0,128,39619.3676388889,2008-06-20,08:49:24
39.8656066,116.4843266,0,128,39619.367662037,2008-06-20,08:49:26
39.8656266,116.484345,0,128,39619.3676851852,2008-06-20,08:49:28
39.8656433,116.4843233,0,128,39619.3677083333,2008-06-20,08:49:30
39.8656433,116.4842966,0,128,39619.3677314815,2008-06-20,08:49:32
39.8656283,116.4843016,0,128,39619.3677546296,2008-06-20,08:49:34
39.86583,116.4841016,0,134.5,39619.3701041667,2008-06-20,08:52:57
39.8658433,116.4840133,0,134.5,39619.3701388889,2008-06-20,08:53:00
39.8658533,116.4840066,0,134.5,39619.370162037,2008-06-20,08:53:02
39.8658583,116.4840583,0,134.5,39619.3701967593,2008-06-20,08:53:05
39.8657999,116.484155,0,137.8,39619.3702430556,2008-06-20,08:53:09
39.8657716,116.4842099,0,137.8,39619.3702662037,2008-06-20,08:53:11
39.8657849,116.4842383,0,141.1,39619.3703009259,2008-06-20,08:53:14
39.8657883,116.4842266,0,141.1,39619.3703240741,2008-06-20,08:53:16
39.8658166,116.4841983,0,141.1,39619.3703472222,2008-06-20,08:53:18
39.8658233,116.4841583,0,141.1,39619.3703703704,2008-06-20,08:53:20
39.8659783,116.4840333,0,144.4,39619.370474537,2008-06-20,08:53:29
39.8659899,116.4840016,0,144.4,39619.3704976852,2008-06-20,08:53:31
39.8660199,116.4839983,0,144.4,39619.3705208333,2008-06-20,08:53:33
39.86603,116.4840116,0,147.6,39619.3705555556,2008-06-20,08:53:36
39.8660233,116.4840333,0,147.6,39619.3705787037,2008-06-20,08:53:38
39.9637216,116.4533066,0,147.6,39619.3743055556,2008-06-20,08:59:00
39.965105,116.4529133,0,144.4,39619.3743634259,2008-06-20,08:59:05
39.8664316,116.4846116,0,147.6,39619.3807986111,2008-06-20,09:08:21
39.8664166,116.4846316,0,147.6,39619.3808217593,2008-06-20,09:08:23
39.8663749,116.4847049,0,147.6,39619.3808449074,2008-06-20,09:08:25
39.8663433,116.484815,0,147.6,39619.3808680556,2008-06-20,09:08:27
39.8663316,116.4849183,0,147.6,39619.3808912037,2008-06-20,09:08:29
39.8663016,116.48501,0,147.6,39619.3809143519,2008-06-20,09:08:31
39.8662833,116.4850783,0,147.6,39619.3809375,2008-06-20,09:08:33
39.86628,116.4851133,0,147.6,39619.3809606481,2008-06-20,09:08:35
39.8662833,116.4851249,0,147.6,39619.3809837963,2008-06-20,09:08:37
39.8663066,116.4850866,0,147.6,39619.3810069444,2008-06-20,09:08:39
39.8663133,116.4850833,0,147.6,39619.3810300926,2008-06-20,09:08:41
39.8663049,116.4850866,0,147.6,39619.3810532407,2008-06-20,09:08:43
39.8662766,116.485025,0,147.6,39619.3811226852,2008-06-20,09:08:49
39.8662816,116.4850066,0,147.6,39619.3811458333,2008-06-20,09:08:51
39.8662733,116.4850016,0,147.6,39619.3811689815,2008-06-20,09:08:53
39.8662716,116.485005,0,147.6,39619.3815162037,2008-06-20,09:09:23
39.8662716,116.4849983,0,147.6,39619.3818865741,2008-06-20,09:09:55
39.8662699,116.4849933,0,147.6,39619.3820833333,2008-06-20,09:10:12
39.8662699,116.4849999,0,147.6,39619.3821064815,2008-06-20,09:10:14
39.8662666,116.4850116,0,147.6,39619.3821296296,2008-06-20,09:10:16
39.8662666,116.4850233,0,147.6,39619.3821527778,2008-06-20,09:10:18
39.8662583,116.4850383,0,147.6,39619.3821759259,2008-06-20,09:10:20
39.8662516,116.4850466,0,147.6,39619.3821990741,2008-06-20,09:10:22
39.8662516,116.4850566,0,147.6,39619.3822222222,2008-06-20,09:10:24
39.8662466,116.4850566,0,147.6,39619.3822453704,2008-06-20,09:10:26
39.8662416,116.4850533,0,147.6,39619.3824189815,2008-06-20,09:10:41
39.8662433,116.4850549,0,147.6,39619.3824421296,2008-06-20,09:10:43
39.8662433,116.4850699,0,147.6,39619.3824652778,2008-06-20,09:10:45
39.8662366,116.4850816,0,147.6,39619.3824884259,2008-06-20,09:10:47
39.8662333,116.485075,0,147.6,39619.3829282407,2008-06-20,09:11:25
39.8662366,116.4850683,0,147.6,39619.3829513889,2008-06-20,09:11:27
39.8662366,116.4850633,0,147.6,39619.382974537,2008-06-20,09:11:29
39.8662232,116.4850633,0,147.6,39619.3829976852,2008-06-20,09:11:31
39.8662149,116.485075,0,147.6,39619.3830208333,2008-06-20,09:11:33
39.8662066,116.4850866,0,147.6,39619.3830439815,2008-06-20,09:11:35
39.8661983,116.4850999,0,147.6,39619.3830671296,2008-06-20,09:11:37
39.8661883,116.485115,0,147.6,39619.3830902778,2008-06-20,09:11:39
39.8661766,116.4851366,0,147.6,39619.3831134259,2008-06-20,09:11:41
39.8661749,116.4851566,0,147.6,39619.3831365741,2008-06-20,09:11:43
39.8661783,116.4851766,0,147.6,39619.3831597222,2008-06-20,09:11:45
39.8661783,116.4851766,0,147.6,39619.3831944444,2008-06-20,09:11:48
39.8661716,116.4851699,0,147.6,39619.3832175926,2008-06-20,09:11:50
39.8661966,116.4851883,0,147.6,39619.3832407407,2008-06-20,09:11:52
39.8662133,116.4852083,0,147.6,39619.3832638889,2008-06-20,09:11:54
39.8662283,116.4852183,0,147.6,39619.383287037,2008-06-20,09:11:56
39.86624,116.4852366,0,147.6,39619.3833101852,2008-06-20,09:11:58
39.86624,116.4852366,0,147.6,39619.3833217593,2008-06-20,09:11:59
39.8662466,116.4852449,0,147.6,39619.3833449074,2008-06-20,09:12:01
39.8662583,116.4852416,0,147.6,39619.3833680556,2008-06-20,09:12:03
39.8662783,116.4852633,0,147.6,39619.3833912037,2008-06-20,09:12:05
39.866295,116.4852999,0,147.6,39619.3834143518,2008-06-20,09:12:07
39.8663049,116.4853066,0,147.6,39619.3834375,2008-06-20,09:12:09
39.8662932,116.4852966,0,147.6,39619.3834722222,2008-06-20,09:12:12
39.86631,116.485285,0,147.6,39619.3835069444,2008-06-20,09:12:15
39.8663133,116.4852916,0,147.6,39619.3835300926,2008-06-20,09:12:17
39.8663283,116.4853066,0,147.6,39619.3835532407,2008-06-20,09:12:19
39.866325,116.48532,0,150.9,39619.3835763889,2008-06-20,09:12:21
39.8663433,116.4853266,0,150.9,39619.383599537,2008-06-20,09:12:23
39.8663583,116.4853283,0,150.9,39619.3836226852,2008-06-20,09:12:25
39.8663999,116.4853099,0,150.9,39619.3836458333,2008-06-20,09:12:27
39.8664433,116.485255,0,150.9,39619.3836689815,2008-06-20,09:12:29
39.8664699,116.4852466,0,150.9,39619.3836921296,2008-06-20,09:12:31
39.866505,116.4852133,0,154.2,39619.3837152778,2008-06-20,09:12:33
39.8665166,116.4851899,0,154.2,39619.3837384259,2008-06-20,09:12:35
39.8665166,116.4851699,0,154.2,39619.3837615741,2008-06-20,09:12:37
39.8665233,116.4851533,0,154.2,39619.3837847222,2008-06-20,09:12:39
39.8665383,116.4851716,0,154.2,39619.3838078704,2008-06-20,09:12:41
39.8665633,116.48518,0,154.2,39619.3838310185,2008-06-20,09:12:43
39.8665833,116.4851633,0,157.5,39619.3838541667,2008-06-20,09:12:45
39.8666016,116.4851433,0,157.5,39619.3838773148,2008-06-20,09:12:47
39.8666233,116.4851066,0,157.5,39619.383900463,2008-06-20,09:12:49
39.8666533,116.4851049,0,160.8,39619.3839236111,2008-06-20,09:12:51
39.8666733,116.4850633,0,160.8,39619.3839467593,2008-06-20,09:12:53
39.8666916,116.4850383,0,160.8,39619.3839699074,2008-06-20,09:12:55
39.8667066,116.4850266,0,160.8,39619.3839930556,2008-06-20,09:12:57
39.86673,116.4850616,0,160.8,39619.3840162037,2008-06-20,09:12:59
39.8667433,116.4850866,0,160.8,39619.3840393518,2008-06-20,09:13:01
39.8667533,116.4850883,0,164,39619.3840625,2008-06-20,09:13:03
39.8667716,116.4850899,0,164,39619.3840856481,2008-06-20,09:13:05
39.8667816,116.4851549,0,164,39619.3841087963,2008-06-20,09:13:07
39.8668,116.4851683,0,164,39619.3841319444,2008-06-20,09:13:09
39.8668133,116.4851766,0,164,39619.3841550926,2008-06-20,09:13:11
39.866815,116.4851783,0,167.3,39619.3841782407,2008-06-20,09:13:13
39.8668183,116.4851949,0,167.3,39619.3842013889,2008-06-20,09:13:15
39.86684,116.4851916,0,167.3,39619.384224537,2008-06-20,09:13:17
39.8668616,116.48518,0,167.3,39619.3842476852,2008-06-20,09:13:19
39.8668883,116.4851699,0,170.6,39619.3842708333,2008-06-20,09:13:21
39.8669016,116.4851783,0,170.6,39619.3842939815,2008-06-20,09:13:23
39.8669049,116.4851766,0,170.6,39619.3843171296,2008-06-20,09:13:25
39.8669149,116.4851983,0,170.6,39619.3843402778,2008-06-20,09:13:27
39.8669216,116.4852133,0,173.9,39619.3843634259,2008-06-20,09:13:29
39.8669166,116.4852483,0,173.9,39619.3843865741,2008-06-20,09:13:31
39.8669183,116.4852749,0,173.9,39619.3844097222,2008-06-20,09:13:33
39.8669216,116.4853066,0,177.2,39619.3844328704,2008-06-20,09:13:35
39.8669266,116.4853433,0,177.2,39619.3844560185,2008-06-20,09:13:37
39.8669316,116.4853866,0,177.2,39619.3844791667,2008-06-20,09:13:39
39.8669349,116.4854133,0,177.2,39619.3845023148,2008-06-20,09:13:41
39.8669433,116.4854416,0,177.2,39619.384525463,2008-06-20,09:13:43
39.8669499,116.4854733,0,177.2,39619.3845486111,2008-06-20,09:13:45
39.8669516,116.4855316,0,177.2,39619.3845717593,2008-06-20,09:13:47
39.8669583,116.4855666,0,177.2,39619.3845949074,2008-06-20,09:13:49
39.8669633,116.4855883,0,177.2,39619.3846180556,2008-06-20,09:13:51
39.86697,116.485615,0,177.2,39619.3846412037,2008-06-20,09:13:53
39.8669733,116.4856433,0,177.2,39619.3846643518,2008-06-20,09:13:55
39.8669749,116.4856716,0,177.2,39619.3846875,2008-06-20,09:13:57
39.8669683,116.4857116,0,177.2,39619.3847106481,2008-06-20,09:13:59
39.8669683,116.4857383,0,177.2,39619.3847337963,2008-06-20,09:14:01
39.8669716,116.4857699,0,177.2,39619.3847569444,2008-06-20,09:14:03
39.8669766,116.4857916,0,177.2,39619.3847800926,2008-06-20,09:14:05
39.8669883,116.4858133,0,177.2,39619.3848032407,2008-06-20,09:14:07
39.8669916,116.4858266,0,177.2,39619.3848263889,2008-06-20,09:14:09
39.8669966,116.4858483,0,177.2,39619.384849537,2008-06-20,09:14:11
39.8670016,116.4858666,0,177.2,39619.3848726852,2008-06-20,09:14:13
39.8669966,116.4858983,0,177.2,39619.3848958333,2008-06-20,09:14:15
39.8669966,116.4859366,0,177.2,39619.3849189815,2008-06-20,09:14:17
39.8670033,116.4859666,0,177.2,39619.3849421296,2008-06-20,09:14:19
39.8670166,116.4859916,0,177.2,39619.3849652778,2008-06-20,09:14:21
39.8670299,116.4860016,0,177.2,39619.3849884259,2008-06-20,09:14:23
39.8670483,116.4860366,0,177.2,39619.3850115741,2008-06-20,09:14:25
39.8670616,116.48607,0,177.2,39619.3850347222,2008-06-20,09:14:27
39.8670766,116.4861033,0,177.2,39619.3850578704,2008-06-20,09:14:29
39.8671149,116.4861133,0,177.2,39619.3850810185,2008-06-20,09:14:31
39.8671433,116.486125,0,177.2,39619.3851041667,2008-06-20,09:14:33
39.86715,116.4861633,0,177.2,39619.3851273148,2008-06-20,09:14:35
39.86715,116.4862016,0,177.2,39619.385150463,2008-06-20,09:14:37
39.8671516,116.4862383,0,177.2,39619.3851736111,2008-06-20,09:14:39
39.8671616,116.4862533,0,177.2,39619.3851967593,2008-06-20,09:14:41
39.8671733,116.4862749,0,177.2,39619.3852199074,2008-06-20,09:14:43
39.8671816,116.4862983,0,177.2,39619.3852430556,2008-06-20,09:14:45
39.8671933,116.4863116,0,177.2,39619.3852662037,2008-06-20,09:14:47
39.8671949,116.486335,0,177.2,39619.3852893518,2008-06-20,09:14:49
39.8672066,116.48637,0,177.2,39619.3853125,2008-06-20,09:14:51
39.8672182,116.486385,0,177.2,39619.3853356481,2008-06-20,09:14:53
39.8672333,116.4864016,0,177.2,39619.3853587963,2008-06-20,09:14:55
39.867245,116.4864183,0,180.4,39619.3853819444,2008-06-20,09:14:57
39.8672533,116.4864433,0,180.4,39619.3854050926,2008-06-20,09:14:59
39.86726,116.4864666,0,180.4,39619.3854282407,2008-06-20,09:15:01
39.86726,116.4864883,0,180.4,39619.3854513889,2008-06-20,09:15:03
39.8672716,116.4865066,0,180.4,39619.385474537,2008-06-20,09:15:05
39.86729,116.486525,0,180.4,39619.3854976852,2008-06-20,09:15:07
39.8672999,116.4865699,0,180.4,39619.3855208333,2008-06-20,09:15:09
39.8673233,116.4865983,0,180.4,39619.3855439815,2008-06-20,09:15:11
39.8673416,116.4866266,0,180.4,39619.3855671296,2008-06-20,09:15:13
39.8673699,116.4866599,0,177.2,39619.3855902778,2008-06-20,09:15:15
39.86739,116.4866749,0,177.2,39619.385625,2008-06-20,09:15:18
39.8674049,116.4867083,0,173.9,39619.3856481481,2008-06-20,09:15:20
39.8674233,116.4867249,0,173.9,39619.3856712963,2008-06-20,09:15:22
39.8674333,116.48675,0,173.9,39619.3856944444,2008-06-20,09:15:24
39.8674333,116.4867883,0,173.9,39619.3857175926,2008-06-20,09:15:26
39.8674383,116.4868149,0,173.9,39619.3857407407,2008-06-20,09:15:28
39.8674499,116.4868449,0,173.9,39619.3857638889,2008-06-20,09:15:30
39.8674566,116.4868716,0,173.9,39619.385787037,2008-06-20,09:15:32
39.8674649,116.4868816,0,173.9,39619.3858101852,2008-06-20,09:15:34
39.8674766,116.4868883,0,173.9,39619.3858333333,2008-06-20,09:15:36
39.8674883,116.4869016,0,173.9,39619.3858564815,2008-06-20,09:15:38
39.8675016,116.4869049,0,173.9,39619.3858796296,2008-06-20,09:15:40
39.8675099,116.4869216,0,173.9,39619.3859027778,2008-06-20,09:15:42
39.8675166,116.4869583,0,173.9,39619.3859259259,2008-06-20,09:15:44
39.8675216,116.4870083,0,173.9,39619.3859490741,2008-06-20,09:15:46
39.8675116,116.48703,0,173.9,39619.3859722222,2008-06-20,09:15:48
39.8675066,116.4870483,0,173.9,39619.3859953704,2008-06-20,09:15:50
39.8674982,116.4870683,0,173.9,39619.3860185185,2008-06-20,09:15:52
39.8674883,116.4870816,0,173.9,39619.3860416667,2008-06-20,09:15:54
39.8674799,116.4871099,0,173.9,39619.3860648148,2008-06-20,09:15:56
39.8674799,116.4871333,0,173.9,39619.386087963,2008-06-20,09:15:58
39.8674766,116.4871683,0,173.9,39619.3861111111,2008-06-20,09:16:00
39.8674733,116.48721,0,173.9,39619.3861342593,2008-06-20,09:16:02
39.8674716,116.4872533,0,173.9,39619.3861574074,2008-06-20,09:16:04
39.86746,116.487275,0,170.6,39619.3861805556,2008-06-20,09:16:06
39.8674649,116.4872966,0,170.6,39619.3862037037,2008-06-20,09:16:08
39.8674649,116.48733,0,170.6,39619.3862268519,2008-06-20,09:16:10
39.8674616,116.4873549,0,170.6,39619.38625,2008-06-20,09:16:12
39.8674649,116.4873816,0,170.6,39619.3862731481,2008-06-20,09:16:14
39.8674649,116.4874133,0,170.6,39619.3862962963,2008-06-20,09:16:16
39.86747,116.48745,0,170.6,39619.3863194444,2008-06-20,09:16:18
39.8674766,116.4874766,0,170.6,39619.3863425926,2008-06-20,09:16:20
39.8674749,116.4874949,0,167.3,39619.3863657407,2008-06-20,09:16:22
39.8674683,116.4875266,0,167.3,39619.3863888889,2008-06-20,09:16:24
39.8674916,116.4875466,0,167.3,39619.386412037,2008-06-20,09:16:26
39.8675033,116.4875466,0,167.3,39619.3864351852,2008-06-20,09:16:28
39.8675116,116.4875649,0,167.3,39619.3864583333,2008-06-20,09:16:30
39.8675316,116.4875833,0,167.3,39619.3864814815,2008-06-20,09:16:32
39.8675383,116.4875916,0,164,39619.3865046296,2008-06-20,09:16:34
39.8675516,116.4875933,0,167.3,39619.3865277778,2008-06-20,09:16:36
39.867555,116.4876066,0,167.3,39619.3865509259,2008-06-20,09:16:38
39.8675649,116.4876066,0,167.3,39619.3865740741,2008-06-20,09:16:40
39.8675716,116.4875966,0,167.3,39619.3865972222,2008-06-20,09:16:42
39.8675883,116.4876066,0,167.3,39619.3866203704,2008-06-20,09:16:44
39.8676266,116.48761,0,167.3,39619.3866435185,2008-06-20,09:16:46
39.8676316,116.4876316,0,167.3,39619.3866666667,2008-06-20,09:16:48
39.8676449,116.4876783,0,167.3,39619.3866898148,2008-06-20,09:16:50
39.8676833,116.487735,0,164,39619.3869444444,2008-06-20,09:17:12
39.8676883,116.4877266,0,164,39619.3869675926,2008-06-20,09:17:14
39.8676899,116.48773,0,167.3,39619.3871527778,2008-06-20,09:17:30
39.8676933,116.4877266,0,167.3,39619.3871759259,2008-06-20,09:17:32
39.8677033,116.4877316,0,167.3,39619.3871990741,2008-06-20,09:17:34
39.8677199,116.4877266,0,167.3,39619.3872222222,2008-06-20,09:17:36
39.8677299,116.4877366,0,167.3,39619.3872453704,2008-06-20,09:17:38
39.8677433,116.4877483,0,167.3,39619.3872685185,2008-06-20,09:17:40
39.8677599,116.4877399,0,167.3,39619.3872916667,2008-06-20,09:17:42
39.8677733,116.4877516,0,167.3,39619.3873148148,2008-06-20,09:17:44
39.86778,116.4877683,0,167.3,39619.387337963,2008-06-20,09:17:46
39.8677883,116.4877766,0,167.3,39619.3873611111,2008-06-20,09:17:48
39.8678016,116.4877833,0,167.3,39619.3873842593,2008-06-20,09:17:50
39.8678066,116.4877833,0,167.3,39619.3874074074,2008-06-20,09:17:52
39.8677999,116.48782,0,167.3,39619.3874305556,2008-06-20,09:17:54
39.8677999,116.4878983,0,167.3,39619.3874537037,2008-06-20,09:17:56
39.8678133,116.4879166,0,167.3,39619.3874768519,2008-06-20,09:17:58
39.8678399,116.4879266,0,167.3,39619.3875,2008-06-20,09:18:00
39.86785,116.48794,0,167.3,39619.3875231481,2008-06-20,09:18:02
39.8678633,116.4879516,0,167.3,39619.3875462963,2008-06-20,09:18:04
39.8678983,116.4880233,0,167.3,39619.3876273148,2008-06-20,09:18:11
39.8679033,116.4880549,0,167.3,39619.387650463,2008-06-20,09:18:13
39.8679033,116.4880899,0,167.3,39619.3876736111,2008-06-20,09:18:15
39.8679133,116.488115,0,167.3,39619.3876967593,2008-06-20,09:18:17
39.8679299,116.48813,0,167.3,39619.3877314815,2008-06-20,09:18:20
39.8679333,116.4881516,0,167.3,39619.3877546296,2008-06-20,09:18:22
39.8679249,116.4881966,0,167.3,39619.3878009259,2008-06-20,09:18:26
39.8679283,116.4882183,0,167.3,39619.3878240741,2008-06-20,09:18:28
39.8679233,116.4882366,0,167.3,39619.3878472222,2008-06-20,09:18:30
39.8679216,116.4882583,0,167.3,39619.3878703704,2008-06-20,09:18:32
39.8679183,116.4882733,0,167.3,39619.3878935185,2008-06-20,09:18:34
39.8679099,116.48829,0,164,39619.3879166667,2008-06-20,09:18:36
39.867905,116.488325,0,164,39619.3879398148,2008-06-20,09:18:38
39.8678983,116.4883616,0,164,39619.387962963,2008-06-20,09:18:40
39.8678683,116.4884283,0,164,39619.3879861111,2008-06-20,09:18:42
39.8678583,116.4884583,0,164,39619.3880092593,2008-06-20,09:18:44
39.8678483,116.4884766,0,164,39619.3880324074,2008-06-20,09:18:46
39.8678299,116.488485,0,164,39619.3880555556,2008-06-20,09:18:48
39.8678383,116.4884833,0,164,39619.3880787037,2008-06-20,09:18:50
39.8678383,116.4884966,0,164,39619.3881134259,2008-06-20,09:18:53
39.867835,116.4885116,0,164,39619.3881712963,2008-06-20,09:18:58
39.867825,116.4885166,0,164,39619.3881944444,2008-06-20,09:19:00
39.8678133,116.48852,0,164,39619.3882175926,2008-06-20,09:19:02
39.8678016,116.4885299,0,164,39619.3882407407,2008-06-20,09:19:04
39.867795,116.4885333,0,164,39619.3882638889,2008-06-20,09:19:06
39.8677749,116.4885333,0,164,39619.3882986111,2008-06-20,09:19:09
39.8677616,116.4885366,0,164,39619.3883217593,2008-06-20,09:19:11
39.8677449,116.488535,0,164,39619.3883449074,2008-06-20,09:19:13
39.867725,116.4885416,0,164,39619.3883680556,2008-06-20,09:19:15
39.8676916,116.4885383,0,164,39619.3883912037,2008-06-20,09:19:17
39.8676666,116.4885249,0,164,39619.3884143519,2008-06-20,09:19:19
39.8676349,116.4885016,0,164,39619.3884375,2008-06-20,09:19:21
39.8676116,116.4884933,0,164,39619.3884606481,2008-06-20,09:19:23
39.8675966,116.4884883,0,164,39619.3884837963,2008-06-20,09:19:25
39.8675783,116.4885033,0,164,39619.3885069444,2008-06-20,09:19:27
39.8675599,116.4885083,0,164,39619.3885300926,2008-06-20,09:19:29
39.8675433,116.4885066,0,164,39619.3885532407,2008-06-20,09:19:31
39.8675283,116.4885099,0,164,39619.3885763889,2008-06-20,09:19:33
39.8675066,116.4885166,0,164,39619.388599537,2008-06-20,09:19:35
39.8674883,116.4885116,0,164,39619.3886226852,2008-06-20,09:19:37
39.8674799,116.48852,0,164,39619.3886458333,2008-06-20,09:19:39
39.8674333,116.4885116,0,164,39619.3886921296,2008-06-20,09:19:43
39.8674249,116.4884966,0,164,39619.3887152778,2008-06-20,09:19:45
39.8674049,116.488485,0,164,39619.3888657407,2008-06-20,09:19:58
39.8673966,116.48848,0,164,39619.3888888889,2008-06-20,09:20:00
39.8673816,116.4884733,0,164,39619.388912037,2008-06-20,09:20:02
39.8673566,116.4884666,0,164,39619.3889351852,2008-06-20,09:20:04
39.8673349,116.4884666,0,164,39619.3889583333,2008-06-20,09:20:06
39.8673083,116.4884583,0,164,39619.3889814815,2008-06-20,09:20:08
39.8672866,116.4884633,0,164,39619.3890046296,2008-06-20,09:20:10
39.86726,116.488465,0,164,39619.3890277778,2008-06-20,09:20:12
39.8672366,116.4884616,0,164,39619.3890509259,2008-06-20,09:20:14
39.8672099,116.4884583,0,164,39619.3890740741,2008-06-20,09:20:16
39.8671833,116.4884599,0,164,39619.3890972222,2008-06-20,09:20:18
39.8671616,116.4884683,0,164,39619.3891203704,2008-06-20,09:20:20
39.8671383,116.4884783,0,164,39619.3891435185,2008-06-20,09:20:22
39.8671149,116.4884866,0,164,39619.3891666667,2008-06-20,09:20:24
39.8670933,116.4884933,0,164,39619.3891898148,2008-06-20,09:20:26
39.8670749,116.4885016,0,164,39619.389212963,2008-06-20,09:20:28
39.8670316,116.4885133,0,164,39619.3892361111,2008-06-20,09:20:30
39.8670082,116.4885099,0,164,39619.3892592593,2008-06-20,09:20:32
39.8669866,116.4885099,0,164,39619.3892824074,2008-06-20,09:20:34
39.8669766,116.4885249,0,164,39619.3893055556,2008-06-20,09:20:36
39.8669566,116.4885333,0,164,39619.3893287037,2008-06-20,09:20:38
39.8669583,116.4885433,0,164,39619.3893518519,2008-06-20,09:20:40
39.866965,116.4885599,0,164,39619.389375,2008-06-20,09:20:42
39.8669533,116.488585,0,164,39619.3893981481,2008-06-20,09:20:44
39.8669449,116.4886016,0,164,39619.3894212963,2008-06-20,09:20:46
39.8669199,116.4886099,0,164,39619.3894444444,2008-06-20,09:20:48
39.8668833,116.4886033,0,164,39619.3894675926,2008-06-20,09:20:50
39.8668583,116.4885949,0,164,39619.3894907407,2008-06-20,09:20:52
39.8668266,116.48859,0,160.8,39619.3895138889,2008-06-20,09:20:54
39.8668049,116.48857,0,160.8,39619.389537037,2008-06-20,09:20:56
39.8667799,116.4885566,0,160.8,39619.3895601852,2008-06-20,09:20:58
39.8667416,116.4885799,0,160.8,39619.3895833333,2008-06-20,09:21:00
39.8667166,116.4886299,0,160.8,39619.3896064815,2008-06-20,09:21:02
39.8666766,116.4886583,0,160.8,39619.3896296296,2008-06-20,09:21:04
39.8666249,116.4886933,0,160.8,39619.3896527778,2008-06-20,09:21:06
39.8665949,116.4887183,0,160.8,39619.3896759259,2008-06-20,09:21:08
39.86656,116.48873,0,160.8,39619.3896990741,2008-06-20,09:21:10
39.8665249,116.4887483,0,160.8,39619.3897569444,2008-06-20,09:21:15
39.8665032,116.4887466,0,160.8,39619.3897800926,2008-06-20,09:21:17
39.8664866,116.4887433,0,160.8,39619.3898032407,2008-06-20,09:21:19
39.8664683,116.4887483,0,160.8,39619.3898263889,2008-06-20,09:21:21
39.8664666,116.4887616,0,160.8,39619.389849537,2008-06-20,09:21:23
39.8664699,116.4887483,0,160.8,39619.3898726852,2008-06-20,09:21:25
39.8664433,116.48873,0,160.8,39619.3899074074,2008-06-20,09:21:28
39.8664066,116.48871,0,160.8,39619.3899305556,2008-06-20,09:21:30
39.8663566,116.4887149,0,160.8,39619.3899537037,2008-06-20,09:21:32
39.8663033,116.48873,0,160.8,39619.3899768519,2008-06-20,09:21:34
39.8662616,116.4887416,0,160.8,39619.39,2008-06-20,09:21:36
39.8662283,116.488745,0,160.8,39619.3900231481,2008-06-20,09:21:38
39.8662116,116.4887349,0,160.8,39619.3900462963,2008-06-20,09:21:40
39.8662166,116.4887216,0,160.8,39619.3900694444,2008-06-20,09:21:42
39.8662283,116.4886916,0,160.8,39619.3900925926,2008-06-20,09:21:44
39.8662232,116.48867,0,160.8,39619.3901157407,2008-06-20,09:21:46
39.866255,116.4886383,0,160.8,39619.3902083333,2008-06-20,09:21:54
39.866255,116.4886449,0,160.8,39619.3902314815,2008-06-20,09:21:56
39.8662533,116.4886566,0,160.8,39619.3902546296,2008-06-20,09:21:58
39.8662516,116.4886466,0,160.8,39619.3903587963,2008-06-20,09:22:07
39.8662616,116.48866,0,160.8,39619.3903819444,2008-06-20,09:22:09
39.8662816,116.4886516,0,160.8,39619.3904050926,2008-06-20,09:22:11
39.8662866,116.48864,0,160.8,39619.3904282407,2008-06-20,09:22:13
39.8663033,116.4886149,0,160.8,39619.3905787037,2008-06-20,09:22:26
39.866295,116.4886333,0,160.8,39619.3906018519,2008-06-20,09:22:28
39.8662999,116.48864,0,160.8,39619.390625,2008-06-20,09:22:30
39.8663033,116.4886216,0,160.8,39619.3909606481,2008-06-20,09:22:59
39.8662966,116.4886216,0,160.8,39619.3909837963,2008-06-20,09:23:01
39.8662983,116.4886383,0,160.8,39619.3910069444,2008-06-20,09:23:03
39.8663166,116.4886633,0,164,39619.3910300926,2008-06-20,09:23:05
39.8663516,116.4887149,0,164,39619.3910532407,2008-06-20,09:23:07
39.8663783,116.488775,0,164,39619.3910763889,2008-06-20,09:23:09
39.8664216,116.488835,0,164,39619.391099537,2008-06-20,09:23:11
39.8664516,116.4888749,0,164,39619.3911226852,2008-06-20,09:23:13
39.8664816,116.4889216,0,164,39619.3911458333,2008-06-20,09:23:15
39.8665032,116.48897,0,164,39619.3911689815,2008-06-20,09:23:17
39.8665266,116.4889949,0,164,39619.3911921296,2008-06-20,09:23:19
39.8665616,116.489025,0,164,39619.3912152778,2008-06-20,09:23:21
39.8666099,116.4890666,0,164,39619.3912384259,2008-06-20,09:23:23
39.8666383,116.4890816,0,164,39619.3912847222,2008-06-20,09:23:27
39.8666566,116.4890816,0,164,39619.3913078704,2008-06-20,09:23:29
39.8666649,116.4891499,0,164,39619.3913425926,2008-06-20,09:23:32
39.8667583,116.4891366,0,160.8,39619.391400463,2008-06-20,09:23:37
39.866745,116.4892316,0,160.8,39619.3914467593,2008-06-20,09:23:41
39.8667899,116.4893383,0,160.8,39619.3914699074,2008-06-20,09:23:43
39.8668433,116.4894133,0,160.8,39619.3914930556,2008-06-20,09:23:45
39.86687,116.4894649,0,160.8,39619.3915162037,2008-06-20,09:23:47
39.8668616,116.4894783,0,160.8,39619.3915393518,2008-06-20,09:23:49
39.8668833,116.4895083,0,160.8,39619.3915625,2008-06-20,09:23:51
39.8668649,116.4895083,0,160.8,39619.3915856481,2008-06-20,09:23:53
39.8668383,116.4895066,0,160.8,39619.3916898148,2008-06-20,09:24:02
39.8668416,116.4895166,0,160.8,39619.391724537,2008-06-20,09:24:05
39.8668183,116.4895016,0,160.8,39619.3917708333,2008-06-20,09:24:09
39.866785,116.4894899,0,160.8,39619.3917939815,2008-06-20,09:24:11
39.8667516,116.4894516,0,160.8,39619.3918171296,2008-06-20,09:24:13
39.8666833,116.489445,0,160.8,39619.3918402778,2008-06-20,09:24:15
39.8666166,116.4894383,0,160.8,39619.3918634259,2008-06-20,09:24:17
39.8665699,116.4894166,0,160.8,39619.3918865741,2008-06-20,09:24:19
39.8666533,116.4890866,0,160.8,39619.4013773148,2008-06-20,09:37:59
39.8666716,116.4890699,0,160.8,39619.401400463,2008-06-20,09:38:01
39.8666799,116.489075,0,160.8,39619.4014236111,2008-06-20,09:38:03
39.8666933,116.4890699,0,160.8,39619.4014467593,2008-06-20,09:38:05
39.86669,116.4890316,0,160.8,39619.4014699074,2008-06-20,09:38:07
39.8666666,116.4889983,0,164,39619.4014930556,2008-06-20,09:38:09
39.8666616,116.4889533,0,164,39619.4015162037,2008-06-20,09:38:11
39.8666666,116.4889166,0,164,39619.4015393518,2008-06-20,09:38:13
39.8666783,116.488885,0,164,39619.4015625,2008-06-20,09:38:15
39.8666866,116.4888549,0,164,39619.4015856481,2008-06-20,09:38:17
39.866685,116.4888216,0,164,39619.4016087963,2008-06-20,09:38:19
39.8666916,116.4888133,0,164,39619.4016319444,2008-06-20,09:38:21
39.8667,116.4888083,0,164,39619.4016550926,2008-06-20,09:38:23
39.8667133,116.4887883,0,164,39619.4016782407,2008-06-20,09:38:25
39.8667366,116.4887716,0,164,39619.4017013889,2008-06-20,09:38:27
39.8667516,116.48874,0,164,39619.401724537,2008-06-20,09:38:29
39.86677,116.4887316,0,164,39619.4017476852,2008-06-20,09:38:31
39.866785,116.4887283,0,164,39619.4017708333,2008-06-20,09:38:33
39.8667933,116.48874,0,164,39619.4017939815,2008-06-20,09:38:35
39.8667983,116.4887549,0,164,39619.4018171296,2008-06-20,09:38:37
39.8667883,116.4887549,0,164,39619.4018402778,2008-06-20,09:38:39
39.8667816,116.4887316,0,164,39619.4018634259,2008-06-20,09:38:41
39.8667883,116.4887433,0,164,39619.4018865741,2008-06-20,09:38:43
39.8667966,116.488765,0,164,39619.4019097222,2008-06-20,09:38:45
39.8668083,116.4887699,0,164,39619.4019328704,2008-06-20,09:38:47
39.866815,116.4887683,0,164,39619.4019560185,2008-06-20,09:38:49
39.8668283,116.4887766,0,164,39619.4019791667,2008-06-20,09:38:51
39.8668733,116.4887283,0,164,39619.4020023148,2008-06-20,09:38:53
39.8669033,116.4887083,0,164,39619.402025463,2008-06-20,09:38:55
39.8669466,116.4886649,0,164,39619.4020486111,2008-06-20,09:38:57
39.8669683,116.4886683,0,164,39619.4020717593,2008-06-20,09:38:59
39.8669816,116.4886799,0,164,39619.4020949074,2008-06-20,09:39:01
39.8670049,116.4886916,0,164,39619.4021180556,2008-06-20,09:39:03
39.8670483,116.4886766,0,164,39619.4021412037,2008-06-20,09:39:05
39.8670816,116.4886583,0,164,39619.4021643519,2008-06-20,09:39:07
39.8671033,116.4886366,0,164,39619.4021875,2008-06-20,09:39:09
39.8671166,116.488605,0,164,39619.4022106482,2008-06-20,09:39:11
39.8671233,116.4885633,0,164,39619.4022337963,2008-06-20,09:39:13
39.86712,116.4885283,0,164,39619.4023263889,2008-06-20,09:39:21
39.8671283,116.4885266,0,164,39619.402349537,2008-06-20,09:39:23
39.8671433,116.488515,0,164,39619.4023726852,2008-06-20,09:39:25
39.8671549,116.4885016,0,164,39619.4023958333,2008-06-20,09:39:27
39.8671716,116.4884883,0,164,39619.4024189815,2008-06-20,09:39:29
39.8671916,116.4884816,0,164,39619.4024421296,2008-06-20,09:39:31
39.8672116,116.4884566,0,164,39619.4024652778,2008-06-20,09:39:33
39.8672182,116.4884249,0,164,39619.4024884259,2008-06-20,09:39:35
39.8672299,116.4884266,0,164,39619.4025115741,2008-06-20,09:39:37
39.8672399,116.4884466,0,164,39619.4025347222,2008-06-20,09:39:39
39.8672233,116.4884616,0,164,39619.4025578704,2008-06-20,09:39:41
39.8672083,116.4884833,0,164,39619.4025810185,2008-06-20,09:39:43
39.8671949,116.4885133,0,164,39619.4026041667,2008-06-20,09:39:45
39.8671683,116.4885233,0,164,39619.4026273148,2008-06-20,09:39:47
39.8671449,116.4885266,0,160.8,39619.402650463,2008-06-20,09:39:49
39.8671266,116.4885333,0,160.8,39619.4026736111,2008-06-20,09:39:51
39.8671033,116.4885366,0,160.8,39619.4026967593,2008-06-20,09:39:53
39.86708,116.4885583,0,160.8,39619.4027199074,2008-06-20,09:39:55
39.8670616,116.4885833,0,160.8,39619.4027430556,2008-06-20,09:39:57
39.8670449,116.4886099,0,160.8,39619.4027662037,2008-06-20,09:39:59
39.8670283,116.4886366,0,160.8,39619.4027893519,2008-06-20,09:40:01
39.8670133,116.4886616,0,160.8,39619.4028125,2008-06-20,09:40:03
39.8669916,116.4886733,0,160.8,39619.4028356481,2008-06-20,09:40:05
39.8669766,116.4886833,0,160.8,39619.4028587963,2008-06-20,09:40:07
39.8669349,116.48867,0,160.8,39619.4028819444,2008-06-20,09:40:09
39.8669149,116.4886716,0,160.8,39619.4029050926,2008-06-20,09:40:11
39.8669016,116.4886883,0,164,39619.4029282407,2008-06-20,09:40:13
39.8668783,116.488695,0,164,39619.4029513889,2008-06-20,09:40:15
39.8668566,116.488705,0,164,39619.402974537,2008-06-20,09:40:17
39.8668333,116.4887166,0,164,39619.4029976852,2008-06-20,09:40:19
39.8668133,116.4887349,0,164,39619.4030208333,2008-06-20,09:40:21
39.8667983,116.4887366,0,164,39619.4030439815,2008-06-20,09:40:23
39.8667749,116.4887433,0,164,39619.4030671296,2008-06-20,09:40:25
39.8667583,116.4887433,0,164,39619.4030902778,2008-06-20,09:40:27
39.8667399,116.4887433,0,164,39619.4031134259,2008-06-20,09:40:29
39.8667066,116.488765,0,164,39619.4031365741,2008-06-20,09:40:31
39.8666783,116.48876,0,164,39619.4031597222,2008-06-20,09:40:33
39.8666549,116.4887699,0,164,39619.4031828704,2008-06-20,09:40:35
39.8666416,116.4887849,0,164,39619.4032060185,2008-06-20,09:40:37
39.8666216,116.4887916,0,164,39619.4032291667,2008-06-20,09:40:39
39.86659,116.4887866,0,164,39619.4032523148,2008-06-20,09:40:41
39.8665649,116.488775,0,164,39619.403275463,2008-06-20,09:40:43
39.866545,116.4887616,0,164,39619.4032986111,2008-06-20,09:40:45
39.8665133,116.4887566,0,164,39619.4033217593,2008-06-20,09:40:47
39.8664833,116.48876,0,164,39619.4033449074,2008-06-20,09:40:49
39.8664483,116.4887633,0,167.3,39619.4033680556,2008-06-20,09:40:51
39.8664283,116.488745,0,167.3,39619.4033912037,2008-06-20,09:40:53
39.8664366,116.4886999,0,167.3,39619.4034143519,2008-06-20,09:40:55
39.8664233,116.4886816,0,167.3,39619.4034375,2008-06-20,09:40:57
39.8664033,116.4886683,0,167.3,39619.4034606481,2008-06-20,09:40:59
39.8663916,116.4886466,0,167.3,39619.4034837963,2008-06-20,09:41:01
39.8663616,116.4886466,0,170.6,39619.4035069444,2008-06-20,09:41:03
39.8663416,116.4886333,0,170.6,39619.4035300926,2008-06-20,09:41:05
39.8663149,116.4886499,0,170.6,39619.4035532407,2008-06-20,09:41:07
39.8662916,116.4886733,0,170.6,39619.4035763889,2008-06-20,09:41:09
39.8662766,116.4886816,0,170.6,39619.403599537,2008-06-20,09:41:11
39.8662533,116.4887033,0,170.6,39619.4036226852,2008-06-20,09:41:13
39.8662299,116.488725,0,173.9,39619.4036458333,2008-06-20,09:41:15
39.8662133,116.4887483,0,173.9,39619.4036689815,2008-06-20,09:41:17
39.8662016,116.4887666,0,173.9,39619.4036921296,2008-06-20,09:41:19
39.8661899,116.4887683,0,173.9,39619.4037152778,2008-06-20,09:41:21
39.8661649,116.4887866,0,177.2,39619.4037384259,2008-06-20,09:41:23
39.8661466,116.4888033,0,177.2,39619.4037615741,2008-06-20,09:41:25
39.8661483,116.4888,0,177.2,39619.4037847222,2008-06-20,09:41:27
39.866155,116.488815,0,177.2,39619.4038078704,2008-06-20,09:41:29
39.8661599,116.4888249,0,177.2,39619.4038310185,2008-06-20,09:41:31
39.8661683,116.4888316,0,177.2,39619.4038541667,2008-06-20,09:41:33
39.8661833,116.4888516,0,173.9,39619.4038773148,2008-06-20,09:41:35
39.8661866,116.4888599,0,173.9,39619.403900463,2008-06-20,09:41:37
39.8661966,116.4888666,0,173.9,39619.4039236111,2008-06-20,09:41:39
39.8662083,116.4888733,0,173.9,39619.4039467593,2008-06-20,09:41:41
39.8662216,116.488885,0,173.9,39619.4039699074,2008-06-20,09:41:43
39.8662299,116.4888833,0,173.9,39619.4039930556,2008-06-20,09:41:45
39.8662383,116.4888816,0,173.9,39619.4040162037,2008-06-20,09:41:47
39.8662583,116.4888899,0,173.9,39619.4040393519,2008-06-20,09:41:49
39.8662833,116.4888949,0,173.9,39619.4040625,2008-06-20,09:41:51
39.8662816,116.4889383,0,173.9,39619.4040856481,2008-06-20,09:41:53
39.866295,116.4889766,0,173.9,39619.4041087963,2008-06-20,09:41:55
39.8663133,116.4890133,0,173.9,39619.4041319444,2008-06-20,09:41:57
39.8663183,116.4890383,0,173.9,39619.4041550926,2008-06-20,09:41:59
39.8663083,116.4890699,0,173.9,39619.4041782407,2008-06-20,09:42:01
39.8663033,116.4890933,0,173.9,39619.4042013889,2008-06-20,09:42:03
39.8662932,116.489095,0,173.9,39619.404224537,2008-06-20,09:42:05
39.8662749,116.4890733,0,173.9,39619.4042476852,2008-06-20,09:42:07
39.8662683,116.4890666,0,173.9,39619.4042708333,2008-06-20,09:42:09
39.8662316,116.4890366,0,173.9,39619.4042939815,2008-06-20,09:42:11
39.866115,116.4889633,0,173.9,39619.4043171296,2008-06-20,09:42:13
39.8660683,116.4889449,0,173.9,39619.4043402778,2008-06-20,09:42:15
39.8660183,116.4889283,0,173.9,39619.4043634259,2008-06-20,09:42:17
39.8659766,116.4889466,0,173.9,39619.4043865741,2008-06-20,09:42:19
39.8659316,116.48897,0,173.9,39619.4044097222,2008-06-20,09:42:21
39.8659116,116.4890149,0,173.9,39619.4044328704,2008-06-20,09:42:23
39.86589,116.4890516,0,173.9,39619.4044560185,2008-06-20,09:42:25
39.8658699,116.48909,0,173.9,39619.4044791667,2008-06-20,09:42:27
39.8658549,116.4891166,0,173.9,39619.4045023148,2008-06-20,09:42:29
39.8658366,116.4891199,0,177.2,39619.404525463,2008-06-20,09:42:31
39.8658216,116.4891433,0,177.2,39619.4045486111,2008-06-20,09:42:33
39.8657849,116.4891716,0,177.2,39619.4045717593,2008-06-20,09:42:35
39.8657699,116.4891766,0,177.2,39619.4045949074,2008-06-20,09:42:37
39.8657366,116.4891633,0,177.2,39619.4046180556,2008-06-20,09:42:39
39.8656999,116.4891516,0,180.4,39619.4046412037,2008-06-20,09:42:41
39.865665,116.4891416,0,180.4,39619.4046643519,2008-06-20,09:42:43
39.8656299,116.4891333,0,180.4,39619.4046875,2008-06-20,09:42:45
39.8655899,116.4891216,0,180.4,39619.4047106481,2008-06-20,09:42:47
39.8655516,116.4891133,0,180.4,39619.4047337963,2008-06-20,09:42:49
39.8655183,116.4891066,0,180.4,39619.4047569444,2008-06-20,09:42:51
39.86548,116.4891049,0,180.4,39619.4047800926,2008-06-20,09:42:53
39.8654616,116.4891083,0,180.4,39619.4048032407,2008-06-20,09:42:55
39.8654466,116.4891199,0,180.4,39619.4048263889,2008-06-20,09:42:57
39.8654366,116.4891266,0,183.7,39619.404849537,2008-06-20,09:42:59
39.8654233,116.4891166,0,183.7,39619.4048726852,2008-06-20,09:43:01
39.86541,116.4891049,0,183.7,39619.4048958333,2008-06-20,09:43:03
39.8653866,116.489095,0,183.7,39619.4049189815,2008-06-20,09:43:05
39.8653666,116.48906,0,183.7,39619.4049421296,2008-06-20,09:43:07
39.8653533,116.4890283,0,183.7,39619.4049652778,2008-06-20,09:43:09
39.8653383,116.4890016,0,183.7,39619.4049884259,2008-06-20,09:43:11
39.8653133,116.4889783,0,183.7,39619.4050115741,2008-06-20,09:43:13
39.86527,116.4889683,0,183.7,39619.4050347222,2008-06-20,09:43:15
39.865255,116.4889516,0,183.7,39619.4050578704,2008-06-20,09:43:17
39.86523,116.4889616,0,183.7,39619.4050810185,2008-06-20,09:43:19
39.8652033,116.4889599,0,183.7,39619.4051041667,2008-06-20,09:43:21
39.865185,116.4889233,0,180.4,39619.4051273148,2008-06-20,09:43:23
39.8651866,116.488865,0,180.4,39619.405150463,2008-06-20,09:43:25
39.8651766,116.4888216,0,180.4,39619.4051736111,2008-06-20,09:43:27
39.865175,116.4887866,0,180.4,39619.4051967593,2008-06-20,09:43:29
39.8651566,116.4887683,0,180.4,39619.4052199074,2008-06-20,09:43:31
39.8651349,116.4887283,0,180.4,39619.4052430556,2008-06-20,09:43:33
39.8651399,116.48869,0,180.4,39619.4052662037,2008-06-20,09:43:35
39.8651499,116.4886883,0,180.4,39619.4052893519,2008-06-20,09:43:37
39.8651933,116.48864,0,177.2,39619.4053125,2008-06-20,09:43:39
39.8652183,116.4886099,0,177.2,39619.4053356481,2008-06-20,09:43:41
39.8652399,116.488585,0,177.2,39619.4053587963,2008-06-20,09:43:43
39.8652499,116.4885583,0,177.2,39619.4053819444,2008-06-20,09:43:45
39.86526,116.488535,0,177.2,39619.4054050926,2008-06-20,09:43:47
39.86527,116.4885,0,177.2,39619.4054282407,2008-06-20,09:43:49
39.8652716,116.4884866,0,177.2,39619.4054513889,2008-06-20,09:43:51
39.86527,116.4884733,0,173.9,39619.405474537,2008-06-20,09:43:53
39.8652649,116.4884699,0,173.9,39619.4054976852,2008-06-20,09:43:55
39.8652666,116.4884483,0,173.9,39619.4055208333,2008-06-20,09:43:57
39.8652566,116.4884316,0,173.9,39619.4055439815,2008-06-20,09:43:59
39.865245,116.4884216,0,173.9,39619.4055671296,2008-06-20,09:44:01
39.8652316,116.4884066,0,173.9,39619.4055902778,2008-06-20,09:44:03
39.8652216,116.4883983,0,173.9,39619.4056134259,2008-06-20,09:44:05
39.8652066,116.4883883,0,173.9,39619.4056365741,2008-06-20,09:44:07
39.8651883,116.4883866,0,173.9,39619.4056597222,2008-06-20,09:44:09
39.865175,116.4883716,0,173.9,39619.4056828704,2008-06-20,09:44:11
39.8651699,116.4883583,0,173.9,39619.4057060185,2008-06-20,09:44:13
39.86516,116.4883333,0,173.9,39619.4057291667,2008-06-20,09:44:15
39.865145,116.4883199,0,173.9,39619.4057523148,2008-06-20,09:44:17
39.8651349,116.4883083,0,173.9,39619.405775463,2008-06-20,09:44:19
39.86513,116.4883083,0,177.2,39619.4057986111,2008-06-20,09:44:21
39.865115,116.4883116,0,177.2,39619.4058217593,2008-06-20,09:44:23
39.8651016,116.4882983,0,177.2,39619.4058449074,2008-06-20,09:44:25
39.8650999,116.4882866,0,177.2,39619.4058680556,2008-06-20,09:44:27
39.8650916,116.4882716,0,177.2,39619.4058912037,2008-06-20,09:44:29
39.8650882,116.4882516,0,177.2,39619.4059143519,2008-06-20,09:44:31
39.8650683,116.4882383,0,177.2,39619.4059375,2008-06-20,09:44:33
39.86505,116.4882216,0,177.2,39619.4059606481,2008-06-20,09:44:35
39.8650283,116.4882099,0,177.2,39619.4059837963,2008-06-20,09:44:37
39.8650016,116.4881966,0,177.2,39619.4060069444,2008-06-20,09:44:39
39.8649783,116.4881799,0,177.2,39619.4060300926,2008-06-20,09:44:41
39.864965,116.4881749,0,177.2,39619.4060532407,2008-06-20,09:44:43
39.8649383,116.4881583,0,180.4,39619.4060763889,2008-06-20,09:44:45
39.8649183,116.4881433,0,180.4,39619.406099537,2008-06-20,09:44:47
39.8648933,116.4881399,0,180.4,39619.4061921296,2008-06-20,09:44:55
39.8648866,116.4881233,0,180.4,39619.4062152778,2008-06-20,09:44:57
39.8648899,116.4880983,0,180.4,39619.4062384259,2008-06-20,09:44:59
39.8648933,116.4880733,0,180.4,39619.4062615741,2008-06-20,09:45:01
39.8649016,116.488045,0,180.4,39619.4062847222,2008-06-20,09:45:03
39.8649133,116.488025,0,180.4,39619.4063078704,2008-06-20,09:45:05
39.8649249,116.487995,0,180.4,39619.4063310185,2008-06-20,09:45:07
39.8649449,116.4879699,0,180.4,39619.4063541667,2008-06-20,09:45:09
39.8649599,116.48794,0,180.4,39619.4063773148,2008-06-20,09:45:11
39.8649833,116.4879116,0,180.4,39619.406400463,2008-06-20,09:45:13
39.8650083,116.4878883,0,180.4,39619.4064236111,2008-06-20,09:45:15
39.8650516,116.4878749,0,180.4,39619.4064467593,2008-06-20,09:45:17
39.8650666,116.487835,0,180.4,39619.4064699074,2008-06-20,09:45:19
39.8650882,116.4877983,0,180.4,39619.4064930556,2008-06-20,09:45:21
39.8650916,116.4877433,0,180.4,39619.4065162037,2008-06-20,09:45:23
39.8650566,116.4880899,0,164,39619.4113888889,2008-06-20,09:52:24
39.8650733,116.4881199,0,164,39619.411412037,2008-06-20,09:52:26
39.8650733,116.48815,0,164,39619.4114351852,2008-06-20,09:52:28
39.8650666,116.4881483,0,164,39619.4114583333,2008-06-20,09:52:30
39.8650849,116.4881483,0,164,39619.4114814815,2008-06-20,09:52:32
39.8650683,116.4881466,0,164,39619.4115046296,2008-06-20,09:52:34
39.8650733,116.48815,0,164,39619.4115277778,2008-06-20,09:52:36
39.8650716,116.4881533,0,164,39619.4115509259,2008-06-20,09:52:38
39.8650816,116.488165,0,164,39619.4115740741,2008-06-20,09:52:40
39.8650849,116.4881683,0,164,39619.4115972222,2008-06-20,09:52:42
39.865105,116.4881883,0,164,39619.4116435185,2008-06-20,09:52:46
39.8651133,116.4881916,0,164,39619.4116666667,2008-06-20,09:52:48
39.8651633,116.488205,0,164,39619.4117013889,2008-06-20,09:52:51
39.8651783,116.4882166,0,164,39619.411724537,2008-06-20,09:52:53
39.8652099,116.488235,0,164,39619.4117476852,2008-06-20,09:52:55
39.8652349,116.488255,0,164,39619.4117708333,2008-06-20,09:52:57
39.8652683,116.4882716,0,164,39619.4117939815,2008-06-20,09:52:59
39.8652766,116.4882649,0,164,39619.4118171296,2008-06-20,09:53:01
39.8652933,116.4882666,0,164,39619.4118402778,2008-06-20,09:53:03
39.8653116,116.4882933,0,164,39619.4118634259,2008-06-20,09:53:05
39.8653216,116.4883416,0,164,39619.4118865741,2008-06-20,09:53:07
39.865325,116.4884116,0,160.8,39619.4119097222,2008-06-20,09:53:09
39.8653366,116.4884466,0,160.8,39619.4119328704,2008-06-20,09:53:11
39.8653433,116.4884116,0,160.8,39619.4119560185,2008-06-20,09:53:13
39.8653583,116.4884033,0,160.8,39619.4119791667,2008-06-20,09:53:15
39.8653766,116.488415,0,160.8,39619.4120023148,2008-06-20,09:53:17
39.8653682,116.4884216,0,160.8,39619.412025463,2008-06-20,09:53:19
39.8653666,116.4884316,0,160.8,39619.4120717593,2008-06-20,09:53:23
39.8653716,116.4884349,0,160.8,39619.4120949074,2008-06-20,09:53:25
39.8653833,116.48843,0,160.8,39619.4121180556,2008-06-20,09:53:27
39.8654049,116.4884116,0,160.8,39619.4121412037,2008-06-20,09:53:29
39.8654116,116.4884399,0,160.8,39619.4121643519,2008-06-20,09:53:31
39.8654066,116.4885266,0,160.8,39619.4121875,2008-06-20,09:53:33
39.8653966,116.4885816,0,160.8,39619.4122106481,2008-06-20,09:53:35
39.8653933,116.4886216,0,157.5,39619.4122337963,2008-06-20,09:53:37
39.8654016,116.4886333,0,157.5,39619.4122569444,2008-06-20,09:53:39
39.8654033,116.488655,0,157.5,39619.4122800926,2008-06-20,09:53:41
39.8654149,116.4886783,0,157.5,39619.4123032407,2008-06-20,09:53:43
39.86544,116.48869,0,157.5,39619.4123263889,2008-06-20,09:53:45
39.8654349,116.48869,0,157.5,39619.412349537,2008-06-20,09:53:47
39.8654349,116.48869,0,157.5,39619.4123726852,2008-06-20,09:53:49
39.8654333,116.4886866,0,157.5,39619.4123958333,2008-06-20,09:53:51
39.86544,116.4886683,0,157.5,39619.4124189815,2008-06-20,09:53:53
39.8654366,116.4886783,0,157.5,39619.4124421296,2008-06-20,09:53:55
39.8654316,116.4886866,0,157.5,39619.4124652778,2008-06-20,09:53:57
39.8654349,116.4886966,0,157.5,39619.4124884259,2008-06-20,09:53:59
39.8654366,116.4887333,0,154.2,39619.4125115741,2008-06-20,09:54:01
39.8654566,116.48874,0,154.2,39619.4125347222,2008-06-20,09:54:03
39.8655049,116.4887633,0,154.2,39619.4125578704,2008-06-20,09:54:05
39.8655233,116.4888049,0,154.2,39619.4125810185,2008-06-20,09:54:07
39.8655299,116.4888433,0,154.2,39619.4126041667,2008-06-20,09:54:09
39.8655366,116.48885,0,150.9,39619.4126273148,2008-06-20,09:54:11
39.8655316,116.4888949,0,150.9,39619.412650463,2008-06-20,09:54:13
39.8655449,116.4889383,0,150.9,39619.4126736111,2008-06-20,09:54:15
39.8655416,116.4889916,0,147.6,39619.4126967593,2008-06-20,09:54:17
39.8655483,116.4890066,0,147.6,39619.4127199074,2008-06-20,09:54:19
39.8655583,116.4890099,0,147.6,39619.4127430556,2008-06-20,09:54:21
39.8655966,116.4889983,0,147.6,39619.4127662037,2008-06-20,09:54:23
39.8656066,116.4889816,0,147.6,39619.4127893519,2008-06-20,09:54:25
39.8656216,116.4889749,0,147.6,39619.4128125,2008-06-20,09:54:27
39.8656383,116.4889483,0,147.6,39619.4128472222,2008-06-20,09:54:30
39.8656483,116.4889333,0,147.6,39619.4128703704,2008-06-20,09:54:32
39.8656433,116.4889266,0,147.6,39619.4128935185,2008-06-20,09:54:34
39.8656516,116.4889183,0,147.6,39619.4129166667,2008-06-20,09:54:36
39.8656533,116.4889416,0,144.4,39619.4129398148,2008-06-20,09:54:38
39.8656666,116.4889433,0,144.4,39619.412962963,2008-06-20,09:54:40
39.86568,116.4889616,0,144.4,39619.4129861111,2008-06-20,09:54:42
39.8656883,116.4889916,0,144.4,39619.4130092593,2008-06-20,09:54:44
39.8656966,116.4890083,0,144.4,39619.4130324074,2008-06-20,09:54:46
39.8656983,116.4890533,0,144.4,39619.4130555556,2008-06-20,09:54:48
39.865705,116.4890733,0,144.4,39619.4130787037,2008-06-20,09:54:50
39.8657083,116.4891266,0,141.1,39619.4131018519,2008-06-20,09:54:52
39.8657149,116.4891066,0,141.1,39619.413125,2008-06-20,09:54:54
39.8657666,116.4891083,0,141.1,39619.4131481481,2008-06-20,09:54:56
39.8657849,116.4891283,0,141.1,39619.4131712963,2008-06-20,09:54:58
39.865805,116.4891316,0,137.8,39619.4131944444,2008-06-20,09:55:00
39.8658099,116.4891016,0,141.1,39619.4132175926,2008-06-20,09:55:02
39.8658149,116.489055,0,141.1,39619.4132407407,2008-06-20,09:55:04
39.8658683,116.489055,0,141.1,39619.4132638889,2008-06-20,09:55:06
39.8658949,116.4890733,0,141.1,39619.413287037,2008-06-20,09:55:08
39.8659366,116.4890766,0,141.1,39619.4133101852,2008-06-20,09:55:10
39.8659899,116.4890583,0,141.1,39619.4133333333,2008-06-20,09:55:12
39.8660516,116.4889966,0,141.1,39619.4133564815,2008-06-20,09:55:14
39.8660983,116.4889649,0,141.1,39619.4133796296,2008-06-20,09:55:16
39.866125,116.4889366,0,141.1,39619.4134027778,2008-06-20,09:55:18
39.8661333,116.4889099,0,141.1,39619.4134259259,2008-06-20,09:55:20
39.8661633,116.4889016,0,137.8,39619.4134490741,2008-06-20,09:55:22
39.8661999,116.4889099,0,137.8,39619.4134722222,2008-06-20,09:55:24
39.8662316,116.488935,0,137.8,39619.4134953704,2008-06-20,09:55:26
39.866255,116.4889533,0,137.8,39619.4135185185,2008-06-20,09:55:28
39.8662766,116.4889516,0,137.8,39619.4135416667,2008-06-20,09:55:30
39.8662866,116.4889099,0,137.8,39619.4135648148,2008-06-20,09:55:32
39.86631,116.4888883,0,137.8,39619.413587963,2008-06-20,09:55:34
39.8663283,116.4888666,0,137.8,39619.4136111111,2008-06-20,09:55:36
39.8663366,116.4888333,0,137.8,39619.4136342593,2008-06-20,09:55:38
39.866335,116.4888116,0,137.8,39619.4136574074,2008-06-20,09:55:40
39.8663383,116.488795,0,141.1,39619.4136805556,2008-06-20,09:55:42
39.8663433,116.4887716,0,141.1,39619.4137037037,2008-06-20,09:55:44
39.8663416,116.4887549,0,141.1,39619.4137268519,2008-06-20,09:55:46
39.8663449,116.488725,0,141.1,39619.41375,2008-06-20,09:55:48
39.8663466,116.4887199,0,141.1,39619.4137731481,2008-06-20,09:55:50
39.8663466,116.4887166,0,141.1,39619.4137962963,2008-06-20,09:55:52
39.8663616,116.4887133,0,141.1,39619.4138194444,2008-06-20,09:55:54
39.8663683,116.4887199,0,144.4,39619.4138425926,2008-06-20,09:55:56
39.8663866,116.4887199,0,144.4,39619.4138657407,2008-06-20,09:55:58
39.86638,116.4887149,0,144.4,39619.4138888889,2008-06-20,09:56:00
39.8663599,116.4887233,0,144.4,39619.4140162037,2008-06-20,09:56:11
39.8663716,116.4887066,0,144.4,39619.4140393519,2008-06-20,09:56:13
39.8663833,116.4886933,0,144.4,39619.4140625,2008-06-20,09:56:15
39.8663966,116.48869,0,144.4,39619.4140856481,2008-06-20,09:56:17
39.86642,116.48869,0,144.4,39619.4141087963,2008-06-20,09:56:19
39.8664566,116.4886649,0,144.4,39619.4141319444,2008-06-20,09:56:21
39.8664733,116.4886683,0,144.4,39619.4141550926,2008-06-20,09:56:23
39.8664933,116.48866,0,144.4,39619.4141782407,2008-06-20,09:56:25
39.8665116,116.4886666,0,144.4,39619.4142013889,2008-06-20,09:56:27
39.86653,116.4886799,0,144.4,39619.414224537,2008-06-20,09:56:29
39.8665433,116.4886983,0,144.4,39619.4142476852,2008-06-20,09:56:31
39.8665433,116.4886933,0,144.4,39619.4142708333,2008-06-20,09:56:33
39.8665516,116.4886866,0,144.4,39619.4142939815,2008-06-20,09:56:35
39.866575,116.4886933,0,144.4,39619.4143171296,2008-06-20,09:56:37
39.8666099,116.4886916,0,144.4,39619.4143402778,2008-06-20,09:56:39
39.8666466,116.4886933,0,144.4,39619.4143634259,2008-06-20,09:56:41
39.8666649,116.4887283,0,144.4,39619.4143865741,2008-06-20,09:56:43
39.8666716,116.488765,0,144.4,39619.4144097222,2008-06-20,09:56:45
39.8666766,116.4888183,0,144.4,39619.4144328704,2008-06-20,09:56:47
39.8666766,116.4888516,0,144.4,39619.4144560185,2008-06-20,09:56:49
39.86669,116.4888683,0,144.4,39619.4144791667,2008-06-20,09:56:51
39.8666783,116.4888933,0,144.4,39619.4145023148,2008-06-20,09:56:53
39.8666716,116.4888966,0,144.4,39619.414525463,2008-06-20,09:56:55
39.8666733,116.4889083,0,144.4,39619.4145486111,2008-06-20,09:56:57
39.8666783,116.4889183,0,144.4,39619.4145717593,2008-06-20,09:56:59
39.8667033,116.4889433,0,144.4,39619.4145949074,2008-06-20,09:57:01
39.8667116,116.4889533,0,144.4,39619.4146180556,2008-06-20,09:57:03
39.8666966,116.4889599,0,144.4,39619.4146759259,2008-06-20,09:57:08
39.8667,116.4889583,0,144.4,39619.4147222222,2008-06-20,09:57:12
39.8667083,116.488955,0,144.4,39619.4147453704,2008-06-20,09:57:14
39.866715,116.4889716,0,144.4,39619.4147685185,2008-06-20,09:57:16
39.8667216,116.48902,0,144.4,39619.4147916667,2008-06-20,09:57:18
39.8667266,116.4890533,0,144.4,39619.4148148148,2008-06-20,09:57:20
39.8667283,116.4890799,0,144.4,39619.414837963,2008-06-20,09:57:22
39.8667399,116.4891066,0,144.4,39619.4148611111,2008-06-20,09:57:24
39.8667666,116.4891316,0,144.4,39619.4148842593,2008-06-20,09:57:26
39.8667916,116.4891633,0,144.4,39619.4149074074,2008-06-20,09:57:28
39.8668099,116.4892,0,144.4,39619.4149305556,2008-06-20,09:57:30
39.8668166,116.4892383,0,144.4,39619.4149537037,2008-06-20,09:57:32
39.8668083,116.4892633,0,144.4,39619.4149768518,2008-06-20,09:57:34
39.8667783,116.4892633,0,144.4,39619.415,2008-06-20,09:57:36
39.8667633,116.4892733,0,144.4,39619.4150231481,2008-06-20,09:57:38
39.8667483,116.4893,0,144.4,39619.4150462963,2008-06-20,09:57:40
39.8667516,116.4893099,0,144.4,39619.4150694444,2008-06-20,09:57:42
39.8667416,116.4893183,0,144.4,39619.4150925926,2008-06-20,09:57:44
39.8667266,116.4893249,0,144.4,39619.4151157407,2008-06-20,09:57:46
39.8667233,116.4893466,0,144.4,39619.4151388889,2008-06-20,09:57:48
39.8667316,116.4894233,0,144.4,39619.415162037,2008-06-20,09:57:50
39.8667499,116.4894583,0,144.4,39619.4151851852,2008-06-20,09:57:52
39.8668,116.4895133,0,144.4,39619.4152083333,2008-06-20,09:57:54
39.8668199,116.489565,0,144.4,39619.4152314815,2008-06-20,09:57:56
39.8668316,116.4895916,0,144.4,39619.4152546296,2008-06-20,09:57:58
39.8668466,116.4896,0,144.4,39619.4152777778,2008-06-20,09:58:00
39.8668533,116.4896216,0,144.4,39619.4153009259,2008-06-20,09:58:02
39.8668416,116.48965,0,144.4,39619.4153240741,2008-06-20,09:58:04
39.86683,116.4896483,0,144.4,39619.4153472222,2008-06-20,09:58:06
39.8668316,116.4896633,0,144.4,39619.4153703704,2008-06-20,09:58:08
39.8668133,116.4896733,0,144.4,39619.4153935185,2008-06-20,09:58:10
39.866815,116.4897,0,144.4,39619.4154166667,2008-06-20,09:58:12
39.8667949,116.4897166,0,144.4,39619.4154398148,2008-06-20,09:58:14
39.8667966,116.4897299,0,144.4,39619.415462963,2008-06-20,09:58:16
39.8667899,116.4897133,0,144.4,39619.4154861111,2008-06-20,09:58:18
39.86676,116.4896916,0,144.4,39619.4155092593,2008-06-20,09:58:20
39.8666816,116.4896616,0,144.4,39619.4155324074,2008-06-20,09:58:22
39.8666366,116.4896799,0,147.6,39619.4155555556,2008-06-20,09:58:24
39.8666183,116.4896966,0,147.6,39619.4155787037,2008-06-20,09:58:26
39.8666016,116.4897,0,147.6,39619.4156018518,2008-06-20,09:58:28
39.8665866,116.4897216,0,147.6,39619.415625,2008-06-20,09:58:30
39.8665533,116.4897266,0,144.4,39619.4156481481,2008-06-20,09:58:32
39.8665283,116.4897233,0,144.4,39619.4156712963,2008-06-20,09:58:34
39.86649,116.4896916,0,144.4,39619.4156944444,2008-06-20,09:58:36
39.8664616,116.4896783,0,144.4,39619.4157175926,2008-06-20,09:58:38
39.8664332,116.4896883,0,144.4,39619.4157407407,2008-06-20,09:58:40
39.8664083,116.4896866,0,144.4,39619.4157638889,2008-06-20,09:58:42
39.8663849,116.4896966,0,144.4,39619.415787037,2008-06-20,09:58:44
39.8663566,116.4896916,0,144.4,39619.4158101852,2008-06-20,09:58:46
39.8663299,116.4896599,0,144.4,39619.4158333333,2008-06-20,09:58:48
39.8663183,116.4896449,0,144.4,39619.4158564815,2008-06-20,09:58:50
39.8663133,116.4896316,0,144.4,39619.4158796296,2008-06-20,09:58:52
39.8662999,116.48962,0,144.4,39619.4159027778,2008-06-20,09:58:54
39.8662816,116.4895966,0,144.4,39619.4159259259,2008-06-20,09:58:56
39.8662733,116.4896133,0,144.4,39619.4159490741,2008-06-20,09:58:58
39.8662483,116.4895933,0,147.6,39619.4159722222,2008-06-20,09:59:00
39.8662333,116.489615,0,144.4,39619.4159953704,2008-06-20,09:59:02
39.8662083,116.48962,0,144.4,39619.4160185185,2008-06-20,09:59:04
39.8661883,116.4896983,0,144.4,39619.4160416667,2008-06-20,09:59:06
39.8661733,116.4897066,0,144.4,39619.4160648148,2008-06-20,09:59:08
39.8661532,116.4896949,0,144.4,39619.416087963,2008-06-20,09:59:10
39.8661516,116.489735,0,141.1,39619.4161111111,2008-06-20,09:59:12
39.8661283,116.4897283,0,141.1,39619.4161342593,2008-06-20,09:59:14
39.8661066,116.48972,0,141.1,39619.4161574074,2008-06-20,09:59:16
39.8660916,116.4897183,0,137.8,39619.4161805556,2008-06-20,09:59:18
39.8660816,116.4897299,0,137.8,39619.4162037037,2008-06-20,09:59:20
39.86607,116.4897116,0,134.5,39619.4162268518,2008-06-20,09:59:22
39.8660483,116.4897183,0,134.5,39619.41625,2008-06-20,09:59:24
39.8660333,116.4897099,0,134.5,39619.4162731481,2008-06-20,09:59:26
39.866015,116.4897183,0,131.2,39619.4162962963,2008-06-20,09:59:28
39.8660033,116.4897366,0,131.2,39619.4163194444,2008-06-20,09:59:30
39.8659966,116.48974,0,131.2,39619.4163425926,2008-06-20,09:59:32
39.8659933,116.4897366,0,131.2,39619.4163657407,2008-06-20,09:59:34
39.8659799,116.4897499,0,128,39619.4163888889,2008-06-20,09:59:36
39.8659583,116.4897449,0,128,39619.416412037,2008-06-20,09:59:38
39.8659316,116.4897499,0,128,39619.4164351852,2008-06-20,09:59:40
39.8659033,116.48976,0,128,39619.4164583333,2008-06-20,09:59:42
39.8658799,116.48976,0,124.7,39619.4164814815,2008-06-20,09:59:44
39.8658649,116.48974,0,124.7,39619.4165046296,2008-06-20,09:59:46
39.86586,116.4897183,0,124.7,39619.4165277778,2008-06-20,09:59:48
39.8658399,116.4896866,0,124.7,39619.4165509259,2008-06-20,09:59:50
39.8658233,116.48967,0,124.7,39619.4165740741,2008-06-20,09:59:52
39.8658016,116.48965,0,124.7,39619.4165972222,2008-06-20,09:59:54
39.8657866,116.4896533,0,124.7,39619.4166203704,2008-06-20,09:59:56
39.8657616,116.4896266,0,124.7,39619.4166435185,2008-06-20,09:59:58
39.8657416,116.4896099,0,124.7,39619.4166666667,2008-06-20,10:00:00
39.8657316,116.4896183,0,128,39619.4166898148,2008-06-20,10:00:02
39.8657133,116.4896283,0,128,39619.416712963,2008-06-20,10:00:04
39.8656833,116.489635,0,128,39619.4167361111,2008-06-20,10:00:06
39.8656999,116.48972,0,124.7,39619.4167592593,2008-06-20,10:00:08
39.8657083,116.4897883,0,124.7,39619.4167824074,2008-06-20,10:00:10
39.8656916,116.4898233,0,124.7,39619.4168055556,2008-06-20,10:00:12
39.8656866,116.4898583,0,124.7,39619.4168287037,2008-06-20,10:00:14
39.8656883,116.48986,0,124.7,39619.4168518518,2008-06-20,10:00:16
39.8656999,116.4898916,0,121.4,39619.416875,2008-06-20,10:00:18
39.8656966,116.4899216,0,121.4,39619.4168981481,2008-06-20,10:00:20
39.8656699,116.4899433,0,121.4,39619.4169212963,2008-06-20,10:00:22
39.8656733,116.4899599,0,121.4,39619.4169444444,2008-06-20,10:00:24
39.8656966,116.4899899,0,121.4,39619.4169791667,2008-06-20,10:00:27
39.865695,116.4900383,0,118.1,39619.4170023148,2008-06-20,10:00:29
39.8656933,116.4900866,0,118.1,39619.417025463,2008-06-20,10:00:31
39.8657033,116.4901333,0,118.1,39619.4170486111,2008-06-20,10:00:33
39.8657033,116.4901716,0,118.1,39619.4170717593,2008-06-20,10:00:35
39.8656916,116.4902049,0,118.1,39619.4170949074,2008-06-20,10:00:37
39.8656783,116.4902383,0,121.4,39619.4171180556,2008-06-20,10:00:39
39.865665,116.4902549,0,121.4,39619.4171412037,2008-06-20,10:00:41
39.8656549,116.4902733,0,121.4,39619.4171643518,2008-06-20,10:00:43
39.8656333,116.4902833,0,121.4,39619.4171875,2008-06-20,10:00:45
39.8656116,116.4903049,0,118.1,39619.4172106481,2008-06-20,10:00:47
39.8656183,116.4903516,0,118.1,39619.4172337963,2008-06-20,10:00:49
39.8656016,116.4903666,0,118.1,39619.4172569444,2008-06-20,10:00:51
39.8655683,116.4903633,0,118.1,39619.4172800926,2008-06-20,10:00:53
39.8655366,116.4903633,0,114.8,39619.4173032407,2008-06-20,10:00:55
39.8655216,116.4903616,0,114.8,39619.4173263889,2008-06-20,10:00:57
39.8655049,116.4903716,0,114.8,39619.417349537,2008-06-20,10:00:59
39.8654883,116.490385,0,111.5,39619.4174074074,2008-06-20,10:01:04
39.8655033,116.4903816,0,111.5,39619.4174421296,2008-06-20,10:01:07
39.8655116,116.4903866,0,111.5,39619.4176273148,2008-06-20,10:01:23
39.8655082,116.4903899,0,111.5,39619.417650463,2008-06-20,10:01:25
39.86551,116.4904033,0,111.5,39619.4176736111,2008-06-20,10:01:27
39.8654966,116.4904249,0,111.5,39619.4176967593,2008-06-20,10:01:29
39.8654833,116.4904483,0,111.5,39619.4177199074,2008-06-20,10:01:31
39.8654733,116.4904666,0,111.5,39619.4177430556,2008-06-20,10:01:33
39.8654499,116.4904716,0,111.5,39619.4177662037,2008-06-20,10:01:35
39.8654233,116.4904833,0,111.5,39619.4178009259,2008-06-20,10:01:38
39.8654,116.49049,0,111.5,39619.4178240741,2008-06-20,10:01:40
39.8653733,116.4904966,0,111.5,39619.4178472222,2008-06-20,10:01:42
39.8653499,116.4904916,0,111.5,39619.4178703704,2008-06-20,10:01:44
39.8653316,116.4904766,0,108.3,39619.4178935185,2008-06-20,10:01:46
39.8653166,116.4904499,0,108.3,39619.4179166667,2008-06-20,10:01:48
39.8653,116.4904433,0,108.3,39619.4179398148,2008-06-20,10:01:50
39.8653283,116.4903983,0,108.3,39619.4181481482,2008-06-20,10:02:08
39.8653083,116.4904083,0,108.3,39619.4181712963,2008-06-20,10:02:10
39.8652816,116.4904149,0,108.3,39619.4181944444,2008-06-20,10:02:12
39.865255,116.4904116,0,108.3,39619.4182175926,2008-06-20,10:02:14
39.8652249,116.4904166,0,108.3,39619.4182407407,2008-06-20,10:02:16
39.8652016,116.4904183,0,108.3,39619.4182638889,2008-06-20,10:02:18
39.8651833,116.4904216,0,108.3,39619.418287037,2008-06-20,10:02:20
39.86516,116.4904266,0,108.3,39619.4183101852,2008-06-20,10:02:22
39.8651383,116.4904366,0,108.3,39619.4183333333,2008-06-20,10:02:24
39.8651383,116.4904166,0,108.3,39619.4183564815,2008-06-20,10:02:26
39.8651216,116.4903549,0,108.3,39619.4183796296,2008-06-20,10:02:28
39.8651116,116.4903399,0,108.3,39619.4185069444,2008-06-20,10:02:39
39.8651116,116.4903399,0,108.3,39619.4186574074,2008-06-20,10:02:52
39.8651099,116.4903449,0,108.3,39619.4186805556,2008-06-20,10:02:54
39.8651083,116.4903133,0,108.3,39619.4187037037,2008-06-20,10:02:56
39.8651249,116.4902933,0,108.3,39619.4187268519,2008-06-20,10:02:58
39.8651383,116.4902766,0,108.3,39619.41875,2008-06-20,10:03:00
39.8651366,116.4902699,0,108.3,39619.4187731481,2008-06-20,10:03:02
39.8651283,116.4902516,0,108.3,39619.418912037,2008-06-20,10:03:14
39.8651483,116.490245,0,108.3,39619.4189351852,2008-06-20,10:03:16
39.8651483,116.490245,0,108.3,39619.4190740741,2008-06-20,10:03:28
39.8651483,116.4902399,0,108.3,39619.4190972222,2008-06-20,10:03:30
39.8651466,116.4902549,0,108.3,39619.4191319444,2008-06-20,10:03:33
39.8651466,116.4902633,0,108.3,39619.4191550926,2008-06-20,10:03:35
39.8651466,116.4902783,0,108.3,39619.4192013889,2008-06-20,10:03:39
39.8651399,116.4902933,0,108.3,39619.419224537,2008-06-20,10:03:41
39.8651399,116.4902933,0,108.3,39619.4196180556,2008-06-20,10:04:15
39.8651366,116.4903,0,108.3,39619.4196412037,2008-06-20,10:04:17
39.8651533,116.4902883,0,108.3,39619.4196643519,2008-06-20,10:04:19
39.8651499,116.4903099,0,108.3,39619.4196875,2008-06-20,10:04:21
39.8651216,116.4903133,0,105,39619.4197106481,2008-06-20,10:04:23
39.8651083,116.4903416,0,105,39619.4197337963,2008-06-20,10:04:25
39.8650966,116.4903816,0,105,39619.4197569444,2008-06-20,10:04:27
39.8650916,116.4904149,0,105,39619.4197800926,2008-06-20,10:04:29
39.8650882,116.490435,0,105,39619.4198032407,2008-06-20,10:04:31
39.8650966,116.4904383,0,105,39619.4198263889,2008-06-20,10:04:33
39.8650882,116.4904616,0,105,39619.419849537,2008-06-20,10:04:35
39.8651033,116.4904833,0,105,39619.4198726852,2008-06-20,10:04:37
39.8651083,116.49049,0,105,39619.4198958333,2008-06-20,10:04:39
39.865115,116.4904933,0,105,39619.4199189815,2008-06-20,10:04:41
39.8651066,116.4904933,0,105,39619.4199421296,2008-06-20,10:04:43
39.8651016,116.4905066,0,105,39619.4199652778,2008-06-20,10:04:45
39.8651016,116.4905466,0,105,39619.4199884259,2008-06-20,10:04:47
39.8650916,116.4905883,0,105,39619.4200115741,2008-06-20,10:04:49
39.8650833,116.4906199,0,101.7,39619.4200347222,2008-06-20,10:04:51
39.8650816,116.4906349,0,101.7,39619.4200578704,2008-06-20,10:04:53
39.8650833,116.4906549,0,101.7,39619.4200810185,2008-06-20,10:04:55
39.8650849,116.4906916,0,98.4,39619.4201041667,2008-06-20,10:04:57
39.8650866,116.4907166,0,98.4,39619.4201273148,2008-06-20,10:04:59
39.8650949,116.4907416,0,95.1,39619.420150463,2008-06-20,10:05:01
39.8650949,116.4907566,0,95.1,39619.4201736111,2008-06-20,10:05:03
39.8650966,116.4907916,0,95.1,39619.4201967593,2008-06-20,10:05:05
39.8650933,116.4908183,0,95.1,39619.4202199074,2008-06-20,10:05:07
39.8650999,116.490835,0,91.9,39619.4202430556,2008-06-20,10:05:09
39.8650983,116.4908366,0,91.9,39619.420462963,2008-06-20,10:05:28
39.8650933,116.4908316,0,91.9,39619.4204976852,2008-06-20,10:05:31
39.8650882,116.4908333,0,91.9,39619.4207638889,2008-06-20,10:05:54
39.8650882,116.4908333,0,91.9,39619.420775463,2008-06-20,10:05:55
39.8650816,116.4908283,0,91.9,39619.4207986111,2008-06-20,10:05:57
39.8650866,116.4908383,0,91.9,39619.4208217593,2008-06-20,10:05:59
39.8650699,116.49084,0,91.9,39619.4208449074,2008-06-20,10:06:01
39.86506,116.4908433,0,91.9,39619.4209259259,2008-06-20,10:06:08
39.86506,116.4908433,0,91.9,39619.421099537,2008-06-20,10:06:23
39.8650649,116.4908516,0,91.9,39619.4211226852,2008-06-20,10:06:25
39.8650799,116.4908633,0,91.9,39619.4211458333,2008-06-20,10:06:27
39.8650799,116.4908633,0,91.9,39619.4212847222,2008-06-20,10:06:39
39.8650849,116.4908683,0,91.9,39619.4213078704,2008-06-20,10:06:41
39.8650866,116.490895,0,91.9,39619.4213310185,2008-06-20,10:06:43
39.8650766,116.4909233,0,91.9,39619.4213541667,2008-06-20,10:06:45
39.8650533,116.490975,0,91.9,39619.4213773148,2008-06-20,10:06:47
39.8650716,116.491,0,91.9,39619.421400463,2008-06-20,10:06:49
39.8650616,116.4910249,0,91.9,39619.4214236111,2008-06-20,10:06:51
39.8650616,116.4910533,0,91.9,39619.4214467593,2008-06-20,10:06:53
39.8650483,116.4910916,0,91.9,39619.4214699074,2008-06-20,10:06:55
39.8650316,116.4911216,0,91.9,39619.4214930556,2008-06-20,10:06:57
39.8650166,116.4911466,0,91.9,39619.4215162037,2008-06-20,10:06:59
39.8649983,116.4911466,0,91.9,39619.4215393519,2008-06-20,10:07:01
39.8649833,116.4911716,0,91.9,39619.4215625,2008-06-20,10:07:03
39.8649983,116.4911766,0,88.6,39619.4216435185,2008-06-20,10:07:10
39.8649966,116.4912016,0,88.6,39619.4216666667,2008-06-20,10:07:12
39.8649983,116.4912233,0,88.6,39619.4216898148,2008-06-20,10:07:14
39.8649949,116.4912433,0,88.6,39619.421712963,2008-06-20,10:07:16
39.8649983,116.4912666,0,88.6,39619.4217361111,2008-06-20,10:07:18
39.8649883,116.4912916,0,88.6,39619.4217592593,2008-06-20,10:07:20
39.8649816,116.4913183,0,88.6,39619.4217824074,2008-06-20,10:07:22
39.8649849,116.4913366,0,88.6,39619.4218055556,2008-06-20,10:07:24
39.8649783,116.4913566,0,88.6,39619.4218287037,2008-06-20,10:07:26
39.8649716,116.4913749,0,88.6,39619.4218518519,2008-06-20,10:07:28
39.864965,116.4913899,0,88.6,39619.421875,2008-06-20,10:07:30
39.8649616,116.4913716,0,88.6,39619.4219212963,2008-06-20,10:07:34
39.8649616,116.4913916,0,88.6,39619.4219444444,2008-06-20,10:07:36
39.8649666,116.4914183,0,88.6,39619.4219675926,2008-06-20,10:07:38
39.8649833,116.4914533,0,88.6,39619.4219907407,2008-06-20,10:07:40
39.8649916,116.4914816,0,88.6,39619.4220138889,2008-06-20,10:07:42
39.86499,116.4914983,0,88.6,39619.422037037,2008-06-20,10:07:44
39.865005,116.49154,0,88.6,39619.4220601852,2008-06-20,10:07:46
39.8649916,116.4915499,0,88.6,39619.4220833333,2008-06-20,10:07:48
39.8649883,116.4915333,0,85.3,39619.4221064815,2008-06-20,10:07:50
39.8649716,116.4915083,0,85.3,39619.4221296296,2008-06-20,10:07:52
39.8649516,116.4914816,0,85.3,39619.4221527778,2008-06-20,10:07:54
39.8649482,116.4914866,0,85.3,39619.4221759259,2008-06-20,10:07:56
39.8649233,116.4914899,0,85.3,39619.4221990741,2008-06-20,10:07:58
39.8648966,116.4914666,0,85.3,39619.4222222222,2008-06-20,10:08:00
39.8648716,116.4914783,0,85.3,39619.4222453704,2008-06-20,10:08:02
39.8648666,116.49147,0,85.3,39619.4222685185,2008-06-20,10:08:04
39.8648483,116.4914683,0,85.3,39619.4222916667,2008-06-20,10:08:06
39.8648549,116.491485,0,85.3,39619.4223148148,2008-06-20,10:08:08
39.8648883,116.4914983,0,85.3,39619.422337963,2008-06-20,10:08:10
39.8649083,116.4915,0,85.3,39619.4223611111,2008-06-20,10:08:12
39.8649216,116.4915133,0,85.3,39619.4223842593,2008-06-20,10:08:14
39.8649216,116.4915133,0,85.3,39619.4223958333,2008-06-20,10:08:15
39.8649166,116.49152,0,85.3,39619.4224189815,2008-06-20,10:08:17
39.8649366,116.4916116,0,82,39619.4224421296,2008-06-20,10:08:19
39.864935,116.491645,0,82,39619.4224652778,2008-06-20,10:08:21
39.8649249,116.491675,0,82,39619.4224884259,2008-06-20,10:08:23
39.8649449,116.4917333,0,82,39619.4225115741,2008-06-20,10:08:25
39.8649766,116.4918449,0,82,39619.4225347222,2008-06-20,10:08:27
39.8649933,116.4919116,0,78.7,39619.4225578704,2008-06-20,10:08:29
39.8650133,116.4919483,0,78.7,39619.4225810185,2008-06-20,10:08:31
39.8650399,116.4919966,0,78.7,39619.4226041667,2008-06-20,10:08:33
39.8650433,116.4920349,0,78.7,39619.4226273148,2008-06-20,10:08:35
39.8650083,116.49206,0,82,39619.422650463,2008-06-20,10:08:37
39.8649999,116.4920833,0,82,39619.4226736111,2008-06-20,10:08:39
39.8649866,116.4921049,0,82,39619.4226967593,2008-06-20,10:08:41
39.8649616,116.4921416,0,85.3,39619.4227199074,2008-06-20,10:08:43
39.8649633,116.4921899,0,85.3,39619.4227430556,2008-06-20,10:08:45
39.8649549,116.4922099,0,85.3,39619.4227662037,2008-06-20,10:08:47
39.8649716,116.4922449,0,85.3,39619.4227893518,2008-06-20,10:08:49
39.864975,116.4922466,0,85.3,39619.4228125,2008-06-20,10:08:51
39.8649766,116.4922333,0,85.3,39619.4228356481,2008-06-20,10:08:53
39.8649999,116.4922266,0,85.3,39619.4228587963,2008-06-20,10:08:55
39.8650383,116.4922483,0,85.3,39619.4228819444,2008-06-20,10:08:57
39.8650633,116.4922666,0,85.3,39619.4229050926,2008-06-20,10:08:59
39.8650716,116.4923233,0,85.3,39619.4229282407,2008-06-20,10:09:01
39.8650783,116.4923799,0,85.3,39619.4229513889,2008-06-20,10:09:03
39.8650699,116.4924049,0,85.3,39619.422974537,2008-06-20,10:09:05
39.8650666,116.4924166,0,85.3,39619.4229976852,2008-06-20,10:09:07
39.8650783,116.4924366,0,88.6,39619.4230208333,2008-06-20,10:09:09
39.8650783,116.4924549,0,88.6,39619.4230439815,2008-06-20,10:09:11
39.8650833,116.4924833,0,88.6,39619.4230671296,2008-06-20,10:09:13
39.8650699,116.4925183,0,88.6,39619.4230902778,2008-06-20,10:09:15
39.8650633,116.4925399,0,88.6,39619.4231134259,2008-06-20,10:09:17
39.8649949,116.4928633,0,85.3,39619.4255902778,2008-06-20,10:12:51
39.8650016,116.4929049,0,85.3,39619.4256134259,2008-06-20,10:12:53
39.864975,116.492935,0,82,39619.4256365741,2008-06-20,10:12:55
39.8649616,116.4929616,0,82,39619.4256597222,2008-06-20,10:12:57
39.8649416,116.4929799,0,82,39619.4256828704,2008-06-20,10:12:59
39.8649399,116.4930033,0,82,39619.4257060185,2008-06-20,10:13:01
39.8649183,116.4929983,0,78.7,39619.4257291667,2008-06-20,10:13:03
39.8649599,116.4930316,0,82,39619.4257523148,2008-06-20,10:13:05
39.8649533,116.4930499,0,82,39619.425775463,2008-06-20,10:13:07
39.864935,116.4930983,0,82,39619.4257986111,2008-06-20,10:13:09
39.8649299,116.4931233,0,82,39619.4258217593,2008-06-20,10:13:11
39.8649383,116.4931366,0,82,39619.4258449074,2008-06-20,10:13:13
39.8649482,116.4931483,0,82,39619.4258680556,2008-06-20,10:13:15
39.8649516,116.4931633,0,82,39619.4258912037,2008-06-20,10:13:17
39.8649616,116.4931966,0,82,39619.4259143519,2008-06-20,10:13:19
39.8649616,116.4932383,0,82,39619.4259375,2008-06-20,10:13:21
39.8649583,116.4932716,0,82,39619.4259606482,2008-06-20,10:13:23
39.8649616,116.4932883,0,82,39619.4259837963,2008-06-20,10:13:25
39.8649433,116.4933316,0,82,39619.4260069444,2008-06-20,10:13:27
39.8649383,116.4933616,0,82,39619.4260300926,2008-06-20,10:13:29
39.8649366,116.4933866,0,82,39619.4260532407,2008-06-20,10:13:31
39.864935,116.49342,0,82,39619.4260763889,2008-06-20,10:13:33
39.8649399,116.4934466,0,82,39619.426099537,2008-06-20,10:13:35
39.8649399,116.4934666,0,82,39619.4261226852,2008-06-20,10:13:37
39.8649383,116.4934766,0,82,39619.4261458333,2008-06-20,10:13:39
39.8649433,116.4935016,0,82,39619.4261689815,2008-06-20,10:13:41
39.8649416,116.4935233,0,78.7,39619.4261921296,2008-06-20,10:13:43
39.8649366,116.493545,0,78.7,39619.4262152778,2008-06-20,10:13:45
39.8649333,116.4935616,0,78.7,39619.4262384259,2008-06-20,10:13:47
39.8649249,116.4935766,0,78.7,39619.4262615741,2008-06-20,10:13:49
39.8649333,116.4935933,0,78.7,39619.4262847222,2008-06-20,10:13:51
39.8649383,116.4936099,0,78.7,39619.4263078704,2008-06-20,10:13:53
39.8649283,116.4936216,0,78.7,39619.4263310185,2008-06-20,10:13:55
39.8649249,116.4936366,0,78.7,39619.4263541667,2008-06-20,10:13:57
39.8649216,116.4936616,0,78.7,39619.4263773148,2008-06-20,10:13:59
39.8649149,116.4936816,0,75.5,39619.426400463,2008-06-20,10:14:01
39.8649083,116.4936966,0,75.5,39619.4264236111,2008-06-20,10:14:03
39.8649066,116.4937116,0,72.2,39619.4264467593,2008-06-20,10:14:05
39.8648999,116.4937433,0,72.2,39619.4264699074,2008-06-20,10:14:07
39.8648866,116.4937766,0,72.2,39619.4264930556,2008-06-20,10:14:09
39.8648749,116.4937933,0,72.2,39619.4265162037,2008-06-20,10:14:11
39.8648549,116.4937916,0,68.9,39619.4265393519,2008-06-20,10:14:13
39.8648633,116.4937916,0,68.9,39619.426712963,2008-06-20,10:14:28
39.8648616,116.4937883,0,68.9,39619.4267361111,2008-06-20,10:14:30
39.8648616,116.4937883,0,68.9,39619.4269444444,2008-06-20,10:14:48
39.8648549,116.493785,0,68.9,39619.4269675926,2008-06-20,10:14:50
39.8648866,116.493775,0,68.9,39619.4269907407,2008-06-20,10:14:52
39.86491,116.4937766,0,68.9,39619.4270138889,2008-06-20,10:14:54
39.864935,116.49375,0,68.9,39619.427037037,2008-06-20,10:14:56
39.8649616,116.4937149,0,68.9,39619.4270601852,2008-06-20,10:14:58
39.8649883,116.4937133,0,68.9,39619.4270833333,2008-06-20,10:15:00
39.8650182,116.4937266,0,65.6,39619.4271064815,2008-06-20,10:15:02
39.8650399,116.4937433,0,65.6,39619.4271296296,2008-06-20,10:15:04
39.8650549,116.4937449,0,68.9,39619.4271527778,2008-06-20,10:15:06
39.8650783,116.4937299,0,68.9,39619.4271759259,2008-06-20,10:15:08
39.8651016,116.4937149,0,68.9,39619.4271990741,2008-06-20,10:15:10
39.8651166,116.4937116,0,68.9,39619.4272222222,2008-06-20,10:15:12
39.8651383,116.4937033,0,68.9,39619.4272453704,2008-06-20,10:15:14
39.8651582,116.4937,0,68.9,39619.4272685185,2008-06-20,10:15:16
39.8651783,116.4937066,0,68.9,39619.4272916667,2008-06-20,10:15:18
39.8652016,116.4937016,0,68.9,39619.4273148148,2008-06-20,10:15:20
39.8652216,116.4936949,0,68.9,39619.427337963,2008-06-20,10:15:22
39.8652466,116.4937,0,68.9,39619.4273611111,2008-06-20,10:15:24
39.8652466,116.4936749,0,68.9,39619.4273842593,2008-06-20,10:15:26
39.8652516,116.4936833,0,68.9,39619.4274074074,2008-06-20,10:15:28
39.8652683,116.4936783,0,68.9,39619.4274652778,2008-06-20,10:15:33
39.8652783,116.4936766,0,68.9,39619.4274884259,2008-06-20,10:15:35
39.8652949,116.4936749,0,68.9,39619.4275115741,2008-06-20,10:15:37
39.8653066,116.4936716,0,72.2,39619.427650463,2008-06-20,10:15:49
39.8653216,116.49367,0,72.2,39619.4276736111,2008-06-20,10:15:51
39.8653449,116.4936716,0,72.2,39619.4276967593,2008-06-20,10:15:53
39.8653783,116.4936766,0,72.2,39619.4277199074,2008-06-20,10:15:55
39.8654233,116.4936866,0,72.2,39619.4277430556,2008-06-20,10:15:57
39.8654583,116.4936799,0,72.2,39619.4277662037,2008-06-20,10:15:59
39.8654783,116.4936833,0,72.2,39619.4277893519,2008-06-20,10:16:01
39.8655082,116.4936816,0,72.2,39619.4278125,2008-06-20,10:16:03
39.8655283,116.4936866,0,72.2,39619.4278356481,2008-06-20,10:16:05
39.8655616,116.4936899,0,72.2,39619.4278587963,2008-06-20,10:16:07
39.8655883,116.4937133,0,72.2,39619.4278819444,2008-06-20,10:16:09
39.8655983,116.4937083,0,72.2,39619.4279050926,2008-06-20,10:16:11
39.8656066,116.4937149,0,72.2,39619.4279282407,2008-06-20,10:16:13
39.8656116,116.493735,0,72.2,39619.4279513889,2008-06-20,10:16:15
39.86565,116.4937783,0,72.2,39619.427974537,2008-06-20,10:16:17
39.86569,116.49381,0,72.2,39619.4279976852,2008-06-20,10:16:19
39.8657666,116.4938683,0,72.2,39619.4280208333,2008-06-20,10:16:21
39.8658183,116.4938883,0,72.2,39619.4280439815,2008-06-20,10:16:23
39.86582,116.4938866,0,72.2,39619.4280671296,2008-06-20,10:16:25
39.8658166,116.4938316,0,72.2,39619.4280902778,2008-06-20,10:16:27
39.8657849,116.4938266,0,72.2,39619.428125,2008-06-20,10:16:30
39.8657533,116.4938183,0,72.2,39619.4281597222,2008-06-20,10:16:33
39.8657799,116.4939133,0,68.9,39619.4281828704,2008-06-20,10:16:35
39.8657983,116.4938883,0,72.2,39619.4282060185,2008-06-20,10:16:37
39.86582,116.4938666,0,72.2,39619.4282291667,2008-06-20,10:16:39
39.8658983,116.4937716,0,72.2,39619.4282523148,2008-06-20,10:16:41
39.8659083,116.4937133,0,68.9,39619.428275463,2008-06-20,10:16:43
39.8659133,116.4936949,0,72.2,39619.4282986111,2008-06-20,10:16:45
39.865915,116.4936733,0,72.2,39619.4283217593,2008-06-20,10:16:47
39.8659799,116.4936433,0,72.2,39619.4283449074,2008-06-20,10:16:49
39.8660166,116.4936249,0,68.9,39619.4283680556,2008-06-20,10:16:51
39.8660383,116.4936399,0,68.9,39619.4283912037,2008-06-20,10:16:53
39.8660599,116.4936416,0,68.9,39619.4284143519,2008-06-20,10:16:55
39.8660883,116.4936266,0,68.9,39619.4284375,2008-06-20,10:16:57
39.8661216,116.4936216,0,72.2,39619.4284606481,2008-06-20,10:16:59
39.86614,116.493635,0,72.2,39619.4284837963,2008-06-20,10:17:01
39.8661483,116.4936583,0,72.2,39619.4285069444,2008-06-20,10:17:03
39.8661733,116.4936899,0,72.2,39619.4285300926,2008-06-20,10:17:05
39.8661933,116.4937099,0,72.2,39619.4285532407,2008-06-20,10:17:07
39.8661833,116.4936866,0,75.5,39619.42875,2008-06-20,10:17:24
39.8661833,116.4936866,0,75.5,39619.4287615741,2008-06-20,10:17:25
39.866185,116.4936799,0,75.5,39619.4287847222,2008-06-20,10:17:27
39.8661833,116.4936916,0,75.5,39619.4288194444,2008-06-20,10:17:30
39.8661633,116.4937433,0,75.5,39619.4288425926,2008-06-20,10:17:32
39.866155,116.493755,0,75.5,39619.4288657407,2008-06-20,10:17:34
39.8661616,116.4937816,0,75.5,39619.4288888889,2008-06-20,10:17:36
39.8661633,116.4938083,0,75.5,39619.428912037,2008-06-20,10:17:38
39.8661566,116.4938349,0,75.5,39619.4289351852,2008-06-20,10:17:40
39.8661499,116.4938699,0,75.5,39619.4289583333,2008-06-20,10:17:42
39.8661532,116.4938983,0,75.5,39619.4289814815,2008-06-20,10:17:44
39.8661516,116.4939316,0,75.5,39619.4290046296,2008-06-20,10:17:46
39.8661499,116.4939666,0,75.5,39619.4290277778,2008-06-20,10:17:48
39.8661583,116.4940033,0,75.5,39619.4290509259,2008-06-20,10:17:50
39.8661599,116.494035,0,75.5,39619.4290740741,2008-06-20,10:17:52
39.8661633,116.4940616,0,75.5,39619.4290972222,2008-06-20,10:17:54
39.8661666,116.4940966,0,75.5,39619.4291203704,2008-06-20,10:17:56
39.866155,116.494105,0,75.5,39619.4291435185,2008-06-20,10:17:58
39.8661583,116.4941383,0,75.5,39619.4291666667,2008-06-20,10:18:00
39.8661532,116.4941616,0,75.5,39619.4291898148,2008-06-20,10:18:02
39.8661483,116.4941883,0,75.5,39619.429212963,2008-06-20,10:18:04
39.86614,116.4942133,0,78.7,39619.4292361111,2008-06-20,10:18:06
39.8661299,116.4942349,0,78.7,39619.4292592593,2008-06-20,10:18:08
39.8661166,116.4942699,0,78.7,39619.4292824074,2008-06-20,10:18:10
39.86611,116.4942833,0,78.7,39619.4293055556,2008-06-20,10:18:12
39.8660916,116.4942999,0,78.7,39619.4293287037,2008-06-20,10:18:14
39.8660766,116.4942866,0,78.7,39619.4293518519,2008-06-20,10:18:16
39.8660799,116.4942866,0,78.7,39619.429375,2008-06-20,10:18:18
39.8660799,116.4942833,0,78.7,39619.4294560185,2008-06-20,10:18:25
39.8660816,116.4942833,0,78.7,39619.4295601852,2008-06-20,10:18:34
39.8660816,116.4942833,0,78.7,39619.4295949074,2008-06-20,10:18:37
39.8660883,116.4942833,0,78.7,39619.4296180556,2008-06-20,10:18:39
39.8661,116.4942833,0,78.7,39619.4296412037,2008-06-20,10:18:41
39.866125,116.4942833,0,78.7,39619.4296643519,2008-06-20,10:18:43
39.8661499,116.4942883,0,78.7,39619.4296875,2008-06-20,10:18:45
39.8661816,116.4942999,0,78.7,39619.4297106481,2008-06-20,10:18:47
39.8662066,116.4943133,0,78.7,39619.4297337963,2008-06-20,10:18:49
39.8662333,116.4943199,0,78.7,39619.4297569444,2008-06-20,10:18:51
39.8662449,116.4943233,0,78.7,39619.4297916667,2008-06-20,10:18:54
39.8662599,116.4943249,0,78.7,39619.4298148148,2008-06-20,10:18:56
39.866295,116.4943466,0,78.7,39619.429837963,2008-06-20,10:18:58
39.8663316,116.4943733,0,78.7,39619.4298611111,2008-06-20,10:19:00
39.8663383,116.49435,0,78.7,39619.4298842593,2008-06-20,10:19:02
39.8663716,116.4943433,0,78.7,39619.4299074074,2008-06-20,10:19:04
39.8664116,116.4943699,0,78.7,39619.4299305556,2008-06-20,10:19:06
39.8664283,116.4943533,0,75.5,39619.4299537037,2008-06-20,10:19:08
39.8664383,116.4943333,0,75.5,39619.4299768518,2008-06-20,10:19:10
39.8664266,116.4943366,0,75.5,39619.43,2008-06-20,10:19:12
39.866405,116.4943383,0,78.7,39619.4300231481,2008-06-20,10:19:14
39.8663866,116.4943433,0,78.7,39619.4300462963,2008-06-20,10:19:16
39.8663966,116.4943633,0,78.7,39619.4300694444,2008-06-20,10:19:18
39.8664066,116.4943599,0,78.7,39619.4300925926,2008-06-20,10:19:20
39.8664166,116.4943749,0,78.7,39619.4301388889,2008-06-20,10:19:24
39.8664083,116.494365,0,78.7,39619.430162037,2008-06-20,10:19:26
39.8663983,116.4943583,0,78.7,39619.4301851852,2008-06-20,10:19:28
39.8664066,116.4943566,0,78.7,39619.4302083333,2008-06-20,10:19:30
39.8664116,116.4943016,0,78.7,39619.4302314815,2008-06-20,10:19:32
39.8664366,116.4942366,0,78.7,39619.4302546296,2008-06-20,10:19:34
39.8664849,116.494205,0,78.7,39619.4302777778,2008-06-20,10:19:36
39.8665849,116.4942149,0,78.7,39619.4303009259,2008-06-20,10:19:38
39.8666666,116.49419,0,78.7,39619.4303240741,2008-06-20,10:19:40
39.8667533,116.4941683,0,78.7,39619.4303472222,2008-06-20,10:19:42
39.8669049,116.4941433,0,78.7,39619.4303703704,2008-06-20,10:19:44
39.8670683,116.4941183,0,78.7,39619.4303935185,2008-06-20,10:19:46
39.86726,116.4941283,0,75.5,39619.4304166667,2008-06-20,10:19:48
39.867485,116.4941299,0,78.7,39619.4304398148,2008-06-20,10:19:50
39.8677316,116.494135,0,78.7,39619.430462963,2008-06-20,10:19:52
39.8679833,116.494135,0,78.7,39619.4304861111,2008-06-20,10:19:54
39.8682483,116.4941416,0,78.7,39619.4305092593,2008-06-20,10:19:56
39.8685133,116.4941299,0,78.7,39619.4305324074,2008-06-20,10:19:58
39.86879,116.4941316,0,82,39619.4305555556,2008-06-20,10:20:00
39.8690649,116.4941316,0,82,39619.4305787037,2008-06-20,10:20:02
39.8693216,116.4941383,0,82,39619.4306018518,2008-06-20,10:20:04
39.8696033,116.4941583,0,82,39619.430625,2008-06-20,10:20:06
39.8699033,116.4941633,0,85.3,39619.4306481481,2008-06-20,10:20:08
39.8702166,116.4941733,0,85.3,39619.4306712963,2008-06-20,10:20:10
39.8705116,116.4941716,0,85.3,39619.4306944444,2008-06-20,10:20:12
39.8708383,116.4941883,0,85.3,39619.4307175926,2008-06-20,10:20:14
39.8711533,116.4942166,0,85.3,39619.4307407407,2008-06-20,10:20:16
39.8714449,116.4942849,0,85.3,39619.4307638889,2008-06-20,10:20:18
39.8717416,116.4944016,0,82,39619.430787037,2008-06-20,10:20:20
39.8720316,116.4945283,0,82,39619.4308101852,2008-06-20,10:20:22
39.8723399,116.4946816,0,78.7,39619.4308333333,2008-06-20,10:20:24
39.8729749,116.49498,0,75.5,39619.4308912037,2008-06-20,10:20:29
39.8731999,116.495115,0,75.5,39619.4309143518,2008-06-20,10:20:31
39.8733433,116.4952116,0,78.7,39619.4309375,2008-06-20,10:20:33
39.8734266,116.49527,0,78.7,39619.4309606481,2008-06-20,10:20:35
39.873455,116.4952916,0,78.7,39619.4309837963,2008-06-20,10:20:37
39.873455,116.4952866,0,78.7,39619.4310069444,2008-06-20,10:20:39
39.8734483,116.4952733,0,78.7,39619.4310300926,2008-06-20,10:20:41
39.8734349,116.4952566,0,78.7,39619.4310532407,2008-06-20,10:20:43
39.8734516,116.4952566,0,75.5,39619.4310763889,2008-06-20,10:20:45
39.8735216,116.4952633,0,78.7,39619.431099537,2008-06-20,10:20:47
39.8736149,116.4952999,0,78.7,39619.4311226852,2008-06-20,10:20:49
39.87371,116.4953499,0,78.7,39619.4311458333,2008-06-20,10:20:51
39.8738833,116.4954699,0,78.7,39619.4311689815,2008-06-20,10:20:53
39.8740416,116.49555,0,82,39619.4311921296,2008-06-20,10:20:55
39.8742116,116.4956299,0,82,39619.4312152778,2008-06-20,10:20:57
39.8744033,116.4957233,0,82,39619.4312384259,2008-06-20,10:20:59
39.8746383,116.4958533,0,82,39619.4312615741,2008-06-20,10:21:01
39.8748616,116.4959766,0,82,39619.4312847222,2008-06-20,10:21:03
39.8750633,116.4960833,0,82,39619.4313078704,2008-06-20,10:21:05
39.8752466,116.4961866,0,82,39619.4313310185,2008-06-20,10:21:07
39.8754216,116.4962766,0,82,39619.4313541667,2008-06-20,10:21:09
39.8755633,116.4963099,0,82,39619.4313773148,2008-06-20,10:21:11
39.8756866,116.4962716,0,82,39619.431400463,2008-06-20,10:21:13
39.8758216,116.496195,0,82,39619.4314236111,2008-06-20,10:21:15
39.8759466,116.4960616,0,82,39619.4314467593,2008-06-20,10:21:17
39.8760816,116.4959233,0,82,39619.4314699074,2008-06-20,10:21:19
39.8762066,116.4957383,0,82,39619.4314930556,2008-06-20,10:21:21
39.8762866,116.495535,0,82,39619.4315162037,2008-06-20,10:21:23
39.8763983,116.4953366,0,78.7,39619.4315393518,2008-06-20,10:21:25
39.876495,116.4951216,0,78.7,39619.4315625,2008-06-20,10:21:27
39.8765899,116.4948733,0,82,39619.4315856481,2008-06-20,10:21:29
39.8766866,116.4946049,0,82,39619.4316087963,2008-06-20,10:21:31
39.8768083,116.4943233,0,82,39619.4316319444,2008-06-20,10:21:33
39.8769316,116.4940333,0,82,39619.4316550926,2008-06-20,10:21:35
39.8770666,116.4937466,0,82,39619.4316782407,2008-06-20,10:21:37
39.8772049,116.493425,0,82,39619.4317013889,2008-06-20,10:21:39
39.8773116,116.4930866,0,82,39619.431724537,2008-06-20,10:21:41
39.8774166,116.4927483,0,82,39619.4317476852,2008-06-20,10:21:43
39.87755,116.4924533,0,82,39619.4317708333,2008-06-20,10:21:45
39.87766,116.4921116,0,78.7,39619.4317939815,2008-06-20,10:21:47
39.8777749,116.49176,0,82,39619.4318171296,2008-06-20,10:21:49
39.8779216,116.4914283,0,85.3,39619.4318402778,2008-06-20,10:21:51
39.8780082,116.4910549,0,85.3,39619.4318634259,2008-06-20,10:21:53
39.8781166,116.4907166,0,88.6,39619.4318865741,2008-06-20,10:21:55
39.8782233,116.4904016,0,91.9,39619.4319097222,2008-06-20,10:21:57
39.8783249,116.4901316,0,98.4,39619.4319328704,2008-06-20,10:21:59
39.8784399,116.4899249,0,101.7,39619.4319560185,2008-06-20,10:22:01
39.8785216,116.4897533,0,105,39619.4319791667,2008-06-20,10:22:03
39.878625,116.4896433,0,108.3,39619.4320023148,2008-06-20,10:22:05
39.87868,116.489475,0,111.5,39619.432025463,2008-06-20,10:22:07
39.8787483,116.489335,0,111.5,39619.4320486111,2008-06-20,10:22:09
39.8787999,116.4891866,0,114.8,39619.4320717593,2008-06-20,10:22:11
39.8788549,116.4890366,0,118.1,39619.4320949074,2008-06-20,10:22:13
39.8789766,116.4889249,0,121.4,39619.4321180556,2008-06-20,10:22:15
39.8791066,116.4888066,0,121.4,39619.4321412037,2008-06-20,10:22:17
39.8791833,116.4886133,0,124.7,39619.4321643518,2008-06-20,10:22:19
39.8792716,116.4884016,0,128,39619.4321875,2008-06-20,10:22:21
39.8793466,116.4882,0,131.2,39619.4322106481,2008-06-20,10:22:23
39.8794233,116.4880349,0,134.5,39619.4322337963,2008-06-20,10:22:25
39.8794366,116.4877633,0,134.5,39619.4322569444,2008-06-20,10:22:27
39.8794983,116.4875849,0,137.8,39619.4322800926,2008-06-20,10:22:29
39.8795383,116.4874299,0,141.1,39619.4323032407,2008-06-20,10:22:31
39.8795866,116.4872816,0,144.4,39619.4323263889,2008-06-20,10:22:33
39.8796133,116.4870599,0,147.6,39619.432349537,2008-06-20,10:22:35
39.8796516,116.4868483,0,150.9,39619.4323726852,2008-06-20,10:22:37
39.8796399,116.4866,0,160.8,39619.4323958333,2008-06-20,10:22:39
39.8796599,116.486425,0,167.3,39619.4324189815,2008-06-20,10:22:41
39.8798399,116.4859916,0,196.9,39619.4325,2008-06-20,10:22:48
39.8799499,116.4859816,0,200.1,39619.4325231481,2008-06-20,10:22:50
39.880085,116.4860099,0,203.4,39619.4325462963,2008-06-20,10:22:52
39.8802383,116.4860366,0,200.1,39619.4325694444,2008-06-20,10:22:54
39.8804366,116.4860816,0,203.4,39619.4325925926,2008-06-20,10:22:56
39.8806583,116.4861483,0,203.4,39619.4326157407,2008-06-20,10:22:58
39.8809383,116.4862383,0,206.7,39619.4326388889,2008-06-20,10:23:00
39.8811183,116.4862883,0,210,39619.432662037,2008-06-20,10:23:02
39.88126,116.4863399,0,213.3,39619.4326851852,2008-06-20,10:23:04
39.8813633,116.4863483,0,216.5,39619.4327083333,2008-06-20,10:23:06
39.8814616,116.486355,0,216.5,39619.4327314815,2008-06-20,10:23:08
39.88153,116.4863016,0,219.8,39619.4327546296,2008-06-20,10:23:10
39.8815649,116.4862033,0,219.8,39619.4327777778,2008-06-20,10:23:12
39.8816016,116.4860649,0,219.8,39619.4328009259,2008-06-20,10:23:14
39.8816283,116.4858733,0,219.8,39619.4328240741,2008-06-20,10:23:16
39.8816449,116.4856866,0,219.8,39619.4328472222,2008-06-20,10:23:18
39.8816616,116.4854916,0,216.5,39619.4328703704,2008-06-20,10:23:20
39.8816733,116.4853016,0,216.5,39619.4328935185,2008-06-20,10:23:22
39.8816733,116.48511,0,216.5,39619.4329166667,2008-06-20,10:23:24
39.8816833,116.4848916,0,216.5,39619.4329398148,2008-06-20,10:23:26
39.8816783,116.4847016,0,213.3,39619.432962963,2008-06-20,10:23:28
39.8816683,116.4845,0,213.3,39619.4329861111,2008-06-20,10:23:30
39.881655,116.48429,0,213.3,39619.4330092593,2008-06-20,10:23:32
39.8816416,116.4841216,0,213.3,39619.4330324074,2008-06-20,10:23:34
39.8816483,116.4839383,0,213.3,39619.4330555556,2008-06-20,10:23:36
39.881665,116.4838149,0,213.3,39619.4330787037,2008-06-20,10:23:38
39.8817049,116.4837466,0,213.3,39619.4331018519,2008-06-20,10:23:40
39.8817766,116.4837266,0,213.3,39619.433125,2008-06-20,10:23:42
39.8818999,116.4837,0,213.3,39619.4331481481,2008-06-20,10:23:44
39.8820333,116.4836966,0,210,39619.4331712963,2008-06-20,10:23:46
39.8821683,116.4836866,0,206.7,39619.4331944444,2008-06-20,10:23:48
39.8823049,116.483695,0,206.7,39619.4332175926,2008-06-20,10:23:50
39.8824449,116.4836916,0,206.7,39619.4332407407,2008-06-20,10:23:52
39.8825633,116.4837083,0,206.7,39619.4332638889,2008-06-20,10:23:54
39.8827033,116.4837016,0,206.7,39619.433287037,2008-06-20,10:23:56
39.8828349,116.4836983,0,206.7,39619.4333101852,2008-06-20,10:23:58
39.882945,116.4837116,0,210,39619.4333333333,2008-06-20,10:24:00
39.8830583,116.4837099,0,210,39619.4333564815,2008-06-20,10:24:02
39.8831783,116.4836899,0,206.7,39619.4333796296,2008-06-20,10:24:04
39.8833299,116.48368,0,206.7,39619.4334027778,2008-06-20,10:24:06
39.8834866,116.48368,0,206.7,39619.4334259259,2008-06-20,10:24:08
39.8836616,116.48368,0,206.7,39619.4334490741,2008-06-20,10:24:10
39.8838633,116.4836633,0,206.7,39619.4334722222,2008-06-20,10:24:12
39.8840883,116.4836616,0,206.7,39619.4334953704,2008-06-20,10:24:14
39.8843349,116.4836666,0,206.7,39619.4335185185,2008-06-20,10:24:16
39.8846033,116.48366,0,206.7,39619.4335416667,2008-06-20,10:24:18
39.8848933,116.4836716,0,206.7,39619.4335648148,2008-06-20,10:24:20
39.8851983,116.483695,0,203.4,39619.433587963,2008-06-20,10:24:22
39.8855149,116.4837,0,203.4,39619.4336111111,2008-06-20,10:24:24
39.8858316,116.4837049,0,203.4,39619.4336342593,2008-06-20,10:24:26
39.8861616,116.4837216,0,203.4,39619.4336574074,2008-06-20,10:24:28
39.8864699,116.483735,0,200.1,39619.4336805556,2008-06-20,10:24:30
39.8867783,116.4837466,0,200.1,39619.4337037037,2008-06-20,10:24:32
39.8870699,116.48377,0,200.1,39619.4337268519,2008-06-20,10:24:34
39.8873566,116.4837666,0,196.9,39619.43375,2008-06-20,10:24:36
39.8876466,116.4837683,0,196.9,39619.4337731482,2008-06-20,10:24:38
39.8879433,116.483785,0,196.9,39619.4337962963,2008-06-20,10:24:40
39.8882382,116.4837799,0,193.6,39619.4338194444,2008-06-20,10:24:42
39.8885216,116.4837733,0,193.6,39619.4338425926,2008-06-20,10:24:44
39.8888249,116.4837833,0,190.3,39619.4338657407,2008-06-20,10:24:46
39.8891299,116.4837799,0,187,39619.4338888889,2008-06-20,10:24:48
39.8894266,116.4837833,0,180.4,39619.433912037,2008-06-20,10:24:50
39.889725,116.4838033,0,180.4,39619.4339351852,2008-06-20,10:24:52
39.8900183,116.4838133,0,177.2,39619.4339583333,2008-06-20,10:24:54
39.8903166,116.4838066,0,170.6,39619.4339814815,2008-06-20,10:24:56
39.8906133,116.4838083,0,167.3,39619.4340046296,2008-06-20,10:24:58
39.8908966,116.4838099,0,164,39619.4340277778,2008-06-20,10:25:00
39.8911633,116.4837866,0,160.8,39619.4340509259,2008-06-20,10:25:02
39.8914316,116.4837716,0,160.8,39619.4340740741,2008-06-20,10:25:04
39.8917066,116.4837399,0,160.8,39619.4340972222,2008-06-20,10:25:06
39.8919833,116.4837199,0,157.5,39619.4341203704,2008-06-20,10:25:08
39.8922699,116.4837099,0,157.5,39619.4341435185,2008-06-20,10:25:10
39.8925733,116.4837049,0,157.5,39619.4341666667,2008-06-20,10:25:12
39.8928866,116.4837049,0,154.2,39619.4341898148,2008-06-20,10:25:14
39.8931966,116.4837183,0,154.2,39619.434212963,2008-06-20,10:25:16
39.8935133,116.4837366,0,150.9,39619.4342361111,2008-06-20,10:25:18
39.8943466,116.4837899,0,147.6,39619.4342939815,2008-06-20,10:25:23
39.8952566,116.4837883,0,141.1,39619.4343518519,2008-06-20,10:25:28
39.8961733,116.4837949,0,137.8,39619.4344097222,2008-06-20,10:25:33
39.8970449,116.4837749,0,134.5,39619.4344675926,2008-06-20,10:25:38
39.89792,116.4837166,0,137.8,39619.434525463,2008-06-20,10:25:43
39.8987533,116.483735,0,144.4,39619.4345833333,2008-06-20,10:25:48
39.8995666,116.483785,0,150.9,39619.4346412037,2008-06-20,10:25:53
39.9003666,116.4837883,0,160.8,39619.4346990741,2008-06-20,10:25:58
39.9011616,116.4837833,0,170.6,39619.4347569444,2008-06-20,10:26:03
39.9020983,116.4837749,0,177.2,39619.4348263889,2008-06-20,10:26:09
39.9027783,116.4837566,0,173.9,39619.4348726852,2008-06-20,10:26:13
39.9037866,116.4837383,0,170.6,39619.4349421296,2008-06-20,10:26:19
39.9046916,116.483715,0,160.8,39619.435,2008-06-20,10:26:24
39.9057633,116.4837116,0,147.6,39619.4350694444,2008-06-20,10:26:30
39.9068433,116.4837266,0,150.9,39619.4351388889,2008-06-20,10:26:36
39.90772,116.4837199,0,147.6,39619.4351967593,2008-06-20,10:26:41
39.9085783,116.4837033,0,144.4,39619.4352546296,2008-06-20,10:26:46
39.90937,116.4837049,0,137.8,39619.4353125,2008-06-20,10:26:51
39.9100316,116.4837,0,134.5,39619.4353703704,2008-06-20,10:26:56
39.91027,116.4837233,0,134.5,39619.4353935185,2008-06-20,10:26:58
39.9104599,116.4837166,0,134.5,39619.4354166667,2008-06-20,10:27:00
39.9106616,116.4836966,0,131.2,39619.4354398148,2008-06-20,10:27:02
39.9108683,116.4836883,0,134.5,39619.435462963,2008-06-20,10:27:04
39.9110466,116.4836583,0,134.5,39619.4354861111,2008-06-20,10:27:06
39.9112383,116.4836316,0,134.5,39619.4355092593,2008-06-20,10:27:08
39.9114733,116.4836049,0,137.8,39619.4355324074,2008-06-20,10:27:10
39.9121249,116.4837366,0,134.5,39619.4355787037,2008-06-20,10:27:14
39.91237,116.4837283,0,134.5,39619.4356018519,2008-06-20,10:27:16
39.9126266,116.4837066,0,137.8,39619.435625,2008-06-20,10:27:18
39.9128916,116.483665,0,141.1,39619.4356481481,2008-06-20,10:27:20
39.91317,116.48363,0,144.4,39619.4356712963,2008-06-20,10:27:22
39.9134633,116.483615,0,147.6,39619.4356944444,2008-06-20,10:27:24
39.913755,116.4835933,0,150.9,39619.4357175926,2008-06-20,10:27:26
39.91405,116.4835666,0,157.5,39619.4357407407,2008-06-20,10:27:28
39.9143366,116.4835499,0,164,39619.4357638889,2008-06-20,10:27:30
39.9146383,116.4835499,0,170.6,39619.435787037,2008-06-20,10:27:32
39.9149466,116.4835483,0,177.2,39619.4358101852,2008-06-20,10:27:34
39.915255,116.4835616,0,183.7,39619.4358333333,2008-06-20,10:27:36
39.9155816,116.4835616,0,187,39619.4358564815,2008-06-20,10:27:38
39.9159016,116.4835649,0,193.6,39619.4358796296,2008-06-20,10:27:40
39.9166916,116.4835849,0,206.7,39619.4359375,2008-06-20,10:27:45
39.9175349,116.483615,0,223.1,39619.4359953704,2008-06-20,10:27:50
39.9184216,116.4836533,0,232.9,39619.4360532407,2008-06-20,10:27:55
39.9192866,116.4836716,0,239.5,39619.4361111111,2008-06-20,10:28:00
39.9201216,116.4837099,0,236.2,39619.4361689815,2008-06-20,10:28:05
39.9209633,116.4837483,0,236.2,39619.4362268519,2008-06-20,10:28:10
39.9219899,116.4838133,0,239.5,39619.4362962963,2008-06-20,10:28:16
39.9227516,116.4839633,0,236.2,39619.4363541667,2008-06-20,10:28:21
39.9233749,116.4840566,0,236.2,39619.436400463,2008-06-20,10:28:25
39.92361,116.4840383,0,236.2,39619.4364236111,2008-06-20,10:28:27
39.923845,116.4840433,0,239.5,39619.4364467593,2008-06-20,10:28:29
39.9240533,116.4840333,0,239.5,39619.4364699074,2008-06-20,10:28:31
39.9242433,116.4839983,0,236.2,39619.4364930556,2008-06-20,10:28:33
39.9243849,116.4839883,0,236.2,39619.4365162037,2008-06-20,10:28:35
39.9245083,116.4839683,0,236.2,39619.4365393519,2008-06-20,10:28:37
39.9246399,116.48394,0,239.5,39619.4365625,2008-06-20,10:28:39
39.924675,116.4838799,0,239.5,39619.4365856481,2008-06-20,10:28:41
39.9253383,116.4840699,0,236.2,39619.4367361111,2008-06-20,10:28:54
39.9253633,116.4840049,0,236.2,39619.4367592593,2008-06-20,10:28:56
39.9254099,116.4838999,0,236.2,39619.4367824074,2008-06-20,10:28:58
39.9254766,116.4838166,0,236.2,39619.4368055556,2008-06-20,10:29:00
39.9255666,116.4837683,0,236.2,39619.4368287037,2008-06-20,10:29:02
39.9256583,116.4837249,0,236.2,39619.4368518519,2008-06-20,10:29:04
39.9257033,116.4837033,0,236.2,39619.436875,2008-06-20,10:29:06
39.9257416,116.4837099,0,236.2,39619.4368981481,2008-06-20,10:29:08
39.92578,116.4837049,0,236.2,39619.4369212963,2008-06-20,10:29:10
39.9258633,116.4837166,0,236.2,39619.4369444444,2008-06-20,10:29:12
39.9259583,116.4837416,0,236.2,39619.4369675926,2008-06-20,10:29:14
39.9260549,116.4837716,0,236.2,39619.4369907407,2008-06-20,10:29:16
39.9261683,116.4838016,0,236.2,39619.4370138889,2008-06-20,10:29:18
39.9262683,116.4838166,0,236.2,39619.437037037,2008-06-20,10:29:20
39.9263833,116.4838283,0,236.2,39619.4370601852,2008-06-20,10:29:22
39.9284466,116.483995,0,229.7,39619.4373611111,2008-06-20,10:29:48
39.9287133,116.4839549,0,229.7,39619.4373842593,2008-06-20,10:29:50
39.9289949,116.4839233,0,229.7,39619.4374074074,2008-06-20,10:29:52
39.9292933,116.4838983,0,226.4,39619.4374305556,2008-06-20,10:29:54
39.9300766,116.4839666,0,219.8,39619.4374884259,2008-06-20,10:29:59
39.930365,116.483925,0,219.8,39619.4375115741,2008-06-20,10:30:01
39.9306766,116.4838766,0,216.5,39619.4375347222,2008-06-20,10:30:03
39.9309616,116.4838033,0,213.3,39619.4375578704,2008-06-20,10:30:05
39.9312233,116.4837016,0,213.3,39619.4375810185,2008-06-20,10:30:07
39.9314616,116.4835966,0,213.3,39619.4376041667,2008-06-20,10:30:09
39.9317033,116.4835166,0,213.3,39619.4376273148,2008-06-20,10:30:11
39.9319616,116.4834816,0,213.3,39619.437650463,2008-06-20,10:30:13
39.9322283,116.4834516,0,213.3,39619.4376736111,2008-06-20,10:30:15
39.9324749,116.4833266,0,213.3,39619.4376967593,2008-06-20,10:30:17
39.9327666,116.4832683,0,210,39619.4377199074,2008-06-20,10:30:19
39.93308,116.4832566,0,206.7,39619.4377430556,2008-06-20,10:30:21
39.9334533,116.4832816,0,206.7,39619.4377662037,2008-06-20,10:30:23
39.9338433,116.4833566,0,203.4,39619.4377893518,2008-06-20,10:30:25
39.9342316,116.4834433,0,203.4,39619.4378125,2008-06-20,10:30:27
39.9345766,116.4834999,0,200.1,39619.4378356481,2008-06-20,10:30:29
39.9348783,116.4835666,0,196.9,39619.4378587963,2008-06-20,10:30:31
39.9351283,116.4836216,0,193.6,39619.4378819444,2008-06-20,10:30:33
39.93535,116.4836749,0,190.3,39619.4379050926,2008-06-20,10:30:35
39.9355866,116.4837216,0,187,39619.4379282407,2008-06-20,10:30:37
39.9358349,116.4837783,0,183.7,39619.4379513889,2008-06-20,10:30:39
39.9360566,116.4838033,0,177.2,39619.437974537,2008-06-20,10:30:41
39.9362783,116.4838183,0,173.9,39619.4379976852,2008-06-20,10:30:43
39.9364966,116.483805,0,167.3,39619.4380208333,2008-06-20,10:30:45
39.9367349,116.4838099,0,164,39619.4380439815,2008-06-20,10:30:47
39.9369866,116.4838233,0,160.8,39619.4380671296,2008-06-20,10:30:49
39.9372583,116.4838433,0,157.5,39619.4380902778,2008-06-20,10:30:51
39.937525,116.4838516,0,154.2,39619.4381134259,2008-06-20,10:30:53
39.93783,116.4838516,0,150.9,39619.4381365741,2008-06-20,10:30:55
39.9381333,116.4838566,0,144.4,39619.4381597222,2008-06-20,10:30:57
39.9384283,116.4838816,0,141.1,39619.4381828704,2008-06-20,10:30:59
39.938705,116.48389,0,134.5,39619.4382060185,2008-06-20,10:31:01
39.9389683,116.48391,0,131.2,39619.4382291667,2008-06-20,10:31:03
39.9392183,116.4839233,0,128,39619.4382523148,2008-06-20,10:31:05
39.93947,116.4839333,0,124.7,39619.438275463,2008-06-20,10:31:07
39.9396733,116.4839283,0,121.4,39619.4382986111,2008-06-20,10:31:09
39.9398766,116.4839366,0,114.8,39619.4383217593,2008-06-20,10:31:11
39.9400633,116.4839516,0,111.5,39619.4383449074,2008-06-20,10:31:13
39.9401966,116.4839466,0,108.3,39619.4383680556,2008-06-20,10:31:15
39.94034,116.483945,0,105,39619.4383912037,2008-06-20,10:31:17
39.9404766,116.4839533,0,105,39619.4384143518,2008-06-20,10:31:19
39.9405899,116.48394,0,105,39619.4384375,2008-06-20,10:31:21
39.9407099,116.4839333,0,108.3,39619.4384606481,2008-06-20,10:31:23
39.9408283,116.4839166,0,108.3,39619.4384837963,2008-06-20,10:31:25
39.94096,116.483925,0,111.5,39619.4385069444,2008-06-20,10:31:27
39.9410983,116.483925,0,111.5,39619.4385300926,2008-06-20,10:31:29
39.9412433,116.4839033,0,111.5,39619.4385532407,2008-06-20,10:31:31
39.9414283,116.4839066,0,111.5,39619.4385763889,2008-06-20,10:31:33
39.9416183,116.4839266,0,111.5,39619.438599537,2008-06-20,10:31:35
39.9418049,116.4839333,0,111.5,39619.4386226852,2008-06-20,10:31:37
39.941995,116.48394,0,114.8,39619.4386458333,2008-06-20,10:31:39
39.9421983,116.4839533,0,114.8,39619.4386689815,2008-06-20,10:31:41
39.9423966,116.4839583,0,114.8,39619.4386921296,2008-06-20,10:31:43
39.9425799,116.4839649,0,114.8,39619.4387152778,2008-06-20,10:31:45
39.9427816,116.4839816,0,114.8,39619.4387384259,2008-06-20,10:31:47
39.9430133,116.4839999,0,114.8,39619.4387615741,2008-06-20,10:31:49
39.9432433,116.4840249,0,118.1,39619.4387847222,2008-06-20,10:31:51
39.9434683,116.4840333,0,118.1,39619.4388078704,2008-06-20,10:31:53
39.9436983,116.4840366,0,118.1,39619.4388310185,2008-06-20,10:31:55
39.9439266,116.4840399,0,118.1,39619.4388541667,2008-06-20,10:31:57
39.9441599,116.4840249,0,118.1,39619.4388773148,2008-06-20,10:31:59
39.9443716,116.4840199,0,118.1,39619.438900463,2008-06-20,10:32:01
39.944615,116.4840133,0,118.1,39619.4389236111,2008-06-20,10:32:03
39.9448599,116.4840216,0,121.4,39619.4389467593,2008-06-20,10:32:05
39.9450966,116.4840016,0,118.1,39619.4389699074,2008-06-20,10:32:07
39.9453349,116.4840016,0,118.1,39619.4389930556,2008-06-20,10:32:09
39.9455866,116.4840233,0,118.1,39619.4390162037,2008-06-20,10:32:11
39.9458299,116.4840333,0,118.1,39619.4390393518,2008-06-20,10:32:13
39.946085,116.4840433,0,114.8,39619.4390625,2008-06-20,10:32:15
39.9463299,116.4840416,0,114.8,39619.4390856481,2008-06-20,10:32:17
39.946575,116.4840483,0,111.5,39619.4391087963,2008-06-20,10:32:19
39.9468183,116.4840549,0,108.3,39619.4391319444,2008-06-20,10:32:21
39.94708,116.4840899,0,111.5,39619.4391550926,2008-06-20,10:32:23
39.9473549,116.48415,0,108.3,39619.4391782407,2008-06-20,10:32:25
39.9476433,116.4842116,0,105,39619.4392013889,2008-06-20,10:32:27
39.9479633,116.4842933,0,101.7,39619.439224537,2008-06-20,10:32:29
39.9483116,116.4844049,0,98.4,39619.4392476852,2008-06-20,10:32:31
39.9523149,116.4845733,0,-52.5,39619.4396527778,2008-06-20,10:33:06
39.9523166,116.4841799,0,-32.8,39619.4397222222,2008-06-20,10:33:12
39.9522899,116.4840783,0,-23,39619.4397453704,2008-06-20,10:33:14
39.9523016,116.483995,0,-16.4,39619.4397685185,2008-06-20,10:33:16
39.9523549,116.4839349,0,-9.8,39619.4397916667,2008-06-20,10:33:18
39.9524416,116.4838833,0,-9.8,39619.4398148148,2008-06-20,10:33:20
39.9525666,116.48384,0,-6.6,39619.439837963,2008-06-20,10:33:22
39.9527316,116.4837616,0,-3.3,39619.4398611111,2008-06-20,10:33:24
39.9529016,116.4836733,0,-3.3,39619.4398842593,2008-06-20,10:33:26
39.9530816,116.4835916,0,0,39619.4399074074,2008-06-20,10:33:28
39.9532366,116.4835116,0,0,39619.4399305556,2008-06-20,10:33:30
39.9533566,116.4834566,0,0,39619.4399537037,2008-06-20,10:33:32
39.9534649,116.4833749,0,0,39619.4399768518,2008-06-20,10:33:34
39.95357,116.4833066,0,0,39619.44,2008-06-20,10:33:36
39.9536466,116.4832533,0,0,39619.4400231481,2008-06-20,10:33:38
39.9537233,116.4832083,0,3.3,39619.4400462963,2008-06-20,10:33:40
39.9538149,116.4831733,0,3.3,39619.4400694444,2008-06-20,10:33:42
39.9538849,116.4831433,0,6.6,39619.4400925926,2008-06-20,10:33:44
39.9539816,116.4831016,0,9.8,39619.4401157407,2008-06-20,10:33:46
39.9540783,116.4830433,0,9.8,39619.4401388889,2008-06-20,10:33:48
39.9541683,116.4829733,0,13.1,39619.440162037,2008-06-20,10:33:50
39.9542916,116.4829233,0,13.1,39619.4401851852,2008-06-20,10:33:52
39.9544616,116.4828766,0,16.4,39619.4402083333,2008-06-20,10:33:54
39.9546299,116.4828149,0,19.7,39619.4402314815,2008-06-20,10:33:56
39.95479,116.4827616,0,23,39619.4402546296,2008-06-20,10:33:58
39.9549416,116.4827116,0,23,39619.4402777778,2008-06-20,10:34:00
39.9550749,116.4826716,0,26.2,39619.4403009259,2008-06-20,10:34:02
39.9552033,116.48263,0,29.5,39619.4403240741,2008-06-20,10:34:04
39.9553416,116.4825633,0,29.5,39619.4403472222,2008-06-20,10:34:06
39.955475,116.4824783,0,32.8,39619.4403703704,2008-06-20,10:34:08
39.9556283,116.4823816,0,32.8,39619.4403935185,2008-06-20,10:34:10
39.9557899,116.482285,0,36.1,39619.4404166667,2008-06-20,10:34:12
39.955965,116.4821633,0,36.1,39619.4404398148,2008-06-20,10:34:14
39.9561516,116.4820416,0,39.4,39619.440462963,2008-06-20,10:34:16
39.9563333,116.4819299,0,42.7,39619.4404861111,2008-06-20,10:34:18
39.95651,116.4818066,0,45.9,39619.4405092593,2008-06-20,10:34:20
39.9566866,116.4816816,0,49.2,39619.4405324074,2008-06-20,10:34:22
39.95685,116.4815633,0,52.5,39619.4405555556,2008-06-20,10:34:24
39.9570216,116.4814349,0,52.5,39619.4405787037,2008-06-20,10:34:26
39.9571983,116.4812933,0,55.8,39619.4406018518,2008-06-20,10:34:28
39.9573683,116.4811899,0,55.8,39619.440625,2008-06-20,10:34:30
39.9575116,116.4811316,0,55.8,39619.4406481481,2008-06-20,10:34:32
39.9576566,116.4811033,0,55.8,39619.4406712963,2008-06-20,10:34:34
39.9578083,116.481045,0,55.8,39619.4406944444,2008-06-20,10:34:36
39.9580183,116.4808599,0,52.5,39619.4407175926,2008-06-20,10:34:38
39.9582483,116.480645,0,49.2,39619.4407407407,2008-06-20,10:34:40
39.9584533,116.4805166,0,39.4,39619.4407638889,2008-06-20,10:34:42
39.95864,116.4804583,0,26.2,39619.440787037,2008-06-20,10:34:44
39.9759699,116.330815,0,-561,39619.4693055556,2008-06-20,11:15:48
39.9758433,116.3307966,0,-265.7,39619.4693287037,2008-06-20,11:15:50
39.9758199,116.3307716,0,-242.8,39619.4693518518,2008-06-20,11:15:52
39.9757133,116.33085,0,-210,39619.469375,2008-06-20,11:15:54
39.9755933,116.3309849,0,-141.1,39619.4693981481,2008-06-20,11:15:56
39.9756033,116.3310349,0,-88.6,39619.4694212963,2008-06-20,11:15:58
39.9756466,116.3310299,0,-65.6,39619.4694444444,2008-06-20,11:16:00
39.975655,116.3310699,0,-32.8,39619.4694675926,2008-06-20,11:16:02
39.9756166,116.3310883,0,-9.8,39619.4694907407,2008-06-20,11:16:04
39.9755949,116.3310999,0,3.3,39619.4695138889,2008-06-20,11:16:06
39.97557,116.3311066,0,23,39619.469537037,2008-06-20,11:16:08
39.97554,116.3311099,0,42.7,39619.4695601852,2008-06-20,11:16:10
39.9755266,116.331115,0,55.8,39619.4695833333,2008-06-20,11:16:12
39.9755316,116.3311283,0,55.8,39619.4696064815,2008-06-20,11:16:14
39.9755083,116.3311483,0,62.3,39619.4696296296,2008-06-20,11:16:16
39.9754916,116.3311733,0,68.9,39619.4696527778,2008-06-20,11:16:18
39.975475,116.3311833,0,72.2,39619.4696759259,2008-06-20,11:16:20
39.9754516,116.3312099,0,78.7,39619.4696990741,2008-06-20,11:16:22
39.9754633,116.3312216,0,82,39619.4697222222,2008-06-20,11:16:24
39.975445,116.3312433,0,85.3,39619.4725925926,2008-06-20,11:20:32
39.9754416,116.3312433,0,85.3,39619.4747800926,2008-06-20,11:23:41
39.9754433,116.3312466,0,85.3,39619.4749884259,2008-06-20,11:23:59
39.9754433,116.3312466,0,85.3,39619.475,2008-06-20,11:24:00
39.9754416,116.3312483,0,85.3,39619.4750231481,2008-06-20,11:24:02
39.9754316,116.3312649,0,85.3,39619.4750462963,2008-06-20,11:24:04
39.9754316,116.3312649,0,85.3,39619.4750810185,2008-06-20,11:24:07
39.9754316,116.3312649,0,85.3,39619.4751041667,2008-06-20,11:24:09
39.97543,116.3312533,0,85.3,39619.4751273148,2008-06-20,11:24:11
39.9754316,116.3312433,0,85.3,39619.475150463,2008-06-20,11:24:13
39.9754083,116.3312516,0,85.3,39619.4751736111,2008-06-20,11:24:15
39.9753549,116.3312133,0,85.3,39619.4752893519,2008-06-20,11:24:25
39.9753549,116.3312133,0,85.3,39619.4753009259,2008-06-20,11:24:26
39.9753483,116.3312149,0,85.3,39619.4753240741,2008-06-20,11:24:28
39.9753583,116.3311949,0,85.3,39619.475462963,2008-06-20,11:24:40
39.97539,116.3312116,0,85.3,39619.4754976852,2008-06-20,11:24:43
39.9753916,116.3311983,0,85.3,39619.4755208333,2008-06-20,11:24:45
39.9753983,116.3312116,0,85.3,39619.4755439815,2008-06-20,11:24:47
39.9754366,116.3312166,0,85.3,39619.4755671296,2008-06-20,11:24:49
39.9754916,116.3312183,0,85.3,39619.4755902778,2008-06-20,11:24:51
39.9755233,116.3312149,0,85.3,39619.4756134259,2008-06-20,11:24:53
39.9755583,116.3312166,0,88.6,39619.4756365741,2008-06-20,11:24:55
39.9755716,116.3311866,0,88.6,39619.4756597222,2008-06-20,11:24:57
39.9755683,116.3311733,0,88.6,39619.4756828704,2008-06-20,11:24:59
39.9755533,116.3311483,0,88.6,39619.4757060185,2008-06-20,11:25:01
39.9755266,116.331115,0,88.6,39619.4757291667,2008-06-20,11:25:03
39.9755033,116.3311116,0,91.9,39619.4757523148,2008-06-20,11:25:05
39.9755033,116.3310849,0,91.9,39619.475775463,2008-06-20,11:25:07
39.9754916,116.3310616,0,91.9,39619.4757986111,2008-06-20,11:25:09
39.9754816,116.3310483,0,91.9,39619.4758217593,2008-06-20,11:25:11
39.9754816,116.33101,0,91.9,39619.4758449074,2008-06-20,11:25:13
39.9754783,116.33099,0,91.9,39619.4758680556,2008-06-20,11:25:15
39.9754866,116.330975,0,91.9,39619.4758912037,2008-06-20,11:25:17
39.9754916,116.3309599,0,91.9,39619.4759143519,2008-06-20,11:25:19
39.97549,116.3309616,0,91.9,39619.4759375,2008-06-20,11:25:21
39.9754783,116.3309583,0,91.9,39619.4759606481,2008-06-20,11:25:23
39.9754683,116.3309533,0,91.9,39619.4759837963,2008-06-20,11:25:25
39.9754949,116.3309283,0,91.9,39619.4760069444,2008-06-20,11:25:27
39.975475,116.3309316,0,95.1,39619.4760300926,2008-06-20,11:25:29
39.9755049,116.3309166,0,95.1,39619.4760532407,2008-06-20,11:25:31
39.9754983,116.3308833,0,95.1,39619.4760763889,2008-06-20,11:25:33
39.9754683,116.3308616,0,95.1,39619.476099537,2008-06-20,11:25:35
39.9754766,116.3308399,0,98.4,39619.4761226852,2008-06-20,11:25:37
39.9754799,116.3308233,0,98.4,39619.4761458333,2008-06-20,11:25:39
39.9754799,116.3308249,0,101.7,39619.4761689815,2008-06-20,11:25:41
39.975485,116.3308483,0,101.7,39619.4761921296,2008-06-20,11:25:43
39.9755066,116.3308483,0,105,39619.4762152778,2008-06-20,11:25:45
39.9755083,116.3308733,0,108.3,39619.47625,2008-06-20,11:25:48
39.9755083,116.3308983,0,111.5,39619.4762731481,2008-06-20,11:25:50
39.9755083,116.3309166,0,111.5,39619.4762962963,2008-06-20,11:25:52
39.9754983,116.33094,0,111.5,39619.4763194444,2008-06-20,11:25:54
39.9755266,116.3308666,0,114.8,39619.4763425926,2008-06-20,11:25:56
39.9755583,116.3308183,0,114.8,39619.4763657407,2008-06-20,11:25:58
39.9755766,116.3307849,0,114.8,39619.4763888889,2008-06-20,11:26:00
39.97561,116.3307266,0,118.1,39619.476412037,2008-06-20,11:26:02
39.9756616,116.3306699,0,118.1,39619.4764351852,2008-06-20,11:26:04
39.975685,116.3306499,0,118.1,39619.4764583333,2008-06-20,11:26:06
39.9756966,116.3306216,0,118.1,39619.4764814815,2008-06-20,11:26:08
39.9756733,116.33059,0,118.1,39619.4765046296,2008-06-20,11:26:10
39.9756683,116.3305799,0,118.1,39619.4765277778,2008-06-20,11:26:12
39.9757149,116.3305583,0,121.4,39619.4765509259,2008-06-20,11:26:14
39.9757416,116.3305283,0,121.4,39619.4765740741,2008-06-20,11:26:16
39.9757533,116.3304933,0,121.4,39619.4765972222,2008-06-20,11:26:18
39.975755,116.3304716,0,121.4,39619.4766203704,2008-06-20,11:26:20
39.9757333,116.3304416,0,121.4,39619.4766435185,2008-06-20,11:26:22
39.9757366,116.3304183,0,121.4,39619.4766666667,2008-06-20,11:26:24
39.9757133,116.3303699,0,121.4,39619.4766898148,2008-06-20,11:26:26
39.9757349,116.3303533,0,124.7,39619.476712963,2008-06-20,11:26:28
39.9757533,116.3303349,0,124.7,39619.4767361111,2008-06-20,11:26:30
39.9757516,116.3303183,0,124.7,39619.4767592593,2008-06-20,11:26:32
39.9757283,116.3303266,0,124.7,39619.4767824074,2008-06-20,11:26:34
39.97571,116.3303033,0,124.7,39619.4768055556,2008-06-20,11:26:36
39.9757033,116.3302999,0,124.7,39619.4768287037,2008-06-20,11:26:38
39.9756866,116.330275,0,128,39619.4768518518,2008-06-20,11:26:40
39.9756733,116.3302466,0,128,39619.476875,2008-06-20,11:26:42
39.9756616,116.3302166,0,128,39619.4768981481,2008-06-20,11:26:44
39.9756449,116.330205,0,128,39619.4769212963,2008-06-20,11:26:46
39.9756416,116.3302033,0,128,39619.4769444444,2008-06-20,11:26:48
39.9756416,116.3302033,0,128,39619.4769791667,2008-06-20,11:26:51
39.9756449,116.3302083,0,128,39619.4770023148,2008-06-20,11:26:53
39.9756566,116.3302116,0,128,39619.477025463,2008-06-20,11:26:55
39.9756683,116.3302116,0,128,39619.4770486111,2008-06-20,11:26:57
39.9756666,116.330225,0,128,39619.4770717593,2008-06-20,11:26:59
39.9756766,116.3302349,0,128,39619.4770949074,2008-06-20,11:27:01
39.9756833,116.33024,0,128,39619.4771180556,2008-06-20,11:27:03
39.9756899,116.3302316,0,128,39619.4771412037,2008-06-20,11:27:05
39.9757116,116.3302316,0,128,39619.4771643518,2008-06-20,11:27:07
39.9757266,116.3302316,0,128,39619.4771875,2008-06-20,11:27:09
39.9757416,116.33022,0,128,39619.4772106481,2008-06-20,11:27:11
39.9757716,116.3301983,0,131.2,39619.4772337963,2008-06-20,11:27:13
39.9757849,116.3301816,0,131.2,39619.4774652778,2008-06-20,11:27:33
39.9757716,116.3301916,0,131.2,39619.4774884259,2008-06-20,11:27:35
39.9757749,116.3302066,0,131.2,39619.4775115741,2008-06-20,11:27:37
39.975795,116.3302333,0,131.2,39619.4775347222,2008-06-20,11:27:39
39.9758299,116.3302666,0,131.2,39619.4775578704,2008-06-20,11:27:41
39.9758549,116.3303049,0,131.2,39619.4775810185,2008-06-20,11:27:43
39.9759116,116.3303766,0,131.2,39619.4776041667,2008-06-20,11:27:45
39.9759616,116.3304749,0,131.2,39619.4776273148,2008-06-20,11:27:47
39.9760233,116.3305966,0,131.2,39619.477650463,2008-06-20,11:27:49
39.9761133,116.3307199,0,131.2,39619.4776736111,2008-06-20,11:27:51
39.9760466,116.3303533,0,131.2,39619.5199652778,2008-06-20,12:28:45
39.9760849,116.3303233,0,134.5,39619.5199884259,2008-06-20,12:28:47
39.9760966,116.3302983,0,134.5,39619.5200115741,2008-06-20,12:28:49
39.9760799,116.3302533,0,137.8,39619.5200347222,2008-06-20,12:28:51
39.9760966,116.3302316,0,137.8,39619.5200578704,2008-06-20,12:28:53
39.9761099,116.3301633,0,141.1,39619.5200810185,2008-06-20,12:28:55
39.9761066,116.3301333,0,144.4,39619.5201041667,2008-06-20,12:28:57
39.9760966,116.3301149,0,144.4,39619.5201273148,2008-06-20,12:28:59
39.9760699,116.3301233,0,147.6,39619.520150463,2008-06-20,12:29:01
39.9761499,116.3300349,0,150.9,39619.5201736111,2008-06-20,12:29:03
39.97619,116.3300249,0,154.2,39619.5201967593,2008-06-20,12:29:05
39.9762283,116.33003,0,154.2,39619.5202199074,2008-06-20,12:29:07
39.976275,116.3299883,0,157.5,39619.5202430556,2008-06-20,12:29:09
39.9763433,116.3299616,0,160.8,39619.5202662037,2008-06-20,12:29:11
39.9764,116.3299133,0,164,39619.5202893519,2008-06-20,12:29:13
39.9764616,116.3298683,0,164,39619.5203125,2008-06-20,12:29:15
39.9763133,116.329805,0,164,39619.5203356481,2008-06-20,12:29:17
39.9761799,116.3297633,0,164,39619.5203587963,2008-06-20,12:29:19
39.9760916,116.3297766,0,164,39619.5203819444,2008-06-20,12:29:21
39.9759699,116.3298699,0,164,39619.5204050926,2008-06-20,12:29:23
39.9758316,116.3299716,0,164,39619.5204282407,2008-06-20,12:29:25
39.9757666,116.3300083,0,164,39619.5204513889,2008-06-20,12:29:27
39.9757083,116.33005,0,160.8,39619.5204861111,2008-06-20,12:29:30
39.9756899,116.3300516,0,160.8,39619.5205092593,2008-06-20,12:29:32
39.9756649,116.3300583,0,164,39619.5205324074,2008-06-20,12:29:34
39.97563,116.3300783,0,164,39619.5205555556,2008-06-20,12:29:36
39.9756,116.3300949,0,164,39619.5205787037,2008-06-20,12:29:38
39.9755666,116.3301183,0,164,39619.5206018519,2008-06-20,12:29:40
39.9755333,116.3301399,0,164,39619.520625,2008-06-20,12:29:42
39.9755049,116.330155,0,164,39619.5206481481,2008-06-20,12:29:44
39.975485,116.3301616,0,167.3,39619.5206712963,2008-06-20,12:29:46
39.9754566,116.3301649,0,167.3,39619.5206944444,2008-06-20,12:29:48
39.9754333,116.3301649,0,167.3,39619.5207175926,2008-06-20,12:29:50
39.9754133,116.3301749,0,167.3,39619.5207407407,2008-06-20,12:29:52
39.9753933,116.3301949,0,167.3,39619.5207638889,2008-06-20,12:29:54
39.9753799,116.3302066,0,167.3,39619.5209143519,2008-06-20,12:30:07
39.9753683,116.3302166,0,167.3,39619.5209375,2008-06-20,12:30:09
39.97536,116.3302366,0,167.3,39619.5209606481,2008-06-20,12:30:11
39.9753583,116.3302516,0,167.3,39619.5209837963,2008-06-20,12:30:13
39.9753583,116.3302516,0,167.3,39619.5209953704,2008-06-20,12:30:14
39.9753649,116.3302533,0,167.3,39619.5210185185,2008-06-20,12:30:16
39.975375,116.3302499,0,167.3,39619.5210416667,2008-06-20,12:30:18
39.9753816,116.3302366,0,167.3,39619.5210648148,2008-06-20,12:30:20
39.9753766,116.330225,0,167.3,39619.521087963,2008-06-20,12:30:22
39.9753766,116.330225,0,167.3,39619.5215393519,2008-06-20,12:31:01
39.9753716,116.3302333,0,167.3,39619.5215625,2008-06-20,12:31:03
39.9753683,116.3302533,0,167.3,39619.5215856481,2008-06-20,12:31:05
39.9753683,116.330275,0,167.3,39619.5216087963,2008-06-20,12:31:07
39.9753683,116.3302933,0,167.3,39619.5216319444,2008-06-20,12:31:09
39.9753649,116.33031,0,167.3,39619.5216550926,2008-06-20,12:31:11
39.9753616,116.3303216,0,167.3,39619.5216782407,2008-06-20,12:31:13
39.9753699,116.3303483,0,167.3,39619.5217013889,2008-06-20,12:31:15
39.9753699,116.3303683,0,167.3,39619.521724537,2008-06-20,12:31:17
39.9753716,116.3303933,0,167.3,39619.5217476852,2008-06-20,12:31:19
39.975375,116.330415,0,167.3,39619.5217708333,2008-06-20,12:31:21
39.9753766,116.3304483,0,167.3,39619.5217939815,2008-06-20,12:31:23
39.9753733,116.3304816,0,167.3,39619.5218171296,2008-06-20,12:31:25
39.9753633,116.3305149,0,167.3,39619.5218402778,2008-06-20,12:31:27
39.9753716,116.3305566,0,167.3,39619.5218634259,2008-06-20,12:31:29
39.9753716,116.3305916,0,167.3,39619.5218865741,2008-06-20,12:31:31
39.9753733,116.3306149,0,167.3,39619.5219097222,2008-06-20,12:31:33
39.9753799,116.3306466,0,167.3,39619.5219328704,2008-06-20,12:31:35
39.97539,116.3306916,0,167.3,39619.5219560185,2008-06-20,12:31:37
39.9753883,116.33073,0,167.3,39619.5219791667,2008-06-20,12:31:39
39.97539,116.3307783,0,167.3,39619.5220023148,2008-06-20,12:31:41
39.9753866,116.3308333,0,167.3,39619.522025463,2008-06-20,12:31:43
39.9753866,116.3308783,0,167.3,39619.5220486111,2008-06-20,12:31:45
39.9753833,116.3309216,0,167.3,39619.5220717593,2008-06-20,12:31:47
39.9753699,116.3309699,0,167.3,39619.5220949074,2008-06-20,12:31:49
39.97535,116.3310316,0,167.3,39619.5221180556,2008-06-20,12:31:51
39.9753133,116.3310999,0,167.3,39619.5221412037,2008-06-20,12:31:53
39.9753016,116.3311449,0,167.3,39619.5221643519,2008-06-20,12:31:55
39.9752783,116.3311966,0,167.3,39619.5221875,2008-06-20,12:31:57
39.9752699,116.3312416,0,167.3,39619.5222106481,2008-06-20,12:31:59
39.9752783,116.3312599,0,167.3,39619.5222337963,2008-06-20,12:32:01
39.9752733,116.331285,0,167.3,39619.5222569444,2008-06-20,12:32:03
39.9752966,116.3313033,0,167.3,39619.5222800926,2008-06-20,12:32:05
39.9752966,116.3313266,0,167.3,39619.5223032407,2008-06-20,12:32:07
39.9752983,116.3313466,0,167.3,39619.5223263889,2008-06-20,12:32:09
39.9753083,116.3313466,0,167.3,39619.522349537,2008-06-20,12:32:11
39.9752916,116.3313699,0,167.3,39619.5223726852,2008-06-20,12:32:13
39.97529,116.3313816,0,167.3,39619.5223958333,2008-06-20,12:32:15
39.9752966,116.3313833,0,167.3,39619.5224189815,2008-06-20,12:32:17
39.9753033,116.3313833,0,167.3,39619.5224421296,2008-06-20,12:32:19
39.9752983,116.3313966,0,167.3,39619.5224652778,2008-06-20,12:32:21
39.9752916,116.3314233,0,167.3,39619.5224884259,2008-06-20,12:32:23
39.97529,116.3314366,0,167.3,39619.5225115741,2008-06-20,12:32:25
39.9752866,116.3314466,0,167.3,39619.5225347222,2008-06-20,12:32:27
39.9752916,116.3314633,0,167.3,39619.5225578704,2008-06-20,12:32:29
39.9753033,116.3314733,0,167.3,39619.5225810185,2008-06-20,12:32:31
39.9753033,116.3315033,0,167.3,39619.5226041667,2008-06-20,12:32:33
39.9752983,116.33153,0,167.3,39619.5226273148,2008-06-20,12:32:35
39.975305,116.3315633,0,167.3,39619.522650463,2008-06-20,12:32:37
39.9753083,116.33162,0,167.3,39619.5226736111,2008-06-20,12:32:39
39.9753083,116.3316433,0,167.3,39619.5226967593,2008-06-20,12:32:41
39.9753066,116.3316616,0,167.3,39619.5227199074,2008-06-20,12:32:43
39.9753016,116.3316833,0,167.3,39619.5227430556,2008-06-20,12:32:45
39.9752999,116.3317066,0,167.3,39619.5227662037,2008-06-20,12:32:47
39.9752916,116.3317433,0,167.3,39619.5227893519,2008-06-20,12:32:49
39.9752849,116.3317766,0,167.3,39619.5228125,2008-06-20,12:32:51
39.9752783,116.33181,0,167.3,39619.5228356481,2008-06-20,12:32:53
39.9752766,116.3318499,0,167.3,39619.5228587963,2008-06-20,12:32:55
39.9752783,116.3318949,0,167.3,39619.5228819444,2008-06-20,12:32:57
39.9752783,116.331935,0,167.3,39619.5229050926,2008-06-20,12:32:59
39.9752816,116.3319549,0,167.3,39619.5229282407,2008-06-20,12:33:01
39.9752716,116.3319899,0,167.3,39619.5229513889,2008-06-20,12:33:03
39.975265,116.3320249,0,167.3,39619.522974537,2008-06-20,12:33:05
39.9752583,116.3320449,0,167.3,39619.5229976852,2008-06-20,12:33:07
39.9752583,116.332055,0,167.3,39619.5230208333,2008-06-20,12:33:09
39.9752466,116.3320733,0,170.6,39619.5230439815,2008-06-20,12:33:11
39.9752183,116.3321433,0,167.3,39619.5230671296,2008-06-20,12:33:13
39.975205,116.3322016,0,167.3,39619.5230902778,2008-06-20,12:33:15
39.9751749,116.3322399,0,170.6,39619.5231134259,2008-06-20,12:33:17
39.9751749,116.3322733,0,170.6,39619.5231365741,2008-06-20,12:33:19
39.9751816,116.3322916,0,170.6,39619.5231597222,2008-06-20,12:33:21
39.9751699,116.3323233,0,170.6,39619.5231828704,2008-06-20,12:33:23
39.9751716,116.3323533,0,170.6,39619.5232060185,2008-06-20,12:33:25
39.9751616,116.3323749,0,170.6,39619.5232291667,2008-06-20,12:33:27
39.9751533,116.3323999,0,173.9,39619.5232523148,2008-06-20,12:33:29
39.9751549,116.33244,0,173.9,39619.523275463,2008-06-20,12:33:31
39.9751933,116.3324966,0,177.2,39619.5232986111,2008-06-20,12:33:33
39.9751966,116.3325433,0,177.2,39619.5233217593,2008-06-20,12:33:35
39.9752249,116.3325816,0,177.2,39619.5233449074,2008-06-20,12:33:37
39.9752316,116.3326216,0,177.2,39619.5233680556,2008-06-20,12:33:39
39.9752233,116.33265,0,177.2,39619.5233912037,2008-06-20,12:33:41
39.9752233,116.3326799,0,177.2,39619.5234143519,2008-06-20,12:33:43
39.9752183,116.3327216,0,177.2,39619.5234375,2008-06-20,12:33:45
39.9752116,116.3327516,0,177.2,39619.5234606481,2008-06-20,12:33:47
39.9752083,116.3327783,0,177.2,39619.5234837963,2008-06-20,12:33:49
39.9752083,116.3328083,0,177.2,39619.5235069444,2008-06-20,12:33:51
39.9752066,116.3328416,0,177.2,39619.5235300926,2008-06-20,12:33:53
39.97521,116.3328833,0,177.2,39619.5235532407,2008-06-20,12:33:55
39.9752116,116.3329116,0,177.2,39619.5235763889,2008-06-20,12:33:57
39.9752166,116.3329416,0,177.2,39619.523599537,2008-06-20,12:33:59
39.9752166,116.3329716,0,177.2,39619.5236226852,2008-06-20,12:34:01
39.9752216,116.3329966,0,177.2,39619.5236458333,2008-06-20,12:34:03
39.9752249,116.3330249,0,177.2,39619.5236689815,2008-06-20,12:34:05
39.9752233,116.3330533,0,177.2,39619.5236921296,2008-06-20,12:34:07
39.9752183,116.3330799,0,173.9,39619.5237152778,2008-06-20,12:34:09
39.9752166,116.3331066,0,173.9,39619.5237384259,2008-06-20,12:34:11
39.9752183,116.3331333,0,173.9,39619.5237615741,2008-06-20,12:34:13
39.9752166,116.3331533,0,173.9,39619.5237847222,2008-06-20,12:34:15
39.9752133,116.333175,0,173.9,39619.5238078704,2008-06-20,12:34:17
39.9752083,116.3332016,0,173.9,39619.5238310185,2008-06-20,12:34:19
39.975205,116.3332266,0,173.9,39619.5238541667,2008-06-20,12:34:21
39.9752033,116.3332433,0,173.9,39619.5238773148,2008-06-20,12:34:23
39.9752033,116.3332583,0,173.9,39619.523900463,2008-06-20,12:34:25
39.97521,116.3332616,0,173.9,39619.5239236111,2008-06-20,12:34:27
39.97521,116.3333033,0,173.9,39619.5239467593,2008-06-20,12:34:29
39.9752116,116.3333383,0,173.9,39619.5239699074,2008-06-20,12:34:31
39.9752116,116.3333666,0,173.9,39619.5239930556,2008-06-20,12:34:33
39.9752083,116.3333866,0,173.9,39619.5240162037,2008-06-20,12:34:35
39.9751966,116.3333966,0,173.9,39619.5240393518,2008-06-20,12:34:37
39.9751933,116.3334183,0,173.9,39619.5240625,2008-06-20,12:34:39
39.9751883,116.3334383,0,173.9,39619.5240856481,2008-06-20,12:34:41
39.9751833,116.3334916,0,173.9,39619.5241087963,2008-06-20,12:34:43
39.9751599,116.3335033,0,173.9,39619.5241319444,2008-06-20,12:34:45
39.9751433,116.3335099,0,173.9,39619.5241550926,2008-06-20,12:34:47
39.9750966,116.3335433,0,173.9,39619.5241782407,2008-06-20,12:34:49
39.9750616,116.3335499,0,177.2,39619.5242013889,2008-06-20,12:34:51
39.9750216,116.3335716,0,177.2,39619.524224537,2008-06-20,12:34:53
39.9750383,116.3335483,0,177.2,39619.5242476852,2008-06-20,12:34:55
39.9751033,116.3335166,0,180.4,39619.5242824074,2008-06-20,12:34:58
39.9751583,116.3334716,0,180.4,39619.5243055556,2008-06-20,12:35:00
39.9751916,116.333435,0,180.4,39619.5243287037,2008-06-20,12:35:02
39.9752166,116.3334316,0,183.7,39619.5243518518,2008-06-20,12:35:04
39.9752466,116.3334366,0,183.7,39619.524375,2008-06-20,12:35:06
39.9752683,116.333455,0,183.7,39619.5243981481,2008-06-20,12:35:08
39.9752633,116.3334983,0,183.7,39619.5244212963,2008-06-20,12:35:10
39.9752783,116.3335483,0,183.7,39619.5244444444,2008-06-20,12:35:12
39.9753016,116.333625,0,183.7,39619.5244675926,2008-06-20,12:35:14
39.9753099,116.3336816,0,180.4,39619.5244907407,2008-06-20,12:35:16
39.9753149,116.3337549,0,180.4,39619.5245138889,2008-06-20,12:35:18
39.9752916,116.3338499,0,180.4,39619.524537037,2008-06-20,12:35:20
39.9753083,116.3339216,0,180.4,39619.5245601852,2008-06-20,12:35:22
39.9752966,116.3339416,0,180.4,39619.5245833333,2008-06-20,12:35:24
39.9753066,116.3339549,0,180.4,39619.5246064815,2008-06-20,12:35:26
39.9753166,116.3339733,0,180.4,39619.5246296296,2008-06-20,12:35:28
39.9753366,116.3339733,0,180.4,39619.5249189815,2008-06-20,12:35:53
39.9753216,116.3339683,0,180.4,39619.5249421296,2008-06-20,12:35:55
39.9752916,116.3339699,0,180.4,39619.5249652778,2008-06-20,12:35:57
39.9752483,116.3339716,0,180.4,39619.5249884259,2008-06-20,12:35:59
39.9752016,116.3339733,0,180.4,39619.5250115741,2008-06-20,12:36:01
39.97515,116.3339883,0,180.4,39619.5250347222,2008-06-20,12:36:03
39.9750966,116.3339866,0,180.4,39619.5250578704,2008-06-20,12:36:05
39.97505,116.3340083,0,180.4,39619.5250810185,2008-06-20,12:36:07
39.9750066,116.3340249,0,180.4,39619.5251041667,2008-06-20,12:36:09
39.9749599,116.3340416,0,180.4,39619.5251273148,2008-06-20,12:36:11
39.97494,116.3340599,0,180.4,39619.525150463,2008-06-20,12:36:13
39.97491,116.3340849,0,180.4,39619.5251736111,2008-06-20,12:36:15
39.9748983,116.3341016,0,180.4,39619.5251967593,2008-06-20,12:36:17
39.9748949,116.3341116,0,180.4,39619.5252199074,2008-06-20,12:36:19
39.9749033,116.3341116,0,180.4,39619.5252430556,2008-06-20,12:36:21
39.9749016,116.3341216,0,180.4,39619.5252662037,2008-06-20,12:36:23
39.9749016,116.3341066,0,180.4,39619.5254282407,2008-06-20,12:36:37
39.9749016,116.3340949,0,180.4,39619.5254513889,2008-06-20,12:36:39
39.9749049,116.3340849,0,180.4,39619.525474537,2008-06-20,12:36:41
39.9749066,116.3340483,0,180.4,39619.5254976852,2008-06-20,12:36:43
39.9749233,116.3340133,0,180.4,39619.5255208333,2008-06-20,12:36:45
39.9748966,116.3339433,0,180.4,39619.5255439815,2008-06-20,12:36:47
39.9749116,116.3339149,0,180.4,39619.5255671296,2008-06-20,12:36:49
39.9749199,116.3338966,0,180.4,39619.5255902778,2008-06-20,12:36:51
39.9749133,116.3339149,0,180.4,39619.525625,2008-06-20,12:36:54
39.9749283,116.3339133,0,180.4,39619.5256481481,2008-06-20,12:36:56
39.9749183,116.3338816,0,180.4,39619.5258564815,2008-06-20,12:37:14
39.9749233,116.3338649,0,180.4,39619.5258796296,2008-06-20,12:37:16
39.9749316,116.3338449,0,180.4,39619.5259027778,2008-06-20,12:37:18
39.9749333,116.33382,0,180.4,39619.5259259259,2008-06-20,12:37:20
39.9749349,116.3337866,0,180.4,39619.5259490741,2008-06-20,12:37:22
39.9749383,116.3337416,0,180.4,39619.5259722222,2008-06-20,12:37:24
39.974955,116.3336866,0,180.4,39619.5259953704,2008-06-20,12:37:26
39.97498,116.3336283,0,180.4,39619.5260185185,2008-06-20,12:37:28
39.9750066,116.333575,0,180.4,39619.5260416667,2008-06-20,12:37:30
39.9750083,116.3335299,0,180.4,39619.5260648148,2008-06-20,12:37:32
39.9750116,116.3334883,0,180.4,39619.526087963,2008-06-20,12:37:34
39.9750083,116.3334483,0,180.4,39619.5261111111,2008-06-20,12:37:36
39.9750266,116.3333749,0,180.4,39619.5261342593,2008-06-20,12:37:38
39.9750233,116.3333199,0,180.4,39619.5261574074,2008-06-20,12:37:40
39.974985,116.333295,0,180.4,39619.5261805556,2008-06-20,12:37:42
39.9749499,116.33326,0,180.4,39619.5262037037,2008-06-20,12:37:44
39.9749333,116.3332266,0,180.4,39619.5262268518,2008-06-20,12:37:46
39.97494,116.3332016,0,180.4,39619.52625,2008-06-20,12:37:48
39.9749316,116.3331866,0,180.4,39619.5262731481,2008-06-20,12:37:50
39.9748866,116.3331583,0,180.4,39619.5262962963,2008-06-20,12:37:52
39.9748583,116.3331266,0,180.4,39619.5263194444,2008-06-20,12:37:54
39.9748283,116.3331083,0,180.4,39619.5263425926,2008-06-20,12:37:56
39.9748016,116.3330866,0,180.4,39619.5263657407,2008-06-20,12:37:58
39.9747816,116.3330616,0,180.4,39619.5263888889,2008-06-20,12:38:00
39.9747949,116.3330099,0,180.4,39619.526412037,2008-06-20,12:38:02
39.9748166,116.3329583,0,180.4,39619.5264351852,2008-06-20,12:38:04
39.97483,116.3329166,0,180.4,39619.5264583333,2008-06-20,12:38:06
39.9748649,116.3328699,0,180.4,39619.5264814815,2008-06-20,12:38:08
39.9748899,116.33284,0,180.4,39619.5265046296,2008-06-20,12:38:10
39.9748916,116.3328199,0,180.4,39619.5265277778,2008-06-20,12:38:12
39.9748899,116.3327966,0,180.4,39619.5265509259,2008-06-20,12:38:14
39.9748799,116.3327816,0,180.4,39619.5265740741,2008-06-20,12:38:16
39.974885,116.3327516,0,180.4,39619.5265972222,2008-06-20,12:38:18
39.9748683,116.3327416,0,180.4,39619.5266203704,2008-06-20,12:38:20
39.9748466,116.3327166,0,180.4,39619.5266435185,2008-06-20,12:38:22
39.9748033,116.3327016,0,180.4,39619.5266666667,2008-06-20,12:38:24
39.9747583,116.3326966,0,180.4,39619.5266898148,2008-06-20,12:38:26
39.9747549,116.3326583,0,180.4,39619.526712963,2008-06-20,12:38:28
39.9747433,116.3326283,0,180.4,39619.5267361111,2008-06-20,12:38:30
39.9747183,116.3326233,0,180.4,39619.5267592593,2008-06-20,12:38:32
39.97473,116.3325866,0,180.4,39619.5267824074,2008-06-20,12:38:34
39.9747349,116.33256,0,180.4,39619.5268055556,2008-06-20,12:38:36
39.9747516,116.3325316,0,180.4,39619.5268287037,2008-06-20,12:38:38
39.9747016,116.3325666,0,183.7,39619.5268518519,2008-06-20,12:38:40
39.9746949,116.3325516,0,183.7,39619.526875,2008-06-20,12:38:42
39.9747033,116.3325183,0,183.7,39619.5268981481,2008-06-20,12:38:44
39.9747283,116.3324699,0,183.7,39619.5269212963,2008-06-20,12:38:46
39.9747949,116.3323766,0,187,39619.5269444444,2008-06-20,12:38:48
39.9748083,116.3323416,0,187,39619.5269675926,2008-06-20,12:38:50
39.9747966,116.3323283,0,187,39619.5269907407,2008-06-20,12:38:52
39.9748066,116.3322949,0,187,39619.5270138889,2008-06-20,12:38:54
39.9747983,116.3322783,0,187,39619.527037037,2008-06-20,12:38:56
39.9748016,116.3322516,0,190.3,39619.5270601852,2008-06-20,12:38:58
39.9748049,116.332215,0,190.3,39619.5270833333,2008-06-20,12:39:00
39.9748066,116.3321766,0,187,39619.5271064815,2008-06-20,12:39:02
39.9748183,116.3321499,0,190.3,39619.5271296296,2008-06-20,12:39:04
39.9748366,116.3321266,0,190.3,39619.5271527778,2008-06-20,12:39:06
39.974855,116.3320949,0,187,39619.5271759259,2008-06-20,12:39:08
39.9748716,116.3320766,0,190.3,39619.5271990741,2008-06-20,12:39:10
39.9748966,116.3320766,0,190.3,39619.5272222222,2008-06-20,12:39:12
39.9749133,116.332075,0,190.3,39619.5272453704,2008-06-20,12:39:14
39.974925,116.3320483,0,190.3,39619.5272685185,2008-06-20,12:39:16
39.9749216,116.3320116,0,190.3,39619.5272916667,2008-06-20,12:39:18
39.9749199,116.3319733,0,193.6,39619.5273148148,2008-06-20,12:39:20
39.9749083,116.331935,0,193.6,39619.527337963,2008-06-20,12:39:22
39.9748933,116.3318916,0,193.6,39619.5273611111,2008-06-20,12:39:24
39.9748833,116.3318433,0,193.6,39619.5273842593,2008-06-20,12:39:26
39.9748583,116.3318166,0,196.9,39619.5274074074,2008-06-20,12:39:28
39.9748266,116.3318033,0,196.9,39619.5274305556,2008-06-20,12:39:30
39.9748166,116.3317516,0,196.9,39619.5274537037,2008-06-20,12:39:32
39.9748116,116.3317099,0,193.6,39619.5274768519,2008-06-20,12:39:34
39.9748183,116.3316766,0,193.6,39619.5275,2008-06-20,12:39:36
39.9748233,116.3315949,0,193.6,39619.5275231482,2008-06-20,12:39:38
39.9748199,116.3315833,0,193.6,39619.5275462963,2008-06-20,12:39:40
39.9748383,116.331565,0,193.6,39619.5275694444,2008-06-20,12:39:42
39.9748249,116.3315433,0,193.6,39619.5275925926,2008-06-20,12:39:44
39.9748,116.3315199,0,193.6,39619.5276157407,2008-06-20,12:39:46
39.9747499,116.3314666,0,193.6,39619.5276388889,2008-06-20,12:39:48
39.9747499,116.3314266,0,193.6,39619.527662037,2008-06-20,12:39:50
39.9747899,116.3314033,0,196.9,39619.5276851852,2008-06-20,12:39:52
39.9748116,116.331375,0,196.9,39619.5277083333,2008-06-20,12:39:54
39.9748199,116.3313349,0,196.9,39619.5277314815,2008-06-20,12:39:56
39.9748099,116.3313083,0,196.9,39619.5277546296,2008-06-20,12:39:58
39.9747966,116.3312583,0,196.9,39619.5277777778,2008-06-20,12:40:00
39.9748,116.3312266,0,196.9,39619.5278009259,2008-06-20,12:40:02
39.9748,116.3311949,0,196.9,39619.5278240741,2008-06-20,12:40:04
39.9747899,116.3311599,0,196.9,39619.5278472222,2008-06-20,12:40:06
39.9747899,116.3311283,0,196.9,39619.5278703704,2008-06-20,12:40:08
39.9747833,116.3310966,0,196.9,39619.5278935185,2008-06-20,12:40:10
39.9747866,116.33106,0,196.9,39619.5279166667,2008-06-20,12:40:12
39.9747933,116.3310266,0,196.9,39619.5279398148,2008-06-20,12:40:14
39.9747883,116.3309933,0,196.9,39619.527962963,2008-06-20,12:40:16
39.9747816,116.3309583,0,196.9,39619.5279861111,2008-06-20,12:40:18
39.9747899,116.3309349,0,196.9,39619.5280092593,2008-06-20,12:40:20
39.974785,116.3309166,0,196.9,39619.5280324074,2008-06-20,12:40:22
39.97477,116.3308933,0,200.1,39619.5280555556,2008-06-20,12:40:24
39.9747733,116.3308633,0,196.9,39619.5280787037,2008-06-20,12:40:26
39.9748016,116.3308416,0,196.9,39619.5281018519,2008-06-20,12:40:28
39.9748133,116.3308083,0,196.9,39619.528125,2008-06-20,12:40:30
39.9748,116.3307666,0,196.9,39619.5281481481,2008-06-20,12:40:32
39.9748033,116.3307366,0,196.9,39619.5281712963,2008-06-20,12:40:34
39.9748333,116.3307183,0,196.9,39619.5281944444,2008-06-20,12:40:36
39.974845,116.3306899,0,196.9,39619.5282175926,2008-06-20,12:40:38
39.9748666,116.330675,0,196.9,39619.5282407407,2008-06-20,12:40:40
39.9748899,116.3306516,0,196.9,39619.5282638889,2008-06-20,12:40:42
39.9748883,116.330625,0,196.9,39619.528287037,2008-06-20,12:40:44
39.9748766,116.3305916,0,196.9,39619.5283101852,2008-06-20,12:40:46
39.9748916,116.3305599,0,196.9,39619.5283333333,2008-06-20,12:40:48
39.9748966,116.3305299,0,196.9,39619.5283564815,2008-06-20,12:40:50
39.9749066,116.3305133,0,196.9,39619.5283796296,2008-06-20,12:40:52
39.974915,116.3304916,0,196.9,39619.5284027778,2008-06-20,12:40:54
39.974915,116.3304583,0,196.9,39619.5284259259,2008-06-20,12:40:56
39.9749016,116.3304199,0,196.9,39619.5284490741,2008-06-20,12:40:58
39.9749,116.330395,0,196.9,39619.5284722222,2008-06-20,12:41:00
39.9749,116.3303466,0,196.9,39619.5284953704,2008-06-20,12:41:02
39.9749,116.3303066,0,196.9,39619.5285185185,2008-06-20,12:41:04
39.9748899,116.3302766,0,196.9,39619.5285416667,2008-06-20,12:41:06
39.9748816,116.3302499,0,196.9,39619.5285648148,2008-06-20,12:41:08
39.9748599,116.3302133,0,196.9,39619.528587963,2008-06-20,12:41:10
39.9748499,116.3301766,0,196.9,39619.5286111111,2008-06-20,12:41:12
39.97483,116.3301399,0,196.9,39619.5286342593,2008-06-20,12:41:14
39.9748116,116.3301066,0,196.9,39619.5286574074,2008-06-20,12:41:16
39.9748116,116.3300633,0,196.9,39619.5286805556,2008-06-20,12:41:18
39.9748183,116.330015,0,196.9,39619.5287037037,2008-06-20,12:41:20
39.9748283,116.3299583,0,196.9,39619.5287268519,2008-06-20,12:41:22
39.974845,116.3299149,0,196.9,39619.52875,2008-06-20,12:41:24
39.9748583,116.3298766,0,196.9,39619.5287731481,2008-06-20,12:41:26
39.9748633,116.3298499,0,196.9,39619.5287962963,2008-06-20,12:41:28
39.9748283,116.3297999,0,196.9,39619.5288194444,2008-06-20,12:41:30
39.9748199,116.3297466,0,196.9,39619.5288425926,2008-06-20,12:41:32
39.9748183,116.3297016,0,196.9,39619.5288657407,2008-06-20,12:41:34
39.9748166,116.3296633,0,196.9,39619.5288888889,2008-06-20,12:41:36
39.9748049,116.3296199,0,196.9,39619.528912037,2008-06-20,12:41:38
39.9748116,116.3295783,0,196.9,39619.5289351852,2008-06-20,12:41:40
39.9748016,116.3295366,0,196.9,39619.5289583333,2008-06-20,12:41:42
39.9747866,116.3294949,0,196.9,39619.5289814815,2008-06-20,12:41:44
39.9747833,116.3294633,0,196.9,39619.5290046296,2008-06-20,12:41:46
39.9747733,116.3294433,0,196.9,39619.5290277778,2008-06-20,12:41:48
39.9747766,116.3294183,0,196.9,39619.5290509259,2008-06-20,12:41:50
39.9747833,116.3293949,0,196.9,39619.5290740741,2008-06-20,12:41:52
39.9747733,116.32937,0,196.9,39619.5290972222,2008-06-20,12:41:54
39.9747783,116.3293466,0,196.9,39619.5291203704,2008-06-20,12:41:56
39.9747833,116.3293216,0,196.9,39619.5291435185,2008-06-20,12:41:58
39.9747899,116.3292983,0,196.9,39619.5291666667,2008-06-20,12:42:00
39.9747933,116.3292766,0,196.9,39619.5291898148,2008-06-20,12:42:02
39.9748183,116.3292549,0,196.9,39619.529212963,2008-06-20,12:42:04
39.9748283,116.3292166,0,196.9,39619.5292361111,2008-06-20,12:42:06
39.9748366,116.3291783,0,196.9,39619.5292592593,2008-06-20,12:42:08
39.9748716,116.3291333,0,196.9,39619.5292824074,2008-06-20,12:42:10
39.9748683,116.3290866,0,196.9,39619.5293055556,2008-06-20,12:42:12
39.9748716,116.3290599,0,200.1,39619.5293287037,2008-06-20,12:42:14
39.9748649,116.3290266,0,200.1,39619.5293518519,2008-06-20,12:42:16
39.9748683,116.3289916,0,200.1,39619.529375,2008-06-20,12:42:18
39.97487,116.3289599,0,200.1,39619.5293981481,2008-06-20,12:42:20
39.9748733,116.3289333,0,200.1,39619.5294212963,2008-06-20,12:42:22
39.9748749,116.3289099,0,200.1,39619.5294444444,2008-06-20,12:42:24
39.9748816,116.3288766,0,200.1,39619.5294675926,2008-06-20,12:42:26
39.9748916,116.3288499,0,200.1,39619.5294907407,2008-06-20,12:42:28
39.9748933,116.3288316,0,200.1,39619.5295138889,2008-06-20,12:42:30
39.9749066,116.3288116,0,200.1,39619.529537037,2008-06-20,12:42:32
39.9749316,116.3287916,0,203.4,39619.5295601852,2008-06-20,12:42:34
39.9749299,116.3287716,0,203.4,39619.5295833333,2008-06-20,12:42:36
39.9749366,116.3287566,0,203.4,39619.5296064815,2008-06-20,12:42:38
39.9749449,116.3287466,0,203.4,39619.5296296296,2008-06-20,12:42:40
39.9749449,116.3286883,0,203.4,39619.5296527778,2008-06-20,12:42:42
39.9749683,116.3286116,0,206.7,39619.5296759259,2008-06-20,12:42:44
39.9750199,116.3285383,0,206.7,39619.5296990741,2008-06-20,12:42:46
39.975055,116.3284799,0,206.7,39619.5297222222,2008-06-20,12:42:48
39.9750599,116.32844,0,206.7,39619.5297453704,2008-06-20,12:42:50
39.9750266,116.328405,0,206.7,39619.5297685185,2008-06-20,12:42:52
39.9750199,116.328375,0,206.7,39619.5297916667,2008-06-20,12:42:54
39.9750149,116.3283533,0,206.7,39619.5298148148,2008-06-20,12:42:56
39.9749983,116.3283099,0,206.7,39619.529837963,2008-06-20,12:42:58
39.974995,116.3282683,0,206.7,39619.5298611111,2008-06-20,12:43:00
39.9750066,116.3282266,0,206.7,39619.5298842593,2008-06-20,12:43:02
39.9750366,116.3281866,0,203.4,39619.5299074074,2008-06-20,12:43:04
39.9750466,116.32816,0,203.4,39619.5299305556,2008-06-20,12:43:06
39.9750333,116.3281549,0,206.7,39619.5299537037,2008-06-20,12:43:08
39.9750166,116.32813,0,206.7,39619.5299768519,2008-06-20,12:43:10
39.9749899,116.3281016,0,206.7,39619.53,2008-06-20,12:43:12
39.9749649,116.3280983,0,206.7,39619.5300231481,2008-06-20,12:43:14
39.97494,116.3281083,0,206.7,39619.5300462963,2008-06-20,12:43:16
39.974925,116.3281033,0,210,39619.5300694444,2008-06-20,12:43:18
39.9749216,116.3280766,0,210,39619.5300925926,2008-06-20,12:43:20
39.9749233,116.3280449,0,210,39619.5301157407,2008-06-20,12:43:22
39.9749166,116.3280166,0,210,39619.5301851852,2008-06-20,12:43:28
39.9749299,116.3279933,0,210,39619.5302083333,2008-06-20,12:43:30
39.9749349,116.3279616,0,210,39619.5302314815,2008-06-20,12:43:32
39.9749533,116.3279366,0,210,39619.5302546296,2008-06-20,12:43:34
39.9749783,116.3279083,0,210,39619.5302777778,2008-06-20,12:43:36
39.974925,116.3278616,0,210,39619.5303009259,2008-06-20,12:43:38
39.9749199,116.3278166,0,210,39619.5303240741,2008-06-20,12:43:40
39.9749199,116.3277883,0,210,39619.5303472222,2008-06-20,12:43:42
39.9748866,116.3277583,0,210,39619.5303703704,2008-06-20,12:43:44
39.9748266,116.3277133,0,210,39619.5303935185,2008-06-20,12:43:46
39.9748199,116.3276816,0,213.3,39619.5304166667,2008-06-20,12:43:48
39.9747933,116.3276483,0,213.3,39619.5304398148,2008-06-20,12:43:50
39.9748066,116.3276249,0,213.3,39619.530462963,2008-06-20,12:43:52
39.9747833,116.3275883,0,213.3,39619.5304861111,2008-06-20,12:43:54
39.9747866,116.3275599,0,213.3,39619.5305092593,2008-06-20,12:43:56
39.9747683,116.3275299,0,216.5,39619.5305324074,2008-06-20,12:43:58
39.9747583,116.3275,0,216.5,39619.5305555556,2008-06-20,12:44:00
39.9747399,116.3274866,0,216.5,39619.5305787037,2008-06-20,12:44:02
39.9746983,116.3274699,0,216.5,39619.5306018519,2008-06-20,12:44:04
39.9746816,116.3274516,0,216.5,39619.530625,2008-06-20,12:44:06
39.9747416,116.3274049,0,213.3,39619.5306597222,2008-06-20,12:44:09
39.9748316,116.3273616,0,213.3,39619.5306828704,2008-06-20,12:44:11
39.9748533,116.3273283,0,213.3,39619.5307060185,2008-06-20,12:44:13
39.9748366,116.3273116,0,216.5,39619.5307407407,2008-06-20,12:44:16
39.9747916,116.3273199,0,216.5,39619.5307638889,2008-06-20,12:44:18
39.97476,116.327325,0,216.5,39619.530787037,2008-06-20,12:44:20
39.9747433,116.3273083,0,219.8,39619.5308101852,2008-06-20,12:44:22
39.9746583,116.3273033,0,219.8,39619.5308333333,2008-06-20,12:44:24
39.9745616,116.3273033,0,219.8,39619.5308564815,2008-06-20,12:44:26
39.9744883,116.3272933,0,223.1,39619.5308796296,2008-06-20,12:44:28
39.9744383,116.3272999,0,223.1,39619.5309027778,2008-06-20,12:44:30
39.9743899,116.3273133,0,223.1,39619.5309259259,2008-06-20,12:44:32
39.9743183,116.3273149,0,223.1,39619.5309490741,2008-06-20,12:44:34
39.9742816,116.3273133,0,223.1,39619.5309722222,2008-06-20,12:44:36
39.9742833,116.3273199,0,223.1,39619.5309953704,2008-06-20,12:44:38
39.9742816,116.3273233,0,223.1,39619.5310185185,2008-06-20,12:44:40
39.9743016,116.3273166,0,223.1,39619.5310416667,2008-06-20,12:44:42
39.9743016,116.3272833,0,223.1,39619.5310648148,2008-06-20,12:44:44
39.97424,116.3272683,0,223.1,39619.531087963,2008-06-20,12:44:46
39.9742583,116.3272666,0,223.1,39619.5311111111,2008-06-20,12:44:48
39.9743566,116.3272616,0,226.4,39619.5311342593,2008-06-20,12:44:50
39.9743466,116.327275,0,226.4,39619.5311574074,2008-06-20,12:44:52
39.9742616,116.3273533,0,226.4,39619.5311805556,2008-06-20,12:44:54
39.974215,116.3273716,0,226.4,39619.5312037037,2008-06-20,12:44:56
39.9742066,116.3273566,0,226.4,39619.5312268519,2008-06-20,12:44:58
39.9741783,116.3273766,0,226.4,39619.53125,2008-06-20,12:45:00
39.9741883,116.3273649,0,226.4,39619.5312962963,2008-06-20,12:45:04
39.9741733,116.3273566,0,226.4,39619.5313194444,2008-06-20,12:45:06
39.9741733,116.3273366,0,226.4,39619.5313425926,2008-06-20,12:45:08
39.9741666,116.327325,0,226.4,39619.5313657407,2008-06-20,12:45:10
39.9741599,116.3273516,0,226.4,39619.5313888889,2008-06-20,12:45:12
39.9741516,116.327375,0,229.7,39619.531412037,2008-06-20,12:45:14
39.9741433,116.3273666,0,229.7,39619.5314351852,2008-06-20,12:45:16
39.974115,116.3273533,0,229.7,39619.5314583333,2008-06-20,12:45:18
39.9740383,116.3273799,0,226.4,39619.5314814815,2008-06-20,12:45:20
39.9740033,116.3273916,0,226.4,39619.5315046296,2008-06-20,12:45:22
39.9739783,116.3273983,0,226.4,39619.5315277778,2008-06-20,12:45:24
39.97392,116.3274083,0,223.1,39619.5315509259,2008-06-20,12:45:26
39.9738816,116.3274033,0,219.8,39619.5315740741,2008-06-20,12:45:28
39.9738283,116.3273983,0,216.5,39619.5315972222,2008-06-20,12:45:30
39.9737783,116.3274116,0,213.3,39619.5316203704,2008-06-20,12:45:32
39.9737249,116.3274533,0,213.3,39619.5316435185,2008-06-20,12:45:34
39.9736816,116.3274383,0,213.3,39619.5316666667,2008-06-20,12:45:36
39.9736749,116.3274349,0,213.3,39619.5316898148,2008-06-20,12:45:38
39.973665,116.3274383,0,210,39619.531712963,2008-06-20,12:45:40
39.9736449,116.3274599,0,210,39619.5317361111,2008-06-20,12:45:42
39.9736433,116.3274316,0,210,39619.5317592593,2008-06-20,12:45:44
39.9736883,116.3274149,0,213.3,39619.5317824074,2008-06-20,12:45:46
39.9736316,116.32743,0,213.3,39619.5318055556,2008-06-20,12:45:48
39.9735283,116.3274399,0,213.3,39619.5318287037,2008-06-20,12:45:50
39.9735066,116.3274166,0,213.3,39619.5318518518,2008-06-20,12:45:52
39.9735133,116.3273916,0,213.3,39619.531875,2008-06-20,12:45:54
39.9735083,116.3273799,0,216.5,39619.5318981481,2008-06-20,12:45:56
39.9735033,116.3273716,0,216.5,39619.5319212963,2008-06-20,12:45:58
39.9734716,116.3273699,0,216.5,39619.5319444444,2008-06-20,12:46:00
39.9734733,116.3273383,0,216.5,39619.5319675926,2008-06-20,12:46:02
39.9734583,116.3273166,0,216.5,39619.5319907407,2008-06-20,12:46:04
39.9734633,116.3272949,0,219.8,39619.5320138889,2008-06-20,12:46:06
39.9734183,116.3273149,0,219.8,39619.532037037,2008-06-20,12:46:08
39.9733866,116.3273433,0,219.8,39619.5320601852,2008-06-20,12:46:10
39.9733683,116.3273499,0,219.8,39619.5320833333,2008-06-20,12:46:12
39.9733249,116.3273983,0,223.1,39619.5321064815,2008-06-20,12:46:14
39.9733283,116.3274049,0,223.1,39619.5321296296,2008-06-20,12:46:16
39.97337,116.3273916,0,223.1,39619.5321527778,2008-06-20,12:46:18
39.973415,116.3273649,0,226.4,39619.5321759259,2008-06-20,12:46:20
39.9734133,116.3273666,0,226.4,39619.5321990741,2008-06-20,12:46:22
39.973315,116.3274149,0,226.4,39619.5322222222,2008-06-20,12:46:24
39.9732433,116.3274666,0,226.4,39619.5322453704,2008-06-20,12:46:26
39.9731733,116.3275166,0,226.4,39619.5322685185,2008-06-20,12:46:28
39.9731249,116.3275166,0,226.4,39619.5322916667,2008-06-20,12:46:30
39.973105,116.3275033,0,226.4,39619.5323148148,2008-06-20,12:46:32
39.9731099,116.3274833,0,226.4,39619.532337963,2008-06-20,12:46:34
39.9730999,116.3274749,0,226.4,39619.5323611111,2008-06-20,12:46:36
39.9731033,116.3274716,0,226.4,39619.5323842593,2008-06-20,12:46:38
39.9730883,116.3274699,0,226.4,39619.5324074074,2008-06-20,12:46:40
39.97308,116.3274666,0,226.4,39619.5324305556,2008-06-20,12:46:42
39.97306,116.3274866,0,229.7,39619.5324537037,2008-06-20,12:46:44
39.9730083,116.3275249,0,229.7,39619.5324768518,2008-06-20,12:46:46
39.9729816,116.3275599,0,229.7,39619.5325,2008-06-20,12:46:48
39.972935,116.3276033,0,229.7,39619.5325231481,2008-06-20,12:46:50
39.9728833,116.3276299,0,229.7,39619.5325462963,2008-06-20,12:46:52
39.9728299,116.3276666,0,232.9,39619.5325694444,2008-06-20,12:46:54
39.97278,116.3276799,0,232.9,39619.5325925926,2008-06-20,12:46:56
39.9727449,116.3276933,0,232.9,39619.5326157407,2008-06-20,12:46:58
39.9727199,116.3277083,0,232.9,39619.5326388889,2008-06-20,12:47:00
39.9726966,116.3276966,0,232.9,39619.532662037,2008-06-20,12:47:02
39.9726899,116.3276699,0,236.2,39619.5326851852,2008-06-20,12:47:04
39.9726733,116.3276599,0,236.2,39619.5327083333,2008-06-20,12:47:06
39.9726583,116.3276249,0,236.2,39619.5327314815,2008-06-20,12:47:08
39.9726566,116.32757,0,236.2,39619.5327546296,2008-06-20,12:47:10
39.972645,116.3275183,0,236.2,39619.5327777778,2008-06-20,12:47:12
39.9726033,116.3274883,0,236.2,39619.5328009259,2008-06-20,12:47:14
39.9725216,116.3274683,0,236.2,39619.5328240741,2008-06-20,12:47:16
39.9724783,116.3273766,0,232.9,39619.5328472222,2008-06-20,12:47:18
39.9724283,116.3273166,0,229.7,39619.5328703704,2008-06-20,12:47:20
39.9724266,116.3272783,0,226.4,39619.5328935185,2008-06-20,12:47:22
39.9724216,116.3272183,0,226.4,39619.5329166667,2008-06-20,12:47:24
39.97243,116.3271683,0,226.4,39619.5329398148,2008-06-20,12:47:26
39.9724416,116.3271383,0,226.4,39619.532962963,2008-06-20,12:47:28
39.9724533,116.3271049,0,223.1,39619.5329861111,2008-06-20,12:47:30
39.9724633,116.3270866,0,223.1,39619.5330092593,2008-06-20,12:47:32
39.9724799,116.327065,0,223.1,39619.5330324074,2008-06-20,12:47:34
39.97249,116.3270433,0,223.1,39619.5330555556,2008-06-20,12:47:36
39.972515,116.3270216,0,223.1,39619.5330787037,2008-06-20,12:47:38
39.9724949,116.3270233,0,223.1,39619.5331018518,2008-06-20,12:47:40
39.9724883,116.3269983,0,223.1,39619.533125,2008-06-20,12:47:42
39.9724666,116.3269833,0,219.8,39619.5331481481,2008-06-20,12:47:44
39.9724533,116.3269766,0,219.8,39619.5331712963,2008-06-20,12:47:46
39.9724499,116.3269433,0,219.8,39619.5331944444,2008-06-20,12:47:48
39.9724816,116.326905,0,219.8,39619.5332175926,2008-06-20,12:47:50
39.9724833,116.3268866,0,219.8,39619.5332407407,2008-06-20,12:47:52
39.9725099,116.326835,0,216.5,39619.5332638889,2008-06-20,12:47:54
39.9725416,116.3267399,0,216.5,39619.533287037,2008-06-20,12:47:56
39.9725,116.3264483,0,200.1,39619.5564814815,2008-06-20,13:21:20
39.9725,116.3263899,0,200.1,39619.5565046296,2008-06-20,13:21:22
39.9725099,116.326365,0,200.1,39619.5565277778,2008-06-20,13:21:24
39.9725033,116.3263333,0,200.1,39619.5565509259,2008-06-20,13:21:26
39.9725,116.32631,0,200.1,39619.5565740741,2008-06-20,13:21:28
39.9724983,116.3263199,0,200.1,39619.5566087963,2008-06-20,13:21:31
39.972515,116.3263216,0,200.1,39619.5566319444,2008-06-20,13:21:33
39.97249,116.3263466,0,200.1,39619.5566666667,2008-06-20,13:21:36
39.9724966,116.3263466,0,200.1,39619.5566898148,2008-06-20,13:21:38
39.9724916,116.3263366,0,200.1,39619.556712963,2008-06-20,13:21:40
39.9724983,116.3263333,0,200.1,39619.5567361111,2008-06-20,13:21:42
39.9724949,116.3262933,0,200.1,39619.5567592593,2008-06-20,13:21:44
39.9724966,116.3262466,0,203.4,39619.5567824074,2008-06-20,13:21:46
39.972515,116.3261999,0,203.4,39619.5568055556,2008-06-20,13:21:48
39.9725099,116.3261833,0,203.4,39619.5568287037,2008-06-20,13:21:50
39.9725116,116.3261733,0,203.4,39619.5568518518,2008-06-20,13:21:52
39.9725099,116.3261449,0,203.4,39619.556875,2008-06-20,13:21:54
39.9725133,116.3261249,0,206.7,39619.5568981481,2008-06-20,13:21:56
39.9725066,116.3261166,0,206.7,39619.5569212963,2008-06-20,13:21:58
39.9725083,116.3260899,0,206.7,39619.5569444444,2008-06-20,13:22:00
39.9725066,116.3260433,0,206.7,39619.5569675926,2008-06-20,13:22:02
39.9724949,116.3259849,0,206.7,39619.5569907407,2008-06-20,13:22:04
39.9724833,116.3259599,0,206.7,39619.5570138889,2008-06-20,13:22:06
39.9724116,116.3260066,0,206.7,39619.557037037,2008-06-20,13:22:08
39.97236,116.3260116,0,206.7,39619.5570601852,2008-06-20,13:22:10
39.972375,116.3259483,0,210,39619.5570833333,2008-06-20,13:22:12
39.9723916,116.3259166,0,210,39619.5571064815,2008-06-20,13:22:14
39.97243,116.3259016,0,210,39619.5571296296,2008-06-20,13:22:16
39.9724416,116.32586,0,210,39619.5571527778,2008-06-20,13:22:18
39.9724266,116.3257966,0,210,39619.5571759259,2008-06-20,13:22:20
39.97242,116.3257383,0,210,39619.5571990741,2008-06-20,13:22:22
39.97246,116.3256933,0,210,39619.5572222222,2008-06-20,13:22:24
[truncated: 6,574 more chars]
