# Supplementary material for: Research on differential privacy protection method based on user tendency
Source: PLoS One. 2023 Oct 26;18(10):e0288823. doi: 10.1371/journal.pone.0288823 (PMC10602288; doi:10.1371/journal.pone.0288823)
Supplement: S4 Data — (ZIP) [file pone.0288823.s004.zip › Data 5-4/112/Trajectory/20080621013832.plt]

Geolife trajectory
WGS 84
Altitude is in Feet
Reserved 3
0,2,255,My Track,0,0,2,8421376
0
39.97257,116.3273366,0,210,39620.0684259259,2008-06-21,01:38:32
39.97257,116.3273349,0,210,39620.0684375,2008-06-21,01:38:33
39.9725666,116.3273266,0,210,39620.0684606481,2008-06-21,01:38:35
39.9725666,116.3273283,0,210,39620.0684837963,2008-06-21,01:38:37
39.9725666,116.3273283,0,210,39620.0687152778,2008-06-21,01:38:57
39.9725666,116.3273283,0,210,39620.0687384259,2008-06-21,01:38:59
39.9725733,116.3273549,0,210,39620.0687615741,2008-06-21,01:39:01
39.9725716,116.32736,0,210,39620.0689930556,2008-06-21,01:39:21
39.9725716,116.32736,0,210,39620.0690046296,2008-06-21,01:39:22
39.9725683,116.3273533,0,210,39620.0690277778,2008-06-21,01:39:24
39.9725666,116.327375,0,210,39620.0690509259,2008-06-21,01:39:26
39.9725633,116.3274166,0,210,39620.0690740741,2008-06-21,01:39:28
39.9725633,116.3274349,0,210,39620.0690972222,2008-06-21,01:39:30
39.9725899,116.3274116,0,210,39620.0692939815,2008-06-21,01:39:47
39.9726099,116.3274216,0,210,39620.0693171296,2008-06-21,01:39:49
39.97263,116.3274383,0,210,39620.0693402778,2008-06-21,01:39:51
39.9726483,116.3274516,0,210,39620.0693634259,2008-06-21,01:39:53
39.9726899,116.3274516,0,210,39620.0693865741,2008-06-21,01:39:55
39.9727133,116.327465,0,210,39620.0694097222,2008-06-21,01:39:57
39.9727416,116.3274716,0,210,39620.0694328704,2008-06-21,01:39:59
39.9727633,116.3274849,0,210,39620.0694560185,2008-06-21,01:40:01
39.9727916,116.3274916,0,210,39620.0694791667,2008-06-21,01:40:03
39.9728216,116.3274866,0,210,39620.0695023148,2008-06-21,01:40:05
39.9728683,116.32748,0,210,39620.069525463,2008-06-21,01:40:07
39.9728933,116.3274849,0,210,39620.0695486111,2008-06-21,01:40:09
39.9729283,116.3274583,0,210,39620.0695717593,2008-06-21,01:40:11
39.972965,116.3274466,0,210,39620.0695949074,2008-06-21,01:40:13
39.972995,116.3274383,0,210,39620.0696180556,2008-06-21,01:40:15
39.973005,116.3274483,0,210,39620.0696412037,2008-06-21,01:40:17
39.9730233,116.3274633,0,210,39620.0696643519,2008-06-21,01:40:19
39.9730366,116.3274833,0,210,39620.0696875,2008-06-21,01:40:21
39.9730383,116.3275283,0,210,39620.0697106481,2008-06-21,01:40:23
39.9730433,116.3275583,0,210,39620.0697337963,2008-06-21,01:40:25
39.973065,116.3275716,0,210,39620.0697569444,2008-06-21,01:40:27
39.973065,116.32764,0,210,39620.0697800926,2008-06-21,01:40:29
39.9730716,116.3276983,0,210,39620.0698032407,2008-06-21,01:40:31
39.9730849,116.3277466,0,210,39620.0698263889,2008-06-21,01:40:33
39.9731283,116.3277016,0,210,39620.069849537,2008-06-21,01:40:35
39.9731566,116.3277016,0,210,39620.0698726852,2008-06-21,01:40:37
39.9732033,116.3276533,0,210,39620.0698958333,2008-06-21,01:40:39
39.9732233,116.3276666,0,210,39620.0699189815,2008-06-21,01:40:41
39.9732533,116.3276683,0,210,39620.0699421296,2008-06-21,01:40:43
39.9732949,116.3276466,0,210,39620.0699652778,2008-06-21,01:40:45
39.9733183,116.3276466,0,210,39620.0699884259,2008-06-21,01:40:47
39.9733483,116.3276433,0,210,39620.0700115741,2008-06-21,01:40:49
39.9733733,116.3276433,0,210,39620.0700347222,2008-06-21,01:40:51
39.9733949,116.3276483,0,210,39620.0700578704,2008-06-21,01:40:53
39.97341,116.3276616,0,210,39620.0700810185,2008-06-21,01:40:55
39.9734383,116.3276633,0,210,39620.0701041667,2008-06-21,01:40:57
39.9734599,116.3276766,0,210,39620.0701273148,2008-06-21,01:40:59
39.9734883,116.3276733,0,210,39620.070150463,2008-06-21,01:41:01
39.9735133,116.3276816,0,210,39620.0701736111,2008-06-21,01:41:03
39.9735416,116.3276866,0,210,39620.0701967593,2008-06-21,01:41:05
39.973555,116.3276883,0,210,39620.0702199074,2008-06-21,01:41:07
39.9735783,116.3277033,0,210,39620.0702430556,2008-06-21,01:41:09
39.9735966,116.3277233,0,210,39620.0702662037,2008-06-21,01:41:11
39.973635,116.3276866,0,210,39620.0702893519,2008-06-21,01:41:13
39.9736516,116.3276933,0,210,39620.0703125,2008-06-21,01:41:15
39.97368,116.3276766,0,210,39620.0703356481,2008-06-21,01:41:17
39.9737066,116.3276599,0,210,39620.0703587963,2008-06-21,01:41:19
39.97375,116.3276366,0,210,39620.0703819444,2008-06-21,01:41:21
39.97379,116.32762,0,210,39620.0704050926,2008-06-21,01:41:23
39.9738316,116.3276016,0,210,39620.0704282407,2008-06-21,01:41:25
39.9738699,116.3275866,0,210,39620.0704513889,2008-06-21,01:41:27
39.9738966,116.3275833,0,210,39620.070474537,2008-06-21,01:41:29
39.9739333,116.32757,0,210,39620.0704976852,2008-06-21,01:41:31
39.9739649,116.3275599,0,210,39620.0705208333,2008-06-21,01:41:33
39.9739949,116.3275516,0,210,39620.0705439815,2008-06-21,01:41:35
39.974015,116.3275566,0,210,39620.0705671296,2008-06-21,01:41:37
39.9740249,116.32757,0,210,39620.0705902778,2008-06-21,01:41:39
39.9740349,116.3275799,0,210,39620.0706134259,2008-06-21,01:41:41
39.9740533,116.3275716,0,210,39620.0706365741,2008-06-21,01:41:43
39.9740666,116.32757,0,210,39620.0706597222,2008-06-21,01:41:45
39.974085,116.3275683,0,210,39620.0706828704,2008-06-21,01:41:47
39.9741133,116.3275633,0,210,39620.0707060185,2008-06-21,01:41:49
39.97414,116.3275583,0,210,39620.0707291667,2008-06-21,01:41:51
39.9741649,116.3275549,0,210,39620.0707523148,2008-06-21,01:41:53
39.9741799,116.3275583,0,210,39620.070775463,2008-06-21,01:41:55
39.9742,116.3275649,0,210,39620.0707986111,2008-06-21,01:41:57
39.9742383,116.3275599,0,210,39620.0708217593,2008-06-21,01:41:59
39.9742683,116.3275483,0,210,39620.0708449074,2008-06-21,01:42:01
39.9743033,116.3275466,0,210,39620.0708680556,2008-06-21,01:42:03
39.9743149,116.3275783,0,210,39620.0708912037,2008-06-21,01:42:05
39.97434,116.3275833,0,210,39620.0709143518,2008-06-21,01:42:07
39.9743666,116.3275783,0,210,39620.0709375,2008-06-21,01:42:09
39.97438,116.327585,0,210,39620.0709606481,2008-06-21,01:42:11
39.974405,116.3275683,0,210,39620.0709837963,2008-06-21,01:42:13
39.9744416,116.3275283,0,210,39620.0710069444,2008-06-21,01:42:15
39.974465,116.3275233,0,210,39620.0710300926,2008-06-21,01:42:17
39.9744833,116.3275116,0,210,39620.0710532407,2008-06-21,01:42:19
39.9745099,116.3274933,0,210,39620.0710763889,2008-06-21,01:42:21
39.9745483,116.3274766,0,210,39620.071099537,2008-06-21,01:42:23
39.974575,116.3274699,0,210,39620.0711226852,2008-06-21,01:42:25
39.9745799,116.3274833,0,210,39620.0711458333,2008-06-21,01:42:27
39.9745966,116.3274899,0,210,39620.0711689815,2008-06-21,01:42:29
39.9746166,116.3274899,0,210,39620.0711921296,2008-06-21,01:42:31
39.9746433,116.3274849,0,210,39620.0712152778,2008-06-21,01:42:33
39.9746666,116.32748,0,210,39620.0712384259,2008-06-21,01:42:35
39.9746783,116.3274866,0,210,39620.0712615741,2008-06-21,01:42:37
39.9747099,116.3274666,0,210,39620.0712847222,2008-06-21,01:42:39
39.9747333,116.3274616,0,210,39620.0713078704,2008-06-21,01:42:41
39.9747683,116.3274466,0,210,39620.0713310185,2008-06-21,01:42:43
39.9747949,116.3274366,0,210,39620.0713541667,2008-06-21,01:42:45
39.9748183,116.3274316,0,210,39620.0713773148,2008-06-21,01:42:47
39.9748466,116.32743,0,210,39620.071400463,2008-06-21,01:42:49
39.9748516,116.3274766,0,210,39620.0714236111,2008-06-21,01:42:51
39.9748633,116.3275333,0,210,39620.0714467593,2008-06-21,01:42:53
39.9748766,116.3275649,0,210,39620.0714699074,2008-06-21,01:42:55
39.9748949,116.3275833,0,210,39620.0714930556,2008-06-21,01:42:57
39.9749033,116.3276266,0,210,39620.0715162037,2008-06-21,01:42:59
39.9749116,116.3276649,0,210,39620.0715393518,2008-06-21,01:43:01
39.9749,116.3277483,0,210,39620.0715625,2008-06-21,01:43:03
39.9749049,116.3277683,0,210,39620.0715856481,2008-06-21,01:43:05
39.97491,116.3277883,0,210,39620.0716087963,2008-06-21,01:43:07
39.97491,116.3278183,0,210,39620.0716319444,2008-06-21,01:43:09
39.974915,116.3278399,0,210,39620.0716550926,2008-06-21,01:43:11
39.9749233,116.3278583,0,210,39620.0716782407,2008-06-21,01:43:13
39.9749333,116.3278616,0,210,39620.0717013889,2008-06-21,01:43:15
39.9749466,116.3278566,0,210,39620.071724537,2008-06-21,01:43:17
39.974955,116.3278733,0,210,39620.0717476852,2008-06-21,01:43:19
39.9749666,116.3278799,0,210,39620.0717708333,2008-06-21,01:43:21
39.9749833,116.3278899,0,210,39620.0717939815,2008-06-21,01:43:23
39.974995,116.3279149,0,210,39620.0718171296,2008-06-21,01:43:25
39.9750116,116.3279299,0,210,39620.0718402778,2008-06-21,01:43:27
39.9750266,116.3279366,0,210,39620.0718634259,2008-06-21,01:43:29
39.9750266,116.3279566,0,210,39620.0718865741,2008-06-21,01:43:31
39.9750383,116.3279483,0,210,39620.0719097222,2008-06-21,01:43:33
39.975065,116.327955,0,210,39620.0719328704,2008-06-21,01:43:35
39.9750866,116.3279599,0,210,39620.0719560185,2008-06-21,01:43:37
39.9751083,116.3279249,0,210,39620.0719791667,2008-06-21,01:43:39
39.9751266,116.3279049,0,210,39620.0720023148,2008-06-21,01:43:41
39.9751266,116.3279049,0,210,39620.0721527778,2008-06-21,01:43:54
39.9751299,116.3279033,0,210,39620.0721759259,2008-06-21,01:43:56
39.97514,116.3279183,0,210,39620.0721990741,2008-06-21,01:43:58
39.9751616,116.3279249,0,210,39620.0722222222,2008-06-21,01:44:00
39.9751916,116.3279283,0,210,39620.0722453704,2008-06-21,01:44:02
39.9752166,116.3279233,0,210,39620.0722685185,2008-06-21,01:44:04
39.9752483,116.3279083,0,210,39620.0722916667,2008-06-21,01:44:06
39.9752716,116.3278899,0,210,39620.0723148148,2008-06-21,01:44:08
39.9752966,116.3278899,0,210,39620.072337963,2008-06-21,01:44:10
39.9753266,116.3278983,0,210,39620.0723611111,2008-06-21,01:44:12
39.975345,116.3279099,0,210,39620.0723842593,2008-06-21,01:44:14
39.9753399,116.3279566,0,210,39620.0724074074,2008-06-21,01:44:16
39.9753466,116.3279749,0,210,39620.0724305556,2008-06-21,01:44:18
39.97535,116.3279916,0,210,39620.0724537037,2008-06-21,01:44:20
39.9753333,116.3280299,0,210,39620.0724768518,2008-06-21,01:44:22
39.9753333,116.3280716,0,210,39620.0725,2008-06-21,01:44:24
39.975335,116.3280849,0,210,39620.0725231481,2008-06-21,01:44:26
39.975335,116.3281149,0,210,39620.0725462963,2008-06-21,01:44:28
39.9753283,116.3281533,0,210,39620.0725694444,2008-06-21,01:44:30
39.9753266,116.32818,0,210,39620.0725925926,2008-06-21,01:44:32
39.9753249,116.328215,0,210,39620.0726157407,2008-06-21,01:44:34
39.9753233,116.3282533,0,210,39620.0726388889,2008-06-21,01:44:36
39.97532,116.3282749,0,210,39620.072662037,2008-06-21,01:44:38
39.9753216,116.3282816,0,210,39620.0726851852,2008-06-21,01:44:40
39.9753116,116.32834,0,210,39620.0727083333,2008-06-21,01:44:42
39.9753133,116.32837,0,210,39620.0727314815,2008-06-21,01:44:44
39.9753083,116.3284466,0,210,39620.0727546296,2008-06-21,01:44:46
39.9752966,116.3285066,0,210,39620.0727777778,2008-06-21,01:44:48
39.9752966,116.3285466,0,210,39620.0728009259,2008-06-21,01:44:50
39.9752949,116.3285916,0,210,39620.0728240741,2008-06-21,01:44:52
39.9752983,116.3286216,0,210,39620.0728472222,2008-06-21,01:44:54
39.9752999,116.3286466,0,210,39620.0728703704,2008-06-21,01:44:56
39.9752966,116.3286833,0,210,39620.0728935185,2008-06-21,01:44:58
39.9752966,116.3287116,0,210,39620.0729166667,2008-06-21,01:45:00
39.9753083,116.3287116,0,210,39620.0729398148,2008-06-21,01:45:02
39.9753099,116.3287366,0,210,39620.072962963,2008-06-21,01:45:04
39.9753233,116.3287866,0,210,39620.0729861111,2008-06-21,01:45:06
39.9753249,116.3288116,0,210,39620.0730092593,2008-06-21,01:45:08
39.9753266,116.3288333,0,210,39620.0730324074,2008-06-21,01:45:10
39.9753283,116.32886,0,210,39620.0730555556,2008-06-21,01:45:12
39.9753333,116.3288683,0,210,39620.0730787037,2008-06-21,01:45:14
39.975335,116.3288816,0,210,39620.0731018518,2008-06-21,01:45:16
39.9753366,116.3288883,0,210,39620.073125,2008-06-21,01:45:18
39.975345,116.3289016,0,210,39620.0731481481,2008-06-21,01:45:20
39.9753533,116.3289133,0,210,39620.0731712963,2008-06-21,01:45:22
39.9753333,116.3289949,0,210,39620.0731944444,2008-06-21,01:45:24
39.9753266,116.3290516,0,210,39620.0732175926,2008-06-21,01:45:26
39.97532,116.3290983,0,210,39620.0732407407,2008-06-21,01:45:28
39.9753183,116.3291283,0,210,39620.0732638889,2008-06-21,01:45:30
39.9753116,116.3291683,0,210,39620.073287037,2008-06-21,01:45:32
39.9753166,116.3292033,0,210,39620.0733101852,2008-06-21,01:45:34
39.9753183,116.3292366,0,210,39620.0733333333,2008-06-21,01:45:36
39.975305,116.3292683,0,210,39620.0733564815,2008-06-21,01:45:38
39.9753083,116.3292866,0,210,39620.0733796296,2008-06-21,01:45:40
39.9753066,116.3293183,0,210,39620.0734027778,2008-06-21,01:45:42
39.9753066,116.3293466,0,210,39620.0734259259,2008-06-21,01:45:44
39.9753099,116.3293816,0,210,39620.0734490741,2008-06-21,01:45:46
39.9753099,116.3294366,0,210,39620.0734722222,2008-06-21,01:45:48
39.9752966,116.3294949,0,210,39620.0734953704,2008-06-21,01:45:50
39.9753033,116.329525,0,210,39620.0735185185,2008-06-21,01:45:52
39.9752966,116.3295733,0,210,39620.0735416667,2008-06-21,01:45:54
39.97529,116.3295983,0,210,39620.0735648148,2008-06-21,01:45:56
39.9752783,116.3296399,0,210,39620.073587963,2008-06-21,01:45:58
39.9752716,116.3296899,0,210,39620.0736111111,2008-06-21,01:46:00
39.9752699,116.3297316,0,210,39620.0736342593,2008-06-21,01:46:02
39.9752666,116.3297816,0,210,39620.0736574074,2008-06-21,01:46:04
39.9752733,116.3298116,0,210,39620.0736805556,2008-06-21,01:46:06
39.9752783,116.3298416,0,210,39620.0737037037,2008-06-21,01:46:08
39.9752783,116.3298516,0,210,39620.0737268519,2008-06-21,01:46:10
39.9752816,116.3298449,0,210,39620.07375,2008-06-21,01:46:12
39.9752816,116.329855,0,210,39620.0737731481,2008-06-21,01:46:14
39.9752833,116.3298733,0,210,39620.0737962963,2008-06-21,01:46:16
39.9752866,116.3298983,0,210,39620.0738194444,2008-06-21,01:46:18
39.97529,116.3299233,0,210,39620.0738425926,2008-06-21,01:46:20
39.97529,116.3299433,0,210,39620.0738657407,2008-06-21,01:46:22
39.9752949,116.3299666,0,210,39620.0738888889,2008-06-21,01:46:24
39.9753033,116.3299983,0,210,39620.073912037,2008-06-21,01:46:26
39.9753133,116.3300249,0,210,39620.0739351852,2008-06-21,01:46:28
39.9753066,116.330065,0,210,39620.0739583333,2008-06-21,01:46:30
39.9753066,116.3301083,0,210,39620.0739814815,2008-06-21,01:46:32
39.9753149,116.3301583,0,210,39620.0740046296,2008-06-21,01:46:34
39.97532,116.3301916,0,210,39620.0740277778,2008-06-21,01:46:36
39.9753083,116.33024,0,210,39620.0740509259,2008-06-21,01:46:38
39.9753016,116.330275,0,210,39620.0740740741,2008-06-21,01:46:40
39.9753083,116.3302883,0,210,39620.0740972222,2008-06-21,01:46:42
39.975305,116.3303266,0,210,39620.0741203704,2008-06-21,01:46:44
39.9753016,116.330365,0,206.7,39620.0741435185,2008-06-21,01:46:46
39.9752849,116.3304416,0,206.7,39620.0741666667,2008-06-21,01:46:48
39.9752783,116.3304816,0,206.7,39620.0741898148,2008-06-21,01:46:50
39.9752816,116.3305083,0,206.7,39620.074212963,2008-06-21,01:46:52
39.9752849,116.3305449,0,206.7,39620.0742361111,2008-06-21,01:46:54
39.9752983,116.3305666,0,206.7,39620.0742592593,2008-06-21,01:46:56
39.9753149,116.3305799,0,206.7,39620.0742824074,2008-06-21,01:46:58
39.9753216,116.3306083,0,206.7,39620.0743055556,2008-06-21,01:47:00
39.9753249,116.3306499,0,206.7,39620.0743287037,2008-06-21,01:47:02
39.97533,116.3306916,0,206.7,39620.0743518519,2008-06-21,01:47:04
39.9753433,116.3307133,0,206.7,39620.074375,2008-06-21,01:47:06
39.97536,116.3307183,0,206.7,39620.0743981482,2008-06-21,01:47:08
39.9753733,116.3307333,0,206.7,39620.0744212963,2008-06-21,01:47:10
39.9753933,116.3307466,0,206.7,39620.0744444444,2008-06-21,01:47:12
39.9754016,116.33078,0,206.7,39620.0744675926,2008-06-21,01:47:14
39.975415,116.3307966,0,206.7,39620.0744907407,2008-06-21,01:47:16
39.9754216,116.3308266,0,206.7,39620.0745138889,2008-06-21,01:47:18
39.9754249,116.3308533,0,206.7,39620.074537037,2008-06-21,01:47:20
39.9754266,116.3308899,0,206.7,39620.0745601852,2008-06-21,01:47:22
39.9754283,116.3309266,0,206.7,39620.0745833333,2008-06-21,01:47:24
39.97543,116.3309666,0,206.7,39620.0746064815,2008-06-21,01:47:26
39.9754416,116.3309883,0,206.7,39620.0746296296,2008-06-21,01:47:28
39.9754616,116.3309883,0,206.7,39620.0746527778,2008-06-21,01:47:30
39.97549,116.3309799,0,206.7,39620.0746759259,2008-06-21,01:47:32
39.9755333,116.3309583,0,206.7,39620.0746990741,2008-06-21,01:47:34
39.975585,116.3309333,0,206.7,39620.0747222222,2008-06-21,01:47:36
39.975615,116.3309166,0,206.7,39620.0747453704,2008-06-21,01:47:38
39.9756433,116.3309016,0,206.7,39620.0747685185,2008-06-21,01:47:40
39.9756749,116.3308833,0,206.7,39620.0747916667,2008-06-21,01:47:42
39.9756966,116.3308666,0,206.7,39620.0748148148,2008-06-21,01:47:44
39.9756966,116.3308533,0,206.7,39620.074837963,2008-06-21,01:47:46
39.9756966,116.3308466,0,206.7,39620.0748611111,2008-06-21,01:47:48
39.975685,116.3308249,0,206.7,39620.0748842593,2008-06-21,01:47:50
39.9756866,116.3307933,0,206.7,39620.0749074074,2008-06-21,01:47:52
39.9756983,116.3307816,0,206.7,39620.0749305556,2008-06-21,01:47:54
39.975695,116.3307683,0,206.7,39620.0749537037,2008-06-21,01:47:56
