# Supplementary material for: Research on differential privacy protection method based on user tendency
Source: PLoS One. 2023 Oct 26;18(10):e0288823. doi: 10.1371/journal.pone.0288823 (PMC10602288; doi:10.1371/journal.pone.0288823)
Supplement: S4 Data — (ZIP) [file pone.0288823.s004.zip › Data 5-4/112/Trajectory/20080621162239.plt]

Geolife trajectory
WGS 84
Altitude is in Feet
Reserved 3
0,2,255,My Track,0,0,2,8421376
0
39.9754399,116.3307949,0,160.8,39620.6823958333,2008-06-21,16:22:39
39.9754399,116.3307949,0,160.8,39620.6824074074,2008-06-21,16:22:40
39.9754399,116.3307949,0,160.8,39620.6824305556,2008-06-21,16:22:42
39.9754499,116.3307983,0,160.8,39620.6824537037,2008-06-21,16:22:44
39.9754566,116.3307949,0,160.8,39620.6824768518,2008-06-21,16:22:46
39.9754716,116.3307616,0,160.8,39620.6825,2008-06-21,16:22:48
39.97547,116.3307266,0,160.8,39620.6825231481,2008-06-21,16:22:50
39.9754649,116.3306983,0,160.8,39620.6825462963,2008-06-21,16:22:52
39.97546,116.3306683,0,160.8,39620.6825694444,2008-06-21,16:22:54
39.9754549,116.3306349,0,160.8,39620.6825925926,2008-06-21,16:22:56
39.9754416,116.3306149,0,160.8,39620.6826157407,2008-06-21,16:22:58
39.9754383,116.3305816,0,157.5,39620.6826388889,2008-06-21,16:23:00
39.9754216,116.3305583,0,157.5,39620.682662037,2008-06-21,16:23:02
39.9754216,116.3305283,0,157.5,39620.6826851852,2008-06-21,16:23:04
39.9754316,116.3304916,0,157.5,39620.6827083333,2008-06-21,16:23:06
39.9754499,116.3304666,0,157.5,39620.6827314815,2008-06-21,16:23:08
39.9754783,116.3304399,0,157.5,39620.6827546296,2008-06-21,16:23:10
39.9755016,116.3304166,0,160.8,39620.6827777778,2008-06-21,16:23:12
39.9754983,116.3303749,0,160.8,39620.6828009259,2008-06-21,16:23:14
39.9754883,116.3303583,0,160.8,39620.6828240741,2008-06-21,16:23:16
39.9754683,116.3303283,0,160.8,39620.6828472222,2008-06-21,16:23:18
39.9754549,116.330295,0,164,39620.6828703704,2008-06-21,16:23:20
39.9754649,116.3302666,0,164,39620.6828935185,2008-06-21,16:23:22
39.97547,116.3302216,0,164,39620.6829166667,2008-06-21,16:23:24
39.97547,116.3301883,0,164,39620.6829398148,2008-06-21,16:23:26
39.97547,116.3301749,0,164,39620.682962963,2008-06-21,16:23:28
39.9754316,116.3301816,0,164,39620.6829861111,2008-06-21,16:23:30
39.975415,116.3301599,0,164,39620.6830092593,2008-06-21,16:23:32
39.9753949,116.3301266,0,164,39620.6830324074,2008-06-21,16:23:34
39.9753666,116.3300749,0,164,39620.6830555556,2008-06-21,16:23:36
39.9753666,116.3300349,0,164,39620.6830787037,2008-06-21,16:23:38
39.9753566,116.3299999,0,164,39620.6831018519,2008-06-21,16:23:40
39.97536,116.3299633,0,164,39620.683125,2008-06-21,16:23:42
39.9753733,116.3299383,0,164,39620.6831481481,2008-06-21,16:23:44
39.9753716,116.3299183,0,164,39620.6831712963,2008-06-21,16:23:46
39.9753783,116.3298933,0,160.8,39620.6831944444,2008-06-21,16:23:48
39.9753783,116.3298533,0,160.8,39620.6832175926,2008-06-21,16:23:50
39.97536,116.3298233,0,160.8,39620.6832407407,2008-06-21,16:23:52
39.9753483,116.3297816,0,160.8,39620.6832638889,2008-06-21,16:23:54
39.9753399,116.3297399,0,157.5,39620.683287037,2008-06-21,16:23:56
39.9753333,116.3296966,0,157.5,39620.6833101852,2008-06-21,16:23:58
39.9753233,116.3296749,0,157.5,39620.6833333333,2008-06-21,16:24:00
39.9753266,116.3296333,0,154.2,39620.6833680556,2008-06-21,16:24:03
39.9753233,116.3296116,0,154.2,39620.6833912037,2008-06-21,16:24:05
39.9753416,116.3295699,0,154.2,39620.6834143519,2008-06-21,16:24:07
39.97535,116.3295266,0,154.2,39620.6834375,2008-06-21,16:24:09
39.9753683,116.3294666,0,154.2,39620.6834606482,2008-06-21,16:24:11
39.9753683,116.3294416,0,150.9,39620.6834837963,2008-06-21,16:24:13
39.9753633,116.3294166,0,150.9,39620.6835069444,2008-06-21,16:24:15
39.975345,116.3293916,0,150.9,39620.6835300926,2008-06-21,16:24:17
39.97532,116.3293716,0,150.9,39620.6835532407,2008-06-21,16:24:19
39.9753099,116.3293549,0,147.6,39620.6835763889,2008-06-21,16:24:21
39.9753483,116.329315,0,147.6,39620.683599537,2008-06-21,16:24:23
39.9753816,116.3292683,0,147.6,39620.6836226852,2008-06-21,16:24:25
39.9753833,116.3292266,0,144.4,39620.6836458333,2008-06-21,16:24:27
39.9753649,116.3291916,0,141.1,39620.6836689815,2008-06-21,16:24:29
39.9753566,116.3291516,0,141.1,39620.6836921296,2008-06-21,16:24:31
39.9753333,116.3291266,0,141.1,39620.6837152778,2008-06-21,16:24:33
39.9753016,116.3290999,0,141.1,39620.6837384259,2008-06-21,16:24:35
39.9752583,116.3290783,0,141.1,39620.6837615741,2008-06-21,16:24:37
39.9752516,116.3290433,0,141.1,39620.6837847222,2008-06-21,16:24:39
39.9752416,116.3290016,0,141.1,39620.6838078704,2008-06-21,16:24:41
39.9752183,116.3289716,0,144.4,39620.6838310185,2008-06-21,16:24:43
39.9751683,116.3289633,0,147.6,39620.6838541667,2008-06-21,16:24:45
39.975135,116.328965,0,147.6,39620.6838773148,2008-06-21,16:24:47
39.9751049,116.3289633,0,150.9,39620.683900463,2008-06-21,16:24:49
39.9750966,116.3289466,0,150.9,39620.6839236111,2008-06-21,16:24:51
39.9750883,116.32895,0,150.9,39620.6839467593,2008-06-21,16:24:53
39.9750833,116.3289333,0,150.9,39620.6839699074,2008-06-21,16:24:55
39.97508,116.3289133,0,147.6,39620.6839930556,2008-06-21,16:24:57
39.9750833,116.3288916,0,147.6,39620.6840162037,2008-06-21,16:24:59
39.975095,116.3288733,0,147.6,39620.6840393519,2008-06-21,16:25:01
39.9751433,116.3288333,0,147.6,39620.6840625,2008-06-21,16:25:03
39.975165,116.3287916,0,147.6,39620.6840856481,2008-06-21,16:25:05
39.9751699,116.3287849,0,147.6,39620.6841087963,2008-06-21,16:25:07
39.97518,116.3287649,0,147.6,39620.6841319444,2008-06-21,16:25:09
39.9751733,116.3287433,0,147.6,39620.6841550926,2008-06-21,16:25:11
39.97519,116.3287283,0,147.6,39620.6841782407,2008-06-21,16:25:13
39.9751933,116.3286883,0,147.6,39620.6842013889,2008-06-21,16:25:15
39.9752166,116.32865,0,147.6,39620.684224537,2008-06-21,16:25:17
39.9752683,116.3286016,0,144.4,39620.6842476852,2008-06-21,16:25:19
39.9752716,116.3285783,0,144.4,39620.6842708333,2008-06-21,16:25:21
39.9752766,116.3285666,0,147.6,39620.6842939815,2008-06-21,16:25:23
39.9752733,116.3285316,0,147.6,39620.6843171296,2008-06-21,16:25:25
39.9752716,116.3285233,0,150.9,39620.6843402778,2008-06-21,16:25:27
39.9752183,116.32851,0,150.9,39620.6843634259,2008-06-21,16:25:29
39.975195,116.3284866,0,154.2,39620.6843981481,2008-06-21,16:25:32
39.9751749,116.3284266,0,150.9,39620.6844212963,2008-06-21,16:25:34
39.9751766,116.3283849,0,154.2,39620.6844444444,2008-06-21,16:25:36
39.9751833,116.3283483,0,154.2,39620.6844675926,2008-06-21,16:25:38
39.97519,116.32832,0,154.2,39620.6844907407,2008-06-21,16:25:40
39.9752133,116.3282866,0,154.2,39620.6845138889,2008-06-21,16:25:42
39.9752149,116.3282466,0,154.2,39620.684537037,2008-06-21,16:25:44
39.9752116,116.3282133,0,154.2,39620.6845601852,2008-06-21,16:25:46
39.9752033,116.3281766,0,150.9,39620.6845833333,2008-06-21,16:25:48
39.9752299,116.3281433,0,150.9,39620.6846064815,2008-06-21,16:25:50
39.97525,116.3281016,0,150.9,39620.6846296296,2008-06-21,16:25:52
39.9752566,116.3280633,0,150.9,39620.6846527778,2008-06-21,16:25:54
39.9752233,116.3280283,0,150.9,39620.6846759259,2008-06-21,16:25:56
39.9751583,116.3279733,0,150.9,39620.6846990741,2008-06-21,16:25:58
39.9751149,116.3279183,0,150.9,39620.6847222222,2008-06-21,16:26:00
39.97508,116.3278866,0,150.9,39620.6847453704,2008-06-21,16:26:02
39.9750449,116.3278583,0,150.9,39620.6847685185,2008-06-21,16:26:04
39.9750283,116.3278099,0,147.6,39620.6847916667,2008-06-21,16:26:06
39.9750266,116.3277699,0,147.6,39620.6848148148,2008-06-21,16:26:08
39.9750183,116.3277649,0,147.6,39620.684837963,2008-06-21,16:26:10
39.9750083,116.3277716,0,147.6,39620.6848611111,2008-06-21,16:26:12
39.9750116,116.3277633,0,147.6,39620.6848842593,2008-06-21,16:26:14
39.9750349,116.3277349,0,147.6,39620.6849074074,2008-06-21,16:26:16
39.9750616,116.3277083,0,147.6,39620.6849305556,2008-06-21,16:26:18
39.97508,116.3276866,0,147.6,39620.6849537037,2008-06-21,16:26:20
39.9751183,116.3276466,0,147.6,39620.6849768519,2008-06-21,16:26:22
39.9751216,116.3276133,0,147.6,39620.685,2008-06-21,16:26:24
39.975135,116.3275766,0,150.9,39620.6850231481,2008-06-21,16:26:26
39.9751533,116.3275516,0,150.9,39620.6850462963,2008-06-21,16:26:28
39.9751599,116.3275183,0,150.9,39620.6850694444,2008-06-21,16:26:30
39.9751666,116.3274866,0,154.2,39620.6850925926,2008-06-21,16:26:32
39.9751533,116.3274533,0,154.2,39620.6851157407,2008-06-21,16:26:34
39.9751483,116.3274166,0,157.5,39620.6851388889,2008-06-21,16:26:36
39.975135,116.3273983,0,157.5,39620.685162037,2008-06-21,16:26:38
39.9751166,116.3273683,0,157.5,39620.6851851852,2008-06-21,16:26:40
39.9750816,116.32734,0,157.5,39620.6852083333,2008-06-21,16:26:42
39.9750466,116.3273183,0,157.5,39620.6852314815,2008-06-21,16:26:44
39.9749833,116.3272999,0,157.5,39620.6852546296,2008-06-21,16:26:46
39.9749516,116.3272916,0,157.5,39620.6852777778,2008-06-21,16:26:48
39.9749,116.3272916,0,157.5,39620.6853009259,2008-06-21,16:26:50
39.9748283,116.3272649,0,157.5,39620.6853240741,2008-06-21,16:26:52
39.974855,116.3272483,0,160.8,39620.6853472222,2008-06-21,16:26:54
39.9748099,116.3272949,0,167.3,39620.6853703704,2008-06-21,16:26:56
39.9747283,116.3272866,0,167.3,39620.6853935185,2008-06-21,16:26:58
39.9746966,116.3272783,0,167.3,39620.6854166667,2008-06-21,16:27:00
39.974675,116.3272599,0,167.3,39620.6854398148,2008-06-21,16:27:02
39.9746383,116.3272366,0,170.6,39620.685462963,2008-06-21,16:27:04
39.9745766,116.3272283,0,177.2,39620.6854861111,2008-06-21,16:27:06
39.9745249,116.3272183,0,180.4,39620.6855092593,2008-06-21,16:27:08
39.9744916,116.3272166,0,183.7,39620.6855324074,2008-06-21,16:27:10
39.9744466,116.3272083,0,190.3,39620.6855555556,2008-06-21,16:27:12
39.9743783,116.3272016,0,196.9,39620.6855787037,2008-06-21,16:27:14
39.9742983,116.3272099,0,196.9,39620.6856018519,2008-06-21,16:27:16
39.9742616,116.3272416,0,203.4,39620.685625,2008-06-21,16:27:18
39.97427,116.32724,0,206.7,39620.6856481481,2008-06-21,16:27:20
39.9743116,116.3271866,0,210,39620.6856712963,2008-06-21,16:27:22
39.9742066,116.3272716,0,213.3,39620.6856944444,2008-06-21,16:27:24
39.97413,116.32731,0,216.5,39620.6857175926,2008-06-21,16:27:26
39.9740733,116.3273383,0,219.8,39620.6857407407,2008-06-21,16:27:28
39.9740716,116.3273816,0,223.1,39620.6857638889,2008-06-21,16:27:30
39.974115,116.3274266,0,223.1,39620.685787037,2008-06-21,16:27:32
39.9741216,116.3274583,0,223.1,39620.6858101852,2008-06-21,16:27:34
39.9741649,116.3274466,0,223.1,39620.6858333333,2008-06-21,16:27:36
39.97417,116.3274049,0,219.8,39620.6858564815,2008-06-21,16:27:38
39.9741599,116.3273899,0,219.8,39620.6858796296,2008-06-21,16:27:40
39.9741433,116.3273916,0,219.8,39620.6859027778,2008-06-21,16:27:42
39.974125,116.3273983,0,219.8,39620.6859259259,2008-06-21,16:27:44
39.9741349,116.32743,0,219.8,39620.6859490741,2008-06-21,16:27:46
39.974185,116.3274083,0,223.1,39620.6859837963,2008-06-21,16:27:49
39.9741933,116.3274349,0,223.1,39620.6860069444,2008-06-21,16:27:51
39.9741749,116.3274566,0,223.1,39620.6860300926,2008-06-21,16:27:53
39.9741983,116.3274816,0,226.4,39620.6860532407,2008-06-21,16:27:55
39.974185,116.3274733,0,226.4,39620.6860763889,2008-06-21,16:27:57
39.9741433,116.3274433,0,226.4,39620.686099537,2008-06-21,16:27:59
39.9740399,116.3273883,0,219.8,39620.6861226852,2008-06-21,16:28:01
39.9739733,116.327375,0,219.8,39620.6861458333,2008-06-21,16:28:03
39.9739133,116.3273716,0,216.5,39620.6861689815,2008-06-21,16:28:05
39.9738183,116.3274183,0,213.3,39620.6861921296,2008-06-21,16:28:07
39.9737866,116.3274066,0,213.3,39620.6862152778,2008-06-21,16:28:09
39.9737699,116.3273899,0,213.3,39620.6862384259,2008-06-21,16:28:11
39.9737466,116.3273783,0,210,39620.6862615741,2008-06-21,16:28:13
39.9737233,116.3273766,0,210,39620.6862847222,2008-06-21,16:28:15
39.9737033,116.3273899,0,210,39620.6863078704,2008-06-21,16:28:17
39.9736966,116.3273966,0,206.7,39620.6863310185,2008-06-21,16:28:19
39.9737016,116.3274216,0,206.7,39620.6863541667,2008-06-21,16:28:21
39.9736666,116.3274149,0,206.7,39620.6863773148,2008-06-21,16:28:23
39.9736783,116.3274316,0,206.7,39620.686400463,2008-06-21,16:28:25
39.9736616,116.3274216,0,206.7,39620.6864236111,2008-06-21,16:28:27
39.97362,116.3274366,0,206.7,39620.6864467593,2008-06-21,16:28:29
39.97357,116.3274699,0,206.7,39620.6864699074,2008-06-21,16:28:31
39.9735583,116.3274416,0,206.7,39620.6864930556,2008-06-21,16:28:33
39.9735433,116.3274183,0,210,39620.6865162037,2008-06-21,16:28:35
39.9735533,116.3274133,0,210,39620.6865393519,2008-06-21,16:28:37
39.9735866,116.3273699,0,210,39620.6865740741,2008-06-21,16:28:40
39.9735683,116.3273566,0,213.3,39620.6866203704,2008-06-21,16:28:44
39.9735383,116.3273649,0,213.3,39620.6866435185,2008-06-21,16:28:46
39.9735183,116.3273433,0,213.3,39620.6866666667,2008-06-21,16:28:48
39.9734716,116.3273366,0,213.3,39620.6866898148,2008-06-21,16:28:50
39.9733666,116.3273733,0,213.3,39620.686712963,2008-06-21,16:28:52
39.9732833,116.3274249,0,213.3,39620.6867361111,2008-06-21,16:28:54
39.9732366,116.3274399,0,213.3,39620.6867592593,2008-06-21,16:28:56
39.9731983,116.3274616,0,213.3,39620.6867824074,2008-06-21,16:28:58
39.97316,116.32748,0,213.3,39620.6868055556,2008-06-21,16:29:00
39.97312,116.3275,0,213.3,39620.6868287037,2008-06-21,16:29:02
39.97308,116.3275133,0,213.3,39620.6868518519,2008-06-21,16:29:04
39.9730249,116.3275416,0,213.3,39620.686875,2008-06-21,16:29:06
39.9730299,116.3275333,0,213.3,39620.6868981481,2008-06-21,16:29:08
39.9729966,116.3275233,0,213.3,39620.6869212963,2008-06-21,16:29:10
39.9729566,116.3275233,0,216.5,39620.6869444444,2008-06-21,16:29:12
39.9729449,116.3274816,0,216.5,39620.6869675926,2008-06-21,16:29:14
39.9729483,116.3274733,0,216.5,39620.6869907407,2008-06-21,16:29:16
39.9729366,116.3274599,0,216.5,39620.6870138889,2008-06-21,16:29:18
39.9729483,116.3274266,0,216.5,39620.687037037,2008-06-21,16:29:20
39.972935,116.3273933,0,216.5,39620.6870601852,2008-06-21,16:29:22
39.9729183,116.3273766,0,216.5,39620.6870833333,2008-06-21,16:29:24
39.9728849,116.3273549,0,216.5,39620.6871064815,2008-06-21,16:29:26
39.9728516,116.3273566,0,216.5,39620.6871296296,2008-06-21,16:29:28
39.97281,116.3273583,0,216.5,39620.6871527778,2008-06-21,16:29:30
39.9728133,116.3273616,0,216.5,39620.6871759259,2008-06-21,16:29:32
39.9727966,116.3273633,0,216.5,39620.6871990741,2008-06-21,16:29:34
39.9727916,116.3273516,0,216.5,39620.6872222222,2008-06-21,16:29:36
39.9727733,116.32736,0,216.5,39620.6872453704,2008-06-21,16:29:38
39.9727533,116.3273783,0,216.5,39620.6872685185,2008-06-21,16:29:40
39.9727333,116.3274133,0,216.5,39620.6872916667,2008-06-21,16:29:42
39.9727366,116.3274483,0,219.8,39620.6873148148,2008-06-21,16:29:44
39.9726483,116.3274066,0,216.5,39620.687337963,2008-06-21,16:29:46
39.9726066,116.3273866,0,216.5,39620.6873611111,2008-06-21,16:29:48
39.972555,116.3274066,0,216.5,39620.6873842593,2008-06-21,16:29:50
39.9725399,116.3274166,0,213.3,39620.6874074074,2008-06-21,16:29:52
39.9725283,116.3274266,0,213.3,39620.6874305556,2008-06-21,16:29:54
39.9725283,116.3274266,0,213.3,39620.6874421296,2008-06-21,16:29:55
39.9725199,116.3274233,0,210,39620.6874652778,2008-06-21,16:29:57
39.9725233,116.3274016,0,210,39620.6874884259,2008-06-21,16:29:59
39.9725166,116.3273866,0,206.7,39620.6875115741,2008-06-21,16:30:01
39.9725016,116.3273566,0,203.4,39620.6875347222,2008-06-21,16:30:03
39.9724766,116.3273299,0,200.1,39620.6875578704,2008-06-21,16:30:05
39.9724516,116.3272916,0,200.1,39620.6875810185,2008-06-21,16:30:07
39.972405,116.3272849,0,200.1,39620.6876041667,2008-06-21,16:30:09
39.9723583,116.3272816,0,200.1,39620.6876273148,2008-06-21,16:30:11
39.9723516,116.3272449,0,196.9,39620.687650463,2008-06-21,16:30:13
39.9724116,116.3271599,0,200.1,39620.6876736111,2008-06-21,16:30:15
39.9724333,116.3271133,0,196.9,39620.6876967593,2008-06-21,16:30:17
39.9724616,116.3271049,0,196.9,39620.6877199074,2008-06-21,16:30:19
39.9724633,116.3270733,0,193.6,39620.6877430556,2008-06-21,16:30:21
39.9724833,116.3270533,0,190.3,39620.6877662037,2008-06-21,16:30:23
39.9725216,116.3270249,0,190.3,39620.6877893518,2008-06-21,16:30:25
39.97253,116.3269816,0,190.3,39620.6878125,2008-06-21,16:30:27
39.9725233,116.3269333,0,187,39620.6878356481,2008-06-21,16:30:29
39.972505,116.3268999,0,183.7,39620.6878587963,2008-06-21,16:30:31
39.972485,116.3268766,0,183.7,39620.6878819444,2008-06-21,16:30:33
39.9724783,116.3268366,0,183.7,39620.6879050926,2008-06-21,16:30:35
39.9724799,116.3268083,0,180.4,39620.6879282407,2008-06-21,16:30:37
39.9724716,116.3267983,0,180.4,39620.6879513889,2008-06-21,16:30:39
39.9724483,116.3267933,0,177.2,39620.687974537,2008-06-21,16:30:41
39.9724483,116.3267466,0,177.2,39620.6879976852,2008-06-21,16:30:43
39.972445,116.3266933,0,177.2,39620.6880208333,2008-06-21,16:30:45
39.97246,116.3266533,0,177.2,39620.6880439815,2008-06-21,16:30:47
39.9724466,116.3266283,0,177.2,39620.6880671296,2008-06-21,16:30:49
39.9724233,116.3266266,0,173.9,39620.6880902778,2008-06-21,16:30:51
39.972405,116.3265966,0,173.9,39620.6881134259,2008-06-21,16:30:53
39.9724099,116.3265633,0,177.2,39620.6881365741,2008-06-21,16:30:55
39.9724116,116.3265499,0,177.2,39620.6881597222,2008-06-21,16:30:57
39.9723949,116.3265383,0,177.2,39620.6881828704,2008-06-21,16:30:59
39.972405,116.3265166,0,177.2,39620.6882060185,2008-06-21,16:31:01
39.9723916,116.32647,0,177.2,39620.6882291667,2008-06-21,16:31:03
39.9723716,116.3264333,0,177.2,39620.6882523148,2008-06-21,16:31:05
39.9723799,116.3263983,0,177.2,39620.688287037,2008-06-21,16:31:08
39.9723966,116.3263599,0,180.4,39620.6883101852,2008-06-21,16:31:10
39.9724483,116.3263149,0,180.4,39620.6883333333,2008-06-21,16:31:12
39.9724866,116.3262849,0,180.4,39620.6883564815,2008-06-21,16:31:14
39.9725,116.3262549,0,180.4,39620.6883796296,2008-06-21,16:31:16
39.972505,116.326205,0,180.4,39620.6884027778,2008-06-21,16:31:18
39.9725133,116.32617,0,180.4,39620.6884259259,2008-06-21,16:31:20
39.9725083,116.3261066,0,183.7,39620.6884490741,2008-06-21,16:31:22
39.9725133,116.32607,0,183.7,39620.6884722222,2008-06-21,16:31:24
39.9725216,116.3260449,0,183.7,39620.6884953704,2008-06-21,16:31:26
39.9725216,116.3260216,0,183.7,39620.6885185185,2008-06-21,16:31:28
39.9725183,116.3259883,0,183.7,39620.6885416667,2008-06-21,16:31:30
39.9725066,116.3259749,0,183.7,39620.6885648148,2008-06-21,16:31:32
39.9725066,116.3259349,0,183.7,39620.688587963,2008-06-21,16:31:34
39.9724983,116.3258933,0,187,39620.6886111111,2008-06-21,16:31:36
39.972415,116.3259249,0,187,39620.6886342593,2008-06-21,16:31:38
39.9724083,116.3258799,0,187,39620.6886574074,2008-06-21,16:31:40
39.9724433,116.3258483,0,187,39620.6886805556,2008-06-21,16:31:42
39.9724616,116.3258016,0,187,39620.6887037037,2008-06-21,16:31:44
39.9724699,116.3257683,0,187,39620.6887268518,2008-06-21,16:31:46
39.9724533,116.3257449,0,187,39620.68875,2008-06-21,16:31:48
39.9724533,116.3257116,0,187,39620.6887731481,2008-06-21,16:31:50
39.9723933,116.3256766,0,190.3,39620.6887962963,2008-06-21,16:31:52
39.9723799,116.3256616,0,193.6,39620.6888194444,2008-06-21,16:31:54
39.9724033,116.3256383,0,193.6,39620.6888425926,2008-06-21,16:31:56
39.9723999,116.3255983,0,193.6,39620.6888657407,2008-06-21,16:31:58
39.972405,116.3255749,0,196.9,39620.6888888889,2008-06-21,16:32:00
39.9724216,116.3255366,0,196.9,39620.688912037,2008-06-21,16:32:02
39.9724399,116.3255116,0,196.9,39620.6889351852,2008-06-21,16:32:04
39.9724333,116.3254916,0,196.9,39620.6889583333,2008-06-21,16:32:06
39.9724233,116.3254683,0,196.9,39620.6889814815,2008-06-21,16:32:08
39.9724099,116.3254366,0,196.9,39620.6890046296,2008-06-21,16:32:10
39.9724066,116.3254066,0,196.9,39620.6890277778,2008-06-21,16:32:12
39.9723999,116.3253716,0,196.9,39620.6890509259,2008-06-21,16:32:14
39.9724183,116.3253416,0,196.9,39620.6890740741,2008-06-21,16:32:16
39.9724266,116.3253083,0,196.9,39620.6890972222,2008-06-21,16:32:18
39.972445,116.3252699,0,196.9,39620.6891203704,2008-06-21,16:32:20
39.9724466,116.3252383,0,196.9,39620.6891435185,2008-06-21,16:32:22
39.9724733,116.3251966,0,196.9,39620.6891666667,2008-06-21,16:32:24
39.9724983,116.3251649,0,196.9,39620.6891898148,2008-06-21,16:32:26
39.972505,116.3251316,0,196.9,39620.689212963,2008-06-21,16:32:28
39.9724816,116.32511,0,196.9,39620.6892361111,2008-06-21,16:32:30
39.9724683,116.3250666,0,196.9,39620.6892592593,2008-06-21,16:32:32
39.9724416,116.3250383,0,196.9,39620.6892824074,2008-06-21,16:32:34
39.97242,116.3250133,0,200.1,39620.6893055556,2008-06-21,16:32:36
39.9724166,116.3249799,0,200.1,39620.6893287037,2008-06-21,16:32:38
39.9724183,116.3249483,0,200.1,39620.6893518518,2008-06-21,16:32:40
39.9724033,116.3249183,0,200.1,39620.689375,2008-06-21,16:32:42
39.9723949,116.32488,0,200.1,39620.6893981481,2008-06-21,16:32:44
39.9723683,116.3248433,0,200.1,39620.6894212963,2008-06-21,16:32:46
39.9723783,116.3248149,0,200.1,39620.6894444444,2008-06-21,16:32:48
39.9723666,116.3247866,0,200.1,39620.6894675926,2008-06-21,16:32:50
39.9723616,116.32476,0,200.1,39620.6894907407,2008-06-21,16:32:52
39.972345,116.3247366,0,200.1,39620.6895138889,2008-06-21,16:32:54
39.9723333,116.3247033,0,196.9,39620.689537037,2008-06-21,16:32:56
39.9723266,116.3246849,0,196.9,39620.6895601852,2008-06-21,16:32:58
39.9723166,116.3246366,0,196.9,39620.6895833333,2008-06-21,16:33:00
39.9723016,116.3246083,0,196.9,39620.6896064815,2008-06-21,16:33:02
39.9723249,116.3245833,0,196.9,39620.6896296296,2008-06-21,16:33:04
39.9723149,116.3245516,0,196.9,39620.6896527778,2008-06-21,16:33:06
39.97229,116.32455,0,196.9,39620.6896759259,2008-06-21,16:33:08
39.9722866,116.3244983,0,196.9,39620.6896990741,2008-06-21,16:33:10
39.9722383,116.3244933,0,196.9,39620.6897222222,2008-06-21,16:33:12
39.9721783,116.3244999,0,196.9,39620.6897453704,2008-06-21,16:33:14
39.972135,116.3245383,0,196.9,39620.6897685185,2008-06-21,16:33:16
39.9721066,116.3245383,0,196.9,39620.6897916667,2008-06-21,16:33:18
39.9720933,116.32453,0,196.9,39620.6898148148,2008-06-21,16:33:20
39.97207,116.3245416,0,196.9,39620.689837963,2008-06-21,16:33:22
39.9720516,116.3245283,0,200.1,39620.6898611111,2008-06-21,16:33:24
39.9720216,116.3245366,0,200.1,39620.6898842593,2008-06-21,16:33:26
39.9719983,116.3245383,0,200.1,39620.6899074074,2008-06-21,16:33:28
39.9719483,116.3245016,0,196.9,39620.6899305556,2008-06-21,16:33:30
39.9719066,116.3244733,0,196.9,39620.6899537037,2008-06-21,16:33:32
39.9718733,116.3244616,0,196.9,39620.6899768518,2008-06-21,16:33:34
39.9718633,116.3244316,0,196.9,39620.69,2008-06-21,16:33:36
39.9718199,116.3245066,0,193.6,39620.6900231481,2008-06-21,16:33:38
39.9717783,116.3245399,0,193.6,39620.6900462963,2008-06-21,16:33:40
39.9717683,116.3245483,0,193.6,39620.6900694444,2008-06-21,16:33:42
39.971745,116.3245683,0,193.6,39620.6900925926,2008-06-21,16:33:44
39.9717083,116.3245666,0,193.6,39620.6901157407,2008-06-21,16:33:46
39.9716833,116.3245549,0,193.6,39620.6901388889,2008-06-21,16:33:48
39.9716533,116.3245483,0,196.9,39620.690162037,2008-06-21,16:33:50
39.971645,116.3245616,0,196.9,39620.6901851852,2008-06-21,16:33:52
39.9716166,116.3245933,0,196.9,39620.6902083333,2008-06-21,16:33:54
39.97162,116.3246399,0,196.9,39620.6902314815,2008-06-21,16:33:56
39.971635,116.3246983,0,196.9,39620.6902546296,2008-06-21,16:33:58
39.9716699,116.3247733,0,196.9,39620.6902777778,2008-06-21,16:34:00
39.9716799,116.32483,0,196.9,39620.6903009259,2008-06-21,16:34:02
39.9716866,116.3248549,0,196.9,39620.6903240741,2008-06-21,16:34:04
39.9716916,116.3248816,0,196.9,39620.6903472222,2008-06-21,16:34:06
39.9717133,116.3248966,0,196.9,39620.6903703704,2008-06-21,16:34:08
39.9717233,116.3249183,0,196.9,39620.6903935185,2008-06-21,16:34:10
39.9717216,116.3249483,0,196.9,39620.6904166667,2008-06-21,16:34:12
39.9717099,116.3249766,0,200.1,39620.6904398148,2008-06-21,16:34:14
39.9716949,116.3250099,0,200.1,39620.690462963,2008-06-21,16:34:16
39.9716849,116.3250449,0,200.1,39620.6904861111,2008-06-21,16:34:18
39.9716716,116.3250833,0,200.1,39620.6905092593,2008-06-21,16:34:20
39.9716649,116.3251033,0,203.4,39620.6905324074,2008-06-21,16:34:22
39.9716383,116.3251083,0,203.4,39620.6905555556,2008-06-21,16:34:24
39.9716133,116.3251233,0,203.4,39620.6905787037,2008-06-21,16:34:26
39.971565,116.3251216,0,203.4,39620.6906481481,2008-06-21,16:34:32
39.9715466,116.3251183,0,203.4,39620.6906712963,2008-06-21,16:34:34
39.9715183,116.3251183,0,203.4,39620.6906944444,2008-06-21,16:34:36
39.9715066,116.3250799,0,203.4,39620.6907175926,2008-06-21,16:34:38
39.9715433,116.3250033,0,203.4,39620.6907407407,2008-06-21,16:34:40
