# Supplementary material for: Research on differential privacy protection method based on user tendency
Source: PLoS One. 2023 Oct 26;18(10):e0288823. doi: 10.1371/journal.pone.0288823 (PMC10602288; doi:10.1371/journal.pone.0288823)
Supplement: S4 Data — (ZIP) [file pone.0288823.s004.zip › Data 5-4/112/Trajectory/20080622005110.plt]

Geolife trajectory
WGS 84
Altitude is in Feet
Reserved 3
0,2,255,My Track,0,0,2,8421376
0
39.974915,116.3292266,0,200.1,39621.0355324074,2008-06-22,00:51:10
39.974915,116.3292416,0,200.1,39621.0355439815,2008-06-22,00:51:11
39.9749266,116.3292633,0,200.1,39621.0355671296,2008-06-22,00:51:13
39.9749349,116.3292849,0,200.1,39621.0355902778,2008-06-22,00:51:15
39.9749366,116.3293099,0,200.1,39621.0356134259,2008-06-22,00:51:17
39.9749199,116.3293366,0,200.1,39621.0356365741,2008-06-22,00:51:19
39.9749049,116.329365,0,200.1,39621.0356597222,2008-06-22,00:51:21
39.9749333,116.3294216,0,200.1,39621.0356828704,2008-06-22,00:51:23
39.9749233,116.3294449,0,200.1,39621.0357060185,2008-06-22,00:51:25
39.9749299,116.32947,0,200.1,39621.0357291667,2008-06-22,00:51:27
39.9749283,116.3294916,0,200.1,39621.0357523148,2008-06-22,00:51:29
39.9749299,116.3295083,0,200.1,39621.035775463,2008-06-22,00:51:31
39.9749116,116.3295349,0,200.1,39621.0357986111,2008-06-22,00:51:33
39.9748766,116.3295799,0,200.1,39621.0358217593,2008-06-22,00:51:35
39.9748749,116.3296083,0,200.1,39621.0358449074,2008-06-22,00:51:37
39.9748349,116.3296416,0,200.1,39621.0358680556,2008-06-22,00:51:39
39.9748666,116.3296583,0,200.1,39621.0358912037,2008-06-22,00:51:41
39.9748766,116.3296933,0,200.1,39621.0359143519,2008-06-22,00:51:43
39.9751083,116.3298949,0,200.1,39621.0360532407,2008-06-22,00:51:55
39.9751216,116.329875,0,200.1,39621.0360763889,2008-06-22,00:51:57
39.9751283,116.3298699,0,200.1,39621.0361921296,2008-06-22,00:52:07
39.9751283,116.3298699,0,200.1,39621.0362731481,2008-06-22,00:52:14
39.9751283,116.3298683,0,200.1,39621.0362962963,2008-06-22,00:52:16
39.97511,116.3298766,0,200.1,39621.0363194444,2008-06-22,00:52:18
39.9750749,116.3298833,0,200.1,39621.0363425926,2008-06-22,00:52:20
39.9750516,116.3298866,0,200.1,39621.0363657407,2008-06-22,00:52:22
39.9750749,116.3298949,0,200.1,39621.0363888889,2008-06-22,00:52:24
39.9751233,116.3299083,0,200.1,39621.0364583333,2008-06-22,00:52:30
39.9751149,116.3299083,0,200.1,39621.0364814815,2008-06-22,00:52:32
39.9750999,116.3299049,0,200.1,39621.0365046296,2008-06-22,00:52:34
39.9750749,116.3299016,0,200.1,39621.0365277778,2008-06-22,00:52:36
39.9750233,116.3294116,0,200.1,39621.0371643519,2008-06-22,00:53:31
39.97498,116.3294099,0,200.1,39621.0371875,2008-06-22,00:53:33
39.974995,116.3293549,0,200.1,39621.0372453704,2008-06-22,00:53:38
39.9749883,116.329365,0,200.1,39621.0372685185,2008-06-22,00:53:40
39.9749716,116.3293949,0,200.1,39621.0372916667,2008-06-22,00:53:42
39.9749533,116.3294216,0,200.1,39621.0373148148,2008-06-22,00:53:44
39.9749449,116.3294616,0,200.1,39621.037337963,2008-06-22,00:53:46
39.974955,116.3294783,0,200.1,39621.0373611111,2008-06-22,00:53:48
39.9749516,116.3295099,0,200.1,39621.0373842593,2008-06-22,00:53:50
39.9749516,116.329525,0,200.1,39621.0374074074,2008-06-22,00:53:52
39.9749566,116.3295516,0,200.1,39621.0374305556,2008-06-22,00:53:54
39.9749683,116.3295899,0,200.1,39621.0374537037,2008-06-22,00:53:56
39.974985,116.3296283,0,200.1,39621.0374768519,2008-06-22,00:53:58
39.9750149,116.3296499,0,200.1,39621.0375,2008-06-22,00:54:00
39.9750516,116.3296699,0,200.1,39621.0375231481,2008-06-22,00:54:02
39.9750733,116.32968,0,200.1,39621.0375462963,2008-06-22,00:54:04
39.975065,116.3296749,0,200.1,39621.0375694444,2008-06-22,00:54:06
39.9750416,116.3297049,0,200.1,39621.0375925926,2008-06-22,00:54:08
39.9750349,116.3297266,0,200.1,39621.0376157407,2008-06-22,00:54:10
39.9751283,116.3299033,0,200.1,39621.0377546296,2008-06-22,00:54:22
39.9752533,116.329505,0,200.1,39621.0380671296,2008-06-22,00:54:49
39.9752416,116.329505,0,200.1,39621.0380902778,2008-06-22,00:54:51
39.9752366,116.3295016,0,200.1,39621.0383101852,2008-06-22,00:55:10
39.9752383,116.3295016,0,200.1,39621.0400347222,2008-06-22,00:57:39
39.9752316,116.3294966,0,200.1,39621.0400694444,2008-06-22,00:57:42
39.9752233,116.3294933,0,200.1,39621.0400925926,2008-06-22,00:57:44
39.9752133,116.329505,0,200.1,39621.0401157407,2008-06-22,00:57:46
39.9752083,116.3295199,0,200.1,39621.0401388889,2008-06-22,00:57:48
39.9753733,116.3295649,0,200.1,39621.0404166667,2008-06-22,00:58:12
39.9754316,116.3295316,0,200.1,39621.0404398148,2008-06-22,00:58:14
39.9754566,116.3295116,0,200.1,39621.040462963,2008-06-22,00:58:16
39.9754683,116.3295366,0,200.1,39621.0404861111,2008-06-22,00:58:18
39.9754716,116.3295799,0,200.1,39621.0405092593,2008-06-22,00:58:20
39.97547,116.3295933,0,200.1,39621.0405324074,2008-06-22,00:58:22
39.9754466,116.3296183,0,200.1,39621.0405555556,2008-06-22,00:58:24
39.97542,116.3296249,0,200.1,39621.040775463,2008-06-22,00:58:43
39.9754266,116.3296283,0,200.1,39621.0407986111,2008-06-22,00:58:45
39.9754316,116.3296349,0,200.1,39621.0408217593,2008-06-22,00:58:47
39.97542,116.3296383,0,200.1,39621.0409722222,2008-06-22,00:59:00
39.97542,116.3296383,0,200.1,39621.0411921296,2008-06-22,00:59:19
39.9754249,116.3296399,0,200.1,39621.0412152778,2008-06-22,00:59:21
39.9754283,116.3296499,0,200.1,39621.0412384259,2008-06-22,00:59:23
39.9754099,116.329645,0,200.1,39621.0412615741,2008-06-22,00:59:25
39.9754099,116.3296499,0,200.1,39621.0412847222,2008-06-22,00:59:27
39.9754083,116.3296466,0,200.1,39621.0414583333,2008-06-22,00:59:42
39.9754083,116.3296466,0,200.1,39621.0415856481,2008-06-22,00:59:53
39.9754116,116.3296483,0,200.1,39621.0416087963,2008-06-22,00:59:55
39.97542,116.3296599,0,200.1,39621.0416550926,2008-06-22,00:59:59
39.97542,116.3296616,0,200.1,39621.0416782407,2008-06-22,01:00:01
39.9753816,116.3296633,0,200.1,39621.041724537,2008-06-22,01:00:05
39.9753549,116.3297049,0,200.1,39621.0417476852,2008-06-22,01:00:07
39.9753233,116.3297883,0,200.1,39621.0417708333,2008-06-22,01:00:09
39.9752933,116.3299299,0,200.1,39621.0417939815,2008-06-22,01:00:11
39.9752283,116.3301883,0,200.1,39621.0418171296,2008-06-22,01:00:13
39.9751749,116.33045,0,200.1,39621.0418402778,2008-06-22,01:00:15
39.9751483,116.3306966,0,200.1,39621.0418634259,2008-06-22,01:00:17
39.9751216,116.3309766,0,200.1,39621.0418865741,2008-06-22,01:00:19
39.9750966,116.3312649,0,200.1,39621.0419097222,2008-06-22,01:00:21
39.9750666,116.3315733,0,200.1,39621.0419328704,2008-06-22,01:00:23
39.9748233,116.3411433,0,200.1,39621.0437615741,2008-06-22,01:03:01
39.9748233,116.3410583,0,200.1,39621.0437847222,2008-06-22,01:03:03
39.9751166,116.3410499,0,200.1,39621.0439467593,2008-06-22,01:03:17
39.97514,116.3411999,0,200.1,39621.0439699074,2008-06-22,01:03:19
39.9751133,116.3417316,0,200.1,39621.0439930556,2008-06-22,01:03:21
39.9751216,116.3419999,0,200.1,39621.0440162037,2008-06-22,01:03:23
39.9751466,116.34225,0,200.1,39621.0440393519,2008-06-22,01:03:25
39.9751783,116.3424983,0,200.1,39621.0440625,2008-06-22,01:03:27
39.9752083,116.3429433,0,200.1,39621.0441087963,2008-06-22,01:03:31
39.9752116,116.3432916,0,200.1,39621.0441319444,2008-06-22,01:03:33
39.9751449,116.3436116,0,200.1,39621.0441550926,2008-06-22,01:03:35
39.9751299,116.3439466,0,200.1,39621.0441782407,2008-06-22,01:03:37
39.9751266,116.3442933,0,200.1,39621.0442013889,2008-06-22,01:03:39
39.9751316,116.3446283,0,200.1,39621.044224537,2008-06-22,01:03:41
39.9751283,116.344975,0,200.1,39621.0442476852,2008-06-22,01:03:43
39.9751233,116.3453333,0,200.1,39621.0442708333,2008-06-22,01:03:45
39.97512,116.3456966,0,200.1,39621.0442939815,2008-06-22,01:03:47
39.9750899,116.3460633,0,200.1,39621.0443171296,2008-06-22,01:03:49
39.9750883,116.3463783,0,200.1,39621.0443402778,2008-06-22,01:03:51
39.9750916,116.3466283,0,200.1,39621.0443634259,2008-06-22,01:03:53
39.9750983,116.3468049,0,200.1,39621.0443865741,2008-06-22,01:03:55
39.9751049,116.3469033,0,200.1,39621.0444097222,2008-06-22,01:03:57
39.9752399,116.3471433,0,200.1,39621.044537037,2008-06-22,01:04:08
39.9752616,116.347085,0,200.1,39621.0445601852,2008-06-22,01:04:10
39.9752849,116.3470816,0,200.1,39621.0445833333,2008-06-22,01:04:12
39.9753166,116.34707,0,200.1,39621.0446064815,2008-06-22,01:04:14
39.9754166,116.3470749,0,200.1,39621.0447106481,2008-06-22,01:04:23
39.9754799,116.3470983,0,200.1,39621.0447337963,2008-06-22,01:04:25
39.9753433,116.3470249,0,200.1,39621.0447800926,2008-06-22,01:04:29
39.9753183,116.3470016,0,200.1,39621.045,2008-06-22,01:04:48
39.9753216,116.3470449,0,200.1,39621.0450231481,2008-06-22,01:04:50
39.9753149,116.3471366,0,200.1,39621.0450462963,2008-06-22,01:04:52
39.9752916,116.3474416,0,200.1,39621.0451041667,2008-06-22,01:04:57
39.9752633,116.3476683,0,200.1,39621.0451273148,2008-06-22,01:04:59
39.9752383,116.3478416,0,200.1,39621.045150463,2008-06-22,01:05:01
39.9752266,116.3480349,0,200.1,39621.0451736111,2008-06-22,01:05:03
39.9752149,116.3482733,0,200.1,39621.0451967593,2008-06-22,01:05:05
39.975205,116.34852,0,200.1,39621.0452199074,2008-06-22,01:05:07
39.9751966,116.3487749,0,200.1,39621.0452430556,2008-06-22,01:05:09
39.975195,116.3490499,0,200.1,39621.0452662037,2008-06-22,01:05:11
39.975195,116.3493499,0,200.1,39621.0452893519,2008-06-22,01:05:13
39.975195,116.3496666,0,200.1,39621.0453125,2008-06-22,01:05:15
39.9751966,116.3499966,0,200.1,39621.0453356481,2008-06-22,01:05:17
39.9751833,116.3511249,0,200.1,39621.0454166667,2008-06-22,01:05:24
39.9751783,116.3514783,0,200.1,39621.0454398148,2008-06-22,01:05:26
39.9751866,116.3518433,0,200.1,39621.045462963,2008-06-22,01:05:28
39.9751383,116.3525899,0,200.1,39621.0455208333,2008-06-22,01:05:33
39.9751166,116.353335,0,200.1,39621.0456018519,2008-06-22,01:05:40
39.9750849,116.3531983,0,200.1,39621.045625,2008-06-22,01:05:42
39.9750899,116.3531549,0,200.1,39621.0456481481,2008-06-22,01:05:44
39.9750783,116.3531283,0,200.1,39621.0456712963,2008-06-22,01:05:46
39.9750849,116.3531783,0,200.1,39621.0457060185,2008-06-22,01:05:49
39.9750966,116.353145,0,200.1,39621.0457291667,2008-06-22,01:05:51
39.9750833,116.3532249,0,200.1,39621.0457523148,2008-06-22,01:05:53
39.9750599,116.3532599,0,200.1,39621.045775463,2008-06-22,01:05:55
39.9750433,116.3532733,0,200.1,39621.0457986111,2008-06-22,01:05:57
39.9750166,116.353285,0,200.1,39621.0458217593,2008-06-22,01:05:59
39.9749633,116.3532716,0,200.1,39621.0458449074,2008-06-22,01:06:01
39.9749066,116.3532466,0,200.1,39621.0458680556,2008-06-22,01:06:03
39.9748416,116.3532099,0,200.1,39621.0458912037,2008-06-22,01:06:05
39.9748199,116.3532116,0,200.1,39621.0459143519,2008-06-22,01:06:07
39.9748133,116.3532183,0,200.1,39621.0459375,2008-06-22,01:06:09
39.9748166,116.3532516,0,200.1,39621.0459606481,2008-06-22,01:06:11
39.9748049,116.3533216,0,200.1,39621.0459837963,2008-06-22,01:06:13
39.9749899,116.3550433,0,200.1,39621.0461574074,2008-06-22,01:06:28
39.9749666,116.3553416,0,200.1,39621.0461805556,2008-06-22,01:06:30
39.9749716,116.3556683,0,200.1,39621.0462037037,2008-06-22,01:06:32
39.9749683,116.3560083,0,200.1,39621.0462268519,2008-06-22,01:06:34
39.9749733,116.3563633,0,200.1,39621.04625,2008-06-22,01:06:36
39.9749833,116.3567133,0,200.1,39621.0462731481,2008-06-22,01:06:38
39.9750416,116.3570916,0,200.1,39621.0462962963,2008-06-22,01:06:40
39.9750616,116.3574483,0,200.1,39621.0463194444,2008-06-22,01:06:42
39.9750566,116.3577783,0,196.9,39621.0463425926,2008-06-22,01:06:44
39.975055,116.3580983,0,196.9,39621.0463657407,2008-06-22,01:06:46
39.9750749,116.3584049,0,196.9,39621.0463888889,2008-06-22,01:06:48
39.97507,116.358695,0,196.9,39621.046412037,2008-06-22,01:06:50
39.9750766,116.3589516,0,196.9,39621.0464351852,2008-06-22,01:06:52
39.97508,116.3590633,0,196.9,39621.0464583333,2008-06-22,01:06:54
39.9750583,116.3590849,0,196.9,39621.0464814815,2008-06-22,01:06:56
39.9749983,116.3590766,0,196.9,39621.0465162037,2008-06-22,01:06:59
39.975025,116.3590749,0,196.9,39621.0465393519,2008-06-22,01:07:01
39.9750316,116.359045,0,196.9,39621.0465625,2008-06-22,01:07:03
39.9750449,116.3590116,0,196.9,39621.0465856481,2008-06-22,01:07:05
39.9735766,116.3586633,0,196.9,39621.0468634259,2008-06-22,01:07:29
39.9737516,116.3587016,0,196.9,39621.0468865741,2008-06-22,01:07:31
40.0039683,116.4017083,0,196.9,39621.0620833333,2008-06-22,01:29:24
40.0039933,116.401785,0,196.9,39621.0621412037,2008-06-22,01:29:29
40.0039999,116.40177,0,196.9,39621.0621643519,2008-06-22,01:29:31
40.0040283,116.4017366,0,196.9,39621.0621875,2008-06-22,01:29:33
40.0040283,116.4017216,0,196.9,39621.0622106481,2008-06-22,01:29:35
40.0040516,116.4017099,0,196.9,39621.062349537,2008-06-22,01:29:47
40.0040449,116.4016883,0,196.9,39621.0623726852,2008-06-22,01:29:49
40.0040499,116.401665,0,196.9,39621.0623958333,2008-06-22,01:29:51
40.0040616,116.4016399,0,196.9,39621.0624189815,2008-06-22,01:29:53
40.0040683,116.4015999,0,196.9,39621.0624421296,2008-06-22,01:29:55
40.0040866,116.40156,0,196.9,39621.0624652778,2008-06-22,01:29:57
40.0041016,116.4015233,0,196.9,39621.0624884259,2008-06-22,01:29:59
40.0040983,116.4015133,0,196.9,39621.0625115741,2008-06-22,01:30:01
40.0041133,116.4014766,0,196.9,39621.0625347222,2008-06-22,01:30:03
40.0041333,116.4014266,0,196.9,39621.0625578704,2008-06-22,01:30:05
40.0041316,116.40138,0,196.9,39621.0625810185,2008-06-22,01:30:07
40.0041149,116.4013266,0,196.9,39621.0626041667,2008-06-22,01:30:09
40.0041166,116.4012766,0,196.9,39621.0626273148,2008-06-22,01:30:11
40.0041233,116.4012216,0,196.9,39621.062650463,2008-06-22,01:30:13
40.0041349,116.4011633,0,196.9,39621.0626736111,2008-06-22,01:30:15
40.0041399,116.4011016,0,196.9,39621.0626967593,2008-06-22,01:30:17
40.0041249,116.4010433,0,196.9,39621.0627199074,2008-06-22,01:30:19
40.0040949,116.4010099,0,196.9,39621.0627430556,2008-06-22,01:30:21
40.0040766,116.4009916,0,196.9,39621.0627662037,2008-06-22,01:30:23
40.0040816,116.4009483,0,196.9,39621.0627893518,2008-06-22,01:30:25
40.0040799,116.4009316,0,196.9,39621.0628125,2008-06-22,01:30:27
40.0040716,116.4009083,0,196.9,39621.0628356481,2008-06-22,01:30:29
40.0040616,116.4008933,0,196.9,39621.0628587963,2008-06-22,01:30:31
40.0040616,116.4008649,0,196.9,39621.0628819444,2008-06-22,01:30:33
40.0040599,116.4008149,0,196.9,39621.0629050926,2008-06-22,01:30:35
40.0040366,116.4007466,0,196.9,39621.0629282407,2008-06-22,01:30:37
40.0040199,116.4006883,0,196.9,39621.0629513889,2008-06-22,01:30:39
40.0040249,116.4006416,0,196.9,39621.062974537,2008-06-22,01:30:41
40.0040199,116.4005966,0,196.9,39621.0629976852,2008-06-22,01:30:43
40.0040433,116.4005766,0,196.9,39621.0630208333,2008-06-22,01:30:45
40.0040449,116.400565,0,196.9,39621.0630439815,2008-06-22,01:30:47
40.0040599,116.4005566,0,196.9,39621.0630671296,2008-06-22,01:30:49
40.0040649,116.4005183,0,196.9,39621.0630902778,2008-06-22,01:30:51
40.0040833,116.4004883,0,196.9,39621.0631134259,2008-06-22,01:30:53
40.0040649,116.4004933,0,196.9,39621.0631365741,2008-06-22,01:30:55
40.0040983,116.4004783,0,196.9,39621.0631597222,2008-06-22,01:30:57
40.0041549,116.4004466,0,196.9,39621.0631828704,2008-06-22,01:30:59
40.0042683,116.4003749,0,196.9,39621.0632060185,2008-06-22,01:31:01
40.0042899,116.4003266,0,196.9,39621.0632291667,2008-06-22,01:31:03
40.0043333,116.4002933,0,196.9,39621.0632523148,2008-06-22,01:31:05
40.0044183,116.400245,0,196.9,39621.063275463,2008-06-22,01:31:07
40.0044533,116.4002116,0,196.9,39621.0632986111,2008-06-22,01:31:09
40.0044799,116.4001649,0,200.1,39621.0633217593,2008-06-22,01:31:11
40.0045166,116.4001199,0,200.1,39621.0633449074,2008-06-22,01:31:13
40.0045216,116.40007,0,200.1,39621.0633680556,2008-06-22,01:31:15
40.0045116,116.40004,0,200.1,39621.0633912037,2008-06-22,01:31:17
40.0044999,116.4000016,0,200.1,39621.0634143518,2008-06-22,01:31:19
40.0044499,116.3999683,0,200.1,39621.0634375,2008-06-22,01:31:21
40.0043649,116.3999683,0,200.1,39621.0634606481,2008-06-22,01:31:23
40.0042583,116.3999983,0,200.1,39621.0634837963,2008-06-22,01:31:25
40.0041349,116.4000499,0,200.1,39621.0635069444,2008-06-22,01:31:27
40.0040599,116.4000666,0,200.1,39621.0635300926,2008-06-22,01:31:29
40.0039966,116.4000666,0,200.1,39621.0635532407,2008-06-22,01:31:31
40.0039716,116.4000616,0,200.1,39621.0635763889,2008-06-22,01:31:33
40.0039399,116.4000383,0,200.1,39621.063599537,2008-06-22,01:31:35
40.0039283,116.3999783,0,200.1,39621.0636226852,2008-06-22,01:31:37
40.0039166,116.399935,0,200.1,39621.0636458333,2008-06-22,01:31:39
40.0038999,116.3999016,0,200.1,39621.0636689815,2008-06-22,01:31:41
40.0038783,116.3998716,0,200.1,39621.0636921296,2008-06-22,01:31:43
40.0038666,116.3998366,0,200.1,39621.0637152778,2008-06-22,01:31:45
40.0038866,116.3997816,0,200.1,39621.0637384259,2008-06-22,01:31:47
40.0038999,116.3997383,0,200.1,39621.0637615741,2008-06-22,01:31:49
40.0039199,116.3997199,0,200.1,39621.0637847222,2008-06-22,01:31:51
40.0039599,116.399675,0,200.1,39621.0638078704,2008-06-22,01:31:53
40.0039766,116.3996233,0,203.4,39621.0638310185,2008-06-22,01:31:55
40.0039899,116.3995949,0,203.4,39621.0638541667,2008-06-22,01:31:57
40.0040099,116.3995549,0,203.4,39621.0638773148,2008-06-22,01:31:59
40.0040183,116.3995083,0,203.4,39621.063900463,2008-06-22,01:32:01
40.0040466,116.3994466,0,203.4,39621.0639236111,2008-06-22,01:32:03
40.0040299,116.3994416,0,203.4,39621.0639467593,2008-06-22,01:32:05
40.0040199,116.3994349,0,203.4,39621.0639699074,2008-06-22,01:32:07
40.0040099,116.39941,0,203.4,39621.0639930556,2008-06-22,01:32:09
40.0039999,116.3993816,0,203.4,39621.0640162037,2008-06-22,01:32:11
40.0039833,116.3993433,0,203.4,39621.0640393518,2008-06-22,01:32:13
40.0039483,116.3993016,0,203.4,39621.0640625,2008-06-22,01:32:15
40.0039266,116.3992599,0,203.4,39621.0640856481,2008-06-22,01:32:17
40.0038966,116.3992433,0,203.4,39621.0641087963,2008-06-22,01:32:19
40.0038533,116.3992233,0,203.4,39621.0641319444,2008-06-22,01:32:21
40.0038366,116.39918,0,203.4,39621.0641550926,2008-06-22,01:32:23
40.0038249,116.3991366,0,203.4,39621.0641782407,2008-06-22,01:32:25
40.0038249,116.3991016,0,203.4,39621.0642013889,2008-06-22,01:32:27
40.0038266,116.3990649,0,203.4,39621.064224537,2008-06-22,01:32:29
40.0038216,116.39904,0,203.4,39621.0642476852,2008-06-22,01:32:31
40.0038266,116.3990199,0,203.4,39621.0642708333,2008-06-22,01:32:33
40.0038183,116.3990149,0,203.4,39621.0642939815,2008-06-22,01:32:35
40.0038033,116.3990133,0,203.4,39621.0643171296,2008-06-22,01:32:37
40.0038149,116.3989799,0,203.4,39621.0643402778,2008-06-22,01:32:39
40.0038166,116.39892,0,203.4,39621.0643634259,2008-06-22,01:32:41
40.0038183,116.3988766,0,203.4,39621.0643865741,2008-06-22,01:32:43
40.0038199,116.3988216,0,203.4,39621.0644097222,2008-06-22,01:32:45
40.0038266,116.3987716,0,203.4,39621.0644328704,2008-06-22,01:32:47
40.0038249,116.3987316,0,203.4,39621.0644560185,2008-06-22,01:32:49
40.0038316,116.3986933,0,203.4,39621.0644791667,2008-06-22,01:32:51
40.0038483,116.3986533,0,203.4,39621.0645023148,2008-06-22,01:32:53
40.0038699,116.3986283,0,203.4,39621.064525463,2008-06-22,01:32:55
40.0038749,116.3985999,0,203.4,39621.0645486111,2008-06-22,01:32:57
40.0038716,116.3986083,0,203.4,39621.0645717593,2008-06-22,01:32:59
40.0038499,116.3986549,0,203.4,39621.0645949074,2008-06-22,01:33:01
40.0038033,116.3986533,0,203.4,39621.0646180556,2008-06-22,01:33:03
40.0037849,116.3986299,0,203.4,39621.0646412037,2008-06-22,01:33:05
40.0037916,116.3985916,0,203.4,39621.0646643518,2008-06-22,01:33:07
40.0037933,116.3985116,0,203.4,39621.0646875,2008-06-22,01:33:09
40.0038033,116.3984516,0,203.4,39621.0647106481,2008-06-22,01:33:11
40.0038199,116.3983916,0,203.4,39621.0647337963,2008-06-22,01:33:13
40.0038133,116.3983483,0,203.4,39621.0647569444,2008-06-22,01:33:15
40.0038116,116.3982966,0,203.4,39621.0647800926,2008-06-22,01:33:17
40.0038299,116.3982799,0,203.4,39621.0648032407,2008-06-22,01:33:19
40.0038366,116.3982466,0,203.4,39621.0648263889,2008-06-22,01:33:21
40.0038499,116.3982033,0,203.4,39621.064849537,2008-06-22,01:33:23
40.0038816,116.3981533,0,203.4,39621.0648726852,2008-06-22,01:33:25
40.0039049,116.3981,0,203.4,39621.0648958333,2008-06-22,01:33:27
40.0039166,116.3980766,0,203.4,39621.0649189815,2008-06-22,01:33:29
40.0039166,116.3980483,0,200.1,39621.0649421296,2008-06-22,01:33:31
40.0039049,116.398045,0,200.1,39621.0649652778,2008-06-22,01:33:33
40.0038299,116.3980733,0,200.1,39621.0649884259,2008-06-22,01:33:35
40.0038016,116.3980533,0,200.1,39621.0650115741,2008-06-22,01:33:37
40.003795,116.3980333,0,200.1,39621.0650347222,2008-06-22,01:33:39
40.0038199,116.3979883,0,200.1,39621.0650578704,2008-06-22,01:33:41
40.0037966,116.3979649,0,196.9,39621.0650810185,2008-06-22,01:33:43
40.0037633,116.3979199,0,196.9,39621.0651041667,2008-06-22,01:33:45
40.0037816,116.3978783,0,196.9,39621.0651273148,2008-06-22,01:33:47
40.0037916,116.3978349,0,196.9,39621.065150463,2008-06-22,01:33:49
40.0037999,116.3978066,0,196.9,39621.0651736111,2008-06-22,01:33:51
40.0038233,116.3977649,0,196.9,39621.0651967593,2008-06-22,01:33:53
40.0038716,116.3977116,0,196.9,39621.0652199074,2008-06-22,01:33:55
40.0038699,116.3976783,0,196.9,39621.0652430556,2008-06-22,01:33:57
40.0038616,116.3976399,0,196.9,39621.0652662037,2008-06-22,01:33:59
40.0038266,116.3975933,0,196.9,39621.0652893518,2008-06-22,01:34:01
40.0038449,116.3975499,0,196.9,39621.0653125,2008-06-22,01:34:03
40.0037999,116.3975283,0,196.9,39621.0653356481,2008-06-22,01:34:05
40.0037749,116.3975066,0,200.1,39621.0653587963,2008-06-22,01:34:07
40.0037683,116.3974916,0,200.1,39621.0653819444,2008-06-22,01:34:09
40.0038033,116.3974599,0,200.1,39621.0654050926,2008-06-22,01:34:11
40.0038249,116.3974183,0,203.4,39621.0654282407,2008-06-22,01:34:13
40.0038283,116.3974116,0,203.4,39621.0654513889,2008-06-22,01:34:15
40.0038249,116.3973899,0,203.4,39621.065474537,2008-06-22,01:34:17
40.0038383,116.397365,0,203.4,39621.0654976852,2008-06-22,01:34:19
40.0038416,116.3973366,0,206.7,39621.0655208333,2008-06-22,01:34:21
40.0038483,116.3973033,0,206.7,39621.0655439815,2008-06-22,01:34:23
40.0038116,116.3972749,0,206.7,39621.0655671296,2008-06-22,01:34:25
40.0037983,116.3972483,0,206.7,39621.0655902778,2008-06-22,01:34:27
40.0037933,116.39721,0,206.7,39621.0656134259,2008-06-22,01:34:29
40.0037783,116.3971833,0,206.7,39621.0656365741,2008-06-22,01:34:31
40.0037549,116.3971433,0,206.7,39621.0656597222,2008-06-22,01:34:33
40.0037483,116.3970949,0,206.7,39621.0656828704,2008-06-22,01:34:35
40.0037249,116.3970566,0,206.7,39621.0657060185,2008-06-22,01:34:37
40.0037399,116.3970283,0,206.7,39621.0657291667,2008-06-22,01:34:39
40.0037633,116.3970533,0,206.7,39621.0657523148,2008-06-22,01:34:41
40.0038016,116.3970399,0,206.7,39621.065775463,2008-06-22,01:34:43
40.0038249,116.3970049,0,206.7,39621.0657986111,2008-06-22,01:34:45
40.0038549,116.3969699,0,203.4,39621.0658217593,2008-06-22,01:34:47
40.0038783,116.39693,0,203.4,39621.0658449074,2008-06-22,01:34:49
40.0038699,116.3968716,0,206.7,39621.0658680556,2008-06-22,01:34:51
40.0038599,116.3967999,0,206.7,39621.0658912037,2008-06-22,01:34:53
40.0038649,116.3967449,0,206.7,39621.0659143519,2008-06-22,01:34:55
40.0038866,116.3966999,0,206.7,39621.0659375,2008-06-22,01:34:57
40.0038949,116.3966649,0,206.7,39621.0659606481,2008-06-22,01:34:59
40.003915,116.3966233,0,210,39621.0659837963,2008-06-22,01:35:01
40.0039316,116.3965899,0,210,39621.0660069444,2008-06-22,01:35:03
40.0039566,116.3965399,0,210,39621.0660300926,2008-06-22,01:35:05
40.0040116,116.3965233,0,213.3,39621.0660532407,2008-06-22,01:35:07
40.0040599,116.3965283,0,213.3,39621.0660763889,2008-06-22,01:35:09
40.0040816,116.3965349,0,213.3,39621.066099537,2008-06-22,01:35:11
40.0041116,116.3965083,0,213.3,39621.0661226852,2008-06-22,01:35:13
40.0041283,116.3964883,0,210,39621.0661458333,2008-06-22,01:35:15
40.0041316,116.3964716,0,210,39621.0661689815,2008-06-22,01:35:17
40.0041383,116.39646,0,210,39621.0661921296,2008-06-22,01:35:19
40.0041333,116.3964483,0,210,39621.0662152778,2008-06-22,01:35:21
40.0041283,116.3964516,0,210,39621.0662384259,2008-06-22,01:35:23
40.0041233,116.3964566,0,206.7,39621.0662615741,2008-06-22,01:35:25
40.0041016,116.3964433,0,206.7,39621.0662847222,2008-06-22,01:35:27
40.0040649,116.3964416,0,206.7,39621.0663078704,2008-06-22,01:35:29
40.0040449,116.3964466,0,206.7,39621.0663310185,2008-06-22,01:35:31
40.0040199,116.3964716,0,206.7,39621.0663657407,2008-06-22,01:35:34
40.0040083,116.3964933,0,206.7,39621.0663888889,2008-06-22,01:35:36
40.0039916,116.3964916,0,206.7,39621.066412037,2008-06-22,01:35:38
40.0039583,116.3964983,0,206.7,39621.0664351852,2008-06-22,01:35:40
40.0039499,116.3965083,0,206.7,39621.0664583333,2008-06-22,01:35:42
40.0039616,116.3964883,0,206.7,39621.0665393519,2008-06-22,01:35:49
40.0039816,116.3964816,0,206.7,39621.0665625,2008-06-22,01:35:51
40.0040149,116.396475,0,206.7,39621.0665856482,2008-06-22,01:35:53
40.0040599,116.3964483,0,206.7,39621.0666087963,2008-06-22,01:35:55
40.0041099,116.3963999,0,206.7,39621.0666319444,2008-06-22,01:35:57
40.0041766,116.3964233,0,206.7,39621.0666550926,2008-06-22,01:35:59
40.0042066,116.3964183,0,206.7,39621.0666782407,2008-06-22,01:36:01
40.0042433,116.3964166,0,206.7,39621.0667013889,2008-06-22,01:36:03
40.0042616,116.3963966,0,206.7,39621.066724537,2008-06-22,01:36:05
40.0043016,116.396405,0,206.7,39621.0667476852,2008-06-22,01:36:07
40.0043249,116.396375,0,206.7,39621.0667708333,2008-06-22,01:36:09
40.0043616,116.3963766,0,206.7,39621.0667939815,2008-06-22,01:36:11
40.0043799,116.3963633,0,206.7,39621.0668171296,2008-06-22,01:36:13
40.0043999,116.396355,0,206.7,39621.0668402778,2008-06-22,01:36:15
40.0044233,116.3963416,0,206.7,39621.0668634259,2008-06-22,01:36:17
40.0044566,116.3963333,0,206.7,39621.0668865741,2008-06-22,01:36:19
40.0044699,116.3963099,0,206.7,39621.0669097222,2008-06-22,01:36:21
40.0044883,116.3962866,0,206.7,39621.0669328704,2008-06-22,01:36:23
40.0044899,116.3962533,0,206.7,39621.0669560185,2008-06-22,01:36:25
40.0044766,116.3961983,0,206.7,39621.0669791667,2008-06-22,01:36:27
40.0044583,116.3961699,0,206.7,39621.0670023148,2008-06-22,01:36:29
40.0044499,116.396145,0,206.7,39621.067025463,2008-06-22,01:36:31
40.0044449,116.3961116,0,206.7,39621.0670486111,2008-06-22,01:36:33
40.0044349,116.3960866,0,206.7,39621.0670717593,2008-06-22,01:36:35
40.0044316,116.3960566,0,206.7,39621.0670949074,2008-06-22,01:36:37
40.0044333,116.3960166,0,206.7,39621.0671180556,2008-06-22,01:36:39
40.0044499,116.3959933,0,206.7,39621.0671412037,2008-06-22,01:36:41
40.0044533,116.3959749,0,206.7,39621.0671643519,2008-06-22,01:36:43
40.0044549,116.39597,0,206.7,39621.0671875,2008-06-22,01:36:45
40.0044483,116.3959516,0,206.7,39621.0672106481,2008-06-22,01:36:47
40.0044649,116.3959366,0,206.7,39621.0672337963,2008-06-22,01:36:49
40.0029883,116.3962633,0,206.7,39621.0679166667,2008-06-22,01:37:48
39.9989366,116.3966999,0,206.7,39621.0685069444,2008-06-22,01:38:39
39.9985899,116.3967233,0,206.7,39621.0685300926,2008-06-22,01:38:41
39.9983583,116.3967283,0,206.7,39621.0685532407,2008-06-22,01:38:43
39.9981616,116.3967599,0,206.7,39621.0685763889,2008-06-22,01:38:45
