# Supplementary material for: Research on differential privacy protection method based on user tendency
Source: PLoS One. 2023 Oct 26;18(10):e0288823. doi: 10.1371/journal.pone.0288823 (PMC10602288; doi:10.1371/journal.pone.0288823)
Supplement: S4 Data — (ZIP) [file pone.0288823.s004.zip › Data 5-4/112/Trajectory/20080622040107.plt]

Geolife trajectory
WGS 84
Altitude is in Feet
Reserved 3
0,2,255,My Track,0,0,2,8421376
0
40.0039616,116.3972849,0,203.4,39621.1674421296,2008-06-22,04:01:07
40.0039616,116.3972933,0,203.4,39621.1674537037,2008-06-22,04:01:08
40.0039516,116.39763,0,203.4,39621.1695138889,2008-06-22,04:04:06
40.0039699,116.3976516,0,203.4,39621.169537037,2008-06-22,04:04:08
40.0039916,116.3976716,0,203.4,39621.1695601852,2008-06-22,04:04:10
40.0039866,116.3976933,0,203.4,39621.1695833333,2008-06-22,04:04:12
40.0040149,116.3976949,0,203.4,39621.1696064815,2008-06-22,04:04:14
40.0040583,116.3977,0,203.4,39621.1696296296,2008-06-22,04:04:16
40.0041066,116.3977266,0,203.4,39621.1696527778,2008-06-22,04:04:18
40.0041183,116.3977483,0,203.4,39621.1696759259,2008-06-22,04:04:20
40.0041133,116.3977749,0,203.4,39621.1696990741,2008-06-22,04:04:22
40.0041099,116.397805,0,203.4,39621.1697222222,2008-06-22,04:04:24
40.0040799,116.397855,0,203.4,39621.1697453704,2008-06-22,04:04:26
40.0040549,116.3979033,0,203.4,39621.1697685185,2008-06-22,04:04:28
40.0040433,116.3979266,0,203.4,39621.1697916667,2008-06-22,04:04:30
40.0040499,116.39796,0,203.4,39621.1698148148,2008-06-22,04:04:32
40.0040499,116.3979916,0,203.4,39621.169837963,2008-06-22,04:04:34
40.0040299,116.39803,0,203.4,39621.1698611111,2008-06-22,04:04:36
40.0040033,116.3980933,0,203.4,39621.1698842593,2008-06-22,04:04:38
40.0039866,116.3981566,0,203.4,39621.1699074074,2008-06-22,04:04:40
40.0039983,116.3982133,0,203.4,39621.1699305556,2008-06-22,04:04:42
40.0039833,116.398255,0,203.4,39621.1699537037,2008-06-22,04:04:44
40.0039733,116.3982799,0,203.4,39621.1699768519,2008-06-22,04:04:46
40.0039833,116.3982833,0,203.4,39621.17,2008-06-22,04:04:48
40.0040266,116.39831,0,203.4,39621.1700231481,2008-06-22,04:04:50
40.0040283,116.3983333,0,203.4,39621.1700462963,2008-06-22,04:04:52
40.0040266,116.39836,0,203.4,39621.1700694444,2008-06-22,04:04:54
40.0040583,116.3983333,0,203.4,39621.1700925926,2008-06-22,04:04:56
40.0040766,116.3983283,0,203.4,39621.1701157407,2008-06-22,04:04:58
40.0040733,116.3983533,0,203.4,39621.1701388889,2008-06-22,04:05:00
40.0040716,116.3983866,0,203.4,39621.170162037,2008-06-22,04:05:02
40.0040483,116.3984533,0,203.4,39621.1701851852,2008-06-22,04:05:04
40.0040466,116.3985383,0,203.4,39621.1702083333,2008-06-22,04:05:06
40.0040316,116.3985916,0,203.4,39621.1702314815,2008-06-22,04:05:08
40.0040216,116.3986283,0,203.4,39621.1702546296,2008-06-22,04:05:10
40.0039966,116.3986416,0,203.4,39621.1702777778,2008-06-22,04:05:12
40.0039566,116.398645,0,203.4,39621.1703009259,2008-06-22,04:05:14
40.0039416,116.3986516,0,203.4,39621.1703240741,2008-06-22,04:05:16
40.0039083,116.3987083,0,203.4,39621.1703472222,2008-06-22,04:05:18
40.0038949,116.3987883,0,203.4,39621.1703703704,2008-06-22,04:05:20
40.0038733,116.398835,0,203.4,39621.1703935185,2008-06-22,04:05:22
40.0038649,116.3988683,0,203.4,39621.1704166667,2008-06-22,04:05:24
40.0038566,116.3989149,0,203.4,39621.1704398148,2008-06-22,04:05:26
40.0038683,116.3989216,0,203.4,39621.170462963,2008-06-22,04:05:28
40.0038916,116.3989133,0,203.4,39621.1704861111,2008-06-22,04:05:30
40.0039266,116.3989116,0,203.4,39621.1705092593,2008-06-22,04:05:32
40.0039483,116.39894,0,203.4,39621.1705324074,2008-06-22,04:05:34
40.0039566,116.3989783,0,203.4,39621.1705555556,2008-06-22,04:05:36
40.0039783,116.3989933,0,203.4,39621.1705787037,2008-06-22,04:05:38
40.0039949,116.3990133,0,203.4,39621.1706018519,2008-06-22,04:05:40
40.0039816,116.3990583,0,203.4,39621.170625,2008-06-22,04:05:42
40.0039683,116.3990966,0,203.4,39621.1706481481,2008-06-22,04:05:44
40.0039383,116.3991549,0,203.4,39621.1706712963,2008-06-22,04:05:46
40.0038899,116.3992366,0,203.4,39621.1706944444,2008-06-22,04:05:48
40.0038833,116.3992633,0,203.4,39621.1707175926,2008-06-22,04:05:50
40.0038766,116.399285,0,203.4,39621.1707407407,2008-06-22,04:05:52
40.0038483,116.3992949,0,203.4,39621.1707638889,2008-06-22,04:05:54
40.0038349,116.3993033,0,203.4,39621.170787037,2008-06-22,04:05:56
40.0038416,116.3993266,0,203.4,39621.1708101852,2008-06-22,04:05:58
40.0038866,116.3993366,0,203.4,39621.1708333333,2008-06-22,04:06:00
40.0039166,116.3993533,0,203.4,39621.1708564815,2008-06-22,04:06:02
40.0042483,116.3993483,0,203.4,39621.1710300926,2008-06-22,04:06:17
40.0042499,116.3993716,0,203.4,39621.1710532407,2008-06-22,04:06:19
40.0042449,116.3994083,0,203.4,39621.1710763889,2008-06-22,04:06:21
40.0042366,116.3994399,0,203.4,39621.171099537,2008-06-22,04:06:23
40.0042183,116.3994683,0,203.4,39621.1711226852,2008-06-22,04:06:25
40.0042283,116.3994833,0,203.4,39621.1711458333,2008-06-22,04:06:27
40.0042266,116.3995099,0,203.4,39621.1711689815,2008-06-22,04:06:29
40.0042383,116.3995049,0,203.4,39621.1711921296,2008-06-22,04:06:31
40.0042483,116.3994899,0,203.4,39621.1712152778,2008-06-22,04:06:33
40.0042449,116.3995066,0,203.4,39621.1712384259,2008-06-22,04:06:35
40.0042283,116.3995583,0,203.4,39621.1712615741,2008-06-22,04:06:37
40.0041933,116.3996166,0,203.4,39621.1712847222,2008-06-22,04:06:39
40.0041866,116.3996283,0,203.4,39621.1713078704,2008-06-22,04:06:41
40.0041833,116.3996516,0,203.4,39621.1713310185,2008-06-22,04:06:43
40.0038116,116.40117,0,203.4,39621.1722337963,2008-06-22,04:08:01
40.0038249,116.40119,0,203.4,39621.1722569444,2008-06-22,04:08:03
40.0038399,116.4012033,0,203.4,39621.1722800926,2008-06-22,04:08:05
40.0038966,116.4011983,0,203.4,39621.1723032407,2008-06-22,04:08:07
40.0039333,116.4011783,0,203.4,39621.1723263889,2008-06-22,04:08:09
40.0039349,116.4011683,0,203.4,39621.172349537,2008-06-22,04:08:11
40.0039349,116.4011483,0,203.4,39621.1723726852,2008-06-22,04:08:13
40.0019566,116.4015166,0,203.4,39621.1731944444,2008-06-22,04:09:24
40.0018699,116.401555,0,203.4,39621.1732175926,2008-06-22,04:09:26
40.0017883,116.4016266,0,203.4,39621.1732407407,2008-06-22,04:09:28
40.0017183,116.4016916,0,203.4,39621.1732638889,2008-06-22,04:09:30
40.0016633,116.4017533,0,203.4,39621.173287037,2008-06-22,04:09:32
40.0015949,116.4018416,0,203.4,39621.1733101852,2008-06-22,04:09:34
40.0015616,116.4018949,0,203.4,39621.1733333333,2008-06-22,04:09:36
40.0037416,116.4011299,0,206.7,39621.1759606482,2008-06-22,04:13:23
40.0037416,116.40105,0,206.7,39621.1760532407,2008-06-22,04:13:31
40.0037516,116.4010333,0,206.7,39621.1760763889,2008-06-22,04:13:33
40.0037533,116.4010116,0,206.7,39621.176099537,2008-06-22,04:13:35
40.0036583,116.4010016,0,206.7,39621.1763194444,2008-06-22,04:13:54
40.0036483,116.4010049,0,206.7,39621.1763425926,2008-06-22,04:13:56
40.0036383,116.4010083,0,206.7,39621.1763657407,2008-06-22,04:13:58
40.0036016,116.4009766,0,206.7,39621.1763888889,2008-06-22,04:14:00
40.0036133,116.4009566,0,206.7,39621.1765162037,2008-06-22,04:14:11
40.0036199,116.4009683,0,206.7,39621.1765393519,2008-06-22,04:14:13
40.0036366,116.4009699,0,206.7,39621.1765625,2008-06-22,04:14:15
40.0036583,116.4009699,0,206.7,39621.1765856481,2008-06-22,04:14:17
40.0036683,116.4009933,0,206.7,39621.1766087963,2008-06-22,04:14:19
40.0036799,116.4010216,0,206.7,39621.1766319444,2008-06-22,04:14:21
40.0036966,116.4010899,0,206.7,39621.1766550926,2008-06-22,04:14:23
40.0036883,116.4011999,0,206.7,39621.1766782407,2008-06-22,04:14:25
40.0036949,116.4013466,0,206.7,39621.1767013889,2008-06-22,04:14:27
40.0036866,116.4013683,0,206.7,39621.176724537,2008-06-22,04:14:29
40.0036816,116.4013899,0,206.7,39621.1767476852,2008-06-22,04:14:31
40.0036699,116.4013983,0,206.7,39621.1767708333,2008-06-22,04:14:33
40.0036316,116.4013766,0,206.7,39621.1767939815,2008-06-22,04:14:35
40.0035883,116.4013349,0,206.7,39621.1768171296,2008-06-22,04:14:37
40.0035166,116.4011616,0,206.7,39621.1768402778,2008-06-22,04:14:39
40.0035416,116.4009683,0,206.7,39621.176875,2008-06-22,04:14:42
40.0035616,116.4010733,0,206.7,39621.1770138889,2008-06-22,04:14:54
40.0035583,116.4010749,0,206.7,39621.1772106481,2008-06-22,04:15:11
40.0035583,116.4010749,0,206.7,39621.1773611111,2008-06-22,04:15:24
40.0035583,116.4010816,0,206.7,39621.1773842593,2008-06-22,04:15:26
40.0035483,116.4010883,0,206.7,39621.1774074074,2008-06-22,04:15:28
40.0035433,116.4010866,0,206.7,39621.1774305556,2008-06-22,04:15:30
40.0034949,116.4010799,0,206.7,39621.1774537037,2008-06-22,04:15:32
40.0034566,116.4010449,0,206.7,39621.1774768519,2008-06-22,04:15:34
40.0034149,116.4009899,0,206.7,39621.1775,2008-06-22,04:15:36
40.0033983,116.4009216,0,206.7,39621.1775231481,2008-06-22,04:15:38
40.0033649,116.4008349,0,206.7,39621.1775462963,2008-06-22,04:15:40
40.0033466,116.4007883,0,206.7,39621.1775694444,2008-06-22,04:15:42
40.0032166,116.400735,0,206.7,39621.1777083333,2008-06-22,04:15:54
40.0031199,116.4007283,0,206.7,39621.1777314815,2008-06-22,04:15:56
40.0030116,116.4007066,0,206.7,39621.1777546296,2008-06-22,04:15:58
40.0028883,116.4007333,0,206.7,39621.1777777778,2008-06-22,04:16:00
40.0027583,116.4007516,0,206.7,39621.1778009259,2008-06-22,04:16:02
40.0026049,116.4007916,0,206.7,39621.1778240741,2008-06-22,04:16:04
40.0024766,116.4008866,0,206.7,39621.1778472222,2008-06-22,04:16:06
40.0023316,116.4009883,0,206.7,39621.1778703704,2008-06-22,04:16:08
40.0021799,116.4009749,0,206.7,39621.1778935185,2008-06-22,04:16:10
40.0020849,116.4008683,0,206.7,39621.1779166667,2008-06-22,04:16:12
40.0020416,116.4007949,0,206.7,39621.1779398148,2008-06-22,04:16:14
40.0019683,116.4007683,0,206.7,39621.177962963,2008-06-22,04:16:16
40.0019149,116.4007433,0,206.7,39621.1779861111,2008-06-22,04:16:18
40.0018716,116.4007449,0,206.7,39621.1780092593,2008-06-22,04:16:20
40.0018099,116.4007999,0,206.7,39621.1780324074,2008-06-22,04:16:22
40.0017716,116.4009383,0,206.7,39621.1780555556,2008-06-22,04:16:24
40.0016883,116.4013683,0,206.7,39621.1780787037,2008-06-22,04:16:26
40.0015849,116.401645,0,206.7,39621.1781018519,2008-06-22,04:16:28
40.0014883,116.4017666,0,206.7,39621.178125,2008-06-22,04:16:30
40.0014016,116.4018066,0,206.7,39621.1781481481,2008-06-22,04:16:32
40.0012499,116.4018633,0,206.7,39621.1781712963,2008-06-22,04:16:34
40.0010899,116.4019083,0,206.7,39621.1781944444,2008-06-22,04:16:36
40.0009183,116.4019033,0,206.7,39621.1782175926,2008-06-22,04:16:38
39.9996816,116.4025383,0,206.7,39621.1785300926,2008-06-22,04:17:05
39.9997033,116.4023783,0,206.7,39621.1785532407,2008-06-22,04:17:07
39.9996699,116.4022949,0,206.7,39621.1785763889,2008-06-22,04:17:09
39.9996066,116.4021599,0,206.7,39621.178599537,2008-06-22,04:17:11
39.9995416,116.4019483,0,206.7,39621.1786226852,2008-06-22,04:17:13
39.9992749,116.4018366,0,206.7,39621.1786805556,2008-06-22,04:17:18
39.9990783,116.4020049,0,206.7,39621.1787037037,2008-06-22,04:17:20
39.9988533,116.4021583,0,206.7,39621.1787268519,2008-06-22,04:17:22
39.9986083,116.402165,0,206.7,39621.17875,2008-06-22,04:17:24
39.9983683,116.4021599,0,206.7,39621.1787731481,2008-06-22,04:17:26
39.9981566,116.402095,0,206.7,39621.1787962963,2008-06-22,04:17:28
39.9979633,116.4021133,0,206.7,39621.1788194444,2008-06-22,04:17:30
39.997895,116.4021166,0,206.7,39621.1788425926,2008-06-22,04:17:32
39.997865,116.4019449,0,206.7,39621.1788657407,2008-06-22,04:17:34
39.9978083,116.4019916,0,206.7,39621.1788888889,2008-06-22,04:17:36
39.9976649,116.4021516,0,206.7,39621.178912037,2008-06-22,04:17:38
39.9975083,116.4022599,0,206.7,39621.1789351852,2008-06-22,04:17:40
39.997345,116.4022649,0,206.7,39621.1789583333,2008-06-22,04:17:42
39.9971849,116.4022716,0,206.7,39621.1789814815,2008-06-22,04:17:44
39.99704,116.4023066,0,206.7,39621.1790046296,2008-06-22,04:17:46
39.996945,116.4024066,0,206.7,39621.1790277778,2008-06-22,04:17:48
39.9968916,116.4024699,0,206.7,39621.1790509259,2008-06-22,04:17:50
39.9968483,116.4025099,0,206.7,39621.1790740741,2008-06-22,04:17:52
39.9967766,116.4024166,0,206.7,39621.1790972222,2008-06-22,04:17:54
39.9967249,116.4023283,0,206.7,39621.1791203704,2008-06-22,04:17:56
39.9966666,116.4022816,0,206.7,39621.1791435185,2008-06-22,04:17:58
39.9966383,116.4022799,0,206.7,39621.1791666667,2008-06-22,04:18:00
39.9966249,116.4022416,0,206.7,39621.1791898148,2008-06-22,04:18:02
39.9966016,116.4021833,0,206.7,39621.179212963,2008-06-22,04:18:04
39.9965633,116.402115,0,206.7,39621.1792361111,2008-06-22,04:18:06
39.9964933,116.4020916,0,206.7,39621.1792592593,2008-06-22,04:18:08
39.9964266,116.4020716,0,206.7,39621.1792824074,2008-06-22,04:18:10
39.9963433,116.4020199,0,206.7,39621.1793055556,2008-06-22,04:18:12
39.9962816,116.4019316,0,206.7,39621.1793287037,2008-06-22,04:18:14
39.9962349,116.4018266,0,206.7,39621.1793518519,2008-06-22,04:18:16
39.9962183,116.4016966,0,206.7,39621.179375,2008-06-22,04:18:18
39.9962233,116.4015666,0,206.7,39621.1793981481,2008-06-22,04:18:20
39.9962216,116.4014433,0,206.7,39621.1794212963,2008-06-22,04:18:22
39.9958683,116.402325,0,206.7,39621.1796643519,2008-06-22,04:18:43
39.9957416,116.402345,0,206.7,39621.1796875,2008-06-22,04:18:45
39.9955966,116.4022716,0,206.7,39621.1797106481,2008-06-22,04:18:47
39.995445,116.4021633,0,206.7,39621.1797337963,2008-06-22,04:18:49
39.9952633,116.4020633,0,206.7,39621.1797569444,2008-06-22,04:18:51
39.9950783,116.4019999,0,206.7,39621.1797800926,2008-06-22,04:18:53
39.9949533,116.4018216,0,206.7,39621.1798032407,2008-06-22,04:18:55
39.9948733,116.40166,0,206.7,39621.1798263889,2008-06-22,04:18:57
39.9947883,116.4014066,0,206.7,39621.179849537,2008-06-22,04:18:59
39.99467,116.4012633,0,206.7,39621.1798726852,2008-06-22,04:19:01
39.9945466,116.4010449,0,206.7,39621.1798958333,2008-06-22,04:19:03
39.9943666,116.4005716,0,206.7,39621.1799305556,2008-06-22,04:19:06
39.9942116,116.4004033,0,206.7,39621.1799537037,2008-06-22,04:19:08
39.9940499,116.4003133,0,206.7,39621.1799768518,2008-06-22,04:19:10
39.9938716,116.4002866,0,206.7,39621.18,2008-06-22,04:19:12
39.99365,116.4003999,0,206.7,39621.1800231481,2008-06-22,04:19:14
39.99352,116.4005116,0,206.7,39621.1800462963,2008-06-22,04:19:16
39.9933616,116.4007533,0,206.7,39621.1800694444,2008-06-22,04:19:18
39.9931916,116.4008649,0,206.7,39621.1800925926,2008-06-22,04:19:20
39.9929816,116.4011833,0,206.7,39621.1801157407,2008-06-22,04:19:22
39.9928533,116.4013366,0,206.7,39621.1801388889,2008-06-22,04:19:24
39.9899933,116.399605,0,206.7,39621.1814236111,2008-06-22,04:21:15
39.9897999,116.3994566,0,206.7,39621.1814467593,2008-06-22,04:21:17
39.9868049,116.4007649,0,203.4,39621.1816550926,2008-06-22,04:21:35
39.986055,116.4008649,0,206.7,39621.181712963,2008-06-22,04:21:40
39.9857533,116.40091,0,206.7,39621.1817361111,2008-06-22,04:21:42
39.9854599,116.4009333,0,210,39621.1817592593,2008-06-22,04:21:44
39.9851799,116.4009583,0,210,39621.1817824074,2008-06-22,04:21:46
39.9848883,116.4009633,0,210,39621.1818055556,2008-06-22,04:21:48
39.9846033,116.4009766,0,213.3,39621.1818287037,2008-06-22,04:21:50
39.9842983,116.4009783,0,213.3,39621.1818518518,2008-06-22,04:21:52
39.9839866,116.4009716,0,213.3,39621.181875,2008-06-22,04:21:54
39.9836683,116.4009766,0,213.3,39621.1818981481,2008-06-22,04:21:56
39.9833549,116.4009883,0,213.3,39621.1819212963,2008-06-22,04:21:58
39.9826249,116.4010083,0,216.5,39621.1819791667,2008-06-22,04:22:03
39.9823116,116.4009849,0,216.5,39621.1820023148,2008-06-22,04:22:05
39.9820816,116.4009833,0,216.5,39621.182025463,2008-06-22,04:22:07
39.981865,116.4009883,0,216.5,39621.1820486111,2008-06-22,04:22:09
39.9817266,116.4010266,0,216.5,39621.1820717593,2008-06-22,04:22:11
39.9816299,116.4010366,0,216.5,39621.1820949074,2008-06-22,04:22:13
39.9815366,116.4010533,0,216.5,39621.1821180556,2008-06-22,04:22:15
39.9808266,116.4012416,0,216.5,39621.1822222222,2008-06-22,04:22:24
39.9807616,116.4012833,0,216.5,39621.1822337963,2008-06-22,04:22:25
39.9805366,116.4013966,0,216.5,39621.1822685185,2008-06-22,04:22:28
39.980465,116.4013949,0,216.5,39621.1822800926,2008-06-22,04:22:29
39.9805783,116.401245,0,216.5,39621.1823032407,2008-06-22,04:22:31
39.9806266,116.4011983,0,216.5,39621.1823263889,2008-06-22,04:22:33
39.9804733,116.4011849,0,216.5,39621.1824305556,2008-06-22,04:22:42
39.9803916,116.4010266,0,216.5,39621.1825925926,2008-06-22,04:22:56
39.9803449,116.4010116,0,216.5,39621.1826157407,2008-06-22,04:22:58
39.9802983,116.401015,0,216.5,39621.1826388889,2008-06-22,04:23:00
39.9802733,116.4010333,0,216.5,39621.182662037,2008-06-22,04:23:02
39.98024,116.4010466,0,216.5,39621.1826851852,2008-06-22,04:23:04
39.98021,116.4010516,0,216.5,39621.1827083333,2008-06-22,04:23:06
39.9801883,116.4010633,0,216.5,39621.1827314815,2008-06-22,04:23:08
39.9801733,116.4010683,0,216.5,39621.1827546296,2008-06-22,04:23:10
39.980155,116.4010816,0,216.5,39621.1827777778,2008-06-22,04:23:12
39.980155,116.4010833,0,216.5,39621.1828009259,2008-06-22,04:23:14
39.9801583,116.4010899,0,216.5,39621.1828240741,2008-06-22,04:23:16
39.9801566,116.4010899,0,216.5,39621.1828472222,2008-06-22,04:23:18
39.9801316,116.4010899,0,216.5,39621.1828703704,2008-06-22,04:23:20
39.9800766,116.4010933,0,216.5,39621.1828935185,2008-06-22,04:23:22
39.9800349,116.401105,0,216.5,39621.1829166667,2008-06-22,04:23:24
39.9799766,116.40112,0,216.5,39621.1829398148,2008-06-22,04:23:26
39.9798716,116.4011366,0,216.5,39621.182962963,2008-06-22,04:23:28
39.9797833,116.4011216,0,216.5,39621.1829861111,2008-06-22,04:23:30
39.9796949,116.4010983,0,216.5,39621.1830092593,2008-06-22,04:23:32
39.9795599,116.4009883,0,216.5,39621.1830324074,2008-06-22,04:23:34
39.9794016,116.4009749,0,216.5,39621.1830555556,2008-06-22,04:23:36
39.979185,116.4009683,0,216.5,39621.1830787037,2008-06-22,04:23:38
39.9789766,116.4009666,0,216.5,39621.1831018519,2008-06-22,04:23:40
39.9787366,116.4009516,0,216.5,39621.183125,2008-06-22,04:23:42
39.97853,116.400945,0,216.5,39621.1831481481,2008-06-22,04:23:44
39.9782666,116.4009466,0,216.5,39621.1831712963,2008-06-22,04:23:46
39.9780183,116.4009566,0,216.5,39621.1831944444,2008-06-22,04:23:48
39.9777566,116.4009699,0,216.5,39621.1832175926,2008-06-22,04:23:50
39.9775166,116.4009933,0,216.5,39621.1832407407,2008-06-22,04:23:52
39.9772816,116.40105,0,216.5,39621.1832638889,2008-06-22,04:23:54
39.9770499,116.4010783,0,216.5,39621.183287037,2008-06-22,04:23:56
39.97686,116.4010949,0,216.5,39621.1833101852,2008-06-22,04:23:58
39.9766883,116.4011266,0,216.5,39621.1833333333,2008-06-22,04:24:00
39.9765383,116.4011716,0,216.5,39621.1833564815,2008-06-22,04:24:02
39.976395,116.4012183,0,216.5,39621.1833796296,2008-06-22,04:24:04
39.9758433,116.401205,0,216.5,39621.1834606482,2008-06-22,04:24:11
39.9756866,116.4010616,0,216.5,39621.1834837963,2008-06-22,04:24:13
39.975555,116.4009416,0,216.5,39621.1835069444,2008-06-22,04:24:15
39.9754233,116.4008366,0,216.5,39621.1835300926,2008-06-22,04:24:17
39.9752949,116.4007366,0,216.5,39621.1835532407,2008-06-22,04:24:19
39.9752116,116.4005516,0,216.5,39621.1835763889,2008-06-22,04:24:21
39.9751283,116.40037,0,216.5,39621.183599537,2008-06-22,04:24:23
39.9752016,116.4000316,0,216.5,39621.1836226852,2008-06-22,04:24:25
39.9752366,116.3997116,0,216.5,39621.1836458333,2008-06-22,04:24:27
39.9751916,116.39946,0,216.5,39621.1836689815,2008-06-22,04:24:29
39.9751566,116.3991899,0,216.5,39621.1836921296,2008-06-22,04:24:31
39.9752233,116.3988333,0,216.5,39621.1837152778,2008-06-22,04:24:33
39.975275,116.3984949,0,216.5,39621.1837384259,2008-06-22,04:24:35
39.97528,116.3981666,0,216.5,39621.1837615741,2008-06-22,04:24:37
39.9752333,116.3978966,0,216.5,39621.1837847222,2008-06-22,04:24:39
39.975205,116.3976066,0,216.5,39621.1838078704,2008-06-22,04:24:41
39.9751716,116.3973416,0,216.5,39621.1838310185,2008-06-22,04:24:43
39.9751916,116.3970649,0,216.5,39621.1838541667,2008-06-22,04:24:45
39.9751983,116.3968399,0,216.5,39621.1838773148,2008-06-22,04:24:47
39.9752083,116.3966566,0,216.5,39621.183900463,2008-06-22,04:24:49
39.9752083,116.3965016,0,216.5,39621.1839236111,2008-06-22,04:24:51
39.97528,116.3963433,0,216.5,39621.1839467593,2008-06-22,04:24:53
39.9753616,116.3962316,0,216.5,39621.1839699074,2008-06-22,04:24:55
39.9754116,116.3961749,0,216.5,39621.1839930556,2008-06-22,04:24:57
39.9754633,116.3961283,0,216.5,39621.1840162037,2008-06-22,04:24:59
39.9755083,116.3960933,0,216.5,39621.1840393519,2008-06-22,04:25:01
39.97554,116.3960699,0,216.5,39621.1840625,2008-06-22,04:25:03
39.9755166,116.3960633,0,216.5,39621.1840856481,2008-06-22,04:25:05
39.9755049,116.3960516,0,216.5,39621.1841087963,2008-06-22,04:25:07
39.9754966,116.3960416,0,216.5,39621.1841319444,2008-06-22,04:25:09
39.9755249,116.3960383,0,216.5,39621.1842939815,2008-06-22,04:25:23
39.9755216,116.3960283,0,216.5,39621.1843171296,2008-06-22,04:25:25
39.9755166,116.3959616,0,216.5,39621.1843402778,2008-06-22,04:25:27
39.9755233,116.39585,0,216.5,39621.1843634259,2008-06-22,04:25:29
39.9755349,116.3956833,0,216.5,39621.1843865741,2008-06-22,04:25:31
39.9755499,116.3954983,0,216.5,39621.1844097222,2008-06-22,04:25:33
39.97557,116.3952666,0,216.5,39621.1844328704,2008-06-22,04:25:35
39.9755799,116.3950216,0,216.5,39621.1844560185,2008-06-22,04:25:37
39.97556,116.3947916,0,216.5,39621.1844791667,2008-06-22,04:25:39
39.9755333,116.3945683,0,216.5,39621.1845023148,2008-06-22,04:25:41
39.9755099,116.394415,0,216.5,39621.184525463,2008-06-22,04:25:43
39.9755166,116.3943233,0,216.5,39621.1845486111,2008-06-22,04:25:45
39.9755049,116.3943349,0,216.5,39621.1845717593,2008-06-22,04:25:47
39.9755166,116.3943083,0,216.5,39621.1845949074,2008-06-22,04:25:49
39.9755249,116.3942699,0,216.5,39621.1846180556,2008-06-22,04:25:51
39.975515,116.39424,0,216.5,39621.1846412037,2008-06-22,04:25:53
39.9755383,116.3942383,0,216.5,39621.1846643519,2008-06-22,04:25:55
39.9755566,116.3942266,0,216.5,39621.1846875,2008-06-22,04:25:57
39.97554,116.3941583,0,216.5,39621.1847106481,2008-06-22,04:25:59
39.9755433,116.3940716,0,216.5,39621.1847337963,2008-06-22,04:26:01
39.9755583,116.3939899,0,216.5,39621.1847569444,2008-06-22,04:26:03
39.9755733,116.3939233,0,216.5,39621.1847800926,2008-06-22,04:26:05
39.9755749,116.3937516,0,216.5,39621.1848032407,2008-06-22,04:26:07
39.9755366,116.393595,0,216.5,39621.1848263889,2008-06-22,04:26:09
39.975405,116.3922566,0,219.8,39621.1849768519,2008-06-22,04:26:22
39.9754733,116.3919333,0,219.8,39621.185,2008-06-22,04:26:24
39.9755466,116.3912416,0,229.7,39621.1852083333,2008-06-22,04:26:42
39.9755499,116.3909366,0,229.7,39621.1852314815,2008-06-22,04:26:44
39.9755349,116.390645,0,229.7,39621.1852546296,2008-06-22,04:26:46
39.9756199,116.3887816,0,177.2,39621.1854050926,2008-06-22,04:26:59
39.975625,116.38881,0,180.4,39621.1854282407,2008-06-22,04:27:01
39.975625,116.3888233,0,180.4,39621.1854513889,2008-06-22,04:27:03
39.9756316,116.3888366,0,180.4,39621.185474537,2008-06-22,04:27:05
39.9756366,116.3888416,0,180.4,39621.1854976852,2008-06-22,04:27:07
39.9756466,116.3888366,0,180.4,39621.1855208333,2008-06-22,04:27:09
39.9756683,116.3888349,0,180.4,39621.1855439815,2008-06-22,04:27:11
39.9756783,116.3888533,0,180.4,39621.1855671296,2008-06-22,04:27:13
39.9756783,116.3888783,0,180.4,39621.1855902778,2008-06-22,04:27:15
39.9756733,116.3888949,0,180.4,39621.1860300926,2008-06-22,04:27:53
39.9756716,116.3888683,0,180.4,39621.1860532407,2008-06-22,04:27:55
39.9756733,116.3887716,0,180.4,39621.1860763889,2008-06-22,04:27:57
39.9756666,116.3886166,0,180.4,39621.186099537,2008-06-22,04:27:59
39.9756966,116.3883416,0,180.4,39621.1861226852,2008-06-22,04:28:01
39.9756833,116.3880933,0,180.4,39621.1861458333,2008-06-22,04:28:03
39.9756666,116.3878183,0,180.4,39621.1861689815,2008-06-22,04:28:05
39.9756366,116.3872016,0,180.4,39621.1862152778,2008-06-22,04:28:09
39.9756266,116.386925,0,180.4,39621.1862384259,2008-06-22,04:28:11
39.97563,116.3866566,0,180.4,39621.1862615741,2008-06-22,04:28:13
39.975625,116.3864183,0,180.4,39621.1862847222,2008-06-22,04:28:15
39.975625,116.3862283,0,180.4,39621.1863078704,2008-06-22,04:28:17
39.975625,116.3860933,0,180.4,39621.1863310185,2008-06-22,04:28:19
39.9756283,116.3859933,0,180.4,39621.1863541667,2008-06-22,04:28:21
39.9756233,116.3859249,0,180.4,39621.1863773148,2008-06-22,04:28:23
39.97561,116.3858533,0,180.4,39621.186400463,2008-06-22,04:28:25
39.9756066,116.3857799,0,180.4,39621.1864236111,2008-06-22,04:28:27
39.9755949,116.3857349,0,180.4,39621.1864467593,2008-06-22,04:28:29
39.9755916,116.3857283,0,180.4,39621.1864699074,2008-06-22,04:28:31
39.9755816,116.3857183,0,180.4,39621.1864930556,2008-06-22,04:28:33
39.9755649,116.3857233,0,180.4,39621.1865162037,2008-06-22,04:28:35
39.9755533,116.3857216,0,180.4,39621.1865393519,2008-06-22,04:28:37
39.9755483,116.3857349,0,180.4,39621.1865625,2008-06-22,04:28:39
39.9755466,116.3857466,0,180.4,39621.1865856481,2008-06-22,04:28:41
39.9755483,116.3857433,0,180.4,39621.1866087963,2008-06-22,04:28:43
39.9755499,116.3856999,0,180.4,39621.1866319444,2008-06-22,04:28:45
39.975555,116.3856166,0,180.4,39621.1866550926,2008-06-22,04:28:47
39.975555,116.3854816,0,180.4,39621.1866782407,2008-06-22,04:28:49
39.975545,116.3853183,0,180.4,39621.1867013889,2008-06-22,04:28:51
39.97553,116.3851249,0,180.4,39621.186724537,2008-06-22,04:28:53
39.9755199,116.3849033,0,180.4,39621.1867476852,2008-06-22,04:28:55
39.9755266,116.3846766,0,180.4,39621.1867708333,2008-06-22,04:28:57
39.9755283,116.3844199,0,180.4,39621.1867939815,2008-06-22,04:28:59
39.9755183,116.3841449,0,180.4,39621.1868171296,2008-06-22,04:29:01
39.9755216,116.3838933,0,180.4,39621.1868402778,2008-06-22,04:29:03
39.9755333,116.38363,0,180.4,39621.1868634259,2008-06-22,04:29:05
39.9755416,116.3833816,0,180.4,39621.1868865741,2008-06-22,04:29:07
39.9755533,116.3831516,0,180.4,39621.1869097222,2008-06-22,04:29:09
39.9755516,116.3829316,0,180.4,39621.1869328704,2008-06-22,04:29:11
39.97556,116.382735,0,180.4,39621.1869560185,2008-06-22,04:29:13
39.9755783,116.3826033,0,180.4,39621.1869791667,2008-06-22,04:29:15
39.9756016,116.3824983,0,180.4,39621.1870023148,2008-06-22,04:29:17
39.9756049,116.3824299,0,180.4,39621.187025463,2008-06-22,04:29:19
39.9756166,116.3823383,0,180.4,39621.1870486111,2008-06-22,04:29:21
39.9756016,116.3822666,0,180.4,39621.1870717593,2008-06-22,04:29:23
39.9755899,116.3821416,0,180.4,39621.1870949074,2008-06-22,04:29:25
39.97557,116.3819933,0,180.4,39621.1871180556,2008-06-22,04:29:27
39.9755683,116.3818683,0,180.4,39621.1871412037,2008-06-22,04:29:29
39.9755583,116.3817483,0,180.4,39621.1871643519,2008-06-22,04:29:31
39.9755383,116.38162,0,180.4,39621.1871875,2008-06-22,04:29:33
39.975515,116.3815033,0,180.4,39621.1872106481,2008-06-22,04:29:35
39.9754933,116.38136,0,180.4,39621.1872337963,2008-06-22,04:29:37
39.9754866,116.3812116,0,180.4,39621.1872569444,2008-06-22,04:29:39
39.975485,116.3810183,0,180.4,39621.1872800926,2008-06-22,04:29:41
39.9755033,116.3808316,0,180.4,39621.1873032407,2008-06-22,04:29:43
39.9755266,116.38064,0,180.4,39621.1873263889,2008-06-22,04:29:45
39.97554,116.3804516,0,180.4,39621.187349537,2008-06-22,04:29:47
39.9755533,116.380255,0,180.4,39621.1873726852,2008-06-22,04:29:49
39.9755733,116.3800366,0,180.4,39621.1873958333,2008-06-22,04:29:51
39.9756049,116.3798283,0,180.4,39621.1874189815,2008-06-22,04:29:53
39.97564,116.3795916,0,180.4,39621.1874421296,2008-06-22,04:29:55
39.9756133,116.3793333,0,180.4,39621.1874652778,2008-06-22,04:29:57
39.975585,116.37909,0,180.4,39621.1874884259,2008-06-22,04:29:59
39.9755683,116.3788849,0,180.4,39621.1875115741,2008-06-22,04:30:01
39.9756233,116.3786666,0,180.4,39621.1875347222,2008-06-22,04:30:03
39.975725,116.376295,0,180.4,39621.1884606481,2008-06-22,04:31:23
39.975725,116.3762733,0,180.4,39621.1884837963,2008-06-22,04:31:25
39.9757349,116.3762266,0,180.4,39621.1885069444,2008-06-22,04:31:27
39.9757216,116.3761283,0,180.4,39621.1885300926,2008-06-22,04:31:29
39.9757266,116.3760233,0,180.4,39621.1885532407,2008-06-22,04:31:31
39.9757349,116.3758999,0,180.4,39621.1885763889,2008-06-22,04:31:33
39.9757216,116.37572,0,180.4,39621.188599537,2008-06-22,04:31:35
39.9756983,116.375545,0,180.4,39621.1886226852,2008-06-22,04:31:37
39.9756766,116.3753916,0,180.4,39621.1886458333,2008-06-22,04:31:39
39.9756516,116.375245,0,180.4,39621.1886689815,2008-06-22,04:31:41
39.9756283,116.3750483,0,180.4,39621.1887037037,2008-06-22,04:31:44
39.9756183,116.374915,0,180.4,39621.1887268518,2008-06-22,04:31:46
39.9755933,116.3747716,0,180.4,39621.18875,2008-06-22,04:31:48
39.9756116,116.3746249,0,180.4,39621.1887731481,2008-06-22,04:31:50
39.9756483,116.3744916,0,180.4,39621.1887962963,2008-06-22,04:31:52
39.9756516,116.3743666,0,180.4,39621.1888194444,2008-06-22,04:31:54
39.9756383,116.3743066,0,180.4,39621.1888425926,2008-06-22,04:31:56
39.97563,116.3742616,0,180.4,39621.1888657407,2008-06-22,04:31:58
39.9756016,116.3741949,0,180.4,39621.1888888889,2008-06-22,04:32:00
39.9755883,116.3741566,0,180.4,39621.188912037,2008-06-22,04:32:02
39.9755799,116.3741349,0,180.4,39621.1889351852,2008-06-22,04:32:04
39.9755216,116.3740783,0,180.4,39621.1889583333,2008-06-22,04:32:06
39.9754966,116.3740549,0,180.4,39621.1889814815,2008-06-22,04:32:08
39.9754799,116.3740316,0,180.4,39621.1890046296,2008-06-22,04:32:10
39.9754783,116.3740166,0,180.4,39621.1890277778,2008-06-22,04:32:12
39.975485,116.3740066,0,180.4,39621.1890509259,2008-06-22,04:32:14
39.9754933,116.3739949,0,180.4,39621.1890740741,2008-06-22,04:32:16
39.9755,116.3739716,0,180.4,39621.1890972222,2008-06-22,04:32:18
39.9755133,116.3739366,0,180.4,39621.1891203704,2008-06-22,04:32:20
39.9755183,116.3738916,0,180.4,39621.1891435185,2008-06-22,04:32:22
39.975515,116.3738549,0,180.4,39621.1891666667,2008-06-22,04:32:24
39.975515,116.3738433,0,180.4,39621.1891898148,2008-06-22,04:32:26
39.9754983,116.3738383,0,180.4,39621.1894444444,2008-06-22,04:32:48
39.9754983,116.3738383,0,180.4,39621.1896296296,2008-06-22,04:33:04
39.9755016,116.3738433,0,180.4,39621.1896527778,2008-06-22,04:33:06
39.9755016,116.3738083,0,180.4,39621.1896759259,2008-06-22,04:33:08
39.9754933,116.3737366,0,180.4,39621.1896990741,2008-06-22,04:33:10
39.9754583,116.3735633,0,180.4,39621.1897222222,2008-06-22,04:33:12
39.9754266,116.3733499,0,180.4,39621.1897453704,2008-06-22,04:33:14
39.9754,116.3731333,0,180.4,39621.1897685185,2008-06-22,04:33:16
39.9754066,116.3729016,0,180.4,39621.1897916667,2008-06-22,04:33:18
39.9754399,116.3727066,0,180.4,39621.1898148148,2008-06-22,04:33:20
39.9754683,116.372455,0,180.4,39621.189837963,2008-06-22,04:33:22
39.9754833,116.3721933,0,180.4,39621.1898611111,2008-06-22,04:33:24
39.9755016,116.3719383,0,180.4,39621.1898842593,2008-06-22,04:33:26
39.9755033,116.3716733,0,180.4,39621.1899074074,2008-06-22,04:33:28
39.9754649,116.3714133,0,180.4,39621.1899305556,2008-06-22,04:33:30
39.9754266,116.3711349,0,180.4,39621.1899537037,2008-06-22,04:33:32
39.9754083,116.370885,0,180.4,39621.1899768518,2008-06-22,04:33:34
39.9754366,116.3706066,0,180.4,39621.19,2008-06-22,04:33:36
39.9754416,116.3702916,0,180.4,39621.1900231481,2008-06-22,04:33:38
39.9754416,116.3700383,0,180.4,39621.1900462963,2008-06-22,04:33:40
39.9754349,116.3697666,0,180.4,39621.1900694444,2008-06-22,04:33:42
39.9754133,116.3694966,0,177.2,39621.1900925926,2008-06-22,04:33:44
39.9754083,116.3692649,0,177.2,39621.1901157407,2008-06-22,04:33:46
39.9753766,116.369065,0,177.2,39621.1901388889,2008-06-22,04:33:48
39.9753666,116.3688999,0,177.2,39621.190162037,2008-06-22,04:33:50
39.9753399,116.3687649,0,177.2,39621.1901851852,2008-06-22,04:33:52
39.9753799,116.3686049,0,177.2,39621.1902083333,2008-06-22,04:33:54
39.9754066,116.3685016,0,177.2,39621.1902314815,2008-06-22,04:33:56
39.9754099,116.3684216,0,177.2,39621.1902546296,2008-06-22,04:33:58
39.9754466,116.3683749,0,173.9,39621.1902777778,2008-06-22,04:34:00
39.9754333,116.3683766,0,170.6,39621.1903009259,2008-06-22,04:34:02
39.9754549,116.3683633,0,170.6,39621.1903240741,2008-06-22,04:34:04
39.9754616,116.3683333,0,167.3,39621.1903472222,2008-06-22,04:34:06
39.9754666,116.3682949,0,164,39621.1905208333,2008-06-22,04:34:21
39.97546,116.3682366,0,164,39621.1905439815,2008-06-22,04:34:23
39.97546,116.3681416,0,164,39621.1905671296,2008-06-22,04:34:25
39.9754616,116.368,0,164,39621.1905902778,2008-06-22,04:34:27
39.9754683,116.3677866,0,164,39621.1906134259,2008-06-22,04:34:29
39.9754933,116.367565,0,164,39621.1906365741,2008-06-22,04:34:31
39.9755016,116.3673299,0,164,39621.1906597222,2008-06-22,04:34:33
39.9755116,116.3670533,0,164,39621.1906828704,2008-06-22,04:34:35
39.9755083,116.3667933,0,164,39621.1907060185,2008-06-22,04:34:37
39.9755383,116.3665149,0,164,39621.1907291667,2008-06-22,04:34:39
39.97556,116.3662466,0,164,39621.1907523148,2008-06-22,04:34:41
39.975555,116.36598,0,164,39621.190775463,2008-06-22,04:34:43
39.9755516,116.3657183,0,164,39621.1907986111,2008-06-22,04:34:45
39.9755483,116.3654666,0,164,39621.1908217593,2008-06-22,04:34:47
39.9755283,116.3652183,0,164,39621.1908449074,2008-06-22,04:34:49
39.9754933,116.3649733,0,164,39621.1908680556,2008-06-22,04:34:51
39.97546,116.3647616,0,164,39621.1908912037,2008-06-22,04:34:53
39.9754633,116.3646683,0,164,39621.1909143519,2008-06-22,04:34:55
39.9754166,116.3646133,0,164,39621.1909375,2008-06-22,04:34:57
39.9753883,116.3645883,0,164,39621.1912962963,2008-06-22,04:35:28
39.9753933,116.3645566,0,164,39621.1913194444,2008-06-22,04:35:30
39.9753916,116.3644783,0,164,39621.1913425926,2008-06-22,04:35:32
39.9753833,116.3643683,0,164,39621.1913657407,2008-06-22,04:35:34
39.9753816,116.3642016,0,164,39621.1913888889,2008-06-22,04:35:36
39.9753833,116.364005,0,164,39621.191412037,2008-06-22,04:35:38
39.97536,116.3637533,0,164,39621.1914351852,2008-06-22,04:35:40
39.9753366,116.3635016,0,164,39621.1914583333,2008-06-22,04:35:42
39.9753133,116.3632633,0,164,39621.1914814815,2008-06-22,04:35:44
39.975305,116.3630549,0,164,39621.1915046296,2008-06-22,04:35:46
39.9752999,116.3628416,0,164,39621.1915277778,2008-06-22,04:35:48
39.9753099,116.3626166,0,164,39621.1915509259,2008-06-22,04:35:50
39.9753366,116.3623899,0,164,39621.1915740741,2008-06-22,04:35:52
39.9753549,116.3621649,0,164,39621.1915972222,2008-06-22,04:35:54
39.9753733,116.3619333,0,164,39621.1916203704,2008-06-22,04:35:56
39.9753733,116.361685,0,164,39621.1916435185,2008-06-22,04:35:58
39.9753699,116.3614583,0,164,39621.1916666667,2008-06-22,04:36:00
39.9753583,116.3613016,0,164,39621.1916898148,2008-06-22,04:36:02
39.9752949,116.3612049,0,164,39621.191712963,2008-06-22,04:36:04
39.9752716,116.3611383,0,164,39621.1917361111,2008-06-22,04:36:06
39.9752766,116.3611316,0,164,39621.1917592593,2008-06-22,04:36:08
39.9752816,116.3611266,0,164,39621.1917824074,2008-06-22,04:36:10
39.9752849,116.3611466,0,164,39621.1918518519,2008-06-22,04:36:16
39.9752833,116.3611349,0,164,39621.191875,2008-06-22,04:36:18
39.9752816,116.3611166,0,164,39621.1918981481,2008-06-22,04:36:20
39.9752699,116.3610566,0,164,39621.1919212963,2008-06-22,04:36:22
39.9752666,116.3609666,0,164,39621.1919444444,2008-06-22,04:36:24
39.9752566,116.3608466,0,164,39621.1919675926,2008-06-22,04:36:26
39.9752533,116.3606916,0,164,39621.1919907407,2008-06-22,04:36:28
39.9752516,116.3605016,0,164,39621.1920138889,2008-06-22,04:36:30
39.9752566,116.3603149,0,164,39621.192037037,2008-06-22,04:36:32
39.9752466,116.36013,0,164,39621.1920601852,2008-06-22,04:36:34
39.9752366,116.3599933,0,160.8,39621.1920833333,2008-06-22,04:36:36
39.9752433,116.3599316,0,160.8,39621.1921064815,2008-06-22,04:36:38
39.9752233,116.3599249,0,160.8,39621.1921296296,2008-06-22,04:36:40
39.9752166,116.3598983,0,160.8,39621.1921527778,2008-06-22,04:36:42
39.9752316,116.3598866,0,160.8,39621.1921759259,2008-06-22,04:36:44
39.9752316,116.3598799,0,160.8,39621.1921990741,2008-06-22,04:36:46
39.9752333,116.35987,0,160.8,39621.1922222222,2008-06-22,04:36:48
39.9752266,116.3598633,0,160.8,39621.1923611111,2008-06-22,04:37:00
39.9752216,116.359865,0,160.8,39621.1923842593,2008-06-22,04:37:02
39.97521,116.3598766,0,160.8,39621.1924074074,2008-06-22,04:37:04
39.97521,116.3598883,0,160.8,39621.1924305556,2008-06-22,04:37:06
39.9752733,116.3599483,0,160.8,39621.1924652778,2008-06-22,04:37:09
39.9753066,116.3599583,0,160.8,39621.1924884259,2008-06-22,04:37:11
39.9753166,116.3599599,0,160.8,39621.1925115741,2008-06-22,04:37:13
39.9753266,116.3599649,0,160.8,39621.1925347222,2008-06-22,04:37:15
39.9753166,116.35999,0,160.8,39621.1927199074,2008-06-22,04:37:31
39.9753083,116.3599649,0,160.8,39621.1927430556,2008-06-22,04:37:33
39.9753149,116.3599149,0,160.8,39621.1927662037,2008-06-22,04:37:35
39.9753216,116.3598416,0,160.8,39621.1927893519,2008-06-22,04:37:37
39.9753333,116.3597049,0,160.8,39621.1928125,2008-06-22,04:37:39
39.975345,116.3595316,0,160.8,39621.1928356481,2008-06-22,04:37:41
39.9753249,116.35936,0,160.8,39621.1928587963,2008-06-22,04:37:43
39.975335,116.3591666,0,160.8,39621.1928819444,2008-06-22,04:37:45
39.975345,116.3589433,0,160.8,39621.1929050926,2008-06-22,04:37:47
39.9753616,116.3586566,0,160.8,39621.1929282407,2008-06-22,04:37:49
39.9753666,116.3583599,0,160.8,39621.1929513889,2008-06-22,04:37:51
39.9753566,116.3580466,0,160.8,39621.192974537,2008-06-22,04:37:53
39.975345,116.3577316,0,160.8,39621.1929976852,2008-06-22,04:37:55
39.9753583,116.3574083,0,160.8,39621.1930208333,2008-06-22,04:37:57
39.9753399,116.3571083,0,157.5,39621.1930439815,2008-06-22,04:37:59
39.9752949,116.3568666,0,157.5,39621.1930671296,2008-06-22,04:38:01
39.9752549,116.3565666,0,157.5,39621.1930902778,2008-06-22,04:38:03
39.9752666,116.3562683,0,157.5,39621.1931134259,2008-06-22,04:38:05
39.9752816,116.355975,0,154.2,39621.1931365741,2008-06-22,04:38:07
39.9752933,116.3556799,0,154.2,39621.1931597222,2008-06-22,04:38:09
39.9752983,116.3554483,0,150.9,39621.1931828704,2008-06-22,04:38:11
39.9752949,116.3552299,0,150.9,39621.1932060185,2008-06-22,04:38:13
39.9752966,116.3549766,0,150.9,39621.1932291667,2008-06-22,04:38:15
39.9753116,116.3547483,0,150.9,39621.1932523148,2008-06-22,04:38:17
39.9752783,116.3545266,0,147.6,39621.193275463,2008-06-22,04:38:19
39.9752716,116.3543099,0,147.6,39621.1932986111,2008-06-22,04:38:21
39.9753016,116.3540983,0,144.4,39621.1933217593,2008-06-22,04:38:23
39.9753233,116.3539183,0,144.4,39621.1933449074,2008-06-22,04:38:25
39.9754,116.3538033,0,141.1,39621.1933680556,2008-06-22,04:38:27
39.9754183,116.3537649,0,137.8,39621.1934143519,2008-06-22,04:38:31
39.9754116,116.3537299,0,137.8,39621.1934837963,2008-06-22,04:38:37
39.9754249,116.3537216,0,137.8,39621.1935069444,2008-06-22,04:38:39
39.9754266,116.3536549,0,137.8,39621.1935300926,2008-06-22,04:38:41
39.9754433,116.3535699,0,137.8,39621.1935532407,2008-06-22,04:38:43
39.97547,116.3534549,0,137.8,39621.1935763889,2008-06-22,04:38:45
39.9754783,116.3532866,0,137.8,39621.193599537,2008-06-22,04:38:47
39.9754883,116.3530566,0,137.8,39621.1936226852,2008-06-22,04:38:49
39.9754816,116.3528033,0,137.8,39621.1936458333,2008-06-22,04:38:51
39.9754799,116.3525283,0,137.8,39621.1936689815,2008-06-22,04:38:53
39.9754633,116.3522466,0,137.8,39621.1936921296,2008-06-22,04:38:55
39.9754383,116.3519349,0,137.8,39621.1937152778,2008-06-22,04:38:57
39.9754366,116.351625,0,137.8,39621.1937384259,2008-06-22,04:38:59
39.9754116,116.3512416,0,137.8,39621.1937615741,2008-06-22,04:39:01
39.9753849,116.3509083,0,137.8,39621.1937847222,2008-06-22,04:39:03
39.9753566,116.3506166,0,137.8,39621.1938078704,2008-06-22,04:39:05
39.975345,116.350315,0,137.8,39621.1938310185,2008-06-22,04:39:07
39.975335,116.3500433,0,137.8,39621.1938541667,2008-06-22,04:39:09
39.9753149,116.3498133,0,137.8,39621.1938773148,2008-06-22,04:39:11
39.9753149,116.3496683,0,137.8,39621.193900463,2008-06-22,04:39:13
39.9752833,116.3495283,0,137.8,39621.1939236111,2008-06-22,04:39:15
39.9752833,116.3494499,0,137.8,39621.1939467593,2008-06-22,04:39:17
39.9753099,116.3494649,0,137.8,39621.1939699074,2008-06-22,04:39:19
39.97533,116.3494816,0,137.8,39621.1939930556,2008-06-22,04:39:21
39.9753833,116.3495716,0,137.8,39621.1940162037,2008-06-22,04:39:23
39.9753933,116.3495783,0,137.8,39621.1940393519,2008-06-22,04:39:25
39.9753966,116.3495883,0,137.8,39621.1940625,2008-06-22,04:39:27
39.9754033,116.3495983,0,137.8,39621.1940856481,2008-06-22,04:39:29
39.9754033,116.3495983,0,137.8,39621.194224537,2008-06-22,04:39:41
39.9754033,116.3496016,0,137.8,39621.1942476852,2008-06-22,04:39:43
39.9753983,116.3495633,0,137.8,39621.1942708333,2008-06-22,04:39:45
39.9753983,116.3494966,0,137.8,39621.1942939815,2008-06-22,04:39:47
39.9754083,116.3494116,0,137.8,39621.1943171296,2008-06-22,04:39:49
39.975415,116.3492933,0,137.8,39621.1943402778,2008-06-22,04:39:51
39.97542,116.34913,0,137.8,39621.1943634259,2008-06-22,04:39:53
39.9753683,116.3485249,0,137.8,39621.1944791667,2008-06-22,04:40:03
39.9757066,116.3487433,0,141.1,39621.1946643519,2008-06-22,04:40:19
39.9757199,116.3487516,0,141.1,39621.1946875,2008-06-22,04:40:21
39.9757183,116.3487633,0,141.1,39621.1948263889,2008-06-22,04:40:33
39.9757283,116.3487383,0,141.1,39621.194849537,2008-06-22,04:40:35
39.9757366,116.3486716,0,141.1,39621.1948726852,2008-06-22,04:40:37
39.9757183,116.3484783,0,141.1,39621.1948958333,2008-06-22,04:40:39
39.9757199,116.3482516,0,141.1,39621.1949305556,2008-06-22,04:40:42
39.9757166,116.3481133,0,141.1,39621.1949537037,2008-06-22,04:40:44
39.9757149,116.3479716,0,141.1,39621.1949768519,2008-06-22,04:40:46
39.9757,116.3474266,0,141.1,39621.1950462963,2008-06-22,04:40:52
39.9757066,116.3458433,0,141.1,39621.195162037,2008-06-22,04:41:02
39.9758849,116.3456499,0,141.1,39621.1951851852,2008-06-22,04:41:04
39.9757766,116.3451966,0,141.1,39621.1952083333,2008-06-22,04:41:06
39.9756516,116.3445766,0,141.1,39621.1952430556,2008-06-22,04:41:09
39.9755933,116.3441849,0,141.1,39621.1952662037,2008-06-22,04:41:11
39.9754799,116.3436583,0,141.1,39621.1952893519,2008-06-22,04:41:13
39.9754766,116.3433549,0,141.1,39621.1953125,2008-06-22,04:41:15
39.9754766,116.3431066,0,144.4,39621.1953356481,2008-06-22,04:41:17
39.9754616,116.3428666,0,144.4,39621.1953587963,2008-06-22,04:41:19
39.9754483,116.3426916,0,144.4,39621.1953819444,2008-06-22,04:41:21
39.9754583,116.3426083,0,144.4,39621.1954050926,2008-06-22,04:41:23
39.9754483,116.342565,0,141.1,39621.1954282407,2008-06-22,04:41:25
39.975445,116.3425466,0,141.1,39621.1954513889,2008-06-22,04:41:27
39.9754516,116.3425383,0,141.1,39621.195474537,2008-06-22,04:41:29
39.9754616,116.34253,0,141.1,39621.1954976852,2008-06-22,04:41:31
39.9754666,116.3425199,0,141.1,39621.1955208333,2008-06-22,04:41:33
39.9754833,116.3425216,0,141.1,39621.1955439815,2008-06-22,04:41:35
39.9755099,116.3425199,0,141.1,39621.1955671296,2008-06-22,04:41:37
39.9755383,116.3425216,0,141.1,39621.1955902778,2008-06-22,04:41:39
39.9755766,116.3425549,0,141.1,39621.1956134259,2008-06-22,04:41:41
39.9756233,116.3426149,0,141.1,39621.1956365741,2008-06-22,04:41:43
39.9756499,116.3426449,0,141.1,39621.1956597222,2008-06-22,04:41:45
39.9756533,116.3426599,0,141.1,39621.1956828704,2008-06-22,04:41:47
39.9756499,116.3426666,0,141.1,39621.1957060185,2008-06-22,04:41:49
39.9756449,116.3426733,0,141.1,39621.1957291667,2008-06-22,04:41:51
39.97564,116.3426649,0,141.1,39621.1957523148,2008-06-22,04:41:53
39.97564,116.342635,0,141.1,39621.195775463,2008-06-22,04:41:55
39.97564,116.3425766,0,141.1,39621.1957986111,2008-06-22,04:41:57
39.9756383,116.342515,0,141.1,39621.1958217593,2008-06-22,04:41:59
39.9755716,116.3422916,0,141.1,39621.1958449074,2008-06-22,04:42:01
39.97553,116.3420799,0,141.1,39621.1958680556,2008-06-22,04:42:03
39.975545,116.3418933,0,141.1,39621.1958912037,2008-06-22,04:42:05
39.9755833,116.3417316,0,141.1,39621.1959143518,2008-06-22,04:42:07
39.9755949,116.3415766,0,141.1,39621.1959375,2008-06-22,04:42:09
39.9756,116.34138,0,141.1,39621.1959606481,2008-06-22,04:42:11
39.9755733,116.3411683,0,141.1,39621.1959837963,2008-06-22,04:42:13
39.97556,116.3409716,0,141.1,39621.1960069444,2008-06-22,04:42:15
39.9755416,116.3408,0,141.1,39621.1960300926,2008-06-22,04:42:17
39.9755133,116.3406399,0,141.1,39621.1960532407,2008-06-22,04:42:19
39.9754866,116.3404916,0,141.1,39621.1960763889,2008-06-22,04:42:21
39.97546,116.3403583,0,141.1,39621.196099537,2008-06-22,04:42:23
39.9754266,116.3402416,0,141.1,39621.1961226852,2008-06-22,04:42:25
39.9754433,116.3402366,0,141.1,39621.1961458333,2008-06-22,04:42:27
39.9754066,116.3401183,0,141.1,39621.1961689815,2008-06-22,04:42:29
39.9754016,116.3400633,0,141.1,39621.1961921296,2008-06-22,04:42:31
39.9754,116.3400366,0,141.1,39621.1962152778,2008-06-22,04:42:33
39.9754033,116.3400099,0,141.1,39621.1962384259,2008-06-22,04:42:35
39.9754183,116.3399699,0,141.1,39621.1962615741,2008-06-22,04:42:37
39.9754366,116.339915,0,141.1,39621.1962847222,2008-06-22,04:42:39
39.97546,116.3398666,0,141.1,39621.1963078704,2008-06-22,04:42:41
39.9755033,116.3397849,0,141.1,39621.1963310185,2008-06-22,04:42:43
39.9755516,116.3397366,0,141.1,39621.1963541667,2008-06-22,04:42:45
39.97557,116.3397483,0,141.1,39621.1963773148,2008-06-22,04:42:47
39.9756116,116.3396233,0,141.1,39621.196400463,2008-06-22,04:42:49
39.9756383,116.3393533,0,141.1,39621.1964583333,2008-06-22,04:42:54
39.9755533,116.3391849,0,141.1,39621.1964814815,2008-06-22,04:42:56
39.97549,116.3390066,0,141.1,39621.1965046296,2008-06-22,04:42:58
39.9754333,116.338795,0,141.1,39621.1965277778,2008-06-22,04:43:00
39.97539,116.3386416,0,141.1,39621.1965509259,2008-06-22,04:43:02
39.9753933,116.33843,0,141.1,39621.1965740741,2008-06-22,04:43:04
39.9753583,116.3382666,0,141.1,39621.1965972222,2008-06-22,04:43:06
39.9753616,116.3383183,0,141.1,39621.1966203704,2008-06-22,04:43:08
39.9753333,116.3382816,0,141.1,39621.1966435185,2008-06-22,04:43:10
39.975305,116.3382449,0,141.1,39621.1966666667,2008-06-22,04:43:12
39.9753066,116.3382133,0,141.1,39621.1966898148,2008-06-22,04:43:14
39.9752966,116.3381599,0,141.1,39621.196712963,2008-06-22,04:43:16
39.9752933,116.3381016,0,141.1,39621.1967361111,2008-06-22,04:43:18
39.9752866,116.3380749,0,141.1,39621.1967592593,2008-06-22,04:43:20
39.9752816,116.3380349,0,141.1,39621.1967824074,2008-06-22,04:43:22
39.9752716,116.3380033,0,141.1,39621.1968055556,2008-06-22,04:43:24
39.9752733,116.3379733,0,141.1,39621.1968287037,2008-06-22,04:43:26
39.9752766,116.3379616,0,141.1,39621.1968518518,2008-06-22,04:43:28
39.9752849,116.3379383,0,141.1,39621.196875,2008-06-22,04:43:30
39.9752966,116.337905,0,141.1,39621.1968981481,2008-06-22,04:43:32
39.9752916,116.3378633,0,141.1,39621.1969212963,2008-06-22,04:43:34
39.9752833,116.3378249,0,141.1,39621.1969444444,2008-06-22,04:43:36
39.9752849,116.3378,0,141.1,39621.1969675926,2008-06-22,04:43:38
39.9753066,116.3377666,0,144.4,39621.1969907407,2008-06-22,04:43:40
39.9753149,116.3377516,0,144.4,39621.1970138889,2008-06-22,04:43:42
39.9753216,116.3377366,0,144.4,39621.197037037,2008-06-22,04:43:44
39.9753183,116.3377166,0,144.4,39621.1970601852,2008-06-22,04:43:46
39.9753183,116.3376916,0,144.4,39621.1970833333,2008-06-22,04:43:48
39.9753216,116.3376583,0,144.4,39621.1971064815,2008-06-22,04:43:50
39.97533,116.3376199,0,144.4,39621.1971296296,2008-06-22,04:43:52
39.9753149,116.3375833,0,144.4,39621.1971527778,2008-06-22,04:43:54
39.9753233,116.3375599,0,144.4,39621.1971759259,2008-06-22,04:43:56
39.9753383,116.3375516,0,144.4,39621.1971990741,2008-06-22,04:43:58
39.9753633,116.3375333,0,144.4,39621.1972222222,2008-06-22,04:44:00
39.9753916,116.3375033,0,144.4,39621.1972453704,2008-06-22,04:44:02
39.975405,116.3374749,0,144.4,39621.1972685185,2008-06-22,04:44:04
39.9754033,116.3374549,0,144.4,39621.1972916667,2008-06-22,04:44:06
39.975405,116.3374366,0,144.4,39621.1973148148,2008-06-22,04:44:08
39.9754099,116.3374266,0,147.6,39621.197337963,2008-06-22,04:44:10
39.9754066,116.3374299,0,147.6,39621.1974537037,2008-06-22,04:44:20
39.9754066,116.337435,0,147.6,39621.1974768518,2008-06-22,04:44:22
39.9753949,116.337435,0,147.6,39621.1975115741,2008-06-22,04:44:25
39.9753816,116.3374116,0,147.6,39621.1975347222,2008-06-22,04:44:27
39.9753583,116.33738,0,147.6,39621.1975578704,2008-06-22,04:44:29
39.9753133,116.3373749,0,147.6,39621.1975810185,2008-06-22,04:44:31
39.9753116,116.3374199,0,147.6,39621.1976041667,2008-06-22,04:44:33
39.9752999,116.3374516,0,147.6,39621.1976273148,2008-06-22,04:44:35
39.9752666,116.3374883,0,147.6,39621.197650463,2008-06-22,04:44:37
39.9752633,116.3375016,0,147.6,39621.1976736111,2008-06-22,04:44:39
39.9752333,116.3375033,0,147.6,39621.1976967593,2008-06-22,04:44:41
39.9752133,116.337505,0,147.6,39621.1977199074,2008-06-22,04:44:43
39.975195,116.3375099,0,147.6,39621.1977430556,2008-06-22,04:44:45
39.9751833,116.3375216,0,147.6,39621.1977662037,2008-06-22,04:44:47
39.9751733,116.3375466,0,147.6,39621.1977893518,2008-06-22,04:44:49
39.9751633,116.3375799,0,147.6,39621.1978125,2008-06-22,04:44:51
39.9751833,116.3375983,0,147.6,39621.1978356481,2008-06-22,04:44:53
39.975195,116.3376083,0,147.6,39621.1978587963,2008-06-22,04:44:55
39.975195,116.3376199,0,147.6,39621.1978819444,2008-06-22,04:44:57
39.97519,116.3376133,0,147.6,39621.198275463,2008-06-22,04:45:31
39.9751983,116.3376199,0,147.6,39621.1982986111,2008-06-22,04:45:33
39.9752083,116.3376316,0,147.6,39621.1983217593,2008-06-22,04:45:35
39.97521,116.3376499,0,147.6,39621.1983449074,2008-06-22,04:45:37
39.9751933,116.3376666,0,147.6,39621.1983680556,2008-06-22,04:45:39
39.9751599,116.3376699,0,147.6,39621.1983912037,2008-06-22,04:45:41
39.9751516,116.3376616,0,147.6,39621.1984143518,2008-06-22,04:45:43
39.975135,116.3376666,0,147.6,39621.1984375,2008-06-22,04:45:45
39.9751333,116.3376783,0,147.6,39621.1984606481,2008-06-22,04:45:47
39.9751299,116.3377116,0,147.6,39621.1984837963,2008-06-22,04:45:49
39.9751233,116.3377349,0,147.6,39621.1985069444,2008-06-22,04:45:51
39.9751233,116.3377399,0,147.6,39621.1985300926,2008-06-22,04:45:53
39.9751016,116.3377683,0,147.6,39621.1985532407,2008-06-22,04:45:55
39.9750816,116.3377933,0,147.6,39621.1985763889,2008-06-22,04:45:57
39.97508,116.3377966,0,147.6,39621.198599537,2008-06-22,04:45:59
39.9750766,116.3378433,0,147.6,39621.1986226852,2008-06-22,04:46:01
39.9750533,116.3378933,0,147.6,39621.1986458333,2008-06-22,04:46:03
39.9750633,116.3379149,0,147.6,39621.1986689815,2008-06-22,04:46:05
39.9750683,116.3379366,0,147.6,39621.1986921296,2008-06-22,04:46:07
39.9751033,116.3379099,0,147.6,39621.1987152778,2008-06-22,04:46:09
39.9751683,116.3378866,0,147.6,39621.1987384259,2008-06-22,04:46:11
39.97526,116.3378599,0,147.6,39621.1987615741,2008-06-22,04:46:13
39.9753333,116.3378233,0,147.6,39621.1987847222,2008-06-22,04:46:15
39.9753949,116.3377983,0,147.6,39621.1988078704,2008-06-22,04:46:17
39.9754366,116.33778,0,147.6,39621.1988310185,2008-06-22,04:46:19
39.9754683,116.3377616,0,147.6,39621.1988541667,2008-06-22,04:46:21
39.9755116,116.3377633,0,147.6,39621.1988773148,2008-06-22,04:46:23
39.9755816,116.337785,0,147.6,39621.198900463,2008-06-22,04:46:25
39.9756566,116.3378183,0,147.6,39621.1989236111,2008-06-22,04:46:27
39.9756483,116.337785,0,147.6,39621.1989467593,2008-06-22,04:46:29
39.9756449,116.3377399,0,147.6,39621.1989699074,2008-06-22,04:46:31
39.9756283,116.3377066,0,147.6,39621.1989930556,2008-06-22,04:46:33
39.9755966,116.3376849,0,147.6,39621.1990162037,2008-06-22,04:46:35
39.9755666,116.3376566,0,147.6,39621.1990393519,2008-06-22,04:46:37
39.97554,116.3376366,0,147.6,39621.1990625,2008-06-22,04:46:39
39.9755033,116.337605,0,147.6,39621.1993055556,2008-06-22,04:47:00
39.9755049,116.3375983,0,147.6,39621.1994328704,2008-06-22,04:47:11
39.9754966,116.3375933,0,147.6,39621.1994560185,2008-06-22,04:47:13
39.9755033,116.337625,0,147.6,39621.1994791667,2008-06-22,04:47:15
39.9754883,116.3376316,0,147.6,39621.1995023148,2008-06-22,04:47:17
39.9726233,116.339545,0,144.4,39621.2004513889,2008-06-22,04:48:39
39.9728616,116.3391616,0,144.4,39621.200474537,2008-06-22,04:48:41
39.9730283,116.3388366,0,147.6,39621.2004976852,2008-06-22,04:48:43
39.9731699,116.3386333,0,147.6,39621.2005208333,2008-06-22,04:48:45
39.9732216,116.3383633,0,150.9,39621.2005555556,2008-06-22,04:48:48
39.9726183,116.3388766,0,147.6,39621.2006018519,2008-06-22,04:48:52
39.9727,116.33864,0,150.9,39621.2006481481,2008-06-22,04:48:56
39.9729866,116.3381633,0,160.8,39621.2007407407,2008-06-22,04:49:04
39.97305,116.3379916,0,160.8,39621.2007638889,2008-06-22,04:49:06
39.9730949,116.3376933,0,164,39621.200787037,2008-06-22,04:49:08
39.9742616,116.3408516,0,177.2,39621.2011458333,2008-06-22,04:49:39
39.9746016,116.3406149,0,180.4,39621.2011689815,2008-06-22,04:49:41
39.9749116,116.3402583,0,180.4,39621.2011921296,2008-06-22,04:49:43
39.9751966,116.3399899,0,180.4,39621.2012152778,2008-06-22,04:49:45
39.9760316,116.3399199,0,180.4,39621.2012847222,2008-06-22,04:49:51
39.9778316,116.3405999,0,377.3,39621.2014351852,2008-06-22,04:50:04
39.97801,116.3406066,0,364.2,39621.2014583333,2008-06-22,04:50:06
39.9782483,116.3406983,0,347.8,39621.2014814815,2008-06-22,04:50:08
39.9785133,116.3407949,0,331.4,39621.2015046296,2008-06-22,04:50:10
39.9787983,116.3408999,0,315,39621.2015277778,2008-06-22,04:50:12
39.97498,116.3370783,0,305.1,39621.2105208333,2008-06-22,05:03:09
39.9751583,116.3371166,0,223.1,39621.2105439815,2008-06-22,05:03:11
39.9752333,116.3371,0,203.4,39621.2105671296,2008-06-22,05:03:13
39.9752483,116.3370599,0,193.6,39621.2105902778,2008-06-22,05:03:15
39.9752549,116.3370449,0,190.3,39621.2106134259,2008-06-22,05:03:17
39.975265,116.3370266,0,190.3,39621.2106365741,2008-06-22,05:03:19
39.9752633,116.3369983,0,187,39621.2106597222,2008-06-22,05:03:21
39.9752583,116.3369733,0,183.7,39621.2106828704,2008-06-22,05:03:23
39.9752583,116.3369433,0,183.7,39621.2107060185,2008-06-22,05:03:25
39.9752583,116.3369183,0,180.4,39621.2107291667,2008-06-22,05:03:27
39.9752616,116.3369033,0,180.4,39621.2107523148,2008-06-22,05:03:29
39.9752633,116.3368816,0,177.2,39621.210775463,2008-06-22,05:03:31
39.9752616,116.3368583,0,173.9,39621.2107986111,2008-06-22,05:03:33
39.9752633,116.3368316,0,173.9,39621.2108217593,2008-06-22,05:03:35
39.9752666,116.336805,0,170.6,39621.2108449074,2008-06-22,05:03:37
39.9752733,116.3367799,0,170.6,39621.2108680556,2008-06-22,05:03:39
39.9752683,116.3367533,0,170.6,39621.2108912037,2008-06-22,05:03:41
39.9752733,116.3367283,0,170.6,39621.2109143519,2008-06-22,05:03:43
39.9752766,116.3367033,0,170.6,39621.2109375,2008-06-22,05:03:45
39.9752816,116.3366833,0,170.6,39621.2109606481,2008-06-22,05:03:47
39.9752849,116.3366583,0,167.3,39621.2109837963,2008-06-22,05:03:49
39.9752783,116.33663,0,167.3,39621.2110069444,2008-06-22,05:03:51
39.9752833,116.3366133,0,167.3,39621.2110300926,2008-06-22,05:03:53
39.9752833,116.336595,0,167.3,39621.2110532407,2008-06-22,05:03:55
39.9752866,116.3365666,0,167.3,39621.2110763889,2008-06-22,05:03:57
39.9752849,116.3365349,0,167.3,39621.211099537,2008-06-22,05:03:59
39.9752716,116.3365149,0,167.3,39621.2111226852,2008-06-22,05:04:01
39.97526,116.3364866,0,167.3,39621.2111458333,2008-06-22,05:04:03
39.9752466,116.3364483,0,167.3,39621.2111689815,2008-06-22,05:04:05
39.9752249,116.3364216,0,167.3,39621.2111921296,2008-06-22,05:04:07
39.9752249,116.336385,0,167.3,39621.2112152778,2008-06-22,05:04:09
39.9752316,116.3363566,0,167.3,39621.2112384259,2008-06-22,05:04:11
39.9752483,116.3363183,0,167.3,39621.2112615741,2008-06-22,05:04:13
39.9752666,116.3362949,0,167.3,39621.2112847222,2008-06-22,05:04:15
39.97529,116.3362716,0,167.3,39621.2113078704,2008-06-22,05:04:17
39.9753016,116.3362383,0,167.3,39621.2113310185,2008-06-22,05:04:19
39.9752999,116.3361866,0,170.6,39621.2113541667,2008-06-22,05:04:21
39.9752516,116.33616,0,170.6,39621.2113773148,2008-06-22,05:04:23
39.97522,116.3361416,0,170.6,39621.211400463,2008-06-22,05:04:25
39.9752316,116.3361199,0,167.3,39621.2114236111,2008-06-22,05:04:27
39.9752416,116.3360949,0,167.3,39621.2114467593,2008-06-22,05:04:29
39.9752399,116.3360633,0,170.6,39621.2114699074,2008-06-22,05:04:31
39.9752449,116.3360216,0,170.6,39621.2114930556,2008-06-22,05:04:33
39.9752666,116.3359799,0,170.6,39621.2115162037,2008-06-22,05:04:35
39.9752566,116.3359583,0,167.3,39621.2115393518,2008-06-22,05:04:37
39.9752716,116.3359366,0,167.3,39621.2115625,2008-06-22,05:04:39
39.9752883,116.3359166,0,167.3,39621.2115856481,2008-06-22,05:04:41
39.9752966,116.3358766,0,167.3,39621.2116087963,2008-06-22,05:04:43
39.9752966,116.3358433,0,167.3,39621.2116319444,2008-06-22,05:04:45
39.9752866,116.3358166,0,167.3,39621.2116550926,2008-06-22,05:04:47
39.9752666,116.3357816,0,167.3,39621.2116782407,2008-06-22,05:04:49
39.9752533,116.3357583,0,167.3,39621.2117013889,2008-06-22,05:04:51
39.9752433,116.3357333,0,170.6,39621.211724537,2008-06-22,05:04:53
39.9752583,116.3356966,0,170.6,39621.2117476852,2008-06-22,05:04:55
39.9752666,116.3356666,0,170.6,39621.2117708333,2008-06-22,05:04:57
39.9752683,116.3356399,0,170.6,39621.2117939815,2008-06-22,05:04:59
39.9752833,116.3356116,0,173.9,39621.2118171296,2008-06-22,05:05:01
39.9752849,116.3355733,0,173.9,39621.2118402778,2008-06-22,05:05:03
39.9752849,116.3355249,0,173.9,39621.2118634259,2008-06-22,05:05:05
39.9752949,116.3354716,0,173.9,39621.2118865741,2008-06-22,05:05:07
39.9752949,116.3354333,0,173.9,39621.2119097222,2008-06-22,05:05:09
39.97529,116.3354083,0,173.9,39621.2119328704,2008-06-22,05:05:11
39.9752866,116.3353783,0,173.9,39621.2119560185,2008-06-22,05:05:13
39.9752866,116.3353466,0,173.9,39621.2119791667,2008-06-22,05:05:15
39.9752949,116.3353349,0,173.9,39621.2120023148,2008-06-22,05:05:17
39.9753033,116.3353233,0,173.9,39621.212025463,2008-06-22,05:05:19
39.9753216,116.3352999,0,173.9,39621.2120486111,2008-06-22,05:05:21
39.9753149,116.3352766,0,173.9,39621.2120717593,2008-06-22,05:05:23
39.97532,116.3352299,0,173.9,39621.2120949074,2008-06-22,05:05:25
39.9753166,116.3351983,0,170.6,39621.2121180556,2008-06-22,05:05:27
39.9753116,116.3351749,0,170.6,39621.2121412037,2008-06-22,05:05:29
39.9753066,116.3351616,0,170.6,39621.2121643518,2008-06-22,05:05:31
39.9752916,116.3351466,0,170.6,39621.2121875,2008-06-22,05:05:33
39.9752849,116.3351199,0,170.6,39621.2122106481,2008-06-22,05:05:35
39.9752949,116.3350899,0,170.6,39621.2122337963,2008-06-22,05:05:37
39.9752883,116.3350616,0,170.6,39621.2122569444,2008-06-22,05:05:39
39.9752816,116.3350333,0,170.6,39621.2122800926,2008-06-22,05:05:41
39.9752849,116.3350016,0,170.6,39621.2123032407,2008-06-22,05:05:43
39.9752933,116.3349783,0,170.6,39621.2123263889,2008-06-22,05:05:45
39.9753033,116.3349649,0,170.6,39621.212349537,2008-06-22,05:05:47
39.9753016,116.3349499,0,170.6,39621.2123726852,2008-06-22,05:05:49
39.975305,116.3349383,0,167.3,39621.2123958333,2008-06-22,05:05:51
39.97532,116.3349066,0,167.3,39621.2124189815,2008-06-22,05:05:53
39.9753399,116.3348349,0,167.3,39621.2124421296,2008-06-22,05:05:55
39.9753433,116.3347833,0,167.3,39621.2124652778,2008-06-22,05:05:57
39.9753283,116.3347433,0,164,39621.2124884259,2008-06-22,05:05:59
39.9753149,116.3347433,0,164,39621.2125115741,2008-06-22,05:06:01
39.9752966,116.334725,0,164,39621.2125347222,2008-06-22,05:06:03
39.9752933,116.3346999,0,167.3,39621.2125578704,2008-06-22,05:06:05
39.9752783,116.3346583,0,164,39621.2125810185,2008-06-22,05:06:07
39.9752966,116.3346416,0,164,39621.2126041667,2008-06-22,05:06:09
39.9753066,116.3346116,0,167.3,39621.2126273148,2008-06-22,05:06:11
39.9752916,116.3345966,0,164,39621.212650463,2008-06-22,05:06:13
39.9752949,116.3345583,0,164,39621.2126736111,2008-06-22,05:06:15
39.9752833,116.3345183,0,164,39621.2126967593,2008-06-22,05:06:17
39.9752699,116.3344766,0,164,39621.2127199074,2008-06-22,05:06:19
39.9752449,116.3344349,0,167.3,39621.2127430556,2008-06-22,05:06:21
39.9752266,116.3344083,0,167.3,39621.2127662037,2008-06-22,05:06:23
39.9752083,116.3343833,0,167.3,39621.2127893518,2008-06-22,05:06:25
39.9751883,116.3343716,0,167.3,39621.2128125,2008-06-22,05:06:27
39.9751849,116.3343533,0,167.3,39621.2128356481,2008-06-22,05:06:29
39.9751916,116.3343299,0,167.3,39621.2128587963,2008-06-22,05:06:31
39.9751866,116.3343166,0,167.3,39621.2128819444,2008-06-22,05:06:33
39.9751833,116.3343149,0,167.3,39621.2129050926,2008-06-22,05:06:35
39.9751833,116.3342716,0,167.3,39621.2129282407,2008-06-22,05:06:37
39.9751816,116.3342499,0,167.3,39621.2129513889,2008-06-22,05:06:39
39.97518,116.3342333,0,167.3,39621.212974537,2008-06-22,05:06:41
39.9751749,116.3342016,0,167.3,39621.2129976852,2008-06-22,05:06:43
39.9751683,116.3341616,0,167.3,39621.2130208333,2008-06-22,05:06:45
39.975165,116.3341549,0,167.3,39621.2130439815,2008-06-22,05:06:47
39.9751766,116.3341633,0,164,39621.2130671296,2008-06-22,05:06:49
39.97514,116.3341649,0,164,39621.2130902778,2008-06-22,05:06:51
39.975135,116.3341516,0,164,39621.2131134259,2008-06-22,05:06:53
39.975125,116.3341316,0,164,39621.2131365741,2008-06-22,05:06:55
39.9751849,116.3340966,0,164,39621.2131597222,2008-06-22,05:06:57
39.9752033,116.3341199,0,164,39621.2131828704,2008-06-22,05:06:59
39.9752033,116.3341066,0,164,39621.2132060185,2008-06-22,05:07:01
39.9751983,116.3340983,0,160.8,39621.2132638889,2008-06-22,05:07:06
39.975195,116.3341033,0,160.8,39621.213287037,2008-06-22,05:07:08
39.9751916,116.3341283,0,160.8,39621.2133101852,2008-06-22,05:07:10
39.9752149,116.3341449,0,160.8,39621.2133333333,2008-06-22,05:07:12
39.975235,116.3341066,0,160.8,39621.2133564815,2008-06-22,05:07:14
39.9752533,116.3340549,0,160.8,39621.2133796296,2008-06-22,05:07:16
39.9752833,116.3340066,0,160.8,39621.2134027778,2008-06-22,05:07:18
39.9753183,116.3339416,0,160.8,39621.2134259259,2008-06-22,05:07:20
39.9753133,116.3339099,0,160.8,39621.2134490741,2008-06-22,05:07:22
39.9753266,116.3338183,0,160.8,39621.2134722222,2008-06-22,05:07:24
39.97533,116.333765,0,160.8,39621.2134953704,2008-06-22,05:07:26
39.9753083,116.3337216,0,160.8,39621.2135185185,2008-06-22,05:07:28
39.9752299,116.3337116,0,160.8,39621.2135416667,2008-06-22,05:07:30
39.9751383,116.333715,0,160.8,39621.2135648148,2008-06-22,05:07:32
39.9750183,116.3336983,0,160.8,39621.213587963,2008-06-22,05:07:34
39.9750433,116.3336433,0,160.8,39621.2136111111,2008-06-22,05:07:36
39.9750866,116.3336049,0,160.8,39621.2136342593,2008-06-22,05:07:38
39.9751149,116.3335683,0,160.8,39621.2136574074,2008-06-22,05:07:40
39.9752033,116.3335333,0,160.8,39621.2136805556,2008-06-22,05:07:42
39.9752549,116.3335099,0,160.8,39621.2137037037,2008-06-22,05:07:44
39.9752966,116.3334883,0,160.8,39621.2137268518,2008-06-22,05:07:46
39.9753166,116.3334533,0,160.8,39621.21375,2008-06-22,05:07:48
39.97533,116.3334133,0,160.8,39621.2137731481,2008-06-22,05:07:50
39.9753399,116.3333666,0,160.8,39621.2137962963,2008-06-22,05:07:52
39.9753483,116.3333249,0,160.8,39621.2138194444,2008-06-22,05:07:54
39.9753666,116.3332833,0,160.8,39621.2138425926,2008-06-22,05:07:56
39.9753616,116.3332299,0,160.8,39621.2138657407,2008-06-22,05:07:58
39.9753483,116.3331999,0,160.8,39621.2138888889,2008-06-22,05:08:00
39.9753416,116.3331666,0,160.8,39621.213912037,2008-06-22,05:08:02
39.975335,116.3331216,0,160.8,39621.2139351852,2008-06-22,05:08:04
39.9753283,116.3330916,0,160.8,39621.2139583333,2008-06-22,05:08:06
39.9753216,116.3330666,0,160.8,39621.2139814815,2008-06-22,05:08:08
39.9753283,116.333035,0,160.8,39621.2140046296,2008-06-22,05:08:10
39.9753366,116.333,0,160.8,39621.2140277778,2008-06-22,05:08:12
39.9753483,116.3329666,0,160.8,39621.2140509259,2008-06-22,05:08:14
39.9753716,116.3329283,0,160.8,39621.2140740741,2008-06-22,05:08:16
39.9753683,116.3328933,0,160.8,39621.2140972222,2008-06-22,05:08:18
39.9753583,116.3328633,0,160.8,39621.2141203704,2008-06-22,05:08:20
39.975375,116.3328333,0,160.8,39621.2141435185,2008-06-22,05:08:22
39.9753933,116.3328016,0,160.8,39621.2141666667,2008-06-22,05:08:24
39.9754099,116.3327816,0,160.8,39621.2141898148,2008-06-22,05:08:26
39.9754183,116.3327533,0,160.8,39621.214212963,2008-06-22,05:08:28
39.9754183,116.3327133,0,160.8,39621.2142361111,2008-06-22,05:08:30
39.9754066,116.3326816,0,160.8,39621.2142592593,2008-06-22,05:08:32
39.9753916,116.3326633,0,160.8,39621.2142824074,2008-06-22,05:08:34
39.9753883,116.3326333,0,160.8,39621.2143055556,2008-06-22,05:08:36
39.9753866,116.3325916,0,160.8,39621.2143287037,2008-06-22,05:08:38
39.9753683,116.3325516,0,160.8,39621.2143518519,2008-06-22,05:08:40
39.9753533,116.3325183,0,160.8,39621.214375,2008-06-22,05:08:42
39.9753483,116.33249,0,160.8,39621.2143981481,2008-06-22,05:08:44
39.9753399,116.3324583,0,160.8,39621.2144212963,2008-06-22,05:08:46
39.975335,116.3324216,0,164,39621.2144444444,2008-06-22,05:08:48
39.9753099,116.33239,0,164,39621.2144675926,2008-06-22,05:08:50
39.975305,116.3323583,0,164,39621.2144907407,2008-06-22,05:08:52
39.9753016,116.3323233,0,164,39621.2145138889,2008-06-22,05:08:54
39.975305,116.3322949,0,164,39621.214537037,2008-06-22,05:08:56
39.9752966,116.3322599,0,164,39621.2145601852,2008-06-22,05:08:58
39.9752916,116.3322416,0,167.3,39621.2145833333,2008-06-22,05:09:00
39.9752983,116.3322166,0,167.3,39621.2146064815,2008-06-22,05:09:02
39.97529,116.3321849,0,167.3,39621.2146296296,2008-06-22,05:09:04
39.9752933,116.3321583,0,167.3,39621.2146527778,2008-06-22,05:09:06
39.97535,116.3321466,0,167.3,39621.2146759259,2008-06-22,05:09:08
39.9754033,116.3321433,0,167.3,39621.2146990741,2008-06-22,05:09:10
39.9754716,116.3321316,0,167.3,39621.2147222222,2008-06-22,05:09:12
39.9755333,116.3321516,0,164,39621.2147453704,2008-06-22,05:09:14
39.9754799,116.3320566,0,164,39621.2147685185,2008-06-22,05:09:16
39.97543,116.33197,0,164,39621.2147916667,2008-06-22,05:09:18
39.9754333,116.3319266,0,164,39621.2148148148,2008-06-22,05:09:20
39.9754316,116.3318933,0,167.3,39621.214837963,2008-06-22,05:09:22
39.9754133,116.3318549,0,167.3,39621.2148611111,2008-06-22,05:09:24
39.9754266,116.3318183,0,167.3,39621.2148842593,2008-06-22,05:09:26
39.9754066,116.3317799,0,167.3,39621.2149074074,2008-06-22,05:09:28
39.975405,116.3317683,0,167.3,39621.2149305556,2008-06-22,05:09:30
39.9754066,116.3317583,0,167.3,39621.2149537037,2008-06-22,05:09:32
39.975415,116.3317466,0,167.3,39621.2149768519,2008-06-22,05:09:34
39.9754416,116.3317283,0,167.3,39621.215,2008-06-22,05:09:36
39.9754883,116.3317066,0,170.6,39621.2150231482,2008-06-22,05:09:38
39.9755316,116.3316716,0,170.6,39621.2150462963,2008-06-22,05:09:40
39.9755333,116.3316583,0,170.6,39621.2150694444,2008-06-22,05:09:42
39.97556,116.3316499,0,170.6,39621.2150925926,2008-06-22,05:09:44
39.9755799,116.3316166,0,170.6,39621.2151157407,2008-06-22,05:09:46
39.97563,116.3315933,0,173.9,39621.2151388889,2008-06-22,05:09:48
39.9756599,116.331565,0,173.9,39621.215162037,2008-06-22,05:09:50
39.9756666,116.3315466,0,173.9,39621.2151851852,2008-06-22,05:09:52
39.9756683,116.3315199,0,173.9,39621.2152083333,2008-06-22,05:09:54
39.9756416,116.3314899,0,177.2,39621.2152314815,2008-06-22,05:09:56
39.9756,116.3314516,0,177.2,39621.2152546296,2008-06-22,05:09:58
39.975545,116.3314199,0,180.4,39621.2152777778,2008-06-22,05:10:00
39.9755233,116.3313966,0,183.7,39621.2153240741,2008-06-22,05:10:04
39.9755433,116.3313583,0,183.7,39621.2153472222,2008-06-22,05:10:06
39.9755666,116.331325,0,183.7,39621.2153703704,2008-06-22,05:10:08
39.9755883,116.3312833,0,183.7,39621.2153935185,2008-06-22,05:10:10
39.9756133,116.3312449,0,183.7,39621.2154166667,2008-06-22,05:10:12
39.9756266,116.3312299,0,183.7,39621.2154398148,2008-06-22,05:10:14
39.9756449,116.3312083,0,183.7,39621.215462963,2008-06-22,05:10:16
39.9756666,116.3311899,0,183.7,39621.2154861111,2008-06-22,05:10:18
39.9756749,116.3311683,0,183.7,39621.2155092593,2008-06-22,05:10:20
39.9756866,116.3311533,0,183.7,39621.2155324074,2008-06-22,05:10:22
39.975685,116.3311316,0,180.4,39621.2155555556,2008-06-22,05:10:24
39.9756783,116.331095,0,180.4,39621.2155787037,2008-06-22,05:10:26
39.9756633,116.3310666,0,180.4,39621.2156018519,2008-06-22,05:10:28
39.9756566,116.3310416,0,180.4,39621.215625,2008-06-22,05:10:30
39.9756533,116.3310116,0,177.2,39621.2156481481,2008-06-22,05:10:32
39.9756599,116.3309683,0,177.2,39621.2156712963,2008-06-22,05:10:34
39.9756583,116.3309383,0,177.2,39621.2156944444,2008-06-22,05:10:36
39.9756499,116.3309116,0,177.2,39621.2157175926,2008-06-22,05:10:38
39.975655,116.3308883,0,177.2,39621.2157407407,2008-06-22,05:10:40
39.9756599,116.3308649,0,177.2,39621.2157638889,2008-06-22,05:10:42
39.9756816,116.3308449,0,177.2,39621.215787037,2008-06-22,05:10:44
39.9756916,116.3308133,0,173.9,39621.2158101852,2008-06-22,05:10:46
39.975695,116.3307966,0,173.9,39621.2158333333,2008-06-22,05:10:48
39.9757066,116.3307883,0,173.9,39621.2158564815,2008-06-22,05:10:50
39.975695,116.3307933,0,173.9,39621.2158796296,2008-06-22,05:10:52
39.9757283,116.3308166,0,173.9,39621.2159027778,2008-06-22,05:10:54
39.975795,116.3308549,0,173.9,39621.2159259259,2008-06-22,05:10:56
39.9758883,116.3309183,0,173.9,39621.2159490741,2008-06-22,05:10:58
39.9760066,116.3310116,0,173.9,39621.2159722222,2008-06-22,05:11:00
39.9761516,116.3311716,0,173.9,39621.2159953704,2008-06-22,05:11:02
39.9762816,116.33125,0,173.9,39621.2160185185,2008-06-22,05:11:04
39.9751133,116.3277716,0,193.6,39621.2829166667,2008-06-22,06:47:24
39.9750716,116.3278199,0,177.2,39621.2829398148,2008-06-22,06:47:26
39.97504,116.3278683,0,173.9,39621.282962963,2008-06-22,06:47:28
39.9750166,116.3278766,0,173.9,39621.2829861111,2008-06-22,06:47:30
39.974985,116.3278516,0,173.9,39621.2830092593,2008-06-22,06:47:32
39.9749599,116.3278116,0,173.9,39621.2830324074,2008-06-22,06:47:34
39.9749466,116.3277549,0,173.9,39621.2830555556,2008-06-22,06:47:36
39.9749516,116.3276916,0,173.9,39621.2830787037,2008-06-22,06:47:38
39.9749349,116.3276566,0,173.9,39621.2831018518,2008-06-22,06:47:40
39.9749366,116.3276233,0,173.9,39621.283125,2008-06-22,06:47:42
39.9749283,116.3275933,0,173.9,39621.2831481481,2008-06-22,06:47:44
39.9749116,116.3275666,0,170.6,39621.2831712963,2008-06-22,06:47:46
39.9749049,116.3275366,0,170.6,39621.2831944444,2008-06-22,06:47:48
39.9749166,116.3275099,0,170.6,39621.2832175926,2008-06-22,06:47:50
39.9749183,116.3275,0,170.6,39621.2832407407,2008-06-22,06:47:52
39.9749166,116.327515,0,170.6,39621.2832638889,2008-06-22,06:47:54
39.9749316,116.3274983,0,170.6,39621.283287037,2008-06-22,06:47:56
39.9749316,116.3274833,0,173.9,39621.2833101852,2008-06-22,06:47:58
39.9749216,116.327465,0,173.9,39621.2833333333,2008-06-22,06:48:00
39.9749216,116.3274399,0,173.9,39621.2833564815,2008-06-22,06:48:02
39.974915,116.3274416,0,173.9,39621.2833796296,2008-06-22,06:48:04
39.9749049,116.3274049,0,173.9,39621.2834027778,2008-06-22,06:48:06
39.9748916,116.3273833,0,173.9,39621.2834259259,2008-06-22,06:48:08
39.9748733,116.32736,0,173.9,39621.2834490741,2008-06-22,06:48:10
39.9748616,116.3273499,0,173.9,39621.2834722222,2008-06-22,06:48:12
39.9748533,116.3273499,0,173.9,39621.2834953704,2008-06-22,06:48:14
39.9748499,116.3273549,0,173.9,39621.2835648148,2008-06-22,06:48:20
39.9748416,116.3273516,0,173.9,39621.283587963,2008-06-22,06:48:22
39.9748316,116.3273549,0,173.9,39621.2836111111,2008-06-22,06:48:24
39.9748183,116.3273516,0,173.9,39621.2836342593,2008-06-22,06:48:26
39.9748183,116.3273516,0,173.9,39621.2837037037,2008-06-22,06:48:32
39.974815,116.3273483,0,173.9,39621.2837268518,2008-06-22,06:48:34
39.9747983,116.3273466,0,173.9,39621.28375,2008-06-22,06:48:36
39.9747799,116.3273466,0,173.9,39621.2837731481,2008-06-22,06:48:38
39.9747616,116.327345,0,173.9,39621.2837962963,2008-06-22,06:48:40
39.9747416,116.3273466,0,173.9,39621.2838194444,2008-06-22,06:48:42
39.9747233,116.3273466,0,173.9,39621.2838425926,2008-06-22,06:48:44
39.9747,116.3273516,0,173.9,39621.2838657407,2008-06-22,06:48:46
39.9746766,116.3273583,0,173.9,39621.2838888889,2008-06-22,06:48:48
39.9746716,116.3273316,0,173.9,39621.283912037,2008-06-22,06:48:50
39.97466,116.3273333,0,173.9,39621.2839351852,2008-06-22,06:48:52
39.9746399,116.3273416,0,173.9,39621.2839583333,2008-06-22,06:48:54
39.9746233,116.3273333,0,173.9,39621.2839814815,2008-06-22,06:48:56
39.9746083,116.3273283,0,173.9,39621.2840046296,2008-06-22,06:48:58
39.9745866,116.3273283,0,173.9,39621.2840277778,2008-06-22,06:49:00
39.9745683,116.3273283,0,173.9,39621.2840509259,2008-06-22,06:49:02
39.9745433,116.327345,0,173.9,39621.2840740741,2008-06-22,06:49:04
39.9745249,116.3273733,0,173.9,39621.2840972222,2008-06-22,06:49:06
39.9745216,116.3273816,0,173.9,39621.2841203704,2008-06-22,06:49:08
39.9745099,116.3273966,0,173.9,39621.2841435185,2008-06-22,06:49:10
39.9744983,116.3274083,0,173.9,39621.2841666667,2008-06-22,06:49:12
39.9744833,116.3274166,0,173.9,39621.2841898148,2008-06-22,06:49:14
39.974475,116.3273983,0,173.9,39621.284212963,2008-06-22,06:49:16
39.9744683,116.3273916,0,173.9,39621.2842361111,2008-06-22,06:49:18
39.9744699,116.32736,0,173.9,39621.2845833333,2008-06-22,06:49:48
39.9744699,116.32736,0,173.9,39621.287349537,2008-06-22,06:53:47
39.9744733,116.32736,0,173.9,39621.2873726852,2008-06-22,06:53:49
39.9744766,116.3273466,0,173.9,39621.2873958333,2008-06-22,06:53:51
39.9744766,116.3273633,0,173.9,39621.2874305556,2008-06-22,06:53:54
39.9744766,116.3273633,0,173.9,39621.2884490741,2008-06-22,06:55:22
39.9744766,116.3273649,0,173.9,39621.2894212963,2008-06-22,06:56:46
39.9744766,116.3273649,0,173.9,39621.2901041667,2008-06-22,06:57:45
39.9744766,116.3273649,0,173.9,39621.2901388889,2008-06-22,06:57:48
39.9744716,116.3273683,0,173.9,39621.290162037,2008-06-22,06:57:50
39.9744516,116.3273649,0,173.9,39621.2901851852,2008-06-22,06:57:52
39.974435,116.3273433,0,173.9,39621.2902083333,2008-06-22,06:57:54
39.9744116,116.3273433,0,173.9,39621.2902314815,2008-06-22,06:57:56
39.9743899,116.3273466,0,173.9,39621.2902546296,2008-06-22,06:57:58
39.9743766,116.3273416,0,173.9,39621.2902777778,2008-06-22,06:58:00
39.9743433,116.3273366,0,173.9,39621.2903009259,2008-06-22,06:58:02
39.9743149,116.3273566,0,173.9,39621.2903240741,2008-06-22,06:58:04
39.9743049,116.3273333,0,173.9,39621.2903472222,2008-06-22,06:58:06
39.9742916,116.3273483,0,173.9,39621.2903703704,2008-06-22,06:58:08
39.9742749,116.3273566,0,173.9,39621.2903935185,2008-06-22,06:58:10
39.974255,116.32736,0,173.9,39621.2904166667,2008-06-22,06:58:12
39.9742333,116.3273633,0,173.9,39621.2904398148,2008-06-22,06:58:14
39.9742133,116.32736,0,173.9,39621.290462963,2008-06-22,06:58:16
39.974185,116.3273733,0,173.9,39621.2904861111,2008-06-22,06:58:18
39.97417,116.3273633,0,170.6,39621.2905092593,2008-06-22,06:58:20
39.9741499,116.3273616,0,170.6,39621.2905324074,2008-06-22,06:58:22
39.9741333,116.3273616,0,170.6,39621.2905555556,2008-06-22,06:58:24
39.9741283,116.3273533,0,170.6,39621.2905787037,2008-06-22,06:58:26
39.9741166,116.3273516,0,170.6,39621.2906018518,2008-06-22,06:58:28
39.9741,116.3273483,0,170.6,39621.290625,2008-06-22,06:58:30
39.9740716,116.3273549,0,170.6,39621.2906481481,2008-06-22,06:58:32
39.9740366,116.327375,0,170.6,39621.2906712963,2008-06-22,06:58:34
39.974005,116.3273799,0,170.6,39621.2906944444,2008-06-22,06:58:36
39.973985,116.3273816,0,170.6,39621.2907175926,2008-06-22,06:58:38
39.9739683,116.3273733,0,170.6,39621.2907407407,2008-06-22,06:58:40
39.9739549,116.3273483,0,170.6,39621.2907638889,2008-06-22,06:58:42
39.9739349,116.3273299,0,170.6,39621.290787037,2008-06-22,06:58:44
39.9738983,116.3273233,0,167.3,39621.2908101852,2008-06-22,06:58:46
39.9738616,116.327325,0,167.3,39621.2908333333,2008-06-22,06:58:48
39.9738316,116.3273366,0,167.3,39621.2908564815,2008-06-22,06:58:50
39.9737983,116.32734,0,167.3,39621.2908796296,2008-06-22,06:58:52
39.9737766,116.3273366,0,167.3,39621.2909027778,2008-06-22,06:58:54
39.9737333,116.3273849,0,167.3,39621.2909259259,2008-06-22,06:58:56
39.973705,116.3274049,0,167.3,39621.2909490741,2008-06-22,06:58:58
39.9736833,116.3274183,0,167.3,39621.2909722222,2008-06-22,06:59:00
39.9736683,116.3274116,0,167.3,39621.2909953704,2008-06-22,06:59:02
39.9736583,116.3273849,0,167.3,39621.2910185185,2008-06-22,06:59:04
39.9736316,116.3273766,0,167.3,39621.2910416667,2008-06-22,06:59:06
39.9736049,116.3273966,0,167.3,39621.2910648148,2008-06-22,06:59:08
39.9735866,116.3274033,0,167.3,39621.291087963,2008-06-22,06:59:10
39.9735833,116.3273883,0,167.3,39621.2911111111,2008-06-22,06:59:12
39.9735516,116.3274016,0,167.3,39621.2911342593,2008-06-22,06:59:14
39.9735199,116.3274033,0,164,39621.2911574074,2008-06-22,06:59:16
39.9734833,116.3274183,0,164,39621.2911805556,2008-06-22,06:59:18
39.973455,116.3274116,0,164,39621.2912037037,2008-06-22,06:59:20
39.9734316,116.3273966,0,164,39621.2912268518,2008-06-22,06:59:22
39.9734166,116.327395,0,164,39621.29125,2008-06-22,06:59:24
39.9733883,116.327375,0,164,39621.2912731481,2008-06-22,06:59:26
39.9733649,116.3273633,0,164,39621.2912962963,2008-06-22,06:59:28
39.97334,116.32736,0,164,39621.2913194444,2008-06-22,06:59:30
39.9733083,116.3273533,0,164,39621.2913425926,2008-06-22,06:59:32
39.97327,116.3273516,0,164,39621.2913657407,2008-06-22,06:59:34
39.9732566,116.3273516,0,164,39621.2913888889,2008-06-22,06:59:36
39.9732216,116.327375,0,164,39621.291412037,2008-06-22,06:59:38
39.9731949,116.3274066,0,164,39621.2914351852,2008-06-22,06:59:40
39.9731766,116.3274266,0,164,39621.2914583333,2008-06-22,06:59:42
39.9731549,116.3274149,0,164,39621.2914814815,2008-06-22,06:59:44
39.9731316,116.3274249,0,164,39621.2915046296,2008-06-22,06:59:46
39.9731033,116.3274116,0,164,39621.2915277778,2008-06-22,06:59:48
39.9730583,116.3274516,0,167.3,39621.2915509259,2008-06-22,06:59:50
39.9730216,116.3274749,0,167.3,39621.2915740741,2008-06-22,06:59:52
39.9730133,116.3274549,0,167.3,39621.2915972222,2008-06-22,06:59:54
39.9729916,116.3274566,0,167.3,39621.2916203704,2008-06-22,06:59:56
39.9729683,116.3274416,0,167.3,39621.2916435185,2008-06-22,06:59:58
39.97295,116.3274183,0,167.3,39621.2916666667,2008-06-22,07:00:00
39.9729316,116.3274133,0,164,39621.2916898148,2008-06-22,07:00:02
39.9729133,116.3274033,0,164,39621.291712963,2008-06-22,07:00:04
39.9728916,116.3273933,0,164,39621.2917361111,2008-06-22,07:00:06
39.9728716,116.3273766,0,164,39621.2917592593,2008-06-22,07:00:08
39.9728383,116.32736,0,164,39621.2917824074,2008-06-22,07:00:10
39.9728083,116.3273499,0,167.3,39621.2918055556,2008-06-22,07:00:12
39.9727866,116.3273433,0,167.3,39621.2918287037,2008-06-22,07:00:14
39.9727599,116.3273033,0,167.3,39621.2918518518,2008-06-22,07:00:16
39.9727366,116.3273166,0,167.3,39621.291875,2008-06-22,07:00:18
39.9727316,116.3272949,0,167.3,39621.2918981481,2008-06-22,07:00:20
39.9727183,116.3272916,0,167.3,39621.2919212963,2008-06-22,07:00:22
39.9727033,116.3272883,0,167.3,39621.2919444444,2008-06-22,07:00:24
39.9726883,116.3273149,0,167.3,39621.2919675926,2008-06-22,07:00:26
39.9726666,116.3273533,0,164,39621.2919907407,2008-06-22,07:00:28
39.97264,116.3274233,0,164,39621.2920138889,2008-06-22,07:00:30
39.9726033,116.3274633,0,164,39621.292037037,2008-06-22,07:00:32
39.9725633,116.3274516,0,164,39621.2920601852,2008-06-22,07:00:34
39.972545,116.3274166,0,164,39621.2920833333,2008-06-22,07:00:36
39.9725283,116.3273799,0,164,39621.2921064815,2008-06-22,07:00:38
39.9725183,116.3273366,0,164,39621.2921296296,2008-06-22,07:00:40
39.9724833,116.3273199,0,164,39621.2921527778,2008-06-22,07:00:42
39.9724666,116.3273083,0,164,39621.2921759259,2008-06-22,07:00:44
39.9724649,116.3272766,0,164,39621.2921990741,2008-06-22,07:00:46
39.9724766,116.3272249,0,167.3,39621.2922222222,2008-06-22,07:00:48
39.9724949,116.3272,0,167.3,39621.2922453704,2008-06-22,07:00:50
39.9724949,116.3271383,0,167.3,39621.2922685185,2008-06-22,07:00:52
39.9724733,116.3271216,0,170.6,39621.2922916667,2008-06-22,07:00:54
39.9724799,116.3270816,0,170.6,39621.2923148148,2008-06-22,07:00:56
39.9724783,116.3270499,0,170.6,39621.292337963,2008-06-22,07:00:58
39.9724766,116.32701,0,170.6,39621.2923611111,2008-06-22,07:01:00
39.9724733,116.3269716,0,170.6,39621.2923842593,2008-06-22,07:01:02
39.9724649,116.3269449,0,170.6,39621.2924074074,2008-06-22,07:01:04
39.9724466,116.3269383,0,170.6,39621.2924305556,2008-06-22,07:01:06
39.9724483,116.3268966,0,170.6,39621.2924537037,2008-06-22,07:01:08
39.9724399,116.3268633,0,170.6,39621.2924768519,2008-06-22,07:01:10
39.9724366,116.3268233,0,170.6,39621.2925,2008-06-22,07:01:12
39.9724266,116.3267949,0,170.6,39621.2925231481,2008-06-22,07:01:14
39.9724366,116.3267466,0,170.6,39621.2925462963,2008-06-22,07:01:16
39.9724583,116.326695,0,170.6,39621.2925694444,2008-06-22,07:01:18
39.9724716,116.3266516,0,170.6,39621.2925925926,2008-06-22,07:01:20
39.972445,116.3266349,0,170.6,39621.2926157407,2008-06-22,07:01:22
39.9724633,116.3265849,0,170.6,39621.2926388889,2008-06-22,07:01:24
39.9724666,116.3265483,0,170.6,39621.292662037,2008-06-22,07:01:26
39.972435,116.3265433,0,170.6,39621.2926851852,2008-06-22,07:01:28
39.9723799,116.3265733,0,170.6,39621.2927083333,2008-06-22,07:01:30
39.97236,116.3265533,0,173.9,39621.2927314815,2008-06-22,07:01:32
39.97236,116.3265216,0,173.9,39621.2927546296,2008-06-22,07:01:34
39.9723683,116.3264883,0,173.9,39621.2927777778,2008-06-22,07:01:36
39.9723699,116.3264599,0,177.2,39621.2928009259,2008-06-22,07:01:38
39.9723733,116.3264249,0,177.2,39621.2928240741,2008-06-22,07:01:40
39.9723699,116.3263816,0,177.2,39621.2928472222,2008-06-22,07:01:42
39.9723933,116.3263516,0,177.2,39621.2928703704,2008-06-22,07:01:44
39.9724233,116.3263166,0,177.2,39621.2928935185,2008-06-22,07:01:46
39.97242,116.3262883,0,177.2,39621.2929166667,2008-06-22,07:01:48
39.9724283,116.3262583,0,177.2,39621.2929398148,2008-06-22,07:01:50
39.9724616,116.3262416,0,177.2,39621.292962963,2008-06-22,07:01:52
39.972475,116.326225,0,177.2,39621.2929861111,2008-06-22,07:01:54
39.9724566,116.3261999,0,180.4,39621.2930092593,2008-06-22,07:01:56
39.9724083,116.3261933,0,177.2,39621.2930324074,2008-06-22,07:01:58
39.9723566,116.3261316,0,180.4,39621.2930555556,2008-06-22,07:02:00
39.972345,116.3260916,0,183.7,39621.2930787037,2008-06-22,07:02:02
39.9723583,116.3260316,0,183.7,39621.2931018519,2008-06-22,07:02:04
39.9723783,116.3259699,0,183.7,39621.293125,2008-06-22,07:02:06
39.9723783,116.3259533,0,183.7,39621.2931481482,2008-06-22,07:02:08
39.9723799,116.3259216,0,183.7,39621.2931712963,2008-06-22,07:02:10
39.9723683,116.3259166,0,187,39621.2931944444,2008-06-22,07:02:12
39.9723399,116.3258799,0,187,39621.2932175926,2008-06-22,07:02:14
39.9723299,116.3258983,0,190.3,39621.2932407407,2008-06-22,07:02:16
39.9723283,116.3259166,0,190.3,39621.2932638889,2008-06-22,07:02:18
39.9723249,116.3259149,0,193.6,39621.293287037,2008-06-22,07:02:20
39.9723299,116.32593,0,193.6,39621.2933101852,2008-06-22,07:02:22
39.9723583,116.3258699,0,193.6,39621.2933333333,2008-06-22,07:02:24
39.9723683,116.3258716,0,196.9,39621.2933564815,2008-06-22,07:02:26
39.9723849,116.3258416,0,196.9,39621.2933796296,2008-06-22,07:02:28
39.9723999,116.3257983,0,200.1,39621.2934027778,2008-06-22,07:02:30
39.9724083,116.3257466,0,200.1,39621.2934259259,2008-06-22,07:02:32
39.9724183,116.3257149,0,200.1,39621.2934490741,2008-06-22,07:02:34
39.972405,116.3256683,0,203.4,39621.2934722222,2008-06-22,07:02:36
39.9723816,116.3256549,0,203.4,39621.2934953704,2008-06-22,07:02:38
39.9723683,116.3256099,0,203.4,39621.2935185185,2008-06-22,07:02:40
39.9723716,116.3255516,0,203.4,39621.2935416667,2008-06-22,07:02:42
39.9723716,116.3255033,0,203.4,39621.2935648148,2008-06-22,07:02:44
39.9723633,116.325475,0,206.7,39621.293587963,2008-06-22,07:02:46
39.9723616,116.3254466,0,206.7,39621.2936111111,2008-06-22,07:02:48
39.9723666,116.32542,0,210,39621.2936342593,2008-06-22,07:02:50
39.9723883,116.3254099,0,210,39621.2936574074,2008-06-22,07:02:52
39.9723983,116.3253883,0,210,39621.2936805556,2008-06-22,07:02:54
39.9723783,116.3253583,0,213.3,39621.2937037037,2008-06-22,07:02:56
39.9723766,116.3253133,0,213.3,39621.2937268519,2008-06-22,07:02:58
39.9723666,116.3252683,0,213.3,39621.29375,2008-06-22,07:03:00
39.972345,116.3252266,0,213.3,39621.2937731481,2008-06-22,07:03:02
39.972335,116.3251566,0,216.5,39621.2937962963,2008-06-22,07:03:04
39.9723266,116.3250883,0,216.5,39621.2938194444,2008-06-22,07:03:06
39.9723033,116.3250616,0,216.5,39621.2938425926,2008-06-22,07:03:08
39.9722933,116.32504,0,216.5,39621.2938657407,2008-06-22,07:03:10
39.9722849,116.3250266,0,216.5,39621.2938888889,2008-06-22,07:03:12
39.9722849,116.3250149,0,216.5,39621.293912037,2008-06-22,07:03:14
39.9722716,116.3250283,0,216.5,39621.2939351852,2008-06-22,07:03:16
39.9722683,116.3250216,0,216.5,39621.2939583333,2008-06-22,07:03:18
39.9722599,116.3249766,0,219.8,39621.2940162037,2008-06-22,07:03:23
39.9722699,116.3249583,0,219.8,39621.2940509259,2008-06-22,07:03:26
39.972275,116.3249666,0,223.1,39621.2940740741,2008-06-22,07:03:28
39.9722733,116.3249616,0,223.1,39621.2940972222,2008-06-22,07:03:30
39.9722566,116.324935,0,223.1,39621.2941203704,2008-06-22,07:03:32
39.9722466,116.3249166,0,223.1,39621.2941435185,2008-06-22,07:03:34
39.9722299,116.3248666,0,223.1,39621.2941666667,2008-06-22,07:03:36
39.9722166,116.32483,0,223.1,39621.2941898148,2008-06-22,07:03:38
39.9722266,116.3247849,0,223.1,39621.294212963,2008-06-22,07:03:40
39.9722299,116.3247416,0,223.1,39621.2942361111,2008-06-22,07:03:42
39.9722399,116.3246966,0,223.1,39621.2942592593,2008-06-22,07:03:44
39.9722399,116.3246566,0,219.8,39621.2942824074,2008-06-22,07:03:46
39.9722466,116.3246066,0,219.8,39621.2943055556,2008-06-22,07:03:48
39.9722316,116.3245799,0,219.8,39621.2943287037,2008-06-22,07:03:50
39.9722133,116.3245683,0,219.8,39621.2943518519,2008-06-22,07:03:52
39.9721833,116.3245583,0,219.8,39621.294375,2008-06-22,07:03:54
39.9721716,116.3245449,0,219.8,39621.2943981481,2008-06-22,07:03:56
39.9721533,116.3245333,0,219.8,39621.2944212963,2008-06-22,07:03:58
39.9721366,116.3245283,0,219.8,39621.2944444444,2008-06-22,07:04:00
39.9721116,116.3245433,0,219.8,39621.2944675926,2008-06-22,07:04:02
39.9720916,116.3245683,0,219.8,39621.2944907407,2008-06-22,07:04:04
39.9720816,116.3245683,0,219.8,39621.2945138889,2008-06-22,07:04:06
39.9720683,116.3245749,0,219.8,39621.294537037,2008-06-22,07:04:08
39.972055,116.3245949,0,219.8,39621.2945601852,2008-06-22,07:04:10
39.972015,116.3246166,0,219.8,39621.2945833333,2008-06-22,07:04:12
39.9719733,116.3246233,0,216.5,39621.2946064815,2008-06-22,07:04:14
39.97193,116.3246399,0,216.5,39621.2946296296,2008-06-22,07:04:16
39.9718966,116.3246466,0,216.5,39621.2946527778,2008-06-22,07:04:18
39.9718783,116.3246483,0,216.5,39621.2946759259,2008-06-22,07:04:20
39.9718499,116.3246616,0,216.5,39621.2946990741,2008-06-22,07:04:22
39.9718399,116.3246133,0,213.3,39621.2947222222,2008-06-22,07:04:24
39.9718316,116.3246116,0,213.3,39621.2947453704,2008-06-22,07:04:26
39.9718133,116.3246049,0,213.3,39621.2947685185,2008-06-22,07:04:28
39.9717816,116.3246049,0,213.3,39621.2947916667,2008-06-22,07:04:30
39.9717633,116.3246099,0,213.3,39621.2948148148,2008-06-22,07:04:32
39.9717399,116.3246249,0,213.3,39621.294837963,2008-06-22,07:04:34
39.9717133,116.3246466,0,213.3,39621.2948611111,2008-06-22,07:04:36
39.9716949,116.3246716,0,213.3,39621.2948842593,2008-06-22,07:04:38
39.9716766,116.3246883,0,213.3,39621.2949074074,2008-06-22,07:04:40
39.9716683,116.3246983,0,213.3,39621.2949305556,2008-06-22,07:04:42
39.9716699,116.3246949,0,213.3,39621.2949537037,2008-06-22,07:04:44
39.9716666,116.3247149,0,213.3,39621.2949768519,2008-06-22,07:04:46
39.9716633,116.3247349,0,216.5,39621.295,2008-06-22,07:04:48
39.9716666,116.3247733,0,216.5,39621.2950231481,2008-06-22,07:04:50
39.9716866,116.3248016,0,216.5,39621.2950462963,2008-06-22,07:04:52
39.9717099,116.3248249,0,216.5,39621.2950694444,2008-06-22,07:04:54
39.9717216,116.324865,0,216.5,39621.2950925926,2008-06-22,07:04:56
39.9717316,116.3249033,0,216.5,39621.2951157407,2008-06-22,07:04:58
39.9717383,116.3249399,0,216.5,39621.2951388889,2008-06-22,07:05:00
39.9717533,116.3249683,0,216.5,39621.295162037,2008-06-22,07:05:02
39.9717833,116.3249883,0,216.5,39621.2951851852,2008-06-22,07:05:04
39.9717883,116.3250283,0,216.5,39621.2952083333,2008-06-22,07:05:06
39.97179,116.3250666,0,216.5,39621.2952314815,2008-06-22,07:05:08
39.9718083,116.325105,0,216.5,39621.2952546296,2008-06-22,07:05:10
39.9718316,116.3251133,0,216.5,39621.2952777778,2008-06-22,07:05:12
39.9718366,116.3251283,0,216.5,39621.2953009259,2008-06-22,07:05:14
39.9718533,116.325145,0,216.5,39621.2953240741,2008-06-22,07:05:16
39.9718666,116.3251499,0,216.5,39621.2953472222,2008-06-22,07:05:18
39.9718933,116.3251483,0,216.5,39621.2953819444,2008-06-22,07:05:21
39.9719183,116.3251516,0,216.5,39621.2954166667,2008-06-22,07:05:24
39.9719533,116.32516,0,216.5,39621.2954398148,2008-06-22,07:05:26
39.9719766,116.3251466,0,216.5,39621.295462963,2008-06-22,07:05:28
39.9720066,116.3251166,0,216.5,39621.2954861111,2008-06-22,07:05:30
39.9720483,116.3250849,0,216.5,39621.2955092593,2008-06-22,07:05:32
39.9720749,116.3250633,0,216.5,39621.2955324074,2008-06-22,07:05:34
39.9720983,116.3250583,0,216.5,39621.2955555556,2008-06-22,07:05:36
39.9721199,116.3250333,0,216.5,39621.2955787037,2008-06-22,07:05:38
39.9721333,116.32504,0,216.5,39621.2956018519,2008-06-22,07:05:40
39.9721466,116.3250266,0,216.5,39621.295625,2008-06-22,07:05:42
39.97215,116.3250433,0,216.5,39621.2956481481,2008-06-22,07:05:44
39.972155,116.3250516,0,216.5,39621.2956712963,2008-06-22,07:05:46
39.9721716,116.3250449,0,216.5,39621.2956944444,2008-06-22,07:05:48
39.9722166,116.3249883,0,216.5,39621.2957175926,2008-06-22,07:05:50
39.9722666,116.3249549,0,216.5,39621.2957407407,2008-06-22,07:05:52
39.9723366,116.3249049,0,216.5,39621.2957638889,2008-06-22,07:05:54
39.9724216,116.3248283,0,216.5,39621.295787037,2008-06-22,07:05:56
39.9725183,116.3247166,0,216.5,39621.2958101852,2008-06-22,07:05:58
39.9726049,116.3245699,0,216.5,39621.2958333333,2008-06-22,07:06:00
39.9726883,116.32434,0,216.5,39621.2958564815,2008-06-22,07:06:02
39.9749483,116.3234416,0,223.1,39621.2964351852,2008-06-22,07:06:52
39.9837899,116.3262483,0,229.7,39621.2980324074,2008-06-22,07:09:10
39.9714383,116.3247116,0,223.1,39621.3213194444,2008-06-22,07:42:42
39.9715416,116.324705,0,223.1,39621.3213425926,2008-06-22,07:42:44
39.971645,116.3247199,0,223.1,39621.3213657407,2008-06-22,07:42:46
39.9717666,116.3247016,0,223.1,39621.3213888889,2008-06-22,07:42:48
39.9718166,116.3246833,0,223.1,39621.321412037,2008-06-22,07:42:50
39.9718783,116.3246249,0,223.1,39621.3214351852,2008-06-22,07:42:52
39.9718966,116.3245666,0,223.1,39621.3214583333,2008-06-22,07:42:54
39.9719049,116.3245216,0,223.1,39621.3214814815,2008-06-22,07:42:56
39.9719366,116.3245116,0,223.1,39621.3215046296,2008-06-22,07:42:58
39.9719583,116.3245083,0,223.1,39621.3215277778,2008-06-22,07:43:00
39.97197,116.3245466,0,223.1,39621.3215509259,2008-06-22,07:43:02
39.9719816,116.3245733,0,223.1,39621.3215740741,2008-06-22,07:43:04
39.97201,116.3245583,0,223.1,39621.3215972222,2008-06-22,07:43:06
39.9720483,116.32453,0,223.1,39621.3216203704,2008-06-22,07:43:08
39.9720666,116.3245283,0,223.1,39621.3216435185,2008-06-22,07:43:10
39.9720683,116.3245766,0,223.1,39621.3216666667,2008-06-22,07:43:12
39.9720933,116.3245666,0,223.1,39621.3216898148,2008-06-22,07:43:14
39.9721033,116.3245749,0,223.1,39621.321712963,2008-06-22,07:43:16
39.9721699,116.3245516,0,223.1,39621.3217361111,2008-06-22,07:43:18
39.9721633,116.3246,0,223.1,39621.3217592593,2008-06-22,07:43:20
39.972125,116.3246999,0,223.1,39621.3217824074,2008-06-22,07:43:22
39.9719799,116.3249049,0,223.1,39621.3218055556,2008-06-22,07:43:24
39.9719883,116.3249316,0,223.1,39621.3218287037,2008-06-22,07:43:26
39.971945,116.3247699,0,223.1,39621.3218518518,2008-06-22,07:43:28
39.971925,116.3247366,0,219.8,39621.321875,2008-06-22,07:43:30
39.9719283,116.32467,0,219.8,39621.3218981481,2008-06-22,07:43:32
39.9719116,116.3246516,0,219.8,39621.3219212963,2008-06-22,07:43:34
39.9718966,116.324635,0,219.8,39621.3219444444,2008-06-22,07:43:36
39.9718249,116.324655,0,219.8,39621.3220023148,2008-06-22,07:43:41
39.9718366,116.3246666,0,223.1,39621.322025463,2008-06-22,07:43:43
39.9718316,116.3246866,0,219.8,39621.3220486111,2008-06-22,07:43:45
39.9718566,116.3246966,0,219.8,39621.3220717593,2008-06-22,07:43:47
39.97187,116.3246933,0,219.8,39621.3220949074,2008-06-22,07:43:49
39.9718633,116.3246833,0,219.8,39621.3221180556,2008-06-22,07:43:51
39.9718583,116.3246683,0,219.8,39621.3221527778,2008-06-22,07:43:54
39.9718833,116.3246399,0,219.8,39621.3221759259,2008-06-22,07:43:56
39.9718866,116.3245983,0,219.8,39621.3221990741,2008-06-22,07:43:58
39.9718933,116.3245683,0,219.8,39621.3222222222,2008-06-22,07:44:00
39.9718883,116.3245433,0,219.8,39621.3222453704,2008-06-22,07:44:02
39.971885,116.3245333,0,219.8,39621.3222685185,2008-06-22,07:44:04
39.9718833,116.3245266,0,219.8,39621.3222916667,2008-06-22,07:44:06
39.9718883,116.3245183,0,219.8,39621.3223148148,2008-06-22,07:44:08
39.9718866,116.3245166,0,219.8,39621.322337963,2008-06-22,07:44:10
39.9718866,116.3245116,0,219.8,39621.3223611111,2008-06-22,07:44:12
39.9718666,116.3245049,0,219.8,39621.3224074074,2008-06-22,07:44:16
39.9718583,116.32448,0,219.8,39621.3224305556,2008-06-22,07:44:18
39.9718583,116.3244666,0,219.8,39621.3224537037,2008-06-22,07:44:20
39.9718899,116.3244616,0,219.8,39621.3224768518,2008-06-22,07:44:22
39.9719366,116.3244633,0,219.8,39621.3225,2008-06-22,07:44:24
39.9719683,116.3244699,0,219.8,39621.3225231481,2008-06-22,07:44:26
39.9719983,116.3244766,0,219.8,39621.3225462963,2008-06-22,07:44:28
39.9720183,116.3244716,0,219.8,39621.3225694444,2008-06-22,07:44:30
39.9720516,116.3244783,0,219.8,39621.3225925926,2008-06-22,07:44:32
39.9720866,116.3244716,0,219.8,39621.3226157407,2008-06-22,07:44:34
39.9721133,116.3244733,0,219.8,39621.3226388889,2008-06-22,07:44:36
39.9721266,116.3244733,0,219.8,39621.322662037,2008-06-22,07:44:38
39.9721483,116.3244699,0,219.8,39621.3226851852,2008-06-22,07:44:40
39.972165,116.3244716,0,219.8,39621.3227083333,2008-06-22,07:44:42
39.9721599,116.32448,0,219.8,39621.3229282407,2008-06-22,07:45:01
39.9721633,116.3244849,0,219.8,39621.3229513889,2008-06-22,07:45:03
39.9721883,116.3245249,0,219.8,39621.3230787037,2008-06-22,07:45:14
39.9722016,116.3245349,0,219.8,39621.3231018518,2008-06-22,07:45:16
39.9722733,116.3245549,0,219.8,39621.323125,2008-06-22,07:45:18
39.9723233,116.324585,0,219.8,39621.3231481481,2008-06-22,07:45:20
39.9723416,116.3246066,0,219.8,39621.3231712963,2008-06-22,07:45:22
39.9723549,116.3246083,0,219.8,39621.3233101852,2008-06-22,07:45:34
39.9723549,116.3246183,0,219.8,39621.3233333333,2008-06-22,07:45:36
39.9723583,116.3246516,0,219.8,39621.3233564815,2008-06-22,07:45:38
39.9723683,116.3246849,0,219.8,39621.3233796296,2008-06-22,07:45:40
39.9723799,116.3247083,0,219.8,39621.3234027778,2008-06-22,07:45:42
39.9723833,116.3247316,0,219.8,39621.3234259259,2008-06-22,07:45:44
39.9723699,116.3247449,0,219.8,39621.3234490741,2008-06-22,07:45:46
39.9723583,116.3247583,0,219.8,39621.3234722222,2008-06-22,07:45:48
39.9723483,116.3247716,0,219.8,39621.3234953704,2008-06-22,07:45:50
39.9723516,116.3247816,0,216.5,39621.3235185185,2008-06-22,07:45:52
39.9723549,116.3247899,0,216.5,39621.3235416667,2008-06-22,07:45:54
39.9723816,116.3248016,0,216.5,39621.3240625,2008-06-22,07:46:39
39.9723849,116.3248199,0,216.5,39621.3240856482,2008-06-22,07:46:41
39.97239,116.3248416,0,216.5,39621.3241087963,2008-06-22,07:46:43
39.97239,116.324865,0,216.5,39621.3241319444,2008-06-22,07:46:45
39.9723783,116.3248866,0,216.5,39621.3241550926,2008-06-22,07:46:47
39.9723799,116.3249099,0,216.5,39621.3241782407,2008-06-22,07:46:49
39.9724033,116.3249466,0,216.5,39621.3242013889,2008-06-22,07:46:51
39.9724066,116.3249716,0,216.5,39621.324224537,2008-06-22,07:46:53
39.972405,116.3249949,0,216.5,39621.3242476852,2008-06-22,07:46:55
39.9724116,116.32502,0,216.5,39621.3242708333,2008-06-22,07:46:57
39.97242,116.325055,0,216.5,39621.3242939815,2008-06-22,07:46:59
39.972415,116.3250833,0,216.5,39621.3243171296,2008-06-22,07:47:01
39.97243,116.3251083,0,216.5,39621.3243402778,2008-06-22,07:47:03
39.9724233,116.3251266,0,216.5,39621.3243634259,2008-06-22,07:47:05
39.9724283,116.32514,0,216.5,39621.3243865741,2008-06-22,07:47:07
39.972415,116.3251616,0,216.5,39621.3244097222,2008-06-22,07:47:09
39.9723916,116.3251849,0,216.5,39621.3244328704,2008-06-22,07:47:11
39.9723733,116.3252049,0,213.3,39621.3244560185,2008-06-22,07:47:13
39.9723633,116.3252283,0,213.3,39621.3244791667,2008-06-22,07:47:15
39.9723583,116.3252516,0,213.3,39621.3245023148,2008-06-22,07:47:17
39.9723699,116.3252749,0,213.3,39621.324525463,2008-06-22,07:47:19
39.9723783,116.3252916,0,213.3,39621.3245486111,2008-06-22,07:47:21
39.9723883,116.3253,0,213.3,39621.3245717593,2008-06-22,07:47:23
39.9723849,116.3253183,0,213.3,39621.3245949074,2008-06-22,07:47:25
39.9723983,116.3253366,0,210,39621.3246180556,2008-06-22,07:47:27
39.9723966,116.3253533,0,210,39621.3246412037,2008-06-22,07:47:29
39.9723916,116.3253749,0,210,39621.3246759259,2008-06-22,07:47:32
39.9723916,116.325405,0,210,39621.3246990741,2008-06-22,07:47:34
39.9723916,116.3254483,0,206.7,39621.3247222222,2008-06-22,07:47:36
39.97242,116.3254683,0,206.7,39621.3247453704,2008-06-22,07:47:38
39.9724466,116.3254833,0,206.7,39621.3247685185,2008-06-22,07:47:40
39.9724583,116.3255116,0,206.7,39621.3247916667,2008-06-22,07:47:42
39.9724766,116.3255199,0,206.7,39621.3248148148,2008-06-22,07:47:44
39.9724799,116.3255216,0,206.7,39621.324837963,2008-06-22,07:47:46
39.9724833,116.3255399,0,206.7,39621.3248611111,2008-06-22,07:47:48
39.972475,116.3255533,0,206.7,39621.3248842593,2008-06-22,07:47:50
39.9724666,116.3255666,0,206.7,39621.3249074074,2008-06-22,07:47:52
39.9724733,116.3255916,0,203.4,39621.3249305556,2008-06-22,07:47:54
39.9724783,116.3256316,0,203.4,39621.3249537037,2008-06-22,07:47:56
39.9724883,116.3256583,0,203.4,39621.3249768519,2008-06-22,07:47:58
39.9725216,116.3256933,0,200.1,39621.325,2008-06-22,07:48:00
39.972505,116.3257116,0,200.1,39621.3250231481,2008-06-22,07:48:02
39.9724916,116.3257333,0,200.1,39621.3250462963,2008-06-22,07:48:04
39.9724766,116.3257583,0,200.1,39621.3250694444,2008-06-22,07:48:06
39.972475,116.3257849,0,196.9,39621.3250925926,2008-06-22,07:48:08
39.9724566,116.3258233,0,196.9,39621.3251157407,2008-06-22,07:48:10
39.9724533,116.3258549,0,196.9,39621.3251388889,2008-06-22,07:48:12
39.9724399,116.3258866,0,196.9,39621.325162037,2008-06-22,07:48:14
39.9724216,116.3259166,0,196.9,39621.3251851852,2008-06-22,07:48:16
39.9724099,116.325945,0,196.9,39621.3252083333,2008-06-22,07:48:18
39.9724516,116.3259566,0,193.6,39621.3252314815,2008-06-22,07:48:20
39.9724799,116.3259783,0,193.6,39621.3252546296,2008-06-22,07:48:22
39.9725116,116.32598,0,190.3,39621.3252777778,2008-06-22,07:48:24
39.9725333,116.3260033,0,190.3,39621.3253009259,2008-06-22,07:48:26
39.9725416,116.3260333,0,190.3,39621.3253240741,2008-06-22,07:48:28
39.9725399,116.3260666,0,190.3,39621.3253472222,2008-06-22,07:48:30
39.9725333,116.3261033,0,190.3,39621.3253703704,2008-06-22,07:48:32
39.9725333,116.3261366,0,190.3,39621.3253935185,2008-06-22,07:48:34
39.9725416,116.3261633,0,187,39621.3254166667,2008-06-22,07:48:36
39.9725383,116.3261949,0,190.3,39621.3254398148,2008-06-22,07:48:38
39.9725366,116.3262199,0,190.3,39621.325462963,2008-06-22,07:48:40
39.9725366,116.3262416,0,190.3,39621.3254861111,2008-06-22,07:48:42
39.9725416,116.3262616,0,190.3,39621.3255092593,2008-06-22,07:48:44
39.9725399,116.326295,0,190.3,39621.3255324074,2008-06-22,07:48:46
39.9725316,116.3263416,0,193.6,39621.3255555556,2008-06-22,07:48:48
39.9725366,116.3263616,0,193.6,39621.3255787037,2008-06-22,07:48:50
39.9725499,116.3263749,0,190.3,39621.3256018519,2008-06-22,07:48:52
39.972555,116.3263849,0,190.3,39621.325625,2008-06-22,07:48:54
39.9725533,116.3264,0,190.3,39621.3256481481,2008-06-22,07:48:56
39.9725666,116.326415,0,187,39621.3256712963,2008-06-22,07:48:58
39.9725866,116.3264416,0,187,39621.3256944444,2008-06-22,07:49:00
39.9726016,116.3264566,0,183.7,39621.3257291667,2008-06-22,07:49:03
39.9725866,116.3264716,0,183.7,39621.3257523148,2008-06-22,07:49:05
39.972585,116.3264933,0,183.7,39621.325775463,2008-06-22,07:49:07
39.9725783,116.3265216,0,183.7,39621.3257986111,2008-06-22,07:49:09
39.9725716,116.3265566,0,183.7,39621.3258217593,2008-06-22,07:49:11
39.9725649,116.3265883,0,180.4,39621.3258449074,2008-06-22,07:49:13
39.9725583,116.3266149,0,180.4,39621.3258680556,2008-06-22,07:49:15
39.9725583,116.3266366,0,180.4,39621.3258912037,2008-06-22,07:49:17
39.9725666,116.32666,0,180.4,39621.3259143519,2008-06-22,07:49:19
39.9725683,116.3266766,0,180.4,39621.3259375,2008-06-22,07:49:21
39.9725799,116.3266833,0,180.4,39621.3259606481,2008-06-22,07:49:23
39.9725799,116.3267033,0,180.4,39621.3259837963,2008-06-22,07:49:25
39.9725966,116.3267133,0,180.4,39621.3260069444,2008-06-22,07:49:27
39.9726033,116.3267216,0,180.4,39621.3260300926,2008-06-22,07:49:29
39.972585,116.3267333,0,177.2,39621.3260532407,2008-06-22,07:49:31
39.9725716,116.326715,0,180.4,39621.3261342593,2008-06-22,07:49:38
39.9725716,116.326715,0,180.4,39621.3263194444,2008-06-22,07:49:54
39.9725683,116.3267183,0,180.4,39621.3263425926,2008-06-22,07:49:56
39.972575,116.3267399,0,180.4,39621.3263773148,2008-06-22,07:49:59
39.9725783,116.3267916,0,180.4,39621.3272337963,2008-06-22,07:51:13
39.9725733,116.326785,0,180.4,39621.3272569444,2008-06-22,07:51:15
39.9725733,116.326785,0,180.4,39621.3280902778,2008-06-22,07:52:27
39.9725733,116.3267799,0,180.4,39621.3281134259,2008-06-22,07:52:29
39.9725966,116.3267916,0,180.4,39621.3281365741,2008-06-22,07:52:31
39.9725949,116.3267933,0,180.4,39621.3281597222,2008-06-22,07:52:33
39.9725949,116.3267899,0,180.4,39621.3281828704,2008-06-22,07:52:35
39.9725949,116.3267899,0,180.4,39621.3282986111,2008-06-22,07:52:45
39.9725899,116.3267833,0,183.7,39621.3283217593,2008-06-22,07:52:47
39.9726083,116.3268033,0,183.7,39621.3283449074,2008-06-22,07:52:49
39.9725983,116.3267866,0,183.7,39621.3284027778,2008-06-22,07:52:54
39.9729016,116.3270016,0,180.4,39621.3284606481,2008-06-22,07:52:59
39.9728216,116.32694,0,183.7,39621.3284837963,2008-06-22,07:53:01
39.9725866,116.32675,0,180.4,39621.3285069444,2008-06-22,07:53:03
39.9725249,116.3266983,0,180.4,39621.3285300926,2008-06-22,07:53:05
39.9725099,116.3266783,0,180.4,39621.3285532407,2008-06-22,07:53:07
39.97249,116.3266566,0,180.4,39621.3285763889,2008-06-22,07:53:09
39.9724616,116.3266316,0,180.4,39621.3287037037,2008-06-22,07:53:20
39.9724433,116.3266199,0,180.4,39621.3287731481,2008-06-22,07:53:26
39.9724416,116.3266166,0,180.4,39621.3287962963,2008-06-22,07:53:28
39.9724399,116.3266183,0,180.4,39621.3288194444,2008-06-22,07:53:30
39.9724466,116.3266066,0,180.4,39621.3288425926,2008-06-22,07:53:32
39.9724483,116.3265649,0,180.4,39621.3288657407,2008-06-22,07:53:34
39.9724699,116.3265299,0,180.4,39621.3288888889,2008-06-22,07:53:36
39.9725183,116.3265349,0,180.4,39621.3289236111,2008-06-22,07:53:39
39.9725166,116.3265449,0,180.4,39621.3289699074,2008-06-22,07:53:43
39.972515,116.3265233,0,180.4,39621.3289930556,2008-06-22,07:53:45
39.972505,116.3264983,0,180.4,39621.3290162037,2008-06-22,07:53:47
39.9725,116.3264816,0,180.4,39621.3290393518,2008-06-22,07:53:49
39.9724883,116.3264649,0,180.4,39621.3290625,2008-06-22,07:53:51
39.9724649,116.3264266,0,180.4,39621.3290856481,2008-06-22,07:53:53
39.9724533,116.3263883,0,180.4,39621.3291087963,2008-06-22,07:53:55
39.9724533,116.3263633,0,180.4,39621.3291666667,2008-06-22,07:54:00
39.9724466,116.3263549,0,180.4,39621.3291898148,2008-06-22,07:54:02
39.9724416,116.32633,0,180.4,39621.329212963,2008-06-22,07:54:04
39.9724399,116.3263116,0,180.4,39621.3292361111,2008-06-22,07:54:06
39.9724016,116.3262999,0,180.4,39621.3292592593,2008-06-22,07:54:08
39.9724083,116.3262916,0,180.4,39621.3294328704,2008-06-22,07:54:23
39.972415,116.3262899,0,180.4,39621.3294560185,2008-06-22,07:54:25
39.9724233,116.3262849,0,180.4,39621.3295486111,2008-06-22,07:54:33
39.9724216,116.3262866,0,180.4,39621.3295717593,2008-06-22,07:54:35
39.9724283,116.326295,0,180.4,39621.3295949074,2008-06-22,07:54:37
39.9724399,116.3262866,0,180.4,39621.3296180556,2008-06-22,07:54:39
39.9724699,116.3262816,0,180.4,39621.3296412037,2008-06-22,07:54:41
39.9724783,116.3263066,0,180.4,39621.3296643518,2008-06-22,07:54:43
39.9724866,116.3263266,0,180.4,39621.3296875,2008-06-22,07:54:45
39.9725016,116.3263499,0,180.4,39621.3297106481,2008-06-22,07:54:47
39.972505,116.3263749,0,180.4,39621.3297337963,2008-06-22,07:54:49
39.9725099,116.3263966,0,180.4,39621.3297569444,2008-06-22,07:54:51
39.9725183,116.3264183,0,180.4,39621.3297800926,2008-06-22,07:54:53
39.9725199,116.3264399,0,180.4,39621.3298032407,2008-06-22,07:54:55
39.9725249,116.3264633,0,180.4,39621.3298263889,2008-06-22,07:54:57
39.9725766,116.3264016,0,180.4,39621.329849537,2008-06-22,07:54:59
39.9725883,116.3264199,0,180.4,39621.3298726852,2008-06-22,07:55:01
39.9725833,116.32645,0,180.4,39621.3298958333,2008-06-22,07:55:03
39.9725433,116.3264866,0,180.4,39621.3299189815,2008-06-22,07:55:05
39.9725433,116.3265133,0,180.4,39621.3299421296,2008-06-22,07:55:07
39.9725399,116.3265349,0,180.4,39621.3299652778,2008-06-22,07:55:09
39.9725199,116.3265649,0,177.2,39621.3299884259,2008-06-22,07:55:11
39.97253,116.3265799,0,177.2,39621.3300115741,2008-06-22,07:55:13
39.9725349,116.3265933,0,177.2,39621.3300347222,2008-06-22,07:55:15
39.97253,116.3266149,0,177.2,39621.3300694444,2008-06-22,07:55:18
39.972515,116.3266349,0,177.2,39621.3300925926,2008-06-22,07:55:20
39.9725399,116.3266499,0,177.2,39621.3301157407,2008-06-22,07:55:22
39.9725249,116.3266633,0,177.2,39621.3301388889,2008-06-22,07:55:24
39.9725083,116.3266683,0,177.2,39621.330162037,2008-06-22,07:55:26
39.9725183,116.3266666,0,177.2,39621.3301851852,2008-06-22,07:55:28
39.9724966,116.3266883,0,177.2,39621.3302083333,2008-06-22,07:55:30
39.9724466,116.3267183,0,177.2,39621.3302314815,2008-06-22,07:55:32
39.9723816,116.3267433,0,177.2,39621.3302546296,2008-06-22,07:55:34
39.9723466,116.3267616,0,177.2,39621.3302777778,2008-06-22,07:55:36
39.9723466,116.3267549,0,177.2,39621.3303703704,2008-06-22,07:55:44
39.9723466,116.3267549,0,177.2,39621.3306365741,2008-06-22,07:56:07
39.9723516,116.3267533,0,177.2,39621.3306597222,2008-06-22,07:56:09
39.9723416,116.3267583,0,177.2,39621.3306828704,2008-06-22,07:56:11
39.9723399,116.3267516,0,177.2,39621.3307060185,2008-06-22,07:56:13
39.9723683,116.3267283,0,177.2,39621.3307407407,2008-06-22,07:56:16
39.972445,116.3267016,0,177.2,39621.3307638889,2008-06-22,07:56:18
39.9724699,116.3266933,0,177.2,39621.330787037,2008-06-22,07:56:20
39.9724966,116.3266833,0,177.2,39621.3308101852,2008-06-22,07:56:22
39.9725383,116.3266083,0,177.2,39621.3308333333,2008-06-22,07:56:24
39.97256,116.3265999,0,177.2,39621.3308564815,2008-06-22,07:56:26
39.9725616,116.3265949,0,177.2,39621.3311111111,2008-06-22,07:56:48
39.9725633,116.3265966,0,177.2,39621.3313310185,2008-06-22,07:57:07
39.9725649,116.3265999,0,177.2,39621.3313541667,2008-06-22,07:57:09
39.9725666,116.3265966,0,177.2,39621.3313773148,2008-06-22,07:57:11
39.9725499,116.32661,0,177.2,39621.331400463,2008-06-22,07:57:13
39.972505,116.3266233,0,177.2,39621.3314236111,2008-06-22,07:57:15
39.9724549,116.3266516,0,177.2,39621.3314467593,2008-06-22,07:57:17
39.9724583,116.3266649,0,177.2,39621.3314699074,2008-06-22,07:57:19
39.9725083,116.3266349,0,177.2,39621.3315625,2008-06-22,07:57:27
39.9725033,116.3266349,0,177.2,39621.3333217593,2008-06-22,07:59:59
39.9725033,116.3266349,0,177.2,39621.3333333333,2008-06-22,08:00:00
39.9724983,116.3266266,0,177.2,39621.3333564815,2008-06-22,08:00:02
39.9724916,116.3265966,0,177.2,39621.3333796296,2008-06-22,08:00:04
39.9724933,116.3265799,0,177.2,39621.3333912037,2008-06-22,08:00:05
39.9724966,116.3265333,0,177.2,39621.3334259259,2008-06-22,08:00:08
39.97249,116.3265033,0,177.2,39621.3334490741,2008-06-22,08:00:10
39.9724916,116.3264533,0,177.2,39621.3334722222,2008-06-22,08:00:12
39.972475,116.326435,0,177.2,39621.3334953704,2008-06-22,08:00:14
39.9724549,116.3263966,0,177.2,39621.3335185185,2008-06-22,08:00:16
39.97246,116.3263783,0,177.2,39621.3335416667,2008-06-22,08:00:18
39.9724466,116.3263383,0,177.2,39621.3335648148,2008-06-22,08:00:20
39.97243,116.3263016,0,177.2,39621.333587963,2008-06-22,08:00:22
39.9724116,116.3262783,0,177.2,39621.3336111111,2008-06-22,08:00:24
39.9723933,116.326225,0,177.2,39621.3336574074,2008-06-22,08:00:28
39.9723949,116.3262016,0,177.2,39621.3336805556,2008-06-22,08:00:30
39.9723949,116.3261833,0,177.2,39621.3337037037,2008-06-22,08:00:32
39.9723849,116.3261616,0,177.2,39621.3337268519,2008-06-22,08:00:34
39.972345,116.3261383,0,177.2,39621.33375,2008-06-22,08:00:36
39.9723383,116.3261133,0,177.2,39621.3337731481,2008-06-22,08:00:38
39.9723466,116.3260799,0,177.2,39621.3337962963,2008-06-22,08:00:40
39.9723466,116.3260399,0,177.2,39621.3338194444,2008-06-22,08:00:42
39.9723799,116.3259949,0,173.9,39621.3338425926,2008-06-22,08:00:44
39.9723699,116.3259549,0,173.9,39621.3338657407,2008-06-22,08:00:46
39.9723816,116.3259233,0,173.9,39621.3338888889,2008-06-22,08:00:48
39.9723833,116.3258766,0,173.9,39621.333912037,2008-06-22,08:00:50
39.9723733,116.3258366,0,173.9,39621.3339351852,2008-06-22,08:00:52
39.9723733,116.3258016,0,173.9,39621.3339583333,2008-06-22,08:00:54
39.9723683,116.3257816,0,173.9,39621.3339814815,2008-06-22,08:00:56
39.9723699,116.3257416,0,173.9,39621.3340277778,2008-06-22,08:01:00
39.972365,116.3257249,0,173.9,39621.3340509259,2008-06-22,08:01:02
39.9723533,116.3256949,0,173.9,39621.3340740741,2008-06-22,08:01:04
39.9723516,116.3256566,0,173.9,39621.3340972222,2008-06-22,08:01:06
39.9723299,116.3256316,0,173.9,39621.3341203704,2008-06-22,08:01:08
39.972305,116.3255966,0,173.9,39621.3341435185,2008-06-22,08:01:10
39.9722966,116.3255633,0,173.9,39621.3341666667,2008-06-22,08:01:12
39.97229,116.3255333,0,173.9,39621.3341898148,2008-06-22,08:01:14
39.9722783,116.32549,0,173.9,39621.334212963,2008-06-22,08:01:16
39.9722716,116.3254449,0,173.9,39621.3342361111,2008-06-22,08:01:18
39.9722549,116.3254149,0,173.9,39621.3342592593,2008-06-22,08:01:20
39.9722333,116.3253916,0,173.9,39621.3342824074,2008-06-22,08:01:22
39.97225,116.3253716,0,173.9,39621.3343055556,2008-06-22,08:01:24
39.9722483,116.3253549,0,170.6,39621.3343287037,2008-06-22,08:01:26
39.9722566,116.3253,0,170.6,39621.3343518519,2008-06-22,08:01:28
39.9722516,116.3252733,0,170.6,39621.334375,2008-06-22,08:01:30
39.9722383,116.3252399,0,170.6,39621.3343981481,2008-06-22,08:01:32
39.9722449,116.3251999,0,170.6,39621.3344212963,2008-06-22,08:01:34
39.9722516,116.325175,0,170.6,39621.3344444444,2008-06-22,08:01:36
39.9722433,116.32514,0,167.3,39621.3344675926,2008-06-22,08:01:38
39.9722583,116.3251199,0,167.3,39621.3344907407,2008-06-22,08:01:40
39.9722633,116.3250983,0,167.3,39621.334525463,2008-06-22,08:01:43
39.9722533,116.32504,0,167.3,39621.3345486111,2008-06-22,08:01:45
39.9722266,116.3250016,0,167.3,39621.3345717593,2008-06-22,08:01:47
39.9722149,116.324985,0,164,39621.3345949074,2008-06-22,08:01:49
39.9722466,116.3249566,0,164,39621.3346180556,2008-06-22,08:01:51
39.97225,116.3249266,0,164,39621.3346412037,2008-06-22,08:01:53
39.9722299,116.3248849,0,164,39621.3346643519,2008-06-22,08:01:55
39.972205,116.3248566,0,160.8,39621.3346875,2008-06-22,08:01:57
39.9721933,116.3248183,0,160.8,39621.3347106481,2008-06-22,08:01:59
39.972195,116.3247799,0,160.8,39621.3347337963,2008-06-22,08:02:01
39.9722149,116.3247283,0,160.8,39621.3347569444,2008-06-22,08:02:03
39.972235,116.3246766,0,160.8,39621.3347800926,2008-06-22,08:02:05
39.9722333,116.3246483,0,160.8,39621.3348032407,2008-06-22,08:02:07
39.9722116,116.3246266,0,160.8,39621.3348263889,2008-06-22,08:02:09
39.9721933,116.3246016,0,160.8,39621.334849537,2008-06-22,08:02:11
39.9721766,116.3245833,0,160.8,39621.3348726852,2008-06-22,08:02:13
39.9721533,116.3245699,0,157.5,39621.3348958333,2008-06-22,08:02:15
39.9721266,116.3245716,0,157.5,39621.3349189815,2008-06-22,08:02:17
39.9721033,116.3245783,0,154.2,39621.3349421296,2008-06-22,08:02:19
39.9720999,116.3245483,0,154.2,39621.3349652778,2008-06-22,08:02:21
39.9720599,116.3245316,0,150.9,39621.3349884259,2008-06-22,08:02:23
39.9720216,116.3245516,0,150.9,39621.3350115741,2008-06-22,08:02:25
39.9719566,116.3246033,0,150.9,39621.3350347222,2008-06-22,08:02:27
39.971985,116.3245899,0,154.2,39621.3350578704,2008-06-22,08:02:29
39.9719499,116.3246249,0,154.2,39621.3351157407,2008-06-22,08:02:34
39.9719216,116.3246499,0,154.2,39621.3351388889,2008-06-22,08:02:36
39.9719233,116.32469,0,154.2,39621.335162037,2008-06-22,08:02:38
39.9719016,116.3247166,0,154.2,39621.3352083333,2008-06-22,08:02:42
39.9718816,116.324725,0,154.2,39621.3352314815,2008-06-22,08:02:44
39.9718249,116.3247433,0,154.2,39621.3352546296,2008-06-22,08:02:46
39.9718049,116.3247349,0,154.2,39621.3352777778,2008-06-22,08:02:48
39.9718199,116.3247633,0,154.2,39621.3353009259,2008-06-22,08:02:50
39.9718833,116.3248233,0,154.2,39621.3353240741,2008-06-22,08:02:52
39.9719349,116.3248516,0,154.2,39621.3353472222,2008-06-22,08:02:54
39.9719649,116.3248366,0,154.2,39621.3353703704,2008-06-22,08:02:56
39.9719616,116.3248499,0,154.2,39621.3353935185,2008-06-22,08:02:58
39.97194,116.3248783,0,154.2,39621.3354166667,2008-06-22,08:03:00
39.9719466,116.3248766,0,154.2,39621.3354398148,2008-06-22,08:03:02
39.9718899,116.3248766,0,154.2,39621.335462963,2008-06-22,08:03:04
39.9718366,116.3248516,0,154.2,39621.3354861111,2008-06-22,08:03:06
39.9718099,116.3248383,0,154.2,39621.3355092593,2008-06-22,08:03:08
39.9717783,116.3248349,0,154.2,39621.3355324074,2008-06-22,08:03:10
39.9717516,116.3248399,0,150.9,39621.3355555556,2008-06-22,08:03:12
39.9717233,116.324845,0,150.9,39621.3356018519,2008-06-22,08:03:16
39.971715,116.3248366,0,150.9,39621.335625,2008-06-22,08:03:18
39.9716849,116.3248166,0,150.9,39621.3356481481,2008-06-22,08:03:20
39.9716649,116.3247849,0,150.9,39621.3356712963,2008-06-22,08:03:22
39.971635,116.3247416,0,150.9,39621.3356944444,2008-06-22,08:03:24
39.9716233,116.3247083,0,150.9,39621.3357175926,2008-06-22,08:03:26
39.9716649,116.3247083,0,150.9,39621.3357407407,2008-06-22,08:03:28
39.9716816,116.3247116,0,150.9,39621.3357638889,2008-06-22,08:03:30
39.9716983,116.3247316,0,150.9,39621.335787037,2008-06-22,08:03:32
39.9717133,116.3247499,0,150.9,39621.3358101852,2008-06-22,08:03:34
39.9717266,116.3247499,0,150.9,39621.3358333333,2008-06-22,08:03:36
39.9717566,116.3247666,0,150.9,39621.3358564815,2008-06-22,08:03:38
39.9717716,116.324795,0,154.2,39621.3358796296,2008-06-22,08:03:40
39.971775,116.3248233,0,154.2,39621.3359027778,2008-06-22,08:03:42
39.9717949,116.324845,0,154.2,39621.3359259259,2008-06-22,08:03:44
39.9718099,116.32488,0,154.2,39621.3359490741,2008-06-22,08:03:46
39.9718249,116.3249249,0,154.2,39621.3359722222,2008-06-22,08:03:48
39.9718416,116.32495,0,154.2,39621.3359953704,2008-06-22,08:03:50
39.9718533,116.3249633,0,150.9,39621.3360185185,2008-06-22,08:03:52
39.97183,116.3249966,0,150.9,39621.3360416667,2008-06-22,08:03:54
39.9718433,116.3250249,0,150.9,39621.3360648148,2008-06-22,08:03:56
39.971855,116.3250499,0,150.9,39621.336087963,2008-06-22,08:03:58
39.97187,116.3250733,0,150.9,39621.3361111111,2008-06-22,08:04:00
39.9718666,116.3251149,0,150.9,39621.3361342593,2008-06-22,08:04:02
39.9718933,116.3251266,0,150.9,39621.3361574074,2008-06-22,08:04:04
39.971915,116.3251383,0,150.9,39621.3361805556,2008-06-22,08:04:06
39.9719966,116.3251366,0,150.9,39621.3362037037,2008-06-22,08:04:08
39.9720183,116.32514,0,150.9,39621.3362268518,2008-06-22,08:04:10
39.9720066,116.325145,0,147.6,39621.33625,2008-06-22,08:04:12
39.9719899,116.3251549,0,147.6,39621.3362731481,2008-06-22,08:04:14
39.9719783,116.3251716,0,150.9,39621.3362962963,2008-06-22,08:04:16
39.9719349,116.3251983,0,150.9,39621.3363194444,2008-06-22,08:04:18
39.9719,116.3252283,0,147.6,39621.3363425926,2008-06-22,08:04:20
39.9718483,116.3252349,0,147.6,39621.3363657407,2008-06-22,08:04:22
39.97179,116.3252366,0,147.6,39621.3363888889,2008-06-22,08:04:24
39.9717099,116.3252233,0,147.6,39621.336412037,2008-06-22,08:04:26
39.9716416,116.3251866,0,150.9,39621.3364351852,2008-06-22,08:04:28
39.9715216,116.3251733,0,150.9,39621.3364583333,2008-06-22,08:04:30
39.9714016,116.32514,0,150.9,39621.3364814815,2008-06-22,08:04:32
39.9712816,116.3250849,0,150.9,39621.3365046296,2008-06-22,08:04:34
39.97117,116.32502,0,150.9,39621.3365277778,2008-06-22,08:04:36
39.9710633,116.3250016,0,150.9,39621.3365509259,2008-06-22,08:04:38
39.9710099,116.3249749,0,150.9,39621.3365740741,2008-06-22,08:04:40
39.9709133,116.3249466,0,150.9,39621.3365972222,2008-06-22,08:04:42
39.9708016,116.3249016,0,150.9,39621.3366203704,2008-06-22,08:04:44
39.97072,116.3248549,0,150.9,39621.3366435185,2008-06-22,08:04:46
39.9706416,116.324775,0,150.9,39621.3366666667,2008-06-22,08:04:48
39.9705333,116.3246716,0,150.9,39621.3366898148,2008-06-22,08:04:50
39.9704316,116.3245633,0,150.9,39621.336712963,2008-06-22,08:04:52
39.9703399,116.3243816,0,150.9,39621.3367361111,2008-06-22,08:04:54
39.9702383,116.32418,0,150.9,39621.3367592593,2008-06-22,08:04:56
39.9700666,116.32425,0,150.9,39621.3367824074,2008-06-22,08:04:58
39.9699583,116.3241049,0,150.9,39621.3368055556,2008-06-22,08:05:00
39.96987,116.3239566,0,150.9,39621.3368287037,2008-06-22,08:05:02
39.9700316,116.3240349,0,147.6,39621.3368518518,2008-06-22,08:05:04
39.9701016,116.3240516,0,144.4,39621.336875,2008-06-22,08:05:06
39.9700283,116.3240433,0,141.1,39621.3368981481,2008-06-22,08:05:08
39.9698816,116.32404,0,141.1,39621.3369212963,2008-06-22,08:05:10
39.9697283,116.32408,0,137.8,39621.3369444444,2008-06-22,08:05:12
39.9695499,116.3240999,0,137.8,39621.3369675926,2008-06-22,08:05:14
39.9693583,116.32411,0,134.5,39621.3369907407,2008-06-22,08:05:16
39.9691816,116.3242333,0,128,39621.3370138889,2008-06-22,08:05:18
39.9690266,116.3241949,0,124.7,39621.337037037,2008-06-22,08:05:20
39.9687949,116.3240983,0,121.4,39621.3370601852,2008-06-22,08:05:22
39.96858,116.323905,0,118.1,39621.3370833333,2008-06-22,08:05:24
39.9683133,116.32378,0,114.8,39621.3371064815,2008-06-22,08:05:26
39.9680383,116.323625,0,111.5,39621.3371296296,2008-06-22,08:05:28
39.967765,116.3234016,0,111.5,39621.3371527778,2008-06-22,08:05:30
39.9674666,116.3231799,0,108.3,39621.3371759259,2008-06-22,08:05:32
39.9671333,116.3229999,0,105,39621.3371990741,2008-06-22,08:05:34
39.9668283,116.3227233,0,101.7,39621.3372222222,2008-06-22,08:05:36
39.9660566,116.3220916,0,88.6,39621.3372800926,2008-06-22,08:05:41
39.9652649,116.3213783,0,75.5,39621.337337963,2008-06-22,08:05:46
39.9645683,116.3204933,0,55.8,39621.3373958333,2008-06-22,08:05:51
39.9637283,116.3197899,0,26.2,39621.3374537037,2008-06-22,08:05:56
39.9628416,116.319085,0,-3.3,39621.3375115741,2008-06-22,08:06:01
39.9568583,116.31896,0,-502,39621.3378819444,2008-06-22,08:06:33
39.9565449,116.319555,0,-180.4,39621.3379050926,2008-06-22,08:06:35
39.9562483,116.3198,0,-85.3,39621.3379282407,2008-06-22,08:06:37
39.9559783,116.3200049,0,-49.2,39621.3379513889,2008-06-22,08:06:39
39.9556899,116.3202366,0,-32.8,39621.337974537,2008-06-22,08:06:41
39.955395,116.3205333,0,-23,39621.3379976852,2008-06-22,08:06:43
39.9550616,116.3209133,0,-16.4,39621.3380208333,2008-06-22,08:06:45
39.9549033,116.3213866,0,-16.4,39621.3380439815,2008-06-22,08:06:47
39.954245,116.3224583,0,-13.1,39621.3381018518,2008-06-22,08:06:52
39.9535349,116.3237983,0,-13.1,39621.3381597222,2008-06-22,08:06:57
39.9527683,116.3253866,0,-13.1,39621.3382175926,2008-06-22,08:07:02
39.9521366,116.3271233,0,-13.1,39621.338275463,2008-06-22,08:07:07
39.9517516,116.3289016,0,-16.4,39621.3383333333,2008-06-22,08:07:12
39.9514599,116.3306449,0,-26.2,39621.3383912037,2008-06-22,08:07:17
39.9512316,116.3323249,0,-39.4,39621.3384490741,2008-06-22,08:07:22
39.9510983,116.3338033,0,-59.1,39621.3385069444,2008-06-22,08:07:27
39.9509299,116.3352116,0,-88.6,39621.3385648148,2008-06-22,08:07:32
39.95077,116.3365316,0,-128,39621.3386226852,2008-06-22,08:07:37
39.9507416,116.3378683,0,-147.6,39621.3386805556,2008-06-22,08:07:42
39.9505833,116.3391783,0,-160.8,39621.3387384259,2008-06-22,08:07:47
39.9502033,116.3406166,0,-193.6,39621.3387962963,2008-06-22,08:07:52
39.9483199,116.3458183,0,-292,39621.3390509259,2008-06-22,08:08:14
39.9479483,116.347385,0,-308.4,39621.3391087963,2008-06-22,08:08:19
39.9473516,116.3490766,0,-328.1,39621.3391666667,2008-06-22,08:08:24
39.94662,116.3507849,0,-344.5,39621.339224537,2008-06-22,08:08:29
