# Supplementary material for: Research on differential privacy protection method based on user tendency
Source: PLoS One. 2023 Oct 26;18(10):e0288823. doi: 10.1371/journal.pone.0288823 (PMC10602288; doi:10.1371/journal.pone.0288823)
Supplement: S4 Data — (ZIP) [file pone.0288823.s004.zip › Data 5-4/112/Trajectory/20080622124701.plt]

Geolife trajectory
WGS 84
Altitude is in Feet
Reserved 3
0,2,255,My Track,0,0,2,8421376
0
39.9752066,116.3285433,0,3.3,39621.532650463,2008-06-22,12:47:01
39.9751766,116.3284683,0,19.7,39621.532662037,2008-06-22,12:47:02
39.9751566,116.3283616,0,42.7,39621.5326851852,2008-06-22,12:47:04
39.9752083,116.3282466,0,82,39621.5327314815,2008-06-22,12:47:08
39.9754816,116.3288399,0,118.1,39621.5327662037,2008-06-22,12:47:11
39.9755266,116.3289016,0,137.8,39621.5327893518,2008-06-22,12:47:13
39.9755666,116.3290316,0,144.4,39621.5328125,2008-06-22,12:47:15
39.9755749,116.3291383,0,144.4,39621.5328356481,2008-06-22,12:47:17
39.9755833,116.3292466,0,141.1,39621.5328587963,2008-06-22,12:47:19
39.9755799,116.3293466,0,137.8,39621.5328819444,2008-06-22,12:47:21
39.9755816,116.3294083,0,134.5,39621.5329050926,2008-06-22,12:47:23
39.9755733,116.3294716,0,131.2,39621.5329282407,2008-06-22,12:47:25
39.9755799,116.3295116,0,131.2,39621.5329513889,2008-06-22,12:47:27
39.9755766,116.3295699,0,128,39621.532974537,2008-06-22,12:47:29
39.97557,116.32961,0,128,39621.5329976852,2008-06-22,12:47:31
39.9755566,116.3296199,0,131.2,39621.5330208333,2008-06-22,12:47:33
39.9755383,116.3296583,0,128,39621.5330439815,2008-06-22,12:47:35
39.9755283,116.3297299,0,124.7,39621.5330671296,2008-06-22,12:47:37
39.9755183,116.3297749,0,124.7,39621.5330902778,2008-06-22,12:47:39
39.9754983,116.32982,0,121.4,39621.5331134259,2008-06-22,12:47:41
39.9754533,116.3297866,0,121.4,39621.5331365741,2008-06-22,12:47:43
39.9754533,116.3297866,0,121.4,39621.5331365741,2008-06-22,12:47:43
