# Supplementary material for: Research on differential privacy protection method based on user tendency
Source: PLoS One. 2023 Oct 26;18(10):e0288823. doi: 10.1371/journal.pone.0288823 (PMC10602288; doi:10.1371/journal.pone.0288823)
Supplement: S4 Data — (ZIP) [file pone.0288823.s004.zip › Data 5-4/112/Trajectory/20080623155147.plt]

Geolife trajectory
WGS 84
Altitude is in Feet
Reserved 3
0,2,255,My Track,0,0,2,8421376
0
39.9752233,116.3302449,0,114.8,39622.6609606481,2008-06-23,15:51:47
39.975195,116.3301866,0,114.8,39622.6609722222,2008-06-23,15:51:48
39.9751266,116.3301949,0,114.8,39622.6609953704,2008-06-23,15:51:50
39.9750849,116.3302066,0,114.8,39622.6610185185,2008-06-23,15:51:52
39.975095,116.3301833,0,114.8,39622.6610532407,2008-06-23,15:51:55
39.9751049,116.3301583,0,114.8,39622.6610763889,2008-06-23,15:51:57
39.9751066,116.3301783,0,114.8,39622.661099537,2008-06-23,15:51:59
39.9750983,116.3301949,0,114.8,39622.6611226852,2008-06-23,15:52:01
39.9751133,116.3301633,0,114.8,39622.6611458333,2008-06-23,15:52:03
39.9751283,116.3301266,0,114.8,39622.6611689815,2008-06-23,15:52:05
39.9751966,116.3301233,0,114.8,39622.6611921296,2008-06-23,15:52:07
39.9752183,116.3300633,0,114.8,39622.6612152778,2008-06-23,15:52:09
39.9752216,116.3300283,0,114.8,39622.6612384259,2008-06-23,15:52:11
39.9752133,116.3299499,0,114.8,39622.6612615741,2008-06-23,15:52:13
39.97521,116.329925,0,114.8,39622.6612847222,2008-06-23,15:52:15
39.9752449,116.3299149,0,114.8,39622.6613078704,2008-06-23,15:52:17
39.9752516,116.3298483,0,114.8,39622.6613310185,2008-06-23,15:52:19
39.9752616,116.3297999,0,114.8,39622.6613541667,2008-06-23,15:52:21
39.9752549,116.32977,0,114.8,39622.6613773148,2008-06-23,15:52:23
39.9752466,116.3297099,0,114.8,39622.661400463,2008-06-23,15:52:25
39.9752183,116.3296599,0,114.8,39622.6614236111,2008-06-23,15:52:27
39.9751816,116.3296366,0,114.8,39622.6614467593,2008-06-23,15:52:29
39.9751749,116.3296016,0,114.8,39622.6614699074,2008-06-23,15:52:31
39.9751716,116.3295783,0,114.8,39622.6614930556,2008-06-23,15:52:33
39.9751233,116.3295416,0,114.8,39622.6615162037,2008-06-23,15:52:35
39.9751133,116.3295133,0,114.8,39622.6615393519,2008-06-23,15:52:37
39.9750366,116.3294533,0,114.8,39622.6615625,2008-06-23,15:52:39
39.9750516,116.3294333,0,114.8,39622.6615856481,2008-06-23,15:52:41
39.9750899,116.32944,0,114.8,39622.6616087963,2008-06-23,15:52:43
39.9750966,116.3294116,0,114.8,39622.6616319444,2008-06-23,15:52:45
39.975135,116.3293916,0,114.8,39622.6616550926,2008-06-23,15:52:47
39.9751616,116.3293799,0,114.8,39622.6616782407,2008-06-23,15:52:49
39.9751733,116.3293533,0,114.8,39622.6617013889,2008-06-23,15:52:51
39.9752216,116.3293733,0,114.8,39622.661724537,2008-06-23,15:52:53
39.97519,116.3293233,0,114.8,39622.6617476852,2008-06-23,15:52:55
39.9751849,116.3292766,0,114.8,39622.6617708333,2008-06-23,15:52:57
39.9752216,116.3292499,0,114.8,39622.6617939815,2008-06-23,15:52:59
39.9751916,116.3292083,0,114.8,39622.6618171296,2008-06-23,15:53:01
39.9751983,116.3291783,0,114.8,39622.6618402778,2008-06-23,15:53:03
39.9752149,116.3291583,0,114.8,39622.6618634259,2008-06-23,15:53:05
39.9752383,116.3291333,0,114.8,39622.6618865741,2008-06-23,15:53:07
39.9752466,116.3291116,0,114.8,39622.6619097222,2008-06-23,15:53:09
39.9752533,116.3290749,0,114.8,39622.6619328704,2008-06-23,15:53:11
39.9752449,116.3290449,0,114.8,39622.6619560185,2008-06-23,15:53:13
39.9752266,116.3290166,0,114.8,39622.6619791667,2008-06-23,15:53:15
39.9752333,116.3290066,0,114.8,39622.6620023148,2008-06-23,15:53:17
39.9752233,116.3289983,0,114.8,39622.662025463,2008-06-23,15:53:19
39.9752566,116.3289833,0,114.8,39622.6620486111,2008-06-23,15:53:21
39.9753216,116.3289749,0,114.8,39622.6620717593,2008-06-23,15:53:23
39.9753399,116.3289366,0,114.8,39622.6620949074,2008-06-23,15:53:25
39.9753433,116.3289033,0,114.8,39622.6621180556,2008-06-23,15:53:27
39.9753483,116.3288849,0,114.8,39622.6621412037,2008-06-23,15:53:29
39.9753516,116.3288699,0,114.8,39622.6621643519,2008-06-23,15:53:31
39.9753483,116.3288433,0,114.8,39622.6621875,2008-06-23,15:53:33
39.9753549,116.3288149,0,118.1,39622.6622106481,2008-06-23,15:53:35
39.9753683,116.3287816,0,118.1,39622.6622337963,2008-06-23,15:53:37
39.9753883,116.3287583,0,118.1,39622.6622569444,2008-06-23,15:53:39
39.9754,116.3287349,0,118.1,39622.6622800926,2008-06-23,15:53:41
39.9754066,116.3287183,0,121.4,39622.6623032407,2008-06-23,15:53:43
39.9754116,116.3286966,0,121.4,39622.6623263889,2008-06-23,15:53:45
39.9754,116.3286716,0,121.4,39622.662349537,2008-06-23,15:53:47
39.975375,116.32865,0,121.4,39622.6623726852,2008-06-23,15:53:49
39.975375,116.3286283,0,121.4,39622.6623958333,2008-06-23,15:53:51
39.9753799,116.3286083,0,121.4,39622.6624189815,2008-06-23,15:53:53
39.9753783,116.3285666,0,124.7,39622.6624421296,2008-06-23,15:53:55
39.9753799,116.3285349,0,124.7,39622.6624652778,2008-06-23,15:53:57
39.9753816,116.3285083,0,124.7,39622.6624884259,2008-06-23,15:53:59
39.9753733,116.3284883,0,124.7,39622.6625115741,2008-06-23,15:54:01
39.9753783,116.3284683,0,124.7,39622.6625347222,2008-06-23,15:54:03
39.9753783,116.3284333,0,128,39622.6625578704,2008-06-23,15:54:05
39.9753833,116.3284033,0,128,39622.6625810185,2008-06-23,15:54:07
39.9753883,116.328375,0,128,39622.6626041667,2008-06-23,15:54:09
39.9753883,116.3283516,0,128,39622.6626273148,2008-06-23,15:54:11
39.97539,116.3283283,0,128,39622.662650463,2008-06-23,15:54:13
39.9753916,116.3283066,0,131.2,39622.6626736111,2008-06-23,15:54:15
39.9754016,116.3282816,0,131.2,39622.6626967593,2008-06-23,15:54:17
39.9754016,116.3282533,0,131.2,39622.6627199074,2008-06-23,15:54:19
39.9754066,116.3282316,0,131.2,39622.6627430556,2008-06-23,15:54:21
39.9754083,116.3282049,0,134.5,39622.6627662037,2008-06-23,15:54:23
39.9754066,116.3281783,0,134.5,39622.6627893519,2008-06-23,15:54:25
39.9754,116.3281516,0,137.8,39622.6628125,2008-06-23,15:54:27
39.9753933,116.328125,0,141.1,39622.6628356481,2008-06-23,15:54:29
39.97539,116.3280999,0,141.1,39622.6628587963,2008-06-23,15:54:31
39.9753933,116.3280699,0,144.4,39622.6628819444,2008-06-23,15:54:33
39.9753916,116.3280366,0,144.4,39622.6629050926,2008-06-23,15:54:35
39.9753883,116.3280066,0,147.6,39622.6629282407,2008-06-23,15:54:37
39.9753849,116.3279833,0,150.9,39622.6629513889,2008-06-23,15:54:39
39.9753833,116.3279566,0,154.2,39622.662974537,2008-06-23,15:54:41
39.9753816,116.3279249,0,154.2,39622.6629976852,2008-06-23,15:54:43
39.9753833,116.3278866,0,160.8,39622.6630208333,2008-06-23,15:54:45
39.9753699,116.3278583,0,164,39622.6630439815,2008-06-23,15:54:47
39.9753566,116.3278383,0,164,39622.6630671296,2008-06-23,15:54:49
39.9753383,116.3278349,0,167.3,39622.6630902778,2008-06-23,15:54:51
39.9753116,116.3278366,0,167.3,39622.6631134259,2008-06-23,15:54:53
39.9752916,116.3278433,0,167.3,39622.6631365741,2008-06-23,15:54:55
39.975275,116.32785,0,170.6,39622.6631597222,2008-06-23,15:54:57
39.9752483,116.3278583,0,170.6,39622.6631828704,2008-06-23,15:54:59
39.9752216,116.3278733,0,173.9,39622.6632060185,2008-06-23,15:55:01
39.9752016,116.3278766,0,173.9,39622.6632291667,2008-06-23,15:55:03
39.9751866,116.3278733,0,177.2,39622.6632523148,2008-06-23,15:55:05
39.9751866,116.3278733,0,177.2,39622.663275463,2008-06-23,15:55:07
39.9751866,116.3278799,0,180.4,39622.6632986111,2008-06-23,15:55:09
39.9751683,116.3278783,0,180.4,39622.6633217593,2008-06-23,15:55:11
39.97515,116.3278783,0,180.4,39622.6633449074,2008-06-23,15:55:13
39.9751299,116.3278799,0,180.4,39622.6633680556,2008-06-23,15:55:15
39.9751083,116.3278766,0,180.4,39622.6633912037,2008-06-23,15:55:17
39.9750866,116.3278699,0,180.4,39622.6634143519,2008-06-23,15:55:19
39.9750666,116.3278599,0,180.4,39622.6634375,2008-06-23,15:55:21
39.9750483,116.3278533,0,180.4,39622.6634606481,2008-06-23,15:55:23
39.9750233,116.3278383,0,180.4,39622.6634837963,2008-06-23,15:55:25
39.975,116.3278283,0,180.4,39622.6635069444,2008-06-23,15:55:27
39.9749749,116.3278249,0,177.2,39622.6635300926,2008-06-23,15:55:29
39.9749583,116.3278066,0,177.2,39622.6635532407,2008-06-23,15:55:31
39.9749483,116.3277816,0,177.2,39622.6635763889,2008-06-23,15:55:33
39.97494,116.3277499,0,177.2,39622.663599537,2008-06-23,15:55:35
39.97494,116.32771,0,177.2,39622.6636226852,2008-06-23,15:55:37
39.9749333,116.3276599,0,177.2,39622.6636458333,2008-06-23,15:55:39
39.9749216,116.3276066,0,180.4,39622.6636689815,2008-06-23,15:55:41
39.9749133,116.3275649,0,177.2,39622.6636921296,2008-06-23,15:55:43
39.974925,116.3275199,0,177.2,39622.6637152778,2008-06-23,15:55:45
39.9749366,116.3274716,0,177.2,39622.6637384259,2008-06-23,15:55:47
39.9749416,116.32741,0,173.9,39622.6637615741,2008-06-23,15:55:49
39.9749483,116.3273716,0,170.6,39622.6637847222,2008-06-23,15:55:51
39.9749483,116.3273466,0,167.3,39622.6638078704,2008-06-23,15:55:53
39.9749433,116.327325,0,164,39622.6638310185,2008-06-23,15:55:55
39.9749349,116.3273233,0,160.8,39622.6638541667,2008-06-23,15:55:57
39.9749083,116.3273333,0,160.8,39622.6638773148,2008-06-23,15:55:59
39.9748966,116.3273549,0,164,39622.663900463,2008-06-23,15:56:01
39.9748966,116.3273899,0,164,39622.6639236111,2008-06-23,15:56:03
39.974885,116.3274149,0,167.3,39622.6639467593,2008-06-23,15:56:05
39.9748683,116.3274433,0,170.6,39622.6639699074,2008-06-23,15:56:07
39.9748533,116.3274699,0,173.9,39622.6639930556,2008-06-23,15:56:09
39.9748316,116.3274749,0,177.2,39622.6640162037,2008-06-23,15:56:11
39.9748116,116.3274716,0,177.2,39622.6640393519,2008-06-23,15:56:13
39.9747866,116.3274533,0,177.2,39622.6640625,2008-06-23,15:56:15
39.9747633,116.3274399,0,177.2,39622.6640856481,2008-06-23,15:56:17
39.9747416,116.3274349,0,177.2,39622.6641087963,2008-06-23,15:56:19
39.9747183,116.3274316,0,177.2,39622.6641319444,2008-06-23,15:56:21
39.9746949,116.3274383,0,177.2,39622.6641550926,2008-06-23,15:56:23
39.974675,116.327445,0,180.4,39622.6641782407,2008-06-23,15:56:25
39.9746549,116.3274633,0,187,39622.6642013889,2008-06-23,15:56:27
39.9746383,116.327465,0,190.3,39622.664224537,2008-06-23,15:56:29
39.9746183,116.3274833,0,196.9,39622.6642476852,2008-06-23,15:56:31
39.9745966,116.3275033,0,203.4,39622.6642708333,2008-06-23,15:56:33
39.9745766,116.3274983,0,200.1,39622.6642939815,2008-06-23,15:56:35
39.9745583,116.3275016,0,203.4,39622.6643171296,2008-06-23,15:56:37
39.9745383,116.3275133,0,210,39622.6643402778,2008-06-23,15:56:39
39.9745166,116.3275183,0,213.3,39622.6643634259,2008-06-23,15:56:41
39.974495,116.3275249,0,213.3,39622.6643865741,2008-06-23,15:56:43
39.974475,116.3275299,0,213.3,39622.6644097222,2008-06-23,15:56:45
39.9744566,116.3275283,0,213.3,39622.6644328704,2008-06-23,15:56:47
39.974435,116.3275383,0,213.3,39622.6644560185,2008-06-23,15:56:49
39.9744166,116.3275416,0,213.3,39622.6644791667,2008-06-23,15:56:51
39.9744016,116.3275649,0,216.5,39622.6645023148,2008-06-23,15:56:53
39.9743833,116.3275866,0,219.8,39622.664525463,2008-06-23,15:56:55
39.9743633,116.3276216,0,226.4,39622.6645486111,2008-06-23,15:56:57
39.974325,116.3276716,0,232.9,39622.6645717593,2008-06-23,15:56:59
39.9742999,116.32771,0,236.2,39622.6645949074,2008-06-23,15:57:01
39.974295,116.3276999,0,239.5,39622.6646180556,2008-06-23,15:57:03
39.974285,116.3277083,0,239.5,39622.6646412037,2008-06-23,15:57:05
39.9742749,116.3277049,0,239.5,39622.6646643518,2008-06-23,15:57:07
39.9742783,116.3276649,0,242.8,39622.6646875,2008-06-23,15:57:09
39.9742616,116.3276699,0,242.8,39622.6647106481,2008-06-23,15:57:11
39.9742599,116.327655,0,242.8,39622.6647337963,2008-06-23,15:57:13
39.9742633,116.32764,0,246.1,39622.6647569444,2008-06-23,15:57:15
39.9742766,116.3276449,0,249.3,39622.6647800926,2008-06-23,15:57:17
39.9742666,116.3276466,0,249.3,39622.6648032407,2008-06-23,15:57:19
39.9742416,116.3276633,0,252.6,39622.6648263889,2008-06-23,15:57:21
39.9741833,116.3276466,0,246.1,39622.664849537,2008-06-23,15:57:23
39.9741333,116.3276116,0,242.8,39622.6648726852,2008-06-23,15:57:25
39.9740949,116.3275716,0,239.5,39622.6648958333,2008-06-23,15:57:27
39.9740633,116.3275416,0,236.2,39622.6649189815,2008-06-23,15:57:29
39.97403,116.3275199,0,232.9,39622.6649421296,2008-06-23,15:57:31
39.9740033,116.3275133,0,232.9,39622.6649652778,2008-06-23,15:57:33
39.973975,116.3275183,0,232.9,39622.6649884259,2008-06-23,15:57:35
39.9739416,116.327515,0,229.7,39622.6650115741,2008-06-23,15:57:37
39.9739116,116.3275216,0,229.7,39622.6650347222,2008-06-23,15:57:39
39.9738783,116.3275433,0,226.4,39622.6650578704,2008-06-23,15:57:41
39.9738516,116.3275566,0,226.4,39622.6650810185,2008-06-23,15:57:43
39.9738316,116.3275666,0,226.4,39622.6651041667,2008-06-23,15:57:45
39.9738066,116.327585,0,226.4,39622.6651273148,2008-06-23,15:57:47
39.9737866,116.3275966,0,229.7,39622.665150463,2008-06-23,15:57:49
39.9737633,116.3276133,0,229.7,39622.6651736111,2008-06-23,15:57:51
39.9737433,116.3276149,0,232.9,39622.6651967593,2008-06-23,15:57:53
39.97372,116.3276133,0,232.9,39622.6652199074,2008-06-23,15:57:55
39.9736999,116.32762,0,236.2,39622.6652430556,2008-06-23,15:57:57
39.9736833,116.3276183,0,232.9,39622.6652662037,2008-06-23,15:57:59
39.9736716,116.3276083,0,232.9,39622.6652893518,2008-06-23,15:58:01
39.9736749,116.3275883,0,232.9,39622.6653125,2008-06-23,15:58:03
39.9736783,116.3275866,0,236.2,39622.6653472222,2008-06-23,15:58:06
39.9736849,116.3275899,0,239.5,39622.6653703704,2008-06-23,15:58:08
39.9736333,116.32757,0,239.5,39622.6653935185,2008-06-23,15:58:10
39.9736049,116.3275733,0,239.5,39622.6654166667,2008-06-23,15:58:12
39.9735766,116.327585,0,242.8,39622.6654398148,2008-06-23,15:58:14
39.9735433,116.3275866,0,242.8,39622.665462963,2008-06-23,15:58:16
39.973525,116.3275933,0,242.8,39622.6654861111,2008-06-23,15:58:18
39.9735,116.3276016,0,242.8,39622.6655092593,2008-06-23,15:58:20
39.97347,116.3276133,0,246.1,39622.6655324074,2008-06-23,15:58:22
39.9734416,116.3276349,0,246.1,39622.6655555556,2008-06-23,15:58:24
39.9734083,116.3276516,0,249.3,39622.6655787037,2008-06-23,15:58:26
39.9733899,116.3276949,0,249.3,39622.6656018518,2008-06-23,15:58:28
39.9733683,116.3277499,0,252.6,39622.665625,2008-06-23,15:58:30
39.9733416,116.3277716,0,255.9,39622.6656481481,2008-06-23,15:58:32
39.9733166,116.3278083,0,255.9,39622.6656712963,2008-06-23,15:58:34
39.9732916,116.32785,0,259.2,39622.6656944444,2008-06-23,15:58:36
39.9732666,116.3278799,0,259.2,39622.6657175926,2008-06-23,15:58:38
39.9732433,116.3279216,0,262.5,39622.6657407407,2008-06-23,15:58:40
39.9732183,116.3279499,0,262.5,39622.6657638889,2008-06-23,15:58:42
39.97319,116.3279749,0,262.5,39622.665787037,2008-06-23,15:58:44
39.9731633,116.3279966,0,265.7,39622.6658101852,2008-06-23,15:58:46
39.9731433,116.3280066,0,269,39622.6658333333,2008-06-23,15:58:48
39.9731266,116.3280199,0,269,39622.6658564815,2008-06-23,15:58:50
39.9731166,116.3280333,0,269,39622.6658796296,2008-06-23,15:58:52
39.9731133,116.3280366,0,269,39622.6659027778,2008-06-23,15:58:54
39.9731149,116.3280383,0,269,39622.6659259259,2008-06-23,15:58:56
39.9731149,116.3280199,0,272.3,39622.6659490741,2008-06-23,15:58:58
39.97309,116.3280099,0,272.3,39622.6659722222,2008-06-23,15:59:00
39.9730833,116.3279766,0,272.3,39622.6659953704,2008-06-23,15:59:02
39.9730466,116.3279616,0,272.3,39622.6660185185,2008-06-23,15:59:04
39.9730216,116.3279483,0,272.3,39622.6660416667,2008-06-23,15:59:06
39.9729416,116.327935,0,272.3,39622.6660648148,2008-06-23,15:59:08
39.9729283,116.3279183,0,272.3,39622.666087963,2008-06-23,15:59:10
39.9729016,116.3279116,0,272.3,39622.6661111111,2008-06-23,15:59:12
39.9728166,116.3279,0,275.6,39622.6661342593,2008-06-23,15:59:14
39.9727533,116.3278933,0,275.6,39622.6661574074,2008-06-23,15:59:16
39.9726916,116.3278716,0,275.6,39622.6661805556,2008-06-23,15:59:18
39.9726583,116.3278616,0,275.6,39622.6662037037,2008-06-23,15:59:20
39.97264,116.3278899,0,275.6,39622.6662268518,2008-06-23,15:59:22
39.9726199,116.3279183,0,278.9,39622.66625,2008-06-23,15:59:24
39.9725916,116.3279149,0,278.9,39622.6662731481,2008-06-23,15:59:26
39.972585,116.3279416,0,278.9,39622.6662962963,2008-06-23,15:59:28
39.972575,116.3279299,0,278.9,39622.6663194444,2008-06-23,15:59:30
39.972555,116.3279316,0,278.9,39622.6663425926,2008-06-23,15:59:32
39.9725466,116.3279266,0,278.9,39622.6663657407,2008-06-23,15:59:34
39.9725216,116.3279133,0,278.9,39622.6663888889,2008-06-23,15:59:36
39.972515,116.3278699,0,278.9,39622.666412037,2008-06-23,15:59:38
39.972515,116.3278199,0,278.9,39622.6664351852,2008-06-23,15:59:40
39.9724983,116.3277699,0,278.9,39622.6664583333,2008-06-23,15:59:42
39.9725133,116.3276783,0,278.9,39622.6664814815,2008-06-23,15:59:44
39.9725199,116.3275899,0,278.9,39622.6665046296,2008-06-23,15:59:46
39.97257,116.3274716,0,282.2,39622.6665277778,2008-06-23,15:59:48
39.9725966,116.3273966,0,282.2,39622.6665509259,2008-06-23,15:59:50
39.9725899,116.3273283,0,282.2,39622.6665740741,2008-06-23,15:59:52
39.9726099,116.3272799,0,282.2,39622.6665972222,2008-06-23,15:59:54
39.9725983,116.3272133,0,282.2,39622.6666203704,2008-06-23,15:59:56
39.972575,116.3271916,0,282.2,39622.6666435185,2008-06-23,15:59:58
39.9725499,116.3271449,0,285.4,39622.6666666667,2008-06-23,16:00:00
39.9725483,116.3271133,0,285.4,39622.6666898148,2008-06-23,16:00:02
39.9725533,116.3270983,0,285.4,39622.666712963,2008-06-23,16:00:04
39.972545,116.3270966,0,285.4,39622.6667361111,2008-06-23,16:00:06
39.9725533,116.3271083,0,285.4,39622.6667824074,2008-06-23,16:00:10
39.9725483,116.3271049,0,285.4,39622.6668055556,2008-06-23,16:00:12
39.9725433,116.3271049,0,285.4,39622.6668287037,2008-06-23,16:00:14
39.9725433,116.3271049,0,285.4,39622.6671990741,2008-06-23,16:00:46
39.9725466,116.3271099,0,285.4,39622.6672222222,2008-06-23,16:00:48
39.9725466,116.3270983,0,285.4,39622.6672453704,2008-06-23,16:00:50
39.9725499,116.3270983,0,285.4,39622.668275463,2008-06-23,16:02:19
39.9725499,116.3270983,0,285.4,39622.6690277778,2008-06-23,16:03:24
39.9725416,116.3270916,0,285.4,39622.6690509259,2008-06-23,16:03:26
39.972545,116.3270699,0,285.4,39622.6690740741,2008-06-23,16:03:28
39.9725583,116.3270566,0,285.4,39622.6690972222,2008-06-23,16:03:30
39.9725516,116.3270366,0,285.4,39622.6693402778,2008-06-23,16:03:51
39.972545,116.3270266,0,285.4,39622.6693634259,2008-06-23,16:03:53
39.9725316,116.3270183,0,285.4,39622.6693865741,2008-06-23,16:03:55
39.9725083,116.3269833,0,285.4,39622.6694097222,2008-06-23,16:03:57
39.9725116,116.3269283,0,285.4,39622.6694328704,2008-06-23,16:03:59
39.9725249,116.3268833,0,285.4,39622.6694560185,2008-06-23,16:04:01
39.97253,116.3268416,0,285.4,39622.6694791667,2008-06-23,16:04:03
39.9725199,116.3268216,0,285.4,39622.6695023148,2008-06-23,16:04:05
39.9725183,116.3267933,0,285.4,39622.669525463,2008-06-23,16:04:07
39.9725266,116.3267716,0,285.4,39622.6695486111,2008-06-23,16:04:09
39.97253,116.3267516,0,285.4,39622.6695717593,2008-06-23,16:04:11
39.9725333,116.3267249,0,285.4,39622.6695949074,2008-06-23,16:04:13
39.9725416,116.3267083,0,285.4,39622.6696180556,2008-06-23,16:04:15
39.9725366,116.3266999,0,285.4,39622.6696412037,2008-06-23,16:04:17
39.9725233,116.3266699,0,285.4,39622.6696643519,2008-06-23,16:04:19
39.9725199,116.3266516,0,285.4,39622.6696875,2008-06-23,16:04:21
39.9724883,116.3266116,0,285.4,39622.6697106481,2008-06-23,16:04:23
39.9724833,116.3265849,0,285.4,39622.6697337963,2008-06-23,16:04:25
39.9724566,116.3265533,0,285.4,39622.6697569444,2008-06-23,16:04:27
39.9724633,116.3265333,0,285.4,39622.6697800926,2008-06-23,16:04:29
39.9724699,116.3264966,0,285.4,39622.6698032407,2008-06-23,16:04:31
39.9724633,116.326485,0,285.4,39622.6698263889,2008-06-23,16:04:33
39.9724666,116.3264766,0,285.4,39622.669849537,2008-06-23,16:04:35
39.9724783,116.32645,0,285.4,39622.6698726852,2008-06-23,16:04:37
39.9724816,116.3264316,0,285.4,39622.6698958333,2008-06-23,16:04:39
39.9725033,116.3264066,0,285.4,39622.6699189815,2008-06-23,16:04:41
39.9725183,116.3263949,0,285.4,39622.6699421296,2008-06-23,16:04:43
39.9725216,116.3263833,0,285.4,39622.6699652778,2008-06-23,16:04:45
39.9725216,116.3263699,0,285.4,39622.6699884259,2008-06-23,16:04:47
39.9725266,116.32633,0,285.4,39622.6700115741,2008-06-23,16:04:49
39.9725199,116.3262899,0,285.4,39622.6700347222,2008-06-23,16:04:51
39.9725099,116.3262833,0,285.4,39622.6700578704,2008-06-23,16:04:53
39.9724916,116.3262466,0,285.4,39622.6700810185,2008-06-23,16:04:55
39.9725,116.3262266,0,285.4,39622.6701041667,2008-06-23,16:04:57
39.9725116,116.3262333,0,285.4,39622.6701273148,2008-06-23,16:04:59
39.9725166,116.3262166,0,285.4,39622.670150463,2008-06-23,16:05:01
39.9725266,116.3261599,0,285.4,39622.6701736111,2008-06-23,16:05:03
39.9725233,116.3261449,0,285.4,39622.6701967593,2008-06-23,16:05:05
39.9725366,116.3261316,0,285.4,39622.6702199074,2008-06-23,16:05:07
39.9725566,116.3261033,0,285.4,39622.6702430556,2008-06-23,16:05:09
39.9725583,116.3260683,0,285.4,39622.6702662037,2008-06-23,16:05:11
39.972555,116.3260766,0,285.4,39622.6702893519,2008-06-23,16:05:13
39.97257,116.3260599,0,288.7,39622.6703125,2008-06-23,16:05:15
39.9725533,116.3260233,0,288.7,39622.6703356481,2008-06-23,16:05:17
39.9725316,116.326,0,288.7,39622.6703703704,2008-06-23,16:05:20
39.9725316,116.32598,0,288.7,39622.6703935185,2008-06-23,16:05:22
39.9725516,116.3259533,0,288.7,39622.6704166667,2008-06-23,16:05:24
39.9725716,116.3259016,0,288.7,39622.6704513889,2008-06-23,16:05:27
39.9725783,116.3258666,0,288.7,39622.670474537,2008-06-23,16:05:29
39.9725533,116.3258466,0,288.7,39622.6704976852,2008-06-23,16:05:31
39.9725566,116.3258283,0,288.7,39622.6705324074,2008-06-23,16:05:34
39.9725799,116.3257966,0,292,39622.6705555556,2008-06-23,16:05:36
39.9725899,116.3257816,0,292,39622.6705787037,2008-06-23,16:05:38
39.9725883,116.3257599,0,292,39622.6706018519,2008-06-23,16:05:40
39.9725899,116.3257249,0,292,39622.670625,2008-06-23,16:05:42
39.972575,116.3257416,0,292,39622.6706481481,2008-06-23,16:05:44
39.9725466,116.3257299,0,295.3,39622.6706828704,2008-06-23,16:05:47
39.9725383,116.3257066,0,295.3,39622.6707060185,2008-06-23,16:05:49
39.9725249,116.3256749,0,295.3,39622.6707291667,2008-06-23,16:05:51
39.9725033,116.3256416,0,295.3,39622.6707523148,2008-06-23,16:05:53
39.9725016,116.3256066,0,295.3,39622.670775463,2008-06-23,16:05:55
39.9724516,116.3255349,0,295.3,39622.6707986111,2008-06-23,16:05:57
39.9724733,116.3255199,0,295.3,39622.6708217593,2008-06-23,16:05:59
39.9724283,116.3254799,0,295.3,39622.6708564815,2008-06-23,16:06:02
39.9724166,116.3254449,0,295.3,39622.6708796296,2008-06-23,16:06:04
39.9724216,116.3254116,0,295.3,39622.6709027778,2008-06-23,16:06:06
39.9724283,116.3253949,0,295.3,39622.6709259259,2008-06-23,16:06:08
39.972435,116.3253666,0,295.3,39622.6709490741,2008-06-23,16:06:10
39.9724383,116.32535,0,298.6,39622.6709722222,2008-06-23,16:06:12
39.9723949,116.3253583,0,298.6,39622.6709953704,2008-06-23,16:06:14
39.9723799,116.3253483,0,298.6,39622.6710185185,2008-06-23,16:06:16
39.9723666,116.3253266,0,298.6,39622.6710416667,2008-06-23,16:06:18
39.9723583,116.3253133,0,298.6,39622.6710648148,2008-06-23,16:06:20
39.9723716,116.3252916,0,298.6,39622.671087963,2008-06-23,16:06:22
39.9723866,116.3252749,0,298.6,39622.6711111111,2008-06-23,16:06:24
39.9724166,116.3252583,0,298.6,39622.6711342593,2008-06-23,16:06:26
39.9724366,116.325245,0,298.6,39622.6711574074,2008-06-23,16:06:28
39.9724516,116.32523,0,298.6,39622.6711805556,2008-06-23,16:06:30
39.9724549,116.325215,0,298.6,39622.6712037037,2008-06-23,16:06:32
39.9724549,116.3251849,0,298.6,39622.6712268519,2008-06-23,16:06:34
39.9724666,116.3251616,0,298.6,39622.67125,2008-06-23,16:06:36
39.972505,116.3251433,0,298.6,39622.6712731481,2008-06-23,16:06:38
39.97253,116.3251216,0,298.6,39622.6712962963,2008-06-23,16:06:40
39.97253,116.32511,0,298.6,39622.6713194444,2008-06-23,16:06:42
39.9725499,116.3250833,0,298.6,39622.6713425926,2008-06-23,16:06:44
39.9725466,116.3250583,0,301.8,39622.6713657407,2008-06-23,16:06:46
39.9725316,116.3250316,0,301.8,39622.6713888889,2008-06-23,16:06:48
39.9725266,116.3249899,0,301.8,39622.671412037,2008-06-23,16:06:50
39.9725133,116.32495,0,301.8,39622.6714351852,2008-06-23,16:06:52
39.9725066,116.3249183,0,301.8,39622.6714583333,2008-06-23,16:06:54
39.9725016,116.3248949,0,301.8,39622.6714814815,2008-06-23,16:06:56
39.9724983,116.32488,0,301.8,39622.6715046296,2008-06-23,16:06:58
39.9724833,116.3248683,0,301.8,39622.6715277778,2008-06-23,16:07:00
39.9724499,116.3248383,0,301.8,39622.6715509259,2008-06-23,16:07:02
39.9724399,116.3248183,0,301.8,39622.6715740741,2008-06-23,16:07:04
39.9724216,116.3248049,0,301.8,39622.6715972222,2008-06-23,16:07:06
39.9724166,116.3247899,0,301.8,39622.6716203704,2008-06-23,16:07:08
39.9723999,116.3247583,0,298.6,39622.6716550926,2008-06-23,16:07:11
39.9723883,116.3247266,0,298.6,39622.6716782407,2008-06-23,16:07:13
39.9723683,116.3246933,0,298.6,39622.6717013889,2008-06-23,16:07:15
39.9723533,116.3246483,0,298.6,39622.671724537,2008-06-23,16:07:17
39.9723483,116.3246099,0,298.6,39622.6717476852,2008-06-23,16:07:19
39.9723416,116.3245716,0,298.6,39622.6717708333,2008-06-23,16:07:21
39.9723333,116.3245516,0,298.6,39622.6717939815,2008-06-23,16:07:23
39.9723249,116.3245383,0,298.6,39622.6718171296,2008-06-23,16:07:25
39.9723116,116.3245399,0,298.6,39622.6718402778,2008-06-23,16:07:27
39.97228,116.3245666,0,298.6,39622.6718634259,2008-06-23,16:07:29
39.9722549,116.3245749,0,298.6,39622.6718865741,2008-06-23,16:07:31
39.9722216,116.324585,0,298.6,39622.6719097222,2008-06-23,16:07:33
39.9721883,116.3245833,0,301.8,39622.6719328704,2008-06-23,16:07:35
39.9721383,116.3245699,0,301.8,39622.6719560185,2008-06-23,16:07:37
39.9721016,116.3245599,0,301.8,39622.6719791667,2008-06-23,16:07:39
39.9720916,116.3245783,0,301.8,39622.6720023148,2008-06-23,16:07:41
39.972055,116.3245966,0,298.6,39622.672025463,2008-06-23,16:07:43
39.97204,116.3245933,0,301.8,39622.6720486111,2008-06-23,16:07:45
39.9720016,116.3245883,0,301.8,39622.6720717593,2008-06-23,16:07:47
39.9719583,116.3245816,0,301.8,39622.6720949074,2008-06-23,16:07:49
39.971925,116.3245966,0,301.8,39622.6721180556,2008-06-23,16:07:51
39.9719083,116.3245983,0,301.8,39622.6721412037,2008-06-23,16:07:53
39.9718866,116.3246083,0,301.8,39622.6721643518,2008-06-23,16:07:55
39.971855,116.32462,0,301.8,39622.6721875,2008-06-23,16:07:57
39.97183,116.3246299,0,301.8,39622.6722106481,2008-06-23,16:07:59
39.9718083,116.3246249,0,301.8,39622.6722337963,2008-06-23,16:08:01
39.9718,116.3246149,0,301.8,39622.6722569444,2008-06-23,16:08:03
39.9718066,116.3246083,0,301.8,39622.6722800926,2008-06-23,16:08:05
39.9717966,116.3245749,0,301.8,39622.6723032407,2008-06-23,16:08:07
39.9717866,116.3245866,0,301.8,39622.6723263889,2008-06-23,16:08:09
39.9717799,116.3245983,0,301.8,39622.672349537,2008-06-23,16:08:11
39.9717949,116.3246216,0,301.8,39622.6723726852,2008-06-23,16:08:13
39.9717966,116.3246399,0,301.8,39622.6723958333,2008-06-23,16:08:15
39.9718,116.3246666,0,301.8,39622.6724189815,2008-06-23,16:08:17
39.9718199,116.3246716,0,305.1,39622.6724884259,2008-06-23,16:08:23
39.9718116,116.3246833,0,305.1,39622.6725115741,2008-06-23,16:08:25
39.9718016,116.3246999,0,305.1,39622.6725347222,2008-06-23,16:08:27
39.97179,116.324725,0,305.1,39622.6725578704,2008-06-23,16:08:29
39.9717866,116.3247449,0,305.1,39622.6725810185,2008-06-23,16:08:31
39.9717883,116.3247533,0,305.1,39622.6726041667,2008-06-23,16:08:33
39.9718016,116.3247616,0,305.1,39622.6726273148,2008-06-23,16:08:35
39.9718099,116.3247733,0,305.1,39622.672650463,2008-06-23,16:08:37
39.9717983,116.3248083,0,305.1,39622.6726736111,2008-06-23,16:08:39
39.9718016,116.3248249,0,305.1,39622.6726967593,2008-06-23,16:08:41
39.9718,116.3248383,0,305.1,39622.6727199074,2008-06-23,16:08:43
39.9718266,116.3248533,0,305.1,39622.6727430556,2008-06-23,16:08:45
39.9718616,116.3248766,0,305.1,39622.6727662037,2008-06-23,16:08:47
39.9718916,116.3248949,0,305.1,39622.6727893518,2008-06-23,16:08:49
39.9719066,116.3249283,0,305.1,39622.6728125,2008-06-23,16:08:51
39.9719116,116.3249649,0,305.1,39622.6728356481,2008-06-23,16:08:53
39.9719083,116.324985,0,305.1,39622.6728587963,2008-06-23,16:08:55
39.9719016,116.3250083,0,305.1,39622.6728819444,2008-06-23,16:08:57
39.9719016,116.32504,0,305.1,39622.6729050926,2008-06-23,16:08:59
39.9719099,116.32507,0,305.1,39622.6729282407,2008-06-23,16:09:01
39.9719116,116.3250849,0,305.1,39622.6729513889,2008-06-23,16:09:03
39.9719166,116.32509,0,305.1,39622.6730555556,2008-06-23,16:09:12
39.971915,116.3250816,0,305.1,39622.6732060185,2008-06-23,16:09:25
39.971915,116.3250816,0,305.1,39622.6732523148,2008-06-23,16:09:29
39.9719099,116.32509,0,305.1,39622.673275463,2008-06-23,16:09:31
39.9718916,116.3251216,0,305.1,39622.6732986111,2008-06-23,16:09:33
39.9718533,116.325175,0,305.1,39622.6733217593,2008-06-23,16:09:35
