# Supplementary material for: Research on differential privacy protection method based on user tendency
Source: PLoS One. 2023 Oct 26;18(10):e0288823. doi: 10.1371/journal.pone.0288823 (PMC10602288; doi:10.1371/journal.pone.0288823)
Supplement: S4 Data — (ZIP) [file pone.0288823.s004.zip › Data 5-4/112/Trajectory/20080624011215.plt]

Geolife trajectory
WGS 84
Altitude is in Feet
Reserved 3
0,2,255,My Track,0,0,2,8421376
0
39.97536,116.3253866,0,3943.6,39623.0501736111,2008-06-24,01:12:15
39.97536,116.325385,0,3943.6,39623.0501851852,2008-06-24,01:12:16
39.9753549,116.3253833,0,3943.6,39623.0502083333,2008-06-24,01:12:18
39.975375,116.3253633,0,3943.6,39623.0502314815,2008-06-24,01:12:20
39.9753966,116.3253383,0,3943.6,39623.0502546296,2008-06-24,01:12:22
39.9754349,116.3253099,0,3943.6,39623.0502777778,2008-06-24,01:12:24
39.9754733,116.3252783,0,3943.6,39623.0503009259,2008-06-24,01:12:26
39.9755416,116.3252433,0,3943.6,39623.0503240741,2008-06-24,01:12:28
39.9754949,116.3252216,0,3943.6,39623.0503472222,2008-06-24,01:12:30
39.975515,116.3252016,0,3943.6,39623.0503703704,2008-06-24,01:12:32
39.9755683,116.3251633,0,3943.6,39623.0503935185,2008-06-24,01:12:34
39.9755466,116.325145,0,3943.6,39623.0504166667,2008-06-24,01:12:36
39.9754583,116.3251433,0,3943.6,39623.0504398148,2008-06-24,01:12:38
39.9755,116.3250683,0,3943.6,39623.050462963,2008-06-24,01:12:40
39.9755583,116.3249766,0,3943.6,39623.0504861111,2008-06-24,01:12:42
39.9756233,116.3249333,0,3943.6,39623.0505092593,2008-06-24,01:12:44
39.9756633,116.3249299,0,3943.6,39623.0505324074,2008-06-24,01:12:46
39.9757033,116.3249049,0,3943.6,39623.0505555556,2008-06-24,01:12:48
39.9757533,116.3248766,0,3943.6,39623.0505787037,2008-06-24,01:12:50
39.97584,116.3248166,0,3943.6,39623.0506018519,2008-06-24,01:12:52
39.9758983,116.324775,0,3943.6,39623.050625,2008-06-24,01:12:54
39.9759316,116.3247516,0,3943.6,39623.0506481482,2008-06-24,01:12:56
39.9758699,116.3247116,0,3943.6,39623.0506712963,2008-06-24,01:12:58
39.9758316,116.3247449,0,3943.6,39623.0506944444,2008-06-24,01:13:00
39.9759416,116.3249549,0,3943.6,39623.0507175926,2008-06-24,01:13:02
39.9758999,116.3250966,0,3943.6,39623.0507407407,2008-06-24,01:13:04
39.9759116,116.3251216,0,3943.6,39623.0507638889,2008-06-24,01:13:06
39.9758733,116.3251333,0,3943.6,39623.0507986111,2008-06-24,01:13:09
39.9758583,116.3250983,0,3943.6,39623.0508217593,2008-06-24,01:13:11
39.9758566,116.3250883,0,3943.6,39623.0508449074,2008-06-24,01:13:13
39.97591,116.3251816,0,3943.6,39623.0508680556,2008-06-24,01:13:15
39.9758599,116.3252283,0,3943.6,39623.0508912037,2008-06-24,01:13:17
