# Supplementary material for: Research on differential privacy protection method based on user tendency
Source: PLoS One. 2023 Oct 26;18(10):e0288823. doi: 10.1371/journal.pone.0288823 (PMC10602288; doi:10.1371/journal.pone.0288823)
Supplement: S4 Data — (ZIP) [file pone.0288823.s004.zip › Data 5-4/112/Trajectory/20080624153647.plt]

Geolife trajectory
WGS 84
Altitude is in Feet
Reserved 3
0,2,255,My Track,0,0,2,8421376
0
39.9742766,116.3406316,0,3940.3,39623.6505439815,2008-06-24,15:36:47
39.9742733,116.3406366,0,3940.3,39623.6505555556,2008-06-24,15:36:48
39.9742966,116.3406349,0,3940.3,39623.6505787037,2008-06-24,15:36:50
39.9743049,116.3406616,0,3940.3,39623.6506018518,2008-06-24,15:36:52
39.974295,116.3406583,0,3940.3,39623.650625,2008-06-24,15:36:54
39.974255,116.3407316,0,3940.3,39623.6506481481,2008-06-24,15:36:56
39.9742349,116.3407683,0,3940.3,39623.6506712963,2008-06-24,15:36:58
39.9742233,116.3407899,0,3940.3,39623.6506944444,2008-06-24,15:37:00
39.9742766,116.3405966,0,3940.3,39623.6507175926,2008-06-24,15:37:02
39.9743033,116.3405766,0,3940.3,39623.6507407407,2008-06-24,15:37:04
39.9742666,116.3405616,0,3940.3,39623.6507638889,2008-06-24,15:37:06
39.9740949,116.3411433,0,3940.3,39623.6507986111,2008-06-24,15:37:09
39.9740183,116.3412966,0,3940.3,39623.6508217593,2008-06-24,15:37:11
39.9739399,116.3412283,0,3940.3,39623.6508449074,2008-06-24,15:37:13
39.9741099,116.3406816,0,3940.3,39623.6509027778,2008-06-24,15:37:18
39.9741683,116.3403783,0,3940.3,39623.6509259259,2008-06-24,15:37:20
39.974125,116.3400033,0,3940.3,39623.6509490741,2008-06-24,15:37:22
39.974075,116.33972,0,3940.3,39623.6509722222,2008-06-24,15:37:24
39.974055,116.3396583,0,3940.3,39623.6509953704,2008-06-24,15:37:26
39.9740533,116.33972,0,3940.3,39623.6510185185,2008-06-24,15:37:28
39.9741483,116.3401116,0,3940.3,39623.6510416667,2008-06-24,15:37:30
39.9741633,116.3403899,0,3940.3,39623.6510648148,2008-06-24,15:37:32
39.9741666,116.3407199,0,3940.3,39623.651087963,2008-06-24,15:37:34
39.9742199,116.3407916,0,3940.3,39623.6511111111,2008-06-24,15:37:36
39.9742499,116.3406466,0,3940.3,39623.6511342593,2008-06-24,15:37:38
39.9742633,116.3405733,0,3940.3,39623.6511574074,2008-06-24,15:37:40
39.9742916,116.3405133,0,3940.3,39623.6511805556,2008-06-24,15:37:42
39.9742966,116.3405166,0,3940.3,39623.6512037037,2008-06-24,15:37:44
39.9742599,116.3406583,0,3940.3,39623.6512268518,2008-06-24,15:37:46
39.9742416,116.3406199,0,3940.3,39623.65125,2008-06-24,15:37:48
39.9741533,116.3408499,0,3940.3,39623.6512731481,2008-06-24,15:37:50
39.9741199,116.3408983,0,3940.3,39623.6512962963,2008-06-24,15:37:52
39.9740983,116.3408166,0,3940.3,39623.6513194444,2008-06-24,15:37:54
39.9741533,116.3409199,0,3940.3,39623.6513425926,2008-06-24,15:37:56
39.9741933,116.3409516,0,3940.3,39623.6513657407,2008-06-24,15:37:58
39.9742416,116.3409033,0,3940.3,39623.6513888889,2008-06-24,15:38:00
39.9742716,116.3407916,0,3940.3,39623.651412037,2008-06-24,15:38:02
39.97427,116.3406933,0,3940.3,39623.6514351852,2008-06-24,15:38:04
39.9742899,116.3405699,0,3940.3,39623.6514583333,2008-06-24,15:38:06
39.9742933,116.3404033,0,3940.3,39623.6514814815,2008-06-24,15:38:08
39.9743199,116.3403133,0,3940.3,39623.6515046296,2008-06-24,15:38:10
39.9743066,116.3402266,0,3940.3,39623.6515277778,2008-06-24,15:38:12
39.9743083,116.3401766,0,3940.3,39623.6515509259,2008-06-24,15:38:14
39.9743133,116.3401183,0,3940.3,39623.6515740741,2008-06-24,15:38:16
39.9743083,116.3400533,0,3940.3,39623.6515972222,2008-06-24,15:38:18
39.9742983,116.3399966,0,3940.3,39623.6516203704,2008-06-24,15:38:20
39.9743049,116.3400283,0,3940.3,39623.6516435185,2008-06-24,15:38:22
39.9743083,116.3400433,0,3940.3,39623.6516666667,2008-06-24,15:38:24
39.9743116,116.3400266,0,3940.3,39623.6516898148,2008-06-24,15:38:26
39.9743166,116.3400099,0,3940.3,39623.651712963,2008-06-24,15:38:28
39.97434,116.3399816,0,3940.3,39623.6517361111,2008-06-24,15:38:30
39.974355,116.3399749,0,3940.3,39623.6517592593,2008-06-24,15:38:32
39.9743533,116.3399283,0,3940.3,39623.6517824074,2008-06-24,15:38:34
39.9743383,116.3398816,0,3940.3,39623.6518055556,2008-06-24,15:38:36
39.97435,116.3398366,0,3940.3,39623.6518287037,2008-06-24,15:38:38
39.9743766,116.3398166,0,3940.3,39623.6518518519,2008-06-24,15:38:40
39.9743849,116.33981,0,3940.3,39623.651875,2008-06-24,15:38:42
39.974395,116.3397866,0,3940.3,39623.6518981481,2008-06-24,15:38:44
39.9743916,116.3397483,0,3940.3,39623.6519212963,2008-06-24,15:38:46
39.9743883,116.3397266,0,3940.3,39623.6519444444,2008-06-24,15:38:48
39.9743833,116.3397133,0,3940.3,39623.6519675926,2008-06-24,15:38:50
39.9743466,116.3396533,0,3940.3,39623.6519907407,2008-06-24,15:38:52
39.9743416,116.3395833,0,3940.3,39623.6520138889,2008-06-24,15:38:54
39.9743383,116.339565,0,3940.3,39623.652037037,2008-06-24,15:38:56
39.9743416,116.3395833,0,3940.3,39623.6520601852,2008-06-24,15:38:58
39.9743449,116.3396433,0,3940.3,39623.6520833333,2008-06-24,15:39:00
39.9743733,116.3396933,0,3940.3,39623.6521064815,2008-06-24,15:39:02
39.9744216,116.3397883,0,3940.3,39623.6521296296,2008-06-24,15:39:04
39.9744533,116.3397933,0,3940.3,39623.6521527778,2008-06-24,15:39:06
39.9744783,116.3397233,0,3940.3,39623.6521759259,2008-06-24,15:39:08
39.9744616,116.3396983,0,3940.3,39623.6521990741,2008-06-24,15:39:10
39.9744616,116.3396483,0,3940.3,39623.6522222222,2008-06-24,15:39:12
39.9744516,116.33958,0,3940.3,39623.6522453704,2008-06-24,15:39:14
39.9744383,116.3394683,0,3940.3,39623.6522685185,2008-06-24,15:39:16
39.97445,116.3394099,0,3940.3,39623.6522916667,2008-06-24,15:39:18
39.9744383,116.3394133,0,3940.3,39623.6523148148,2008-06-24,15:39:20
39.9744383,116.3393716,0,3940.3,39623.652337963,2008-06-24,15:39:22
39.974425,116.3393399,0,3940.3,39623.6523611111,2008-06-24,15:39:24
39.9744416,116.3393283,0,3940.3,39623.6523842593,2008-06-24,15:39:26
39.9744599,116.3393216,0,3940.3,39623.6524074074,2008-06-24,15:39:28
39.974475,116.3393366,0,3940.3,39623.6524421296,2008-06-24,15:39:31
39.9745083,116.3393483,0,3940.3,39623.6524652778,2008-06-24,15:39:33
39.9745333,116.3393299,0,3940.3,39623.6524884259,2008-06-24,15:39:35
39.9745366,116.3392566,0,3940.3,39623.6525115741,2008-06-24,15:39:37
39.9745216,116.3391899,0,3940.3,39623.6525347222,2008-06-24,15:39:39
39.9745216,116.3391033,0,3940.3,39623.6525578704,2008-06-24,15:39:41
39.9745366,116.3390833,0,3940.3,39623.6525810185,2008-06-24,15:39:43
39.974565,116.3390349,0,3940.3,39623.6526041667,2008-06-24,15:39:45
39.9745299,116.3389483,0,3940.3,39623.6526273148,2008-06-24,15:39:47
39.9745183,116.3389116,0,3940.3,39623.652650463,2008-06-24,15:39:49
39.9745533,116.3388783,0,3940.3,39623.6526736111,2008-06-24,15:39:51
39.974545,116.3388666,0,3940.3,39623.6526967593,2008-06-24,15:39:53
39.9745433,116.3388416,0,3940.3,39623.6527199074,2008-06-24,15:39:55
39.9745249,116.3387933,0,3940.3,39623.6527546296,2008-06-24,15:39:58
39.9745433,116.3387633,0,3940.3,39623.6527777778,2008-06-24,15:40:00
39.9745333,116.3387616,0,3940.3,39623.6528009259,2008-06-24,15:40:02
39.9745516,116.3387516,0,3940.3,39623.6528240741,2008-06-24,15:40:04
39.9752816,116.3285883,0,154.2,39623.6529861111,2008-06-24,15:40:18
39.975305,116.3285433,0,147.6,39623.6530092593,2008-06-24,15:40:20
39.9753066,116.32851,0,144.4,39623.6530324074,2008-06-24,15:40:22
39.9752949,116.3284866,0,144.4,39623.6530555556,2008-06-24,15:40:24
39.9753033,116.3284499,0,141.1,39623.6530787037,2008-06-24,15:40:26
39.9753066,116.3284183,0,137.8,39623.6531018519,2008-06-24,15:40:28
39.9752866,116.3284199,0,131.2,39623.653125,2008-06-24,15:40:30
39.9752766,116.3284099,0,128,39623.6531481481,2008-06-24,15:40:32
39.9752683,116.3283933,0,131.2,39623.6531712963,2008-06-24,15:40:34
39.97526,116.3283666,0,128,39623.6531944444,2008-06-24,15:40:36
39.9752549,116.3283483,0,128,39623.6532175926,2008-06-24,15:40:38
39.9752766,116.3283216,0,131.2,39623.6532407407,2008-06-24,15:40:40
39.9752549,116.3283083,0,131.2,39623.6532638889,2008-06-24,15:40:42
39.9752566,116.3282833,0,131.2,39623.653287037,2008-06-24,15:40:44
39.97529,116.32823,0,131.2,39623.6533101852,2008-06-24,15:40:46
39.9753099,116.3282016,0,131.2,39623.6533333333,2008-06-24,15:40:48
39.9753149,116.3281516,0,134.5,39623.6533564815,2008-06-24,15:40:50
39.9753183,116.3281133,0,137.8,39623.6533796296,2008-06-24,15:40:52
39.9753149,116.328095,0,141.1,39623.6534027778,2008-06-24,15:40:54
39.975305,116.3280699,0,144.4,39623.6534259259,2008-06-24,15:40:56
39.9753166,116.3280316,0,144.4,39623.6534490741,2008-06-24,15:40:58
39.9753249,116.3279983,0,147.6,39623.6534722222,2008-06-24,15:41:00
39.97536,116.3279266,0,147.6,39623.6534953704,2008-06-24,15:41:02
39.9753916,116.3278583,0,147.6,39623.6535185185,2008-06-24,15:41:04
39.9754116,116.3278316,0,147.6,39623.6535416667,2008-06-24,15:41:06
39.9754099,116.3278183,0,147.6,39623.6535648148,2008-06-24,15:41:08
39.9753949,116.3278083,0,147.6,39623.653587963,2008-06-24,15:41:10
39.9753866,116.3278049,0,147.6,39623.6536111111,2008-06-24,15:41:12
39.9753266,116.3278316,0,154.2,39623.6536342593,2008-06-24,15:41:14
39.9753233,116.3277933,0,154.2,39623.6536574074,2008-06-24,15:41:16
39.9753366,116.32776,0,160.8,39623.6536805556,2008-06-24,15:41:18
39.97532,116.3277583,0,164,39623.6537037037,2008-06-24,15:41:20
39.9753183,116.327745,0,164,39623.6537268519,2008-06-24,15:41:22
39.9753083,116.3277583,0,157.5,39623.65375,2008-06-24,15:41:24
39.9753133,116.3277749,0,150.9,39623.6537731481,2008-06-24,15:41:26
39.9753216,116.3277849,0,144.4,39623.6537962963,2008-06-24,15:41:28
39.9753033,116.327815,0,141.1,39623.6538194444,2008-06-24,15:41:30
39.9752983,116.3278183,0,137.8,39623.6538425926,2008-06-24,15:41:32
39.9752849,116.32783,0,134.5,39623.6538657407,2008-06-24,15:41:34
39.9752533,116.3278216,0,134.5,39623.6538888889,2008-06-24,15:41:36
39.97522,116.3278166,0,134.5,39623.653912037,2008-06-24,15:41:38
39.9751916,116.3278383,0,131.2,39623.6539351852,2008-06-24,15:41:40
39.975165,116.3278433,0,134.5,39623.6539583333,2008-06-24,15:41:42
39.9751533,116.3278199,0,137.8,39623.6539814815,2008-06-24,15:41:44
39.9751383,116.3278349,0,137.8,39623.6540046296,2008-06-24,15:41:46
39.9751216,116.3278316,0,134.5,39623.6540277778,2008-06-24,15:41:48
39.9751699,116.3277366,0,128,39623.6540509259,2008-06-24,15:41:50
39.9752116,116.3276499,0,124.7,39623.6540740741,2008-06-24,15:41:52
39.97521,116.3275816,0,124.7,39623.6540972222,2008-06-24,15:41:54
39.9752149,116.3275133,0,124.7,39623.6541203704,2008-06-24,15:41:56
39.9752866,116.3273866,0,124.7,39623.6541435185,2008-06-24,15:41:58
39.9754249,116.327165,0,118.1,39623.6541666667,2008-06-24,15:42:00
39.9754666,116.3270749,0,114.8,39623.6541898148,2008-06-24,15:42:02
39.97546,116.3270433,0,114.8,39623.654212963,2008-06-24,15:42:04
39.9755083,116.3269483,0,111.5,39623.6542361111,2008-06-24,15:42:06
39.9755166,116.3269299,0,108.3,39623.6542708333,2008-06-24,15:42:09
39.975485,116.3269266,0,105,39623.6542939815,2008-06-24,15:42:11
39.9754383,116.3269433,0,105,39623.6543171296,2008-06-24,15:42:13
39.9754649,116.3268833,0,101.7,39623.6543402778,2008-06-24,15:42:15
39.9753666,116.3269733,0,101.7,39623.6543634259,2008-06-24,15:42:17
39.9753016,116.3270383,0,101.7,39623.6543865741,2008-06-24,15:42:19
39.9751983,116.32715,0,101.7,39623.6544097222,2008-06-24,15:42:21
39.9752016,116.3271366,0,101.7,39623.6544328704,2008-06-24,15:42:23
39.9752166,116.3271599,0,101.7,39623.6544560185,2008-06-24,15:42:25
39.9751766,116.3272083,0,101.7,39623.6544791667,2008-06-24,15:42:27
39.9751116,116.3272149,0,101.7,39623.6545023148,2008-06-24,15:42:29
39.9750883,116.32717,0,101.7,39623.654525463,2008-06-24,15:42:31
39.9750583,116.3272383,0,101.7,39623.6545486111,2008-06-24,15:42:33
39.9749599,116.3273633,0,101.7,39623.6545717593,2008-06-24,15:42:35
39.9749316,116.3273816,0,101.7,39623.6545949074,2008-06-24,15:42:37
39.974925,116.327375,0,101.7,39623.6546180556,2008-06-24,15:42:39
39.9749383,116.32734,0,101.7,39623.6546412037,2008-06-24,15:42:41
39.9749566,116.3273083,0,101.7,39623.6546643519,2008-06-24,15:42:43
39.9749499,116.3272983,0,101.7,39623.6546875,2008-06-24,15:42:45
39.9749233,116.3272616,0,101.7,39623.6547106481,2008-06-24,15:42:47
39.9749116,116.3272516,0,101.7,39623.6547337963,2008-06-24,15:42:49
39.9749049,116.3272116,0,101.7,39623.6547569444,2008-06-24,15:42:51
39.9748749,116.3272149,0,101.7,39623.6547800926,2008-06-24,15:42:53
39.9748716,116.3271833,0,101.7,39623.6548032407,2008-06-24,15:42:55
39.9748283,116.3271983,0,101.7,39623.6548263889,2008-06-24,15:42:57
39.9747883,116.3272166,0,105,39623.654849537,2008-06-24,15:42:59
39.9747333,116.3272766,0,105,39623.6548726852,2008-06-24,15:43:01
39.9746966,116.3273149,0,105,39623.6548958333,2008-06-24,15:43:03
39.974685,116.3273316,0,105,39623.6549189815,2008-06-24,15:43:05
39.9746399,116.3273833,0,101.7,39623.6549421296,2008-06-24,15:43:07
39.9746133,116.3274116,0,101.7,39623.6549652778,2008-06-24,15:43:09
39.97459,116.32741,0,101.7,39623.6549884259,2008-06-24,15:43:11
39.9745516,116.3273833,0,101.7,39623.6550115741,2008-06-24,15:43:13
39.9745383,116.3273166,0,101.7,39623.6550347222,2008-06-24,15:43:15
39.9745583,116.3272449,0,101.7,39623.6550578704,2008-06-24,15:43:17
39.9745366,116.3272266,0,101.7,39623.6550810185,2008-06-24,15:43:19
39.9745233,116.3272633,0,101.7,39623.6551041667,2008-06-24,15:43:21
39.9745016,116.3272999,0,101.7,39623.6551273148,2008-06-24,15:43:23
39.9745016,116.3273266,0,101.7,39623.655162037,2008-06-24,15:43:26
39.9744766,116.327345,0,101.7,39623.6551851852,2008-06-24,15:43:28
39.9744366,116.3273616,0,101.7,39623.6552083333,2008-06-24,15:43:30
39.9744233,116.3273833,0,101.7,39623.6552314815,2008-06-24,15:43:32
39.9744233,116.3273266,0,105,39623.6552546296,2008-06-24,15:43:34
39.9744033,116.3273349,0,105,39623.6552777778,2008-06-24,15:43:36
39.9743766,116.32734,0,105,39623.6553009259,2008-06-24,15:43:38
39.9743483,116.3273433,0,105,39623.6553240741,2008-06-24,15:43:40
39.9742933,116.327325,0,105,39623.6553472222,2008-06-24,15:43:42
39.9742966,116.3273233,0,105,39623.6553703704,2008-06-24,15:43:44
39.9743016,116.3273233,0,105,39623.655462963,2008-06-24,15:43:52
39.9743016,116.3273233,0,105,39623.655474537,2008-06-24,15:43:53
39.9743033,116.3273266,0,101.7,39623.6554976852,2008-06-24,15:43:55
39.9742966,116.3273566,0,101.7,39623.6555208333,2008-06-24,15:43:57
39.9742983,116.3273683,0,101.7,39623.6555439815,2008-06-24,15:43:59
39.9742999,116.3274066,0,105,39623.6555671296,2008-06-24,15:44:01
39.9743049,116.3274433,0,105,39623.6555902778,2008-06-24,15:44:03
39.9742633,116.3274966,0,105,39623.6556134259,2008-06-24,15:44:05
39.9742133,116.3275466,0,105,39623.6556365741,2008-06-24,15:44:07
39.974155,116.3275899,0,105,39623.6556597222,2008-06-24,15:44:09
39.9741749,116.3276066,0,105,39623.6556828704,2008-06-24,15:44:11
39.9741883,116.3276349,0,105,39623.6557060185,2008-06-24,15:44:13
39.97417,116.3276633,0,105,39623.6557291667,2008-06-24,15:44:15
39.9741533,116.327675,0,105,39623.6557523148,2008-06-24,15:44:17
39.9741216,116.3276883,0,105,39623.655775463,2008-06-24,15:44:19
39.9740866,116.3276799,0,105,39623.6557986111,2008-06-24,15:44:21
39.9740433,116.3276483,0,105,39623.6558217593,2008-06-24,15:44:23
39.9740133,116.3276183,0,105,39623.6558449074,2008-06-24,15:44:25
39.9739816,116.3275883,0,105,39623.6558680556,2008-06-24,15:44:27
39.9739583,116.3275516,0,105,39623.6558912037,2008-06-24,15:44:29
39.9739283,116.3275266,0,105,39623.6559143519,2008-06-24,15:44:31
39.9738999,116.3275133,0,105,39623.6559375,2008-06-24,15:44:33
39.9738716,116.3275266,0,105,39623.6559606481,2008-06-24,15:44:35
39.9738316,116.3275299,0,105,39623.6559837963,2008-06-24,15:44:37
39.9737933,116.3275366,0,105,39623.6560069444,2008-06-24,15:44:39
39.9738316,116.3276933,0,105,39623.6560300926,2008-06-24,15:44:41
39.9738316,116.3277899,0,105,39623.6560532407,2008-06-24,15:44:43
39.9738566,116.3278966,0,105,39623.6560763889,2008-06-24,15:44:45
39.9738366,116.3279799,0,105,39623.656099537,2008-06-24,15:44:47
39.9738399,116.3280216,0,105,39623.6561226852,2008-06-24,15:44:49
39.9738699,116.3280999,0,105,39623.6561458333,2008-06-24,15:44:51
39.9738849,116.3281866,0,105,39623.6561689815,2008-06-24,15:44:53
39.9738766,116.3282916,0,105,39623.6561921296,2008-06-24,15:44:55
39.9738933,116.3283483,0,105,39623.6562152778,2008-06-24,15:44:57
39.9738566,116.3284616,0,105,39623.6562384259,2008-06-24,15:44:59
39.9738533,116.3284366,0,105,39623.6562615741,2008-06-24,15:45:01
39.973835,116.3285166,0,108.3,39623.6563078704,2008-06-24,15:45:05
39.9737833,116.3285683,0,108.3,39623.6563310185,2008-06-24,15:45:07
39.97375,116.3285783,0,108.3,39623.6563541667,2008-06-24,15:45:09
39.9737566,116.3285149,0,108.3,39623.6563773148,2008-06-24,15:45:11
39.9737483,116.3284966,0,108.3,39623.656400463,2008-06-24,15:45:13
39.9737366,116.3284633,0,108.3,39623.6564236111,2008-06-24,15:45:15
39.9736833,116.3284666,0,108.3,39623.6564467593,2008-06-24,15:45:17
39.973635,116.3284516,0,108.3,39623.6564699074,2008-06-24,15:45:19
39.9736683,116.328355,0,108.3,39623.6564930556,2008-06-24,15:45:21
39.9736016,116.3283649,0,108.3,39623.6565162037,2008-06-24,15:45:23
39.9735633,116.3283283,0,108.3,39623.6565393518,2008-06-24,15:45:25
39.9735516,116.3282799,0,108.3,39623.6565625,2008-06-24,15:45:27
39.9735416,116.3282266,0,108.3,39623.6565856481,2008-06-24,15:45:29
39.9735366,116.3281683,0,111.5,39623.6566087963,2008-06-24,15:45:31
39.9734499,116.3281749,0,111.5,39623.6566319444,2008-06-24,15:45:33
39.9734183,116.3281733,0,111.5,39623.6566550926,2008-06-24,15:45:35
39.9733933,116.3281583,0,111.5,39623.6566782407,2008-06-24,15:45:37
39.9733766,116.328125,0,111.5,39623.6567013889,2008-06-24,15:45:39
39.9733166,116.3281416,0,111.5,39623.656724537,2008-06-24,15:45:41
39.973315,116.3281016,0,111.5,39623.6567476852,2008-06-24,15:45:43
39.97329,116.3280849,0,111.5,39623.6567708333,2008-06-24,15:45:45
39.97323,116.3280966,0,111.5,39623.6567939815,2008-06-24,15:45:47
39.9732183,116.3280799,0,111.5,39623.6568171296,2008-06-24,15:45:49
39.9732133,116.3280533,0,111.5,39623.6568402778,2008-06-24,15:45:51
39.9732,116.3280516,0,111.5,39623.6568634259,2008-06-24,15:45:53
39.9731683,116.3280583,0,111.5,39623.6568865741,2008-06-24,15:45:55
39.9731566,116.3280316,0,111.5,39623.6569097222,2008-06-24,15:45:57
39.97316,116.3279599,0,111.5,39623.6569328704,2008-06-24,15:45:59
39.9731183,116.3279,0,111.5,39623.6569560185,2008-06-24,15:46:01
39.9730766,116.3278199,0,111.5,39623.6569791667,2008-06-24,15:46:03
39.97305,116.3277549,0,111.5,39623.6570023148,2008-06-24,15:46:05
39.9730316,116.32776,0,111.5,39623.657025463,2008-06-24,15:46:07
39.973005,116.3277399,0,111.5,39623.6570486111,2008-06-24,15:46:09
39.97298,116.3277166,0,111.5,39623.6570717593,2008-06-24,15:46:11
39.9729433,116.3276849,0,111.5,39623.6570949074,2008-06-24,15:46:13
39.9729183,116.3276533,0,111.5,39623.6571180556,2008-06-24,15:46:15
39.9729083,116.3276016,0,111.5,39623.6571412037,2008-06-24,15:46:17
39.972895,116.3275616,0,111.5,39623.6571643518,2008-06-24,15:46:19
39.9728533,116.3275633,0,111.5,39623.6571875,2008-06-24,15:46:21
39.9728166,116.3275583,0,111.5,39623.6572106481,2008-06-24,15:46:23
39.9727933,116.3275516,0,111.5,39623.6572337963,2008-06-24,15:46:25
39.97277,116.3275633,0,111.5,39623.6572569444,2008-06-24,15:46:27
39.9727533,116.3275683,0,111.5,39623.6572800926,2008-06-24,15:46:29
39.9727499,116.3275716,0,111.5,39623.6573032407,2008-06-24,15:46:31
39.9727316,116.3275683,0,111.5,39623.6573263889,2008-06-24,15:46:33
39.9727,116.3275666,0,111.5,39623.657349537,2008-06-24,15:46:35
39.9726816,116.3275649,0,111.5,39623.6573726852,2008-06-24,15:46:37
39.9726516,116.3275649,0,111.5,39623.6573958333,2008-06-24,15:46:39
39.9726366,116.3275683,0,111.5,39623.6574189815,2008-06-24,15:46:41
39.9726233,116.3275633,0,111.5,39623.6574421296,2008-06-24,15:46:43
39.9726133,116.3275416,0,111.5,39623.6574652778,2008-06-24,15:46:45
39.9726166,116.3275016,0,111.5,39623.6574884259,2008-06-24,15:46:47
39.9726216,116.3274716,0,111.5,39623.6575115741,2008-06-24,15:46:49
39.9726183,116.3274566,0,111.5,39623.6575347222,2008-06-24,15:46:51
39.972615,116.3274483,0,111.5,39623.6575578704,2008-06-24,15:46:53
39.9726066,116.3274199,0,111.5,39623.6575810185,2008-06-24,15:46:55
39.9725933,116.3273883,0,111.5,39623.6576041667,2008-06-24,15:46:57
39.9725516,116.3273866,0,111.5,39623.6576273148,2008-06-24,15:46:59
39.9724766,116.3273766,0,114.8,39623.657650463,2008-06-24,15:47:01
39.9724166,116.3273349,0,114.8,39623.6576736111,2008-06-24,15:47:03
39.9724116,116.3272983,0,114.8,39623.6576967593,2008-06-24,15:47:05
39.9723799,116.3272799,0,114.8,39623.6577199074,2008-06-24,15:47:07
39.9723883,116.3272583,0,114.8,39623.6577430556,2008-06-24,15:47:09
39.9723833,116.3272383,0,114.8,39623.6577662037,2008-06-24,15:47:11
39.9723983,116.327205,0,114.8,39623.6577893518,2008-06-24,15:47:13
39.9724083,116.3271749,0,114.8,39623.6578125,2008-06-24,15:47:15
39.97243,116.3271399,0,114.8,39623.6578356481,2008-06-24,15:47:17
39.972445,116.3271116,0,114.8,39623.6578587963,2008-06-24,15:47:19
39.9724399,116.3270966,0,114.8,39623.6578819444,2008-06-24,15:47:21
39.9724249,116.3270899,0,114.8,39623.6579050926,2008-06-24,15:47:23
39.9724233,116.3270616,0,114.8,39623.6579282407,2008-06-24,15:47:25
39.9724249,116.3270433,0,114.8,39623.6579513889,2008-06-24,15:47:27
39.9724316,116.32701,0,114.8,39623.657974537,2008-06-24,15:47:29
39.97243,116.3269899,0,114.8,39623.6579976852,2008-06-24,15:47:31
39.972445,116.32696,0,114.8,39623.6580208333,2008-06-24,15:47:33
39.9724533,116.3269199,0,114.8,39623.6580439815,2008-06-24,15:47:35
39.9724466,116.3269066,0,114.8,39623.6580671296,2008-06-24,15:47:37
39.9724383,116.3268933,0,114.8,39623.6580902778,2008-06-24,15:47:39
39.9724416,116.3268749,0,114.8,39623.6581134259,2008-06-24,15:47:41
39.9724416,116.3268499,0,114.8,39623.6581365741,2008-06-24,15:47:43
39.9724316,116.326835,0,114.8,39623.6581597222,2008-06-24,15:47:45
39.97243,116.3268249,0,114.8,39623.6581828704,2008-06-24,15:47:47
39.9724166,116.3268116,0,114.8,39623.6582060185,2008-06-24,15:47:49
39.9724116,116.3267749,0,114.8,39623.6582291667,2008-06-24,15:47:51
39.972415,116.3267433,0,114.8,39623.6582523148,2008-06-24,15:47:53
39.9724166,116.3267183,0,114.8,39623.658275463,2008-06-24,15:47:55
39.9724133,116.3266966,0,114.8,39623.6582986111,2008-06-24,15:47:57
39.9724183,116.3266699,0,114.8,39623.6583217593,2008-06-24,15:47:59
39.9724133,116.3266483,0,114.8,39623.6583449074,2008-06-24,15:48:01
39.97242,116.3266166,0,114.8,39623.6583680556,2008-06-24,15:48:03
39.9724183,116.3265799,0,114.8,39623.6583912037,2008-06-24,15:48:05
39.9724333,116.3265316,0,114.8,39623.6584143518,2008-06-24,15:48:07
39.972445,116.3264899,0,114.8,39623.6584375,2008-06-24,15:48:09
39.9724416,116.3264733,0,114.8,39623.6584606481,2008-06-24,15:48:11
39.9724549,116.3264449,0,114.8,39623.6584837963,2008-06-24,15:48:13
39.9724683,116.3264199,0,114.8,39623.6585069444,2008-06-24,15:48:15
39.9724916,116.3263966,0,114.8,39623.6585300926,2008-06-24,15:48:17
39.972505,116.3263633,0,114.8,39623.6585532407,2008-06-24,15:48:19
39.972505,116.3263416,0,114.8,39623.6585763889,2008-06-24,15:48:21
39.9725083,116.3263316,0,114.8,39623.658599537,2008-06-24,15:48:23
39.9725,116.3262983,0,114.8,39623.6586226852,2008-06-24,15:48:25
39.9724716,116.3262716,0,114.8,39623.6586458333,2008-06-24,15:48:27
39.9724683,116.326245,0,114.8,39623.6586689815,2008-06-24,15:48:29
39.9724783,116.3262116,0,114.8,39623.6586921296,2008-06-24,15:48:31
39.9724833,116.3261833,0,114.8,39623.6587152778,2008-06-24,15:48:33
39.9724783,116.3261433,0,114.8,39623.6587384259,2008-06-24,15:48:35
39.9724799,116.3261249,0,114.8,39623.6587615741,2008-06-24,15:48:37
39.9724966,116.3260983,0,114.8,39623.6587847222,2008-06-24,15:48:39
39.9725033,116.3260716,0,114.8,39623.6588078704,2008-06-24,15:48:41
39.9725166,116.3260416,0,118.1,39623.6588310185,2008-06-24,15:48:43
39.9725216,116.3260233,0,118.1,39623.6588541667,2008-06-24,15:48:45
39.9725249,116.3259899,0,118.1,39623.6588773148,2008-06-24,15:48:47
39.9725399,116.3259599,0,118.1,39623.658900463,2008-06-24,15:48:49
39.9725499,116.3259333,0,118.1,39623.6589236111,2008-06-24,15:48:51
39.9725383,116.3259266,0,118.1,39623.6589467593,2008-06-24,15:48:53
39.9724966,116.3259416,0,118.1,39623.6589699074,2008-06-24,15:48:55
39.9724649,116.3259383,0,118.1,39623.6589930556,2008-06-24,15:48:57
39.9724549,116.3259266,0,118.1,39623.6590162037,2008-06-24,15:48:59
39.9724566,116.3259133,0,118.1,39623.6590393518,2008-06-24,15:49:01
39.9724466,116.3259116,0,118.1,39623.6590625,2008-06-24,15:49:03
39.9724366,116.3259083,0,118.1,39623.6590856481,2008-06-24,15:49:05
39.972435,116.3258866,0,118.1,39623.6591087963,2008-06-24,15:49:07
39.9724366,116.3258516,0,118.1,39623.6591319444,2008-06-24,15:49:09
39.9724383,116.3258166,0,118.1,39623.6591550926,2008-06-24,15:49:11
39.9724366,116.3257933,0,118.1,39623.6591782407,2008-06-24,15:49:13
39.9724366,116.3257733,0,118.1,39623.6592013889,2008-06-24,15:49:15
39.9724366,116.3257483,0,118.1,39623.659224537,2008-06-24,15:49:17
39.9724516,116.3257016,0,118.1,39623.6592476852,2008-06-24,15:49:19
39.9724566,116.3256566,0,118.1,39623.6592708333,2008-06-24,15:49:21
39.9724633,116.3256133,0,118.1,39623.6592939815,2008-06-24,15:49:23
39.9724616,116.325595,0,118.1,39623.6593171296,2008-06-24,15:49:25
39.9724616,116.3255683,0,118.1,39623.6593402778,2008-06-24,15:49:27
39.9724616,116.3255549,0,118.1,39623.6593634259,2008-06-24,15:49:29
39.9724649,116.3255399,0,118.1,39623.6593865741,2008-06-24,15:49:31
39.97246,116.3255133,0,118.1,39623.6594097222,2008-06-24,15:49:33
39.9724549,116.3254949,0,118.1,39623.6594328704,2008-06-24,15:49:35
39.97246,116.3254916,0,118.1,39623.6594560185,2008-06-24,15:49:37
39.9724816,116.3254833,0,118.1,39623.6594791667,2008-06-24,15:49:39
39.972485,116.3254766,0,118.1,39623.6595023148,2008-06-24,15:49:41
39.9724949,116.3254683,0,118.1,39623.659525463,2008-06-24,15:49:43
39.9725033,116.3254566,0,118.1,39623.6595486111,2008-06-24,15:49:45
39.9725033,116.3254416,0,118.1,39623.6595717593,2008-06-24,15:49:47
39.9725033,116.3254316,0,118.1,39623.6595949074,2008-06-24,15:49:49
39.9725,116.3253966,0,118.1,39623.6596180556,2008-06-24,15:49:51
39.97249,116.32537,0,118.1,39623.6596412037,2008-06-24,15:49:53
39.9725083,116.3253433,0,118.1,39623.6596643519,2008-06-24,15:49:55
39.9724949,116.3253249,0,118.1,39623.6596875,2008-06-24,15:49:57
39.9724983,116.3253316,0,118.1,39623.6597106481,2008-06-24,15:49:59
39.9724916,116.3253166,0,118.1,39623.6597337963,2008-06-24,15:50:01
39.97249,116.3252916,0,118.1,39623.6597569444,2008-06-24,15:50:03
39.9724916,116.3252683,0,118.1,39623.6597800926,2008-06-24,15:50:05
39.972505,116.3252349,0,118.1,39623.6598032407,2008-06-24,15:50:07
39.9724733,116.32518,0,121.4,39623.6598263889,2008-06-24,15:50:09
39.9724616,116.3251083,0,121.4,39623.659849537,2008-06-24,15:50:11
39.9724533,116.3250333,0,121.4,39623.6598726852,2008-06-24,15:50:13
39.9724333,116.3249533,0,121.4,39623.6598958333,2008-06-24,15:50:15
39.9724266,116.3248849,0,121.4,39623.6599189815,2008-06-24,15:50:17
39.972415,116.3248416,0,121.4,39623.6599421296,2008-06-24,15:50:19
39.9724116,116.3247849,0,121.4,39623.6599652778,2008-06-24,15:50:21
39.9724083,116.3247383,0,121.4,39623.6599884259,2008-06-24,15:50:23
39.972415,116.3246983,0,121.4,39623.6600115741,2008-06-24,15:50:25
39.9723949,116.324705,0,121.4,39623.6600347222,2008-06-24,15:50:27
39.9723933,116.3246799,0,121.4,39623.6600578704,2008-06-24,15:50:29
39.97239,116.3246783,0,121.4,39623.6600810185,2008-06-24,15:50:31
39.9723716,116.3246849,0,121.4,39623.6601041667,2008-06-24,15:50:33
39.9723466,116.3246949,0,121.4,39623.6601273148,2008-06-24,15:50:35
39.9722983,116.3247133,0,121.4,39623.660150463,2008-06-24,15:50:37
39.9722849,116.3246666,0,121.4,39623.6601736111,2008-06-24,15:50:39
39.9722616,116.3246333,0,121.4,39623.6601967593,2008-06-24,15:50:41
39.9722466,116.3245949,0,121.4,39623.6602199074,2008-06-24,15:50:43
39.97221,116.3246016,0,121.4,39623.6602430556,2008-06-24,15:50:45
39.972155,116.3245549,0,121.4,39623.6602662037,2008-06-24,15:50:47
39.9721033,116.32455,0,121.4,39623.6602893519,2008-06-24,15:50:49
39.9720833,116.3245449,0,121.4,39623.6603125,2008-06-24,15:50:51
39.9720583,116.3245466,0,121.4,39623.6603356482,2008-06-24,15:50:53
39.9720433,116.3245383,0,121.4,39623.6603587963,2008-06-24,15:50:55
39.9720183,116.3245283,0,121.4,39623.6603819444,2008-06-24,15:50:57
39.972,116.3245399,0,121.4,39623.6604050926,2008-06-24,15:50:59
39.9719866,116.3245366,0,121.4,39623.6604282407,2008-06-24,15:51:01
39.9719649,116.3245433,0,121.4,39623.6604513889,2008-06-24,15:51:03
39.9719416,116.3245699,0,121.4,39623.660474537,2008-06-24,15:51:05
39.9719066,116.3246149,0,121.4,39623.6604976852,2008-06-24,15:51:07
39.9718666,116.3246449,0,121.4,39623.6605208333,2008-06-24,15:51:09
39.9718399,116.3246799,0,121.4,39623.6605439815,2008-06-24,15:51:11
39.9718116,116.3247033,0,121.4,39623.6605671296,2008-06-24,15:51:13
39.9718016,116.3247383,0,121.4,39623.6605902778,2008-06-24,15:51:15
39.9718099,116.3247516,0,121.4,39623.6606134259,2008-06-24,15:51:17
39.9718083,116.3247633,0,121.4,39623.6606365741,2008-06-24,15:51:19
39.9718116,116.3247833,0,121.4,39623.6606597222,2008-06-24,15:51:21
39.9718199,116.3248049,0,121.4,39623.6606828704,2008-06-24,15:51:23
39.9718233,116.3248283,0,121.4,39623.6607060185,2008-06-24,15:51:25
39.9718416,116.3248466,0,121.4,39623.6607291667,2008-06-24,15:51:27
39.971855,116.3248433,0,121.4,39623.6607523148,2008-06-24,15:51:29
39.9718783,116.3248216,0,121.4,39623.660775463,2008-06-24,15:51:31
39.9719033,116.3248016,0,121.4,39623.6608101852,2008-06-24,15:51:34
39.9719099,116.3248283,0,121.4,39623.6608333333,2008-06-24,15:51:36
39.9719266,116.3248199,0,121.4,39623.6608564815,2008-06-24,15:51:38
39.9719349,116.3248133,0,121.4,39623.6608912037,2008-06-24,15:51:41
39.9719283,116.3248199,0,121.4,39623.6609027778,2008-06-24,15:51:42
39.9719316,116.3248249,0,121.4,39623.6609259259,2008-06-24,15:51:44
39.9719333,116.3248516,0,121.4,39623.6609490741,2008-06-24,15:51:46
39.9719333,116.32488,0,121.4,39623.6609837963,2008-06-24,15:51:49
39.9719533,116.3248983,0,121.4,39623.6610069444,2008-06-24,15:51:51
39.9719599,116.324915,0,121.4,39623.6610300926,2008-06-24,15:51:53
39.9719749,116.3249549,0,121.4,39623.6610532407,2008-06-24,15:51:55
39.9719916,116.3250066,0,121.4,39623.6610763889,2008-06-24,15:51:57
39.97201,116.3250183,0,121.4,39623.661099537,2008-06-24,15:51:59
39.9720199,116.3250466,0,121.4,39623.6611226852,2008-06-24,15:52:01
39.9720216,116.32509,0,121.4,39623.6611458333,2008-06-24,15:52:03
39.9720483,116.3250983,0,121.4,39623.6611689815,2008-06-24,15:52:05
39.972065,116.3251116,0,121.4,39623.6611921296,2008-06-24,15:52:07
39.9720783,116.325105,0,121.4,39623.6612152778,2008-06-24,15:52:09
39.9721033,116.3250983,0,121.4,39623.6612384259,2008-06-24,15:52:11
39.9721116,116.325105,0,121.4,39623.6612615741,2008-06-24,15:52:13
39.9721283,116.3250949,0,121.4,39623.6613078704,2008-06-24,15:52:17
39.9721299,116.3250666,0,121.4,39623.6613310185,2008-06-24,15:52:19
39.97214,116.3250616,0,121.4,39623.6613541667,2008-06-24,15:52:21
39.9721283,116.3250299,0,121.4,39623.6613773148,2008-06-24,15:52:23
