# Supplementary material for: Research on differential privacy protection method based on user tendency
Source: PLoS One. 2023 Oct 26;18(10):e0288823. doi: 10.1371/journal.pone.0288823 (PMC10602288; doi:10.1371/journal.pone.0288823)
Supplement: S5 Data — (ZIP) [file pone.0288823.s005.zip]

Archive with 3,957 entries (3,884 files):
- Data  5-5/
- Data  5-5/146/
- Data  5-5/146/Trajectory/
- Data  5-5/146/Trajectory/20070731135053.plt
- Data  5-5/146/Trajectory/20070801093813.plt
- Data  5-5/146/Trajectory/20070801235556.plt
- Data  5-5/146/Trajectory/20070804014504.plt
- Data  5-5/146/Trajectory/20070805234858.plt
- Data  5-5/146/Trajectory/20070806134558.plt
- Data  5-5/146/Trajectory/20070807010910.plt
- Data  5-5/146/Trajectory/20070807132753.plt
- Data  5-5/146/Trajectory/20070808003658.plt
- Data  5-5/146/Trajectory/20070809011153.plt
- Data  5-5/147/
- Data  5-5/147/Trajectory/
- Data  5-5/147/Trajectory/20110224184514.plt
- Data  5-5/147/Trajectory/20110225083404.plt
- Data  5-5/147/Trajectory/20110225195900.plt
- Data  5-5/147/Trajectory/20110228083906.plt
- Data  5-5/147/Trajectory/20110228084301.plt
- Data  5-5/147/Trajectory/20110228184423.plt
- Data  5-5/147/Trajectory/20110228184808.plt
- Data  5-5/147/Trajectory/20110301083907.plt
- Data  5-5/147/Trajectory/20110301213535.plt
- Data  5-5/147/Trajectory/20110302085629.plt
- Data  5-5/147/Trajectory/20110303210905.plt
- Data  5-5/147/Trajectory/20110304083908.plt
- Data  5-5/147/Trajectory/20110305185208.plt
- Data  5-5/147/Trajectory/20110306101335.plt
- Data  5-5/147/Trajectory/20110306141015.plt
- Data  5-5/147/Trajectory/20110306191833.plt
- Data  5-5/147/Trajectory/20110307090137.plt
- Data  5-5/147/Trajectory/20110307185852.plt
- Data  5-5/147/Trajectory/20110308084359.plt
- Data  5-5/147/Trajectory/20110308180700.plt
- Data  5-5/147/Trajectory/20110309085035.plt
- Data  5-5/147/Trajectory/20110309185756.plt
- Data  5-5/147/Trajectory/20110310084805.plt
- Data  5-5/147/Trajectory/20110310184024.plt
- Data  5-5/147/Trajectory/20110311085436.plt
- Data  5-5/147/Trajectory/20110313093101.plt
- Data  5-5/147/Trajectory/20110313184054.plt
- Data  5-5/147/Trajectory/20110314091421.plt
- Data  5-5/147/Trajectory/20110314182605.plt
- Data  5-5/147/Trajectory/20110314182635.plt
- Data  5-5/147/Trajectory/20110315084625.plt
- Data  5-5/147/Trajectory/20110315203532.plt
- Data  5-5/147/Trajectory/20110315204017.plt
- Data  5-5/147/Trajectory/20110316090908.plt
- Data  5-5/147/Trajectory/20110316090923.plt
- Data  5-5/147/Trajectory/20110316184354.plt
- Data  5-5/147/Trajectory/20110316184609.plt
- Data  5-5/147/Trajectory/20110317092703.plt
- Data  5-5/147/Trajectory/20110317093119.plt
- Data  5-5/147/Trajectory/20110317192306.plt
- Data  5-5/147/Trajectory/20110318084732.plt
- Data  5-5/147/Trajectory/20110319180807.plt
- Data  5-5/147/Trajectory/20110319212534.plt
- Data  5-5/147/Trajectory/20110320185656.plt
- Data  5-5/147/Trajectory/20110320220444.plt
- Data  5-5/147/Trajectory/20110321090732.plt
- Data  5-5/147/Trajectory/20110321210437.plt
- Data  5-5/147/Trajectory/20110322084108.plt
- Data  5-5/147/Trajectory/20110322200628.plt
- Data  5-5/147/Trajectory/20110323090903.plt
- Data  5-5/147/Trajectory/20110324205033.plt
- Data  5-5/147/Trajectory/20110325090832.plt
- Data  5-5/147/Trajectory/20110329184129.plt
- Data  5-5/147/Trajectory/20110330192052.plt
- Data  5-5/147/Trajectory/20110330204207.plt
- Data  5-5/147/Trajectory/20110401090436.plt
- Data  5-5/147/Trajectory/20110405091538.plt
- Data  5-5/147/Trajectory/20110406213524.plt
- Data  5-5/147/Trajectory/20110407223102.plt
- Data  5-5/147/Trajectory/20110408091958.plt
- Data  5-5/147/Trajectory/20110408230858.plt
- Data  5-5/147/Trajectory/20110411090729.plt
- Data  5-5/147/Trajectory/20110427192053.plt
- Data  5-5/147/Trajectory/20110429093807.plt
- Data  5-5/147/Trajectory/20110429211108.plt
- Data  5-5/147/Trajectory/20110503092256.plt
- Data  5-5/147/Trajectory/20110503211058.plt
- Data  5-5/147/Trajectory/20110504090804.plt
- Data  5-5/147/Trajectory/20110504222727.plt
- Data  5-5/147/Trajectory/20110505093137.plt
- Data  5-5/147/Trajectory/20110509090537.plt
- Data  5-5/147/Trajectory/20110509213336.plt
- Data  5-5/147/Trajectory/20110510091728.plt
- Data  5-5/147/Trajectory/20110510220025.plt
- Data  5-5/147/Trajectory/20110511090033.plt
- Data  5-5/147/Trajectory/20110511220208.plt
- Data  5-5/147/Trajectory/20110512092100.plt
- Data  5-5/147/Trajectory/20110512213721.plt
- Data  5-5/147/Trajectory/20110513085630.plt
- Data  5-5/147/Trajectory/20110515092153.plt
- Data  5-5/147/Trajectory/20110516213330.plt
- Data  5-5/147/Trajectory/20110517221041.plt
- Data  5-5/147/Trajectory/20110518210025.plt
- Data  5-5/147/Trajectory/20110519084458.plt
- Data  5-5/147/labels.txt
- Data  5-5/148/
- Data  5-5/148/Trajectory/
- Data  5-5/148/Trajectory/20110514111537.plt
- Data  5-5/148/Trajectory/20110522083444.plt
- Data  5-5/148/Trajectory/20110710022237.plt
- Data  5-5/149/
- Data  5-5/149/Trajectory/
- Data  5-5/149/Trajectory/20090912073357.plt
- Data  5-5/150/
- Data  5-5/150/Trajectory/
- Data  5-5/150/Trajectory/20070731114843.plt
- Data  5-5/150/Trajectory/20070731233347.plt
- Data  5-5/150/Trajectory/20070801111718.plt
- Data  5-5/150/Trajectory/20070801145802.plt
- Data  5-5/150/Trajectory/20070802001931.plt
- Data  5-5/150/Trajectory/20070802153301.plt
- Data  5-5/150/Trajectory/20070802235316.plt
- Data  5-5/150/Trajectory/20070803083803.plt
- Data  5-5/150/Trajectory/20070803084029.plt
- Data  5-5/150/Trajectory/20070804040103.plt
- Data  5-5/150/Trajectory/20070805013330.plt
- Data  5-5/150/Trajectory/20070805232735.plt
- Data  5-5/150/Trajectory/20070806094939.plt
- Data  5-5/150/Trajectory/20070806234009.plt
- Data  5-5/150/Trajectory/20070806235137.plt
- Data  5-5/150/Trajectory/20070807095135.plt
- Data  5-5/150/Trajectory/20070807231422.plt
- Data  5-5/150/Trajectory/20070808100315.plt
- Data  5-5/150/Trajectory/20070809003606.plt
- Data  5-5/150/Trajectory/20070809102311.plt
- Data  5-5/150/Trajectory/20070809231429.plt
- Data  5-5/150/Trajectory/20070810095141.plt
- Data  5-5/151/
- Data  5-5/151/Trajectory/
- Data  5-5/151/Trajectory/20091011140430.plt
- Data  5-5/152/
- Data  5-5/152/Trajectory/
- Data  5-5/152/Trajectory/20080822005205.plt
- Data  5-5/152/Trajectory/20080822125436.plt
- Data  5-5/152/Trajectory/20080822131034.plt
- Data  5-5/152/Trajectory/20080823030936.plt
- Data  5-5/153/
- Data  5-5/153/Trajectory/
- Data  5-5/153/Trajectory/20070721050708.plt
- Data  5-5/153/Trajectory/20070722034529.plt
- Data  5-5/153/Trajectory/20070724234145.plt
- Data  5-5/153/Trajectory/20070726053643.plt
- Data  5-5/153/Trajectory/20070727034219.plt
- Data  5-5/153/Trajectory/20070728035217.plt
- Data  5-5/153/Trajectory/20070728225925.plt
- Data  5-5/153/Trajectory/20080405011127.plt
- Data  5-5/153/Trajectory/20080417004937.plt
- Data  5-5/153/Trajectory/20080418004452.plt
- Data  5-5/153/Trajectory/20080418114105.plt
- Data  5-5/153/Trajectory/20080421005421.plt
- Data  5-5/153/Trajectory/20080426123357.plt
- Data  5-5/153/Trajectory/20080429084657.plt
- Data  5-5/153/Trajectory/20080430090427.plt
- Data  5-5/153/Trajectory/20080501023630.plt
- Data  5-5/153/Trajectory/20080502030815.plt
- Data  5-5/153/Trajectory/20080502073736.plt
- Data  5-5/153/Trajectory/20080504004540.plt
- Data  5-5/153/Trajectory/20080504014859.plt
- Data  5-5/153/Trajectory/20080505074056.plt
- Data  5-5/153/Trajectory/20080505093056.plt
- Data  5-5/153/Trajectory/20080505124345.plt
- Data  5-5/153/Trajectory/20080506020147.plt
- Data  5-5/153/Trajectory/20080509004801.plt
- Data  5-5/153/Trajectory/20080510060049.plt
- Data  5-5/153/Trajectory/20080510084526.plt
- Data  5-5/153/Trajectory/20080510111115.plt
- Data  5-5/153/Trajectory/20080510143043.plt
- Data  5-5/153/Trajectory/20080511084219.plt
- Data  5-5/153/Trajectory/20080512005311.plt
- Data  5-5/153/Trajectory/20080512084246.plt
- Data  5-5/153/Trajectory/20080513004707.plt
- Data  5-5/153/Trajectory/20080513041310.plt
- Data  5-5/153/Trajectory/20080513142439.plt
- Data  5-5/153/Trajectory/20080514004334.plt
- Data  5-5/153/Trajectory/20080514142131.plt
- Data  5-5/153/Trajectory/20080515010137.plt
- Data  5-5/153/Trajectory/20080515043033.plt
- Data  5-5/153/Trajectory/20080515132737.plt
- Data  5-5/153/Trajectory/20080516005213.plt
- Data  5-5/153/Trajectory/20080516135827.plt
- Data  5-5/153/Trajectory/20080517045036.plt
- Data  5-5/153/Trajectory/20080517105457.plt
- Data  5-5/153/Trajectory/20080517135515.plt
- Data  5-5/153/Trajectory/20080519002038.plt
- Data  5-5/153/Trajectory/20080519113215.plt
- Data  5-5/153/Trajectory/20080520001816.plt
- Data  5-5/153/Trajectory/20080520102610.plt
- Data  5-5/153/Trajectory/20080521001850.plt
- Data  5-5/153/Trajectory/20080521101501.plt
- Data  5-5/153/Trajectory/20080522122036.plt
- Data  5-5/153/Trajectory/20080523003331.plt
- Data  5-5/153/Trajectory/20080523101037.plt
- Data  5-5/153/Trajectory/20080523141430.plt
- Data  5-5/153/Trajectory/20080524022705.plt
- Data  5-5/153/Trajectory/20080524061504.plt
- Data  5-5/153/Trajectory/20080524072724.plt
- Data  5-5/153/Trajectory/20080526003515.plt
- Data  5-5/153/Trajectory/20080526105420.plt
- Data  5-5/153/Trajectory/20080527001718.plt
- Data  5-5/153/Trajectory/20080527112440.plt
- Data  5-5/153/Trajectory/20080528001025.plt
- Data  5-5/153/Trajectory/20080528111040.plt
- Data  5-5/153/Trajectory/20080529130116.plt
- Data  5-5/153/Trajectory/20080530023607.plt
- Data  5-5/153/Trajectory/20080530063801.plt
- Data  5-5/153/Trajectory/20080530120255.plt
- Data  5-5/153/Trajectory/20080530144605.plt
- Data  5-5/153/Trajectory/20080601043315.plt
- Data  5-5/153/Trajectory/20080601052919.plt
- Data  5-5/153/Trajectory/20080601081807.plt
- Data  5-5/153/Trajectory/20080601102446.plt
- Data  5-5/153/Trajectory/20080602001609.plt
- Data  5-5/153/Trajectory/20080602101303.plt
- Data  5-5/153/Trajectory/20080603001746.plt
- Data  5-5/153/Trajectory/20080603131807.plt
- Data  5-5/153/Trajectory/20080604001915.plt
- Data  5-5/153/Trajectory/20080604095234.plt
- Data  5-5/153/Trajectory/20080605002455.plt
- Data  5-5/153/Trajectory/20080605094544.plt
- Data  5-5/153/Trajectory/20080605101210.plt
- Data  5-5/153/Trajectory/20080606002846.plt
- Data  5-5/153/Trajectory/20080606132637.plt
- Data  5-5/153/Trajectory/20080606140052.plt
- Data  5-5/153/Trajectory/20080607091607.plt
- Data  5-5/153/Trajectory/20080607124201.plt
- Data  5-5/153/Trajectory/20080608083141.plt
- Data  5-5/153/Trajectory/20080608084916.plt
- Data  5-5/153/Trajectory/20080608121110.plt
- Data  5-5/153/Trajectory/20080610002207.plt
- Data  5-5/153/Trajectory/20080610100217.plt
- Data  5-5/153/Trajectory/20080611001604.plt
- Data  5-5/153/Trajectory/20080611100201.plt
- Data  5-5/153/Trajectory/20080612002331.plt
- Data  5-5/153/Trajectory/20080612101209.plt
- Data  5-5/153/Trajectory/20080613002211.plt
- Data  5-5/153/Trajectory/20080613133001.plt
- Data  5-5/153/Trajectory/20080614020042.plt
- Data  5-5/153/Trajectory/20080614021333.plt
- Data  5-5/153/Trajectory/20080614050859.plt
- Data  5-5/153/Trajectory/20080614055231.plt
- Data  5-5/153/Trajectory/20080614075141.plt
- Data  5-5/153/Trajectory/20080614120039.plt
- Data  5-5/153/Trajectory/20080615034337.plt
- Data  5-5/153/Trajectory/20080615074148.plt
- Data  5-5/153/Trajectory/20080616001334.plt
- Data  5-5/153/Trajectory/20080616103503.plt
- Data  5-5/153/Trajectory/20080617002347.plt
- Data  5-5/153/Trajectory/20080617113630.plt
- Data  5-5/153/Trajectory/20080618095341.plt
- Data  5-5/153/Trajectory/20080618103413.plt
- Data  5-5/153/Trajectory/20080619001908.plt
- Data  5-5/153/Trajectory/20080619134958.plt
- Data  5-5/153/Trajectory/20080619142743.plt
- Data  5-5/153/Trajectory/20080620002025.plt
- Data  5-5/153/Trajectory/20080622013137.plt
- Data  5-5/153/Trajectory/20080622122609.plt
- Data  5-5/153/Trajectory/20080623105737.plt
- Data  5-5/153/Trajectory/20080623112054.plt
- Data  5-5/153/Trajectory/20080624003649.plt
- Data  5-5/153/Trajectory/20080624130128.plt
- Data  5-5/153/Trajectory/20080625002642.plt
- Data  5-5/153/Trajectory/20080625141301.plt
- Data  5-5/153/Trajectory/20080626001450.plt
- Data  5-5/153/Trajectory/20080626125217.plt
- Data  5-5/153/Trajectory/20080627004625.plt
- Data  5-5/153/Trajectory/20080627142257.plt
- Data  5-5/153/Trajectory/20080628021355.plt
- Data  5-5/153/Trajectory/20080628042938.plt
- Data  5-5/153/Trajectory/20080628081323.plt
- Data  5-5/153/Trajectory/20080628102827.plt
- Data  5-5/153/Trajectory/20080628121821.plt
- Data  5-5/153/Trajectory/20080630002050.plt
- Data  5-5/153/Trajectory/20080630134352.plt
- Data  5-5/153/Trajectory/20080701102007.plt
- Data  5-5/153/Trajectory/20080701104116.plt
- Data  5-5/153/Trajectory/20080702001753.plt
- Data  5-5/153/Trajectory/20080702110537.plt
- Data  5-5/153/Trajectory/20080703002946.plt
- Data  5-5/153/Trajectory/20080703101133.plt
- Data  5-5/153/Trajectory/20080704002415.plt
- Data  5-5/153/Trajectory/20080704145241.plt
- Data  5-5/153/Trajectory/20080705035811.plt
- Data  5-5/153/Trajectory/20080705151218.plt
- Data  5-5/153/Trajectory/20080707004116.plt
- Data  5-5/153/Trajectory/20080707094509.plt
- Data  5-5/153/Trajectory/20080708002917.plt
- Data  5-5/153/Trajectory/20080708114909.plt
- Data  5-5/153/Trajectory/20080709004103.plt
- Data  5-5/153/Trajectory/20080709101322.plt
- Data  5-5/153/Trajectory/20080710004652.plt
- Data  5-5/153/Trajectory/20080710100315.plt
- Data  5-5/153/Trajectory/20080711002616.plt
- Data  5-5/153/Trajectory/20080711150555.plt
- Data  5-5/153/Trajectory/20080712025118.plt
- Data  5-5/153/Trajectory/20080712064920.plt
[truncated: 3,657 more entries]
