# Supplementary material for: Research on differential privacy protection method based on user tendency
Source: PLoS One. 2023 Oct 26;18(10):e0288823. doi: 10.1371/journal.pone.0288823 (PMC10602288; doi:10.1371/journal.pone.0288823)
Supplement: S5 Data — (ZIP) [file pone.0288823.s005.zip › Data 5-5/146/Trajectory/20070731135053.plt]

Geolife trajectory
WGS 84
Altitude is in Feet
Reserved 3
0,2,255,My Track,0,0,2,8421376
0
39.9516666666667,116.341683333333,0,656.167979002625,39294.5770023148,2007-07-31,13:50:53
39.9519833333333,116.341633333333,0,656.167979002625,39294.584375,2007-07-31,14:01:30
39.95235,116.341583333333,0,380.577427821522,39294.6396064815,2007-07-31,15:21:02
39.9519166666667,116.341733333333,0,380.577427821522,39294.6396527778,2007-07-31,15:21:06
39.9522,116.34175,0,380.577427821522,39294.6405555556,2007-07-31,15:22:24
39.95175,116.341733333333,0,380.577427821522,39294.6411921296,2007-07-31,15:23:19
39.9520833333333,116.341633333333,0,380.577427821522,39294.6422222222,2007-07-31,15:24:48
39.9519333333333,116.341333333333,0,380.577427821522,39294.642337963,2007-07-31,15:24:58
39.9512833333333,116.34125,0,380.577427821522,39294.6448032407,2007-07-31,15:28:31
39.9518666666667,116.341483333333,0,380.577427821522,39294.6449074074,2007-07-31,15:28:40
39.9514333333333,116.341366666667,0,380.577427821522,39294.6513425926,2007-07-31,15:37:56
39.9504333333333,116.340866666667,0,380.577427821522,39294.6522685185,2007-07-31,15:39:16
39.9498666666667,116.340583333333,0,380.577427821522,39294.6549421296,2007-07-31,15:43:07
39.95255,116.341516666667,0,380.577427821522,39294.6669907407,2007-07-31,16:00:28
39.95225,116.34185,0,380.577427821522,39294.6671875,2007-07-31,16:00:45
39.95195,116.3421,0,380.577427821522,39294.6740972222,2007-07-31,16:10:42
39.9522833333333,116.341683333333,0,380.577427821522,39294.6747453704,2007-07-31,16:11:38
39.9525333333333,116.341516666667,0,577.42782152231,39294.7218518518,2007-07-31,17:19:28
39.9519833333333,116.341683333333,0,593.832020997375,39294.7219097222,2007-07-31,17:19:33
39.9526166666667,116.341533333333,0,390.419947506562,39294.7221643519,2007-07-31,17:19:55
39.9529333333333,116.341283333333,0,390.419947506562,39294.7275462963,2007-07-31,17:27:40
39.95335,116.34095,0,390.419947506562,39294.7277430556,2007-07-31,17:27:57
39.9528833333333,116.341266666667,0,390.419947506562,39294.7279398148,2007-07-31,17:28:14
39.9525166666667,116.3415,0,390.419947506562,39294.7280902778,2007-07-31,17:28:27
39.95215,116.341716666667,0,390.419947506562,39294.7555324074,2007-07-31,18:07:58
39.9515833333333,116.3417,0,390.419947506562,39294.7564236111,2007-07-31,18:09:15
39.9511333333333,116.341583333333,0,390.419947506562,39294.7597222222,2007-07-31,18:14:00
39.9518166666667,116.341566666667,0,390.419947506562,39294.7865162037,2007-07-31,18:52:35
39.9521,116.341716666667,0,390.419947506562,39294.7871296296,2007-07-31,18:53:28
39.9517833333333,116.34185,0,390.419947506562,39294.7992476852,2007-07-31,19:10:55
39.9521166666667,116.341883333333,0,390.419947506562,39294.803287037,2007-07-31,19:16:44
39.9519,116.341666666667,0,390.419947506562,39294.8044907407,2007-07-31,19:18:28
39.9520333333333,116.342033333333,0,390.419947506562,39294.8054976852,2007-07-31,19:19:55
39.9517333333333,116.3421,0,390.419947506562,39294.8086805556,2007-07-31,19:24:30
39.95215,116.341766666667,0,390.419947506562,39294.8298842593,2007-07-31,19:55:02
39.95135,116.34255,0,377.296587926509,39294.84,2007-07-31,20:09:36
39.9515833333333,116.342266666667,0,416.666666666667,39294.8411921296,2007-07-31,20:11:19
39.9522,116.3418,0,354.330708661417,39294.8983912037,2007-07-31,21:33:41
39.9519,116.341666666667,0,354.330708661417,39294.9008796296,2007-07-31,21:37:16
39.9508333333333,116.341166666667,0,354.330708661417,39294.902974537,2007-07-31,21:40:17
39.9513833333333,116.34145,0,354.330708661417,39294.9034375,2007-07-31,21:40:57
39.9502333333333,116.3405,0,354.330708661417,39294.904224537,2007-07-31,21:42:05
39.9487166666667,116.339616666667,0,354.330708661417,39294.9085763889,2007-07-31,21:48:21
39.9493166666667,116.339416666667,0,354.330708661417,39294.9094328704,2007-07-31,21:49:35
39.9501833333333,116.3405,0,354.330708661417,39294.9094560185,2007-07-31,21:49:37
39.9499,116.339933333333,0,354.330708661417,39294.9127546296,2007-07-31,21:54:22
39.9523,116.342,0,354.330708661417,39294.9128240741,2007-07-31,21:54:28
39.95085,116.342416666667,0,354.330708661417,39294.9708217593,2007-07-31,23:17:59
39.9523666666667,116.3417,0,357.61154855643,39294.9708796296,2007-07-31,23:18:04
