# Supplementary material for: Research on differential privacy protection method based on user tendency
Source: PLoS One. 2023 Oct 26;18(10):e0288823. doi: 10.1371/journal.pone.0288823 (PMC10602288; doi:10.1371/journal.pone.0288823)
Supplement: S5 Data — (ZIP) [file pone.0288823.s005.zip › Data 5-5/146/Trajectory/20070801093813.plt]

Geolife trajectory
WGS 84
Altitude is in Feet
Reserved 3
0,2,255,My Track,0,0,2,8421376
0
39.9764666666667,116.32975,0,328.083989501312,39295.4015393518,2007-08-01,09:38:13
39.97625,116.33005,0,328.083989501312,39295.4016666667,2007-08-01,09:38:24
39.9758166666667,116.330783333333,0,255.905511811024,39295.5843865741,2007-08-01,14:01:31
39.9729666666667,116.331666666667,0,255.905511811024,39295.5852777778,2007-08-01,14:02:48
39.9735666666667,116.331283333333,0,255.905511811024,39295.5854050926,2007-08-01,14:02:59
39.9756833333333,116.330733333333,0,255.905511811024,39295.5855787037,2007-08-01,14:03:14
39.9752833333333,116.329933333333,0,255.905511811024,39295.5860648148,2007-08-01,14:03:56
39.9752666666667,116.32925,0,255.905511811024,39295.5871412037,2007-08-01,14:05:29
39.97535,116.328483333333,0,255.905511811024,39295.5880208333,2007-08-01,14:06:45
39.9756,116.32905,0,255.905511811024,39295.5883101852,2007-08-01,14:07:10
39.9757166666667,116.329616666667,0,459.317585301837,39295.5888425926,2007-08-01,14:07:56
39.9757666666667,116.330316666667,0,383.858267716535,39295.5895486111,2007-08-01,14:08:57
39.9758833333333,116.331116666667,0,364.173228346457,39295.5903703704,2007-08-01,14:10:08
39.9761833333333,116.331533333333,0,347.769028871391,39295.590775463,2007-08-01,14:10:43
39.9769833333333,116.3317,0,173.884514435696,39295.5915162037,2007-08-01,14:11:47
39.9769333333333,116.33075,0,187.007874015748,39295.592974537,2007-08-01,14:13:53
39.9769166666667,116.330133333333,0,180.446194225722,39295.5933564815,2007-08-01,14:14:26
39.97535,116.330216666667,0,344.488188976378,39295.5940856481,2007-08-01,14:15:29
39.9756,116.329483333333,0,344.488188976378,39295.5945601852,2007-08-01,14:16:10
39.9756333333333,116.328,0,344.488188976378,39295.5951851852,2007-08-01,14:17:04
39.9739666666667,116.32755,0,328.083989501312,39295.596087963,2007-08-01,14:18:22
39.9729166666667,116.3275,0,311.679790026247,39295.5966666667,2007-08-01,14:19:12
39.9714,116.32765,0,311.679790026247,39295.5971759259,2007-08-01,14:19:56
39.96845,116.327716666667,0,252.624671916011,39295.5980902778,2007-08-01,14:21:15
39.9673833333333,116.327683333333,0,308.398950131234,39295.5985300926,2007-08-01,14:21:53
39.96635,116.32775,0,239.501312335958,39295.5990393519,2007-08-01,14:22:37
39.96545,116.3279,0,216.535433070866,39295.5993171296,2007-08-01,14:23:01
39.9640166666667,116.328,0,196.850393700787,39295.5997337963,2007-08-01,14:23:37
39.9626833333333,116.32815,0,164.041994750656,39295.6001736111,2007-08-01,14:24:15
39.96185,116.3283,0,167.322834645669,39295.6004861111,2007-08-01,14:24:42
39.96075,116.328433333333,0,242.782152230971,39295.6009490741,2007-08-01,14:25:22
39.9598333333333,116.328566666667,0,370.734908136483,39295.6013310185,2007-08-01,14:25:55
39.959,116.32865,0,377.296587926509,39295.6015972222,2007-08-01,14:26:18
39.9571166666667,116.329016666667,0,269.028871391076,39295.6023611111,2007-08-01,14:27:24
39.95665,116.330366666667,0,324.803149606299,39295.6029398148,2007-08-01,14:28:14
39.95685,116.332033333333,0,324.803149606299,39295.603587963,2007-08-01,14:29:10
39.9568333333333,116.333166666667,0,311.679790026247,39295.6038773148,2007-08-01,14:29:35
39.9568833333333,116.334283333333,0,216.535433070866,39295.6042592593,2007-08-01,14:30:08
39.9569,116.33565,0,154.199475065617,39295.6046296296,2007-08-01,14:30:40
39.9569833333333,116.336916666667,0,150.918635170604,39295.6050231481,2007-08-01,14:31:14
39.9571333333333,116.337833333333,0,193.569553805774,39295.6053819444,2007-08-01,14:31:45
39.9571,116.338666666667,0,164.041994750656,39295.6056481482,2007-08-01,14:32:08
39.9561,116.33955,0,160.761154855643,39295.606099537,2007-08-01,14:32:47
39.9544166666667,116.340516666667,0,311.679790026247,39295.6068055556,2007-08-01,14:33:48
39.9537166666667,116.340833333333,0,272.309711286089,39295.6071412037,2007-08-01,14:34:17
39.9530333333333,116.341066666667,0,246.062992125984,39295.6075925926,2007-08-01,14:34:56
39.9528833333333,116.341466666667,0,334.645669291339,39295.6083912037,2007-08-01,14:36:05
