# Supplementary material for: Research on differential privacy protection method based on user tendency
Source: PLoS One. 2023 Oct 26;18(10):e0288823. doi: 10.1371/journal.pone.0288823 (PMC10602288; doi:10.1371/journal.pone.0288823)
Supplement: S5 Data — (ZIP) [file pone.0288823.s005.zip › Data 5-5/146/Trajectory/20070801235556.plt]

Geolife trajectory
WGS 84
Altitude is in Feet
Reserved 3
0,2,255,My Track,0,0,2,8421376
0
39.9513,116.34225,0,380.577427821522,39295.9971759259,2007-08-01,23:55:56
39.95235,116.341766666667,0,380.577427821522,39295.997349537,2007-08-01,23:56:11
39.9526166666667,116.3417,0,229.658792650919,39296.0253472222,2007-08-02,00:36:30
39.9532666666667,116.34135,0,180.446194225722,39296.0258564815,2007-08-02,00:37:14
39.9568833333333,116.34015,0,167.322834645669,39296.0275925926,2007-08-02,00:39:44
39.9597833333333,116.338616666667,0,177.165354330709,39296.0287847222,2007-08-02,00:41:27
39.9608166666667,116.33735,0,193.569553805774,39296.0293865741,2007-08-02,00:42:19
39.9613666666667,116.336733333333,0,170.603674540682,39296.0296990741,2007-08-02,00:42:46
39.9615833333333,116.3363,0,314.96062992126,39296.0375578704,2007-08-02,00:54:05
39.9627166666667,116.33575,0,216.535433070866,39296.0404050926,2007-08-02,00:58:11
39.9642,116.33545,0,219.816272965879,39296.0410763889,2007-08-02,00:59:09
39.9651666666667,116.335233333333,0,213.254593175853,39296.0414583333,2007-08-02,00:59:42
39.9658166666667,116.334966666667,0,262.46719160105,39296.0417708333,2007-08-02,01:00:09
39.9659666666667,116.333383333333,0,216.535433070866,39296.0423726852,2007-08-02,01:01:01
39.9667166666667,116.333083333333,0,164.041994750656,39296.0436921296,2007-08-02,01:02:55
39.9701333333333,116.332566666667,0,164.041994750656,39296.0450925926,2007-08-02,01:04:56
39.9714666666667,116.3322,0,180.446194225722,39296.0456481481,2007-08-02,01:05:44
39.9738666666667,116.331866666667,0,246.062992125984,39296.0466550926,2007-08-02,01:07:11
39.9747166666667,116.331633333333,0,275.590551181102,39296.0470486111,2007-08-02,01:07:45
39.9749833333333,116.330816666667,0,223.097112860892,39296.0473263889,2007-08-02,01:08:09
39.97525,116.33,0,190.288713910761,39296.047650463,2007-08-02,01:08:37
39.9752166666667,116.329183333333,0,190.288713910761,39296.0478935185,2007-08-02,01:08:58
39.9764666666667,116.3289,0,219.816272965879,39296.0490277778,2007-08-02,01:10:36
39.9768833333333,116.3305,0,262.46719160105,39296.0495833333,2007-08-02,01:11:24
39.9770333333333,116.331233333333,0,213.254593175853,39296.049849537,2007-08-02,01:11:47
