# Supplementary material for: Research on differential privacy protection method based on user tendency
Source: PLoS One. 2023 Oct 26;18(10):e0288823. doi: 10.1371/journal.pone.0288823 (PMC10602288; doi:10.1371/journal.pone.0288823)
Supplement: S5 Data — (ZIP) [file pone.0288823.s005.zip › Data 5-5/146/Trajectory/20070804014504.plt]

Geolife trajectory
WGS 84
Altitude is in Feet
Reserved 3
0,2,255,My Track,0,0,2,8421376
0
39.9528833333333,116.34105,0,246.062992125984,39298.072962963,2007-08-04,01:45:04
39.95275,116.339316666667,0,180.446194225722,39298.0756712963,2007-08-04,01:48:58
39.9525833333333,116.338816666667,0,200.131233595801,39298.0763194444,2007-08-04,01:49:54
39.9523333333333,116.337833333333,0,206.692913385827,39298.0775115741,2007-08-04,01:51:37
39.9517666666667,116.3378,0,203.412073490814,39298.0787847222,2007-08-04,01:53:27
39.95135,116.337816666667,0,190.288713910761,39298.0844097222,2007-08-04,02:01:33
39.9512166666667,116.33705,0,206.692913385827,39298.0854976852,2007-08-04,02:03:07
39.9509833333333,116.336616666667,0,206.692913385827,39298.090162037,2007-08-04,02:09:50
39.95165,116.339316666667,0,157.48031496063,39298.0951967593,2007-08-04,02:17:05
39.9517666666667,116.340233333333,0,167.322834645669,39298.0961921296,2007-08-04,02:18:31
39.9522666666667,116.340266666667,0,206.692913385827,39298.100474537,2007-08-04,02:24:41
39.9527,116.34025,0,200.131233595801,39298.1011574074,2007-08-04,02:25:40
39.9528833333333,116.34075,0,269.028871391076,39298.1020486111,2007-08-04,02:26:57
39.9527666666667,116.341416666667,0,167.322834645669,39298.1067939815,2007-08-04,02:33:47
39.9526166666667,116.341866666667,0,134.514435695538,39298.1074537037,2007-08-04,02:34:44
