# Supplementary material for: Research on differential privacy protection method based on user tendency
Source: PLoS One. 2023 Oct 26;18(10):e0288823. doi: 10.1371/journal.pone.0288823 (PMC10602288; doi:10.1371/journal.pone.0288823)
Supplement: S5 Data — (ZIP) [file pone.0288823.s005.zip › Data 5-5/146/Trajectory/20070805234858.plt]

Geolife trajectory
WGS 84
Altitude is in Feet
Reserved 3
0,2,255,My Track,0,0,2,8421376
0
39.95205,116.337633333333,0,541.338582677165,39299.992337963,2007-08-05,23:48:58
39.9524666666667,116.338183333333,0,236.220472440945,39299.9988194444,2007-08-05,23:58:18
39.9528,116.339883333333,0,213.254593175853,39299.9993518519,2007-08-05,23:59:04
39.953,116.34105,0,190.288713910761,39299.9998726852,2007-08-05,23:59:49
39.9567833333333,116.34,0,200.131233595801,39300.0013657407,2007-08-06,00:01:58
39.95975,116.338483333333,0,193.569553805774,39300.0025,2007-08-06,00:03:36
39.9607,116.33735,0,196.850393700787,39300.0030208333,2007-08-06,00:04:21
39.9618333333333,116.336066666667,0,173.884514435696,39300.0036458333,2007-08-06,00:05:15
