# Supplementary material for: Research on differential privacy protection method based on user tendency
Source: PLoS One. 2023 Oct 26;18(10):e0288823. doi: 10.1371/journal.pone.0288823 (PMC10602288; doi:10.1371/journal.pone.0288823)
Supplement: S5 Data — (ZIP) [file pone.0288823.s005.zip › Data 5-5/146/Trajectory/20070806134558.plt]

Geolife trajectory
WGS 84
Altitude is in Feet
Reserved 3
0,2,255,My Track,0,0,2,8421376
0
39.9748,116.331066666667,0,219.816272965879,39300.573587963,2007-08-06,13:45:58
39.9745666666667,116.331633333333,0,137.795275590551,39300.57625,2007-08-06,13:49:48
39.9729666666667,116.332016666667,0,167.322834645669,39300.5768518519,2007-08-06,13:50:40
39.9706833333333,116.33235,0,213.254593175853,39300.5777662037,2007-08-06,13:51:59
39.9665166666667,116.33295,0,180.446194225722,39300.5795717593,2007-08-06,13:54:35
39.96615,116.333516666667,0,154.199475065617,39300.5801273148,2007-08-06,13:55:23
39.9661333333333,116.33505,0,173.884514435696,39300.5806134259,2007-08-06,13:56:05
39.9639166666667,116.335683333333,0,232.939632545932,39300.5815856481,2007-08-06,13:57:29
39.9630833333333,116.3358,0,246.062992125984,39300.5819907407,2007-08-06,13:58:04
39.9623666666667,116.335916666667,0,232.939632545932,39300.5823032407,2007-08-06,13:58:31
39.9616833333333,116.33625,0,203.412073490814,39300.5826157407,2007-08-06,13:58:58
39.9607166666667,116.3375,0,164.041994750656,39300.5831481481,2007-08-06,13:59:44
39.9598666666667,116.338383333333,0,164.041994750656,39300.5836226852,2007-08-06,14:00:25
39.9572333333333,116.33985,0,209.97375328084,39300.5847106481,2007-08-06,14:01:59
39.95605,116.340266666667,0,219.816272965879,39300.5855208333,2007-08-06,14:03:09
39.9549,116.340633333333,0,187.007874015748,39300.5860416667,2007-08-06,14:03:54
39.9529833333333,116.3413,0,193.569553805774,39300.5868171296,2007-08-06,14:05:01
39.9526,116.341783333333,0,298.556430446194,39300.5879398148,2007-08-06,14:06:38
