# Supplementary material for: Research on differential privacy protection method based on user tendency
Source: PLoS One. 2023 Oct 26;18(10):e0288823. doi: 10.1371/journal.pone.0288823 (PMC10602288; doi:10.1371/journal.pone.0288823)
Supplement: S5 Data — (ZIP) [file pone.0288823.s005.zip › Data 5-5/146/Trajectory/20070807010910.plt]

Geolife trajectory
WGS 84
Altitude is in Feet
Reserved 3
0,2,255,My Track,0,0,2,8421376
0
39.9517833333333,116.337383333333,0,95.1443569553806,39301.0480324074,2007-08-07,01:09:10
39.9523,116.33755,0,180.446194225722,39301.0510069444,2007-08-07,01:13:27
39.9526333333333,116.339216666667,0,203.412073490814,39301.0516203704,2007-08-07,01:14:20
39.9528333333333,116.340283333333,0,213.254593175853,39301.0519675926,2007-08-07,01:14:50
39.95305,116.340983333333,0,216.535433070866,39301.0523032407,2007-08-07,01:15:19
39.9543666666667,116.340633333333,0,213.254593175853,39301.0528819444,2007-08-07,01:16:09
39.9562333333333,116.340016666667,0,164.041994750656,39301.0535763889,2007-08-07,01:17:09
39.9574,116.339683333333,0,190.288713910761,39301.0544444444,2007-08-07,01:18:24
39.9587666666667,116.33905,0,183.727034120735,39301.0549421296,2007-08-07,01:19:07
39.9598333333333,116.33845,0,187.007874015748,39301.0553819444,2007-08-07,01:19:45
39.9608,116.337333333333,0,206.692913385827,39301.056087963,2007-08-07,01:20:46
39.9615666666667,116.3363,0,246.062992125984,39301.0565856481,2007-08-07,01:21:29
39.9626,116.33605,0,249.343832020997,39301.0569907407,2007-08-07,01:22:04
39.9633666666667,116.3358,0,246.062992125984,39301.057349537,2007-08-07,01:22:35
39.9658833333333,116.335366666667,0,318.241469816273,39301.0583217593,2007-08-07,01:23:59
39.9659833333333,116.333333333333,0,226.377952755906,39301.06,2007-08-07,01:26:24
39.9681333333333,116.33295,0,209.97375328084,39301.0608564815,2007-08-07,01:27:38
39.9697833333333,116.332666666667,0,213.254593175853,39301.0614351852,2007-08-07,01:28:28
39.9733666666667,116.332016666667,0,242.782152230971,39301.0627083333,2007-08-07,01:30:18
39.9747,116.3318,0,265.748031496063,39301.0632060185,2007-08-07,01:31:01
39.9750333333333,116.330266666667,0,278.871391076115,39301.0637847222,2007-08-07,01:31:51
39.97515,116.32935,0,321.522309711286,39301.0641319444,2007-08-07,01:32:21
39.9768166666667,116.3291,0,232.939632545932,39301.0648263889,2007-08-07,01:33:21
39.9770166666667,116.330833333333,0,311.679790026247,39301.0653240741,2007-08-07,01:34:04
39.9769833333333,116.33155,0,321.522309711286,39301.0656018518,2007-08-07,01:34:28
39.9769166666667,116.331,0,282.152230971129,39301.0664814815,2007-08-07,01:35:44
39.9777666666667,116.3324,0,278.871391076115,39301.0668055556,2007-08-07,01:36:12
