# Supplementary material for: Research on differential privacy protection method based on user tendency
Source: PLoS One. 2023 Oct 26;18(10):e0288823. doi: 10.1371/journal.pone.0288823 (PMC10602288; doi:10.1371/journal.pone.0288823)
Supplement: S5 Data — (ZIP) [file pone.0288823.s005.zip › Data 5-5/146/Trajectory/20070807132753.plt]

Geolife trajectory
WGS 84
Altitude is in Feet
Reserved 3
0,2,255,My Track,0,0,2,8421376
0
39.9762,116.331616666667,0,278.871391076115,39301.5610300926,2007-08-07,13:27:53
39.9755166666667,116.331666666667,0,160.761154855643,39301.5611921296,2007-08-07,13:28:07
39.97545,116.330533333333,0,164.041994750656,39301.5615856481,2007-08-07,13:28:41
39.9752833333333,116.329133333333,0,170.603674540682,39301.5622106481,2007-08-07,13:29:35
39.9750333333333,116.330116666667,0,183.727034120735,39301.5626736111,2007-08-07,13:30:15
39.9749666666667,116.331516666667,0,180.446194225722,39301.563125,2007-08-07,13:30:54
39.974,116.3318,0,236.220472440945,39301.5636458333,2007-08-07,13:31:39
39.9726333333333,116.332,0,291.994750656168,39301.5640162037,2007-08-07,13:32:11
39.97145,116.3322,0,236.220472440945,39301.5645023148,2007-08-07,13:32:53
39.96945,116.332633333333,0,219.816272965879,39301.5653240741,2007-08-07,13:34:04
39.9677833333333,116.332866666667,0,206.692913385827,39301.5659490741,2007-08-07,13:34:58
39.9666666666667,116.332966666667,0,173.884514435696,39301.566412037,2007-08-07,13:35:38
39.96615,116.3351,0,190.288713910761,39301.5676273148,2007-08-07,13:37:23
39.9652333333333,116.335333333333,0,180.446194225722,39301.5680902778,2007-08-07,13:38:03
39.9635166666667,116.335716666667,0,295.275590551181,39301.56875,2007-08-07,13:39:00
39.9618166666667,116.336083333333,0,216.535433070866,39301.5694097222,2007-08-07,13:39:57
39.9599833333333,116.338266666667,0,180.446194225722,39301.5703819444,2007-08-07,13:41:21
39.95835,116.339216666667,0,193.569553805774,39301.5710763889,2007-08-07,13:42:21
39.957,116.339883333333,0,209.97375328084,39301.5716203704,2007-08-07,13:43:08
39.9556666666667,116.34035,0,200.131233595801,39301.5721296296,2007-08-07,13:43:52
39.9534333333333,116.340983333333,0,209.97375328084,39301.572974537,2007-08-07,13:45:05
39.9529833333333,116.34135,0,193.569553805774,39301.5734143518,2007-08-07,13:45:43
39.9528,116.341783333333,0,206.692913385827,39301.5742361111,2007-08-07,13:46:54
