# Supplementary material for: Research on differential privacy protection method based on user tendency
Source: PLoS One. 2023 Oct 26;18(10):e0288823. doi: 10.1371/journal.pone.0288823 (PMC10602288; doi:10.1371/journal.pone.0288823)
Supplement: S5 Data — (ZIP) [file pone.0288823.s005.zip › Data 5-5/146/Trajectory/20070808003658.plt]

Geolife trajectory
WGS 84
Altitude is in Feet
Reserved 3
0,2,255,My Track,0,0,2,8421376
0
39.95075,116.334333333333,0,206.692913385827,39302.0256712963,2007-08-08,00:36:58
39.9519666666667,116.337633333333,0,206.692913385827,39302.0259027778,2007-08-08,00:37:18
39.9525333333333,116.33845,0,187.007874015748,39302.0298611111,2007-08-08,00:43:00
39.9529333333333,116.3409,0,183.727034120735,39302.0306597222,2007-08-08,00:44:09
39.9538833333333,116.34105,0,121.391076115486,39302.0312268519,2007-08-08,00:44:58
39.95665,116.340216666667,0,183.727034120735,39302.032662037,2007-08-08,00:47:02
39.9583333333333,116.339366666667,0,160.761154855643,39302.0337268518,2007-08-08,00:48:34
39.9591666666667,116.338983333333,0,150.918635170604,39302.0340046296,2007-08-08,00:48:58
39.9601666666667,116.33825,0,150.918635170604,39302.0344212963,2007-08-08,00:49:34
39.9615,116.336516666667,0,150.918635170604,39302.0351388889,2007-08-08,00:50:36
39.9645166666667,116.335666666667,0,242.782152230971,39302.0363773148,2007-08-08,00:52:23
39.96565,116.335433333333,0,209.97375328084,39302.0367939815,2007-08-08,00:52:59
39.966,116.333316666667,0,170.603674540682,39302.0376273148,2007-08-08,00:54:11
39.9686333333333,116.332883333333,0,180.446194225722,39302.0384490741,2007-08-08,00:55:22
39.97045,116.3325,0,183.727034120735,39302.0391203704,2007-08-08,00:56:20
39.97475,116.331883333333,0,209.97375328084,39302.0406481481,2007-08-08,00:58:32
39.97485,116.329766666667,0,239.501312335958,39302.0413310185,2007-08-08,00:59:31
39.9749333333333,116.32905,0,229.658792650919,39302.0415972222,2007-08-08,00:59:54
39.976,116.329016666667,0,200.131233595801,39302.0419907407,2007-08-08,01:00:28
39.9767,116.328966666667,0,187.007874015748,39302.0422453704,2007-08-08,01:00:50
39.9769333333333,116.33075,0,272.309711286089,39302.0427430556,2007-08-08,01:01:33
39.977,116.3314,0,298.556430446194,39302.0430208333,2007-08-08,01:01:57
