# Supplementary material for: Research on differential privacy protection method based on user tendency
Source: PLoS One. 2023 Oct 26;18(10):e0288823. doi: 10.1371/journal.pone.0288823 (PMC10602288; doi:10.1371/journal.pone.0288823)
Supplement: S5 Data — (ZIP) [file pone.0288823.s005.zip › Data 5-5/146/Trajectory/20070809011153.plt]

Geolife trajectory
WGS 84
Altitude is in Feet
Reserved 3
0,2,255,My Track,0,0,2,8421376
0
39.9515166666667,116.337683333333,0,305.11811023622,39303.0499189815,2007-08-09,01:11:53
39.9524333333333,116.337483333333,0,190.288713910761,39303.053900463,2007-08-09,01:17:37
39.9520666666667,116.337633333333,0,301.837270341207,39303.0544328704,2007-08-09,01:18:23
39.9523833333333,116.338383333333,0,255.905511811024,39303.0550694444,2007-08-09,01:19:18
39.95275,116.339883333333,0,223.097112860892,39303.0555208333,2007-08-09,01:19:57
39.952,116.34025,0,203.412073490814,39303.0562268518,2007-08-09,01:20:58
39.9515,116.339,0,200.131233595801,39303.0564930556,2007-08-09,01:21:21
39.9519833333333,116.338833333333,0,311.679790026247,39303.0577546296,2007-08-09,01:23:10
39.9521333333333,116.3376,0,164.041994750656,39303.0616898148,2007-08-09,01:28:50
39.9521833333333,116.3384,0,383.858267716535,39303.0618518519,2007-08-09,01:29:04
39.9529333333333,116.340983333333,0,223.097112860892,39303.062962963,2007-08-09,01:30:40
39.95275,116.34,0,351.049868766404,39303.0632291667,2007-08-09,01:31:03
39.9536833333333,116.339866666667,0,0,39303.0635300926,2007-08-09,01:31:29
39.9545,116.34,0,9.84251968503937,39303.06375,2007-08-09,01:31:48
39.9554333333333,116.340066666667,0,36.0892388451444,39303.0640162037,2007-08-09,01:32:11
39.9563333333333,116.34,0,91.8635170603674,39303.0643171296,2007-08-09,01:32:37
39.9583833333333,116.339233333333,0,150.918635170604,39303.065162037,2007-08-09,01:33:50
39.9600666666667,116.338233333333,0,170.603674540682,39303.0657523148,2007-08-09,01:34:41
39.9609833333333,116.337,0,170.603674540682,39303.0662615741,2007-08-09,01:35:25
39.9617,116.3362,0,180.446194225722,39303.0665972222,2007-08-09,01:35:54
39.9625833333333,116.336283333333,0,177.165354330709,39303.0668402778,2007-08-09,01:36:15
39.96385,116.335916666667,0,190.288713910761,39303.0672916667,2007-08-09,01:36:54
39.9655166666667,116.33545,0,216.535433070866,39303.0679166667,2007-08-09,01:37:48
39.9660333333333,116.334966666667,0,200.131233595801,39303.0683217593,2007-08-09,01:38:23
39.966,116.333666666667,0,193.569553805774,39303.0687268519,2007-08-09,01:38:58
39.9685666666667,116.332883333333,0,193.569553805774,39303.0697685185,2007-08-09,01:40:28
39.9692833333333,116.332733333333,0,200.131233595801,39303.0700347222,2007-08-09,01:40:51
39.9699833333333,116.332566666667,0,187.007874015748,39303.0702893519,2007-08-09,01:41:13
39.9728,116.332083333333,0,255.905511811024,39303.0712962963,2007-08-09,01:42:40
39.9738,116.3318,0,282.152230971129,39303.0717476852,2007-08-09,01:43:19
39.9746833333333,116.331666666667,0,278.871391076115,39303.0720138889,2007-08-09,01:43:42
39.9748666666667,116.330766666667,0,318.241469816273,39303.0723842593,2007-08-09,01:44:14
39.9749333333333,116.329533333333,0,265.748031496063,39303.0729861111,2007-08-09,01:45:06
39.9751333333333,116.3291,0,193.569553805774,39303.0737152778,2007-08-09,01:46:09
39.9761666666667,116.329066666667,0,183.727034120735,39303.074224537,2007-08-09,01:46:53
39.97695,116.3306,0,275.590551181102,39303.0748842593,2007-08-09,01:47:50
39.9767833333333,116.331583333333,0,249.343832020997,39303.0755787037,2007-08-09,01:48:50
39.9769,116.331133333333,0,400.262467191601,39303.0764814815,2007-08-09,01:50:08
