# Supplementary material for: Research on differential privacy protection method based on user tendency
Source: PLoS One. 2023 Oct 26;18(10):e0288823. doi: 10.1371/journal.pone.0288823 (PMC10602288; doi:10.1371/journal.pone.0288823)
Supplement: S5 Data — (ZIP) [file pone.0288823.s005.zip › Data 5-5/147/Trajectory/20110224184514.plt]

Geolife trajectory
WGS 84
Altitude is in Feet
Reserved 3
0,2,255,My Track,0,0,2,8421376
0
39.975177,116.328754,0,492.126233595801,40598.781412037,2011-02-24,18:45:14
39.975167,116.329173,0,492.128536745407,40598.7814699074,2011-02-24,18:45:19
39.975177,116.329359,0,492.165082020997,40598.7815277778,2011-02-24,18:45:24
39.975158,116.329404,0,492.179448818898,40598.7815856481,2011-02-24,18:45:29
39.975149,116.329299,0,492.333389107612,40598.7816435185,2011-02-24,18:45:34
39.975181,116.329296,0,492.382401574803,40598.7817013889,2011-02-24,18:45:39
39.975193,116.329349,0,492.253490813648,40598.7817592593,2011-02-24,18:45:44
39.975185,116.329416,0,492.234717847769,40598.7818171296,2011-02-24,18:45:49
39.975239,116.329448,0,492.203779527559,40598.781875,2011-02-24,18:45:54
39.97529,116.329439,0,492.239924540682,40598.7819328704,2011-02-24,18:45:59
39.975294,116.329344,0,492.28032480315,40598.7819907407,2011-02-24,18:46:04
39.975304,116.329237,0,492.426906167979,40598.7820486111,2011-02-24,18:46:09
39.975254,116.329209,0,492.539143700787,40598.7821064815,2011-02-24,18:46:14
39.975271,116.329292,0,492.609530839895,40598.7821643518,2011-02-24,18:46:19
39.975234,116.329282,0,492.563274278215,40598.7822222222,2011-02-24,18:46:24
39.975174,116.329325,0,252.449156824147,40598.7822800926,2011-02-24,18:46:29
39.975184,116.329393,0,243.394780183727,40598.782337963,2011-02-24,18:46:34
39.975202,116.329406,0,241.484530839895,40598.7823958333,2011-02-24,18:46:39
39.975212,116.329398,0,241.374294619423,40598.7824537037,2011-02-24,18:46:44
39.975219,116.329393,0,241.251092519685,40598.7825115741,2011-02-24,18:46:49
39.975219,116.329393,0,241.251092519685,40598.7825462963,2011-02-24,18:46:52
39.97522,116.329386,0,241.234396325459,40598.7825694444,2011-02-24,18:46:54
39.975166,116.329329,0,248.351459973753,40598.7826273148,2011-02-24,18:46:59
39.975298,116.329284,0,272.367732939633,40598.7826851852,2011-02-24,18:47:04
39.975342,116.329256,0,293.521154855643,40598.7827430556,2011-02-24,18:47:09
39.975314,116.329148,0,304.32999015748,40598.7828009259,2011-02-24,18:47:14
39.975317,116.329167,0,312.235275590551,40598.7828587963,2011-02-24,18:47:19
39.975333,116.329219,0,305.254153543307,40598.7829166667,2011-02-24,18:47:24
39.975288,116.329245,0,295.552132545932,40598.782974537,2011-02-24,18:47:29
39.975277,116.329258,0,295.627099737533,40598.7830324074,2011-02-24,18:47:34
39.975282,116.329254,0,296.649356955381,40598.7830902778,2011-02-24,18:47:39
39.975282,116.329254,0,296.649356955381,40598.783125,2011-02-24,18:47:42
39.975278,116.32926,0,296.642598425197,40598.7831481481,2011-02-24,18:47:44
39.97528,116.329269,0,296.49812007874,40598.7832060185,2011-02-24,18:47:49
39.975285,116.329279,0,296.380351049869,40598.7832638889,2011-02-24,18:47:54
39.975043,116.329546,0,294.486394356955,40598.7833217593,2011-02-24,18:47:59
39.974925,116.329706,0,296.188464566929,40598.7833796296,2011-02-24,18:48:04
39.975007,116.329552,0,293.951010498688,40598.7834375,2011-02-24,18:48:09
39.975005,116.329555,0,293.635997375328,40598.7834953704,2011-02-24,18:48:14
39.974999,116.329556,0,293.409242125984,40598.7835532407,2011-02-24,18:48:19
39.974999,116.329556,0,293.409242125984,40598.783587963,2011-02-24,18:48:22
39.974998,116.329558,0,293.25375,40598.7836111111,2011-02-24,18:48:24
39.975011,116.329553,0,293.138933727034,40598.7836689815,2011-02-24,18:48:29
39.975067,116.329529,0,290.423566272966,40598.7837268518,2011-02-24,18:48:34
39.975105,116.329545,0,287.620839895013,40598.7837847222,2011-02-24,18:48:39
39.975215,116.329485,0,284.076899606299,40598.7838425926,2011-02-24,18:48:44
39.975243,116.329461,0,281.278904199475,40598.783900463,2011-02-24,18:48:49
39.975301,116.3295,0,278.017014435696,40598.7839583333,2011-02-24,18:48:54
39.975298,116.329472,0,274.938848425197,40598.7840162037,2011-02-24,18:48:59
39.975317,116.329486,0,270.815295275591,40598.7840740741,2011-02-24,18:49:04
39.975353,116.329784,0,253.461328740157,40598.790150463,2011-02-24,18:57:49
39.975339,116.329961,0,258.889261811024,40598.7902083333,2011-02-24,18:57:54
39.975387,116.330293,0,263.805413385827,40598.7902662037,2011-02-24,18:57:59
39.975412,116.330715,0,268.35594160105,40598.7903240741,2011-02-24,18:58:04
39.975419,116.33118,0,272.686348425197,40598.7903819444,2011-02-24,18:58:09
39.975308,116.331742,0,273.191896325459,40598.7904398148,2011-02-24,18:58:14
39.975091,116.332565,0,272.271916010499,40598.7904976852,2011-02-24,18:58:19
39.975128,116.333462,0,273.698195538058,40598.7905555556,2011-02-24,18:58:24
39.975149,116.334337,0,275.632703412074,40598.7906134259,2011-02-24,18:58:29
39.975119,116.335231,0,277.541351706037,40598.7906712963,2011-02-24,18:58:34
39.975102,116.336092,0,279.818809055118,40598.7907291667,2011-02-24,18:58:39
39.97508,116.336954,0,281.861046587927,40598.790787037,2011-02-24,18:58:44
39.975065,116.337781,0,284.165734908136,40598.7908449074,2011-02-24,18:58:49
39.975118,116.338392,0,286.571348425197,40598.7909027778,2011-02-24,18:58:54
39.975129,116.338722,0,289.810111548556,40598.7909606481,2011-02-24,18:58:59
39.97513,116.338733,0,294.255085301837,40598.7910185185,2011-02-24,18:59:04
39.975124,116.338678,0,298.485643044619,40598.7910763889,2011-02-24,18:59:09
39.975135,116.338649,0,302.059242125984,40598.7911342593,2011-02-24,18:59:14
39.975135,116.338616,0,305.330547900262,40598.7911921296,2011-02-24,18:59:19
39.975109,116.338595,0,308.978664698163,40598.79125,2011-02-24,18:59:24
39.975082,116.338596,0,313.44030839895,40598.7913078704,2011-02-24,18:59:29
39.975065,116.3386,0,317.822103018373,40598.7913657407,2011-02-24,18:59:34
39.975042,116.338593,0,321.50937007874,40598.7914236111,2011-02-24,18:59:39
39.975037,116.33862,0,325.441584645669,40598.7914814815,2011-02-24,18:59:44
39.975028,116.338691,0,320.646807742782,40598.7915393518,2011-02-24,18:59:49
39.975005,116.338705,0,320.816817585302,40598.7915972222,2011-02-24,18:59:54
39.974956,116.338689,0,319.283477690289,40598.7916550926,2011-02-24,18:59:59
39.97493,116.338713,0,322.127280183727,40598.791712963,2011-02-24,19:00:04
39.974955,116.338761,0,322.055492125984,40598.7917708333,2011-02-24,19:00:09
39.974956,116.338746,0,319.594760498688,40598.7918287037,2011-02-24,19:00:14
39.974949,116.338755,0,320.655816929134,40598.7918865741,2011-02-24,19:00:19
39.974949,116.338755,0,320.655816929134,40598.7919212963,2011-02-24,19:00:22
39.974942,116.338761,0,321.0331332021,40598.7919444444,2011-02-24,19:00:24
39.974939,116.33877,0,321.187972440945,40598.7920023148,2011-02-24,19:00:29
39.974939,116.33877,0,321.187972440945,40598.792037037,2011-02-24,19:00:32
39.974937,116.338772,0,321.148599081365,40598.7920601852,2011-02-24,19:00:34
39.974952,116.338821,0,318.893070866142,40598.7921180556,2011-02-24,19:00:39
39.974981,116.338994,0,316.669809711286,40598.7921759259,2011-02-24,19:00:44
39.975019,116.339396,0,313.401233595801,40598.7922337963,2011-02-24,19:00:49
39.974874,116.340121,0,310.835,40598.7922916667,2011-02-24,19:00:54
39.974867,116.340722,0,304.535892388451,40598.792349537,2011-02-24,19:00:59
39.974829,116.341112,0,298.323920603675,40598.7924074074,2011-02-24,19:01:04
39.974848,116.341327,0,290.785285433071,40598.7924652778,2011-02-24,19:01:09
39.97481,116.341592,0,286.023198818898,40598.7925231481,2011-02-24,19:01:14
39.974735,116.342053,0,289.423835301837,40598.7925810185,2011-02-24,19:01:19
39.974824,116.342763,0,285.08719488189,40598.7926388889,2011-02-24,19:01:24
39.974789,116.343404,0,285.858894356955,40598.7926967593,2011-02-24,19:01:29
39.974734,116.344131,0,287.915278871391,40598.7927546296,2011-02-24,19:01:34
39.974727,116.345022,0,292.793034776903,40598.7928125,2011-02-24,19:01:39
39.974761,116.345742,0,296.685452755905,40598.7928703704,2011-02-24,19:01:44
39.974838,116.346027,0,296.327362204724,40598.7929282407,2011-02-24,19:01:49
39.974893,116.346052,0,297.762752624672,40598.7929861111,2011-02-24,19:01:54
39.974934,116.346049,0,291.128884514436,40598.7930439815,2011-02-24,19:01:59
39.974941,116.346025,0,279.534458661417,40598.7931018519,2011-02-24,19:02:04
39.974965,116.346008,0,272.088940288714,40598.7931597222,2011-02-24,19:02:09
39.97497,116.345996,0,267.079169947507,40598.7932175926,2011-02-24,19:02:14
39.97497,116.345996,0,267.079169947507,40598.7932523148,2011-02-24,19:02:17
39.974964,116.346004,0,265.152224409449,40598.793275463,2011-02-24,19:02:19
39.974946,116.346015,0,264.080652887139,40598.7933333333,2011-02-24,19:02:24
39.974967,116.346025,0,262.863805774278,40598.7933912037,2011-02-24,19:02:29
39.974976,116.346026,0,261.493667979003,40598.7934490741,2011-02-24,19:02:34
39.974965,116.346009,0,260.77593503937,40598.7935069444,2011-02-24,19:02:39
39.974949,116.345986,0,260.332286745407,40598.7935648148,2011-02-24,19:02:44
39.974964,116.345957,0,260.969973753281,40598.7936226852,2011-02-24,19:02:49
39.974996,116.345986,0,261.070095144357,40598.7936805556,2011-02-24,19:02:54
39.974992,116.346059,0,261.349767060367,40598.7937384259,2011-02-24,19:02:59
39.974984,116.34608,0,261.529160104987,40598.7937962963,2011-02-24,19:03:04
39.97498,116.346196,0,261.978713910761,40598.7938541667,2011-02-24,19:03:09
39.97499,116.346464,0,259.679885170604,40598.793912037,2011-02-24,19:03:14
39.974998,116.346821,0,257.751486220472,40598.7939699074,2011-02-24,19:03:19
39.975005,116.347021,0,257.039783464567,40598.7940277778,2011-02-24,19:03:24
39.975016,116.347149,0,257.167667322835,40598.7940856481,2011-02-24,19:03:29
39.975031,116.347346,0,255.674327427822,40598.7941435185,2011-02-24,19:03:34
39.975095,116.34759,0,250.555748031496,40598.7942013889,2011-02-24,19:03:39
39.975159,116.347799,0,244.2893832021,40598.7942592593,2011-02-24,19:03:44
39.975423,116.348001,0,225.199625984252,40598.7943171296,2011-02-24,19:03:49
39.975709,116.34807,0,214.221059711286,40598.794375,2011-02-24,19:03:54
39.9761,116.348169,0,181.503320209974,40598.7944328704,2011-02-24,19:03:59
39.976399,116.348159,0,169.23719160105,40598.7944907407,2011-02-24,19:04:04
39.976611,116.348064,0,160.543074146982,40598.7945486111,2011-02-24,19:04:09
39.976882,116.348033,0,128.646922572178,40598.7946064815,2011-02-24,19:04:14
39.977104,116.348011,0,83.0998523622047,40598.7946643519,2011-02-24,19:04:19
39.977259,116.348086,0,64.3033562992126,40598.7947222222,2011-02-24,19:04:24
39.977357,116.348198,0,51.5877034120735,40598.7947800926,2011-02-24,19:04:29
39.977472,116.348245,0,56.0943536745407,40598.794837963,2011-02-24,19:04:34
39.97789,116.348546,0,0.028011811023622,40598.7948958333,2011-02-24,19:04:39
39.978343,116.348711,0,-58.2846391076115,40598.7949537037,2011-02-24,19:04:44
39.978776,116.348843,0,-65.8998261154856,40598.7950115741,2011-02-24,19:04:49
39.979261,116.348961,0,-89.9749343832021,40598.7950694444,2011-02-24,19:04:54
39.979803,116.348883,0,-118.334350393701,40598.7951273148,2011-02-24,19:04:59
39.980254,116.348681,0,-135.19811351706,40598.7951851852,2011-02-24,19:05:04
39.980413,116.348531,0,-123.257011154856,40598.7952430556,2011-02-24,19:05:09
39.980496,116.34839,0,-110.461368110236,40598.7953009259,2011-02-24,19:05:14
39.980635,116.348341,0,-100.853982939633,40598.7953587963,2011-02-24,19:05:19
39.980748,116.348249,0,-86.4896128608924,40598.7954166667,2011-02-24,19:05:24
39.980768,116.348234,0,-87.4381003937008,40598.795474537,2011-02-24,19:05:29
39.980853,116.348092,0,-79.4985465879265,40598.7955324074,2011-02-24,19:05:34
39.980895,116.348009,0,-73.8396358267717,40598.7955902778,2011-02-24,19:05:39
39.980918,116.347997,0,-72.0862762467192,40598.7956481481,2011-02-24,19:05:44
39.980918,116.347997,0,-72.0862762467192,40598.7956828704,2011-02-24,19:05:47
39.980917,116.347991,0,-63.9103576115485,40598.7957060185,2011-02-24,19:05:49
39.981053,116.347933,0,1.18023293963255,40598.7957638889,2011-02-24,19:05:54
39.98114,116.347797,0,55.1539206036745,40598.7958217593,2011-02-24,19:05:59
39.981185,116.34779,0,57.17187335958,40598.7958796296,2011-02-24,19:06:04
39.981225,116.347791,0,56.7362828083989,40598.7959375,2011-02-24,19:06:09
39.981272,116.3478,0,53.28781167979,40598.7959953704,2011-02-24,19:06:14
39.981312,116.347774,0,53.3873261154856,40598.7960532407,2011-02-24,19:06:19
39.981354,116.347779,0,54.8667060367454,40598.7961111111,2011-02-24,19:06:24
39.9814,116.34781,0,55.0119028871391,40598.7961689815,2011-02-24,19:06:29
39.981446,116.34785,0,57.3087565616798,40598.7962268519,2011-02-24,19:06:34
39.981473,116.347828,0,59.2263221784777,40598.7962847222,2011-02-24,19:06:39
39.981557,116.347861,0,54.8932742782152,40598.7963425926,2011-02-24,19:06:44
39.981604,116.347852,0,47.7759973753281,40598.796400463,2011-02-24,19:06:49
39.981635,116.347841,0,42.2160072178478,40598.7964583333,2011-02-24,19:06:54
39.981667,116.347834,0,37.4548359580052,40598.7965162037,2011-02-24,19:06:59
39.981724,116.347813,0,34.3712696850394,40598.7965740741,2011-02-24,19:07:04
39.981788,116.347777,0,31.2531692913386,40598.7966319444,2011-02-24,19:07:09
39.981864,116.347736,0,27.9206496062992,40598.7966898148,2011-02-24,19:07:14
39.981948,116.34772,0,27.0159284776903,40598.7967476852,2011-02-24,19:07:19
39.982044,116.347819,0,22.1133366141732,40598.7968055556,2011-02-24,19:07:24
39.982115,116.347806,0,13.936345144357,40598.7968634259,2011-02-24,19:07:29
39.982173,116.347811,0,6.74854658792651,40598.7969212963,2011-02-24,19:07:34
39.982234,116.347797,0,6.45834973753281,40598.7969791667,2011-02-24,19:07:39
39.982291,116.347796,0,2.55280839895013,40598.797037037,2011-02-24,19:07:44
39.982396,116.347786,0,-1.15122375328084,40598.7970949074,2011-02-24,19:07:49
39.982483,116.347779,0,-2.62178477690289,40598.7971527778,2011-02-24,19:07:54
39.982563,116.347772,0,0.229963910761155,40598.7972106481,2011-02-24,19:07:59
39.982655,116.347784,0,7.22129593175853,40598.7972685185,2011-02-24,19:08:04
39.98273,116.347789,0,11.9201082677165,40598.7973263889,2011-02-24,19:08:09
39.982813,116.347782,0,18.5447473753281,40598.7973842593,2011-02-24,19:08:14
39.982881,116.34777,0,28.2842716535433,40598.7974421296,2011-02-24,19:08:19
39.983003,116.347751,0,30.9447408136483,40598.7975,2011-02-24,19:08:24
39.983123,116.347749,0,33.9616732283465,40598.7975578704,2011-02-24,19:08:29
39.983328,116.34773,0,76.4565780839895,40598.7976157407,2011-02-24,19:08:34
39.983375,116.347726,0,74.5984087926509,40598.7976736111,2011-02-24,19:08:39
39.983414,116.347716,0,69.9552099737533,40598.7977314815,2011-02-24,19:08:44
39.983466,116.347731,0,64.3570406824147,40598.7977893518,2011-02-24,19:08:49
39.983532,116.347736,0,60.02625,40598.7978472222,2011-02-24,19:08:54
39.983598,116.347768,0,56.5819160104987,40598.7979050926,2011-02-24,19:08:59
39.98368,116.347754,0,56.980718503937,40598.797962963,2011-02-24,19:09:04
39.983749,116.347759,0,61.2191502624672,40598.7980208333,2011-02-24,19:09:09
39.983838,116.347761,0,66.9744192913386,40598.7980787037,2011-02-24,19:09:14
39.983919,116.347768,0,69.1810793963255,40598.7981365741,2011-02-24,19:09:19
39.983996,116.34777,0,69.9246161417323,40598.7981944444,2011-02-24,19:09:24
39.984062,116.347774,0,78.4523162729659,40598.7982523148,2011-02-24,19:09:29
39.984137,116.347771,0,75.2964435695538,40598.7983101852,2011-02-24,19:09:34
39.984218,116.34777,0,74.544248687664,40598.7983680556,2011-02-24,19:09:39
39.984297,116.347768,0,75.2902591863517,40598.7984259259,2011-02-24,19:09:44
39.98432,116.347744,0,76.5523556430446,40598.7984837963,2011-02-24,19:09:49
39.984373,116.347735,0,72.094343832021,40598.7985416667,2011-02-24,19:09:54
39.984453,116.34774,0,70.0225360892388,40598.798599537,2011-02-24,19:09:59
39.984514,116.347739,0,68.449593175853,40598.7986574074,2011-02-24,19:10:04
39.984587,116.347707,0,68.4334087926509,40598.7987152778,2011-02-24,19:10:09
39.984667,116.347717,0,63.5729757217848,40598.7987731481,2011-02-24,19:10:14
39.984727,116.347708,0,61.0248195538058,40598.7988310185,2011-02-24,19:10:19
39.984783,116.347698,0,55.5151410761155,40598.7988888889,2011-02-24,19:10:24
39.984894,116.347752,0,52.4949835958005,40598.7989467593,2011-02-24,19:10:29
39.984964,116.347793,0,57.43093832021,40598.7990046296,2011-02-24,19:10:34
39.985057,116.347851,0,61.6501640419947,40598.7990625,2011-02-24,19:10:39
39.985127,116.347882,0,69.812063648294,40598.7991203704,2011-02-24,19:10:44
39.985154,116.347892,0,71.5188713910761,40598.7991782407,2011-02-24,19:10:49
39.985165,116.347879,0,71.1536646981627,40598.7992361111,2011-02-24,19:10:54
39.9852,116.347905,0,70.5726738845144,40598.7992939815,2011-02-24,19:10:59
39.985251,116.347909,0,70.1075590551181,40598.7993518518,2011-02-24,19:11:04
39.985299,116.347897,0,69.3171227034121,40598.7994097222,2011-02-24,19:11:09
39.985401,116.34782,0,70.6999081364829,40598.7994675926,2011-02-24,19:11:14
39.98545,116.347793,0,68.9959416010499,40598.799525463,2011-02-24,19:11:19
39.985532,116.347869,0,68.2464927821522,40598.7995833333,2011-02-24,19:11:24
39.985608,116.347999,0,67.4940977690289,40598.7996412037,2011-02-24,19:11:29
39.985684,116.348106,0,66.7706496062992,40598.7996990741,2011-02-24,19:11:34
39.985738,116.348198,0,65.3360662729659,40598.7997569444,2011-02-24,19:11:39
39.98574,116.34811,0,60.7099934383202,40598.7998148148,2011-02-24,19:11:44
39.985893,116.348081,0,60.0947604986877,40598.7998726852,2011-02-24,19:11:49
39.985932,116.348105,0,55.7394422572178,40598.7999305556,2011-02-24,19:11:54
39.985959,116.348161,0,51.4759875328084,40598.7999884259,2011-02-24,19:11:59
39.985972,116.348231,0,47.2978280839895,40598.8000462963,2011-02-24,19:12:04
39.985965,116.348293,0,47.6631594488189,40598.8001041667,2011-02-24,19:12:09
39.985934,116.348347,0,51.9195045931759,40598.800162037,2011-02-24,19:12:14
39.985942,116.348435,0,58.9381167979003,40598.8002199074,2011-02-24,19:12:19
39.985932,116.348473,0,79.1319520997375,40598.8002777778,2011-02-24,19:12:24
39.985914,116.348547,0,92.3278641732283,40598.8003356481,2011-02-24,19:12:29
39.985914,116.348652,0,99.7273261154856,40598.8003935185,2011-02-24,19:12:34
39.985949,116.34877,0,106.111223753281,40598.8004513889,2011-02-24,19:12:39
39.985944,116.348896,0,115.394891732283,40598.8005092593,2011-02-24,19:12:44
39.985939,116.348958,0,118.475022965879,40598.8005671296,2011-02-24,19:12:49
39.985677,116.349036,0,128.904215879265,40598.8107523148,2011-02-24,19:27:29
39.985675,116.349069,0,130.094156824147,40598.8108101852,2011-02-24,19:27:34
39.985701,116.349079,0,130.06936351706,40598.8108680556,2011-02-24,19:27:39
39.985717,116.349067,0,129.532752624672,40598.8109259259,2011-02-24,19:27:44
39.985711,116.349068,0,129.618093832021,40598.8109837963,2011-02-24,19:27:49
39.985711,116.349068,0,129.618093832021,40598.8110185185,2011-02-24,19:27:52
39.985708,116.349068,0,129.7218832021,40598.8110416667,2011-02-24,19:27:54
39.985719,116.349062,0,129.950603674541,40598.811099537,2011-02-24,19:27:59
39.985752,116.349046,0,130.008923884514,40598.8111574074,2011-02-24,19:28:04
39.98578,116.349015,0,130.666309055118,40598.8112152778,2011-02-24,19:28:09
39.985787,116.349047,0,130.795118110236,40598.8112731481,2011-02-24,19:28:14
39.985787,116.349047,0,130.795118110236,40598.8113078704,2011-02-24,19:28:17
39.985792,116.349047,0,130.963536745407,40598.8113310185,2011-02-24,19:28:19
39.985808,116.349067,0,131.96156824147,40598.8113888889,2011-02-24,19:28:24
39.985822,116.349063,0,131.606604330709,40598.8114467593,2011-02-24,19:28:29
39.985822,116.349063,0,131.606604330709,40598.8114814815,2011-02-24,19:28:32
39.985824,116.349063,0,131.547345800525,40598.8115046296,2011-02-24,19:28:34
39.985835,116.349061,0,131.481476377953,40598.8115625,2011-02-24,19:28:39
39.985836,116.349084,0,129.205810367454,40598.8116203704,2011-02-24,19:28:44
39.985837,116.349114,0,125.244209317585,40598.8116782407,2011-02-24,19:28:49
39.98584,116.349118,0,125.169767060367,40598.8117361111,2011-02-24,19:28:54
39.98584,116.349118,0,125.142670603675,40598.8117939815,2011-02-24,19:28:59
39.985836,116.349116,0,125.140518372703,40598.8118518519,2011-02-24,19:29:04
39.985834,116.349113,0,125.151007217848,40598.8119097222,2011-02-24,19:29:09
39.98584,116.349109,0,125.14811351706,40598.8119675926,2011-02-24,19:29:14
39.985838,116.349108,0,125.178553149606,40598.812025463,2011-02-24,19:29:19
39.985836,116.349108,0,125.212933070866,40598.8120833333,2011-02-24,19:29:24
39.985829,116.349108,0,125.269114173228,40598.8121412037,2011-02-24,19:29:29
39.985829,116.349108,0,125.269114173228,40598.8121759259,2011-02-24,19:29:32
39.985821,116.349107,0,125.297975721785,40598.8121990741,2011-02-24,19:29:34
39.985812,116.349107,0,125.332979002625,40598.8122569444,2011-02-24,19:29:39
39.985812,116.349107,0,125.332979002625,40598.8122916667,2011-02-24,19:29:42
39.985806,116.349105,0,125.36530839895,40598.8123148148,2011-02-24,19:29:44
39.985826,116.349063,0,124.463248031496,40598.8123726852,2011-02-24,19:29:49
39.985837,116.349051,0,124.08406824147,40598.8124305556,2011-02-24,19:29:54
39.985845,116.349049,0,124.082864173228,40598.8124884259,2011-02-24,19:29:59
39.985852,116.349048,0,124.052165354331,40598.8125462963,2011-02-24,19:30:04
39.985852,116.349048,0,124.052165354331,40598.8125810185,2011-02-24,19:30:07
39.985855,116.34905,0,124.224553805774,40598.8126041667,2011-02-24,19:30:09
39.985857,116.34907,0,126.15186351706,40598.812662037,2011-02-24,19:30:14
39.985852,116.349053,0,127.437447506562,40598.8127199074,2011-02-24,19:30:19
39.985852,116.349053,0,127.437447506562,40598.8127546296,2011-02-24,19:30:22
39.98585,116.34905,0,127.509409448819,40598.8127777778,2011-02-24,19:30:24
39.985834,116.349052,0,128.323549868766,40598.8128356481,2011-02-24,19:30:29
39.985798,116.349051,0,130.37093503937,40598.8128935185,2011-02-24,19:30:34
39.985783,116.349034,0,130.039714566929,40598.8129513889,2011-02-24,19:30:39
39.98574,116.349017,0,130.150813648294,40598.8130092593,2011-02-24,19:30:44
39.985692,116.34906,0,132.209333989501,40598.8130671296,2011-02-24,19:30:49
39.985654,116.349069,0,133.858841863517,40598.813125,2011-02-24,19:30:54
39.985668,116.34902,0,135.384783464567,40598.8131828704,2011-02-24,19:30:59
39.985699,116.349022,0,133.786177821522,40598.8132407407,2011-02-24,19:31:04
39.98571,116.349021,0,133.958339895013,40598.8132986111,2011-02-24,19:31:09
39.98572,116.349021,0,134.162139107612,40598.8133564815,2011-02-24,19:31:14
39.985731,116.349022,0,134.261811023622,40598.8134143518,2011-02-24,19:31:19
39.985731,116.349022,0,134.261811023622,40598.8134490741,2011-02-24,19:31:22
39.985735,116.349022,0,134.375751312336,40598.8134722222,2011-02-24,19:31:24
39.985747,116.349023,0,134.685570866142,40598.8135300926,2011-02-24,19:31:29
39.985751,116.349025,0,135.25405839895,40598.813587963,2011-02-24,19:31:34
39.985751,116.349025,0,135.25405839895,40598.8136226852,2011-02-24,19:31:37
39.985757,116.349026,0,135.665754593176,40598.8136458333,2011-02-24,19:31:39
39.985766,116.349027,0,136.111653543307,40598.8137037037,2011-02-24,19:31:44
39.985772,116.349026,0,136.602746062992,40598.8137615741,2011-02-24,19:31:49
39.985778,116.349027,0,137.14687664042,40598.8138194444,2011-02-24,19:31:54
39.985776,116.349027,0,137.596430446194,40598.8138773148,2011-02-24,19:31:59
39.98577,116.349027,0,137.73470144357,40598.8139351852,2011-02-24,19:32:04
39.98577,116.349027,0,137.73470144357,40598.8139699074,2011-02-24,19:32:07
39.985763,116.349026,0,137.829091207349,40598.8139930556,2011-02-24,19:32:09
39.985791,116.348995,0,137.659146981627,40598.8140509259,2011-02-24,19:32:14
39.985795,116.348987,0,137.459337270341,40598.8141087963,2011-02-24,19:32:19
39.985793,116.348986,0,137.480774278215,40598.8141666667,2011-02-24,19:32:24
39.985799,116.348985,0,137.544603018373,40598.814224537,2011-02-24,19:32:29
39.985804,116.348986,0,137.770055774278,40598.8142824074,2011-02-24,19:32:34
39.985807,116.348987,0,138.071978346457,40598.8143402778,2011-02-24,19:32:39
39.985806,116.348989,0,138.367654199475,40598.8143981481,2011-02-24,19:32:44
39.985806,116.348991,0,138.483034776903,40598.8144560185,2011-02-24,19:32:49
39.985806,116.348991,0,138.483034776903,40598.8144907407,2011-02-24,19:32:52
39.985812,116.348993,0,138.632332677165,40598.8145138889,2011-02-24,19:32:54
39.985848,116.348979,0,137.853461286089,40598.8145717593,2011-02-24,19:32:59
39.985881,116.348958,0,138.071653543307,40598.8146296296,2011-02-24,19:33:04
39.985891,116.348968,0,138.55404855643,40598.8146875,2011-02-24,19:33:09
39.985901,116.348969,0,138.890111548556,40598.8147453704,2011-02-24,19:33:14
39.985905,116.348969,0,139.154212598425,40598.8148032407,2011-02-24,19:33:19
39.985908,116.348969,0,139.502040682415,40598.8148611111,2011-02-24,19:33:24
39.985906,116.348968,0,139.663526902887,40598.8149189815,2011-02-24,19:33:29
39.985908,116.348969,0,139.71311351706,40598.8149768518,2011-02-24,19:33:34
39.985908,116.348969,0,139.71311351706,40598.8150115741,2011-02-24,19:33:37
39.985913,116.34897,0,139.758205380577,40598.8150347222,2011-02-24,19:33:39
39.985944,116.348977,0,139.244960629921,40598.8150925926,2011-02-24,19:33:44
39.985986,116.348987,0,138.744455380577,40598.815150463,2011-02-24,19:33:49
39.986041,116.348969,0,136.520505249344,40598.8152083333,2011-02-24,19:33:54
39.986016,116.348984,0,139.382267060367,40598.8152662037,2011-02-24,19:33:59
39.986016,116.348984,0,139.382267060367,40598.8153009259,2011-02-24,19:34:02
39.986014,116.348982,0,141.690072178478,40598.8153240741,2011-02-24,19:34:04
39.986,116.348979,0,141.895400262467,40598.8153819444,2011-02-24,19:34:09
39.985974,116.348966,0,142.206220472441,40598.8154398148,2011-02-24,19:34:14
39.985914,116.348954,0,145.022687007874,40598.8154976852,2011-02-24,19:34:19
39.985904,116.348964,0,145.535770997375,40598.8155555556,2011-02-24,19:34:24
39.985819,116.34904,0,151.549786745407,40598.8156134259,2011-02-24,19:34:29
39.985828,116.349039,0,152.270075459318,40598.8156712963,2011-02-24,19:34:34
39.985849,116.349026,0,150.898861548556,40598.8157291667,2011-02-24,19:34:39
39.985853,116.349025,0,150.900764435696,40598.815787037,2011-02-24,19:34:44
39.985853,116.349025,0,150.900764435696,40598.8158217593,2011-02-24,19:34:47
39.985856,116.349025,0,150.872152230971,40598.8158449074,2011-02-24,19:34:49
39.98588,116.349002,0,150.344153543307,40598.8159027778,2011-02-24,19:34:54
39.985928,116.348922,0,148.378818897638,40598.8160185185,2011-02-24,19:35:04
39.985922,116.348953,0,148.59686351706,40598.8160763889,2011-02-24,19:35:09
39.985916,116.348943,0,148.390370734908,40598.8161342593,2011-02-24,19:35:14
39.985905,116.348944,0,148.431699475066,40598.8161921296,2011-02-24,19:35:19
39.985903,116.348944,0,148.436929133858,40598.81625,2011-02-24,19:35:24
39.985907,116.348946,0,148.501833989501,40598.8163078704,2011-02-24,19:35:29
39.985907,116.348946,0,148.501833989501,40598.8163425926,2011-02-24,19:35:32
39.985909,116.348947,0,148.588366141732,40598.8163657407,2011-02-24,19:35:34
39.985915,116.348974,0,147.373845144357,40598.8164236111,2011-02-24,19:35:39
39.985908,116.348988,0,145.451978346457,40598.8164814815,2011-02-24,19:35:44
39.985891,116.349012,0,141.653851706037,40598.8165393519,2011-02-24,19:35:49
39.985899,116.349031,0,150.921738845144,40598.8165972222,2011-02-24,19:35:54
39.985903,116.349114,0,151.971968503937,40598.8166550926,2011-02-24,19:35:59
39.985925,116.349177,0,152.495439632546,40598.816712963,2011-02-24,19:36:04
39.985927,116.349227,0,150.888310367454,40598.8167708333,2011-02-24,19:36:09
39.985923,116.349305,0,155.552066929134,40598.8168287037,2011-02-24,19:36:14
39.985932,116.349372,0,149.037582020997,40598.8168865741,2011-02-24,19:36:19
39.985947,116.349448,0,147.999002624672,40598.8169444444,2011-02-24,19:36:24
39.985899,116.349539,0,151.005905511811,40598.8170023148,2011-02-24,19:36:29
39.98583,116.349654,0,161.840508530184,40598.8170601852,2011-02-24,19:36:34
39.98581,116.349753,0,174.78469816273,40598.8171180556,2011-02-24,19:36:39
39.985796,116.349837,0,185.352949475066,40598.8171759259,2011-02-24,19:36:44
39.985774,116.349903,0,197.599028871391,40598.8172337963,2011-02-24,19:36:49
39.985774,116.349992,0,207.355016404199,40598.8172916667,2011-02-24,19:36:54
39.985751,116.350074,0,217.628001968504,40598.817349537,2011-02-24,19:36:59
39.985741,116.350189,0,218.360255905512,40598.8174074074,2011-02-24,19:37:04
39.985753,116.350287,0,220.874199475066,40598.8174652778,2011-02-24,19:37:09
39.985766,116.350365,0,220.373458005249,40598.8175231481,2011-02-24,19:37:14
39.985779,116.350432,0,221.546853674541,40598.8175810185,2011-02-24,19:37:19
39.985797,116.350502,0,228.537611548556,40598.8176388889,2011-02-24,19:37:24
39.985816,116.35058,0,237.34468175853,40598.8176967593,2011-02-24,19:37:29
39.985819,116.350631,0,244.878257874016,40598.8177546296,2011-02-24,19:37:34
39.985825,116.350729,0,247.392654199475,40598.8178125,2011-02-24,19:37:39
39.985823,116.350816,0,251.762887139108,40598.8178703704,2011-02-24,19:37:44
39.985819,116.350883,0,255.191158136483,40598.8179282407,2011-02-24,19:37:49
39.985828,116.350972,0,255.851971784777,40598.8179861111,2011-02-24,19:37:54
39.985824,116.351064,0,258.495049212598,40598.8180439815,2011-02-24,19:37:59
39.985826,116.35115,0,260.455515091864,40598.8181018519,2011-02-24,19:38:04
39.985821,116.351233,0,263.39468503937,40598.8181597222,2011-02-24,19:38:09
39.985791,116.351325,0,266.709639107612,40598.8182175926,2011-02-24,19:38:14
39.985792,116.351427,0,269.75343832021,40598.818275463,2011-02-24,19:38:19
39.985805,116.351532,0,273.443733595801,40598.8183333333,2011-02-24,19:38:24
39.985776,116.351639,0,273.862700131234,40598.8183912037,2011-02-24,19:38:29
39.985779,116.35174,0,275.60812335958,40598.8184490741,2011-02-24,19:38:34
39.985786,116.351825,0,277.929432414698,40598.8185069444,2011-02-24,19:38:39
39.98578,116.351901,0,283.18437664042,40598.8185648148,2011-02-24,19:38:44
39.98579,116.351932,0,280.389284776903,40598.8186226852,2011-02-24,19:38:49
39.985822,116.351898,0,281.687657480315,40598.8186805556,2011-02-24,19:38:54
39.985926,116.351841,0,269.079658792651,40598.8187384259,2011-02-24,19:38:59
39.98598,116.351806,0,261.871607611549,40598.8187962963,2011-02-24,19:39:04
39.986021,116.35177,0,259.937828083989,40598.8188541667,2011-02-24,19:39:09
39.986091,116.351751,0,252.974452099738,40598.818912037,2011-02-24,19:39:14
39.986159,116.351759,0,245.637942913386,40598.8189699074,2011-02-24,19:39:19
39.986184,116.351761,0,243.142319553806,40598.8190277778,2011-02-24,19:39:24
39.986206,116.351777,0,242.358156167979,40598.8190856481,2011-02-24,19:39:29
39.986226,116.351742,0,240.1543667979,40598.8191435185,2011-02-24,19:39:34
39.986238,116.351706,0,237.200830052493,40598.8192013889,2011-02-24,19:39:39
39.986248,116.351659,0,234.584757217848,40598.8192592593,2011-02-24,19:39:44
39.98627,116.35158,0,232.968293963255,40598.8193171296,2011-02-24,19:39:49
39.98626,116.35154,0,228.537260498688,40598.819375,2011-02-24,19:39:54
39.9863,116.351494,0,225.813106955381,40598.8194328704,2011-02-24,19:39:59
39.986402,116.351529,0,222.837267060367,40598.8194907407,2011-02-24,19:40:04
39.986616,116.351692,0,227.512122703412,40598.8195486111,2011-02-24,19:40:09
39.986753,116.351692,0,223.683408792651,40598.8196064815,2011-02-24,19:40:14
39.986906,116.351738,0,215.886459973753,40598.8196643519,2011-02-24,19:40:19
39.98704,116.351764,0,209.786961942257,40598.8197222222,2011-02-24,19:40:24
39.987115,116.351749,0,207.521282808399,40598.8197800926,2011-02-24,19:40:29
39.987152,116.351742,0,207.252014435696,40598.819837963,2011-02-24,19:40:34
39.987258,116.351702,0,204.152621391076,40598.8198958333,2011-02-24,19:40:39
39.987402,116.351787,0,197.450544619423,40598.8199537037,2011-02-24,19:40:44
39.987486,116.351829,0,197.35499015748,40598.8200115741,2011-02-24,19:40:49
39.987564,116.351809,0,193.766745406824,40598.8200694444,2011-02-24,19:40:54
39.987639,116.35182,0,191.765531496063,40598.8201273148,2011-02-24,19:40:59
39.987722,116.351804,0,185.866679790026,40598.8201851852,2011-02-24,19:41:04
39.987833,116.351797,0,178.825472440945,40598.8202430556,2011-02-24,19:41:09
39.987902,116.351792,0,170.211630577428,40598.8203009259,2011-02-24,19:41:14
39.987946,116.351808,0,159.833461286089,40598.8203587963,2011-02-24,19:41:19
39.988002,116.351806,0,151.727319553806,40598.8204166667,2011-02-24,19:41:24
39.988059,116.351799,0,143.925400262467,40598.820474537,2011-02-24,19:41:29
39.988127,116.351777,0,139.611299212598,40598.8205324074,2011-02-24,19:41:34
39.988201,116.351789,0,141.756213910761,40598.8205902778,2011-02-24,19:41:39
39.988286,116.351759,0,138.81873687664,40598.8206481481,2011-02-24,19:41:44
39.988344,116.351764,0,136.523585958005,40598.8207060185,2011-02-24,19:41:49
39.988394,116.35176,0,129.072096456693,40598.8207638889,2011-02-24,19:41:54
39.988454,116.351753,0,124.325177165354,40598.8208217593,2011-02-24,19:41:59
39.988524,116.351755,0,128.41467519685,40598.8208796296,2011-02-24,19:42:04
39.988578,116.351755,0,125.693248031496,40598.8209375,2011-02-24,19:42:09
39.988642,116.351753,0,120.584783464567,40598.8209953704,2011-02-24,19:42:14
39.988704,116.351737,0,119.102257217848,40598.8210532407,2011-02-24,19:42:19
39.988765,116.351743,0,117.160380577428,40598.8211111111,2011-02-24,19:42:24
39.988848,116.351738,0,121.175160761155,40598.8211689815,2011-02-24,19:42:29
39.988903,116.35172,0,127.782647637795,40598.8212268518,2011-02-24,19:42:34
39.988961,116.351723,0,131.014599737533,40598.8212847222,2011-02-24,19:42:39
39.989025,116.351706,0,137.259114173228,40598.8213425926,2011-02-24,19:42:44
39.989079,116.351708,0,129.849402887139,40598.821400463,2011-02-24,19:42:49
39.989134,116.35172,0,131.091482939633,40598.8214583333,2011-02-24,19:42:54
39.989198,116.351714,0,130.546463254593,40598.8215162037,2011-02-24,19:42:59
39.989247,116.351726,0,128.367066929134,40598.8215740741,2011-02-24,19:43:04
39.989314,116.351707,0,132.910223097113,40598.8216319444,2011-02-24,19:43:09
39.989376,116.351691,0,127.225561023622,40598.8216898148,2011-02-24,19:43:14
39.989457,116.351713,0,126.876394356955,40598.8217476852,2011-02-24,19:43:19
39.989532,116.351717,0,127.187913385827,40598.8218055556,2011-02-24,19:43:24
39.989604,116.351724,0,134.344527559055,40598.8218634259,2011-02-24,19:43:29
39.98967,116.351715,0,134.904580052493,40598.8219212963,2011-02-24,19:43:34
39.989729,116.351697,0,133.518723753281,40598.8219791667,2011-02-24,19:43:39
39.989793,116.351689,0,141.194399606299,40598.822037037,2011-02-24,19:43:44
39.989843,116.351693,0,148.858185695538,40598.8220949074,2011-02-24,19:43:49
39.989909,116.351687,0,155.283270997375,40598.8221527778,2011-02-24,19:43:54
39.989977,116.351681,0,154.075734908136,40598.8222106481,2011-02-24,19:43:59
39.990029,116.351674,0,157.992732939633,40598.8222685185,2011-02-24,19:44:04
39.99007,116.351674,0,160.704635826772,40598.8223263889,2011-02-24,19:44:09
39.990101,116.351656,0,169.270807086614,40598.8223842593,2011-02-24,19:44:14
39.990138,116.351651,0,173.105967847769,40598.8224421296,2011-02-24,19:44:19
39.990225,116.351624,0,169.576082677165,40598.8225,2011-02-24,19:44:24
39.99028,116.351637,0,173.035082020997,40598.8225578704,2011-02-24,19:44:29
39.990348,116.351638,0,176.19970144357,40598.8226157407,2011-02-24,19:44:34
39.990417,116.351616,0,177.845528215223,40598.8226736111,2011-02-24,19:44:39
39.990475,116.351606,0,179.751712598425,40598.8227314815,2011-02-24,19:44:44
39.990546,116.351615,0,181.798034776903,40598.8227893518,2011-02-24,19:44:49
39.990606,116.351598,0,185.794855643045,40598.8228472222,2011-02-24,19:44:54
39.990691,116.351612,0,189.677011154856,40598.8229050926,2011-02-24,19:44:59
39.990724,116.35159,0,191.003582677165,40598.822962963,2011-02-24,19:45:04
39.990785,116.351585,0,189.411683070866,40598.8230208333,2011-02-24,19:45:09
39.990909,116.351567,0,187.070150918635,40598.8230787037,2011-02-24,19:45:14
39.990955,116.35155,0,187.179786745407,40598.8231365741,2011-02-24,19:45:19
39.991015,116.351529,0,183.620354330709,40598.8231944444,2011-02-24,19:45:24
39.991078,116.35153,0,180.682696850394,40598.8232523148,2011-02-24,19:45:29
39.991123,116.351522,0,182.705564304462,40598.8233101852,2011-02-24,19:45:34
39.99115,116.351522,0,182.576653543307,40598.8233680556,2011-02-24,19:45:39
39.991223,116.351516,0,186.650895669291,40598.8234259259,2011-02-24,19:45:44
39.991282,116.351518,0,192.460374015748,40598.8234837963,2011-02-24,19:45:49
39.991334,116.351475,0,194.061896325459,40598.8235416667,2011-02-24,19:45:54
39.991402,116.351436,0,199.453461286089,40598.823599537,2011-02-24,19:45:59
39.991465,116.351401,0,202.050072178478,40598.8236574074,2011-02-24,19:46:04
39.99149,116.351348,0,200.429790026247,40598.8237152778,2011-02-24,19:46:09
39.99148,116.351309,0,198.286738845144,40598.8237731481,2011-02-24,19:46:14
39.991503,116.351309,0,193.54375984252,40598.8238310185,2011-02-24,19:46:19
39.991518,116.351286,0,195.372286745407,40598.8238888889,2011-02-24,19:46:24
39.991518,116.351286,0,195.372286745407,40598.8239236111,2011-02-24,19:46:27
39.991522,116.351282,0,195.807020997375,40598.8239467593,2011-02-24,19:46:29
39.991539,116.351233,0,196.418024934383,40598.8240046296,2011-02-24,19:46:34
39.991562,116.351202,0,196.473392388451,40598.8240625,2011-02-24,19:46:39
39.991581,116.351192,0,196.646541994751,40598.8241203704,2011-02-24,19:46:44
