# Supplementary material for: Research on differential privacy protection method based on user tendency
Source: PLoS One. 2023 Oct 26;18(10):e0288823. doi: 10.1371/journal.pone.0288823 (PMC10602288; doi:10.1371/journal.pone.0288823)
Supplement: S5 Data — (ZIP) [file pone.0288823.s005.zip › Data 5-5/147/Trajectory/20110225083404.plt]

Geolife trajectory
WGS 84
Altitude is in Feet
Reserved 3
0,2,255,My Track,0,0,2,8421376
0
39.987854,116.352329,0,492.124232283465,40599.3569907407,2011-02-25,08:34:04
39.98765,116.351927,0,491.802585301837,40599.3570486111,2011-02-25,08:34:09
39.987807,116.351859,0,491.354783464567,40599.3571064815,2011-02-25,08:34:14
39.987869,116.351763,0,490.622283464567,40599.3571643519,2011-02-25,08:34:19
39.987928,116.351762,0,490.097037401575,40599.3572222222,2011-02-25,08:34:24
39.987953,116.351793,0,489.473018372703,40599.3572800926,2011-02-25,08:34:29
39.988006,116.351812,0,490.495275590551,40599.357337963,2011-02-25,08:34:34
39.988064,116.351821,0,489.849028871391,40599.3573958333,2011-02-25,08:34:39
39.988102,116.351739,0,489.217253937008,40599.3574537037,2011-02-25,08:34:44
39.988137,116.35166,0,488.493812335958,40599.3575115741,2011-02-25,08:34:49
39.988212,116.351586,0,487.695977690289,40599.3575694444,2011-02-25,08:34:54
39.988244,116.351532,0,486.903953412073,40599.3576273148,2011-02-25,08:34:59
39.988246,116.35156,0,486.126745406824,40599.3576851852,2011-02-25,08:35:04
39.988223,116.351525,0,485.373818897638,40599.3577430556,2011-02-25,08:35:09
39.988191,116.351508,0,484.658087270341,40599.3578009259,2011-02-25,08:35:14
39.98806,116.351412,0,484.011190944882,40599.3578587963,2011-02-25,08:35:19
39.987978,116.35132,0,483.602890419948,40599.3579166667,2011-02-25,08:35:24
39.986153,116.349879,0,71.0503641732283,40599.357974537,2011-02-25,08:35:29
39.986005,116.349863,0,68.1173097112861,40599.3580324074,2011-02-25,08:35:34
39.985996,116.349861,0,68.2914862204724,40599.3580902778,2011-02-25,08:35:39
39.985985,116.349859,0,68.2742027559055,40599.3581481481,2011-02-25,08:35:44
39.985976,116.349865,0,68.247217847769,40599.3582060185,2011-02-25,08:35:49
39.985965,116.349833,0,68.3761646981627,40599.3582638889,2011-02-25,08:35:54
39.985922,116.349617,0,68.8064009186352,40599.3583217593,2011-02-25,08:35:59
39.985894,116.349266,0,70.7475853018373,40599.3583796296,2011-02-25,08:36:04
39.985866,116.348891,0,74.7084875328084,40599.3584375,2011-02-25,08:36:09
39.985871,116.348686,0,78.7918897637795,40599.3584953704,2011-02-25,08:36:14
39.98585,116.348595,0,82.6316305774278,40599.3585532407,2011-02-25,08:36:19
39.985864,116.34852,0,87.26156167979,40599.3586111111,2011-02-25,08:36:24
39.985867,116.348493,0,92.8659317585302,40599.3586689815,2011-02-25,08:36:29
39.985872,116.348484,0,96.3670242782152,40599.3587268519,2011-02-25,08:36:34
39.985872,116.348484,0,96.3670242782152,40599.3587615741,2011-02-25,08:36:37
39.985869,116.348479,0,97.4619225721785,40599.3587847222,2011-02-25,08:36:39
39.985869,116.348489,0,97.8932480314961,40599.3588425926,2011-02-25,08:36:44
39.985873,116.348514,0,98.2596620734908,40599.358900463,2011-02-25,08:36:49
39.98588,116.348527,0,98.5693372703412,40599.3589583333,2011-02-25,08:36:54
39.98588,116.348527,0,98.5693372703412,40599.3589930556,2011-02-25,08:36:57
39.985872,116.348523,0,98.5569849081365,40599.3590162037,2011-02-25,08:36:59
39.98585,116.348516,0,98.3944783464567,40599.3590740741,2011-02-25,08:37:04
39.985807,116.348518,0,99.3778838582677,40599.3591319444,2011-02-25,08:37:09
39.985773,116.348518,0,98.9451181102362,40599.3591898148,2011-02-25,08:37:14
39.985729,116.348516,0,99.3980183727034,40599.3592476852,2011-02-25,08:37:19
39.985718,116.348519,0,98.806341863517,40599.3593055556,2011-02-25,08:37:24
39.985734,116.348523,0,98.7125754593176,40599.3593634259,2011-02-25,08:37:29
39.985741,116.348533,0,99.0048031496063,40599.3594212963,2011-02-25,08:37:34
39.985755,116.348535,0,99.5783858267717,40599.3594791667,2011-02-25,08:37:39
39.985777,116.348532,0,100.518923884514,40599.359537037,2011-02-25,08:37:44
39.985792,116.348529,0,101.774878608924,40599.3595949074,2011-02-25,08:37:49
39.985805,116.348529,0,103.198569553806,40599.3596527778,2011-02-25,08:37:54
39.985817,116.348528,0,105.206948818898,40599.3597106481,2011-02-25,08:37:59
39.985824,116.348526,0,107.27342847769,40599.3597685185,2011-02-25,08:38:04
39.98583,116.348529,0,108.395511811024,40599.3598263889,2011-02-25,08:38:09
39.985824,116.348524,0,108.793415354331,40599.3598842593,2011-02-25,08:38:14
39.98582,116.348519,0,108.757155511811,40599.3599421296,2011-02-25,08:38:19
39.98582,116.348519,0,108.757155511811,40599.3599768518,2011-02-25,08:38:22
39.985822,116.348518,0,108.855426509186,40599.36,2011-02-25,08:38:24
39.985827,116.348509,0,109.067552493438,40599.3600578704,2011-02-25,08:38:29
39.985834,116.348501,0,109.276469816273,40599.3601157407,2011-02-25,08:38:34
39.985834,116.348499,0,109.197687007874,40599.3601736111,2011-02-25,08:38:39
39.985835,116.348498,0,109.202355643045,40599.3602314815,2011-02-25,08:38:44
39.985835,116.348498,0,109.202355643045,40599.3602662037,2011-02-25,08:38:47
39.985834,116.3485,0,109.315731627297,40599.3602893518,2011-02-25,08:38:49
39.98583,116.34849,0,109.674160104987,40599.3603472222,2011-02-25,08:38:54
39.985835,116.348339,0,115.861003937008,40599.3604050926,2011-02-25,08:38:59
39.98583,116.347943,0,120.960269028871,40599.360462963,2011-02-25,08:39:04
39.985801,116.347549,0,119.694737532808,40599.3605208333,2011-02-25,08:39:09
39.985592,116.347314,0,110.514557086614,40599.3605787037,2011-02-25,08:39:14
39.985226,116.347219,0,105.545400262467,40599.3606365741,2011-02-25,08:39:19
39.984732,116.347218,0,100.049842519685,40599.3606944444,2011-02-25,08:39:24
39.984133,116.34726,0,79.6613484251968,40599.3607523148,2011-02-25,08:39:29
39.983498,116.347272,0,66.7936089238845,40599.3608101852,2011-02-25,08:39:34
39.982837,116.347329,0,55.1894783464567,40599.3608680556,2011-02-25,08:39:39
39.982219,116.347394,0,52.6753182414698,40599.3609259259,2011-02-25,08:39:44
39.981817,116.347392,0,68.5033661417323,40599.3609837963,2011-02-25,08:39:49
39.98173,116.347395,0,80.2432086614173,40599.3610416667,2011-02-25,08:39:54
39.981534,116.347394,0,87.5954232283464,40599.361099537,2011-02-25,08:39:59
39.981494,116.347386,0,89.2750853018373,40599.3611574074,2011-02-25,08:40:04
39.981481,116.347384,0,87.8623031496063,40599.3612152778,2011-02-25,08:40:09
39.981477,116.347384,0,87.2040354330709,40599.3612731481,2011-02-25,08:40:14
39.981481,116.347384,0,86.9608038057743,40599.3613310185,2011-02-25,08:40:19
39.981481,116.347384,0,86.6185662729659,40599.3613888889,2011-02-25,08:40:24
39.981487,116.347384,0,86.6671325459318,40599.3614467593,2011-02-25,08:40:29
39.981493,116.347384,0,87.317687007874,40599.3615046296,2011-02-25,08:40:34
39.981493,116.347384,0,87.317687007874,40599.3615393518,2011-02-25,08:40:37
39.981488,116.347384,0,86.8895538057743,40599.3615625,2011-02-25,08:40:39
39.981336,116.34742,0,84.0504593175853,40599.3616203704,2011-02-25,08:40:44
39.980959,116.347463,0,80.1267585301837,40599.3616782407,2011-02-25,08:40:49
39.980483,116.347509,0,80.4105643044619,40599.3617361111,2011-02-25,08:40:54
39.979924,116.347538,0,76.968500656168,40599.3617939815,2011-02-25,08:40:59
39.979279,116.347558,0,89.4421489501312,40599.3618518518,2011-02-25,08:41:04
39.978759,116.347565,0,91.0369192913386,40599.3619097222,2011-02-25,08:41:09
39.978355,116.347584,0,87.6114304461942,40599.3619675926,2011-02-25,08:41:14
39.977866,116.347548,0,86.0297900262467,40599.362025463,2011-02-25,08:41:19
39.977286,116.347536,0,84.2012893700787,40599.3620833333,2011-02-25,08:41:24
39.976629,116.347554,0,96.7010597112861,40599.3621412037,2011-02-25,08:41:29
39.976195,116.347558,0,113.049829396325,40599.3621990741,2011-02-25,08:41:34
39.975795,116.347511,0,136.924980314961,40599.3622569444,2011-02-25,08:41:39
39.975552,116.347431,0,154.644196194226,40599.3623148148,2011-02-25,08:41:44
39.975433,116.347331,0,155.149045275591,40599.3623726852,2011-02-25,08:41:49
39.975342,116.347209,0,146.78095144357,40599.3624305556,2011-02-25,08:41:54
39.9753,116.346969,0,142.424862204724,40599.3624884259,2011-02-25,08:41:59
39.975297,116.346627,0,140.637713254593,40599.3625462963,2011-02-25,08:42:04
39.97534,116.346124,0,143.753087270341,40599.3626041667,2011-02-25,08:42:09
39.975289,116.345618,0,141.543930446194,40599.362662037,2011-02-25,08:42:14
39.975258,116.345291,0,143.765475721785,40599.3627199074,2011-02-25,08:42:19
39.97522,116.345026,0,144.622683727034,40599.3627777778,2011-02-25,08:42:24
39.975201,116.344791,0,145.007795275591,40599.3628356481,2011-02-25,08:42:29
39.975201,116.344468,0,144.224268372703,40599.3628935185,2011-02-25,08:42:34
39.975224,116.344291,0,144.896368110236,40599.3629513889,2011-02-25,08:42:39
39.975189,116.344237,0,146.092093175853,40599.3630092593,2011-02-25,08:42:44
39.975189,116.344237,0,146.092093175853,40599.3630439815,2011-02-25,08:42:47
39.975185,116.344238,0,148.399019028871,40599.3630671296,2011-02-25,08:42:49
39.975202,116.344236,0,148.59657480315,40599.363125,2011-02-25,08:42:54
39.97521,116.344236,0,148.318471128609,40599.3631828704,2011-02-25,08:42:59
39.975217,116.344235,0,147.326837270341,40599.3632407407,2011-02-25,08:43:04
39.975225,116.34423,0,144.101765091864,40599.3632986111,2011-02-25,08:43:09
39.975223,116.344225,0,142.077073490814,40599.3633564815,2011-02-25,08:43:14
39.975223,116.344225,0,142.077073490814,40599.3633912037,2011-02-25,08:43:17
39.97523,116.344222,0,140.697673884514,40599.3634143519,2011-02-25,08:43:19
39.97523,116.34421,0,139.06657808399,40599.3634722222,2011-02-25,08:43:24
39.975211,116.343991,0,140.52282152231,40599.3635300926,2011-02-25,08:43:29
39.975235,116.343749,0,146.742155511811,40599.363587963,2011-02-25,08:43:34
39.975248,116.343573,0,154.84657152231,40599.3636458333,2011-02-25,08:43:39
39.975204,116.343464,0,172.916148293963,40599.3637037037,2011-02-25,08:43:44
39.975187,116.343267,0,183.002378608924,40599.3637615741,2011-02-25,08:43:49
39.975039,116.34284,0,183.137772309711,40599.3638194444,2011-02-25,08:43:54
39.974909,116.34232,0,185.523684383202,40599.3638773148,2011-02-25,08:43:59
39.974782,116.341737,0,194.580511811024,40599.3639351852,2011-02-25,08:44:04
39.974905,116.341102,0,202.993369422572,40599.3639930556,2011-02-25,08:44:09
39.974936,116.340748,0,227.044547244094,40599.3640509259,2011-02-25,08:44:14
39.97495,116.340618,0,246.863979658793,40599.3641087963,2011-02-25,08:44:19
39.97492,116.340493,0,242.359757217848,40599.3641666667,2011-02-25,08:44:24
39.974922,116.340491,0,244.517237532808,40599.364224537,2011-02-25,08:44:29
39.974924,116.34049,0,245.04531496063,40599.3642824074,2011-02-25,08:44:34
39.97493,116.340488,0,245.511912729659,40599.3643402778,2011-02-25,08:44:39
39.974937,116.340487,0,245.836814304462,40599.3643981481,2011-02-25,08:44:44
39.974942,116.340486,0,245.717040682415,40599.3644560185,2011-02-25,08:44:49
39.97494,116.340486,0,245.622575459318,40599.3645138889,2011-02-25,08:44:54
39.974935,116.340485,0,245.548106955381,40599.3645717593,2011-02-25,08:44:59
39.974932,116.340483,0,245.412690288714,40599.3646296296,2011-02-25,08:45:04
39.974932,116.340483,0,245.412690288714,40599.3646643519,2011-02-25,08:45:07
39.974937,116.34048,0,245.288162729659,40599.3646875,2011-02-25,08:45:09
39.97495,116.340475,0,245.151519028871,40599.3647453704,2011-02-25,08:45:14
39.974962,116.340472,0,244.688549868766,40599.3648032407,2011-02-25,08:45:19
39.974972,116.340293,0,244.990823490814,40599.3648611111,2011-02-25,08:45:24
39.97498,116.339966,0,245.873408792651,40599.3649189815,2011-02-25,08:45:29
39.974991,116.339636,0,241.461076115486,40599.3649768519,2011-02-25,08:45:34
39.97512,116.339316,0,236.651026902887,40599.3650347222,2011-02-25,08:45:39
39.975169,116.338766,0,234.19875656168,40599.3650925926,2011-02-25,08:45:44
39.97519,116.338163,0,231.547867454068,40599.365150463,2011-02-25,08:45:49
39.975139,116.337664,0,227.047152230971,40599.3652083333,2011-02-25,08:45:54
39.975147,116.3373,0,218.597096456693,40599.3652662037,2011-02-25,08:45:59
39.975195,116.336843,0,215.618228346457,40599.3653240741,2011-02-25,08:46:04
39.975259,116.336233,0,194.835098425197,40599.3653819444,2011-02-25,08:46:09
39.975229,116.335591,0,185.669937664042,40599.3654398148,2011-02-25,08:46:14
39.975189,116.334916,0,176.096538713911,40599.3654976852,2011-02-25,08:46:19
39.975187,116.334318,0,168.431223753281,40599.3655555556,2011-02-25,08:46:24
39.975194,116.333791,0,158.999809711286,40599.3656134259,2011-02-25,08:46:29
39.975197,116.333462,0,153.872949475066,40599.3656712963,2011-02-25,08:46:34
39.975195,116.333361,0,150.817736220472,40599.3657291667,2011-02-25,08:46:39
39.97519,116.333399,0,142.298658136483,40599.365787037,2011-02-25,08:46:44
39.975186,116.333419,0,137.425797244094,40599.3658449074,2011-02-25,08:46:49
39.975216,116.333471,0,136.250597112861,40599.3659027778,2011-02-25,08:46:54
39.975222,116.333486,0,144.784543963255,40599.3659606481,2011-02-25,08:46:59
39.975222,116.333494,0,145.071410761155,40599.3660185185,2011-02-25,08:47:04
39.975222,116.333494,0,145.071410761155,40599.3660532407,2011-02-25,08:47:07
39.975223,116.333491,0,145.48249015748,40599.3660763889,2011-02-25,08:47:09
39.975242,116.333516,0,145.707667322835,40599.3661342593,2011-02-25,08:47:14
39.975278,116.333474,0,150.884406167979,40599.3661921296,2011-02-25,08:47:19
39.975299,116.333453,0,163.104914698163,40599.36625,2011-02-25,08:47:24
39.975329,116.333391,0,163.821922572178,40599.3663078704,2011-02-25,08:47:29
39.975353,116.333326,0,165.832460629921,40599.3663657407,2011-02-25,08:47:34
39.975361,116.333273,0,163.416072834646,40599.3664236111,2011-02-25,08:47:39
39.975388,116.333238,0,147.185889107612,40599.3664814815,2011-02-25,08:47:44
39.975413,116.333165,0,137.795777559055,40599.3665393519,2011-02-25,08:47:49
39.975416,116.333085,0,129.342217847769,40599.3665972222,2011-02-25,08:47:54
39.975428,116.332978,0,120.584721128609,40599.3666550926,2011-02-25,08:47:59
39.97544,116.332866,0,118.749773622047,40599.366712963,2011-02-25,08:48:04
39.975448,116.332747,0,114.813038057743,40599.3667708333,2011-02-25,08:48:09
39.975454,116.332644,0,117.320990813648,40599.3668287037,2011-02-25,08:48:14
39.975446,116.332558,0,122.190974409449,40599.3668865741,2011-02-25,08:48:19
39.975425,116.332476,0,124.013579396325,40599.3669444444,2011-02-25,08:48:24
39.975424,116.332372,0,122.295826771654,40599.3670023148,2011-02-25,08:48:29
39.975426,116.332281,0,123.002860892388,40599.3670601852,2011-02-25,08:48:34
39.97543,116.332168,0,119.207526246719,40599.3671180556,2011-02-25,08:48:39
39.97543,116.332105,0,116.112601706037,40599.3671759259,2011-02-25,08:48:44
39.975432,116.33204,0,114.14843175853,40599.3672337963,2011-02-25,08:48:49
39.975456,116.331926,0,115.280964566929,40599.3672916667,2011-02-25,08:48:54
39.975495,116.331836,0,115.956145013123,40599.367349537,2011-02-25,08:48:59
39.975554,116.331777,0,112.256715879265,40599.3674074074,2011-02-25,08:49:04
39.975606,116.331745,0,113.954107611549,40599.3674652778,2011-02-25,08:49:09
39.975672,116.33169,0,121.241479658793,40599.3675231481,2011-02-25,08:49:14
39.975718,116.331632,0,123.412253937008,40599.3675810185,2011-02-25,08:49:19
39.975714,116.331552,0,134.07750984252,40599.3676388889,2011-02-25,08:49:24
39.975735,116.331457,0,141.471227034121,40599.3676967593,2011-02-25,08:49:29
39.975742,116.331364,0,144.659727690289,40599.3677546296,2011-02-25,08:49:34
39.97573,116.331293,0,151.516345144357,40599.3678125,2011-02-25,08:49:39
39.97572,116.331207,0,163.740187007874,40599.3678703704,2011-02-25,08:49:44
39.975702,116.331085,0,176.589471784777,40599.3679282407,2011-02-25,08:49:49
39.975702,116.331011,0,189.489140419947,40599.3679861111,2011-02-25,08:49:54
39.97567,116.330912,0,202.851482939633,40599.3680439815,2011-02-25,08:49:59
39.975651,116.330888,0,216.49843832021,40599.3681018518,2011-02-25,08:50:04
39.975651,116.330888,0,216.49843832021,40599.3681365741,2011-02-25,08:50:07
39.975648,116.330893,0,219.685285433071,40599.3681597222,2011-02-25,08:50:09
39.97565,116.33088,0,221.136322178478,40599.3682175926,2011-02-25,08:50:14
39.97565,116.33088,0,221.136322178478,40599.3682523148,2011-02-25,08:50:17
39.975658,116.330884,0,220.784514435696,40599.368275463,2011-02-25,08:50:19
39.975733,116.330849,0,220.441666666667,40599.3683333333,2011-02-25,08:50:24
39.976288,116.330836,0,292.680144356955,40599.368912037,2011-02-25,08:51:14
39.97612,116.330907,0,233.889727690289,40599.3689699074,2011-02-25,08:51:19
39.975998,116.331026,0,212.509599737533,40599.3690277778,2011-02-25,08:51:24
39.975942,116.331137,0,202.865902230971,40599.3690856481,2011-02-25,08:51:29
39.976212,116.331044,0,197.863330052493,40599.3691435185,2011-02-25,08:51:34
39.976286,116.330479,0,158.351076115486,40599.3722685185,2011-02-25,08:56:04
39.976166,116.330613,0,160.61155839895,40599.3723263889,2011-02-25,08:56:09
39.976187,116.330693,0,159.045816929134,40599.3723842593,2011-02-25,08:56:14
39.976619,116.331029,0,-53.0609875328084,40599.3733101852,2011-02-25,08:57:34
39.976405,116.331038,0,48.8516765091863,40599.3733680556,2011-02-25,08:57:39
39.97634,116.330984,0,155.950980971129,40599.3734259259,2011-02-25,08:57:44
39.976376,116.330931,0,160.225508530184,40599.3734837963,2011-02-25,08:57:49
39.976467,116.330727,0,159.570964566929,40599.3735416667,2011-02-25,08:57:54
39.976562,116.330495,0,160.290088582677,40599.373599537,2011-02-25,08:57:59
39.976538,116.330514,0,163.300456036745,40599.3736574074,2011-02-25,08:58:04
39.976523,116.330507,0,169.253874671916,40599.3737152778,2011-02-25,08:58:09
39.976555,116.330511,0,177.382683727034,40599.3737731481,2011-02-25,08:58:14
39.976558,116.330507,0,182.081656824147,40599.3738310185,2011-02-25,08:58:19
39.976562,116.330504,0,183.75282808399,40599.3738888889,2011-02-25,08:58:24
39.976562,116.330504,0,183.75282808399,40599.3739236111,2011-02-25,08:58:27
39.976555,116.33051,0,184.989127296588,40599.3739467593,2011-02-25,08:58:29
39.976564,116.330499,0,185.765393700787,40599.3740046296,2011-02-25,08:58:34
39.97657,116.330458,0,186.768930446194,40599.3740625,2011-02-25,08:58:39
39.976552,116.33036,0,187.513520341207,40599.3741203704,2011-02-25,08:58:44
39.976547,116.330294,0,187.436450131234,40599.3741782407,2011-02-25,08:58:49
39.976463,116.330187,0,191.735419947507,40599.3742361111,2011-02-25,08:58:54
