# Supplementary material for: Research on differential privacy protection method based on user tendency
Source: PLoS One. 2023 Oct 26;18(10):e0288823. doi: 10.1371/journal.pone.0288823 (PMC10602288; doi:10.1371/journal.pone.0288823)
Supplement: S5 Data — (ZIP) [file pone.0288823.s005.zip › Data 5-5/147/Trajectory/20110225195900.plt]

Geolife trajectory
WGS 84
Altitude is in Feet
Reserved 3
0,2,255,My Track,0,0,2,8421376
0
39.977493,116.330081,0,492.157723097113,40599.8326388889,2011-02-25,19:59:00
39.977494,116.330279,0,492.452785433071,40599.8326967593,2011-02-25,19:59:05
39.977536,116.330369,0,492.601118766404,40599.8327546296,2011-02-25,19:59:10
39.977513,116.330312,0,492.83125328084,40599.8328125,2011-02-25,19:59:15
39.977509,116.330295,0,493.405459317585,40599.8328703704,2011-02-25,19:59:20
39.977464,116.330231,0,494.819452099737,40599.8329282407,2011-02-25,19:59:25
39.977448,116.330162,0,497.826853674541,40599.8329861111,2011-02-25,19:59:30
39.97753,116.330083,0,506.444616141732,40599.8330439815,2011-02-25,19:59:35
39.977475,116.329956,0,520.212168635171,40599.8331018519,2011-02-25,19:59:40
39.977519,116.329872,0,532.161981627297,40599.8331597222,2011-02-25,19:59:45
39.977589,116.329779,0,539.898809055118,40599.8332175926,2011-02-25,19:59:50
39.977495,116.329733,0,546.417237532808,40599.833275463,2011-02-25,19:59:55
39.977148,116.329791,0,558.192034120735,40599.8333333333,2011-02-25,20:00:00
39.977092,116.329928,0,568.082713254593,40599.8333912037,2011-02-25,20:00:05
39.977079,116.329999,0,577.483038057743,40599.8334490741,2011-02-25,20:00:10
39.976947,116.330065,0,582.3381167979,40599.8335069444,2011-02-25,20:00:15
39.976994,116.330139,0,582.799235564304,40599.8335648148,2011-02-25,20:00:20
39.977056,116.330129,0,582.384875328084,40599.8336226852,2011-02-25,20:00:25
39.977152,116.330144,0,582.711076115486,40599.8336805556,2011-02-25,20:00:30
39.977203,116.330099,0,583.610984251968,40599.8337384259,2011-02-25,20:00:35
39.977205,116.329986,0,585.808792650919,40599.8337962963,2011-02-25,20:00:40
39.977198,116.32988,0,588.354225721785,40599.8338541667,2011-02-25,20:00:45
39.97713,116.329754,0,590.868520341207,40599.833912037,2011-02-25,20:00:50
39.977122,116.329769,0,592.206919291339,40599.8339699074,2011-02-25,20:00:55
39.97676,116.329464,0,646.530262467192,40599.8340277778,2011-02-25,20:01:00
39.976339,116.330356,0,340.734717847769,40599.8340856481,2011-02-25,20:01:05
39.97633,116.330344,0,346.893175853018,40599.8341435185,2011-02-25,20:01:10
39.97633,116.330344,0,346.893175853018,40599.8341782407,2011-02-25,20:01:13
39.976334,116.330349,0,347.963769685039,40599.8342013889,2011-02-25,20:01:15
39.976331,116.330364,0,348.566486220472,40599.8342592593,2011-02-25,20:01:20
39.976339,116.330396,0,348.348841863517,40599.8343171296,2011-02-25,20:01:25
39.976355,116.33043,0,347.689557086614,40599.834375,2011-02-25,20:01:30
39.976354,116.330472,0,346.882388451444,40599.8344328704,2011-02-25,20:01:35
39.97633,116.33053,0,346.462244094488,40599.8344907407,2011-02-25,20:01:40
39.97632,116.330568,0,346.233687664042,40599.8345486111,2011-02-25,20:01:45
39.976352,116.330572,0,346.312785433071,40599.8346064815,2011-02-25,20:01:50
39.976386,116.330612,0,346.01531824147,40599.8346643519,2011-02-25,20:01:55
39.976428,116.330735,0,345.274130577428,40599.8347222222,2011-02-25,20:02:00
39.976467,116.330868,0,340.824327427822,40599.8347800926,2011-02-25,20:02:05
39.977549,116.330197,0,305.625859580053,40599.834837963,2011-02-25,20:02:10
39.977632,116.329096,0,307.578841863517,40599.8348958333,2011-02-25,20:02:15
39.975487,116.329758,0,192.181030183727,40599.8359375,2011-02-25,20:03:45
39.975275,116.329687,0,217.342677165354,40599.8359953704,2011-02-25,20:03:50
39.975271,116.329709,0,205.531522309711,40599.8360532407,2011-02-25,20:03:55
39.975266,116.329814,0,234.429192913386,40599.8361111111,2011-02-25,20:04:00
39.9752,116.329635,0,266.230551181102,40599.8361689815,2011-02-25,20:04:05
39.975209,116.329677,0,265.000534776903,40599.8362268518,2011-02-25,20:04:10
39.975136,116.33,0,271.08687992126,40599.8362847222,2011-02-25,20:04:15
39.975232,116.330075,0,282.067227690289,40599.8363425926,2011-02-25,20:04:20
39.975275,116.330068,0,299.688648293963,40599.836400463,2011-02-25,20:04:25
39.975322,116.330008,0,352.093330052493,40599.8364583333,2011-02-25,20:04:30
39.975319,116.330017,0,339.888500656168,40599.8365162037,2011-02-25,20:04:35
39.975329,116.33,0,321.309724409449,40599.8365740741,2011-02-25,20:04:40
39.975324,116.329956,0,315.787847769029,40599.8366319444,2011-02-25,20:04:45
39.975318,116.329868,0,303.56845144357,40599.8366898148,2011-02-25,20:04:50
39.975322,116.329803,0,308.541299212598,40599.8367476852,2011-02-25,20:04:55
39.975339,116.329713,0,299.417440944882,40599.8368055556,2011-02-25,20:05:00
39.975353,116.329641,0,218.408562992126,40599.8368634259,2011-02-25,20:05:05
39.975393,116.329584,0,184.533313648294,40599.8369212963,2011-02-25,20:05:10
39.975396,116.329489,0,175.972985564304,40599.8369791667,2011-02-25,20:05:15
39.975404,116.329427,0,163.778507217848,40599.837037037,2011-02-25,20:05:20
39.9754,116.329338,0,160.542148950131,40599.8370949074,2011-02-25,20:05:25
39.975386,116.329225,0,165.020360892388,40599.8371527778,2011-02-25,20:05:30
39.97545,116.329171,0,167.019409448819,40599.8372106481,2011-02-25,20:05:35
39.975483,116.329164,0,165.351633858268,40599.8372685185,2011-02-25,20:05:40
39.9755,116.329178,0,159.278392388451,40599.8373263889,2011-02-25,20:05:45
39.975509,116.329095,0,159.832949475066,40599.8373842593,2011-02-25,20:05:50
39.975506,116.329022,0,157.836440288714,40599.8374421296,2011-02-25,20:05:55
39.975499,116.328944,0,156.908812335958,40599.8375,2011-02-25,20:06:00
39.97546,116.328849,0,160.628041338583,40599.8375578704,2011-02-25,20:06:05
39.975401,116.328709,0,158.731466535433,40599.8376157407,2011-02-25,20:06:10
39.975382,116.328567,0,158.262877296588,40599.8376736111,2011-02-25,20:06:15
39.975388,116.328442,0,157.460341207349,40599.8377314815,2011-02-25,20:06:20
39.975387,116.328316,0,153.771686351706,40599.8377893518,2011-02-25,20:06:25
39.975395,116.328206,0,148.094432414698,40599.8378472222,2011-02-25,20:06:30
39.975395,116.328089,0,147.061335301837,40599.8379050926,2011-02-25,20:06:35
39.975405,116.328001,0,144.687650918635,40599.837962963,2011-02-25,20:06:40
39.975416,116.327926,0,145.491853674541,40599.8380208333,2011-02-25,20:06:45
39.975427,116.327862,0,145.126679790026,40599.8380787037,2011-02-25,20:06:50
39.975437,116.327854,0,145.972345800525,40599.8381365741,2011-02-25,20:06:55
39.975442,116.327863,0,147.407762467192,40599.8381944444,2011-02-25,20:07:00
39.975442,116.327863,0,147.407762467192,40599.8382291667,2011-02-25,20:07:03
39.975449,116.327867,0,150.387782152231,40599.8382523148,2011-02-25,20:07:05
39.975453,116.327856,0,153.326286089239,40599.8383101852,2011-02-25,20:07:10
39.975399,116.327819,0,152.272890419947,40599.8383680556,2011-02-25,20:07:15
39.975354,116.327827,0,149.53,40599.8384259259,2011-02-25,20:07:20
39.975369,116.327811,0,147.930967847769,40599.8384837963,2011-02-25,20:07:25
39.975383,116.327799,0,153.081975065617,40599.8385416667,2011-02-25,20:07:30
39.975382,116.327777,0,158.120016404199,40599.838599537,2011-02-25,20:07:35
39.975443,116.327768,0,166.77468503937,40599.8386574074,2011-02-25,20:07:40
39.97549,116.327756,0,162.967723097113,40599.8387152778,2011-02-25,20:07:45
39.975525,116.327745,0,158.607739501312,40599.8387731481,2011-02-25,20:07:50
39.975585,116.327754,0,152.748500656168,40599.8388310185,2011-02-25,20:07:55
39.975626,116.327774,0,150.236984908136,40599.8388888889,2011-02-25,20:08:00
39.975626,116.327774,0,150.236984908136,40599.8389236111,2011-02-25,20:08:03
39.975629,116.327767,0,149.075892388451,40599.8389467593,2011-02-25,20:08:05
39.975662,116.327766,0,149.911305774278,40599.8390046296,2011-02-25,20:08:10
39.975732,116.327738,0,147.344845800525,40599.8390625,2011-02-25,20:08:15
39.975794,116.327738,0,140.505098425197,40599.8391203704,2011-02-25,20:08:20
39.975858,116.327722,0,130.180738188976,40599.8391782407,2011-02-25,20:08:25
39.975916,116.327743,0,120.847755905512,40599.8392361111,2011-02-25,20:08:30
39.975963,116.327759,0,116.670413385827,40599.8392939815,2011-02-25,20:08:35
39.976048,116.327793,0,114.106207349081,40599.8393518519,2011-02-25,20:08:40
39.976068,116.327802,0,114.40374671916,40599.8394097222,2011-02-25,20:08:45
39.97607,116.3278,0,113.953267716535,40599.8394675926,2011-02-25,20:08:50
39.976071,116.327802,0,113.904583333333,40599.839525463,2011-02-25,20:08:55
39.976071,116.327802,0,113.904583333333,40599.8395601852,2011-02-25,20:08:58
39.976072,116.327807,0,114.212398293963,40599.8395833333,2011-02-25,20:09:00
39.976105,116.327814,0,114.624255249344,40599.8396412037,2011-02-25,20:09:05
39.976172,116.327795,0,116.880547900262,40599.8396990741,2011-02-25,20:09:10
39.976192,116.3278,0,117.31719816273,40599.8397569444,2011-02-25,20:09:15
39.976192,116.3278,0,117.31719816273,40599.8397916667,2011-02-25,20:09:18
39.976189,116.327796,0,117.040971128609,40599.8398148148,2011-02-25,20:09:20
39.976192,116.327782,0,117.328372703412,40599.8398726852,2011-02-25,20:09:25
39.976285,116.327777,0,121.605203412073,40599.8399305556,2011-02-25,20:09:30
39.976337,116.327796,0,125.902267060367,40599.8399884259,2011-02-25,20:09:35
39.976534,116.327543,0,141.385383858268,40599.8400462963,2011-02-25,20:09:40
39.976754,116.327249,0,151.415433070866,40599.8401041667,2011-02-25,20:09:45
39.976848,116.32722,0,155.298966535433,40599.840162037,2011-02-25,20:09:50
39.976938,116.327233,0,156.496190944882,40599.8402199074,2011-02-25,20:09:55
39.976938,116.327233,0,156.496190944882,40599.8402546296,2011-02-25,20:09:58
39.976941,116.327231,0,157.137316272966,40599.8402777778,2011-02-25,20:10:00
39.977236,116.327128,0,157.187604986877,40599.8403356481,2011-02-25,20:10:05
39.977804,116.32719,0,157.991519028871,40599.8403935185,2011-02-25,20:10:10
39.978178,116.327194,0,156.721167979003,40599.8404513889,2011-02-25,20:10:15
39.978591,116.32724,0,159.226377952756,40599.8405092593,2011-02-25,20:10:20
39.979068,116.327316,0,157.638146325459,40599.8405671296,2011-02-25,20:10:25
39.979479,116.327315,0,159.484770341207,40599.840625,2011-02-25,20:10:30
39.979762,116.327305,0,160.900062335958,40599.8406828704,2011-02-25,20:10:35
39.980102,116.327282,0,162.018464566929,40599.8407407407,2011-02-25,20:10:40
39.980494,116.327294,0,163.413582677165,40599.8407986111,2011-02-25,20:10:45
39.980913,116.32731,0,154.899537401575,40599.8408564815,2011-02-25,20:10:50
39.981297,116.327292,0,145.103887795276,40599.8409143519,2011-02-25,20:10:55
39.981635,116.32729,0,135.567293307087,40599.8409722222,2011-02-25,20:11:00
39.98183,116.327252,0,124.336414041995,40599.8453703704,2011-02-25,20:17:20
39.981979,116.32722,0,124.535961286089,40599.8454282407,2011-02-25,20:17:25
39.98226,116.327148,0,124.418503937008,40599.8454861111,2011-02-25,20:17:30
39.982708,116.327076,0,122.254927821522,40599.8455439815,2011-02-25,20:17:35
39.983169,116.327055,0,120.035469160105,40599.8456018518,2011-02-25,20:17:40
39.983687,116.32714,0,120.451217191601,40599.8456597222,2011-02-25,20:17:45
39.984085,116.327213,0,133.288687664042,40599.8457175926,2011-02-25,20:17:50
39.984273,116.327196,0,129.52251312336,40599.845775463,2011-02-25,20:17:55
39.984276,116.327204,0,103.176673228346,40599.8458333333,2011-02-25,20:18:00
39.984276,116.32721,0,102.586046587927,40599.8458912037,2011-02-25,20:18:05
39.984276,116.327217,0,102.237759186352,40599.8459490741,2011-02-25,20:18:10
39.984276,116.327217,0,102.237759186352,40599.8459837963,2011-02-25,20:18:13
39.984275,116.327219,0,101.915413385827,40599.8460069444,2011-02-25,20:18:15
39.984272,116.327236,0,101.957595144357,40599.8460648148,2011-02-25,20:18:20
39.984266,116.327259,0,102.395456036745,40599.8461226852,2011-02-25,20:18:25
39.984265,116.327264,0,102.747306430446,40599.8461805556,2011-02-25,20:18:30
39.984263,116.327266,0,103.034566929134,40599.8462384259,2011-02-25,20:18:35
39.984262,116.32727,0,103.204468503937,40599.8462962963,2011-02-25,20:18:40
39.984261,116.327274,0,103.520203412073,40599.8463541667,2011-02-25,20:18:45
39.984261,116.327276,0,103.859931102362,40599.846412037,2011-02-25,20:18:50
39.984261,116.327275,0,103.947972440945,40599.8464699074,2011-02-25,20:18:55
39.984261,116.327271,0,104.033959973753,40599.8465277778,2011-02-25,20:19:00
39.984262,116.327264,0,104.207165354331,40599.8465856481,2011-02-25,20:19:05
39.984263,116.32726,0,104.529881889764,40599.8466435185,2011-02-25,20:19:10
39.984263,116.32726,0,104.529881889764,40599.8466782407,2011-02-25,20:19:13
39.984263,116.327258,0,104.632463910761,40599.8467013889,2011-02-25,20:19:15
39.984264,116.327249,0,104.712575459318,40599.8467592593,2011-02-25,20:19:20
39.984264,116.327249,0,104.712575459318,40599.8467939815,2011-02-25,20:19:23
39.984265,116.327244,0,104.823549868766,40599.8468171296,2011-02-25,20:19:25
39.984476,116.327222,0,103.862148950131,40599.846875,2011-02-25,20:19:30
39.984848,116.327196,0,107.067575459318,40599.8469328704,2011-02-25,20:19:35
39.985174,116.327185,0,111.769127296588,40599.8469907407,2011-02-25,20:19:40
39.985353,116.327181,0,117.150091863517,40599.8470486111,2011-02-25,20:19:45
39.985353,116.327181,0,117.150091863517,40599.8470833333,2011-02-25,20:19:48
39.985358,116.327185,0,123.650820209974,40599.8471064815,2011-02-25,20:19:50
39.985379,116.327181,0,130.928480971129,40599.8471643519,2011-02-25,20:19:55
39.985529,116.327148,0,128.845741469816,40599.8472222222,2011-02-25,20:20:00
39.985557,116.327168,0,129.722007874016,40599.8472800926,2011-02-25,20:20:05
39.985572,116.327182,0,130.053618766404,40599.847337963,2011-02-25,20:20:10
39.985834,116.327143,0,125.235708661417,40599.8473958333,2011-02-25,20:20:15
39.986223,116.327139,0,104.831492782152,40599.8474537037,2011-02-25,20:20:20
39.986603,116.327076,0,83.438874671916,40599.8475115741,2011-02-25,20:20:25
39.987025,116.327064,0,54.1938385826772,40599.8475694444,2011-02-25,20:20:30
39.98733,116.32706,0,60.8739206036745,40599.8476273148,2011-02-25,20:20:35
39.987459,116.327022,0,67.8766043307087,40599.8476851852,2011-02-25,20:20:40
39.987491,116.327001,0,68.7275656167979,40599.8477430556,2011-02-25,20:20:45
39.98759,116.326959,0,64.287093175853,40599.8478009259,2011-02-25,20:20:50
39.987772,116.326893,0,63.7342749343832,40599.8478587963,2011-02-25,20:20:55
39.987943,116.326836,0,65.2706791338583,40599.8479166667,2011-02-25,20:21:00
39.988201,116.326884,0,60.9020603674541,40599.847974537,2011-02-25,20:21:05
39.988497,116.326978,0,69.9103838582677,40599.8480324074,2011-02-25,20:21:10
39.988733,116.326977,0,88.8666469816273,40599.8480902778,2011-02-25,20:21:15
39.98887,116.326949,0,102.754291338583,40599.8481481481,2011-02-25,20:21:20
39.988914,116.326936,0,115.819438976378,40599.8482060185,2011-02-25,20:21:25
39.988925,116.326939,0,121.02875656168,40599.8482638889,2011-02-25,20:21:30
39.98905,116.326972,0,123.36594488189,40599.8483217593,2011-02-25,20:21:35
39.989054,116.32699,0,128.79344160105,40599.8483796296,2011-02-25,20:21:40
39.989076,116.326987,0,126.073566272966,40599.8484375,2011-02-25,20:21:45
39.989262,116.326993,0,105.738313648294,40599.8484953704,2011-02-25,20:21:50
39.989613,116.326995,0,102.107906824147,40599.8485532407,2011-02-25,20:21:55
39.989976,116.326884,0,115.493051181102,40599.8486111111,2011-02-25,20:22:00
39.990187,116.32685,0,128.888083989501,40599.8486689815,2011-02-25,20:22:05
39.990339,116.326921,0,131.498346456693,40599.8487268519,2011-02-25,20:22:10
39.990488,116.326958,0,123.568595800525,40599.8487847222,2011-02-25,20:22:15
39.990715,116.326954,0,135.145902230971,40599.8488425926,2011-02-25,20:22:20
39.991054,116.326966,0,151.572152230971,40599.848900463,2011-02-25,20:22:25
39.991207,116.326938,0,141.518937007874,40599.8489583333,2011-02-25,20:22:30
39.991303,116.327005,0,128.46529855643,40599.8490162037,2011-02-25,20:22:35
39.99139,116.327275,0,118.138897637795,40599.8490740741,2011-02-25,20:22:40
39.99138,116.327838,0,111.572473753281,40599.8491319444,2011-02-25,20:22:45
39.991337,116.328183,0,115.44220144357,40599.8491898148,2011-02-25,20:22:50
39.991286,116.328299,0,122.470656167979,40599.8492476852,2011-02-25,20:22:55
39.991324,116.3285,0,123.217851049869,40599.8493055556,2011-02-25,20:23:00
39.991323,116.328818,0,128.116581364829,40599.8493634259,2011-02-25,20:23:05
39.991288,116.328928,0,141.223320209974,40599.8494212963,2011-02-25,20:23:10
39.991282,116.328918,0,143.849130577428,40599.8494791667,2011-02-25,20:23:15
39.991248,116.328911,0,144.042066929134,40599.849537037,2011-02-25,20:23:20
39.991218,116.328905,0,144.416991469816,40599.8495949074,2011-02-25,20:23:25
39.991146,116.328903,0,142.915469160105,40599.8496527778,2011-02-25,20:23:30
39.991136,116.328926,0,146.93217519685,40599.8497106481,2011-02-25,20:23:35
39.991305,116.329197,0,145.170193569554,40599.8497685185,2011-02-25,20:23:40
39.991344,116.329609,0,145.118930446194,40599.8498263889,2011-02-25,20:23:45
39.991394,116.330011,0,139.770958005249,40599.8498842593,2011-02-25,20:23:50
39.991385,116.330244,0,135.115551181102,40599.8499421296,2011-02-25,20:23:55
39.991399,116.330325,0,129.690459317585,40599.85,2011-02-25,20:24:00
39.991416,116.330329,0,120.147631233596,40599.8500578704,2011-02-25,20:24:05
39.991448,116.330333,0,115.295282152231,40599.8501157407,2011-02-25,20:24:10
39.991448,116.330333,0,115.295282152231,40599.850150463,2011-02-25,20:24:13
39.991444,116.330333,0,114.399153543307,40599.8501736111,2011-02-25,20:24:15
39.991441,116.330374,0,116.351269685039,40599.8502314815,2011-02-25,20:24:20
39.991482,116.330567,0,120.630551181102,40599.8502893519,2011-02-25,20:24:25
39.991456,116.330656,0,120.737709973753,40599.8503472222,2011-02-25,20:24:30
39.991457,116.330971,0,121.577080052493,40599.8504050926,2011-02-25,20:24:35
39.991487,116.331438,0,117.642660761155,40599.850462963,2011-02-25,20:24:40
39.991506,116.331884,0,113.669291338583,40599.8505208333,2011-02-25,20:24:45
39.991519,116.332376,0,120.17469160105,40599.8505787037,2011-02-25,20:24:50
39.991534,116.332895,0,117.686916010499,40599.8506365741,2011-02-25,20:24:55
39.991554,116.333363,0,118.657772309711,40599.8506944444,2011-02-25,20:25:00
39.991553,116.3338,0,115.408884514436,40599.8507523148,2011-02-25,20:25:05
39.991572,116.334291,0,127.40530839895,40599.8508101852,2011-02-25,20:25:10
39.991572,116.334892,0,136.369330708661,40599.8508680556,2011-02-25,20:25:15
39.991609,116.335607,0,141.112585301837,40599.8509259259,2011-02-25,20:25:20
39.991634,116.336304,0,141.806929133858,40599.8509837963,2011-02-25,20:25:25
39.991668,116.33702,0,145.542014435696,40599.8510416667,2011-02-25,20:25:30
39.991679,116.337601,0,154.493412073491,40599.851099537,2011-02-25,20:25:35
39.991707,116.338234,0,157.254835958005,40599.8511574074,2011-02-25,20:25:40
39.991717,116.338791,0,159.841410761155,40599.8512152778,2011-02-25,20:25:45
39.991689,116.339136,0,163.692450787402,40599.8512731481,2011-02-25,20:25:50
39.991659,116.339134,0,165.852060367454,40599.8513310185,2011-02-25,20:25:55
39.991662,116.339134,0,165.305839895013,40599.8513888889,2011-02-25,20:26:00
39.991665,116.339133,0,164.741745406824,40599.8514467593,2011-02-25,20:26:05
39.991665,116.339133,0,164.741745406824,40599.8514814815,2011-02-25,20:26:08
39.991669,116.339134,0,164.525390419948,40599.8515046296,2011-02-25,20:26:10
39.991691,116.339373,0,165.057545931759,40599.8515625,2011-02-25,20:26:15
39.991704,116.339925,0,157.588536745407,40599.8516203704,2011-02-25,20:26:20
39.991715,116.340575,0,147.951745406824,40599.8516782407,2011-02-25,20:26:25
39.991711,116.341154,0,142.497316272966,40599.8517361111,2011-02-25,20:26:30
39.991756,116.341693,0,131.176374671916,40599.8517939815,2011-02-25,20:26:35
39.991789,116.342098,0,124.864665354331,40599.8518518518,2011-02-25,20:26:40
39.99179,116.342587,0,111.118953412073,40599.8519097222,2011-02-25,20:26:45
39.991771,116.343181,0,111.83469488189,40599.8519675926,2011-02-25,20:26:50
39.991786,116.343768,0,115.545416666667,40599.852025463,2011-02-25,20:26:55
39.99181,116.344209,0,127.505643044619,40599.8520833333,2011-02-25,20:27:00
39.991876,116.344304,0,115.358474409449,40599.8521412037,2011-02-25,20:27:05
39.991865,116.344305,0,112.872775590551,40599.8521990741,2011-02-25,20:27:10
39.991865,116.344305,0,112.872775590551,40599.8522337963,2011-02-25,20:27:13
39.991861,116.344305,0,112.557372047244,40599.8522569444,2011-02-25,20:27:15
39.991857,116.344526,0,113.428097112861,40599.8523148148,2011-02-25,20:27:20
39.991833,116.345024,0,119.56437664042,40599.8523726852,2011-02-25,20:27:25
39.991869,116.345525,0,118.368605643045,40599.8524305556,2011-02-25,20:27:30
39.991912,116.345913,0,114.079284776903,40599.8524884259,2011-02-25,20:27:35
39.991925,116.34616,0,110.720587270341,40599.8525462963,2011-02-25,20:27:40
39.991939,116.34624,0,111.826660104987,40599.8526041667,2011-02-25,20:27:45
39.991944,116.346251,0,114.042316272966,40599.852662037,2011-02-25,20:27:50
39.991942,116.346251,0,114.168933727034,40599.8527199074,2011-02-25,20:27:55
39.991939,116.346251,0,114.017732939633,40599.8527777778,2011-02-25,20:28:00
39.991935,116.34625,0,113.725400262467,40599.8528356481,2011-02-25,20:28:05
39.991934,116.34625,0,113.241955380577,40599.8528935185,2011-02-25,20:28:10
39.99193,116.34625,0,112.702752624672,40599.8529513889,2011-02-25,20:28:15
39.991922,116.346248,0,111.864570209974,40599.8530092593,2011-02-25,20:28:20
39.991922,116.346248,0,111.864570209974,40599.8530439815,2011-02-25,20:28:23
39.991918,116.346248,0,111.488195538058,40599.8530671296,2011-02-25,20:28:25
39.991918,116.346327,0,111.859501312336,40599.853125,2011-02-25,20:28:30
39.991925,116.346667,0,111.605351049869,40599.8531828704,2011-02-25,20:28:35
39.991938,116.347128,0,112.32563976378,40599.8532407407,2011-02-25,20:28:40
39.991972,116.347732,0,110.99282152231,40599.8532986111,2011-02-25,20:28:45
39.99202,116.348431,0,114.852874015748,40599.8533564815,2011-02-25,20:28:50
39.992054,116.349107,0,119.520134514436,40599.8534143518,2011-02-25,20:28:55
39.992064,116.349696,0,123.079166666667,40599.8534722222,2011-02-25,20:29:00
39.992032,116.350339,0,108.349330708661,40599.8535300926,2011-02-25,20:29:05
39.992017,116.350857,0,105.813458005249,40599.853587963,2011-02-25,20:29:10
39.992028,116.35108,0,104.803412073491,40599.8536458333,2011-02-25,20:29:15
39.99201,116.351139,0,98.0694324146982,40599.8537037037,2011-02-25,20:29:20
39.992009,116.351193,0,95.4053477690289,40599.8537615741,2011-02-25,20:29:25
39.992019,116.351186,0,88.6137204724409,40599.8538194444,2011-02-25,20:29:30
39.992019,116.351186,0,88.6137204724409,40599.8538541667,2011-02-25,20:29:33
39.992016,116.351185,0,85.2329265091863,40599.8538773148,2011-02-25,20:29:35
39.992,116.351184,0,83.0905577427821,40599.8539351852,2011-02-25,20:29:40
39.991988,116.351182,0,81.6301279527559,40599.8539930556,2011-02-25,20:29:45
39.991971,116.35118,0,80.8016338582677,40599.8540509259,2011-02-25,20:29:50
39.99197,116.351179,0,80.2972375328084,40599.8541087963,2011-02-25,20:29:55
39.991977,116.351181,0,80.3228182414698,40599.8541666667,2011-02-25,20:30:00
39.991983,116.351182,0,80.4149573490814,40599.854224537,2011-02-25,20:30:05
39.991983,116.351182,0,80.4149573490814,40599.8542592593,2011-02-25,20:30:08
39.991988,116.351186,0,80.5197736220472,40599.8542824074,2011-02-25,20:30:10
39.992004,116.351244,0,81.5906988188976,40599.8543402778,2011-02-25,20:30:15
39.992025,116.351367,0,84.454501312336,40599.8543981481,2011-02-25,20:30:20
39.992052,116.351493,0,86.6236384514436,40599.8544560185,2011-02-25,20:30:25
39.992085,116.351821,0,80.1994028871391,40599.8545138889,2011-02-25,20:30:30
39.992097,116.352387,0,71.6041010498688,40599.8545717593,2011-02-25,20:30:35
39.992033,116.352791,0,73.3304888451444,40599.8546296296,2011-02-25,20:30:40
39.991972,116.352829,0,76.5741666666667,40599.8546875,2011-02-25,20:30:45
39.991971,116.352813,0,75.9366043307087,40599.8547453704,2011-02-25,20:30:50
39.99197,116.352782,0,75.3882119422572,40599.8548032407,2011-02-25,20:30:55
39.991959,116.352741,0,74.5786843832021,40599.8548611111,2011-02-25,20:31:00
39.991957,116.352685,0,74.4617880577428,40599.8549189815,2011-02-25,20:31:05
39.992074,116.352578,0,76.1435662729659,40599.8549768519,2011-02-25,20:31:10
39.992123,116.352487,0,79.1018274278215,40599.8550347222,2011-02-25,20:31:15
39.992149,116.352395,0,82.7817355643045,40599.8550925926,2011-02-25,20:31:20
39.992178,116.352309,0,85.7770898950131,40599.855150463,2011-02-25,20:31:25
39.99224,116.352229,0,88.7601640419947,40599.8552083333,2011-02-25,20:31:30
39.992345,116.352132,0,93.8851640419947,40599.8552662037,2011-02-25,20:31:35
39.992384,116.352047,0,100.054146981627,40599.8553240741,2011-02-25,20:31:40
39.992227,116.351918,0,113.859452099738,40599.8553819444,2011-02-25,20:31:45
39.992025,116.351832,0,122.228070866142,40599.8554398148,2011-02-25,20:31:50
39.992007,116.351706,0,126.591981627297,40599.8554976852,2011-02-25,20:31:55
39.992013,116.351637,0,134.271797900262,40599.8555555556,2011-02-25,20:32:00
39.992021,116.351587,0,142.623458005249,40599.8556134259,2011-02-25,20:32:05
39.992004,116.351575,0,139.972795275591,40599.8556712963,2011-02-25,20:32:10
39.991979,116.351536,0,139.316660104987,40599.8557291667,2011-02-25,20:32:15
39.991917,116.351528,0,141.118543307087,40599.855787037,2011-02-25,20:32:20
39.991824,116.351521,0,140.722368766404,40599.8558449074,2011-02-25,20:32:25
39.991753,116.351535,0,141.71312335958,40599.8559027778,2011-02-25,20:32:30
39.991684,116.351554,0,143.701072834646,40599.8559606481,2011-02-25,20:32:35
39.991624,116.351545,0,145.8581167979,40599.8560185185,2011-02-25,20:32:40
39.991562,116.351534,0,147.792398293963,40599.8560763889,2011-02-25,20:32:45
39.99152,116.351523,0,149.399314304462,40599.8561342593,2011-02-25,20:32:50
39.991492,116.351462,0,149.124452099738,40599.8561921296,2011-02-25,20:32:55
39.991472,116.351371,0,151.314635826772,40599.85625,2011-02-25,20:33:00
39.991419,116.351347,0,153.971269685039,40599.8563078704,2011-02-25,20:33:05
39.991408,116.351385,0,154.665725065617,40599.8563657407,2011-02-25,20:33:10
