# Supplementary material for: Research on differential privacy protection method based on user tendency
Source: PLoS One. 2023 Oct 26;18(10):e0288823. doi: 10.1371/journal.pone.0288823 (PMC10602288; doi:10.1371/journal.pone.0288823)
Supplement: S5 Data — (ZIP) [file pone.0288823.s005.zip › Data 5-5/147/Trajectory/20110228083906.plt]

Geolife trajectory
WGS 84
Altitude is in Feet
Reserved 3
0,2,255,My Track,0,0,2,8421376
0
39.989311,116.35291,0,492.150213254593,40602.3604861111,2011-02-28,08:39:06
39.989353,116.352896,0,491.955974409449,40602.3605439815,2011-02-28,08:39:11
39.989408,116.352899,0,492.027463910761,40602.3606018518,2011-02-28,08:39:16
39.989506,116.35291,0,492.119327427822,40602.3606597222,2011-02-28,08:39:21
39.989527,116.352911,0,492.846171259842,40602.3607175926,2011-02-28,08:39:26
39.989527,116.352911,0,492.846171259842,40602.3607523148,2011-02-28,08:39:29
39.989534,116.352904,0,493.704527559055,40602.360775463,2011-02-28,08:39:31
39.989489,116.35289,0,493.382030839895,40602.3608333333,2011-02-28,08:39:36
39.989536,116.352899,0,493.643353018373,40602.3608912037,2011-02-28,08:39:41
39.989536,116.352899,0,493.643353018373,40602.3609259259,2011-02-28,08:39:44
39.989528,116.352897,0,493.274347112861,40602.3609490741,2011-02-28,08:39:46
39.989446,116.352895,0,493.251118766404,40602.3610069444,2011-02-28,08:39:51
39.989405,116.352882,0,493.372670603674,40602.3610648148,2011-02-28,08:39:56
39.989343,116.35287,0,493.369566929134,40602.3611226852,2011-02-28,08:40:01
39.989237,116.352867,0,493.135679133858,40602.3611805556,2011-02-28,08:40:06
39.989123,116.352855,0,492.789452099738,40602.3612384259,2011-02-28,08:40:11
39.989057,116.352858,0,492.887572178478,40602.3612962963,2011-02-28,08:40:16
39.989061,116.352874,0,493.271794619423,40602.3613541667,2011-02-28,08:40:21
39.989034,116.352884,0,493.298828740157,40602.361412037,2011-02-28,08:40:26
39.989037,116.352899,0,493.384432414698,40602.3614699074,2011-02-28,08:40:31
39.989022,116.352909,0,493.324711286089,40602.3615277778,2011-02-28,08:40:36
39.98319,116.351453,0,-549.162618110236,40602.3630324074,2011-02-28,08:42:46
39.9813,116.351612,0,-857.825091863517,40602.3630902778,2011-02-28,08:42:51
