# Supplementary material for: Research on differential privacy protection method based on user tendency
Source: PLoS One. 2023 Oct 26;18(10):e0288823. doi: 10.1371/journal.pone.0288823 (PMC10602288; doi:10.1371/journal.pone.0288823)
Supplement: S5 Data — (ZIP) [file pone.0288823.s005.zip › Data 5-5/147/Trajectory/20110228084301.plt]

Geolife trajectory
WGS 84
Altitude is in Feet
Reserved 3
0,2,255,My Track,0,0,2,8421376
0
39.987778,116.351641,0,576.853513779527,40602.3632060185,2011-02-28,08:43:01
39.98671,116.351634,0,357.414580052493,40602.3632638889,2011-02-28,08:43:06
39.98622,116.351479,0,376.679127296588,40602.3633217593,2011-02-28,08:43:11
39.986395,116.351668,0,406.123559711286,40602.3633796296,2011-02-28,08:43:16
39.986461,116.351705,0,414.812559055118,40602.3634375,2011-02-28,08:43:21
39.986364,116.351705,0,420.970666010499,40602.3634953704,2011-02-28,08:43:26
39.986259,116.351683,0,424.230278871391,40602.3635532407,2011-02-28,08:43:31
39.986237,116.351675,0,426.669983595801,40602.3636111111,2011-02-28,08:43:36
39.986215,116.351547,0,437.682946194226,40602.3636689815,2011-02-28,08:43:41
39.986167,116.351199,0,447.302240813648,40602.3637268519,2011-02-28,08:43:46
39.986199,116.350939,0,456.874878608924,40602.3637847222,2011-02-28,08:43:51
39.986197,116.350759,0,467.141768372703,40602.3638425926,2011-02-28,08:43:56
39.985948,116.35059,0,465.23967847769,40602.363900463,2011-02-28,08:44:01
39.985889,116.35039,0,470.882375328084,40602.3639583333,2011-02-28,08:44:06
39.985755,116.350276,0,472.040902230971,40602.3640162037,2011-02-28,08:44:11
39.985728,116.350139,0,481.599973753281,40602.3640740741,2011-02-28,08:44:16
39.985708,116.350048,0,491.770797244094,40602.3641319444,2011-02-28,08:44:21
39.98566,116.350003,0,502.38281496063,40602.3641898148,2011-02-28,08:44:26
39.985628,116.349935,0,512.435793963255,40602.3642476852,2011-02-28,08:44:31
39.985678,116.349872,0,521.673969816273,40602.3643055556,2011-02-28,08:44:36
39.985871,116.349868,0,525.919898293963,40602.3643634259,2011-02-28,08:44:41
39.985984,116.349845,0,531.068937007874,40602.3644212963,2011-02-28,08:44:46
39.986034,116.349859,0,543.209537401575,40602.3644791667,2011-02-28,08:44:51
39.986034,116.349872,0,552.477349081365,40602.364537037,2011-02-28,08:44:56
39.986041,116.349894,0,556.695341207349,40602.3645949074,2011-02-28,08:45:01
39.986033,116.349911,0,559.799914698163,40602.3646527778,2011-02-28,08:45:06
39.986022,116.349923,0,563.408858267717,40602.3647106481,2011-02-28,08:45:11
39.986005,116.349919,0,567.488631889764,40602.3647685185,2011-02-28,08:45:16
39.98599,116.349902,0,572.181912729659,40602.3648263889,2011-02-28,08:45:21
39.985948,116.349901,0,576.559803149606,40602.3648842593,2011-02-28,08:45:26
39.98594,116.350087,0,564.728782808399,40602.3649421296,2011-02-28,08:45:31
39.985917,116.350096,0,557.110554461942,40602.365,2011-02-28,08:45:36
39.985925,116.350122,0,560.210521653543,40602.3650578704,2011-02-28,08:45:41
39.98593,116.350129,0,560.808907480315,40602.3651157407,2011-02-28,08:45:46
39.985938,116.350133,0,561.056414041995,40602.3651736111,2011-02-28,08:45:51
39.985938,116.350133,0,561.056414041995,40602.3652083333,2011-02-28,08:45:54
39.985936,116.350131,0,561.088700787402,40602.3652314815,2011-02-28,08:45:56
39.985947,116.350152,0,554.711801181102,40602.3652893519,2011-02-28,08:46:01
39.985995,116.349916,0,531.854704724409,40602.3653472222,2011-02-28,08:46:06
39.986038,116.34956,0,507.1756167979,40602.3654050926,2011-02-28,08:46:11
39.986031,116.349144,0,485.955987532808,40602.365462963,2011-02-28,08:46:16
39.986044,116.348614,0,472.949169947507,40602.3655208333,2011-02-28,08:46:21
39.986033,116.348204,0,449.079327427822,40602.3655787037,2011-02-28,08:46:26
39.986003,116.347981,0,430.6625,40602.3656365741,2011-02-28,08:46:31
39.986,116.347926,0,425.030265748032,40602.3656944444,2011-02-28,08:46:36
39.986,116.347926,0,425.030265748032,40602.3657291667,2011-02-28,08:46:39
39.986008,116.347923,0,426.120708661417,40602.3657523148,2011-02-28,08:46:41
39.986024,116.347918,0,426.815062335958,40602.3658101852,2011-02-28,08:46:46
39.986033,116.347915,0,427.22406824147,40602.3658680556,2011-02-28,08:46:51
39.986034,116.347916,0,427.166847112861,40602.3659259259,2011-02-28,08:46:56
39.986034,116.347916,0,427.166847112861,40602.3659606481,2011-02-28,08:46:59
39.986033,116.347918,0,426.947775590551,40602.3659837963,2011-02-28,08:47:01
39.98602,116.347914,0,426.756289370079,40602.3660416667,2011-02-28,08:47:06
39.986019,116.347914,0,426.961443569554,40602.366099537,2011-02-28,08:47:11
39.986017,116.347911,0,426.802296587926,40602.3661574074,2011-02-28,08:47:16
39.98602,116.347905,0,426.874484908136,40602.3662152778,2011-02-28,08:47:21
39.986021,116.3479,0,426.718543307087,40602.3662731481,2011-02-28,08:47:26
39.986014,116.347897,0,426.710685695538,40602.3663310185,2011-02-28,08:47:31
39.986011,116.34789,0,426.613166010499,40602.3663888889,2011-02-28,08:47:36
39.986011,116.347886,0,426.447460629921,40602.3664467593,2011-02-28,08:47:41
39.986011,116.347886,0,426.447460629921,40602.3664814815,2011-02-28,08:47:44
39.986005,116.34789,0,426.227988845144,40602.3665046296,2011-02-28,08:47:46
39.986005,116.347879,0,426.106991469816,40602.3665625,2011-02-28,08:47:51
39.986003,116.347866,0,425.9793832021,40602.3666203704,2011-02-28,08:47:56
39.986003,116.347856,0,425.866043307087,40602.3666782407,2011-02-28,08:48:01
39.986007,116.347854,0,425.533635170604,40602.3667361111,2011-02-28,08:48:06
39.98601,116.34785,0,425.202326115486,40602.3667939815,2011-02-28,08:48:11
39.986004,116.347843,0,424.901305774278,40602.3668518519,2011-02-28,08:48:16
39.985998,116.347845,0,424.424520997375,40602.3669097222,2011-02-28,08:48:21
39.985998,116.347852,0,423.987332677165,40602.3669675926,2011-02-28,08:48:26
39.985998,116.347852,0,423.737024278215,40602.367025463,2011-02-28,08:48:31
39.985998,116.347852,0,423.737024278215,40602.3670601852,2011-02-28,08:48:34
39.986003,116.347847,0,423.49407480315,40602.3670833333,2011-02-28,08:48:36
39.98601,116.347835,0,423.310797244094,40602.3671412037,2011-02-28,08:48:41
39.986017,116.347819,0,423.169724409449,40602.3671990741,2011-02-28,08:48:46
39.986021,116.347808,0,423.050777559055,40602.3672569444,2011-02-28,08:48:51
39.986021,116.347808,0,423.050777559055,40602.3672916667,2011-02-28,08:48:54
39.986018,116.347805,0,422.728832020997,40602.3673148148,2011-02-28,08:48:56
39.986004,116.347626,0,417.848572834646,40602.3673726852,2011-02-28,08:49:01
39.985968,116.347344,0,408.391952099738,40602.3674305556,2011-02-28,08:49:06
39.985774,116.3472,0,400.60749343832,40602.3674884259,2011-02-28,08:49:11
39.985353,116.347129,0,390.970351049869,40602.3675462963,2011-02-28,08:49:16
39.984806,116.347171,0,376.068700787402,40602.3676041667,2011-02-28,08:49:21
39.984134,116.347233,0,349.806161417323,40602.367662037,2011-02-28,08:49:26
39.983449,116.347274,0,319.070692257218,40602.3677199074,2011-02-28,08:49:31
39.98272,116.347343,0,289.235554461942,40602.3677777778,2011-02-28,08:49:36
39.982011,116.347394,0,250.575196850394,40602.3678356481,2011-02-28,08:49:41
39.981426,116.347422,0,210.42748687664,40602.3678935185,2011-02-28,08:49:46
39.981281,116.347458,0,188.035400262467,40602.3679513889,2011-02-28,08:49:51
39.981277,116.347454,0,177.762440944882,40602.3680092593,2011-02-28,08:49:56
39.981278,116.347454,0,175.50562335958,40602.3680671296,2011-02-28,08:50:01
39.981281,116.347454,0,174.373028215223,40602.368125,2011-02-28,08:50:06
39.981281,116.347454,0,174.373028215223,40602.3681597222,2011-02-28,08:50:09
39.981273,116.347455,0,173.121499343832,40602.3681828704,2011-02-28,08:50:11
39.981063,116.347481,0,169.121637139108,40602.3682407407,2011-02-28,08:50:16
39.980674,116.347517,0,164.517769028871,40602.3682986111,2011-02-28,08:50:21
39.980209,116.347555,0,173.304501312336,40602.3683564815,2011-02-28,08:50:26
39.979657,116.347582,0,178.691269685039,40602.3684143518,2011-02-28,08:50:31
39.979152,116.34761,0,152.891125328084,40602.3684722222,2011-02-28,08:50:36
39.978668,116.347587,0,141.360291994751,40602.3685300926,2011-02-28,08:50:41
39.978131,116.347587,0,138.162290026247,40602.368587963,2011-02-28,08:50:46
39.977446,116.347603,0,130.124543963255,40602.3686458333,2011-02-28,08:50:51
39.976805,116.347625,0,127.052408136483,40602.3687037037,2011-02-28,08:50:56
39.976207,116.347661,0,125.841017060367,40602.3687615741,2011-02-28,08:51:01
39.975811,116.347628,0,125.139327427822,40602.3688194444,2011-02-28,08:51:06
39.975538,116.347506,0,123.020570866142,40602.3688773148,2011-02-28,08:51:11
39.975391,116.347403,0,119.776161417323,40602.3689351852,2011-02-28,08:51:16
39.975298,116.3473,0,117.573526902887,40602.3689930556,2011-02-28,08:51:21
39.975278,116.346996,0,110.969819553806,40602.3690509259,2011-02-28,08:51:26
39.975327,116.346574,0,110.148671259843,40602.3691087963,2011-02-28,08:51:31
39.975308,116.346203,0,111.389422572178,40602.3691666667,2011-02-28,08:51:36
39.975246,116.345877,0,115.330351049869,40602.369224537,2011-02-28,08:51:41
39.975167,116.345765,0,123.251466535433,40602.3692824074,2011-02-28,08:51:46
39.975147,116.345582,0,127.95688648294,40602.3693402778,2011-02-28,08:51:51
39.975093,116.345331,0,137.079045275591,40602.3693981481,2011-02-28,08:51:56
39.975079,116.345075,0,145.518323490814,40602.3694560185,2011-02-28,08:52:01
39.975062,116.344809,0,150.380160761155,40602.3695138889,2011-02-28,08:52:06
39.97504,116.344569,0,157.091112204724,40602.3695717593,2011-02-28,08:52:11
39.975023,116.344327,0,164.707703412073,40602.3696296296,2011-02-28,08:52:16
39.975089,116.344181,0,173.635183727034,40602.3696875,2011-02-28,08:52:21
39.97511,116.34412,0,178.411587926509,40602.3697453704,2011-02-28,08:52:26
39.975119,116.344073,0,192.490374015748,40602.3698032407,2011-02-28,08:52:31
39.975132,116.343694,0,202.706315616798,40602.3698611111,2011-02-28,08:52:36
39.975135,116.343468,0,212.408077427822,40602.3699189815,2011-02-28,08:52:41
39.975086,116.34333,0,222.564881889764,40602.3699768518,2011-02-28,08:52:46
39.975063,116.343314,0,237.172145669291,40602.3700347222,2011-02-28,08:52:51
39.975056,116.343314,0,238.14531824147,40602.3700925926,2011-02-28,08:52:56
39.97505,116.343314,0,238.554845800525,40602.370150463,2011-02-28,08:53:01
39.975044,116.343311,0,238.811463254593,40602.3702083333,2011-02-28,08:53:06
39.975044,116.343311,0,238.811463254593,40602.3702430556,2011-02-28,08:53:09
39.975049,116.343312,0,238.866706036745,40602.3702662037,2011-02-28,08:53:11
39.975055,116.343174,0,244.119875328084,40602.3703240741,2011-02-28,08:53:16
39.975027,116.34279,0,253.70375,40602.3703819444,2011-02-28,08:53:21
39.975011,116.342546,0,257.742322834646,40602.3704398148,2011-02-28,08:53:26
39.974892,116.342103,0,270.428520341207,40602.3704976852,2011-02-28,08:53:31
39.974794,116.341701,0,278.723408792651,40602.3705555556,2011-02-28,08:53:36
39.974786,116.341078,0,294.131683070866,40602.3706134259,2011-02-28,08:53:41
39.974779,116.340541,0,318.633353018373,40602.3706712963,2011-02-28,08:53:46
39.974796,116.340138,0,329.184645669291,40602.3707291667,2011-02-28,08:53:51
39.974818,116.340056,0,328.799970472441,40602.370787037,2011-02-28,08:53:56
39.974818,116.340056,0,328.799970472441,40602.3708217593,2011-02-28,08:53:59
39.974822,116.340055,0,332.91999343832,40602.3708449074,2011-02-28,08:54:01
39.974835,116.340054,0,336.36468503937,40602.3709027778,2011-02-28,08:54:06
39.974857,116.340051,0,339.494816272966,40602.3709606482,2011-02-28,08:54:11
39.97488,116.340038,0,342.78812007874,40602.3710185185,2011-02-28,08:54:16
39.974893,116.340036,0,346.118595800525,40602.3710763889,2011-02-28,08:54:21
39.974911,116.340033,0,349.249301181102,40602.3711342593,2011-02-28,08:54:26
39.974954,116.34002,0,352.17843503937,40602.3711921296,2011-02-28,08:54:31
39.975164,116.339979,0,349.526541994751,40602.37125,2011-02-28,08:54:36
39.975236,116.339918,0,352.897995406824,40602.3713078704,2011-02-28,08:54:41
39.975276,116.339882,0,345.024199475066,40602.3713657407,2011-02-28,08:54:46
39.975199,116.339874,0,348.242112860892,40602.3714236111,2011-02-28,08:54:51
39.975199,116.339874,0,348.242112860892,40602.3714583333,2011-02-28,08:54:54
39.975198,116.339872,0,348.115278871391,40602.3714814815,2011-02-28,08:54:56
39.975209,116.339858,0,348.814114173228,40602.3715393519,2011-02-28,08:55:01
39.975165,116.33986,0,351.20280839895,40602.3715972222,2011-02-28,08:55:06
39.97515,116.339865,0,350.77312664042,40602.3716550926,2011-02-28,08:55:11
39.975123,116.339747,0,347.710980971129,40602.371712963,2011-02-28,08:55:16
39.975132,116.339342,0,330.190659448819,40602.3717708333,2011-02-28,08:55:21
39.975199,116.338844,0,316.632414698163,40602.3718287037,2011-02-28,08:55:26
39.975139,116.338354,0,292.369612860892,40602.3718865741,2011-02-28,08:55:31
39.975108,116.337985,0,269.400252624672,40602.3719444444,2011-02-28,08:55:36
39.975137,116.337568,0,252.288382545932,40602.3720023148,2011-02-28,08:55:41
39.975226,116.337024,0,223.64656496063,40602.3720601852,2011-02-28,08:55:46
39.975255,116.336316,0,180.821906167979,40602.3721180556,2011-02-28,08:55:51
39.975219,116.335524,0,163.370541338583,40602.3721759259,2011-02-28,08:55:56
39.9752,116.334639,0,139.316423884514,40602.3722337963,2011-02-28,08:56:01
39.975218,116.333952,0,126.063818897638,40602.3722916667,2011-02-28,08:56:06
39.975244,116.333493,0,115.387158792651,40602.372349537,2011-02-28,08:56:11
39.975218,116.333437,0,108.612440944882,40602.3724074074,2011-02-28,08:56:16
39.975229,116.33346,0,109.802230971129,40602.3724652778,2011-02-28,08:56:21
39.975258,116.333382,0,100.544849081365,40602.3725231481,2011-02-28,08:56:26
39.975262,116.333285,0,90.1409776902887,40602.3725810185,2011-02-28,08:56:31
39.975264,116.333187,0,88.4875098425197,40602.3726388889,2011-02-28,08:56:36
39.975265,116.33309,0,86.5858628608924,40602.3726967593,2011-02-28,08:56:41
39.975271,116.332997,0,85.4219422572179,40602.3727546296,2011-02-28,08:56:46
39.975272,116.332901,0,85.9317060367454,40602.3728125,2011-02-28,08:56:51
39.975266,116.332813,0,87.3491961942257,40602.3728703704,2011-02-28,08:56:56
39.975282,116.332721,0,86.3836745406824,40602.3729282407,2011-02-28,08:57:01
39.975273,116.332635,0,87.5036122047244,40602.3729861111,2011-02-28,08:57:06
39.975266,116.332531,0,93.8226673228346,40602.3730439815,2011-02-28,08:57:11
39.97527,116.332455,0,91.6300426509186,40602.3731018519,2011-02-28,08:57:16
39.97528,116.332357,0,96.3744586614173,40602.3731597222,2011-02-28,08:57:21
39.975288,116.332262,0,92.3949967191601,40602.3732175926,2011-02-28,08:57:26
39.975299,116.332159,0,96.3968110236221,40602.373275463,2011-02-28,08:57:31
39.975305,116.332068,0,97.3529954068241,40602.3733333333,2011-02-28,08:57:36
39.975296,116.331968,0,97.7569849081365,40602.3733912037,2011-02-28,08:57:41
39.975294,116.331876,0,98.4617224409449,40602.3734490741,2011-02-28,08:57:46
39.975284,116.331787,0,99.6281036745407,40602.3735069444,2011-02-28,08:57:51
39.975294,116.33169,0,104.59186023622,40602.3735648148,2011-02-28,08:57:56
39.975304,116.331587,0,110.086131889764,40602.3736226852,2011-02-28,08:58:01
39.975336,116.331489,0,105.452060367454,40602.3736805556,2011-02-28,08:58:06
39.975345,116.331404,0,97.4250951443569,40602.3737384259,2011-02-28,08:58:11
39.975348,116.33132,0,97.2574015748031,40602.3737962963,2011-02-28,08:58:16
39.975343,116.331222,0,97.0097965879265,40602.3738541667,2011-02-28,08:58:21
39.975342,116.331114,0,97.4781364829396,40602.373912037,2011-02-28,08:58:26
39.975346,116.331019,0,106.994324146982,40602.3739699074,2011-02-28,08:58:31
39.97533,116.330928,0,107.240866141732,40602.3740277778,2011-02-28,08:58:36
39.975334,116.330914,0,111.609580052493,40602.3740856481,2011-02-28,08:58:41
39.97537,116.330935,0,114.8525,40602.3741435185,2011-02-28,08:58:46
39.975455,116.33094,0,131.138202099738,40602.3742013889,2011-02-28,08:58:51
39.975532,116.330931,0,147.685967847769,40602.3742592593,2011-02-28,08:58:56
39.975603,116.330943,0,161.688684383202,40602.3743171296,2011-02-28,08:59:01
39.975653,116.330929,0,175.308494094488,40602.374375,2011-02-28,08:59:06
39.97566,116.330918,0,175.328103674541,40602.3744328704,2011-02-28,08:59:11
39.975652,116.330918,0,178.301502624672,40602.3744907407,2011-02-28,08:59:16
39.975652,116.330918,0,178.301502624672,40602.374525463,2011-02-28,08:59:19
39.97565,116.330919,0,178.663061023622,40602.3745486111,2011-02-28,08:59:21
39.975688,116.330945,0,178.8631332021,40602.3746064815,2011-02-28,08:59:26
39.975536,116.331205,0,182.759468503937,40602.3746643519,2011-02-28,08:59:31
39.975383,116.331284,0,183.485774278215,40602.3747222222,2011-02-28,08:59:36
39.975215,116.331317,0,184.602975721785,40602.3747800926,2011-02-28,08:59:41
39.975174,116.331347,0,184.901430446194,40602.374837963,2011-02-28,08:59:46
39.976073,116.330834,0,202.183897637795,40602.3751851852,2011-02-28,09:00:16
39.97603,116.330824,0,182.752345800525,40602.3752430556,2011-02-28,09:00:21
39.975975,116.33081,0,183.597388451444,40602.3753009259,2011-02-28,09:00:26
39.975942,116.3308,0,183.402208005249,40602.3753587963,2011-02-28,09:00:31
