# Supplementary material for: Research on differential privacy protection method based on user tendency
Source: PLoS One. 2023 Oct 26;18(10):e0288823. doi: 10.1371/journal.pone.0288823 (PMC10602288; doi:10.1371/journal.pone.0288823)
Supplement: S5 Data — (ZIP) [file pone.0288823.s005.zip › Data 5-5/147/Trajectory/20110228184423.plt]

Geolife trajectory
WGS 84
Altitude is in Feet
Reserved 3
0,2,255,My Track,0,0,2,8421376
0
39.976488,116.330875,0,492.124183070866,40602.7808217593,2011-02-28,18:44:23
39.976421,116.330748,0,491.696154855643,40602.7808796296,2011-02-28,18:44:28
39.97639,116.33067,0,490.926656824147,40602.7809375,2011-02-28,18:44:33
39.976436,116.330687,0,489.867001312336,40602.7809953704,2011-02-28,18:44:38
39.976462,116.33073,0,489.65343832021,40602.7810532407,2011-02-28,18:44:43
39.97646,116.330742,0,489.396824146982,40602.7811111111,2011-02-28,18:44:48
39.976463,116.330763,0,491.229881889764,40602.7811689815,2011-02-28,18:44:53
39.976474,116.330751,0,492.87811023622,40602.7812268519,2011-02-28,18:44:58
39.976498,116.330733,0,494.745108267716,40602.7812847222,2011-02-28,18:45:03
39.976545,116.330768,0,497.11032152231,40602.7813425926,2011-02-28,18:45:08
39.976592,116.330789,0,500.645124671916,40602.781400463,2011-02-28,18:45:13
39.976626,116.330822,0,504.420072178478,40602.7814583333,2011-02-28,18:45:18
39.976659,116.330846,0,507.029235564304,40602.7815162037,2011-02-28,18:45:23
39.976648,116.330857,0,506.047726377953,40602.7815740741,2011-02-28,18:45:28
39.976603,116.330829,0,506.311751968504,40602.7816319444,2011-02-28,18:45:33
39.976518,116.330742,0,507.025229658793,40602.7816898148,2011-02-28,18:45:38
39.976469,116.33067,0,507.728546587926,40602.7817476852,2011-02-28,18:45:43
39.976438,116.330634,0,508.425856299213,40602.7818055556,2011-02-28,18:45:48
39.976403,116.330607,0,508.766925853018,40602.7818634259,2011-02-28,18:45:53
39.976339,116.330576,0,508.752706692913,40602.7819212963,2011-02-28,18:45:58
39.976281,116.330537,0,508.742145669291,40602.7819791667,2011-02-28,18:46:03
39.976975,116.343581,0,-21.0061614173228,40602.7833101852,2011-02-28,18:47:58
