# Supplementary material for: Research on differential privacy protection method based on user tendency
Source: PLoS One. 2023 Oct 26;18(10):e0288823. doi: 10.1371/journal.pone.0288823 (PMC10602288; doi:10.1371/journal.pone.0288823)
Supplement: S5 Data — (ZIP) [file pone.0288823.s005.zip › Data 5-5/147/Trajectory/20110228184808.plt]

Geolife trajectory
WGS 84
Altitude is in Feet
Reserved 3
0,2,255,My Track,0,0,2,8421376
0
39.975171,116.330073,0,404.562135826772,40602.7834259259,2011-02-28,18:48:08
39.975067,116.32935,0,663.134005905512,40602.7834837963,2011-02-28,18:48:13
39.974944,116.32821,0,1072.83504593176,40602.7835416667,2011-02-28,18:48:18
39.975172,116.330273,0,523.106482939633,40602.783599537,2011-02-28,18:48:23
39.975119,116.33032,0,508.884872047244,40602.7836574074,2011-02-28,18:48:28
39.975133,116.329311,0,624.587142388451,40602.7837152778,2011-02-28,18:48:33
39.975087,116.329825,0,486.578001968504,40602.7837731481,2011-02-28,18:48:38
39.975005,116.328955,0,731.178244750656,40602.7838310185,2011-02-28,18:48:43
39.974802,116.3269,0,1321.69377952756,40602.7838888889,2011-02-28,18:48:48
39.975263,116.329731,0,257.760721784777,40602.7839467593,2011-02-28,18:48:53
39.975252,116.329718,0,164.180439632546,40602.7840046296,2011-02-28,18:48:58
39.975271,116.329694,0,153.870708661417,40602.7840625,2011-02-28,18:49:03
39.975244,116.32958,0,150.954304461942,40602.7841203704,2011-02-28,18:49:08
39.975269,116.329499,0,150.7243832021,40602.7841782407,2011-02-28,18:49:13
39.975219,116.329603,0,151.066617454068,40602.7842361111,2011-02-28,18:49:18
39.975243,116.329496,0,151.2093667979,40602.7842939815,2011-02-28,18:49:23
39.975237,116.32948,0,151.64530511811,40602.7843518518,2011-02-28,18:49:28
39.97523,116.329414,0,151.592841207349,40602.7844097222,2011-02-28,18:49:33
39.975239,116.329348,0,151.453080708661,40602.7844675926,2011-02-28,18:49:38
39.975272,116.329284,0,151.298540026247,40602.784525463,2011-02-28,18:49:43
39.975295,116.329271,0,150.103605643045,40602.7845833333,2011-02-28,18:49:48
39.975302,116.329307,0,147.95967847769,40602.7846412037,2011-02-28,18:49:53
39.975294,116.329278,0,144.948083989501,40602.7846990741,2011-02-28,18:49:58
39.975279,116.329208,0,140.063316929134,40602.7847569444,2011-02-28,18:50:03
39.975279,116.329194,0,138.744419291339,40602.7848148148,2011-02-28,18:50:08
39.97528,116.329197,0,138.076948818898,40602.7848726852,2011-02-28,18:50:13
39.97528,116.329198,0,137.76688976378,40602.7849305556,2011-02-28,18:50:18
39.97528,116.329198,0,137.76688976378,40602.7849652778,2011-02-28,18:50:21
39.975277,116.329206,0,137.72375,40602.7849884259,2011-02-28,18:50:23
39.975275,116.329217,0,137.728480971129,40602.7850462963,2011-02-28,18:50:28
39.975271,116.329236,0,137.735075459318,40602.7851041667,2011-02-28,18:50:33
39.975265,116.329252,0,137.68093503937,40602.785162037,2011-02-28,18:50:38
39.975258,116.329263,0,137.668845144357,40602.7852199074,2011-02-28,18:50:43
39.975014,116.329643,0,143.134826115486,40602.7852777778,2011-02-28,18:50:48
39.975202,116.329766,0,178.011660104987,40602.787650463,2011-02-28,18:54:13
39.975147,116.330168,0,177.606072834646,40602.7877083333,2011-02-28,18:54:18
39.975238,116.330718,0,178.559094488189,40602.7877662037,2011-02-28,18:54:23
39.975288,116.33119,0,188.169215879265,40602.7878240741,2011-02-28,18:54:28
39.975228,116.331578,0,193.939609580052,40602.7878819444,2011-02-28,18:54:33
39.975072,116.332249,0,204.389212598425,40602.7879398148,2011-02-28,18:54:38
39.975078,116.332974,0,205.58874015748,40602.7879976852,2011-02-28,18:54:43
39.975032,116.333795,0,208.570337926509,40602.7880555556,2011-02-28,18:54:48
39.97511,116.334738,0,212.992070209974,40602.7881134259,2011-02-28,18:54:53
39.975061,116.335516,0,216.481066272966,40602.7881712963,2011-02-28,18:54:58
39.974998,116.336121,0,210.053402230971,40602.7882291667,2011-02-28,18:55:03
39.975,116.33673,0,206.526145013123,40602.788287037,2011-02-28,18:55:08
39.975026,116.337402,0,202.662312992126,40602.7883449074,2011-02-28,18:55:13
39.975034,116.337949,0,209.189924540682,40602.7884027778,2011-02-28,18:55:18
39.975062,116.338429,0,210.818343175853,40602.7884606481,2011-02-28,18:55:23
39.975097,116.338585,0,218.313323490814,40602.7885185185,2011-02-28,18:55:28
39.975118,116.338608,0,219.640104986877,40602.7885763889,2011-02-28,18:55:33
39.975129,116.338607,0,221.32375328084,40602.7886342593,2011-02-28,18:55:38
39.975141,116.338611,0,222.425534776903,40602.7886921296,2011-02-28,18:55:43
39.975188,116.338758,0,223.880426509186,40602.78875,2011-02-28,18:55:48
39.975153,116.339044,0,224.253487532808,40602.7888078704,2011-02-28,18:55:53
39.975232,116.339336,0,226.605882545932,40602.7888657407,2011-02-28,18:55:58
39.975278,116.339608,0,238.268645013123,40602.7889236111,2011-02-28,18:56:03
39.975252,116.340038,0,242.728185695538,40602.7889814815,2011-02-28,18:56:08
39.975275,116.340466,0,247.960177165354,40602.7890393519,2011-02-28,18:56:13
39.975175,116.341028,0,260.671981627297,40602.7890972222,2011-02-28,18:56:18
39.975014,116.341453,0,277.910508530184,40602.7891550926,2011-02-28,18:56:23
39.97494,116.341817,0,297.91499015748,40602.789212963,2011-02-28,18:56:28
39.974902,116.341989,0,308.879491469816,40602.7892708333,2011-02-28,18:56:33
39.974883,116.342231,0,323.872004593176,40602.7893287037,2011-02-28,18:56:38
39.974975,116.342373,0,328.083487532808,40602.7893865741,2011-02-28,18:56:43
39.975023,116.342956,0,338.41343503937,40602.7894444444,2011-02-28,18:56:48
39.975048,116.343486,0,342.312309711286,40602.7895023148,2011-02-28,18:56:53
39.974991,116.344074,0,352.701804461942,40602.7895601852,2011-02-28,18:56:58
39.975008,116.344687,0,346.906440288714,40602.7896180556,2011-02-28,18:57:03
39.974989,116.345179,0,349.490974409449,40602.7896759259,2011-02-28,18:57:08
39.975005,116.345532,0,341.770692257218,40602.7897337963,2011-02-28,18:57:13
39.975032,116.345698,0,341.871791338583,40602.7897916667,2011-02-28,18:57:18
39.97501,116.345751,0,348.792014435696,40602.789849537,2011-02-28,18:57:23
39.97501,116.345751,0,348.792014435696,40602.7898842593,2011-02-28,18:57:26
39.975004,116.345754,0,351.413467847769,40602.7899074074,2011-02-28,18:57:28
39.975001,116.345772,0,352.335977690289,40602.7899652778,2011-02-28,18:57:33
39.974997,116.345788,0,351.738543307087,40602.7900231481,2011-02-28,18:57:38
39.974975,116.345769,0,350.383323490814,40602.7900810185,2011-02-28,18:57:43
39.974957,116.345759,0,348.794091207349,40602.7901388889,2011-02-28,18:57:48
39.97495,116.345755,0,347.425980971129,40602.7901967593,2011-02-28,18:57:53
39.97495,116.345755,0,347.425980971129,40602.7902314815,2011-02-28,18:57:56
39.974945,116.345757,0,346.783313648294,40602.7902546296,2011-02-28,18:57:58
39.974942,116.345774,0,346.321771653543,40602.7903125,2011-02-28,18:58:03
39.974927,116.345853,0,343.110393700787,40602.7903703704,2011-02-28,18:58:08
39.974879,116.346074,0,338.072388451444,40602.7904282407,2011-02-28,18:58:13
39.974955,116.346563,0,326.653953412073,40602.7904861111,2011-02-28,18:58:18
39.975053,116.346999,0,313.433848425197,40602.7905439815,2011-02-28,18:58:23
39.975087,116.347323,0,297.568064304462,40602.7906018518,2011-02-28,18:58:28
39.9751,116.347692,0,284.789580052493,40602.7906597222,2011-02-28,18:58:33
39.975091,116.347998,0,260.496738845144,40602.7907175926,2011-02-28,18:58:38
39.975166,116.348204,0,223.876171259843,40602.790775463,2011-02-28,18:58:43
39.975422,116.348197,0,178.064862204724,40602.7908333333,2011-02-28,18:58:48
39.975715,116.348125,0,166.880702099738,40602.7908912037,2011-02-28,18:58:53
39.976099,116.348038,0,152.219625984252,40602.7909490741,2011-02-28,18:58:58
39.976482,116.347997,0,162.99904855643,40602.7910069444,2011-02-28,18:59:03
39.976888,116.347837,0,197.322913385827,40602.7910648148,2011-02-28,18:59:08
39.977347,116.347817,0,173.75719488189,40602.7911226852,2011-02-28,18:59:13
39.97777,116.347771,0,182.56749343832,40602.7911805556,2011-02-28,18:59:18
39.978239,116.347763,0,200.82874343832,40602.7912384259,2011-02-28,18:59:23
39.978734,116.347797,0,214.258654855643,40602.7912962963,2011-02-28,18:59:28
39.979166,116.347747,0,203.988969816273,40602.7913541667,2011-02-28,18:59:33
39.979551,116.34773,0,220.517562335958,40602.791412037,2011-02-28,18:59:38
39.979825,116.347731,0,214.016407480315,40602.7914699074,2011-02-28,18:59:43
39.980008,116.347776,0,195.845118110236,40602.7915277778,2011-02-28,18:59:48
39.980244,116.347784,0,147.368500656168,40602.7915856481,2011-02-28,18:59:53
39.980593,116.347762,0,148.97251312336,40602.7916435185,2011-02-28,18:59:58
39.980981,116.347781,0,152.727549212598,40602.7917013889,2011-02-28,19:00:03
39.981285,116.34776,0,140.069950787402,40602.7917592593,2011-02-28,19:00:08
39.981334,116.347765,0,128.178021653543,40602.7918171296,2011-02-28,19:00:13
39.981318,116.347795,0,124.27219816273,40602.791875,2011-02-28,19:00:18
39.981367,116.347802,0,132.346729002625,40602.7919328704,2011-02-28,19:00:23
39.98142,116.347805,0,130.156669947507,40602.7919907407,2011-02-28,19:00:28
39.981452,116.347776,0,130.44406167979,40602.7920486111,2011-02-28,19:00:33
39.981481,116.347727,0,135.928162729659,40602.7921064815,2011-02-28,19:00:38
39.981511,116.347711,0,139.167516404199,40602.7921643518,2011-02-28,19:00:43
39.981543,116.347706,0,138.115606955381,40602.7922222222,2011-02-28,19:00:48
39.98158,116.347709,0,135.242657480315,40602.7922800926,2011-02-28,19:00:53
39.981622,116.347708,0,131.427345800525,40602.792337963,2011-02-28,19:00:58
39.981685,116.347691,0,127.785049212598,40602.7923958333,2011-02-28,19:01:03
39.981801,116.347686,0,128.429829396325,40602.7924537037,2011-02-28,19:01:08
39.981926,116.347671,0,130.537739501312,40602.7925115741,2011-02-28,19:01:13
39.981981,116.34764,0,129.060295275591,40602.7925694444,2011-02-28,19:01:18
39.982037,116.34761,0,127.586204068241,40602.7926273148,2011-02-28,19:01:23
39.982111,116.347611,0,127.389137139108,40602.7926851852,2011-02-28,19:01:28
39.982231,116.347697,0,122.992936351706,40602.7927430556,2011-02-28,19:01:33
39.982304,116.34771,0,120.897267060367,40602.7928009259,2011-02-28,19:01:38
39.982401,116.347743,0,117.442152230971,40602.7928587963,2011-02-28,19:01:43
39.982493,116.347743,0,113.933418635171,40602.7929166667,2011-02-28,19:01:48
39.982569,116.34773,0,112.068582677165,40602.792974537,2011-02-28,19:01:53
39.982645,116.347737,0,109.232992125984,40602.7930324074,2011-02-28,19:01:58
39.982719,116.347739,0,107.701154855643,40602.7930902778,2011-02-28,19:02:03
39.982788,116.347745,0,105.180479002625,40602.7931481482,2011-02-28,19:02:08
39.982853,116.347729,0,104.565068897638,40602.7932060185,2011-02-28,19:02:13
39.982911,116.347717,0,102.110790682415,40602.7932638889,2011-02-28,19:02:18
39.982966,116.347719,0,95.839937664042,40602.7933217593,2011-02-28,19:02:23
39.983035,116.34769,0,97.3098720472441,40602.7933796296,2011-02-28,19:02:28
39.983109,116.347703,0,99.9895603674541,40602.7934375,2011-02-28,19:02:33
39.983164,116.347717,0,110.883599081365,40602.7934953704,2011-02-28,19:02:38
39.983225,116.347703,0,118.495347769029,40602.7935532407,2011-02-28,19:02:43
39.983289,116.347717,0,116.284563648294,40602.7936111111,2011-02-28,19:02:48
39.983362,116.347724,0,109.162467191601,40602.7936689815,2011-02-28,19:02:53
39.983507,116.347753,0,122.272224409449,40602.7937268519,2011-02-28,19:02:58
39.983534,116.347767,0,106.598061023622,40602.7937847222,2011-02-28,19:03:03
39.983582,116.34776,0,91.4402591863517,40602.7938425926,2011-02-28,19:03:08
39.983635,116.347776,0,87.1577985564304,40602.793900463,2011-02-28,19:03:13
39.983714,116.347759,0,93.1575984251968,40602.7939583333,2011-02-28,19:03:18
39.983788,116.34769,0,109.736361548556,40602.7940162037,2011-02-28,19:03:23
39.98385,116.347681,0,113.138700787402,40602.7940740741,2011-02-28,19:03:28
39.983921,116.347679,0,114.970570866142,40602.7941319444,2011-02-28,19:03:33
39.983987,116.347666,0,115.448707349081,40602.7941898148,2011-02-28,19:03:38
39.984057,116.347637,0,122.135606955381,40602.7942476852,2011-02-28,19:03:43
39.984129,116.347634,0,131.722234251968,40602.7943055556,2011-02-28,19:03:48
39.984187,116.347633,0,141.446345144357,40602.7943634259,2011-02-28,19:03:53
39.984259,116.347659,0,143.239402887139,40602.7944212963,2011-02-28,19:03:58
39.98434,116.347687,0,139.762559055118,40602.7944791667,2011-02-28,19:04:03
39.98448,116.347737,0,143.874586614173,40602.794537037,2011-02-28,19:04:08
39.984518,116.347746,0,140.93156167979,40602.7945949074,2011-02-28,19:04:13
39.984583,116.347716,0,139.238366141732,40602.7946527778,2011-02-28,19:04:18
39.984644,116.347692,0,156.939812992126,40602.7947106481,2011-02-28,19:04:23
39.984706,116.347656,0,164.646916010499,40602.7947685185,2011-02-28,19:04:28
39.984773,116.347646,0,169.276089238845,40602.7948263889,2011-02-28,19:04:33
39.984836,116.347627,0,173.896666666667,40602.7948842593,2011-02-28,19:04:38
39.984899,116.347623,0,179.009448818898,40602.7949421296,2011-02-28,19:04:43
39.984964,116.347641,0,175.042677165354,40602.795,2011-02-28,19:04:48
39.985046,116.347735,0,166.889563648294,40602.7950578704,2011-02-28,19:04:53
39.985134,116.347813,0,165.741512467192,40602.7951157407,2011-02-28,19:04:58
39.98519,116.347871,0,156.841541994751,40602.7951736111,2011-02-28,19:05:03
39.985222,116.347895,0,150.89469160105,40602.7952314815,2011-02-28,19:05:08
39.98523,116.347877,0,149.451128608924,40602.7952893519,2011-02-28,19:05:13
39.985244,116.347878,0,148.973339895013,40602.7953472222,2011-02-28,19:05:18
39.985252,116.347866,0,148.622168635171,40602.7954050926,2011-02-28,19:05:23
39.985252,116.347866,0,148.622168635171,40602.7954398148,2011-02-28,19:05:26
39.985253,116.347862,0,148.203090551181,40602.795462963,2011-02-28,19:05:28
39.98533,116.347855,0,149.62531824147,40602.7955208333,2011-02-28,19:05:33
39.985444,116.3478,0,149.224799868766,40602.7955787037,2011-02-28,19:05:38
39.985533,116.347735,0,146.855095144357,40602.7956365741,2011-02-28,19:05:43
39.985589,116.347733,0,142.774419291339,40602.7956944444,2011-02-28,19:05:48
39.985661,116.347656,0,139.789668635171,40602.7957523148,2011-02-28,19:05:53
39.985832,116.347778,0,134.746535433071,40602.7958101852,2011-02-28,19:05:58
39.985873,116.347904,0,140.948284120735,40602.7958680556,2011-02-28,19:06:03
39.985925,116.348024,0,133.820731627297,40602.7959259259,2011-02-28,19:06:08
39.985944,116.348132,0,127.81531167979,40602.7959837963,2011-02-28,19:06:13
39.985953,116.348225,0,122.204140419947,40602.7960416667,2011-02-28,19:06:18
39.985957,116.348308,0,117.272755905512,40602.796099537,2011-02-28,19:06:23
39.985969,116.348375,0,123.066200787402,40602.7961574074,2011-02-28,19:06:28
39.985973,116.348445,0,127.690095144357,40602.7962152778,2011-02-28,19:06:33
39.98598,116.348482,0,130.178910761155,40602.7962731481,2011-02-28,19:06:38
39.986135,116.348433,0,137.065377296588,40602.7991666667,2011-02-28,19:10:48
39.986131,116.348445,0,136.546049868766,40602.799224537,2011-02-28,19:10:53
