# Supplementary material for: Research on differential privacy protection method based on user tendency
Source: PLoS One. 2023 Oct 26;18(10):e0288823. doi: 10.1371/journal.pone.0288823 (PMC10602288; doi:10.1371/journal.pone.0288823)
Supplement: S5 Data — (ZIP) [file pone.0288823.s005.zip › Data 5-5/147/Trajectory/20110301083907.plt]

Geolife trajectory
WGS 84
Altitude is in Feet
Reserved 3
0,2,255,My Track,0,0,2,8421376
0
39.98777,116.352761,0,225.583074146982,40603.3604976852,2011-03-01,08:39:07
39.98785,116.352761,0,239.963330052493,40603.3605555556,2011-03-01,08:39:12
39.987953,116.353062,0,198.86968175853,40603.3633912037,2011-03-01,08:43:17
39.987834,116.353273,0,205.443211942257,40603.3634490741,2011-03-01,08:43:22
39.987818,116.353282,0,205.233979658793,40603.3635069444,2011-03-01,08:43:27
39.987806,116.35328,0,205.156673228346,40603.3635648148,2011-03-01,08:43:32
39.986075,116.352894,0,238.644730971129,40603.3643171296,2011-03-01,08:44:37
39.986197,116.352795,0,284.187588582677,40603.364375,2011-03-01,08:44:42
39.986389,116.352633,0,293.015131233596,40603.3644328704,2011-03-01,08:44:47
39.986535,116.352467,0,291.637211286089,40603.3644907407,2011-03-01,08:44:52
39.986582,116.352423,0,300.881043307087,40603.3645486111,2011-03-01,08:44:57
39.986523,116.352264,0,267.879005905512,40603.3646064815,2011-03-01,08:45:02
39.986533,116.352197,0,257.430439632546,40603.3646643519,2011-03-01,08:45:07
39.986534,116.352087,0,249.027240813648,40603.3647222222,2011-03-01,08:45:12
39.986531,116.352019,0,243.290879265092,40603.3647800926,2011-03-01,08:45:17
39.986513,116.351938,0,240.177644356955,40603.364837963,2011-03-01,08:45:22
39.986492,116.35191,0,236.386725721785,40603.3648958333,2011-03-01,08:45:27
39.986269,116.352008,0,238.388192257218,40603.3649537037,2011-03-01,08:45:32
39.986186,116.352006,0,233.767227690289,40603.3650115741,2011-03-01,08:45:37
39.986047,116.352,0,232.480692257218,40603.3650694444,2011-03-01,08:45:42
39.985996,116.351973,0,231.483589238845,40603.3651273148,2011-03-01,08:45:47
39.985971,116.351923,0,230.895488845144,40603.3651851852,2011-03-01,08:45:52
39.985975,116.351881,0,230.576122047244,40603.3652430556,2011-03-01,08:45:57
39.985983,116.351845,0,235.134235564304,40603.3653009259,2011-03-01,08:46:02
39.985989,116.351817,0,237.936909448819,40603.3653587963,2011-03-01,08:46:07
39.986112,116.351751,0,257.586856955381,40603.3654166667,2011-03-01,08:46:12
39.986094,116.351704,0,259.707644356955,40603.365474537,2011-03-01,08:46:17
39.98605,116.351675,0,258.859475065617,40603.3655324074,2011-03-01,08:46:22
39.985971,116.351637,0,260.789324146982,40603.3655902778,2011-03-01,08:46:27
39.98596,116.351551,0,262.965203412073,40603.3656481481,2011-03-01,08:46:32
39.985942,116.351442,0,264.17374343832,40603.3657060185,2011-03-01,08:46:37
39.985955,116.351351,0,263.012139107612,40603.3657638889,2011-03-01,08:46:42
39.985975,116.351267,0,263.840482283465,40603.3658217593,2011-03-01,08:46:47
39.985984,116.351181,0,265.215675853018,40603.3658796296,2011-03-01,08:46:52
39.985996,116.351082,0,266.800751312336,40603.3659375,2011-03-01,08:46:57
39.985993,116.350983,0,265.405383858268,40603.3659953704,2011-03-01,08:47:02
39.985999,116.350865,0,268.548854986877,40603.3660532407,2011-03-01,08:47:07
39.986003,116.35081,0,269.613517060367,40603.3661111111,2011-03-01,08:47:12
39.98602,116.350756,0,270.052631233596,40603.3661689815,2011-03-01,08:47:17
39.98604,116.350691,0,269.437874015748,40603.3662268519,2011-03-01,08:47:22
39.986038,116.350534,0,269.553792650919,40603.3662847222,2011-03-01,08:47:27
39.986041,116.350401,0,266.058687664042,40603.3663425926,2011-03-01,08:47:32
39.986029,116.350378,0,266.97656824147,40603.366400463,2011-03-01,08:47:37
39.985974,116.350302,0,265.958316929134,40603.3664583333,2011-03-01,08:47:42
39.985906,116.350188,0,269.199206036745,40603.3665162037,2011-03-01,08:47:47
39.985846,116.350017,0,274.738100393701,40603.3665740741,2011-03-01,08:47:52
39.98586,116.349864,0,279.737381889764,40603.3666319444,2011-03-01,08:47:57
39.985919,116.349828,0,282.74844160105,40603.3666898148,2011-03-01,08:48:02
39.985908,116.349888,0,278.7693667979,40603.3667476852,2011-03-01,08:48:07
39.985923,116.349909,0,273.646181102362,40603.3668055556,2011-03-01,08:48:12
39.985919,116.349895,0,267.218215223097,40603.3668634259,2011-03-01,08:48:17
39.985919,116.349895,0,267.218215223097,40603.3668981481,2011-03-01,08:48:20
39.985917,116.349892,0,260.268284120735,40603.3669212963,2011-03-01,08:48:22
39.985931,116.349873,0,253.740695538058,40603.3669791667,2011-03-01,08:48:27
39.985922,116.349871,0,250.250223097113,40603.367037037,2011-03-01,08:48:32
39.985922,116.349871,0,250.250223097113,40603.3670717593,2011-03-01,08:48:35
39.985929,116.349869,0,250.825882545932,40603.3670949074,2011-03-01,08:48:37
39.985928,116.349848,0,248.299196194226,40603.3671527778,2011-03-01,08:48:42
39.985952,116.349816,0,245.341128608924,40603.3672106481,2011-03-01,08:48:47
39.98596,116.349844,0,238.434124015748,40603.3672685185,2011-03-01,08:48:52
39.985928,116.349845,0,232.027759186352,40603.3673263889,2011-03-01,08:48:57
39.985908,116.349844,0,226.561755249344,40603.3673842593,2011-03-01,08:49:02
39.985906,116.349838,0,222.391643700787,40603.3674421296,2011-03-01,08:49:07
39.985906,116.349838,0,222.391643700787,40603.3674768518,2011-03-01,08:49:10
39.985903,116.349835,0,218.301207349081,40603.3675,2011-03-01,08:49:12
39.985899,116.349862,0,212.821935695538,40603.3675578704,2011-03-01,08:49:17
39.985881,116.349873,0,210.189845800525,40603.3676157407,2011-03-01,08:49:22
39.985873,116.349838,0,206.107467191601,40603.3676736111,2011-03-01,08:49:27
39.985875,116.349677,0,203.107972440945,40603.3677314815,2011-03-01,08:49:32
39.985841,116.349337,0,198.923996062992,40603.3677893518,2011-03-01,08:49:37
39.9858,116.348987,0,194.823648293963,40603.3678472222,2011-03-01,08:49:42
39.985766,116.348679,0,191.666397637795,40603.3679050926,2011-03-01,08:49:47
39.985749,116.348464,0,187.850862860892,40603.367962963,2011-03-01,08:49:52
39.985742,116.34832,0,187.338330052493,40603.3680208333,2011-03-01,08:49:57
39.985721,116.348243,0,186.424904855643,40603.3680787037,2011-03-01,08:50:02
39.985711,116.348224,0,188.321502624672,40603.3681365741,2011-03-01,08:50:07
39.985711,116.348224,0,188.321502624672,40603.3681712963,2011-03-01,08:50:10
39.985711,116.348218,0,190.298024934383,40603.3681944444,2011-03-01,08:50:12
39.985719,116.348206,0,191.41688976378,40603.3682523148,2011-03-01,08:50:17
39.985755,116.348195,0,190.570036089239,40603.3683101852,2011-03-01,08:50:22
39.985796,116.348203,0,179.535285433071,40603.3683680556,2011-03-01,08:50:27
39.985835,116.34821,0,159.958477690289,40603.3684259259,2011-03-01,08:50:32
39.985815,116.34823,0,144.669251968504,40603.3684837963,2011-03-01,08:50:37
39.985802,116.348243,0,130.340721784777,40603.3685416667,2011-03-01,08:50:42
39.985766,116.348257,0,115.878051181102,40603.368599537,2011-03-01,08:50:47
39.985757,116.348244,0,101.654399606299,40603.3686574074,2011-03-01,08:50:52
39.985723,116.348241,0,90.6150229658793,40603.3687152778,2011-03-01,08:50:57
39.985731,116.348229,0,87.7981430446194,40603.3687731481,2011-03-01,08:51:02
39.985731,116.348229,0,87.7981430446194,40603.3688078704,2011-03-01,08:51:05
39.985732,116.348226,0,86.7584744094488,40603.3688310185,2011-03-01,08:51:07
39.985698,116.34815,0,105.829274934383,40603.3688888889,2011-03-01,08:51:12
39.98569,116.348183,0,106.547148950131,40603.3689467593,2011-03-01,08:51:17
39.985699,116.348184,0,106.856604330709,40603.3690046296,2011-03-01,08:51:22
39.985709,116.348186,0,106.891197506562,40603.3690625,2011-03-01,08:51:27
39.985729,116.348187,0,107.087677165354,40603.3691203704,2011-03-01,08:51:32
39.985715,116.348193,0,106.448815616798,40603.3691782407,2011-03-01,08:51:37
39.985738,116.348228,0,106.720360892388,40603.3692361111,2011-03-01,08:51:42
39.985748,116.348233,0,107.287736220472,40603.3692939815,2011-03-01,08:51:47
39.98573,116.34823,0,107.584799868766,40603.3693518518,2011-03-01,08:51:52
39.98573,116.34823,0,107.584799868766,40603.3693865741,2011-03-01,08:51:55
39.985732,116.348227,0,108.098333333333,40603.3694097222,2011-03-01,08:51:57
39.985752,116.34823,0,110.046545275591,40603.3694675926,2011-03-01,08:52:02
39.985752,116.34823,0,110.046545275591,40603.3695023148,2011-03-01,08:52:05
39.985745,116.348224,0,111.414616141732,40603.369525463,2011-03-01,08:52:07
39.985767,116.34821,0,111.203192257218,40603.3695833333,2011-03-01,08:52:12
39.985755,116.348196,0,110.490439632546,40603.3696412037,2011-03-01,08:52:17
39.985791,116.348181,0,111.05311023622,40603.3696990741,2011-03-01,08:52:22
39.985791,116.348181,0,111.05311023622,40603.3697337963,2011-03-01,08:52:25
39.985791,116.34818,0,113.203920603675,40603.3697569444,2011-03-01,08:52:27
39.985806,116.348066,0,119.542949475066,40603.3698148148,2011-03-01,08:52:32
39.985771,116.347789,0,120.673280839895,40603.3698726852,2011-03-01,08:52:37
39.985721,116.347488,0,122.186955380577,40603.3699305556,2011-03-01,08:52:42
39.985596,116.347395,0,120.74998687664,40603.3699884259,2011-03-01,08:52:47
39.985392,116.347323,0,119.748690944882,40603.3700462963,2011-03-01,08:52:52
39.984965,116.347286,0,120.703254593176,40603.3701041667,2011-03-01,08:52:57
39.984478,116.34727,0,121.556466535433,40603.370162037,2011-03-01,08:53:02
39.98391,116.347272,0,118.292972440945,40603.3702199074,2011-03-01,08:53:07
39.983488,116.347331,0,111.609557086614,40603.3702777778,2011-03-01,08:53:12
39.983288,116.347383,0,105.785272309711,40603.3703356481,2011-03-01,08:53:17
39.983005,116.347378,0,100.278553149606,40603.3703935185,2011-03-01,08:53:22
39.982603,116.347377,0,89.3159940944882,40603.3704513889,2011-03-01,08:53:27
39.98213,116.347387,0,87.6907480314961,40603.3705092593,2011-03-01,08:53:32
39.981644,116.347398,0,82.367280183727,40603.3705671296,2011-03-01,08:53:37
39.981336,116.347427,0,78.900124671916,40603.370625,2011-03-01,08:53:42
39.981283,116.347461,0,87.4502460629921,40603.3706828704,2011-03-01,08:53:47
39.981291,116.347444,0,82.0561482939632,40603.3707407407,2011-03-01,08:53:52
39.9813,116.347425,0,76.9478576115486,40603.3707986111,2011-03-01,08:53:57
39.981294,116.347406,0,73.384593175853,40603.3708564815,2011-03-01,08:54:02
39.981124,116.347439,0,73.2076640419947,40603.3709143519,2011-03-01,08:54:07
39.98084,116.34749,0,71.8051049868766,40603.3709722222,2011-03-01,08:54:12
39.980464,116.347519,0,70.3300328083989,40603.3710300926,2011-03-01,08:54:17
39.980011,116.347589,0,77.4819028871391,40603.371087963,2011-03-01,08:54:22
39.979484,116.347594,0,89.3932677165354,40603.3711458333,2011-03-01,08:54:27
39.97896,116.347627,0,89.7760104986877,40603.3712037037,2011-03-01,08:54:32
39.978375,116.347617,0,84.3352165354331,40603.3712615741,2011-03-01,08:54:37
39.977764,116.347547,0,79.7859153543307,40603.3713194444,2011-03-01,08:54:42
39.977129,116.347551,0,76.4405807086614,40603.3713773148,2011-03-01,08:54:47
39.976508,116.347573,0,76.6048851706037,40603.3714351852,2011-03-01,08:54:52
39.975972,116.347569,0,76.7919160104987,40603.3714930556,2011-03-01,08:54:57
39.975637,116.347519,0,74.1043175853018,40603.3715509259,2011-03-01,08:55:02
39.975376,116.347361,0,62.7172572178478,40603.3716087963,2011-03-01,08:55:07
39.975272,116.347006,0,54.7496227034121,40603.3716666667,2011-03-01,08:55:12
39.975254,116.346396,0,52.5127132545932,40603.371724537,2011-03-01,08:55:17
39.975231,116.345711,0,54.4728248031496,40603.3717824074,2011-03-01,08:55:22
39.975189,116.344999,0,57.6179855643045,40603.3718402778,2011-03-01,08:55:27
39.975216,116.344331,0,65.5276509186352,40603.3718981481,2011-03-01,08:55:32
39.975242,116.343856,0,67.6610334645669,40603.3719560185,2011-03-01,08:55:37
39.975269,116.343642,0,66.2288582677165,40603.3720138889,2011-03-01,08:55:42
39.975237,116.343529,0,66.6536318897638,40603.3720717593,2011-03-01,08:55:47
39.975201,116.343425,0,73.8739960629921,40603.3721296296,2011-03-01,08:55:52
39.975171,116.343295,0,81.7966207349081,40603.3721875,2011-03-01,08:55:57
39.975202,116.3432,0,72.8921751968504,40603.3722453704,2011-03-01,08:56:02
39.975227,116.343097,0,69.5463287401575,40603.3723032407,2011-03-01,08:56:07
39.975185,116.342954,0,63.3715583989501,40603.3723611111,2011-03-01,08:56:12
39.975011,116.342705,0,97.055498687664,40603.3724189815,2011-03-01,08:56:17
39.974934,116.342427,0,107.376843832021,40603.3724768519,2011-03-01,08:56:22
39.974843,116.342026,0,128.127332677165,40603.3725347222,2011-03-01,08:56:27
39.974811,116.341458,0,141.942208005249,40603.3725925926,2011-03-01,08:56:32
39.974898,116.340835,0,177.178257874016,40603.372650463,2011-03-01,08:56:37
39.974883,116.340317,0,214.64312664042,40603.3727083333,2011-03-01,08:56:42
39.97488,116.34004,0,227.5525,40603.3727662037,2011-03-01,08:56:47
39.974929,116.339961,0,244.327253937008,40603.3728240741,2011-03-01,08:56:52
39.97493,116.339977,0,248.742116141732,40603.3728819444,2011-03-01,08:56:57
39.974926,116.339991,0,250.035334645669,40603.3729398148,2011-03-01,08:57:02
39.974909,116.340001,0,251.029557086614,40603.3729976852,2011-03-01,08:57:07
39.974905,116.340022,0,252.073543307087,40603.3730555556,2011-03-01,08:57:12
39.974923,116.340056,0,252.879609580052,40603.3731134259,2011-03-01,08:57:17
39.974921,116.340069,0,253.413369422572,40603.3731712963,2011-03-01,08:57:22
39.974916,116.340087,0,253.60092519685,40603.3732291667,2011-03-01,08:57:27
39.974905,116.340103,0,253.928402230971,40603.373287037,2011-03-01,08:57:32
39.974896,116.340118,0,254.384839238845,40603.3733449074,2011-03-01,08:57:37
39.974896,116.340118,0,254.384839238845,40603.3733796296,2011-03-01,08:57:40
39.974895,116.340125,0,254.826456692913,40603.3734027778,2011-03-01,08:57:42
39.974905,116.3401,0,254.967208005249,40603.3734606481,2011-03-01,08:57:47
39.974908,116.339905,0,255.80656496063,40603.3735185185,2011-03-01,08:57:52
39.974857,116.339568,0,253.461276246719,40603.3735763889,2011-03-01,08:57:57
39.974886,116.339058,0,246.455049212598,40603.3736342593,2011-03-01,08:58:02
39.974991,116.338465,0,237.398248031496,40603.3736921296,2011-03-01,08:58:07
39.974961,116.338155,0,230.776318897638,40603.37375,2011-03-01,08:58:12
39.974959,116.338076,0,223.152155511811,40603.3738078704,2011-03-01,08:58:17
39.975019,116.338096,0,216.911446850394,40603.3738657407,2011-03-01,08:58:22
39.975029,116.338079,0,211.120190288714,40603.3739236111,2011-03-01,08:58:27
39.975035,116.338068,0,207.117522965879,40603.3739814815,2011-03-01,08:58:32
39.975062,116.338024,0,207.238786089239,40603.3740393519,2011-03-01,08:58:37
39.975136,116.337803,0,205.876971784777,40603.3740972222,2011-03-01,08:58:42
39.975207,116.337383,0,202.540475721785,40603.3741550926,2011-03-01,08:58:47
39.975242,116.336796,0,200.943021653543,40603.374212963,2011-03-01,08:58:52
39.97519,116.336044,0,200.929127296588,40603.3742708333,2011-03-01,08:58:57
39.975131,116.335239,0,197.194954068241,40603.3743287037,2011-03-01,08:59:02
39.975112,116.334441,0,186.121282808399,40603.3743865741,2011-03-01,08:59:07
39.975091,116.333655,0,179.797358923885,40603.3744444444,2011-03-01,08:59:12
39.975096,116.332843,0,176.039393044619,40603.3745023148,2011-03-01,08:59:17
39.975087,116.332082,0,174.516893044619,40603.3745601852,2011-03-01,08:59:22
39.975093,116.331368,0,169.092125984252,40603.3746180556,2011-03-01,08:59:27
39.975127,116.330731,0,166.541909448819,40603.3746759259,2011-03-01,08:59:32
39.975139,116.330164,0,175.633031496063,40603.3747337963,2011-03-01,08:59:37
39.975171,116.329867,0,189.110488845144,40603.3747916667,2011-03-01,08:59:42
39.975178,116.32982,0,211.674973753281,40603.374849537,2011-03-01,08:59:47
39.975204,116.329801,0,219.705587270341,40603.3749074074,2011-03-01,08:59:52
39.975227,116.329798,0,226.064442257218,40603.3749652778,2011-03-01,08:59:57
39.975248,116.329801,0,232.766345144357,40603.3750231481,2011-03-01,09:00:02
39.975265,116.329799,0,239.295659448819,40603.3750810185,2011-03-01,09:00:07
39.975275,116.3298,0,244.175918635171,40603.3751388889,2011-03-01,09:00:12
39.975275,116.3298,0,244.175918635171,40603.3751736111,2011-03-01,09:00:15
39.975277,116.329802,0,245.216525590551,40603.3751967593,2011-03-01,09:00:17
39.975263,116.329804,0,245.636742125984,40603.3752546296,2011-03-01,09:00:22
39.975246,116.329799,0,246.068274278215,40603.3753125,2011-03-01,09:00:27
39.975231,116.329792,0,246.422460629921,40603.3753703704,2011-03-01,09:00:32
39.975231,116.329792,0,246.422460629921,40603.3754050926,2011-03-01,09:00:35
39.975223,116.329787,0,246.644583333333,40603.3754282407,2011-03-01,09:00:37
39.975241,116.32978,0,246.786633858268,40603.3754861111,2011-03-01,09:00:42
39.975252,116.329779,0,247.066804461942,40603.3755439815,2011-03-01,09:00:47
39.975252,116.329779,0,247.066804461942,40603.3755787037,2011-03-01,09:00:50
39.975255,116.329782,0,247.340141076115,40603.3756018518,2011-03-01,09:00:52
39.975235,116.329698,0,247.585091863517,40603.3756597222,2011-03-01,09:00:57
39.975164,116.329606,0,242.027322834646,40603.3757175926,2011-03-01,09:01:02
39.975101,116.329438,0,239.552650918635,40603.375775463,2011-03-01,09:01:07
39.975059,116.329353,0,239.174311023622,40603.3758333333,2011-03-01,09:01:12
39.975028,116.32931,0,240.664721128609,40603.3758912037,2011-03-01,09:01:17
39.975003,116.329268,0,242.78405511811,40603.3759490741,2011-03-01,09:01:22
39.975022,116.329174,0,242.752214566929,40603.3760069444,2011-03-01,09:01:27
39.975007,116.329066,0,246.102965879265,40603.3760648148,2011-03-01,09:01:32
39.97498,116.329027,0,257.35219160105,40603.3761226852,2011-03-01,09:01:37
39.974966,116.32903,0,259.768868110236,40603.3761805556,2011-03-01,09:01:42
39.974888,116.328912,0,260.874330708661,40603.3762384259,2011-03-01,09:01:47
39.974841,116.32867,0,261.532539370079,40603.3762962963,2011-03-01,09:01:52
39.97484,116.328127,0,266.503937007874,40603.3763541667,2011-03-01,09:01:57
39.974909,116.32757,0,283.790797244095,40603.376412037,2011-03-01,09:02:02
39.974924,116.327166,0,281.51124015748,40603.3764699074,2011-03-01,09:02:07
39.975137,116.326711,0,266.095108267717,40603.3765277778,2011-03-01,09:02:12
39.975157,116.326319,0,253.892582020997,40603.3765856481,2011-03-01,09:02:17
39.975167,116.326205,0,232.662165354331,40603.3766435185,2011-03-01,09:02:22
39.97516,116.326176,0,223.864658792651,40603.3767013889,2011-03-01,09:02:27
39.975099,116.326033,0,225.855961286089,40603.3767592593,2011-03-01,09:02:32
39.975132,116.325957,0,225.709229002625,40603.3768171296,2011-03-01,09:02:37
39.97511,116.325964,0,229.48094816273,40603.376875,2011-03-01,09:02:42
39.975123,116.326024,0,225.978959973753,40603.3769328704,2011-03-01,09:02:47
39.975181,116.326037,0,219.287647637795,40603.3769907407,2011-03-01,09:02:52
39.975144,116.326089,0,220.391207349081,40603.3770486111,2011-03-01,09:02:57
39.975151,116.326157,0,211.549668635171,40603.3771064815,2011-03-01,09:03:02
39.975153,116.326237,0,201.247608267717,40603.3771643518,2011-03-01,09:03:07
39.975157,116.326329,0,193.606735564304,40603.3772222222,2011-03-01,09:03:12
39.975255,116.326378,0,192.550236220472,40603.3772800926,2011-03-01,09:03:17
39.975308,116.326449,0,186.62780511811,40603.377337963,2011-03-01,09:03:22
39.975344,116.326536,0,181.242037401575,40603.3773958333,2011-03-01,09:03:27
39.975319,116.326645,0,176.486532152231,40603.3774537037,2011-03-01,09:03:32
39.975347,116.326726,0,163.882060367454,40603.3775115741,2011-03-01,09:03:37
39.975367,116.326829,0,155.657368766404,40603.3775694444,2011-03-01,09:03:42
39.975369,116.326902,0,145.019560367454,40603.3776273148,2011-03-01,09:03:47
39.975386,116.326986,0,130.543595800525,40603.3776851852,2011-03-01,09:03:52
39.975382,116.327081,0,126.555721784777,40603.3777430556,2011-03-01,09:03:57
39.975362,116.327172,0,131.712247375328,40603.3778009259,2011-03-01,09:04:02
39.975347,116.327244,0,134.18186351706,40603.3778587963,2011-03-01,09:04:07
39.975362,116.327276,0,134.345078740157,40603.3779166667,2011-03-01,09:04:12
39.975371,116.327273,0,133.432467191601,40603.377974537,2011-03-01,09:04:17
39.975371,116.327273,0,133.432467191601,40603.3780092593,2011-03-01,09:04:20
39.975371,116.327273,0,133.625127952756,40603.3780324074,2011-03-01,09:04:22
39.975371,116.327287,0,131.315183727034,40603.3780902778,2011-03-01,09:04:27
39.975395,116.327311,0,128.210098425197,40603.3781481481,2011-03-01,09:04:32
39.975406,116.327339,0,129.064888451444,40603.3782060185,2011-03-01,09:04:37
39.97544,116.327393,0,128.874878608924,40603.3782638889,2011-03-01,09:04:42
39.975433,116.327426,0,130.947680446194,40603.3783217593,2011-03-01,09:04:47
39.975449,116.327493,0,133.262919947507,40603.3783796296,2011-03-01,09:04:52
39.975526,116.32756,0,134.642631233596,40603.3784375,2011-03-01,09:04:57
39.975623,116.327626,0,136.311988188976,40603.3784953704,2011-03-01,09:05:02
39.975674,116.3277,0,140.176607611549,40603.3785532407,2011-03-01,09:05:07
39.97575,116.327778,0,143.177303149606,40603.3786111111,2011-03-01,09:05:12
39.9758,116.327886,0,144.402736220472,40603.3786689815,2011-03-01,09:05:17
39.975813,116.327995,0,147.365223097113,40603.3787268519,2011-03-01,09:05:22
39.975814,116.328114,0,149.993658136483,40603.3787847222,2011-03-01,09:05:27
39.975814,116.328207,0,149.284396325459,40603.3788425926,2011-03-01,09:05:32
39.975744,116.328291,0,145.180380577428,40603.378900463,2011-03-01,09:05:37
39.975749,116.328358,0,137.313982939633,40603.3789583333,2011-03-01,09:05:42
39.975737,116.328434,0,132.117057086614,40603.3790162037,2011-03-01,09:05:47
39.975704,116.328537,0,129.544229002625,40603.3790740741,2011-03-01,09:05:52
39.975703,116.32863,0,129.85529855643,40603.3791319444,2011-03-01,09:05:57
39.975697,116.328699,0,125.398234908136,40603.3791898148,2011-03-01,09:06:02
39.975696,116.328805,0,119.641473097113,40603.3792476852,2011-03-01,09:06:07
39.975678,116.328945,0,114.325439632546,40603.3793055556,2011-03-01,09:06:12
39.975727,116.329034,0,115.199714566929,40603.3793634259,2011-03-01,09:06:17
39.975727,116.329121,0,118.464022309711,40603.3794212963,2011-03-01,09:06:22
39.975743,116.329225,0,122.142414698163,40603.3794791667,2011-03-01,09:06:27
39.975737,116.329308,0,126.285488845144,40603.379537037,2011-03-01,09:06:32
39.975711,116.329374,0,124.626535433071,40603.3795949074,2011-03-01,09:06:37
39.975713,116.329452,0,119.448221784777,40603.3796527778,2011-03-01,09:06:42
39.975713,116.329548,0,116.953234908136,40603.3797106481,2011-03-01,09:06:47
39.975732,116.329654,0,112.108973097113,40603.3797685185,2011-03-01,09:06:52
39.975764,116.329728,0,111.521673228346,40603.3798263889,2011-03-01,09:06:57
39.975798,116.329814,0,111.953943569554,40603.3798842593,2011-03-01,09:07:02
39.975856,116.329902,0,114.51281824147,40603.3799421296,2011-03-01,09:07:07
39.975872,116.32999,0,111.303067585302,40603.38,2011-03-01,09:07:12
39.975866,116.33012,0,105.458845144357,40603.3800578704,2011-03-01,09:07:17
39.975875,116.330248,0,104.201082677165,40603.3801157407,2011-03-01,09:07:22
39.975865,116.330362,0,99.8499639107611,40603.3801736111,2011-03-01,09:07:27
39.975744,116.330482,0,97.9381856955381,40603.3802314815,2011-03-01,09:07:32
39.975769,116.33058,0,100.419484908136,40603.3802893519,2011-03-01,09:07:37
39.975823,116.330675,0,104.159888451444,40603.3803472222,2011-03-01,09:07:42
39.975823,116.330765,0,110.767119422572,40603.3804050926,2011-03-01,09:07:47
39.975814,116.330797,0,114.786968503937,40603.380462963,2011-03-01,09:07:52
39.975811,116.330799,0,112.610164041995,40603.3805208333,2011-03-01,09:07:57
39.975811,116.330805,0,113.16906496063,40603.3805787037,2011-03-01,09:08:02
39.975811,116.330805,0,113.373392388451,40603.3806365741,2011-03-01,09:08:07
39.97581,116.330803,0,113.462887139108,40603.3806944444,2011-03-01,09:08:12
39.97581,116.330803,0,113.462887139108,40603.3807291667,2011-03-01,09:08:15
39.97581,116.330797,0,113.493877952756,40603.3807523148,2011-03-01,09:08:17
39.975813,116.330762,0,113.510961286089,40603.3808101852,2011-03-01,09:08:22
39.97582,116.330704,0,113.533198818898,40603.3808680556,2011-03-01,09:08:27
