# Supplementary material for: Research on differential privacy protection method based on user tendency
Source: PLoS One. 2023 Oct 26;18(10):e0288823. doi: 10.1371/journal.pone.0288823 (PMC10602288; doi:10.1371/journal.pone.0288823)
Supplement: S5 Data — (ZIP) [file pone.0288823.s005.zip › Data 5-5/147/Trajectory/20110301213535.plt]

Geolife trajectory
WGS 84
Altitude is in Feet
Reserved 3
0,2,255,My Track,0,0,2,8421376
0
39.977392,116.331051,0,754.154284776903,40603.8997106481,2011-03-01,21:35:35
39.977526,116.33108,0,862.46029855643,40603.8997685185,2011-03-01,21:35:40
39.977564,116.331075,0,825.611774934383,40603.8998263889,2011-03-01,21:35:45
39.97749,116.331069,0,811.791607611548,40603.8998842593,2011-03-01,21:35:50
39.977458,116.33107,0,803.134898293963,40603.8999421296,2011-03-01,21:35:55
39.977451,116.331028,0,821.488097112861,40603.9,2011-03-01,21:36:00
39.97746,116.331038,0,825.374183070866,40603.9000578704,2011-03-01,21:36:05
39.977428,116.331036,0,816.639527559055,40603.9001157407,2011-03-01,21:36:10
39.977428,116.331036,0,816.639527559055,40603.900150463,2011-03-01,21:36:13
39.977421,116.331031,0,816.54531167979,40603.9001736111,2011-03-01,21:36:15
39.977442,116.33106,0,817.500387139108,40603.9002314815,2011-03-01,21:36:20
39.977459,116.331141,0,823.21782808399,40603.9002893518,2011-03-01,21:36:25
39.977448,116.331181,0,826.725045931758,40603.9003472222,2011-03-01,21:36:30
39.977473,116.331184,0,824.379458661417,40603.9004050926,2011-03-01,21:36:35
39.977479,116.33118,0,822.575285433071,40603.900462963,2011-03-01,21:36:40
39.977479,116.33118,0,822.575285433071,40603.9004976852,2011-03-01,21:36:43
39.977474,116.331179,0,822.437467191601,40603.9005208333,2011-03-01,21:36:45
39.977448,116.331144,0,821.225124671916,40603.9005787037,2011-03-01,21:36:50
39.977448,116.331144,0,821.225124671916,40603.9006134259,2011-03-01,21:36:53
39.977455,116.331142,0,820.911988188976,40603.9006365741,2011-03-01,21:36:55
39.977436,116.331122,0,820.803503937008,40603.9006944444,2011-03-01,21:37:00
39.977408,116.331086,0,819.914560367454,40603.9007523148,2011-03-01,21:37:05
39.977388,116.331068,0,818.015370734908,40603.9008101852,2011-03-01,21:37:10
39.977395,116.331029,0,819.063362860892,40603.9008680556,2011-03-01,21:37:15
39.977391,116.331015,0,817.731971784777,40603.9009259259,2011-03-01,21:37:20
39.977342,116.331013,0,814.174940944882,40603.9009837963,2011-03-01,21:37:25
39.977355,116.331022,0,815.556545275591,40603.9010416667,2011-03-01,21:37:30
39.97737,116.331056,0,821.576706036745,40603.901099537,2011-03-01,21:37:35
39.977374,116.331082,0,824.346617454068,40603.9011574074,2011-03-01,21:37:40
39.977374,116.331082,0,824.346617454068,40603.9011921296,2011-03-01,21:37:43
39.977374,116.331077,0,826.183530183727,40603.9012152778,2011-03-01,21:37:45
39.977341,116.330973,0,826.261076115486,40603.9012731481,2011-03-01,21:37:50
39.97729,116.330869,0,827.345410104987,40603.9013310185,2011-03-01,21:37:55
39.976935,116.330694,0,828.619927821522,40603.9013888889,2011-03-01,21:38:00
39.976764,116.330665,0,833.387749343832,40603.9014467593,2011-03-01,21:38:05
39.976764,116.330665,0,833.387749343832,40603.9014814815,2011-03-01,21:38:08
39.976759,116.330668,0,833.636105643045,40603.9015046296,2011-03-01,21:38:10
39.976761,116.330678,0,833.245475721785,40603.9015625,2011-03-01,21:38:15
39.97671,116.330624,0,830.010042650919,40603.9016203704,2011-03-01,21:38:20
39.976706,116.330619,0,829.963284120735,40603.9016782407,2011-03-01,21:38:25
39.976706,116.330619,0,829.963284120735,40603.901712963,2011-03-01,21:38:28
39.976704,116.330612,0,830.045885826772,40603.9017361111,2011-03-01,21:38:30
39.97664,116.330516,0,829.255561023622,40603.9017939815,2011-03-01,21:38:35
39.976585,116.330438,0,829.285649606299,40603.9018518519,2011-03-01,21:38:40
39.976185,116.330775,0,185.533284120735,40603.9022569444,2011-03-01,21:39:15
39.976185,116.330483,0,721.195951443569,40603.9023148148,2011-03-01,21:39:20
39.976413,116.3305,0,803.280026246719,40603.9023726852,2011-03-01,21:39:25
39.97642,116.330517,0,811.814035433071,40603.9024305556,2011-03-01,21:39:30
39.976675,116.33061,0,813.753523622047,40603.9024884259,2011-03-01,21:39:35
39.976674,116.330653,0,814.464097769029,40603.9025462963,2011-03-01,21:39:40
39.974155,116.329982,0,632.830643044619,40603.9029513889,2011-03-01,21:40:15
39.97498,116.330418,0,628.515728346457,40603.9030092593,2011-03-01,21:40:20
39.974711,116.330231,0,557.974268372703,40603.9030671296,2011-03-01,21:40:25
39.974785,116.330183,0,577.016515748031,40603.903125,2011-03-01,21:40:30
39.974822,116.330193,0,607.4456332021,40603.9031828704,2011-03-01,21:40:35
39.974993,116.330292,0,566.362296587926,40603.9032407407,2011-03-01,21:40:40
39.97509,116.330273,0,546.258490813648,40603.9032986111,2011-03-01,21:40:45
39.975115,116.330175,0,567.789402887139,40603.9033564815,2011-03-01,21:40:50
39.97515,116.330108,0,553.295505249344,40603.9034143519,2011-03-01,21:40:55
39.975157,116.330086,0,533.5687664042,40603.9034722222,2011-03-01,21:41:00
39.975211,116.329985,0,562.825990813648,40603.9035300926,2011-03-01,21:41:05
39.975229,116.329944,0,565.704484908136,40603.903587963,2011-03-01,21:41:10
39.975292,116.329942,0,557.072208005249,40603.9036458333,2011-03-01,21:41:15
39.975432,116.329893,0,548.224662073491,40603.9037037037,2011-03-01,21:41:20
39.975483,116.329838,0,523.077847769029,40603.9037615741,2011-03-01,21:41:25
39.975499,116.32974,0,511.6149835958,40603.9038194444,2011-03-01,21:41:30
39.975524,116.329662,0,493.247664041995,40603.9038773148,2011-03-01,21:41:35
39.97541,116.329404,0,441.533687664042,40603.9039351852,2011-03-01,21:41:40
39.975376,116.329264,0,381.608497375328,40603.9039930556,2011-03-01,21:41:45
39.97538,116.329197,0,319.938608923884,40603.9040509259,2011-03-01,21:41:50
39.975335,116.329101,0,288.972755905512,40603.9041087963,2011-03-01,21:41:55
39.975274,116.329063,0,271.568999343832,40603.9041666667,2011-03-01,21:42:00
39.975225,116.329105,0,263.445770997375,40603.904224537,2011-03-01,21:42:05
39.975114,116.32907,0,300.077329396325,40603.9042824074,2011-03-01,21:42:10
39.975111,116.329126,0,291.549776902887,40603.9043402778,2011-03-01,21:42:15
39.975047,116.329222,0,268.315269028871,40603.9043981481,2011-03-01,21:42:20
39.975031,116.329295,0,256.384803149606,40603.9044560185,2011-03-01,21:42:25
39.974975,116.329386,0,233.698267716535,40603.9045138889,2011-03-01,21:42:30
39.974994,116.329393,0,229.988923884514,40603.9045717593,2011-03-01,21:42:35
39.974997,116.329396,0,230.316476377953,40603.9046296296,2011-03-01,21:42:40
39.975002,116.329394,0,230.450091863517,40603.9046875,2011-03-01,21:42:45
39.975002,116.329394,0,230.450091863517,40603.9047222222,2011-03-01,21:42:48
39.975001,116.329388,0,230.418152887139,40603.9047453704,2011-03-01,21:42:50
39.975001,116.329353,0,225.571811023622,40603.9048032407,2011-03-01,21:42:55
39.975017,116.329298,0,215.4793832021,40603.9048611111,2011-03-01,21:43:00
39.975029,116.329294,0,216.828093832021,40603.9049189815,2011-03-01,21:43:05
39.975053,116.329293,0,207.382913385827,40603.9049768519,2011-03-01,21:43:10
39.975083,116.329282,0,202.373494094488,40603.9050347222,2011-03-01,21:43:15
39.975125,116.329253,0,198.229104330709,40603.9050925926,2011-03-01,21:43:20
39.975161,116.329259,0,195.239160104987,40603.905150463,2011-03-01,21:43:25
39.975197,116.329286,0,190.067480314961,40603.9052083333,2011-03-01,21:43:30
39.975236,116.329262,0,180.40469160105,40603.9052662037,2011-03-01,21:43:35
39.975275,116.329283,0,174.468533464567,40603.9053240741,2011-03-01,21:43:40
39.975298,116.329319,0,171.844101049869,40603.9053819444,2011-03-01,21:43:45
39.975343,116.329436,0,164.741207349081,40603.9054398148,2011-03-01,21:43:50
39.975391,116.329503,0,157.630662729659,40603.9054976852,2011-03-01,21:43:55
39.975453,116.329549,0,153.555780839895,40603.9055555556,2011-03-01,21:44:00
39.975504,116.329579,0,149.546833989501,40603.9056134259,2011-03-01,21:44:05
39.975536,116.329714,0,146.526387795276,40603.9056712963,2011-03-01,21:44:10
39.975572,116.330007,0,145.014501312336,40603.9057291667,2011-03-01,21:44:15
39.975459,116.330529,0,141.857677165354,40603.905787037,2011-03-01,21:44:20
39.975243,116.33132,0,138.386453412073,40603.9058449074,2011-03-01,21:44:25
39.975044,116.331972,0,133.629796587927,40603.9059027778,2011-03-01,21:44:30
39.975071,116.332812,0,125.336184383202,40603.9059606481,2011-03-01,21:44:35
39.975067,116.333755,0,112.405649606299,40603.9060185185,2011-03-01,21:44:40
39.975042,116.334651,0,122.090675853018,40603.9060763889,2011-03-01,21:44:45
39.975048,116.335696,0,113.740341207349,40603.9061342593,2011-03-01,21:44:50
39.975074,116.336671,0,98.9432841207349,40603.9061921296,2011-03-01,21:44:55
39.975091,116.337598,0,83.2032841207349,40603.90625,2011-03-01,21:45:00
39.975088,116.338343,0,74.9817552493438,40603.9063078704,2011-03-01,21:45:05
39.97511,116.338627,0,71.7336351706037,40603.9063657407,2011-03-01,21:45:10
39.975167,116.338619,0,70.3822604986877,40603.9064236111,2011-03-01,21:45:15
39.975192,116.33859,0,62.3746916010499,40603.9064814815,2011-03-01,21:45:20
39.975219,116.338595,0,56.0035531496063,40603.9065393518,2011-03-01,21:45:25
39.975363,116.338685,0,49.7972867454068,40603.9065972222,2011-03-01,21:45:30
39.975525,116.338909,0,45.4479494750656,40603.9066550926,2011-03-01,21:45:35
39.975669,116.339015,0,39.7715977690289,40603.906712963,2011-03-01,21:45:40
39.97571,116.339039,0,34.9835104986877,40603.9067708333,2011-03-01,21:45:45
39.975739,116.339076,0,30.8577099737533,40603.9068287037,2011-03-01,21:45:50
39.975758,116.339107,0,26.5662664041995,40603.9068865741,2011-03-01,21:45:55
39.975775,116.339143,0,22.1738615485564,40603.9069444444,2011-03-01,21:46:00
39.975795,116.339178,0,17.6142355643045,40603.9070023148,2011-03-01,21:46:05
39.975814,116.339216,0,12.8915026246719,40603.9070601852,2011-03-01,21:46:10
39.975825,116.339243,0,8.06422900262467,40603.9071180556,2011-03-01,21:46:15
39.975829,116.339253,0,5.33505249343832,40603.9071759259,2011-03-01,21:46:20
39.975839,116.339297,0,3.81955052493438,40603.9072337963,2011-03-01,21:46:25
39.975852,116.339498,0,2.68241469816273,40603.9072916667,2011-03-01,21:46:30
39.975797,116.339807,0,-0.475367454068241,40603.907349537,2011-03-01,21:46:35
39.975738,116.340194,0,0.185892388451444,40603.9074074074,2011-03-01,21:46:40
39.97561,116.340827,0,-1.59694553805774,40603.9074652778,2011-03-01,21:46:45
39.975541,116.341521,0,-6.9943405511811,40603.9075231481,2011-03-01,21:46:50
39.975473,116.342147,0,-6.65344816272966,40603.9075810185,2011-03-01,21:46:55
39.97545,116.342614,0,-3.50154527559055,40603.9076388889,2011-03-01,21:47:00
39.975439,116.343095,0,-0.859753937007874,40603.9076967593,2011-03-01,21:47:05
39.975291,116.343831,0,0.600498687664042,40603.9077546296,2011-03-01,21:47:10
39.975221,116.344594,0,8.47345144356955,40603.9078125,2011-03-01,21:47:15
39.975227,116.34533,0,19.3233300524934,40603.9078703704,2011-03-01,21:47:20
39.97525,116.346042,0,32.1702690288714,40603.9079282407,2011-03-01,21:47:25
39.975244,116.346625,0,53.9824704724409,40603.9079861111,2011-03-01,21:47:30
39.975247,116.346983,0,60.5697703412074,40603.9080439815,2011-03-01,21:47:35
39.975197,116.346975,0,61.9020177165354,40603.9081018518,2011-03-01,21:47:40
39.975197,116.346975,0,61.9020177165354,40603.9081365741,2011-03-01,21:47:43
39.975205,116.346967,0,64.1690583989501,40603.9081597222,2011-03-01,21:47:45
39.975204,116.346956,0,65.4255577427821,40603.9082175926,2011-03-01,21:47:50
39.975202,116.346951,0,66.3007152230971,40603.908275463,2011-03-01,21:47:55
39.975202,116.346951,0,66.3007152230971,40603.9083101852,2011-03-01,21:47:58
39.975205,116.346952,0,66.8486450131234,40603.9083333333,2011-03-01,21:48:00
39.975226,116.346954,0,67.0982152230971,40603.9083912037,2011-03-01,21:48:05
39.975226,116.346954,0,67.0982152230971,40603.9084259259,2011-03-01,21:48:08
39.975232,116.346954,0,66.9456266404199,40603.9084490741,2011-03-01,21:48:10
39.975236,116.346964,0,66.3563713910761,40603.9085069444,2011-03-01,21:48:15
39.975234,116.346992,0,65.1645406824147,40603.9085648148,2011-03-01,21:48:20
39.975232,116.347009,0,63.0355085301837,40603.9086226852,2011-03-01,21:48:25
39.975232,116.347009,0,63.0355085301837,40603.9086574074,2011-03-01,21:48:28
39.97524,116.347008,0,62.2409153543307,40603.9086805556,2011-03-01,21:48:30
39.975252,116.347,0,62.7038418635171,40603.9087384259,2011-03-01,21:48:35
39.975266,116.346987,0,65.1599540682415,40603.9087962963,2011-03-01,21:48:40
39.975276,116.346982,0,67.9365288713911,40603.9088541667,2011-03-01,21:48:45
39.975275,116.34698,0,69.2261417322835,40603.908912037,2011-03-01,21:48:50
39.975273,116.346978,0,69.5163188976378,40603.9089699074,2011-03-01,21:48:55
39.975266,116.346976,0,69.4083464566929,40603.9090277778,2011-03-01,21:49:00
39.975266,116.346976,0,69.4083464566929,40603.9090625,2011-03-01,21:49:03
39.975267,116.346972,0,69.5225393700787,40603.9090856481,2011-03-01,21:49:05
39.975224,116.34693,0,72.025095144357,40603.9091435185,2011-03-01,21:49:10
39.975217,116.346941,0,78.8320078740157,40603.9092013889,2011-03-01,21:49:15
39.975193,116.347159,0,82.0861843832021,40603.9092592593,2011-03-01,21:49:20
39.975179,116.34752,0,78.7191929133858,40603.9093171296,2011-03-01,21:49:25
39.975183,116.347806,0,85.8464468503937,40603.909375,2011-03-01,21:49:30
39.975198,116.347941,0,97.5444553805774,40603.9094328704,2011-03-01,21:49:35
39.975283,116.348029,0,109.16031496063,40603.9094907407,2011-03-01,21:49:40
39.975489,116.348025,0,120.354763779528,40603.9095486111,2011-03-01,21:49:45
39.97575,116.347985,0,133.752683727034,40603.9096064815,2011-03-01,21:49:50
39.976058,116.347947,0,149.017293307087,40603.9096643519,2011-03-01,21:49:55
39.976438,116.347893,0,176.401351706037,40603.9097222222,2011-03-01,21:50:00
39.976818,116.347833,0,225.243379265092,40603.9097800926,2011-03-01,21:50:05
39.977222,116.347851,0,214.765528215223,40603.909837963,2011-03-01,21:50:10
39.977517,116.347642,0,249.730807086614,40603.9098958333,2011-03-01,21:50:15
39.977952,116.347603,0,332.352595144357,40603.9099537037,2011-03-01,21:50:20
39.978494,116.347636,0,417.579265091863,40603.9100115741,2011-03-01,21:50:25
39.979085,116.347672,0,418.344232283465,40603.9100694444,2011-03-01,21:50:30
39.979825,116.34759,0,398.055849737533,40603.9101273148,2011-03-01,21:50:35
39.980533,116.347538,0,403.112726377953,40603.9101851852,2011-03-01,21:50:40
39.981155,116.347533,0,351.584727690289,40603.9102430556,2011-03-01,21:50:45
39.981332,116.347563,0,309.738398950131,40603.9103009259,2011-03-01,21:50:50
39.981386,116.347661,0,241.999137139108,40603.9103587963,2011-03-01,21:50:55
39.981402,116.34767,0,233.683848425197,40603.9104166667,2011-03-01,21:51:00
39.981432,116.347648,0,226.871984908136,40603.910474537,2011-03-01,21:51:05
39.981481,116.347675,0,224.75843503937,40603.9105324074,2011-03-01,21:51:10
39.981558,116.347733,0,220.343047900262,40603.9105902778,2011-03-01,21:51:15
39.981648,116.347764,0,209.588490813648,40603.9106481481,2011-03-01,21:51:20
39.981747,116.347823,0,189.086220472441,40603.9107060185,2011-03-01,21:51:25
39.981831,116.347814,0,171.941660104987,40603.9107638889,2011-03-01,21:51:30
39.981927,116.347813,0,168.874445538058,40603.9108217593,2011-03-01,21:51:35
39.981999,116.347806,0,161.832299868766,40603.9108796296,2011-03-01,21:51:40
39.982077,116.347775,0,165.843651574803,40603.9109375,2011-03-01,21:51:45
39.982155,116.34776,0,157.3475,40603.9109953704,2011-03-01,21:51:50
39.982232,116.34774,0,150.585111548556,40603.9110532407,2011-03-01,21:51:55
39.982316,116.347777,0,156.398458005249,40603.9111111111,2011-03-01,21:52:00
39.982388,116.347784,0,173.885390419948,40603.9111689815,2011-03-01,21:52:05
39.982447,116.34779,0,178.370111548556,40603.9112268519,2011-03-01,21:52:10
39.982509,116.347796,0,182.559183070866,40603.9112847222,2011-03-01,21:52:15
39.982598,116.347774,0,172.472326115486,40603.9113425926,2011-03-01,21:52:20
39.982658,116.347745,0,179.25093503937,40603.911400463,2011-03-01,21:52:25
39.982727,116.347752,0,187.88029855643,40603.9114583333,2011-03-01,21:52:30
39.982819,116.34775,0,189.636437007874,40603.9115162037,2011-03-01,21:52:35
39.982893,116.347736,0,177.526597769029,40603.9115740741,2011-03-01,21:52:40
39.982972,116.347732,0,169.82032152231,40603.9116319444,2011-03-01,21:52:45
39.983072,116.347717,0,164.950987532808,40603.9116898148,2011-03-01,21:52:50
39.983138,116.347699,0,160.350236220472,40603.9117476852,2011-03-01,21:52:55
39.983204,116.347675,0,156.745672572178,40603.9118055556,2011-03-01,21:53:00
39.98328,116.34767,0,155.704015748031,40603.9118634259,2011-03-01,21:53:05
39.983356,116.347703,0,154.916318897638,40603.9119212963,2011-03-01,21:53:10
39.983425,116.347724,0,144.808950131234,40603.9119791667,2011-03-01,21:53:15
39.983501,116.347751,0,139.232959317585,40603.912037037,2011-03-01,21:53:20
39.983583,116.347759,0,136.704419291339,40603.9120949074,2011-03-01,21:53:25
39.983661,116.347773,0,136.625246062992,40603.9121527778,2011-03-01,21:53:30
39.983733,116.347778,0,140.427778871391,40603.9122106481,2011-03-01,21:53:35
39.983814,116.347767,0,139.396948818898,40603.9122685185,2011-03-01,21:53:40
39.9839,116.347755,0,142.35468832021,40603.9123263889,2011-03-01,21:53:45
39.983974,116.347732,0,150.034921259843,40603.9123842593,2011-03-01,21:53:50
39.984043,116.347733,0,149.877414698163,40603.9124421296,2011-03-01,21:53:55
39.984104,116.347711,0,153.149192913386,40603.9125,2011-03-01,21:54:00
39.98417,116.347699,0,153.082936351706,40603.9125578704,2011-03-01,21:54:05
39.984258,116.347735,0,153.054790026247,40603.9126157407,2011-03-01,21:54:10
39.984337,116.34773,0,153.470341207349,40603.9126736111,2011-03-01,21:54:15
39.984413,116.347718,0,149.823336614173,40603.9127314815,2011-03-01,21:54:20
39.984483,116.347703,0,145.964520997375,40603.9127893519,2011-03-01,21:54:25
39.984564,116.347654,0,154.891991469816,40603.9128472222,2011-03-01,21:54:30
39.984635,116.347632,0,157.136266404199,40603.9129050926,2011-03-01,21:54:35
39.984731,116.347622,0,152.012608267717,40603.912962963,2011-03-01,21:54:40
39.984852,116.347625,0,151.879632545932,40603.9130208333,2011-03-01,21:54:45
39.984971,116.347678,0,146.563248031496,40603.9130787037,2011-03-01,21:54:50
39.985041,116.347727,0,136.194255249344,40603.9131365741,2011-03-01,21:54:55
39.985106,116.347785,0,135.466345144357,40603.9131944444,2011-03-01,21:55:00
39.985173,116.34786,0,135.72436351706,40603.9132523148,2011-03-01,21:55:05
39.985214,116.34787,0,140.448090551181,40603.9133101852,2011-03-01,21:55:10
39.985262,116.347874,0,146.426190944882,40603.9133680556,2011-03-01,21:55:15
39.985335,116.347849,0,150.007362204724,40603.9134259259,2011-03-01,21:55:20
39.985549,116.347871,0,152.48844160105,40603.9134837963,2011-03-01,21:55:25
39.985659,116.34782,0,153.281932414698,40603.9135416667,2011-03-01,21:55:30
39.985726,116.347705,0,156.769527559055,40603.913599537,2011-03-01,21:55:35
39.985749,116.347721,0,162.693848425197,40603.9136574074,2011-03-01,21:55:40
39.985902,116.347867,0,174.091794619423,40603.9137152778,2011-03-01,21:55:45
39.985947,116.348033,0,179.207755905512,40603.9137731481,2011-03-01,21:55:50
39.985975,116.348129,0,180.712608267717,40603.9138310185,2011-03-01,21:55:55
39.985983,116.348207,0,177.442919947507,40603.9138888889,2011-03-01,21:56:00
39.98598,116.34828,0,172.794146981627,40603.9139467593,2011-03-01,21:56:05
39.985984,116.348346,0,178.102919947507,40603.9140046296,2011-03-01,21:56:10
39.986009,116.348357,0,183.384248687664,40603.9140625,2011-03-01,21:56:15
39.986019,116.348393,0,181.423546587927,40603.9141203704,2011-03-01,21:56:20
39.986026,116.348491,0,182.367910104987,40603.9141782407,2011-03-01,21:56:25
39.986042,116.348585,0,176.538507217848,40603.9142361111,2011-03-01,21:56:30
39.986033,116.348684,0,180.852769028871,40603.9142939815,2011-03-01,21:56:35
39.986034,116.348798,0,183.438415354331,40603.9143518518,2011-03-01,21:56:40
39.986037,116.348878,0,187.712542650919,40603.9144097222,2011-03-01,21:56:45
39.98604,116.348973,0,189.66063976378,40603.9144675926,2011-03-01,21:56:50
39.986038,116.349069,0,196.772283464567,40603.914525463,2011-03-01,21:56:55
39.986052,116.349179,0,196.547145669291,40603.9145833333,2011-03-01,21:57:00
39.986063,116.349281,0,191.74593175853,40603.9146412037,2011-03-01,21:57:05
39.98604,116.349397,0,191.617775590551,40603.9146990741,2011-03-01,21:57:10
39.986019,116.349491,0,195.8,40603.9147569444,2011-03-01,21:57:15
39.986001,116.349577,0,195.319983595801,40603.9148148148,2011-03-01,21:57:20
39.985964,116.349681,0,188.942555774278,40603.9148726852,2011-03-01,21:57:25
39.985947,116.349772,0,188.089593175853,40603.9149305556,2011-03-01,21:57:30
39.985955,116.34987,0,186.001686351706,40603.9149884259,2011-03-01,21:57:35
39.985971,116.349975,0,182.372014435696,40603.9150462963,2011-03-01,21:57:40
39.985979,116.35008,0,178.673812335958,40603.9151041667,2011-03-01,21:57:45
39.986005,116.350175,0,170.079402887139,40603.915162037,2011-03-01,21:57:50
39.985996,116.350294,0,162.437532808399,40603.9152199074,2011-03-01,21:57:55
39.985984,116.350388,0,148.590344488189,40603.9152777778,2011-03-01,21:58:00
39.985992,116.35049,0,140.856295931759,40603.9153356481,2011-03-01,21:58:05
39.985996,116.350603,0,136.368205380577,40603.9153935185,2011-03-01,21:58:10
39.986001,116.350696,0,132.507027559055,40603.9154513889,2011-03-01,21:58:15
39.985997,116.350813,0,129.449950787402,40603.9155092593,2011-03-01,21:58:20
39.986,116.350912,0,129.232155511811,40603.9155671296,2011-03-01,21:58:25
39.986007,116.35102,0,130.702142388451,40603.915625,2011-03-01,21:58:30
39.986009,116.351119,0,127.655413385827,40603.9156828704,2011-03-01,21:58:35
39.986018,116.351217,0,123.31718503937,40603.9157407407,2011-03-01,21:58:40
39.986024,116.35131,0,124.336942257218,40603.9157986111,2011-03-01,21:58:45
39.986027,116.351417,0,124.78998687664,40603.9158564815,2011-03-01,21:58:50
39.986019,116.351516,0,122.507312992126,40603.9159143518,2011-03-01,21:58:55
39.986015,116.351603,0,123.009169947507,40603.9159722222,2011-03-01,21:59:00
39.986026,116.351691,0,125.583526902887,40603.9160300926,2011-03-01,21:59:05
39.986028,116.351768,0,129.391978346457,40603.916087963,2011-03-01,21:59:10
39.986051,116.35182,0,122.596748687664,40603.9161458333,2011-03-01,21:59:15
39.986128,116.351906,0,129.358336614173,40603.9162037037,2011-03-01,21:59:20
39.986228,116.351977,0,149.033251312336,40603.9162615741,2011-03-01,21:59:25
39.986315,116.351942,0,159.977303149606,40603.9163194444,2011-03-01,21:59:30
39.986359,116.351912,0,165.802450787402,40603.9163773148,2011-03-01,21:59:35
39.986423,116.351909,0,165.067270341207,40603.9164351852,2011-03-01,21:59:40
39.986509,116.351931,0,162.581482939633,40603.9164930556,2011-03-01,21:59:45
39.986599,116.351971,0,170.168887795276,40603.9165509259,2011-03-01,21:59:50
39.986661,116.351982,0,179.78250328084,40603.9166087963,2011-03-01,21:59:55
39.986721,116.351958,0,180.986660104987,40603.9166666667,2011-03-01,22:00:00
39.986744,116.351939,0,191.310583989501,40603.916724537,2011-03-01,22:00:05
39.986752,116.351926,0,201.248986220472,40603.9167824074,2011-03-01,22:00:10
39.986786,116.351887,0,210.19094488189,40603.9168402778,2011-03-01,22:00:15
39.986845,116.351793,0,220.397713254593,40603.9168981481,2011-03-01,22:00:20
39.986918,116.351784,0,224.078720472441,40603.9169560185,2011-03-01,22:00:25
39.986994,116.351955,0,228.71655839895,40603.9170138889,2011-03-01,22:00:30
39.986978,116.352047,0,228.360820209974,40603.9170717593,2011-03-01,22:00:35
39.986933,116.352135,0,223.405216535433,40603.9171296296,2011-03-01,22:00:40
39.987064,116.35225,0,214.450967847769,40603.9171875,2011-03-01,22:00:45
39.987147,116.352326,0,206.52625656168,40603.9172453704,2011-03-01,22:00:50
39.987239,116.352344,0,207.086072834646,40603.9173032407,2011-03-01,22:00:55
39.987266,116.35236,0,210.767857611549,40603.9173611111,2011-03-01,22:01:00
39.987304,116.352343,0,213.328257874016,40603.9174189815,2011-03-01,22:01:05
39.987384,116.352321,0,215.178786089239,40603.9174768519,2011-03-01,22:01:10
39.987428,116.352312,0,217.555039370079,40603.9175347222,2011-03-01,22:01:15
39.987472,116.352325,0,219.737877296588,40603.9175925926,2011-03-01,22:01:20
39.987609,116.352257,0,212.839908136483,40603.917650463,2011-03-01,22:01:25
