# Supplementary material for: Research on differential privacy protection method based on user tendency
Source: PLoS One. 2023 Oct 26;18(10):e0288823. doi: 10.1371/journal.pone.0288823 (PMC10602288; doi:10.1371/journal.pone.0288823)
Supplement: S5 Data — (ZIP) [file pone.0288823.s005.zip › Data 5-5/147/Trajectory/20110302085629.plt]

Geolife trajectory
WGS 84
Altitude is in Feet
Reserved 3
0,2,255,My Track,0,0,2,8421376
0
39.987681,116.352717,0,186.742460629921,40604.3725578704,2011-03-02,08:56:29
39.987885,116.352724,0,239.451827427821,40604.3726157407,2011-03-02,08:56:34
39.987905,116.352744,0,262.272152230971,40604.3726736111,2011-03-02,08:56:39
39.987905,116.352744,0,262.272152230971,40604.3727083333,2011-03-02,08:56:42
39.987904,116.352747,0,258.046299212598,40604.3727314815,2011-03-02,08:56:44
39.987875,116.352749,0,257.433992782152,40604.3727893519,2011-03-02,08:56:49
39.987899,116.352732,0,251.462440944882,40604.3728472222,2011-03-02,08:56:54
39.988124,116.35281,0,301.315203412073,40604.3729050926,2011-03-02,08:56:59
39.988215,116.352826,0,307.449255249344,40604.372962963,2011-03-02,08:57:04
39.988124,116.352825,0,301.020413385827,40604.3730208333,2011-03-02,08:57:09
39.988016,116.352821,0,298.435682414698,40604.3730787037,2011-03-02,08:57:14
39.988004,116.352816,0,300.595866141732,40604.3731365741,2011-03-02,08:57:19
39.988004,116.352816,0,300.595866141732,40604.3731712963,2011-03-02,08:57:22
39.988001,116.352808,0,297.381984908136,40604.3731944444,2011-03-02,08:57:24
39.988033,116.352802,0,295.012316272966,40604.3732523148,2011-03-02,08:57:29
39.988016,116.352779,0,290.370449475066,40604.3733101852,2011-03-02,08:57:34
39.987997,116.352776,0,289.033005249344,40604.3733680556,2011-03-02,08:57:39
39.988008,116.352787,0,288.126036745407,40604.3734259259,2011-03-02,08:57:44
39.988024,116.352783,0,283.673979658793,40604.3734837963,2011-03-02,08:57:49
39.988009,116.352775,0,282.25593503937,40604.3735416667,2011-03-02,08:57:54
39.988,116.352772,0,281.549265091864,40604.373599537,2011-03-02,08:57:59
39.987999,116.352771,0,280.988874671916,40604.3736574074,2011-03-02,08:58:04
39.987999,116.352771,0,280.988874671916,40604.3736921296,2011-03-02,08:58:07
39.988003,116.352771,0,280.385505249344,40604.3737152778,2011-03-02,08:58:09
39.988036,116.352779,0,279.940255905512,40604.3737731481,2011-03-02,08:58:14
39.988065,116.352798,0,287.819560367454,40604.3738310185,2011-03-02,08:58:19
39.988103,116.352816,0,298.147979002625,40604.3738888889,2011-03-02,08:58:24
39.988156,116.352818,0,304.99813648294,40604.3739467593,2011-03-02,08:58:29
39.988224,116.352809,0,319.729150262467,40604.3740046296,2011-03-02,08:58:34
39.988257,116.352776,0,335.11249343832,40604.3740625,2011-03-02,08:58:39
39.988261,116.352755,0,350.114793307087,40604.3741203704,2011-03-02,08:58:44
39.988169,116.352682,0,364.717949475066,40604.3741782407,2011-03-02,08:58:49
39.988215,116.352732,0,374.373513779528,40604.3742361111,2011-03-02,08:58:54
39.988221,116.352786,0,384.801630577428,40604.3742939815,2011-03-02,08:58:59
39.988165,116.352775,0,394.029566929134,40604.3743518519,2011-03-02,08:59:04
39.988148,116.352754,0,403.043690944882,40604.3744097222,2011-03-02,08:59:09
39.988179,116.352692,0,412.185072178478,40604.3744675926,2011-03-02,08:59:14
39.988364,116.35262,0,420.687066929134,40604.374525463,2011-03-02,08:59:19
39.988442,116.352749,0,428.243671259843,40604.3745833333,2011-03-02,08:59:24
39.988433,116.352802,0,433.182654199475,40604.3746412037,2011-03-02,08:59:29
39.98843,116.352727,0,435.634422572178,40604.3746990741,2011-03-02,08:59:34
39.988417,116.352633,0,437.881089238845,40604.3747569444,2011-03-02,08:59:39
39.988399,116.352546,0,439.941227034121,40604.3748148148,2011-03-02,08:59:44
39.988417,116.352504,0,441.208585958005,40604.3748726852,2011-03-02,08:59:49
39.988461,116.352416,0,442.014127296588,40604.3749305556,2011-03-02,08:59:54
39.988518,116.352305,0,442.977263779528,40604.3749884259,2011-03-02,08:59:59
39.988605,116.352159,0,443.386066272966,40604.3750462963,2011-03-02,09:00:04
39.988505,116.352213,0,443.302014435696,40604.3751041667,2011-03-02,09:00:09
39.988331,116.35236,0,445.061381233596,40604.375162037,2011-03-02,09:00:14
39.986653,116.352717,0,451.657703412073,40604.3755671296,2011-03-02,09:00:49
39.986622,116.352797,0,443.545062335958,40604.375625,2011-03-02,09:00:54
39.986626,116.352819,0,435.289498031496,40604.3756828704,2011-03-02,09:00:59
39.986692,116.35265,0,423.26093503937,40604.3757407407,2011-03-02,09:01:04
39.986773,116.352437,0,411.909032152231,40604.3757986111,2011-03-02,09:01:09
39.986777,116.352374,0,401.236692913386,40604.3758564815,2011-03-02,09:01:14
39.986746,116.352297,0,389.427650918635,40604.3759143518,2011-03-02,09:01:19
39.986712,116.35221,0,379.994311023622,40604.3759722222,2011-03-02,09:01:24
39.986642,116.35218,0,370.749875328084,40604.3760300926,2011-03-02,09:01:29
39.986642,116.35218,0,370.749875328084,40604.3760648148,2011-03-02,09:01:32
39.986639,116.35218,0,368.009603018373,40604.376087963,2011-03-02,09:01:34
39.986632,116.352253,0,366.039501312336,40604.3761458333,2011-03-02,09:01:39
39.986604,116.352284,0,360.223038057743,40604.3762037037,2011-03-02,09:01:44
39.986572,116.352273,0,357.405971128609,40604.3762615741,2011-03-02,09:01:49
39.986529,116.352283,0,360.522132545932,40604.3763194444,2011-03-02,09:01:54
39.986527,116.352273,0,359.894960629921,40604.3763773148,2011-03-02,09:01:59
39.986527,116.352199,0,354.622043963255,40604.3764351852,2011-03-02,09:02:04
39.986501,116.352065,0,348.916167979003,40604.3764930556,2011-03-02,09:02:09
39.986461,116.351933,0,350.268681102362,40604.3765509259,2011-03-02,09:02:14
39.986429,116.351923,0,340.015055774278,40604.3766087963,2011-03-02,09:02:19
39.98638,116.351921,0,321.389320866142,40604.3766666667,2011-03-02,09:02:24
39.986312,116.351945,0,310.001446850394,40604.376724537,2011-03-02,09:02:29
39.986252,116.351921,0,300.850479002625,40604.3767824074,2011-03-02,09:02:34
39.986169,116.351869,0,300.400150918635,40604.3768402778,2011-03-02,09:02:39
39.986137,116.351816,0,298.300866141732,40604.3768981481,2011-03-02,09:02:44
39.986092,116.351711,0,296.866948818898,40604.3769560185,2011-03-02,09:02:49
39.986068,116.351645,0,295.681013779528,40604.3770138889,2011-03-02,09:02:54
39.986029,116.351585,0,294.547742782152,40604.3770717593,2011-03-02,09:02:59
39.98598,116.351508,0,294.322591863517,40604.3771296296,2011-03-02,09:03:04
39.985934,116.351451,0,292.170416666667,40604.3771875,2011-03-02,09:03:09
39.985899,116.351407,0,291.99217191601,40604.3772453704,2011-03-02,09:03:14
39.985861,116.351353,0,293.896043307087,40604.3773032407,2011-03-02,09:03:19
39.985837,116.351264,0,294.960252624672,40604.3773611111,2011-03-02,09:03:24
39.985869,116.351039,0,286.964481627297,40604.3774189815,2011-03-02,09:03:29
39.985846,116.350928,0,285.869708005249,40604.3774768518,2011-03-02,09:03:34
39.98585,116.350885,0,282.656049868766,40604.3775347222,2011-03-02,09:03:39
39.985783,116.350801,0,274.079340551181,40604.3775925926,2011-03-02,09:03:44
39.985618,116.350738,0,266.946282808399,40604.377650463,2011-03-02,09:03:49
39.985615,116.350695,0,264.305229658793,40604.3777083333,2011-03-02,09:03:54
39.985617,116.350668,0,261.746354986877,40604.3777662037,2011-03-02,09:03:59
39.98569,116.350661,0,255.825915354331,40604.3778240741,2011-03-02,09:04:04
39.985738,116.350669,0,252.899809711286,40604.3778819444,2011-03-02,09:04:09
39.985811,116.350663,0,247.929189632546,40604.3779398148,2011-03-02,09:04:14
39.985861,116.350687,0,246.350144356955,40604.3779976852,2011-03-02,09:04:19
39.985836,116.350702,0,244.045984251968,40604.3780555556,2011-03-02,09:04:24
39.985851,116.350697,0,243.978700787402,40604.3781134259,2011-03-02,09:04:29
39.985859,116.350694,0,243.919251968504,40604.3781712963,2011-03-02,09:04:34
39.985862,116.350689,0,243.73312335958,40604.3782291667,2011-03-02,09:04:39
39.985862,116.350689,0,243.73312335958,40604.3782638889,2011-03-02,09:04:42
39.985866,116.350692,0,243.651499343832,40604.378287037,2011-03-02,09:04:44
39.985905,116.350659,0,247.959753937008,40604.3783449074,2011-03-02,09:04:49
39.985892,116.350658,0,244.152112860892,40604.3784027778,2011-03-02,09:04:54
39.985914,116.350647,0,245.145288713911,40604.3784606481,2011-03-02,09:04:59
39.985926,116.350636,0,243.427345800525,40604.3785185185,2011-03-02,09:05:04
39.985927,116.350635,0,243.748717191601,40604.3785763889,2011-03-02,09:05:09
39.985927,116.350635,0,243.748717191601,40604.3786111111,2011-03-02,09:05:12
39.985924,116.350632,0,243.916374671916,40604.3786342593,2011-03-02,09:05:14
39.985829,116.350608,0,244.227982283465,40604.3786921296,2011-03-02,09:05:19
39.985794,116.350588,0,244.004708005249,40604.37875,2011-03-02,09:05:24
39.98591,116.350595,0,237.91625984252,40604.3788078704,2011-03-02,09:05:29
39.985916,116.350594,0,237.6718832021,40604.3788657407,2011-03-02,09:05:34
39.985916,116.350598,0,237.489458661417,40604.3789236111,2011-03-02,09:05:39
39.985923,116.350597,0,237.297647637795,40604.3789814815,2011-03-02,09:05:44
39.985917,116.350594,0,236.740160761155,40604.3790393519,2011-03-02,09:05:49
39.985919,116.350588,0,236.092263779528,40604.3790972222,2011-03-02,09:05:54
39.985918,116.350587,0,235.490974409449,40604.3791550926,2011-03-02,09:05:59
39.985918,116.350587,0,235.490974409449,40604.3791898148,2011-03-02,09:06:02
39.985912,116.350584,0,234.916440288714,40604.379212963,2011-03-02,09:06:04
39.985885,116.350559,0,221.042106299213,40604.3792708333,2011-03-02,09:06:09
39.985894,116.350556,0,220.145052493438,40604.3793287037,2011-03-02,09:06:14
39.985887,116.350567,0,221.203054461942,40604.3793865741,2011-03-02,09:06:19
39.98587,116.350565,0,222.721699475066,40604.3794444444,2011-03-02,09:06:24
39.985865,116.35057,0,222.954963910761,40604.3795023148,2011-03-02,09:06:29
39.985858,116.350573,0,223.179639107612,40604.3795601852,2011-03-02,09:06:34
39.985855,116.350574,0,223.046450131234,40604.3796180556,2011-03-02,09:06:39
39.985855,116.350574,0,223.046450131234,40604.3796527778,2011-03-02,09:06:42
39.98586,116.350572,0,222.713815616798,40604.3796759259,2011-03-02,09:06:44
39.985859,116.350532,0,222.427837926509,40604.3797337963,2011-03-02,09:06:49
39.985872,116.350507,0,221.01374671916,40604.3797916667,2011-03-02,09:06:54
39.985882,116.350524,0,220.291856955381,40604.379849537,2011-03-02,09:06:59
39.985882,116.350524,0,220.291856955381,40604.3798842593,2011-03-02,09:07:02
39.985883,116.350522,0,219.465367454068,40604.3799074074,2011-03-02,09:07:04
39.985885,116.350416,0,218.490590551181,40604.3799652778,2011-03-02,09:07:09
39.985864,116.350169,0,214.363458005249,40604.3800231481,2011-03-02,09:07:14
39.985835,116.349765,0,205.980236220472,40604.3800810185,2011-03-02,09:07:19
39.98583,116.349536,0,191.499442257218,40604.3801388889,2011-03-02,09:07:24
39.985849,116.349544,0,188.407460629921,40604.3801967593,2011-03-02,09:07:29
39.98584,116.349544,0,187.299819553806,40604.3802546296,2011-03-02,09:07:34
39.985846,116.349541,0,186.693385826772,40604.3803125,2011-03-02,09:07:39
39.985845,116.349541,0,186.198100393701,40604.3803703704,2011-03-02,09:07:44
39.985845,116.349541,0,186.198100393701,40604.3804050926,2011-03-02,09:07:47
39.985852,116.349537,0,186.040669291339,40604.3804282407,2011-03-02,09:07:49
39.985864,116.349533,0,186.12844160105,40604.3804861111,2011-03-02,09:07:54
39.98587,116.34953,0,186.335472440945,40604.3805439815,2011-03-02,09:07:59
39.98587,116.34953,0,186.335472440945,40604.3805787037,2011-03-02,09:08:02
39.985875,116.349529,0,186.465744750656,40604.3806018519,2011-03-02,09:08:04
39.985885,116.349529,0,186.474291338583,40604.3806597222,2011-03-02,09:08:09
39.9859,116.349532,0,186.350127952756,40604.3807175926,2011-03-02,09:08:14
39.985915,116.349529,0,186.018005249344,40604.380775463,2011-03-02,09:08:19
39.985926,116.349525,0,185.437303149606,40604.3808333333,2011-03-02,09:08:24
39.985934,116.34952,0,184.848028215223,40604.3808912037,2011-03-02,09:08:29
39.985942,116.349518,0,184.677253937008,40604.3809490741,2011-03-02,09:08:34
39.985943,116.349518,0,184.738490813648,40604.3810069444,2011-03-02,09:08:39
39.985943,116.349518,0,184.738490813648,40604.3810416667,2011-03-02,09:08:42
39.985945,116.349522,0,184.777263779528,40604.3810648148,2011-03-02,09:08:44
39.985948,116.349532,0,184.741522309711,40604.3811226852,2011-03-02,09:08:49
39.985953,116.349533,0,184.6668667979,40604.3811805556,2011-03-02,09:08:54
39.985953,116.349533,0,184.6668667979,40604.3812152778,2011-03-02,09:08:57
39.985961,116.34953,0,184.373303805774,40604.3812384259,2011-03-02,09:08:59
39.985979,116.349529,0,183.679862204724,40604.3812962963,2011-03-02,09:09:04
39.985994,116.34952,0,182.901105643045,40604.3813541667,2011-03-02,09:09:09
39.986009,116.34951,0,182.036840551181,40604.381412037,2011-03-02,09:09:14
39.986034,116.349503,0,181.062867454068,40604.3814699074,2011-03-02,09:09:19
39.986034,116.349503,0,181.062867454068,40604.3815046296,2011-03-02,09:09:22
39.986033,116.349502,0,180.234583333333,40604.3815277778,2011-03-02,09:09:24
39.986021,116.349506,0,179.699087926509,40604.3815856481,2011-03-02,09:09:29
39.986011,116.349505,0,178.914409448819,40604.3816435185,2011-03-02,09:09:34
39.986018,116.349485,0,175.401069553806,40604.3817013889,2011-03-02,09:09:39
39.986035,116.34949,0,172.689442257218,40604.3817592593,2011-03-02,09:09:44
39.986019,116.349496,0,167.706318897638,40604.3818171296,2011-03-02,09:09:49
39.985968,116.349504,0,167.015154199475,40604.381875,2011-03-02,09:09:54
39.985957,116.349493,0,169.689822834646,40604.3819328704,2011-03-02,09:09:59
39.985931,116.349372,0,168.815036089239,40604.3819907407,2011-03-02,09:10:04
39.985876,116.349054,0,168.244445538058,40604.3820486111,2011-03-02,09:10:09
39.985904,116.348667,0,173.988579396325,40604.3821064815,2011-03-02,09:10:14
39.985849,116.348333,0,174.486230314961,40604.3821643519,2011-03-02,09:10:19
39.985807,116.348074,0,177.331709317585,40604.3822222222,2011-03-02,09:10:24
39.985823,116.347854,0,177.68875984252,40604.3822800926,2011-03-02,09:10:29
39.985797,116.34783,0,173.85999671916,40604.382337963,2011-03-02,09:10:34
39.985796,116.347832,0,173.605721784777,40604.3823958333,2011-03-02,09:10:39
39.985795,116.347836,0,173.418251312336,40604.3824537037,2011-03-02,09:10:44
39.985796,116.347842,0,173.232713254593,40604.3825115741,2011-03-02,09:10:49
39.985797,116.347842,0,173.25030839895,40604.3825694444,2011-03-02,09:10:54
39.985797,116.34784,0,173.287355643045,40604.3826273148,2011-03-02,09:10:59
39.985798,116.347837,0,173.34874343832,40604.3826851852,2011-03-02,09:11:04
39.985797,116.347836,0,173.239445538058,40604.3827430556,2011-03-02,09:11:09
39.985797,116.347835,0,173.130662729659,40604.3828009259,2011-03-02,09:11:14
39.985797,116.347834,0,173.02312992126,40604.3828587963,2011-03-02,09:11:19
39.985797,116.347832,0,172.990800524934,40604.3829166667,2011-03-02,09:11:24
39.985796,116.347837,0,172.88594816273,40604.382974537,2011-03-02,09:11:29
39.985796,116.347845,0,172.759317585302,40604.3830324074,2011-03-02,09:11:34
39.985797,116.347851,0,172.750141076115,40604.3830902778,2011-03-02,09:11:39
39.985795,116.347848,0,172.790127952756,40604.3831481481,2011-03-02,09:11:44
39.985797,116.347843,0,172.823832020997,40604.3832060185,2011-03-02,09:11:49
39.985797,116.347843,0,172.800994094488,40604.3832638889,2011-03-02,09:11:54
39.985796,116.347841,0,172.671184383202,40604.3833217593,2011-03-02,09:11:59
39.985795,116.347843,0,172.732985564304,40604.3833796296,2011-03-02,09:12:04
39.985796,116.34785,0,173.039235564304,40604.3834375,2011-03-02,09:12:09
39.985796,116.347857,0,173.464783464567,40604.3834953704,2011-03-02,09:12:14
39.985796,116.347862,0,173.933261154856,40604.3835532407,2011-03-02,09:12:19
39.985796,116.347865,0,174.236010498688,40604.3836111111,2011-03-02,09:12:24
39.985796,116.347866,0,174.606778215223,40604.3836689815,2011-03-02,09:12:29
39.985795,116.347859,0,174.960475721785,40604.3837268518,2011-03-02,09:12:34
39.985794,116.347862,0,175.34687664042,40604.3837847222,2011-03-02,09:12:39
39.985795,116.347862,0,175.580541338583,40604.3838425926,2011-03-02,09:12:44
39.985795,116.347854,0,175.650137795276,40604.383900463,2011-03-02,09:12:49
39.985794,116.347846,0,175.793077427822,40604.3839583333,2011-03-02,09:12:54
39.985794,116.347844,0,175.890170603675,40604.3840162037,2011-03-02,09:12:59
39.985794,116.347839,0,175.879858923885,40604.3840740741,2011-03-02,09:13:04
39.985794,116.347839,0,175.879858923885,40604.3841087963,2011-03-02,09:13:07
39.985794,116.347838,0,175.900797244094,40604.3841319444,2011-03-02,09:13:09
39.98581,116.347679,0,175.059812992126,40604.3841898148,2011-03-02,09:13:14
39.985784,116.347457,0,171.200134514436,40604.3842476852,2011-03-02,09:13:19
39.985662,116.347337,0,163.115039370079,40604.3843055556,2011-03-02,09:13:24
39.985342,116.34725,0,150.841427165354,40604.3843634259,2011-03-02,09:13:29
39.984927,116.347204,0,134.417053805774,40604.3844212963,2011-03-02,09:13:34
39.984479,116.347209,0,127.658517060367,40604.3844791667,2011-03-02,09:13:39
39.983961,116.347209,0,110.302345800525,40604.384537037,2011-03-02,09:13:44
39.983412,116.347216,0,105.996771653543,40604.3845949074,2011-03-02,09:13:49
39.982825,116.347266,0,104.548454724409,40604.3846527778,2011-03-02,09:13:54
39.982281,116.34731,0,103.274898293963,40604.3847106481,2011-03-02,09:13:59
39.981839,116.347354,0,103.897142388451,40604.3847685185,2011-03-02,09:14:04
39.981503,116.347375,0,109.359524278215,40604.3848263889,2011-03-02,09:14:09
39.981433,116.347399,0,127.351351706037,40604.3848842593,2011-03-02,09:14:14
39.981448,116.347406,0,127.802234251969,40604.3849421296,2011-03-02,09:14:19
39.981448,116.347406,0,127.802234251969,40604.3849768518,2011-03-02,09:14:22
39.98144,116.347404,0,130.369307742782,40604.385,2011-03-02,09:14:24
39.981285,116.347401,0,130.935692257218,40604.3850578704,2011-03-02,09:14:29
39.981005,116.347427,0,128.92032152231,40604.3851157407,2011-03-02,09:14:34
39.980645,116.347458,0,119.87155511811,40604.3851736111,2011-03-02,09:14:39
39.980294,116.347448,0,116.202286745407,40604.3852314815,2011-03-02,09:14:44
39.979892,116.347409,0,116.115442913386,40604.3852893518,2011-03-02,09:14:49
39.97928,116.347488,0,95.432437664042,40604.3853472222,2011-03-02,09:14:54
39.978869,116.347501,0,90.8326738845144,40604.3854050926,2011-03-02,09:14:59
39.978524,116.347467,0,91.6930872703412,40604.385462963,2011-03-02,09:15:04
39.97815,116.34739,0,113.829665354331,40604.3855208333,2011-03-02,09:15:09
39.977641,116.34742,0,133.161607611549,40604.3855787037,2011-03-02,09:15:14
39.976926,116.347473,0,115.446345144357,40604.3856365741,2011-03-02,09:15:19
39.976423,116.347551,0,123.299101049869,40604.3856944444,2011-03-02,09:15:24
39.975983,116.347537,0,125.596279527559,40604.3857523148,2011-03-02,09:15:29
39.975684,116.347413,0,126.907732939633,40604.3858101852,2011-03-02,09:15:34
39.975473,116.347336,0,139.122936351706,40604.3858680556,2011-03-02,09:15:39
39.975352,116.347223,0,147.24375984252,40604.3859259259,2011-03-02,09:15:44
39.975297,116.346993,0,150.451423884514,40604.3859837963,2011-03-02,09:15:49
39.97526,116.346546,0,153.878018372703,40604.3860416667,2011-03-02,09:15:54
39.975222,116.346027,0,164.757913385827,40604.386099537,2011-03-02,09:15:59
39.975199,116.345431,0,177.475836614173,40604.3861574074,2011-03-02,09:16:04
39.975191,116.344843,0,189.704543963255,40604.3862152778,2011-03-02,09:16:09
39.975159,116.344323,0,201.188047900262,40604.3862731481,2011-03-02,09:16:14
39.975094,116.343997,0,217.258074146982,40604.3863310185,2011-03-02,09:16:19
39.975029,116.343861,0,248.0106167979,40604.3863888889,2011-03-02,09:16:24
39.975027,116.343845,0,254.206945538058,40604.3864467593,2011-03-02,09:16:29
39.975056,116.343777,0,260.793356299213,40604.3865046296,2011-03-02,09:16:34
39.975111,116.343629,0,271.640761154856,40604.3865625,2011-03-02,09:16:39
39.975171,116.343418,0,272.146433727034,40604.3866203704,2011-03-02,09:16:44
39.975188,116.343176,0,271.700436351706,40604.3866782407,2011-03-02,09:16:49
39.975097,116.342887,0,266.638202099738,40604.3867361111,2011-03-02,09:16:54
39.974984,116.342514,0,272.162053805774,40604.3867939815,2011-03-02,09:16:59
39.974868,116.342136,0,256.028389107612,40604.3868518519,2011-03-02,09:17:04
39.974802,116.341703,0,228.75125,40604.3869097222,2011-03-02,09:17:09
39.974794,116.341313,0,205.54656496063,40604.3869675926,2011-03-02,09:17:14
39.974837,116.341047,0,195.874868766404,40604.387025463,2011-03-02,09:17:19
39.974908,116.340945,0,225.468333333333,40604.3870833333,2011-03-02,09:17:24
39.974908,116.340945,0,225.468333333333,40604.3871180556,2011-03-02,09:17:27
39.97491,116.340953,0,223.208251312336,40604.3871412037,2011-03-02,09:17:29
39.974912,116.340963,0,222.67967519685,40604.3871990741,2011-03-02,09:17:34
39.974913,116.340974,0,222.6668832021,40604.3872569444,2011-03-02,09:17:39
39.974913,116.340974,0,222.6668832021,40604.3872916667,2011-03-02,09:17:42
39.974914,116.340974,0,223.116112204724,40604.3873148148,2011-03-02,09:17:44
39.974918,116.340957,0,223.896646981627,40604.3873726852,2011-03-02,09:17:49
39.97492,116.340943,0,224.742214566929,40604.3874305556,2011-03-02,09:17:54
39.974924,116.340942,0,225.023061023622,40604.3874884259,2011-03-02,09:17:59
39.974926,116.340941,0,225.016676509186,40604.3875462963,2011-03-02,09:18:04
39.974926,116.340941,0,225.016676509186,40604.3875810185,2011-03-02,09:18:07
39.974927,116.340945,0,224.902936351706,40604.3876041667,2011-03-02,09:18:09
39.974936,116.34093,0,225.939238845144,40604.387662037,2011-03-02,09:18:14
39.974935,116.340932,0,225.905045931759,40604.3877199074,2011-03-02,09:18:19
39.974935,116.340932,0,225.905045931759,40604.3877546296,2011-03-02,09:18:22
39.974936,116.34094,0,225.540347769029,40604.3877777778,2011-03-02,09:18:24
39.974932,116.340912,0,225.660269028871,40604.3878356481,2011-03-02,09:18:29
39.974948,116.340739,0,232.850547900262,40604.3878935185,2011-03-02,09:18:34
39.975039,116.340497,0,241.48843503937,40604.3879513889,2011-03-02,09:18:39
39.975063,116.340264,0,245.974934383202,40604.3880092593,2011-03-02,09:18:44
39.975069,116.339829,0,248.982112860892,40604.3880671296,2011-03-02,09:18:49
39.975042,116.339545,0,254.268822178478,40604.388125,2011-03-02,09:18:54
39.975002,116.339244,0,256.631230314961,40604.3881828704,2011-03-02,09:18:59
39.974968,116.338937,0,252.521820866142,40604.3882407407,2011-03-02,09:19:04
39.974996,116.338698,0,241.083861548556,40604.3882986111,2011-03-02,09:19:09
39.975001,116.338613,0,234.779422572178,40604.3883564815,2011-03-02,09:19:14
39.975003,116.3386,0,232.985813648294,40604.3884143519,2011-03-02,09:19:19
39.975004,116.338586,0,232.6556332021,40604.3884722222,2011-03-02,09:19:24
39.975005,116.338567,0,232.393083989501,40604.3885300926,2011-03-02,09:19:29
39.975008,116.338556,0,232.208881233596,40604.388587963,2011-03-02,09:19:34
39.975011,116.338545,0,232.238818897638,40604.3886458333,2011-03-02,09:19:39
39.975013,116.338534,0,232.359566929134,40604.3887037037,2011-03-02,09:19:44
39.975014,116.338518,0,232.501519028871,40604.3887615741,2011-03-02,09:19:49
39.975054,116.338323,0,237.174547244094,40604.3888194444,2011-03-02,09:19:54
39.975102,116.337986,0,235.957247375328,40604.3888773148,2011-03-02,09:19:59
39.97512,116.337581,0,233.132644356955,40604.3889351852,2011-03-02,09:20:04
39.975201,116.337128,0,225.974881889764,40604.3889930556,2011-03-02,09:20:09
39.975193,116.336667,0,232.765793963255,40604.3890509259,2011-03-02,09:20:14
39.975177,116.33607,0,229.948149606299,40604.3891087963,2011-03-02,09:20:19
39.975183,116.335328,0,214.677470472441,40604.3891666667,2011-03-02,09:20:24
39.975146,116.334527,0,205.853405511811,40604.389224537,2011-03-02,09:20:29
39.975208,116.333588,0,185.376138451444,40604.3892824074,2011-03-02,09:20:34
39.975214,116.332681,0,179.720800524934,40604.3893402778,2011-03-02,09:20:39
39.975214,116.331896,0,185.156781496063,40604.3893981481,2011-03-02,09:20:44
39.975184,116.33119,0,188.915961286089,40604.3894560185,2011-03-02,09:20:49
39.975171,116.330515,0,187.538152887139,40604.3895138889,2011-03-02,09:20:54
39.975159,116.329873,0,188.52749671916,40604.3895717593,2011-03-02,09:20:59
39.975151,116.329454,0,199.900524934383,40604.3896296296,2011-03-02,09:21:04
39.975125,116.32925,0,234.703854986877,40604.3896875,2011-03-02,09:21:09
39.97507,116.329149,0,251.148930446194,40604.3897453704,2011-03-02,09:21:14
39.97504,116.328925,0,258.941400918635,40604.3898032407,2011-03-02,09:21:19
39.975144,116.32869,0,242.128097112861,40604.3898611111,2011-03-02,09:21:24
39.975116,116.328638,0,250.848710629921,40604.3899189815,2011-03-02,09:21:29
39.975116,116.328627,0,248.67876312336,40604.3899768519,2011-03-02,09:21:34
39.975116,116.328627,0,248.67876312336,40604.3900115741,2011-03-02,09:21:37
39.975114,116.328633,0,248.827247375328,40604.3900347222,2011-03-02,09:21:39
39.975179,116.328674,0,253.541627296588,40604.3900925926,2011-03-02,09:21:44
39.975184,116.328671,0,254.330597112861,40604.390150463,2011-03-02,09:21:49
39.975184,116.328671,0,254.330597112861,40604.3901851852,2011-03-02,09:21:52
39.975187,116.328668,0,254.954015748032,40604.3902083333,2011-03-02,09:21:54
39.975189,116.328657,0,255.437411417323,40604.3902662037,2011-03-02,09:21:59
39.97519,116.328648,0,255.707516404199,40604.3903240741,2011-03-02,09:22:04
39.97519,116.328646,0,255.777427821522,40604.3903819444,2011-03-02,09:22:09
39.97519,116.328646,0,255.777427821522,40604.3904166667,2011-03-02,09:22:12
39.975189,116.328653,0,255.753300524934,40604.3904398148,2011-03-02,09:22:14
39.975188,116.328665,0,255.675754593176,40604.3904976852,2011-03-02,09:22:19
39.975187,116.328678,0,255.601410761155,40604.3905555556,2011-03-02,09:22:24
39.975187,116.328687,0,255.572401574803,40604.3906134259,2011-03-02,09:22:29
39.975186,116.328681,0,255.577083333333,40604.3906712963,2011-03-02,09:22:34
39.975186,116.328675,0,255.801358267717,40604.3907291667,2011-03-02,09:22:39
39.975186,116.328674,0,256.275367454068,40604.390787037,2011-03-02,09:22:44
39.975188,116.328676,0,256.696811023622,40604.3908449074,2011-03-02,09:22:49
39.975189,116.328673,0,257.18313648294,40604.3909027778,2011-03-02,09:22:54
39.975189,116.32867,0,257.230692257218,40604.3909606481,2011-03-02,09:22:59
39.975189,116.32867,0,257.252519685039,40604.3910185185,2011-03-02,09:23:04
39.975189,116.32867,0,257.252519685039,40604.3910532407,2011-03-02,09:23:07
39.975189,116.328667,0,257.263382545932,40604.3910763889,2011-03-02,09:23:09
39.97519,116.328658,0,257.400479002625,40604.3911342593,2011-03-02,09:23:14
39.975191,116.32865,0,257.731660104987,40604.3911921296,2011-03-02,09:23:19
39.975191,116.328644,0,258.101515748031,40604.39125,2011-03-02,09:23:24
39.975189,116.328641,0,258.161391076115,40604.3913078704,2011-03-02,09:23:29
39.975189,116.328642,0,258.074806430446,40604.3913657407,2011-03-02,09:23:34
39.975189,116.328645,0,257.789255249344,40604.3914236111,2011-03-02,09:23:39
39.975189,116.328645,0,257.789255249344,40604.3914583333,2011-03-02,09:23:42
39.975189,116.328639,0,257.219206036745,40604.3914814815,2011-03-02,09:23:44
39.975191,116.328628,0,256.930524934383,40604.3915393518,2011-03-02,09:23:49
39.975193,116.328628,0,257.099156824147,40604.3915972222,2011-03-02,09:23:54
39.975193,116.328628,0,257.099156824147,40604.3916319444,2011-03-02,09:23:57
39.975194,116.328626,0,256.986643700787,40604.3916550926,2011-03-02,09:23:59
39.975194,116.328617,0,257.034803149606,40604.391712963,2011-03-02,09:24:04
39.975162,116.328482,0,256.674209317585,40604.3917708333,2011-03-02,09:24:09
39.97512,116.328178,0,262.192877296588,40604.3918287037,2011-03-02,09:24:14
39.975057,116.327771,0,272.384353674541,40604.3918865741,2011-03-02,09:24:19
39.974862,116.327488,0,298.109806430446,40604.3919444444,2011-03-02,09:24:24
39.974849,116.327043,0,309.128848425197,40604.3920023148,2011-03-02,09:24:29
39.974921,116.326573,0,318.365396981627,40604.3920601852,2011-03-02,09:24:34
39.97499,116.326164,0,313.460659448819,40604.3921180556,2011-03-02,09:24:39
39.975055,116.325956,0,311.552982283465,40604.3921759259,2011-03-02,09:24:44
39.975095,116.325926,0,271.834127296588,40604.3922337963,2011-03-02,09:24:49
39.975146,116.326057,0,241.874734251969,40604.3922916667,2011-03-02,09:24:54
39.975166,116.32611,0,221.285357611549,40604.392349537,2011-03-02,09:24:59
39.975196,116.326163,0,218.09936023622,40604.3924074074,2011-03-02,09:25:04
39.975236,116.326193,0,209.562959317585,40604.3924652778,2011-03-02,09:25:09
39.975264,116.326276,0,196.221732283465,40604.3925231481,2011-03-02,09:25:14
39.975272,116.32635,0,191.409655511811,40604.3925810185,2011-03-02,09:25:19
39.975301,116.326445,0,179.998303805774,40604.3926388889,2011-03-02,09:25:24
39.975349,116.326516,0,175.781725721785,40604.3926967593,2011-03-02,09:25:29
39.975453,116.326566,0,172.909265091864,40604.3927546296,2011-03-02,09:25:34
39.975487,116.326609,0,174.30906167979,40604.3928125,2011-03-02,09:25:39
39.975517,116.326701,0,173.38655183727,40604.3928703704,2011-03-02,09:25:44
39.975489,116.326844,0,159.090711942257,40604.3929282407,2011-03-02,09:25:49
39.975484,116.326967,0,159.043051181102,40604.3929861111,2011-03-02,09:25:54
39.975482,116.327074,0,157.760446194226,40604.3930439815,2011-03-02,09:25:59
39.975463,116.327131,0,156.496453412073,40604.3931018518,2011-03-02,09:26:04
39.975436,116.327117,0,157.797769028871,40604.3931597222,2011-03-02,09:26:09
39.9754,116.327105,0,161.308228346457,40604.3932175926,2011-03-02,09:26:14
39.975387,116.327165,0,164.495754593176,40604.393275463,2011-03-02,09:26:19
39.975444,116.327207,0,168.951604330709,40604.3933333333,2011-03-02,09:26:24
39.975444,116.327207,0,168.951604330709,40604.3933680556,2011-03-02,09:26:27
39.975447,116.32721,0,170.11782480315,40604.3933912037,2011-03-02,09:26:29
39.975547,116.327258,0,173.45031824147,40604.3934490741,2011-03-02,09:26:34
39.975605,116.327393,0,178.153822178478,40604.3935069444,2011-03-02,09:26:39
39.975636,116.327542,0,180.311003937008,40604.3935648148,2011-03-02,09:26:44
39.975652,116.327623,0,182.651220472441,40604.3936226852,2011-03-02,09:26:49
39.975646,116.327728,0,187.723992782152,40604.3936805556,2011-03-02,09:26:54
39.975629,116.327816,0,185.314790026247,40604.3937384259,2011-03-02,09:26:59
39.975622,116.327894,0,190.68345144357,40604.3937962963,2011-03-02,09:27:04
39.975597,116.327973,0,192.850882545932,40604.3938541667,2011-03-02,09:27:09
39.975554,116.328088,0,188.826663385827,40604.393912037,2011-03-02,09:27:14
39.975555,116.328185,0,188.689481627297,40604.3939699074,2011-03-02,09:27:19
39.975418,116.328349,0,188.085987532808,40604.3940277778,2011-03-02,09:27:24
39.975363,116.328472,0,187.149235564304,40604.3940856481,2011-03-02,09:27:29
39.975346,116.328568,0,186.635416666667,40604.3941435185,2011-03-02,09:27:34
39.975398,116.328615,0,182.163622047244,40604.3942013889,2011-03-02,09:27:39
39.975421,116.328645,0,180.100807086614,40604.3942592593,2011-03-02,09:27:44
39.975424,116.328713,0,171.206053149606,40604.3943171296,2011-03-02,09:27:49
39.975435,116.328807,0,164.574212598425,40604.394375,2011-03-02,09:27:54
39.975448,116.328889,0,160.249163385827,40604.3944328704,2011-03-02,09:27:59
39.97546,116.328959,0,157.037132545932,40604.3944907407,2011-03-02,09:28:04
39.975464,116.328992,0,158.290875984252,40604.3945486111,2011-03-02,09:28:09
39.975564,116.329033,0,168.448897637795,40604.3946064815,2011-03-02,09:28:14
39.975563,116.329143,0,160.958622047244,40604.3946643519,2011-03-02,09:28:19
39.975543,116.329208,0,162.076961942257,40604.3947222222,2011-03-02,09:28:24
39.975494,116.329256,0,159.817880577428,40604.3947800926,2011-03-02,09:28:29
39.97549,116.329324,0,158.173080708661,40604.394837963,2011-03-02,09:28:34
39.975491,116.329418,0,158.25437992126,40604.3948958333,2011-03-02,09:28:39
39.975486,116.329464,0,157.051850393701,40604.3949537037,2011-03-02,09:28:44
39.975467,116.329525,0,155.624179790026,40604.3950115741,2011-03-02,09:28:49
39.975472,116.329597,0,154.239612860892,40604.3950694444,2011-03-02,09:28:54
39.975489,116.329688,0,151.131384514436,40604.3951273148,2011-03-02,09:28:59
39.975478,116.329783,0,148.715098425197,40604.3951851852,2011-03-02,09:29:04
39.975489,116.329859,0,148.090964566929,40604.3952430556,2011-03-02,09:29:09
39.975559,116.329933,0,147.856138451444,40604.3953009259,2011-03-02,09:29:14
39.975565,116.330092,0,134.744793307087,40604.3953587963,2011-03-02,09:29:19
39.975607,116.330151,0,132.71219160105,40604.3954166667,2011-03-02,09:29:24
39.975599,116.330202,0,132.379668635171,40604.395474537,2011-03-02,09:29:29
39.975584,116.330253,0,132.297604986877,40604.3955324074,2011-03-02,09:29:34
