# Supplementary material for: Research on differential privacy protection method based on user tendency
Source: PLoS One. 2023 Oct 26;18(10):e0288823. doi: 10.1371/journal.pone.0288823 (PMC10602288; doi:10.1371/journal.pone.0288823)
Supplement: S5 Data — (ZIP) [file pone.0288823.s005.zip › Data 5-5/147/Trajectory/20110303210905.plt]

Geolife trajectory
WGS 84
Altitude is in Feet
Reserved 3
0,2,255,My Track,0,0,2,8421376
0
39.977444,116.331056,0,492.124130577428,40605.8813078704,2011-03-03,21:09:05
39.977465,116.331001,0,492.090390419947,40605.8813657407,2011-03-03,21:09:10
39.977477,116.331008,0,492.134494750656,40605.8814236111,2011-03-03,21:09:15
39.977511,116.331028,0,492.114872047244,40605.8814814815,2011-03-03,21:09:20
39.97738,116.331068,0,487.628195538058,40605.882349537,2011-03-03,21:10:35
39.977354,116.330945,0,480.344425853018,40605.8824074074,2011-03-03,21:10:40
39.977288,116.330858,0,476.02625984252,40605.8824652778,2011-03-03,21:10:45
39.977241,116.330775,0,473.76342191601,40605.8825231481,2011-03-03,21:10:50
39.977236,116.330631,0,471.842559055118,40605.8825810185,2011-03-03,21:10:55
39.977237,116.330561,0,482.782979002625,40605.8826388889,2011-03-03,21:11:00
39.977029,116.330437,0,487.508349737533,40605.8826967593,2011-03-03,21:11:05
39.977019,116.330465,0,487.77532808399,40605.8827546296,2011-03-03,21:11:10
39.976997,116.330455,0,486.546364829396,40605.8828125,2011-03-03,21:11:15
39.977161,116.330509,0,482.010728346457,40605.8828703704,2011-03-03,21:11:20
39.977133,116.330522,0,480.703520341207,40605.8829282407,2011-03-03,21:11:25
39.977088,116.330562,0,479.585193569554,40605.8829861111,2011-03-03,21:11:30
39.977061,116.330377,0,478.733143044619,40605.8830439815,2011-03-03,21:11:35
39.977028,116.33026,0,477.352591863517,40605.8831018518,2011-03-03,21:11:40
39.977017,116.330176,0,475.768543307087,40605.8831597222,2011-03-03,21:11:45
39.976909,116.330051,0,474.079911417323,40605.8832175926,2011-03-03,21:11:50
39.976916,116.329093,0,950.325892388451,40605.883275463,2011-03-03,21:11:55
39.976973,116.329191,0,820.783979658793,40605.8833333333,2011-03-03,21:12:00
39.976955,116.329264,0,741.085593832021,40605.8833912037,2011-03-03,21:12:05
39.976992,116.329287,0,683.420836614173,40605.8834490741,2011-03-03,21:12:10
39.977061,116.329276,0,606.349435695538,40605.8835069444,2011-03-03,21:12:15
39.977056,116.329193,0,546.159419291339,40605.8835648148,2011-03-03,21:12:20
39.977044,116.329123,0,508.056699475066,40605.8836226852,2011-03-03,21:12:25
39.977067,116.329042,0,463.695725065617,40605.8836805556,2011-03-03,21:12:30
39.977076,116.328985,0,427.820101706037,40605.8837384259,2011-03-03,21:12:35
39.977099,116.328927,0,403.333172572178,40605.8837962963,2011-03-03,21:12:40
39.977109,116.328817,0,376.22874671916,40605.8838541667,2011-03-03,21:12:45
39.977076,116.328682,0,355.764799868766,40605.883912037,2011-03-03,21:12:50
39.977039,116.328583,0,301.835518372703,40605.8839699074,2011-03-03,21:12:55
39.977019,116.32852,0,272.46124671916,40605.8840277778,2011-03-03,21:13:00
39.976999,116.328484,0,259.208152887139,40605.8840856481,2011-03-03,21:13:05
39.976967,116.32843,0,248.465124671916,40605.8841435185,2011-03-03,21:13:10
39.976965,116.328345,0,238.206394356955,40605.8842013889,2011-03-03,21:13:15
39.976914,116.328213,0,225.061683070866,40605.8842592593,2011-03-03,21:13:20
39.976929,116.328142,0,214.078631889764,40605.8843171296,2011-03-03,21:13:25
39.976922,116.328086,0,205.657014435696,40605.884375,2011-03-03,21:13:30
39.976883,116.327984,0,199.428956692913,40605.8844328704,2011-03-03,21:13:35
39.976869,116.327803,0,193.903615485564,40605.8844907407,2011-03-03,21:13:40
39.97702,116.327663,0,185.794242125984,40605.8845486111,2011-03-03,21:13:45
39.977178,116.327711,0,179.141725721785,40605.8846064815,2011-03-03,21:13:50
39.977378,116.327726,0,174.245446194226,40605.8846643518,2011-03-03,21:13:55
39.977537,116.327729,0,171.413221784777,40605.8847222222,2011-03-03,21:14:00
39.9776,116.327688,0,158.430059055118,40605.8847800926,2011-03-03,21:14:05
39.977617,116.327701,0,154.749639107612,40605.884837963,2011-03-03,21:14:10
39.97764,116.327703,0,151.645078740157,40605.8848958333,2011-03-03,21:14:15
39.977925,116.327502,0,148.273251312336,40605.8849537037,2011-03-03,21:14:20
39.978524,116.327472,0,148.222352362205,40605.8850115741,2011-03-03,21:14:25
39.979097,116.32746,0,143.923510498688,40605.8850694444,2011-03-03,21:14:30
39.979577,116.327439,0,131.743697506562,40605.8851273148,2011-03-03,21:14:35
39.9799,116.327422,0,125.881594488189,40605.8851851852,2011-03-03,21:14:40
39.980299,116.327404,0,129.071847112861,40605.8852430556,2011-03-03,21:14:45
39.980819,116.327363,0,131.44468175853,40605.8853009259,2011-03-03,21:14:50
39.981338,116.327325,0,133.474904855643,40605.8853587963,2011-03-03,21:14:55
39.981729,116.327309,0,135.864333989501,40605.8854166667,2011-03-03,21:15:00
39.981861,116.327293,0,137.090433070866,40605.885474537,2011-03-03,21:15:05
39.981865,116.327339,0,134.070200131234,40605.8855324074,2011-03-03,21:15:10
39.981865,116.327358,0,135.358536745407,40605.8855902778,2011-03-03,21:15:15
39.981878,116.327372,0,136.520167322835,40605.8856481481,2011-03-03,21:15:20
39.982096,116.327325,0,137.771469816273,40605.8857060185,2011-03-03,21:15:25
39.982532,116.327248,0,135.671473097113,40605.8857638889,2011-03-03,21:15:30
39.983141,116.327266,0,126.279183070866,40605.8858217593,2011-03-03,21:15:35
39.983664,116.327251,0,125.912155511811,40605.8858796296,2011-03-03,21:15:40
39.984052,116.327244,0,124.192962598425,40605.8859375,2011-03-03,21:15:45
39.984367,116.327241,0,113.88654855643,40605.8859953704,2011-03-03,21:15:50
39.984796,116.327202,0,117.221755249344,40605.8860532407,2011-03-03,21:15:55
39.985142,116.327169,0,123.583464566929,40605.8861111111,2011-03-03,21:16:00
39.985429,116.327165,0,115.374642388451,40605.8861689815,2011-03-03,21:16:05
39.985699,116.327166,0,125.629343832021,40605.8862268519,2011-03-03,21:16:10
39.9857,116.327183,0,139.821318897638,40605.8862847222,2011-03-03,21:16:15
39.9857,116.327184,0,140.50875328084,40605.8863425926,2011-03-03,21:16:20
39.9857,116.327184,0,140.50875328084,40605.8863773148,2011-03-03,21:16:23
39.985699,116.327189,0,141.154212598425,40605.886400463,2011-03-03,21:16:25
39.985816,116.327195,0,139.855688976378,40605.8864583333,2011-03-03,21:16:30
39.986194,116.327122,0,135.844573490814,40605.8865162037,2011-03-03,21:16:35
39.986688,116.327054,0,137.810380577428,40605.8865740741,2011-03-03,21:16:40
39.987296,116.32704,0,132.255505249344,40605.8866319444,2011-03-03,21:16:45
39.987929,116.327024,0,122.094491469816,40605.8866898148,2011-03-03,21:16:50
39.98849,116.327012,0,118.430344488189,40605.8867476852,2011-03-03,21:16:55
39.988925,116.326978,0,127.776276246719,40605.8868055556,2011-03-03,21:17:00
39.989134,116.326942,0,129.881354986877,40605.8868634259,2011-03-03,21:17:05
39.989146,116.326906,0,129.134799868766,40605.8869212963,2011-03-03,21:17:10
39.989222,116.326911,0,127.000672572178,40605.8869791667,2011-03-03,21:17:15
39.989589,116.326897,0,124.067634514436,40605.887037037,2011-03-03,21:17:20
39.990031,116.326885,0,125.237388451444,40605.8870949074,2011-03-03,21:17:25
39.9903,116.326894,0,125.690531496063,40605.8871527778,2011-03-03,21:17:30
39.990449,116.326938,0,127.327660761155,40605.8872106481,2011-03-03,21:17:35
39.990666,116.326992,0,127.275748031496,40605.8872685185,2011-03-03,21:17:40
39.990962,116.326966,0,123.021909448819,40605.8873263889,2011-03-03,21:17:45
39.991139,116.326973,0,116.900019685039,40605.8873842593,2011-03-03,21:17:50
39.991201,116.326976,0,103.545977690289,40605.8874421296,2011-03-03,21:17:55
39.991253,116.326972,0,95.5489927821522,40605.8875,2011-03-03,21:18:00
39.991271,116.326979,0,85.9705544619422,40605.8875578704,2011-03-03,21:18:05
39.991304,116.326997,0,78.1257447506562,40605.8876157407,2011-03-03,21:18:10
39.991336,116.327011,0,78.5260367454068,40605.8876736111,2011-03-03,21:18:15
39.991384,116.32709,0,73.4877788713911,40605.8877314815,2011-03-03,21:18:20
39.991457,116.327325,0,65.5995209973753,40605.8877893519,2011-03-03,21:18:25
39.991504,116.327753,0,54.1866174540682,40605.8878472222,2011-03-03,21:18:30
39.991542,116.328079,0,46.9126476377953,40605.8879050926,2011-03-03,21:18:35
39.99155,116.3282,0,37.0230872703412,40605.887962963,2011-03-03,21:18:40
39.991557,116.328188,0,24.5304101049869,40605.8880208333,2011-03-03,21:18:45
39.991574,116.328182,0,17.1576279527559,40605.8880787037,2011-03-03,21:18:50
39.991592,116.328167,0,10.2363254593176,40605.8881365741,2011-03-03,21:18:55
39.991592,116.328196,0,4.7476312335958,40605.8881944444,2011-03-03,21:19:00
39.991558,116.328321,0,1.30780183727034,40605.8882523148,2011-03-03,21:19:05
39.991556,116.328485,0,-1.58319881889764,40605.8883101852,2011-03-03,21:19:10
39.991571,116.328574,0,-3.02382874015748,40605.8883680556,2011-03-03,21:19:15
39.99157,116.328641,0,-2.92209317585302,40605.8884259259,2011-03-03,21:19:20
39.991555,116.328639,0,-0.474235564304462,40605.8884837963,2011-03-03,21:19:25
39.991557,116.328622,0,2.70438320209974,40605.8885416667,2011-03-03,21:19:30
39.991541,116.328573,0,10.5347965879265,40605.888599537,2011-03-03,21:19:35
39.991528,116.328714,0,14.1683562992126,40605.8886574074,2011-03-03,21:19:40
39.991535,116.328884,0,14.1740419947507,40605.8887152778,2011-03-03,21:19:45
39.991521,116.328871,0,15.7482152230971,40605.8887731481,2011-03-03,21:19:50
39.991548,116.328819,0,18.3632283464567,40605.8888310185,2011-03-03,21:19:55
39.991578,116.3288,0,19.6500098425197,40605.8888888889,2011-03-03,21:20:00
39.991665,116.328811,0,20.4743274278215,40605.8889467593,2011-03-03,21:20:05
39.991684,116.329044,0,31.1279265091864,40605.8890046296,2011-03-03,21:20:10
39.991739,116.329328,0,41.9490649606299,40605.8890625,2011-03-03,21:20:15
39.991744,116.329583,0,53.8120669291338,40605.8891203704,2011-03-03,21:20:20
39.991737,116.329785,0,58.0339468503937,40605.8891782407,2011-03-03,21:20:25
39.991676,116.329828,0,64.1391961942257,40605.8892361111,2011-03-03,21:20:30
39.991672,116.329888,0,69.7640419947507,40605.8892939815,2011-03-03,21:20:35
39.991647,116.329888,0,73.5994455380577,40605.8893518519,2011-03-03,21:20:40
39.99164,116.3299,0,72.3215649606299,40605.8894097222,2011-03-03,21:20:45
39.991652,116.329896,0,71.6129265091864,40605.8894675926,2011-03-03,21:20:50
39.991671,116.329889,0,71.2487139107612,40605.889525463,2011-03-03,21:20:55
39.991653,116.329883,0,71.0316076115486,40605.8895833333,2011-03-03,21:21:00
39.991613,116.329876,0,70.6037893700787,40605.8896412037,2011-03-03,21:21:05
39.991545,116.329844,0,72.2068011811024,40605.8896990741,2011-03-03,21:21:10
39.991561,116.329879,0,72.8368832020997,40605.8897569444,2011-03-03,21:21:15
39.99162,116.329904,0,76.563251312336,40605.8898148148,2011-03-03,21:21:20
39.991648,116.329899,0,80.9496292650919,40605.8898726852,2011-03-03,21:21:25
39.991668,116.32987,0,85.3466797900262,40605.8899305556,2011-03-03,21:21:30
39.991696,116.329845,0,89.6067880577428,40605.8899884259,2011-03-03,21:21:35
39.991736,116.32982,0,97.0702165354331,40605.8900462963,2011-03-03,21:21:40
39.991756,116.329825,0,103.387637795276,40605.8901041667,2011-03-03,21:21:45
39.991763,116.329845,0,105.456893044619,40605.890162037,2011-03-03,21:21:50
39.99175,116.329882,0,110.489301181102,40605.8902199074,2011-03-03,21:21:55
39.991724,116.329897,0,107.263641732283,40605.8902777778,2011-03-03,21:22:00
39.991724,116.329897,0,107.263641732283,40605.8903125,2011-03-03,21:22:03
39.991729,116.329896,0,108.476522309711,40605.8903356481,2011-03-03,21:22:05
39.991743,116.329898,0,110.54249343832,40605.8903935185,2011-03-03,21:22:10
39.991735,116.329903,0,112.908907480315,40605.8904513889,2011-03-03,21:22:15
39.991735,116.329903,0,112.908907480315,40605.8904861111,2011-03-03,21:22:18
39.991739,116.329902,0,115.310049212598,40605.8905092593,2011-03-03,21:22:20
39.991702,116.329905,0,118.328530183727,40605.8905671296,2011-03-03,21:22:25
39.991667,116.330078,0,121.21218175853,40605.890625,2011-03-03,21:22:30
39.991633,116.330305,0,121.205485564304,40605.8906828704,2011-03-03,21:22:35
39.991633,116.330438,0,120.987014435696,40605.8907407407,2011-03-03,21:22:40
39.991622,116.330579,0,119.129091207349,40605.8907986111,2011-03-03,21:22:45
39.991559,116.33074,0,113.880203412074,40605.8908564815,2011-03-03,21:22:50
39.99154,116.330863,0,120.60530839895,40605.8909143518,2011-03-03,21:22:55
39.991542,116.33102,0,121.928874671916,40605.8909722222,2011-03-03,21:23:00
39.991567,116.331348,0,127.486368110236,40605.8910300926,2011-03-03,21:23:05
39.99163,116.331668,0,125.762221128609,40605.891087963,2011-03-03,21:23:10
39.991618,116.332165,0,125.241630577428,40605.8911458333,2011-03-03,21:23:15
39.991613,116.332498,0,131.726440288714,40605.8912037037,2011-03-03,21:23:20
39.99163,116.33274,0,137.271541994751,40605.8912615741,2011-03-03,21:23:25
39.991629,116.332867,0,148.484937664042,40605.8913194444,2011-03-03,21:23:30
39.991622,116.333236,0,142.664222440945,40605.8913773148,2011-03-03,21:23:35
39.991655,116.333682,0,143.537007874016,40605.8914351852,2011-03-03,21:23:40
39.991658,116.333796,0,143.740895669291,40605.8914930556,2011-03-03,21:23:45
39.991661,116.333807,0,145.461578083989,40605.8915509259,2011-03-03,21:23:50
39.991659,116.333797,0,145.79092191601,40605.8916087963,2011-03-03,21:23:55
39.991659,116.33378,0,146.183166010499,40605.8916666667,2011-03-03,21:24:00
39.99166,116.333778,0,146.344038713911,40605.891724537,2011-03-03,21:24:05
39.99166,116.333773,0,146.408658136483,40605.8917824074,2011-03-03,21:24:10
39.99166,116.333773,0,146.408658136483,40605.8918171296,2011-03-03,21:24:13
39.991661,116.33377,0,146.517040682415,40605.8918402778,2011-03-03,21:24:15
39.991658,116.333812,0,146.475439632546,40605.8918981481,2011-03-03,21:24:20
39.991662,116.333894,0,146.295367454068,40605.8919560185,2011-03-03,21:24:25
39.99161,116.334174,0,146.280022965879,40605.8920138889,2011-03-03,21:24:30
39.991707,116.334803,0,137.646742125984,40605.8920717593,2011-03-03,21:24:35
39.991716,116.335482,0,133.051696194226,40605.8921296296,2011-03-03,21:24:40
39.991711,116.336087,0,132.264776902887,40605.8921875,2011-03-03,21:24:45
39.991794,116.336704,0,128.591581364829,40605.8922453704,2011-03-03,21:24:50
39.99179,116.336902,0,130.164517716535,40605.8923032407,2011-03-03,21:24:55
39.991664,116.33689,0,143.309478346457,40605.8923611111,2011-03-03,21:25:00
39.991628,116.337256,0,150.115482283465,40605.8924189815,2011-03-03,21:25:05
39.991732,116.337886,0,170.102896981627,40605.8924768518,2011-03-03,21:25:10
39.99177,116.338362,0,181.109885170604,40605.8925347222,2011-03-03,21:25:15
39.991816,116.338633,0,187.212001312336,40605.8925925926,2011-03-03,21:25:20
39.991844,116.338707,0,189.363625328084,40605.892650463,2011-03-03,21:25:25
39.991844,116.338707,0,189.363625328084,40605.8926851852,2011-03-03,21:25:28
39.991844,116.338703,0,190.188717191601,40605.8927083333,2011-03-03,21:25:30
39.991842,116.338753,0,190.883169291339,40605.8927662037,2011-03-03,21:25:35
39.991871,116.339353,0,184.071896325459,40605.8928240741,2011-03-03,21:25:40
39.991869,116.339996,0,178.183395669291,40605.8928819444,2011-03-03,21:25:45
39.991865,116.340575,0,173.934799868766,40605.8929398148,2011-03-03,21:25:50
39.991904,116.340913,0,171.584606299213,40605.8929976852,2011-03-03,21:25:55
39.991926,116.341,0,168.751955380577,40605.8930555556,2011-03-03,21:26:00
39.991912,116.341036,0,165.736332020997,40605.8931134259,2011-03-03,21:26:05
39.991895,116.341126,0,159.76061023622,40605.8931712963,2011-03-03,21:26:10
39.991883,116.341116,0,158.305567585302,40605.8932291667,2011-03-03,21:26:15
39.991883,116.341126,0,157.553779527559,40605.893287037,2011-03-03,21:26:20
39.991857,116.341229,0,156.180075459318,40605.8933449074,2011-03-03,21:26:25
39.991895,116.34151,0,153.323034776903,40605.8934027778,2011-03-03,21:26:30
39.9919,116.341887,0,158.547516404199,40605.8934606481,2011-03-03,21:26:35
39.991902,116.342349,0,165.462470472441,40605.8935185185,2011-03-03,21:26:40
39.991962,116.342864,0,169.055567585302,40605.8935763889,2011-03-03,21:26:45
39.991885,116.343328,0,179.745869422572,40605.8936342593,2011-03-03,21:26:50
39.991919,116.343604,0,182.072034120735,40605.8936921296,2011-03-03,21:26:55
39.991972,116.343688,0,189.837096456693,40605.89375,2011-03-03,21:27:00
39.991972,116.343688,0,189.837096456693,40605.8937847222,2011-03-03,21:27:03
39.991973,116.343692,0,191.418228346457,40605.8938078704,2011-03-03,21:27:05
39.99197,116.343783,0,188.952604986877,40605.8938657407,2011-03-03,21:27:10
39.992028,116.343941,0,188.368963254593,40605.8939236111,2011-03-03,21:27:15
39.99205,116.344233,0,189.153477690289,40605.8939814815,2011-03-03,21:27:20
39.992073,116.344747,0,180.464553805774,40605.8940393519,2011-03-03,21:27:25
39.992001,116.345117,0,175.981309055118,40605.8940972222,2011-03-03,21:27:30
39.992012,116.345358,0,168.249425853018,40605.8941550926,2011-03-03,21:27:35
39.992021,116.345563,0,158.80782480315,40605.894212963,2011-03-03,21:27:40
39.992065,116.345662,0,154.542158792651,40605.8942708333,2011-03-03,21:27:45
39.992084,116.345668,0,150.394740813648,40605.8943287037,2011-03-03,21:27:50
39.992084,116.345668,0,150.394740813648,40605.8943634259,2011-03-03,21:27:53
39.992085,116.345666,0,148.510984251968,40605.8943865741,2011-03-03,21:27:55
39.992085,116.34568,0,147.785964566929,40605.8944444444,2011-03-03,21:28:00
39.992085,116.345697,0,147.040708661417,40605.8945023148,2011-03-03,21:28:05
39.992086,116.345711,0,146.428730314961,40605.8945601852,2011-03-03,21:28:10
39.992086,116.345711,0,146.14937335958,40605.8946180556,2011-03-03,21:28:15
39.992087,116.345708,0,146.085583989501,40605.8946759259,2011-03-03,21:28:20
39.992087,116.345708,0,146.102880577428,40605.8947337963,2011-03-03,21:28:25
39.992087,116.345708,0,146.102880577428,40605.8947685185,2011-03-03,21:28:28
39.992087,116.345707,0,146.057998687664,40605.8947916667,2011-03-03,21:28:30
39.992081,116.345775,0,146.015547900262,40605.894849537,2011-03-03,21:28:35
39.992071,116.346089,0,144.947106299213,40605.8949074074,2011-03-03,21:28:40
39.99208,116.346538,0,143.449652230971,40605.8949652778,2011-03-03,21:28:45
39.992044,116.347025,0,140.251837270341,40605.8950231481,2011-03-03,21:28:50
39.992053,116.347615,0,143.162047244094,40605.8950810185,2011-03-03,21:28:55
39.992084,116.348247,0,149.701824146982,40605.8951388889,2011-03-03,21:29:00
39.992084,116.348849,0,159.035065616798,40605.8951967593,2011-03-03,21:29:05
39.992103,116.349421,0,157.620111548556,40605.8952546296,2011-03-03,21:29:10
39.992099,116.34993,0,168.328510498688,40605.8953125,2011-03-03,21:29:15
39.992113,116.350478,0,168.922529527559,40605.8953703704,2011-03-03,21:29:20
39.992144,116.350993,0,165.120022965879,40605.8954282407,2011-03-03,21:29:25
39.992159,116.351217,0,169.055856299213,40605.8954861111,2011-03-03,21:29:30
39.992156,116.351233,0,166.2531167979,40605.8955439815,2011-03-03,21:29:35
39.992156,116.351233,0,167.968090551181,40605.8956018519,2011-03-03,21:29:40
39.992157,116.351239,0,168.495754593176,40605.8956597222,2011-03-03,21:29:45
39.992157,116.351243,0,168.695374015748,40605.8957175926,2011-03-03,21:29:50
39.992157,116.351235,0,168.834570209974,40605.895775463,2011-03-03,21:29:55
39.992157,116.351227,0,168.920488845144,40605.8958333333,2011-03-03,21:30:00
39.992157,116.351227,0,168.920488845144,40605.8958680556,2011-03-03,21:30:03
39.992156,116.351235,0,168.718766404199,40605.8958912037,2011-03-03,21:30:05
39.99212,116.351481,0,166.704248687664,40605.8959490741,2011-03-03,21:30:10
39.992146,116.351975,0,163.695229658793,40605.8960069444,2011-03-03,21:30:15
39.992193,116.352431,0,157.105278871391,40605.8960648148,2011-03-03,21:30:20
39.992209,116.352804,0,152.17312992126,40605.8961226852,2011-03-03,21:30:25
39.99218,116.352829,0,146.882027559055,40605.8961805556,2011-03-03,21:30:30
39.992158,116.352743,0,144.130813648294,40605.8962384259,2011-03-03,21:30:35
39.992144,116.352649,0,144.301036745407,40605.8962962963,2011-03-03,21:30:40
39.992134,116.352577,0,144.249573490814,40605.8963541667,2011-03-03,21:30:45
39.992122,116.352511,0,142.000465879265,40605.896412037,2011-03-03,21:30:50
39.992099,116.352429,0,140.129274934383,40605.8964699074,2011-03-03,21:30:55
39.992092,116.352365,0,139.55061351706,40605.8965277778,2011-03-03,21:31:00
39.99208,116.352312,0,134.661591207349,40605.8965856481,2011-03-03,21:31:05
39.992067,116.352195,0,132.758021653543,40605.8966435185,2011-03-03,21:31:10
39.992046,116.352111,0,126.468641732283,40605.8967013889,2011-03-03,21:31:15
39.992039,116.352029,0,120.569589895013,40605.8967592593,2011-03-03,21:31:20
39.992057,116.351949,0,112.723828740157,40605.8968171296,2011-03-03,21:31:25
39.992056,116.351863,0,112.601614173228,40605.896875,2011-03-03,21:31:30
39.992056,116.351754,0,112.871660104987,40605.8969328704,2011-03-03,21:31:35
39.992057,116.351672,0,110.21345144357,40605.8969907407,2011-03-03,21:31:40
39.992022,116.351628,0,107.658566272966,40605.8970486111,2011-03-03,21:31:45
39.991983,116.351656,0,106.862135826772,40605.8971064815,2011-03-03,21:31:50
39.991918,116.351671,0,105.964229002625,40605.8971643519,2011-03-03,21:31:55
39.991837,116.351693,0,105.407782152231,40605.8972222222,2011-03-03,21:32:00
39.991786,116.351718,0,102.406049868766,40605.8972800926,2011-03-03,21:32:05
39.991717,116.351668,0,96.9230774278215,40605.897337963,2011-03-03,21:32:10
39.991648,116.351619,0,97.3354658792651,40605.8973958333,2011-03-03,21:32:15
39.991578,116.351598,0,103.496646981627,40605.8974537037,2011-03-03,21:32:20
39.9915,116.351586,0,111.018215223097,40605.8975115741,2011-03-03,21:32:25
39.99142,116.351599,0,120.48842847769,40605.8975694444,2011-03-03,21:32:30
39.991346,116.351618,0,132.08843503937,40605.8976273148,2011-03-03,21:32:35
39.991257,116.351617,0,145.019947506562,40605.8976851852,2011-03-03,21:32:40
39.991171,116.351582,0,158.543710629921,40605.8977430556,2011-03-03,21:32:45
39.991101,116.35155,0,167.201522309711,40605.8978009259,2011-03-03,21:32:50
39.99102,116.351546,0,179.033366141732,40605.8978587963,2011-03-03,21:32:55
39.990929,116.351541,0,191.029274934383,40605.8979166667,2011-03-03,21:33:00
39.990855,116.351519,0,201.841929133858,40605.897974537,2011-03-03,21:33:05
39.99079,116.351528,0,213.09937664042,40605.8980324074,2011-03-03,21:33:10
39.990712,116.351545,0,224.224301181102,40605.8980902778,2011-03-03,21:33:15
39.990618,116.351571,0,227.30188976378,40605.8981481481,2011-03-03,21:33:20
39.990544,116.35158,0,236.869445538058,40605.8982060185,2011-03-03,21:33:25
39.990484,116.351607,0,245.400600393701,40605.8982638889,2011-03-03,21:33:30
39.990404,116.35162,0,259.465446194226,40605.8983217593,2011-03-03,21:33:35
39.990311,116.351619,0,256.617312992126,40605.8983796296,2011-03-03,21:33:40
39.990244,116.351566,0,256.096020341207,40605.8984375,2011-03-03,21:33:45
39.990189,116.351536,0,252.721440288714,40605.8984953704,2011-03-03,21:33:50
39.990127,116.351537,0,253.188517060367,40605.8985532407,2011-03-03,21:33:55
39.990077,116.351507,0,249.489662073491,40605.8986111111,2011-03-03,21:34:00
39.989984,116.3515,0,253.937414698163,40605.8986689815,2011-03-03,21:34:05
39.989914,116.351495,0,252.499744094488,40605.8987268518,2011-03-03,21:34:10
39.989854,116.351531,0,249.223034776903,40605.8987847222,2011-03-03,21:34:15
39.989789,116.351552,0,248.105131233596,40605.8988425926,2011-03-03,21:34:20
39.989725,116.351571,0,242.813188976378,40605.898900463,2011-03-03,21:34:25
39.989667,116.351605,0,240.28780511811,40605.8989583333,2011-03-03,21:34:30
39.989587,116.351623,0,236.95219816273,40605.8990162037,2011-03-03,21:34:35
39.98952,116.351591,0,233.296597769029,40605.8990740741,2011-03-03,21:34:40
39.989461,116.35159,0,224.887568897638,40605.8991319444,2011-03-03,21:34:45
39.989385,116.351579,0,213.034973753281,40605.8991898148,2011-03-03,21:34:50
39.989331,116.35159,0,205.701604330709,40605.8992476852,2011-03-03,21:34:55
39.989269,116.351606,0,197.186033464567,40605.8993055556,2011-03-03,21:35:00
39.989187,116.35158,0,195.26593175853,40605.8993634259,2011-03-03,21:35:05
39.989127,116.351594,0,187.60343175853,40605.8994212963,2011-03-03,21:35:10
39.989056,116.351575,0,185.76186351706,40605.8994791667,2011-03-03,21:35:15
39.988979,116.351567,0,180.178553149606,40605.899537037,2011-03-03,21:35:20
39.988913,116.351591,0,169.039475065617,40605.8995949074,2011-03-03,21:35:25
39.988838,116.351629,0,165.136292650919,40605.8996527778,2011-03-03,21:35:30
39.988763,116.351659,0,160.572834645669,40605.8997106481,2011-03-03,21:35:35
39.988697,116.351652,0,152.126948818898,40605.8997685185,2011-03-03,21:35:40
39.988632,116.351678,0,148.398556430446,40605.8998263889,2011-03-03,21:35:45
39.988564,116.351679,0,143.236952099738,40605.8998842593,2011-03-03,21:35:50
39.988492,116.351709,0,129.988175853018,40605.8999421296,2011-03-03,21:35:55
39.988416,116.351704,0,129.42342847769,40605.9,2011-03-03,21:36:00
39.988341,116.351722,0,129.056200787402,40605.9000578704,2011-03-03,21:36:05
39.98828,116.351729,0,120.295889107612,40605.9001157407,2011-03-03,21:36:10
39.988215,116.351738,0,114.286128608924,40605.9001736111,2011-03-03,21:36:15
39.988166,116.351784,0,108.244612860892,40605.9002314815,2011-03-03,21:36:20
39.988069,116.35175,0,110.455547900262,40605.9002893518,2011-03-03,21:36:25
39.987964,116.351749,0,118.900885826772,40605.9003472222,2011-03-03,21:36:30
39.987905,116.35176,0,117.889714566929,40605.9004050926,2011-03-03,21:36:35
39.987851,116.351809,0,113.008615485564,40605.900462963,2011-03-03,21:36:40
39.987768,116.35179,0,114.287116141732,40605.9005208333,2011-03-03,21:36:45
39.987695,116.351827,0,112.259294619423,40605.9005787037,2011-03-03,21:36:50
39.987675,116.351834,0,111.164622703412,40605.9006365741,2011-03-03,21:36:55
39.987625,116.351821,0,112.430879265092,40605.9006944444,2011-03-03,21:37:00
39.987558,116.351847,0,112.523595800525,40605.9007523148,2011-03-03,21:37:05
39.987502,116.351854,0,110.756407480315,40605.9008101852,2011-03-03,21:37:10
39.987439,116.351841,0,106.141735564304,40605.9008680556,2011-03-03,21:37:15
39.987374,116.351899,0,104.351650262467,40605.9009259259,2011-03-03,21:37:20
39.987306,116.351955,0,100.86343175853,40605.9009837963,2011-03-03,21:37:25
39.987234,116.351991,0,100.245731627297,40605.9010416667,2011-03-03,21:37:30
39.987213,116.352079,0,97.321719160105,40605.901099537,2011-03-03,21:37:35
39.987166,116.35217,0,94.0971489501312,40605.9011574074,2011-03-03,21:37:40
39.987112,116.352195,0,94.4227296587926,40605.9012152778,2011-03-03,21:37:45
39.987097,116.352205,0,94.076217191601,40605.9012731481,2011-03-03,21:37:50
39.9871,116.352204,0,93.3124573490814,40605.9013310185,2011-03-03,21:37:55
39.9871,116.352204,0,93.3124573490814,40605.9013657407,2011-03-03,21:37:58
39.987103,116.352208,0,93.1713582677165,40605.9013888889,2011-03-03,21:38:00
39.987105,116.35222,0,93.0938877952756,40605.9014467593,2011-03-03,21:38:05
39.987113,116.352239,0,92.9598031496063,40605.9015046296,2011-03-03,21:38:10
39.987803,116.352821,0,261.630436351706,40605.9026041667,2011-03-03,21:39:45
39.987952,116.352923,0,286.257985564304,40605.902662037,2011-03-03,21:39:50
39.988052,116.3529,0,294.492952755905,40605.9027199074,2011-03-03,21:39:55
39.988052,116.352887,0,294.464317585302,40605.9027777778,2011-03-03,21:40:00
39.98805,116.352878,0,294.475679133858,40605.9028356481,2011-03-03,21:40:05
39.988049,116.352868,0,294.508622047244,40605.9028935185,2011-03-03,21:40:10
39.988049,116.352868,0,294.508622047244,40605.9029282407,2011-03-03,21:40:13
39.988048,116.35286,0,294.526594488189,40605.9029513889,2011-03-03,21:40:15
39.988048,116.352846,0,294.538658136483,40605.9030092593,2011-03-03,21:40:20
39.988048,116.352836,0,294.547417979003,40605.9030671296,2011-03-03,21:40:25
