# Supplementary material for: Research on differential privacy protection method based on user tendency
Source: PLoS One. 2023 Oct 26;18(10):e0288823. doi: 10.1371/journal.pone.0288823 (PMC10602288; doi:10.1371/journal.pone.0288823)
Supplement: S5 Data — (ZIP) [file pone.0288823.s005.zip › Data 5-5/147/Trajectory/20110304083908.plt]

Geolife trajectory
WGS 84
Altitude is in Feet
Reserved 3
0,2,255,My Track,0,0,2,8421376
0
39.98813,116.352826,0,263.806341863517,40606.3605092593,2011-03-04,08:39:08
39.987861,116.352769,0,220.078996062992,40606.3605671296,2011-03-04,08:39:13
39.987829,116.352753,0,213.006738845144,40606.360625,2011-03-04,08:39:18
39.987621,116.35269,0,196.664940944882,40606.3606828704,2011-03-04,08:39:23
39.987621,116.35269,0,196.664940944882,40606.3607175926,2011-03-04,08:39:26
39.987616,116.352691,0,196.366108923885,40606.3607407407,2011-03-04,08:39:28
39.987597,116.352684,0,191.594297900262,40606.3607986111,2011-03-04,08:39:33
39.987619,116.352683,0,189.888569553806,40606.3608564815,2011-03-04,08:39:38
39.987619,116.352683,0,189.888569553806,40606.3608912037,2011-03-04,08:39:41
39.987626,116.352686,0,189.808835301837,40606.3609143518,2011-03-04,08:39:43
39.987637,116.35269,0,189.823001968504,40606.3609722222,2011-03-04,08:39:48
39.987637,116.35269,0,189.823001968504,40606.3610069444,2011-03-04,08:39:51
39.98764,116.352692,0,189.61999015748,40606.3610300926,2011-03-04,08:39:53
39.98766,116.352707,0,188.716840551181,40606.361087963,2011-03-04,08:39:58
39.9877,116.35273,0,187.608576115486,40606.3611458333,2011-03-04,08:40:03
39.987713,116.352739,0,184.94155511811,40606.3612037037,2011-03-04,08:40:08
39.987709,116.352738,0,184.419435695538,40606.3612615741,2011-03-04,08:40:13
39.987709,116.352738,0,184.419435695538,40606.3612962963,2011-03-04,08:40:16
39.987703,116.352735,0,184.01531496063,40606.3613194444,2011-03-04,08:40:18
39.987692,116.352732,0,183.600892388451,40606.3613773148,2011-03-04,08:40:23
39.98768,116.352727,0,183.246141732283,40606.3614351852,2011-03-04,08:40:28
39.987678,116.352713,0,181.387276902887,40606.3614930556,2011-03-04,08:40:33
39.987704,116.352717,0,180.728690944882,40606.3615509259,2011-03-04,08:40:38
39.987711,116.352735,0,178.647942913386,40606.3616087963,2011-03-04,08:40:43
39.987689,116.352745,0,177.352874015748,40606.3616666667,2011-03-04,08:40:48
39.987689,116.352745,0,177.352874015748,40606.3617013889,2011-03-04,08:40:51
39.987684,116.352746,0,177.168221784777,40606.361724537,2011-03-04,08:40:53
39.987658,116.35277,0,179.663956692913,40606.3617824074,2011-03-04,08:40:58
39.987646,116.352776,0,180.759353674541,40606.3618402778,2011-03-04,08:41:03
39.98758,116.352778,0,182.700206692913,40606.3618981481,2011-03-04,08:41:08
39.987559,116.352782,0,184.932995406824,40606.3619560185,2011-03-04,08:41:13
39.987581,116.352779,0,187.438530183727,40606.3620138889,2011-03-04,08:41:18
39.987576,116.352777,0,187.396640419947,40606.3620717593,2011-03-04,08:41:23
39.987578,116.352776,0,187.592942913386,40606.3621296296,2011-03-04,08:41:28
39.987578,116.352776,0,187.592942913386,40606.3621643518,2011-03-04,08:41:31
39.987583,116.352776,0,187.801013779528,40606.3621875,2011-03-04,08:41:33
39.98765,116.352774,0,187.844442257218,40606.3622453704,2011-03-04,08:41:38
39.987726,116.35278,0,185.946141732283,40606.3623032407,2011-03-04,08:41:43
39.987747,116.352785,0,179.622004593176,40606.3623611111,2011-03-04,08:41:48
39.987791,116.352796,0,174.373854986877,40606.3624189815,2011-03-04,08:41:53
39.987849,116.352805,0,166.135147637795,40606.3624768518,2011-03-04,08:41:58
39.987864,116.352806,0,155.477437664042,40606.3625347222,2011-03-04,08:42:03
39.987603,116.352775,0,126.498877952756,40606.3666782407,2011-03-04,08:48:01
39.987595,116.352774,0,126.980833333333,40606.3667013889,2011-03-04,08:48:03
39.987561,116.352772,0,130.600190288714,40606.3667592593,2011-03-04,08:48:08
39.987533,116.352772,0,136.77907480315,40606.3668171296,2011-03-04,08:48:13
39.987537,116.352779,0,139.587719816273,40606.366875,2011-03-04,08:48:18
39.987537,116.352779,0,140.105269028871,40606.3669328704,2011-03-04,08:48:23
39.987532,116.352777,0,140.714534120735,40606.3669907407,2011-03-04,08:48:28
39.987532,116.352777,0,140.714534120735,40606.367025463,2011-03-04,08:48:31
39.987529,116.352777,0,141.233146325459,40606.3670486111,2011-03-04,08:48:33
39.987544,116.352781,0,141.690334645669,40606.3671064815,2011-03-04,08:48:38
39.987672,116.3528,0,145.452529527559,40606.3671643519,2011-03-04,08:48:43
39.98773,116.352818,0,147.496522309711,40606.3672222222,2011-03-04,08:48:48
39.987749,116.352818,0,155.687408136483,40606.3672800926,2011-03-04,08:48:53
39.987759,116.352819,0,159.649560367454,40606.367337963,2011-03-04,08:48:58
39.987787,116.352829,0,166.030731627297,40606.3673958333,2011-03-04,08:49:03
39.987794,116.352811,0,172.42063648294,40606.3674537037,2011-03-04,08:49:08
39.987786,116.352792,0,171.386463254593,40606.3675115741,2011-03-04,08:49:13
39.987789,116.352788,0,172.361040026247,40606.3675694444,2011-03-04,08:49:18
39.987789,116.352785,0,172.861266404199,40606.3676273148,2011-03-04,08:49:23
39.98779,116.352784,0,173.169908136483,40606.3676851852,2011-03-04,08:49:28
39.987791,116.352783,0,173.213464566929,40606.3677430556,2011-03-04,08:49:33
39.987794,116.352781,0,173.126118766404,40606.3678009259,2011-03-04,08:49:38
39.987797,116.35278,0,173.198694225722,40606.3678587963,2011-03-04,08:49:43
39.987797,116.35278,0,173.198694225722,40606.3678935185,2011-03-04,08:49:46
39.987793,116.352778,0,173.026358267717,40606.3679166667,2011-03-04,08:49:48
39.987777,116.35277,0,173.777719816273,40606.367974537,2011-03-04,08:49:53
39.987797,116.352761,0,175.546184383202,40606.3680324074,2011-03-04,08:49:58
39.987798,116.35276,0,175.525446194226,40606.3680902778,2011-03-04,08:50:03
39.987798,116.35276,0,175.525446194226,40606.368125,2011-03-04,08:50:06
39.987803,116.352758,0,175.248405511811,40606.3681481481,2011-03-04,08:50:08
39.987817,116.352758,0,174.537729658793,40606.3682060185,2011-03-04,08:50:13
39.987817,116.352758,0,174.537729658793,40606.3682407407,2011-03-04,08:50:16
39.987824,116.35276,0,174.526404199475,40606.3682638889,2011-03-04,08:50:18
39.987778,116.352749,0,174.88562335958,40606.3683217593,2011-03-04,08:50:23
39.987757,116.352747,0,177.45561023622,40606.3683796296,2011-03-04,08:50:28
39.987765,116.352749,0,177.995977690289,40606.3684375,2011-03-04,08:50:33
39.98777,116.35275,0,178.930554461942,40606.3684953704,2011-03-04,08:50:38
39.987773,116.352749,0,180.827788713911,40606.3685532407,2011-03-04,08:50:43
39.987773,116.352749,0,180.827788713911,40606.368587963,2011-03-04,08:50:46
39.98778,116.35275,0,182.137926509186,40606.3686111111,2011-03-04,08:50:48
39.987807,116.352788,0,186.692234251969,40606.3686689815,2011-03-04,08:50:53
39.987837,116.352823,0,192.357385170604,40606.3687268518,2011-03-04,08:50:58
39.987853,116.352826,0,198.673789370079,40606.3687847222,2011-03-04,08:51:03
39.987857,116.35282,0,200.921893044619,40606.3688425926,2011-03-04,08:51:08
39.987861,116.352817,0,202.550551181102,40606.368900463,2011-03-04,08:51:13
39.987861,116.352817,0,202.550551181102,40606.3689351852,2011-03-04,08:51:16
39.987861,116.35281,0,204.169632545932,40606.3689583333,2011-03-04,08:51:18
39.987829,116.352775,0,206.105603674541,40606.3690162037,2011-03-04,08:51:23
39.987785,116.352709,0,207.970675853018,40606.3690740741,2011-03-04,08:51:28
39.987754,116.352682,0,209.30875984252,40606.3691319444,2011-03-04,08:51:33
39.987718,116.352694,0,208.826066272966,40606.3691898148,2011-03-04,08:51:38
39.987692,116.352801,0,206.613264435696,40606.3692476852,2011-03-04,08:51:43
39.987662,116.352921,0,203.794668635171,40606.3693055556,2011-03-04,08:51:48
39.987659,116.352962,0,203.470131233596,40606.3693634259,2011-03-04,08:51:53
39.987669,116.352993,0,203.838937007874,40606.3694212963,2011-03-04,08:51:58
39.987643,116.353028,0,204.111197506562,40606.3694791667,2011-03-04,08:52:03
39.987635,116.353046,0,204.675652887139,40606.369537037,2011-03-04,08:52:08
39.987619,116.353042,0,205.227447506562,40606.3695949074,2011-03-04,08:52:13
39.987602,116.353006,0,205.384563648294,40606.3696527778,2011-03-04,08:52:18
39.986559,116.352902,0,559.738090551181,40606.3702314815,2011-03-04,08:53:08
39.986743,116.352636,0,505.165341207349,40606.3702893518,2011-03-04,08:53:13
39.98674,116.352666,0,500.936532152231,40606.3703472222,2011-03-04,08:53:18
39.986795,116.352689,0,497.576594488189,40606.3704050926,2011-03-04,08:53:23
39.986859,116.352729,0,489.867552493438,40606.370462963,2011-03-04,08:53:28
39.986906,116.35278,0,485.180682414698,40606.3705208333,2011-03-04,08:53:33
39.986941,116.352846,0,481.271269685039,40606.3705787037,2011-03-04,08:53:38
39.986961,116.35289,0,480.65561023622,40606.3706365741,2011-03-04,08:53:43
39.987223,116.35274,0,460.440967847769,40606.3706944444,2011-03-04,08:53:48
39.987459,116.352698,0,427.331899606299,40606.3707523148,2011-03-04,08:53:53
39.987678,116.35275,0,402.486332020997,40606.3708101852,2011-03-04,08:53:58
39.987912,116.352927,0,376.11030183727,40606.3708680556,2011-03-04,08:54:03
39.987983,116.35298,0,370.122404855643,40606.3709259259,2011-03-04,08:54:08
39.98804,116.353016,0,364.662631233596,40606.3709837963,2011-03-04,08:54:13
39.98804,116.353016,0,364.662631233596,40606.3710185185,2011-03-04,08:54:16
39.988032,116.353015,0,364.304087926509,40606.3710416667,2011-03-04,08:54:18
39.988091,116.353017,0,362.420144356955,40606.371099537,2011-03-04,08:54:23
39.988147,116.35304,0,354.386627296588,40606.3711574074,2011-03-04,08:54:28
39.988191,116.353053,0,348.498353018373,40606.3712152778,2011-03-04,08:54:33
39.988158,116.353081,0,346.486272965879,40606.3712731482,2011-03-04,08:54:38
39.988228,116.353098,0,342.07188976378,40606.3713310185,2011-03-04,08:54:43
39.988313,116.353119,0,338.022326115486,40606.3713888889,2011-03-04,08:54:48
39.988364,116.353133,0,334.39781496063,40606.3714467593,2011-03-04,08:54:53
39.98838,116.35313,0,329.933192257218,40606.3715046296,2011-03-04,08:54:58
39.98838,116.353129,0,318.21250984252,40606.3715625,2011-03-04,08:55:03
39.988377,116.35313,0,317.357706692913,40606.3716203704,2011-03-04,08:55:08
39.988377,116.35313,0,317.357706692913,40606.3716550926,2011-03-04,08:55:11
39.98837,116.353131,0,316.811958661417,40606.3716782407,2011-03-04,08:55:13
39.988335,116.353107,0,314.670472440945,40606.3717361111,2011-03-04,08:55:18
39.988323,116.353094,0,311.635987532808,40606.3717939815,2011-03-04,08:55:23
39.98828,116.353108,0,311.814806430446,40606.3718518519,2011-03-04,08:55:28
39.988257,116.353096,0,310.534078083989,40606.3719097222,2011-03-04,08:55:33
39.988214,116.353073,0,309.199035433071,40606.3719675926,2011-03-04,08:55:38
39.988208,116.353041,0,307.89500328084,40606.372025463,2011-03-04,08:55:43
39.988216,116.353045,0,307.406026902887,40606.3720833333,2011-03-04,08:55:48
39.988219,116.353041,0,307.242677165354,40606.3721412037,2011-03-04,08:55:53
39.988219,116.353041,0,307.242677165354,40606.3721759259,2011-03-04,08:55:56
39.98822,116.353035,0,304.975209973753,40606.3721990741,2011-03-04,08:55:58
39.988225,116.353021,0,302.16780183727,40606.3722569444,2011-03-04,08:56:03
39.988202,116.353037,0,297.646811023622,40606.3723148148,2011-03-04,08:56:08
39.988216,116.353052,0,295.075593832021,40606.3723726852,2011-03-04,08:56:13
39.988216,116.353052,0,295.075593832021,40606.3724074074,2011-03-04,08:56:16
39.988211,116.35306,0,294.791794619423,40606.3724305556,2011-03-04,08:56:18
39.98819,116.353065,0,291.541341863517,40606.3724884259,2011-03-04,08:56:23
39.98819,116.353065,0,291.541341863517,40606.3725231481,2011-03-04,08:56:26
39.988196,116.353065,0,290.33092847769,40606.3725462963,2011-03-04,08:56:28
39.988181,116.353094,0,285.582755905512,40606.3726041667,2011-03-04,08:56:33
39.988198,116.353119,0,282.15062992126,40606.372662037,2011-03-04,08:56:38
39.988157,116.35312,0,281.658572834646,40606.3727199074,2011-03-04,08:56:43
39.988157,116.35312,0,281.658572834646,40606.3727546296,2011-03-04,08:56:46
39.988149,116.35312,0,281.411469816273,40606.3727777778,2011-03-04,08:56:48
39.988136,116.353123,0,281.190121391076,40606.3728356481,2011-03-04,08:56:53
39.988125,116.353123,0,280.98061351706,40606.3728935185,2011-03-04,08:56:58
39.988125,116.353123,0,280.98061351706,40606.3729282407,2011-03-04,08:57:01
39.988118,116.353128,0,280.83405839895,40606.3729513889,2011-03-04,08:57:03
39.988155,116.353183,0,278.209776902887,40606.3730092593,2011-03-04,08:57:08
39.988137,116.353228,0,274.811017060367,40606.3730671296,2011-03-04,08:57:13
39.988135,116.353235,0,274.678677821522,40606.373125,2011-03-04,08:57:18
39.988135,116.353235,0,274.678677821522,40606.3731597222,2011-03-04,08:57:21
39.988131,116.353232,0,274.558556430446,40606.3731828704,2011-03-04,08:57:23
39.988122,116.353233,0,274.433700787402,40606.3732407407,2011-03-04,08:57:28
39.98795,116.353104,0,203.754419291339,40606.3781597222,2011-03-04,09:04:33
39.987865,116.353108,0,201.355990813648,40606.3782175926,2011-03-04,09:04:38
39.987821,116.35313,0,202.053474409449,40606.378275463,2011-03-04,09:04:43
39.98781,116.353152,0,202.094452099738,40606.3783333333,2011-03-04,09:04:48
39.987815,116.353127,0,201.521345144357,40606.3783912037,2011-03-04,09:04:53
39.987842,116.353106,0,200.865150918635,40606.3784490741,2011-03-04,09:04:58
39.987863,116.353104,0,201.066998031496,40606.3785069444,2011-03-04,09:05:03
39.987904,116.353136,0,201.457404855643,40606.3785648148,2011-03-04,09:05:08
39.987909,116.353169,0,202.143950131234,40606.3786226852,2011-03-04,09:05:13
39.987825,116.354274,0,299.888320209974,40606.3800694444,2011-03-04,09:07:18
39.987655,116.353684,0,261.214550524934,40606.3801273148,2011-03-04,09:07:23
39.987763,116.353406,0,226.898093832021,40606.3801851852,2011-03-04,09:07:28
39.987862,116.353347,0,225.503976377953,40606.3802430556,2011-03-04,09:07:33
39.98794,116.35327,0,225.19094160105,40606.3803009259,2011-03-04,09:07:38
39.988073,116.353188,0,224.833375984252,40606.3803587963,2011-03-04,09:07:43
39.988149,116.353089,0,223.221515748031,40606.3804166667,2011-03-04,09:07:48
39.988136,116.353047,0,218.394747375328,40606.380474537,2011-03-04,09:07:53
39.988095,116.352991,0,210.105715223097,40606.3805324074,2011-03-04,09:07:58
39.987997,116.352971,0,203.25719488189,40606.3805902778,2011-03-04,09:08:03
39.987891,116.35297,0,198.85529855643,40606.3806481481,2011-03-04,09:08:08
39.987832,116.352943,0,195.854278215223,40606.3807060185,2011-03-04,09:08:13
39.987773,116.352912,0,194.649183070866,40606.3807638889,2011-03-04,09:08:18
39.987659,116.352821,0,199.081627296588,40606.3808217593,2011-03-04,09:08:23
39.987673,116.352711,0,210.355347769029,40606.3808796296,2011-03-04,09:08:28
39.987707,116.352574,0,233.292365485564,40606.3809375,2011-03-04,09:08:33
39.987607,116.352504,0,244.440344488189,40606.3809953704,2011-03-04,09:08:38
39.987556,116.352489,0,248.51280839895,40606.3810532407,2011-03-04,09:08:43
39.987483,116.352491,0,249.137427821522,40606.3811111111,2011-03-04,09:08:48
39.98736,116.352512,0,242.347440944882,40606.3811689815,2011-03-04,09:08:53
39.987266,116.35246,0,244.339019028871,40606.3812268519,2011-03-04,09:08:58
39.987219,116.352298,0,244.13063648294,40606.3812847222,2011-03-04,09:09:03
39.987275,116.352253,0,254.344488188976,40606.3813425926,2011-03-04,09:09:08
39.987241,116.352177,0,267.08655511811,40606.381400463,2011-03-04,09:09:13
39.987134,116.352096,0,289.842299868766,40606.3814583333,2011-03-04,09:09:18
39.987064,116.352082,0,304.318300524934,40606.3815162037,2011-03-04,09:09:23
39.986996,116.352067,0,305.606387795276,40606.3815740741,2011-03-04,09:09:28
39.986887,116.352087,0,310.011712598425,40606.3816319444,2011-03-04,09:09:33
39.986777,116.352082,0,308.008969816273,40606.3816898148,2011-03-04,09:09:38
39.986719,116.352082,0,309.237933070866,40606.3817476852,2011-03-04,09:09:43
39.986686,116.352042,0,307.872375328084,40606.3818055556,2011-03-04,09:09:48
39.986625,116.351946,0,301.745784120735,40606.3818634259,2011-03-04,09:09:53
39.986532,116.351877,0,297.99248687664,40606.3819212963,2011-03-04,09:09:58
39.986481,116.351845,0,293.29219816273,40606.3819791667,2011-03-04,09:10:03
39.986438,116.351845,0,283.926489501312,40606.382037037,2011-03-04,09:10:08
39.986358,116.351944,0,267.80250984252,40606.3820949074,2011-03-04,09:10:13
39.986288,116.352005,0,253.811607611549,40606.3821527778,2011-03-04,09:10:18
39.98613,116.351917,0,230.072401574803,40606.3822106481,2011-03-04,09:10:23
39.986034,116.351901,0,218.518549868766,40606.3822685185,2011-03-04,09:10:28
39.985979,116.351838,0,208.311417322835,40606.3823263889,2011-03-04,09:10:33
39.985951,116.35173,0,193.338458005249,40606.3823842593,2011-03-04,09:10:38
39.985934,116.351629,0,181.643818897638,40606.3824421296,2011-03-04,09:10:43
39.985963,116.351541,0,171.621138451444,40606.3825,2011-03-04,09:10:48
39.985965,116.351417,0,162.338861548556,40606.3825578704,2011-03-04,09:10:53
39.985982,116.351313,0,151.325698818898,40606.3826157407,2011-03-04,09:10:58
39.98596,116.351208,0,144.420144356955,40606.3826736111,2011-03-04,09:11:03
39.985979,116.350957,0,140.410383858268,40606.3827314815,2011-03-04,09:11:08
39.985939,116.350701,0,134.601128608924,40606.3827893519,2011-03-04,09:11:13
39.985948,116.350538,0,130.477365485564,40606.3828472222,2011-03-04,09:11:18
39.985946,116.350506,0,130.169396325459,40606.3829050926,2011-03-04,09:11:23
39.985961,116.350529,0,126.798772965879,40606.382962963,2011-03-04,09:11:28
39.985971,116.350551,0,123.079980314961,40606.3830208333,2011-03-04,09:11:33
39.985969,116.350539,0,120.898494094488,40606.3830787037,2011-03-04,09:11:38
39.985925,116.350271,0,117.468720472441,40606.3831365741,2011-03-04,09:11:43
39.985886,116.349999,0,114.844540682415,40606.3831944444,2011-03-04,09:11:48
39.985856,116.349655,0,114.367739501312,40606.3832523148,2011-03-04,09:11:53
39.98581,116.349251,0,113.881502624672,40606.3833101852,2011-03-04,09:11:58
39.985794,116.349044,0,113.162155511811,40606.3833680556,2011-03-04,09:12:03
39.98576,116.349032,0,114.369580052493,40606.3834259259,2011-03-04,09:12:08
39.985752,116.349012,0,114.747444225722,40606.3834837963,2011-03-04,09:12:13
39.985749,116.349004,0,115.281751968504,40606.3835416667,2011-03-04,09:12:18
39.985751,116.349007,0,115.526791338583,40606.383599537,2011-03-04,09:12:23
39.985755,116.349014,0,115.563051181102,40606.3836574074,2011-03-04,09:12:28
39.985755,116.349014,0,115.563051181102,40606.3836921296,2011-03-04,09:12:31
39.985758,116.349021,0,115.494038713911,40606.3837152778,2011-03-04,09:12:33
39.985763,116.349033,0,115.339399606299,40606.3837731481,2011-03-04,09:12:38
39.985766,116.349041,0,115.179038713911,40606.3838310185,2011-03-04,09:12:43
39.98577,116.349049,0,115.055285433071,40606.3838888889,2011-03-04,09:12:48
39.985772,116.349053,0,115.048815616798,40606.3839467593,2011-03-04,09:12:53
39.985772,116.349053,0,115.202053805774,40606.3840046296,2011-03-04,09:12:58
39.985773,116.349056,0,115.310790682415,40606.3840625,2011-03-04,09:13:03
39.985773,116.349052,0,115.441148293963,40606.3841203704,2011-03-04,09:13:08
39.98577,116.349044,0,115.632020997375,40606.3841782407,2011-03-04,09:13:13
39.98577,116.349044,0,115.632020997375,40606.384212963,2011-03-04,09:13:16
39.985768,116.34904,0,115.681509186352,40606.3842361111,2011-03-04,09:13:18
39.985753,116.349014,0,115.413166010499,40606.3842939815,2011-03-04,09:13:23
39.985711,116.348752,0,115.49154855643,40606.3843518518,2011-03-04,09:13:28
39.985708,116.348353,0,111.969475065617,40606.3844097222,2011-03-04,09:13:33
39.985678,116.34808,0,104.913848425197,40606.3844675926,2011-03-04,09:13:38
39.985634,116.347857,0,93.2766502624672,40606.384525463,2011-03-04,09:13:43
39.985615,116.34756,0,83.9839829396325,40606.3845833333,2011-03-04,09:13:48
39.985494,116.347398,0,75.5143339895013,40606.3846412037,2011-03-04,09:13:53
39.985253,116.347364,0,73.7623392388451,40606.3846990741,2011-03-04,09:13:58
39.984756,116.347312,0,69.7428543307087,40606.3847569444,2011-03-04,09:14:03
39.984227,116.347314,0,70.0266961942257,40606.3848148148,2011-03-04,09:14:08
39.98368,116.347337,0,65.0294488188976,40606.3848726852,2011-03-04,09:14:13
39.983116,116.347374,0,63.5696030183727,40606.3849305556,2011-03-04,09:14:18
39.982589,116.347393,0,62.9664895013123,40606.3849884259,2011-03-04,09:14:23
39.982077,116.34741,0,63.2166797900262,40606.3850462963,2011-03-04,09:14:28
39.98157,116.34743,0,66.7271653543307,40606.3851041667,2011-03-04,09:14:33
39.981249,116.347469,0,70.0240059055118,40606.385162037,2011-03-04,09:14:38
39.981268,116.347437,0,69.3822408136483,40606.3852199074,2011-03-04,09:14:43
39.981266,116.347437,0,68.8620570866142,40606.3852777778,2011-03-04,09:14:48
39.981266,116.347437,0,68.8620570866142,40606.3853125,2011-03-04,09:14:51
39.981267,116.347436,0,68.6334875328084,40606.3853356481,2011-03-04,09:14:53
39.981278,116.347435,0,68.3991666666667,40606.3853935185,2011-03-04,09:14:58
39.98129,116.347435,0,68.4536712598425,40606.3854513889,2011-03-04,09:15:03
39.981289,116.347436,0,68.8723818897638,40606.3855092593,2011-03-04,09:15:08
39.981289,116.347436,0,68.8723818897638,40606.3855439815,2011-03-04,09:15:11
39.981288,116.347437,0,69.1205380577428,40606.3855671296,2011-03-04,09:15:13
39.981181,116.347455,0,69.5174507874016,40606.385625,2011-03-04,09:15:18
39.98092,116.347487,0,72.9188582677165,40606.3856828704,2011-03-04,09:15:23
39.980535,116.347491,0,73.3930052493438,40606.3857407407,2011-03-04,09:15:28
39.980139,116.347513,0,74.3827657480315,40606.3857986111,2011-03-04,09:15:33
39.979682,116.34749,0,76.7405511811023,40606.3858564815,2011-03-04,09:15:38
39.979176,116.347475,0,76.9094652230971,40606.3859143518,2011-03-04,09:15:43
39.978583,116.347379,0,80.0226115485564,40606.3859722222,2011-03-04,09:15:48
39.977992,116.347267,0,78.0375098425197,40606.3860300926,2011-03-04,09:15:53
39.977379,116.347237,0,76.4929265091863,40606.386087963,2011-03-04,09:15:58
39.976754,116.34743,0,77.0797440944882,40606.3861458333,2011-03-04,09:16:03
39.976272,116.347437,0,73.1566994750656,40606.3862037037,2011-03-04,09:16:08
39.975819,116.347367,0,69.1273523622047,40606.3862615741,2011-03-04,09:16:13
39.975481,116.347289,0,69.4074409448819,40606.3863194444,2011-03-04,09:16:18
39.975361,116.347271,0,67.6283234908136,40606.3863773148,2011-03-04,09:16:23
39.97534,116.347267,0,65.1236909448819,40606.3864351852,2011-03-04,09:16:28
39.975314,116.347232,0,65.8727887139108,40606.3864930556,2011-03-04,09:16:33
39.975232,116.347032,0,72.045751312336,40606.3865509259,2011-03-04,09:16:38
39.975202,116.346636,0,87.1322342519685,40606.3866087963,2011-03-04,09:16:43
39.975173,116.346095,0,101.66656824147,40606.3866666667,2011-03-04,09:16:48
39.975167,116.345494,0,109.401049868766,40606.386724537,2011-03-04,09:16:53
39.975167,116.344897,0,117.670282152231,40606.3867824074,2011-03-04,09:16:58
39.975241,116.344347,0,121.464127296588,40606.3868402778,2011-03-04,09:17:03
39.975163,116.344074,0,127.101482939633,40606.3868981482,2011-03-04,09:17:08
39.975109,116.343905,0,128.535898950131,40606.3869560185,2011-03-04,09:17:13
39.974937,116.343624,0,140.045472440945,40606.3870138889,2011-03-04,09:17:18
39.974823,116.343257,0,148.698238188976,40606.3870717593,2011-03-04,09:17:23
39.97478,116.34281,0,157.249206036745,40606.3871296296,2011-03-04,09:17:28
39.974822,116.342418,0,167.446423884514,40606.3871875,2011-03-04,09:17:33
39.974805,116.342329,0,179.338641732283,40606.3872453704,2011-03-04,09:17:38
39.974751,116.342377,0,182.068454724409,40606.3873032407,2011-03-04,09:17:43
39.974735,116.342385,0,192.245022965879,40606.3873611111,2011-03-04,09:17:48
39.974735,116.342385,0,192.245022965879,40606.3873958333,2011-03-04,09:17:51
39.97473,116.342384,0,197.397631233596,40606.3874189815,2011-03-04,09:17:53
39.974747,116.342381,0,201.672293307087,40606.3874768519,2011-03-04,09:17:58
39.974747,116.342381,0,201.672293307087,40606.3875115741,2011-03-04,09:18:01
39.974743,116.342382,0,206.658097112861,40606.3875347222,2011-03-04,09:18:03
39.974755,116.342378,0,209.090603674541,40606.3875925926,2011-03-04,09:18:08
39.974781,116.342358,0,211.046348425197,40606.387650463,2011-03-04,09:18:13
39.974765,116.342363,0,212.273284120735,40606.3877083333,2011-03-04,09:18:18
39.974676,116.342368,0,211.33062335958,40606.3877662037,2011-03-04,09:18:23
39.974479,116.342306,0,210.944248687664,40606.3878240741,2011-03-04,09:18:28
39.97428,116.342074,0,210.965173884514,40606.3878819444,2011-03-04,09:18:33
39.973829,116.341794,0,206.262020997375,40606.3879398148,2011-03-04,09:18:38
39.97384,116.341013,0,176.969812992126,40606.3879976852,2011-03-04,09:18:43
39.974179,116.340178,0,163.716017060367,40606.3880555556,2011-03-04,09:18:48
39.974388,116.339414,0,159.389954068241,40606.3881134259,2011-03-04,09:18:53
39.974524,116.338983,0,158.482460629921,40606.3881712963,2011-03-04,09:18:58
39.974825,116.338765,0,158.646702755905,40606.3882291667,2011-03-04,09:19:03
39.974937,116.338694,0,154.212965879265,40606.388287037,2011-03-04,09:19:08
39.974937,116.338694,0,154.212965879265,40606.3883217593,2011-03-04,09:19:11
39.974931,116.338698,0,151.659035433071,40606.3883449074,2011-03-04,09:19:13
39.97492,116.338707,0,149.71656824147,40606.3884027778,2011-03-04,09:19:18
39.97487,116.338682,0,144.787936351706,40606.3884606481,2011-03-04,09:19:23
39.974889,116.338586,0,136.519117454068,40606.3885185185,2011-03-04,09:19:28
39.974951,116.338594,0,130.640866141732,40606.3885763889,2011-03-04,09:19:33
39.975063,116.338514,0,147.03594160105,40606.3886342593,2011-03-04,09:19:38
39.975177,116.338436,0,155.803799212598,40606.3886921296,2011-03-04,09:19:43
39.975251,116.338371,0,168.187736220472,40606.38875,2011-03-04,09:19:48
39.975275,116.338256,0,179.437614829396,40606.3888078704,2011-03-04,09:19:53
39.975275,116.338115,0,186.229540682415,40606.3888657407,2011-03-04,09:19:58
39.975285,116.338103,0,195.237470472441,40606.3889236111,2011-03-04,09:20:03
39.975313,116.338054,0,204.407473753281,40606.3889814815,2011-03-04,09:20:08
39.975344,116.337967,0,216.467874015748,40606.3890393519,2011-03-04,09:20:13
39.975317,116.337842,0,217.549281496063,40606.3890972222,2011-03-04,09:20:18
39.975227,116.337549,0,224.496410761155,40606.3891550926,2011-03-04,09:20:23
39.975192,116.33709,0,224.918779527559,40606.389212963,2011-03-04,09:20:28
39.975166,116.336534,0,216.446948818898,40606.3892708333,2011-03-04,09:20:33
39.975131,116.335903,0,204.151384514436,40606.3893287037,2011-03-04,09:20:38
39.97508,116.33517,0,197.521807742782,40606.3893865741,2011-03-04,09:20:43
39.974969,116.33432,0,196.171719160105,40606.3894444444,2011-03-04,09:20:48
39.974946,116.33342,0,196.747440944882,40606.3895023148,2011-03-04,09:20:53
39.974992,116.332572,0,195.182027559055,40606.3895601852,2011-03-04,09:20:58
39.97504,116.331786,0,189.737887139108,40606.3896180556,2011-03-04,09:21:03
39.975078,116.331144,0,179.152913385827,40606.3896759259,2011-03-04,09:21:08
39.975048,116.330858,0,167.892224409449,40606.3897106481,2011-03-04,09:21:11
39.975017,116.330442,0,163.622414698163,40606.3897685185,2011-03-04,09:21:16
39.975077,116.330177,0,164.074911417323,40606.3898263889,2011-03-04,09:21:21
39.97519,116.330023,0,162.804921259843,40606.3898842593,2011-03-04,09:21:26
39.97525,116.329784,0,173.476299212598,40606.3899421296,2011-03-04,09:21:31
39.975249,116.329518,0,189.744169947507,40606.39,2011-03-04,09:21:36
39.975252,116.329397,0,196.55437992126,40606.3900578704,2011-03-04,09:21:41
39.975252,116.329397,0,196.55437992126,40606.3900925926,2011-03-04,09:21:44
39.975245,116.329398,0,197.799097769029,40606.3901157407,2011-03-04,09:21:46
39.975206,116.329408,0,202.22656496063,40606.3901736111,2011-03-04,09:21:51
39.975175,116.329407,0,206.389954068241,40606.3902314815,2011-03-04,09:21:56
39.975157,116.329408,0,210.38405839895,40606.3902893519,2011-03-04,09:22:01
39.975156,116.329406,0,212.323172572178,40606.3903356481,2011-03-04,09:22:05
39.975156,116.329406,0,212.323172572178,40606.3903703704,2011-03-04,09:22:08
39.975162,116.329402,0,213.704973753281,40606.3903935185,2011-03-04,09:22:10
39.975183,116.329385,0,214.725429790026,40606.3904513889,2011-03-04,09:22:15
39.975197,116.329379,0,215.567214566929,40606.3905092593,2011-03-04,09:22:20
39.975205,116.329378,0,216.53750984252,40606.3905671296,2011-03-04,09:22:25
39.975201,116.329379,0,217.145557742782,40606.390625,2011-03-04,09:22:30
39.975201,116.329379,0,217.145557742782,40606.3906597222,2011-03-04,09:22:33
39.975199,116.329378,0,217.370262467192,40606.3906828704,2011-03-04,09:22:35
39.975185,116.329378,0,216.946164698163,40606.3907407407,2011-03-04,09:22:40
39.975172,116.329378,0,216.197716535433,40606.3907986111,2011-03-04,09:22:45
39.975154,116.32938,0,215.49780511811,40606.3908564815,2011-03-04,09:22:50
39.975143,116.329381,0,214.761797900262,40606.3909143518,2011-03-04,09:22:55
39.975134,116.329382,0,214.20719160105,40606.3909722222,2011-03-04,09:23:00
39.975134,116.329382,0,214.20719160105,40606.3910069444,2011-03-04,09:23:03
39.975139,116.329381,0,213.883192257218,40606.3910300926,2011-03-04,09:23:05
39.975151,116.329378,0,213.2868832021,40606.391087963,2011-03-04,09:23:10
39.975167,116.329376,0,212.46624671916,40606.3911458333,2011-03-04,09:23:15
39.975179,116.329375,0,211.320738188976,40606.3912037037,2011-03-04,09:23:20
39.975202,116.329373,0,210.183937007874,40606.3912615741,2011-03-04,09:23:25
39.975217,116.329353,0,209.685410104987,40606.3913194444,2011-03-04,09:23:30
39.975143,116.329144,0,208.367362204724,40606.3913773148,2011-03-04,09:23:35
39.97504,116.328835,0,206.243861548556,40606.3914351852,2011-03-04,09:23:40
39.975051,116.328582,0,207.00125656168,40606.3914930556,2011-03-04,09:23:45
39.975104,116.328529,0,207.494176509186,40606.3915509259,2011-03-04,09:23:50
39.97512,116.328518,0,212.213963254593,40606.3916087963,2011-03-04,09:23:55
39.975138,116.328499,0,216.690272309711,40606.3916666667,2011-03-04,09:24:00
39.975151,116.328487,0,220.766794619423,40606.391724537,2011-03-04,09:24:05
39.97512,116.328401,0,222.795790682415,40606.3917824074,2011-03-04,09:24:10
39.975046,116.328162,0,218.079258530184,40606.3918402778,2011-03-04,09:24:15
39.974983,116.327834,0,213.008789370079,40606.3918981481,2011-03-04,09:24:20
39.974817,116.32744,0,213.951174540682,40606.3919560185,2011-03-04,09:24:25
39.97473,116.326923,0,218.094402887139,40606.3920138889,2011-03-04,09:24:30
39.974841,116.326239,0,206.02000984252,40606.3920717593,2011-03-04,09:24:35
39.974969,116.325809,0,202.868241469816,40606.3921296296,2011-03-04,09:24:40
39.97524,116.325688,0,213.475564304462,40606.3921875,2011-03-04,09:24:45
39.975223,116.325671,0,208.102762467192,40606.3922453704,2011-03-04,09:24:50
39.975213,116.32571,0,209.808175853018,40606.3923032407,2011-03-04,09:24:55
39.975219,116.325757,0,212.202398293963,40606.3923611111,2011-03-04,09:25:00
39.975211,116.325807,0,214.795265748031,40606.3924189815,2011-03-04,09:25:05
39.975274,116.325978,0,219.880751312336,40606.3924768518,2011-03-04,09:25:10
39.975329,116.326067,0,220.60249015748,40606.3925347222,2011-03-04,09:25:15
39.975358,116.32614,0,221.159002624672,40606.3925925926,2011-03-04,09:25:20
39.975554,116.326112,0,212.449350393701,40606.392650463,2011-03-04,09:25:25
39.975618,116.326157,0,209.31718175853,40606.3927083333,2011-03-04,09:25:30
39.975629,116.326253,0,200.056040026247,40606.3927662037,2011-03-04,09:25:35
39.975609,116.326372,0,194.799944225722,40606.3928240741,2011-03-04,09:25:40
39.975537,116.326512,0,180.327736220472,40606.3928819444,2011-03-04,09:25:45
39.975527,116.326598,0,176.505666010499,40606.3929398148,2011-03-04,09:25:50
39.975512,116.326703,0,173.951046587927,40606.3929976852,2011-03-04,09:25:55
39.975466,116.326828,0,162.474763779528,40606.3930555556,2011-03-04,09:26:00
39.975449,116.326958,0,148.987683727034,40606.3931134259,2011-03-04,09:26:05
39.975453,116.327058,0,146.244704724409,40606.3931712963,2011-03-04,09:26:10
39.975464,116.327149,0,155.055679133858,40606.3932291667,2011-03-04,09:26:15
39.975459,116.327194,0,163.579337270341,40606.393287037,2011-03-04,09:26:20
39.975463,116.327245,0,161.965462598425,40606.3933449074,2011-03-04,09:26:25
39.975475,116.327258,0,164.887309711286,40606.3934027778,2011-03-04,09:26:30
39.975521,116.327305,0,166.393202099738,40606.3934606481,2011-03-04,09:26:35
39.975547,116.327321,0,168.584599737533,40606.3935185185,2011-03-04,09:26:40
39.975583,116.327341,0,170.728864829396,40606.3935763889,2011-03-04,09:26:45
39.975556,116.327313,0,169.32624015748,40606.3936342593,2011-03-04,09:26:50
39.975548,116.32734,0,174.031469816273,40606.3936921296,2011-03-04,09:26:55
39.975521,116.327357,0,179.308667979003,40606.39375,2011-03-04,09:27:00
39.975491,116.327417,0,191.988996062992,40606.3938078704,2011-03-04,09:27:05
39.975443,116.327508,0,207.103805774278,40606.3938657407,2011-03-04,09:27:10
39.975469,116.327585,0,217.288185695538,40606.3939236111,2011-03-04,09:27:15
39.975493,116.327668,0,227.328474409449,40606.3939814815,2011-03-04,09:27:20
39.975517,116.327748,0,238.210446194226,40606.3940393519,2011-03-04,09:27:25
39.975539,116.32783,0,238.068950131234,40606.3940972222,2011-03-04,09:27:30
39.975568,116.327929,0,244.023507217848,40606.3941550926,2011-03-04,09:27:35
39.975596,116.328004,0,259.710196850394,40606.394212963,2011-03-04,09:27:40
39.975601,116.328097,0,265.156502624672,40606.3942708333,2011-03-04,09:27:45
39.975621,116.328198,0,261.649960629921,40606.3943287037,2011-03-04,09:27:50
39.975586,116.328355,0,230.759471784777,40606.3943865741,2011-03-04,09:27:55
39.975617,116.328425,0,239.014238845144,40606.3944444444,2011-03-04,09:28:00
39.975601,116.32854,0,230.398326771654,40606.3945023148,2011-03-04,09:28:05
39.975562,116.328633,0,216.637132545932,40606.3945601852,2011-03-04,09:28:10
39.975596,116.3287,0,217.693559711286,40606.3946180556,2011-03-04,09:28:15
39.975608,116.328721,0,217.569806430446,40606.3946759259,2011-03-04,09:28:20
39.975621,116.328745,0,214.657096456693,40606.3947337963,2011-03-04,09:28:25
39.975636,116.328768,0,212.205501968504,40606.3947916667,2011-03-04,09:28:30
39.975674,116.328776,0,215.744133858268,40606.394849537,2011-03-04,09:28:35
39.97562,116.328843,0,216.312257217848,40606.3949074074,2011-03-04,09:28:40
39.975693,116.328908,0,211.981299212598,40606.3949652778,2011-03-04,09:28:45
39.975709,116.329011,0,208.461840551181,40606.3950231481,2011-03-04,09:28:50
39.975713,116.329124,0,208.905088582677,40606.3950810185,2011-03-04,09:28:55
39.975711,116.329223,0,204.868290682415,40606.3951388889,2011-03-04,09:29:00
39.975688,116.329316,0,202.127480314961,40606.3951967593,2011-03-04,09:29:05
39.975684,116.329405,0,199.629514435696,40606.3952546296,2011-03-04,09:29:10
39.975633,116.329526,0,199.955456036745,40606.3953125,2011-03-04,09:29:15
39.975601,116.329651,0,190.660072178478,40606.3953703704,2011-03-04,09:29:20
39.975594,116.329753,0,188.622086614173,40606.3954282407,2011-03-04,09:29:25
39.975532,116.329859,0,179.590364173228,40606.3954861111,2011-03-04,09:29:30
39.975486,116.329932,0,174.957034120735,40606.3955439815,2011-03-04,09:29:35
39.975426,116.330057,0,162.050429790026,40606.3956018519,2011-03-04,09:29:40
39.97542,116.330196,0,153.127906824147,40606.3956597222,2011-03-04,09:29:45
39.975456,116.330325,0,157.770872703412,40606.3957175926,2011-03-04,09:29:50
39.975469,116.330451,0,161.741437007874,40606.395775463,2011-03-04,09:29:55
39.97547,116.330562,0,163.520364173228,40606.3958333333,2011-03-04,09:30:00
39.975491,116.330647,0,166.389248687664,40606.3958912037,2011-03-04,09:30:05
39.975507,116.330729,0,172.474166666667,40606.3959490741,2011-03-04,09:30:10
39.975552,116.330761,0,177.466200787402,40606.3960069444,2011-03-04,09:30:15
39.975578,116.330779,0,183.359668635171,40606.3960648148,2011-03-04,09:30:20
39.975497,116.330842,0,189.124393044619,40606.3961226852,2011-03-04,09:30:25
39.975427,116.330874,0,191.839947506562,40606.3961805556,2011-03-04,09:30:30
39.975372,116.330894,0,196.513766404199,40606.3962384259,2011-03-04,09:30:35
39.975346,116.330901,0,197.281410761155,40606.3962962963,2011-03-04,09:30:40
39.975346,116.330901,0,199.727473753281,40606.3963541667,2011-03-04,09:30:45
39.975354,116.3309,0,201.935954724409,40606.396412037,2011-03-04,09:30:50
