# Supplementary material for: Research on differential privacy protection method based on user tendency
Source: PLoS One. 2023 Oct 26;18(10):e0288823. doi: 10.1371/journal.pone.0288823 (PMC10602288; doi:10.1371/journal.pone.0288823)
Supplement: S5 Data — (ZIP) [file pone.0288823.s005.zip › Data 5-5/147/Trajectory/20110305185208.plt]

Geolife trajectory
WGS 84
Altitude is in Feet
Reserved 3
0,2,255,My Track,0,0,2,8421376
0
39.97474,116.341877,0,558.64719488189,40607.7862037037,2011-03-05,18:52:08
39.97488,116.341879,0,500.115570866142,40607.7862615741,2011-03-05,18:52:13
39.97488,116.341879,0,500.115570866142,40607.7862962963,2011-03-05,18:52:16
39.97488,116.341876,0,549.618179133858,40607.7863194444,2011-03-05,18:52:18
39.97498,116.341803,0,478.215554461942,40607.7863773148,2011-03-05,18:52:23
39.975138,116.341704,0,381.083500656168,40607.7864351852,2011-03-05,18:52:28
39.975226,116.34168,0,319.253090551181,40607.7864930556,2011-03-05,18:52:33
39.975035,116.341758,0,344.741374671916,40607.7865509259,2011-03-05,18:52:38
39.974893,116.341991,0,378.311312335958,40607.7866087963,2011-03-05,18:52:43
39.974884,116.342539,0,369.197939632546,40607.7866666667,2011-03-05,18:52:48
39.975056,116.343462,0,293.659452099738,40607.786724537,2011-03-05,18:52:53
39.975022,116.344297,0,282.956620734908,40607.7867824074,2011-03-05,18:52:58
39.975018,116.344991,0,270.495351049869,40607.7868402778,2011-03-05,18:53:03
39.975101,116.345553,0,257.37312007874,40607.7868981481,2011-03-05,18:53:08
39.975206,116.345734,0,246.953139763779,40607.7869560185,2011-03-05,18:53:13
39.975253,116.34579,0,238.343011811024,40607.7870138889,2011-03-05,18:53:18
39.975263,116.345809,0,238.295177165354,40607.7870717593,2011-03-05,18:53:23
39.97529,116.345842,0,239.096440288714,40607.7871296296,2011-03-05,18:53:28
39.975321,116.345822,0,228.47468503937,40607.7872453704,2011-03-05,18:53:38
39.975303,116.345818,0,225.387532808399,40607.7873032407,2011-03-05,18:53:43
39.975172,116.345797,0,200.448349737533,40607.7873611111,2011-03-05,18:53:48
39.975214,116.345806,0,171.451532152231,40607.7874189815,2011-03-05,18:53:53
39.975146,116.34579,0,150.651043307087,40607.7874768519,2011-03-05,18:53:58
39.975123,116.345809,0,145.153825459318,40607.7875347222,2011-03-05,18:54:03
39.975128,116.345846,0,141.669609580052,40607.7875925926,2011-03-05,18:54:08
39.975153,116.34588,0,141.171496062992,40607.787650463,2011-03-05,18:54:13
39.975279,116.345922,0,144.314740813648,40607.7877083333,2011-03-05,18:54:18
39.975526,116.345985,0,128.112427821522,40607.7877662037,2011-03-05,18:54:23
39.975479,116.345946,0,116.988704068241,40607.7878240741,2011-03-05,18:54:28
39.975531,116.34593,0,93.0871227034121,40607.7878819444,2011-03-05,18:54:33
39.975521,116.346123,0,78.8993536745407,40607.7879398148,2011-03-05,18:54:38
39.97534,116.346427,0,96.1884809711286,40607.7879976852,2011-03-05,18:54:43
39.97518,116.346726,0,121.593664698163,40607.7880555556,2011-03-05,18:54:48
39.975168,116.346963,0,125.004163385827,40607.7881134259,2011-03-05,18:54:53
39.975128,116.347153,0,129.435544619423,40607.7881712963,2011-03-05,18:54:58
39.975121,116.347438,0,125.269514435696,40607.7882291667,2011-03-05,18:55:03
39.975084,116.347736,0,129.587831364829,40607.788287037,2011-03-05,18:55:08
39.975112,116.34799,0,130.774855643045,40607.7883449074,2011-03-05,18:55:13
39.975332,116.348035,0,140.131640419948,40607.7884027778,2011-03-05,18:55:18
39.975731,116.348025,0,143.009183070866,40607.7884606481,2011-03-05,18:55:23
39.976246,116.347995,0,130.824291338583,40607.7885185185,2011-03-05,18:55:28
39.976702,116.347986,0,127.986646981627,40607.7885763889,2011-03-05,18:55:33
39.97711,116.347981,0,127.063687664042,40607.7886342593,2011-03-05,18:55:38
39.977539,116.347942,0,117.973018372703,40607.7886921296,2011-03-05,18:55:43
39.978001,116.347897,0,120.114540682415,40607.78875,2011-03-05,18:55:48
39.978433,116.347858,0,136.431233595801,40607.7888078704,2011-03-05,18:55:53
39.978801,116.347836,0,152.386017060367,40607.7888657407,2011-03-05,18:55:58
39.979293,116.347778,0,219.037565616798,40607.7889236111,2011-03-05,18:56:03
39.979581,116.347591,0,285.040488845144,40607.7889814815,2011-03-05,18:56:08
39.980099,116.347561,0,353.266522309711,40607.7890393519,2011-03-05,18:56:13
39.980304,116.347432,0,437.485902230971,40607.7890972222,2011-03-05,18:56:18
39.980149,116.347735,0,369.375734908136,40607.7891550926,2011-03-05,18:56:23
39.980276,116.34779,0,352.713316929134,40607.789212963,2011-03-05,18:56:28
39.980582,116.347782,0,332.582152230971,40607.7892708333,2011-03-05,18:56:33
39.980997,116.347784,0,309.533248031496,40607.7893287037,2011-03-05,18:56:38
39.981257,116.347745,0,312.329865485564,40607.7893865741,2011-03-05,18:56:43
39.981285,116.347749,0,309.512319553806,40607.7894444444,2011-03-05,18:56:48
39.981289,116.347766,0,309.773267716535,40607.7895023148,2011-03-05,18:56:53
39.981282,116.347783,0,311.368507217848,40607.7895601852,2011-03-05,18:56:58
39.981282,116.347783,0,311.368507217848,40607.7895949074,2011-03-05,18:57:01
39.981285,116.347784,0,311.75125328084,40607.7896180556,2011-03-05,18:57:03
39.981302,116.347793,0,312.243910761155,40607.7896759259,2011-03-05,18:57:08
39.981302,116.347793,0,312.243910761155,40607.7897106481,2011-03-05,18:57:11
39.981308,116.347788,0,313.858822178478,40607.7897337963,2011-03-05,18:57:13
39.981309,116.347779,0,314.823412073491,40607.7897916667,2011-03-05,18:57:18
39.98131,116.347773,0,315.39125984252,40607.789849537,2011-03-05,18:57:23
39.98131,116.347773,0,315.39125984252,40607.7898842593,2011-03-05,18:57:26
39.981308,116.347768,0,315.340974409449,40607.7899074074,2011-03-05,18:57:28
39.981324,116.347739,0,314.676729002625,40607.7899652778,2011-03-05,18:57:33
39.981324,116.347739,0,314.676729002625,40607.79,2011-03-05,18:57:36
39.981331,116.347731,0,313.926030183727,40607.7900231481,2011-03-05,18:57:38
39.981347,116.347709,0,312.067467191601,40607.7900810185,2011-03-05,18:57:43
39.981366,116.347706,0,311.186207349081,40607.7901388889,2011-03-05,18:57:48
39.981387,116.347716,0,310.356535433071,40607.7901967593,2011-03-05,18:57:53
39.981404,116.347716,0,309.510419947507,40607.7902546296,2011-03-05,18:57:58
39.981415,116.347709,0,308.809429133858,40607.7903125,2011-03-05,18:58:03
39.981419,116.347698,0,308.0193832021,40607.7903703704,2011-03-05,18:58:08
39.981422,116.347689,0,307.481171259842,40607.7904282407,2011-03-05,18:58:13
39.981426,116.347678,0,307.009940944882,40607.7904861111,2011-03-05,18:58:18
39.981459,116.347674,0,306.690446194226,40607.7905439815,2011-03-05,18:58:23
39.981574,116.347709,0,307.624294619423,40607.7906018518,2011-03-05,18:58:28
39.981683,116.347745,0,301.692618110236,40607.7906597222,2011-03-05,18:58:33
39.981728,116.347768,0,298.212007874016,40607.7907175926,2011-03-05,18:58:38
39.981889,116.34777,0,282.324491469816,40607.790775463,2011-03-05,18:58:43
39.98194,116.347769,0,274.059767060367,40607.7908333333,2011-03-05,18:58:48
39.981973,116.347765,0,269.242460629921,40607.7908912037,2011-03-05,18:58:53
39.982017,116.347773,0,263.52156496063,40607.7909490741,2011-03-05,18:58:58
39.982038,116.347788,0,261.12624015748,40607.7910069444,2011-03-05,18:59:03
39.982066,116.3478,0,255.527995406824,40607.7910648148,2011-03-05,18:59:08
39.982101,116.347805,0,249.833959973753,40607.7911226852,2011-03-05,18:59:13
39.982138,116.347816,0,242.882624671916,40607.7911805556,2011-03-05,18:59:18
39.982172,116.347813,0,232.707946194226,40607.7912384259,2011-03-05,18:59:23
39.982216,116.347818,0,222.546358267717,40607.7912962963,2011-03-05,18:59:28
39.982254,116.34783,0,213.562647637795,40607.7913541667,2011-03-05,18:59:33
39.982302,116.347836,0,204.35467191601,40607.791412037,2011-03-05,18:59:38
39.982343,116.347839,0,193.823540026247,40607.7914699074,2011-03-05,18:59:43
39.982401,116.347844,0,178.351053149606,40607.7915277778,2011-03-05,18:59:48
39.982481,116.347839,0,156.597979002625,40607.7915856481,2011-03-05,18:59:53
39.982542,116.34785,0,139.035790682415,40607.7916435185,2011-03-05,18:59:58
39.982592,116.347837,0,126.362234251968,40607.7917013889,2011-03-05,19:00:03
39.982631,116.347837,0,116.633293963255,40607.7917592593,2011-03-05,19:00:08
39.982715,116.347818,0,98.7170045931758,40607.7918171296,2011-03-05,19:00:13
39.982777,116.347848,0,85.3616469816273,40607.791875,2011-03-05,19:00:18
39.982892,116.347857,0,75.4693307086614,40607.7919328704,2011-03-05,19:00:23
39.984253,116.347891,0,88.5634711286089,40607.7919907407,2011-03-05,19:00:28
39.984379,116.34782,0,86.0006430446194,40607.7920486111,2011-03-05,19:00:33
39.984459,116.347786,0,83.8441535433071,40607.7921064815,2011-03-05,19:00:38
39.984531,116.347757,0,80.2768503937008,40607.7921643518,2011-03-05,19:00:43
39.984652,116.347714,0,74.7907119422572,40607.7922222222,2011-03-05,19:00:48
39.984849,116.347692,0,71.6011482939632,40607.7922800926,2011-03-05,19:00:53
39.984973,116.347639,0,66.5104921259842,40607.792337963,2011-03-05,19:00:58
39.985224,116.347581,0,62.5853018372703,40607.7923958333,2011-03-05,19:01:03
39.985413,116.347569,0,63.4379822834646,40607.7924537037,2011-03-05,19:01:08
39.985397,116.347634,0,66.1475262467192,40607.7925115741,2011-03-05,19:01:13
39.985362,116.347755,0,74.3212729658793,40607.7925694444,2011-03-05,19:01:18
39.985371,116.347795,0,76.4376148293963,40607.7926273148,2011-03-05,19:01:23
39.985365,116.347817,0,76.165967847769,40607.7926851852,2011-03-05,19:01:28
39.985392,116.347783,0,78.7466469816273,40607.7927430556,2011-03-05,19:01:33
39.98545,116.347783,0,81.774717847769,40607.7928009259,2011-03-05,19:01:38
39.985535,116.347799,0,85.6417421259843,40607.7928587963,2011-03-05,19:01:43
39.985594,116.347779,0,86.5763582677165,40607.7929166667,2011-03-05,19:01:48
39.985626,116.347781,0,88.9748982939633,40607.792974537,2011-03-05,19:01:53
39.985614,116.347812,0,85.9624639107611,40607.7930324074,2011-03-05,19:01:58
39.985654,116.347677,0,92.5544488188976,40607.7930902778,2011-03-05,19:02:03
39.98571,116.347617,0,93.6495800524934,40607.7931481482,2011-03-05,19:02:08
39.985766,116.347651,0,97.3951837270341,40607.7932060185,2011-03-05,19:02:13
39.985844,116.347754,0,84.3794881889764,40607.7932638889,2011-03-05,19:02:18
39.985959,116.34793,0,75.0486942257218,40607.7933217593,2011-03-05,19:02:23
39.986021,116.348035,0,73.0271423884515,40607.7933796296,2011-03-05,19:02:28
39.986024,116.348123,0,75.3331003937008,40607.7934375,2011-03-05,19:02:33
39.986017,116.348194,0,80.142001312336,40607.7934953704,2011-03-05,19:02:38
39.986013,116.348276,0,93.3730577427822,40607.7935532407,2011-03-05,19:02:43
39.986016,116.348392,0,102.065085301837,40607.7936111111,2011-03-05,19:02:48
39.986027,116.34849,0,105.494127296588,40607.7936689815,2011-03-05,19:02:53
39.986042,116.348545,0,96.6189337270341,40607.7937268519,2011-03-05,19:02:58
39.98602,116.348623,0,99.2621325459317,40607.7937847222,2011-03-05,19:03:03
39.986,116.348734,0,107.547080052493,40607.7938425926,2011-03-05,19:03:08
39.986017,116.348813,0,104.042752624672,40607.793900463,2011-03-05,19:03:13
39.986014,116.348881,0,114.285075459318,40607.7939583333,2011-03-05,19:03:18
39.986019,116.348957,0,119.650544619423,40607.7940162037,2011-03-05,19:03:23
39.986004,116.349022,0,130.516801181102,40607.7940740741,2011-03-05,19:03:28
39.985994,116.349102,0,136.54529855643,40607.7941319444,2011-03-05,19:03:33
39.986031,116.349166,0,130.443884514436,40607.7941898148,2011-03-05,19:03:38
39.986003,116.349257,0,135.50562992126,40607.7942476852,2011-03-05,19:03:43
39.986019,116.349362,0,138.429206036745,40607.7943055556,2011-03-05,19:03:48
39.986,116.349465,0,134.909520997375,40607.7943634259,2011-03-05,19:03:53
39.985994,116.349547,0,135.572086614173,40607.7944212963,2011-03-05,19:03:58
39.985972,116.349641,0,141.475370734908,40607.7944791667,2011-03-05,19:04:03
39.985971,116.349742,0,141.892296587927,40607.794537037,2011-03-05,19:04:08
39.985951,116.349838,0,135.458385826772,40607.7945949074,2011-03-05,19:04:13
39.985932,116.349904,0,130.239284776903,40607.7946527778,2011-03-05,19:04:18
39.985913,116.350017,0,131.433392388451,40607.7947106481,2011-03-05,19:04:23
39.985912,116.350134,0,134.663858267717,40607.7947685185,2011-03-05,19:04:28
39.985908,116.350222,0,132.240836614173,40607.7948263889,2011-03-05,19:04:33
39.985905,116.350315,0,139.087841207349,40607.7948842593,2011-03-05,19:04:38
39.985909,116.350399,0,140.601532152231,40607.7949421296,2011-03-05,19:04:43
39.985921,116.350446,0,140.482047244094,40607.795,2011-03-05,19:04:48
39.985916,116.350507,0,146.159212598425,40607.7950578704,2011-03-05,19:04:53
39.985917,116.350582,0,147.687230971129,40607.7951157407,2011-03-05,19:04:58
39.985949,116.350665,0,145.493356299213,40607.7951736111,2011-03-05,19:05:03
39.985937,116.350762,0,142.778261154856,40607.7952314815,2011-03-05,19:05:08
39.98591,116.350892,0,134.188008530184,40607.7952893519,2011-03-05,19:05:13
39.985931,116.350979,0,133.71281167979,40607.7953472222,2011-03-05,19:05:18
39.985968,116.351058,0,128.945465879265,40607.7954050926,2011-03-05,19:05:23
39.985962,116.351152,0,126.164429133858,40607.795462963,2011-03-05,19:05:28
39.985969,116.35127,0,127.389537401575,40607.7955208333,2011-03-05,19:05:33
39.985952,116.351367,0,127.291906167979,40607.7955787037,2011-03-05,19:05:38
39.985976,116.351456,0,125.624452099738,40607.7956365741,2011-03-05,19:05:43
39.985976,116.351549,0,126.858608923885,40607.7956944444,2011-03-05,19:05:48
39.98596,116.35166,0,130.498664698163,40607.7957523148,2011-03-05,19:05:53
39.985972,116.351729,0,130.527539370079,40607.7958101852,2011-03-05,19:05:58
39.986001,116.35177,0,133.053234908136,40607.7958680556,2011-03-05,19:06:03
39.986085,116.351771,0,134.349796587927,40607.7959259259,2011-03-05,19:06:08
39.986185,116.351746,0,136.222299868766,40607.7959837963,2011-03-05,19:06:13
39.986263,116.351771,0,136.631328740157,40607.7960416667,2011-03-05,19:06:18
39.986455,116.351723,0,135.993356299213,40607.796099537,2011-03-05,19:06:23
39.986491,116.351823,0,131.029520997375,40607.7961574074,2011-03-05,19:06:28
39.986568,116.351881,0,123.962378608924,40607.7962152778,2011-03-05,19:06:33
39.986634,116.351867,0,116.090449475066,40607.7962731481,2011-03-05,19:06:38
39.986673,116.351986,0,116.205052493438,40607.7963310185,2011-03-05,19:06:43
39.986708,116.351984,0,119.028103674541,40607.7963888889,2011-03-05,19:06:48
39.98674,116.351936,0,112.422595144357,40607.7964467593,2011-03-05,19:06:53
39.986774,116.351904,0,107.253792650919,40607.7965046296,2011-03-05,19:06:58
39.986809,116.351868,0,102.643034776903,40607.7965625,2011-03-05,19:07:03
39.98686,116.3518,0,97.3709284776903,40607.7966203704,2011-03-05,19:07:08
39.986941,116.35179,0,99.5203510498688,40607.7966782407,2011-03-05,19:07:13
39.987005,116.35185,0,96.4262237532808,40607.7967361111,2011-03-05,19:07:18
39.987038,116.351856,0,101.750492125984,40607.7967939815,2011-03-05,19:07:23
39.987041,116.351894,0,100.478051181102,40607.7968518519,2011-03-05,19:07:28
39.987065,116.351917,0,100.617677165354,40607.7969097222,2011-03-05,19:07:33
39.987082,116.351859,0,107.534537401575,40607.7969675926,2011-03-05,19:07:38
39.987096,116.351826,0,109.14751312336,40607.797025463,2011-03-05,19:07:43
39.987097,116.351811,0,109.833333333333,40607.7970833333,2011-03-05,19:07:48
39.987139,116.351848,0,107.593097112861,40607.7971412037,2011-03-05,19:07:53
39.987182,116.351901,0,107.324819553806,40607.7971990741,2011-03-05,19:07:58
39.987201,116.351927,0,107.312539370079,40607.7972569444,2011-03-05,19:08:03
39.987206,116.351913,0,107.176397637795,40607.7973148148,2011-03-05,19:08:08
39.987472,116.352875,0,123.776174540682,40607.797662037,2011-03-05,19:08:38
39.987573,116.353019,0,136.762942913386,40607.7977199074,2011-03-05,19:08:43
39.987591,116.353023,0,138.504612860892,40607.7977777778,2011-03-05,19:08:48
39.987637,116.35297,0,131.580997375328,40607.7978356481,2011-03-05,19:08:53
39.987692,116.352952,0,126.226053149606,40607.7978935185,2011-03-05,19:08:58
39.987721,116.352934,0,124.980433070866,40607.7979513889,2011-03-05,19:09:03
39.987743,116.352939,0,124.825265748031,40607.7980092593,2011-03-05,19:09:08
39.987754,116.352978,0,124.714793307087,40607.7980671296,2011-03-05,19:09:13
39.987443,116.352834,0,146.039852362205,40607.7982986111,2011-03-05,19:09:33
39.987508,116.352827,0,139.377598425197,40607.7983564815,2011-03-05,19:09:38
39.987508,116.352827,0,139.377598425197,40607.7983912037,2011-03-05,19:09:41
39.987516,116.352827,0,140.113218503937,40607.7984143518,2011-03-05,19:09:43
39.98754,116.3528,0,140.420131233596,40607.7984722222,2011-03-05,19:09:48
39.987584,116.352781,0,140.366154855643,40607.7985300926,2011-03-05,19:09:53
39.987649,116.352765,0,140.157020997375,40607.798587963,2011-03-05,19:09:58
39.987701,116.352762,0,140.290259186352,40607.7986458333,2011-03-05,19:10:03
39.987799,116.352607,0,140.821663385827,40607.7987037037,2011-03-05,19:10:08
39.988053,116.352707,0,204.601174540682,40607.8010763889,2011-03-05,19:13:33
39.988093,116.352714,0,202.728868110236,40607.8011342593,2011-03-05,19:13:38
39.988119,116.352723,0,202.282657480315,40607.8011921296,2011-03-05,19:13:43
39.988131,116.352734,0,202.150082020997,40607.80125,2011-03-05,19:13:48
39.988131,116.352734,0,202.150082020997,40607.8012847222,2011-03-05,19:13:51
39.988127,116.352732,0,202.043851706037,40607.8013078704,2011-03-05,19:13:53
39.988117,116.35271,0,202.820068897638,40607.8013657407,2011-03-05,19:13:58
39.988114,116.352697,0,202.844835958005,40607.8014236111,2011-03-05,19:14:03
39.988142,116.352678,0,204.25438648294,40607.8014814815,2011-03-05,19:14:08
39.98814,116.352657,0,205.130728346457,40607.8015393519,2011-03-05,19:14:13
39.98812,116.352631,0,204.998602362205,40607.8015972222,2011-03-05,19:14:18
39.98812,116.352631,0,204.998602362205,40607.8016319444,2011-03-05,19:14:21
39.988123,116.352625,0,205.0706167979,40607.8016550926,2011-03-05,19:14:23
39.98803,116.352628,0,205.382024278215,40607.801712963,2011-03-05,19:14:28
39.987915,116.352628,0,205.752769028871,40607.8017708333,2011-03-05,19:14:33
39.987818,116.352648,0,206.337339238845,40607.8018287037,2011-03-05,19:14:38
39.987816,116.352619,0,206.033349737533,40607.8018865741,2011-03-05,19:14:43
39.987756,116.352609,0,207.312076771654,40607.8019444444,2011-03-05,19:14:48
39.987744,116.352612,0,210.058408792651,40607.8020023148,2011-03-05,19:14:53
39.987709,116.352587,0,215.170702099738,40607.8020601852,2011-03-05,19:14:58
39.987675,116.352565,0,221.38187664042,40607.8021180556,2011-03-05,19:15:03
39.987706,116.352572,0,223.898198818898,40607.8021759259,2011-03-05,19:15:08
39.987727,116.35257,0,223.372103018373,40607.8022337963,2011-03-05,19:15:13
39.987743,116.352571,0,222.425810367454,40607.8022916667,2011-03-05,19:15:18
39.987782,116.352602,0,221.928274278215,40607.802349537,2011-03-05,19:15:23
39.987844,116.352654,0,223.052306430446,40607.8024074074,2011-03-05,19:15:28
39.987887,116.352703,0,219.99937335958,40607.8024652778,2011-03-05,19:15:33
39.987895,116.352718,0,217.682946194226,40607.8025231481,2011-03-05,19:15:38
39.987847,116.352715,0,218.586482939633,40607.8025810185,2011-03-05,19:15:43
39.987768,116.352714,0,222.637870734908,40607.8026388889,2011-03-05,19:15:48
39.987731,116.352701,0,225.751279527559,40607.8026967593,2011-03-05,19:15:53
39.987716,116.352664,0,229.97906167979,40607.8027546296,2011-03-05,19:15:58
39.987714,116.352645,0,231.454829396325,40607.8028125,2011-03-05,19:16:03
39.987705,116.352631,0,232.238067585302,40607.8028703704,2011-03-05,19:16:08
39.98766,116.352603,0,238.840022965879,40607.8029282407,2011-03-05,19:16:13
39.987637,116.352596,0,239.219740813648,40607.8029861111,2011-03-05,19:16:18
39.987611,116.35258,0,240.564872047244,40607.8030439815,2011-03-05,19:16:23
39.987593,116.35257,0,243.275160761155,40607.8031018519,2011-03-05,19:16:28
39.987608,116.352567,0,243.685964566929,40607.8031597222,2011-03-05,19:16:33
39.987598,116.35257,0,243.352227690289,40607.8032175926,2011-03-05,19:16:38
39.987598,116.35257,0,243.352227690289,40607.8032523148,2011-03-05,19:16:41
39.987598,116.352576,0,243.082772309711,40607.803275463,2011-03-05,19:16:43
39.987653,116.352571,0,234.320659448819,40607.8033333333,2011-03-05,19:16:48
39.987693,116.35256,0,229.727526246719,40607.8033912037,2011-03-05,19:16:53
39.987727,116.352565,0,226.198631889764,40607.8034490741,2011-03-05,19:16:58
39.987741,116.352569,0,224.252962598425,40607.8035069444,2011-03-05,19:17:03
39.987744,116.352563,0,224.173087270341,40607.8035648148,2011-03-05,19:17:08
39.987738,116.352561,0,224.165127952756,40607.8036226852,2011-03-05,19:17:13
39.987737,116.352557,0,224.312460629921,40607.8036805556,2011-03-05,19:17:18
39.987732,116.352554,0,224.304425853018,40607.8037384259,2011-03-05,19:17:23
39.987733,116.352557,0,224.081450131234,40607.8037962963,2011-03-05,19:17:28
39.987733,116.352557,0,224.081450131234,40607.8038310185,2011-03-05,19:17:31
39.987733,116.352564,0,223.820052493438,40607.8038541667,2011-03-05,19:17:33
39.987769,116.35258,0,218.888005249344,40607.803912037,2011-03-05,19:17:38
39.98782,116.352591,0,214.287939632546,40607.8039699074,2011-03-05,19:17:43
39.987855,116.352596,0,212.050987532808,40607.8040277778,2011-03-05,19:17:48
39.987865,116.352597,0,214.229019028871,40607.8040856481,2011-03-05,19:17:53
39.987864,116.352595,0,214.918818897638,40607.8041435185,2011-03-05,19:17:58
39.987864,116.352595,0,214.918818897638,40607.8041782407,2011-03-05,19:18:01
39.987862,116.352597,0,215.212654199475,40607.8042013889,2011-03-05,19:18:03
39.987878,116.352601,0,215.319333989501,40607.8042592593,2011-03-05,19:18:08
39.987932,116.35264,0,209.408533464567,40607.8043171296,2011-03-05,19:18:13
39.987975,116.352649,0,200.276174540682,40607.804375,2011-03-05,19:18:18
39.987994,116.35267,0,197.739576771654,40607.8044328704,2011-03-05,19:18:23
39.987997,116.352666,0,197.800337926509,40607.8044907407,2011-03-05,19:18:28
39.987997,116.352666,0,197.800337926509,40607.804525463,2011-03-05,19:18:31
39.987991,116.352662,0,197.931062992126,40607.8045486111,2011-03-05,19:18:33
39.987981,116.352663,0,197.012319553806,40607.8046064815,2011-03-05,19:18:38
39.987967,116.35267,0,196.708244750656,40607.8046643519,2011-03-05,19:18:43
39.987952,116.352668,0,196.258802493438,40607.8047222222,2011-03-05,19:18:48
39.987883,116.352647,0,196.30437007874,40607.8047800926,2011-03-05,19:18:53
39.987828,116.352629,0,196.266099081365,40607.804837963,2011-03-05,19:18:58
39.987745,116.352639,0,196.661210629921,40607.8048958333,2011-03-05,19:19:03
39.987727,116.352648,0,195.51187007874,40607.8049537037,2011-03-05,19:19:08
39.987735,116.352668,0,194.257063648294,40607.8050115741,2011-03-05,19:19:13
39.987724,116.352705,0,192.613038057743,40607.8050694444,2011-03-05,19:19:18
39.987947,116.352643,0,186.859002624672,40607.8106828704,2011-03-05,19:27:23
39.987992,116.352655,0,183.700377296588,40607.8107407407,2011-03-05,19:27:28
39.988022,116.352654,0,180.855285433071,40607.8107986111,2011-03-05,19:27:33
39.988032,116.352656,0,179.837007874016,40607.8108564815,2011-03-05,19:27:38
39.988032,116.352656,0,179.837007874016,40607.8108912037,2011-03-05,19:27:41
39.988036,116.352662,0,179.408904199475,40607.8109143519,2011-03-05,19:27:43
39.988065,116.352679,0,179.837355643045,40607.8109722222,2011-03-05,19:27:48
39.988055,116.352674,0,181.971909448819,40607.8110300926,2011-03-05,19:27:53
39.988055,116.352674,0,181.971909448819,40607.8110648148,2011-03-05,19:27:56
39.988049,116.352682,0,184.039580052493,40607.811087963,2011-03-05,19:27:58
39.988031,116.352656,0,185.556824146982,40607.8111458333,2011-03-05,19:28:03
39.987984,116.352661,0,188.016128608924,40607.8112037037,2011-03-05,19:28:08
39.987894,116.352701,0,179.758297244094,40607.8112615741,2011-03-05,19:28:13
39.987835,116.352671,0,181.515249343832,40607.8113194444,2011-03-05,19:28:18
39.987818,116.352694,0,183.913602362205,40607.8113773148,2011-03-05,19:28:23
39.987818,116.352702,0,185.433973097113,40607.8114351852,2011-03-05,19:28:28
39.987817,116.3527,0,185.188809055118,40607.8114930556,2011-03-05,19:28:33
39.98782,116.352706,0,185.258270997375,40607.8115509259,2011-03-05,19:28:38
39.987826,116.352708,0,185.369179790026,40607.8116087963,2011-03-05,19:28:43
39.987826,116.352708,0,185.369179790026,40607.8116435185,2011-03-05,19:28:46
39.987823,116.352701,0,185.557739501312,40607.8116666667,2011-03-05,19:28:48
39.98774,116.352696,0,188.357286745407,40607.811724537,2011-03-05,19:28:53
39.987693,116.352721,0,187.498966535433,40607.8117824074,2011-03-05,19:28:58
39.987654,116.352713,0,191.522559055118,40607.8118402778,2011-03-05,19:29:03
39.987622,116.352723,0,193.557627952756,40607.8118981481,2011-03-05,19:29:08
39.987603,116.352748,0,195.981722440945,40607.8119560185,2011-03-05,19:29:13
39.9876,116.352787,0,195.641706036745,40607.8120138889,2011-03-05,19:29:18
39.987588,116.352774,0,192.902959317585,40607.8120717593,2011-03-05,19:29:23
39.987585,116.35278,0,191.620203412073,40607.8121296296,2011-03-05,19:29:28
39.987585,116.35278,0,191.620203412073,40607.8121643519,2011-03-05,19:29:31
39.987586,116.352777,0,190.919566929134,40607.8121875,2011-03-05,19:29:33
39.987599,116.352783,0,189.565725065617,40607.8122453704,2011-03-05,19:29:38
39.987549,116.352796,0,189.596361548556,40607.8123032407,2011-03-05,19:29:43
39.987567,116.352811,0,187.644094488189,40607.8123611111,2011-03-05,19:29:48
39.987591,116.352798,0,186.53467847769,40607.8124189815,2011-03-05,19:29:53
39.987596,116.352772,0,186.988185695538,40607.8124768519,2011-03-05,19:29:58
39.987596,116.352772,0,186.988185695538,40607.8125115741,2011-03-05,19:30:01
39.987591,116.352771,0,186.78532480315,40607.8125347222,2011-03-05,19:30:03
39.987591,116.352735,0,186.289301181102,40607.8125925926,2011-03-05,19:30:08
39.987636,116.352691,0,186.119566929134,40607.812650463,2011-03-05,19:30:13
39.987689,116.352659,0,185.45469816273,40607.8127083333,2011-03-05,19:30:18
39.987725,116.352652,0,185.825905511811,40607.8127662037,2011-03-05,19:30:23
39.987746,116.352654,0,186.909265091863,40607.8128240741,2011-03-05,19:30:28
39.987771,116.352676,0,186.875597112861,40607.8128819444,2011-03-05,19:30:33
39.98781,116.352706,0,186.997624671916,40607.8129398148,2011-03-05,19:30:38
39.987832,116.35274,0,188.516430446194,40607.8129976852,2011-03-05,19:30:43
39.987803,116.352756,0,190.203172572178,40607.8130555556,2011-03-05,19:30:48
39.987742,116.352783,0,193.357618110236,40607.8131134259,2011-03-05,19:30:53
39.987678,116.352803,0,195.811827427822,40607.8131712963,2011-03-05,19:30:58
39.987668,116.352794,0,197.354189632546,40607.8132291667,2011-03-05,19:31:03
39.987667,116.352773,0,201.314127296588,40607.813287037,2011-03-05,19:31:08
39.987664,116.352731,0,203.498966535433,40607.8133449074,2011-03-05,19:31:13
39.987703,116.352704,0,207.524235564304,40607.8134027778,2011-03-05,19:31:18
39.987698,116.352669,0,209.323477690289,40607.8134606481,2011-03-05,19:31:23
39.987655,116.352678,0,210.992230971129,40607.8135185185,2011-03-05,19:31:28
39.987632,116.352681,0,212.046456692913,40607.8135763889,2011-03-05,19:31:33
39.987631,116.352675,0,212.134589895013,40607.8136342593,2011-03-05,19:31:38
39.987624,116.352677,0,212.186128608924,40607.8136921296,2011-03-05,19:31:43
39.987618,116.352683,0,212.283395669291,40607.81375,2011-03-05,19:31:48
39.987614,116.352685,0,212.27969160105,40607.8138078704,2011-03-05,19:31:53
39.987606,116.352689,0,212.285173884514,40607.8138657407,2011-03-05,19:31:58
39.987603,116.352697,0,212.40594816273,40607.8139236111,2011-03-05,19:32:03
39.987604,116.3527,0,212.491354986877,40607.8139814815,2011-03-05,19:32:08
39.987604,116.3527,0,212.491354986877,40607.8140162037,2011-03-05,19:32:11
39.987607,116.352704,0,212.522142388451,40607.8140393518,2011-03-05,19:32:13
39.987618,116.352714,0,212.599862204724,40607.8140972222,2011-03-05,19:32:18
39.98767,116.352698,0,210.045141076116,40607.8141550926,2011-03-05,19:32:23
39.98767,116.352698,0,210.045141076116,40607.8141898148,2011-03-05,19:32:26
39.987666,116.352704,0,210.672562335958,40607.814212963,2011-03-05,19:32:28
39.987623,116.352703,0,210.446286089239,40607.8142708333,2011-03-05,19:32:33
39.987564,116.352696,0,210.960118110236,40607.8143287037,2011-03-05,19:32:38
39.987564,116.352696,0,210.960118110236,40607.8143634259,2011-03-05,19:32:41
39.987572,116.352696,0,211.07843832021,40607.8143865741,2011-03-05,19:32:43
39.987584,116.352695,0,210.433067585302,40607.8144444444,2011-03-05,19:32:48
39.987595,116.352708,0,210.338477690289,40607.8145023148,2011-03-05,19:32:53
39.98758,116.352711,0,210.437975721785,40607.8145601852,2011-03-05,19:32:58
39.987589,116.352727,0,210.140357611549,40607.8146180556,2011-03-05,19:33:03
39.98759,116.35273,0,210.128044619423,40607.8146759259,2011-03-05,19:33:08
39.98759,116.35273,0,210.128044619423,40607.8147106481,2011-03-05,19:33:11
39.987593,116.35273,0,210.086617454068,40607.8147337963,2011-03-05,19:33:13
39.987607,116.352729,0,210.118080708661,40607.8147916667,2011-03-05,19:33:18
39.98773,116.35273,0,212.342844488189,40607.814849537,2011-03-05,19:33:23
39.987873,116.352708,0,213.893228346457,40607.8149074074,2011-03-05,19:33:28
39.987888,116.352711,0,213.362401574803,40607.8149652778,2011-03-05,19:33:33
39.987907,116.352718,0,213.42345144357,40607.8150231481,2011-03-05,19:33:38
39.987898,116.352721,0,213.831128608924,40607.8150810185,2011-03-05,19:33:43
39.987898,116.352721,0,213.831128608924,40607.8151157407,2011-03-05,19:33:46
39.987902,116.35272,0,214.353270997375,40607.8151388889,2011-03-05,19:33:48
39.987875,116.352704,0,215.095285433071,40607.8151967593,2011-03-05,19:33:53
39.987877,116.352697,0,212.816279527559,40607.8152546296,2011-03-05,19:33:58
39.987877,116.352697,0,212.816279527559,40607.8152893518,2011-03-05,19:34:01
39.98787,116.352698,0,212.267303149606,40607.8153125,2011-03-05,19:34:03
39.987899,116.352694,0,210.600449475066,40607.8153703704,2011-03-05,19:34:08
39.987905,116.352714,0,208.97407152231,40607.8154282407,2011-03-05,19:34:13
39.987878,116.352702,0,205.803667979003,40607.8154861111,2011-03-05,19:34:18
39.987878,116.352702,0,205.803667979003,40607.8155208333,2011-03-05,19:34:21
39.98787,116.352707,0,205.814317585302,40607.8155439815,2011-03-05,19:34:23
39.987874,116.352669,0,206.182421259843,40607.8156018518,2011-03-05,19:34:28
39.987873,116.352654,0,206.931407480315,40607.8156597222,2011-03-05,19:34:33
39.987861,116.352648,0,206.827604986877,40607.8157175926,2011-03-05,19:34:38
39.987869,116.352658,0,204.735816929134,40607.815775463,2011-03-05,19:34:43
39.987891,116.352661,0,202.887952755906,40607.8158333333,2011-03-05,19:34:48
39.987904,116.352657,0,199.623159448819,40607.8158912037,2011-03-05,19:34:53
39.987934,116.352647,0,196.930803805774,40607.8159490741,2011-03-05,19:34:58
39.98796,116.352648,0,196.170469160105,40607.8160069444,2011-03-05,19:35:03
39.98797,116.352649,0,196.446046587927,40607.8160648148,2011-03-05,19:35:08
39.987936,116.352647,0,199.420206692913,40607.8161226852,2011-03-05,19:35:13
39.987895,116.352654,0,201.043320209974,40607.8161805556,2011-03-05,19:35:18
39.987888,116.352663,0,201.746309055118,40607.8162384259,2011-03-05,19:35:23
39.987883,116.352676,0,203.987381889764,40607.8162962963,2011-03-05,19:35:28
39.987883,116.352676,0,203.987381889764,40607.8163310185,2011-03-05,19:35:31
39.987882,116.352676,0,204.454796587927,40607.8163541667,2011-03-05,19:35:33
39.987851,116.352695,0,207.000967847769,40607.816412037,2011-03-05,19:35:38
39.987831,116.352702,0,208.418526902887,40607.8164699074,2011-03-05,19:35:43
39.987795,116.352722,0,212.859855643045,40607.8165277778,2011-03-05,19:35:48
39.988029,116.352648,0,225.020780839895,40607.8184953704,2011-03-05,19:38:38
39.988081,116.352698,0,227.587040682415,40607.8185532407,2011-03-05,19:38:43
39.98812,116.352736,0,230.728861548556,40607.8186111111,2011-03-05,19:38:48
39.988158,116.352729,0,231.970564304462,40607.8186689815,2011-03-05,19:38:53
39.988158,116.352729,0,231.970564304462,40607.8187037037,2011-03-05,19:38:56
39.988158,116.352722,0,233.772158792651,40607.8187268519,2011-03-05,19:38:58
39.988157,116.352705,0,233.40217847769,40607.8187847222,2011-03-05,19:39:03
39.988159,116.352703,0,233.675239501312,40607.8188425926,2011-03-05,19:39:08
39.98816,116.3527,0,233.785347769029,40607.818900463,2011-03-05,19:39:13
39.988161,116.352701,0,233.903494094488,40607.8189583333,2011-03-05,19:39:18
39.988161,116.352701,0,233.903494094488,40607.8189930556,2011-03-05,19:39:21
39.988159,116.352702,0,234.000387139108,40607.8190162037,2011-03-05,19:39:23
39.988089,116.352701,0,234.929783464567,40607.8190740741,2011-03-05,19:39:28
39.988012,116.352682,0,237.178802493438,40607.8191319444,2011-03-05,19:39:33
39.988024,116.352681,0,238.513996062992,40607.8191898148,2011-03-05,19:39:38
39.988078,116.352721,0,238.052001312336,40607.8192476852,2011-03-05,19:39:43
39.9881,116.352758,0,237.893982939633,40607.8193055556,2011-03-05,19:39:48
39.988089,116.352784,0,237.976059711286,40607.8193634259,2011-03-05,19:39:53
39.988069,116.352775,0,238.775144356955,40607.8194212963,2011-03-05,19:39:58
39.988068,116.352755,0,239.797050524934,40607.8194791667,2011-03-05,19:40:03
39.988068,116.352755,0,239.797050524934,40607.8195138889,2011-03-05,19:40:06
39.988068,116.352747,0,240.220774278215,40607.819537037,2011-03-05,19:40:08
39.98808,116.35273,0,239.843507217848,40607.8195949074,2011-03-05,19:40:13
39.988104,116.352692,0,238.278658136483,40607.8196527778,2011-03-05,19:40:18
39.98811,116.352671,0,237.320127952756,40607.8197106481,2011-03-05,19:40:23
39.988118,116.352644,0,234.782627952756,40607.8197685185,2011-03-05,19:40:28
39.988106,116.352621,0,233.177349081365,40607.8198263889,2011-03-05,19:40:33
39.988106,116.352621,0,233.177349081365,40607.8198611111,2011-03-05,19:40:36
39.988103,116.352618,0,233.148015091864,40607.8198842593,2011-03-05,19:40:38
39.988034,116.35266,0,231.168353018373,40607.8199421296,2011-03-05,19:40:43
39.988,116.352669,0,226.533520341207,40607.82,2011-03-05,19:40:48
39.987972,116.352653,0,222.234274934383,40607.8200578704,2011-03-05,19:40:53
39.987948,116.352647,0,221.471837270341,40607.8201157407,2011-03-05,19:40:58
39.987947,116.352679,0,221.248461286089,40607.8201736111,2011-03-05,19:41:03
39.987923,116.352663,0,219.435328083989,40607.8202314815,2011-03-05,19:41:08
39.987932,116.352666,0,218.681450131234,40607.8202893519,2011-03-05,19:41:13
39.98789,116.352692,0,219.535603674541,40607.8203472222,2011-03-05,19:41:18
39.987885,116.352715,0,218.072024278215,40607.8204050926,2011-03-05,19:41:23
39.987892,116.352706,0,216.722339238845,40607.820462963,2011-03-05,19:41:28
39.987868,116.352697,0,215.715597112861,40607.8205208333,2011-03-05,19:41:33
39.98787,116.352682,0,214.113727034121,40607.8205787037,2011-03-05,19:41:38
39.987862,116.352657,0,214.187693569554,40607.8206365741,2011-03-05,19:41:43
39.987853,116.352653,0,214.023464566929,40607.8206944444,2011-03-05,19:41:48
39.987614,116.352691,0,214.300980971129,40607.8264814815,2011-03-05,19:50:08
39.987526,116.352724,0,218.994786745407,40607.8265393519,2011-03-05,19:50:13
39.987526,116.352724,0,218.994786745407,40607.8265740741,2011-03-05,19:50:16
39.987526,116.352731,0,221.272316272966,40607.8265972222,2011-03-05,19:50:18
39.987475,116.352762,0,223.614625984252,40607.8266550926,2011-03-05,19:50:23
39.987456,116.352791,0,228.32094488189,40607.826712963,2011-03-05,19:50:28
39.987505,116.352778,0,232.640262467192,40607.8267708333,2011-03-05,19:50:33
39.987519,116.352753,0,233.230892388451,40607.8268287037,2011-03-05,19:50:38
39.987511,116.352757,0,233.218024934383,40607.8268865741,2011-03-05,19:50:43
39.987511,116.352757,0,233.218024934383,40607.8269212963,2011-03-05,19:50:46
39.987513,116.352757,0,233.207237532808,40607.8269444444,2011-03-05,19:50:48
39.987544,116.352747,0,232.6075,40607.8270023148,2011-03-05,19:50:53
39.987565,116.352739,0,231.635902230971,40607.8270601852,2011-03-05,19:50:58
39.987635,116.352717,0,231.647240813648,40607.8271180556,2011-03-05,19:51:03
39.987711,116.352712,0,233.31249015748,40607.8271759259,2011-03-05,19:51:08
39.987776,116.352707,0,238.040213254593,40607.8272337963,2011-03-05,19:51:13
39.987864,116.352669,0,238.779022309711,40607.8272916667,2011-03-05,19:51:18
39.98792,116.352661,0,247.470124671916,40607.827349537,2011-03-05,19:51:23
39.98788,116.352669,0,252.520994094488,40607.8274074074,2011-03-05,19:51:28
39.987884,116.352669,0,254.147621391076,40607.8274652778,2011-03-05,19:51:33
39.987886,116.352677,0,255.260216535433,40607.8275231481,2011-03-05,19:51:38
39.987886,116.352677,0,255.260216535433,40607.8275578704,2011-03-05,19:51:41
39.987883,116.352681,0,256.066761811024,40607.8275810185,2011-03-05,19:51:43
39.988075,116.352675,0,259.703211942257,40607.8276388889,2011-03-05,19:51:48
39.988149,116.352659,0,269.175751312336,40607.8276967593,2011-03-05,19:51:53
39.988148,116.352662,0,275.737355643045,40607.8277546296,2011-03-05,19:51:58
39.988148,116.352662,0,275.737355643045,40607.8277893519,2011-03-05,19:52:01
39.98815,116.352659,0,279.459265091864,40607.8278125,2011-03-05,19:52:03
39.988118,116.352667,0,281.358379265092,40607.8278703704,2011-03-05,19:52:08
39.988078,116.352701,0,280.014622703412,40607.8279282407,2011-03-05,19:52:13
39.988009,116.352732,0,279.102276902887,40607.8279861111,2011-03-05,19:52:18
39.987974,116.352753,0,276.734110892388,40607.8280439815,2011-03-05,19:52:23
39.987931,116.352771,0,276.790229658793,40607.8281018519,2011-03-05,19:52:28
39.987959,116.352757,0,276.545452755906,40607.8281597222,2011-03-05,19:52:33
39.987981,116.352745,0,275.794576771654,40607.8282175926,2011-03-05,19:52:38
39.987992,116.352737,0,275.876778215223,40607.828275463,2011-03-05,19:52:43
39.987991,116.352736,0,275.823389107612,40607.8283333333,2011-03-05,19:52:48
39.987998,116.352735,0,276.002109580052,40607.8283912037,2011-03-05,19:52:53
39.987998,116.352735,0,276.002109580052,40607.8284259259,2011-03-05,19:52:56
39.988003,116.352734,0,276.241804461942,40607.8284490741,2011-03-05,19:52:58
39.988015,116.352735,0,276.110892388451,40607.8285069444,2011-03-05,19:53:03
39.988001,116.352733,0,273.699947506562,40607.8285648148,2011-03-05,19:53:08
39.988001,116.352734,0,273.577572178478,40607.8286226852,2011-03-05,19:53:13
39.988003,116.352741,0,273.389865485564,40607.8286805556,2011-03-05,19:53:18
39.988003,116.352741,0,273.389865485564,40607.8287152778,2011-03-05,19:53:21
39.987996,116.352742,0,273.317726377953,40607.8287384259,2011-03-05,19:53:23
39.987961,116.352704,0,269.181082677165,40607.8287962963,2011-03-05,19:53:28
39.987961,116.352704,0,269.181082677165,40607.8288310185,2011-03-05,19:53:31
39.987953,116.352704,0,263.185124671916,40607.8288541667,2011-03-05,19:53:33
39.987945,116.352692,0,259.866988188976,40607.828912037,2011-03-05,19:53:38
39.987931,116.352679,0,256.204606299213,40607.8289699074,2011-03-05,19:53:43
39.987941,116.352688,0,251.919229002625,40607.8290277778,2011-03-05,19:53:48
39.987904,116.352696,0,249.234573490814,40607.8290856481,2011-03-05,19:53:53
39.987914,116.352698,0,245.625229658793,40607.8291435185,2011-03-05,19:53:58
39.987938,116.352694,0,241.588884514436,40607.8292013889,2011-03-05,19:54:03
39.987954,116.352693,0,240.450958005249,40607.8292592593,2011-03-05,19:54:08
39.987974,116.352694,0,237.402276902887,40607.8293171296,2011-03-05,19:54:13
39.988002,116.352698,0,232.932673884514,40607.829375,2011-03-05,19:54:18
39.987959,116.352664,0,229.075774278215,40607.8294328704,2011-03-05,19:54:23
39.987927,116.352677,0,229.50530511811,40607.8294907407,2011-03-05,19:54:28
39.987889,116.3527,0,230.153877952756,40607.8295486111,2011-03-05,19:54:33
39.987871,116.352705,0,229.691207349081,40607.8296064815,2011-03-05,19:54:38
39.987871,116.352705,0,229.691207349081,40607.8296412037,2011-03-05,19:54:41
39.987865,116.352701,0,228.98000656168,40607.8296643518,2011-03-05,19:54:43
39.987886,116.352691,0,227.212480314961,40607.8297222222,2011-03-05,19:54:48
39.98789,116.352691,0,226.927454068241,40607.8297800926,2011-03-05,19:54:53
39.98789,116.352691,0,226.927454068241,40607.8298148148,2011-03-05,19:54:56
39.987894,116.352688,0,226.490866141732,40607.829837963,2011-03-05,19:54:58
39.987889,116.352697,0,226.047946194226,40607.8298958333,2011-03-05,19:55:03
39.987889,116.352697,0,226.047946194226,40607.8299305556,2011-03-05,19:55:06
39.987887,116.352704,0,225.75969160105,40607.8299537037,2011-03-05,19:55:08
39.987853,116.352701,0,222.365485564304,40607.8300115741,2011-03-05,19:55:13
39.987843,116.352719,0,220.568549868766,40607.8300694444,2011-03-05,19:55:18
39.987827,116.352705,0,219.553900918635,40607.8301273148,2011-03-05,19:55:23
39.987817,116.352706,0,219.603234908137,40607.8301851852,2011-03-05,19:55:28
39.987816,116.352707,0,219.653070866142,40607.8302430556,2011-03-05,19:55:33
39.987813,116.352703,0,219.544763779528,40607.8303009259,2011-03-05,19:55:38
39.987813,116.3527,0,219.407670603675,40607.8303587963,2011-03-05,19:55:43
39.987808,116.352701,0,219.082070209974,40607.8304166667,2011-03-05,19:55:48
39.987808,116.352701,0,219.082070209974,40607.8304513889,2011-03-05,19:55:51
39.987811,116.352704,0,218.749084645669,40607.830474537,2011-03-05,19:55:53
39.987827,116.352726,0,217.766525590551,40607.8305324074,2011-03-05,19:55:58
39.987829,116.352759,0,217.844520997375,40607.8305902778,2011-03-05,19:56:03
39.987817,116.352796,0,216.252910104987,40607.8306481481,2011-03-05,19:56:08
39.987802,116.3528,0,216.179169947507,40607.8307060185,2011-03-05,19:56:13
39.987793,116.352797,0,216.186902887139,40607.8307638889,2011-03-05,19:56:18
39.987773,116.352749,0,213.771430446194,40607.8308217593,2011-03-05,19:56:23
39.98775,116.352728,0,213.687975721785,40607.8308796296,2011-03-05,19:56:28
39.987753,116.352723,0,212.358914041995,40607.8309375,2011-03-05,19:56:33
39.987753,116.352723,0,212.358914041995,40607.8309722222,2011-03-05,19:56:36
39.987753,116.352727,0,212.176190944882,40607.8309953704,2011-03-05,19:56:38
39.987763,116.352741,0,212.178569553806,40607.8310532407,2011-03-05,19:56:43
39.987792,116.35276,0,213.419520997375,40607.8311111111,2011-03-05,19:56:48
39.987814,116.352781,0,218.289491469816,40607.8311689815,2011-03-05,19:56:53
39.987812,116.352794,0,223.162017716535,40607.8312268518,2011-03-05,19:56:58
39.987826,116.352787,0,228.490029527559,40607.8312847222,2011-03-05,19:57:03
39.987847,116.352791,0,231.148477690289,40607.8313425926,2011-03-05,19:57:08
39.987847,116.352791,0,231.148477690289,40607.8313773148,2011-03-05,19:57:11
39.987841,116.352786,0,231.301289370079,40607.831400463,2011-03-05,19:57:13
39.98784,116.352762,0,231.581135170604,40607.8314583333,2011-03-05,19:57:18
39.98784,116.352762,0,231.581135170604,40607.8314930556,2011-03-05,19:57:21
39.987836,116.352757,0,229.851505905512,40607.8315162037,2011-03-05,19:57:23
39.987772,116.352749,0,230.20000984252,40607.8315740741,2011-03-05,19:57:28
39.987734,116.352754,0,229.014648950131,40607.8316319444,2011-03-05,19:57:33
39.987721,116.352756,0,227.283917322835,40607.8316898148,2011-03-05,19:57:38
39.987711,116.352757,0,227.621833989501,40607.8317476852,2011-03-05,19:57:43
39.987711,116.352757,0,227.621833989501,40607.8317824074,2011-03-05,19:57:46
39.987714,116.352758,0,227.39467847769,40607.8318055556,2011-03-05,19:57:48
39.987725,116.35276,0,227.115587270341,40607.8318634259,2011-03-05,19:57:53
39.98774,116.352765,0,227.447368766404,40607.8319212963,2011-03-05,19:57:58
39.987786,116.352777,0,226.884127296588,40607.8319791667,2011-03-05,19:58:03
39.987798,116.352816,0,227.115236220472,40607.832037037,2011-03-05,19:58:08
39.987779,116.352838,0,229.094324146982,40607.8320949074,2011-03-05,19:58:13
39.98777,116.352833,0,228.05937335958,40607.8321527778,2011-03-05,19:58:18
39.987765,116.352827,0,228.016545275591,40607.8322106482,2011-03-05,19:58:23
39.987765,116.352827,0,228.016545275591,40607.8322453704,2011-03-05,19:58:26
39.98797,116.352716,0,222.94842847769,40607.8363773148,2011-03-05,20:04:23
39.988039,116.352703,0,220.267404855643,40607.8364351852,2011-03-05,20:04:28
39.988148,116.352706,0,215.981325459318,40607.8364930556,2011-03-05,20:04:33
39.988219,116.352694,0,212.088608923885,40607.8365509259,2011-03-05,20:04:38
39.988244,116.352712,0,209.637690288714,40607.8366087963,2011-03-05,20:04:43
39.988195,116.352742,0,207.772791994751,40607.8366666667,2011-03-05,20:04:48
39.988148,116.352756,0,208.838543307087,40607.836724537,2011-03-05,20:04:53
39.988148,116.352752,0,208.846066272966,40607.8367824074,2011-03-05,20:04:58
39.988148,116.352744,0,208.776653543307,40607.8368402778,2011-03-05,20:05:03
39.988148,116.352744,0,208.776653543307,40607.836875,2011-03-05,20:05:06
39.988142,116.352744,0,208.758182414698,40607.8368981481,2011-03-05,20:05:08
39.988096,116.352749,0,209.353464566929,40607.8369560185,2011-03-05,20:05:13
39.988041,116.352734,0,209.66156824147,40607.8370138889,2011-03-05,20:05:18
39.987963,116.352734,0,211.179186351706,40607.8370717593,2011-03-05,20:05:23
39.987873,116.352763,0,213.693359580052,40607.8371296296,2011-03-05,20:05:28
39.987811,116.352778,0,213.998559711286,40607.8371875,2011-03-05,20:05:33
39.987675,116.35273,0,217.288585958005,40607.8372453704,2011-03-05,20:05:38
39.98751,116.352631,0,226.785879265092,40607.8373032407,2011-03-05,20:05:43
39.987505,116.352598,0,230.496348425197,40607.8373611111,2011-03-05,20:05:48
39.987531,116.352585,0,230.43812664042,40607.8374189815,2011-03-05,20:05:53
39.987531,116.352585,0,230.43812664042,40607.8374537037,2011-03-05,20:05:56
39.987523,116.352581,0,230.981820866142,40607.8374768518,2011-03-05,20:05:58
39.987494,116.352599,0,232.162749343832,40607.8375347222,2011-03-05,20:06:03
39.987476,116.352634,0,234.496200787402,40607.8375925926,2011-03-05,20:06:08
39.987495,116.352686,0,235.558057742782,40607.837650463,2011-03-05,20:06:13
39.987545,116.352724,0,236.415912073491,40607.8377083333,2011-03-05,20:06:18
39.987601,116.352719,0,236.162375328084,40607.8377662037,2011-03-05,20:06:23
39.987626,116.352704,0,234.511266404199,40607.8378240741,2011-03-05,20:06:28
39.987638,116.352702,0,234.337404855643,40607.8378819444,2011-03-05,20:06:33
39.98766,116.3527,0,233.735964566929,40607.8379398148,2011-03-05,20:06:38
39.987718,116.352712,0,230.72875984252,40607.8379976852,2011-03-05,20:06:43
39.987797,116.352709,0,227.878900918635,40607.8380555556,2011-03-05,20:06:48
39.987858,116.352695,0,223.603963254593,40607.8381134259,2011-03-05,20:06:53
39.987877,116.352684,0,222.848005249344,40607.8381712963,2011-03-05,20:06:58
39.987885,116.352672,0,222.177230971129,40607.8382291667,2011-03-05,20:07:03
39.987897,116.352658,0,221.54342519685,40607.838287037,2011-03-05,20:07:08
39.987887,116.352665,0,222.604530839895,40607.8383449074,2011-03-05,20:07:13
39.987888,116.352655,0,223.84280511811,40607.8384027778,2011-03-05,20:07:18
39.987893,116.352635,0,222.944274934383,40607.8384606481,2011-03-05,20:07:23
39.987853,116.352601,0,221.97280183727,40607.8385185185,2011-03-05,20:07:28
39.987835,116.352608,0,222.427664041995,40607.8385763889,2011-03-05,20:07:33
39.987832,116.352591,0,225.187385170604,40607.8386342593,2011-03-05,20:07:38
39.987866,116.35256,0,226.456400918635,40607.8386921296,2011-03-05,20:07:43
39.987871,116.352555,0,226.34000656168,40607.83875,2011-03-05,20:07:48
39.987871,116.352553,0,226.343385826772,40607.8388078704,2011-03-05,20:07:53
39.987874,116.352549,0,226.283185695538,40607.8388657407,2011-03-05,20:07:58
39.987874,116.352549,0,226.283185695538,40607.838900463,2011-03-05,20:08:01
39.987867,116.352553,0,226.115255905512,40607.8389236111,2011-03-05,20:08:03
39.987836,116.352589,0,224.949169947507,40607.8389814815,2011-03-05,20:08:08
39.987794,116.35264,0,224.004028871391,40607.8390393518,2011-03-05,20:08:13
39.987805,116.352676,0,222.445511811024,40607.8390972222,2011-03-05,20:08:18
39.987802,116.352674,0,222.673792650919,40607.8391550926,2011-03-05,20:08:23
39.987802,116.352674,0,222.673792650919,40607.8391898148,2011-03-05,20:08:26
39.987801,116.352666,0,222.831437007874,40607.839212963,2011-03-05,20:08:28
39.987796,116.352686,0,219.802857611549,40607.8392708333,2011-03-05,20:08:33
39.987784,116.352712,0,219.394402887139,40607.8393287037,2011-03-05,20:08:38
39.987769,116.352729,0,218.697145669291,40607.8393865741,2011-03-05,20:08:43
39.98773,116.35273,0,217.897034120735,40607.8394444444,2011-03-05,20:08:48
39.987703,116.352738,0,219.592273622047,40607.8395023148,2011-03-05,20:08:53
39.987638,116.35274,0,219.349271653543,40607.8395601852,2011-03-05,20:08:58
39.987603,116.352764,0,216.414583333333,40607.8396180556,2011-03-05,20:09:03
39.987563,116.352769,0,215.131154855643,40607.8396759259,2011-03-05,20:09:08
39.987563,116.352769,0,215.131154855643,40607.8397106482,2011-03-05,20:09:11
39.987565,116.352761,0,212.870646325459,40607.8397337963,2011-03-05,20:09:13
39.9876,116.352768,0,211.252352362205,40607.8397916667,2011-03-05,20:09:18
39.987645,116.35276,0,210.021686351706,40607.839849537,2011-03-05,20:09:23
39.987695,116.352773,0,211.616151574803,40607.8399074074,2011-03-05,20:09:28
39.98776,116.352779,0,209.012545931759,40607.8399652778,2011-03-05,20:09:33
39.987777,116.352782,0,208.676581364829,40607.8400231482,2011-03-05,20:09:38
39.987799,116.352802,0,212.117168635171,40607.8400810185,2011-03-05,20:09:43
39.987803,116.352815,0,210.578172572178,40607.8401388889,2011-03-05,20:09:48
39.987806,116.352815,0,211.272477034121,40607.8401967593,2011-03-05,20:09:53
39.987802,116.35282,0,212.069107611549,40607.8402546296,2011-03-05,20:09:58
39.987802,116.35282,0,212.069107611549,40607.8402893519,2011-03-05,20:10:01
39.987799,116.352826,0,212.711197506562,40607.8403125,2011-03-05,20:10:03
39.987781,116.352857,0,216.003303805774,40607.8403703704,2011-03-05,20:10:08
39.987765,116.352877,0,217.298999343832,40607.8404282407,2011-03-05,20:10:13
39.987763,116.352882,0,217.591584645669,40607.8404861111,2011-03-05,20:10:18
39.987763,116.352882,0,217.591584645669,40607.8405208333,2011-03-05,20:10:21
39.987767,116.352882,0,217.739140419947,40607.8405439815,2011-03-05,20:10:23
39.987756,116.352869,0,218.269744094488,40607.8406018519,2011-03-05,20:10:28
39.987724,116.352848,0,219.427769028871,40607.8406597222,2011-03-05,20:10:33
39.987719,116.352836,0,219.454176509186,40607.8407175926,2011-03-05,20:10:38
39.9877,116.352827,0,220.566545275591,40607.840775463,2011-03-05,20:10:43
39.987681,116.352845,0,217.808149606299,40607.8408333333,2011-03-05,20:10:48
39.987722,116.352826,0,217.087611548556,40607.8408912037,2011-03-05,20:10:53
39.98776,116.352824,0,215.531797900262,40607.8409490741,2011-03-05,20:10:58
39.987724,116.352814,0,212.909868766404,40607.8410069444,2011-03-05,20:11:03
39.987653,116.352804,0,209.742093175853,40607.8410648148,2011-03-05,20:11:08
39.987621,116.35278,0,206.337713254593,40607.8411226852,2011-03-05,20:11:13
39.987561,116.352771,0,203.277007874016,40607.8411805556,2011-03-05,20:11:18
39.987533,116.352802,0,207.07906496063,40607.8412384259,2011-03-05,20:11:23
39.987593,116.352838,0,209.414652230971,40607.8412962963,2011-03-05,20:11:28
39.987639,116.352842,0,208.079183070866,40607.8413541667,2011-03-05,20:11:33
39.987639,116.352842,0,208.079183070866,40607.8413888889,2011-03-05,20:11:36
39.987646,116.35284,0,207.88,40607.841412037,2011-03-05,20:11:38
39.987776,116.352855,0,208.383280839895,40607.8414699074,2011-03-05,20:11:43
39.987858,116.35287,0,207.728087270341,40607.8415277778,2011-03-05,20:11:48
39.987929,116.352878,0,207.83155183727,40607.8415856481,2011-03-05,20:11:53
39.988011,116.352856,0,212.035465879265,40607.8416435185,2011-03-05,20:11:58
39.988053,116.352821,0,212.196089238845,40607.8417013889,2011-03-05,20:12:03
39.988015,116.35281,0,210.845075459318,40607.8417592593,2011-03-05,20:12:08
39.987994,116.352795,0,211.882204724409,40607.8418171296,2011-03-05,20:12:13
39.987944,116.352791,0,212.212135826772,40607.841875,2011-03-05,20:12:18
39.987852,116.352735,0,215.812066929134,40607.8419328704,2011-03-05,20:12:23
39.9878,116.352705,0,214.534895013123,40607.8419907407,2011-03-05,20:12:28
39.987781,116.3527,0,213.208087270341,40607.8420486111,2011-03-05,20:12:33
39.987785,116.352691,0,213.948999343832,40607.8421064815,2011-03-05,20:12:38
39.987785,116.352691,0,213.948999343832,40607.8421412037,2011-03-05,20:12:41
39.987784,116.352683,0,213.210488845144,40607.8421643519,2011-03-05,20:12:43
39.987752,116.352676,0,211.572723097113,40607.8422222222,2011-03-05,20:12:48
39.987989,116.352789,0,200.779330708661,40607.8443634259,2011-03-05,20:15:53
39.988025,116.352831,0,199.689865485564,40607.8444212963,2011-03-05,20:15:58
39.988065,116.352854,0,198.099419291339,40607.8444791667,2011-03-05,20:16:03
39.988082,116.352858,0,197.843067585302,40607.844537037,2011-03-05,20:16:08
39.988119,116.352859,0,196.506794619423,40607.8445949074,2011-03-05,20:16:13
39.988119,116.352859,0,196.506794619423,40607.8446296296,2011-03-05,20:16:16
39.988116,116.352856,0,195.426053149606,40607.8446527778,2011-03-05,20:16:18
39.988115,116.352847,0,194.333418635171,40607.8447106481,2011-03-05,20:16:23
39.988121,116.352837,0,194.193083989501,40607.8447685185,2011-03-05,20:16:28
39.988121,116.352837,0,194.193083989501,40607.8448032407,2011-03-05,20:16:31
39.988115,116.35283,0,193.690278871391,40607.8448263889,2011-03-05,20:16:33
39.988091,116.352802,0,191.510531496063,40607.8448842593,2011-03-05,20:16:38
39.988065,116.352796,0,190.005226377953,40607.8449421296,2011-03-05,20:16:43
39.98801,116.352784,0,189.301085958005,40607.845,2011-03-05,20:16:48
39.987943,116.352778,0,188.109793307087,40607.8450578704,2011-03-05,20:16:53
39.987878,116.352772,0,186.653861548556,40607.8451157407,2011-03-05,20:16:58
39.987847,116.352769,0,184.408887795276,40607.8451736111,2011-03-05,20:17:03
39.987812,116.352755,0,180.938038057743,40607.8452314815,2011-03-05,20:17:08
39.987792,116.352761,0,178.769166666667,40607.8452893518,2011-03-05,20:17:13
39.987782,116.352753,0,177.088070866142,40607.8453472222,2011-03-05,20:17:18
39.987759,116.352751,0,174.530347769029,40607.8454050926,2011-03-05,20:17:23
39.987773,116.352754,0,173.067795275591,40607.845462963,2011-03-05,20:17:28
39.987773,116.352754,0,173.067795275591,40607.8454976852,2011-03-05,20:17:31
39.987767,116.35276,0,173.014580052493,40607.8455208333,2011-03-05,20:17:33
39.987746,116.352757,0,172.622234251969,40607.8455787037,2011-03-05,20:17:38
39.987738,116.35275,0,171.638487532808,40607.8456365741,2011-03-05,20:17:43
39.987738,116.35275,0,171.638487532808,40607.8456712963,2011-03-05,20:17:46
39.987741,116.352745,0,171.337516404199,40607.8456944444,2011-03-05,20:17:48
39.987756,116.352739,0,170.615515091864,40607.8457523148,2011-03-05,20:17:53
39.987756,116.352739,0,170.615515091864,40607.845787037,2011-03-05,20:17:56
39.987763,116.352738,0,170.466105643045,40607.8458101852,2011-03-05,20:17:58
39.987778,116.352759,0,169.192536089239,40607.8458680556,2011-03-05,20:18:03
39.987787,116.352754,0,168.91562007874,40607.8459259259,2011-03-05,20:18:08
39.987778,116.352755,0,168.819753937008,40607.8459837963,2011-03-05,20:18:13
39.987757,116.352742,0,165.905137795276,40607.8460416667,2011-03-05,20:18:18
39.987693,116.352741,0,161.075114829396,40607.846099537,2011-03-05,20:18:23
39.987679,116.352737,0,156.22779855643,40607.8461574074,2011-03-05,20:18:28
39.987689,116.352739,0,152.681043307087,40607.8462152778,2011-03-05,20:18:33
39.987694,116.352745,0,152.52906824147,40607.8462731481,2011-03-05,20:18:38
39.987693,116.35275,0,152.468707349081,40607.8463310185,2011-03-05,20:18:43
39.987693,116.35275,0,152.468707349081,40607.8463657407,2011-03-05,20:18:46
39.987691,116.352753,0,152.453398950131,40607.8463888889,2011-03-05,20:18:48
39.9877,116.352753,0,152.493523622047,40607.8464467593,2011-03-05,20:18:53
39.987459,116.352734,0,143.736341863517,40607.8519444444,2011-03-05,20:26:48
39.987428,116.352742,0,146.162992125984,40607.8520023148,2011-03-05,20:26:53
39.987383,116.352729,0,150.325416666667,40607.8520601852,2011-03-05,20:26:58
39.987299,116.352695,0,153.196952099738,40607.8521180556,2011-03-05,20:27:03
39.98718,116.352671,0,154.76686023622,40607.8521759259,2011-03-05,20:27:08
39.987154,116.352654,0,146.211587926509,40607.8522337963,2011-03-05,20:27:13
39.987118,116.352649,0,133.960954724409,40607.8522916667,2011-03-05,20:27:18
39.987092,116.352625,0,121.030393700787,40607.852349537,2011-03-05,20:27:23
39.987063,116.352582,0,110.763313648294,40607.8524074074,2011-03-05,20:27:28
39.986995,116.352541,0,102.620495406824,40607.8524652778,2011-03-05,20:27:33
39.987036,116.352518,0,93.9032349081365,40607.8525231481,2011-03-05,20:27:38
39.987117,116.352543,0,90.6742388451444,40607.8525810185,2011-03-05,20:27:43
39.987166,116.352552,0,93.929468503937,40607.8526388889,2011-03-05,20:27:48
39.987175,116.352548,0,95.1514895013123,40607.8526967593,2011-03-05,20:27:53
39.987151,116.352556,0,100.709471784777,40607.8527546296,2011-03-05,20:27:58
39.987101,116.352575,0,100.360574146982,40607.8528125,2011-03-05,20:28:03
39.987067,116.352581,0,99.9439435695538,40607.8528703704,2011-03-05,20:28:08
39.987023,116.352579,0,97.092998687664,40607.8529282407,2011-03-05,20:28:13
39.986928,116.352561,0,93.0615846456693,40607.8529861111,2011-03-05,20:28:18
39.986844,116.352537,0,87.3359547244094,40607.8530439815,2011-03-05,20:28:23
39.986927,116.35256,0,84.5008956692913,40607.8531018518,2011-03-05,20:28:28
39.987096,116.35259,0,82.7164927821522,40607.8531597222,2011-03-05,20:28:33
39.987328,116.352622,0,90.0622933070866,40607.8532175926,2011-03-05,20:28:38
39.987588,116.35267,0,103.127037401575,40607.853275463,2011-03-05,20:28:43
39.987702,116.352709,0,120.664970472441,40607.8533333333,2011-03-05,20:28:48
39.987752,116.352715,0,134.702929790026,40607.8533912037,2011-03-05,20:28:53
39.987767,116.352701,0,153.247916666667,40607.8534490741,2011-03-05,20:28:58
39.987757,116.35269,0,167.629475065617,40607.8535069444,2011-03-05,20:29:03
39.987721,116.352673,0,171.241072834646,40607.8535648148,2011-03-05,20:29:08
39.98771,116.352666,0,172.888825459318,40607.8536226852,2011-03-05,20:29:13
39.98771,116.352666,0,172.888825459318,40607.8536574074,2011-03-05,20:29:16
39.987712,116.352659,0,174.121079396325,40607.8536805556,2011-03-05,20:29:18
39.987684,116.352657,0,177.22437664042,40607.8537384259,2011-03-05,20:29:23
39.987684,116.352657,0,177.22437664042,40607.8537731481,2011-03-05,20:29:26
39.987682,116.352652,0,181.005259186352,40607.8537962963,2011-03-05,20:29:28
39.987675,116.352626,0,181.808772965879,40607.8538541667,2011-03-05,20:29:33
39.987677,116.352614,0,181.930272309711,40607.853912037,2011-03-05,20:29:38
39.987671,116.3526,0,184.703024934383,40607.8539699074,2011-03-05,20:29:43
39.987671,116.352609,0,186.738956692913,40607.8540277778,2011-03-05,20:29:48
39.987665,116.352634,0,186.848241469816,40607.8540856481,2011-03-05,20:29:53
39.98767,116.352638,0,187.06624671916,40607.8541435185,2011-03-05,20:29:58
39.98767,116.352636,0,187.085442913386,40607.8542013889,2011-03-05,20:30:03
39.98767,116.352635,0,186.907401574803,40607.8542592593,2011-03-05,20:30:08
39.98767,116.352635,0,186.907401574803,40607.8542939815,2011-03-05,20:30:11
39.987672,116.352635,0,186.764475065617,40607.8543171296,2011-03-05,20:30:13
39.98769,116.352642,0,187.079274934383,40607.854375,2011-03-05,20:30:18
39.987707,116.352638,0,187.347329396325,40607.8544328704,2011-03-05,20:30:23
39.98778,116.352651,0,185.752414698163,40607.8544907407,2011-03-05,20:30:28
39.987829,116.352688,0,188.227864173228,40607.8545486111,2011-03-05,20:30:33
39.987893,116.352694,0,189.198533464567,40607.8546064815,2011-03-05,20:30:38
39.987868,116.352698,0,188.928940288714,40607.8546643518,2011-03-05,20:30:43
39.987866,116.35269,0,188.16875328084,40607.8547222222,2011-03-05,20:30:48
39.987866,116.35269,0,188.16875328084,40607.8547569444,2011-03-05,20:30:51
39.987864,116.352682,0,188.274458661417,40607.8547800926,2011-03-05,20:30:53
39.987862,116.352673,0,188.37250328084,40607.854837963,2011-03-05,20:30:58
39.987826,116.352668,0,187.610853018373,40607.8548958333,2011-03-05,20:31:03
39.987812,116.352666,0,187.11344160105,40607.8549537037,2011-03-05,20:31:08
39.987799,116.352671,0,186.477795275591,40607.8550115741,2011-03-05,20:31:13
39.987788,116.352681,0,186.228290682415,40607.8550694444,2011-03-05,20:31:18
39.987777,116.352682,0,186.420577427822,40607.8551273148,2011-03-05,20:31:23
39.987751,116.352678,0,186.61123687664,40607.8551851852,2011-03-05,20:31:28
39.987741,116.352688,0,186.715337926509,40607.8552430556,2011-03-05,20:31:33
39.987741,116.352688,0,186.715337926509,40607.8552777778,2011-03-05,20:31:36
39.987733,116.35269,0,187.431082677165,40607.8553009259,2011-03-05,20:31:38
39.98772,116.352701,0,188.332329396325,40607.8553587963,2011-03-05,20:31:43
39.98772,116.352701,0,188.332329396325,40607.8553935185,2011-03-05,20:31:46
39.987724,116.352698,0,189.00469488189,40607.8554166667,2011-03-05,20:31:48
39.987707,116.352687,0,189.654196194226,40607.855474537,2011-03-05,20:31:53
39.987681,116.352662,0,190.091646981627,40607.8555324074,2011-03-05,20:31:58
39.987674,116.352624,0,189.711102362205,40607.8555902778,2011-03-05,20:32:03
39.987691,116.352593,0,189.385400262467,40607.8556481482,2011-03-05,20:32:08
39.987695,116.352566,0,189.075820209974,40607.8557060185,2011-03-05,20:32:13
39.98771,116.352553,0,188.214084645669,40607.8557638889,2011-03-05,20:32:18
39.987734,116.352597,0,187.231925853018,40607.8558217593,2011-03-05,20:32:23
39.98771,116.352628,0,185.584333989501,40607.8558796296,2011-03-05,20:32:28
39.987743,116.352645,0,182.770242782152,40607.8559375,2011-03-05,20:32:33
39.987733,116.352646,0,182.560360892388,40607.8559953704,2011-03-05,20:32:38
39.987725,116.352643,0,182.381978346457,40607.8560532407,2011-03-05,20:32:43
39.987725,116.352643,0,182.381978346457,40607.856087963,2011-03-05,20:32:46
39.987728,116.352646,0,182.181318897638,40607.8561111111,2011-03-05,20:32:48
39.987745,116.352667,0,181.433559711286,40607.8561689815,2011-03-05,20:32:53
39.987788,116.352703,0,179.429041994751,40607.8562268519,2011-03-05,20:32:58
39.987788,116.352703,0,179.429041994751,40607.8562615741,2011-03-05,20:33:01
39.987792,116.352696,0,178.616755249344,40607.8562847222,2011-03-05,20:33:03
39.98777,116.352691,0,178.032874015748,40607.8563425926,2011-03-05,20:33:08
39.98777,116.352691,0,178.032874015748,40607.8563773148,2011-03-05,20:33:11
39.987763,116.352693,0,178.329461942257,40607.856400463,2011-03-05,20:33:13
39.98772,116.35267,0,178.357047244094,40607.8564583333,2011-03-05,20:33:18
39.987717,116.352631,0,177.764629265092,40607.8565162037,2011-03-05,20:33:23
39.987716,116.352641,0,177.746932414698,40607.8565740741,2011-03-05,20:33:28
39.987693,116.352689,0,178.855285433071,40607.8566319444,2011-03-05,20:33:33
39.987689,116.3527,0,178.854960629921,40607.8566898148,2011-03-05,20:33:38
39.987672,116.352686,0,178.355469160105,40607.8567476852,2011-03-05,20:33:43
39.987638,116.352702,0,180.466830708661,40607.8568055556,2011-03-05,20:33:48
39.98764,116.352693,0,183.03499343832,40607.8568634259,2011-03-05,20:33:53
39.98764,116.352693,0,183.03499343832,40607.8568981481,2011-03-05,20:33:56
39.987644,116.352698,0,184.659557086614,40607.8569212963,2011-03-05,20:33:58
39.987668,116.352706,0,186.283969816273,40607.8569791667,2011-03-05,20:34:03
39.987686,116.352713,0,186.425068897638,40607.857037037,2011-03-05,20:34:08
39.987724,116.352738,0,187.568188976378,40607.8570949074,2011-03-05,20:34:13
39.987736,116.352735,0,187.51030511811,40607.8571527778,2011-03-05,20:34:18
39.987747,116.352733,0,187.053694225722,40607.8572106481,2011-03-05,20:34:23
39.987744,116.35272,0,187.243700787402,40607.8572685185,2011-03-05,20:34:28
39.987744,116.35272,0,187.243700787402,40607.8573032407,2011-03-05,20:34:31
39.987736,116.352712,0,187.268707349081,40607.8573263889,2011-03-05,20:34:33
39.987694,116.352709,0,186.456033464567,40607.8573842593,2011-03-05,20:34:38
39.987652,116.352707,0,185.621617454068,40607.8574421296,2011-03-05,20:34:43
39.987652,116.352707,0,185.621617454068,40607.8574768519,2011-03-05,20:34:46
39.987658,116.352705,0,186.267713254593,40607.8575,2011-03-05,20:34:48
39.987658,116.352695,0,187.022578740157,40607.8575578704,2011-03-05,20:34:53
39.987658,116.352695,0,187.022578740157,40607.8575925926,2011-03-05,20:34:56
39.987653,116.352692,0,187.092329396325,40607.8576157407,2011-03-05,20:34:58
39.987627,116.352733,0,185.695459317585,40607.8576736111,2011-03-05,20:35:03
39.987627,116.352733,0,185.695459317585,40607.8577083333,2011-03-05,20:35:06
39.987624,116.352738,0,186.314744094488,40607.8577314815,2011-03-05,20:35:08
39.987636,116.352722,0,183.014206036745,40607.8577893519,2011-03-05,20:35:13
39.987641,116.352701,0,181.800761154856,40607.8578472222,2011-03-05,20:35:18
39.987653,116.3527,0,181.51593503937,40607.8579050926,2011-03-05,20:35:23
39.987653,116.3527,0,181.51593503937,40607.8579398148,2011-03-05,20:35:26
39.987646,116.352703,0,181.377427821522,40607.857962963,2011-03-05,20:35:28
39.987629,116.35272,0,181.410793963255,40607.8580208333,2011-03-05,20:35:33
39.987608,116.352739,0,181.288681102362,40607.8580787037,2011-03-05,20:35:38
39.987629,116.352766,0,181.304714566929,40607.8581365741,2011-03-05,20:35:43
39.987629,116.352775,0,181.419215879265,40607.8581944444,2011-03-05,20:35:48
39.987618,116.352774,0,181.805882545932,40607.8582523148,2011-03-05,20:35:53
39.987617,116.352763,0,182.064973753281,40607.8583101852,2011-03-05,20:35:58
39.987605,116.352763,0,181.868546587926,40607.8583680556,2011-03-05,20:36:03
39.987575,116.352774,0,182.288487532808,40607.8584259259,2011-03-05,20:36:08
39.987544,116.352768,0,182.953244750656,40607.8584837963,2011-03-05,20:36:13
39.987521,116.35275,0,183.068385826772,40607.8585416667,2011-03-05,20:36:18
39.987512,116.352747,0,180.764337270341,40607.858599537,2011-03-05,20:36:23
39.987491,116.352761,0,179.059498031496,40607.8586574074,2011-03-05,20:36:28
39.987472,116.352772,0,176.725173884514,40607.8587152778,2011-03-05,20:36:33
39.987419,116.352745,0,175.591916010499,40607.8587731481,2011-03-05,20:36:38
39.987473,116.352696,0,170.045475721785,40607.8588310185,2011-03-05,20:36:43
39.987523,116.352706,0,163.573943569554,40607.8588888889,2011-03-05,20:36:48
39.987544,116.352704,0,161.84157152231,40607.8589467593,2011-03-05,20:36:53
39.987625,116.352711,0,161.462755905512,40607.8590046296,2011-03-05,20:36:58
39.987712,116.352724,0,162.946171259843,40607.8590625,2011-03-05,20:37:03
39.987739,116.352743,0,164.179740813648,40607.8591203704,2011-03-05,20:37:08
39.98776,116.352728,0,166.56406167979,40607.8591782407,2011-03-05,20:37:13
39.987764,116.352704,0,168.708503937008,40607.8592361111,2011-03-05,20:37:18
39.987762,116.352685,0,172.178851706037,40607.8592939815,2011-03-05,20:37:23
39.987742,116.352698,0,174.187099737533,40607.8593518519,2011-03-05,20:37:28
39.987751,116.352689,0,175.447365485564,40607.8594097222,2011-03-05,20:37:33
39.987731,116.352696,0,175.420216535433,40607.8594675926,2011-03-05,20:37:38
39.987721,116.352698,0,177.715843175853,40607.859525463,2011-03-05,20:37:43
39.987721,116.352688,0,177.157519685039,40607.8595833333,2011-03-05,20:37:48
39.987727,116.352679,0,175.56000328084,40607.8596412037,2011-03-05,20:37:53
39.987739,116.3527,0,176.206122047244,40607.8596990741,2011-03-05,20:37:58
39.987799,116.352679,0,182.019192913386,40607.8597569444,2011-03-05,20:38:03
39.987841,116.352696,0,187.269908136483,40607.8598148148,2011-03-05,20:38:08
39.98785,116.3527,0,192.477158792651,40607.8598726852,2011-03-05,20:38:13
39.987851,116.352723,0,197.459481627297,40607.8599305556,2011-03-05,20:38:18
39.987856,116.352722,0,201.003694225722,40607.8599884259,2011-03-05,20:38:23
39.987856,116.352722,0,201.003694225722,40607.8600231481,2011-03-05,20:38:26
39.987852,116.352721,0,207.933490813648,40607.8600462963,2011-03-05,20:38:28
39.987835,116.352704,0,207.762555774278,40607.8601041667,2011-03-05,20:38:33
39.987825,116.3527,0,208.34343175853,40607.860162037,2011-03-05,20:38:38
39.987809,116.35271,0,208.102562335958,40607.8602199074,2011-03-05,20:38:43
39.987787,116.352781,0,210.208041338583,40607.8602777778,2011-03-05,20:38:48
39.987673,116.352768,0,207.668927165354,40607.8603356481,2011-03-05,20:38:53
39.98762,116.352809,0,206.486171259843,40607.8603935185,2011-03-05,20:38:58
39.987619,116.352808,0,206.298815616798,40607.8604513889,2011-03-05,20:39:03
39.987619,116.352808,0,206.298815616798,40607.8604861111,2011-03-05,20:39:06
39.987617,116.352807,0,206.423320209974,40607.8605092593,2011-03-05,20:39:08
39.987567,116.352813,0,208.306374671916,40607.8605671296,2011-03-05,20:39:13
39.987555,116.352833,0,208.491427165354,40607.860625,2011-03-05,20:39:18
39.987561,116.352851,0,208.553917322835,40607.8606828704,2011-03-05,20:39:23
39.987577,116.352871,0,208.453920603675,40607.8607407407,2011-03-05,20:39:28
39.987578,116.352872,0,208.525433070866,40607.8607986111,2011-03-05,20:39:33
39.987579,116.352869,0,208.666217191601,40607.8608564815,2011-03-05,20:39:38
39.987579,116.352869,0,208.666217191601,40607.8608912037,2011-03-05,20:39:41
39.987578,116.352873,0,208.743838582677,40607.8609143518,2011-03-05,20:39:43
39.987544,116.352893,0,208.854137139108,40607.8609722222,2011-03-05,20:39:48
39.987455,116.352924,0,208.932296587926,40607.8610300926,2011-03-05,20:39:53
39.987524,116.352512,0,173.728471128609,40607.8612615741,2011-03-05,20:40:13
39.98731,116.351602,0,-155.062286745407,40607.8613194444,2011-03-05,20:40:18
39.987308,116.35163,0,-157.692224409449,40607.8613773148,2011-03-05,20:40:23
39.987062,116.351974,0,-130.504911417323,40607.8614351852,2011-03-05,20:40:28
39.987044,116.352013,0,-125.942982283465,40607.8614930556,2011-03-05,20:40:33
39.987044,116.352013,0,-125.942982283465,40607.8615277778,2011-03-05,20:40:36
39.987047,116.352014,0,-121.647303149606,40607.8615509259,2011-03-05,20:40:38
39.987388,116.352979,0,88.4664960629921,40607.8619560185,2011-03-05,20:41:13
39.987149,116.352988,0,-82.1308628608924,40607.8620138889,2011-03-05,20:41:18
39.987039,116.352934,0,-106.854812992126,40607.8620717593,2011-03-05,20:41:23
39.987548,116.352878,0,149.055741469816,40607.8623032407,2011-03-05,20:41:43
39.987536,116.352935,0,143.228402230971,40607.8623611111,2011-03-05,20:41:48
39.987532,116.352962,0,156.739727690289,40607.8624189815,2011-03-05,20:41:53
39.987506,116.35292,0,168.332765748032,40607.8624768518,2011-03-05,20:41:58
39.987553,116.352856,0,172.296833989501,40607.8625347222,2011-03-05,20:42:03
39.987644,116.352812,0,162.554576771654,40607.8625925926,2011-03-05,20:42:08
39.987742,116.35276,0,163.763477690289,40607.862650463,2011-03-05,20:42:13
39.987852,116.352663,0,179.929081364829,40607.8627083333,2011-03-05,20:42:18
39.987852,116.352663,0,179.929081364829,40607.8627430556,2011-03-05,20:42:21
39.987857,116.35267,0,181.027696850394,40607.8627662037,2011-03-05,20:42:23
39.987846,116.352675,0,185.214238845144,40607.8628240741,2011-03-05,20:42:28
39.98783,116.352699,0,188.324019028871,40607.8628819444,2011-03-05,20:42:33
39.987785,116.352743,0,193.446502624672,40607.8629398148,2011-03-05,20:42:38
39.987714,116.352766,0,195.202752624672,40607.8629976852,2011-03-05,20:42:43
39.987643,116.352799,0,196.958100393701,40607.8630555556,2011-03-05,20:42:48
39.987614,116.352803,0,196.015354330709,40607.8631134259,2011-03-05,20:42:53
39.987594,116.352779,0,194.101407480315,40607.8631712963,2011-03-05,20:42:58
39.98752,116.352762,0,187.965866141732,40607.8632291667,2011-03-05,20:43:03
39.987456,116.352719,0,181.856942257218,40607.863287037,2011-03-05,20:43:08
39.987391,116.352709,0,173.439317585302,40607.8633449074,2011-03-05,20:43:13
39.987304,116.352684,0,167.513933727034,40607.8634027778,2011-03-05,20:43:18
39.987204,116.35269,0,158.209438976378,40607.8634606482,2011-03-05,20:43:23
39.987198,116.352732,0,154.850488845144,40607.8635185185,2011-03-05,20:43:28
39.987241,116.352776,0,156.445915354331,40607.8635763889,2011-03-05,20:43:33
39.987215,116.352804,0,153.428464566929,40607.8636342593,2011-03-05,20:43:38
39.987188,116.352822,0,148.028825459318,40607.8636921296,2011-03-05,20:43:43
39.987259,116.352788,0,154.174507874016,40607.86375,2011-03-05,20:43:48
39.98736,116.352746,0,156.191053149606,40607.8638078704,2011-03-05,20:43:53
39.987551,116.352677,0,162.721430446194,40607.8638657407,2011-03-05,20:43:58
39.987617,116.352672,0,161.403858267717,40607.8639236111,2011-03-05,20:44:03
39.987643,116.35267,0,161.840921916011,40607.8639814815,2011-03-05,20:44:08
39.987643,116.35267,0,161.840921916011,40607.8640162037,2011-03-05,20:44:11
39.987645,116.352669,0,161.698195538058,40607.8640393519,2011-03-05,20:44:13
39.987642,116.352682,0,161.451105643045,40607.8640972222,2011-03-05,20:44:18
39.987664,116.3527,0,159.025593832021,40607.8641550926,2011-03-05,20:44:23
39.987655,116.352725,0,158.136384514436,40607.864212963,2011-03-05,20:44:28
39.987619,116.35275,0,157.60061351706,40607.8642708333,2011-03-05,20:44:33
39.987632,116.352724,0,159.149107611549,40607.8643287037,2011-03-05,20:44:38
39.98768,116.352667,0,161.017732939633,40607.8643865741,2011-03-05,20:44:43
39.987656,116.352682,0,164.075223097113,40607.8644444444,2011-03-05,20:44:48
39.987563,116.35271,0,167.784452099738,40607.8645023148,2011-03-05,20:44:53
39.987508,116.352703,0,170.315032808399,40607.8645601852,2011-03-05,20:44:58
39.987549,116.352683,0,172.139416010499,40607.8646180556,2011-03-05,20:45:03
39.987537,116.352694,0,171.434658792651,40607.8646759259,2011-03-05,20:45:08
39.987749,116.352711,0,184.286735564304,40607.8647337963,2011-03-05,20:45:13
39.987771,116.352708,0,184.677841207349,40607.8647916667,2011-03-05,20:45:18
39.987772,116.352706,0,188.06719160105,40607.864849537,2011-03-05,20:45:23
39.987772,116.352706,0,188.06719160105,40607.8648842593,2011-03-05,20:45:26
39.987769,116.352706,0,188.630183727034,40607.8649074074,2011-03-05,20:45:28
39.98779,116.352714,0,192.693589238845,40607.8649652778,2011-03-05,20:45:33
39.987827,116.352706,0,194.958651574803,40607.8650231481,2011-03-05,20:45:38
39.987895,116.352707,0,193.893513779528,40607.8650810185,2011-03-05,20:45:43
39.988107,116.352716,0,246.78217847769,40607.8722569444,2011-03-05,20:56:03
39.988171,116.352715,0,249.038156167979,40607.8723148148,2011-03-05,20:56:08
39.988195,116.352725,0,250.733067585302,40607.8723726852,2011-03-05,20:56:13
39.988224,116.35272,0,252.278996062992,40607.8724305556,2011-03-05,20:56:18
39.988224,116.35272,0,252.278996062992,40607.8724652778,2011-03-05,20:56:21
39.988231,116.352719,0,252.349156824147,40607.8724884259,2011-03-05,20:56:23
39.988201,116.352733,0,253.910029527559,40607.8725462963,2011-03-05,20:56:28
39.98821,116.352719,0,255.513677821522,40607.8726041667,2011-03-05,20:56:33
39.98818,116.352724,0,254.163766404199,40607.872662037,2011-03-05,20:56:38
39.988155,116.35272,0,250.379832677165,40607.8727199074,2011-03-05,20:56:43
39.988107,116.352719,0,250.795744750656,40607.8727777778,2011-03-05,20:56:48
39.988096,116.352719,0,251.206049868766,40607.8728356481,2011-03-05,20:56:53
39.988096,116.352719,0,251.206049868766,40607.8728703704,2011-03-05,20:56:56
39.988092,116.352716,0,251.157916666667,40607.8728935185,2011-03-05,20:56:58
39.988099,116.352705,0,251.153959973753,40607.8729513889,2011-03-05,20:57:03
39.988104,116.352698,0,251.050958005249,40607.8730092593,2011-03-05,20:57:08
39.988104,116.352698,0,251.050958005249,40607.8730439815,2011-03-05,20:57:11
39.988106,116.352694,0,250.949458661417,40607.8730671296,2011-03-05,20:57:13
39.988109,116.352685,0,250.795770997375,40607.873125,2011-03-05,20:57:18
39.988106,116.352675,0,250.579780183727,40607.8731828704,2011-03-05,20:57:23
39.988103,116.35266,0,250.327066929134,40607.8732407407,2011-03-05,20:57:28
39.988105,116.352647,0,250.159284776903,40607.8732986111,2011-03-05,20:57:33
39.988125,116.352629,0,247.463868110236,40607.8733564815,2011-03-05,20:57:38
39.988183,116.352643,0,242.099212598425,40607.8734143519,2011-03-05,20:57:43
39.988221,116.35266,0,237.396446850394,40607.8734722222,2011-03-05,20:57:48
39.98819,116.352694,0,229.291765091864,40607.8735300926,2011-03-05,20:57:53
39.988175,116.352664,0,219.755173884514,40607.873587963,2011-03-05,20:57:58
39.988185,116.352658,0,215.034560367454,40607.8736458333,2011-03-05,20:58:03
39.988185,116.352658,0,215.034560367454,40607.8736805556,2011-03-05,20:58:06
39.988181,116.352654,0,212.76438976378,40607.8737037037,2011-03-05,20:58:08
39.988161,116.35266,0,214.212772309711,40607.8737615741,2011-03-05,20:58:13
39.988147,116.352678,0,214.666354986877,40607.8738194444,2011-03-05,20:58:18
39.988153,116.352671,0,214.811335301837,40607.8738773148,2011-03-05,20:58:23
39.988156,116.352669,0,214.963323490814,40607.8739351852,2011-03-05,20:58:28
39.988156,116.352669,0,214.963323490814,40607.8739699074,2011-03-05,20:58:31
39.988163,116.352664,0,215.183169291339,40607.8739930556,2011-03-05,20:58:33
39.988129,116.352673,0,214.869081364829,40607.8740509259,2011-03-05,20:58:38
39.988094,116.35268,0,214.868907480315,40607.8741087963,2011-03-05,20:58:43
39.988094,116.352684,0,214.831335301837,40607.8741666667,2011-03-05,20:58:48
39.988094,116.352684,0,214.831335301837,40607.8742013889,2011-03-05,20:58:51
39.988091,116.352683,0,212.646820866142,40607.874224537,2011-03-05,20:58:53
39.988073,116.352674,0,208.466433727034,40607.8742824074,2011-03-05,20:58:58
39.988017,116.35266,0,205.147034120735,40607.8743402778,2011-03-05,20:59:03
39.987976,116.352669,0,201.460295275591,40607.8743981481,2011-03-05,20:59:08
39.987962,116.352683,0,196.682936351706,40607.8744560185,2011-03-05,20:59:13
39.987965,116.3527,0,193.815019685039,40607.8745138889,2011-03-05,20:59:18
39.987965,116.3527,0,193.815019685039,40607.8745486111,2011-03-05,20:59:21
39.987964,116.352696,0,193.615272309711,40607.8745717593,2011-03-05,20:59:23
39.98794,116.352696,0,192.960252624672,40607.8746296296,2011-03-05,20:59:28
39.987908,116.352716,0,193.320646325459,40607.8746875,2011-03-05,20:59:33
39.987885,116.352726,0,194.856364829396,40607.8747453704,2011-03-05,20:59:38
39.987905,116.352714,0,196.024501312336,40607.8748032407,2011-03-05,20:59:43
39.98791,116.352684,0,195.208270997375,40607.8748611111,2011-03-05,20:59:48
39.987917,116.352665,0,197.011141732283,40607.8749189815,2011-03-05,20:59:53
39.987917,116.352665,0,197.011141732283,40607.8749537037,2011-03-05,20:59:56
39.987911,116.352665,0,197.47342191601,40607.8749768519,2011-03-05,20:59:58
39.987876,116.352663,0,197.256893044619,40607.8750347222,2011-03-05,21:00:03
39.987834,116.352639,0,196.682749343832,40607.8750925926,2011-03-05,21:00:08
39.987811,116.35262,0,190.711847112861,40607.875150463,2011-03-05,21:00:13
39.987787,116.352611,0,182.803897637795,40607.8752083333,2011-03-05,21:00:18
39.987773,116.352628,0,181.265528215223,40607.8752662037,2011-03-05,21:00:23
39.987763,116.352643,0,177.048408792651,40607.8753240741,2011-03-05,21:00:28
39.987754,116.35263,0,171.585232939633,40607.8753819444,2011-03-05,21:00:33
39.987738,116.352603,0,168.285958005249,40607.8754398148,2011-03-05,21:00:38
39.987728,116.352624,0,168.865859580053,40607.8754976852,2011-03-05,21:00:43
39.987694,116.352645,0,169.901522309711,40607.8755555556,2011-03-05,21:00:48
39.987644,116.352668,0,172.299199475066,40607.8756134259,2011-03-05,21:00:53
39.98762,116.352677,0,171.585882545932,40607.8756712963,2011-03-05,21:00:58
39.987653,116.352693,0,173.009160104987,40607.8757291667,2011-03-05,21:01:03
39.987712,116.352697,0,170.451801181102,40607.875787037,2011-03-05,21:01:08
39.987795,116.352709,0,173.069461942257,40607.8758449074,2011-03-05,21:01:13
39.987851,116.352681,0,173.205252624672,40607.8759027778,2011-03-05,21:01:18
39.987883,116.352658,0,178.733973097113,40607.8759606481,2011-03-05,21:01:23
39.987918,116.352644,0,190.567244094488,40607.8760185185,2011-03-05,21:01:28
39.987938,116.352664,0,203.277870734908,40607.8760763889,2011-03-05,21:01:33
39.987971,116.352682,0,208.328576115486,40607.8761342593,2011-03-05,21:01:38
39.987981,116.352671,0,212.925839895013,40607.8761921296,2011-03-05,21:01:43
39.98801,116.352665,0,218.203412073491,40607.87625,2011-03-05,21:01:48
39.988052,116.352669,0,223.804835958005,40607.8763078704,2011-03-05,21:01:53
39.988106,116.352695,0,230.444209317585,40607.8763657407,2011-03-05,21:01:58
39.988188,116.352716,0,237.228638451444,40607.8764236111,2011-03-05,21:02:03
39.988236,116.352697,0,245.101131889764,40607.8764814815,2011-03-05,21:02:08
39.988226,116.352731,0,250.204393044619,40607.8765393518,2011-03-05,21:02:13
39.988213,116.352743,0,256.555387139108,40607.8765972222,2011-03-05,21:02:18
39.988178,116.352753,0,256.778861548556,40607.8766550926,2011-03-05,21:02:23
39.988178,116.352753,0,256.778861548556,40607.8766898148,2011-03-05,21:02:26
39.988176,116.352748,0,259.052637795276,40607.876712963,2011-03-05,21:02:28
39.988173,116.352739,0,261.055528215223,40607.8767708333,2011-03-05,21:02:33
39.988147,116.352735,0,268.419747375328,40607.8768287037,2011-03-05,21:02:38
39.988121,116.352715,0,271.511502624672,40607.8768865741,2011-03-05,21:02:43
39.98809,116.352699,0,274.02780183727,40607.8769444444,2011-03-05,21:02:48
39.98809,116.352699,0,274.02780183727,40607.8769791667,2011-03-05,21:02:51
39.988094,116.352691,0,275.881459973753,40607.8770023148,2011-03-05,21:02:53
39.988073,116.352669,0,278.176010498688,40607.8770601852,2011-03-05,21:02:58
39.988073,116.35265,0,278.972641076115,40607.8771180556,2011-03-05,21:03:03
39.988073,116.35265,0,278.972641076115,40607.8771527778,2011-03-05,21:03:06
39.988081,116.352651,0,278.023221784777,40607.8771759259,2011-03-05,21:03:08
39.988061,116.35267,0,280.875508530184,40607.8772337963,2011-03-05,21:03:13
39.988044,116.352691,0,281.505984251968,40607.8772916667,2011-03-05,21:03:18
39.987992,116.352744,0,279.316213910761,40607.877349537,2011-03-05,21:03:23
39.987992,116.352744,0,279.316213910761,40607.8773842593,2011-03-05,21:03:26
39.987991,116.352738,0,279.227129265092,40607.8774074074,2011-03-05,21:03:28
39.988036,116.352716,0,277.569288057743,40607.8774652778,2011-03-05,21:03:33
39.988076,116.352699,0,275.564744094488,40607.8775231481,2011-03-05,21:03:38
39.988108,116.352695,0,272.520472440945,40607.8775810185,2011-03-05,21:03:43
39.988123,116.352685,0,271.648697506562,40607.8776388889,2011-03-05,21:03:48
39.988142,116.352675,0,270.357230971129,40607.8776967593,2011-03-05,21:03:53
39.988153,116.352689,0,269.153047900262,40607.8777546296,2011-03-05,21:03:58
39.988157,116.352683,0,268.86657152231,40607.8778125,2011-03-05,21:04:03
39.988157,116.352683,0,268.86657152231,40607.8778472222,2011-03-05,21:04:06
39.988153,116.352682,0,268.584222440945,40607.8778703704,2011-03-05,21:04:08
39.988132,116.352735,0,262.618179133858,40607.8779282407,2011-03-05,21:04:13
39.988144,116.352766,0,257.160508530184,40607.8779861111,2011-03-05,21:04:18
39.988144,116.352766,0,257.160508530184,40607.8780208333,2011-03-05,21:04:21
39.988143,116.35277,0,256.813654855643,40607.8780439815,2011-03-05,21:04:23
39.988111,116.352767,0,252.04999015748,40607.8781018518,2011-03-05,21:04:28
39.988101,116.352762,0,251.787165354331,40607.8781597222,2011-03-05,21:04:33
39.988069,116.352759,0,247.622263779528,40607.8782175926,2011-03-05,21:04:38
39.988033,116.352746,0,243.02968175853,40607.878275463,2011-03-05,21:04:43
39.987999,116.352686,0,241.2037335958,40607.8783333333,2011-03-05,21:04:48
39.987912,116.352677,0,236.491755249344,40607.8783912037,2011-03-05,21:04:53
39.987872,116.352679,0,233.670984251968,40607.8784490741,2011-03-05,21:04:58
39.987881,116.35266,0,232.889471784777,40607.8785069444,2011-03-05,21:05:03
39.987881,116.35266,0,232.889471784777,40607.8785416667,2011-03-05,21:05:06
39.987882,116.35266,0,232.98501312336,40607.8785648148,2011-03-05,21:05:08
39.987905,116.352661,0,233.385757874016,40607.8786226852,2011-03-05,21:05:13
39.987925,116.352663,0,233.167211286089,40607.8786805556,2011-03-05,21:05:18
39.987956,116.352636,0,233.051771653543,40607.8787384259,2011-03-05,21:05:23
39.987993,116.352621,0,232.194438976378,40607.8787962963,2011-03-05,21:05:28
39.987993,116.352621,0,232.194438976378,40607.8788310185,2011-03-05,21:05:31
39.987998,116.352624,0,232.085531496063,40607.8788541667,2011-03-05,21:05:33
39.988046,116.352621,0,232.866368110236,40607.878912037,2011-03-05,21:05:38
39.988046,116.352621,0,232.866368110236,40607.8789467593,2011-03-05,21:05:41
39.988049,116.352617,0,232.383897637795,40607.8789699074,2011-03-05,21:05:43
39.988068,116.352632,0,232.693480971129,40607.8790277778,2011-03-05,21:05:48
39.988067,116.352642,0,232.535209973753,40607.8790856482,2011-03-05,21:05:53
39.988064,116.352645,0,232.483769685039,40607.8791435185,2011-03-05,21:05:58
39.988064,116.352645,0,232.483769685039,40607.8791782407,2011-03-05,21:06:01
39.988068,116.352647,0,232.723015091864,40607.8792013889,2011-03-05,21:06:03
39.988069,116.352657,0,233.189491469816,40607.8792592593,2011-03-05,21:06:08
39.988057,116.352665,0,234.455423228346,40607.8793171296,2011-03-05,21:06:13
39.988104,116.352649,0,233.800843175853,40607.879375,2011-03-05,21:06:18
39.988124,116.352665,0,232.883264435696,40607.8794328704,2011-03-05,21:06:23
39.987866,116.352734,0,229.923894356955,40607.8831365741,2011-03-05,21:11:43
39.987758,116.352741,0,231.445341207349,40607.8831944444,2011-03-05,21:11:48
39.987617,116.352749,0,233.12749015748,40607.8832523148,2011-03-05,21:11:53
39.987553,116.352774,0,232.639438976378,40607.8833101852,2011-03-05,21:11:58
39.987566,116.352816,0,228.620413385827,40607.8833680556,2011-03-05,21:12:03
39.98759,116.352831,0,222.101387795276,40607.8834259259,2011-03-05,21:12:08
39.987571,116.35288,0,214.479127296588,40607.8834837963,2011-03-05,21:12:13
39.987575,116.352846,0,210.85343503937,40607.8835416667,2011-03-05,21:12:18
39.987545,116.352844,0,209.329835958005,40607.883599537,2011-03-05,21:12:23
39.987498,116.352835,0,207.606689632546,40607.8836574074,2011-03-05,21:12:28
39.987476,116.352836,0,205.626486220472,40607.8837152778,2011-03-05,21:12:33
39.987477,116.352859,0,203.507303149606,40607.8837731481,2011-03-05,21:12:38
39.987481,116.35284,0,198.306325459318,40607.8838310185,2011-03-05,21:12:43
39.987462,116.352816,0,194.06188648294,40607.8838888889,2011-03-05,21:12:48
39.987491,116.35281,0,192.371765091864,40607.8839467593,2011-03-05,21:12:53
39.987472,116.352852,0,188.887076771654,40607.8840046296,2011-03-05,21:12:58
39.987501,116.35286,0,187.100187007874,40607.8840625,2011-03-05,21:13:03
39.987574,116.352831,0,182.939127296588,40607.8841203704,2011-03-05,21:13:08
39.987633,116.352839,0,181.05843503937,40607.8841782407,2011-03-05,21:13:13
39.987657,116.352844,0,182.275219816273,40607.8842361111,2011-03-05,21:13:18
39.987655,116.352835,0,184.117726377953,40607.8842939815,2011-03-05,21:13:23
39.987639,116.35285,0,183.699137139108,40607.8843518518,2011-03-05,21:13:28
39.987639,116.35285,0,183.699137139108,40607.8843865741,2011-03-05,21:13:31
39.98764,116.352848,0,184.007791994751,40607.8844097222,2011-03-05,21:13:33
39.987622,116.352819,0,181.087959317585,40607.8844675926,2011-03-05,21:13:38
39.987615,116.352799,0,180.830229658793,40607.884525463,2011-03-05,21:13:43
39.987591,116.35279,0,184.76717847769,40607.8845833333,2011-03-05,21:13:48
39.987606,116.352759,0,188.455282152231,40607.8846412037,2011-03-05,21:13:53
39.987622,116.352727,0,192.323832020997,40607.8846990741,2011-03-05,21:13:58
39.987654,116.352717,0,193.046295931759,40607.8847569444,2011-03-05,21:14:03
39.987654,116.352717,0,193.046295931759,40607.8847916667,2011-03-05,21:14:06
39.987659,116.352712,0,191.750426509186,40607.8848148148,2011-03-05,21:14:08
39.98764,116.352791,0,188.330551181102,40607.8848726852,2011-03-05,21:14:13
39.987641,116.352807,0,188.078805774278,40607.8849305556,2011-03-05,21:14:18
39.987686,116.352817,0,186.904973753281,40607.8849884259,2011-03-05,21:14:23
39.987742,116.352808,0,186.4781332021,40607.8850462963,2011-03-05,21:14:28
39.987772,116.352806,0,189.040265748031,40607.8851041667,2011-03-05,21:14:33
39.987745,116.352836,0,188.211479658793,40607.885162037,2011-03-05,21:14:38
39.987745,116.352835,0,188.121669947507,40607.8852199074,2011-03-05,21:14:43
39.987745,116.352835,0,188.121669947507,40607.8852546296,2011-03-05,21:14:46
39.987753,116.352828,0,188.503927165354,40607.8852777778,2011-03-05,21:14:48
39.987742,116.352804,0,189.467890419948,40607.8853356481,2011-03-05,21:14:53
39.987755,116.352774,0,189.948395669291,40607.8853935185,2011-03-05,21:14:58
39.987824,116.352744,0,189.991023622047,40607.8854513889,2011-03-05,21:15:03
39.987873,116.352759,0,190.345508530184,40607.8855092593,2011-03-05,21:15:08
39.987924,116.352776,0,190.687568897638,40607.8855671296,2011-03-05,21:15:13
39.987985,116.352784,0,190.911742125984,40607.885625,2011-03-05,21:15:18
39.987991,116.35277,0,193.596725721785,40607.8856828704,2011-03-05,21:15:23
39.988001,116.352757,0,193.881338582677,40607.8857407407,2011-03-05,21:15:28
39.987967,116.352727,0,199.295505249344,40607.8857986111,2011-03-05,21:15:33
39.987968,116.352705,0,201.651318897638,40607.8858564815,2011-03-05,21:15:38
39.987948,116.352716,0,203.106082677165,40607.8859143518,2011-03-05,21:15:43
39.987951,116.3527,0,203.036774934383,40607.8859722222,2011-03-05,21:15:48
39.987951,116.3527,0,203.036774934383,40607.8860069444,2011-03-05,21:15:51
39.987957,116.352696,0,203.469445538058,40607.8860300926,2011-03-05,21:15:53
39.987942,116.352696,0,204.051446850394,40607.886087963,2011-03-05,21:15:58
39.987942,116.352696,0,204.051446850394,40607.8861226852,2011-03-05,21:16:01
39.987944,116.352698,0,203.963215223097,40607.8861458333,2011-03-05,21:16:03
39.987952,116.352711,0,203.971036745407,40607.8862037037,2011-03-05,21:16:08
39.987942,116.352708,0,203.95999671916,40607.8862615741,2011-03-05,21:16:13
39.987957,116.352679,0,203.395764435696,40607.8863194444,2011-03-05,21:16:18
39.987956,116.352708,0,202.604855643045,40607.8863773148,2011-03-05,21:16:23
39.98797,116.352737,0,201.395790682415,40607.8864351852,2011-03-05,21:16:28
39.98797,116.352737,0,201.395790682415,40607.8864699074,2011-03-05,21:16:31
39.987965,116.352738,0,200.201519028871,40607.8864930556,2011-03-05,21:16:33
39.987961,116.352698,0,202.164711286089,40607.8865509259,2011-03-05,21:16:38
39.987956,116.35269,0,202.177877296588,40607.8866087963,2011-03-05,21:16:43
39.987964,116.352686,0,202.402244094488,40607.8866666667,2011-03-05,21:16:48
39.987964,116.352686,0,202.402244094488,40607.8867013889,2011-03-05,21:16:51
39.987965,116.352679,0,215.15375656168,40607.886724537,2011-03-05,21:16:53
39.987989,116.352677,0,224.140347769029,40607.8867824074,2011-03-05,21:16:58
39.988008,116.352662,0,230.511368110236,40607.8868402778,2011-03-05,21:17:03
39.988005,116.352672,0,238.822677165354,40607.8868981482,2011-03-05,21:17:08
39.988019,116.352678,0,241.567956036745,40607.8869560185,2011-03-05,21:17:13
39.987825,116.352727,0,173.216217191601,40607.8897337963,2011-03-05,21:21:13
39.987722,116.352678,0,172.40624343832,40607.8897916667,2011-03-05,21:21:18
39.987657,116.35266,0,170.483838582677,40607.889849537,2011-03-05,21:21:23
39.987638,116.352658,0,167.432532808399,40607.8899074074,2011-03-05,21:21:28
39.98763,116.352649,0,167.147319553806,40607.8899652778,2011-03-05,21:21:33
39.987631,116.352656,0,167.044566929134,40607.8900231481,2011-03-05,21:21:38
39.987631,116.352656,0,167.044566929134,40607.8900578704,2011-03-05,21:21:41
39.987623,116.352656,0,167.005019685039,40607.8900810185,2011-03-05,21:21:43
39.987577,116.352628,0,167.403795931759,40607.8901388889,2011-03-05,21:21:48
39.987484,116.352613,0,167.217942913386,40607.8901967593,2011-03-05,21:21:53
39.987441,116.352632,0,165.530577427822,40607.8902546296,2011-03-05,21:21:58
39.987441,116.352632,0,165.530577427822,40607.8902893519,2011-03-05,21:22:01
39.987436,116.352637,0,163.472919947507,40607.8903125,2011-03-05,21:22:03
39.987398,116.352631,0,162.731194225722,40607.8903703704,2011-03-05,21:22:08
39.987405,116.352634,0,163.785643044619,40607.8904282407,2011-03-05,21:22:13
39.987405,116.352634,0,163.785643044619,40607.890462963,2011-03-05,21:22:16
39.987405,116.352631,0,163.797093175853,40607.8904861111,2011-03-05,21:22:18
39.987536,116.352657,0,171.32937992126,40607.8905439815,2011-03-05,21:22:23
39.987648,116.352634,0,184.457270341207,40607.8906018519,2011-03-05,21:22:28
39.987685,116.352638,0,189.619603018373,40607.8906597222,2011-03-05,21:22:33
39.98769,116.352635,0,192.514891732283,40607.8907175926,2011-03-05,21:22:38
39.98769,116.352635,0,192.514891732283,40607.8907523148,2011-03-05,21:22:41
39.987695,116.35264,0,193.585160761155,40607.890775463,2011-03-05,21:22:43
39.98769,116.352649,0,193.662467191601,40607.8908333333,2011-03-05,21:22:48
39.987682,116.352654,0,193.225442913386,40607.8908912037,2011-03-05,21:22:53
39.987679,116.352654,0,192.864435695538,40607.8909490741,2011-03-05,21:22:58
39.987679,116.352654,0,192.864435695538,40607.8909837963,2011-03-05,21:23:01
39.987687,116.352652,0,192.825813648294,40607.8910069444,2011-03-05,21:23:03
39.987716,116.352687,0,193.446325459318,40607.8910648148,2011-03-05,21:23:08
39.987785,116.352751,0,191.78187664042,40607.8911226852,2011-03-05,21:23:13
39.987829,116.352756,0,190.037631233596,40607.8911805556,2011-03-05,21:23:18
39.987818,116.352739,0,189.686535433071,40607.8912384259,2011-03-05,21:23:23
39.987818,116.352739,0,189.686535433071,40607.8912731481,2011-03-05,21:23:26
39.987812,116.352734,0,190.12813976378,40607.8912962963,2011-03-05,21:23:28
39.987814,116.352722,0,190.355134514436,40607.8913541667,2011-03-05,21:23:33
39.987813,116.352719,0,190.568520341207,40607.891412037,2011-03-05,21:23:38
39.987813,116.352719,0,190.568520341207,40607.8914467593,2011-03-05,21:23:41
39.987811,116.352719,0,190.76436351706,40607.8914699074,2011-03-05,21:23:43
39.987785,116.352715,0,189.349330708661,40607.8915277778,2011-03-05,21:23:48
39.987785,116.352715,0,189.349330708661,40607.8915625,2011-03-05,21:23:51
39.987782,116.35271,0,188.386335301837,40607.8915856481,2011-03-05,21:23:53
39.987754,116.352723,0,184.806637139108,40607.8916435185,2011-03-05,21:23:58
39.987752,116.352734,0,183.436725721785,40607.8917013889,2011-03-05,21:24:03
39.987752,116.352734,0,183.436725721785,40607.8917361111,2011-03-05,21:24:06
39.987747,116.352742,0,183.499917979003,40607.8917592593,2011-03-05,21:24:08
39.987709,116.352726,0,181.708487532808,40607.8918171296,2011-03-05,21:24:13
39.987676,116.352703,0,180.963369422572,40607.891875,2011-03-05,21:24:18
39.987663,116.352715,0,177.685495406824,40607.8919328704,2011-03-05,21:24:23
39.987652,116.352774,0,170.428946850394,40607.8919907407,2011-03-05,21:24:28
39.987635,116.352801,0,165.220495406824,40607.8920486111,2011-03-05,21:24:33
39.987624,116.352791,0,161.911059711286,40607.8921064815,2011-03-05,21:24:38
39.987566,116.352729,0,157.76999671916,40607.8921643518,2011-03-05,21:24:43
39.987505,116.352692,0,153.717582020997,40607.8922222222,2011-03-05,21:24:48
39.987473,116.352711,0,148.960662729659,40607.8922800926,2011-03-05,21:24:53
39.987473,116.352711,0,148.960662729659,40607.8923148148,2011-03-05,21:24:56
39.987473,116.352703,0,145.566656824147,40607.892337963,2011-03-05,21:24:58
39.98746,116.352682,0,140.439655511811,40607.8923958333,2011-03-05,21:25:03
39.987461,116.35264,0,135.352516404199,40607.8924537037,2011-03-05,21:25:08
39.987472,116.352639,0,131.63281167979,40607.8925115741,2011-03-05,21:25:13
39.987514,116.352636,0,127.570173884514,40607.8925694444,2011-03-05,21:25:18
39.987514,116.352636,0,127.570173884514,40607.8926041667,2011-03-05,21:25:21
39.987519,116.352644,0,126.46000656168,40607.8926273148,2011-03-05,21:25:23
39.987532,116.352649,0,127.219202755906,40607.8926851852,2011-03-05,21:25:28
39.987593,116.35264,0,129.954819553806,40607.8927430556,2011-03-05,21:25:33
39.987674,116.352645,0,135.972368766404,40607.8928009259,2011-03-05,21:25:38
39.987763,116.352635,0,141.947614829396,40607.8928587963,2011-03-05,21:25:43
39.987993,116.352681,0,167.197680446194,40607.8951736111,2011-03-05,21:29:03
39.988034,116.352674,0,173.638887795276,40607.8952314815,2011-03-05,21:29:08
39.988075,116.352675,0,181.872011154856,40607.8952893519,2011-03-05,21:29:13
39.988113,116.352664,0,189.071151574803,40607.8953472222,2011-03-05,21:29:18
39.988164,116.352671,0,191.394826115486,40607.8954050926,2011-03-05,21:29:23
39.988202,116.352669,0,191.945918635171,40607.895462963,2011-03-05,21:29:28
39.988202,116.352669,0,191.945918635171,40607.8954976852,2011-03-05,21:29:31
39.988199,116.352668,0,191.230072178478,40607.8955208333,2011-03-05,21:29:33
39.988187,116.352661,0,191.947857611549,40607.8955787037,2011-03-05,21:29:38
39.988161,116.352652,0,191.579429133858,40607.8956365741,2011-03-05,21:29:43
39.988091,116.352665,0,190.756463254593,40607.8956944444,2011-03-05,21:29:48
39.988046,116.352685,0,191.533684383202,40607.8957523148,2011-03-05,21:29:53
39.988005,116.352669,0,192.298851706037,40607.8958101852,2011-03-05,21:29:58
39.987892,116.352648,0,192.040219816273,40607.8958680556,2011-03-05,21:30:03
39.987829,116.352655,0,187.801827427822,40607.8959259259,2011-03-05,21:30:08
39.987811,116.352651,0,176.230239501312,40607.8959837963,2011-03-05,21:30:13
39.9877,116.352567,0,168.117414698163,40607.8960416667,2011-03-05,21:30:18
39.987654,116.35255,0,159.695567585302,40607.896099537,2011-03-05,21:30:23
39.98756,116.352523,0,148.216771653543,40607.8961574074,2011-03-05,21:30:28
39.987538,116.352541,0,133.199117454068,40607.8962152778,2011-03-05,21:30:33
39.987499,116.352583,0,114.065718503937,40607.8962731481,2011-03-05,21:30:38
39.987467,116.352617,0,99.7527887139108,40607.8963310185,2011-03-05,21:30:43
39.987455,116.352666,0,78.4493569553806,40607.8963888889,2011-03-05,21:30:48
39.987439,116.352694,0,74.3608825459318,40607.8964467593,2011-03-05,21:30:53
39.987511,116.352736,0,84.2245866141732,40607.8965046296,2011-03-05,21:30:58
39.987565,116.352774,0,92.8722539370079,40607.8965625,2011-03-05,21:31:03
39.987634,116.3528,0,103.920282152231,40607.8966203704,2011-03-05,21:31:08
39.98771,116.352813,0,115.783195538058,40607.8966782407,2011-03-05,21:31:13
39.98777,116.352753,0,127.784812992126,40607.8967361111,2011-03-05,21:31:18
39.987832,116.352715,0,140.381135170604,40607.8967939815,2011-03-05,21:31:23
39.987881,116.352703,0,143.565958005249,40607.8968518519,2011-03-05,21:31:28
39.98792,116.352685,0,144.959271653543,40607.8969097222,2011-03-05,21:31:33
39.987963,116.352664,0,144.904704724409,40607.8969675926,2011-03-05,21:31:38
39.987967,116.352656,0,145.070108267717,40607.897025463,2011-03-05,21:31:43
39.987967,116.352663,0,145.121509186352,40607.8970833333,2011-03-05,21:31:48
39.987967,116.352663,0,145.121509186352,40607.8971180556,2011-03-05,21:31:51
39.987966,116.352665,0,145.480226377953,40607.8971412037,2011-03-05,21:31:53
39.98798,116.35264,0,148.294927821522,40607.8971990741,2011-03-05,21:31:58
39.98798,116.35264,0,148.294927821522,40607.8972337963,2011-03-05,21:32:01
39.987976,116.352638,0,153.11218503937,40607.8972569444,2011-03-05,21:32:03
39.987969,116.352657,0,155.013815616798,40607.8973148148,2011-03-05,21:32:08
39.987971,116.352714,0,151.831082677165,40607.8973726852,2011-03-05,21:32:13
39.987971,116.352714,0,151.831082677165,40607.8974074074,2011-03-05,21:32:16
39.987964,116.352713,0,149.299504593176,40607.8974305556,2011-03-05,21:32:18
39.98793,116.352709,0,146.432647637795,40607.8974884259,2011-03-05,21:32:23
39.987898,116.352664,0,143.320029527559,40607.8975462963,2011-03-05,21:32:28
39.987865,116.352673,0,139.330692257218,40607.8976041667,2011-03-05,21:32:33
39.987802,116.352702,0,136.424963910761,40607.897662037,2011-03-05,21:32:38
39.987745,116.352715,0,136.436076115486,40607.8977199074,2011-03-05,21:32:43
39.987759,116.352733,0,135.682998687664,40607.8977777778,2011-03-05,21:32:48
39.987784,116.352709,0,135.219540682415,40607.8978356481,2011-03-05,21:32:53
39.987802,116.352688,0,134.106384514436,40607.8978935185,2011-03-05,21:32:58
39.987803,116.352687,0,133.486456692913,40607.8979513889,2011-03-05,21:33:03
39.987811,116.352694,0,133.22623687664,40607.8980092593,2011-03-05,21:33:08
39.987811,116.352694,0,133.22623687664,40607.8980439815,2011-03-05,21:33:11
39.987818,116.3527,0,133.046328740157,40607.8980671296,2011-03-05,21:33:13
39.987827,116.3527,0,132.953487532808,40607.898125,2011-03-05,21:33:18
39.987831,116.35271,0,132.883001968504,40607.8981828704,2011-03-05,21:33:23
39.987825,116.352714,0,132.720039370079,40607.8982407407,2011-03-05,21:33:28
39.987825,116.352714,0,132.720039370079,40607.898275463,2011-03-05,21:33:31
39.987831,116.352713,0,132.657624671916,40607.8982986111,2011-03-05,21:33:33
39.987906,116.352707,0,130.933677821522,40607.8983564815,2011-03-05,21:33:38
39.987968,116.352705,0,128.218284120735,40607.8984143519,2011-03-05,21:33:43
39.988039,116.352657,0,124.822752624672,40607.8984722222,2011-03-05,21:33:48
39.987791,116.352556,0,130.669452099738,40607.90125,2011-03-05,21:37:48
39.987746,116.352585,0,130.155554461942,40607.9013078704,2011-03-05,21:37:53
39.987752,116.352617,0,128.758622047244,40607.9013657407,2011-03-05,21:37:58
39.987799,116.352621,0,130.478290682415,40607.9014236111,2011-03-05,21:38:03
39.987834,116.352641,0,131.569435695538,40607.9014814815,2011-03-05,21:38:08
39.987814,116.352704,0,133.068280839895,40607.9015393518,2011-03-05,21:38:13
39.987842,116.352744,0,134.324176509186,40607.9015972222,2011-03-05,21:38:18
39.987885,116.352753,0,135.022349081365,40607.9016550926,2011-03-05,21:38:23
39.987915,116.352722,0,136.84750984252,40607.901712963,2011-03-05,21:38:28
39.987948,116.352707,0,138.972851049869,40607.9017708333,2011-03-05,21:38:33
39.987991,116.3527,0,139.973569553806,40607.9018287037,2011-03-05,21:38:38
39.988015,116.352682,0,140.839235564304,40607.9018865741,2011-03-05,21:38:43
39.988015,116.352682,0,140.839235564304,40607.9019212963,2011-03-05,21:38:46
39.988008,116.352687,0,142.020239501312,40607.9019444444,2011-03-05,21:38:48
39.987995,116.352716,0,142.740551181102,40607.9020023148,2011-03-05,21:38:53
39.987992,116.35276,0,141.531676509186,40607.9020601852,2011-03-05,21:38:58
39.987972,116.352767,0,139.168379265092,40607.9021180556,2011-03-05,21:39:03
39.987952,116.352751,0,139.317135826772,40607.9021759259,2011-03-05,21:39:08
39.987941,116.352749,0,139.816377952756,40607.9022337963,2011-03-05,21:39:13
39.987922,116.352747,0,141.289327427822,40607.9022916667,2011-03-05,21:39:18
39.987877,116.352699,0,143.60593175853,40607.902349537,2011-03-05,21:39:23
39.987828,116.352648,0,146.306768372703,40607.9024074074,2011-03-05,21:39:28
39.987809,116.352597,0,150.493937007874,40607.9024652778,2011-03-05,21:39:33
39.987811,116.35261,0,150.763805774278,40607.9025231482,2011-03-05,21:39:38
39.987869,116.352668,0,149.325961286089,40607.9025810185,2011-03-05,21:39:43
39.987875,116.352691,0,148.395590551181,40607.9026388889,2011-03-05,21:39:48
39.987855,116.352701,0,149.681072834646,40607.9026967593,2011-03-05,21:39:53
39.987826,116.352761,0,150.496778215223,40607.9027546296,2011-03-05,21:39:58
39.987761,116.352746,0,151.16342519685,40607.9028125,2011-03-05,21:40:03
39.987683,116.352662,0,150.725570866142,40607.9028703704,2011-03-05,21:40:08
39.987683,116.352662,0,150.725570866142,40607.9029050926,2011-03-05,21:40:11
39.987684,116.352661,0,149.663313648294,40607.9029282407,2011-03-05,21:40:13
39.987692,116.352677,0,147.945098425197,40607.9029861111,2011-03-05,21:40:18
39.987685,116.352655,0,147.116502624672,40607.9030439815,2011-03-05,21:40:23
39.987671,116.352627,0,146.166696194226,40607.9031018519,2011-03-05,21:40:28
39.987693,116.352613,0,145.7525,40607.9031597222,2011-03-05,21:40:33
39.987715,116.352631,0,146.456666666667,40607.9032175926,2011-03-05,21:40:38
39.987708,116.352648,0,147.130544619423,40607.903275463,2011-03-05,21:40:43
39.987668,116.352697,0,149.160997375328,40607.9033333333,2011-03-05,21:40:48
39.98765,116.352706,0,151.272007874016,40607.9033912037,2011-03-05,21:40:53
39.987692,116.352731,0,152.932326115486,40607.9034490741,2011-03-05,21:40:58
39.987733,116.352734,0,151.158143044619,40607.9035069444,2011-03-05,21:41:03
39.987733,116.352734,0,151.158143044619,40607.9035416667,2011-03-05,21:41:06
39.987737,116.35273,0,150.964865485564,40607.9035648148,2011-03-05,21:41:08
39.987737,116.352715,0,149.714803149606,40607.9036226852,2011-03-05,21:41:13
39.987721,116.352705,0,149.943333333333,40607.9036805556,2011-03-05,21:41:18
39.987721,116.352705,0,149.943333333333,40607.9037152778,2011-03-05,21:41:21
39.987714,116.352705,0,149.944284776903,40607.9037384259,2011-03-05,21:41:23
39.987713,116.35272,0,150.403326771654,40607.9037962963,2011-03-05,21:41:28
39.987745,116.352721,0,148.750839895013,40607.9038541667,2011-03-05,21:41:33
39.987745,116.352721,0,148.750839895013,40607.9038888889,2011-03-05,21:41:36
39.987748,116.352713,0,148.771115485564,40607.903912037,2011-03-05,21:41:38
39.98782,116.352718,0,153.114465223097,40607.9039699074,2011-03-05,21:41:43
39.98788,116.352717,0,158.319324146982,40607.9040277778,2011-03-05,21:41:48
39.987918,116.352694,0,166.49217519685,40607.9040856481,2011-03-05,21:41:53
39.987955,116.352672,0,175.051601049869,40607.9041435185,2011-03-05,21:41:58
39.987965,116.35268,0,181.214101049869,40607.9042013889,2011-03-05,21:42:03
39.987972,116.352684,0,182.510209973753,40607.9042592593,2011-03-05,21:42:08
39.987972,116.352684,0,182.510209973753,40607.9042939815,2011-03-05,21:42:11
39.987979,116.35269,0,183.476587926509,40607.9043171296,2011-03-05,21:42:13
39.988002,116.352687,0,190.475971128609,40607.904375,2011-03-05,21:42:18
39.988002,116.352687,0,190.475971128609,40607.9044097222,2011-03-05,21:42:21
39.988,116.352694,0,201.406742125984,40607.9044328704,2011-03-05,21:42:23
39.987983,116.352682,0,209.644461942257,40607.9044907407,2011-03-05,21:42:28
39.987954,116.352701,0,213.920711942257,40607.9045486111,2011-03-05,21:42:33
39.987954,116.352701,0,213.920711942257,40607.9045833333,2011-03-05,21:42:36
39.987952,116.352698,0,217.020429790026,40607.9046064815,2011-03-05,21:42:38
39.987927,116.352704,0,217.925246062992,40607.9046643519,2011-03-05,21:42:43
39.987889,116.352725,0,219.126374671916,40607.9047222222,2011-03-05,21:42:48
39.98788,116.352725,0,219.890738188976,40607.9047800926,2011-03-05,21:42:53
39.987881,116.35274,0,220.059120734908,40607.904837963,2011-03-05,21:42:58
39.987899,116.352727,0,222.287641076115,40607.9048958333,2011-03-05,21:43:03
39.987908,116.352736,0,224.841384514436,40607.9049537037,2011-03-05,21:43:08
39.987881,116.352775,0,226.268894356955,40607.9050115741,2011-03-05,21:43:13
39.98785,116.35282,0,228.320518372703,40607.9050694444,2011-03-05,21:43:18
39.987832,116.352831,0,229.986345144357,40607.9051273148,2011-03-05,21:43:23
39.987838,116.35281,0,231.40123687664,40607.9051851852,2011-03-05,21:43:28
39.987857,116.352765,0,231.987536089239,40607.9052430556,2011-03-05,21:43:33
39.987895,116.35273,0,231.901978346457,40607.9053009259,2011-03-05,21:43:38
39.987945,116.352661,0,232.809471784777,40607.9053587963,2011-03-05,21:43:43
39.987981,116.35259,0,233.648730314961,40607.9054166667,2011-03-05,21:43:48
39.987967,116.352608,0,234.384937664042,40607.905474537,2011-03-05,21:43:53
39.987857,116.352705,0,235.267723097113,40607.9055324074,2011-03-05,21:43:58
39.987754,116.352735,0,236.001804461942,40607.9055902778,2011-03-05,21:44:03
39.987698,116.352771,0,236.700538057743,40607.9056481481,2011-03-05,21:44:08
39.987665,116.352804,0,236.467627952756,40607.9057060185,2011-03-05,21:44:13
39.987648,116.352847,0,236.705095144357,40607.9057638889,2011-03-05,21:44:18
39.987628,116.352908,0,235.420738188976,40607.9058217593,2011-03-05,21:44:23
39.987662,116.352934,0,234.413848425197,40607.9058796296,2011-03-05,21:44:28
39.987698,116.35292,0,232.836456692913,40607.9059375,2011-03-05,21:44:33
39.987707,116.352907,0,233.465180446194,40607.9059953704,2011-03-05,21:44:38
39.987756,116.352849,0,231.900426509186,40607.9060532407,2011-03-05,21:44:43
39.987842,116.352814,0,229.247611548556,40607.9061111111,2011-03-05,21:44:48
39.987907,116.352772,0,228.361420603675,40607.9061689815,2011-03-05,21:44:53
39.987933,116.352731,0,228.608300524934,40607.9062268519,2011-03-05,21:44:58
39.98794,116.352713,0,228.472608267717,40607.9062847222,2011-03-05,21:45:03
39.98794,116.352713,0,228.472608267717,40607.9063194444,2011-03-05,21:45:06
39.987945,116.352705,0,228.336062992126,40607.9063425926,2011-03-05,21:45:08
39.987969,116.352675,0,228.922385170604,40607.906400463,2011-03-05,21:45:13
39.987744,116.352731,0,193.093028215223,40607.9138078704,2011-03-05,21:55:53
39.987676,116.352739,0,194.582112860892,40607.9138657407,2011-03-05,21:55:58
39.987649,116.352707,0,196.531712598425,40607.9139236111,2011-03-05,21:56:03
39.987643,116.352695,0,198.69625328084,40607.9139814815,2011-03-05,21:56:08
39.987667,116.352701,0,198.563077427822,40607.9140393519,2011-03-05,21:56:13
39.987673,116.352695,0,198.235124671916,40607.9140972222,2011-03-05,21:56:18
39.987673,116.352695,0,198.235124671916,40607.9141319444,2011-03-05,21:56:21
39.987678,116.352693,0,198.020396981627,40607.9141550926,2011-03-05,21:56:23
39.987738,116.352695,0,198.8581167979,40607.914212963,2011-03-05,21:56:28
39.987803,116.352661,0,197.648287401575,40607.9142708333,2011-03-05,21:56:33
39.987847,116.352615,0,196.424632545932,40607.9143287037,2011-03-05,21:56:38
39.987857,116.352624,0,196.753937007874,40607.9143865741,2011-03-05,21:56:43
39.987875,116.352668,0,197.984327427822,40607.9144444444,2011-03-05,21:56:48
39.987867,116.352686,0,199.707250656168,40607.9145023148,2011-03-05,21:56:53
39.98781,116.352718,0,203.036210629921,40607.9145601852,2011-03-05,21:56:58
39.987762,116.352764,0,208.688697506562,40607.9146180556,2011-03-05,21:57:03
39.987737,116.352791,0,210.990780839895,40607.9146759259,2011-03-05,21:57:08
39.987685,116.352804,0,214.677844488189,40607.9147337963,2011-03-05,21:57:13
39.987627,116.352834,0,220.61092519685,40607.9147916667,2011-03-05,21:57:18
39.987581,116.352852,0,224.890295275591,40607.914849537,2011-03-05,21:57:23
39.987645,116.35283,0,223.195908792651,40607.9149074074,2011-03-05,21:57:28
39.987679,116.35281,0,221.529557086614,40607.9149652778,2011-03-05,21:57:33
39.987736,116.352836,0,216.718507217848,40607.9150231481,2011-03-05,21:57:38
39.987764,116.352862,0,214.068018372703,40607.9150810185,2011-03-05,21:57:43
39.987764,116.352862,0,214.068018372703,40607.9151157407,2011-03-05,21:57:46
39.987759,116.35287,0,214.439002624672,40607.9151388889,2011-03-05,21:57:48
39.987816,116.352813,0,214.224438976378,40607.9151967593,2011-03-05,21:57:53
39.987884,116.352735,0,214.533868110236,40607.9152546296,2011-03-05,21:57:58
39.987924,116.352739,0,213.842893700787,40607.9153125,2011-03-05,21:58:03
39.987915,116.352746,0,212.256988188976,40607.9153703704,2011-03-05,21:58:08
39.987895,116.352741,0,212.863185695538,40607.9154282407,2011-03-05,21:58:13
39.987894,116.352722,0,211.429645669291,40607.9154861111,2011-03-05,21:58:18
39.987869,116.352712,0,213.787047244094,40607.9155439815,2011-03-05,21:58:23
39.987864,116.352697,0,220.743566272966,40607.9156018518,2011-03-05,21:58:28
39.987872,116.352685,0,223.034937664042,40607.9156597222,2011-03-05,21:58:33
39.987867,116.352686,0,223.154284776903,40607.9157175926,2011-03-05,21:58:38
39.987867,116.352686,0,223.154284776903,40607.9157523148,2011-03-05,21:58:41
39.987862,116.352692,0,223.242516404199,40607.915775463,2011-03-05,21:58:43
39.987869,116.352681,0,224.142473753281,40607.9158333333,2011-03-05,21:58:48
39.987848,116.352662,0,226.711112204724,40607.9158912037,2011-03-05,21:58:53
39.987831,116.352664,0,228.292559055118,40607.9159490741,2011-03-05,21:58:58
39.98778,116.352696,0,227.779704724409,40607.9160069444,2011-03-05,21:59:03
39.987745,116.352691,0,228.260820209974,40607.9160648148,2011-03-05,21:59:08
39.987741,116.352713,0,228.626069553806,40607.9161226852,2011-03-05,21:59:13
39.987766,116.352731,0,229.771630577428,40607.9161805556,2011-03-05,21:59:18
39.987846,116.352752,0,232.79467847769,40607.9162384259,2011-03-05,21:59:23
39.987836,116.352735,0,234.51437007874,40607.9162962963,2011-03-05,21:59:28
39.987838,116.352748,0,236.310784120735,40607.9163541667,2011-03-05,21:59:33
39.987776,116.352752,0,239.585915354331,40607.916412037,2011-03-05,21:59:38
39.987703,116.352767,0,238.283661417323,40607.9164699074,2011-03-05,21:59:43
39.987619,116.3528,0,237.213395669291,40607.9165277778,2011-03-05,21:59:48
39.987551,116.352787,0,235.386020341207,40607.9165856481,2011-03-05,21:59:53
39.987535,116.352759,0,235.150403543307,40607.9166435185,2011-03-05,21:59:58
39.987555,116.352731,0,235.061394356955,40607.9167013889,2011-03-05,22:00:03
39.987553,116.352703,0,233.072096456693,40607.9167592593,2011-03-05,22:00:08
39.987617,116.352648,0,233.579094488189,40607.9168171296,2011-03-05,22:00:13
39.987672,116.352674,0,233.954032152231,40607.916875,2011-03-05,22:00:18
39.987685,116.352692,0,233.18811351706,40607.9169328704,2011-03-05,22:00:23
39.987799,116.352709,0,234.465085301837,40607.9169907407,2011-03-05,22:00:28
39.987914,116.352671,0,238.470593832021,40607.9170486111,2011-03-05,22:00:33
39.987981,116.35265,0,241.004888451444,40607.9171064815,2011-03-05,22:00:38
39.988021,116.352641,0,241.826601049869,40607.9171643518,2011-03-05,22:00:43
39.987996,116.352642,0,245.163408792651,40607.9172222222,2011-03-05,22:00:48
39.987962,116.352648,0,249.794435695538,40607.9172800926,2011-03-05,22:00:53
39.987937,116.352626,0,252.451384514436,40607.917337963,2011-03-05,22:00:58
39.987919,116.352624,0,253.211118766404,40607.9173958333,2011-03-05,22:01:03
39.987928,116.352648,0,253.029596456693,40607.9174537037,2011-03-05,22:01:08
39.987971,116.352664,0,252.415515091864,40607.9175115741,2011-03-05,22:01:13
39.987935,116.35271,0,253.214097769029,40607.9175694444,2011-03-05,22:01:18
39.987925,116.352722,0,254.861049868766,40607.9176273148,2011-03-05,22:01:23
39.987955,116.352707,0,259.834399606299,40607.9176851852,2011-03-05,22:01:28
39.987995,116.352735,0,266.385990813648,40607.9177430556,2011-03-05,22:01:33
39.988037,116.35275,0,269.347690288714,40607.9178009259,2011-03-05,22:01:38
39.988027,116.352754,0,269.783776246719,40607.9178587963,2011-03-05,22:01:43
39.987986,116.352761,0,270.91469488189,40607.9179166667,2011-03-05,22:01:48
39.987985,116.352733,0,269.017355643045,40607.917974537,2011-03-05,22:01:53
39.987982,116.35273,0,269.0187335958,40607.9180324074,2011-03-05,22:01:58
39.987982,116.35273,0,269.0187335958,40607.9180671296,2011-03-05,22:02:01
39.987982,116.352734,0,268.908497375328,40607.9180902778,2011-03-05,22:02:03
39.987985,116.352694,0,266.585511811024,40607.9181481482,2011-03-05,22:02:08
39.987983,116.35268,0,266.44656824147,40607.9182060185,2011-03-05,22:02:13
39.988006,116.352659,0,263.697230971129,40607.9182638889,2011-03-05,22:02:18
39.988043,116.352707,0,262.215780839895,40607.9183217593,2011-03-05,22:02:23
39.98808,116.352773,0,265.866377952756,40607.9183796296,2011-03-05,22:02:28
39.988084,116.352813,0,267.717532808399,40607.9184375,2011-03-05,22:02:33
39.988105,116.35283,0,267.255764435696,40607.9184953704,2011-03-05,22:02:38
39.988096,116.352826,0,270.172555774278,40607.9185532407,2011-03-05,22:02:43
39.988089,116.352787,0,269.082112860892,40607.9186111111,2011-03-05,22:02:48
39.988093,116.352718,0,267.959580052493,40607.9186689815,2011-03-05,22:02:53
39.988078,116.352716,0,269.120383858268,40607.9187268519,2011-03-05,22:02:58
39.988058,116.352749,0,269.941519028871,40607.9187847222,2011-03-05,22:03:03
39.988034,116.352753,0,272.076374671916,40607.9188425926,2011-03-05,22:03:08
39.98802,116.352798,0,274.867034120735,40607.918900463,2011-03-05,22:03:13
39.988031,116.352834,0,276.582221128609,40607.9189583333,2011-03-05,22:03:18
39.988025,116.352811,0,275.797831364829,40607.9190162037,2011-03-05,22:03:23
39.988018,116.352791,0,274.424265091864,40607.9190740741,2011-03-05,22:03:28
39.988018,116.352791,0,274.424265091864,40607.9191087963,2011-03-05,22:03:31
39.988018,116.352795,0,274.868838582677,40607.9191319444,2011-03-05,22:03:33
39.988039,116.352773,0,275.626118766404,40607.9191898148,2011-03-05,22:03:38
39.988067,116.352727,0,276.578717191601,40607.9192476852,2011-03-05,22:03:43
39.988058,116.352715,0,277.485583989501,40607.9193055556,2011-03-05,22:03:48
39.988029,116.352749,0,279.014744094488,40607.9193634259,2011-03-05,22:03:53
39.988054,116.352772,0,277.181509186352,40607.9194212963,2011-03-05,22:03:58
39.988118,116.352759,0,270.802204724409,40607.9194791667,2011-03-05,22:04:03
39.988134,116.352755,0,268.859937664042,40607.919537037,2011-03-05,22:04:08
39.988143,116.352755,0,268.284704724409,40607.9195949074,2011-03-05,22:04:13
39.988162,116.352774,0,267.76000984252,40607.9196527778,2011-03-05,22:04:18
39.988187,116.352792,0,265.812385170604,40607.9197106481,2011-03-05,22:04:23
39.988224,116.352819,0,261.487536089239,40607.9197685185,2011-03-05,22:04:28
39.988247,116.352824,0,254.336528871391,40607.9198263889,2011-03-05,22:04:33
39.98819,116.352832,0,250.13780839895,40607.9198842593,2011-03-05,22:04:38
39.988153,116.352807,0,247.392578740157,40607.9199421296,2011-03-05,22:04:43
39.988112,116.35282,0,246.593694225722,40607.92,2011-03-05,22:04:48
39.988019,116.352828,0,247.643612204724,40607.9200578704,2011-03-05,22:04:53
39.987959,116.352801,0,246.613244750656,40607.9201157407,2011-03-05,22:04:58
39.98792,116.352779,0,245.436971784777,40607.9201736111,2011-03-05,22:05:03
39.987904,116.352752,0,243.684238845144,40607.9202314815,2011-03-05,22:05:08
39.987904,116.352752,0,243.684238845144,40607.9202662037,2011-03-05,22:05:11
39.987905,116.352744,0,243.988336614173,40607.9202893519,2011-03-05,22:05:13
39.98792,116.35275,0,243.364245406824,40607.9203472222,2011-03-05,22:05:18
39.987942,116.352737,0,242.371597769029,40607.9204050926,2011-03-05,22:05:23
39.987969,116.352713,0,241.191994750656,40607.920462963,2011-03-05,22:05:28
39.987981,116.352701,0,240.846794619423,40607.9205208333,2011-03-05,22:05:33
39.987981,116.352701,0,240.846794619423,40607.9205555556,2011-03-05,22:05:36
39.987988,116.352701,0,240.704668635171,40607.9205787037,2011-03-05,22:05:38
39.987991,116.352681,0,240.072365485564,40607.9206365741,2011-03-05,22:05:43
39.987984,116.35269,0,240.059901574803,40607.9206944444,2011-03-05,22:05:48
39.987983,116.352668,0,236.994025590551,40607.9207523148,2011-03-05,22:05:53
39.987995,116.35264,0,235.009356955381,40607.9208101852,2011-03-05,22:05:58
39.988016,116.352645,0,234.036233595801,40607.9208680556,2011-03-05,22:06:03
39.988069,116.352621,0,229.659143700787,40607.9209259259,2011-03-05,22:06:08
39.988119,116.352652,0,229.600544619423,40607.9209837963,2011-03-05,22:06:13
39.988157,116.352667,0,230.168244750656,40607.9210416667,2011-03-05,22:06:18
39.988198,116.352685,0,231.634448818898,40607.921099537,2011-03-05,22:06:23
39.988199,116.352669,0,232.751374671916,40607.9211574074,2011-03-05,22:06:28
39.988185,116.352652,0,232.260846456693,40607.9212152778,2011-03-05,22:06:33
39.988097,116.352704,0,229.92967519685,40607.9212731481,2011-03-05,22:06:38
39.988041,116.352824,0,228.410078740157,40607.9213310185,2011-03-05,22:06:43
39.988039,116.352873,0,227.909238845144,40607.9213888889,2011-03-05,22:06:48
39.988039,116.352873,0,227.909238845144,40607.9214236111,2011-03-05,22:06:51
39.988034,116.352875,0,228.219143700787,40607.9214467593,2011-03-05,22:06:53
39.987999,116.352853,0,228.044353674541,40607.9215046296,2011-03-05,22:06:58
39.987961,116.35281,0,226.699599737533,40607.9215625,2011-03-05,22:07:03
39.98793,116.352772,0,226.646033464567,40607.9216203704,2011-03-05,22:07:08
39.987688,116.352629,0,135.594340551181,40607.9271180556,2011-03-05,22:15:03
39.987643,116.352644,0,138.784393044619,40607.9271759259,2011-03-05,22:15:08
39.987682,116.352665,0,140.6206167979,40607.9272337963,2011-03-05,22:15:13
39.987735,116.352689,0,140.78374343832,40607.9272916667,2011-03-05,22:15:18
39.987795,116.352711,0,142.914980314961,40607.927349537,2011-03-05,22:15:23
39.987775,116.352723,0,142.669114173228,40607.9274074074,2011-03-05,22:15:28
39.987778,116.352742,0,142.523536745407,40607.9274652778,2011-03-05,22:15:33
39.987778,116.352748,0,142.468228346457,40607.9275231481,2011-03-05,22:15:38
39.987776,116.352751,0,142.379045275591,40607.9275810185,2011-03-05,22:15:43
39.987776,116.352751,0,142.379045275591,40607.9276157407,2011-03-05,22:15:46
39.987782,116.35275,0,142.322237532808,40607.9276388889,2011-03-05,22:15:48
39.987763,116.35272,0,138.426315616798,40607.9276967593,2011-03-05,22:15:53
39.987755,116.352688,0,132.367355643045,40607.9277546296,2011-03-05,22:15:58
39.987759,116.352678,0,131.923320209974,40607.9278125,2011-03-05,22:16:03
39.987802,116.352675,0,131.623074146982,40607.9278703704,2011-03-05,22:16:08
39.987806,116.352668,0,131.521601049869,40607.9279282407,2011-03-05,22:16:13
39.987806,116.352668,0,131.521601049869,40607.927962963,2011-03-05,22:16:16
39.987804,116.35267,0,131.527719816273,40607.9279861111,2011-03-05,22:16:18
39.987833,116.352663,0,132.744530839895,40607.9280439815,2011-03-05,22:16:23
39.987859,116.352666,0,132.370482283465,40607.9281018519,2011-03-05,22:16:28
39.987859,116.352666,0,132.370482283465,40607.9281365741,2011-03-05,22:16:31
39.987867,116.352667,0,132.607673884514,40607.9281597222,2011-03-05,22:16:33
39.987866,116.352685,0,133.116601049869,40607.9282175926,2011-03-05,22:16:38
39.987871,116.352728,0,135.743963254593,40607.928275463,2011-03-05,22:16:43
39.98791,116.352745,0,138.269133858268,40607.9283333333,2011-03-05,22:16:48
39.987934,116.352757,0,138.261148293963,40607.9283912037,2011-03-05,22:16:53
39.987985,116.35274,0,137.363467847769,40607.9284490741,2011-03-05,22:16:58
39.987985,116.35274,0,137.363467847769,40607.9284837963,2011-03-05,22:17:01
39.987986,116.352743,0,139.329603018373,40607.9285069444,2011-03-05,22:17:03
39.987948,116.352748,0,140.545774278215,40607.9285648148,2011-03-05,22:17:08
39.987924,116.352752,0,133.107040682415,40607.9286226852,2011-03-05,22:17:13
39.987823,116.352732,0,125.99782480315,40607.9286805556,2011-03-05,22:17:18
39.987718,116.352695,0,128.28154855643,40607.9287384259,2011-03-05,22:17:23
39.987681,116.352691,0,133.480964566929,40607.9287962963,2011-03-05,22:17:28
39.987715,116.352706,0,138.884393044619,40607.9288541667,2011-03-05,22:17:33
39.987739,116.35271,0,138.583533464567,40607.928912037,2011-03-05,22:17:38
39.987752,116.352707,0,138.080666010499,40607.9289699074,2011-03-05,22:17:43
39.987773,116.352687,0,134.602782152231,40607.9290277778,2011-03-05,22:17:48
39.987784,116.352672,0,138.342460629921,40607.9290856481,2011-03-05,22:17:53
39.987697,116.352652,0,132.572070209974,40607.9291435185,2011-03-05,22:17:58
39.987658,116.352649,0,128.504898293963,40607.9292013889,2011-03-05,22:18:03
39.987669,116.352651,0,125.553326771654,40607.9292592593,2011-03-05,22:18:08
39.98768,116.352662,0,127.916059711286,40607.9293171296,2011-03-05,22:18:13
39.987666,116.352652,0,127.74218503937,40607.929375,2011-03-05,22:18:18
39.98772,116.35266,0,127.985557742782,40607.9294328704,2011-03-05,22:18:23
39.987794,116.352662,0,125.065337926509,40607.9294907407,2011-03-05,22:18:28
39.987863,116.352672,0,121.750419947507,40607.9295486111,2011-03-05,22:18:33
39.987954,116.352695,0,121.281627296588,40607.9296064815,2011-03-05,22:18:38
39.988033,116.352702,0,120.157621391076,40607.9296643519,2011-03-05,22:18:43
39.98805,116.352704,0,118.814652230971,40607.9297222222,2011-03-05,22:18:48
39.98805,116.352704,0,118.814652230971,40607.9297569444,2011-03-05,22:18:51
39.988054,116.352711,0,118.421532152231,40607.9297800926,2011-03-05,22:18:53
39.988042,116.352706,0,115.396683070866,40607.929837963,2011-03-05,22:18:58
39.988025,116.352703,0,112.893825459318,40607.9298958333,2011-03-05,22:19:03
39.988007,116.352714,0,114.406801181102,40607.9299537037,2011-03-05,22:19:08
39.987989,116.352718,0,115.742670603675,40607.9300115741,2011-03-05,22:19:13
39.987953,116.352717,0,116.863864829396,40607.9300694444,2011-03-05,22:19:18
39.987929,116.352708,0,118.501719160105,40607.9301273148,2011-03-05,22:19:23
39.987929,116.352708,0,118.501719160105,40607.930162037,2011-03-05,22:19:26
39.987928,116.3527,0,120.146341863517,40607.9301851852,2011-03-05,22:19:28
39.98792,116.352726,0,122.680187007874,40607.9302430556,2011-03-05,22:19:33
39.987866,116.352733,0,124.472030839895,40607.9303009259,2011-03-05,22:19:38
39.987812,116.352722,0,125.503802493438,40607.9303587963,2011-03-05,22:19:43
39.987802,116.352716,0,127.632749343832,40607.9304166667,2011-03-05,22:19:48
39.987793,116.352723,0,129.899202755906,40607.930474537,2011-03-05,22:19:53
39.987793,116.352723,0,129.899202755906,40607.9305092593,2011-03-05,22:19:56
39.98779,116.352726,0,130.507588582677,40607.9305324074,2011-03-05,22:19:58
39.987826,116.352722,0,131.037765748031,40607.9305902778,2011-03-05,22:20:03
39.987815,116.352713,0,129.300065616798,40607.9306481481,2011-03-05,22:20:08
39.987814,116.35271,0,129.229639107612,40607.9307060185,2011-03-05,22:20:13
39.987814,116.35271,0,129.229639107612,40607.9307407407,2011-03-05,22:20:16
39.987822,116.352711,0,129.243093832021,40607.9307638889,2011-03-05,22:20:18
39.987831,116.352711,0,129.107841207349,40607.9308217593,2011-03-05,22:20:23
39.987833,116.35271,0,128.992847769029,40607.9308796296,2011-03-05,22:20:28
39.987829,116.352704,0,128.751676509186,40607.9309375,2011-03-05,22:20:33
39.987831,116.352702,0,128.498251312336,40607.9309953704,2011-03-05,22:20:38
39.987834,116.352702,0,128.254603018373,40607.9310532407,2011-03-05,22:20:43
39.987834,116.352698,0,128.066309055118,40607.9311111111,2011-03-05,22:20:48
39.987834,116.352698,0,128.066309055118,40607.9311458333,2011-03-05,22:20:51
39.987842,116.352697,0,127.861305774278,40607.9311689815,2011-03-05,22:20:53
39.987853,116.352694,0,127.613011811024,40607.9312268518,2011-03-05,22:20:58
39.987853,116.352694,0,127.613011811024,40607.9312615741,2011-03-05,22:21:01
39.98786,116.352693,0,127.363894356955,40607.9312847222,2011-03-05,22:21:03
39.987913,116.352713,0,127.53812007874,40607.9313425926,2011-03-05,22:21:08
39.987944,116.352722,0,127.202106299213,40607.931400463,2011-03-05,22:21:13
39.987944,116.352722,0,127.202106299213,40607.9314351852,2011-03-05,22:21:16
39.987943,116.352718,0,127.02655183727,40607.9314583333,2011-03-05,22:21:18
39.987892,116.352705,0,125.891656824147,40607.9315162037,2011-03-05,22:21:23
39.98786,116.352692,0,125.117388451444,40607.9315740741,2011-03-05,22:21:28
39.987812,116.352688,0,122.012152230971,40607.9316319444,2011-03-05,22:21:33
39.987851,116.352676,0,117.042083333333,40607.9316898148,2011-03-05,22:21:38
39.987851,116.352676,0,117.042083333333,40607.931724537,2011-03-05,22:21:41
39.98785,116.352675,0,114.611765091864,40607.9317476852,2011-03-05,22:21:43
39.987875,116.352689,0,113.922529527559,40607.9318055556,2011-03-05,22:21:48
39.987943,116.352725,0,113.602660761155,40607.9318634259,2011-03-05,22:21:53
39.987959,116.352722,0,113.200226377953,40607.9319212963,2011-03-05,22:21:58
39.987955,116.352752,0,113.437946194226,40607.9319791667,2011-03-05,22:22:03
39.987963,116.352763,0,114.019475065617,40607.932037037,2011-03-05,22:22:08
39.987983,116.352779,0,114.041164698163,40607.9320949074,2011-03-05,22:22:13
39.988014,116.352791,0,113.883418635171,40607.9321527778,2011-03-05,22:22:18
39.988014,116.3528,0,113.87312007874,40607.9322106481,2011-03-05,22:22:23
39.988003,116.35281,0,113.99937335958,40607.9322685185,2011-03-05,22:22:28
39.988024,116.352824,0,115.151292650919,40607.9323263889,2011-03-05,22:22:33
39.988027,116.352818,0,115.270252624672,40607.9323842593,2011-03-05,22:22:38
39.988027,116.352818,0,115.270252624672,40607.9324189815,2011-03-05,22:22:41
39.988019,116.352822,0,114.957516404199,40607.9324421296,2011-03-05,22:22:43
39.988008,116.352804,0,113.613162729659,40607.9325,2011-03-05,22:22:48
39.987963,116.352791,0,114.055380577428,40607.9325578704,2011-03-05,22:22:53
39.987954,116.352792,0,114.15750656168,40607.9326157407,2011-03-05,22:22:58
39.987857,116.35277,0,112.977641076115,40607.9326736111,2011-03-05,22:23:03
39.987782,116.352753,0,112.41500984252,40607.9327314815,2011-03-05,22:23:08
39.987782,116.352753,0,112.41500984252,40607.9327662037,2011-03-05,22:23:11
39.987774,116.352751,0,112.527260498688,40607.9327893518,2011-03-05,22:23:13
39.987722,116.352754,0,112.567109580052,40607.9328472222,2011-03-05,22:23:18
39.987736,116.352717,0,111.663336614173,40607.9329050926,2011-03-05,22:23:23
39.987653,116.352692,0,111.104583333333,40607.932962963,2011-03-05,22:23:28
39.987579,116.35266,0,110.188244750656,40607.9330208333,2011-03-05,22:23:33
39.987482,116.352639,0,108.759297900262,40607.9330787037,2011-03-05,22:23:38
39.987427,116.352611,0,106.851709317585,40607.9331365741,2011-03-05,22:23:43
39.987433,116.352589,0,104.030836614173,40607.9331944444,2011-03-05,22:23:48
39.987447,116.352564,0,98.9723195538058,40607.9332523148,2011-03-05,22:23:53
39.987434,116.352555,0,91.2828904199475,40607.9333101852,2011-03-05,22:23:58
39.987456,116.35255,0,84.0918175853018,40607.9333680556,2011-03-05,22:24:03
39.987522,116.35256,0,81.4121653543307,40607.9334259259,2011-03-05,22:24:08
39.987474,116.352578,0,76.7195702099738,40607.9334837963,2011-03-05,22:24:13
39.987465,116.352581,0,77.3969225721785,40607.9335416667,2011-03-05,22:24:18
39.987532,116.35261,0,78.5830216535433,40607.933599537,2011-03-05,22:24:23
39.987568,116.352629,0,77.0668536745407,40607.9336574074,2011-03-05,22:24:28
39.987587,116.352662,0,75.6348097112861,40607.9337152778,2011-03-05,22:24:33
39.987695,116.352655,0,73.2066108923885,40607.9337731482,2011-03-05,22:24:38
39.987829,116.35267,0,72.0417716535433,40607.9338310185,2011-03-05,22:24:43
39.987915,116.352709,0,70.3275,40607.9338888889,2011-03-05,22:24:48
39.987939,116.352721,0,67.8107545931758,40607.9339467593,2011-03-05,22:24:53
39.987947,116.352731,0,67.7405872703412,40607.9340046296,2011-03-05,22:24:58
39.987952,116.352745,0,67.835561023622,40607.9340625,2011-03-05,22:25:03
39.987923,116.352772,0,69.9681922572179,40607.9341203704,2011-03-05,22:25:08
39.987923,116.352772,0,69.9681922572179,40607.9341550926,2011-03-05,22:25:11
39.987919,116.352778,0,70.1884776902887,40607.9341782407,2011-03-05,22:25:13
39.987918,116.352763,0,72.7015780839895,40607.9342361111,2011-03-05,22:25:18
39.987909,116.352766,0,72.7165387139108,40607.9342939815,2011-03-05,22:25:23
39.98791,116.352782,0,73.4580085301837,40607.9343518519,2011-03-05,22:25:28
39.987893,116.352814,0,74.2861351706037,40607.9344097222,2011-03-05,22:25:33
39.98786,116.352805,0,75.6325262467192,40607.9344675926,2011-03-05,22:25:38
39.987861,116.352792,0,76.2958530183727,40607.934525463,2011-03-05,22:25:43
39.987906,116.352751,0,78.3690190288714,40607.9345833333,2011-03-05,22:25:48
39.987955,116.352727,0,78.9505347769029,40607.9346412037,2011-03-05,22:25:53
39.987955,116.352727,0,78.9505347769029,40607.9346759259,2011-03-05,22:25:56
39.987948,116.352722,0,79.1857381889764,40607.9346990741,2011-03-05,22:25:58
39.98792,116.352702,0,79.5174835958005,40607.9347569444,2011-03-05,22:26:03
39.987877,116.352715,0,81.7807906824147,40607.9348148148,2011-03-05,22:26:08
39.987783,116.352713,0,77.4050951443569,40607.9348726852,2011-03-05,22:26:13
39.987833,116.352734,0,70.6541305774278,40607.9349305556,2011-03-05,22:26:18
39.987909,116.352733,0,63.8810104986877,40607.9349884259,2011-03-05,22:26:23
39.987939,116.352725,0,63.9799573490814,40607.9350462963,2011-03-05,22:26:28
39.987971,116.352729,0,65.8022834645669,40607.9351041667,2011-03-05,22:26:33
39.988013,116.352716,0,66.7882841207349,40607.935162037,2011-03-05,22:26:38
39.988036,116.352679,0,69.7375164041995,40607.9352199074,2011-03-05,22:26:43
39.988036,116.352679,0,69.7375164041995,40607.9352546296,2011-03-05,22:26:46
39.988043,116.352674,0,69.5479199475066,40607.9352777778,2011-03-05,22:26:48
39.988018,116.352659,0,68.1654921259842,40607.9353356481,2011-03-05,22:26:53
39.987957,116.352678,0,71.4385531496063,40607.9353935185,2011-03-05,22:26:58
39.987867,116.35271,0,77.796594488189,40607.9354513889,2011-03-05,22:27:03
39.987832,116.352727,0,80.2111187664042,40607.9355092593,2011-03-05,22:27:08
39.987833,116.35273,0,79.5764763779527,40607.9355671296,2011-03-05,22:27:13
39.987838,116.352735,0,79.7423293963254,40607.935625,2011-03-05,22:27:18
39.987838,116.352735,0,79.7423293963254,40607.9356597222,2011-03-05,22:27:21
39.987832,116.352733,0,80.2056922572178,40607.9356828704,2011-03-05,22:27:23
39.987801,116.352722,0,82.3368996062992,40607.9357407407,2011-03-05,22:27:28
39.987784,116.352708,0,83.1768143044619,40607.9357986111,2011-03-05,22:27:33
39.987686,116.352731,0,83.0909973753281,40607.9358564815,2011-03-05,22:27:38
39.987634,116.35272,0,81.4917519685039,40607.9359143519,2011-03-05,22:27:43
39.987645,116.352744,0,80.4050524934383,40607.9359722222,2011-03-05,22:27:48
39.987637,116.352761,0,79.1906922572178,40607.9360300926,2011-03-05,22:27:53
39.987649,116.352779,0,76.6510170603675,40607.936087963,2011-03-05,22:27:58
39.987702,116.352817,0,73.4930150918635,40607.9361458333,2011-03-05,22:28:03
39.987731,116.352849,0,73.758592519685,40607.9362037037,2011-03-05,22:28:08
39.98773,116.352859,0,75.5326771653543,40607.9362615741,2011-03-05,22:28:13
39.98776,116.352859,0,75.5659809711286,40607.9363194444,2011-03-05,22:28:18
39.987816,116.352885,0,81.3506266404199,40607.9363773148,2011-03-05,22:28:23
39.987881,116.352885,0,93.4842125984252,40607.9364351852,2011-03-05,22:28:28
39.98792,116.352875,0,105.356781496063,40607.9364930556,2011-03-05,22:28:33
39.98792,116.352875,0,105.356781496063,40607.9365277778,2011-03-05,22:28:36
39.987925,116.352873,0,109.979475065617,40607.9365509259,2011-03-05,22:28:38
39.98788,116.352907,0,108.11780839895,40607.9366087963,2011-03-05,22:28:43
39.987822,116.352937,0,114.944038713911,40607.9366666667,2011-03-05,22:28:48
39.987812,116.352948,0,122.918244750656,40607.936724537,2011-03-05,22:28:53
39.987806,116.352938,0,124.8781332021,40607.9367824074,2011-03-05,22:28:58
39.987805,116.35291,0,125.982893700787,40607.9368402778,2011-03-05,22:29:03
39.98783,116.352844,0,125.721545275591,40607.9368981481,2011-03-05,22:29:08
39.987867,116.352808,0,123.26344488189,40607.9369560185,2011-03-05,22:29:13
39.987867,116.352801,0,123.443103674541,40607.9370138889,2011-03-05,22:29:18
39.987867,116.352801,0,123.443103674541,40607.9370486111,2011-03-05,22:29:21
39.987871,116.352793,0,123.472037401575,40607.9370717593,2011-03-05,22:29:23
39.987854,116.352757,0,120.726607611549,40607.9371296296,2011-03-05,22:29:28
39.987815,116.352743,0,122.186354986877,40607.9371875,2011-03-05,22:29:33
39.98775,116.352737,0,121.850265748031,40607.9372453704,2011-03-05,22:29:38
39.987909,116.352775,0,123.054724409449,40607.9373032407,2011-03-05,22:29:43
39.988026,116.352824,0,130.40655183727,40607.9373611111,2011-03-05,22:29:48
39.988034,116.352835,0,134.948031496063,40607.9374189815,2011-03-05,22:29:53
39.988015,116.352835,0,139.589045275591,40607.9374768519,2011-03-05,22:29:58
39.987985,116.352849,0,144.789714566929,40607.9375347222,2011-03-05,22:30:03
39.987982,116.352898,0,154.376092519685,40607.9375925926,2011-03-05,22:30:08
39.987963,116.352913,0,158.686725721785,40607.937650463,2011-03-05,22:30:13
39.987963,116.352913,0,158.686725721785,40607.9376851852,2011-03-05,22:30:16
39.987961,116.352907,0,160.091492782152,40607.9377083333,2011-03-05,22:30:18
39.98798,116.352912,0,162.144783464567,40607.9377662037,2011-03-05,22:30:23
39.987981,116.352917,0,162.486430446194,40607.9378240741,2011-03-05,22:30:28
39.987981,116.352917,0,162.486430446194,40607.9378587963,2011-03-05,22:30:31
39.987978,116.352909,0,162.811853674541,40607.9378819444,2011-03-05,22:30:33
39.987915,116.352782,0,160.983802493438,40607.9379398148,2011-03-05,22:30:38
39.987897,116.352726,0,158.485351049869,40607.9379976852,2011-03-05,22:30:43
39.987873,116.352721,0,158.584799868766,40607.9380555556,2011-03-05,22:30:48
39.987882,116.352729,0,156.208687664042,40607.9381134259,2011-03-05,22:30:53
39.987868,116.3527,0,156.148061023622,40607.9381712963,2011-03-05,22:30:58
39.987841,116.352687,0,156.100767716535,40607.9382291667,2011-03-05,22:31:03
39.987788,116.352669,0,150.597841207349,40607.938287037,2011-03-05,22:31:08
39.987802,116.352679,0,146.570967847769,40607.9383449074,2011-03-05,22:31:13
39.987806,116.352706,0,143.547372047244,40607.9384027778,2011-03-05,22:31:18
39.987748,116.352704,0,136.596286089239,40607.9384606481,2011-03-05,22:31:23
39.987883,116.352807,0,170.158638451444,40607.9456365741,2011-03-05,22:41:43
39.988015,116.352818,0,166.342916666667,40607.9456944444,2011-03-05,22:41:48
39.988121,116.352813,0,161.996099081365,40607.9457523148,2011-03-05,22:41:53
39.988184,116.352811,0,159.181646981627,40607.9458101852,2011-03-05,22:41:58
39.988152,116.352786,0,157.080547900262,40607.9458680556,2011-03-05,22:42:03
39.988083,116.352769,0,156.05811351706,40607.9459259259,2011-03-05,22:42:08
39.988012,116.352772,0,155.370528215223,40607.9459837963,2011-03-05,22:42:13
39.988006,116.352788,0,156.168825459318,40607.9460416667,2011-03-05,22:42:18
39.988017,116.352765,0,157.699560367454,40607.946099537,2011-03-05,22:42:23
39.987982,116.352797,0,156.051843832021,40607.9461574074,2011-03-05,22:42:28
39.987966,116.352803,0,156.323402230971,40607.9462152778,2011-03-05,22:42:33
39.987944,116.352801,0,154.170977690289,40607.9462731481,2011-03-05,22:42:38
39.987924,116.352801,0,153.043402230971,40607.9463310185,2011-03-05,22:42:43
39.987956,116.352783,0,155.810682414698,40607.9463888889,2011-03-05,22:42:48
39.988033,116.352785,0,152.719314304462,40607.9464467593,2011-03-05,22:42:53
39.988113,116.352783,0,149.799183070866,40607.9465046296,2011-03-05,22:42:58
39.988204,116.352773,0,150.694032152231,40607.9465625,2011-03-05,22:43:03
39.988344,116.352736,0,148.949648950131,40607.9466203704,2011-03-05,22:43:08
39.988344,116.352736,0,148.949648950131,40607.9466550926,2011-03-05,22:43:11
39.988349,116.352738,0,144.107385170604,40607.9466782407,2011-03-05,22:43:13
39.988339,116.352689,0,140.755682414698,40607.9467361111,2011-03-05,22:43:18
39.988339,116.352689,0,140.755682414698,40607.9467708333,2011-03-05,22:43:21
39.98834,116.352682,0,137.289301181102,40607.9467939815,2011-03-05,22:43:23
39.988393,116.352721,0,138.263664698163,40607.9468518518,2011-03-05,22:43:28
39.988419,116.35276,0,139.009895013123,40607.9469097222,2011-03-05,22:43:33
39.98842,116.352763,0,138.920347769029,40607.9469675926,2011-03-05,22:43:38
39.988419,116.35277,0,139.077227690289,40607.947025463,2011-03-05,22:43:43
39.988421,116.352776,0,139.488172572178,40607.9470833333,2011-03-05,22:43:48
39.988417,116.352781,0,139.810032808399,40607.9471412037,2011-03-05,22:43:53
39.98841,116.352786,0,140.170275590551,40607.9471990741,2011-03-05,22:43:58
39.988406,116.352794,0,140.489944225722,40607.9472569444,2011-03-05,22:44:03
39.988406,116.352794,0,140.489944225722,40607.9472916667,2011-03-05,22:44:06
39.988408,116.352795,0,140.613471128609,40607.9473148148,2011-03-05,22:44:08
39.98839,116.352749,0,134.981784776903,40607.9473726852,2011-03-05,22:44:13
39.988308,116.352718,0,128.928395669291,40607.9474305556,2011-03-05,22:44:18
39.988178,116.352688,0,124.399255249344,40607.9474884259,2011-03-05,22:44:23
39.988152,116.352658,0,121.189891732283,40607.9475462963,2011-03-05,22:44:28
39.988136,116.35268,0,120.808809055118,40607.9476041667,2011-03-05,22:44:33
39.988133,116.352676,0,120.856656824147,40607.947662037,2011-03-05,22:44:38
39.988133,116.352676,0,120.856656824147,40607.9476967593,2011-03-05,22:44:41
39.988131,116.352676,0,120.91375,40607.9477199074,2011-03-05,22:44:43
39.98808,116.352702,0,120.916768372703,40607.9477777778,2011-03-05,22:44:48
39.988013,116.352707,0,119.737864173228,40607.9478356481,2011-03-05,22:44:53
39.987943,116.352707,0,118.135278871391,40607.9478935185,2011-03-05,22:44:58
39.987926,116.35268,0,115.384793307087,40607.9479513889,2011-03-05,22:45:03
39.987961,116.352671,0,114.367739501312,40607.9480092593,2011-03-05,22:45:08
39.987961,116.352671,0,114.367739501312,40607.9480439815,2011-03-05,22:45:11
39.987957,116.352664,0,114.347992125984,40607.9480671296,2011-03-05,22:45:13
39.987919,116.352638,0,111.15780183727,40607.948125,2011-03-05,22:45:18
39.987897,116.352624,0,110.948917322835,40607.9481828704,2011-03-05,22:45:23
39.987879,116.35265,0,116.391981627297,40607.9482407407,2011-03-05,22:45:28
39.987879,116.35265,0,116.391981627297,40607.948275463,2011-03-05,22:45:31
39.987874,116.35265,0,116.644455380577,40607.9482986111,2011-03-05,22:45:33
39.987885,116.352631,0,120.135492125984,40607.9483564815,2011-03-05,22:45:38
39.987906,116.352607,0,126.692103018373,40607.9484143518,2011-03-05,22:45:43
39.987906,116.352607,0,126.692103018373,40607.9484490741,2011-03-05,22:45:46
39.987908,116.35261,0,128.943188976378,40607.9484722222,2011-03-05,22:45:48
39.987909,116.352595,0,129.800380577428,40607.9485300926,2011-03-05,22:45:53
39.987911,116.352565,0,130.342322834646,40607.948587963,2011-03-05,22:45:58
39.987946,116.352537,0,129.963467847769,40607.9486458333,2011-03-05,22:46:03
39.987979,116.35255,0,131.933645013123,40607.9487037037,2011-03-05,22:46:08
39.988002,116.352566,0,133.265334645669,40607.9487615741,2011-03-05,22:46:13
39.988003,116.352612,0,135.032447506562,40607.9488194444,2011-03-05,22:46:18
39.98801,116.352612,0,135.406122047244,40607.9488773148,2011-03-05,22:46:23
39.98801,116.352612,0,135.406122047244,40607.948912037,2011-03-05,22:46:26
39.988016,116.352616,0,135.748556430446,40607.9489351852,2011-03-05,22:46:28
39.988027,116.352616,0,136.048851706037,40607.9489930556,2011-03-05,22:46:33
39.988027,116.352616,0,136.048851706037,40607.9490277778,2011-03-05,22:46:36
39.988034,116.352609,0,136.375239501312,40607.9490509259,2011-03-05,22:46:38
39.98809,116.352605,0,140.86749671916,40607.9491087963,2011-03-05,22:46:43
39.98809,116.352617,0,142.022831364829,40607.9491666667,2011-03-05,22:46:48
39.988079,116.352631,0,142.10906167979,40607.949224537,2011-03-05,22:46:53
39.988078,116.352641,0,143.667431102362,40607.9492824074,2011-03-05,22:46:58
39.988097,116.352633,0,143.22720144357,40607.9493402778,2011-03-05,22:47:03
39.988044,116.352649,0,140.039888451444,40607.9493981482,2011-03-05,22:47:08
39.988,116.35268,0,140.470446194226,40607.9494560185,2011-03-05,22:47:13
39.987966,116.352718,0,145.159917979003,40607.9495138889,2011-03-05,22:47:18
39.987997,116.352743,0,146.998320209974,40607.9495717593,2011-03-05,22:47:23
39.987997,116.352743,0,146.998320209974,40607.9496064815,2011-03-05,22:47:26
39.988004,116.35274,0,146.77967519685,40607.9496296296,2011-03-05,22:47:28
39.987999,116.3527,0,152.121604330709,40607.9496875,2011-03-05,22:47:33
39.987947,116.352703,0,156.652696850394,40607.9497453704,2011-03-05,22:47:38
39.987908,116.352718,0,159.553005249344,40607.9498032407,2011-03-05,22:47:43
39.987862,116.352716,0,165.236929133858,40607.9498611111,2011-03-05,22:47:48
39.987878,116.352732,0,168.322614829396,40607.9499189815,2011-03-05,22:47:53
39.98793,116.35273,0,169.850334645669,40607.9499768519,2011-03-05,22:47:58
39.987937,116.35274,0,170.46345144357,40607.9500347222,2011-03-05,22:48:03
39.987909,116.352772,0,171.928717191601,40607.9500925926,2011-03-05,22:48:08
39.987906,116.35279,0,170.659793307087,40607.950150463,2011-03-05,22:48:13
39.987915,116.352796,0,170.27312992126,40607.9502083333,2011-03-05,22:48:18
39.987953,116.352814,0,170.957372047244,40607.9502662037,2011-03-05,22:48:23
39.987953,116.352796,0,170.848825459318,40607.9503240741,2011-03-05,22:48:28
39.987928,116.352781,0,168.664875328084,40607.9503819444,2011-03-05,22:48:33
39.987892,116.352747,0,167.703015091864,40607.9504398148,2011-03-05,22:48:38
39.987848,116.352738,0,169.612903543307,40607.9504976852,2011-03-05,22:48:43
39.987868,116.352724,0,171.701325459318,40607.9505555556,2011-03-05,22:48:48
39.987904,116.352731,0,173.566735564304,40607.9506134259,2011-03-05,22:48:53
39.987926,116.352732,0,175.838996062992,40607.9506712963,2011-03-05,22:48:58
39.987894,116.352749,0,180.350351049869,40607.9507291667,2011-03-05,22:49:03
39.987825,116.352755,0,185.669639107612,40607.950787037,2011-03-05,22:49:08
39.987768,116.352747,0,190.471138451444,40607.9508449074,2011-03-05,22:49:13
39.987755,116.352741,0,192.393080708661,40607.9509027778,2011-03-05,22:49:18
39.98773,116.352723,0,195.711840551181,40607.9509606481,2011-03-05,22:49:23
39.987662,116.3527,0,199.988769685039,40607.9510185185,2011-03-05,22:49:28
39.987641,116.352679,0,203.902040682415,40607.9510763889,2011-03-05,22:49:33
39.987693,116.352677,0,205.659904855643,40607.9511342593,2011-03-05,22:49:38
39.987695,116.352686,0,206.60220144357,40607.9511921296,2011-03-05,22:49:43
39.987756,116.352706,0,210.21157152231,40607.95125,2011-03-05,22:49:48
39.987841,116.352693,0,213.729603018373,40607.9513078704,2011-03-05,22:49:53
39.987892,116.352687,0,216.58967519685,40607.9513657407,2011-03-05,22:49:58
39.987913,116.352699,0,217.47248687664,40607.9514236111,2011-03-05,22:50:03
39.987955,116.352718,0,219.60781496063,40607.9514814815,2011-03-05,22:50:08
39.987995,116.352744,0,223.046627296588,40607.9515393519,2011-03-05,22:50:13
39.988045,116.352741,0,227.812995406824,40607.9515972222,2011-03-05,22:50:18
39.98807,116.352735,0,230.109524278215,40607.9516550926,2011-03-05,22:50:23
39.988078,116.352729,0,231.202467191601,40607.951712963,2011-03-05,22:50:28
39.988078,116.352729,0,231.202467191601,40607.9517476852,2011-03-05,22:50:31
39.988081,116.352729,0,231.598631889764,40607.9517708333,2011-03-05,22:50:33
39.988072,116.352732,0,231.378684383202,40607.9518287037,2011-03-05,22:50:38
39.988033,116.352747,0,230.453795931759,40607.9518865741,2011-03-05,22:50:43
39.987998,116.352763,0,231.191929133858,40607.9519444444,2011-03-05,22:50:48
39.98796,116.352768,0,231.12187007874,40607.9520023148,2011-03-05,22:50:53
39.987902,116.352741,0,232.005531496063,40607.9520601852,2011-03-05,22:50:58
39.987852,116.352699,0,232.228832020997,40607.9521180556,2011-03-05,22:51:03
39.987839,116.352653,0,229.896361548556,40607.9521759259,2011-03-05,22:51:08
39.987823,116.352636,0,229.699143700787,40607.9522337963,2011-03-05,22:51:13
39.987827,116.352661,0,230.280357611549,40607.9522916667,2011-03-05,22:51:18
39.987808,116.352644,0,229.242480314961,40607.952349537,2011-03-05,22:51:23
39.987775,116.35261,0,227.664835958005,40607.9524074074,2011-03-05,22:51:28
39.98776,116.352593,0,226.443507217848,40607.9524652778,2011-03-05,22:51:33
39.987757,116.352558,0,222.582080052493,40607.9525231481,2011-03-05,22:51:38
39.987792,116.352549,0,217.018579396325,40607.9525810185,2011-03-05,22:51:43
39.987825,116.352562,0,211.984931102362,40607.9526388889,2011-03-05,22:51:48
39.987825,116.352562,0,211.984931102362,40607.9526736111,2011-03-05,22:51:51
39.987583,116.352664,0,212.855124671916,40607.9548958333,2011-03-05,22:55:03
39.987541,116.352699,0,214.552516404199,40607.9549537037,2011-03-05,22:55:08
39.987556,116.352712,0,214.486033464567,40607.9550115741,2011-03-05,22:55:13
39.987577,116.352717,0,216.111112204724,40607.9550694444,2011-03-05,22:55:18
39.987593,116.352742,0,217.667778871391,40607.9551273148,2011-03-05,22:55:23
39.98759,116.352757,0,220.774153543307,40607.9551851852,2011-03-05,22:55:28
39.987547,116.352732,0,226.438375984252,40607.9552430556,2011-03-05,22:55:33
39.987578,116.352703,0,229.168238188976,40607.9553009259,2011-03-05,22:55:38
39.98758,116.352692,0,229.592162073491,40607.9553587963,2011-03-05,22:55:43
39.98758,116.352692,0,229.592162073491,40607.9553935185,2011-03-05,22:55:46
39.987588,116.352684,0,229.850705380577,40607.9554166667,2011-03-05,22:55:48
39.98767,116.352636,0,227.975295275591,40607.955474537,2011-03-05,22:55:53
39.987766,116.352607,0,222.845226377953,40607.9555324074,2011-03-05,22:55:58
39.987783,116.352609,0,216.46967847769,40607.9555902778,2011-03-05,22:56:03
39.987795,116.352619,0,213.006486220472,40607.9556481481,2011-03-05,22:56:08
39.987796,116.352641,0,209.573861548556,40607.9557060185,2011-03-05,22:56:13
39.987813,116.352676,0,205.374763779528,40607.9557638889,2011-03-05,22:56:18
39.987867,116.352689,0,198.634291338583,40607.9558217593,2011-03-05,22:56:23
39.987867,116.352689,0,198.634291338583,40607.9558564815,2011-03-05,22:56:26
39.987875,116.352697,0,193.40124671916,40607.9558796296,2011-03-05,22:56:28
39.98785,116.352714,0,190.578484251968,40607.9559375,2011-03-05,22:56:33
39.987802,116.352739,0,189.979245406824,40607.9559953704,2011-03-05,22:56:38
39.98776,116.35274,0,190.531601049869,40607.9560532407,2011-03-05,22:56:43
39.987732,116.352759,0,192.723562992126,40607.9561111111,2011-03-05,22:56:48
39.987743,116.352727,0,193.314865485564,40607.9561689815,2011-03-05,22:56:53
39.987732,116.352742,0,195.216354986877,40607.9562268518,2011-03-05,22:56:58
39.987721,116.352728,0,196.89155839895,40607.9562847222,2011-03-05,22:57:03
39.987716,116.352717,0,196.307775590551,40607.9563425926,2011-03-05,22:57:08
39.987697,116.352732,0,197.37343832021,40607.956400463,2011-03-05,22:57:13
39.98767,116.352745,0,196.556368110236,40607.9564583333,2011-03-05,22:57:18
39.987654,116.352749,0,194.755439632546,40607.9565162037,2011-03-05,22:57:23
39.98767,116.352752,0,190.79999343832,40607.9565740741,2011-03-05,22:57:28
39.987689,116.352745,0,189.239845800525,40607.9566319444,2011-03-05,22:57:33
39.987687,116.352743,0,189.10998687664,40607.9566898148,2011-03-05,22:57:38
39.987687,116.352743,0,189.10998687664,40607.956724537,2011-03-05,22:57:41
39.987689,116.352741,0,189.082965879265,40607.9567476852,2011-03-05,22:57:43
39.987709,116.352732,0,189.026095800525,40607.9568055556,2011-03-05,22:57:48
39.987808,116.3527,0,186.223795931759,40607.9568634259,2011-03-05,22:57:53
39.987864,116.352683,0,185.316929133858,40607.9569212963,2011-03-05,22:57:58
39.987923,116.352688,0,187.541781496063,40607.9569791667,2011-03-05,22:58:03
39.987983,116.352686,0,188.999589895013,40607.957037037,2011-03-05,22:58:08
39.988005,116.352707,0,191.678789370079,40607.9570949074,2011-03-05,22:58:13
39.988,116.352721,0,195.103579396325,40607.9571527778,2011-03-05,22:58:18
39.987988,116.352737,0,195.402158792651,40607.9572106482,2011-03-05,22:58:23
39.98799,116.35273,0,196.149179790026,40607.9572685185,2011-03-05,22:58:28
39.98799,116.35273,0,196.149179790026,40607.9573032407,2011-03-05,22:58:31
39.987996,116.352726,0,196.809130577428,40607.9573263889,2011-03-05,22:58:33
39.988023,116.352723,0,199.8681332021,40607.9573842593,2011-03-05,22:58:38
39.988037,116.352701,0,202.536171259842,40607.9574421296,2011-03-05,22:58:43
39.988036,116.352696,0,202.835226377953,40607.9575,2011-03-05,22:58:48
39.988036,116.352696,0,202.835226377953,40607.9575347222,2011-03-05,22:58:51
39.98803,116.352699,0,203.154219160105,40607.9575578704,2011-03-05,22:58:53
39.98803,116.35268,0,205.208723753281,40607.9576157407,2011-03-05,22:58:58
39.98803,116.35268,0,205.208723753281,40607.957650463,2011-03-05,22:59:01
39.988024,116.352677,0,205.580154199475,40607.9576736111,2011-03-05,22:59:03
39.988003,116.352671,0,211.371601049869,40607.9577314815,2011-03-05,22:59:08
39.987987,116.352677,0,212.648822178478,40607.9577893519,2011-03-05,22:59:13
39.987987,116.352677,0,212.648822178478,40607.9578240741,2011-03-05,22:59:16
39.987986,116.35268,0,212.562214566929,40607.9578472222,2011-03-05,22:59:18
39.987973,116.352678,0,215.690567585302,40607.9579050926,2011-03-05,22:59:23
39.987947,116.352693,0,215.286443569554,40607.957962963,2011-03-05,22:59:28
39.987929,116.352705,0,214.535895669291,40607.9580208333,2011-03-05,22:59:33
39.987913,116.352704,0,213.493162729659,40607.9580787037,2011-03-05,22:59:38
39.987918,116.352704,0,210.787782152231,40607.9581365741,2011-03-05,22:59:43
39.987917,116.352701,0,210.405485564304,40607.9581944444,2011-03-05,22:59:48
39.987912,116.352705,0,210.307214566929,40607.9582523148,2011-03-05,22:59:53
39.987912,116.352705,0,210.307214566929,40607.958287037,2011-03-05,22:59:56
39.987907,116.352704,0,210.344583333333,40607.9583101852,2011-03-05,22:59:58
39.987918,116.352718,0,209.04437007874,40607.9583680556,2011-03-05,23:00:03
39.987941,116.352726,0,208.546745406824,40607.9584259259,2011-03-05,23:00:08
39.98799,116.352711,0,205.205682414698,40607.9584837963,2011-03-05,23:00:13
39.987976,116.352714,0,203.886758530184,40607.9585416667,2011-03-05,23:00:18
39.987959,116.352741,0,202.852683727034,40607.958599537,2011-03-05,23:00:23
39.987941,116.352748,0,203.512385170604,40607.9586574074,2011-03-05,23:00:28
39.987938,116.352753,0,203.830538057743,40607.9587152778,2011-03-05,23:00:33
39.987934,116.352759,0,204.247552493438,40607.9587731481,2011-03-05,23:00:38
39.987939,116.352757,0,204.563966535433,40607.9588310185,2011-03-05,23:00:43
39.987939,116.352757,0,204.563966535433,40607.9588657407,2011-03-05,23:00:46
39.98794,116.352765,0,204.941269685039,40607.9588888889,2011-03-05,23:00:48
39.987905,116.352804,0,208.797080052493,40607.9589467593,2011-03-05,23:00:53
39.98789,116.352826,0,210.16438648294,40607.9590046296,2011-03-05,23:00:58
39.987856,116.352822,0,213.237673884514,40607.9590625,2011-03-05,23:01:03
39.987813,116.352811,0,216.03343832021,40607.9591203704,2011-03-05,23:01:08
39.987715,116.352794,0,215.125370734908,40607.9591782407,2011-03-05,23:01:13
39.987661,116.352727,0,211.914468503937,40607.9592361111,2011-03-05,23:01:18
39.987653,116.3527,0,206.900856299213,40607.9592939815,2011-03-05,23:01:23
39.987623,116.352696,0,198.687893700787,40607.9593518519,2011-03-05,23:01:28
39.987643,116.352704,0,193.404438976378,40607.9594097222,2011-03-05,23:01:33
39.987602,116.352713,0,188.259153543307,40607.9594675926,2011-03-05,23:01:38
39.98756,116.352715,0,180.980426509186,40607.959525463,2011-03-05,23:01:43
39.987557,116.352724,0,177.812552493438,40607.9595833333,2011-03-05,23:01:48
39.987582,116.352723,0,174.771607611549,40607.9596412037,2011-03-05,23:01:53
39.987609,116.352706,0,170.642109580053,40607.9596990741,2011-03-05,23:01:58
39.987649,116.352699,0,166.992677165354,40607.9597569444,2011-03-05,23:02:03
39.987596,116.352752,0,164.849790026247,40607.9598148148,2011-03-05,23:02:08
39.987525,116.352802,0,164.307007874016,40607.9598726852,2011-03-05,23:02:13
39.987554,116.352815,0,161.779898293963,40607.9599305556,2011-03-05,23:02:18
39.987605,116.352797,0,163.784163385827,40607.9599884259,2011-03-05,23:02:23
39.987615,116.352761,0,167.63281496063,40607.9600462963,2011-03-05,23:02:28
39.987619,116.352771,0,171.6418667979,40607.9601041667,2011-03-05,23:02:33
39.987577,116.352783,0,179.249333989501,40607.960162037,2011-03-05,23:02:38
39.987606,116.352799,0,184.219740813648,40607.9602199074,2011-03-05,23:02:43
39.987618,116.352793,0,187.043480971129,40607.9602777778,2011-03-05,23:02:48
39.987618,116.352793,0,187.043480971129,40607.9603125,2011-03-05,23:02:51
39.987618,116.352786,0,186.797778871391,40607.9603356481,2011-03-05,23:02:53
39.987622,116.352777,0,186.220843175853,40607.9603935185,2011-03-05,23:02:58
39.987734,116.352738,0,186.546292650919,40607.9604513889,2011-03-05,23:03:03
39.98788,116.352712,0,190.086026902887,40607.9605092593,2011-03-05,23:03:08
39.987933,116.352704,0,191.64062992126,40607.9605671296,2011-03-05,23:03:13
39.987944,116.352699,0,195.69187992126,40607.960625,2011-03-05,23:03:18
39.98799,116.352696,0,195.766820866142,40607.9606828704,2011-03-05,23:03:23
39.987986,116.352683,0,196.488021653543,40607.9607407407,2011-03-05,23:03:28
39.987956,116.352679,0,196.755977690289,40607.9607986111,2011-03-05,23:03:33
39.987945,116.352678,0,199.940849737533,40607.9608564815,2011-03-05,23:03:38
39.987928,116.352683,0,201.533723753281,40607.9609143519,2011-03-05,23:03:43
39.98795,116.352677,0,201.710541338583,40607.9609722222,2011-03-05,23:03:48
39.987927,116.352685,0,205.728700787402,40607.9610300926,2011-03-05,23:03:53
39.987906,116.352685,0,209.911089238845,40607.961087963,2011-03-05,23:03:58
39.987874,116.3527,0,214.006669947507,40607.9611458333,2011-03-05,23:04:03
39.987809,116.352718,0,216.345524934383,40607.9612037037,2011-03-05,23:04:08
39.987809,116.352718,0,216.345524934383,40607.9612384259,2011-03-05,23:04:11
39.987808,116.352713,0,218.687158792651,40607.9612615741,2011-03-05,23:04:13
39.987862,116.352729,0,219.209324146982,40607.9613194444,2011-03-05,23:04:18
39.987925,116.352761,0,217.90779855643,40607.9613773148,2011-03-05,23:04:23
39.987957,116.352784,0,215.270849737533,40607.9614351852,2011-03-05,23:04:28
39.98797,116.352787,0,210.294773622047,40607.9614930556,2011-03-05,23:04:33
39.987973,116.352768,0,207.183517060367,40607.9615509259,2011-03-05,23:04:38
39.988013,116.352734,0,199.858585958005,40607.9616087963,2011-03-05,23:04:43
39.988038,116.352712,0,193.939484908136,40607.9616666667,2011-03-05,23:04:48
39.988026,116.352702,0,198.343618766404,40607.961724537,2011-03-05,23:04:53
39.987986,116.352704,0,207.654035433071,40607.9617824074,2011-03-05,23:04:58
39.987973,116.3527,0,210.9581167979,40607.9618402778,2011-03-05,23:05:03
39.987983,116.352698,0,211.670567585302,40607.9618981481,2011-03-05,23:05:08
39.98797,116.352696,0,212.340167322835,40607.9619560185,2011-03-05,23:05:13
39.987886,116.352674,0,212.888090551181,40607.9620138889,2011-03-05,23:05:18
39.987753,116.352685,0,212.867690288714,40607.9620717593,2011-03-05,23:05:23
39.987653,116.352717,0,213.400472440945,40607.9621296296,2011-03-05,23:05:28
39.987393,116.352772,0,187.124117454068,40607.9645601852,2011-03-05,23:08:58
39.987384,116.352804,0,179.690239501312,40607.9646180556,2011-03-05,23:09:03
39.987384,116.352804,0,179.690239501312,40607.9646527778,2011-03-05,23:09:06
39.98738,116.352804,0,171.968494094488,40607.9646759259,2011-03-05,23:09:08
39.987371,116.352756,0,170.400885826772,40607.9647337963,2011-03-05,23:09:13
39.987465,116.35271,0,170.469009186352,40607.9647916667,2011-03-05,23:09:18
39.987496,116.352702,0,163.651213910761,40607.964849537,2011-03-05,23:09:23
39.987679,116.352698,0,160.577942913386,40607.9649074074,2011-03-05,23:09:28
39.987747,116.3527,0,151.469888451444,40607.9649652778,2011-03-05,23:09:33
39.98779,116.352685,0,144.600994094488,40607.9650231482,2011-03-05,23:09:38
39.987871,116.35269,0,142.537601706037,40607.9650810185,2011-03-05,23:09:43
39.987937,116.352678,0,143.452129265092,40607.9651388889,2011-03-05,23:09:48
39.987983,116.352646,0,147.810495406824,40607.9651967593,2011-03-05,23:09:53
39.988033,116.352641,0,151.605419947507,40607.9652546296,2011-03-05,23:09:58
39.988068,116.352629,0,154.253605643045,40607.9653125,2011-03-05,23:10:03
39.988055,116.35265,0,154.718776246719,40607.9653703704,2011-03-05,23:10:08
39.988021,116.352684,0,156.460895669291,40607.9654282407,2011-03-05,23:10:13
39.987927,116.352713,0,158.383038057743,40607.9654861111,2011-03-05,23:10:18
39.987841,116.35272,0,158.661843832021,40607.9655439815,2011-03-05,23:10:23
39.987794,116.352726,0,163.918605643045,40607.9656018519,2011-03-05,23:10:28
39.987773,116.352745,0,166.915269028871,40607.9656597222,2011-03-05,23:10:33
39.98777,116.352757,0,167.777956036745,40607.9657175926,2011-03-05,23:10:38
39.987777,116.352738,0,166.233556430446,40607.965775463,2011-03-05,23:10:43
39.987751,116.352727,0,166.102595144357,40607.9658333333,2011-03-05,23:10:48
39.987772,116.352726,0,162.365104986877,40607.9658912037,2011-03-05,23:10:53
39.98776,116.352756,0,159.632979002625,40607.9659490741,2011-03-05,23:10:58
39.987597,116.352789,0,160.904206036745,40607.9660069444,2011-03-05,23:11:03
39.987531,116.352794,0,162.11375656168,40607.9660648148,2011-03-05,23:11:08
39.987481,116.352831,0,160.548218503937,40607.9661226852,2011-03-05,23:11:13
39.987481,116.352832,0,158.641007217848,40607.9661805556,2011-03-05,23:11:18
39.987481,116.352832,0,158.641007217848,40607.9662152778,2011-03-05,23:11:21
39.987477,116.352833,0,156.414140419948,40607.9662384259,2011-03-05,23:11:23
39.987527,116.352794,0,159.15406496063,40607.9662962963,2011-03-05,23:11:28
39.987509,116.352738,0,154.883628608924,40607.9663541667,2011-03-05,23:11:33
39.987493,116.352718,0,152.865055774278,40607.966412037,2011-03-05,23:11:38
39.987502,116.352718,0,152.661630577428,40607.9664699074,2011-03-05,23:11:43
39.98754,116.352724,0,153.354297900262,40607.9665277778,2011-03-05,23:11:48
39.98754,116.352724,0,153.354297900262,40607.9665625,2011-03-05,23:11:51
39.987535,116.352722,0,153.41719816273,40607.9665856481,2011-03-05,23:11:53
39.987514,116.352705,0,153.431391076115,40607.9666435185,2011-03-05,23:11:58
39.987458,116.352683,0,152.188336614173,40607.9667013889,2011-03-05,23:12:03
39.987444,116.352674,0,151.076417322835,40607.9667592593,2011-03-05,23:12:08
39.987498,116.352658,0,147.666381233596,40607.9668171296,2011-03-05,23:12:13
39.987566,116.352639,0,145.43500656168,40607.966875,2011-03-05,23:12:18
39.987659,116.35261,0,147.158717191601,40607.9669328704,2011-03-05,23:12:23
39.987683,116.35258,0,146.843353018373,40607.9669907407,2011-03-05,23:12:28
39.98767,116.352575,0,145.933172572178,40607.9670486111,2011-03-05,23:12:33
39.98767,116.352575,0,145.933172572178,40607.9670833333,2011-03-05,23:12:36
39.987916,116.352704,0,231.448946850394,40607.9717361111,2011-03-05,23:19:18
39.987974,116.352707,0,233.847250656168,40607.9717939815,2011-03-05,23:19:23
39.987955,116.352721,0,234.968805774278,40607.9718518518,2011-03-05,23:19:28
39.987919,116.35273,0,229.739192913386,40607.9719097222,2011-03-05,23:19:33
39.987846,116.352741,0,227.364767060367,40607.9719675926,2011-03-05,23:19:38
39.98781,116.352746,0,222.451768372703,40607.972025463,2011-03-05,23:19:43
39.987793,116.35275,0,221.85781167979,40607.9720833333,2011-03-05,23:19:48
39.98779,116.352752,0,221.836309055118,40607.9721412037,2011-03-05,23:19:53
39.98779,116.352752,0,221.836309055118,40607.9721759259,2011-03-05,23:19:56
39.987782,116.352754,0,221.796410761155,40607.9721990741,2011-03-05,23:19:58
39.987796,116.352755,0,221.356269685039,40607.9722569444,2011-03-05,23:20:03
39.987805,116.352754,0,220.318917322835,40607.9723148148,2011-03-05,23:20:08
39.987805,116.352754,0,220.318917322835,40607.972349537,2011-03-05,23:20:11
39.987813,116.352751,0,220.183051181102,40607.9723726852,2011-03-05,23:20:13
39.987887,116.352737,0,217.339872047244,40607.9724305556,2011-03-05,23:20:18
39.987966,116.352705,0,212.808392388451,40607.9724884259,2011-03-05,23:20:23
39.988019,116.352697,0,208.163211942257,40607.9725462963,2011-03-05,23:20:28
39.98805,116.352703,0,204.905150918635,40607.9726041667,2011-03-05,23:20:33
39.98805,116.352703,0,204.905150918635,40607.9726388889,2011-03-05,23:20:36
39.988048,116.352701,0,204.205462598425,40607.972662037,2011-03-05,23:20:38
39.988029,116.352704,0,204.265823490814,40607.9727199074,2011-03-05,23:20:43
39.988009,116.352696,0,204.551440288714,40607.9727777778,2011-03-05,23:20:48
39.987994,116.352684,0,204.696919291339,40607.9728356482,2011-03-05,23:20:53
39.987983,116.352682,0,204.689347112861,40607.9728935185,2011-03-05,23:20:58
39.987971,116.35268,0,204.300679133858,40607.9729513889,2011-03-05,23:21:03
39.987934,116.35267,0,203.102116141732,40607.9730092593,2011-03-05,23:21:08
39.987866,116.352671,0,201.246519028871,40607.9730671296,2011-03-05,23:21:13
39.987819,116.352688,0,201.54218503937,40607.973125,2011-03-05,23:21:18
39.987814,116.352699,0,202.436771653543,40607.9731828704,2011-03-05,23:21:23
39.987853,116.352693,0,203.606325459318,40607.9732407407,2011-03-05,23:21:28
39.987902,116.352677,0,201.842877296588,40607.9732986111,2011-03-05,23:21:33
39.98793,116.352671,0,200.29499671916,40607.9733564815,2011-03-05,23:21:38
39.987944,116.352662,0,200.23563648294,40607.9734143519,2011-03-05,23:21:43
39.987931,116.352679,0,201.001003937008,40607.9734722222,2011-03-05,23:21:48
39.987931,116.352679,0,201.001003937008,40607.9735069444,2011-03-05,23:21:51
39.987925,116.352678,0,201.031929133858,40607.9735300926,2011-03-05,23:21:53
39.987902,116.352678,0,199.788612204724,40607.973587963,2011-03-05,23:21:58
39.987862,116.352673,0,200.213635170604,40607.9736458333,2011-03-05,23:22:03
39.987821,116.35268,0,201.245830052493,40607.9737037037,2011-03-05,23:22:08
39.987801,116.352708,0,205.12530839895,40607.9737615741,2011-03-05,23:22:13
39.987772,116.352717,0,206.953897637795,40607.9738194444,2011-03-05,23:22:18
39.987724,116.35273,0,208.30593832021,40607.9738773148,2011-03-05,23:22:23
39.987739,116.352736,0,208.222746062992,40607.9739351852,2011-03-05,23:22:28
39.987757,116.35273,0,208.194524278215,40607.9739930556,2011-03-05,23:22:33
39.987757,116.35273,0,208.194524278215,40607.9740277778,2011-03-05,23:22:36
39.987763,116.352727,0,207.808398950131,40607.9740509259,2011-03-05,23:22:38
39.987778,116.352714,0,205.711742125984,40607.9741087963,2011-03-05,23:22:43
39.987776,116.352712,0,205.343789370079,40607.9741666667,2011-03-05,23:22:48
39.987775,116.352708,0,205.084947506562,40607.974224537,2011-03-05,23:22:53
39.987775,116.352708,0,205.084947506562,40607.9742592593,2011-03-05,23:22:56
39.987782,116.352704,0,205.028500656168,40607.9742824074,2011-03-05,23:22:58
39.987793,116.352702,0,205.156282808399,40607.9743402778,2011-03-05,23:23:03
39.987842,116.352722,0,207.557952755905,40607.9743981481,2011-03-05,23:23:08
39.987847,116.352704,0,208.792362204724,40607.9744560185,2011-03-05,23:23:13
39.987851,116.352703,0,209.006748687664,40607.9745138889,2011-03-05,23:23:18
39.987849,116.352702,0,208.93062992126,40607.9745717593,2011-03-05,23:23:23
39.987848,116.352699,0,208.798330052493,40607.9746296296,2011-03-05,23:23:28
39.987852,116.352696,0,208.608835301837,40607.9746875,2011-03-05,23:23:33
39.987853,116.352694,0,207.772992125984,40607.9747453704,2011-03-05,23:23:38
39.987856,116.352691,0,206.850282152231,40607.9748032407,2011-03-05,23:23:43
39.987856,116.352691,0,206.850282152231,40607.974837963,2011-03-05,23:23:46
39.987851,116.352689,0,206.132522965879,40607.9748611111,2011-03-05,23:23:48
39.987841,116.352695,0,205.788474409449,40607.9749189815,2011-03-05,23:23:53
39.98784,116.352697,0,205.61623687664,40607.9749768519,2011-03-05,23:23:58
39.98784,116.352697,0,205.61623687664,40607.9750115741,2011-03-05,23:24:01
39.987834,116.352699,0,205.423900918635,40607.9750347222,2011-03-05,23:24:03
39.987823,116.352702,0,205.216220472441,40607.9750925926,2011-03-05,23:24:08
39.98782,116.352702,0,205.069288057743,40607.975150463,2011-03-05,23:24:13
39.987817,116.352704,0,204.958290682415,40607.9752083333,2011-03-05,23:24:18
39.987811,116.352704,0,204.904422572178,40607.9752662037,2011-03-05,23:24:23
39.987807,116.352701,0,204.818930446194,40607.9753240741,2011-03-05,23:24:28
39.98781,116.352705,0,204.747568897638,40607.9753819444,2011-03-05,23:24:33
39.987808,116.352707,0,204.744839238845,40607.9754398148,2011-03-05,23:24:38
39.987808,116.352707,0,204.744839238845,40607.975474537,2011-03-05,23:24:41
39.987802,116.352707,0,204.736968503937,40607.9754976852,2011-03-05,23:24:43
39.987789,116.352719,0,204.053149606299,40607.9755555556,2011-03-05,23:24:48
39.987813,116.352741,0,202.993382545932,40607.9756134259,2011-03-05,23:24:53
39.987812,116.352743,0,202.879015748031,40607.9756712963,2011-03-05,23:24:58
39.987812,116.352743,0,202.879015748031,40607.9757060185,2011-03-05,23:25:01
39.987816,116.352744,0,202.775964566929,40607.9757291667,2011-03-05,23:25:03
39.987829,116.352747,0,201.436679790026,40607.975787037,2011-03-05,23:25:08
39.987836,116.352737,0,199.305442913386,40607.9758449074,2011-03-05,23:25:13
39.987842,116.352732,0,198.695341207349,40607.9759027778,2011-03-05,23:25:18
39.987841,116.352732,0,198.345721784777,40607.9759606481,2011-03-05,23:25:23
39.987835,116.352729,0,197.998208661417,40607.9760185185,2011-03-05,23:25:28
39.987829,116.352727,0,197.673356299213,40607.9760763889,2011-03-05,23:25:33
39.987826,116.352728,0,197.25875984252,40607.9761342593,2011-03-05,23:25:38
39.987826,116.352728,0,197.25875984252,40607.9761689815,2011-03-05,23:25:41
39.987828,116.352727,0,196.947677165354,40607.9761921296,2011-03-05,23:25:43
39.987838,116.352725,0,196.770370734908,40607.97625,2011-03-05,23:25:48
39.98783,116.352743,0,161.931758530184,40607.9829050926,2011-03-05,23:35:23
39.987824,116.352741,0,161.969917979003,40607.982962963,2011-03-05,23:35:28
