# Supplementary material for: Research on differential privacy protection method based on user tendency
Source: PLoS One. 2023 Oct 26;18(10):e0288823. doi: 10.1371/journal.pone.0288823 (PMC10602288; doi:10.1371/journal.pone.0288823)
Supplement: S5 Data — (ZIP) [file pone.0288823.s005.zip › Data 5-5/147/Trajectory/20110306101335.plt]

Geolife trajectory
WGS 84
Altitude is in Feet
Reserved 3
0,2,255,My Track,0,0,2,8421376
0
39.985368,116.34966,0,492.123930446194,40608.426099537,2011-03-06,10:13:35
39.98534,116.34956,0,491.565042650919,40608.4261574074,2011-03-06,10:13:40
39.985368,116.349512,0,490.988083989501,40608.4262152778,2011-03-06,10:13:45
39.985379,116.349494,0,490.431446850394,40608.4262731481,2011-03-06,10:13:50
39.98536,116.349446,0,489.571089238845,40608.4263310185,2011-03-06,10:13:55
39.985356,116.349422,0,489.200882545932,40608.4263888889,2011-03-06,10:14:00
39.985348,116.34938,0,490.436853674541,40608.4264467593,2011-03-06,10:14:05
39.98534,116.349309,0,490.195357611549,40608.4265046296,2011-03-06,10:14:10
39.98532,116.349258,0,489.938290682415,40608.4265625,2011-03-06,10:14:15
39.985324,116.349234,0,489.735341207349,40608.4266203704,2011-03-06,10:14:20
39.98531,116.349225,0,489.758067585302,40608.4266782407,2011-03-06,10:14:25
39.985474,116.349461,0,482.81842191601,40608.4267361111,2011-03-06,10:14:30
39.984452,116.347077,0,1276.5448851706,40608.4267939815,2011-03-06,10:14:35
39.984498,116.347035,0,1278.79085301837,40608.4268518519,2011-03-06,10:14:40
39.984562,116.34717,0,1281.03761811024,40608.4269097222,2011-03-06,10:14:45
39.984562,116.34717,0,1281.03761811024,40608.4269444444,2011-03-06,10:14:48
39.984558,116.347169,0,1281.85102034121,40608.4269675926,2011-03-06,10:14:50
39.984566,116.347194,0,1287.92880249344,40608.427025463,2011-03-06,10:14:55
39.984589,116.34724,0,1297.08327755906,40608.4270833333,2011-03-06,10:15:00
39.984631,116.347262,0,1305.42164370079,40608.4271412037,2011-03-06,10:15:05
39.984664,116.347289,0,1312.26527230971,40608.4271990741,2011-03-06,10:15:10
39.984638,116.347292,0,1314.87118110236,40608.4272569444,2011-03-06,10:15:15
39.984547,116.347314,0,1310.6625984252,40608.4273148148,2011-03-06,10:15:20
39.984539,116.347387,0,1312.55042322835,40608.4273726852,2011-03-06,10:15:25
39.984519,116.34744,0,1313.32577755906,40608.4274305556,2011-03-06,10:15:30
39.984521,116.347538,0,1305.25143372703,40608.4274884259,2011-03-06,10:15:35
39.984482,116.347578,0,1279.27785104987,40608.4275462963,2011-03-06,10:15:40
39.984459,116.347676,0,1249.99699475066,40608.4276041667,2011-03-06,10:15:45
39.984498,116.347695,0,1222.34534776903,40608.427662037,2011-03-06,10:15:50
39.984513,116.347677,0,1200.52537729659,40608.4277199074,2011-03-06,10:15:55
39.984521,116.347693,0,1165.21029199475,40608.4277777778,2011-03-06,10:16:00
39.984538,116.347727,0,1146.26656824147,40608.4278356481,2011-03-06,10:16:05
39.984588,116.347747,0,1131.62914370079,40608.4278935185,2011-03-06,10:16:10
39.98466,116.347794,0,1112.78994422572,40608.4279513889,2011-03-06,10:16:15
39.98471,116.347846,0,1104.81202099738,40608.4280092593,2011-03-06,10:16:20
39.984728,116.347885,0,1101.05199146982,40608.4280671296,2011-03-06,10:16:25
39.984745,116.347906,0,1096.9598523622,40608.428125,2011-03-06,10:16:30
39.984749,116.347928,0,1091.30128608924,40608.4281828704,2011-03-06,10:16:35
39.984759,116.347966,0,1084.84173228346,40608.4282407407,2011-03-06,10:16:40
39.98484,116.348044,0,1073.79893372703,40608.4282986111,2011-03-06,10:16:45
39.984943,116.348144,0,1062.59263451444,40608.4283564815,2011-03-06,10:16:50
39.98495,116.348145,0,1062.44124671916,40608.4284143519,2011-03-06,10:16:55
39.984951,116.348147,0,1062.15379265092,40608.4284722222,2011-03-06,10:17:00
39.984957,116.348154,0,1061.96966535433,40608.4285300926,2011-03-06,10:17:05
39.984964,116.348157,0,1061.75390091864,40608.428587963,2011-03-06,10:17:10
39.984972,116.348163,0,1061.49197834646,40608.4286458333,2011-03-06,10:17:15
39.984973,116.348164,0,1061.38534776903,40608.4287037037,2011-03-06,10:17:20
39.984973,116.348164,0,1061.38534776903,40608.4287384259,2011-03-06,10:17:23
39.984975,116.348164,0,1061.22805446194,40608.4287615741,2011-03-06,10:17:25
39.985059,116.348267,0,1053.29338254593,40608.4288194444,2011-03-06,10:17:30
39.985109,116.348325,0,1046.60304461942,40608.4288773148,2011-03-06,10:17:35
39.985127,116.348322,0,1041.67217191601,40608.4289351852,2011-03-06,10:17:40
39.985127,116.348322,0,1041.67217191601,40608.4289699074,2011-03-06,10:17:43
39.985132,116.348316,0,1040.05778543307,40608.4289930556,2011-03-06,10:17:45
39.985141,116.348314,0,1039.79966863517,40608.4290509259,2011-03-06,10:17:50
39.985146,116.348323,0,1031.29979986877,40608.4291087963,2011-03-06,10:17:55
39.985156,116.348207,0,1021.39871062992,40608.4291666667,2011-03-06,10:18:00
39.985168,116.348028,0,1009.40614173228,40608.429224537,2011-03-06,10:18:05
39.985178,116.347706,0,995.847145669291,40608.4292824074,2011-03-06,10:18:10
39.985189,116.347245,0,989.009826115486,40608.4293402778,2011-03-06,10:18:15
39.985172,116.346831,0,985.615246062992,40608.4293981481,2011-03-06,10:18:20
39.98515,116.346516,0,982.831620734908,40608.4294560185,2011-03-06,10:18:25
39.985127,116.346357,0,979.12125,40608.4295138889,2011-03-06,10:18:30
39.985103,116.346356,0,969.70906167979,40608.4295717593,2011-03-06,10:18:35
39.985103,116.346356,0,969.70906167979,40608.4296064815,2011-03-06,10:18:38
39.985099,116.346352,0,968.819665354331,40608.4296296296,2011-03-06,10:18:40
39.9851,116.346365,0,967.892522965879,40608.4296875,2011-03-06,10:18:45
39.985079,116.346358,0,966.091407480315,40608.4297453704,2011-03-06,10:18:50
39.985055,116.346339,0,963.501817585302,40608.4298032407,2011-03-06,10:18:55
39.98504,116.346325,0,960.72720144357,40608.4298611111,2011-03-06,10:19:00
39.985027,116.346317,0,957.778471128609,40608.4299189815,2011-03-06,10:19:05
39.985015,116.346304,0,954.765459317585,40608.4299768518,2011-03-06,10:19:10
39.985011,116.34629,0,952.081354986876,40608.4300347222,2011-03-06,10:19:15
39.985011,116.34629,0,952.081354986876,40608.4300694444,2011-03-06,10:19:18
39.985013,116.346282,0,951.058395669291,40608.4300925926,2011-03-06,10:19:20
39.985024,116.346279,0,950.782555774278,40608.430150463,2011-03-06,10:19:25
39.985031,116.346281,0,950.756824146982,40608.4302083333,2011-03-06,10:19:30
39.985032,116.346281,0,950.756423884514,40608.4302662037,2011-03-06,10:19:35
39.985032,116.346281,0,950.756423884514,40608.4303009259,2011-03-06,10:19:38
39.985027,116.346274,0,950.699852362205,40608.4303240741,2011-03-06,10:19:40
39.985011,116.346253,0,950.550570866142,40608.4303819444,2011-03-06,10:19:45
39.984996,116.346232,0,950.309471784777,40608.4304398148,2011-03-06,10:19:50
39.984979,116.346218,0,949.994885170604,40608.4304976852,2011-03-06,10:19:55
39.984961,116.346203,0,949.506584645669,40608.4305555556,2011-03-06,10:20:00
39.984948,116.346185,0,948.920262467191,40608.4306134259,2011-03-06,10:20:05
39.984933,116.346181,0,948.192565616798,40608.4306712963,2011-03-06,10:20:10
39.984933,116.346181,0,948.192565616798,40608.4307060185,2011-03-06,10:20:13
39.984926,116.346188,0,947.364547244094,40608.4307291667,2011-03-06,10:20:15
39.984931,116.346205,0,946.791942257218,40608.430787037,2011-03-06,10:20:20
39.984931,116.346205,0,946.791942257218,40608.4308217593,2011-03-06,10:20:23
39.984928,116.346213,0,946.320662729659,40608.4308449074,2011-03-06,10:20:25
39.984919,116.346205,0,945.987450787401,40608.4309027778,2011-03-06,10:20:30
39.984908,116.346197,0,945.601076115485,40608.4309606481,2011-03-06,10:20:35
39.984908,116.346197,0,945.601076115485,40608.4309953704,2011-03-06,10:20:38
39.984901,116.346194,0,945.23592519685,40608.4310185185,2011-03-06,10:20:40
39.98489,116.346189,0,944.844041994751,40608.4310763889,2011-03-06,10:20:45
39.984922,116.346165,0,943.217240813648,40608.4311342593,2011-03-06,10:20:50
39.985006,116.345985,0,936.94281496063,40608.4311921296,2011-03-06,10:20:55
39.985044,116.345745,0,927.838602362205,40608.43125,2011-03-06,10:21:00
39.984931,116.345478,0,917.083261154856,40608.4313078704,2011-03-06,10:21:05
39.984605,116.345508,0,880.374258530184,40608.4313657407,2011-03-06,10:21:10
39.984584,116.346664,0,734.693973097113,40608.4314236111,2011-03-06,10:21:15
39.984192,116.347242,0,473.211692913386,40608.4314814815,2011-03-06,10:21:20
39.983655,116.347315,0,398.98093832021,40608.4315393518,2011-03-06,10:21:25
39.983002,116.347361,0,351.294520997375,40608.4315972222,2011-03-06,10:21:30
39.982382,116.347381,0,317.961423884514,40608.4316550926,2011-03-06,10:21:35
39.981803,116.34739,0,288.242755905512,40608.431712963,2011-03-06,10:21:40
39.981318,116.347387,0,262.027424540682,40608.4317708333,2011-03-06,10:21:45
39.981132,116.347454,0,189.429104330709,40608.4412615741,2011-03-06,10:35:25
39.980912,116.347581,0,189.905741469816,40608.4413194444,2011-03-06,10:35:30
39.980568,116.347727,0,189.910183727034,40608.4413773148,2011-03-06,10:35:35
39.980105,116.347805,0,190.041433727034,40608.4414351852,2011-03-06,10:35:40
39.979534,116.34775,0,190.455557742782,40608.4414930556,2011-03-06,10:35:45
39.979006,116.347702,0,189.716545275591,40608.4415509259,2011-03-06,10:35:50
39.978531,116.347681,0,189.791538713911,40608.4416087963,2011-03-06,10:35:55
39.977945,116.347636,0,190.255787401575,40608.4416666667,2011-03-06,10:36:00
39.977379,116.34757,0,192.132421259843,40608.441724537,2011-03-06,10:36:05
39.97694,116.347543,0,194.407286745407,40608.4417824074,2011-03-06,10:36:10
39.97642,116.347361,0,196.198979658793,40608.4418402778,2011-03-06,10:36:15
39.975956,116.347193,0,197.579603018373,40608.4418981481,2011-03-06,10:36:20
39.97572,116.347068,0,198.513366141732,40608.4419560185,2011-03-06,10:36:25
39.975731,116.347063,0,199.701315616798,40608.4420138889,2011-03-06,10:36:30
39.975697,116.347058,0,198.042775590551,40608.4420717593,2011-03-06,10:36:35
39.975652,116.347054,0,196.426135170604,40608.4421296296,2011-03-06,10:36:40
39.975644,116.347084,0,194.851643700787,40608.4421875,2011-03-06,10:36:45
39.975658,116.347101,0,192.91312007874,40608.4422453704,2011-03-06,10:36:50
39.975664,116.347114,0,189.88029855643,40608.4423032407,2011-03-06,10:36:55
39.97568,116.347073,0,184.950816929134,40608.4423611111,2011-03-06,10:37:00
39.97568,116.347073,0,184.950816929134,40608.4423958333,2011-03-06,10:37:03
39.975677,116.347068,0,177.927568897638,40608.4424189815,2011-03-06,10:37:05
39.975654,116.346956,0,172.495554461942,40608.4424768519,2011-03-06,10:37:10
39.975582,116.3467,0,166.5156167979,40608.4425347222,2011-03-06,10:37:15
39.975363,116.346492,0,158.28062664042,40608.4425925926,2011-03-06,10:37:20
39.975049,116.346269,0,148.760150918635,40608.442650463,2011-03-06,10:37:25
39.974708,116.346268,0,141.22156824147,40608.4427083333,2011-03-06,10:37:30
39.97436,116.346328,0,135.6906332021,40608.4427662037,2011-03-06,10:37:35
39.973916,116.346336,0,130.282562335958,40608.4428240741,2011-03-06,10:37:40
39.97346,116.346387,0,127.679606299213,40608.4428819444,2011-03-06,10:37:45
39.973077,116.346435,0,122.142575459318,40608.4429398148,2011-03-06,10:37:50
39.972706,116.34646,0,115.155836614173,40608.4429976852,2011-03-06,10:37:55
39.972336,116.346556,0,106.104954068241,40608.4430555556,2011-03-06,10:38:00
39.971963,116.346556,0,95.3958234908137,40608.4431134259,2011-03-06,10:38:05
39.971658,116.34655,0,84.6648458005249,40608.4431712963,2011-03-06,10:38:10
39.971485,116.346511,0,73.2139665354331,40608.4432291667,2011-03-06,10:38:15
39.97147,116.346514,0,63.6205347769029,40608.443287037,2011-03-06,10:38:20
39.971481,116.346486,0,52.6463188976378,40608.4433449074,2011-03-06,10:38:25
39.971396,116.346497,0,39.7713877952756,40608.4434027778,2011-03-06,10:38:30
39.971349,116.346494,0,25.9052427821522,40608.4434606481,2011-03-06,10:38:35
39.971361,116.346486,0,12.3590977690289,40608.4435185185,2011-03-06,10:38:40
39.97137,116.346509,0,1.1901312335958,40608.4435763889,2011-03-06,10:38:45
39.971203,116.346498,0,-11.3412696850394,40608.4436342593,2011-03-06,10:38:50
39.970876,116.346486,0,-24.185843175853,40608.4436921296,2011-03-06,10:38:55
39.970615,116.346493,0,-25.3110728346457,40608.44375,2011-03-06,10:39:00
39.970416,116.346578,0,-27.3220505249344,40608.4438078704,2011-03-06,10:39:05
39.970088,116.346585,0,-33.4805807086614,40608.4438657407,2011-03-06,10:39:10
39.969707,116.34661,0,-41.0815748031496,40608.4439236111,2011-03-06,10:39:15
39.969294,116.346648,0,-49.8418471128609,40608.4439814815,2011-03-06,10:39:20
39.968857,116.346662,0,-55.0359186351706,40608.4440393519,2011-03-06,10:39:25
39.968364,116.346696,0,-54.1700032808399,40608.4440972222,2011-03-06,10:39:30
39.968078,116.346654,0,-39.6690091863517,40608.4441550926,2011-03-06,10:39:35
39.967911,116.346708,0,-17.0228510498688,40608.444212963,2011-03-06,10:39:40
39.96766,116.346847,0,-9.63475393700787,40608.4442708333,2011-03-06,10:39:45
39.967419,116.346958,0,-9.73872375328084,40608.4443287037,2011-03-06,10:39:50
39.967058,116.347028,0,-10.5870702099738,40608.4443865741,2011-03-06,10:39:55
39.966654,116.347067,0,-13.9824835958005,40608.4444444444,2011-03-06,10:40:00
39.966236,116.347061,0,-18.3413484251968,40608.4445023148,2011-03-06,10:40:05
39.965705,116.347267,0,-23.8687237532808,40608.4445601852,2011-03-06,10:40:10
39.96517,116.347373,0,-28.7240452755905,40608.4446180556,2011-03-06,10:40:15
39.964649,116.34722,0,-33.2406594488189,40608.4446759259,2011-03-06,10:40:20
39.964058,116.347123,0,-38.7869980314961,40608.4447337963,2011-03-06,10:40:25
39.963458,116.34703,0,-45.634780183727,40608.4447916667,2011-03-06,10:40:30
39.962854,116.346972,0,-52.4831003937008,40608.444849537,2011-03-06,10:40:35
39.962255,116.34695,0,-59.2248392388451,40608.4449074074,2011-03-06,10:40:40
39.96162,116.346982,0,-64.7208694225722,40608.4449652778,2011-03-06,10:40:45
39.961,116.347,0,-69.7559120734908,40608.4450231481,2011-03-06,10:40:50
39.960395,116.346992,0,-74.442063648294,40608.4450810185,2011-03-06,10:40:55
39.959716,116.346937,0,-78.2297867454068,40608.4451388889,2011-03-06,10:41:00
39.959113,116.346883,0,-83.2593208661417,40608.4451967593,2011-03-06,10:41:05
39.958555,116.346834,0,-88.6198097112861,40608.4452546296,2011-03-06,10:41:10
39.958215,116.346996,0,-94.5417519685039,40608.4453125,2011-03-06,10:41:15
39.957979,116.347044,0,-99.2650196850394,40608.4453703704,2011-03-06,10:41:20
39.957683,116.346989,0,-101.431755249344,40608.4454282407,2011-03-06,10:41:25
39.957459,116.346985,0,-102.441692913386,40608.4454861111,2011-03-06,10:41:30
39.957309,116.347055,0,-103.083569553806,40608.4455439815,2011-03-06,10:41:35
39.957279,116.347067,0,-107.087562335958,40608.4456018518,2011-03-06,10:41:40
39.957279,116.347067,0,-107.087562335958,40608.4456365741,2011-03-06,10:41:43
39.95728,116.34707,0,-109.481624015748,40608.4456597222,2011-03-06,10:41:45
39.957193,116.347105,0,-109.660531496063,40608.4457175926,2011-03-06,10:41:50
39.957033,116.347377,0,-106.225439632546,40608.445775463,2011-03-06,10:41:55
39.956747,116.347966,0,-99.0996391076116,40608.4458333333,2011-03-06,10:42:00
39.956566,116.348203,0,-97.1789304461942,40608.4458912037,2011-03-06,10:42:05
39.956403,116.348269,0,-99.005685695538,40608.4459490741,2011-03-06,10:42:10
39.956161,116.348359,0,-101.064452099738,40608.4460069444,2011-03-06,10:42:15
39.955845,116.348425,0,-100.970820209974,40608.4460648148,2011-03-06,10:42:20
39.955567,116.348398,0,-99.4573982939633,40608.4461226852,2011-03-06,10:42:25
39.955408,116.34833,0,-97.9267322834646,40608.4461805556,2011-03-06,10:42:30
39.955248,116.34822,0,-93.2406266404199,40608.4462384259,2011-03-06,10:42:35
39.955087,116.348184,0,-89.9143733595801,40608.4462962963,2011-03-06,10:42:40
39.954956,116.34814,0,-88.6937270341207,40608.4463541667,2011-03-06,10:42:45
39.955029,116.34813,0,-88.176407480315,40608.446412037,2011-03-06,10:42:50
39.953224,116.348418,0,105.620482283465,40608.4469907407,2011-03-06,10:43:40
39.953102,116.348474,0,120.697483595801,40608.4470486111,2011-03-06,10:43:45
39.952974,116.348524,0,135.055265748032,40608.4471064815,2011-03-06,10:43:50
39.952712,116.348512,0,133.848628608924,40608.4471643518,2011-03-06,10:43:55
39.950949,116.348864,0,134.913300524934,40608.4473958333,2011-03-06,10:44:15
39.950768,116.348881,0,127.924747375328,40608.4474537037,2011-03-06,10:44:20
39.950721,116.348886,0,127.786049868766,40608.4475115741,2011-03-06,10:44:25
39.950606,116.348925,0,126.929520997375,40608.4475694444,2011-03-06,10:44:30
39.950354,116.348986,0,125.253569553806,40608.4476273148,2011-03-06,10:44:35
39.950063,116.349104,0,123.494478346457,40608.4476851852,2011-03-06,10:44:40
39.949393,116.349018,0,162.657664041995,40608.4478009259,2011-03-06,10:44:50
39.949394,116.349029,0,145.027982283465,40608.4478587963,2011-03-06,10:44:55
39.949439,116.349032,0,142.151062992126,40608.4479166667,2011-03-06,10:45:00
39.949391,116.34899,0,138.39125984252,40608.447974537,2011-03-06,10:45:05
39.949333,116.348952,0,135.056213910761,40608.4480324074,2011-03-06,10:45:10
39.94921,116.348981,0,131.580597112861,40608.4480902778,2011-03-06,10:45:15
39.948916,116.349036,0,130.908608923885,40608.4481481481,2011-03-06,10:45:20
39.948781,116.349285,0,133.908615485564,40608.4482060185,2011-03-06,10:45:25
39.948453,116.349382,0,131.898015091864,40608.4482638889,2011-03-06,10:45:30
39.948031,116.349429,0,127.888677821522,40608.4483217593,2011-03-06,10:45:35
39.947524,116.349522,0,123.039156824147,40608.4483796296,2011-03-06,10:45:40
39.946844,116.349618,0,118.902247375328,40608.4484375,2011-03-06,10:45:45
39.946234,116.349707,0,113.186673228346,40608.4484953704,2011-03-06,10:45:50
39.94577,116.349698,0,107.731207349081,40608.4485532407,2011-03-06,10:45:55
39.945366,116.34969,0,101.85970144357,40608.4486111111,2011-03-06,10:46:00
39.944964,116.349683,0,96.3574639107612,40608.4486689815,2011-03-06,10:46:05
39.944518,116.349734,0,90.1456003937008,40608.4487268519,2011-03-06,10:46:10
39.94417,116.349784,0,85.8260334645669,40608.4487847222,2011-03-06,10:46:15
39.943907,116.34988,0,85.0607349081365,40608.4488425926,2011-03-06,10:46:20
39.943676,116.349968,0,84.4222473753281,40608.448900463,2011-03-06,10:46:25
39.943524,116.34994,0,82.3307480314961,40608.4489583333,2011-03-06,10:46:30
39.943478,116.349895,0,81.8955249343832,40608.4490162037,2011-03-06,10:46:35
39.943331,116.349923,0,80.0975164041995,40608.4490740741,2011-03-06,10:46:40
39.943072,116.349976,0,80.5726902887139,40608.4491319444,2011-03-06,10:46:45
39.942688,116.350014,0,88.8130282152231,40608.4491898148,2011-03-06,10:46:50
39.942077,116.349818,0,105.587303149606,40608.4492476852,2011-03-06,10:46:55
39.941575,116.349558,0,124.728172572178,40608.4493055556,2011-03-06,10:47:00
39.941071,116.349409,0,140.076410761155,40608.4493634259,2011-03-06,10:47:05
39.940585,116.34936,0,138.144757217848,40608.4494212963,2011-03-06,10:47:10
39.940099,116.349351,0,140.787598425197,40608.4494791667,2011-03-06,10:47:15
39.939513,116.349355,0,140.221338582677,40608.449537037,2011-03-06,10:47:20
39.938895,116.34936,0,142.570643044619,40608.4495949074,2011-03-06,10:47:25
39.938317,116.349346,0,148.394478346457,40608.4496527778,2011-03-06,10:47:30
39.93773,116.349348,0,152.714258530184,40608.4497106481,2011-03-06,10:47:35
39.937242,116.349354,0,158.142129265092,40608.4497685185,2011-03-06,10:47:40
39.936872,116.349341,0,163.706154855643,40608.4498263889,2011-03-06,10:47:45
39.936472,116.34937,0,166.292667322835,40608.4498842593,2011-03-06,10:47:50
39.936067,116.349403,0,161.661902887139,40608.4499421296,2011-03-06,10:47:55
39.935667,116.349434,0,156.890675853018,40608.45,2011-03-06,10:48:00
39.935294,116.349432,0,155.601302493438,40608.4500578704,2011-03-06,10:48:05
39.934951,116.349466,0,157.311994750656,40608.4501157407,2011-03-06,10:48:10
39.934682,116.349464,0,149.982933070866,40608.4501736111,2011-03-06,10:48:15
39.934598,116.349447,0,149.973973097113,40608.4502314815,2011-03-06,10:48:20
39.934592,116.349467,0,151.51095144357,40608.4502893519,2011-03-06,10:48:25
39.934603,116.349468,0,151.195524934383,40608.4503472222,2011-03-06,10:48:30
39.934618,116.34947,0,152.151929133858,40608.4504050926,2011-03-06,10:48:35
39.934618,116.34947,0,152.151929133858,40608.4504398148,2011-03-06,10:48:38
39.934617,116.349472,0,154.094209317585,40608.450462963,2011-03-06,10:48:40
39.934597,116.349471,0,155.272772309711,40608.4505208333,2011-03-06,10:48:45
39.934576,116.349469,0,156.822844488189,40608.4505787037,2011-03-06,10:48:50
39.934567,116.34947,0,158.341076115486,40608.4506365741,2011-03-06,10:48:55
39.934559,116.349472,0,159.165902230971,40608.4506944444,2011-03-06,10:49:00
39.934559,116.349472,0,159.165902230971,40608.4507291667,2011-03-06,10:49:03
39.934557,116.349473,0,159.679934383202,40608.4507523148,2011-03-06,10:49:05
39.934572,116.349475,0,160.536840551181,40608.4508101852,2011-03-06,10:49:10
39.934586,116.349478,0,162.391525590551,40608.4508680556,2011-03-06,10:49:15
39.934586,116.349478,0,162.391525590551,40608.4509027778,2011-03-06,10:49:18
39.934594,116.349479,0,165.069934383202,40608.4509259259,2011-03-06,10:49:20
39.934578,116.349482,0,169.016095800525,40608.4509837963,2011-03-06,10:49:25
39.934538,116.349561,0,177.897542650919,40608.4510416667,2011-03-06,10:49:30
39.934348,116.349484,0,191.036033464567,40608.451099537,2011-03-06,10:49:35
39.93414,116.349409,0,210.893185695538,40608.4511574074,2011-03-06,10:49:40
39.933911,116.349434,0,228.811423884514,40608.4512152778,2011-03-06,10:49:45
39.933399,116.349549,0,267.015265748031,40608.4512731481,2011-03-06,10:49:50
39.933075,116.349706,0,273.861522309711,40608.4513310185,2011-03-06,10:49:55
39.932715,116.349803,0,284.769202755906,40608.4513888889,2011-03-06,10:50:00
39.932327,116.349881,0,296.138303805774,40608.4514467593,2011-03-06,10:50:05
39.931895,116.349888,0,302.949189632546,40608.4515046296,2011-03-06,10:50:10
39.931366,116.349917,0,303.660465879265,40608.4515625,2011-03-06,10:50:15
39.930891,116.349894,0,295.511630577428,40608.4516203704,2011-03-06,10:50:20
39.930534,116.349823,0,298.692398293963,40608.4516782407,2011-03-06,10:50:25
39.930079,116.349803,0,290.694350393701,40608.4517361111,2011-03-06,10:50:30
39.929723,116.349803,0,292.732559055118,40608.4517939815,2011-03-06,10:50:35
39.929417,116.34983,0,293.857719816273,40608.4518518519,2011-03-06,10:50:40
39.929081,116.349796,0,294.110505249344,40608.4519097222,2011-03-06,10:50:45
39.928683,116.34978,0,292.472463910761,40608.4519675926,2011-03-06,10:50:50
39.928266,116.349776,0,291.385501968504,40608.452025463,2011-03-06,10:50:55
39.927822,116.349834,0,290.239340551181,40608.4520833333,2011-03-06,10:51:00
39.927363,116.349954,0,289.661377952756,40608.4521412037,2011-03-06,10:51:05
39.92604,116.349649,0,328.109245406824,40608.4522569444,2011-03-06,10:51:15
39.925465,116.349585,0,286.113582677165,40608.4523148148,2011-03-06,10:51:20
39.925107,116.34948,0,280.931000656168,40608.4523726852,2011-03-06,10:51:25
39.92469,116.349462,0,274.337959317585,40608.4524305556,2011-03-06,10:51:30
39.924409,116.349503,0,266.217785433071,40608.4524884259,2011-03-06,10:51:35
39.924302,116.34954,0,259.729494750656,40608.4525462963,2011-03-06,10:51:40
39.924327,116.349602,0,254.475351049869,40608.4526041667,2011-03-06,10:51:45
39.924331,116.349604,0,252.304176509186,40608.452662037,2011-03-06,10:51:50
39.924327,116.349607,0,251.425419947507,40608.4527199074,2011-03-06,10:51:55
39.924327,116.349607,0,251.425419947507,40608.4527546296,2011-03-06,10:51:58
39.92433,116.349611,0,250.693467847769,40608.4527777778,2011-03-06,10:52:00
39.924316,116.349682,0,247.922755905512,40608.4528356481,2011-03-06,10:52:05
39.924091,116.349797,0,224.843838582677,40608.4528935185,2011-03-06,10:52:10
39.923713,116.349839,0,213.617365485564,40608.4529513889,2011-03-06,10:52:15
39.923262,116.349876,0,201.56218175853,40608.4530092593,2011-03-06,10:52:20
39.922737,116.349889,0,181.204790026247,40608.4530671296,2011-03-06,10:52:25
39.92219,116.349915,0,169.546761811024,40608.453125,2011-03-06,10:52:30
39.921676,116.349928,0,165.186017060367,40608.4531828704,2011-03-06,10:52:35
39.921247,116.349917,0,162.61780511811,40608.4532407407,2011-03-06,10:52:40
39.920885,116.349896,0,162.902329396325,40608.4532986111,2011-03-06,10:52:45
39.920494,116.349899,0,156.700856299213,40608.4533564815,2011-03-06,10:52:50
39.920045,116.349896,0,149.312883858268,40608.4534143518,2011-03-06,10:52:55
39.919598,116.349856,0,149.514895013123,40608.4534722222,2011-03-06,10:53:00
39.91908,116.349857,0,144.644146981627,40608.4535300926,2011-03-06,10:53:05
39.918668,116.349836,0,137.15905511811,40608.453587963,2011-03-06,10:53:10
39.918268,116.349762,0,131.026164698163,40608.4536458333,2011-03-06,10:53:15
39.917961,116.349747,0,123.387985564304,40608.4537037037,2011-03-06,10:53:20
39.917778,116.349684,0,119.512562335958,40608.4537615741,2011-03-06,10:53:25
39.917674,116.349608,0,125.642260498688,40608.4538194444,2011-03-06,10:53:30
39.917639,116.34957,0,126.993385826772,40608.4538773148,2011-03-06,10:53:35
39.917625,116.34957,0,124.904753937008,40608.4539351852,2011-03-06,10:53:40
39.917625,116.34957,0,124.904753937008,40608.4539699074,2011-03-06,10:53:43
39.917624,116.34957,0,123.991666666667,40608.4539930556,2011-03-06,10:53:45
39.917706,116.349526,0,130.325265748031,40608.4540509259,2011-03-06,10:53:50
39.917709,116.349527,0,130.598087270341,40608.4541087963,2011-03-06,10:53:55
39.917709,116.349527,0,130.598087270341,40608.4541435185,2011-03-06,10:53:58
39.917716,116.349528,0,131.131371391076,40608.4541666667,2011-03-06,10:54:00
39.917726,116.349527,0,132.159960629921,40608.454224537,2011-03-06,10:54:05
39.917737,116.349526,0,133.613100393701,40608.4542824074,2011-03-06,10:54:10
39.917742,116.349525,0,134.913966535433,40608.4543402778,2011-03-06,10:54:15
39.917742,116.349525,0,134.913966535433,40608.454375,2011-03-06,10:54:18
39.917746,116.349524,0,136.201499343832,40608.4543981481,2011-03-06,10:54:20
39.917757,116.349524,0,137.826925853018,40608.4544560185,2011-03-06,10:54:25
39.917763,116.349525,0,140.518353018373,40608.4545138889,2011-03-06,10:54:30
39.917759,116.349527,0,144.598264435696,40608.4545717593,2011-03-06,10:54:35
39.917752,116.349529,0,146.221312335958,40608.4546296296,2011-03-06,10:54:40
39.917752,116.349529,0,146.221312335958,40608.4546643518,2011-03-06,10:54:43
39.917746,116.349532,0,147.150807086614,40608.4546875,2011-03-06,10:54:45
39.917684,116.349561,0,152.878937007874,40608.4547453704,2011-03-06,10:54:50
39.917426,116.349688,0,172.611059711286,40608.4548032407,2011-03-06,10:54:55
39.917058,116.349821,0,185.846656824147,40608.4548611111,2011-03-06,10:55:00
39.916632,116.349861,0,187.330859580053,40608.4549189815,2011-03-06,10:55:05
39.916177,116.34988,0,188.490049212598,40608.4549768518,2011-03-06,10:55:10
39.915573,116.349934,0,189.064606299213,40608.4550347222,2011-03-06,10:55:15
39.914924,116.349968,0,186.441840551181,40608.4550925926,2011-03-06,10:55:20
39.914448,116.350009,0,191.459655511811,40608.455150463,2011-03-06,10:55:25
39.914029,116.35005,0,193.966066272966,40608.4552083333,2011-03-06,10:55:30
39.913625,116.350079,0,191.633044619423,40608.4552662037,2011-03-06,10:55:35
39.913294,116.35008,0,194.861505905512,40608.4553240741,2011-03-06,10:55:40
39.913173,116.350094,0,194.357109580052,40608.4553819444,2011-03-06,10:55:45
39.913174,116.350091,0,196.934809711286,40608.4554398148,2011-03-06,10:55:50
39.913182,116.350087,0,196.689471784777,40608.4554976852,2011-03-06,10:55:55
39.913178,116.350088,0,196.830770997375,40608.4555555556,2011-03-06,10:56:00
39.913176,116.350089,0,197.046486220472,40608.4556134259,2011-03-06,10:56:05
39.913176,116.350089,0,197.046486220472,40608.4556481481,2011-03-06,10:56:08
39.913169,116.350091,0,197.348658136483,40608.4556712963,2011-03-06,10:56:10
39.913158,116.350096,0,197.460082020997,40608.4557291667,2011-03-06,10:56:15
39.913147,116.3501,0,197.91344160105,40608.455787037,2011-03-06,10:56:20
39.913046,116.350081,0,204.346637139108,40608.4558449074,2011-03-06,10:56:25
39.912845,116.35006,0,211.822880577428,40608.4559027778,2011-03-06,10:56:30
39.912597,116.350069,0,209.603146325459,40608.4559606481,2011-03-06,10:56:35
39.912384,116.350115,0,203.499130577428,40608.4560185185,2011-03-06,10:56:40
39.912159,116.35015,0,209.679717847769,40608.4560763889,2011-03-06,10:56:45
39.911701,116.350177,0,228.329304461942,40608.4561342593,2011-03-06,10:56:50
39.911407,116.350184,0,237.257851049869,40608.4561921296,2011-03-06,10:56:55
39.911292,116.350191,0,232.027132545932,40608.45625,2011-03-06,10:57:00
39.911293,116.35021,0,227.823307086614,40608.4563078704,2011-03-06,10:57:05
39.911281,116.350208,0,226.957365485564,40608.4563657407,2011-03-06,10:57:10
39.911228,116.350208,0,226.118106955381,40608.4564236111,2011-03-06,10:57:15
39.911232,116.350204,0,226.027395013123,40608.4564814815,2011-03-06,10:57:20
39.911237,116.350204,0,225.891026902887,40608.4565393519,2011-03-06,10:57:25
39.911241,116.350204,0,225.633986220472,40608.4565972222,2011-03-06,10:57:30
39.911245,116.350205,0,224.7643667979,40608.4566550926,2011-03-06,10:57:35
39.911245,116.350205,0,224.7643667979,40608.4566898148,2011-03-06,10:57:38
39.911243,116.350206,0,223.344944225722,40608.456712963,2011-03-06,10:57:40
39.911235,116.350284,0,214.881420603675,40608.4567708333,2011-03-06,10:57:45
39.911014,116.350291,0,200.695915354331,40608.4568287037,2011-03-06,10:57:50
39.910404,116.350256,0,196.421778215223,40608.4568865741,2011-03-06,10:57:55
39.909848,116.350205,0,196.874885170604,40608.4569444444,2011-03-06,10:58:00
39.909422,116.350164,0,195.67063976378,40608.4570023148,2011-03-06,10:58:05
39.909109,116.350106,0,191.29062335958,40608.4570601852,2011-03-06,10:58:10
39.908819,116.350073,0,189.684570209974,40608.4571180556,2011-03-06,10:58:15
39.908502,116.349991,0,193.781289370079,40608.4571759259,2011-03-06,10:58:20
39.908189,116.349898,0,199.484488188976,40608.4572337963,2011-03-06,10:58:25
39.907917,116.349828,0,197.238070866142,40608.4572916667,2011-03-06,10:58:30
39.907642,116.349748,0,190.493854986877,40608.457349537,2011-03-06,10:58:35
39.907423,116.349744,0,185.964350393701,40608.4574074074,2011-03-06,10:58:40
39.907373,116.349822,0,177.988917322835,40608.4574652778,2011-03-06,10:58:45
39.907353,116.349865,0,173.689711286089,40608.4575231481,2011-03-06,10:58:50
39.907289,116.350004,0,170.218074146982,40608.4575810185,2011-03-06,10:58:55
39.907171,116.350118,0,164.987034120735,40608.4576388889,2011-03-06,10:59:00
39.906962,116.350142,0,160.131204068241,40608.4576967593,2011-03-06,10:59:05
39.906616,116.350168,0,153.987837926509,40608.4577546296,2011-03-06,10:59:10
39.906266,116.350194,0,145.307463910761,40608.4578125,2011-03-06,10:59:15
39.905974,116.350201,0,138.471371391076,40608.4578703704,2011-03-06,10:59:20
39.905681,116.350263,0,137.401479658793,40608.4579282407,2011-03-06,10:59:25
39.905378,116.350219,0,135.244035433071,40608.4579861111,2011-03-06,10:59:30
39.905112,116.350217,0,134.915492125984,40608.4580439815,2011-03-06,10:59:35
39.90488,116.3502,0,133.755200131234,40608.4581018519,2011-03-06,10:59:40
39.904653,116.350203,0,137.138077427822,40608.4581597222,2011-03-06,10:59:45
39.904475,116.349981,0,142.910813648294,40608.4582175926,2011-03-06,10:59:50
39.904287,116.349777,0,144.972037401575,40608.458275463,2011-03-06,10:59:55
39.903998,116.349857,0,140.202578740157,40608.4583333333,2011-03-06,11:00:00
39.903634,116.350004,0,141.352591863517,40608.4583912037,2011-03-06,11:00:05
39.903157,116.350085,0,139.658569553806,40608.4584490741,2011-03-06,11:00:10
39.902684,116.350082,0,146.41999671916,40608.4585069444,2011-03-06,11:00:15
39.90234,116.350107,0,154.566640419947,40608.4585648148,2011-03-06,11:00:20
39.902172,116.35013,0,156.350961286089,40608.4586226852,2011-03-06,11:00:25
39.902146,116.350151,0,161.200521653543,40608.4586805556,2011-03-06,11:00:30
39.902146,116.350151,0,161.200521653543,40608.4587152778,2011-03-06,11:00:33
39.902145,116.350152,0,161.377627952756,40608.4587384259,2011-03-06,11:00:35
39.902134,116.350153,0,161.514219160105,40608.4587962963,2011-03-06,11:00:40
39.902117,116.350158,0,161.703917322835,40608.4588541667,2011-03-06,11:00:45
39.902007,116.350196,0,165.163362860892,40608.458912037,2011-03-06,11:00:50
39.901732,116.350212,0,171.223599081365,40608.4589699074,2011-03-06,11:00:55
39.901312,116.350218,0,171.011525590551,40608.4590277778,2011-03-06,11:01:00
39.900897,116.350213,0,174.480987532808,40608.4590856481,2011-03-06,11:01:05
39.900569,116.350243,0,178.476043307087,40608.4591435185,2011-03-06,11:01:10
39.900283,116.350233,0,183.403572834646,40608.4592013889,2011-03-06,11:01:15
39.900134,116.350204,0,187.296079396325,40608.4592592593,2011-03-06,11:01:20
39.900101,116.350184,0,191.477053805774,40608.4593171296,2011-03-06,11:01:25
39.900079,116.35006,0,176.662522965879,40608.459375,2011-03-06,11:01:30
39.90007,116.349964,0,167.656145013123,40608.4594328704,2011-03-06,11:01:35
39.900048,116.349752,0,165.406112204724,40608.4594907407,2011-03-06,11:01:40
39.900073,116.349545,0,155.66000984252,40608.4595486111,2011-03-06,11:01:45
39.900082,116.349353,0,150.127562335958,40608.4596064815,2011-03-06,11:01:50
39.900103,116.348982,0,150.092404855643,40608.4596643519,2011-03-06,11:01:55
39.900116,116.348533,0,149.429314304462,40608.4597222222,2011-03-06,11:02:00
39.900111,116.348101,0,148.131190944882,40608.4597800926,2011-03-06,11:02:05
39.90009,116.347856,0,143.285987532808,40608.459837963,2011-03-06,11:02:10
39.900072,116.347448,0,141.015390419947,40608.4598958333,2011-03-06,11:02:15
39.90005,116.34695,0,139.595803805774,40608.4599537037,2011-03-06,11:02:20
39.899969,116.34648,0,138.314087926509,40608.4600115741,2011-03-06,11:02:25
39.899918,116.34613,0,139.862257217848,40608.4600694444,2011-03-06,11:02:30
39.899911,116.345727,0,140.392611548556,40608.4601273148,2011-03-06,11:02:35
39.899905,116.345298,0,137.099081364829,40608.4601851852,2011-03-06,11:02:40
39.899906,116.345072,0,139.239566929134,40608.4602430556,2011-03-06,11:02:45
39.899911,116.345018,0,137.556056430446,40608.4603009259,2011-03-06,11:02:50
39.899914,116.344848,0,139.822847769029,40608.4603587963,2011-03-06,11:02:55
39.899913,116.344601,0,139.696640419948,40608.4604166667,2011-03-06,11:03:00
39.899919,116.344322,0,141.675492125984,40608.460474537,2011-03-06,11:03:05
39.899914,116.344064,0,142.228257874016,40608.4605324074,2011-03-06,11:03:10
39.899903,116.343716,0,134.628100393701,40608.4605902778,2011-03-06,11:03:15
39.899772,116.343325,0,135.544393044619,40608.4606481481,2011-03-06,11:03:20
39.89954,116.342963,0,136.984763779528,40608.4607060185,2011-03-06,11:03:25
39.899254,116.342602,0,136.238622047244,40608.4607638889,2011-03-06,11:03:30
39.899013,116.342297,0,135.148041338583,40608.4608217593,2011-03-06,11:03:35
39.898841,116.342149,0,136.12219160105,40608.4608796296,2011-03-06,11:03:40
39.898563,116.342094,0,145.026466535433,40608.4609375,2011-03-06,11:03:45
39.898313,116.342126,0,157.525721784777,40608.4609953704,2011-03-06,11:03:50
39.898119,116.34216,0,157.293733595801,40608.4610532407,2011-03-06,11:03:55
39.898025,116.342175,0,149.68156167979,40608.4611111111,2011-03-06,11:04:00
39.898,116.342172,0,146.610679133858,40608.4611689815,2011-03-06,11:04:05
39.897987,116.342173,0,147.705679133858,40608.4612268518,2011-03-06,11:04:10
39.897897,116.342169,0,151.509101049869,40608.4612847222,2011-03-06,11:04:15
39.897833,116.34216,0,153.280705380577,40608.4613425926,2011-03-06,11:04:20
39.897645,116.342196,0,156.554301181102,40608.461400463,2011-03-06,11:04:25
39.897329,116.342241,0,163.28720144357,40608.4614583333,2011-03-06,11:04:30
39.896905,116.342336,0,175.317542650919,40608.4615162037,2011-03-06,11:04:35
39.896437,116.342386,0,184.969189632546,40608.4615740741,2011-03-06,11:04:40
39.89605,116.342391,0,190.332467191601,40608.4616319444,2011-03-06,11:04:45
39.89589,116.342253,0,192.385833333333,40608.4616898148,2011-03-06,11:04:50
39.895718,116.34218,0,196.866587926509,40608.4617476852,2011-03-06,11:04:55
39.895542,116.34217,0,201.567614829396,40608.4618055556,2011-03-06,11:05:00
39.895366,116.342154,0,211.385141076115,40608.4618634259,2011-03-06,11:05:05
39.895171,116.342115,0,219.997519685039,40608.4619212963,2011-03-06,11:05:10
39.894843,116.342136,0,227.162319553806,40608.4619791667,2011-03-06,11:05:15
39.894415,116.342128,0,233.850203412073,40608.462037037,2011-03-06,11:05:20
39.893963,116.342085,0,239.739406167979,40608.4620949074,2011-03-06,11:05:25
39.893311,116.342231,0,234.297578740157,40608.4621527778,2011-03-06,11:05:30
39.892763,116.342226,0,224.749849081365,40608.4622106481,2011-03-06,11:05:35
39.892346,116.34223,0,214.735590551181,40608.4622685185,2011-03-06,11:05:40
39.891996,116.342196,0,194.479124015748,40608.4623263889,2011-03-06,11:05:45
39.891801,116.342165,0,183.187644356955,40608.4623842593,2011-03-06,11:05:50
39.891727,116.342127,0,178.087890419947,40608.4624421296,2011-03-06,11:05:55
39.891672,116.342117,0,175.547411417323,40608.4625,2011-03-06,11:06:00
39.891624,116.342106,0,174.468845144357,40608.4625578704,2011-03-06,11:06:05
39.89162,116.342128,0,172.718215223097,40608.4626157407,2011-03-06,11:06:10
39.891618,116.342128,0,172.074534120735,40608.4626736111,2011-03-06,11:06:15
39.891618,116.342127,0,171.740236220472,40608.4627314815,2011-03-06,11:06:20
39.891618,116.342127,0,171.740236220472,40608.4627662037,2011-03-06,11:06:23
39.891619,116.342127,0,171.520354330709,40608.4627893518,2011-03-06,11:06:25
39.891609,116.342125,0,171.585958005249,40608.4628472222,2011-03-06,11:06:30
39.891479,116.342133,0,173.185177165354,40608.4629050926,2011-03-06,11:06:35
39.891235,116.342167,0,174.366607611549,40608.462962963,2011-03-06,11:06:40
39.890909,116.342209,0,175.06938648294,40608.4630208333,2011-03-06,11:06:45
39.890526,116.342246,0,176.200416666667,40608.4630787037,2011-03-06,11:06:50
39.890052,116.342195,0,170.37750984252,40608.4631365741,2011-03-06,11:06:55
39.889673,116.341861,0,161.399452099738,40608.4631944444,2011-03-06,11:07:00
39.889272,116.341735,0,166.520147637795,40608.4632523148,2011-03-06,11:07:05
39.8889,116.341719,0,169.872135826772,40608.4633101852,2011-03-06,11:07:10
39.888673,116.341666,0,171.296227034121,40608.4633680556,2011-03-06,11:07:15
39.888602,116.341551,0,170.656391076115,40608.4634259259,2011-03-06,11:07:20
39.888546,116.341367,0,176.681745406824,40608.4634837963,2011-03-06,11:07:25
39.88851,116.340932,0,176.65625328084,40608.4635416667,2011-03-06,11:07:30
39.888501,116.340422,0,175.874478346457,40608.463599537,2011-03-06,11:07:35
39.888535,116.339899,0,177.964639107612,40608.4636574074,2011-03-06,11:07:40
39.888539,116.339414,0,179.342522965879,40608.4637152778,2011-03-06,11:07:45
39.888565,116.338743,0,179.625295275591,40608.4637731481,2011-03-06,11:07:50
39.888591,116.338001,0,179.399957349081,40608.4638310185,2011-03-06,11:07:55
39.888598,116.337213,0,178.595403543307,40608.4638888889,2011-03-06,11:08:00
39.888602,116.336403,0,177.585134514436,40608.4639467593,2011-03-06,11:08:05
39.888584,116.335561,0,176.963392388451,40608.4640046296,2011-03-06,11:08:10
39.888583,116.334888,0,176.144547244095,40608.4640625,2011-03-06,11:08:15
39.888631,116.334272,0,177.444973753281,40608.4641203704,2011-03-06,11:08:20
39.888694,116.333627,0,178.637454068241,40608.4641782407,2011-03-06,11:08:25
39.888749,116.33297,0,179.957417979003,40608.4642361111,2011-03-06,11:08:30
39.888768,116.332369,0,182.109855643045,40608.4642939815,2011-03-06,11:08:35
39.888732,116.332053,0,185.722152230971,40608.4643518519,2011-03-06,11:08:40
39.888665,116.331946,0,189.976706036745,40608.4644097222,2011-03-06,11:08:45
39.888662,116.331964,0,192.071610892388,40608.4644675926,2011-03-06,11:08:50
39.888686,116.332287,0,186.770705380577,40608.464525463,2011-03-06,11:08:55
39.888741,116.332334,0,184.57248687664,40608.4645833333,2011-03-06,11:09:00
39.888767,116.33236,0,177.906591207349,40608.4646412037,2011-03-06,11:09:05
39.888772,116.332406,0,170.15469816273,40608.4646990741,2011-03-06,11:09:10
39.888769,116.332441,0,154.365754593176,40608.4647569444,2011-03-06,11:09:15
39.888759,116.332503,0,150.694045275591,40608.4648148148,2011-03-06,11:09:20
39.88877,116.332552,0,147.079333989501,40608.4648726852,2011-03-06,11:09:25
39.888737,116.332643,0,132.478717191601,40608.4649305556,2011-03-06,11:09:30
39.888747,116.332732,0,129.222030839895,40608.4649884259,2011-03-06,11:09:35
39.888758,116.332793,0,126.131325459318,40608.4650462963,2011-03-06,11:09:40
39.888784,116.332844,0,121.760682414698,40608.4651041667,2011-03-06,11:09:45
39.888797,116.332872,0,119.237385170604,40608.465162037,2011-03-06,11:09:50
39.888786,116.332928,0,117.675813648294,40608.4652199074,2011-03-06,11:09:55
39.888785,116.332939,0,120.550954724409,40608.4652777778,2011-03-06,11:10:00
39.888798,116.332954,0,125.348198818898,40608.4653356481,2011-03-06,11:10:05
39.88883,116.332995,0,134.987604986877,40608.4653935185,2011-03-06,11:10:10
39.88891,116.333018,0,133.912693569554,40608.4654513889,2011-03-06,11:10:15
39.888965,116.333034,0,139.428398950131,40608.4655092593,2011-03-06,11:10:20
39.889047,116.333078,0,139.16344816273,40608.4655671296,2011-03-06,11:10:25
39.889166,116.333098,0,136.146082677165,40608.465625,2011-03-06,11:10:30
39.889334,116.333063,0,150.805570866142,40608.4656828704,2011-03-06,11:10:35
39.889376,116.333065,0,170.594737532808,40608.4657407407,2011-03-06,11:10:40
39.889455,116.333019,0,177.901673228346,40608.4657986111,2011-03-06,11:10:45
39.889523,116.333013,0,197.090600393701,40608.4658564815,2011-03-06,11:10:50
39.889591,116.333011,0,199.318822178478,40608.4659143519,2011-03-06,11:10:55
39.889642,116.333033,0,203.99405183727,40608.4659722222,2011-03-06,11:11:00
39.889705,116.333039,0,199.614560367454,40608.4660300926,2011-03-06,11:11:05
39.889747,116.333041,0,196.359238845144,40608.466087963,2011-03-06,11:11:10
39.889807,116.333045,0,191.972926509186,40608.4661458333,2011-03-06,11:11:15
39.889861,116.333053,0,189.972673884514,40608.4662037037,2011-03-06,11:11:20
39.889891,116.33307,0,193.322073490814,40608.4662615741,2011-03-06,11:11:25
39.889911,116.33307,0,200.490426509186,40608.4663194444,2011-03-06,11:11:30
39.88992,116.333073,0,208.806729002625,40608.4663773148,2011-03-06,11:11:35
39.889939,116.33313,0,203.280748031496,40608.4664351852,2011-03-06,11:11:40
39.889952,116.333151,0,207.458018372703,40608.4664930556,2011-03-06,11:11:45
39.889952,116.333151,0,207.458018372703,40608.4665277778,2011-03-06,11:11:48
39.889954,116.333152,0,209.214655511811,40608.4665509259,2011-03-06,11:11:50
39.890189,116.333053,0,211.976469816273,40608.4666087963,2011-03-06,11:11:55
39.890272,116.333002,0,213.301200787402,40608.4666666667,2011-03-06,11:12:00
39.890339,116.333032,0,210.401105643045,40608.466724537,2011-03-06,11:12:05
39.89045,116.333109,0,194.861043307087,40608.4667824074,2011-03-06,11:12:10
39.890521,116.333134,0,188.349225721785,40608.4668402778,2011-03-06,11:12:15
39.89055,116.333132,0,187.672916666667,40608.4668981481,2011-03-06,11:12:20
39.890561,116.333127,0,190.597417979003,40608.4669560185,2011-03-06,11:12:25
39.890574,116.333119,0,190.359612860892,40608.4670138889,2011-03-06,11:12:30
39.890574,116.333119,0,190.359612860892,40608.4670486111,2011-03-06,11:12:33
39.890581,116.333117,0,190.817040682415,40608.4670717593,2011-03-06,11:12:35
39.890628,116.33309,0,195.167296587927,40608.4671296296,2011-03-06,11:12:40
39.890628,116.33309,0,195.167296587927,40608.4671643519,2011-03-06,11:12:43
39.890629,116.333084,0,195.938546587926,40608.4671875,2011-03-06,11:12:45
39.89092,116.333084,0,184.270816929134,40608.4672453704,2011-03-06,11:12:50
39.89104,116.333046,0,181.181423884514,40608.4673032407,2011-03-06,11:12:55
39.891083,116.332968,0,177.644730971129,40608.4673611111,2011-03-06,11:13:00
39.891129,116.332873,0,174.52375,40608.4674189815,2011-03-06,11:13:05
39.891096,116.332755,0,169.549501312336,40608.4674768519,2011-03-06,11:13:10
39.891109,116.332692,0,168.949950787402,40608.4675347222,2011-03-06,11:13:15
39.891124,116.332612,0,168.954219160105,40608.4675925926,2011-03-06,11:13:20
39.891161,116.332536,0,169.898618766404,40608.467650463,2011-03-06,11:13:25
39.891231,116.332461,0,171.593018372703,40608.4677083333,2011-03-06,11:13:30
39.891277,116.332378,0,173.713540026247,40608.4677662037,2011-03-06,11:13:35
39.891284,116.332292,0,173.601466535433,40608.4678240741,2011-03-06,11:13:40
39.891304,116.332241,0,170.143595800525,40608.4678819444,2011-03-06,11:13:45
39.891337,116.332189,0,162.421587926509,40608.4679398148,2011-03-06,11:13:50
39.891352,116.332104,0,153.631925853018,40608.4679976852,2011-03-06,11:13:55
39.891385,116.332032,0,146.014183070866,40608.4680555556,2011-03-06,11:14:00
39.891385,116.332032,0,146.014183070866,40608.4680902778,2011-03-06,11:14:03
39.89139,116.332024,0,142.475124671916,40608.4681134259,2011-03-06,11:14:05
39.891435,116.331937,0,142.09280511811,40608.4681712963,2011-03-06,11:14:10
39.891481,116.331862,0,140.61780183727,40608.4682291667,2011-03-06,11:14:15
39.891544,116.331796,0,138.943100393701,40608.468287037,2011-03-06,11:14:20
39.891604,116.331712,0,137.057355643045,40608.4683449074,2011-03-06,11:14:25
39.891648,116.331653,0,143.275711942257,40608.4684027778,2011-03-06,11:14:30
39.891668,116.331545,0,148.129826115486,40608.4684606481,2011-03-06,11:14:35
39.891684,116.331473,0,153.833674540682,40608.4685185185,2011-03-06,11:14:40
39.89171,116.33143,0,155.236164698163,40608.4685763889,2011-03-06,11:14:45
39.891721,116.331374,0,156.318595800525,40608.4686342593,2011-03-06,11:14:50
39.891745,116.331284,0,154.005036089239,40608.4686921296,2011-03-06,11:14:55
39.891784,116.331181,0,157.384297900262,40608.46875,2011-03-06,11:15:00
39.891856,116.331115,0,160.795659448819,40608.4688078704,2011-03-06,11:15:05
39.891867,116.331014,0,164.626952099738,40608.4688657407,2011-03-06,11:15:10
39.891868,116.330948,0,171.287716535433,40608.4689236111,2011-03-06,11:15:15
39.89184,116.330884,0,179.259934383202,40608.4689814815,2011-03-06,11:15:20
39.891883,116.330829,0,183.33625328084,40608.4690393518,2011-03-06,11:15:25
39.891922,116.330762,0,188.680472440945,40608.4690972222,2011-03-06,11:15:30
39.891923,116.330716,0,189.342362204724,40608.4691550926,2011-03-06,11:15:35
39.891918,116.33065,0,187.727611548556,40608.469212963,2011-03-06,11:15:40
39.891903,116.330601,0,186.530111548556,40608.4692708333,2011-03-06,11:15:45
39.891928,116.330559,0,187.007224409449,40608.4693287037,2011-03-06,11:15:50
39.891948,116.330523,0,189.230698818898,40608.4693865741,2011-03-06,11:15:55
39.89193,116.330458,0,187.779511154856,40608.4694444444,2011-03-06,11:16:00
39.891897,116.330354,0,185.291410761155,40608.4695023148,2011-03-06,11:16:05
39.891889,116.33024,0,183.420980971129,40608.4695601852,2011-03-06,11:16:10
39.891889,116.3302,0,183.350731627297,40608.4696180556,2011-03-06,11:16:15
39.891889,116.3302,0,183.350731627297,40608.4696527778,2011-03-06,11:16:18
39.891882,116.3302,0,184.389773622047,40608.4696759259,2011-03-06,11:16:20
39.891802,116.330212,0,189.229609580052,40608.4697337963,2011-03-06,11:16:25
39.891784,116.330245,0,190.775649606299,40608.4697916667,2011-03-06,11:16:30
39.891893,116.330285,0,189.607312992126,40608.469849537,2011-03-06,11:16:35
39.892088,116.330325,0,187.70499343832,40608.4699074074,2011-03-06,11:16:40
39.892345,116.330255,0,182.551437007874,40608.4699652778,2011-03-06,11:16:45
39.892382,116.330125,0,173.629888451444,40608.4700231481,2011-03-06,11:16:50
39.892443,116.330019,0,167.382959317585,40608.4700810185,2011-03-06,11:16:55
39.892491,116.329935,0,161.975426509186,40608.4701388889,2011-03-06,11:17:00
39.89248,116.329881,0,161.088293963255,40608.4701967593,2011-03-06,11:17:05
39.892483,116.329806,0,162.41156167979,40608.4702546296,2011-03-06,11:17:10
39.892474,116.329715,0,162.337408136483,40608.4703125,2011-03-06,11:17:15
39.89252,116.3296,0,163.246840551181,40608.4703703704,2011-03-06,11:17:20
39.892535,116.329516,0,163.228405511811,40608.4704282407,2011-03-06,11:17:25
39.892621,116.329447,0,164.606689632546,40608.4704861111,2011-03-06,11:17:30
39.892653,116.329434,0,165.325200131234,40608.4705439815,2011-03-06,11:17:35
39.892653,116.329406,0,167.63782152231,40608.4706018518,2011-03-06,11:17:40
39.892743,116.329402,0,173.735406824147,40608.4706597222,2011-03-06,11:17:45
39.892779,116.329384,0,176.011745406824,40608.4707175926,2011-03-06,11:17:50
39.892737,116.329351,0,176.576017060367,40608.470775463,2011-03-06,11:17:55
39.892645,116.329306,0,175.081975065617,40608.4708333333,2011-03-06,11:18:00
39.892512,116.329114,0,174.671660104987,40608.4708912037,2011-03-06,11:18:05
39.892404,116.32899,0,174.00468832021,40608.4709490741,2011-03-06,11:18:10
39.892338,116.32896,0,172.564150262467,40608.4710069444,2011-03-06,11:18:15
39.892275,116.328968,0,171.271158136483,40608.4710648148,2011-03-06,11:18:20
39.892214,116.328927,0,166.896722440945,40608.4711226852,2011-03-06,11:18:25
39.892153,116.328966,0,158.95780839895,40608.4711805556,2011-03-06,11:18:30
39.892106,116.328968,0,151.6425,40608.4712384259,2011-03-06,11:18:35
39.892106,116.328968,0,151.6425,40608.4712731481,2011-03-06,11:18:38
39.892109,116.328963,0,149.654629265092,40608.4712962963,2011-03-06,11:18:40
39.892085,116.328959,0,149.924311023622,40608.4713541667,2011-03-06,11:18:45
39.892074,116.328959,0,149.293595800525,40608.471412037,2011-03-06,11:18:50
39.892064,116.328959,0,149.058395669291,40608.4714699074,2011-03-06,11:18:55
39.892055,116.32896,0,148.95655511811,40608.4715277778,2011-03-06,11:19:00
