# Supplementary material for: Research on differential privacy protection method based on user tendency
Source: PLoS One. 2023 Oct 26;18(10):e0288823. doi: 10.1371/journal.pone.0288823 (PMC10602288; doi:10.1371/journal.pone.0288823)
Supplement: S5 Data — (ZIP) [file pone.0288823.s005.zip › Data 5-5/147/Trajectory/20110306141015.plt]

Geolife trajectory
WGS 84
Altitude is in Feet
Reserved 3
0,2,255,My Track,0,0,2,8421376
0
39.889102,116.328981,0,-457.909199475066,40608.5904513889,2011-03-06,14:10:15
39.888854,116.329078,0,38.5204527559055,40608.5905092593,2011-03-06,14:10:20
39.888837,116.329192,0,44.9200393700787,40608.5905671296,2011-03-06,14:10:25
39.888834,116.329278,0,70.4632972440945,40608.590625,2011-03-06,14:10:30
39.888806,116.32928,0,82.1219455380577,40608.5906828704,2011-03-06,14:10:35
39.888732,116.329274,0,84.4024606299213,40608.5907407407,2011-03-06,14:10:40
39.888652,116.329273,0,78.1741535433071,40608.5907986111,2011-03-06,14:10:45
39.888583,116.329272,0,69.512470472441,40608.5908564815,2011-03-06,14:10:50
39.888508,116.329274,0,64.4472276902887,40608.5909143519,2011-03-06,14:10:55
39.888486,116.329261,0,65.0736286089239,40608.5909722222,2011-03-06,14:11:00
39.888432,116.329284,0,58.480436351706,40608.5910300926,2011-03-06,14:11:05
39.888409,116.329314,0,50.3157217847769,40608.591087963,2011-03-06,14:11:10
39.888418,116.329357,0,49.6694488188976,40608.5911458333,2011-03-06,14:11:15
39.888431,116.329392,0,46.2951115485564,40608.5912037037,2011-03-06,14:11:20
39.88843,116.32946,0,43.3865485564304,40608.5912615741,2011-03-06,14:11:25
39.888441,116.32955,0,48.4639238845144,40608.5913194444,2011-03-06,14:11:30
39.888451,116.329608,0,45.4246916010499,40608.5913773148,2011-03-06,14:11:35
39.888407,116.329675,0,40.9185367454068,40608.5914351852,2011-03-06,14:11:40
39.888396,116.329742,0,41.4951115485564,40608.5914930556,2011-03-06,14:11:45
39.888379,116.329792,0,37.9083234908136,40608.5915509259,2011-03-06,14:11:50
39.888377,116.329875,0,35.890095144357,40608.5916087963,2011-03-06,14:11:55
39.88838,116.329934,0,32.5494849081365,40608.5916666667,2011-03-06,14:12:00
39.888387,116.329997,0,28.9147670603675,40608.591724537,2011-03-06,14:12:05
39.888395,116.330066,0,31.5880577427822,40608.5917824074,2011-03-06,14:12:10
39.888388,116.330156,0,29.9447736220472,40608.5918402778,2011-03-06,14:12:15
39.888413,116.33021,0,33.2108923884514,40608.5918981481,2011-03-06,14:12:20
39.888382,116.330295,0,31.6292880577428,40608.5919560185,2011-03-06,14:12:25
39.888391,116.330384,0,33.0905118110236,40608.5920138889,2011-03-06,14:12:30
39.888413,116.330471,0,35.0182841207349,40608.5920717593,2011-03-06,14:12:35
39.888426,116.330514,0,33.1165026246719,40608.5921296296,2011-03-06,14:12:40
39.888423,116.330585,0,37.5778838582677,40608.5921875,2011-03-06,14:12:45
39.888421,116.330655,0,36.176906167979,40608.5922453704,2011-03-06,14:12:50
39.888417,116.330773,0,38.9485892388451,40608.5923032407,2011-03-06,14:12:55
39.888391,116.330893,0,37.1697998687664,40608.5923611111,2011-03-06,14:13:00
39.888371,116.330991,0,37.8911811023622,40608.5924189815,2011-03-06,14:13:05
39.888367,116.3311,0,42.4301640419948,40608.5924768519,2011-03-06,14:13:10
39.888377,116.331189,0,45.6052230971129,40608.5925347222,2011-03-06,14:13:15
39.888387,116.331279,0,56.8826804461942,40608.5925925926,2011-03-06,14:13:20
39.888408,116.331305,0,67.1887335958005,40608.592650463,2011-03-06,14:13:25
39.888401,116.331336,0,73.6527559055118,40608.5927083333,2011-03-06,14:13:30
39.888371,116.331377,0,81.6818996062992,40608.5927662037,2011-03-06,14:13:35
39.888357,116.331442,0,93.2984776902887,40608.5928240741,2011-03-06,14:13:40
39.888348,116.331523,0,112.050574146982,40608.5928819444,2011-03-06,14:13:45
39.888369,116.33159,0,122.44655183727,40608.5929398148,2011-03-06,14:13:50
39.888366,116.331652,0,135.159317585302,40608.5929976852,2011-03-06,14:13:55
39.888356,116.331713,0,139.702660761155,40608.5930555556,2011-03-06,14:14:00
39.888361,116.331772,0,142.050439632546,40608.5931134259,2011-03-06,14:14:05
39.888365,116.331824,0,144.723982939633,40608.5931712963,2011-03-06,14:14:10
39.888374,116.331876,0,146.112831364829,40608.5932291667,2011-03-06,14:14:15
39.88838,116.331925,0,147.004603018373,40608.593287037,2011-03-06,14:14:20
39.888392,116.332058,0,145.189780183727,40608.5933449074,2011-03-06,14:14:25
39.888402,116.332183,0,139.801407480315,40608.5934027778,2011-03-06,14:14:30
39.888386,116.332318,0,141.988940288714,40608.5934606481,2011-03-06,14:14:35
39.88839,116.332392,0,141.100757874016,40608.5935185185,2011-03-06,14:14:40
39.888409,116.332477,0,138.513608923885,40608.5935763889,2011-03-06,14:14:45
39.888417,116.332623,0,136.479967191601,40608.5936342593,2011-03-06,14:14:50
39.888436,116.332694,0,135.921519028871,40608.5936921296,2011-03-06,14:14:55
39.888457,116.332743,0,137.319665354331,40608.59375,2011-03-06,14:15:00
39.888491,116.332766,0,137.575016404199,40608.5938078704,2011-03-06,14:15:05
39.888499,116.332788,0,138.626988188976,40608.5938657407,2011-03-06,14:15:10
39.88854,116.332807,0,139.597395013123,40608.5939236111,2011-03-06,14:15:15
39.888572,116.332821,0,142.065446194226,40608.5939814815,2011-03-06,14:15:20
39.88861,116.33287,0,144.20342847769,40608.5940393518,2011-03-06,14:15:25
39.888699,116.332913,0,147.209504593176,40608.5940972222,2011-03-06,14:15:30
39.888648,116.333151,0,163.310767716535,40608.5941550926,2011-03-06,14:15:35
39.888455,116.333319,0,116.638047900262,40608.5997106481,2011-03-06,14:23:35
39.888424,116.333368,0,120.041788057743,40608.5997685185,2011-03-06,14:23:40
39.888409,116.333371,0,121.885183727034,40608.5998263889,2011-03-06,14:23:45
39.888403,116.333348,0,123.380587270341,40608.5998842593,2011-03-06,14:23:50
39.88838,116.333352,0,126.296768372703,40608.5999421296,2011-03-06,14:23:55
39.888356,116.333361,0,126.849658792651,40608.6,2011-03-06,14:24:00
39.888324,116.333343,0,127.755436351706,40608.6000578704,2011-03-06,14:24:05
39.888281,116.333329,0,128.680964566929,40608.6001157407,2011-03-06,14:24:10
39.888219,116.333307,0,129.685902230971,40608.6001736111,2011-03-06,14:24:15
39.888178,116.333318,0,130.212001312336,40608.6002314815,2011-03-06,14:24:20
39.888154,116.333373,0,130.639402887139,40608.6002893519,2011-03-06,14:24:25
39.888141,116.333482,0,130.975541338583,40608.6003472222,2011-03-06,14:24:30
39.888119,116.333718,0,131.482027559055,40608.6004050926,2011-03-06,14:24:35
39.888122,116.334068,0,131.873871391076,40608.600462963,2011-03-06,14:24:40
39.888113,116.334453,0,132.970170603675,40608.6005208333,2011-03-06,14:24:45
39.888117,116.334859,0,133.819393044619,40608.6005787037,2011-03-06,14:24:50
39.88813,116.335399,0,134.03095144357,40608.6006365741,2011-03-06,14:24:55
39.888009,116.336085,0,133.905898950131,40608.6006944444,2011-03-06,14:25:00
39.887912,116.336939,0,133.740859580053,40608.6007523148,2011-03-06,14:25:05
39.887906,116.33785,0,133.681909448819,40608.6008101852,2011-03-06,14:25:10
39.887934,116.338879,0,132.85375328084,40608.6008680556,2011-03-06,14:25:15
39.888003,116.339429,0,132.884091207349,40608.6009259259,2011-03-06,14:25:20
39.888104,116.339892,0,132.15907152231,40608.6009837963,2011-03-06,14:25:25
39.888106,116.340349,0,130.742677165354,40608.6010416667,2011-03-06,14:25:30
39.888039,116.340815,0,130.155229658793,40608.601099537,2011-03-06,14:25:35
39.887939,116.341222,0,129.608333333333,40608.6011574074,2011-03-06,14:25:40
39.887828,116.341567,0,129.013536745407,40608.6012152778,2011-03-06,14:25:45
39.894016,116.343692,0,324.635269028871,40608.6038194444,2011-03-06,14:29:30
39.894472,116.343862,0,142.440784120735,40608.6038773148,2011-03-06,14:29:35
39.894766,116.343848,0,125.402578740157,40608.6039351852,2011-03-06,14:29:40
39.894949,116.343813,0,123.726791338583,40608.6040509259,2011-03-06,14:29:50
39.894976,116.343744,0,116.546784776903,40608.6041087963,2011-03-06,14:29:55
39.895162,116.343746,0,104.888661417323,40608.6041666667,2011-03-06,14:30:00
39.896113,116.345584,0,-12.1803674540682,40608.6048611111,2011-03-06,14:31:00
39.896402,116.346162,0,-7.64817257217848,40608.6049189815,2011-03-06,14:31:05
39.896399,116.346617,0,93.1461975065617,40608.6049768519,2011-03-06,14:31:10
39.896461,116.347044,0,77.3021128608924,40608.6050347222,2011-03-06,14:31:15
39.896543,116.347546,0,65.1847736220472,40608.6050925926,2011-03-06,14:31:20
39.896551,116.348164,0,52.0266469816273,40608.605150463,2011-03-06,14:31:25
39.896555,116.348804,0,44.8573851706037,40608.6052083333,2011-03-06,14:31:30
39.896669,116.349379,0,15.1755019685039,40608.6052662037,2011-03-06,14:31:35
39.896844,116.34981,0,-0.207221128608924,40608.6053240741,2011-03-06,14:31:40
39.897028,116.350187,0,21.8031627296588,40608.6053819444,2011-03-06,14:31:45
39.897262,116.350511,0,64.2945997375328,40608.6054398148,2011-03-06,14:31:50
39.897418,116.350817,0,67.0791437007874,40608.6054976852,2011-03-06,14:31:55
39.89747,116.350902,0,63.9595275590551,40608.6055555556,2011-03-06,14:32:00
39.897573,116.350888,0,69.9444127296588,40608.6056134259,2011-03-06,14:32:05
39.897809,116.350298,0,63.3448326771654,40608.6057291667,2011-03-06,14:32:15
39.897994,116.35011,0,60.4506036745407,40608.605787037,2011-03-06,14:32:20
39.89884,116.34995,0,55.0027723097113,40608.6059027778,2011-03-06,14:32:30
39.89903,116.350185,0,151.393044619423,40608.6059606481,2011-03-06,14:32:35
39.899294,116.350223,0,145.09125984252,40608.6060185185,2011-03-06,14:32:40
39.899557,116.350171,0,131.241417322835,40608.6060763889,2011-03-06,14:32:45
39.899797,116.350156,0,113.795085301837,40608.6061342593,2011-03-06,14:32:50
39.899981,116.350103,0,112.637358923885,40608.6061921296,2011-03-06,14:32:55
39.90007,116.350021,0,113.212342519685,40608.60625,2011-03-06,14:33:00
39.900081,116.350068,0,110.752326115486,40608.6063078704,2011-03-06,14:33:05
39.900051,116.350285,0,109.290177165354,40608.6063657407,2011-03-06,14:33:10
39.900143,116.350745,0,113.099629265092,40608.6064236111,2011-03-06,14:33:15
39.900069,116.350897,0,111.890479002625,40608.6064814815,2011-03-06,14:33:20
39.900069,116.350994,0,109.571509186352,40608.6065393519,2011-03-06,14:33:25
39.900086,116.351007,0,106.487211286089,40608.6065972222,2011-03-06,14:33:30
39.900123,116.350981,0,102.570725065617,40608.6066550926,2011-03-06,14:33:35
39.900131,116.35099,0,98.149501312336,40608.606712963,2011-03-06,14:33:40
39.900155,116.351011,0,93.9862926509186,40608.6067708333,2011-03-06,14:33:45
39.90012,116.351036,0,92.1592257217848,40608.6068287037,2011-03-06,14:33:50
39.900122,116.351078,0,89.1977329396325,40608.6068865741,2011-03-06,14:33:55
39.90012,116.35114,0,87.260498687664,40608.6069444444,2011-03-06,14:34:00
39.900063,116.351202,0,88.1825393700787,40608.6070023148,2011-03-06,14:34:05
39.900038,116.351209,0,92.9915124671916,40608.6070601852,2011-03-06,14:34:10
39.900033,116.351312,0,94.8993503937008,40608.6071180556,2011-03-06,14:34:15
39.900078,116.351425,0,91.4551902887139,40608.6071759259,2011-03-06,14:34:20
39.900255,116.351429,0,84.5117519685039,40608.6072337963,2011-03-06,14:34:25
39.900437,116.351365,0,80.6858727034121,40608.6072916667,2011-03-06,14:34:30
39.90075,116.351254,0,99.2860137795276,40608.607349537,2011-03-06,14:34:35
39.901134,116.351167,0,115.127539370079,40608.6074074074,2011-03-06,14:34:40
39.90156,116.351084,0,134.789724409449,40608.6074652778,2011-03-06,14:34:45
39.901983,116.351009,0,142.072454068241,40608.6075231481,2011-03-06,14:34:50
39.902375,116.350908,0,155.200170603675,40608.6075810185,2011-03-06,14:34:55
39.902641,116.350836,0,183.740364173228,40608.6076388889,2011-03-06,14:35:00
39.902765,116.350754,0,230.067296587926,40608.6076967593,2011-03-06,14:35:05
39.902757,116.350745,0,249.396220472441,40608.6077546296,2011-03-06,14:35:10
39.902757,116.350745,0,249.396220472441,40608.6077893519,2011-03-06,14:35:13
39.902754,116.350753,0,263.326148293963,40608.6078125,2011-03-06,14:35:15
39.902749,116.350743,0,271.408825459318,40608.6078703704,2011-03-06,14:35:20
39.902749,116.350743,0,271.408825459318,40608.6079050926,2011-03-06,14:35:23
39.90275,116.350738,0,277.407762467192,40608.6079282407,2011-03-06,14:35:25
39.902764,116.350712,0,279.105856299213,40608.6079861111,2011-03-06,14:35:30
39.902761,116.350772,0,268.600019685039,40608.6080439815,2011-03-06,14:35:35
39.902888,116.350774,0,266.206896325459,40608.6081018519,2011-03-06,14:35:40
39.903092,116.350727,0,254.153480971129,40608.6081597222,2011-03-06,14:35:45
39.903387,116.350776,0,256.327657480315,40608.6082175926,2011-03-06,14:35:50
39.903701,116.350835,0,258.611745406824,40608.608275463,2011-03-06,14:35:55
39.904004,116.350877,0,257.073175853018,40608.6083333333,2011-03-06,14:36:00
39.904286,116.350919,0,256.288484251969,40608.6083912037,2011-03-06,14:36:05
39.904483,116.350794,0,255.687168635171,40608.6084490741,2011-03-06,14:36:10
39.904618,116.350582,0,248.229711286089,40608.6085069444,2011-03-06,14:36:15
39.904706,116.350377,0,237.735462598425,40608.6085648148,2011-03-06,14:36:20
39.90491,116.350351,0,213.390859580052,40608.6086226852,2011-03-06,14:36:25
39.905216,116.350386,0,197.302864173228,40608.6086805556,2011-03-06,14:36:30
39.905541,116.350436,0,173.178369422572,40608.6087384259,2011-03-06,14:36:35
39.905787,116.350462,0,163.947703412073,40608.6087962963,2011-03-06,14:36:40
39.905978,116.350432,0,162.653533464567,40608.6088541667,2011-03-06,14:36:45
39.906547,116.350326,0,172.093034776903,40608.6089699074,2011-03-06,14:36:55
39.906728,116.350354,0,141.691161417323,40608.6090277778,2011-03-06,14:37:00
39.906977,116.350376,0,127.101807742782,40608.6090856481,2011-03-06,14:37:05
39.907228,116.350422,0,75.0030118110236,40608.6091435185,2011-03-06,14:37:10
39.90738,116.35046,0,79.769812992126,40608.6092013889,2011-03-06,14:37:15
39.907518,116.350638,0,110.871108923885,40608.6092592593,2011-03-06,14:37:20
39.90772,116.350753,0,100.646207349081,40608.6093171296,2011-03-06,14:37:25
39.908031,116.3507,0,95.8300885826772,40608.609375,2011-03-06,14:37:30
39.90841,116.350582,0,84.1463221784777,40608.6094328704,2011-03-06,14:37:35
39.908787,116.350475,0,68.907749343832,40608.6094907407,2011-03-06,14:37:40
39.909117,116.350479,0,67.2506528871391,40608.6095486111,2011-03-06,14:37:45
39.909361,116.350516,0,56.9861581364829,40608.6096064815,2011-03-06,14:37:50
39.909506,116.350493,0,74.8387270341207,40608.6096643518,2011-03-06,14:37:55
39.909469,116.350557,0,80.5797211286089,40608.6097222222,2011-03-06,14:38:00
39.909458,116.350585,0,109.56436351706,40608.6097800926,2011-03-06,14:38:05
39.909461,116.350616,0,114.881686351706,40608.609837963,2011-03-06,14:38:10
39.909441,116.350668,0,112.592831364829,40608.6098958333,2011-03-06,14:38:15
39.909422,116.350722,0,103.604931102362,40608.6099537037,2011-03-06,14:38:20
39.909462,116.350705,0,94.9674835958005,40608.6100115741,2011-03-06,14:38:25
39.909545,116.350641,0,83.0875918635171,40608.6100694444,2011-03-06,14:38:30
39.909546,116.35061,0,85.3533497375328,40608.6101273148,2011-03-06,14:38:35
39.909595,116.350622,0,85.5278838582677,40608.6101851852,2011-03-06,14:38:40
39.909631,116.35061,0,84.5782217847769,40608.6102430556,2011-03-06,14:38:45
39.909838,116.35049,0,113.147339238845,40608.6103009259,2011-03-06,14:38:50
39.910164,116.350345,0,157.592929790026,40608.6103587963,2011-03-06,14:38:55
39.910563,116.35034,0,152.168362860892,40608.6104166667,2011-03-06,14:39:00
39.910978,116.350355,0,156.187073490814,40608.610474537,2011-03-06,14:39:05
39.911401,116.3504,0,154.40187335958,40608.6105324074,2011-03-06,14:39:10
39.911813,116.350416,0,158.69499671916,40608.6105902778,2011-03-06,14:39:15
39.91218,116.350327,0,160.179412729659,40608.6106481481,2011-03-06,14:39:20
39.912577,116.35029,0,174.332890419947,40608.6107060185,2011-03-06,14:39:25
39.913058,116.350232,0,208.633766404199,40608.6107638889,2011-03-06,14:39:30
39.913629,116.350302,0,199.679176509186,40608.6108217593,2011-03-06,14:39:35
39.914219,116.35037,0,191.439442257218,40608.6108796296,2011-03-06,14:39:40
39.914759,116.350375,0,160.284393044619,40608.6109375,2011-03-06,14:39:45
39.915324,116.350369,0,142.364878608924,40608.6109953704,2011-03-06,14:39:50
39.915938,116.350372,0,136.731604330709,40608.6110532407,2011-03-06,14:39:55
39.916532,116.350359,0,134.038100393701,40608.6111111111,2011-03-06,14:40:00
39.917092,116.350328,0,128.712791994751,40608.6111689815,2011-03-06,14:40:05
39.917685,116.350299,0,119.365869422572,40608.6112268518,2011-03-06,14:40:10
39.91825,116.350295,0,109.307332677165,40608.6112847222,2011-03-06,14:40:15
39.918791,116.350245,0,121.498244750656,40608.6113425926,2011-03-06,14:40:20
39.919411,116.350223,0,153.743389107612,40608.611400463,2011-03-06,14:40:25
39.919987,116.350197,0,189.027096456693,40608.6114583333,2011-03-06,14:40:30
39.920464,116.350186,0,205.870524934383,40608.6115162037,2011-03-06,14:40:35
39.920983,116.350224,0,204.180232939633,40608.6115740741,2011-03-06,14:40:40
39.921551,116.350205,0,182.916286089239,40608.6116319444,2011-03-06,14:40:45
39.922136,116.350203,0,161.762312992126,40608.6116898148,2011-03-06,14:40:50
39.922736,116.350183,0,149.887014435696,40608.6117476852,2011-03-06,14:40:55
39.923314,116.350144,0,135.644127296588,40608.6118055556,2011-03-06,14:41:00
39.923793,116.350145,0,113.08250656168,40608.6118634259,2011-03-06,14:41:05
39.924124,116.35011,0,113.997145669291,40608.6119212963,2011-03-06,14:41:10
39.924312,116.350103,0,111.45313976378,40608.6119791667,2011-03-06,14:41:15
39.924329,116.350095,0,122.74217847769,40608.612037037,2011-03-06,14:41:20
39.924334,116.350094,0,131.931755249344,40608.6120949074,2011-03-06,14:41:25
39.924334,116.350094,0,142.855482283465,40608.6121527778,2011-03-06,14:41:30
39.924336,116.350094,0,148.343776246719,40608.6122106481,2011-03-06,14:41:35
39.924335,116.350094,0,152.636223753281,40608.6122685185,2011-03-06,14:41:40
39.924335,116.350094,0,152.636223753281,40608.6123032407,2011-03-06,14:41:43
39.924333,116.350094,0,153.257365485564,40608.6123263889,2011-03-06,14:41:45
39.924348,116.350094,0,153.255738188976,40608.6123842593,2011-03-06,14:41:50
39.924553,116.350049,0,148.00280839895,40608.6124421296,2011-03-06,14:41:55
39.924888,116.35001,0,148.669127296588,40608.6125,2011-03-06,14:42:00
39.925199,116.350012,0,145.935587270341,40608.6125578704,2011-03-06,14:42:05
39.925614,116.349973,0,162.712545931759,40608.6126157407,2011-03-06,14:42:10
39.926104,116.34995,0,163.387575459318,40608.6126736111,2011-03-06,14:42:15
39.926674,116.349899,0,161.364347112861,40608.6127314815,2011-03-06,14:42:20
39.927263,116.349894,0,162.077624671916,40608.6127893519,2011-03-06,14:42:25
39.92788,116.349852,0,163.71905839895,40608.6128472222,2011-03-06,14:42:30
39.928485,116.349848,0,158.7843832021,40608.6129050926,2011-03-06,14:42:35
39.929096,116.349831,0,163.31438648294,40608.612962963,2011-03-06,14:42:40
39.929679,116.349807,0,179.421131889764,40608.6130208333,2011-03-06,14:42:45
39.930208,116.349762,0,203.008389107612,40608.6130787037,2011-03-06,14:42:50
39.930732,116.34972,0,220.554307742782,40608.6131365741,2011-03-06,14:42:55
39.931283,116.349702,0,202.760984251968,40608.6131944444,2011-03-06,14:43:00
39.931843,116.349675,0,190.184084645669,40608.6132523148,2011-03-06,14:43:05
39.932397,116.349675,0,184.15062992126,40608.6133101852,2011-03-06,14:43:10
39.932952,116.349672,0,192.605203412073,40608.6133680556,2011-03-06,14:43:15
39.933534,116.349608,0,193.284878608924,40608.6134259259,2011-03-06,14:43:20
39.934047,116.349543,0,175.775042650919,40608.6134837963,2011-03-06,14:43:25
39.93438,116.349559,0,183.260597112861,40608.6135416667,2011-03-06,14:43:30
39.93456,116.349554,0,196.352355643045,40608.613599537,2011-03-06,14:43:35
39.934578,116.349534,0,202.950531496063,40608.6136574074,2011-03-06,14:43:40
39.93458,116.349534,0,204.604127296588,40608.6137152778,2011-03-06,14:43:45
39.93458,116.349534,0,204.604127296588,40608.61375,2011-03-06,14:43:48
39.93458,116.349528,0,209.968733595801,40608.6137731481,2011-03-06,14:43:50
39.934583,116.349518,0,216.572253937008,40608.6138310185,2011-03-06,14:43:55
39.934581,116.349513,0,221.355193569554,40608.6138888889,2011-03-06,14:44:00
39.934579,116.349509,0,222.56999015748,40608.6139467593,2011-03-06,14:44:05
39.934574,116.349507,0,223.554199475066,40608.6140046296,2011-03-06,14:44:10
39.934576,116.349503,0,224.525997375328,40608.6140625,2011-03-06,14:44:15
39.934583,116.3495,0,225.290262467192,40608.6141203704,2011-03-06,14:44:20
39.934582,116.349499,0,226.932011154856,40608.6141782407,2011-03-06,14:44:25
39.934582,116.349499,0,226.932011154856,40608.614212963,2011-03-06,14:44:28
39.934579,116.349498,0,227.79374671916,40608.6142361111,2011-03-06,14:44:30
39.934658,116.349459,0,225.462050524934,40608.6142939815,2011-03-06,14:44:35
39.934938,116.349387,0,229.42875984252,40608.6143518519,2011-03-06,14:44:40
39.935193,116.349365,0,240.080075459318,40608.6144097222,2011-03-06,14:44:45
39.935461,116.349368,0,252.918159448819,40608.6144675926,2011-03-06,14:44:50
39.935743,116.349353,0,261.602303149606,40608.614525463,2011-03-06,14:44:55
39.936107,116.349359,0,270.112329396325,40608.6145833333,2011-03-06,14:45:00
39.936537,116.349391,0,278.386145013123,40608.6146412037,2011-03-06,14:45:05
39.937025,116.349354,0,268.40342519685,40608.6146990741,2011-03-06,14:45:10
39.937529,116.349386,0,273.581801181102,40608.6147569444,2011-03-06,14:45:15
39.93805,116.349355,0,264.606076115486,40608.6148148148,2011-03-06,14:45:20
39.93861,116.34932,0,254.691541994751,40608.6148726852,2011-03-06,14:45:25
39.939205,116.349283,0,248.290236220472,40608.6149305556,2011-03-06,14:45:30
39.939768,116.349262,0,245.210541338583,40608.6149884259,2011-03-06,14:45:35
39.940292,116.349243,0,246.908959973753,40608.6150462963,2011-03-06,14:45:40
39.940764,116.349276,0,217.215669291339,40608.6151041667,2011-03-06,14:45:45
39.941281,116.34936,0,182.399799868766,40608.615162037,2011-03-06,14:45:50
39.941774,116.349627,0,168.196899606299,40608.6152199074,2011-03-06,14:45:55
39.942276,116.349954,0,147.959553805774,40608.6152777778,2011-03-06,14:46:00
39.942867,116.350091,0,130.587526246719,40608.6153356481,2011-03-06,14:46:05
39.943475,116.350095,0,121.303645013123,40608.6153935185,2011-03-06,14:46:10
39.94411,116.350132,0,117.272791994751,40608.6154513889,2011-03-06,14:46:15
39.944737,116.35015,0,120.488038057743,40608.6155092593,2011-03-06,14:46:20
39.945363,116.350182,0,114.047647637795,40608.6155671296,2011-03-06,14:46:25
39.945965,116.350197,0,119.624038713911,40608.615625,2011-03-06,14:46:30
39.946602,116.350175,0,130.687660761155,40608.6156828704,2011-03-06,14:46:35
39.947199,116.350143,0,136.181450131234,40608.6157407407,2011-03-06,14:46:40
39.947791,116.350112,0,148.678225065617,40608.6157986111,2011-03-06,14:46:45
39.948351,116.350075,0,143.239540682415,40608.6158564815,2011-03-06,14:46:50
39.948868,116.349977,0,143.096213910761,40608.6159143519,2011-03-06,14:46:55
39.949401,116.349836,0,150.778336614173,40608.6159722222,2011-03-06,14:47:00
39.949901,116.349694,0,147.212096456693,40608.6160300926,2011-03-06,14:47:05
39.950324,116.349552,0,144.521847112861,40608.616087963,2011-03-06,14:47:10
39.950618,116.349446,0,144.768776246719,40608.6161458333,2011-03-06,14:47:15
39.950861,116.349413,0,124.382034120735,40608.6162037037,2011-03-06,14:47:20
39.950973,116.349372,0,133.166525590551,40608.6162615741,2011-03-06,14:47:25
39.951125,116.349323,0,140.032992125984,40608.6163194444,2011-03-06,14:47:30
39.951218,116.349312,0,137.041673228346,40608.6163773148,2011-03-06,14:47:35
39.951234,116.349317,0,135.79093175853,40608.6164351852,2011-03-06,14:47:40
39.951237,116.349316,0,135.395997375328,40608.6164930556,2011-03-06,14:47:45
39.95124,116.349314,0,135.530748031496,40608.6165509259,2011-03-06,14:47:50
39.951245,116.349312,0,135.478884514436,40608.6166087963,2011-03-06,14:47:55
39.951244,116.349311,0,135.805551181102,40608.6166666667,2011-03-06,14:48:00
39.951244,116.349311,0,135.805551181102,40608.6167013889,2011-03-06,14:48:03
39.951241,116.349312,0,136.156118766404,40608.616724537,2011-03-06,14:48:05
39.951278,116.349314,0,137.172608267717,40608.6167824074,2011-03-06,14:48:10
39.951417,116.349301,0,139.29782480315,40608.6168402778,2011-03-06,14:48:15
39.951441,116.349296,0,133.997522965879,40608.6168981481,2011-03-06,14:48:20
39.951445,116.349295,0,133.492125984252,40608.6169560185,2011-03-06,14:48:25
39.951449,116.349295,0,132.48875328084,40608.6170138889,2011-03-06,14:48:30
39.951449,116.349295,0,132.48875328084,40608.6170486111,2011-03-06,14:48:33
39.951457,116.349295,0,129.881105643045,40608.6170717593,2011-03-06,14:48:35
39.951558,116.349307,0,130.180823490814,40608.6171296296,2011-03-06,14:48:40
39.951823,116.349262,0,121.961266404199,40608.6171875,2011-03-06,14:48:45
39.952209,116.34926,0,118.493982939633,40608.6172453704,2011-03-06,14:48:50
39.952619,116.349232,0,123.761469816273,40608.6173032407,2011-03-06,14:48:55
39.953019,116.349233,0,138.325390419948,40608.6173611111,2011-03-06,14:49:00
39.953467,116.349222,0,145.445032808399,40608.6174189815,2011-03-06,14:49:05
39.95393,116.349152,0,163.532841207349,40608.6174768518,2011-03-06,14:49:10
39.954352,116.349092,0,220.105252624672,40608.6175347222,2011-03-06,14:49:15
39.954825,116.349,0,277.722851049869,40608.6175925926,2011-03-06,14:49:20
39.955262,116.34895,0,299.776433727034,40608.617650463,2011-03-06,14:49:25
39.955635,116.348907,0,315.104330708661,40608.6177083333,2011-03-06,14:49:30
39.955929,116.348855,0,337.18094160105,40608.6177662037,2011-03-06,14:49:35
39.956114,116.34887,0,335.267483595801,40608.6178240741,2011-03-06,14:49:40
39.956211,116.348904,0,319.71969160105,40608.6178819444,2011-03-06,14:49:45
39.956231,116.348935,0,300.199580052493,40608.6179398148,2011-03-06,14:49:50
39.956231,116.348935,0,300.199580052493,40608.617974537,2011-03-06,14:49:53
39.956234,116.348935,0,298.180518372703,40608.6179976852,2011-03-06,14:49:55
39.956243,116.348935,0,293.036358267717,40608.6180555556,2011-03-06,14:50:00
39.956335,116.349011,0,258.863704068241,40608.6181134259,2011-03-06,14:50:05
39.956384,116.349017,0,232.62437007874,40608.6181712963,2011-03-06,14:50:10
39.956475,116.349011,0,211.333779527559,40608.6182291667,2011-03-06,14:50:15
39.956648,116.349024,0,201.98405183727,40608.618287037,2011-03-06,14:50:20
39.956936,116.349029,0,213.129137139108,40608.6183449074,2011-03-06,14:50:25
39.9572,116.348981,0,189.308782808399,40608.6184027778,2011-03-06,14:50:30
39.95734,116.348975,0,195.676522309711,40608.6184606481,2011-03-06,14:50:35
39.957351,116.348973,0,194.292755905512,40608.6185185185,2011-03-06,14:50:40
39.95735,116.348973,0,196.038818897638,40608.6185763889,2011-03-06,14:50:45
39.957344,116.348975,0,196.462890419948,40608.6186342593,2011-03-06,14:50:50
39.957341,116.348975,0,196.529537401575,40608.6186921296,2011-03-06,14:50:55
39.95734,116.348976,0,196.468372703412,40608.61875,2011-03-06,14:51:00
39.95734,116.348976,0,196.468372703412,40608.6187847222,2011-03-06,14:51:03
39.957336,116.348977,0,196.420452755906,40608.6188078704,2011-03-06,14:51:05
39.957431,116.349001,0,192.481312335958,40608.6188657407,2011-03-06,14:51:10
39.957728,116.348949,0,191.641653543307,40608.6189236111,2011-03-06,14:51:15
39.958123,116.348917,0,186.154196194226,40608.6189814815,2011-03-06,14:51:20
39.958563,116.348927,0,182.412214566929,40608.6190393518,2011-03-06,14:51:25
39.959072,116.348871,0,168.538257874016,40608.6190972222,2011-03-06,14:51:30
39.959617,116.34882,0,166.791581364829,40608.6191550926,2011-03-06,14:51:35
39.960194,116.34877,0,146.157007874016,40608.619212963,2011-03-06,14:51:40
39.960771,116.348749,0,134.004645669291,40608.6192708333,2011-03-06,14:51:45
39.961385,116.348715,0,127.886410761155,40608.6193287037,2011-03-06,14:51:50
39.962018,116.34868,0,118.862650918635,40608.6193865741,2011-03-06,14:51:55
39.962621,116.34865,0,123.498333333333,40608.6194444444,2011-03-06,14:52:00
39.963224,116.348652,0,119.044222440945,40608.6195023148,2011-03-06,14:52:05
39.963828,116.348615,0,111.015160761155,40608.6195601852,2011-03-06,14:52:10
39.964418,116.34859,0,111.092568897638,40608.6196180556,2011-03-06,14:52:15
39.96494,116.348546,0,116.040426509186,40608.6196759259,2011-03-06,14:52:20
39.965322,116.348514,0,114.475898950131,40608.6197337963,2011-03-06,14:52:25
39.965673,116.348469,0,109.665075459318,40608.6197916667,2011-03-06,14:52:30
39.966011,116.348432,0,104.823169291339,40608.619849537,2011-03-06,14:52:35
39.966374,116.34839,0,107.53406167979,40608.6199074074,2011-03-06,14:52:40
39.96676,116.348371,0,118.404560367454,40608.6199652778,2011-03-06,14:52:45
39.967124,116.348419,0,134.928608923885,40608.6200231481,2011-03-06,14:52:50
39.967375,116.348529,0,119.160728346457,40608.6200810185,2011-03-06,14:52:55
39.967641,116.34853,0,118.776994750656,40608.6201388889,2011-03-06,14:53:00
39.967942,116.348533,0,134.500442913386,40608.6201967593,2011-03-06,14:53:05
39.968224,116.348495,0,130.886732283465,40608.6202546296,2011-03-06,14:53:10
39.968455,116.348496,0,124.699337270341,40608.6203125,2011-03-06,14:53:15
39.968666,116.348505,0,130.098497375328,40608.6203703704,2011-03-06,14:53:20
39.968905,116.348532,0,128.80031167979,40608.6204282407,2011-03-06,14:53:25
39.969165,116.348536,0,121.494980314961,40608.6204861111,2011-03-06,14:53:30
39.969501,116.348503,0,107.717276902887,40608.6205439815,2011-03-06,14:53:35
39.96984,116.34846,0,107.327985564304,40608.6206018519,2011-03-06,14:53:40
39.970135,116.348452,0,102.176742125984,40608.6206597222,2011-03-06,14:53:45
39.970411,116.348421,0,102.048106955381,40608.6207175926,2011-03-06,14:53:50
39.970674,116.348394,0,104.818487532808,40608.620775463,2011-03-06,14:53:55
39.970917,116.348409,0,102.768825459318,40608.6208333333,2011-03-06,14:54:00
39.971031,116.348412,0,102.335954724409,40608.6208912037,2011-03-06,14:54:05
39.971034,116.348399,0,101.065879265092,40608.6209490741,2011-03-06,14:54:10
39.971036,116.348399,0,97.5133923884514,40608.6210069444,2011-03-06,14:54:15
39.971037,116.348398,0,95.8742880577428,40608.6210648148,2011-03-06,14:54:20
39.971037,116.348398,0,95.8742880577428,40608.621099537,2011-03-06,14:54:23
39.971042,116.348398,0,95.7445702099737,40608.6211226852,2011-03-06,14:54:25
39.971141,116.348397,0,98.510062335958,40608.6211805556,2011-03-06,14:54:30
39.971428,116.348344,0,107.805921916011,40608.6212384259,2011-03-06,14:54:35
39.971821,116.348339,0,107.680118110236,40608.6212962963,2011-03-06,14:54:40
39.972237,116.348325,0,108.349606299213,40608.6213541667,2011-03-06,14:54:45
39.972627,116.348298,0,111.569281496063,40608.621412037,2011-03-06,14:54:50
39.972993,116.348272,0,113.082257217848,40608.6214699074,2011-03-06,14:54:55
39.973367,116.348276,0,111.465190288714,40608.6215277778,2011-03-06,14:55:00
39.973712,116.348222,0,108.262034120735,40608.6215856481,2011-03-06,14:55:05
39.974093,116.348184,0,104.519921259843,40608.6216435185,2011-03-06,14:55:10
39.974456,116.348189,0,99.2381528871391,40608.6217013889,2011-03-06,14:55:15
39.974856,116.348167,0,98.151686351706,40608.6217592593,2011-03-06,14:55:20
39.975233,116.348102,0,100.653841863517,40608.6218171296,2011-03-06,14:55:25
39.975679,116.348055,0,95.9555511811024,40608.621875,2011-03-06,14:55:30
39.976193,116.348013,0,98.3791076115485,40608.6219328704,2011-03-06,14:55:35
39.976733,116.347974,0,113.471499343832,40608.6219907407,2011-03-06,14:55:40
39.977292,116.347883,0,142.861902887139,40608.6220486111,2011-03-06,14:55:45
39.977773,116.347823,0,166.037276902887,40608.6221064815,2011-03-06,14:55:50
39.978228,116.347726,0,166.097575459318,40608.6221643519,2011-03-06,14:55:55
39.978721,116.347688,0,183.737322834646,40608.6222222222,2011-03-06,14:56:00
39.979211,116.347584,0,221.98156496063,40608.6222800926,2011-03-06,14:56:05
39.979785,116.347552,0,233.378398950131,40608.622337963,2011-03-06,14:56:10
39.980308,116.347577,0,247.359137139108,40608.6223958333,2011-03-06,14:56:15
39.98077,116.347699,0,273.034855643045,40608.6224537037,2011-03-06,14:56:20
39.981121,116.347738,0,283.733927165354,40608.6225115741,2011-03-06,14:56:25
39.981359,116.347743,0,313.257332677165,40608.6225694444,2011-03-06,14:56:30
39.981501,116.347695,0,287.004156824147,40608.6226273148,2011-03-06,14:56:35
39.981467,116.347685,0,281.838494094488,40608.6226851852,2011-03-06,14:56:40
39.981512,116.347604,0,283.623818897638,40608.6227430556,2011-03-06,14:56:45
39.981422,116.347637,0,263.111010498688,40608.6228009259,2011-03-06,14:56:50
39.981422,116.347637,0,263.111010498688,40608.6228356481,2011-03-06,14:56:53
39.981419,116.347639,0,263.759734251969,40608.6228587963,2011-03-06,14:56:55
39.981432,116.347641,0,266.906407480315,40608.6229166667,2011-03-06,14:57:00
39.981447,116.347638,0,268.189137139108,40608.622974537,2011-03-06,14:57:05
39.981468,116.34764,0,268.211765091864,40608.6230324074,2011-03-06,14:57:10
39.981491,116.347644,0,266.247896981627,40608.6230902778,2011-03-06,14:57:15
39.981521,116.347645,0,264.530531496063,40608.6231481481,2011-03-06,14:57:20
39.981546,116.347646,0,262.592270341207,40608.6232060185,2011-03-06,14:57:25
39.981611,116.347672,0,258.135882545932,40608.6232638889,2011-03-06,14:57:30
39.981688,116.347688,0,240.757585301837,40608.6233217593,2011-03-06,14:57:35
39.981759,116.347712,0,233.679744094488,40608.6233796296,2011-03-06,14:57:40
39.981805,116.347721,0,222.606007217848,40608.6234375,2011-03-06,14:57:45
39.981879,116.347729,0,203.201351706037,40608.6234953704,2011-03-06,14:57:50
39.981928,116.347763,0,185.485751312336,40608.6235532407,2011-03-06,14:57:55
39.981968,116.347773,0,176.108166010499,40608.6236111111,2011-03-06,14:58:00
39.982005,116.347772,0,170.912631233596,40608.6236689815,2011-03-06,14:58:05
39.982042,116.347754,0,162.062168635171,40608.6237268519,2011-03-06,14:58:10
39.982043,116.347678,0,153.182247375328,40608.6237847222,2011-03-06,14:58:15
39.982059,116.347612,0,140.848146325459,40608.6238425926,2011-03-06,14:58:20
39.982074,116.347525,0,131.722759186352,40608.623900463,2011-03-06,14:58:25
39.982075,116.347455,0,124.010702099738,40608.6239583333,2011-03-06,14:58:30
39.982076,116.347393,0,112.483707349081,40608.6240162037,2011-03-06,14:58:35
39.982084,116.347328,0,101.032125984252,40608.6240740741,2011-03-06,14:58:40
39.982026,116.347291,0,99.8582119422572,40608.6241319444,2011-03-06,14:58:45
39.981891,116.347269,0,104.813074146982,40608.6241898148,2011-03-06,14:58:50
39.981815,116.347265,0,103.155597112861,40608.6242476852,2011-03-06,14:58:55
39.981757,116.347281,0,96.5019652230971,40608.6243055556,2011-03-06,14:59:00
39.981711,116.347284,0,97.7291207349081,40608.6243634259,2011-03-06,14:59:05
39.981651,116.347253,0,101.726348425197,40608.6244212963,2011-03-06,14:59:10
39.981569,116.34725,0,107.278221784777,40608.6244791667,2011-03-06,14:59:15
39.981501,116.347237,0,115.129642388451,40608.624537037,2011-03-06,14:59:20
39.981338,116.34726,0,195.097372047244,40608.6306134259,2011-03-06,15:08:05
39.981156,116.347314,0,194.417109580052,40608.6306712963,2011-03-06,15:08:10
39.980772,116.347333,0,195.126407480315,40608.6307291667,2011-03-06,15:08:15
39.980351,116.34737,0,197.795994094488,40608.630787037,2011-03-06,15:08:20
39.979853,116.347406,0,201.125095144357,40608.6308449074,2011-03-06,15:08:25
39.979338,116.347417,0,205.617250656168,40608.6309027778,2011-03-06,15:08:30
39.978839,116.347439,0,210.565206692913,40608.6309606481,2011-03-06,15:08:35
39.978353,116.347428,0,215.433175853018,40608.6310185185,2011-03-06,15:08:40
39.977816,116.347449,0,219.476404199475,40608.6310763889,2011-03-06,15:08:45
39.977226,116.347441,0,223.624110892388,40608.6311342593,2011-03-06,15:08:50
39.976668,116.347439,0,228.007585301837,40608.6311921296,2011-03-06,15:08:55
39.976141,116.347425,0,230.998592519685,40608.63125,2011-03-06,15:09:00
39.975795,116.347343,0,234.758346456693,40608.6313078704,2011-03-06,15:09:05
39.975605,116.347138,0,238.685406824147,40608.6313657407,2011-03-06,15:09:10
39.975578,116.346983,0,240.613507217848,40608.6314236111,2011-03-06,15:09:15
39.975672,116.346694,0,236.776456692913,40608.6314814815,2011-03-06,15:09:20
39.975649,116.346159,0,235.36967519685,40608.6315393519,2011-03-06,15:09:25
39.975604,116.345622,0,235.330902230971,40608.6315972222,2011-03-06,15:09:30
39.975518,116.344956,0,233.453290682415,40608.6316550926,2011-03-06,15:09:35
39.975406,116.344268,0,235.279589895013,40608.631712963,2011-03-06,15:09:40
39.975423,116.343591,0,233.702122703412,40608.6317708333,2011-03-06,15:09:45
39.975383,116.343007,0,229.182680446194,40608.6318287037,2011-03-06,15:09:50
39.975395,116.342724,0,223.375731627297,40608.6318865741,2011-03-06,15:09:55
39.975384,116.342725,0,219.787263779528,40608.6319444444,2011-03-06,15:10:00
39.975396,116.342726,0,217.947247375328,40608.6320023148,2011-03-06,15:10:05
39.975409,116.342726,0,217.435367454068,40608.6320601852,2011-03-06,15:10:10
39.975409,116.342726,0,217.435367454068,40608.6320949074,2011-03-06,15:10:13
39.975413,116.342724,0,216.253211942257,40608.6321180556,2011-03-06,15:10:15
39.975409,116.3426,0,211.420561023622,40608.6321759259,2011-03-06,15:10:20
39.975374,116.342233,0,206.798093832021,40608.6322337963,2011-03-06,15:10:25
39.975308,116.341809,0,201.574760498688,40608.6322916667,2011-03-06,15:10:30
39.975321,116.341424,0,199.717611548556,40608.632349537,2011-03-06,15:10:35
39.975282,116.341339,0,200.134776902887,40608.6324074074,2011-03-06,15:10:40
39.975259,116.341344,0,199.981686351706,40608.6324652778,2011-03-06,15:10:45
39.97524,116.341336,0,199.938395669291,40608.6325231481,2011-03-06,15:10:50
39.97524,116.341336,0,199.938395669291,40608.6325578704,2011-03-06,15:10:53
39.975237,116.341334,0,199.83124015748,40608.6325810185,2011-03-06,15:10:55
39.975195,116.341128,0,195.096407480315,40608.6326388889,2011-03-06,15:11:00
39.975126,116.340812,0,189.151912729659,40608.6326967593,2011-03-06,15:11:05
39.975067,116.340408,0,183.052427821522,40608.6327546296,2011-03-06,15:11:10
39.975093,116.340107,0,175.659488188976,40608.6328125,2011-03-06,15:11:15
39.975111,116.339999,0,173.56405839895,40608.6328703704,2011-03-06,15:11:20
39.975127,116.339991,0,173.971384514436,40608.6329282407,2011-03-06,15:11:25
39.975148,116.339986,0,172.507755905512,40608.6329861111,2011-03-06,15:11:30
39.975166,116.339985,0,170.513950131234,40608.6330439815,2011-03-06,15:11:35
39.975182,116.339984,0,169.324274934383,40608.6331018518,2011-03-06,15:11:40
39.975199,116.339982,0,169.773566272966,40608.6331597222,2011-03-06,15:11:45
39.975218,116.339979,0,170.365669291339,40608.6332175926,2011-03-06,15:11:50
39.975224,116.339978,0,171.542519685039,40608.633275463,2011-03-06,15:11:55
39.975221,116.339977,0,172.501824146982,40608.6333333333,2011-03-06,15:12:00
39.975222,116.339976,0,173.287066929134,40608.6333912037,2011-03-06,15:12:05
39.975215,116.339976,0,174.138188976378,40608.6334490741,2011-03-06,15:12:10
39.975219,116.339975,0,174.849291338583,40608.6335069444,2011-03-06,15:12:15
39.975219,116.339975,0,174.849291338583,40608.6335416667,2011-03-06,15:12:18
39.97522,116.339975,0,175.394009186352,40608.6335648148,2011-03-06,15:12:20
39.975234,116.339974,0,175.718208661417,40608.6336226852,2011-03-06,15:12:25
39.975229,116.339963,0,176.04531167979,40608.6336805556,2011-03-06,15:12:30
39.975214,116.339763,0,176.129616141732,40608.6337384259,2011-03-06,15:12:35
39.9752,116.339639,0,178.951154855643,40608.6337962963,2011-03-06,15:12:40
39.97522,116.339528,0,184.618881233596,40608.6338541667,2011-03-06,15:12:45
39.975245,116.33945,0,184.933093832021,40608.633912037,2011-03-06,15:12:50
39.975228,116.339338,0,182.414429133858,40608.6339699074,2011-03-06,15:12:55
39.975213,116.339045,0,174.843569553806,40608.6340277778,2011-03-06,15:13:00
39.975172,116.338735,0,157.394435695538,40608.6340856481,2011-03-06,15:13:05
39.975193,116.338368,0,134.187696850394,40608.6341435185,2011-03-06,15:13:10
39.975286,116.338307,0,120.177319553806,40608.6342013889,2011-03-06,15:13:15
39.975341,116.338305,0,107.358973097113,40608.6342592593,2011-03-06,15:13:20
39.975341,116.338305,0,107.358973097113,40608.6342939815,2011-03-06,15:13:23
39.975339,116.338301,0,96.3737598425197,40608.6343171296,2011-03-06,15:13:25
39.975328,116.338277,0,90.5444127296588,40608.634375,2011-03-06,15:13:30
39.975317,116.338236,0,86.8527034120735,40608.6344328704,2011-03-06,15:13:35
39.975338,116.33813,0,83.1897736220472,40608.6344907407,2011-03-06,15:13:40
39.975391,116.338015,0,80.5699967191601,40608.6345486111,2011-03-06,15:13:45
39.975419,116.337927,0,82.1194553805774,40608.6346064815,2011-03-06,15:13:50
39.975417,116.337823,0,83.9294717847769,40608.6346643518,2011-03-06,15:13:55
39.975412,116.337715,0,75.8572440944882,40608.6347222222,2011-03-06,15:14:00
39.975423,116.337614,0,71.7798293963255,40608.6347800926,2011-03-06,15:14:05
39.975411,116.337517,0,73.7775328083989,40608.634837963,2011-03-06,15:14:10
39.97542,116.337426,0,68.5545078740157,40608.6348958333,2011-03-06,15:14:15
39.975424,116.337303,0,63.8238910761155,40608.6349537037,2011-03-06,15:14:20
39.975408,116.33724,0,61.5681758530184,40608.6350115741,2011-03-06,15:14:25
39.975426,116.337167,0,59.9555446194226,40608.6350694444,2011-03-06,15:14:30
39.97543,116.33706,0,53.1224015748031,40608.6351273148,2011-03-06,15:14:35
39.97543,116.336943,0,49.9850590551181,40608.6351851852,2011-03-06,15:14:40
39.975411,116.336844,0,49.0152001312336,40608.6352430556,2011-03-06,15:14:45
39.975383,116.336746,0,49.5755872703412,40608.6353009259,2011-03-06,15:14:50
39.975359,116.336654,0,56.3011646981627,40608.6353587963,2011-03-06,15:14:55
39.975352,116.336568,0,64.1309448818898,40608.6354166667,2011-03-06,15:15:00
39.975329,116.336476,0,73.6920177165354,40608.635474537,2011-03-06,15:15:05
39.975304,116.336401,0,80.423937007874,40608.6355324074,2011-03-06,15:15:10
39.975296,116.336308,0,85.9562434383202,40608.6355902778,2011-03-06,15:15:15
39.975296,116.33622,0,93.4720111548556,40608.6356481481,2011-03-06,15:15:20
39.975279,116.336114,0,98.561000656168,40608.6357060185,2011-03-06,15:15:25
39.975277,116.336014,0,99.7345472440945,40608.6357638889,2011-03-06,15:15:30
39.975282,116.335911,0,105.045498687664,40608.6358217593,2011-03-06,15:15:35
39.975261,116.335817,0,107.288999343832,40608.6358796296,2011-03-06,15:15:40
39.975247,116.335726,0,111.021932414698,40608.6359375,2011-03-06,15:15:45
39.975238,116.335641,0,115.538671259843,40608.6359953704,2011-03-06,15:15:50
39.975248,116.335549,0,117.862280183727,40608.6360532407,2011-03-06,15:15:55
39.975237,116.335471,0,121.770469160105,40608.6361111111,2011-03-06,15:16:00
39.975251,116.335384,0,122.133841863517,40608.6361689815,2011-03-06,15:16:05
39.975247,116.335309,0,122.892611548556,40608.6362268519,2011-03-06,15:16:10
39.975267,116.335203,0,120.474711286089,40608.6362847222,2011-03-06,15:16:15
39.975266,116.335098,0,118.897956036745,40608.6363425926,2011-03-06,15:16:20
39.975243,116.334997,0,120.62844816273,40608.636400463,2011-03-06,15:16:25
39.975244,116.33488,0,124.792440944882,40608.6364583333,2011-03-06,15:16:30
39.97523,116.334781,0,120.644507874016,40608.6365162037,2011-03-06,15:16:35
39.97523,116.334673,0,123.685049212598,40608.6365740741,2011-03-06,15:16:40
39.975233,116.334581,0,129.789553805774,40608.6366319444,2011-03-06,15:16:45
39.975235,116.334496,0,134.882227690289,40608.6366898148,2011-03-06,15:16:50
39.975216,116.334405,0,138.722040682415,40608.6367476852,2011-03-06,15:16:55
39.975226,116.334327,0,139.067667322835,40608.6368055556,2011-03-06,15:17:00
39.975219,116.334255,0,135.627129265092,40608.6368634259,2011-03-06,15:17:05
39.975226,116.334171,0,139.962870734908,40608.6369212963,2011-03-06,15:17:10
39.975235,116.334091,0,142.390885826772,40608.6369791667,2011-03-06,15:17:15
39.975208,116.334006,0,144.924655511811,40608.637037037,2011-03-06,15:17:20
39.975184,116.333902,0,148.662457349081,40608.6370949074,2011-03-06,15:17:25
39.975199,116.333758,0,153.770209973753,40608.6371527778,2011-03-06,15:17:30
39.975207,116.333627,0,158.526479658793,40608.6372106481,2011-03-06,15:17:35
39.975226,116.333532,0,159.354622703412,40608.6372685185,2011-03-06,15:17:40
39.975214,116.333427,0,163.551778215223,40608.6373263889,2011-03-06,15:17:45
39.975195,116.333361,0,165.423835301837,40608.6373842593,2011-03-06,15:17:50
39.975197,116.33328,0,168.249163385827,40608.6374421296,2011-03-06,15:17:55
39.975208,116.333186,0,168.544901574803,40608.6375,2011-03-06,15:18:00
39.975209,116.33312,0,165.464146981627,40608.6375578704,2011-03-06,15:18:05
39.975228,116.333056,0,159.234012467192,40608.6376157407,2011-03-06,15:18:10
39.975229,116.332982,0,151.779343832021,40608.6376736111,2011-03-06,15:18:15
39.975237,116.332899,0,145.876978346457,40608.6377314815,2011-03-06,15:18:20
39.975239,116.332811,0,143.16688976378,40608.6377893519,2011-03-06,15:18:25
39.975239,116.332721,0,139.012837926509,40608.6378472222,2011-03-06,15:18:30
39.975245,116.332631,0,135.269229002625,40608.6379050926,2011-03-06,15:18:35
39.975242,116.33253,0,130.594721128609,40608.637962963,2011-03-06,15:18:40
39.975234,116.332445,0,127.71219816273,40608.6380208333,2011-03-06,15:18:45
39.975233,116.332356,0,126.209609580052,40608.6380787037,2011-03-06,15:18:50
39.975229,116.332275,0,123.304783464567,40608.6381365741,2011-03-06,15:18:55
39.975242,116.332177,0,123.870265748031,40608.6381944444,2011-03-06,15:19:00
39.975251,116.332096,0,126.050725065617,40608.6382523148,2011-03-06,15:19:05
39.975265,116.332005,0,123.031184383202,40608.6383101852,2011-03-06,15:19:10
39.975274,116.331907,0,126.923100393701,40608.6383680556,2011-03-06,15:19:15
39.975289,116.331816,0,132.798786089239,40608.6384259259,2011-03-06,15:19:20
39.97529,116.331724,0,139.13624015748,40608.6384837963,2011-03-06,15:19:25
39.97529,116.331651,0,143.558546587926,40608.6385416667,2011-03-06,15:19:30
39.975297,116.33157,0,146.260062335958,40608.638599537,2011-03-06,15:19:35
39.975312,116.331484,0,148.620994094488,40608.6386574074,2011-03-06,15:19:40
39.975309,116.331395,0,143.558372703412,40608.6387152778,2011-03-06,15:19:45
39.975299,116.331301,0,139.844035433071,40608.6387731481,2011-03-06,15:19:50
39.975324,116.331215,0,134.007375328084,40608.6388310185,2011-03-06,15:19:55
39.975344,116.331143,0,126.056984908136,40608.6388888889,2011-03-06,15:20:00
39.975345,116.331126,0,123.724173228346,40608.6389467593,2011-03-06,15:20:05
39.975365,116.331084,0,123.338336614173,40608.6390046296,2011-03-06,15:20:10
39.975369,116.330997,0,123.508920603675,40608.6390625,2011-03-06,15:20:15
39.975403,116.330902,0,118.017709973753,40608.6391203704,2011-03-06,15:20:20
39.975439,116.330817,0,111.528943569554,40608.6391782407,2011-03-06,15:20:25
39.975411,116.3308,0,116.005118110236,40608.6392361111,2011-03-06,15:20:30
39.975484,116.330775,0,116.619963910761,40608.6392939815,2011-03-06,15:20:35
39.975522,116.330768,0,113.471512467192,40608.6393518519,2011-03-06,15:20:40
39.975591,116.330761,0,112.393257874016,40608.6394097222,2011-03-06,15:20:45
39.975626,116.33076,0,112.058372703412,40608.6394675926,2011-03-06,15:20:50
39.975635,116.330762,0,111.888011811024,40608.639525463,2011-03-06,15:20:55
39.975634,116.330762,0,113.031118766404,40608.6395833333,2011-03-06,15:21:00
39.975637,116.330761,0,113.456092519685,40608.6396412037,2011-03-06,15:21:05
39.975637,116.330761,0,113.456092519685,40608.6396759259,2011-03-06,15:21:08
39.975639,116.330761,0,113.669793307087,40608.6396990741,2011-03-06,15:21:10
39.975682,116.330749,0,113.735836614173,40608.6397569444,2011-03-06,15:21:15
39.97598,116.330878,0,136.001368110236,40608.6401041667,2011-03-06,15:21:45
39.976132,116.33081,0,124.275452755905,40608.640162037,2011-03-06,15:21:50
39.976129,116.330783,0,124.376489501312,40608.6402199074,2011-03-06,15:21:55
39.976584,116.330458,0,177.516699475066,40608.6557291667,2011-03-06,15:44:15
39.976713,116.330484,0,125.759179790026,40608.655787037,2011-03-06,15:44:20
39.976721,116.330422,0,123.615541338583,40608.6558449074,2011-03-06,15:44:25
39.976672,116.330479,0,123.778802493438,40608.6559027778,2011-03-06,15:44:30
39.97662,116.330507,0,123.308061023622,40608.6559606481,2011-03-06,15:44:35
39.976586,116.330485,0,123.517831364829,40608.6560185185,2011-03-06,15:44:40
39.976569,116.330521,0,124.070475721785,40608.6560763889,2011-03-06,15:44:45
39.976583,116.330541,0,124.473733595801,40608.6561342593,2011-03-06,15:44:50
39.976586,116.330578,0,125.901368110236,40608.6561921296,2011-03-06,15:44:55
39.976598,116.330578,0,127.860541338583,40608.65625,2011-03-06,15:45:00
39.976607,116.330579,0,130.326292650919,40608.6563078704,2011-03-06,15:45:05
39.976606,116.330579,0,132.104143700787,40608.6563657407,2011-03-06,15:45:10
39.976609,116.330582,0,132.653769685039,40608.6564236111,2011-03-06,15:45:15
39.976614,116.330584,0,133.203057742782,40608.6564814815,2011-03-06,15:45:20
39.976617,116.330584,0,133.838389107612,40608.6565393518,2011-03-06,15:45:25
39.976611,116.330586,0,134.060039370079,40608.6565972222,2011-03-06,15:45:30
39.976611,116.330586,0,134.060039370079,40608.6566319444,2011-03-06,15:45:33
39.976611,116.330588,0,134.139284776903,40608.6566550926,2011-03-06,15:45:35
39.976589,116.33058,0,133.909166666667,40608.656712963,2011-03-06,15:45:40
39.976522,116.330571,0,133.407322834646,40608.6567708333,2011-03-06,15:45:45
39.976506,116.330557,0,133.071597769029,40608.6568287037,2011-03-06,15:45:50
39.9765,116.330573,0,133.050232939633,40608.6568865741,2011-03-06,15:45:55
39.976504,116.330577,0,133.296584645669,40608.6569444444,2011-03-06,15:46:00
39.976503,116.33058,0,133.59188648294,40608.6570023148,2011-03-06,15:46:05
39.976497,116.330585,0,133.799255249344,40608.6570601852,2011-03-06,15:46:10
39.976497,116.330585,0,133.799255249344,40608.6570949074,2011-03-06,15:46:13
39.9765,116.330588,0,133.941190944882,40608.6571180556,2011-03-06,15:46:15
39.976611,116.330178,0,121.046902887139,40608.6581018518,2011-03-06,15:47:40
39.976603,116.330205,0,119.606115485564,40608.6581597222,2011-03-06,15:47:45
39.9766,116.330235,0,118.852349081365,40608.6582175926,2011-03-06,15:47:50
39.97657,116.330342,0,120.223024934383,40608.658275463,2011-03-06,15:47:55
39.976542,116.33041,0,119.907273622047,40608.6583333333,2011-03-06,15:48:00
39.976499,116.330444,0,119.742119422572,40608.6583912037,2011-03-06,15:48:05
39.976451,116.330528,0,120.220685695538,40608.6584490741,2011-03-06,15:48:10
39.976411,116.330625,0,121.029517716535,40608.6585069444,2011-03-06,15:48:15
39.976361,116.330714,0,122.099747375328,40608.6585648148,2011-03-06,15:48:20
39.976331,116.330801,0,123.350351049869,40608.6586226852,2011-03-06,15:48:25
39.976325,116.330792,0,124.681541994751,40608.6586805556,2011-03-06,15:48:30
39.976344,116.330734,0,126.141200787402,40608.6587384259,2011-03-06,15:48:35
39.976365,116.330757,0,127.29562335958,40608.6587962963,2011-03-06,15:48:40
39.976371,116.330093,0,124.644819553806,40608.6593171296,2011-03-06,15:49:25
39.976282,116.3302,0,124.214153543307,40608.659375,2011-03-06,15:49:30
39.976193,116.330306,0,123.693274278215,40608.6594328704,2011-03-06,15:49:35
39.976134,116.33039,0,123.512125984252,40608.6594907407,2011-03-06,15:49:40
39.976113,116.330477,0,123.402290026247,40608.6595486111,2011-03-06,15:49:45
39.976141,116.330555,0,122.819160104987,40608.6596064815,2011-03-06,15:49:50
39.976159,116.330572,0,122.170774278215,40608.6596643519,2011-03-06,15:49:55
39.976189,116.330599,0,121.941640419947,40608.6597222222,2011-03-06,15:50:00
39.976215,116.330605,0,122.167755905512,40608.6597800926,2011-03-06,15:50:05
39.976267,116.330598,0,123.060082020997,40608.659837963,2011-03-06,15:50:10
39.978758,116.330111,0,123.190705380577,40608.6609953704,2011-03-06,15:51:50
39.977864,116.330382,0,123.065124671916,40608.6610532407,2011-03-06,15:51:55
39.977192,116.330528,0,123.054288057743,40608.6611111111,2011-03-06,15:52:00
39.976637,116.330609,0,123.127037401575,40608.6611689815,2011-03-06,15:52:05
39.976208,116.330699,0,123.337211286089,40608.6612268519,2011-03-06,15:52:10
39.975768,116.330739,0,123.723697506562,40608.6612847222,2011-03-06,15:52:15
39.975338,116.330785,0,124.382959317585,40608.6613425926,2011-03-06,15:52:20
39.974969,116.330831,0,125.263231627297,40608.661400463,2011-03-06,15:52:25
39.974641,116.330861,0,126.310472440945,40608.6614583333,2011-03-06,15:52:30
39.974352,116.330888,0,127.459261811024,40608.6615162037,2011-03-06,15:52:35
39.976122,116.330808,0,124.985213254593,40608.6628472222,2011-03-06,15:54:30
39.976315,116.33073,0,114.98842847769,40608.6629050926,2011-03-06,15:54:35
39.976362,116.33078,0,105.428694225722,40608.662962963,2011-03-06,15:54:40
39.976377,116.330763,0,103.096899606299,40608.6630208333,2011-03-06,15:54:45
39.976373,116.330723,0,105.540334645669,40608.6630787037,2011-03-06,15:54:50
39.976373,116.330722,0,105.875895669291,40608.6631365741,2011-03-06,15:54:55
39.976373,116.330722,0,105.875895669291,40608.6631712963,2011-03-06,15:54:58
39.976376,116.330722,0,106.333871391076,40608.6631944444,2011-03-06,15:55:00
39.976391,116.330713,0,107.682332677165,40608.6632523148,2011-03-06,15:55:05
39.976414,116.33068,0,110.904737532808,40608.6633101852,2011-03-06,15:55:10
39.976431,116.330657,0,114.581453412073,40608.6633680556,2011-03-06,15:55:15
39.976451,116.330656,0,118.905603674541,40608.6634259259,2011-03-06,15:55:20
39.976462,116.330648,0,122.938405511811,40608.6634837963,2011-03-06,15:55:25
39.976472,116.330651,0,127.100229658793,40608.6635416667,2011-03-06,15:55:30
39.976472,116.330651,0,129.510236220472,40608.663599537,2011-03-06,15:55:35
39.976472,116.330651,0,129.510236220472,40608.6636342593,2011-03-06,15:55:38
39.976473,116.330649,0,130.111614173228,40608.6636574074,2011-03-06,15:55:40
39.97649,116.330617,0,130.833152887139,40608.6637152778,2011-03-06,15:55:45
39.977126,116.33037,0,123.330866141732,40608.6652777778,2011-03-06,15:58:00
39.977115,116.330363,0,123.003950131234,40608.6653356481,2011-03-06,15:58:05
39.976988,116.330432,0,122.255577427822,40608.6653935185,2011-03-06,15:58:10
39.976917,116.330481,0,121.898727034121,40608.6654513889,2011-03-06,15:58:15
39.97687,116.330489,0,121.972303149606,40608.6655092593,2011-03-06,15:58:20
39.97687,116.330489,0,121.972303149606,40608.6655439815,2011-03-06,15:58:23
39.976866,116.330488,0,122.105482283465,40608.6655671296,2011-03-06,15:58:25
39.976816,116.330479,0,122.327542650919,40608.665625,2011-03-06,15:58:30
39.976759,116.330461,0,122.512319553806,40608.6656828704,2011-03-06,15:58:35
39.976702,116.330458,0,122.933011811024,40608.6657407407,2011-03-06,15:58:40
39.976659,116.330487,0,123.566315616798,40608.6657986111,2011-03-06,15:58:45
39.976626,116.330502,0,125.283667979003,40608.6658564815,2011-03-06,15:58:50
39.976618,116.330553,0,125.971916010499,40608.6659143518,2011-03-06,15:58:55
39.976616,116.330555,0,126.317116141732,40608.6659722222,2011-03-06,15:59:00
39.97662,116.330555,0,126.529603018373,40608.6660300926,2011-03-06,15:59:05
39.976628,116.330554,0,126.843152887139,40608.666087963,2011-03-06,15:59:10
39.976628,116.330554,0,126.843152887139,40608.6661226852,2011-03-06,15:59:13
39.976623,116.330553,0,127.008979658793,40608.6661458333,2011-03-06,15:59:15
39.976647,116.330535,0,126.42875328084,40608.6662037037,2011-03-06,15:59:20
39.976675,116.330535,0,125.737329396325,40608.6662615741,2011-03-06,15:59:25
39.976674,116.330536,0,125.901381233596,40608.6663194444,2011-03-06,15:59:30
39.976676,116.330537,0,126.25467847769,40608.6663773148,2011-03-06,15:59:35
39.976675,116.330537,0,126.574970472441,40608.6664351852,2011-03-06,15:59:40
39.976675,116.330537,0,126.574970472441,40608.6664699074,2011-03-06,15:59:43
39.976676,116.330536,0,126.454822834646,40608.6664930556,2011-03-06,15:59:45
39.976698,116.330497,0,126.245091863517,40608.6665509259,2011-03-06,15:59:50
39.976718,116.330454,0,126.38531167979,40608.6666087963,2011-03-06,15:59:55
39.976731,116.330469,0,126.472559055118,40608.6666666667,2011-03-06,16:00:00
39.976731,116.33047,0,126.445813648294,40608.666724537,2011-03-06,16:00:05
39.976737,116.330471,0,126.273474409449,40608.6667824074,2011-03-06,16:00:10
39.976742,116.330471,0,126.481830708661,40608.6668402778,2011-03-06,16:00:15
39.976742,116.330473,0,126.586837270341,40608.6668981481,2011-03-06,16:00:20
39.976742,116.330473,0,126.586837270341,40608.6669328704,2011-03-06,16:00:23
39.976748,116.330469,0,126.59532152231,40608.6669560185,2011-03-06,16:00:25
39.976759,116.33047,0,126.609150262467,40608.6670138889,2011-03-06,16:00:30
39.976782,116.330477,0,127.472326115486,40608.6670717593,2011-03-06,16:00:35
39.976814,116.330469,0,128.834829396325,40608.6671296296,2011-03-06,16:00:40
39.976839,116.330459,0,129.772132545932,40608.6671875,2011-03-06,16:00:45
39.976839,116.330425,0,130.456476377953,40608.6672453704,2011-03-06,16:00:50
39.976859,116.330413,0,131.000282152231,40608.6673032407,2011-03-06,16:00:55
39.976917,116.330425,0,131.80688976378,40608.6673611111,2011-03-06,16:01:00
39.976968,116.330428,0,132.617549212598,40608.6674189815,2011-03-06,16:01:05
39.977034,116.330444,0,133.191893044619,40608.6674768519,2011-03-06,16:01:10
39.981836,116.328847,0,108.803264435696,40608.668287037,2011-03-06,16:02:20
39.981826,116.328867,0,119.712309711286,40608.6683449074,2011-03-06,16:02:25
39.98184,116.328885,0,120.92093503937,40608.6684027778,2011-03-06,16:02:30
39.981846,116.328908,0,122.217532808399,40608.6684606481,2011-03-06,16:02:35
39.981836,116.328929,0,122.792539370079,40608.6685185185,2011-03-06,16:02:40
39.981843,116.328929,0,122.969796587927,40608.6685763889,2011-03-06,16:02:45
39.981843,116.328929,0,122.969796587927,40608.6686111111,2011-03-06,16:02:48
39.981851,116.32893,0,123.802670603675,40608.6686342593,2011-03-06,16:02:50
39.981865,116.328961,0,125.557604986877,40608.6686921296,2011-03-06,16:02:55
39.981875,116.328995,0,127.40375328084,40608.66875,2011-03-06,16:03:00
39.981875,116.328995,0,127.40375328084,40608.6687847222,2011-03-06,16:03:03
39.98188,116.328998,0,129.089917979003,40608.6688078704,2011-03-06,16:03:05
39.98189,116.328998,0,130.913589238845,40608.6688657407,2011-03-06,16:03:10
39.981743,116.329068,0,126.208858267717,40608.6689236111,2011-03-06,16:03:15
39.981743,116.329068,0,126.208858267717,40608.6689583333,2011-03-06,16:03:18
39.981745,116.32907,0,126.72155183727,40608.6689814815,2011-03-06,16:03:20
39.981756,116.329089,0,127.006190944882,40608.6690393519,2011-03-06,16:03:25
39.981757,116.329114,0,127.289888451444,40608.6690972222,2011-03-06,16:03:30
39.981757,116.329114,0,127.289888451444,40608.6691319444,2011-03-06,16:03:33
39.981762,116.329115,0,127.787450787402,40608.6691550926,2011-03-06,16:03:35
39.981802,116.329108,0,129.015853018373,40608.669212963,2011-03-06,16:03:40
39.98181,116.329113,0,129.944045275591,40608.6692708333,2011-03-06,16:03:45
39.98181,116.329113,0,129.944045275591,40608.6693055556,2011-03-06,16:03:48
39.981813,116.329115,0,131.182772309711,40608.6693287037,2011-03-06,16:03:50
39.981834,116.329122,0,132.861899606299,40608.6693865741,2011-03-06,16:03:55
39.981867,116.329136,0,134.70938976378,40608.6694444444,2011-03-06,16:04:00
39.981879,116.329159,0,136.661453412073,40608.6695023148,2011-03-06,16:04:05
39.981873,116.329173,0,137.333845144357,40608.6695601852,2011-03-06,16:04:10
39.981875,116.329174,0,138.641817585302,40608.6696180556,2011-03-06,16:04:15
39.981877,116.329173,0,139.120255905512,40608.6696759259,2011-03-06,16:04:20
39.981877,116.329173,0,139.120255905512,40608.6697106481,2011-03-06,16:04:23
39.981878,116.329172,0,139.184911417323,40608.6697337963,2011-03-06,16:04:25
39.981902,116.329138,0,138.231023622047,40608.6697916667,2011-03-06,16:04:30
39.981932,116.329069,0,137.290803805774,40608.669849537,2011-03-06,16:04:35
39.981946,116.329002,0,136.681916010499,40608.6699074074,2011-03-06,16:04:40
39.981952,116.328954,0,136.193179133858,40608.6699652778,2011-03-06,16:04:45
39.981933,116.328898,0,136.299294619423,40608.6700231481,2011-03-06,16:04:50
