# Supplementary material for: Research on differential privacy protection method based on user tendency
Source: PLoS One. 2023 Oct 26;18(10):e0288823. doi: 10.1371/journal.pone.0288823 (PMC10602288; doi:10.1371/journal.pone.0288823)
Supplement: S5 Data — (ZIP) [file pone.0288823.s005.zip › Data 5-5/147/Trajectory/20110306191833.plt]

Geolife trajectory
WGS 84
Altitude is in Feet
Reserved 3
0,2,255,My Track,0,0,2,8421376
0
39.977559,116.330374,0,367.252421259842,40608.8045486111,2011-03-06,19:18:33
39.977529,116.330461,0,412.59342519685,40608.8046180556,2011-03-06,19:18:39
39.97751,116.330462,0,438.636020341207,40608.8046759259,2011-03-06,19:18:44
39.977489,116.330479,0,465.835410104987,40608.8047337963,2011-03-06,19:18:49
39.977443,116.330467,0,478.612342519685,40608.8047916667,2011-03-06,19:18:54
39.977462,116.330468,0,450.0581332021,40608.804849537,2011-03-06,19:18:59
39.97745,116.330451,0,440.841984908137,40608.8049074074,2011-03-06,19:19:04
39.977448,116.330438,0,429.605649606299,40608.8049652778,2011-03-06,19:19:09
39.977448,116.330438,0,429.605649606299,40608.805,2011-03-06,19:19:12
39.977448,116.330432,0,426.397447506562,40608.8050231481,2011-03-06,19:19:14
39.97745,116.330423,0,427.039488188976,40608.8050810185,2011-03-06,19:19:19
39.977457,116.330412,0,427.57469816273,40608.8051388889,2011-03-06,19:19:24
39.977461,116.33032,0,423.277408136483,40608.8051967593,2011-03-06,19:19:29
39.977443,116.330279,0,422.664553805774,40608.8052546296,2011-03-06,19:19:34
39.977423,116.330338,0,428.033713910761,40608.8053125,2011-03-06,19:19:39
39.977403,116.33033,0,433.922516404199,40608.8053703704,2011-03-06,19:19:44
39.977399,116.330323,0,435.536302493438,40608.8054282407,2011-03-06,19:19:49
39.977399,116.330323,0,435.536302493438,40608.805462963,2011-03-06,19:19:52
39.977397,116.330315,0,436.694576771654,40608.8054861111,2011-03-06,19:19:54
39.977401,116.330334,0,438.455495406824,40608.8055439815,2011-03-06,19:19:59
39.977392,116.330353,0,438.687883858268,40608.8056018518,2011-03-06,19:20:04
39.97738,116.330356,0,438.123389107612,40608.8056597222,2011-03-06,19:20:09
39.977372,116.330363,0,436.16467519685,40608.8057175926,2011-03-06,19:20:14
39.977372,116.330363,0,436.16467519685,40608.8057523148,2011-03-06,19:20:17
39.977368,116.330366,0,436.761961942257,40608.805775463,2011-03-06,19:20:19
39.977366,116.330349,0,435.672319553806,40608.8058333333,2011-03-06,19:20:24
39.977366,116.330349,0,435.672319553806,40608.8058680556,2011-03-06,19:20:27
39.977372,116.33035,0,435.573897637795,40608.8058912037,2011-03-06,19:20:29
39.977375,116.330271,0,434.500577427822,40608.8059490741,2011-03-06,19:20:34
39.977351,116.330241,0,438.582552493438,40608.8060069444,2011-03-06,19:20:39
39.977347,116.330231,0,438.941896325459,40608.8060648148,2011-03-06,19:20:44
39.977343,116.330222,0,439.233303805774,40608.8061226852,2011-03-06,19:20:49
39.977343,116.330214,0,439.500383858268,40608.8061805556,2011-03-06,19:20:54
39.977341,116.330206,0,439.926207349081,40608.8062384259,2011-03-06,19:20:59
39.977113,116.330205,0,533.211925853018,40608.8098263889,2011-03-06,19:26:09
39.977049,116.330178,0,565.880603674541,40608.8098842593,2011-03-06,19:26:14
39.977025,116.330178,0,578.680062335958,40608.8099421296,2011-03-06,19:26:19
39.977007,116.330178,0,589.036765091864,40608.81,2011-03-06,19:26:24
39.976967,116.330193,0,595.953933727034,40608.8100578704,2011-03-06,19:26:29
39.976976,116.330203,0,599.99561023622,40608.8101157407,2011-03-06,19:26:34
39.976979,116.330232,0,601.205600393701,40608.8101736111,2011-03-06,19:26:39
39.976976,116.330244,0,604.172103018373,40608.8102314815,2011-03-06,19:26:44
39.976971,116.330271,0,608.09218175853,40608.8102893519,2011-03-06,19:26:49
39.976953,116.330303,0,612.837122703412,40608.8103472222,2011-03-06,19:26:54
39.976864,116.33015,0,615.918067585302,40608.8104050926,2011-03-06,19:26:59
39.976755,116.330017,0,618.517116141732,40608.810462963,2011-03-06,19:27:04
39.976711,116.330065,0,617.277591863517,40608.8105208333,2011-03-06,19:27:09
39.97666,116.330126,0,613.910042650919,40608.8105787037,2011-03-06,19:27:14
39.976596,116.33023,0,611.814265091863,40608.8106365741,2011-03-06,19:27:19
39.976531,116.330312,0,609.419914698163,40608.8106944444,2011-03-06,19:27:24
39.976485,116.330214,0,608.37592847769,40608.8107523148,2011-03-06,19:27:29
39.976471,116.330045,0,610.564826115486,40608.8108101852,2011-03-06,19:27:34
39.976431,116.329841,0,612.23468175853,40608.8108680556,2011-03-06,19:27:39
39.976516,116.329537,0,616.020544619422,40608.8109259259,2011-03-06,19:27:44
39.976861,116.329466,0,623.9568667979,40608.8110416667,2011-03-06,19:27:54
39.976892,116.329639,0,569.935344488189,40608.811099537,2011-03-06,19:27:59
39.97681,116.329732,0,582.33561351706,40608.8111574074,2011-03-06,19:28:04
39.976751,116.329707,0,596.150675853018,40608.8112152778,2011-03-06,19:28:09
39.976723,116.329626,0,605.204524278215,40608.8112731481,2011-03-06,19:28:14
39.976725,116.329682,0,623.774891732283,40608.8113310185,2011-03-06,19:28:19
39.976805,116.329709,0,636.90530839895,40608.8113888889,2011-03-06,19:28:24
39.976848,116.329673,0,646.973858267717,40608.8114467593,2011-03-06,19:28:29
39.976899,116.329723,0,647.383461286089,40608.8115046296,2011-03-06,19:28:34
39.976109,116.330868,0,401.836204068241,40608.8122569444,2011-03-06,19:29:39
39.975962,116.330898,0,547.735561023622,40608.8123148148,2011-03-06,19:29:44
39.975895,116.330863,0,537.330698818898,40608.8123726852,2011-03-06,19:29:49
39.975326,116.328848,0,495.330380577428,40608.8129513889,2011-03-06,19:30:39
39.974672,116.33127,0,426.103838582677,40608.8130092593,2011-03-06,19:30:44
39.974659,116.331246,0,417.377391732283,40608.8130671296,2011-03-06,19:30:49
39.974656,116.331225,0,415.826358267717,40608.813125,2011-03-06,19:30:54
39.974887,116.330702,0,405.445400262467,40608.8131828704,2011-03-06,19:30:59
39.974996,116.330418,0,400.818677821522,40608.8132407407,2011-03-06,19:31:04
39.975086,116.330277,0,384.985380577428,40608.8132986111,2011-03-06,19:31:09
39.97514,116.330373,0,367.370364173228,40608.8133564815,2011-03-06,19:31:14
39.975129,116.330454,0,362.840761154856,40608.8134143518,2011-03-06,19:31:19
39.975127,116.33038,0,380.579829396325,40608.8134722222,2011-03-06,19:31:24
39.9752,116.330473,0,367.750259186352,40608.8135300926,2011-03-06,19:31:29
39.975205,116.330452,0,377.838681102362,40608.813587963,2011-03-06,19:31:34
39.975217,116.330402,0,366.386328740157,40608.8136458333,2011-03-06,19:31:39
39.975191,116.330348,0,363.920291994751,40608.8137037037,2011-03-06,19:31:44
39.975239,116.330275,0,364.054658792651,40608.8137615741,2011-03-06,19:31:49
39.97525,116.330198,0,321.606538713911,40608.8138194444,2011-03-06,19:31:54
39.975299,116.33011,0,299.973175853018,40608.8138773148,2011-03-06,19:31:59
39.97533,116.33004,0,284.313992782152,40608.8139351852,2011-03-06,19:32:04
39.975358,116.329976,0,276.717739501312,40608.8139930556,2011-03-06,19:32:09
39.975387,116.32991,0,273.508687664042,40608.8140509259,2011-03-06,19:32:14
39.975397,116.329844,0,273.550590551181,40608.8141087963,2011-03-06,19:32:19
39.975374,116.329749,0,252.019826115486,40608.8141666667,2011-03-06,19:32:24
39.975346,116.329655,0,236.109435695538,40608.814224537,2011-03-06,19:32:29
39.975366,116.329579,0,228.510754593176,40608.8142824074,2011-03-06,19:32:34
39.975384,116.329528,0,225.364130577428,40608.8143402778,2011-03-06,19:32:39
39.975391,116.329429,0,223.604612860892,40608.8143981481,2011-03-06,19:32:44
39.975371,116.329361,0,224.816656824147,40608.8144560185,2011-03-06,19:32:49
39.975341,116.329261,0,225.917660761155,40608.8145138889,2011-03-06,19:32:54
39.975305,116.329198,0,223.27092847769,40608.8145717593,2011-03-06,19:32:59
39.97525,116.329082,0,226.548687664042,40608.8146296296,2011-03-06,19:33:04
39.975251,116.329092,0,225.245557742782,40608.8146875,2011-03-06,19:33:09
39.97525,116.329086,0,227.309977034121,40608.8147453704,2011-03-06,19:33:14
39.97525,116.329086,0,227.309977034121,40608.8147800926,2011-03-06,19:33:17
39.975249,116.329088,0,228.006407480315,40608.8148032407,2011-03-06,19:33:19
39.975161,116.329203,0,228.386450131234,40608.8148611111,2011-03-06,19:33:24
39.975155,116.329204,0,229.171066272966,40608.8149189815,2011-03-06,19:33:29
39.975153,116.329201,0,229.576968503937,40608.8149768518,2011-03-06,19:33:34
39.975152,116.329194,0,230.104215879265,40608.8150347222,2011-03-06,19:33:39
39.975152,116.329194,0,230.104215879265,40608.8150694444,2011-03-06,19:33:42
39.975151,116.329186,0,230.578651574803,40608.8150925926,2011-03-06,19:33:44
39.975119,116.329188,0,234.845803805774,40608.815150463,2011-03-06,19:33:49
39.975044,116.329199,0,238.659301181102,40608.8152083333,2011-03-06,19:33:54
39.974993,116.329144,0,258.471469816273,40608.8152662037,2011-03-06,19:33:59
39.974947,116.329053,0,274.496929133858,40608.8153240741,2011-03-06,19:34:04
39.974879,116.32901,0,285.225465879265,40608.8153819444,2011-03-06,19:34:09
39.974835,116.329025,0,283.425098425197,40608.8154398148,2011-03-06,19:34:14
39.974797,116.329029,0,275.616158136483,40608.8154976852,2011-03-06,19:34:19
39.97482,116.329115,0,267.388976377953,40608.8155555556,2011-03-06,19:34:24
39.974842,116.329208,0,263.566095800525,40608.8156134259,2011-03-06,19:34:29
39.974859,116.329244,0,255.511778215223,40608.8156712963,2011-03-06,19:34:34
39.974871,116.329316,0,251.559458661417,40608.8157291667,2011-03-06,19:34:39
39.974918,116.32941,0,239.573402230971,40608.815787037,2011-03-06,19:34:44
39.974997,116.329597,0,207.936706036745,40608.8214583333,2011-03-06,19:42:54
39.975048,116.329902,0,207.723546587927,40608.8215162037,2011-03-06,19:42:59
39.97514,116.33042,0,207.194881889764,40608.8215740741,2011-03-06,19:43:04
39.975166,116.331068,0,206.323270997375,40608.8216319444,2011-03-06,19:43:09
39.975144,116.331845,0,204.282093175853,40608.8216898148,2011-03-06,19:43:14
39.975117,116.332732,0,201.688339895013,40608.8217476852,2011-03-06,19:43:19
39.975083,116.333575,0,199.130675853018,40608.8218055556,2011-03-06,19:43:24
39.975043,116.334375,0,196.859406167979,40608.8218634259,2011-03-06,19:43:29
39.975025,116.335284,0,194.474442257218,40608.8219212963,2011-03-06,19:43:34
39.97502,116.336142,0,192.749668635171,40608.8219791667,2011-03-06,19:43:39
39.975043,116.336937,0,190.834484908136,40608.822037037,2011-03-06,19:43:44
39.975037,116.337569,0,189.216955380577,40608.8220949074,2011-03-06,19:43:49
39.975022,116.338093,0,188.870856299213,40608.8221527778,2011-03-06,19:43:54
39.97504,116.338454,0,188.933218503937,40608.8222106481,2011-03-06,19:43:59
39.975032,116.338533,0,189.395715223097,40608.8222685185,2011-03-06,19:44:04
39.975017,116.338541,0,188.910666010499,40608.8223263889,2011-03-06,19:44:09
39.975018,116.33855,0,188.667467191601,40608.8223842593,2011-03-06,19:44:14
39.975018,116.33855,0,188.667467191601,40608.8224189815,2011-03-06,19:44:17
39.975024,116.338548,0,188.503641732283,40608.8224421296,2011-03-06,19:44:19
39.975026,116.338535,0,188.334458661417,40608.8225,2011-03-06,19:44:24
39.975047,116.338538,0,187.317004593176,40608.8225578704,2011-03-06,19:44:29
39.975073,116.338618,0,185.608375984252,40608.8226157407,2011-03-06,19:44:34
39.975118,116.338835,0,182.254347112861,40608.8226736111,2011-03-06,19:44:39
39.975118,116.339093,0,178.223169291339,40608.8227314815,2011-03-06,19:44:44
39.975029,116.339545,0,171.781148293963,40608.8227893518,2011-03-06,19:44:49
39.975025,116.340128,0,165.298316929134,40608.8228472222,2011-03-06,19:44:54
39.975103,116.340785,0,159.706181102362,40608.8229050926,2011-03-06,19:44:59
39.97513,116.341545,0,152.444665354331,40608.822962963,2011-03-06,19:45:04
39.975181,116.342227,0,145.108179133858,40608.8230208333,2011-03-06,19:45:09
39.975141,116.343063,0,137.435131233596,40608.8230787037,2011-03-06,19:45:14
39.975102,116.344041,0,126.388179133858,40608.8231365741,2011-03-06,19:45:19
39.975117,116.344952,0,114.551840551181,40608.8231944444,2011-03-06,19:45:24
39.975086,116.345705,0,104.435803805774,40608.8232523148,2011-03-06,19:45:29
39.975104,116.346132,0,94.6154757217848,40608.8233101852,2011-03-06,19:45:34
39.975131,116.346232,0,81.6550853018373,40608.8233680556,2011-03-06,19:45:39
39.975125,116.346267,0,72.7371292650919,40608.8234259259,2011-03-06,19:45:44
39.975158,116.346351,0,74.105780839895,40608.8234837963,2011-03-06,19:45:49
39.975203,116.346659,0,73.321624015748,40608.8235416667,2011-03-06,19:45:54
39.975192,116.347055,0,74.9658595800525,40608.823599537,2011-03-06,19:45:59
39.975222,116.347262,0,74.4561187664042,40608.8236574074,2011-03-06,19:46:04
39.975208,116.347622,0,71.741062992126,40608.8237152778,2011-03-06,19:46:09
39.975178,116.347908,0,62.0970570866142,40608.8237731481,2011-03-06,19:46:14
39.975341,116.348103,0,51.0362860892388,40608.8238310185,2011-03-06,19:46:19
39.975794,116.348047,0,42.1288549868766,40608.8238888889,2011-03-06,19:46:24
39.976432,116.347976,0,29.035967847769,40608.8239467593,2011-03-06,19:46:29
39.976948,116.347917,0,12.7351017060367,40608.8240046296,2011-03-06,19:46:34
39.977324,116.347874,0,-2.79911417322835,40608.8240625,2011-03-06,19:46:39
39.977716,116.347916,0,-17.7434317585302,40608.8241203704,2011-03-06,19:46:44
39.978084,116.347956,0,-26.162375328084,40608.8241782407,2011-03-06,19:46:49
39.978395,116.347918,0,-36.8210072178478,40608.8242361111,2011-03-06,19:46:54
39.97877,116.347916,0,-43.2798917322835,40608.8242939815,2011-03-06,19:46:59
39.979171,116.347905,0,-55.4411482939632,40608.8243518519,2011-03-06,19:47:04
39.979671,116.347909,0,-56.6195800524934,40608.8244097222,2011-03-06,19:47:09
39.980045,116.347841,0,-47.3350984251968,40608.8244675926,2011-03-06,19:47:14
39.980414,116.347819,0,-42.7999245406824,40608.824525463,2011-03-06,19:47:19
39.980841,116.347788,0,-41.2028543307087,40608.8245833333,2011-03-06,19:47:24
39.981306,116.347803,0,-7.02206692913386,40608.8246412037,2011-03-06,19:47:29
39.98137,116.34778,0,13.1398490813648,40608.8246990741,2011-03-06,19:47:34
39.981378,116.347813,0,30.6217125984252,40608.8247569444,2011-03-06,19:47:39
39.981334,116.347855,0,45.9776673228346,40608.8248148148,2011-03-06,19:47:44
39.98139,116.347864,0,75.4517454068241,40608.8248726852,2011-03-06,19:47:49
39.981454,116.347858,0,81.6123458005249,40608.8249305556,2011-03-06,19:47:54
39.981531,116.347862,0,80.2897769028871,40608.8249884259,2011-03-06,19:47:59
39.981612,116.347839,0,77.7577526246719,40608.8250462963,2011-03-06,19:48:04
39.981684,116.347807,0,78.2854724409449,40608.8251041667,2011-03-06,19:48:09
39.98175,116.347803,0,72.0900492125984,40608.825162037,2011-03-06,19:48:14
39.981801,116.347783,0,71.5647145669291,40608.8252199074,2011-03-06,19:48:19
39.98192,116.34776,0,83.937375328084,40608.8252777778,2011-03-06,19:48:24
39.981976,116.347748,0,87.6111548556431,40608.8253356481,2011-03-06,19:48:29
39.982053,116.347736,0,88.8398326771653,40608.8253935185,2011-03-06,19:48:34
39.98212,116.347712,0,97.0295275590551,40608.8254513889,2011-03-06,19:48:39
39.982261,116.347752,0,99.2432217847769,40608.8255092593,2011-03-06,19:48:44
39.982332,116.347744,0,105.245669291339,40608.8255671296,2011-03-06,19:48:49
39.982384,116.347741,0,106.532929790026,40608.825625,2011-03-06,19:48:54
39.98247,116.347731,0,109.041030183727,40608.8256828704,2011-03-06,19:48:59
39.982534,116.347723,0,118.511030183727,40608.8257407407,2011-03-06,19:49:04
39.982619,116.347717,0,122.735180446194,40608.8257986111,2011-03-06,19:49:09
39.982695,116.347707,0,121.031984908136,40608.8258564815,2011-03-06,19:49:14
39.98278,116.347708,0,114.918018372703,40608.8259143519,2011-03-06,19:49:19
39.982868,116.347699,0,129.268300524934,40608.8259722222,2011-03-06,19:49:24
39.982965,116.347684,0,139.055889107612,40608.8260300926,2011-03-06,19:49:29
39.983048,116.347668,0,146.483336614173,40608.826087963,2011-03-06,19:49:34
39.98311,116.347666,0,145.990216535433,40608.8261458333,2011-03-06,19:49:39
39.983178,116.347658,0,142.125859580052,40608.8262037037,2011-03-06,19:49:44
39.983244,116.347657,0,149.9875,40608.8262615741,2011-03-06,19:49:49
39.983306,116.347664,0,155.560675853018,40608.8263194444,2011-03-06,19:49:54
39.983394,116.347691,0,155.0525,40608.8263773148,2011-03-06,19:49:59
39.983458,116.347706,0,159.75655511811,40608.8264351852,2011-03-06,19:50:04
39.983538,116.347724,0,166.772706692913,40608.8264930556,2011-03-06,19:50:09
39.98361,116.347742,0,172.090055774278,40608.8265509259,2011-03-06,19:50:14
39.983678,116.347743,0,176.16125656168,40608.8266087963,2011-03-06,19:50:19
39.983787,116.347704,0,155.758956692913,40608.8266666667,2011-03-06,19:50:24
39.983854,116.347693,0,151.426774934383,40608.826724537,2011-03-06,19:50:29
39.983896,116.347702,0,132.037034120735,40608.8267824074,2011-03-06,19:50:34
39.983941,116.347711,0,118.02157808399,40608.8268402778,2011-03-06,19:50:39
39.984012,116.347708,0,108.666420603675,40608.8268981481,2011-03-06,19:50:44
39.984073,116.347715,0,103.316394356955,40608.8269560185,2011-03-06,19:50:49
39.984125,116.347722,0,93.5337926509186,40608.8270138889,2011-03-06,19:50:54
39.984172,116.347725,0,82.2382152230971,40608.8270717593,2011-03-06,19:50:59
39.984248,116.347719,0,85.367404855643,40608.8271296296,2011-03-06,19:51:04
39.984319,116.347715,0,71.3001837270341,40608.8271875,2011-03-06,19:51:09
39.984406,116.347713,0,76.5788320209974,40608.8272453704,2011-03-06,19:51:14
39.984519,116.347711,0,77.8382709973753,40608.8273032407,2011-03-06,19:51:19
39.984575,116.3477,0,85.0999770341207,40608.8273611111,2011-03-06,19:51:24
39.984663,116.347705,0,85.7720603674541,40608.8274189815,2011-03-06,19:51:29
39.984744,116.3477,0,92.925656167979,40608.8274768519,2011-03-06,19:51:34
39.984827,116.347692,0,95.6038976377953,40608.8275347222,2011-03-06,19:51:39
39.984925,116.347691,0,107.173257874016,40608.8275925926,2011-03-06,19:51:44
39.984993,116.34768,0,118.387454068241,40608.827650463,2011-03-06,19:51:49
39.985033,116.347723,0,124.560528215223,40608.8277083333,2011-03-06,19:51:54
39.985084,116.347796,0,129.638694225722,40608.8277662037,2011-03-06,19:51:59
39.985144,116.347857,0,137.020570866142,40608.8278240741,2011-03-06,19:52:04
39.985187,116.347914,0,144.3906332021,40608.8278819444,2011-03-06,19:52:09
39.985225,116.347914,0,144.764206036745,40608.8279398148,2011-03-06,19:52:14
39.985262,116.347901,0,150.278772965879,40608.8279976852,2011-03-06,19:52:19
39.985298,116.347898,0,156.778989501312,40608.8280555556,2011-03-06,19:52:24
39.985344,116.347897,0,162.894730971129,40608.8281134259,2011-03-06,19:52:29
39.98546,116.347834,0,163.132224409449,40608.8281712963,2011-03-06,19:52:34
39.98553,116.347788,0,167.621840551181,40608.8282291667,2011-03-06,19:52:39
39.985614,116.34774,0,174.061269685039,40608.828287037,2011-03-06,19:52:44
39.985779,116.347743,0,178.901830708661,40608.8283449074,2011-03-06,19:52:49
39.985907,116.347681,0,185.061640419947,40608.8284027778,2011-03-06,19:52:54
39.986038,116.347759,0,182.807139107612,40608.8284606481,2011-03-06,19:52:59
39.985994,116.347837,0,157.195702099738,40608.8285185185,2011-03-06,19:53:04
39.985973,116.347884,0,147.180557742782,40608.8285763889,2011-03-06,19:53:09
39.986003,116.34797,0,146.329547244095,40608.8286342593,2011-03-06,19:53:14
39.986024,116.348067,0,148.460659448819,40608.8286921296,2011-03-06,19:53:19
39.986028,116.348161,0,155.007595144357,40608.82875,2011-03-06,19:53:24
39.986028,116.348237,0,158.410534776903,40608.8288078704,2011-03-06,19:53:29
39.986025,116.348293,0,155.448274278215,40608.8288657407,2011-03-06,19:53:34
39.986031,116.348367,0,157.400416666667,40608.8289236111,2011-03-06,19:53:39
39.986012,116.348473,0,160.811968503937,40608.8289814815,2011-03-06,19:53:44
39.985993,116.348587,0,169.336089238845,40608.8290393518,2011-03-06,19:53:49
39.985995,116.348686,0,182.550997375328,40608.8290972222,2011-03-06,19:53:54
39.986011,116.348769,0,193.562982283465,40608.8291550926,2011-03-06,19:53:59
39.986033,116.348857,0,206.985187007874,40608.829212963,2011-03-06,19:54:04
39.986022,116.348935,0,213.019980314961,40608.8292708333,2011-03-06,19:54:09
39.986008,116.348994,0,214.311043307087,40608.8293287037,2011-03-06,19:54:14
39.986007,116.348993,0,214.789032152231,40608.8293865741,2011-03-06,19:54:19
39.986005,116.348993,0,216.703664698163,40608.8294444444,2011-03-06,19:54:24
39.986005,116.348993,0,217.520196850394,40608.8295023148,2011-03-06,19:54:29
39.986007,116.348994,0,217.911102362205,40608.8295601852,2011-03-06,19:54:34
39.986015,116.348994,0,218.509163385827,40608.8296180556,2011-03-06,19:54:39
39.986015,116.348994,0,218.922972440945,40608.8296759259,2011-03-06,19:54:44
39.986015,116.348994,0,218.922972440945,40608.8297106481,2011-03-06,19:54:47
39.98601,116.348995,0,219.067125984252,40608.8297337963,2011-03-06,19:54:49
39.985997,116.348997,0,219.167247375328,40608.8297916667,2011-03-06,19:54:54
39.986003,116.349042,0,214.362208005249,40608.829849537,2011-03-06,19:54:59
39.98599,116.349115,0,212.416637139108,40608.8299074074,2011-03-06,19:55:04
39.985992,116.349188,0,213.99437992126,40608.8299652778,2011-03-06,19:55:09
39.986003,116.349228,0,214.211722440945,40608.8300231481,2011-03-06,19:55:14
39.986015,116.349296,0,211.04812664042,40608.8300810185,2011-03-06,19:55:19
39.986014,116.349348,0,206.513303805774,40608.8301388889,2011-03-06,19:55:24
39.986031,116.34941,0,200.757956036745,40608.8301967593,2011-03-06,19:55:29
39.986033,116.349442,0,195.146709317585,40608.8302546296,2011-03-06,19:55:34
39.986041,116.349411,0,193.85655839895,40608.8303125,2011-03-06,19:55:39
39.986045,116.349371,0,198.870055774278,40608.8303703704,2011-03-06,19:55:44
39.986046,116.34936,0,200.227765748031,40608.8304282407,2011-03-06,19:55:49
39.986037,116.349362,0,201.12937664042,40608.8304861111,2011-03-06,19:55:54
39.986011,116.349368,0,201.295278871391,40608.8305439815,2011-03-06,19:55:59
39.985987,116.349363,0,201.115059055118,40608.8306018518,2011-03-06,19:56:04
39.985959,116.349372,0,201.014156824147,40608.8306597222,2011-03-06,19:56:09
39.985959,116.349365,0,200.915049212598,40608.8307175926,2011-03-06,19:56:14
39.985951,116.349367,0,201.049816272966,40608.830775463,2011-03-06,19:56:19
39.985949,116.349369,0,201.178474409449,40608.8308333333,2011-03-06,19:56:24
39.985949,116.349369,0,201.178474409449,40608.8308680556,2011-03-06,19:56:27
39.985956,116.34937,0,201.328169291339,40608.8308912037,2011-03-06,19:56:29
39.985969,116.34937,0,201.536227034121,40608.8309490741,2011-03-06,19:56:34
39.985991,116.349373,0,202.057906824147,40608.8310069444,2011-03-06,19:56:39
39.985991,116.349373,0,202.057906824147,40608.8310416667,2011-03-06,19:56:42
39.985998,116.349371,0,202.642125984252,40608.8310648148,2011-03-06,19:56:44
39.986007,116.34937,0,203.022431102362,40608.8311226852,2011-03-06,19:56:49
39.98601,116.34937,0,203.119251968504,40608.8311805556,2011-03-06,19:56:54
39.986014,116.349371,0,202.804888451444,40608.8312384259,2011-03-06,19:56:59
39.986014,116.349371,0,202.804888451444,40608.8312731481,2011-03-06,19:57:02
39.986016,116.349371,0,202.115777559055,40608.8312962963,2011-03-06,19:57:04
39.985962,116.349272,0,200.508021653543,40608.8313541667,2011-03-06,19:57:09
39.985964,116.349215,0,203.011492782152,40608.831412037,2011-03-06,19:57:14
39.985955,116.349128,0,209.70593503937,40608.8314699074,2011-03-06,19:57:19
39.985961,116.349058,0,208.420141076115,40608.8315277778,2011-03-06,19:57:24
39.985946,116.349024,0,209.750990813648,40608.8315856481,2011-03-06,19:57:29
39.985957,116.34903,0,209.237122703412,40608.8316435185,2011-03-06,19:57:34
39.985975,116.349056,0,208.779819553806,40608.8317013889,2011-03-06,19:57:39
39.985973,116.34902,0,201.994940944882,40608.8317592593,2011-03-06,19:57:44
39.985947,116.348967,0,212.531676509186,40608.8318171296,2011-03-06,19:57:49
39.985949,116.348875,0,213.236046587927,40608.831875,2011-03-06,19:57:54
39.985952,116.348782,0,212.320416666667,40608.8319328704,2011-03-06,19:57:59
39.985942,116.34867,0,213.679442257218,40608.8319907407,2011-03-06,19:58:04
39.985948,116.348586,0,216.108681102362,40608.8320486111,2011-03-06,19:58:09
39.985945,116.348578,0,216.196765091863,40608.8321064815,2011-03-06,19:58:14
39.985945,116.348578,0,217.075072178478,40608.8321643519,2011-03-06,19:58:19
39.985945,116.348578,0,217.075072178478,40608.8321990741,2011-03-06,19:58:22
39.985951,116.348576,0,217.57626312336,40608.8322222222,2011-03-06,19:58:24
39.98596,116.348575,0,218.038208661417,40608.8322800926,2011-03-06,19:58:29
39.98596,116.348575,0,218.038208661417,40608.8323148148,2011-03-06,19:58:32
39.985966,116.348574,0,218.482680446194,40608.832337963,2011-03-06,19:58:34
39.985977,116.348572,0,218.890984251968,40608.8323958333,2011-03-06,19:58:39
39.986018,116.348568,0,218.41845144357,40608.8324537037,2011-03-06,19:58:44
39.986044,116.34855,0,217.55000656168,40608.8325115741,2011-03-06,19:58:49
39.986068,116.34853,0,216.541466535433,40608.8325694444,2011-03-06,19:58:54
39.986114,116.348541,0,215.297234251968,40608.8326273148,2011-03-06,19:58:59
39.986137,116.348538,0,214.250570866142,40608.8326851852,2011-03-06,19:59:04
39.986154,116.34853,0,213.153293963255,40608.8327430556,2011-03-06,19:59:09
39.986154,116.34853,0,213.153293963255,40608.8327777778,2011-03-06,19:59:12
39.986158,116.348522,0,211.652319553806,40608.8328009259,2011-03-06,19:59:14
39.986142,116.34854,0,210.833510498688,40608.8328587963,2011-03-06,19:59:19
39.986146,116.348539,0,210.206791338583,40608.8329166667,2011-03-06,19:59:24
39.986151,116.348538,0,209.445452755906,40608.832974537,2011-03-06,19:59:29
39.986151,116.348538,0,209.445452755906,40608.8330092593,2011-03-06,19:59:32
39.986158,116.348537,0,208.509537401575,40608.8330324074,2011-03-06,19:59:34
39.985962,116.348548,0,206.387851049869,40608.8330902778,2011-03-06,19:59:39
39.985981,116.348555,0,207.254104330709,40608.8331481481,2011-03-06,19:59:44
39.985972,116.34864,0,207.97029855643,40608.8332060185,2011-03-06,19:59:49
39.985991,116.34872,0,207.931788057743,40608.8332638889,2011-03-06,19:59:54
39.985998,116.348793,0,204.038533464567,40608.8333217593,2011-03-06,19:59:59
39.986011,116.348866,0,204.915849737533,40608.8333796296,2011-03-06,20:00:04
39.986023,116.348944,0,207.667312992126,40608.8334375,2011-03-06,20:00:09
39.986009,116.349002,0,210.108293963255,40608.8334953704,2011-03-06,20:00:14
39.985973,116.349034,0,215.631896325459,40608.8335532407,2011-03-06,20:00:19
39.985968,116.349061,0,217.699091207349,40608.8336111111,2011-03-06,20:00:24
39.985975,116.349089,0,218.719297900262,40608.8336689815,2011-03-06,20:00:29
39.98598,116.349089,0,219.696751968504,40608.8337268519,2011-03-06,20:00:34
39.985984,116.349088,0,220.78531496063,40608.8337847222,2011-03-06,20:00:39
39.985984,116.349088,0,220.78531496063,40608.8338194444,2011-03-06,20:00:42
39.98598,116.349089,0,221.383477690289,40608.8338425926,2011-03-06,20:00:44
39.98597,116.349089,0,221.550606955381,40608.833900463,2011-03-06,20:00:49
39.985965,116.349089,0,221.635987532808,40608.8339583333,2011-03-06,20:00:54
39.985968,116.349088,0,221.716463254593,40608.8340162037,2011-03-06,20:00:59
39.985968,116.349088,0,221.716463254593,40608.8340509259,2011-03-06,20:01:02
39.985974,116.349086,0,221.935557742782,40608.8340740741,2011-03-06,20:01:04
39.985984,116.349084,0,222.351118766404,40608.8341319444,2011-03-06,20:01:09
39.985993,116.349081,0,222.799120734908,40608.8341898148,2011-03-06,20:01:14
39.98599,116.34908,0,223.119465223097,40608.8342476852,2011-03-06,20:01:19
39.98599,116.349079,0,223.195485564304,40608.8343055556,2011-03-06,20:01:24
39.98599,116.349079,0,223.195485564304,40608.8343402778,2011-03-06,20:01:27
39.98599,116.349078,0,223.251952099738,40608.8343634259,2011-03-06,20:01:29
39.985977,116.349061,0,223.254330708661,40608.8344212963,2011-03-06,20:01:34
39.985958,116.349047,0,223.276709317585,40608.8344791667,2011-03-06,20:01:39
39.985948,116.349048,0,223.294104330709,40608.834537037,2011-03-06,20:01:44
39.985942,116.349049,0,223.280062335958,40608.8345949074,2011-03-06,20:01:49
39.98594,116.349051,0,223.204468503937,40608.8346527778,2011-03-06,20:01:54
39.985943,116.349052,0,223.065449475066,40608.8347106481,2011-03-06,20:01:59
39.985943,116.349052,0,223.065449475066,40608.8347453704,2011-03-06,20:02:02
39.985941,116.349053,0,222.861197506562,40608.8347685185,2011-03-06,20:02:04
39.985931,116.349056,0,222.745656167979,40608.8348263889,2011-03-06,20:02:09
39.98591,116.349069,0,222.646758530184,40608.8348842593,2011-03-06,20:02:14
39.985883,116.349132,0,222.627683727034,40608.8349421296,2011-03-06,20:02:19
39.985871,116.349173,0,222.600977690289,40608.835,2011-03-06,20:02:24
39.985871,116.349173,0,222.600977690289,40608.8350347222,2011-03-06,20:02:27
39.985874,116.349177,0,222.378179133858,40608.8350578704,2011-03-06,20:02:29
39.985886,116.349174,0,221.814284776903,40608.8351157407,2011-03-06,20:02:34
39.985926,116.349162,0,220.599035433071,40608.8351736111,2011-03-06,20:02:39
39.985983,116.349156,0,218.91250984252,40608.8352314815,2011-03-06,20:02:44
39.98602,116.349152,0,216.333034776903,40608.8352893519,2011-03-06,20:02:49
39.986042,116.349134,0,212.962132545932,40608.8353472222,2011-03-06,20:02:54
39.986051,116.349087,0,209.049865485564,40608.8354050926,2011-03-06,20:02:59
39.986062,116.349062,0,205.759963910761,40608.835462963,2011-03-06,20:03:04
39.986068,116.349048,0,202.553615485564,40608.8355208333,2011-03-06,20:03:09
39.986045,116.349049,0,199.422372047244,40608.8355787037,2011-03-06,20:03:14
39.986033,116.349043,0,196.083687664042,40608.8356365741,2011-03-06,20:03:19
39.985999,116.349051,0,192.554340551181,40608.8356944444,2011-03-06,20:03:24
39.985992,116.349061,0,188.96781167979,40608.8357523148,2011-03-06,20:03:29
39.985992,116.349062,0,187.106420603675,40608.8358101852,2011-03-06,20:03:34
39.985992,116.349063,0,185.834655511811,40608.8358680556,2011-03-06,20:03:39
39.985993,116.349064,0,184.899940944882,40608.8359259259,2011-03-06,20:03:44
39.985993,116.349065,0,184.218162729659,40608.8359837963,2011-03-06,20:03:49
39.985999,116.349064,0,183.563822178478,40608.8360416667,2011-03-06,20:03:54
39.986003,116.349063,0,182.794448818898,40608.836099537,2011-03-06,20:03:59
39.986005,116.349063,0,181.879209317585,40608.8361574074,2011-03-06,20:04:04
39.986005,116.349064,0,181.218031496063,40608.8362152778,2011-03-06,20:04:09
39.986007,116.349065,0,180.933520341207,40608.8362731481,2011-03-06,20:04:14
39.986011,116.349065,0,180.541148293963,40608.8363310185,2011-03-06,20:04:19
39.986009,116.349067,0,180.093897637795,40608.8363888889,2011-03-06,20:04:24
39.986006,116.349069,0,179.940410104987,40608.8364467593,2011-03-06,20:04:29
39.986001,116.34907,0,179.898080708661,40608.8365046296,2011-03-06,20:04:34
39.986002,116.349071,0,179.932424540682,40608.8365625,2011-03-06,20:04:39
39.986002,116.349071,0,179.932424540682,40608.8365972222,2011-03-06,20:04:42
39.98601,116.34907,0,179.990583989501,40608.8366203704,2011-03-06,20:04:44
39.986023,116.349074,0,179.826407480315,40608.8366782407,2011-03-06,20:04:49
39.98607,116.349086,0,179.169120734908,40608.8367361111,2011-03-06,20:04:54
39.98611,116.349104,0,178.090958005249,40608.8367939815,2011-03-06,20:04:59
39.986128,116.349152,0,176.742296587926,40608.8368518518,2011-03-06,20:05:04
39.986123,116.349183,0,175.783051181102,40608.8369097222,2011-03-06,20:05:09
39.986124,116.349211,0,175.043277559055,40608.8369675926,2011-03-06,20:05:14
39.986115,116.349242,0,173.927604986877,40608.837025463,2011-03-06,20:05:19
39.986147,116.349306,0,172.683412073491,40608.8370833333,2011-03-06,20:05:24
39.98619,116.349356,0,171.335587270341,40608.8371412037,2011-03-06,20:05:29
39.986245,116.349319,0,170.001594488189,40608.8371990741,2011-03-06,20:05:34
39.986292,116.349303,0,168.59155839895,40608.8372569444,2011-03-06,20:05:39
39.986311,116.349293,0,167.091725721785,40608.8373148148,2011-03-06,20:05:44
39.986288,116.349222,0,165.592542650919,40608.8373726852,2011-03-06,20:05:49
39.98627,116.349191,0,163.987539370079,40608.8374305556,2011-03-06,20:05:54
39.986259,116.349182,0,162.536053149606,40608.8374884259,2011-03-06,20:05:59
39.986259,116.349182,0,162.536053149606,40608.8375231481,2011-03-06,20:06:02
39.986254,116.349181,0,161.987854330709,40608.8375462963,2011-03-06,20:06:04
39.986171,116.349118,0,161.51092847769,40608.8376041667,2011-03-06,20:06:09
39.986079,116.349046,0,160.990836614173,40608.837662037,2011-03-06,20:06:14
39.986081,116.349045,0,160.806784776903,40608.8377199074,2011-03-06,20:06:19
39.986081,116.349045,0,160.806784776903,40608.8377546296,2011-03-06,20:06:22
39.986084,116.349043,0,160.023297244094,40608.8377777778,2011-03-06,20:06:24
39.986065,116.34901,0,158.029078083989,40608.8378356481,2011-03-06,20:06:29
39.986055,116.348998,0,158.79781167979,40608.8378935185,2011-03-06,20:06:34
39.986023,116.349017,0,157.628986220472,40608.8379513889,2011-03-06,20:06:39
39.986038,116.349046,0,157.35563648294,40608.8380092593,2011-03-06,20:06:44
39.986043,116.349054,0,156.695111548556,40608.8380671296,2011-03-06,20:06:49
39.986046,116.349057,0,155.721663385827,40608.838125,2011-03-06,20:06:54
39.986046,116.349057,0,155.721663385827,40608.8381597222,2011-03-06,20:06:57
39.986046,116.349056,0,154.777037401575,40608.8381828704,2011-03-06,20:06:59
39.986014,116.349051,0,154.298484251968,40608.8382407407,2011-03-06,20:07:04
39.985968,116.349072,0,153.870357611549,40608.8382986111,2011-03-06,20:07:09
39.98592,116.349097,0,153.46157808399,40608.8383564815,2011-03-06,20:07:14
39.985879,116.349139,0,153.163500656168,40608.8384143518,2011-03-06,20:07:19
39.985862,116.34915,0,152.782329396325,40608.8384722222,2011-03-06,20:07:24
39.98588,116.349155,0,152.408658136483,40608.8385300926,2011-03-06,20:07:29
39.98588,116.349164,0,152.227221128609,40608.838587963,2011-03-06,20:07:34
39.985877,116.349165,0,151.985711942257,40608.8386458333,2011-03-06,20:07:39
39.985873,116.349166,0,151.870219816273,40608.8387037037,2011-03-06,20:07:44
39.985872,116.349167,0,151.793723753281,40608.8387615741,2011-03-06,20:07:49
39.985872,116.349167,0,151.793723753281,40608.8387962963,2011-03-06,20:07:52
39.985878,116.349167,0,151.669583333333,40608.8388194444,2011-03-06,20:07:54
39.985902,116.349185,0,151.331505905512,40608.8388773148,2011-03-06,20:07:59
39.985934,116.3492,0,150.943979658793,40608.8389351852,2011-03-06,20:08:04
