# Supplementary material for: Research on differential privacy protection method based on user tendency
Source: PLoS One. 2023 Oct 26;18(10):e0288823. doi: 10.1371/journal.pone.0288823 (PMC10602288; doi:10.1371/journal.pone.0288823)
Supplement: S5 Data — (ZIP) [file pone.0288823.s005.zip › Data 5-5/147/Trajectory/20110307090137.plt]

Geolife trajectory
WGS 84
Altitude is in Feet
Reserved 3
0,2,255,My Track,0,0,2,8421376
0
39.98777,116.35287,0,214.848956692913,40609.3761226852,2011-03-07,09:01:37
39.987772,116.352841,0,219.474078083989,40609.3761805556,2011-03-07,09:01:42
39.98785,116.352814,0,235.791896325459,40609.3762384259,2011-03-07,09:01:47
39.987937,116.352795,0,244.913251312336,40609.3762962963,2011-03-07,09:01:52
39.988022,116.352775,0,249.736391076115,40609.3763541667,2011-03-07,09:01:57
39.988033,116.352756,0,253.513717191601,40609.376412037,2011-03-07,09:02:02
39.98808,116.352731,0,258.604311023622,40609.3764699074,2011-03-07,09:02:07
39.987953,116.352961,0,207.853303805774,40609.3802893519,2011-03-07,09:07:37
39.987717,116.353046,0,167.997867454068,40609.3803472222,2011-03-07,09:07:42
39.987817,116.353011,0,184.173008530184,40609.3804050926,2011-03-07,09:07:47
39.987675,116.353001,0,121.400075459318,40609.380462963,2011-03-07,09:07:52
39.987664,116.352982,0,114.69969816273,40609.3805208333,2011-03-07,09:07:57
39.987664,116.352982,0,114.69969816273,40609.3805555556,2011-03-07,09:08:00
39.987667,116.352979,0,114.233500656168,40609.3805787037,2011-03-07,09:08:02
39.987687,116.352982,0,113.550370734908,40609.3806365741,2011-03-07,09:08:07
39.987756,116.352972,0,132.427979002625,40609.3806944444,2011-03-07,09:08:12
39.986324,116.352938,0,343.671607611549,40609.3812731481,2011-03-07,09:09:02
39.986722,116.352579,0,398.080905511811,40609.3813310185,2011-03-07,09:09:07
39.986841,116.352576,0,413.547024278215,40609.3813888889,2011-03-07,09:09:12
39.986787,116.352498,0,412.885236220472,40609.3814467593,2011-03-07,09:09:17
39.986786,116.352401,0,406.626929133858,40609.3815046296,2011-03-07,09:09:22
39.986849,116.352271,0,397.938907480315,40609.3815625,2011-03-07,09:09:27
39.986874,116.352116,0,386.558694225722,40609.3816203704,2011-03-07,09:09:32
39.986827,116.352006,0,384.345242782152,40609.3816782407,2011-03-07,09:09:37
39.986683,116.351996,0,385.660685695538,40609.3817361111,2011-03-07,09:09:42
39.986518,116.351978,0,389.884186351706,40609.3817939815,2011-03-07,09:09:47
39.986437,116.351929,0,390.479721128609,40609.3818518519,2011-03-07,09:09:52
39.986398,116.351908,0,386.729629265092,40609.3819097222,2011-03-07,09:09:57
39.98635,116.351886,0,381.854324146982,40609.3819675926,2011-03-07,09:10:02
39.986277,116.351863,0,372.554875328084,40609.382025463,2011-03-07,09:10:07
39.986199,116.351839,0,367.576217191601,40609.3820833333,2011-03-07,09:10:12
39.986146,116.351838,0,363.547332677165,40609.3821412037,2011-03-07,09:10:17
39.986172,116.351766,0,356.064970472441,40609.3821990741,2011-03-07,09:10:22
39.986109,116.351745,0,356.284616141732,40609.3822569444,2011-03-07,09:10:27
39.986041,116.351687,0,362.086509186352,40609.3823148148,2011-03-07,09:10:32
39.986008,116.351633,0,369.193959973753,40609.3823726852,2011-03-07,09:10:37
39.985967,116.351579,0,376.949760498688,40609.3824305556,2011-03-07,09:10:42
39.985871,116.351527,0,371.273297244094,40609.3824884259,2011-03-07,09:10:47
39.98584,116.351463,0,379.054176509186,40609.3825462963,2011-03-07,09:10:52
39.985841,116.351344,0,388.223494094488,40609.3826041667,2011-03-07,09:10:57
39.985812,116.351255,0,398.776512467192,40609.382662037,2011-03-07,09:11:02
39.985799,116.351131,0,408.525790682415,40609.3827199074,2011-03-07,09:11:07
39.985802,116.351001,0,415.484560367454,40609.3827777778,2011-03-07,09:11:12
39.985933,116.35079,0,420.215187007874,40609.3828356481,2011-03-07,09:11:17
39.985894,116.350653,0,432.063625328084,40609.3828935185,2011-03-07,09:11:22
39.985911,116.350512,0,437.644297900262,40609.3829513889,2011-03-07,09:11:27
39.985969,116.350359,0,441.196473097113,40609.3830092593,2011-03-07,09:11:32
39.986087,116.350184,0,438.37469816273,40609.3830671296,2011-03-07,09:11:37
39.986173,116.350066,0,435.521184383202,40609.383125,2011-03-07,09:11:42
39.986169,116.350078,0,430.48998687664,40609.3831828704,2011-03-07,09:11:47
39.986198,116.350066,0,428.23000656168,40609.3832407407,2011-03-07,09:11:52
39.98619,116.350089,0,425.676961942257,40609.3832986111,2011-03-07,09:11:57
39.986199,116.350099,0,427.718225065617,40609.3833564815,2011-03-07,09:12:02
39.98619,116.350098,0,427.984402887139,40609.3834143518,2011-03-07,09:12:07
39.986186,116.3501,0,427.740803805774,40609.3834722222,2011-03-07,09:12:12
39.986186,116.3501,0,427.740803805774,40609.3835069444,2011-03-07,09:12:15
39.986179,116.350092,0,427.56718832021,40609.3835300926,2011-03-07,09:12:17
39.986141,116.350117,0,423.165269028871,40609.383587963,2011-03-07,09:12:22
39.986124,116.350133,0,419.383487532808,40609.3836458333,2011-03-07,09:12:27
39.986113,116.350137,0,419.445137795276,40609.3837037037,2011-03-07,09:12:32
39.986067,116.350159,0,415.885505249344,40609.3837615741,2011-03-07,09:12:37
39.986051,116.350198,0,405.813228346457,40609.3838194444,2011-03-07,09:12:42
39.98605,116.350221,0,388.594248687664,40609.3838773148,2011-03-07,09:12:47
39.98605,116.350221,0,388.594248687664,40609.383912037,2011-03-07,09:12:50
39.986046,116.350216,0,388.35,40609.3839351852,2011-03-07,09:12:52
39.986069,116.350215,0,385.93031824147,40609.3839930556,2011-03-07,09:12:57
39.986068,116.350214,0,385.716607611549,40609.3840509259,2011-03-07,09:13:02
39.986068,116.350214,0,385.716607611549,40609.3840856481,2011-03-07,09:13:05
39.986068,116.350214,0,384.387395013123,40609.3841087963,2011-03-07,09:13:07
39.986114,116.350199,0,367.50155183727,40609.3841666667,2011-03-07,09:13:12
39.986033,116.350092,0,344.19032152231,40609.384224537,2011-03-07,09:13:17
39.986033,116.350092,0,344.19032152231,40609.3842592593,2011-03-07,09:13:20
39.986033,116.350098,0,342.236991469816,40609.3842824074,2011-03-07,09:13:22
39.986036,116.350121,0,341.008028215223,40609.3843402778,2011-03-07,09:13:27
39.986041,116.350154,0,338.308152887139,40609.3843981481,2011-03-07,09:13:32
39.98605,116.350193,0,333.59595144357,40609.3844560185,2011-03-07,09:13:37
39.985997,116.350241,0,330.337112860892,40609.3845138889,2011-03-07,09:13:42
39.985994,116.350216,0,328.328215223097,40609.3845717593,2011-03-07,09:13:47
39.985971,116.350033,0,323.254015748031,40609.3846296296,2011-03-07,09:13:52
39.985954,116.349769,0,320.505757874016,40609.3846875,2011-03-07,09:13:57
39.986032,116.349367,0,313.595524934383,40609.3847453704,2011-03-07,09:14:02
39.986064,116.348807,0,308.410515091863,40609.3848032407,2011-03-07,09:14:07
39.986087,116.348457,0,305.785380577428,40609.3848611111,2011-03-07,09:14:12
39.98607,116.34836,0,300.772283464567,40609.3849189815,2011-03-07,09:14:17
39.986056,116.348368,0,294.692020997375,40609.3849768518,2011-03-07,09:14:22
39.986056,116.348368,0,294.692020997375,40609.3850115741,2011-03-07,09:14:25
39.986051,116.348363,0,294.921528871391,40609.3850347222,2011-03-07,09:14:27
39.986042,116.348358,0,294.813720472441,40609.3850925926,2011-03-07,09:14:32
39.986028,116.348365,0,294.441036745407,40609.385150463,2011-03-07,09:14:37
39.986019,116.34837,0,293.907933070866,40609.3852083333,2011-03-07,09:14:42
39.98602,116.348364,0,293.674494750656,40609.3852662037,2011-03-07,09:14:47
39.986014,116.348363,0,293.198231627297,40609.3853240741,2011-03-07,09:14:52
39.986006,116.348365,0,292.772683727034,40609.3853819444,2011-03-07,09:14:57
39.985999,116.348368,0,292.217024278215,40609.3854398148,2011-03-07,09:15:02
39.985999,116.348368,0,292.217024278215,40609.385474537,2011-03-07,09:15:05
39.985993,116.34837,0,291.523871391076,40609.3854976852,2011-03-07,09:15:07
39.985982,116.348374,0,290.71094488189,40609.3855555556,2011-03-07,09:15:12
39.985969,116.348378,0,289.860022965879,40609.3856134259,2011-03-07,09:15:17
39.985962,116.348381,0,289.250196850394,40609.3856712963,2011-03-07,09:15:22
39.985962,116.348381,0,289.250196850394,40609.3857060185,2011-03-07,09:15:25
39.985967,116.348389,0,289.305114829396,40609.3857291667,2011-03-07,09:15:27
39.985974,116.348401,0,289.776945538058,40609.385787037,2011-03-07,09:15:32
39.985976,116.348413,0,290.187349081365,40609.3858449074,2011-03-07,09:15:37
39.985983,116.348415,0,290.521085958005,40609.3859027778,2011-03-07,09:15:42
39.985991,116.348417,0,290.628192257218,40609.3859606481,2011-03-07,09:15:47
39.985997,116.348419,0,290.46969816273,40609.3860185185,2011-03-07,09:15:52
39.985999,116.348422,0,290.035164041995,40609.3860763889,2011-03-07,09:15:57
39.986,116.348423,0,289.404862204724,40609.3861342593,2011-03-07,09:16:02
39.986001,116.348423,0,288.722572178478,40609.3861921296,2011-03-07,09:16:07
39.985999,116.348426,0,287.998904199475,40609.38625,2011-03-07,09:16:12
39.985995,116.348426,0,287.240272309711,40609.3863078704,2011-03-07,09:16:17
39.985993,116.348428,0,286.610144356955,40609.3863657407,2011-03-07,09:16:22
39.985995,116.34843,0,286.152030839895,40609.3864236111,2011-03-07,09:16:27
39.985995,116.34843,0,286.152030839895,40609.3864583333,2011-03-07,09:16:30
39.985996,116.348434,0,285.903776246719,40609.3864814815,2011-03-07,09:16:32
39.985988,116.348401,0,273.929881889764,40609.3865393519,2011-03-07,09:16:37
39.985991,116.348201,0,258.698001968504,40609.3865972222,2011-03-07,09:16:42
39.985981,116.347925,0,247.619307742782,40609.3866550926,2011-03-07,09:16:47
39.985958,116.347614,0,234.545912073491,40609.386712963,2011-03-07,09:16:52
39.985911,116.347405,0,220.102949475066,40609.3867708333,2011-03-07,09:16:57
39.985774,116.347293,0,209.951725721785,40609.3868287037,2011-03-07,09:17:02
39.98549,116.347205,0,194.985246062992,40609.3868865741,2011-03-07,09:17:07
39.985061,116.347125,0,174.121118766404,40609.3869444444,2011-03-07,09:17:12
39.984521,116.347174,0,161.698244750656,40609.3870023148,2011-03-07,09:17:17
39.98386,116.347191,0,147.706066272966,40609.3870601852,2011-03-07,09:17:22
39.983277,116.347235,0,139.96467191601,40609.3871180556,2011-03-07,09:17:27
39.982767,116.347299,0,133.113208661417,40609.3871759259,2011-03-07,09:17:32
39.982289,116.347344,0,127.994957349081,40609.3872337963,2011-03-07,09:17:37
39.981845,116.347365,0,120.589288057743,40609.3872916667,2011-03-07,09:17:42
39.981465,116.347409,0,114.802726377953,40609.387349537,2011-03-07,09:17:47
39.981344,116.347435,0,111.389786745407,40609.3874074074,2011-03-07,09:17:52
39.981333,116.347436,0,114.053766404199,40609.3874652778,2011-03-07,09:17:57
39.981336,116.347435,0,113.213782808399,40609.3875231481,2011-03-07,09:18:02
39.981342,116.347434,0,112.536023622047,40609.3875810185,2011-03-07,09:18:07
39.981343,116.347433,0,112.133215223097,40609.3876388889,2011-03-07,09:18:12
39.981342,116.347434,0,112.126354986877,40609.3876967593,2011-03-07,09:18:17
39.981345,116.347434,0,111.914481627297,40609.3877546296,2011-03-07,09:18:22
39.981345,116.347434,0,111.914481627297,40609.3877893519,2011-03-07,09:18:25
39.981348,116.347433,0,111.592060367454,40609.3878125,2011-03-07,09:18:27
39.981363,116.347432,0,110.650351049869,40609.3878703704,2011-03-07,09:18:32
39.981294,116.347413,0,111.776010498688,40609.3879282407,2011-03-07,09:18:37
39.981061,116.347454,0,115.991591207349,40609.3879861111,2011-03-07,09:18:42
39.980756,116.347485,0,109.166624015748,40609.3880439815,2011-03-07,09:18:47
39.980529,116.347431,0,103.310882545932,40609.3881018519,2011-03-07,09:18:52
39.98037,116.34728,0,94.4272047244094,40609.3881597222,2011-03-07,09:18:57
39.979916,116.34726,0,86.1211023622047,40609.3882175926,2011-03-07,09:19:02
39.97932,116.347361,0,74.0024934383202,40609.388275463,2011-03-07,09:19:07
39.978869,116.347418,0,66.8394586614173,40609.3883333333,2011-03-07,09:19:12
39.978424,116.3474,0,73.658530183727,40609.3883912037,2011-03-07,09:19:17
39.978021,116.347386,0,71.8555118110236,40609.3884490741,2011-03-07,09:19:22
39.977455,116.347407,0,65.2628871391076,40609.3885069444,2011-03-07,09:19:27
39.976895,116.347422,0,64.2535433070866,40609.3885648148,2011-03-07,09:19:32
39.976311,116.347473,0,59.0640419947507,40609.3886226852,2011-03-07,09:19:37
39.97589,116.347496,0,57.2159645669291,40609.3886805556,2011-03-07,09:19:42
39.975643,116.347333,0,51.0122769028871,40609.3887384259,2011-03-07,09:19:47
39.975425,116.347273,0,68.540780839895,40609.3887962963,2011-03-07,09:19:52
39.975361,116.347165,0,78.0691076115485,40609.3888541667,2011-03-07,09:19:57
39.975338,116.346818,0,118.625259186352,40609.388912037,2011-03-07,09:20:02
39.975324,116.34638,0,144.208723753281,40609.3889699074,2011-03-07,09:20:07
39.975328,116.345824,0,164.833520341207,40609.3890277778,2011-03-07,09:20:12
39.9753,116.345291,0,182.760219816273,40609.3890856481,2011-03-07,09:20:17
39.975344,116.34476,0,199.33436351706,40609.3891435185,2011-03-07,09:20:22
39.975358,116.344335,0,216.529425853018,40609.3892013889,2011-03-07,09:20:27
39.975213,116.344255,0,198.505482283465,40609.3892592593,2011-03-07,09:20:32
39.975185,116.344257,0,197.400134514436,40609.3893171296,2011-03-07,09:20:37
39.975185,116.344252,0,198.194209317585,40609.389375,2011-03-07,09:20:42
39.975185,116.344252,0,198.194209317585,40609.3894097222,2011-03-07,09:20:45
39.975183,116.344248,0,198.950692257218,40609.3894328704,2011-03-07,09:20:47
39.975181,116.344237,0,200.052660761155,40609.3894907407,2011-03-07,09:20:52
39.975173,116.344143,0,207.562985564304,40609.3895486111,2011-03-07,09:20:57
39.975194,116.343944,0,220.294337270341,40609.3896064815,2011-03-07,09:21:02
39.975189,116.343782,0,231.721758530184,40609.3896643519,2011-03-07,09:21:07
39.975081,116.343615,0,240.834727690289,40609.3897222222,2011-03-07,09:21:12
39.974974,116.343459,0,251.44063976378,40609.3897800926,2011-03-07,09:21:17
39.974875,116.343312,0,259.49655839895,40609.389837963,2011-03-07,09:21:22
39.974786,116.343171,0,271.425121391076,40609.3898958333,2011-03-07,09:21:27
39.974668,116.34288,0,295.378392388451,40609.3899537037,2011-03-07,09:21:32
39.97467,116.342718,0,295.28407480315,40609.3900115741,2011-03-07,09:21:37
39.974722,116.342666,0,299.768999343832,40609.3900694444,2011-03-07,09:21:42
39.974776,116.342596,0,299.295265748031,40609.3901273148,2011-03-07,09:21:47
39.974765,116.342585,0,303.581794619423,40609.3901851852,2011-03-07,09:21:52
39.974808,116.342527,0,313.997142388451,40609.3902430556,2011-03-07,09:21:57
39.974824,116.342501,0,323.468356299213,40609.3903009259,2011-03-07,09:22:02
39.974866,116.342475,0,339.930351049869,40609.3903587963,2011-03-07,09:22:07
39.974851,116.342466,0,352.291446850394,40609.3904166667,2011-03-07,09:22:12
39.974851,116.342466,0,352.291446850394,40609.3904513889,2011-03-07,09:22:15
39.974849,116.342463,0,353.215987532808,40609.390474537,2011-03-07,09:22:17
39.974906,116.342358,0,356.526988188976,40609.3905324074,2011-03-07,09:22:22
39.974907,116.342145,0,364.78250328084,40609.3905902778,2011-03-07,09:22:27
39.974837,116.341808,0,372.771141732283,40609.3906481481,2011-03-07,09:22:32
39.974834,116.341435,0,378.582595144357,40609.3907060185,2011-03-07,09:22:37
39.974886,116.340935,0,377.438313648294,40609.3907638889,2011-03-07,09:22:42
39.974834,116.340502,0,373.144950787402,40609.3908217593,2011-03-07,09:22:47
39.97483,116.340052,0,365.704087926509,40609.3908796296,2011-03-07,09:22:52
39.974917,116.339958,0,370.742867454068,40609.3909375,2011-03-07,09:22:57
39.974939,116.339937,0,376.076784776903,40609.3909953704,2011-03-07,09:23:02
39.974942,116.339914,0,381.055790682415,40609.3910532407,2011-03-07,09:23:07
39.974943,116.339898,0,383.807306430446,40609.3911111111,2011-03-07,09:23:12
39.974943,116.339894,0,385.068684383202,40609.3911689815,2011-03-07,09:23:17
39.97494,116.339899,0,385.367099737533,40609.3912268518,2011-03-07,09:23:22
39.974934,116.339902,0,384.820577427821,40609.3912847222,2011-03-07,09:23:27
39.974933,116.339908,0,384.131604330709,40609.3913425926,2011-03-07,09:23:32
39.974933,116.339908,0,384.131604330709,40609.3913773148,2011-03-07,09:23:35
39.974934,116.339912,0,383.738569553806,40609.391400463,2011-03-07,09:23:37
39.974945,116.33993,0,384.352427821522,40609.3914583333,2011-03-07,09:23:42
39.974945,116.33993,0,384.352427821522,40609.3914930556,2011-03-07,09:23:45
39.974946,116.339938,0,387.652539370079,40609.3915162037,2011-03-07,09:23:47
39.974894,116.339903,0,377.444645669291,40609.3915740741,2011-03-07,09:23:52
39.974819,116.339891,0,364.322936351706,40609.3916319444,2011-03-07,09:23:57
39.974738,116.339922,0,358.233864829396,40609.3916898148,2011-03-07,09:24:02
39.974746,116.339951,0,357.358585958005,40609.3917476852,2011-03-07,09:24:07
39.974804,116.339944,0,352.843277559055,40609.3918055556,2011-03-07,09:24:12
39.974861,116.339907,0,340.086217191601,40609.3918634259,2011-03-07,09:24:17
39.974921,116.339857,0,334.988966535433,40609.3919212963,2011-03-07,09:24:22
39.974944,116.33977,0,333.720879265092,40609.3919791667,2011-03-07,09:24:27
39.974997,116.339633,0,333.262614829396,40609.392037037,2011-03-07,09:24:32
39.975044,116.339547,0,327.677388451444,40609.3920949074,2011-03-07,09:24:37
39.974998,116.339474,0,319.136046587927,40609.3921527778,2011-03-07,09:24:42
39.975175,116.339148,0,297.397854330709,40609.3922106481,2011-03-07,09:24:47
39.975237,116.338735,0,295.074717847769,40609.3922685185,2011-03-07,09:24:52
39.975233,116.338326,0,291.683418635171,40609.3923263889,2011-03-07,09:24:57
39.975359,116.338256,0,277.87499015748,40609.3923842593,2011-03-07,09:25:02
39.975383,116.33827,0,276.563599081365,40609.3924421296,2011-03-07,09:25:07
39.975466,116.338249,0,278.103897637795,40609.3925,2011-03-07,09:25:12
39.975517,116.33821,0,278.546341863517,40609.3925578704,2011-03-07,09:25:17
39.975552,116.338176,0,278.469146981627,40609.3926157407,2011-03-07,09:25:22
39.975576,116.338154,0,276.151591207349,40609.3926736111,2011-03-07,09:25:27
39.975499,116.338039,0,267.102148950131,40609.3927314815,2011-03-07,09:25:32
39.975473,116.337819,0,263.793976377953,40609.3927893518,2011-03-07,09:25:37
39.97543,116.33738,0,256.729301181102,40609.3928472222,2011-03-07,09:25:42
39.975378,116.336842,0,255.977001312336,40609.3929050926,2011-03-07,09:25:47
39.97537,116.336223,0,254.234803149606,40609.392962963,2011-03-07,09:25:52
39.97536,116.335388,0,243.519934383202,40609.3930208333,2011-03-07,09:25:57
39.975308,116.334496,0,216.891496062992,40609.3930787037,2011-03-07,09:26:02
39.975296,116.333531,0,205.530646325459,40609.3931365741,2011-03-07,09:26:07
39.975278,116.332541,0,199.366541994751,40609.3931944444,2011-03-07,09:26:12
39.975328,116.331823,0,194.400200131234,40609.3932523148,2011-03-07,09:26:17
39.975319,116.331341,0,183.569015748031,40609.3933101852,2011-03-07,09:26:22
39.975282,116.330845,0,188.932857611549,40609.3933680556,2011-03-07,09:26:27
39.97528,116.330407,0,185.6918667979,40609.3934259259,2011-03-07,09:26:32
39.975339,116.330163,0,181.201948818898,40609.3934837963,2011-03-07,09:26:37
39.975367,116.330148,0,183.136820866142,40609.3935416667,2011-03-07,09:26:42
39.975348,116.330185,0,183.533845144357,40609.393599537,2011-03-07,09:26:47
39.975376,116.330238,0,185.992536089239,40609.3936574074,2011-03-07,09:26:52
39.975422,116.330191,0,191.62845144357,40609.3937152778,2011-03-07,09:26:57
39.975558,116.330062,0,199.344015748032,40609.3937731481,2011-03-07,09:27:02
39.975533,116.32969,0,215.073608923884,40609.3938310185,2011-03-07,09:27:07
39.975452,116.329399,0,215.928959973753,40609.3938888889,2011-03-07,09:27:12
39.97541,116.32919,0,207.937657480315,40609.3939467593,2011-03-07,09:27:17
39.975367,116.329047,0,205.701066272966,40609.3940046296,2011-03-07,09:27:22
39.975332,116.329043,0,200.080370734908,40609.3940625,2011-03-07,09:27:27
39.975331,116.329033,0,199.641955380577,40609.3941203704,2011-03-07,09:27:32
39.975298,116.32888,0,203.273615485564,40609.3941782407,2011-03-07,09:27:37
39.975324,116.328659,0,217.096797900262,40609.3942361111,2011-03-07,09:27:42
39.975354,116.328349,0,225.101407480315,40609.3942939815,2011-03-07,09:27:47
39.975385,116.328018,0,233.861719160105,40609.3943518519,2011-03-07,09:27:52
39.975259,116.327787,0,253.205085301837,40609.3944097222,2011-03-07,09:27:57
39.975036,116.327713,0,313.662080052493,40609.3944675926,2011-03-07,09:28:02
39.974983,116.327534,0,343.857286745407,40609.394525463,2011-03-07,09:28:07
39.975079,116.327334,0,355.836837270341,40609.3945833333,2011-03-07,09:28:12
39.97511,116.32708,0,366.011167979003,40609.3946412037,2011-03-07,09:28:17
39.97511,116.326827,0,378.957381889764,40609.3946990741,2011-03-07,09:28:22
39.975263,116.326501,0,395.612841207349,40609.3947569444,2011-03-07,09:28:27
39.97536,116.326222,0,406.545879265092,40609.3948148148,2011-03-07,09:28:32
39.97538,116.326107,0,422.161781496063,40609.3948726852,2011-03-07,09:28:37
39.975385,116.326079,0,433.643471128609,40609.3949305556,2011-03-07,09:28:42
39.975386,116.326056,0,440.252860892388,40609.3949884259,2011-03-07,09:28:47
39.975386,116.326056,0,440.252860892388,40609.3950231481,2011-03-07,09:28:50
39.975383,116.326059,0,443.949412729659,40609.3950462963,2011-03-07,09:28:52
39.975197,116.326096,0,441.594110892388,40609.3951041667,2011-03-07,09:28:57
39.974987,116.326206,0,451.105524934383,40609.395162037,2011-03-07,09:29:02
39.974904,116.326296,0,457.232516404199,40609.3952199074,2011-03-07,09:29:07
39.974872,116.326412,0,465.325482283465,40609.3952777778,2011-03-07,09:29:12
39.974909,116.326525,0,479.385797244094,40609.3953356481,2011-03-07,09:29:17
39.974941,116.326662,0,488.967795275591,40609.3953935185,2011-03-07,09:29:22
39.97509,116.326892,0,489.51126312336,40609.3954513889,2011-03-07,09:29:27
39.975144,116.327016,0,494.996968503937,40609.3955092593,2011-03-07,09:29:32
39.975106,116.327044,0,496.286706036745,40609.3955671296,2011-03-07,09:29:37
39.975087,116.327132,0,502.149878608924,40609.395625,2011-03-07,09:29:42
39.975074,116.327236,0,514.562060367454,40609.3956828704,2011-03-07,09:29:47
39.975109,116.327343,0,515.937854330709,40609.3957407407,2011-03-07,09:29:52
39.975087,116.327434,0,515.908320209974,40609.3957986111,2011-03-07,09:29:57
39.974946,116.327399,0,493.227440944882,40609.3958564815,2011-03-07,09:30:02
39.974951,116.327437,0,477.701020341207,40609.3959143519,2011-03-07,09:30:07
39.974939,116.327526,0,479.303595800525,40609.3959722222,2011-03-07,09:30:12
39.974926,116.327626,0,485.861620734908,40609.3960300926,2011-03-07,09:30:17
39.974918,116.32771,0,485.460577427821,40609.396087963,2011-03-07,09:30:22
39.974912,116.327807,0,481.880767716535,40609.3961458333,2011-03-07,09:30:27
39.974918,116.32786,0,473.339550524934,40609.3962037037,2011-03-07,09:30:32
39.974924,116.327951,0,457.06030511811,40609.3962615741,2011-03-07,09:30:37
39.974905,116.328067,0,459.842982283465,40609.3963194444,2011-03-07,09:30:42
39.974913,116.328164,0,456.987267060367,40609.3963773148,2011-03-07,09:30:47
39.97492,116.328265,0,441.904543963255,40609.3964351852,2011-03-07,09:30:52
39.97493,116.328352,0,429.404202755905,40609.3964930556,2011-03-07,09:30:57
39.974975,116.328478,0,412.920853018373,40609.3965509259,2011-03-07,09:31:02
39.974972,116.328553,0,405.0931167979,40609.3966087963,2011-03-07,09:31:07
39.975032,116.328654,0,387.787555774278,40609.3966666667,2011-03-07,09:31:12
39.975075,116.328752,0,378.634484908136,40609.396724537,2011-03-07,09:31:17
39.97508,116.328848,0,366.421922572178,40609.3967824074,2011-03-07,09:31:22
39.975197,116.328973,0,342.674904855643,40609.3968402778,2011-03-07,09:31:27
39.975268,116.329038,0,325.703907480315,40609.3968981481,2011-03-07,09:31:32
39.975388,116.32917,0,291.434186351706,40609.3969560185,2011-03-07,09:31:37
39.975377,116.329249,0,256.841062992126,40609.3970138889,2011-03-07,09:31:42
39.975354,116.329353,0,246.780777559055,40609.3970717593,2011-03-07,09:31:47
39.975324,116.329436,0,234.111223753281,40609.3971296296,2011-03-07,09:31:52
39.975297,116.329511,0,225.80342191601,40609.3971875,2011-03-07,09:31:57
39.975255,116.329588,0,215.665413385827,40609.3972453704,2011-03-07,09:32:02
39.975291,116.329686,0,194.895974409449,40609.3973032407,2011-03-07,09:32:07
39.975323,116.329795,0,171.336502624672,40609.3973611111,2011-03-07,09:32:12
39.975291,116.329873,0,166.291601049869,40609.3974189815,2011-03-07,09:32:17
39.975253,116.329946,0,161.300344488189,40609.3974768519,2011-03-07,09:32:22
39.975222,116.330031,0,154.835744750656,40609.3975347222,2011-03-07,09:32:27
39.975189,116.330095,0,149.789419291339,40609.3975925926,2011-03-07,09:32:32
39.975154,116.330164,0,143.223871391076,40609.397650463,2011-03-07,09:32:37
39.975175,116.330226,0,136.458366141732,40609.3977083333,2011-03-07,09:32:42
39.975194,116.330284,0,129.788917322835,40609.3977662037,2011-03-07,09:32:47
39.975215,116.330407,0,128.583494094488,40609.3978240741,2011-03-07,09:32:52
39.975216,116.330493,0,121.647027559055,40609.3978819444,2011-03-07,09:32:57
39.975217,116.3306,0,113.224343832021,40609.3979398148,2011-03-07,09:33:02
39.975387,116.330752,0,101.574744094488,40609.3979976852,2011-03-07,09:33:07
39.97544,116.330725,0,97.0909284776903,40609.3980555556,2011-03-07,09:33:12
39.975457,116.330696,0,94.331532152231,40609.3981134259,2011-03-07,09:33:17
39.975502,116.330715,0,94.18406167979,40609.3981712963,2011-03-07,09:33:22
39.975541,116.330736,0,95.6651607611549,40609.3982291667,2011-03-07,09:33:27
39.975541,116.330736,0,95.6651607611549,40609.3982638889,2011-03-07,09:33:30
39.97554,116.33074,0,94.2947604986877,40609.398287037,2011-03-07,09:33:32
39.97554,116.330752,0,93.7761023622047,40609.3983449074,2011-03-07,09:33:37
39.975981,116.330762,0,170.736712598425,40609.39875,2011-03-07,09:34:12
39.976058,116.330699,0,133.115387139108,40609.3988078704,2011-03-07,09:34:17
39.976077,116.330672,0,108.294586614173,40609.3988657407,2011-03-07,09:34:22
