# Supplementary material for: Research on differential privacy protection method based on user tendency
Source: PLoS One. 2023 Oct 26;18(10):e0288823. doi: 10.1371/journal.pone.0288823 (PMC10602288; doi:10.1371/journal.pone.0288823)
Supplement: S5 Data — (ZIP) [file pone.0288823.s005.zip › Data 5-5/147/Trajectory/20110307185852.plt]

Geolife trajectory
WGS 84
Altitude is in Feet
Reserved 3
0,2,255,My Track,0,0,2,8421376
0
39.977168,116.322552,0,492.128487532808,40609.7908796296,2011-03-07,18:58:52
39.977165,116.322601,0,493.891108923885,40609.7909375,2011-03-07,18:58:57
39.977204,116.322484,0,493.713339895013,40609.7909953704,2011-03-07,18:59:02
39.977201,116.322703,0,492.974980314961,40609.7910532407,2011-03-07,18:59:07
39.976378,116.325439,0,1235.27677165354,40609.7911689815,2011-03-07,18:59:17
39.977228,116.327397,0,487.117066929134,40609.7913425926,2011-03-07,18:59:32
39.977228,116.327397,0,487.117066929134,40609.7913773148,2011-03-07,18:59:35
39.977235,116.327395,0,485.431341863517,40609.791400463,2011-03-07,18:59:37
39.977498,116.326856,0,243.793946850394,40609.7914583333,2011-03-07,18:59:42
39.977498,116.326856,0,243.793946850394,40609.7914930556,2011-03-07,18:59:45
39.977494,116.32686,0,243.179940944882,40609.7915162037,2011-03-07,18:59:47
39.977518,116.327071,0,220.842385170604,40609.7915740741,2011-03-07,18:59:52
39.977571,116.327155,0,216.298264435696,40609.7916319444,2011-03-07,18:59:57
39.977588,116.327182,0,214.752762467192,40609.7916898148,2011-03-07,19:00:02
39.977598,116.327199,0,213.973326771654,40609.7917476852,2011-03-07,19:00:07
39.977831,116.327168,0,159.639274934383,40609.7941782407,2011-03-07,19:03:37
39.978071,116.327074,0,158.816899606299,40609.7942361111,2011-03-07,19:03:42
39.978302,116.32712,0,157.214261811024,40609.7942939815,2011-03-07,19:03:47
39.978473,116.327186,0,157.051286089239,40609.7943518519,2011-03-07,19:03:52
39.978605,116.327358,0,161.625757874016,40609.7944097222,2011-03-07,19:03:57
39.978649,116.327585,0,166.764471784777,40609.7944675926,2011-03-07,19:04:02
39.978655,116.327774,0,171.184826115486,40609.794525463,2011-03-07,19:04:07
39.978649,116.327966,0,174.127700131234,40609.7945833333,2011-03-07,19:04:12
39.978759,116.327765,0,180.800606955381,40609.7946412037,2011-03-07,19:04:17
39.979086,116.32748,0,190.376322178478,40609.7946990741,2011-03-07,19:04:22
39.979576,116.327262,0,197.776998031496,40609.7947569444,2011-03-07,19:04:27
39.980102,116.32724,0,203.49905511811,40609.7948148148,2011-03-07,19:04:32
39.980707,116.327174,0,206.656318897638,40609.7948726852,2011-03-07,19:04:37
39.981179,116.327161,0,210.880570866142,40609.7949305556,2011-03-07,19:04:42
39.981641,116.327133,0,203.70687335958,40609.7949884259,2011-03-07,19:04:47
39.981868,116.32716,0,214.262158792651,40609.7950462963,2011-03-07,19:04:52
39.98183,116.327105,0,213.729704724409,40609.7951041667,2011-03-07,19:04:57
39.981832,116.327106,0,213.542020997375,40609.795162037,2011-03-07,19:05:02
39.981838,116.327107,0,213.320223097113,40609.7952199074,2011-03-07,19:05:07
39.981841,116.32711,0,213.173293963255,40609.7952777778,2011-03-07,19:05:12
39.981841,116.32711,0,213.173293963255,40609.7953125,2011-03-07,19:05:15
39.981842,116.327107,0,212.989393044619,40609.7953356481,2011-03-07,19:05:17
39.981934,116.327009,0,208.384232283465,40609.7953935185,2011-03-07,19:05:22
39.982375,116.326991,0,202.183372703412,40609.7954513889,2011-03-07,19:05:27
39.982934,116.326995,0,196.810994094488,40609.7955092593,2011-03-07,19:05:32
39.983413,116.32707,0,184.628996062992,40609.7955671296,2011-03-07,19:05:37
39.983526,116.32698,0,175.138707349081,40609.795625,2011-03-07,19:05:42
39.98354,116.326981,0,165.492604986877,40609.7956828704,2011-03-07,19:05:47
39.983537,116.327008,0,156.08842519685,40609.7957407407,2011-03-07,19:05:52
39.983514,116.327009,0,149.015065616798,40609.7957986111,2011-03-07,19:05:57
39.983514,116.327009,0,149.015065616798,40609.7958333333,2011-03-07,19:06:00
39.983515,116.327004,0,142.75063976378,40609.7958564815,2011-03-07,19:06:02
39.983876,116.326934,0,151.955485564304,40609.7959143519,2011-03-07,19:06:07
39.984235,116.326975,0,147.771797900262,40609.7959722222,2011-03-07,19:06:12
39.984657,116.32706,0,125.505905511811,40609.7960300926,2011-03-07,19:06:17
39.984975,116.327083,0,105.843480971129,40609.796087963,2011-03-07,19:06:22
39.985275,116.32708,0,101.633599081365,40609.7961458333,2011-03-07,19:06:27
39.985634,116.327087,0,108.695380577428,40609.7962037037,2011-03-07,19:06:32
39.986076,116.327096,0,112.651387795276,40609.7962615741,2011-03-07,19:06:37
39.986563,116.327074,0,115.397145669291,40609.7963194444,2011-03-07,19:06:42
39.987118,116.327059,0,103.376706036745,40609.7963773148,2011-03-07,19:06:47
39.987767,116.32705,0,103.884639107612,40609.7964351852,2011-03-07,19:06:52
39.988405,116.327038,0,95.5958267716535,40609.7964930556,2011-03-07,19:06:57
39.989013,116.327005,0,83.3933989501312,40609.7965509259,2011-03-07,19:07:02
39.989585,116.326998,0,67.8730872703412,40609.7966087963,2011-03-07,19:07:07
39.99007,116.326982,0,58.5020800524934,40609.7966666667,2011-03-07,19:07:12
39.99031,116.326977,0,59.0783464566929,40609.796724537,2011-03-07,19:07:17
39.990645,116.327056,0,60.1575492125984,40609.7967824074,2011-03-07,19:07:22
39.99103,116.327074,0,47.0786482939633,40609.7968402778,2011-03-07,19:07:27
39.991167,116.327043,0,32.5742421259843,40609.7968981481,2011-03-07,19:07:32
39.991306,116.327015,0,22.1945898950131,40609.7969560185,2011-03-07,19:07:37
39.991487,116.327222,0,10.6475853018373,40609.7970138889,2011-03-07,19:07:42
39.991556,116.327708,0,-0.0779133858267716,40609.7970717593,2011-03-07,19:07:47
39.991472,116.328168,0,-1.04894356955381,40609.7971296296,2011-03-07,19:07:52
39.991426,116.328408,0,-1.7089468503937,40609.7971875,2011-03-07,19:07:57
39.991367,116.328822,0,-4.20702427821522,40609.7972453704,2011-03-07,19:08:02
39.99135,116.328884,0,-15.4583989501312,40609.7973032407,2011-03-07,19:08:07
39.991325,116.328871,0,-28.2836351706037,40609.7973611111,2011-03-07,19:08:12
39.99129,116.328874,0,-40.7366699475066,40609.7974189815,2011-03-07,19:08:17
39.991085,116.328956,0,-43.3326312335958,40609.7974768518,2011-03-07,19:08:22
39.990923,116.329181,0,-45.0488877952756,40609.7975347222,2011-03-07,19:08:27
39.990851,116.329602,0,-41.3451443569554,40609.7975925926,2011-03-07,19:08:32
39.991,116.330206,0,-45.092719816273,40609.797650463,2011-03-07,19:08:37
39.991154,116.330826,0,-46.9956463254593,40609.7977083333,2011-03-07,19:08:42
39.991283,116.331499,0,-49.8240551181102,40609.7977662037,2011-03-07,19:08:47
39.991433,116.332081,0,-51.6537204724409,40609.7978240741,2011-03-07,19:08:52
39.991649,116.332721,0,-49.7562237532808,40609.7978819444,2011-03-07,19:08:57
39.99165,116.333425,0,-51.2125065616798,40609.7979398148,2011-03-07,19:09:02
39.991645,116.334119,0,-50.4812795275591,40609.7979976852,2011-03-07,19:09:07
39.991689,116.334785,0,-49.8587729658793,40609.7980555556,2011-03-07,19:09:12
39.991721,116.335521,0,-42.6642355643045,40609.7981134259,2011-03-07,19:09:17
39.991791,116.336406,0,-38.8011942257218,40609.7981712963,2011-03-07,19:09:22
39.991821,116.337343,0,-39.0901607611549,40609.7982291667,2011-03-07,19:09:27
39.991818,116.338283,0,-39.8791502624672,40609.798287037,2011-03-07,19:09:32
39.991776,116.338929,0,-39.7617749343832,40609.7983449074,2011-03-07,19:09:37
39.99175,116.339075,0,-40.516686351706,40609.7984027778,2011-03-07,19:09:42
39.991745,116.339066,0,-44.3216929133858,40609.7984606481,2011-03-07,19:09:47
39.991756,116.339065,0,-49.8429396325459,40609.7985185185,2011-03-07,19:09:52
39.991763,116.339065,0,-53.9533661417323,40609.7985763889,2011-03-07,19:09:57
39.991763,116.339065,0,-53.9533661417323,40609.7986111111,2011-03-07,19:10:00
39.991761,116.339066,0,-55.9237762467192,40609.7986342593,2011-03-07,19:10:02
39.991816,116.339261,0,-52.2937992125984,40609.7986921296,2011-03-07,19:10:07
39.991815,116.339776,0,-48.424937664042,40609.79875,2011-03-07,19:10:12
39.991802,116.340439,0,-42.3196850393701,40609.7988078704,2011-03-07,19:10:17
39.991797,116.341185,0,-32.6642847769029,40609.7988657407,2011-03-07,19:10:22
39.991759,116.341712,0,10.5158267716535,40609.7989236111,2011-03-07,19:10:27
39.991816,116.341872,0,20.6332906824147,40609.7989814815,2011-03-07,19:10:32
39.991816,116.341982,0,20.9716633858268,40609.7990393518,2011-03-07,19:10:37
39.99185,116.342233,0,27.9350984251969,40609.7990972222,2011-03-07,19:10:42
39.991896,116.342631,0,42.1359022309711,40609.7991550926,2011-03-07,19:10:47
39.991928,116.342899,0,50.5043733595801,40609.799212963,2011-03-07,19:10:52
39.991956,116.34298,0,57.2273490813648,40609.7992708333,2011-03-07,19:10:57
39.991972,116.342976,0,56.8149409448819,40609.7993287037,2011-03-07,19:11:02
39.992053,116.343039,0,62.1578641732283,40609.7993865741,2011-03-07,19:11:07
39.992096,116.343096,0,65.470124671916,40609.7994444444,2011-03-07,19:11:12
39.992149,116.343156,0,70.2936515748032,40609.7995023148,2011-03-07,19:11:17
39.992201,116.34316,0,72.7446686351706,40609.7995601852,2011-03-07,19:11:22
39.99231,116.343121,0,89.0607775590551,40609.7996180556,2011-03-07,19:11:27
39.992395,116.343144,0,107.591646981627,40609.7996759259,2011-03-07,19:11:32
39.992371,116.343121,0,126.631177821522,40609.7997337963,2011-03-07,19:11:37
39.992371,116.34312,0,130.015183727034,40609.7997916667,2011-03-07,19:11:42
39.992371,116.34312,0,130.015183727034,40609.7998263889,2011-03-07,19:11:45
39.992365,116.343119,0,131.465219816273,40609.799849537,2011-03-07,19:11:47
39.992325,116.343125,0,145.384632545932,40609.7999074074,2011-03-07,19:11:52
39.992279,116.34316,0,167.057221128609,40609.7999652778,2011-03-07,19:11:57
39.992248,116.343165,0,171.389166666667,40609.8000231481,2011-03-07,19:12:02
39.992228,116.34316,0,172.835160761155,40609.8000810185,2011-03-07,19:12:07
39.992211,116.343153,0,176.255646325459,40609.8001388889,2011-03-07,19:12:12
39.992226,116.343137,0,177.692667322835,40609.8001967593,2011-03-07,19:12:17
39.992223,116.343136,0,177.6456332021,40609.8002546296,2011-03-07,19:12:22
39.992225,116.343136,0,177.509002624672,40609.8003125,2011-03-07,19:12:27
39.99223,116.343136,0,177.260885826772,40609.8003703704,2011-03-07,19:12:32
39.992235,116.343136,0,176.946998031496,40609.8004282407,2011-03-07,19:12:37
39.992239,116.343135,0,176.640984251968,40609.8004861111,2011-03-07,19:12:42
39.992241,116.343135,0,176.462637795276,40609.8005439815,2011-03-07,19:12:47
39.992241,116.343135,0,176.415131233596,40609.8006018519,2011-03-07,19:12:52
39.992237,116.343135,0,176.416906167979,40609.8006597222,2011-03-07,19:12:57
39.992237,116.343135,0,176.416906167979,40609.8006944444,2011-03-07,19:13:00
39.99223,116.343136,0,176.437381889764,40609.8007175926,2011-03-07,19:13:02
39.992219,116.343137,0,176.372677165354,40609.800775463,2011-03-07,19:13:07
39.992248,116.343379,0,177.442995406824,40609.8008333333,2011-03-07,19:13:12
39.99208,116.343752,0,178.754097769029,40609.8008912037,2011-03-07,19:13:17
39.992048,116.343965,0,179.151748687664,40609.8009490741,2011-03-07,19:13:22
39.992035,116.34399,0,178.707654199475,40609.8010069444,2011-03-07,19:13:27
39.992072,116.344086,0,174.729153543307,40609.8010648148,2011-03-07,19:13:32
39.992053,116.344372,0,170.282641076115,40609.8011226852,2011-03-07,19:13:37
39.992051,116.344661,0,164.704324146982,40609.8011805556,2011-03-07,19:13:42
39.992071,116.344895,0,158.140816929134,40609.8012384259,2011-03-07,19:13:47
39.992082,116.344947,0,156.121666666667,40609.8012962963,2011-03-07,19:13:52
39.992096,116.344991,0,151.504107611549,40609.8013541667,2011-03-07,19:13:57
39.992082,116.345029,0,146.955265748031,40609.801412037,2011-03-07,19:14:02
39.992085,116.345028,0,144.537591863517,40609.8014699074,2011-03-07,19:14:07
39.992085,116.345026,0,143.25625,40609.8015277778,2011-03-07,19:14:12
39.992085,116.345023,0,142.756709317585,40609.8015856481,2011-03-07,19:14:17
39.992078,116.345019,0,142.530669291339,40609.8016435185,2011-03-07,19:14:22
39.99207,116.345015,0,142.432224409449,40609.8017013889,2011-03-07,19:14:27
39.992069,116.345014,0,142.629980314961,40609.8017592593,2011-03-07,19:14:32
39.992069,116.345014,0,142.629980314961,40609.8017939815,2011-03-07,19:14:35
39.992066,116.345014,0,142.82220144357,40609.8018171296,2011-03-07,19:14:37
39.992051,116.345013,0,143.600662729659,40609.801875,2011-03-07,19:14:42
39.992018,116.345031,0,144.971463254593,40609.8019328704,2011-03-07,19:14:47
39.992001,116.345043,0,146.64594816273,40609.8019907407,2011-03-07,19:14:52
39.992001,116.345043,0,146.64594816273,40609.802025463,2011-03-07,19:14:55
39.991996,116.345042,0,147.431591207349,40609.8020486111,2011-03-07,19:14:57
39.992005,116.345042,0,147.617545931759,40609.8021064815,2011-03-07,19:15:02
39.992009,116.345041,0,147.425347769029,40609.8021643519,2011-03-07,19:15:07
39.992008,116.345042,0,146.771190944882,40609.8022222222,2011-03-07,19:15:12
39.992001,116.345042,0,146.167709973753,40609.8022800926,2011-03-07,19:15:17
39.991998,116.345043,0,145.848881233596,40609.802337963,2011-03-07,19:15:22
39.991993,116.345043,0,145.68374015748,40609.8023958333,2011-03-07,19:15:27
39.991988,116.345044,0,145.348687664042,40609.8024537037,2011-03-07,19:15:32
39.991988,116.345044,0,145.348687664042,40609.8024884259,2011-03-07,19:15:35
39.991983,116.345044,0,145.089156824147,40609.8025115741,2011-03-07,19:15:37
39.991984,116.345081,0,145.127240813648,40609.8025694444,2011-03-07,19:15:42
39.991977,116.345186,0,144.245016404199,40609.8026273148,2011-03-07,19:15:47
39.992031,116.345351,0,146.689189632546,40609.8026851852,2011-03-07,19:15:52
39.992046,116.345644,0,145.240492125984,40609.8027430556,2011-03-07,19:15:57
39.992043,116.346024,0,144.837709973753,40609.8028009259,2011-03-07,19:16:02
39.992075,116.346282,0,151.102598425197,40609.8028587963,2011-03-07,19:16:07
39.992104,116.346277,0,150.743845144357,40609.8029166667,2011-03-07,19:16:12
39.992105,116.346277,0,150.600367454068,40609.802974537,2011-03-07,19:16:17
39.992106,116.346276,0,150.697939632546,40609.8030324074,2011-03-07,19:16:22
39.992114,116.346275,0,151.151135170604,40609.8030902778,2011-03-07,19:16:27
39.99212,116.346275,0,151.674780183727,40609.8031481481,2011-03-07,19:16:32
39.992124,116.346276,0,152.266971784777,40609.8032060185,2011-03-07,19:16:37
39.992121,116.346276,0,152.939547244094,40609.8032638889,2011-03-07,19:16:42
39.992121,116.346276,0,152.939547244094,40609.8032986111,2011-03-07,19:16:45
39.992122,116.346277,0,153.408625328084,40609.8033217593,2011-03-07,19:16:47
39.992132,116.346277,0,153.893021653543,40609.8033796296,2011-03-07,19:16:52
39.992138,116.346279,0,154.298385826772,40609.8034375,2011-03-07,19:16:57
39.992138,116.346281,0,154.489120734908,40609.8034953704,2011-03-07,19:17:02
39.992138,116.346281,0,154.489120734908,40609.8035300926,2011-03-07,19:17:05
39.992139,116.346282,0,154.861689632546,40609.8035532407,2011-03-07,19:17:07
39.992151,116.346282,0,155.378087270341,40609.8036111111,2011-03-07,19:17:12
39.992164,116.346282,0,156.023221784777,40609.8036689815,2011-03-07,19:17:17
39.992177,116.346282,0,156.976082677165,40609.8037268519,2011-03-07,19:17:22
39.992186,116.346282,0,158.523799212598,40609.8037847222,2011-03-07,19:17:27
39.992196,116.346281,0,161.008733595801,40609.8038425926,2011-03-07,19:17:32
39.992206,116.34628,0,163.836017060367,40609.803900463,2011-03-07,19:17:37
39.992212,116.34628,0,166.051092519685,40609.8039583333,2011-03-07,19:17:42
39.992217,116.346279,0,168.435994094488,40609.8040162037,2011-03-07,19:17:47
39.992223,116.346278,0,171.20437664042,40609.8040740741,2011-03-07,19:17:52
39.992225,116.346278,0,173.594557086614,40609.8041319444,2011-03-07,19:17:57
39.992223,116.346278,0,174.518057742782,40609.8041898148,2011-03-07,19:18:02
39.992223,116.346278,0,174.518057742782,40609.804224537,2011-03-07,19:18:05
39.992224,116.346279,0,175.03187664042,40609.8042476852,2011-03-07,19:18:07
39.992233,116.346285,0,175.701227034121,40609.8043055556,2011-03-07,19:18:12
39.992205,116.346489,0,189.445738188976,40609.8043634259,2011-03-07,19:18:17
39.992169,116.346928,0,191.126807742782,40609.8044212963,2011-03-07,19:18:22
39.992115,116.347554,0,192.115813648294,40609.8044791667,2011-03-07,19:18:27
39.992101,116.348293,0,194.984120734908,40609.804537037,2011-03-07,19:18:32
39.992096,116.34914,0,202.753799212598,40609.8045949074,2011-03-07,19:18:37
39.992115,116.349812,0,208.566420603675,40609.8046527778,2011-03-07,19:18:42
39.992168,116.350197,0,209.871089238845,40609.8047106481,2011-03-07,19:18:47
39.992154,116.350603,0,216.488674540682,40609.8047685185,2011-03-07,19:18:52
39.992167,116.350804,0,223.086725721785,40609.8048263889,2011-03-07,19:18:57
39.99216,116.35085,0,223.13906496063,40609.8048842593,2011-03-07,19:19:02
39.99216,116.35085,0,223.13906496063,40609.8049189815,2011-03-07,19:19:05
39.992168,116.350842,0,223.775974409449,40609.8049421296,2011-03-07,19:19:07
39.992193,116.350832,0,225.576765091864,40609.805,2011-03-07,19:19:12
39.992184,116.35089,0,225.57125984252,40609.8050578704,2011-03-07,19:19:17
39.992116,116.351273,0,224.845364173228,40609.8051157407,2011-03-07,19:19:22
39.992072,116.351946,0,216.436085958005,40609.8051736111,2011-03-07,19:19:27
39.992023,116.352467,0,210.826351706037,40609.8052314815,2011-03-07,19:19:32
39.991998,116.352534,0,203.947683727034,40609.8052893518,2011-03-07,19:19:37
39.991982,116.352498,0,209.182867454068,40609.8053472222,2011-03-07,19:19:42
39.991984,116.352448,0,213.10062992126,40609.8054050926,2011-03-07,19:19:47
39.992047,116.352404,0,217.04030511811,40609.805462963,2011-03-07,19:19:52
39.99218,116.352314,0,221.623648293963,40609.8055208333,2011-03-07,19:19:57
39.99225,116.352195,0,215.874819553806,40609.8055787037,2011-03-07,19:20:02
39.992284,116.352102,0,219.723034776903,40609.8056365741,2011-03-07,19:20:07
39.992275,116.352008,0,222.032076771654,40609.8056944444,2011-03-07,19:20:12
39.99226,116.35192,0,220.157342519685,40609.8057523148,2011-03-07,19:20:17
39.992172,116.351813,0,208.600761154856,40609.8058101852,2011-03-07,19:20:22
39.992055,116.351724,0,197.907332677165,40609.8058680556,2011-03-07,19:20:27
39.992031,116.351645,0,188.974156824147,40609.8059259259,2011-03-07,19:20:32
39.991985,116.351624,0,171.487411417323,40609.8059837963,2011-03-07,19:20:37
39.991906,116.351613,0,167.616397637795,40609.8060416667,2011-03-07,19:20:42
39.991829,116.351593,0,161.679097769029,40609.806099537,2011-03-07,19:20:47
39.991737,116.351498,0,146.361837270341,40609.8061574074,2011-03-07,19:20:52
39.991672,116.351491,0,137.516194225722,40609.8062152778,2011-03-07,19:20:57
39.991611,116.351519,0,134.043694225722,40609.8062731481,2011-03-07,19:21:02
39.991547,116.351554,0,133.422477034121,40609.8063310185,2011-03-07,19:21:07
39.991486,116.351539,0,133.006279527559,40609.8063888889,2011-03-07,19:21:12
39.991468,116.351482,0,139.179704724409,40609.8064467593,2011-03-07,19:21:17
39.991455,116.351404,0,143.140793963255,40609.8065046296,2011-03-07,19:21:22
39.991455,116.351337,0,146.467080052493,40609.8065625,2011-03-07,19:21:27
39.99148,116.351268,0,151.837267060367,40609.8066203704,2011-03-07,19:21:32
39.991441,116.351261,0,154.763057742782,40609.8066782407,2011-03-07,19:21:37
39.991422,116.351255,0,157.359954068241,40609.8067361111,2011-03-07,19:21:42
39.991401,116.351265,0,159.693326771654,40609.8067939815,2011-03-07,19:21:47
39.99148,116.351185,0,159.740659448819,40609.8068518518,2011-03-07,19:21:52
39.991491,116.351186,0,161.422680446194,40609.8069097222,2011-03-07,19:21:57
39.991531,116.351158,0,162.846735564304,40609.8069675926,2011-03-07,19:22:02
