# Supplementary material for: Research on differential privacy protection method based on user tendency
Source: PLoS One. 2023 Oct 26;18(10):e0288823. doi: 10.1371/journal.pone.0288823 (PMC10602288; doi:10.1371/journal.pone.0288823)
Supplement: S5 Data — (ZIP) [file pone.0288823.s005.zip › Data 5-5/147/Trajectory/20110308084359.plt]

Geolife trajectory
WGS 84
Altitude is in Feet
Reserved 3
0,2,255,My Track,0,0,2,8421376
0
39.989673,116.353166,0,492.124783464567,40610.3638773148,2011-03-08,08:43:59
39.98949,116.353156,0,492.04718832021,40610.3639351852,2011-03-08,08:44:04
39.989437,116.353128,0,491.461315616798,40610.3639930556,2011-03-08,08:44:09
39.98939,116.353093,0,491.76188648294,40610.3640509259,2011-03-08,08:44:14
39.989289,116.353071,0,493.292870734908,40610.3641087963,2011-03-08,08:44:19
39.988928,116.353068,0,495.994248687664,40610.3641666667,2011-03-08,08:44:24
39.988853,116.353062,0,501.012828083989,40610.364224537,2011-03-08,08:44:29
39.987705,116.352729,0,305.431069553806,40610.3642824074,2011-03-08,08:44:34
39.987742,116.352727,0,297.665259186352,40610.3643402778,2011-03-08,08:44:39
39.987817,116.352725,0,292.646377952756,40610.3643981481,2011-03-08,08:44:44
39.987838,116.352737,0,284.807125984252,40610.3644560185,2011-03-08,08:44:49
39.98782,116.352749,0,284.406581364829,40610.3645138889,2011-03-08,08:44:54
39.98782,116.352749,0,284.406581364829,40610.3645486111,2011-03-08,08:44:57
39.987825,116.352746,0,280.730278871391,40610.3645717593,2011-03-08,08:44:59
39.987835,116.352746,0,279.870121391076,40610.3646296296,2011-03-08,08:45:04
39.987898,116.352757,0,275.375462598425,40610.3646875,2011-03-08,08:45:09
39.987943,116.352759,0,267.252559055118,40610.3647453704,2011-03-08,08:45:14
39.987977,116.352764,0,255.697204724409,40610.3648032407,2011-03-08,08:45:19
39.987708,116.352756,0,131.720669291339,40610.3671759259,2011-03-08,08:48:44
39.98764,116.352785,0,131.46593175853,40610.3672337963,2011-03-08,08:48:49
39.987605,116.352759,0,131.545918635171,40610.3672916667,2011-03-08,08:48:54
39.987565,116.352758,0,131.43156496063,40610.367349537,2011-03-08,08:48:59
39.987588,116.352815,0,132.314763779528,40610.3674074074,2011-03-08,08:49:04
39.987592,116.352876,0,133.086929133858,40610.3674652778,2011-03-08,08:49:09
39.987648,116.352885,0,131.459849081365,40610.3675231481,2011-03-08,08:49:14
39.987601,116.353036,0,130.562444225722,40610.3675810185,2011-03-08,08:49:19
39.987585,116.353046,0,129.071509186352,40610.3676388889,2011-03-08,08:49:24
39.987585,116.353046,0,129.071509186352,40610.3676736111,2011-03-08,08:49:27
39.987581,116.353049,0,129.015226377953,40610.3676967593,2011-03-08,08:49:29
39.987697,116.353124,0,143.787791994751,40610.3677546296,2011-03-08,08:49:34
39.987788,116.353214,0,162.30126312336,40610.3678125,2011-03-08,08:49:39
39.987803,116.353264,0,166.376181102362,40610.3678703704,2011-03-08,08:49:44
39.987837,116.353249,0,165.330807086614,40610.3679282407,2011-03-08,08:49:49
39.987826,116.353241,0,171.35093175853,40610.3679861111,2011-03-08,08:49:54
39.987824,116.353245,0,172.107614829396,40610.3680439815,2011-03-08,08:49:59
39.987824,116.353245,0,172.107614829396,40610.3680787037,2011-03-08,08:50:02
39.987821,116.353253,0,172.253467847769,40610.3681018518,2011-03-08,08:50:04
39.987812,116.353256,0,172.298061023622,40610.3681597222,2011-03-08,08:50:09
39.987802,116.353251,0,172.319274934383,40610.3682175926,2011-03-08,08:50:14
39.987833,116.353236,0,174.302165354331,40610.368275463,2011-03-08,08:50:19
39.987828,116.353239,0,174.237362204724,40610.3683333333,2011-03-08,08:50:24
39.987828,116.353239,0,174.237362204724,40610.3683680556,2011-03-08,08:50:27
39.987821,116.353244,0,174.210515091864,40610.3683912037,2011-03-08,08:50:29
39.98759,116.352493,0,-7.24865157480315,40610.368912037,2011-03-08,08:51:14
39.987556,116.352625,0,8.11385498687664,40610.3689699074,2011-03-08,08:51:19
39.987465,116.352528,0,14.0543372703412,40610.3690277778,2011-03-08,08:51:24
39.987383,116.352478,0,18.6579527559055,40610.3690856481,2011-03-08,08:51:29
39.987359,116.352621,0,21.7572965879265,40610.3691435185,2011-03-08,08:51:34
39.98737,116.352518,0,28.3972572178478,40610.3692013889,2011-03-08,08:51:39
39.98736,116.352471,0,33.5150131233596,40610.3692592593,2011-03-08,08:51:44
39.987321,116.352378,0,47.2009908136483,40610.3693171296,2011-03-08,08:51:49
39.987271,116.352318,0,51.4410334645669,40610.369375,2011-03-08,08:51:54
39.987158,116.352237,0,61.0640354330709,40610.3694328704,2011-03-08,08:51:59
39.987014,116.352223,0,75.4612270341207,40610.3694907407,2011-03-08,08:52:04
39.986839,116.352077,0,99.1586745406824,40610.3695486111,2011-03-08,08:52:09
39.986734,116.35199,0,106.700685695538,40610.3696064815,2011-03-08,08:52:14
39.986659,116.351942,0,115.954268372703,40610.3696643518,2011-03-08,08:52:19
39.986538,116.351863,0,131.369763779528,40610.3697222222,2011-03-08,08:52:24
39.986431,116.351801,0,141.932270341207,40610.3697800926,2011-03-08,08:52:29
39.986372,116.351776,0,145.279340551181,40610.369837963,2011-03-08,08:52:34
39.986328,116.351805,0,148.118185695538,40610.3698958333,2011-03-08,08:52:39
39.986282,116.351844,0,150.508681102362,40610.3699537037,2011-03-08,08:52:44
39.986265,116.351889,0,149.58780839895,40610.3700115741,2011-03-08,08:52:49
39.98626,116.351908,0,149.217677165354,40610.3700694444,2011-03-08,08:52:54
39.98626,116.351908,0,149.217677165354,40610.3701041667,2011-03-08,08:52:57
39.986259,116.351907,0,149.467611548556,40610.3701273148,2011-03-08,08:52:59
39.986245,116.351908,0,149.88844160105,40610.3701851852,2011-03-08,08:53:04
39.986171,116.351886,0,149.076791338583,40610.3702430556,2011-03-08,08:53:09
39.986107,116.351855,0,145.167391732283,40610.3703009259,2011-03-08,08:53:14
39.986042,116.351829,0,143.87155839895,40610.3703587963,2011-03-08,08:53:19
39.985976,116.351781,0,143.03311351706,40610.3704166667,2011-03-08,08:53:24
39.985976,116.351702,0,135.503802493438,40610.370474537,2011-03-08,08:53:29
39.985983,116.351637,0,129.468408792651,40610.3705324074,2011-03-08,08:53:34
39.98597,116.351538,0,121.214107611549,40610.3705902778,2011-03-08,08:53:39
39.985955,116.351455,0,112.506423884514,40610.3706481481,2011-03-08,08:53:44
39.98595,116.351378,0,106.126742125984,40610.3707060185,2011-03-08,08:53:49
39.985931,116.351286,0,102.080685695538,40610.3707638889,2011-03-08,08:53:54
39.98593,116.351183,0,98.0650360892388,40610.3708217593,2011-03-08,08:53:59
39.985951,116.351057,0,101.227683727034,40610.3708796296,2011-03-08,08:54:04
39.985964,116.350941,0,105.091318897638,40610.3709375,2011-03-08,08:54:09
39.985953,116.350806,0,117.733559711286,40610.3709953704,2011-03-08,08:54:14
39.985935,116.350727,0,115.599143700787,40610.3710532407,2011-03-08,08:54:19
39.985915,116.350653,0,108.33656496063,40610.3711111111,2011-03-08,08:54:24
39.985935,116.350591,0,104.615688976378,40610.3711689815,2011-03-08,08:54:29
39.985951,116.350527,0,106.616660104987,40610.3712268519,2011-03-08,08:54:34
39.985953,116.350495,0,106.108146325459,40610.3712847222,2011-03-08,08:54:39
39.985944,116.350472,0,106.090098425197,40610.3713425926,2011-03-08,08:54:44
39.985943,116.350472,0,105.052368766404,40610.371400463,2011-03-08,08:54:49
39.985936,116.350467,0,104.784898293963,40610.3714583333,2011-03-08,08:54:54
39.985936,116.350467,0,104.784898293963,40610.3714930556,2011-03-08,08:54:57
39.985928,116.350461,0,104.741056430446,40610.3715162037,2011-03-08,08:54:59
39.985901,116.350437,0,108.788169291339,40610.3715740741,2011-03-08,08:55:04
39.985896,116.350395,0,110.355688976378,40610.3716319444,2011-03-08,08:55:09
39.985888,116.350381,0,111.153818897638,40610.3716898148,2011-03-08,08:55:14
39.985899,116.350398,0,111.615039370079,40610.3717476852,2011-03-08,08:55:19
39.985888,116.350353,0,112.040187007874,40610.3718055556,2011-03-08,08:55:24
39.98589,116.350075,0,113.193982939633,40610.3718634259,2011-03-08,08:55:29
39.98592,116.349649,0,114.371332020997,40610.3719212963,2011-03-08,08:55:34
39.985912,116.349164,0,115.780905511811,40610.3719791667,2011-03-08,08:55:39
39.985927,116.348597,0,118.393333333333,40610.372037037,2011-03-08,08:55:44
39.985917,116.348084,0,122.844091207349,40610.3720949074,2011-03-08,08:55:49
39.98587,116.347893,0,126.790987532808,40610.3721527778,2011-03-08,08:55:54
39.985869,116.3479,0,130.810849737533,40610.3722106481,2011-03-08,08:55:59
39.985869,116.3479,0,130.810849737533,40610.3722453704,2011-03-08,08:56:02
39.985869,116.347899,0,132.141174540682,40610.3722685185,2011-03-08,08:56:04
39.985878,116.347905,0,132.495213254593,40610.3723263889,2011-03-08,08:56:09
39.985889,116.347913,0,132.717923228346,40610.3723842593,2011-03-08,08:56:14
39.985903,116.347923,0,132.956643700787,40610.3724421296,2011-03-08,08:56:19
39.985909,116.347927,0,133.152995406824,40610.3725,2011-03-08,08:56:24
39.985911,116.347928,0,133.29187992126,40610.3725578704,2011-03-08,08:56:29
39.985911,116.347928,0,133.29187992126,40610.3725925926,2011-03-08,08:56:32
39.985908,116.347926,0,133.410452755906,40610.3726157407,2011-03-08,08:56:34
39.985886,116.347927,0,133.60251312336,40610.3726736111,2011-03-08,08:56:39
39.985883,116.347944,0,135.559009186352,40610.3727314815,2011-03-08,08:56:44
39.985865,116.347938,0,136.497050524934,40610.3727893519,2011-03-08,08:56:49
39.985853,116.347936,0,137.47717191601,40610.3728472222,2011-03-08,08:56:54
39.985825,116.347955,0,137.926325459318,40610.3729050926,2011-03-08,08:56:59
39.985798,116.347975,0,137.025150918635,40610.372962963,2011-03-08,08:57:04
39.985819,116.347972,0,136.039527559055,40610.3730208333,2011-03-08,08:57:09
39.985855,116.347924,0,137.520826771654,40610.3730787037,2011-03-08,08:57:14
39.985894,116.347916,0,136.731315616798,40610.3731365741,2011-03-08,08:57:19
39.985931,116.347923,0,136.385150918635,40610.3731944444,2011-03-08,08:57:24
39.985986,116.347928,0,136.253175853018,40610.3732523148,2011-03-08,08:57:29
39.986012,116.347921,0,136.794780183727,40610.3733101852,2011-03-08,08:57:34
39.985989,116.347903,0,135.564816272966,40610.3733680556,2011-03-08,08:57:39
39.985986,116.347904,0,135.640721784777,40610.3734259259,2011-03-08,08:57:44
39.985986,116.347904,0,135.739793307087,40610.3734837963,2011-03-08,08:57:49
39.985984,116.347903,0,135.724639107612,40610.3735416667,2011-03-08,08:57:54
39.98598,116.3479,0,135.673776246719,40610.373599537,2011-03-08,08:57:59
39.985979,116.347899,0,135.596141732283,40610.3736574074,2011-03-08,08:58:04
39.985972,116.347896,0,135.513464566929,40610.3737152778,2011-03-08,08:58:09
39.985972,116.347896,0,135.513464566929,40610.37375,2011-03-08,08:58:12
39.985969,116.347894,0,135.42030183727,40610.3737731481,2011-03-08,08:58:14
39.985953,116.347793,0,136.341184383202,40610.3738310185,2011-03-08,08:58:19
39.985912,116.347514,0,135.617893700787,40610.3738888889,2011-03-08,08:58:24
39.985783,116.347284,0,133.745150918635,40610.3739467593,2011-03-08,08:58:29
39.985418,116.34714,0,128.84126312336,40610.3740046296,2011-03-08,08:58:34
39.985058,116.347104,0,120.299868766404,40610.3740625,2011-03-08,08:58:39
39.984506,116.347152,0,111.855761154856,40610.3741203704,2011-03-08,08:58:44
39.983933,116.347203,0,104.881620734908,40610.3741782407,2011-03-08,08:58:49
39.983294,116.347238,0,100.273408792651,40610.3742361111,2011-03-08,08:58:54
39.982647,116.347301,0,89.2399114173228,40610.3742939815,2011-03-08,08:58:59
39.982041,116.347345,0,76.7577099737533,40610.3743518519,2011-03-08,08:59:04
39.981528,116.347359,0,74.9555282152231,40610.3744097222,2011-03-08,08:59:09
39.981371,116.347362,0,87.0070242782152,40610.3744675926,2011-03-08,08:59:14
39.981365,116.347359,0,93.0014041994751,40610.374525463,2011-03-08,08:59:19
39.981365,116.347357,0,92.8432906824147,40610.3745833333,2011-03-08,08:59:24
39.981365,116.347357,0,92.8432906824147,40610.3746180556,2011-03-08,08:59:27
39.981373,116.347356,0,93.3101345144357,40610.3746412037,2011-03-08,08:59:29
39.98132,116.347349,0,95.4645439632546,40610.3746990741,2011-03-08,08:59:34
39.98105,116.347406,0,99.8210859580052,40610.3747569444,2011-03-08,08:59:39
39.980658,116.34745,0,111.49781824147,40610.3748148148,2011-03-08,08:59:44
39.980205,116.347481,0,117.864484908136,40610.3748726852,2011-03-08,08:59:49
39.979677,116.347515,0,122.360118110236,40610.3749305556,2011-03-08,08:59:54
39.979109,116.347534,0,124.477125984252,40610.3749884259,2011-03-08,08:59:59
39.97872,116.347524,0,126.3106332021,40610.3750462963,2011-03-08,09:00:04
39.978499,116.347409,0,129.065413385827,40610.3751041667,2011-03-08,09:00:09
39.978166,116.347296,0,131.77592519685,40610.375162037,2011-03-08,09:00:14
39.977487,116.347286,0,132.832601706037,40610.3752199074,2011-03-08,09:00:19
39.976859,116.347409,0,133.365810367454,40610.3752777778,2011-03-08,09:00:24
39.976367,116.347515,0,129.593339895013,40610.3753356481,2011-03-08,09:00:29
39.976027,116.347517,0,130.599891732283,40610.3753935185,2011-03-08,09:00:34
39.975687,116.34735,0,127.787139107612,40610.3754513889,2011-03-08,09:00:39
39.975396,116.347032,0,123.936935695538,40610.3755092593,2011-03-08,09:00:44
39.97533,116.346531,0,118.827093175853,40610.3755671296,2011-03-08,09:00:49
39.975286,116.345914,0,123.827276902887,40610.375625,2011-03-08,09:00:54
39.975206,116.345238,0,127.933582677165,40610.3756828704,2011-03-08,09:00:59
39.975155,116.344651,0,129.928562992126,40610.3757407407,2011-03-08,09:01:04
39.975046,116.344148,0,136.532670603675,40610.3757986111,2011-03-08,09:01:09
39.974985,116.343664,0,139.181305774278,40610.3758564815,2011-03-08,09:01:14
39.974949,116.343481,0,141.196627296588,40610.3759143518,2011-03-08,09:01:19
39.974993,116.343223,0,146.321135170604,40610.3759722222,2011-03-08,09:01:24
39.974918,116.34299,0,149.718395669291,40610.3760300926,2011-03-08,09:01:29
39.974873,116.342745,0,156.190800524934,40610.376087963,2011-03-08,09:01:34
39.974853,116.342576,0,165.969166666667,40610.3761458333,2011-03-08,09:01:39
39.97489,116.342551,0,165.871610892388,40610.3762037037,2011-03-08,09:01:44
39.974908,116.342547,0,165.646594488189,40610.3762615741,2011-03-08,09:01:49
39.974923,116.342544,0,164.78219488189,40610.3763194444,2011-03-08,09:01:54
39.974928,116.342541,0,163.546459973753,40610.3763773148,2011-03-08,09:01:59
39.974928,116.342539,0,162.857424540682,40610.3764351852,2011-03-08,09:02:04
39.974925,116.342539,0,162.446893044619,40610.3764930556,2011-03-08,09:02:09
39.974925,116.342539,0,162.446893044619,40610.3765277778,2011-03-08,09:02:12
39.97493,116.342539,0,162.171102362205,40610.3765509259,2011-03-08,09:02:14
39.974948,116.342534,0,161.952959317585,40610.3766087963,2011-03-08,09:02:19
39.974975,116.342509,0,161.776368110236,40610.3766666667,2011-03-08,09:02:24
39.974989,116.34238,0,164.997332677165,40610.376724537,2011-03-08,09:02:29
39.974936,116.342135,0,173.508415354331,40610.3767824074,2011-03-08,09:02:34
39.974836,116.341792,0,180.611322178478,40610.3768402778,2011-03-08,09:02:39
39.974682,116.341493,0,185.232125984252,40610.3768981481,2011-03-08,09:02:44
39.974577,116.341204,0,189.2856167979,40610.3769560185,2011-03-08,09:02:49
39.974522,116.340956,0,191.602719816273,40610.3770138889,2011-03-08,09:02:54
39.974394,116.340734,0,190.340954724409,40610.3770717593,2011-03-08,09:02:59
39.97427,116.3405,0,187.710853018373,40610.3771296296,2011-03-08,09:03:04
39.974187,116.340277,0,184.810118110236,40610.3771875,2011-03-08,09:03:09
39.974151,116.339934,0,183.385800524934,40610.3772453704,2011-03-08,09:03:14
39.974176,116.339408,0,182.858914041995,40610.3773032407,2011-03-08,09:03:19
39.974097,116.339036,0,171.732227690289,40610.3773611111,2011-03-08,09:03:24
39.974263,116.338887,0,158.640580708661,40610.3774189815,2011-03-08,09:03:29
39.974289,116.338876,0,151.55406824147,40610.3774768518,2011-03-08,09:03:34
39.974289,116.338876,0,151.55406824147,40610.3775115741,2011-03-08,09:03:37
39.974295,116.338872,0,149.824537401575,40610.3775347222,2011-03-08,09:03:39
39.974298,116.338853,0,148.140839895013,40610.3775925926,2011-03-08,09:03:44
39.974296,116.338843,0,146.160337926509,40610.377650463,2011-03-08,09:03:49
39.974301,116.338825,0,144.206758530184,40610.3777083333,2011-03-08,09:03:54
39.974602,116.338445,0,135.950780839895,40610.3777662037,2011-03-08,09:03:59
39.974912,116.33817,0,137.535830052493,40610.3778240741,2011-03-08,09:04:04
39.975117,116.337976,0,135.1081167979,40610.3778819444,2011-03-08,09:04:09
39.975193,116.337845,0,125.363654855643,40610.3779398148,2011-03-08,09:04:14
39.975231,116.337741,0,116.795354330709,40610.3779976852,2011-03-08,09:04:19
39.975254,116.337651,0,106.791099081365,40610.3780555556,2011-03-08,09:04:24
39.975229,116.337565,0,95.3087401574803,40610.3781134259,2011-03-08,09:04:29
39.975215,116.337432,0,94.9036154855643,40610.3781712963,2011-03-08,09:04:34
39.975221,116.337367,0,89.7716272965879,40610.3782291667,2011-03-08,09:04:39
39.975237,116.337345,0,85.827936351706,40610.378287037,2011-03-08,09:04:44
39.975227,116.337301,0,86.7371719160105,40610.3783449074,2011-03-08,09:04:49
39.975245,116.33726,0,85.2916010498688,40610.3784027778,2011-03-08,09:04:54
39.975243,116.337217,0,81.9922572178478,40610.3784606481,2011-03-08,09:04:59
39.975234,116.337147,0,83.658218503937,40610.3785185185,2011-03-08,09:05:04
39.975224,116.337038,0,87.6355282152231,40610.3785763889,2011-03-08,09:05:09
39.975209,116.336915,0,93.736154855643,40610.3786342593,2011-03-08,09:05:14
39.97517,116.336832,0,99.7253280839895,40610.3786921296,2011-03-08,09:05:19
39.975166,116.336724,0,101.525521653543,40610.37875,2011-03-08,09:05:24
39.975182,116.336628,0,99.757624671916,40610.3788078704,2011-03-08,09:05:29
39.97518,116.336514,0,106.164888451444,40610.3788657407,2011-03-08,09:05:34
39.975185,116.336292,0,135.759642388451,40610.3789236111,2011-03-08,09:05:39
39.975169,116.336182,0,145.420226377953,40610.3789814815,2011-03-08,09:05:44
39.97514,116.336071,0,155.662864173228,40610.3790393519,2011-03-08,09:05:49
39.975105,116.335947,0,162.774107611549,40610.3790972222,2011-03-08,09:05:54
39.975094,116.335832,0,169.613641732283,40610.3791550926,2011-03-08,09:05:59
39.975126,116.335709,0,174.920203412073,40610.379212963,2011-03-08,09:06:04
39.97511,116.33558,0,181.848933727034,40610.3792708333,2011-03-08,09:06:09
39.975095,116.335459,0,189.432536089239,40610.3793287037,2011-03-08,09:06:14
39.975059,116.335368,0,193.665908792651,40610.3793865741,2011-03-08,09:06:19
39.975003,116.335283,0,198.711433727034,40610.3794444444,2011-03-08,09:06:24
39.974953,116.335168,0,205.527952755905,40610.3795023148,2011-03-08,09:06:29
39.974987,116.335072,0,200.735603674541,40610.3795601852,2011-03-08,09:06:34
39.97502,116.334965,0,200.32030511811,40610.3796180556,2011-03-08,09:06:39
39.975029,116.334846,0,197.17342847769,40610.3796759259,2011-03-08,09:06:44
39.975027,116.334715,0,196.836965223097,40610.3797337963,2011-03-08,09:06:49
39.975021,116.334591,0,195.943513779528,40610.3797916667,2011-03-08,09:06:54
39.975075,116.334472,0,203.424189632546,40610.379849537,2011-03-08,09:06:59
39.975073,116.334366,0,204.886387795276,40610.3799074074,2011-03-08,09:07:04
39.975082,116.334269,0,204.987526246719,40610.3799652778,2011-03-08,09:07:09
39.975149,116.334168,0,203.771053149606,40610.3800231481,2011-03-08,09:07:14
39.975156,116.334095,0,198.582637795276,40610.3800810185,2011-03-08,09:07:19
39.975183,116.334067,0,193.292637795276,40610.3801388889,2011-03-08,09:07:24
39.975176,116.334019,0,193.339143700787,40610.3801967593,2011-03-08,09:07:29
39.975155,116.333986,0,195.086007217848,40610.3802546296,2011-03-08,09:07:34
39.975131,116.333945,0,197.403024934383,40610.3803125,2011-03-08,09:07:39
39.975106,116.333919,0,198.92845144357,40610.3803703704,2011-03-08,09:07:44
39.975055,116.333752,0,201.273188976378,40610.3804282407,2011-03-08,09:07:49
39.975061,116.333624,0,203.542595144357,40610.3804861111,2011-03-08,09:07:54
39.97503,116.333472,0,197.324251968504,40610.3805439815,2011-03-08,09:07:59
39.974971,116.333427,0,200.800295275591,40610.3806018519,2011-03-08,09:08:04
39.974932,116.333345,0,203.116371391076,40610.3806597222,2011-03-08,09:08:09
39.975,116.333239,0,199.70062992126,40610.3807175926,2011-03-08,09:08:14
39.974996,116.333139,0,194.897913385827,40610.380775463,2011-03-08,09:08:19
39.974987,116.333042,0,195.970196850394,40610.3808333333,2011-03-08,09:08:24
39.974999,116.332949,0,197.402549212598,40610.3808912037,2011-03-08,09:08:29
39.974937,116.332857,0,196.653375984252,40610.3809490741,2011-03-08,09:08:34
39.974878,116.332785,0,198.213047900262,40610.3810069444,2011-03-08,09:08:39
39.974877,116.3327,0,196.665705380577,40610.3810648148,2011-03-08,09:08:44
39.974861,116.332617,0,193.64906496063,40610.3811226852,2011-03-08,09:08:49
39.974838,116.332535,0,193.542759186352,40610.3811805556,2011-03-08,09:08:54
39.974824,116.332446,0,194.631335301837,40610.3812384259,2011-03-08,09:08:59
39.974925,116.332314,0,195.040390419948,40610.3812962963,2011-03-08,09:09:04
39.974917,116.332209,0,189.935278871391,40610.3813541667,2011-03-08,09:09:09
39.974984,116.332119,0,186.845774278215,40610.381412037,2011-03-08,09:09:14
39.974986,116.33205,0,187.608300524934,40610.3814699074,2011-03-08,09:09:19
39.975048,116.331926,0,188.68219816273,40610.3815277778,2011-03-08,09:09:24
39.975171,116.33178,0,187.641003937008,40610.3815856481,2011-03-08,09:09:29
39.975218,116.331705,0,178.20499671916,40610.3816435185,2011-03-08,09:09:34
39.975231,116.331664,0,168.538330052493,40610.3817013889,2011-03-08,09:09:39
39.975234,116.331583,0,168.349950787402,40610.3817592593,2011-03-08,09:09:44
39.975246,116.331504,0,159.222621391076,40610.3818171296,2011-03-08,09:09:49
39.975238,116.331431,0,154.864668635171,40610.381875,2011-03-08,09:09:54
39.97527,116.331334,0,147.241981627297,40610.3819328704,2011-03-08,09:09:59
39.975275,116.331249,0,136.831325459318,40610.3819907407,2011-03-08,09:10:04
39.975276,116.331151,0,136.131414041995,40610.3820486111,2011-03-08,09:10:09
39.975275,116.331054,0,133.076227034121,40610.3821064815,2011-03-08,09:10:14
39.97528,116.330977,0,126.554773622047,40610.3821643519,2011-03-08,09:10:19
39.975278,116.330902,0,126.277480314961,40610.3822222222,2011-03-08,09:10:24
39.975336,116.330871,0,127.70749015748,40610.3822800926,2011-03-08,09:10:29
39.975424,116.330849,0,126.446227034121,40610.382337963,2011-03-08,09:10:34
39.97551,116.330854,0,123.054963910761,40610.3823958333,2011-03-08,09:10:39
39.975586,116.330843,0,120.518700787402,40610.3824537037,2011-03-08,09:10:44
39.975645,116.330844,0,124.648513779528,40610.3825115741,2011-03-08,09:10:49
39.975642,116.330839,0,124.963562992126,40610.3825694444,2011-03-08,09:10:54
39.975642,116.330839,0,124.963562992126,40610.3826041667,2011-03-08,09:10:57
39.975642,116.330843,0,124.903602362205,40610.3826273148,2011-03-08,09:10:59
39.975619,116.330856,0,124.900974409449,40610.3826851852,2011-03-08,09:11:04
39.975647,116.330846,0,124.926440288714,40610.3827430556,2011-03-08,09:11:09
39.977887,116.330641,0,303.3693832021,40610.3836111111,2011-03-08,09:12:24
39.977302,116.329949,0,319.343051181102,40610.3836689815,2011-03-08,09:12:29
39.97728,116.329876,0,266.511696194226,40610.3837268518,2011-03-08,09:12:34
39.977184,116.329853,0,274.00437335958,40610.3837847222,2011-03-08,09:12:39
39.977109,116.329809,0,278.011030183727,40610.3838425926,2011-03-08,09:12:44
39.97708,116.329736,0,281.132125984252,40610.383900463,2011-03-08,09:12:49
39.977075,116.329724,0,283.733828740157,40610.3839583333,2011-03-08,09:12:54
39.977087,116.329735,0,284.893356299213,40610.3840162037,2011-03-08,09:12:59
39.977027,116.329757,0,285.700374015748,40610.3840740741,2011-03-08,09:13:04
39.976936,116.329772,0,286.171581364829,40610.3841319444,2011-03-08,09:13:09
39.976913,116.329806,0,286.694524278215,40610.3841898148,2011-03-08,09:13:14
39.976759,116.330018,0,288.813684383202,40610.3842476852,2011-03-08,09:13:19
39.976685,116.330108,0,289.258805774278,40610.3843055556,2011-03-08,09:13:24
39.976758,116.330132,0,288.76124343832,40610.3843634259,2011-03-08,09:13:29
39.976863,116.330136,0,286.970239501312,40610.3844212963,2011-03-08,09:13:34
39.976879,116.330172,0,283.625068897638,40610.3844791667,2011-03-08,09:13:39
39.976885,116.330181,0,282.41500328084,40610.384537037,2011-03-08,09:13:44
39.977096,116.330068,0,282.605866141732,40610.3845949074,2011-03-08,09:13:49
39.975158,116.32993,0,293.823576115486,40610.3851157407,2011-03-08,09:14:34
39.975178,116.330084,0,281.807257217848,40610.3851736111,2011-03-08,09:14:39
39.97513,116.330023,0,279.961584645669,40610.3852314815,2011-03-08,09:14:44
39.975086,116.329951,0,283.367726377953,40610.3852893518,2011-03-08,09:14:49
39.975067,116.329929,0,284.690682414698,40610.3853472222,2011-03-08,09:14:54
39.975065,116.329909,0,288.126614173228,40610.3854050926,2011-03-08,09:14:59
39.975067,116.329897,0,284.873156167979,40610.385462963,2011-03-08,09:15:04
39.975067,116.329897,0,284.873156167979,40610.3854976852,2011-03-08,09:15:07
39.975071,116.329897,0,280.221079396325,40610.3855208333,2011-03-08,09:15:09
39.97508,116.329932,0,286.96748687664,40610.3855787037,2011-03-08,09:15:14
39.975065,116.329964,0,290.618106955381,40610.3856365741,2011-03-08,09:15:19
39.975047,116.329977,0,291.474209317585,40610.3856944444,2011-03-08,09:15:24
39.975049,116.329976,0,290.902204724409,40610.3857523148,2011-03-08,09:15:29
39.975049,116.329976,0,290.902204724409,40610.385787037,2011-03-08,09:15:32
39.975057,116.329977,0,290.447519685039,40610.3858101852,2011-03-08,09:15:34
39.975086,116.330021,0,292.775213254593,40610.3858680556,2011-03-08,09:15:39
39.975218,116.330185,0,298.320039370079,40610.3859259259,2011-03-08,09:15:44
39.975323,116.330245,0,297.419704724409,40610.3859837963,2011-03-08,09:15:49
39.975379,116.330257,0,296.144461942257,40610.3860416667,2011-03-08,09:15:54
39.975413,116.330271,0,295.013366141732,40610.386099537,2011-03-08,09:15:59
39.975458,116.330285,0,294.332729658793,40610.3861574074,2011-03-08,09:16:04
39.975498,116.330313,0,293.616597769029,40610.3862152778,2011-03-08,09:16:09
