# Supplementary material for: Research on differential privacy protection method based on user tendency
Source: PLoS One. 2023 Oct 26;18(10):e0288823. doi: 10.1371/journal.pone.0288823 (PMC10602288; doi:10.1371/journal.pone.0288823)
Supplement: S5 Data — (ZIP) [file pone.0288823.s005.zip › Data 5-5/147/Trajectory/20110308180700.plt]

Geolife trajectory
WGS 84
Altitude is in Feet
Reserved 3
0,2,255,My Track,0,0,2,8421376
0
39.976732,116.330704,0,492.144957349081,40610.7548611111,2011-03-08,18:07:00
39.976749,116.330707,0,492.079025590551,40610.7549189815,2011-03-08,18:07:05
39.976761,116.330657,0,491.979002624672,40610.7549768519,2011-03-08,18:07:10
39.976842,116.330734,0,491.688694225722,40610.7550347222,2011-03-08,18:07:15
39.976914,116.330818,0,491.719284776903,40610.7550925926,2011-03-08,18:07:20
39.976841,116.330765,0,491.897152230971,40610.755150463,2011-03-08,18:07:25
39.976608,116.33063,0,492.169537401575,40610.7552083333,2011-03-08,18:07:30
39.976525,116.330603,0,492.648375984252,40610.7552662037,2011-03-08,18:07:35
39.976506,116.330683,0,493.022939632546,40610.7553240741,2011-03-08,18:07:40
39.976542,116.330774,0,493.745977690289,40610.7553819444,2011-03-08,18:07:45
39.976529,116.330753,0,494.976292650919,40610.7554398148,2011-03-08,18:07:50
39.976499,116.330709,0,495.62249015748,40610.7554976852,2011-03-08,18:07:55
39.97651,116.330671,0,495.802411417323,40610.7555555556,2011-03-08,18:08:00
39.976524,116.33066,0,495.939078083989,40610.7556134259,2011-03-08,18:08:05
39.976557,116.330693,0,496.298723753281,40610.7556712963,2011-03-08,18:08:10
39.976576,116.330721,0,497.072726377953,40610.7557291667,2011-03-08,18:08:15
39.976616,116.330746,0,497.667408136483,40610.755787037,2011-03-08,18:08:20
39.976519,116.330637,0,498.4056167979,40610.7558449074,2011-03-08,18:08:25
39.976467,116.330604,0,498.328520341207,40610.7559027778,2011-03-08,18:08:30
39.976556,116.330699,0,498.786584645669,40610.7559606481,2011-03-08,18:08:35
39.976571,116.330752,0,499.071587926509,40610.7560185185,2011-03-08,18:08:40
39.976317,116.3311,0,499.749770341207,40610.7566550926,2011-03-08,18:09:35
39.976369,116.330829,0,499.708871391076,40610.756712963,2011-03-08,18:09:40
39.976397,116.330834,0,499.731197506562,40610.7567708333,2011-03-08,18:09:45
39.976385,116.330856,0,499.732952755905,40610.7568287037,2011-03-08,18:09:50
39.976354,116.330827,0,499.458313648294,40610.7568865741,2011-03-08,18:09:55
39.976384,116.330862,0,499.511578083989,40610.7569444444,2011-03-08,18:10:00
39.976418,116.330827,0,499.543969816273,40610.7570023148,2011-03-08,18:10:05
39.97644,116.330819,0,499.636981627297,40610.7570601852,2011-03-08,18:10:10
39.97678,116.330998,0,498.799402887139,40610.7571180556,2011-03-08,18:10:15
39.977132,116.331284,0,495.683064304462,40610.7571759259,2011-03-08,18:10:20
39.977251,116.331334,0,497.100360892388,40610.7572337963,2011-03-08,18:10:25
39.977343,116.331357,0,501.4631332021,40610.7572916667,2011-03-08,18:10:30
39.977363,116.33131,0,506.556755249344,40610.757349537,2011-03-08,18:10:35
39.977153,116.331113,0,508.997910104987,40610.7574074074,2011-03-08,18:10:40
39.977024,116.330983,0,510.658254593176,40610.7574652778,2011-03-08,18:10:45
39.976811,116.330801,0,511.855377296588,40610.7575231481,2011-03-08,18:10:50
39.97659,116.3306,0,513.191174540682,40610.7575810185,2011-03-08,18:10:55
39.976553,116.330565,0,513.114527559055,40610.7576388889,2011-03-08,18:11:00
39.976553,116.330565,0,513.114527559055,40610.7576736111,2011-03-08,18:11:03
39.976551,116.330558,0,512.779314304462,40610.7576967593,2011-03-08,18:11:05
39.976522,116.330573,0,512.829829396325,40610.7577546296,2011-03-08,18:11:10
39.976499,116.330611,0,513.1993832021,40610.7578125,2011-03-08,18:11:15
39.976487,116.330635,0,511.127631233596,40610.7578703704,2011-03-08,18:11:20
39.976487,116.330635,0,511.127631233596,40610.7579050926,2011-03-08,18:11:23
39.976491,116.330637,0,509.852913385827,40610.7579282407,2011-03-08,18:11:25
39.976467,116.3306,0,509.272647637795,40610.7579861111,2011-03-08,18:11:30
39.976448,116.330575,0,509.38969160105,40610.7580439815,2011-03-08,18:11:35
39.976468,116.330578,0,509.038809055118,40610.7581018518,2011-03-08,18:11:40
39.976468,116.330578,0,509.038809055118,40610.7581365741,2011-03-08,18:11:43
39.976475,116.330572,0,507.954225721785,40610.7581597222,2011-03-08,18:11:45
39.976467,116.330609,0,508.299350393701,40610.7582175926,2011-03-08,18:11:50
39.976439,116.330527,0,507.650702099737,40610.758275463,2011-03-08,18:11:55
39.976468,116.330573,0,507.079648950131,40610.7583333333,2011-03-08,18:12:00
39.976444,116.330601,0,506.484616141732,40610.7583912037,2011-03-08,18:12:05
39.976395,116.330561,0,506.94062664042,40610.7584490741,2011-03-08,18:12:10
39.976386,116.33056,0,507.497460629921,40610.7585069444,2011-03-08,18:12:15
39.976387,116.330607,0,507.260721784777,40610.7585648148,2011-03-08,18:12:20
39.976356,116.330573,0,507.106381233596,40610.7586226852,2011-03-08,18:12:25
39.976336,116.330562,0,506.811519028871,40610.7586805556,2011-03-08,18:12:30
39.976319,116.330542,0,505.826105643045,40610.7587384259,2011-03-08,18:12:35
39.976334,116.330488,0,505.178507217848,40610.7587962963,2011-03-08,18:12:40
39.976369,116.330497,0,505.693188976378,40610.7588541667,2011-03-08,18:12:45
39.97638,116.330551,0,505.69874671916,40610.758912037,2011-03-08,18:12:50
39.976366,116.330568,0,505.878818897638,40610.7589699074,2011-03-08,18:12:55
39.976332,116.330554,0,506.908536745407,40610.7590277778,2011-03-08,18:13:00
39.976301,116.330499,0,507.60344160105,40610.7590856481,2011-03-08,18:13:05
39.976354,116.330492,0,508.274970472441,40610.7591435185,2011-03-08,18:13:10
39.976429,116.330569,0,509.096932414698,40610.7592013889,2011-03-08,18:13:15
39.976466,116.330586,0,509.630839895013,40610.7592592593,2011-03-08,18:13:20
39.976519,116.330604,0,509.566909448819,40610.7593171296,2011-03-08,18:13:25
39.976537,116.330623,0,509.168618766404,40610.759375,2011-03-08,18:13:30
39.976511,116.330641,0,509.53687335958,40610.7594328704,2011-03-08,18:13:35
39.976465,116.330605,0,510.086650262467,40610.7594907407,2011-03-08,18:13:40
39.976537,116.330653,0,510.020219816273,40610.7595486111,2011-03-08,18:13:45
39.97659,116.330746,0,509.533320209974,40610.7596064815,2011-03-08,18:13:50
39.976597,116.330865,0,509.243963254593,40610.7596643518,2011-03-08,18:13:55
39.97657,116.330896,0,509.416023622047,40610.7597222222,2011-03-08,18:14:00
39.976527,116.330919,0,508.784146981627,40610.7597800926,2011-03-08,18:14:05
39.976457,116.330859,0,508.214396325459,40610.759837963,2011-03-08,18:14:10
39.976401,116.330745,0,506.137135826772,40610.7598958333,2011-03-08,18:14:15
39.976384,116.330669,0,503.985488845144,40610.7599537037,2011-03-08,18:14:20
39.976363,116.33062,0,502.012306430446,40610.7600115741,2011-03-08,18:14:25
39.97632,116.330571,0,499.460866141732,40610.7600694444,2011-03-08,18:14:30
39.9763,116.330553,0,497.170997375328,40610.7601273148,2011-03-08,18:14:35
39.976355,116.330591,0,496.075446194226,40610.7601851852,2011-03-08,18:14:40
39.976402,116.330554,0,494.587565616798,40610.7602430556,2011-03-08,18:14:45
39.976401,116.330566,0,491.994671916011,40610.7603009259,2011-03-08,18:14:50
39.976443,116.3302,0,692.277093175853,40610.7603587963,2011-03-08,18:14:55
39.976447,116.330212,0,689.92875,40610.7604166667,2011-03-08,18:15:00
39.976447,116.330212,0,689.92875,40610.7604513889,2011-03-08,18:15:03
39.976442,116.330214,0,689.117903543307,40610.760474537,2011-03-08,18:15:05
39.976538,116.330205,0,707.419537401575,40610.7605324074,2011-03-08,18:15:10
39.976694,116.33009,0,757.061666666667,40610.7605902778,2011-03-08,18:15:15
39.976868,116.329995,0,799.388684383202,40610.7606481481,2011-03-08,18:15:20
39.976807,116.330045,0,813.754225721785,40610.7626157407,2011-03-08,18:18:10
39.974553,116.329569,0,666.285387139108,40610.7637731481,2011-03-08,18:19:50
39.97483,116.330022,0,663.091906167979,40610.7638310185,2011-03-08,18:19:55
39.97491,116.330361,0,656.902985564304,40610.7638888889,2011-03-08,18:20:00
39.975039,116.330332,0,637.177946194226,40610.7639467593,2011-03-08,18:20:05
39.975175,116.330431,0,610.620744750656,40610.7640046296,2011-03-08,18:20:10
39.975305,116.330602,0,585.594429133858,40610.7640625,2011-03-08,18:20:15
39.97538,116.330663,0,569.536354986877,40610.7641203704,2011-03-08,18:20:20
39.975399,116.330693,0,562.038520341207,40610.7641782407,2011-03-08,18:20:25
39.975428,116.330718,0,556.207240813648,40610.7642361111,2011-03-08,18:20:30
39.975466,116.33072,0,549.87063976378,40610.7642939815,2011-03-08,18:20:35
39.975526,116.330718,0,540.591062992126,40610.7643518519,2011-03-08,18:20:40
39.975587,116.330711,0,534.472778871391,40610.7644097222,2011-03-08,18:20:45
39.975632,116.330658,0,524.66625328084,40610.7644675926,2011-03-08,18:20:50
39.975667,116.330681,0,522.21999015748,40610.764525463,2011-03-08,18:20:55
39.975679,116.330725,0,519.461843832021,40610.7645833333,2011-03-08,18:21:00
39.975696,116.330744,0,511.668999343832,40610.7646412037,2011-03-08,18:21:05
39.975722,116.330788,0,510.909865485564,40610.7646990741,2011-03-08,18:21:10
39.975741,116.330819,0,504.497667322835,40610.7647569444,2011-03-08,18:21:15
39.975757,116.330826,0,498.373277559055,40610.7648148148,2011-03-08,18:21:20
39.975775,116.330803,0,493.022286745407,40610.7648726852,2011-03-08,18:21:25
39.975788,116.33076,0,489.495593832021,40610.7649305556,2011-03-08,18:21:30
39.975782,116.330685,0,482.195255905512,40610.7649884259,2011-03-08,18:21:35
39.975819,116.330687,0,484.749501312336,40610.7650462963,2011-03-08,18:21:40
39.975865,116.330718,0,486.65875328084,40610.7651041667,2011-03-08,18:21:45
39.97589,116.3307,0,488.690354330709,40610.765162037,2011-03-08,18:21:50
39.975909,116.330697,0,493.667283464567,40610.7652199074,2011-03-08,18:21:55
39.975873,116.330779,0,495.167631233596,40610.7652777778,2011-03-08,18:22:00
39.975835,116.330884,0,491.277290026247,40610.7653935185,2011-03-08,18:22:10
39.975817,116.330952,0,487.932572178478,40610.7654513889,2011-03-08,18:22:15
39.975812,116.330994,0,484.477014435696,40610.7655092593,2011-03-08,18:22:20
39.975787,116.331045,0,475.73595144357,40610.7655671296,2011-03-08,18:22:25
39.975774,116.331206,0,474.705682414698,40610.765625,2011-03-08,18:22:30
39.975742,116.331382,0,473.360577427822,40610.7656828704,2011-03-08,18:22:35
39.975675,116.331289,0,459.654950787402,40610.7657407407,2011-03-08,18:22:40
39.975669,116.331237,0,454.933287401575,40610.7657986111,2011-03-08,18:22:45
39.975664,116.331197,0,451.352877296588,40610.7658564815,2011-03-08,18:22:50
39.975659,116.33127,0,449.958959973753,40610.7659143518,2011-03-08,18:22:55
39.975687,116.331295,0,450.162962598425,40610.7659722222,2011-03-08,18:23:00
39.975703,116.331356,0,450.173274278215,40610.7660300926,2011-03-08,18:23:05
39.975703,116.331356,0,450.173274278215,40610.7660648148,2011-03-08,18:23:08
39.975703,116.331354,0,449.111919291338,40610.766087963,2011-03-08,18:23:10
39.97572,116.331303,0,448.21061023622,40610.7661458333,2011-03-08,18:23:15
39.975739,116.331266,0,449.296896325459,40610.7662037037,2011-03-08,18:23:20
39.975767,116.331249,0,452.13719488189,40610.7662615741,2011-03-08,18:23:25
39.975756,116.331208,0,451.004448818898,40610.7663194444,2011-03-08,18:23:30
39.975756,116.331208,0,451.004448818898,40610.7663541667,2011-03-08,18:23:33
39.975763,116.331214,0,452.848871391076,40610.7663773148,2011-03-08,18:23:35
39.975739,116.331102,0,449.525078740157,40610.7664351852,2011-03-08,18:23:40
39.975757,116.331025,0,451.696751968504,40610.7664930556,2011-03-08,18:23:45
39.975757,116.331025,0,451.696751968504,40610.7665277778,2011-03-08,18:23:48
39.975764,116.331026,0,451.800328083989,40610.7665509259,2011-03-08,18:23:50
39.975706,116.330512,0,447.905833333333,40610.7666087963,2011-03-08,18:23:55
39.975697,116.330475,0,446.350367454068,40610.7666666667,2011-03-08,18:24:00
39.975641,116.330218,0,444.950895669291,40610.766724537,2011-03-08,18:24:05
39.975638,116.330138,0,448.097919947507,40610.7667824074,2011-03-08,18:24:10
39.975645,116.330124,0,447.824885170604,40610.7668402778,2011-03-08,18:24:15
39.97567,116.330081,0,448.688097112861,40610.7668981481,2011-03-08,18:24:20
39.975704,116.329998,0,447.976620734908,40610.7669560185,2011-03-08,18:24:25
39.975734,116.329946,0,447.855521653543,40610.7670138889,2011-03-08,18:24:30
39.975734,116.329946,0,447.855521653543,40610.7670486111,2011-03-08,18:24:33
39.97574,116.329945,0,448.032388451444,40610.7670717593,2011-03-08,18:24:35
39.975741,116.329926,0,448.225127952756,40610.7671296296,2011-03-08,18:24:40
39.975757,116.329913,0,448.676181102362,40610.7671875,2011-03-08,18:24:45
39.975757,116.329913,0,448.676181102362,40610.7672222222,2011-03-08,18:24:48
39.975764,116.329914,0,448.762637795276,40610.7672453704,2011-03-08,18:24:50
39.975781,116.329903,0,449.189412729659,40610.7673032407,2011-03-08,18:24:55
39.975781,116.329903,0,449.189412729659,40610.767337963,2011-03-08,18:24:58
39.975785,116.3299,0,449.245232939633,40610.7673611111,2011-03-08,18:25:00
39.975783,116.329884,0,449.637116141732,40610.7674189815,2011-03-08,18:25:05
39.975784,116.329853,0,450.109396325459,40610.7674768518,2011-03-08,18:25:10
39.975784,116.329853,0,450.109396325459,40610.7675115741,2011-03-08,18:25:13
39.97579,116.329853,0,450.377775590551,40610.7675347222,2011-03-08,18:25:15
39.975809,116.329839,0,451.339412729659,40610.7675925926,2011-03-08,18:25:20
39.975793,116.329512,0,481.563228346457,40610.7702546296,2011-03-08,18:29:10
39.975804,116.329476,0,477.998638451444,40610.7703125,2011-03-08,18:29:15
39.9758,116.329463,0,477.419274934383,40610.7703703704,2011-03-08,18:29:20
39.975795,116.329452,0,476.879609580052,40610.7704282407,2011-03-08,18:29:25
39.975795,116.329452,0,476.879609580052,40610.770462963,2011-03-08,18:29:28
39.975787,116.329444,0,476.328080708661,40610.7704861111,2011-03-08,18:29:30
39.975777,116.329438,0,475.797828083989,40610.7705439815,2011-03-08,18:29:35
39.975758,116.329435,0,475.215209973753,40610.7706018519,2011-03-08,18:29:40
39.975639,116.329252,0,475.780104986877,40610.7706597222,2011-03-08,18:29:45
39.975633,116.329206,0,475.819206036745,40610.7707175926,2011-03-08,18:29:50
39.975633,116.329182,0,475.283694225722,40610.770775463,2011-03-08,18:29:55
39.975627,116.329152,0,474.737723097113,40610.7708333333,2011-03-08,18:30:00
39.975616,116.329129,0,474.198057742782,40610.7708912037,2011-03-08,18:30:05
39.975578,116.329144,0,473.774337270341,40610.7709490741,2011-03-08,18:30:10
39.975503,116.329342,0,469.093274278215,40610.7710069444,2011-03-08,18:30:15
39.975459,116.329706,0,468.534534120735,40610.7710648148,2011-03-08,18:30:20
39.975437,116.330357,0,467.666916010499,40610.7711226852,2011-03-08,18:30:25
39.975415,116.331184,0,467.18717519685,40610.7711805556,2011-03-08,18:30:30
39.975265,116.332082,0,465.519422572178,40610.7712384259,2011-03-08,18:30:35
39.975145,116.333043,0,463.522162073491,40610.7712962963,2011-03-08,18:30:40
39.974945,116.334351,0,456.866968503937,40610.7713541667,2011-03-08,18:30:45
39.974924,116.335677,0,452.524520997375,40610.771412037,2011-03-08,18:30:50
39.975014,116.336628,0,446.246840551181,40610.7714699074,2011-03-08,18:30:55
39.975075,116.337417,0,437.662070209974,40610.7715277778,2011-03-08,18:31:00
39.975124,116.338006,0,426.019632545932,40610.7715856481,2011-03-08,18:31:05
39.975147,116.33846,0,412.64594160105,40610.7716435185,2011-03-08,18:31:10
39.975103,116.338701,0,399.092352362205,40610.7717013889,2011-03-08,18:31:15
39.975101,116.33865,0,385.481141732283,40610.7717592593,2011-03-08,18:31:20
39.975101,116.338641,0,383.680072178478,40610.7718171296,2011-03-08,18:31:25
39.975107,116.338653,0,380.996820866142,40610.771875,2011-03-08,18:31:30
39.975122,116.338641,0,379.868730314961,40610.7719328704,2011-03-08,18:31:35
39.975142,116.33864,0,379.143061023622,40610.7719907407,2011-03-08,18:31:40
39.975159,116.338681,0,378.718864829396,40610.7720486111,2011-03-08,18:31:45
39.975175,116.338687,0,378.495337926509,40610.7721064815,2011-03-08,18:31:50
39.975188,116.338673,0,378.860564304462,40610.7721643519,2011-03-08,18:31:55
39.975197,116.338668,0,379.295800524934,40610.7722222222,2011-03-08,18:32:00
39.975197,116.338668,0,379.295800524934,40610.7722569444,2011-03-08,18:32:03
39.975202,116.338676,0,379.517998687664,40610.7722800926,2011-03-08,18:32:05
39.975212,116.33869,0,379.562329396325,40610.772337963,2011-03-08,18:32:10
39.975225,116.338695,0,379.558897637795,40610.7723958333,2011-03-08,18:32:15
39.975248,116.338694,0,379.377024278215,40610.7724537037,2011-03-08,18:32:20
39.975273,116.338704,0,378.984291338583,40610.7725115741,2011-03-08,18:32:25
39.975307,116.338706,0,378.426453412073,40610.7725694444,2011-03-08,18:32:30
39.975338,116.338707,0,377.773251312336,40610.7726273148,2011-03-08,18:32:35
39.975362,116.338705,0,377.215511811024,40610.7726851852,2011-03-08,18:32:40
39.975377,116.338695,0,376.792417979003,40610.7727430556,2011-03-08,18:32:45
39.975377,116.338695,0,376.792417979003,40610.7727777778,2011-03-08,18:32:48
39.975376,116.338699,0,376.622883858268,40610.7728009259,2011-03-08,18:32:50
39.975372,116.338712,0,376.555351049869,40610.7728587963,2011-03-08,18:32:55
39.975361,116.338741,0,376.437306430446,40610.7729166667,2011-03-08,18:33:00
39.97535,116.33877,0,376.214606299213,40610.772974537,2011-03-08,18:33:05
39.975337,116.338846,0,376.825606955381,40610.7730324074,2011-03-08,18:33:10
39.975329,116.338982,0,377.79279855643,40610.7730902778,2011-03-08,18:33:15
39.975322,116.339242,0,378.36157480315,40610.7731481481,2011-03-08,18:33:20
39.97544,116.339611,0,378.826171259843,40610.7732060185,2011-03-08,18:33:25
39.975485,116.34003,0,378.227585301837,40610.7732638889,2011-03-08,18:33:30
39.975505,116.340391,0,376.334153543307,40610.7733217593,2011-03-08,18:33:35
39.975523,116.340769,0,374.486528871391,40610.7733796296,2011-03-08,18:33:40
39.97555,116.341256,0,372.370846456693,40610.7734375,2011-03-08,18:33:45
39.975547,116.341828,0,370.448330052493,40610.7734953704,2011-03-08,18:33:50
39.975441,116.342438,0,368.242162073491,40610.7735532407,2011-03-08,18:33:55
39.975351,116.342757,0,365.779507874016,40610.7736111111,2011-03-08,18:34:00
39.975279,116.342833,0,364.315229658793,40610.7736689815,2011-03-08,18:34:05
39.97525,116.342833,0,361.936899606299,40610.7737268518,2011-03-08,18:34:10
39.975245,116.342891,0,360.037834645669,40610.7737847222,2011-03-08,18:34:15
39.975228,116.342922,0,359.756689632546,40610.7738425926,2011-03-08,18:34:20
39.9752,116.342889,0,364.299934383202,40610.773900463,2011-03-08,18:34:25
39.975191,116.342866,0,370.894028871391,40610.7739583333,2011-03-08,18:34:30
39.975191,116.342866,0,370.894028871391,40610.7739930556,2011-03-08,18:34:33
39.975199,116.342862,0,375.962946194226,40610.7740162037,2011-03-08,18:34:35
39.975235,116.342765,0,379.85781824147,40610.7740740741,2011-03-08,18:34:40
39.97525,116.342739,0,381.062450787402,40610.7741319444,2011-03-08,18:34:45
39.975216,116.342695,0,381.811122047244,40610.7741898148,2011-03-08,18:34:50
39.975131,116.342749,0,382.479970472441,40610.7742476852,2011-03-08,18:34:55
39.975091,116.342759,0,384.673795931758,40610.7743055556,2011-03-08,18:35:00
39.975091,116.342759,0,384.673795931758,40610.7743402778,2011-03-08,18:35:03
39.975095,116.342758,0,384.971187664042,40610.7743634259,2011-03-08,18:35:05
39.975066,116.34278,0,386.358920603675,40610.7744212963,2011-03-08,18:35:10
39.975026,116.342828,0,392.889261811024,40610.7744791667,2011-03-08,18:35:15
39.975083,116.342861,0,401.795505249344,40610.774537037,2011-03-08,18:35:20
39.975195,116.342868,0,415.382309711286,40610.7745949074,2011-03-08,18:35:25
39.975212,116.342888,0,423.694520997375,40610.7746527778,2011-03-08,18:35:30
39.975208,116.342968,0,431.963904199475,40610.7747106481,2011-03-08,18:35:35
39.975167,116.343159,0,441.866998031496,40610.7747685185,2011-03-08,18:35:40
39.975122,116.34338,0,451.223769685039,40610.7748263889,2011-03-08,18:35:45
39.975028,116.343595,0,461.94687335958,40610.7748842593,2011-03-08,18:35:50
39.975027,116.343784,0,480.285754593176,40610.7749421296,2011-03-08,18:35:55
39.974983,116.343881,0,497.596420603675,40610.775,2011-03-08,18:36:00
39.97499,116.344008,0,509.160410104987,40610.7750578704,2011-03-08,18:36:05
39.975044,116.34417,0,512.579921259843,40610.7751157407,2011-03-08,18:36:10
39.975143,116.344187,0,520.053421916011,40610.7751736111,2011-03-08,18:36:15
39.975353,116.344194,0,530.630396981627,40610.7752314815,2011-03-08,18:36:20
39.975498,116.344143,0,537.556525590551,40610.7752893518,2011-03-08,18:36:25
39.975586,116.344143,0,546.668395669291,40610.7753472222,2011-03-08,18:36:30
39.975679,116.344167,0,548.745554461942,40610.7754050926,2011-03-08,18:36:35
39.975786,116.344119,0,553.825757874016,40610.775462963,2011-03-08,18:36:40
39.975905,116.344124,0,562.277267060367,40610.7755208333,2011-03-08,18:36:45
39.976026,116.344123,0,568.453569553806,40610.7755787037,2011-03-08,18:36:50
39.976128,116.344116,0,573.768064304462,40610.7756365741,2011-03-08,18:36:55
39.976117,116.344083,0,573.851919291339,40610.7756944444,2011-03-08,18:37:00
39.976117,116.344083,0,573.851919291339,40610.7757291667,2011-03-08,18:37:03
39.976114,116.344083,0,574.034793307087,40610.7757523148,2011-03-08,18:37:05
39.976116,116.344097,0,574.041102362205,40610.7758101852,2011-03-08,18:37:10
39.976184,116.344133,0,580.159333989501,40610.7758680556,2011-03-08,18:37:15
39.976239,116.344179,0,586.025958005249,40610.7759259259,2011-03-08,18:37:20
39.976345,116.344173,0,589.671998031496,40610.7759837963,2011-03-08,18:37:25
39.97644,116.344168,0,601.554179790026,40610.7760416667,2011-03-08,18:37:30
39.97646,116.344113,0,618.572434383202,40610.776099537,2011-03-08,18:37:35
39.976833,116.344073,0,637.757910104987,40610.7761574074,2011-03-08,18:37:40
39.977794,116.344316,0,644.549271653543,40610.7762152778,2011-03-08,18:37:45
39.978765,116.344688,0,641.461820866142,40610.7762731481,2011-03-08,18:37:50
39.978035,116.345274,0,665.864468503937,40610.7763310185,2011-03-08,18:37:55
39.977731,116.345649,0,679.170554461942,40610.7763888889,2011-03-08,18:38:00
39.976796,116.346064,0,680.448677821522,40610.7764467593,2011-03-08,18:38:05
39.975291,116.346592,0,679.326594488189,40610.7765046296,2011-03-08,18:38:10
39.974629,116.346634,0,681.697864173228,40610.7765625,2011-03-08,18:38:15
39.974295,116.346501,0,684.808244750656,40610.7766203704,2011-03-08,18:38:20
39.974454,116.346329,0,670.543480971129,40610.7766782407,2011-03-08,18:38:25
39.974462,116.346355,0,666.6893832021,40610.7767361111,2011-03-08,18:38:30
39.974448,116.346352,0,662.27404855643,40610.7767939815,2011-03-08,18:38:35
39.97446,116.346364,0,657.889750656168,40610.7768518519,2011-03-08,18:38:40
39.97445,116.346367,0,653.903339895013,40610.7769097222,2011-03-08,18:38:45
39.974437,116.346345,0,650.722424540682,40610.7769675926,2011-03-08,18:38:50
39.974452,116.346326,0,646.752736220472,40610.777025463,2011-03-08,18:38:55
39.974535,116.346325,0,632.855921916011,40610.7770833333,2011-03-08,18:39:00
39.97465,116.346293,0,601.221771653543,40610.7771412037,2011-03-08,18:39:05
39.974763,116.346276,0,567.890977690289,40610.7771990741,2011-03-08,18:39:10
39.974826,116.346265,0,549.486715879265,40610.7772569444,2011-03-08,18:39:15
39.974923,116.346323,0,534.767542650919,40610.7773148148,2011-03-08,18:39:20
39.974931,116.34626,0,502.939498031496,40610.7773726852,2011-03-08,18:39:25
39.974959,116.346291,0,483.699356955381,40610.7774305556,2011-03-08,18:39:30
39.974916,116.346271,0,469.603100393701,40610.7774884259,2011-03-08,18:39:35
39.974865,116.346335,0,459.547066929134,40610.7775462963,2011-03-08,18:39:40
39.974874,116.346524,0,445.3743667979,40610.7776041667,2011-03-08,18:39:45
39.975073,116.346989,0,423.900725065617,40610.777662037,2011-03-08,18:39:50
39.975141,116.347351,0,410.08563648294,40610.7777199074,2011-03-08,18:39:55
39.9752,116.347703,0,397.02095144357,40610.7777777778,2011-03-08,18:40:00
39.975222,116.348046,0,381.974799868766,40610.7778356481,2011-03-08,18:40:05
39.975232,116.348316,0,374.630754593176,40610.7778935185,2011-03-08,18:40:10
39.975364,116.348477,0,373.593904199475,40610.7779513889,2011-03-08,18:40:15
39.975641,116.34853,0,374.800088582677,40610.7780092593,2011-03-08,18:40:20
39.976015,116.348479,0,376.669540682415,40610.7780671296,2011-03-08,18:40:25
39.976337,116.348389,0,379.523805774278,40610.778125,2011-03-08,18:40:30
39.976671,116.34823,0,378.576512467192,40610.7781828704,2011-03-08,18:40:35
39.977095,116.34817,0,369.468572834646,40610.7782407407,2011-03-08,18:40:40
39.977468,116.348098,0,367.37905183727,40610.7782986111,2011-03-08,18:40:45
39.977716,116.347505,0,458.13062335958,40610.7783564815,2011-03-08,18:40:50
39.977934,116.347507,0,499.278841863517,40610.7784143519,2011-03-08,18:40:55
39.978112,116.347535,0,559.241929133858,40610.7784722222,2011-03-08,18:41:00
39.978111,116.347551,0,700.75187664042,40610.7785300926,2011-03-08,18:41:05
39.978089,116.347455,0,724.625826771653,40610.778587963,2011-03-08,18:41:10
39.978058,116.347446,0,745.652116141732,40610.7786458333,2011-03-08,18:41:15
39.978092,116.347448,0,757.42436351706,40610.7787037037,2011-03-08,18:41:20
39.978141,116.347433,0,769.835446194226,40610.7787615741,2011-03-08,18:41:25
39.978214,116.347348,0,787.920413385827,40610.7788194444,2011-03-08,18:41:30
39.978369,116.347255,0,804.827933070866,40610.7788773148,2011-03-08,18:41:35
39.978583,116.347184,0,802.926942257218,40610.7789351852,2011-03-08,18:41:40
39.978845,116.347108,0,817.450577427821,40610.7789930556,2011-03-08,18:41:45
39.97899,116.347046,0,837.16279855643,40610.7790509259,2011-03-08,18:41:50
39.979517,116.347233,0,794.997729658793,40610.7791087963,2011-03-08,18:41:55
39.979341,116.347156,0,778.286099081365,40610.7791666667,2011-03-08,18:42:00
39.979416,116.346896,0,770.630672572178,40610.779224537,2011-03-08,18:42:05
39.979428,116.346791,0,784.573241469816,40610.7792824074,2011-03-08,18:42:10
39.979411,116.34683,0,796.3418832021,40610.7793402778,2011-03-08,18:42:15
39.97936,116.346861,0,799.76750328084,40610.7793981481,2011-03-08,18:42:20
39.979396,116.347003,0,822.970121391076,40610.7794560185,2011-03-08,18:42:25
39.979509,116.34714,0,823.818166010499,40610.7795138889,2011-03-08,18:42:30
39.979562,116.347202,0,804.326814304462,40610.7795717593,2011-03-08,18:42:35
39.979697,116.347252,0,792.653891076115,40610.7796296296,2011-03-08,18:42:40
39.979972,116.347287,0,793.262992125984,40610.7796875,2011-03-08,18:42:45
39.97995,116.347299,0,794.035344488189,40610.7797453704,2011-03-08,18:42:50
39.979931,116.347313,0,781.055360892388,40610.7798032407,2011-03-08,18:42:55
39.97991,116.347397,0,774.649320866142,40610.7798611111,2011-03-08,18:43:00
39.979905,116.347395,0,771.013293963255,40610.7799189815,2011-03-08,18:43:05
39.979905,116.347395,0,771.013293963255,40610.7799537037,2011-03-08,18:43:08
39.979908,116.347396,0,771.854130577428,40610.7799768519,2011-03-08,18:43:10
39.979926,116.347451,0,764.368362860892,40610.7800347222,2011-03-08,18:43:15
39.979926,116.347473,0,762.469773622047,40610.7800925926,2011-03-08,18:43:20
39.979926,116.347473,0,762.469773622047,40610.7801273148,2011-03-08,18:43:23
39.979923,116.347474,0,762.356735564304,40610.780150463,2011-03-08,18:43:25
39.979936,116.347546,0,758.284822834646,40610.7802083333,2011-03-08,18:43:30
39.979947,116.34758,0,755.645121391076,40610.7802662037,2011-03-08,18:43:35
39.97998,116.347641,0,750.744537401575,40610.7803240741,2011-03-08,18:43:40
39.98007,116.347815,0,738.661656824147,40610.7803819444,2011-03-08,18:43:45
39.980278,116.34792,0,718.573923884514,40610.7804398148,2011-03-08,18:43:50
39.980438,116.348021,0,706.385964566929,40610.7804976852,2011-03-08,18:43:55
39.980646,116.348079,0,696.578287401575,40610.7805555556,2011-03-08,18:44:00
39.980777,116.34814,0,697.653513779528,40610.7806134259,2011-03-08,18:44:05
39.980906,116.348212,0,703.254609580052,40610.7806712963,2011-03-08,18:44:10
39.980943,116.348252,0,713.323809055118,40610.7807291667,2011-03-08,18:44:15
39.980968,116.348306,0,719.505820209974,40610.780787037,2011-03-08,18:44:20
39.980961,116.348214,0,718.254580052493,40610.7808449074,2011-03-08,18:44:25
39.981049,116.348283,0,721.31905183727,40610.7809027778,2011-03-08,18:44:30
39.981113,116.348305,0,726.933166010499,40610.7809606481,2011-03-08,18:44:35
39.981218,116.348333,0,732.138877952756,40610.7810185185,2011-03-08,18:44:40
39.981349,116.348379,0,739.476410761155,40610.7810763889,2011-03-08,18:44:45
39.98142,116.348385,0,744.670606955381,40610.7811342593,2011-03-08,18:44:50
39.981498,116.348344,0,740.642549212598,40610.7811921296,2011-03-08,18:44:55
39.981502,116.348176,0,733.004343832021,40610.78125,2011-03-08,18:45:00
39.98145,116.348018,0,716.32905839895,40610.7813078704,2011-03-08,18:45:05
39.981427,116.347921,0,698.796069553806,40610.7813657407,2011-03-08,18:45:10
39.981425,116.347848,0,691.385994094488,40610.7814236111,2011-03-08,18:45:15
39.981417,116.347802,0,694.143139763779,40610.7814814815,2011-03-08,18:45:20
39.98142,116.347751,0,688.030462598425,40610.7815393518,2011-03-08,18:45:25
39.981413,116.347725,0,687.802431102362,40610.7815972222,2011-03-08,18:45:30
39.981415,116.347712,0,686.855114829396,40610.7816550926,2011-03-08,18:45:35
39.981426,116.347685,0,686.857719816273,40610.781712963,2011-03-08,18:45:40
39.981495,116.347665,0,682.906502624672,40610.7817708333,2011-03-08,18:45:45
39.981549,116.34767,0,677.769429133858,40610.7818287037,2011-03-08,18:45:50
39.9815,116.347685,0,664.964311023622,40610.7818865741,2011-03-08,18:45:55
39.981459,116.347692,0,654.660072178478,40610.7819444444,2011-03-08,18:46:00
39.98151,116.347669,0,643.403211942257,40610.7820023148,2011-03-08,18:46:05
39.981542,116.347689,0,611.012575459318,40610.7820601852,2011-03-08,18:46:10
39.981559,116.347682,0,581.771771653543,40610.7821180556,2011-03-08,18:46:15
39.981393,116.347671,0,533.030452755905,40610.7821759259,2011-03-08,18:46:20
39.981265,116.34766,0,488.719389763779,40610.7822337963,2011-03-08,18:46:25
39.981224,116.347648,0,463.438408792651,40610.7822916667,2011-03-08,18:46:30
39.981192,116.347653,0,435.11468175853,40610.782349537,2011-03-08,18:46:35
39.981206,116.34765,0,424.316286089239,40610.7824074074,2011-03-08,18:46:40
39.981206,116.34765,0,424.316286089239,40610.7824421296,2011-03-08,18:46:43
39.981211,116.347655,0,417.562368766404,40610.7824652778,2011-03-08,18:46:45
39.981236,116.347625,0,411.40436023622,40610.7825231481,2011-03-08,18:46:50
39.981284,116.347607,0,401.102326115486,40610.7825810185,2011-03-08,18:46:55
39.981361,116.347629,0,376.696348425197,40610.7826388889,2011-03-08,18:47:00
39.98141,116.347635,0,369.886512467192,40610.7826967593,2011-03-08,18:47:05
39.981426,116.347633,0,364.077411417323,40610.7827546296,2011-03-08,18:47:10
39.981461,116.347618,0,355.928651574803,40610.7828125,2011-03-08,18:47:15
39.981525,116.347615,0,344.258205380577,40610.7828703704,2011-03-08,18:47:20
39.981592,116.347603,0,340.962247375328,40610.7829282407,2011-03-08,18:47:25
39.981655,116.347584,0,338.70186351706,40610.7829861111,2011-03-08,18:47:30
39.981706,116.347573,0,333.878999343832,40610.7830439815,2011-03-08,18:47:35
39.981836,116.347642,0,289.060662729659,40610.7831018518,2011-03-08,18:47:40
39.98189,116.347652,0,275.633303805774,40610.7831597222,2011-03-08,18:47:45
39.981931,116.347657,0,261.885249343832,40610.7832175926,2011-03-08,18:47:50
39.981973,116.347657,0,248.660439632546,40610.783275463,2011-03-08,18:47:55
39.982008,116.347633,0,241.143359580052,40610.7833333333,2011-03-08,18:48:00
39.982088,116.347643,0,236.338868110236,40610.7833912037,2011-03-08,18:48:05
39.982183,116.34762,0,230.306742125984,40610.7834490741,2011-03-08,18:48:10
39.982263,116.347616,0,225.230265748031,40610.7835069444,2011-03-08,18:48:15
39.982298,116.347621,0,220.445597112861,40610.7835648148,2011-03-08,18:48:20
39.982337,116.347607,0,207.922352362205,40610.7836226852,2011-03-08,18:48:25
39.982396,116.347597,0,199.211400918635,40610.7836805556,2011-03-08,18:48:30
39.982466,116.347613,0,185.268858267717,40610.7837384259,2011-03-08,18:48:35
39.982534,116.347605,0,178.792559055118,40610.7837962963,2011-03-08,18:48:40
39.982713,116.347638,0,154.109589895013,40610.7838541667,2011-03-08,18:48:45
39.982813,116.347638,0,142.096272965879,40610.783912037,2011-03-08,18:48:50
39.98288,116.347626,0,139.995846456693,40610.7839699074,2011-03-08,18:48:55
39.982958,116.347629,0,135.672086614173,40610.7840277778,2011-03-08,18:49:00
39.983053,116.347645,0,124.15750656168,40610.7840856481,2011-03-08,18:49:05
39.983157,116.347649,0,113.304806430446,40610.7841435185,2011-03-08,18:49:10
39.983266,116.347684,0,95.4709022309711,40610.7842013889,2011-03-08,18:49:15
39.983346,116.347705,0,82.0559514435695,40610.7842592593,2011-03-08,18:49:20
39.98343,116.347712,0,76.6291699475066,40610.7843171296,2011-03-08,18:49:25
39.983504,116.347719,0,70.0586220472441,40610.784375,2011-03-08,18:49:30
39.983589,116.347718,0,79.5500032808399,40610.7844328704,2011-03-08,18:49:35
39.983662,116.347723,0,78.3812893700787,40610.7844907407,2011-03-08,18:49:40
39.983733,116.347719,0,78.8674015748031,40610.7845486111,2011-03-08,18:49:45
39.983827,116.347728,0,74.9490255905512,40610.7846064815,2011-03-08,18:49:50
39.983897,116.347721,0,74.9591469816273,40610.7846643519,2011-03-08,18:49:55
39.983963,116.347723,0,71.729655511811,40610.7847222222,2011-03-08,18:50:00
39.984031,116.347719,0,68.8243864829396,40610.7847800926,2011-03-08,18:50:05
39.984103,116.347706,0,69.9188188976378,40610.784837963,2011-03-08,18:50:10
39.984184,116.347706,0,68.6742618110236,40610.7848958333,2011-03-08,18:50:15
39.984261,116.347712,0,69.7459186351706,40610.7849537037,2011-03-08,18:50:20
39.984327,116.347708,0,72.2016929133858,40610.7850115741,2011-03-08,18:50:25
39.98441,116.347704,0,75.0979035433071,40610.7850694444,2011-03-08,18:50:30
39.984462,116.347688,0,79.4960892388451,40610.7851273148,2011-03-08,18:50:35
39.984539,116.347687,0,79.9505675853018,40610.7851851852,2011-03-08,18:50:40
39.984615,116.347699,0,76.0141010498688,40610.7852430556,2011-03-08,18:50:45
39.984682,116.347696,0,71.1261515748031,40610.7853009259,2011-03-08,18:50:50
39.984758,116.347681,0,79.1263254593176,40610.7853587963,2011-03-08,18:50:55
39.98484,116.347679,0,80.1642290026247,40610.7854166667,2011-03-08,18:51:00
39.98492,116.347672,0,86.2216338582677,40610.785474537,2011-03-08,18:51:05
39.985002,116.347733,0,86.6256725721785,40610.7855324074,2011-03-08,18:51:10
39.985047,116.347788,0,88.7724114173228,40610.7855902778,2011-03-08,18:51:15
39.985116,116.347868,0,94.4779790026247,40610.7856481481,2011-03-08,18:51:20
39.985144,116.347901,0,96.1872047244094,40610.7857060185,2011-03-08,18:51:25
39.985176,116.347889,0,99.5685793963255,40610.7857638889,2011-03-08,18:51:30
39.98521,116.347865,0,103.25281496063,40610.7858217593,2011-03-08,18:51:35
39.985265,116.347823,0,106.085429790026,40610.7858796296,2011-03-08,18:51:40
39.985348,116.347765,0,107.697152230971,40610.7859375,2011-03-08,18:51:45
39.985404,116.347719,0,110.342283464567,40610.7859953704,2011-03-08,18:51:50
39.985449,116.347633,0,113.078664698163,40610.7860532407,2011-03-08,18:51:55
39.98553,116.347721,0,107.817762467192,40610.7861111111,2011-03-08,18:52:00
39.985566,116.347671,0,111.860754593176,40610.7861689815,2011-03-08,18:52:05
39.985643,116.347644,0,110.114238845144,40610.7862268519,2011-03-08,18:52:10
39.985771,116.347794,0,109.005649606299,40610.7862847222,2011-03-08,18:52:15
39.985807,116.347813,0,108.458776246719,40610.7863425926,2011-03-08,18:52:20
39.985857,116.347855,0,110.890859580052,40610.786400463,2011-03-08,18:52:25
39.98589,116.347867,0,113.234445538058,40610.7864583333,2011-03-08,18:52:30
39.98589,116.347867,0,113.234445538058,40610.7864930556,2011-03-08,18:52:33
39.985882,116.347874,0,114.897742782152,40610.7865162037,2011-03-08,18:52:35
39.985891,116.347877,0,116.077381889764,40610.7865740741,2011-03-08,18:52:40
39.985891,116.347877,0,116.077381889764,40610.7866087963,2011-03-08,18:52:43
39.98589,116.347872,0,120.9693832021,40610.7866319444,2011-03-08,18:52:45
39.985906,116.347869,0,113.254858923885,40610.7866898148,2011-03-08,18:52:50
39.985905,116.347954,0,108.535748031496,40610.7867476852,2011-03-08,18:52:55
39.985922,116.348045,0,103.467956036745,40610.7868055556,2011-03-08,18:53:00
39.98594,116.348138,0,96.4005839895013,40610.7868634259,2011-03-08,18:53:05
39.985957,116.348243,0,91.6536909448819,40610.7869212963,2011-03-08,18:53:10
39.985964,116.348337,0,92.2015780839895,40610.7869791667,2011-03-08,18:53:15
39.98596,116.348417,0,94.5050820209974,40610.787037037,2011-03-08,18:53:20
39.985958,116.348474,0,100.394284776903,40610.7870949074,2011-03-08,18:53:25
39.985972,116.348483,0,103.272158792651,40610.7871527778,2011-03-08,18:53:30
39.985972,116.348483,0,103.272158792651,40610.7871875,2011-03-08,18:53:33
39.985972,116.348485,0,104.472112860892,40610.7872106481,2011-03-08,18:53:35
39.98596,116.34848,0,105.334917979003,40610.7872685185,2011-03-08,18:53:40
39.985955,116.348483,0,105.860088582677,40610.7873263889,2011-03-08,18:53:45
39.985947,116.34848,0,106.007270341207,40610.7873842593,2011-03-08,18:53:50
