# Supplementary material for: Research on differential privacy protection method based on user tendency
Source: PLoS One. 2023 Oct 26;18(10):e0288823. doi: 10.1371/journal.pone.0288823 (PMC10602288; doi:10.1371/journal.pone.0288823)
Supplement: S5 Data — (ZIP) [file pone.0288823.s005.zip › Data 5-5/147/Trajectory/20110309085035.plt]

Geolife trajectory
WGS 84
Altitude is in Feet
Reserved 3
0,2,255,My Track,0,0,2,8421376
0
39.987859,116.352813,0,202.831722440945,40611.3684606481,2011-03-09,08:50:35
39.987895,116.352791,0,208.069832677165,40611.3685185185,2011-03-09,08:50:40
39.98799,116.352787,0,234.674744094488,40611.3685763889,2011-03-09,08:50:45
39.988022,116.352773,0,241.148566272966,40611.3686342593,2011-03-09,08:50:50
39.98803,116.352768,0,241.910754593176,40611.3686921296,2011-03-09,08:50:55
39.98803,116.352768,0,241.910754593176,40611.3687268518,2011-03-09,08:50:58
39.988038,116.352768,0,236.596709317585,40611.36875,2011-03-09,08:51:00
39.987996,116.352775,0,228.773526902887,40611.3688078704,2011-03-09,08:51:05
39.987971,116.352776,0,226.772562335958,40611.3688657407,2011-03-09,08:51:10
39.987971,116.352776,0,226.772562335958,40611.368900463,2011-03-09,08:51:13
39.987963,116.352778,0,226.353923884514,40611.3689236111,2011-03-09,08:51:15
39.987944,116.352764,0,223.35280183727,40611.3689814815,2011-03-09,08:51:20
39.987912,116.352748,0,219.292253937008,40611.3690393518,2011-03-09,08:51:25
39.987903,116.352726,0,216.633379265092,40611.3690972222,2011-03-09,08:51:30
39.987903,116.352726,0,216.633379265092,40611.3691319444,2011-03-09,08:51:33
39.987901,116.352719,0,217.870751312336,40611.3691550926,2011-03-09,08:51:35
39.987891,116.352736,0,220.160846456693,40611.369212963,2011-03-09,08:51:40
39.987882,116.352736,0,219.852293307087,40611.3692708333,2011-03-09,08:51:45
39.987872,116.352736,0,219.640029527559,40611.3693287037,2011-03-09,08:51:50
39.987862,116.352736,0,219.7218832021,40611.3693865741,2011-03-09,08:51:55
39.987855,116.352737,0,219.989137139108,40611.3694444444,2011-03-09,08:52:00
39.987855,116.352737,0,219.989137139108,40611.3694791667,2011-03-09,08:52:03
39.987847,116.352735,0,221.501272965879,40611.3695023148,2011-03-09,08:52:05
39.987843,116.352719,0,226.22373687664,40611.3695601852,2011-03-09,08:52:10
39.987847,116.352716,0,226.358530183727,40611.3696180556,2011-03-09,08:52:15
39.987845,116.352715,0,226.280082020997,40611.3696759259,2011-03-09,08:52:20
39.987849,116.352713,0,226.139783464567,40611.3697337963,2011-03-09,08:52:25
39.987853,116.352715,0,226.192998687664,40611.3697916667,2011-03-09,08:52:30
39.987858,116.352723,0,226.506837270341,40611.369849537,2011-03-09,08:52:35
39.987864,116.352731,0,226.896840551181,40611.3699074074,2011-03-09,08:52:40
39.987864,116.352731,0,226.896840551181,40611.3699421296,2011-03-09,08:52:43
39.987857,116.352731,0,227.357257217848,40611.3699652778,2011-03-09,08:52:45
39.987838,116.352745,0,229.677690288714,40611.3700231481,2011-03-09,08:52:50
39.987792,116.352746,0,233.745675853018,40611.3700810185,2011-03-09,08:52:55
39.987741,116.35274,0,237.046414041995,40611.3701388889,2011-03-09,08:53:00
39.987695,116.352713,0,238.086118766404,40611.3701967593,2011-03-09,08:53:05
39.987657,116.352687,0,238.619826115486,40611.3702546296,2011-03-09,08:53:10
39.987593,116.352692,0,239.903884514436,40611.3703125,2011-03-09,08:53:15
39.987561,116.352706,0,242.219809711286,40611.3703703704,2011-03-09,08:53:20
39.987596,116.352723,0,242.053254593176,40611.3704282407,2011-03-09,08:53:25
39.987596,116.352723,0,242.053254593176,40611.370462963,2011-03-09,08:53:28
39.987601,116.352722,0,242.158635170604,40611.3704861111,2011-03-09,08:53:30
39.987734,116.352719,0,241.236850393701,40611.3705439815,2011-03-09,08:53:35
39.987815,116.352711,0,238.876394356955,40611.3706018519,2011-03-09,08:53:40
39.987862,116.352708,0,238.996066272966,40611.3706597222,2011-03-09,08:53:45
39.987862,116.352708,0,238.996066272966,40611.3706944444,2011-03-09,08:53:48
39.98787,116.352707,0,239.808415354331,40611.3707175926,2011-03-09,08:53:50
39.987843,116.35292,0,193.446791338583,40611.3751157407,2011-03-09,09:00:10
39.986997,116.352886,0,326.489475065617,40611.3756944444,2011-03-09,09:01:00
39.987251,116.352762,0,352.404261811024,40611.3757523148,2011-03-09,09:01:05
39.987192,116.352764,0,374.716637139108,40611.3758101852,2011-03-09,09:01:10
39.987137,116.35272,0,389.983585958005,40611.3758680556,2011-03-09,09:01:15
39.987109,116.352628,0,394.402076771654,40611.3759259259,2011-03-09,09:01:20
39.987058,116.352444,0,385.385774278215,40611.3759837963,2011-03-09,09:01:25
39.986995,116.35232,0,388.073257874016,40611.3760416667,2011-03-09,09:01:30
39.986938,116.352241,0,385.595380577428,40611.376099537,2011-03-09,09:01:35
39.986928,116.352198,0,381.238517060367,40611.3761574074,2011-03-09,09:01:40
39.986886,116.352103,0,366.194393044619,40611.3762152778,2011-03-09,09:01:45
39.986772,116.352063,0,349.781906167979,40611.3762731481,2011-03-09,09:01:50
39.986635,116.352055,0,338.784166666667,40611.3763310185,2011-03-09,09:01:55
39.986559,116.352028,0,333.204845800525,40611.3763888889,2011-03-09,09:02:00
39.98646,116.351967,0,325.047926509186,40611.3764467593,2011-03-09,09:02:05
39.986408,116.351888,0,319.960410104987,40611.3765046296,2011-03-09,09:02:10
39.986332,116.351824,0,308.460501968504,40611.3765625,2011-03-09,09:02:15
39.986238,116.351792,0,288.914183070866,40611.3766203704,2011-03-09,09:02:20
39.9862,116.351797,0,276.444229002625,40611.3766782407,2011-03-09,09:02:25
39.986187,116.351818,0,268.825820209974,40611.3767361111,2011-03-09,09:02:30
39.986144,116.351823,0,263.057444225722,40611.3767939815,2011-03-09,09:02:35
39.986097,116.351818,0,258.001643700787,40611.3768518518,2011-03-09,09:02:40
39.986045,116.351821,0,252.429130577428,40611.3769097222,2011-03-09,09:02:45
39.985981,116.351782,0,246.610816929134,40611.3769675926,2011-03-09,09:02:50
39.985929,116.351666,0,230.825803805774,40611.377025463,2011-03-09,09:02:55
39.985903,116.351568,0,212.738733595801,40611.3770833333,2011-03-09,09:03:00
39.985873,116.351476,0,199.105282152231,40611.3771412037,2011-03-09,09:03:05
39.985834,116.351426,0,188.569635826772,40611.3771990741,2011-03-09,09:03:10
39.985757,116.351383,0,177.908343175853,40611.3772569444,2011-03-09,09:03:15
39.98568,116.351323,0,168.448159448819,40611.3773148148,2011-03-09,09:03:20
39.985653,116.351217,0,159.169796587927,40611.3773726852,2011-03-09,09:03:25
39.985767,116.351029,0,152.359921259843,40611.3774305556,2011-03-09,09:03:30
39.985851,116.350881,0,151.692001312336,40611.3774884259,2011-03-09,09:03:35
39.985862,116.350756,0,152.22312992126,40611.3775462963,2011-03-09,09:03:40
39.985846,116.350672,0,150.737736220472,40611.3776041667,2011-03-09,09:03:45
39.985833,116.350559,0,152.259186351706,40611.377662037,2011-03-09,09:03:50
39.98582,116.350459,0,153.330403543307,40611.3777199074,2011-03-09,09:03:55
39.985807,116.350423,0,155.46875,40611.3777777778,2011-03-09,09:04:00
39.985815,116.350397,0,157.643654855643,40611.3778356481,2011-03-09,09:04:05
39.985831,116.350389,0,159.464645669291,40611.3778935185,2011-03-09,09:04:10
39.985822,116.350382,0,161.47843832021,40611.3779513889,2011-03-09,09:04:15
39.985811,116.350373,0,162.123894356955,40611.3780092593,2011-03-09,09:04:20
39.985813,116.350384,0,162.18187992126,40611.3780671296,2011-03-09,09:04:25
39.985788,116.350382,0,162.210715223097,40611.378125,2011-03-09,09:04:30
39.985777,116.350369,0,161.542716535433,40611.3781828704,2011-03-09,09:04:35
39.985798,116.350367,0,160.731781496063,40611.3782407407,2011-03-09,09:04:40
39.985887,116.350402,0,161.203700787402,40611.3782986111,2011-03-09,09:04:45
39.985946,116.350386,0,162.082769028871,40611.3783564815,2011-03-09,09:04:50
39.985951,116.350364,0,162.833205380577,40611.3784143519,2011-03-09,09:04:55
39.985951,116.350364,0,162.833205380577,40611.3784490741,2011-03-09,09:04:58
39.985953,116.350363,0,163.958143044619,40611.3784722222,2011-03-09,09:05:00
39.985945,116.350372,0,164.134760498688,40611.3785300926,2011-03-09,09:05:05
39.985945,116.350372,0,164.134760498688,40611.3785648148,2011-03-09,09:05:08
39.985945,116.350369,0,164.392263779528,40611.378587963,2011-03-09,09:05:10
39.985947,116.35036,0,164.398320209974,40611.3786458333,2011-03-09,09:05:15
39.98595,116.350351,0,165.450816929134,40611.3787037037,2011-03-09,09:05:20
39.985945,116.350366,0,166.029753937008,40611.3787615741,2011-03-09,09:05:25
39.985915,116.350368,0,165.641601049869,40611.3788194444,2011-03-09,09:05:30
39.985915,116.350368,0,165.641601049869,40611.3788541667,2011-03-09,09:05:33
39.985917,116.350365,0,164.661696194226,40611.3788773148,2011-03-09,09:05:35
39.985932,116.350342,0,165.031801181102,40611.3789351852,2011-03-09,09:05:40
39.985924,116.350356,0,164.157424540682,40611.3789930556,2011-03-09,09:05:45
39.985888,116.350355,0,163.848405511811,40611.3790509259,2011-03-09,09:05:50
39.985874,116.350349,0,163.886679790026,40611.3791087963,2011-03-09,09:05:55
39.985847,116.350351,0,163.215866141732,40611.3791666667,2011-03-09,09:06:00
39.985847,116.350369,0,162.237060367454,40611.379224537,2011-03-09,09:06:05
39.985847,116.350369,0,162.237060367454,40611.3792592593,2011-03-09,09:06:08
39.985852,116.350368,0,161.62437992126,40611.3792824074,2011-03-09,09:06:10
39.985867,116.35036,0,156.23812335958,40611.3793402778,2011-03-09,09:06:15
39.985872,116.350369,0,157.720334645669,40611.3793981481,2011-03-09,09:06:20
39.985846,116.350373,0,157.597634514436,40611.3794560185,2011-03-09,09:06:25
39.985569,116.350432,0,220.448602362205,40611.3795138889,2011-03-09,09:06:30
39.985771,116.350431,0,149.940131233596,40611.3795833333,2011-03-09,09:06:36
39.985824,116.350409,0,166.340075459318,40611.3796412037,2011-03-09,09:06:41
39.985801,116.350429,0,141.165662729659,40611.3797106481,2011-03-09,09:06:47
39.985828,116.350433,0,131.130869422572,40611.3797685185,2011-03-09,09:06:52
39.985868,116.350421,0,125.572762467192,40611.3798263889,2011-03-09,09:06:57
39.985868,116.350421,0,125.572762467192,40611.3798611111,2011-03-09,09:07:00
39.985864,116.350417,0,121.51126312336,40611.3798842593,2011-03-09,09:07:02
39.985873,116.350417,0,121.657204724409,40611.3799421296,2011-03-09,09:07:07
39.985872,116.350392,0,123.156650262467,40611.38,2011-03-09,09:07:12
39.985903,116.350381,0,125.96000328084,40611.3800578704,2011-03-09,09:07:17
39.985862,116.350401,0,127.04438648294,40611.3801157407,2011-03-09,09:07:22
39.985849,116.350408,0,127.452477034121,40611.3801736111,2011-03-09,09:07:27
39.985849,116.350408,0,127.452477034121,40611.3802083333,2011-03-09,09:07:30
39.985854,116.35041,0,127.163070866142,40611.3802314815,2011-03-09,09:07:32
39.985873,116.350433,0,122.0231167979,40611.3802893519,2011-03-09,09:07:37
39.98588,116.350422,0,112.844878608924,40611.3803472222,2011-03-09,09:07:42
39.985906,116.350411,0,109.067326115486,40611.3804050926,2011-03-09,09:07:47
39.985905,116.350388,0,106.120859580053,40611.380462963,2011-03-09,09:07:52
39.985867,116.350397,0,100.01155511811,40611.3805208333,2011-03-09,09:07:57
39.985868,116.350393,0,98.1226673228346,40611.3805787037,2011-03-09,09:08:02
39.98587,116.350389,0,97.3739763779527,40611.3806365741,2011-03-09,09:08:07
39.985876,116.350389,0,97.0949639107612,40611.3806944444,2011-03-09,09:08:12
39.985876,116.350389,0,97.0949639107612,40611.3807291667,2011-03-09,09:08:15
39.985876,116.35039,0,97.0401213910761,40611.3807523148,2011-03-09,09:08:17
39.985867,116.350388,0,95.5901181102362,40611.3808101852,2011-03-09,09:08:22
39.985889,116.350384,0,98.5980708661417,40611.3808680556,2011-03-09,09:08:27
39.985875,116.350393,0,104.232552493438,40611.3809259259,2011-03-09,09:08:32
39.985874,116.350375,0,105.133382545932,40611.3809837963,2011-03-09,09:08:37
39.985901,116.350401,0,104.610036089239,40611.3810416667,2011-03-09,09:08:42
39.985911,116.350385,0,104.295426509186,40611.381099537,2011-03-09,09:08:47
39.985923,116.35038,0,104.29124015748,40611.3811574074,2011-03-09,09:08:52
39.985896,116.350399,0,104.534708005249,40611.3812152778,2011-03-09,09:08:57
39.985896,116.350399,0,104.534708005249,40611.38125,2011-03-09,09:09:00
39.98589,116.350404,0,104.439639107612,40611.3812731481,2011-03-09,09:09:02
39.985883,116.350413,0,104.343251312336,40611.3813310185,2011-03-09,09:09:07
39.985881,116.350415,0,104.296138451444,40611.3813888889,2011-03-09,09:09:12
39.985881,116.350415,0,104.296138451444,40611.3814236111,2011-03-09,09:09:15
39.985878,116.350411,0,104.271683070866,40611.3814467593,2011-03-09,09:09:17
39.985851,116.350392,0,104.278179133858,40611.3815046296,2011-03-09,09:09:22
39.985872,116.350388,0,104.200351049869,40611.3815625,2011-03-09,09:09:27
39.985863,116.350394,0,104.140898950131,40611.3816203704,2011-03-09,09:09:32
39.985863,116.350394,0,104.140898950131,40611.3816550926,2011-03-09,09:09:35
39.985855,116.350401,0,104.078851706037,40611.3816782407,2011-03-09,09:09:37
39.985851,116.350427,0,103.987572178478,40611.3817361111,2011-03-09,09:09:42
39.985866,116.350437,0,103.84938976378,40611.3817939815,2011-03-09,09:09:47
39.98587,116.350404,0,104.094160104987,40611.3818518519,2011-03-09,09:09:52
39.98589,116.350379,0,104.147362204724,40611.3819097222,2011-03-09,09:09:57
39.985917,116.350259,0,104.143467847769,40611.3819675926,2011-03-09,09:10:02
39.985939,116.349946,0,104.362299868766,40611.382025463,2011-03-09,09:10:07
39.985949,116.349708,0,105.576978346457,40611.3820833333,2011-03-09,09:10:12
39.985956,116.349408,0,106.238730314961,40611.3821412037,2011-03-09,09:10:17
39.985947,116.348939,0,107.078001968504,40611.3821990741,2011-03-09,09:10:22
39.985936,116.348375,0,108.797969160105,40611.3822569444,2011-03-09,09:10:27
39.985847,116.347919,0,109.921341863517,40611.3823148148,2011-03-09,09:10:32
39.985794,116.347785,0,110.041837270341,40611.3823726852,2011-03-09,09:10:37
39.985808,116.347782,0,110.682276902887,40611.3824305556,2011-03-09,09:10:42
39.985798,116.347764,0,110.981496062992,40611.3824884259,2011-03-09,09:10:47
39.985788,116.347751,0,111.177598425197,40611.3825462963,2011-03-09,09:10:52
39.985775,116.347741,0,111.297283464567,40611.3826041667,2011-03-09,09:10:57
39.985753,116.347758,0,111.217335958005,40611.382662037,2011-03-09,09:11:02
39.985759,116.347768,0,110.976601049869,40611.3827199074,2011-03-09,09:11:07
39.985774,116.347761,0,111.088375984252,40611.3827777778,2011-03-09,09:11:12
39.985774,116.347761,0,111.088375984252,40611.3828125,2011-03-09,09:11:15
39.985774,116.347758,0,110.92030839895,40611.3828356481,2011-03-09,09:11:17
39.985771,116.34777,0,110.729622703412,40611.3828935185,2011-03-09,09:11:22
39.985771,116.34777,0,110.729622703412,40611.3829282407,2011-03-09,09:11:25
39.985771,116.347772,0,111.070567585302,40611.3829513889,2011-03-09,09:11:27
39.985776,116.347795,0,111.644124015748,40611.3830092593,2011-03-09,09:11:32
39.985777,116.347822,0,112.129245406824,40611.3830671296,2011-03-09,09:11:37
39.985776,116.347842,0,112.407637795276,40611.383125,2011-03-09,09:11:42
39.985786,116.347868,0,112.749146981627,40611.3831828704,2011-03-09,09:11:47
39.985794,116.347883,0,112.927755905512,40611.3832407407,2011-03-09,09:11:52
39.9858,116.347897,0,113.109917979003,40611.3832986111,2011-03-09,09:11:57
39.985806,116.347903,0,113.358986220472,40611.3833564815,2011-03-09,09:12:02
39.98581,116.347908,0,113.498018372703,40611.3834143518,2011-03-09,09:12:07
39.985817,116.347907,0,113.648854986877,40611.3834722222,2011-03-09,09:12:12
39.985819,116.347909,0,113.841341863517,40611.3835300926,2011-03-09,09:12:17
39.985816,116.347911,0,113.991427165354,40611.383587963,2011-03-09,09:12:22
39.985813,116.347915,0,114.015419947507,40611.3836458333,2011-03-09,09:12:27
39.985813,116.347915,0,114.015419947507,40611.3836805556,2011-03-09,09:12:30
39.98581,116.347918,0,113.984931102362,40611.3837037037,2011-03-09,09:12:32
39.985816,116.347905,0,114.04936023622,40611.3837615741,2011-03-09,09:12:37
39.985827,116.347889,0,114.379206036745,40611.3838194444,2011-03-09,09:12:42
39.985827,116.347889,0,114.379206036745,40611.3838541667,2011-03-09,09:12:45
39.985834,116.347889,0,114.829934383202,40611.3838773148,2011-03-09,09:12:47
39.985843,116.347896,0,115.307460629921,40611.3839351852,2011-03-09,09:12:52
39.985856,116.347897,0,115.841706036745,40611.3839930556,2011-03-09,09:12:57
39.985862,116.347896,0,116.449028871391,40611.3840509259,2011-03-09,09:13:02
39.985862,116.347897,0,117.043484251969,40611.3841087963,2011-03-09,09:13:07
39.985862,116.347897,0,117.043484251969,40611.3841435185,2011-03-09,09:13:10
39.985863,116.347891,0,117.595351049869,40611.3841666667,2011-03-09,09:13:12
39.985858,116.347834,0,118.256817585302,40611.384224537,2011-03-09,09:13:17
39.985759,116.347514,0,118.361384514436,40611.3842824074,2011-03-09,09:13:22
39.985459,116.347274,0,118.270882545932,40611.3843402778,2011-03-09,09:13:27
39.984885,116.347265,0,119.667690288714,40611.3843981481,2011-03-09,09:13:32
39.984297,116.347234,0,120.029901574803,40611.3844560185,2011-03-09,09:13:37
39.983604,116.34724,0,120.893238188976,40611.3845138889,2011-03-09,09:13:42
39.982863,116.347271,0,122.016607611549,40611.3845717593,2011-03-09,09:13:47
39.982144,116.34737,0,123.698143044619,40611.3846296296,2011-03-09,09:13:52
39.981438,116.347397,0,120.096282808399,40611.3846875,2011-03-09,09:13:57
39.981181,116.347458,0,115.325708661417,40611.3847453704,2011-03-09,09:14:02
39.981259,116.347458,0,123.592237532808,40611.3848032407,2011-03-09,09:14:07
39.981279,116.347457,0,124.419829396325,40611.3848611111,2011-03-09,09:14:12
39.981334,116.347438,0,128.289320866142,40611.3849189815,2011-03-09,09:14:17
39.981297,116.347423,0,134.426614173228,40611.3849768518,2011-03-09,09:14:22
39.981021,116.347421,0,127.675964566929,40611.3850347222,2011-03-09,09:14:27
39.980621,116.347455,0,134.68625984252,40611.3850925926,2011-03-09,09:14:32
39.980073,116.347539,0,136.20342847769,40611.385150463,2011-03-09,09:14:37
39.979313,116.347724,0,143.424032152231,40611.3852083333,2011-03-09,09:14:42
39.978649,116.347885,0,145.798779527559,40611.3852662037,2011-03-09,09:14:47
39.977954,116.347957,0,152.673582677165,40611.3853240741,2011-03-09,09:14:52
39.977568,116.347673,0,157.241722440945,40611.3853819444,2011-03-09,09:14:57
39.97701,116.347566,0,162.960426509186,40611.3854398148,2011-03-09,09:15:02
39.976368,116.347588,0,158.518556430446,40611.3854976852,2011-03-09,09:15:07
39.976113,116.347497,0,163.109107611549,40611.3855555556,2011-03-09,09:15:12
39.975841,116.347392,0,158.581696194226,40611.3856134259,2011-03-09,09:15:17
39.975573,116.347216,0,145.905725065617,40611.3856712963,2011-03-09,09:15:22
39.975341,116.347064,0,146.572043963255,40611.3857291667,2011-03-09,09:15:27
39.97526,116.346797,0,153.799019028871,40611.385787037,2011-03-09,09:15:32
39.975291,116.346265,0,156.383300524934,40611.3858449074,2011-03-09,09:15:37
39.97526,116.345614,0,151.259255249344,40611.3859027778,2011-03-09,09:15:42
39.975243,116.344888,0,156.707024278215,40611.3859606481,2011-03-09,09:15:47
39.975302,116.344138,0,170.274117454068,40611.3860185185,2011-03-09,09:15:52
39.975259,116.343679,0,170.386358267717,40611.3860763889,2011-03-09,09:15:57
39.975246,116.343559,0,168.935721784777,40611.3861342593,2011-03-09,09:16:02
39.975249,116.343539,0,171.903038057743,40611.3861921296,2011-03-09,09:16:07
39.97524,116.343527,0,173.309908136483,40611.38625,2011-03-09,09:16:12
39.975204,116.343513,0,174.363343175853,40611.3863078704,2011-03-09,09:16:17
39.975096,116.343525,0,182.198024934383,40611.3863657407,2011-03-09,09:16:22
39.975041,116.343529,0,184.873093832021,40611.3864236111,2011-03-09,09:16:27
39.974993,116.34353,0,186.387549212598,40611.3864814815,2011-03-09,09:16:32
39.974951,116.34354,0,195.598464566929,40611.3865393519,2011-03-09,09:16:37
39.97485,116.343545,0,206.483956692913,40611.3865972222,2011-03-09,09:16:42
39.974825,116.343384,0,215.824333989501,40611.3866550926,2011-03-09,09:16:47
39.974761,116.34322,0,221.525150918635,40611.386712963,2011-03-09,09:16:52
39.974646,116.343054,0,235.248251312336,40611.3867708333,2011-03-09,09:16:57
39.974643,116.342772,0,260.61938976378,40611.3868287037,2011-03-09,09:17:02
39.974683,116.342339,0,286.256909448819,40611.3868865741,2011-03-09,09:17:07
39.974665,116.341857,0,313.308244750656,40611.3869444444,2011-03-09,09:17:12
39.974614,116.341321,0,342.037723097113,40611.3870023148,2011-03-09,09:17:17
39.974614,116.340849,0,302.834222440945,40611.3870601852,2011-03-09,09:17:22
39.974704,116.340665,0,282.236158136483,40611.3871180556,2011-03-09,09:17:27
39.97475,116.340587,0,277.352296587927,40611.3871759259,2011-03-09,09:17:32
39.974761,116.340531,0,277.297152230971,40611.3872337963,2011-03-09,09:17:37
39.974761,116.340486,0,278.210026246719,40611.3872916667,2011-03-09,09:17:42
39.974713,116.34049,0,279.048710629921,40611.387349537,2011-03-09,09:17:47
39.974712,116.340532,0,282.351778215223,40611.3874074074,2011-03-09,09:17:52
39.974729,116.340576,0,284.855160761155,40611.3874652778,2011-03-09,09:17:57
39.974815,116.340652,0,283.573854986877,40611.3875231481,2011-03-09,09:18:02
39.974851,116.340669,0,283.205403543307,40611.3875810185,2011-03-09,09:18:07
39.974896,116.340664,0,283.108083989501,40611.3876388889,2011-03-09,09:18:12
39.974898,116.340645,0,283.853402230971,40611.3876967593,2011-03-09,09:18:17
39.9749,116.340556,0,284.216847112861,40611.3877546296,2011-03-09,09:18:22
39.974901,116.340302,0,283.381643700787,40611.3878125,2011-03-09,09:18:27
39.974804,116.340046,0,273.032677165354,40611.3878703704,2011-03-09,09:18:32
39.974663,116.339788,0,266.548267716535,40611.3879282407,2011-03-09,09:18:37
39.974647,116.339421,0,266.763356299213,40611.3879861111,2011-03-09,09:18:42
39.97461,116.338873,0,266.831840551181,40611.3880439815,2011-03-09,09:18:47
39.974621,116.338286,0,265.031824146982,40611.3881018519,2011-03-09,09:18:52
39.97474,116.337808,0,257.909829396325,40611.3881597222,2011-03-09,09:18:57
39.974957,116.337412,0,237.428333333333,40611.3882175926,2011-03-09,09:19:02
39.975042,116.337201,0,215.645711942257,40611.388275463,2011-03-09,09:19:07
39.97503,116.33707,0,201.100337926509,40611.3883333333,2011-03-09,09:19:12
39.975115,116.33687,0,190.720820209974,40611.3883912037,2011-03-09,09:19:17
39.975376,116.336451,0,176.232857611549,40611.3884490741,2011-03-09,09:19:22
39.975441,116.33571,0,157.77092191601,40611.3885069444,2011-03-09,09:19:27
39.975416,116.334843,0,150.700492125984,40611.3885648148,2011-03-09,09:19:32
39.975398,116.33411,0,146.886131889764,40611.3886226852,2011-03-09,09:19:37
39.975423,116.333497,0,141.82625328084,40611.3886805556,2011-03-09,09:19:42
39.975351,116.333395,0,141.401026902887,40611.3887384259,2011-03-09,09:19:47
39.975335,116.333379,0,139.621187664042,40611.3887962963,2011-03-09,09:19:52
39.975247,116.333375,0,137.480977690289,40611.3888541667,2011-03-09,09:19:57
39.975162,116.333366,0,135.190144356955,40611.388912037,2011-03-09,09:20:02
39.975142,116.333271,0,132.510042650919,40611.3889699074,2011-03-09,09:20:07
39.975117,116.333187,0,132.477276902887,40611.3890277778,2011-03-09,09:20:12
39.975092,116.333111,0,132.499402887139,40611.3890856481,2011-03-09,09:20:17
39.975115,116.33299,0,133.274845800525,40611.3891435185,2011-03-09,09:20:22
39.975034,116.332901,0,133.444642388451,40611.3892013889,2011-03-09,09:20:27
39.975032,116.332833,0,138.260511811024,40611.3892592593,2011-03-09,09:20:32
39.975072,116.332739,0,141.685177165354,40611.3893171296,2011-03-09,09:20:37
39.975028,116.332625,0,147.75531496063,40611.389375,2011-03-09,09:20:42
39.975027,116.332548,0,145.878530183727,40611.3894328704,2011-03-09,09:20:47
39.975057,116.332431,0,145.823897637795,40611.3894907407,2011-03-09,09:20:52
39.975059,116.332332,0,144.939209317585,40611.3895486111,2011-03-09,09:20:57
39.97508,116.332224,0,143.489425853018,40611.3896064815,2011-03-09,09:21:02
39.975122,116.332095,0,144.79873687664,40611.3896643519,2011-03-09,09:21:07
39.975144,116.331975,0,149.430790682415,40611.3897222222,2011-03-09,09:21:12
39.975167,116.331811,0,153.969002624672,40611.3897800926,2011-03-09,09:21:17
39.975152,116.331694,0,159.346286089239,40611.389837963,2011-03-09,09:21:22
39.975167,116.331575,0,173.315062335958,40611.3898958333,2011-03-09,09:21:27
39.975138,116.331499,0,183.141289370079,40611.3899537037,2011-03-09,09:21:32
39.975154,116.3314,0,188.519146981627,40611.3900115741,2011-03-09,09:21:37
39.975147,116.33128,0,203.706135170604,40611.3900694444,2011-03-09,09:21:42
39.975168,116.331202,0,195.235816929134,40611.3901273148,2011-03-09,09:21:47
39.975205,116.331106,0,195.118021653543,40611.3901851852,2011-03-09,09:21:52
39.975247,116.33101,0,196.484566929134,40611.3902430556,2011-03-09,09:21:57
39.975224,116.330935,0,185.640252624672,40611.3903009259,2011-03-09,09:22:02
39.975243,116.330884,0,174.589143700787,40611.3903587963,2011-03-09,09:22:07
39.975307,116.330815,0,174.017427821522,40611.3904166667,2011-03-09,09:22:12
39.975383,116.330813,0,178.671145013123,40611.390474537,2011-03-09,09:22:17
39.975423,116.330829,0,175.365702099738,40611.3905324074,2011-03-09,09:22:22
39.975423,116.330829,0,175.365702099738,40611.3905671296,2011-03-09,09:22:25
39.975422,116.330836,0,174.963681102362,40611.3905902778,2011-03-09,09:22:27
39.975421,116.330825,0,175.896453412073,40611.3906481481,2011-03-09,09:22:32
39.975421,116.330825,0,175.896453412073,40611.3906828704,2011-03-09,09:22:35
39.975414,116.33082,0,176.508658136483,40611.3907060185,2011-03-09,09:22:37
39.97538,116.330828,0,179.653467847769,40611.3907638889,2011-03-09,09:22:42
39.975325,116.330828,0,181.402408136483,40611.3908217593,2011-03-09,09:22:47
39.975262,116.330838,0,182.617066929134,40611.3908796296,2011-03-09,09:22:52
39.975218,116.330856,0,183.54938976378,40611.3909375,2011-03-09,09:22:57
39.97589,116.330905,0,179.510052493438,40611.391400463,2011-03-09,09:23:37
39.975884,116.330908,0,179.571919291339,40611.3914583333,2011-03-09,09:23:42
