# Supplementary material for: Research on differential privacy protection method based on user tendency
Source: PLoS One. 2023 Oct 26;18(10):e0288823. doi: 10.1371/journal.pone.0288823 (PMC10602288; doi:10.1371/journal.pone.0288823)
Supplement: S5 Data — (ZIP) [file pone.0288823.s005.zip › Data 5-5/147/Trajectory/20110309185756.plt]

Geolife trajectory
WGS 84
Altitude is in Feet
Reserved 3
0,2,255,My Track,0,0,2,8421376
0
39.976494,116.32704,0,140.800764435696,40611.7902314815,2011-03-09,18:57:56
39.976657,116.327281,0,147.351781496063,40611.7902893518,2011-03-09,18:58:01
39.976685,116.327285,0,145.124914698163,40611.7903472222,2011-03-09,18:58:06
39.976732,116.327313,0,145.090984251968,40611.7904050926,2011-03-09,18:58:11
39.976917,116.327198,0,133.845173884514,40611.790462963,2011-03-09,18:58:16
39.976997,116.32725,0,131.553077427822,40611.7905208333,2011-03-09,18:58:21
39.977069,116.327301,0,128.373648293963,40611.7905787037,2011-03-09,18:58:26
39.977124,116.327293,0,125.191141732283,40611.7906365741,2011-03-09,18:58:31
39.977126,116.327293,0,124.909196194226,40611.7906944444,2011-03-09,18:58:36
39.97713,116.327289,0,124.370118110236,40611.7907523148,2011-03-09,18:58:41
39.977134,116.327286,0,124.007696850394,40611.7908101852,2011-03-09,18:58:46
39.977139,116.327289,0,123.671233595801,40611.7908680556,2011-03-09,18:58:51
39.977143,116.327286,0,123.487746062992,40611.7909259259,2011-03-09,18:58:56
39.977147,116.327294,0,123.692736220472,40611.7909837963,2011-03-09,18:59:01
39.977147,116.327294,0,123.692736220472,40611.7910185185,2011-03-09,18:59:04
39.977146,116.327294,0,123.714888451444,40611.7910416667,2011-03-09,18:59:06
39.977509,116.327511,0,115.83936351706,40611.791099537,2011-03-09,18:59:11
39.977509,116.327561,0,111.761332020997,40611.7911574074,2011-03-09,18:59:16
39.977521,116.32757,0,106.376850393701,40611.7912152778,2011-03-09,18:59:21
39.977534,116.327588,0,108.219783464567,40611.7912731481,2011-03-09,18:59:26
39.977538,116.327608,0,111.61406167979,40611.7913310185,2011-03-09,18:59:31
39.97755,116.327622,0,106.512280183727,40611.7913888889,2011-03-09,18:59:36
39.977538,116.327628,0,108.891709317585,40611.7914467593,2011-03-09,18:59:41
39.977538,116.327628,0,108.891709317585,40611.7914814815,2011-03-09,18:59:44
39.977535,116.327625,0,109.24718503937,40611.7915046296,2011-03-09,18:59:46
39.977547,116.32763,0,110.37218175853,40611.7915625,2011-03-09,18:59:51
39.977547,116.327639,0,110.539265091864,40611.7916203704,2011-03-09,18:59:56
39.977578,116.327647,0,110.445836614173,40611.7916782407,2011-03-09,19:00:01
39.977819,116.327613,0,110.301184383202,40611.7917361111,2011-03-09,19:00:06
39.978188,116.327532,0,114.034842519685,40611.7917939815,2011-03-09,19:00:11
39.978601,116.327532,0,116.070574146982,40611.7918518518,2011-03-09,19:00:16
39.979026,116.3275,0,111.208687664042,40611.7919097222,2011-03-09,19:00:21
39.97945,116.327381,0,104.241108923885,40611.7919675926,2011-03-09,19:00:26
39.979913,116.327322,0,100.288871391076,40611.792025463,2011-03-09,19:00:31
39.980485,116.327224,0,83.4041994750656,40611.7920833333,2011-03-09,19:00:36
39.980992,116.327167,0,84.047093175853,40611.7921412037,2011-03-09,19:00:41
39.981461,116.327155,0,87.0750131233596,40611.7921990741,2011-03-09,19:00:46
39.98179,116.327153,0,85.1542290026247,40611.7922569444,2011-03-09,19:00:51
39.98185,116.327121,0,84.1199146981627,40611.7923148148,2011-03-09,19:00:56
39.981848,116.327085,0,78.1711811023622,40611.7923726852,2011-03-09,19:01:01
39.98184,116.327056,0,75.9409153543307,40611.7924305556,2011-03-09,19:01:06
39.981843,116.327029,0,74.4229101049869,40611.7924884259,2011-03-09,19:01:11
39.981854,116.327008,0,73.0885990813648,40611.7925462963,2011-03-09,19:01:16
39.981973,116.326985,0,72.3856955380577,40611.7926041667,2011-03-09,19:01:21
39.982301,116.326949,0,67.9854527559055,40611.792662037,2011-03-09,19:01:26
39.982708,116.32693,0,71.4428477690289,40611.7927199074,2011-03-09,19:01:31
39.983115,116.326916,0,78.2396489501312,40611.7927777778,2011-03-09,19:01:36
39.983528,116.326975,0,84.6567355643045,40611.7928356482,2011-03-09,19:01:41
39.983883,116.327037,0,93.6613812335958,40611.7928935185,2011-03-09,19:01:46
39.98411,116.327065,0,96.5567946194226,40611.7929513889,2011-03-09,19:01:51
39.9842,116.327098,0,80.6039960629921,40611.7930092593,2011-03-09,19:01:56
39.984213,116.327101,0,80.3367979002625,40611.7930671296,2011-03-09,19:02:01
39.984216,116.327078,0,80.4457578740158,40611.793125,2011-03-09,19:02:06
39.984212,116.327078,0,80.6044783464567,40611.7931828704,2011-03-09,19:02:11
39.984211,116.327085,0,80.7910761154856,40611.7932407407,2011-03-09,19:02:16
39.984211,116.327085,0,80.7910761154856,40611.793275463,2011-03-09,19:02:19
39.984215,116.327085,0,80.9942946194226,40611.7932986111,2011-03-09,19:02:21
39.984218,116.327098,0,81.032375328084,40611.7933564815,2011-03-09,19:02:26
39.984217,116.32712,0,81.006843832021,40611.7934143519,2011-03-09,19:02:31
39.984223,116.327145,0,80.9520177165354,40611.7934722222,2011-03-09,19:02:36
39.984227,116.327175,0,80.8674146981627,40611.7935300926,2011-03-09,19:02:41
39.98425,116.327248,0,80.5285531496063,40611.793587963,2011-03-09,19:02:46
39.984254,116.327261,0,81.1324901574803,40611.7936458333,2011-03-09,19:02:51
39.984255,116.327274,0,81.1077165354331,40611.7937037037,2011-03-09,19:02:56
39.984257,116.327273,0,81.2366010498688,40611.7937615741,2011-03-09,19:03:01
39.984257,116.327273,0,81.2366010498688,40611.7937962963,2011-03-09,19:03:04
39.984261,116.327281,0,81.3668339895013,40611.7938194444,2011-03-09,19:03:06
39.984268,116.327291,0,81.4902263779528,40611.7938773148,2011-03-09,19:03:11
39.984265,116.327239,0,86.6796095800525,40611.7939351852,2011-03-09,19:03:16
39.984294,116.327219,0,88.2084973753281,40611.7939930556,2011-03-09,19:03:21
39.984339,116.327183,0,93.7415977690289,40611.7940509259,2011-03-09,19:03:26
39.984373,116.327179,0,95.1356725721785,40611.7940625,2011-03-09,19:03:27
39.984694,116.327181,0,96.6455413385827,40611.7941203704,2011-03-09,19:03:32
39.984856,116.327184,0,94.8605446194226,40611.7941435185,2011-03-09,19:03:34
39.985118,116.327156,0,92.2882152230971,40611.7941898148,2011-03-09,19:03:38
39.985305,116.327125,0,91.1575229658793,40611.794224537,2011-03-09,19:03:41
39.985619,116.327101,0,91.6406627296588,40611.7942708333,2011-03-09,19:03:45
39.985925,116.327107,0,88.985718503937,40611.7943055556,2011-03-09,19:03:48
39.986358,116.327165,0,93.698093832021,40611.7943518519,2011-03-09,19:03:52
39.986604,116.327174,0,96.1070472440945,40611.7943865741,2011-03-09,19:03:55
39.986852,116.327168,0,99.7049737532808,40611.7944328704,2011-03-09,19:03:59
39.987057,116.327117,0,95.9589271653543,40611.7944791667,2011-03-09,19:04:03
39.987177,116.327059,0,104.013090551181,40611.794537037,2011-03-09,19:04:08
39.987198,116.327043,0,105.122080052493,40611.7945601852,2011-03-09,19:04:10
39.987261,116.327053,0,110.6443667979,40611.7945949074,2011-03-09,19:04:13
39.987397,116.327034,0,112.056843832021,40611.7946527778,2011-03-09,19:04:18
39.987477,116.327014,0,104.160108267717,40611.7947106481,2011-03-09,19:04:23
39.987491,116.326997,0,105.489921259843,40611.7947685185,2011-03-09,19:04:28
39.987549,116.327022,0,90.9647276902887,40611.7948263889,2011-03-09,19:04:33
39.987617,116.327029,0,83.3794520997375,40611.7948842593,2011-03-09,19:04:38
39.987625,116.327016,0,89.5375032808399,40611.7949421296,2011-03-09,19:04:43
39.987702,116.32699,0,92.9760761154856,40611.795,2011-03-09,19:04:48
39.987727,116.32699,0,91.5570209973753,40611.7950115741,2011-03-09,19:04:49
39.987805,116.326984,0,89.4095406824147,40611.7950694444,2011-03-09,19:04:54
39.987825,116.326994,0,94.8133989501312,40611.7951273148,2011-03-09,19:04:59
39.987831,116.327005,0,96.8252887139108,40611.795162037,2011-03-09,19:05:02
39.987852,116.327051,0,97.9763057742782,40611.7952199074,2011-03-09,19:05:07
39.987852,116.327054,0,98.6604724409449,40611.7952314815,2011-03-09,19:05:08
39.987859,116.327069,0,103.50968175853,40611.7952662037,2011-03-09,19:05:11
39.987853,116.327091,0,110.587962598425,40611.7953125,2011-03-09,19:05:15
39.987837,116.327093,0,121.782145669291,40611.7953472222,2011-03-09,19:05:18
39.987826,116.327068,0,127.795374015748,40611.7953935185,2011-03-09,19:05:22
39.987886,116.327038,0,127.111056430446,40611.7954398148,2011-03-09,19:05:26
39.98797,116.327035,0,127.099215879265,40611.795474537,2011-03-09,19:05:29
39.988052,116.327033,0,130.91655511811,40611.7955208333,2011-03-09,19:05:33
39.988156,116.327025,0,130.499416010499,40611.7955787037,2011-03-09,19:05:38
39.988239,116.327004,0,136.295341207349,40611.7956365741,2011-03-09,19:05:43
39.988366,116.326991,0,140.103392388451,40611.7956944444,2011-03-09,19:05:48
39.988494,116.326931,0,128.548900918635,40611.7957523148,2011-03-09,19:05:53
39.988559,116.326922,0,120.711102362205,40611.7958101852,2011-03-09,19:05:58
39.988598,116.326939,0,118.640226377953,40611.7958680556,2011-03-09,19:06:03
39.988615,116.326956,0,113.807375328084,40611.7959259259,2011-03-09,19:06:08
39.988644,116.326972,0,109.027050524934,40611.7959837963,2011-03-09,19:06:13
39.988795,116.326902,0,108.64220144357,40611.7960416667,2011-03-09,19:06:18
39.989052,116.326872,0,112.116204068241,40611.796099537,2011-03-09,19:06:23
39.989334,116.326843,0,123.866975065617,40611.7961574074,2011-03-09,19:06:28
39.989562,116.326826,0,125.6206332021,40611.7962152778,2011-03-09,19:06:33
39.989694,116.326803,0,129.627982283465,40611.7962731481,2011-03-09,19:06:38
39.989743,116.326774,0,129.823510498688,40611.7963310185,2011-03-09,19:06:43
39.989792,116.326771,0,137.987637795276,40611.7963888889,2011-03-09,19:06:48
39.98984,116.326707,0,173.126968503937,40611.7964467593,2011-03-09,19:06:53
39.989895,116.32667,0,197.112916666667,40611.7965046296,2011-03-09,19:06:58
39.989932,116.32666,0,194.491988188976,40611.7965625,2011-03-09,19:07:03
39.989944,116.32664,0,189.335377296588,40611.7966203704,2011-03-09,19:07:08
39.989939,116.326613,0,184.255974409449,40611.7966782407,2011-03-09,19:07:13
39.989928,116.32658,0,179.396102362205,40611.7967361111,2011-03-09,19:07:18
39.989923,116.32658,0,176.12344488189,40611.7967939815,2011-03-09,19:07:23
39.989922,116.326583,0,175.129284776903,40611.7968518519,2011-03-09,19:07:28
39.989928,116.326589,0,174.696062992126,40611.7969097222,2011-03-09,19:07:33
39.989928,116.326589,0,174.696062992126,40611.7969444444,2011-03-09,19:07:36
39.989934,116.326594,0,174.409484908136,40611.7969675926,2011-03-09,19:07:38
39.989937,116.326622,0,173.887454068241,40611.797025463,2011-03-09,19:07:43
39.989947,116.326625,0,173.315275590551,40611.7970833333,2011-03-09,19:07:48
39.989951,116.326612,0,173.294163385827,40611.7971412037,2011-03-09,19:07:53
39.989964,116.326594,0,173.296840551181,40611.7971990741,2011-03-09,19:07:58
39.98999,116.32658,0,173.38781496063,40611.7972569444,2011-03-09,19:08:03
39.990103,116.326636,0,176.46874671916,40611.7973148148,2011-03-09,19:08:08
39.99034,116.326732,0,174.586968503937,40611.7973726852,2011-03-09,19:08:13
39.990662,116.326689,0,173.774803149606,40611.7974305556,2011-03-09,19:08:18
39.99095,116.326683,0,177.225052493438,40611.7974884259,2011-03-09,19:08:23
39.99103,116.326719,0,186.547582020997,40611.7975462963,2011-03-09,19:08:28
39.991102,116.326739,0,180.162145669291,40611.7976041667,2011-03-09,19:08:33
39.991126,116.326795,0,183.617273622047,40611.797662037,2011-03-09,19:08:38
39.991131,116.326806,0,183.297929790026,40611.7977199074,2011-03-09,19:08:43
39.99114,116.326815,0,182.930590551181,40611.7977777778,2011-03-09,19:08:48
39.991153,116.326813,0,182.781607611549,40611.7978356481,2011-03-09,19:08:53
39.991168,116.326803,0,182.949576771654,40611.7978935185,2011-03-09,19:08:58
39.991184,116.326808,0,183.314639107612,40611.7979513889,2011-03-09,19:09:03
39.991198,116.326817,0,183.588589238845,40611.7980092593,2011-03-09,19:09:08
39.991232,116.327205,0,179.94470144357,40611.7980671296,2011-03-09,19:09:13
39.991216,116.327681,0,178.417634514436,40611.798125,2011-03-09,19:09:18
39.991278,116.328023,0,171.988103674541,40611.7981828704,2011-03-09,19:09:23
39.99133,116.328366,0,167.194790026247,40611.7982407407,2011-03-09,19:09:28
39.991347,116.328668,0,162.852378608924,40611.7982986111,2011-03-09,19:09:33
39.991335,116.328784,0,161.793900918635,40611.7983564815,2011-03-09,19:09:38
39.991356,116.32878,0,165.597385170604,40611.7984143518,2011-03-09,19:09:43
39.991374,116.328792,0,166.60282152231,40611.7984722222,2011-03-09,19:09:48
39.991388,116.32879,0,167.461794619423,40611.7985300926,2011-03-09,19:09:53
39.991402,116.328784,0,168.599845800525,40611.798587963,2011-03-09,19:09:58
39.991424,116.328787,0,170.211853674541,40611.7986458333,2011-03-09,19:10:03
39.991424,116.328787,0,170.211853674541,40611.7986805556,2011-03-09,19:10:06
39.991427,116.328786,0,171.553018372703,40611.7987037037,2011-03-09,19:10:08
39.991456,116.328897,0,170.830265748032,40611.7987615741,2011-03-09,19:10:13
39.991461,116.32902,0,169.030649606299,40611.7987847222,2011-03-09,19:10:15
39.99151,116.329229,0,170.452076771654,40611.7988194444,2011-03-09,19:10:18
39.991555,116.329475,0,170.202542650919,40611.7988657407,2011-03-09,19:10:22
39.991576,116.329641,0,171.174927821522,40611.798900463,2011-03-09,19:10:25
39.991621,116.329762,0,174.90937664042,40611.7989467593,2011-03-09,19:10:29
39.991634,116.329844,0,176.816610892388,40611.7989814815,2011-03-09,19:10:32
39.991598,116.329951,0,176.619419291339,40611.7990277778,2011-03-09,19:10:36
39.991529,116.330037,0,174.539583333333,40611.7990625,2011-03-09,19:10:39
39.991515,116.330202,0,174.185147637795,40611.7991087963,2011-03-09,19:10:43
39.99148,116.330245,0,175.868533464567,40611.7991435185,2011-03-09,19:10:46
39.991443,116.330259,0,178.433828740157,40611.7991898148,2011-03-09,19:10:50
39.991426,116.330252,0,178.543264435696,40611.799224537,2011-03-09,19:10:53
39.991401,116.330238,0,178.36,40611.7992708333,2011-03-09,19:10:57
39.991371,116.330219,0,177.94780511811,40611.7993055556,2011-03-09,19:11:00
39.991388,116.330236,0,178.763346456693,40611.7993518518,2011-03-09,19:11:04
39.991385,116.330225,0,177.076656824147,40611.7993981481,2011-03-09,19:11:08
39.991399,116.33022,0,174.712660761155,40611.7994328704,2011-03-09,19:11:11
39.991421,116.330212,0,172.801092519685,40611.7994791667,2011-03-09,19:11:15
39.991458,116.330237,0,172.579832677165,40611.7995138889,2011-03-09,19:11:18
39.991455,116.330248,0,172.338986220472,40611.7995601852,2011-03-09,19:11:22
39.99147,116.330252,0,172.631797900262,40611.7995949074,2011-03-09,19:11:25
39.991487,116.330248,0,171.375173884514,40611.7996412037,2011-03-09,19:11:29
39.991473,116.330238,0,171.323523622047,40611.7996759259,2011-03-09,19:11:32
39.991473,116.330238,0,171.323523622047,40611.7996990741,2011-03-09,19:11:34
39.991468,116.330236,0,171.192713254593,40611.7997222222,2011-03-09,19:11:36
39.991458,116.33022,0,170.805285433071,40611.7997569444,2011-03-09,19:11:39
39.991466,116.330207,0,169.543182414698,40611.7998032407,2011-03-09,19:11:43
39.991465,116.330201,0,169.526509186352,40611.799837963,2011-03-09,19:11:46
39.991465,116.330201,0,169.526509186352,40611.7998611111,2011-03-09,19:11:48
39.991465,116.330199,0,169.500091863517,40611.7998842593,2011-03-09,19:11:50
39.991455,116.330187,0,169.077345800525,40611.7999189815,2011-03-09,19:11:53
39.991493,116.330218,0,169.268005249344,40611.7999652778,2011-03-09,19:11:57
39.991488,116.330226,0,170.187851049869,40611.8,2011-03-09,19:12:00
39.991483,116.330223,0,170.249950787402,40611.8000462963,2011-03-09,19:12:04
39.991483,116.330223,0,170.249950787402,40611.8000578704,2011-03-09,19:12:05
39.991479,116.330222,0,170.278661417323,40611.8000810185,2011-03-09,19:12:07
39.99151,116.330259,0,169.817631233596,40611.8001273148,2011-03-09,19:12:11
39.991517,116.330268,0,169.586446850394,40611.800162037,2011-03-09,19:12:14
39.991514,116.330275,0,169.489153543307,40611.8002083333,2011-03-09,19:12:18
39.991514,116.330275,0,169.489153543307,40611.8002199074,2011-03-09,19:12:19
39.991516,116.330273,0,169.436476377953,40611.8002430556,2011-03-09,19:12:21
39.991536,116.330263,0,169.301696194226,40611.8002893519,2011-03-09,19:12:25
39.991591,116.330253,0,168.947447506562,40611.8003240741,2011-03-09,19:12:28
39.99167,116.330223,0,168.59782808399,40611.8003703704,2011-03-09,19:12:32
39.991715,116.330211,0,167.603467847769,40611.8004166667,2011-03-09,19:12:36
39.991752,116.330216,0,168.349822834646,40611.8004513889,2011-03-09,19:12:39
39.991812,116.330222,0,169.186279527559,40611.8004976852,2011-03-09,19:12:43
39.991863,116.330527,0,241.101181102362,40611.8024074074,2011-03-09,19:15:28
39.991976,116.33057,0,242.18123687664,40611.8024537037,2011-03-09,19:15:32
39.991976,116.33057,0,242.18123687664,40611.8024652778,2011-03-09,19:15:33
39.991976,116.330568,0,241.627306430446,40611.8024884259,2011-03-09,19:15:35
39.991926,116.330554,0,242.4431332021,40611.8025347222,2011-03-09,19:15:39
39.991926,116.330554,0,242.4431332021,40611.8025462963,2011-03-09,19:15:40
39.99192,116.330557,0,241.591059711286,40611.8025694444,2011-03-09,19:15:42
39.99189,116.330597,0,236.195866141732,40611.8026157407,2011-03-09,19:15:46
39.991863,116.330578,0,232.868244750656,40611.802650463,2011-03-09,19:15:49
39.991791,116.330549,0,223.647214566929,40611.8026967593,2011-03-09,19:15:53
39.991725,116.330533,0,216.944937664042,40611.8027314815,2011-03-09,19:15:56
39.991656,116.330508,0,212.79843175853,40611.8027777778,2011-03-09,19:16:00
39.991584,116.330492,0,209.129501312336,40611.8028125,2011-03-09,19:16:03
39.99154,116.330468,0,202.949140419948,40611.8028587963,2011-03-09,19:16:07
39.99154,116.330468,0,202.949140419948,40611.8028703704,2011-03-09,19:16:08
39.991547,116.33046,0,201.473034776903,40611.8028935185,2011-03-09,19:16:10
39.991517,116.330389,0,206.822234251969,40611.8029398148,2011-03-09,19:16:14
39.991511,116.330373,0,206.244248687664,40611.802974537,2011-03-09,19:16:17
39.991508,116.330367,0,205.709176509186,40611.8030208333,2011-03-09,19:16:21
39.991508,116.330367,0,205.709176509186,40611.8030324074,2011-03-09,19:16:22
39.99151,116.330371,0,205.567316272966,40611.8030555556,2011-03-09,19:16:24
39.991535,116.330365,0,203.609816272966,40611.8031018519,2011-03-09,19:16:28
39.991574,116.33039,0,204.152358923885,40611.8031597222,2011-03-09,19:16:33
39.991601,116.330438,0,208.707093175853,40611.8032175926,2011-03-09,19:16:38
39.991596,116.330465,0,211.3325,40611.803275463,2011-03-09,19:16:43
39.991578,116.330451,0,212.290780839895,40611.8033333333,2011-03-09,19:16:48
39.991545,116.33045,0,212.38281824147,40611.8033912037,2011-03-09,19:16:53
39.991511,116.330453,0,209.835259186352,40611.8034490741,2011-03-09,19:16:58
39.991542,116.330538,0,208.265688976378,40611.8035069444,2011-03-09,19:17:03
39.991477,116.330548,0,205.198559711286,40611.8035648148,2011-03-09,19:17:08
39.991478,116.330561,0,204.64968503937,40611.8036226852,2011-03-09,19:17:13
39.991477,116.330568,0,204.634491469816,40611.8036805556,2011-03-09,19:17:18
39.991477,116.330568,0,204.634491469816,40611.8037152778,2011-03-09,19:17:21
39.991471,116.330575,0,204.577709973753,40611.8037384259,2011-03-09,19:17:23
39.991498,116.33059,0,199.36093503937,40611.8037962963,2011-03-09,19:17:28
39.991525,116.330596,0,198.395984251969,40611.8038541667,2011-03-09,19:17:33
39.991525,116.330596,0,198.395984251969,40611.8038888889,2011-03-09,19:17:36
39.991522,116.330601,0,197.833615485564,40611.803912037,2011-03-09,19:17:38
39.991507,116.330587,0,195.820600393701,40611.8039699074,2011-03-09,19:17:43
39.991527,116.330602,0,193.992874015748,40611.8040277778,2011-03-09,19:17:48
39.991508,116.330612,0,192.885134514436,40611.8040856481,2011-03-09,19:17:53
39.991533,116.330635,0,192.554589895013,40611.8041435185,2011-03-09,19:17:58
39.991567,116.330732,0,194.290692257218,40611.8042013889,2011-03-09,19:18:03
39.991616,116.330844,0,193.240187007874,40611.8042476852,2011-03-09,19:18:07
39.991606,116.330942,0,201.374550524934,40611.8042824074,2011-03-09,19:18:10
39.991571,116.331102,0,217.704396325459,40611.8043287037,2011-03-09,19:18:14
39.991582,116.331196,0,223.138064304462,40611.8043634259,2011-03-09,19:18:17
39.991582,116.331225,0,227.951541994751,40611.8044097222,2011-03-09,19:18:21
39.991582,116.331224,0,231.57592847769,40611.8044444444,2011-03-09,19:18:24
39.991576,116.331217,0,232.945390419948,40611.8044907407,2011-03-09,19:18:28
39.991568,116.331214,0,233.428933727034,40611.804525463,2011-03-09,19:18:31
39.991568,116.331214,0,233.428933727034,40611.8045486111,2011-03-09,19:18:33
39.991564,116.331221,0,233.308234908136,40611.8045717593,2011-03-09,19:18:35
39.991564,116.33123,0,232.96311023622,40611.8046064815,2011-03-09,19:18:38
39.991568,116.331247,0,232.308480971129,40611.8046527778,2011-03-09,19:18:42
39.991565,116.331351,0,229.519271653543,40611.8046875,2011-03-09,19:18:45
39.991563,116.33155,0,227.511223753281,40611.8047337963,2011-03-09,19:18:49
39.991583,116.33174,0,228.048835301837,40611.8047685185,2011-03-09,19:18:52
39.991584,116.331988,0,242.237680446194,40611.8048148148,2011-03-09,19:18:56
39.991582,116.332119,0,251.984232283465,40611.804849537,2011-03-09,19:18:59
39.991583,116.332351,0,258.44438648294,40611.8048958333,2011-03-09,19:19:03
39.991578,116.332643,0,248.737860892388,40611.8049421296,2011-03-09,19:19:07
39.991585,116.332839,0,235.201017060367,40611.8049768518,2011-03-09,19:19:10
39.991579,116.332926,0,222.14624343832,40611.8050231481,2011-03-09,19:19:14
39.991585,116.332964,0,220.416988188976,40611.8050578704,2011-03-09,19:19:17
39.991589,116.33312,0,220.382395013123,40611.8051041667,2011-03-09,19:19:21
39.991591,116.333247,0,218.98062007874,40611.8051388889,2011-03-09,19:19:24
39.991587,116.333382,0,213.756686351706,40611.8051851852,2011-03-09,19:19:28
39.991579,116.333431,0,205.055561023622,40611.8052199074,2011-03-09,19:19:31
39.991587,116.333477,0,199.673156167979,40611.8052662037,2011-03-09,19:19:35
39.991605,116.333539,0,200.294622703412,40611.8053009259,2011-03-09,19:19:38
39.991643,116.333607,0,199.468454724409,40611.8053472222,2011-03-09,19:19:42
39.991649,116.333647,0,198.46,40611.8053819444,2011-03-09,19:19:45
39.991635,116.333667,0,189.494609580052,40611.8054282407,2011-03-09,19:19:49
39.991628,116.333677,0,185.614547244094,40611.805462963,2011-03-09,19:19:52
39.991626,116.333678,0,184.088677821522,40611.8055092593,2011-03-09,19:19:56
39.991626,116.333678,0,184.088677821522,40611.8055208333,2011-03-09,19:19:57
39.991627,116.333679,0,183.484333989501,40611.8055439815,2011-03-09,19:19:59
39.99164,116.333682,0,182.936036745407,40611.8055902778,2011-03-09,19:20:03
39.991646,116.333675,0,181.46811351706,40611.805625,2011-03-09,19:20:06
39.991648,116.33367,0,181.316617454068,40611.8056712963,2011-03-09,19:20:10
39.991647,116.333668,0,181.339130577428,40611.8057060185,2011-03-09,19:20:13
39.991645,116.333669,0,181.551043307087,40611.8057523148,2011-03-09,19:20:17
39.991645,116.333669,0,181.551043307087,40611.8057638889,2011-03-09,19:20:18
39.991646,116.333665,0,181.74844816273,40611.805787037,2011-03-09,19:20:20
39.99166,116.333693,0,181.459767060367,40611.8058333333,2011-03-09,19:20:24
39.991677,116.333753,0,180.172043963255,40611.8058796296,2011-03-09,19:20:28
39.991669,116.333784,0,182.887624671916,40611.8059143518,2011-03-09,19:20:31
39.991671,116.33385,0,184.187352362205,40611.8059606481,2011-03-09,19:20:35
39.991662,116.333882,0,183.863904199475,40611.8059953704,2011-03-09,19:20:38
39.991638,116.333911,0,183.610666010499,40611.8060416667,2011-03-09,19:20:42
39.991613,116.333923,0,184.364580052493,40611.8060763889,2011-03-09,19:20:45
39.9916,116.33392,0,186.045600393701,40611.8061226852,2011-03-09,19:20:49
39.991598,116.33396,0,185.590515091863,40611.8061574074,2011-03-09,19:20:52
39.991571,116.334059,0,189.636837270341,40611.8062037037,2011-03-09,19:20:56
39.991562,116.334109,0,189.532844488189,40611.8062384259,2011-03-09,19:20:59
39.991555,116.334156,0,187.071715879265,40611.8062847222,2011-03-09,19:21:03
39.991534,116.334189,0,183.516476377953,40611.8063194444,2011-03-09,19:21:06
39.991534,116.33428,0,179.601955380577,40611.8063657407,2011-03-09,19:21:10
39.991562,116.334426,0,177.625521653543,40611.806400463,2011-03-09,19:21:13
39.991628,116.334758,0,177.434110892388,40611.8064467593,2011-03-09,19:21:17
39.991665,116.335097,0,175.419829396325,40611.8064814815,2011-03-09,19:21:20
39.99169,116.335627,0,170.184471784777,40611.8065277778,2011-03-09,19:21:24
39.991706,116.336045,0,164.510183727034,40611.8065625,2011-03-09,19:21:27
39.991714,116.336595,0,157.692014435696,40611.8066087963,2011-03-09,19:21:31
39.991713,116.336949,0,158.283179133858,40611.8066435185,2011-03-09,19:21:34
39.991692,116.337263,0,163.51468175853,40611.8067013889,2011-03-09,19:21:39
39.991682,116.337301,0,163.341732283465,40611.806724537,2011-03-09,19:21:41
39.991686,116.337433,0,160.256532152231,40611.8067708333,2011-03-09,19:21:45
39.991712,116.337716,0,158.85062664042,40611.8068171296,2011-03-09,19:21:49
39.991713,116.338142,0,161.323959973753,40611.8068634259,2011-03-09,19:21:53
39.991699,116.338591,0,167.663704068241,40611.8069097222,2011-03-09,19:21:57
39.991683,116.338886,0,175.362660761155,40611.8069444444,2011-03-09,19:22:00
39.991586,116.339086,0,172.734461942257,40611.8069907407,2011-03-09,19:22:04
39.991574,116.339119,0,173.385561023622,40611.807025463,2011-03-09,19:22:07
39.991587,116.339088,0,167.275862860892,40611.8070717593,2011-03-09,19:22:11
39.991596,116.339087,0,170.130492125984,40611.8071180556,2011-03-09,19:22:15
39.991596,116.339087,0,170.130492125984,40611.8071296296,2011-03-09,19:22:16
39.991601,116.339085,0,171.338330052493,40611.8071527778,2011-03-09,19:22:18
39.991621,116.33915,0,172.657316272966,40611.8071990741,2011-03-09,19:22:22
39.991676,116.33931,0,171.570866141732,40611.8072337963,2011-03-09,19:22:25
39.991721,116.339649,0,170.173480971129,40611.8072800926,2011-03-09,19:22:29
39.991746,116.339926,0,167.489015748031,40611.8073148148,2011-03-09,19:22:32
39.99178,116.340209,0,164.825872703412,40611.8073611111,2011-03-09,19:22:36
39.991787,116.340304,0,162.987158792651,40611.8073958333,2011-03-09,19:22:39
39.991761,116.340322,0,161.872473753281,40611.8074421296,2011-03-09,19:22:43
39.991753,116.340331,0,161.604717847769,40611.8074768518,2011-03-09,19:22:46
39.991738,116.340352,0,161.282972440945,40611.8075231481,2011-03-09,19:22:50
39.991731,116.340363,0,161.003526902887,40611.8075578704,2011-03-09,19:22:53
39.991739,116.340362,0,160.725098425197,40611.8076041667,2011-03-09,19:22:57
39.991744,116.340358,0,160.603211942257,40611.8076388889,2011-03-09,19:23:00
39.991744,116.340358,0,160.603211942257,40611.807662037,2011-03-09,19:23:02
39.991752,116.340354,0,160.549557086614,40611.8076851852,2011-03-09,19:23:04
39.991762,116.340356,0,160.574737532808,40611.8077199074,2011-03-09,19:23:07
39.991753,116.340449,0,162.535164041995,40611.8077662037,2011-03-09,19:23:11
39.99174,116.340552,0,163.033464566929,40611.8078009259,2011-03-09,19:23:14
39.991707,116.340649,0,165.846893044619,40611.8078472222,2011-03-09,19:23:18
39.991708,116.340695,0,163.621765091863,40611.8078819444,2011-03-09,19:23:21
39.991736,116.340702,0,160.301712598425,40611.8079282407,2011-03-09,19:23:25
39.991744,116.340705,0,159.709146981627,40611.807962963,2011-03-09,19:23:28
39.991746,116.34071,0,160.041669947507,40611.8080092593,2011-03-09,19:23:32
39.991746,116.34071,0,160.041669947507,40611.8080208333,2011-03-09,19:23:33
39.991743,116.340718,0,160.156286089239,40611.8080439815,2011-03-09,19:23:35
39.991767,116.340727,0,157.923536745407,40611.8080902778,2011-03-09,19:23:39
39.991767,116.340727,0,157.923536745407,40611.8081134259,2011-03-09,19:23:41
39.991762,116.340732,0,154.809501312336,40611.8081365741,2011-03-09,19:23:43
39.991778,116.340768,0,152.863494094488,40611.8081712963,2011-03-09,19:23:46
39.991784,116.340801,0,151.145577427822,40611.8082175926,2011-03-09,19:23:50
39.991824,116.340835,0,149.358202099738,40611.8082523148,2011-03-09,19:23:53
39.991854,116.340849,0,148.082969160105,40611.8082986111,2011-03-09,19:23:57
39.991876,116.340866,0,149.964947506562,40611.8083333333,2011-03-09,19:24:00
39.991905,116.340883,0,153.446975065617,40611.8083796296,2011-03-09,19:24:04
39.991871,116.340882,0,155.740885826772,40611.8084143519,2011-03-09,19:24:07
39.991848,116.340912,0,156.213592519685,40611.8084606482,2011-03-09,19:24:11
39.991845,116.340946,0,156.219937664042,40611.8084953704,2011-03-09,19:24:14
39.991826,116.340983,0,154.231315616798,40611.8085416667,2011-03-09,19:24:18
39.991781,116.340961,0,153.257440944882,40611.8085763889,2011-03-09,19:24:21
39.991767,116.340946,0,153.293723753281,40611.8086226852,2011-03-09,19:24:25
39.991769,116.340945,0,153.61126312336,40611.8086574074,2011-03-09,19:24:28
39.99177,116.34094,0,153.925462598425,40611.8087037037,2011-03-09,19:24:32
39.99177,116.34094,0,153.925462598425,40611.8087152778,2011-03-09,19:24:33
39.991771,116.340937,0,154.028638451444,40611.8087384259,2011-03-09,19:24:35
39.991774,116.340948,0,154.019891732283,40611.8087847222,2011-03-09,19:24:39
39.99176,116.340967,0,153.576922572178,40611.8088194444,2011-03-09,19:24:42
39.991744,116.340958,0,153.520413385827,40611.8088657407,2011-03-09,19:24:46
39.991744,116.340958,0,153.520413385827,40611.8088773148,2011-03-09,19:24:47
39.991745,116.340956,0,153.616043307087,40611.808900463,2011-03-09,19:24:49
39.99176,116.340978,0,153.718845144357,40611.8089467593,2011-03-09,19:24:53
39.991799,116.340989,0,152.019038713911,40611.8089814815,2011-03-09,19:24:56
39.991838,116.341001,0,150.286532152231,40611.8090277778,2011-03-09,19:25:00
39.991832,116.341014,0,146.500784120735,40611.8090625,2011-03-09,19:25:03
39.991845,116.341051,0,143.865236220472,40611.8091203704,2011-03-09,19:25:08
39.991852,116.341072,0,144.739950787402,40611.8091782407,2011-03-09,19:25:13
39.991822,116.341082,0,144.949297900262,40611.8092361111,2011-03-09,19:25:18
39.991835,116.341078,0,143.795413385827,40611.8092939815,2011-03-09,19:25:23
39.991828,116.341058,0,143.721410761155,40611.8093518519,2011-03-09,19:25:28
39.991831,116.341038,0,141.114324146982,40611.8094097222,2011-03-09,19:25:33
39.991872,116.341021,0,140.976617454068,40611.8094675926,2011-03-09,19:25:38
39.992002,116.341061,0,150.463861548556,40611.809525463,2011-03-09,19:25:43
39.992103,116.34109,0,160.257083333333,40611.8095833333,2011-03-09,19:25:48
39.992144,116.341083,0,166.452624671916,40611.8096412037,2011-03-09,19:25:53
39.992141,116.341068,0,165.98250984252,40611.8096990741,2011-03-09,19:25:58
39.992063,116.341155,0,164.265593832021,40611.8097569444,2011-03-09,19:26:03
39.992013,116.341433,0,168.731443569554,40611.8098148148,2011-03-09,19:26:08
39.992034,116.341779,0,180.329514435696,40611.8098726852,2011-03-09,19:26:13
39.991974,116.342118,0,194.996512467192,40611.8099305556,2011-03-09,19:26:18
39.991951,116.342397,0,208.101660104987,40611.8099884259,2011-03-09,19:26:23
39.991948,116.342529,0,213.982290026247,40611.8100462963,2011-03-09,19:26:28
39.991963,116.342584,0,224.581617454068,40611.8101041667,2011-03-09,19:26:33
39.991965,116.342612,0,233.08030511811,40611.810162037,2011-03-09,19:26:38
39.991971,116.342635,0,238.855416666667,40611.8102199074,2011-03-09,19:26:43
39.991988,116.342661,0,244.651929133858,40611.8102777778,2011-03-09,19:26:48
39.991987,116.342681,0,250.155429790026,40611.8103356481,2011-03-09,19:26:53
39.991986,116.342686,0,252.997956036745,40611.8103935185,2011-03-09,19:26:58
39.991986,116.342686,0,252.997956036745,40611.8104282407,2011-03-09,19:27:01
39.991994,116.34268,0,253.738592519685,40611.8104513889,2011-03-09,19:27:03
39.992018,116.342689,0,253.925173884514,40611.8105092593,2011-03-09,19:27:08
39.992044,116.342702,0,254.130524934383,40611.8105671296,2011-03-09,19:27:13
39.99205,116.342713,0,254.133828740157,40611.810625,2011-03-09,19:27:18
39.992073,116.342716,0,253.958290682415,40611.8106828704,2011-03-09,19:27:23
39.992107,116.342716,0,253.732434383202,40611.8107407407,2011-03-09,19:27:28
39.992125,116.342713,0,253.591410761155,40611.8107986111,2011-03-09,19:27:33
39.992131,116.342709,0,253.121384514436,40611.8108564815,2011-03-09,19:27:38
39.992131,116.342709,0,253.121384514436,40611.8108912037,2011-03-09,19:27:41
39.992129,116.342701,0,252.50467519685,40611.8109143519,2011-03-09,19:27:43
39.99214,116.342686,0,252.155544619423,40611.8109722222,2011-03-09,19:27:48
39.99214,116.342671,0,251.84561351706,40611.8110300926,2011-03-09,19:27:53
39.992127,116.34268,0,251.65470144357,40611.811087963,2011-03-09,19:27:58
39.992119,116.342696,0,251.529849081365,40611.8111458333,2011-03-09,19:28:03
39.992113,116.342719,0,251.42594488189,40611.8112037037,2011-03-09,19:28:08
39.992103,116.342731,0,251.348398950131,40611.8112615741,2011-03-09,19:28:13
39.992093,116.342731,0,251.46624671916,40611.8113194444,2011-03-09,19:28:18
39.992081,116.342723,0,251.637457349081,40611.8113773148,2011-03-09,19:28:23
39.992077,116.342736,0,251.811394356955,40611.8114351852,2011-03-09,19:28:28
39.99206,116.342816,0,249.5668832021,40611.8114930556,2011-03-09,19:28:33
39.992012,116.343038,0,249.890580708661,40611.8115509259,2011-03-09,19:28:38
39.991961,116.343322,0,250.567965879265,40611.8116087963,2011-03-09,19:28:43
39.991935,116.343512,0,252.811778215223,40611.8116666667,2011-03-09,19:28:48
39.9919,116.343693,0,248.193992782152,40611.811724537,2011-03-09,19:28:53
39.991895,116.343913,0,234.39031824147,40611.8117824074,2011-03-09,19:28:58
39.991925,116.344028,0,223.924832677165,40611.8118402778,2011-03-09,19:29:03
39.991936,116.3441,0,216.840984251968,40611.8118981481,2011-03-09,19:29:08
39.991954,116.344118,0,210.132047244094,40611.8119560185,2011-03-09,19:29:13
39.991967,116.344115,0,208.285574146982,40611.8120138889,2011-03-09,19:29:18
39.991982,116.34412,0,206.892047244094,40611.8120717593,2011-03-09,19:29:23
39.99198,116.344186,0,205.131640419948,40611.8121296296,2011-03-09,19:29:28
39.991956,116.344228,0,197.36156167979,40611.8121875,2011-03-09,19:29:33
39.99196,116.344213,0,192.063047900262,40611.8122453704,2011-03-09,19:29:38
39.991967,116.344231,0,189.283789370079,40611.8123032407,2011-03-09,19:29:43
39.991956,116.344246,0,183.51062992126,40611.8123611111,2011-03-09,19:29:48
39.991948,116.344257,0,182.091095800525,40611.8124189815,2011-03-09,19:29:53
39.991952,116.344252,0,180.625790682415,40611.8124768519,2011-03-09,19:29:58
39.991952,116.344252,0,180.625790682415,40611.8125115741,2011-03-09,19:30:01
39.991947,116.344255,0,182.929176509186,40611.8125347222,2011-03-09,19:30:03
39.991932,116.344235,0,183.409255249344,40611.8125925926,2011-03-09,19:30:08
39.991937,116.344238,0,183.349294619423,40611.812650463,2011-03-09,19:30:13
39.991937,116.344238,0,183.349294619423,40611.8126851852,2011-03-09,19:30:16
39.991933,116.344246,0,183.174465223097,40611.8127083333,2011-03-09,19:30:18
39.991939,116.344261,0,183.418828740157,40611.8127662037,2011-03-09,19:30:23
39.991954,116.344305,0,184.707267060367,40611.8128240741,2011-03-09,19:30:28
39.991966,116.344347,0,184.852168635171,40611.8128819444,2011-03-09,19:30:33
39.991936,116.344379,0,185.930898950131,40611.8129398148,2011-03-09,19:30:38
39.991936,116.344379,0,185.930898950131,40611.812974537,2011-03-09,19:30:41
39.991932,116.344379,0,186.052896981627,40611.8129976852,2011-03-09,19:30:43
39.991939,116.344368,0,186.249652230971,40611.8130555556,2011-03-09,19:30:48
39.991992,116.344413,0,187.253264435696,40611.8131134259,2011-03-09,19:30:53
39.99203,116.344478,0,187.827746062992,40611.8131712963,2011-03-09,19:30:58
39.992036,116.344692,0,189.158284120735,40611.8132291667,2011-03-09,19:31:03
39.992073,116.345028,0,196.796377952756,40611.813287037,2011-03-09,19:31:08
39.992109,116.34533,0,204.067253937008,40611.8133449074,2011-03-09,19:31:13
39.992083,116.34561,0,207.526328740157,40611.8134027778,2011-03-09,19:31:18
39.992091,116.345776,0,211.256984908137,40611.8134606481,2011-03-09,19:31:23
39.992112,116.345885,0,215.77845144357,40611.8135185185,2011-03-09,19:31:28
39.992124,116.345986,0,219.846085958005,40611.8135763889,2011-03-09,19:31:33
39.992143,116.346073,0,224.773576115486,40611.8136342593,2011-03-09,19:31:38
39.992159,116.34615,0,231.902030839895,40611.8136921296,2011-03-09,19:31:43
39.992151,116.346177,0,237.521948818898,40611.81375,2011-03-09,19:31:48
39.992159,116.346192,0,242.419429133858,40611.8138078704,2011-03-09,19:31:53
39.992159,116.346192,0,242.419429133858,40611.8138425926,2011-03-09,19:31:56
39.992163,116.346193,0,245.033323490814,40611.8138657407,2011-03-09,19:31:58
39.992157,116.346184,0,246.067949475066,40611.8139236111,2011-03-09,19:32:03
39.992148,116.34616,0,246.590666010499,40611.8139814815,2011-03-09,19:32:08
39.992137,116.346149,0,246.964452099738,40611.8140393518,2011-03-09,19:32:13
39.992129,116.34614,0,247.208904199475,40611.8140972222,2011-03-09,19:32:18
39.992129,116.34614,0,247.208904199475,40611.8141319444,2011-03-09,19:32:21
39.992127,116.34614,0,247.139566929134,40611.8141550926,2011-03-09,19:32:23
39.992108,116.346131,0,246.998569553806,40611.814212963,2011-03-09,19:32:28
39.992094,116.34612,0,246.898920603675,40611.8142708333,2011-03-09,19:32:33
39.992094,116.34612,0,246.898920603675,40611.8143055556,2011-03-09,19:32:36
39.992087,116.346119,0,247.026427165354,40611.8143287037,2011-03-09,19:32:38
39.992088,116.346108,0,247.118917322835,40611.8143865741,2011-03-09,19:32:43
39.992086,116.346075,0,247.111082677165,40611.8144444444,2011-03-09,19:32:48
39.992095,116.346049,0,247.183546587926,40611.8145023148,2011-03-09,19:32:53
39.992114,116.346037,0,247.111282808399,40611.8145601852,2011-03-09,19:32:58
39.992121,116.34614,0,246.03092847769,40611.8146180556,2011-03-09,19:33:03
39.99215,116.34652,0,248.551279527559,40611.8146759259,2011-03-09,19:33:08
39.992131,116.347114,0,252.78875,40611.8147337963,2011-03-09,19:33:13
39.992118,116.347861,0,264.186108923884,40611.8147916667,2011-03-09,19:33:18
39.992112,116.348578,0,263.373307086614,40611.814849537,2011-03-09,19:33:23
39.99211,116.349264,0,272.435790682415,40611.8149074074,2011-03-09,19:33:28
39.992083,116.349915,0,265.493992782152,40611.8149652778,2011-03-09,19:33:33
39.992063,116.350406,0,253.254471784777,40611.8150231481,2011-03-09,19:33:38
39.992064,116.350695,0,247.95717519685,40611.8150810185,2011-03-09,19:33:43
39.992111,116.350729,0,233.385731627297,40611.8151388889,2011-03-09,19:33:48
39.992118,116.350731,0,230.097582020997,40611.8151967593,2011-03-09,19:33:53
39.992118,116.350734,0,228.902785433071,40611.8152546296,2011-03-09,19:33:58
39.992114,116.350732,0,228.446676509186,40611.8153125,2011-03-09,19:34:03
39.992114,116.350732,0,228.446676509186,40611.8153472222,2011-03-09,19:34:06
39.992113,116.350729,0,228.218044619423,40611.8153703704,2011-03-09,19:34:08
39.992126,116.350718,0,228.145180446194,40611.8154282407,2011-03-09,19:34:13
39.992138,116.350712,0,227.975820209974,40611.8154861111,2011-03-09,19:34:18
39.992127,116.350766,0,228.115793963255,40611.8155439815,2011-03-09,19:34:23
39.992165,116.350962,0,223.478231627297,40611.8156018518,2011-03-09,19:34:28
39.992183,116.351192,0,219.027975721785,40611.8156597222,2011-03-09,19:34:33
39.992221,116.351561,0,212.024878608924,40611.8157175926,2011-03-09,19:34:38
39.992265,116.352025,0,207.065246062992,40611.815775463,2011-03-09,19:34:43
39.992299,116.352482,0,200.713864829396,40611.8158333333,2011-03-09,19:34:48
39.992282,116.352881,0,196.963507217848,40611.8158912037,2011-03-09,19:34:53
39.992294,116.35299,0,190.882270341207,40611.8159490741,2011-03-09,19:34:58
39.992322,116.353014,0,188.452841207349,40611.8160069444,2011-03-09,19:35:03
39.992324,116.352996,0,187.100889107612,40611.8160648148,2011-03-09,19:35:08
39.992344,116.352974,0,186.616328740157,40611.8161226852,2011-03-09,19:35:13
39.992371,116.352896,0,187.049737532808,40611.8161805556,2011-03-09,19:35:18
39.992375,116.352816,0,199.199862204724,40611.8162384259,2011-03-09,19:35:23
39.992308,116.352732,0,190.729619422572,40611.8162962963,2011-03-09,19:35:28
39.992343,116.352675,0,190.695203412073,40611.8163541667,2011-03-09,19:35:33
39.992342,116.352635,0,194.099242125984,40611.816412037,2011-03-09,19:35:38
39.992362,116.352568,0,200.136604330709,40611.8164699074,2011-03-09,19:35:43
39.992368,116.352518,0,206.913047900262,40611.8165277778,2011-03-09,19:35:48
39.992386,116.352456,0,212.865137795276,40611.8165856482,2011-03-09,19:35:53
39.992335,116.352419,0,217.457595144357,40611.8166435185,2011-03-09,19:35:58
39.992286,116.352385,0,217.933503937008,40611.8167013889,2011-03-09,19:36:03
39.992178,116.352335,0,200.482004593176,40611.8167592593,2011-03-09,19:36:08
39.992167,116.352308,0,187.465160761155,40611.8168171296,2011-03-09,19:36:13
39.992157,116.352284,0,177.207142388451,40611.816875,2011-03-09,19:36:18
39.992161,116.352263,0,175.137457349081,40611.8169328704,2011-03-09,19:36:23
39.992161,116.352263,0,175.137457349081,40611.8169675926,2011-03-09,19:36:26
39.992159,116.352258,0,175.121699475066,40611.8169907407,2011-03-09,19:36:28
39.992147,116.352237,0,173.736758530184,40611.8170486111,2011-03-09,19:36:33
39.99196,116.352067,0,168.903805774278,40611.8171064815,2011-03-09,19:36:38
39.991908,116.35198,0,148.119212598425,40611.8171643519,2011-03-09,19:36:43
39.9918,116.352003,0,130.579301181102,40611.8172222222,2011-03-09,19:36:48
39.991704,116.351745,0,121.302165354331,40611.8172800926,2011-03-09,19:36:53
39.991595,116.351685,0,131.19280839895,40611.817337963,2011-03-09,19:36:58
39.991558,116.351637,0,130.332109580052,40611.8173958333,2011-03-09,19:37:03
39.99151,116.351586,0,137.839730971129,40611.8174537037,2011-03-09,19:37:08
39.991453,116.351541,0,140.95313976378,40611.8175115741,2011-03-09,19:37:13
39.991431,116.351511,0,146.202001312336,40611.8175694444,2011-03-09,19:37:18
39.991406,116.35148,0,149.779081364829,40611.8176273148,2011-03-09,19:37:23
39.991396,116.351451,0,151.879642388451,40611.8176851852,2011-03-09,19:37:28
39.991395,116.351428,0,152.844668635171,40611.8177430556,2011-03-09,19:37:33
39.991431,116.351383,0,153.075501968504,40611.8178009259,2011-03-09,19:37:38
39.991588,116.351248,0,152.401735564304,40611.8178587963,2011-03-09,19:37:43
39.991641,116.351219,0,153.48030183727,40611.8179166667,2011-03-09,19:37:48
39.991688,116.351215,0,154.500882545932,40611.817974537,2011-03-09,19:37:53
39.991787,116.351267,0,155.792549212598,40611.8180324074,2011-03-09,19:37:58
39.991846,116.351259,0,156.919399606299,40611.8180902778,2011-03-09,19:38:03
39.991902,116.35126,0,158.299524278215,40611.8181481481,2011-03-09,19:38:08
39.991938,116.351269,0,159.985774278215,40611.8182060185,2011-03-09,19:38:13
