# Supplementary material for: Research on differential privacy protection method based on user tendency
Source: PLoS One. 2023 Oct 26;18(10):e0288823. doi: 10.1371/journal.pone.0288823 (PMC10602288; doi:10.1371/journal.pone.0288823)
Supplement: S5 Data — (ZIP) [file pone.0288823.s005.zip › Data 5-5/147/Trajectory/20110310084805.plt]

Geolife trajectory
WGS 84
Altitude is in Feet
Reserved 3
0,2,255,My Track,0,0,2,8421376
0
39.987993,116.352682,0,210.721925853018,40612.366724537,2011-03-10,08:48:05
39.988186,116.352714,0,247.027778871391,40612.3667824074,2011-03-10,08:48:10
39.98796,116.352742,0,227.473625328084,40612.3693981481,2011-03-10,08:51:56
39.987834,116.352821,0,227.624786745407,40612.3694560185,2011-03-10,08:52:01
39.98776,116.352885,0,227.487319553806,40612.3695138889,2011-03-10,08:52:06
39.987745,116.352835,0,227.04062007874,40612.3695717593,2011-03-10,08:52:11
39.986882,116.352671,0,568.399553805774,40612.3704398148,2011-03-10,08:53:26
39.986869,116.352752,0,352.090849737533,40612.3704976852,2011-03-10,08:53:31
39.98706,116.352689,0,370.992450787402,40612.3705555556,2011-03-10,08:53:36
39.987046,116.352652,0,382.269711286089,40612.3706134259,2011-03-10,08:53:41
39.987196,116.352613,0,374.284904855643,40612.3706712963,2011-03-10,08:53:46
39.987285,116.352434,0,360.28343832021,40612.3707291667,2011-03-10,08:53:51
39.987203,116.352364,0,349.127552493438,40612.370787037,2011-03-10,08:53:56
39.98715,116.352294,0,339.881817585302,40612.3708449074,2011-03-10,08:54:01
39.987151,116.352239,0,328.516673228346,40612.3709027778,2011-03-10,08:54:06
39.987138,116.352138,0,316.47063976378,40612.3709606482,2011-03-10,08:54:11
39.9871,116.352047,0,304.677992125984,40612.3710185185,2011-03-10,08:54:16
39.987028,116.351975,0,293.098034776903,40612.3710763889,2011-03-10,08:54:21
39.986925,116.351889,0,283.381092519685,40612.3711342593,2011-03-10,08:54:26
39.986832,116.351862,0,276.027112860892,40612.3711921296,2011-03-10,08:54:31
39.986713,116.351785,0,269.065590551181,40612.37125,2011-03-10,08:54:36
39.986596,116.35173,0,263.337988845144,40612.3713078704,2011-03-10,08:54:41
39.986466,116.351728,0,256.669202755905,40612.3713657407,2011-03-10,08:54:46
39.986359,116.351757,0,251.004402887139,40612.3714236111,2011-03-10,08:54:51
39.986254,116.351802,0,243.821482939633,40612.3714814815,2011-03-10,08:54:56
39.98621,116.351893,0,234.41905511811,40612.3715393519,2011-03-10,08:55:01
39.986093,116.351943,0,222.008822178478,40612.3715972222,2011-03-10,08:55:06
39.986034,116.35197,0,213.331361548556,40612.3716550926,2011-03-10,08:55:11
39.986003,116.352032,0,205.669504593176,40612.371712963,2011-03-10,08:55:16
39.98592,116.35204,0,200.377562335958,40612.3717708333,2011-03-10,08:55:21
39.985857,116.351986,0,197.058576115486,40612.3718287037,2011-03-10,08:55:26
39.985783,116.351935,0,189.87063648294,40612.3718865741,2011-03-10,08:55:31
39.985782,116.351814,0,197.238346456693,40612.3719444444,2011-03-10,08:55:36
39.985788,116.351642,0,196.82531167979,40612.3720023148,2011-03-10,08:55:41
39.985817,116.351475,0,183.727034120735,40612.3720601852,2011-03-10,08:55:46
39.985854,116.351343,0,169.86311351706,40612.3721180556,2011-03-10,08:55:51
39.985884,116.351215,0,161.457900262467,40612.3721759259,2011-03-10,08:55:56
39.985921,116.35106,0,153.162634514436,40612.3722337963,2011-03-10,08:56:01
39.985947,116.350941,0,149.551978346457,40612.3722916667,2011-03-10,08:56:06
39.985911,116.350859,0,147.721735564304,40612.372349537,2011-03-10,08:56:11
39.985911,116.350758,0,143.143861548556,40612.3724074074,2011-03-10,08:56:16
39.985908,116.35067,0,138.05249343832,40612.3724652778,2011-03-10,08:56:21
39.985899,116.350576,0,136.706020341207,40612.3725231481,2011-03-10,08:56:26
39.985927,116.350493,0,131.745187007874,40612.3725810185,2011-03-10,08:56:31
39.985944,116.350418,0,130.206945538058,40612.3726388889,2011-03-10,08:56:36
39.985954,116.35038,0,127.882106299213,40612.3726967593,2011-03-10,08:56:41
39.985964,116.350396,0,129.529534120735,40612.3727546296,2011-03-10,08:56:46
39.985964,116.350396,0,129.529534120735,40612.3727893519,2011-03-10,08:56:49
39.98596,116.350389,0,131.851407480315,40612.3728125,2011-03-10,08:56:51
39.98597,116.35038,0,130.445702099738,40612.3728703704,2011-03-10,08:56:56
39.986022,116.350345,0,134.321673228346,40612.3729282407,2011-03-10,08:57:01
39.986059,116.350317,0,139.384120734908,40612.3729861111,2011-03-10,08:57:06
39.98606,116.350298,0,140.287106299213,40612.3730439815,2011-03-10,08:57:11
39.986056,116.350275,0,141.312431102362,40612.3731018519,2011-03-10,08:57:16
39.986056,116.350275,0,141.312431102362,40612.3731365741,2011-03-10,08:57:19
39.986062,116.350277,0,141.052962598425,40612.3731597222,2011-03-10,08:57:21
39.986063,116.350247,0,142.615196850394,40612.3732175926,2011-03-10,08:57:26
39.98605,116.350247,0,143.399714566929,40612.373275463,2011-03-10,08:57:31
39.986017,116.350216,0,144.198047900262,40612.3733333333,2011-03-10,08:57:36
39.985985,116.349969,0,145.088494094488,40612.3733912037,2011-03-10,08:57:41
39.986072,116.349505,0,147.003700787402,40612.3734490741,2011-03-10,08:57:46
39.98606,116.349269,0,149.118382545932,40612.3735069444,2011-03-10,08:57:51
39.986153,116.348951,0,152.532683727034,40612.3735648148,2011-03-10,08:57:56
39.98616,116.348873,0,157.927263779528,40612.3736226852,2011-03-10,08:58:01
39.986156,116.348852,0,161.483293963255,40612.3736805556,2011-03-10,08:58:06
39.986143,116.348844,0,162.897260498688,40612.3737384259,2011-03-10,08:58:11
39.986129,116.348839,0,163.953585958005,40612.3737962963,2011-03-10,08:58:16
39.986121,116.348842,0,164.625449475066,40612.3738541667,2011-03-10,08:58:21
39.986129,116.348842,0,164.991702755905,40612.373912037,2011-03-10,08:58:26
39.986134,116.348846,0,165.182398293963,40612.3739699074,2011-03-10,08:58:31
39.986134,116.348846,0,165.182398293963,40612.3740046296,2011-03-10,08:58:34
39.986137,116.34885,0,165.198192257218,40612.3740277778,2011-03-10,08:58:36
39.986133,116.348859,0,165.004215879265,40612.3740856481,2011-03-10,08:58:41
39.986124,116.348852,0,164.888310367454,40612.3741435185,2011-03-10,08:58:46
39.986124,116.348852,0,164.888310367454,40612.3741782407,2011-03-10,08:58:49
39.986119,116.348854,0,164.826223753281,40612.3742013889,2011-03-10,08:58:51
39.986105,116.348859,0,164.661033464567,40612.3742592593,2011-03-10,08:58:56
39.986086,116.348866,0,164.34032480315,40612.3743171296,2011-03-10,08:59:01
39.986057,116.348867,0,164.204606299213,40612.374375,2011-03-10,08:59:06
39.986031,116.34887,0,164.347319553806,40612.3744328704,2011-03-10,08:59:11
39.986019,116.348868,0,164.49156167979,40612.3744907407,2011-03-10,08:59:16
39.986019,116.348868,0,164.49156167979,40612.374525463,2011-03-10,08:59:19
39.986012,116.348868,0,164.568631889764,40612.3745486111,2011-03-10,08:59:21
39.985974,116.348799,0,164.493487532808,40612.3746064815,2011-03-10,08:59:26
39.985884,116.348484,0,162.956345144357,40612.3746643519,2011-03-10,08:59:31
39.98587,116.348106,0,161.125892388451,40612.3747222222,2011-03-10,08:59:36
39.985855,116.347822,0,161.581164698163,40612.3747800926,2011-03-10,08:59:41
39.985819,116.347547,0,157.776853674541,40612.374837963,2011-03-10,08:59:46
39.985678,116.347237,0,156.813031496063,40612.3748958333,2011-03-10,08:59:51
39.985327,116.34706,0,156.337345800525,40612.3749537037,2011-03-10,08:59:56
39.984825,116.34709,0,156.499045275591,40612.3750115741,2011-03-10,09:00:01
39.984311,116.347175,0,154.143992782152,40612.3750694444,2011-03-10,09:00:06
39.983783,116.347228,0,150.572896981627,40612.3751273148,2011-03-10,09:00:11
39.98322,116.34727,0,151.658520341207,40612.3751851852,2011-03-10,09:00:16
39.982637,116.347327,0,155.175564304462,40612.3752430556,2011-03-10,09:00:21
39.982078,116.347403,0,158.711141732283,40612.3753009259,2011-03-10,09:00:26
39.98161,116.347423,0,157.563143044619,40612.3753587963,2011-03-10,09:00:31
39.981279,116.347471,0,159.386223753281,40612.3754166667,2011-03-10,09:00:36
39.981292,116.34749,0,158.856433727034,40612.375474537,2011-03-10,09:00:41
39.981305,116.347479,0,159.329215879265,40612.3755324074,2011-03-10,09:00:46
39.981322,116.347475,0,159.848832020997,40612.3755902778,2011-03-10,09:00:51
39.981338,116.347467,0,160.376043307087,40612.3756481481,2011-03-10,09:00:56
39.981348,116.347471,0,161.417362204724,40612.3757060185,2011-03-10,09:01:01
39.98132,116.347513,0,165.027421259843,40612.3757638889,2011-03-10,09:01:06
39.981321,116.347523,0,165.209356955381,40612.3758217593,2011-03-10,09:01:11
39.981077,116.347469,0,157.102349081365,40612.3758796296,2011-03-10,09:01:16
39.980601,116.347512,0,149.686318897638,40612.3759375,2011-03-10,09:01:21
39.98005,116.347562,0,148.304166666667,40612.3759953704,2011-03-10,09:01:26
39.979467,116.347588,0,154.933517060367,40612.3760532407,2011-03-10,09:01:31
39.978863,116.347588,0,160.62780183727,40612.3761111111,2011-03-10,09:01:36
39.978246,116.347541,0,165.389402887139,40612.3761689815,2011-03-10,09:01:41
39.977583,116.347511,0,166.409110892388,40612.3762268518,2011-03-10,09:01:46
39.976868,116.347575,0,174.993067585302,40612.3762847222,2011-03-10,09:01:51
39.976278,116.347635,0,174.930452755905,40612.3763425926,2011-03-10,09:01:56
39.975817,116.347503,0,153.046003937008,40612.376400463,2011-03-10,09:02:01
39.975525,116.34738,0,142.552933070866,40612.3764583333,2011-03-10,09:02:06
39.97536,116.34725,0,130.268782808399,40612.3765162037,2011-03-10,09:02:11
39.975276,116.346959,0,129.450088582677,40612.3765740741,2011-03-10,09:02:16
39.975242,116.346497,0,125.12969160105,40612.3766319444,2011-03-10,09:02:21
39.975214,116.345857,0,120.82405183727,40612.3766898148,2011-03-10,09:02:26
39.975202,116.345255,0,120.933812335958,40612.3767476852,2011-03-10,09:02:31
39.975207,116.344767,0,121.379599737533,40612.3768055556,2011-03-10,09:02:36
39.975219,116.344499,0,121.336335301837,40612.3768634259,2011-03-10,09:02:41
39.975274,116.344485,0,119.340337926509,40612.3769212963,2011-03-10,09:02:46
39.975247,116.344497,0,117.388585958005,40612.3769791667,2011-03-10,09:02:51
39.975197,116.344436,0,116.079809711286,40612.377037037,2011-03-10,09:02:56
39.975139,116.344256,0,114.755669291339,40612.3770949074,2011-03-10,09:03:01
39.975077,116.344114,0,109.862378608924,40612.3771527778,2011-03-10,09:03:06
39.975029,116.343907,0,107.2931167979,40612.3772106481,2011-03-10,09:03:11
39.974893,116.343647,0,103.834320866142,40612.3772685185,2011-03-10,09:03:16
39.974736,116.343357,0,98.9191601049869,40612.3773263889,2011-03-10,09:03:21
39.974604,116.34307,0,103.903487532808,40612.3773842593,2011-03-10,09:03:26
39.974485,116.342669,0,108.062975721785,40612.3774421296,2011-03-10,09:03:31
39.974368,116.342099,0,130.493172572178,40612.3775,2011-03-10,09:03:36
39.97441,116.341549,0,133.886200787402,40612.3775578704,2011-03-10,09:03:41
39.974545,116.341098,0,140.145255905512,40612.3776157407,2011-03-10,09:03:46
39.974718,116.34087,0,153.738832020997,40612.3776736111,2011-03-10,09:03:51
39.974777,116.340804,0,170.757565616798,40612.3777314815,2011-03-10,09:03:56
39.974782,116.340784,0,174.346056430446,40612.3777893518,2011-03-10,09:04:01
39.974781,116.340779,0,176.242467191601,40612.3778472222,2011-03-10,09:04:06
39.974781,116.340779,0,176.242467191601,40612.3778819444,2011-03-10,09:04:09
39.974774,116.340773,0,176.958024934383,40612.3779050926,2011-03-10,09:04:11
39.974765,116.340774,0,177.092427821522,40612.377962963,2011-03-10,09:04:16
39.974765,116.340774,0,177.092427821522,40612.3779976852,2011-03-10,09:04:19
39.974761,116.340777,0,177.219307742782,40612.3780208333,2011-03-10,09:04:21
39.97476,116.340798,0,177.082303149606,40612.3780787037,2011-03-10,09:04:26
39.97476,116.340808,0,177.10156167979,40612.3781365741,2011-03-10,09:04:31
39.974695,116.340649,0,175.616896325459,40612.3781944444,2011-03-10,09:04:36
39.974693,116.340293,0,181.010790682415,40612.3782523148,2011-03-10,09:04:41
39.974738,116.339946,0,190.848303805774,40612.3783101852,2011-03-10,09:04:46
39.974791,116.339739,0,200.72625328084,40612.3783680556,2011-03-10,09:04:51
39.974859,116.339359,0,211.44251312336,40612.3784259259,2011-03-10,09:04:56
39.974875,116.338902,0,221.461725721785,40612.3784837963,2011-03-10,09:05:01
39.975066,116.338325,0,220.071062992126,40612.3785416667,2011-03-10,09:05:06
39.975263,116.33801,0,239.620459317585,40612.378599537,2011-03-10,09:05:11
39.975315,116.33771,0,253.133723753281,40612.3786574074,2011-03-10,09:05:16
39.975317,116.337224,0,264.448832020997,40612.3787152778,2011-03-10,09:05:21
39.975304,116.337138,0,265.569435695538,40612.3787268519,2011-03-10,09:05:22
39.975283,116.336682,0,271.114563648294,40612.3787847222,2011-03-10,09:05:27
39.975302,116.336135,0,267.107355643045,40612.3788425926,2011-03-10,09:05:32
39.975291,116.335536,0,265.705203412074,40612.378900463,2011-03-10,09:05:37
39.975205,116.334863,0,243.574202755906,40612.3789583333,2011-03-10,09:05:42
39.975099,116.334251,0,208.559235564304,40612.3790162037,2011-03-10,09:05:47
39.975161,116.333639,0,199.093418635171,40612.3790740741,2011-03-10,09:05:52
39.97518,116.333464,0,193.699763779528,40612.3791898148,2011-03-10,09:06:02
39.975122,116.333536,0,159.684980314961,40612.3792476852,2011-03-10,09:06:07
39.974944,116.333528,0,121.545577427822,40612.3793055556,2011-03-10,09:06:12
39.974859,116.333459,0,127.995895669291,40612.3793634259,2011-03-10,09:06:17
39.974745,116.333452,0,127.834235564304,40612.3794212963,2011-03-10,09:06:22
39.974528,116.333454,0,127.085849737533,40612.3794791667,2011-03-10,09:06:27
39.974603,116.333302,0,130.183353018373,40612.379537037,2011-03-10,09:06:32
39.974616,116.333219,0,135.686079396325,40612.3795949074,2011-03-10,09:06:37
39.97457,116.33316,0,137.291729002625,40612.3796527778,2011-03-10,09:06:42
39.974579,116.33309,0,139.210954724409,40612.3797106481,2011-03-10,09:06:47
39.974536,116.333025,0,137.05875656168,40612.3797685185,2011-03-10,09:06:52
39.974486,116.332953,0,140.809648950131,40612.3798263889,2011-03-10,09:06:57
39.974443,116.332895,0,143.36500984252,40612.3798842593,2011-03-10,09:07:02
39.974332,116.332882,0,145.392992125984,40612.3799421296,2011-03-10,09:07:07
39.974333,116.332799,0,147.227250656168,40612.38,2011-03-10,09:07:12
39.974296,116.332724,0,150.649327427822,40612.3800578704,2011-03-10,09:07:17
39.97429,116.332627,0,154.761204068241,40612.3801157407,2011-03-10,09:07:22
39.974296,116.332506,0,159.587083333333,40612.3801736111,2011-03-10,09:07:27
39.974371,116.332334,0,172.312129265092,40612.3802314815,2011-03-10,09:07:32
39.974589,116.332113,0,179.087870734908,40612.3802893519,2011-03-10,09:07:37
39.974813,116.331854,0,184.829904855643,40612.3803472222,2011-03-10,09:07:42
39.975016,116.331648,0,181.743228346457,40612.3804050926,2011-03-10,09:07:47
39.97504,116.331525,0,186.396532152231,40612.380462963,2011-03-10,09:07:52
39.975089,116.331382,0,196.12501312336,40612.3805208333,2011-03-10,09:07:57
39.975157,116.33122,0,210.102135826772,40612.3805787037,2011-03-10,09:08:02
39.975214,116.331084,0,220.851771653543,40612.3806365741,2011-03-10,09:08:07
39.975229,116.330978,0,226.106394356955,40612.3806944444,2011-03-10,09:08:12
39.975244,116.330879,0,229.654337270341,40612.3807523148,2011-03-10,09:08:17
39.975291,116.330795,0,231.497831364829,40612.3808101852,2011-03-10,09:08:22
39.975337,116.330739,0,232.865492125984,40612.3808680556,2011-03-10,09:08:27
39.975462,116.330774,0,228.850748031496,40612.3809259259,2011-03-10,09:08:32
39.975502,116.330784,0,231.657253937008,40612.3809837963,2011-03-10,09:08:37
39.975526,116.330802,0,235.29280511811,40612.3810416667,2011-03-10,09:08:42
39.975519,116.33082,0,238.430895669291,40612.381099537,2011-03-10,09:08:47
39.975509,116.330845,0,241.099806430446,40612.3811574074,2011-03-10,09:08:52
39.9755,116.330873,0,243.979603018373,40612.3812152778,2011-03-10,09:08:57
39.975489,116.330913,0,246.87687007874,40612.3812731481,2011-03-10,09:09:02
39.97547,116.330938,0,249.788854986877,40612.3813310185,2011-03-10,09:09:07
39.97544,116.330965,0,252.995603674541,40612.3813888889,2011-03-10,09:09:12
