# Supplementary material for: Research on differential privacy protection method based on user tendency
Source: PLoS One. 2023 Oct 26;18(10):e0288823. doi: 10.1371/journal.pone.0288823 (PMC10602288; doi:10.1371/journal.pone.0288823)
Supplement: S5 Data — (ZIP) [file pone.0288823.s005.zip › Data 5-5/147/Trajectory/20110310184024.plt]

Geolife trajectory
WGS 84
Altitude is in Feet
Reserved 3
0,2,255,My Track,0,0,2,8421376
0
39.975845,116.330734,0,491.779507874016,40612.7780555556,2011-03-10,18:40:24
39.975788,116.330685,0,491.979954068241,40612.7781134259,2011-03-10,18:40:29
39.975806,116.33069,0,492.221952099737,40612.7781712963,2011-03-10,18:40:34
39.975838,116.33069,0,491.904612860892,40612.7782291667,2011-03-10,18:40:39
39.975892,116.330676,0,491.76313648294,40612.778287037,2011-03-10,18:40:44
39.975892,116.330676,0,491.76313648294,40612.7783217593,2011-03-10,18:40:47
39.975892,116.330684,0,492.368182414698,40612.7783449074,2011-03-10,18:40:49
39.975955,116.330685,0,492.673658136483,40612.7784027778,2011-03-10,18:40:54
39.976865,116.33065,0,1003.27118766404,40612.7784606481,2011-03-10,18:40:59
39.976957,116.330661,0,1003.37491469816,40612.7785185185,2011-03-10,18:41:04
39.976988,116.330649,0,1000.48625984252,40612.7785763889,2011-03-10,18:41:09
39.976988,116.330649,0,1000.48625984252,40612.7786111111,2011-03-10,18:41:12
39.976995,116.330651,0,1000.27479986877,40612.7786342593,2011-03-10,18:41:14
39.976996,116.330688,0,993.628513779528,40612.7786921296,2011-03-10,18:41:19
39.976988,116.330701,0,995.007112860892,40612.77875,2011-03-10,18:41:24
39.976994,116.3307,0,995.002604986877,40612.7788078704,2011-03-10,18:41:29
39.97699,116.3307,0,994.745889107612,40612.7788657407,2011-03-10,18:41:34
39.976986,116.330706,0,994.602112860892,40612.7789236111,2011-03-10,18:41:39
39.976991,116.330709,0,994.574179790026,40612.7789814815,2011-03-10,18:41:44
39.976993,116.33071,0,994.617532808399,40612.7790393519,2011-03-10,18:41:49
39.976993,116.33071,0,994.617532808399,40612.7790740741,2011-03-10,18:41:52
39.976991,116.330715,0,994.513205380577,40612.7790972222,2011-03-10,18:41:54
39.976996,116.330731,0,994.652273622047,40612.7791550926,2011-03-10,18:41:59
39.976996,116.330731,0,994.652273622047,40612.7791898148,2011-03-10,18:42:02
39.977003,116.330736,0,995.202352362205,40612.779212963,2011-03-10,18:42:04
39.977011,116.330745,0,995.831026902887,40612.7792708333,2011-03-10,18:42:09
39.977045,116.330741,0,997.684708005249,40612.7793287037,2011-03-10,18:42:14
39.977114,116.330747,0,999.942388451444,40612.7793865741,2011-03-10,18:42:19
39.977149,116.330748,0,1001.24779527559,40612.7794444444,2011-03-10,18:42:24
39.977158,116.330738,0,1002.91975393701,40612.7795023148,2011-03-10,18:42:29
39.977156,116.330736,0,1003.43148622047,40612.7795601852,2011-03-10,18:42:34
39.977156,116.330736,0,1003.43148622047,40612.7795949074,2011-03-10,18:42:37
39.977149,116.330739,0,1003.62031824147,40612.7796180556,2011-03-10,18:42:39
39.973345,116.331828,0,1459.38222440945,40612.7806018519,2011-03-10,18:44:04
39.97426,116.331167,0,649.67968832021,40612.7806597222,2011-03-10,18:44:09
39.974477,116.331056,0,703.139668635171,40612.7807175926,2011-03-10,18:44:14
39.974925,116.330837,0,621.096194225722,40612.780775463,2011-03-10,18:44:19
39.975054,116.330867,0,505.259005905512,40612.7808333333,2011-03-10,18:44:24
39.975161,116.330802,0,390.814183070866,40612.7808912037,2011-03-10,18:44:29
39.975334,116.330844,0,179.819484908136,40612.7809490741,2011-03-10,18:44:34
39.975369,116.330788,0,138.746597769029,40612.7810069444,2011-03-10,18:44:39
39.975384,116.330702,0,124.22282480315,40612.7810648148,2011-03-10,18:44:44
39.975386,116.330642,0,116.053179133858,40612.7811226852,2011-03-10,18:44:49
39.975379,116.330581,0,119.377559055118,40612.7811805556,2011-03-10,18:44:54
39.975359,116.330521,0,116.968517060367,40612.7812384259,2011-03-10,18:44:59
39.97533,116.330446,0,111.494540682415,40612.7812962963,2011-03-10,18:45:04
39.975315,116.330354,0,114.075406824147,40612.7813541667,2011-03-10,18:45:09
39.975345,116.330285,0,115.183270997375,40612.781412037,2011-03-10,18:45:14
39.975361,116.330223,0,117.151381233596,40612.7814699074,2011-03-10,18:45:19
39.975362,116.330128,0,119.683461286089,40612.7815277778,2011-03-10,18:45:24
39.975374,116.330069,0,121.403202099738,40612.7815856481,2011-03-10,18:45:29
39.975384,116.330015,0,123.913907480315,40612.7816435185,2011-03-10,18:45:34
39.975394,116.329956,0,128.78937335958,40612.7817013889,2011-03-10,18:45:39
39.975403,116.329874,0,122.656384514436,40612.7817592593,2011-03-10,18:45:44
39.975328,116.329761,0,126.854603018373,40612.7818171296,2011-03-10,18:45:49
39.975311,116.329707,0,132.513257874016,40612.781875,2011-03-10,18:45:54
39.975335,116.329638,0,136.000830052493,40612.7819328704,2011-03-10,18:45:59
39.975343,116.329575,0,138.909409448819,40612.7819907407,2011-03-10,18:46:04
39.975341,116.329474,0,144.893290682415,40612.7820486111,2011-03-10,18:46:09
39.975336,116.329398,0,147.294160104987,40612.7821064815,2011-03-10,18:46:14
39.97533,116.329321,0,149.441729002625,40612.7821643518,2011-03-10,18:46:19
39.975307,116.329216,0,151.139294619423,40612.7822222222,2011-03-10,18:46:24
39.975307,116.329216,0,151.139294619423,40612.7822569444,2011-03-10,18:46:27
39.975304,116.329212,0,151.522614829396,40612.7822800926,2011-03-10,18:46:29
39.975288,116.329195,0,151.536620734908,40612.782337963,2011-03-10,18:46:34
39.975196,116.329273,0,153.793776246719,40612.7823958333,2011-03-10,18:46:39
39.975146,116.329288,0,152.161742125984,40612.7824537037,2011-03-10,18:46:44
39.975133,116.32928,0,153.067395013123,40612.7825115741,2011-03-10,18:46:49
39.975126,116.329284,0,153.437624671916,40612.7825694444,2011-03-10,18:46:54
39.975121,116.329289,0,153.616082677165,40612.7826273148,2011-03-10,18:46:59
39.975116,116.329294,0,153.756653543307,40612.7826851852,2011-03-10,18:47:04
39.975108,116.329302,0,153.902559055118,40612.7827430556,2011-03-10,18:47:09
39.975106,116.329307,0,154.019891732283,40612.7828009259,2011-03-10,18:47:14
39.975101,116.32931,0,154.097522965879,40612.7828587963,2011-03-10,18:47:19
39.975095,116.329311,0,154.216745406824,40612.7829166667,2011-03-10,18:47:24
39.975095,116.329311,0,154.216745406824,40612.7829513889,2011-03-10,18:47:27
39.975094,116.329312,0,154.28750984252,40612.782974537,2011-03-10,18:47:29
39.975071,116.329323,0,156.371788057743,40612.7830324074,2011-03-10,18:47:34
39.975029,116.329296,0,160.314166666667,40612.7830902778,2011-03-10,18:47:39
39.974998,116.32927,0,163.152998687664,40612.7831481481,2011-03-10,18:47:44
39.974961,116.32928,0,171.666683070866,40612.7832060185,2011-03-10,18:47:49
39.974921,116.329316,0,172.430062335958,40612.7832638889,2011-03-10,18:47:54
39.974914,116.329376,0,166.206922572178,40612.7833217593,2011-03-10,18:47:59
39.974924,116.329421,0,160.392286745407,40612.7833796296,2011-03-10,18:48:04
39.974898,116.329476,0,162.458894356955,40612.7834375,2011-03-10,18:48:09
39.974944,116.329508,0,162.956847112861,40612.7834953704,2011-03-10,18:48:14
39.974953,116.329518,0,162.480423228346,40612.7835532407,2011-03-10,18:48:19
39.974935,116.329558,0,156.742342519685,40612.7836111111,2011-03-10,18:48:24
39.974935,116.329558,0,156.742342519685,40612.7836458333,2011-03-10,18:48:27
39.974935,116.329559,0,155.99592519685,40612.7836689815,2011-03-10,18:48:29
39.974969,116.329614,0,156.22531824147,40612.7837268518,2011-03-10,18:48:34
39.97498,116.32964,0,155.17844160105,40612.7837847222,2011-03-10,18:48:39
39.974981,116.32964,0,154.920711942257,40612.7838425926,2011-03-10,18:48:44
39.974983,116.329637,0,154.776085958005,40612.783900463,2011-03-10,18:48:49
39.974983,116.329637,0,154.776085958005,40612.7839351852,2011-03-10,18:48:52
39.974987,116.329633,0,154.662132545932,40612.7839583333,2011-03-10,18:48:54
39.975008,116.329623,0,153.695216535433,40612.7840162037,2011-03-10,18:48:59
39.975061,116.329563,0,150.223592519685,40612.7840740741,2011-03-10,18:49:04
39.975183,116.329557,0,140.53343503937,40612.7841319444,2011-03-10,18:49:09
39.975213,116.329591,0,140.621332020997,40612.7841898148,2011-03-10,18:49:14
39.97532,116.329688,0,119.742709973753,40612.790787037,2011-03-10,18:58:44
39.975393,116.329948,0,124.309258530184,40612.7908449074,2011-03-10,18:58:49
39.975406,116.33043,0,131.003585958005,40612.7909027778,2011-03-10,18:58:54
39.975505,116.331152,0,139.886738845144,40612.7909606481,2011-03-10,18:58:59
39.975644,116.33191,0,150.608953412073,40612.7910185185,2011-03-10,18:59:04
39.975572,116.332682,0,160.946758530184,40612.7910763889,2011-03-10,18:59:09
39.975516,116.333535,0,166.129114173228,40612.7911342593,2011-03-10,18:59:14
39.975483,116.33446,0,170.706013779528,40612.7911921296,2011-03-10,18:59:19
39.975355,116.335375,0,181.38373687664,40612.79125,2011-03-10,18:59:24
39.975121,116.336278,0,186.610698818898,40612.7913078704,2011-03-10,18:59:29
39.975094,116.337023,0,189.162014435696,40612.7913657407,2011-03-10,18:59:34
39.975066,116.33764,0,196.901692913386,40612.7914236111,2011-03-10,18:59:39
39.975059,116.338074,0,203.967483595801,40612.7914814815,2011-03-10,18:59:44
39.975068,116.33824,0,211.108851706037,40612.7915393518,2011-03-10,18:59:49
39.975084,116.338268,0,215.107250656168,40612.7915972222,2011-03-10,18:59:54
39.975095,116.338273,0,216.153038057743,40612.7916550926,2011-03-10,18:59:59
39.975096,116.338289,0,216.557687007874,40612.791712963,2011-03-10,19:00:04
39.975108,116.3383,0,216.644140419948,40612.7917708333,2011-03-10,19:00:09
39.975118,116.338296,0,216.440065616798,40612.7918287037,2011-03-10,19:00:14
39.975142,116.338284,0,216.141948818898,40612.7918865741,2011-03-10,19:00:19
39.975173,116.33828,0,215.733146325459,40612.7919444444,2011-03-10,19:00:24
39.975192,116.338283,0,215.412650918635,40612.7920023148,2011-03-10,19:00:29
39.975219,116.338395,0,216.945764435696,40612.7920601852,2011-03-10,19:00:34
39.975265,116.338746,0,217.321125328084,40612.7921180556,2011-03-10,19:00:39
39.975301,116.338967,0,230.556975065617,40612.7921759259,2011-03-10,19:00:44
39.975353,116.339243,0,231.523687664042,40612.7922337963,2011-03-10,19:00:49
39.975298,116.339584,0,245.550436351706,40612.7922916667,2011-03-10,19:00:54
39.975275,116.339999,0,243.800980971129,40612.792349537,2011-03-10,19:00:59
39.975259,116.340582,0,240.160675853018,40612.7924074074,2011-03-10,19:01:04
39.975206,116.341096,0,245.197375328084,40612.7924652778,2011-03-10,19:01:09
39.975141,116.341619,0,233.927598425197,40612.7925231481,2011-03-10,19:01:14
39.975125,116.342123,0,222.027995406824,40612.7925810185,2011-03-10,19:01:19
39.975043,116.342761,0,236.595534776903,40612.7926388889,2011-03-10,19:01:24
39.975006,116.343471,0,252.851049868766,40612.7926967593,2011-03-10,19:01:29
39.975011,116.344203,0,252.661190944882,40612.7927546296,2011-03-10,19:01:34
39.974973,116.344844,0,228.839934383202,40612.7928125,2011-03-10,19:01:39
39.974964,116.345394,0,222.993585958005,40612.7928703704,2011-03-10,19:01:44
39.974973,116.345773,0,232.810022965879,40612.7929282407,2011-03-10,19:01:49
39.975025,116.345899,0,226.419580052493,40612.7929861111,2011-03-10,19:01:54
39.975041,116.346004,0,221.387457349081,40612.7930439815,2011-03-10,19:01:59
39.97505,116.34615,0,220.280219816273,40612.7931018519,2011-03-10,19:02:04
39.975059,116.346195,0,212.381817585302,40612.7931597222,2011-03-10,19:02:09
39.975058,116.346199,0,212.288979658793,40612.7932175926,2011-03-10,19:02:14
39.975058,116.346199,0,211.00249343832,40612.793275463,2011-03-10,19:02:19
39.975058,116.346199,0,210.700547900262,40612.7933333333,2011-03-10,19:02:24
39.975058,116.346199,0,210.700547900262,40612.7933680556,2011-03-10,19:02:27
39.975057,116.346197,0,210.651187664042,40612.7933912037,2011-03-10,19:02:29
39.975082,116.34633,0,209.728464566929,40612.7934490741,2011-03-10,19:02:34
39.975083,116.346681,0,210.994458661417,40612.7935069444,2011-03-10,19:02:39
39.975104,116.347103,0,203.056624015748,40612.7935648148,2011-03-10,19:02:44
39.975108,116.347541,0,191.798612204724,40612.7936226852,2011-03-10,19:02:49
39.975106,116.347881,0,176.6081167979,40612.7936805556,2011-03-10,19:02:54
39.975231,116.348108,0,157.27280839895,40612.7937384259,2011-03-10,19:02:59
39.975476,116.348102,0,147.072687007874,40612.7937962963,2011-03-10,19:03:04
39.975729,116.348057,0,137.589471784777,40612.7938541667,2011-03-10,19:03:09
39.976046,116.348053,0,128.560918635171,40612.793912037,2011-03-10,19:03:14
39.97644,116.348033,0,126.387552493438,40612.7939699074,2011-03-10,19:03:19
39.97675,116.348088,0,153.338277559055,40612.7940277778,2011-03-10,19:03:24
39.976923,116.34807,0,204.974924540682,40612.7940856481,2011-03-10,19:03:29
39.977051,116.348039,0,286.133208661417,40612.7941435185,2011-03-10,19:03:34
39.977338,116.347836,0,378.976732283465,40612.7942013889,2011-03-10,19:03:39
39.977595,116.347801,0,422.362582020997,40612.7942592593,2011-03-10,19:03:44
39.977754,116.347851,0,457.943645013123,40612.7943171296,2011-03-10,19:03:49
39.977863,116.348011,0,482.191000656168,40612.794375,2011-03-10,19:03:54
39.978082,116.348033,0,511.164425853018,40612.7944328704,2011-03-10,19:03:59
39.978386,116.348038,0,532.681171259842,40612.7944907407,2011-03-10,19:04:04
39.978623,116.348089,0,559.455790682415,40612.7945486111,2011-03-10,19:04:09
39.978878,116.348112,0,552.486961942257,40612.7946064815,2011-03-10,19:04:14
39.979133,116.348125,0,578.833303805774,40612.7946643519,2011-03-10,19:04:19
39.979393,116.348093,0,605.586745406824,40612.7947222222,2011-03-10,19:04:24
39.979506,116.348089,0,628.710419947506,40612.7947800926,2011-03-10,19:04:29
39.979582,116.348055,0,612.579855643045,40612.794837963,2011-03-10,19:04:34
39.979784,116.347889,0,585.38907480315,40612.7948958333,2011-03-10,19:04:39
39.980177,116.347819,0,552.368415354331,40612.7949537037,2011-03-10,19:04:44
39.980573,116.347811,0,514.804009186352,40612.7950115741,2011-03-10,19:04:49
39.980907,116.347794,0,471.155462598425,40612.7950694444,2011-03-10,19:04:54
39.981019,116.347781,0,437.489356955381,40612.7951273148,2011-03-10,19:04:59
39.98103,116.347782,0,432.660059055118,40612.7951851852,2011-03-10,19:05:04
39.981048,116.347786,0,428.131335301837,40612.7952430556,2011-03-10,19:05:09
39.981084,116.34778,0,421.394790026247,40612.7953009259,2011-03-10,19:05:14
39.981398,116.347802,0,312.490364173228,40612.7953587963,2011-03-10,19:05:19
39.981539,116.347766,0,253.31094160105,40612.7954166667,2011-03-10,19:05:24
39.98165,116.347767,0,206.301145013123,40612.795474537,2011-03-10,19:05:29
39.981718,116.347751,0,176.236299212598,40612.7955324074,2011-03-10,19:05:34
39.981824,116.347744,0,171.795255905512,40612.7955902778,2011-03-10,19:05:39
39.981899,116.347737,0,151.658044619423,40612.7956481481,2011-03-10,19:05:44
39.981962,116.347727,0,140.399445538058,40612.7957060185,2011-03-10,19:05:49
39.98204,116.347726,0,130.59125328084,40612.7957638889,2011-03-10,19:05:54
39.982131,116.347704,0,122.930885826772,40612.7958217593,2011-03-10,19:05:59
39.982207,116.347705,0,113.598592519685,40612.7958796296,2011-03-10,19:06:04
39.982278,116.347697,0,109.214419291339,40612.7959375,2011-03-10,19:06:09
39.982357,116.347695,0,109.339786745407,40612.7959953704,2011-03-10,19:06:14
39.98245,116.347702,0,105.315505249344,40612.7960532407,2011-03-10,19:06:19
39.982521,116.347712,0,96.539780183727,40612.7961111111,2011-03-10,19:06:24
39.98259,116.347698,0,100.080390419948,40612.7961689815,2011-03-10,19:06:29
39.98266,116.347685,0,108.018608923885,40612.7962268519,2011-03-10,19:06:34
39.982736,116.347686,0,121.660997375328,40612.7962847222,2011-03-10,19:06:39
39.982788,116.347688,0,131.393641732283,40612.7963425926,2011-03-10,19:06:44
39.98284,116.347686,0,137.07376312336,40612.796400463,2011-03-10,19:06:49
39.982907,116.347701,0,142.190262467192,40612.7964583333,2011-03-10,19:06:54
39.982979,116.347704,0,143.11249671916,40612.7965162037,2011-03-10,19:06:59
39.983045,116.347711,0,142.060439632546,40612.7965740741,2011-03-10,19:07:04
39.9831,116.347689,0,146.879484908136,40612.7966319444,2011-03-10,19:07:09
39.983167,116.34768,0,145.954658792651,40612.7966898148,2011-03-10,19:07:14
39.983242,116.347685,0,129.186099081365,40612.7967476852,2011-03-10,19:07:19
39.983333,116.347674,0,102.403914041995,40612.7968055556,2011-03-10,19:07:24
39.98342,116.347673,0,97.2589238845144,40612.7968634259,2011-03-10,19:07:29
39.983497,116.347695,0,95.8806397637795,40612.7969212963,2011-03-10,19:07:34
39.983582,116.3477,0,97.0431824146982,40612.7969791667,2011-03-10,19:07:39
39.983647,116.347721,0,103.153687664042,40612.797037037,2011-03-10,19:07:44
39.983707,116.347726,0,102.763375984252,40612.7970949074,2011-03-10,19:07:49
39.98378,116.347712,0,100.050967847769,40612.7971527778,2011-03-10,19:07:54
39.983846,116.347705,0,94.7517158792651,40612.7972106481,2011-03-10,19:07:59
39.983916,116.347709,0,92.9775885826772,40612.7972685185,2011-03-10,19:08:04
39.983981,116.347712,0,92.900436351706,40612.7973263889,2011-03-10,19:08:09
39.984054,116.347705,0,89.4623917322835,40612.7973842593,2011-03-10,19:08:14
39.984123,116.347694,0,84.2751049868766,40612.7974421296,2011-03-10,19:08:19
39.984199,116.347691,0,83.5205052493438,40612.7975,2011-03-10,19:08:24
39.984272,116.347678,0,85.4114730971129,40612.7975578704,2011-03-10,19:08:29
39.984341,116.347675,0,89.9129396325459,40612.7976157407,2011-03-10,19:08:34
39.984403,116.347679,0,91.6372080052493,40612.7976736111,2011-03-10,19:08:39
39.984466,116.347678,0,91.6056003937008,40612.7977314815,2011-03-10,19:08:44
39.984531,116.347678,0,94.2591174540682,40612.7977893518,2011-03-10,19:08:49
39.984615,116.347675,0,96.3475,40612.7978472222,2011-03-10,19:08:54
39.984698,116.347669,0,96.3589468503937,40612.7979050926,2011-03-10,19:08:59
39.984769,116.34767,0,93.3521391076115,40612.797962963,2011-03-10,19:09:04
39.984837,116.347657,0,90.2445734908137,40612.7980208333,2011-03-10,19:09:09
39.984895,116.347653,0,89.7289501312336,40612.7980787037,2011-03-10,19:09:14
39.984973,116.347637,0,95.3313188976378,40612.7981365741,2011-03-10,19:09:19
39.985038,116.347706,0,99.071437007874,40612.7981944444,2011-03-10,19:09:24
39.985038,116.347744,0,101.868943569554,40612.7982523148,2011-03-10,19:09:29
39.985066,116.347786,0,103.147280183727,40612.7983101852,2011-03-10,19:09:34
39.985123,116.347845,0,102.862598425197,40612.7983680556,2011-03-10,19:09:39
39.985173,116.347872,0,105.160902230971,40612.7984259259,2011-03-10,19:09:44
39.985252,116.347895,0,110.291384514436,40612.7984837963,2011-03-10,19:09:49
39.985297,116.347879,0,114.394399606299,40612.7985416667,2011-03-10,19:09:54
39.985344,116.34784,0,119.163884514436,40612.798599537,2011-03-10,19:09:59
39.985452,116.347729,0,123.916473097113,40612.7986574074,2011-03-10,19:10:04
39.985554,116.347637,0,129.734511154856,40612.7987152778,2011-03-10,19:10:09
39.985611,116.347607,0,133.882168635171,40612.7987731481,2011-03-10,19:10:14
39.985651,116.347597,0,139.279251968504,40612.7988310185,2011-03-10,19:10:19
39.985748,116.347532,0,148.60874015748,40612.7988888889,2011-03-10,19:10:24
39.985796,116.34756,0,158.829475065617,40612.7989467593,2011-03-10,19:10:29
39.985853,116.347772,0,146.535839895013,40612.7990046296,2011-03-10,19:10:34
39.985944,116.347841,0,139.584753937008,40612.7990625,2011-03-10,19:10:39
39.985962,116.347912,0,131.475767716535,40612.7991203704,2011-03-10,19:10:44
39.985973,116.347991,0,128.928933727034,40612.7991782407,2011-03-10,19:10:49
39.98597,116.348066,0,130.724793307087,40612.7992361111,2011-03-10,19:10:54
39.985989,116.348162,0,135.026893044619,40612.7992939815,2011-03-10,19:10:59
39.98598,116.348237,0,138.017611548556,40612.7993518518,2011-03-10,19:11:04
39.985969,116.348331,0,139.708405511811,40612.7994097222,2011-03-10,19:11:09
39.985962,116.348424,0,139.425121391076,40612.7994675926,2011-03-10,19:11:14
39.985963,116.348512,0,138.542670603675,40612.799525463,2011-03-10,19:11:19
39.985978,116.348568,0,142.465839895013,40612.7995833333,2011-03-10,19:11:24
39.985975,116.348569,0,142.426328740157,40612.7996412037,2011-03-10,19:11:29
39.985983,116.348569,0,143.307037401575,40612.7996990741,2011-03-10,19:11:34
39.985987,116.34857,0,144.08281824147,40612.7997569444,2011-03-10,19:11:39
39.985987,116.34857,0,144.08281824147,40612.7997916667,2011-03-10,19:11:42
39.985987,116.34857,0,144.755170603675,40612.7998148148,2011-03-10,19:11:44
39.98596,116.348607,0,142.901138451444,40612.7998726852,2011-03-10,19:11:49
39.985929,116.348695,0,139.702762467192,40612.7999305556,2011-03-10,19:11:54
39.985938,116.348775,0,138.805357611549,40612.7999884259,2011-03-10,19:11:59
39.985911,116.348889,0,133.254196194226,40612.8000462963,2011-03-10,19:12:04
39.985924,116.348947,0,133.141856955381,40612.8001041667,2011-03-10,19:12:09
39.985915,116.348977,0,133.921594488189,40612.800162037,2011-03-10,19:12:14
39.985923,116.348977,0,133.600121391076,40612.8002199074,2011-03-10,19:12:19
39.985931,116.348977,0,133.467257217848,40612.8002777778,2011-03-10,19:12:24
39.985932,116.348976,0,133.65687992126,40612.8003356481,2011-03-10,19:12:29
39.985936,116.348976,0,134.294416010499,40612.8003935185,2011-03-10,19:12:34
39.985932,116.348975,0,134.704819553806,40612.8004513889,2011-03-10,19:12:39
39.985934,116.348975,0,134.796358267717,40612.8005092593,2011-03-10,19:12:44
39.985936,116.348975,0,134.887483595801,40612.8005671296,2011-03-10,19:12:49
39.985936,116.348975,0,134.887483595801,40612.8006018519,2011-03-10,19:12:52
39.985935,116.348972,0,135.182670603675,40612.800625,2011-03-10,19:12:54
39.985931,116.348958,0,135.64156167979,40612.8006828704,2011-03-10,19:12:59
39.985941,116.348859,0,139.590423228346,40612.8007407407,2011-03-10,19:13:04
39.985946,116.348763,0,140.624445538058,40612.8007986111,2011-03-10,19:13:09
39.985939,116.348712,0,142.41905511811,40612.8008564815,2011-03-10,19:13:14
39.98594,116.348652,0,143.298953412073,40612.8009143519,2011-03-10,19:13:19
39.985965,116.348644,0,142.647864173228,40612.8009722222,2011-03-10,19:13:24
39.985986,116.34865,0,141.941167979003,40612.8010300926,2011-03-10,19:13:29
39.985994,116.348631,0,140.408293963255,40612.801087963,2011-03-10,19:13:34
39.986,116.348624,0,139.098241469816,40612.8011458333,2011-03-10,19:13:39
39.986,116.348624,0,139.098241469816,40612.8011805556,2011-03-10,19:13:42
39.986004,116.348623,0,137.734537401575,40612.8012037037,2011-03-10,19:13:44
39.98598,116.348603,0,137.057667322835,40612.8012615741,2011-03-10,19:13:49
39.985937,116.348497,0,135.75436351706,40612.8013194444,2011-03-10,19:13:54
39.98595,116.348808,0,141.340016404199,40612.80375,2011-03-10,19:17:24
39.985961,116.34887,0,144.997693569554,40612.8038078704,2011-03-10,19:17:29
39.985965,116.348874,0,147.108156167979,40612.8038657407,2011-03-10,19:17:34
39.985961,116.348874,0,146.397906824147,40612.8039236111,2011-03-10,19:17:39
39.98596,116.348873,0,146.21313976378,40612.8039814815,2011-03-10,19:17:44
39.985959,116.348872,0,146.164570209974,40612.8040393519,2011-03-10,19:17:49
39.985966,116.348872,0,146.28718175853,40612.8040972222,2011-03-10,19:17:54
39.985966,116.348872,0,146.28718175853,40612.8041319444,2011-03-10,19:17:57
39.98597,116.348872,0,146.375977690289,40612.8041550926,2011-03-10,19:17:59
39.985978,116.348909,0,147.397299868766,40612.804212963,2011-03-10,19:18:04
39.985995,116.348992,0,147.962106299213,40612.8042708333,2011-03-10,19:18:09
39.986009,116.349073,0,151.88874343832,40612.8043287037,2011-03-10,19:18:14
39.986009,116.34917,0,154.548490813648,40612.8043865741,2011-03-10,19:18:19
39.986023,116.349257,0,159.096692913386,40612.8044444444,2011-03-10,19:18:24
39.986012,116.349334,0,157.98687664042,40612.8045023148,2011-03-10,19:18:29
39.986029,116.349429,0,164.32782152231,40612.8045601852,2011-03-10,19:18:34
39.986029,116.349534,0,158.95969816273,40612.8046180556,2011-03-10,19:18:39
39.986012,116.349611,0,160.095285433071,40612.8046759259,2011-03-10,19:18:44
39.98599,116.349673,0,162.130239501312,40612.8047337963,2011-03-10,19:18:49
39.986005,116.349746,0,159.383320209974,40612.8047916667,2011-03-10,19:18:54
39.985987,116.349851,0,156.392401574803,40612.804849537,2011-03-10,19:18:59
39.985971,116.349963,0,150.178159448819,40612.8049074074,2011-03-10,19:19:04
39.985986,116.350071,0,145.027168635171,40612.8049652778,2011-03-10,19:19:09
39.985998,116.350163,0,143.368162729659,40612.8050231481,2011-03-10,19:19:14
39.986003,116.350241,0,143.723261154856,40612.8050810185,2011-03-10,19:19:19
39.986011,116.350303,0,141.656581364829,40612.8051388889,2011-03-10,19:19:24
39.986012,116.350346,0,140.636486220472,40612.8051967593,2011-03-10,19:19:29
39.985999,116.350433,0,137.888717191601,40612.8052546296,2011-03-10,19:19:34
39.985985,116.350513,0,137.354045275591,40612.8053125,2011-03-10,19:19:39
39.985987,116.350588,0,133.221719160105,40612.8053703704,2011-03-10,19:19:44
39.985993,116.350701,0,133.260367454068,40612.8054282407,2011-03-10,19:19:49
39.986022,116.350802,0,133.972480314961,40612.8054861111,2011-03-10,19:19:54
39.986028,116.350905,0,136.048398950131,40612.8055439815,2011-03-10,19:19:59
39.986026,116.351012,0,137.946850393701,40612.8056018518,2011-03-10,19:20:04
39.986029,116.351122,0,139.291856955381,40612.8056597222,2011-03-10,19:20:09
39.986031,116.351231,0,141.782296587927,40612.8057175926,2011-03-10,19:20:14
39.986031,116.351329,0,144.767296587927,40612.805775463,2011-03-10,19:20:19
39.985981,116.351451,0,148.500708661417,40612.8058333333,2011-03-10,19:20:24
39.985968,116.351546,0,152.454603018373,40612.8058912037,2011-03-10,19:20:29
39.985967,116.351631,0,157.096305774278,40612.8059490741,2011-03-10,19:20:34
39.985958,116.351714,0,155.432444225722,40612.8060069444,2011-03-10,19:20:39
39.985973,116.351763,0,155.742073490814,40612.8060648148,2011-03-10,19:20:44
39.98599,116.351804,0,161.498589238845,40612.8061226852,2011-03-10,19:20:49
39.98606,116.351758,0,152.362437664042,40612.8061805556,2011-03-10,19:20:54
39.986147,116.351767,0,142.579540682415,40612.8062384259,2011-03-10,19:20:59
39.986242,116.351787,0,137.504005905512,40612.8062962963,2011-03-10,19:21:04
39.986298,116.351793,0,136.167559055118,40612.8063541667,2011-03-10,19:21:09
39.98633,116.351794,0,136.151502624672,40612.806412037,2011-03-10,19:21:14
39.986382,116.351818,0,148.37874671916,40612.8064699074,2011-03-10,19:21:19
39.986374,116.351844,0,151.891709317585,40612.8065277778,2011-03-10,19:21:24
39.986419,116.351882,0,157.362644356955,40612.8065856481,2011-03-10,19:21:29
39.986542,116.351908,0,157.346023622047,40612.8066435185,2011-03-10,19:21:34
39.986618,116.351918,0,160.331174540682,40612.8067013889,2011-03-10,19:21:39
39.986686,116.351901,0,162.86688648294,40612.8067592593,2011-03-10,19:21:44
39.986758,116.351866,0,162.730518372703,40612.8068171296,2011-03-10,19:21:49
39.986818,116.351894,0,163.429665354331,40612.806875,2011-03-10,19:21:54
39.986879,116.351949,0,164.588054461942,40612.8069328704,2011-03-10,19:21:59
39.986947,116.352018,0,167.197854330709,40612.8069907407,2011-03-10,19:22:04
39.986993,116.352093,0,167.337454068241,40612.8070486111,2011-03-10,19:22:09
39.987017,116.352168,0,164.628392388451,40612.8071064815,2011-03-10,19:22:14
39.987072,116.352171,0,167.067283464567,40612.8071643518,2011-03-10,19:22:19
39.987121,116.352179,0,167.969166666667,40612.8072222222,2011-03-10,19:22:24
39.987176,116.352159,0,168.722444225722,40612.8072800926,2011-03-10,19:22:29
39.987196,116.352162,0,169.002076771654,40612.807337963,2011-03-10,19:22:34
39.987237,116.352182,0,170.965446194226,40612.8073958333,2011-03-10,19:22:39
39.987311,116.352305,0,174.646689632546,40612.8074537037,2011-03-10,19:22:44
39.987328,116.352348,0,176.03031824147,40612.8075115741,2011-03-10,19:22:49
39.987348,116.352385,0,177.340357611549,40612.8075694444,2011-03-10,19:22:54
39.987573,116.352721,0,190.76406167979,40612.8082638889,2011-03-10,19:23:54
39.987501,116.352696,0,164.893907480315,40612.8083217593,2011-03-10,19:23:59
39.987509,116.352711,0,162.528405511811,40612.8083796296,2011-03-10,19:24:04
39.987572,116.352632,0,160.911453412073,40612.8084375,2011-03-10,19:24:09
39.987613,116.352653,0,159.98999343832,40612.8084953704,2011-03-10,19:24:14
39.987625,116.352744,0,159.777693569554,40612.8085532407,2011-03-10,19:24:19
39.987665,116.352832,0,160.109865485564,40612.8086111111,2011-03-10,19:24:24
39.987719,116.352831,0,161.703713910761,40612.8086689815,2011-03-10,19:24:29
39.987701,116.352889,0,163.097480314961,40612.8087268519,2011-03-10,19:24:34
39.987696,116.352912,0,164.601784776903,40612.8087847222,2011-03-10,19:24:39
39.987682,116.352983,0,166.180603674541,40612.8088425926,2011-03-10,19:24:44
39.987669,116.35262,0,247.932444225722,40612.8092476852,2011-03-10,19:25:19
39.987344,116.352669,0,173.291584645669,40612.8093055556,2011-03-10,19:25:24
