# Supplementary material for: Research on differential privacy protection method based on user tendency
Source: PLoS One. 2023 Oct 26;18(10):e0288823. doi: 10.1371/journal.pone.0288823 (PMC10602288; doi:10.1371/journal.pone.0288823)
Supplement: S5 Data — (ZIP) [file pone.0288823.s005.zip › Data 5-5/147/Trajectory/20110311085436.plt]

Geolife trajectory
WGS 84
Altitude is in Feet
Reserved 3
0,2,255,My Track,0,0,2,8421376
0
39.986352,116.348032,0,237.228162729659,40613.37125,2011-03-11,08:54:36
39.986144,116.348137,0,176.766814304462,40613.3713078704,2011-03-11,08:54:41
39.986127,116.348184,0,161.61812335958,40613.3713657407,2011-03-11,08:54:46
39.986169,116.348212,0,161.37312007874,40613.3714236111,2011-03-11,08:54:51
39.986108,116.348264,0,159.926791338583,40613.3714814815,2011-03-11,08:54:56
39.986077,116.348278,0,158.642532808399,40613.3715393519,2011-03-11,08:55:01
39.986111,116.348303,0,157.064603018373,40613.3715972222,2011-03-11,08:55:06
39.986096,116.348286,0,157.74312664042,40613.3716550926,2011-03-11,08:55:11
39.985996,116.348311,0,156.803182414698,40613.371712963,2011-03-11,08:55:16
39.986019,116.348288,0,159.03281496063,40613.3717708333,2011-03-11,08:55:21
39.986061,116.348263,0,159.058359580053,40613.3718287037,2011-03-11,08:55:26
39.986073,116.348261,0,156.976381233596,40613.3718865741,2011-03-11,08:55:31
39.986073,116.348261,0,156.976381233596,40613.3719212963,2011-03-11,08:55:34
39.986066,116.348264,0,157.077618110236,40613.3719444444,2011-03-11,08:55:36
39.986101,116.348281,0,155.886791338583,40613.3720023148,2011-03-11,08:55:41
39.986121,116.348277,0,155.774901574803,40613.3720601852,2011-03-11,08:55:46
39.98612,116.348256,0,152.226656824147,40613.3721180556,2011-03-11,08:55:51
39.986119,116.34817,0,149.638083989501,40613.3721759259,2011-03-11,08:55:56
39.986187,116.347887,0,145.597759186352,40613.3722337963,2011-03-11,08:56:01
39.986175,116.347666,0,143.535357611549,40613.3722916667,2011-03-11,08:56:06
39.986142,116.347427,0,139.377037401575,40613.372349537,2011-03-11,08:56:11
39.986117,116.347023,0,135.077729658793,40613.3724074074,2011-03-11,08:56:16
39.986065,116.346544,0,133.793710629921,40613.3724652778,2011-03-11,08:56:21
39.986006,116.345937,0,131.964845800525,40613.3725231481,2011-03-11,08:56:26
39.985937,116.345252,0,129.966059711286,40613.3725810185,2011-03-11,08:56:31
39.985913,116.344605,0,122.426601049869,40613.3726388889,2011-03-11,08:56:36
39.985941,116.344145,0,114.726318897638,40613.3726967593,2011-03-11,08:56:41
39.985976,116.343838,0,107.703297244094,40613.3727546296,2011-03-11,08:56:46
39.985948,116.343601,0,99.7167125984252,40613.3728125,2011-03-11,08:56:51
39.985975,116.343315,0,90.7326935695538,40613.3728703704,2011-03-11,08:56:56
39.985968,116.342817,0,86.0213779527559,40613.3729282407,2011-03-11,08:57:01
39.985949,116.342245,0,78.9620111548556,40613.3729861111,2011-03-11,08:57:06
39.985935,116.341606,0,75.3233825459318,40613.3730439815,2011-03-11,08:57:11
39.985901,116.340999,0,71.8244652230971,40613.3731018519,2011-03-11,08:57:16
39.985844,116.340429,0,69.1865879265092,40613.3731597222,2011-03-11,08:57:21
39.985779,116.340233,0,62.1710990813648,40613.3732175926,2011-03-11,08:57:26
39.98578,116.340172,0,50.8652919947507,40613.373275463,2011-03-11,08:57:31
39.98578,116.340173,0,44.4714599737533,40613.3733333333,2011-03-11,08:57:36
39.98578,116.340172,0,43.0832119422572,40613.3733912037,2011-03-11,08:57:41
39.985779,116.340172,0,42.6757414698163,40613.3734490741,2011-03-11,08:57:46
39.985779,116.340172,0,42.6757414698163,40613.3734837963,2011-03-11,08:57:49
39.985779,116.340174,0,42.6142125984252,40613.3735069444,2011-03-11,08:57:51
39.98578,116.340153,0,43.066938976378,40613.3735648148,2011-03-11,08:57:56
39.985762,116.340025,0,45.94312335958,40613.3736226852,2011-03-11,08:58:01
39.985797,116.33968,0,48.1244849081365,40613.3736805556,2011-03-11,08:58:06
39.985794,116.339237,0,46.6289271653543,40613.3737384259,2011-03-11,08:58:11
39.985719,116.338677,0,49.7766174540682,40613.3737962963,2011-03-11,08:58:16
39.98564,116.338037,0,49.9513681102362,40613.3738541667,2011-03-11,08:58:21
39.985554,116.337355,0,46.3053937007874,40613.373912037,2011-03-11,08:58:26
39.9855,116.336692,0,42.564094488189,40613.3739699074,2011-03-11,08:58:31
39.985461,116.336002,0,40.1382119422572,40613.3740277778,2011-03-11,08:58:36
39.985468,116.3353,0,39.0463418635171,40613.3740856481,2011-03-11,08:58:41
39.985426,116.334712,0,38.3787007874016,40613.3741435185,2011-03-11,08:58:46
39.985351,116.334266,0,37.6853871391076,40613.3742013889,2011-03-11,08:58:51
39.985335,116.333775,0,42.1909940944882,40613.3742592593,2011-03-11,08:58:56
39.985283,116.333384,0,40.8641108923884,40613.3743171296,2011-03-11,08:59:01
39.98531,116.333086,0,53.5853838582677,40613.374375,2011-03-11,08:59:06
39.985275,116.332645,0,65.6534186351706,40613.3744328704,2011-03-11,08:59:11
39.985273,116.332094,0,77.8318143044619,40613.3744907407,2011-03-11,08:59:16
39.985231,116.331492,0,85.3553838582677,40613.3745486111,2011-03-11,08:59:21
39.985157,116.330901,0,75.679625984252,40613.3746064815,2011-03-11,08:59:26
39.985208,116.330536,0,61.7819258530184,40613.3746643519,2011-03-11,08:59:31
39.985312,116.330465,0,73.7164402887139,40613.3747222222,2011-03-11,08:59:36
39.985325,116.330421,0,75.3969914698163,40613.3747800926,2011-03-11,08:59:41
39.985322,116.330406,0,76.1364632545932,40613.374837963,2011-03-11,08:59:46
39.985322,116.330406,0,76.1364632545932,40613.3748726852,2011-03-11,08:59:49
39.985322,116.330406,0,75.5149540682415,40613.3748958333,2011-03-11,08:59:51
39.985322,116.330397,0,74.8780282152231,40613.3749537037,2011-03-11,08:59:56
39.985308,116.330373,0,70.7667257217848,40613.3750115741,2011-03-11,09:00:01
39.98525,116.330345,0,70.0726279527559,40613.3750694444,2011-03-11,09:00:06
39.985169,116.330256,0,65.0737795275591,40613.3751273148,2011-03-11,09:00:11
39.985078,116.330153,0,78.038874671916,40613.3751851852,2011-03-11,09:00:16
39.984958,116.330035,0,82.1979035433071,40613.3752430556,2011-03-11,09:00:21
39.984897,116.329814,0,106.004468503937,40613.3753009259,2011-03-11,09:00:26
39.98506,116.329279,0,114.400531496063,40613.3753587963,2011-03-11,09:00:31
39.985177,116.328712,0,104.673208661417,40613.3754166667,2011-03-11,09:00:36
39.985193,116.328394,0,107.403152887139,40613.375474537,2011-03-11,09:00:41
39.985184,116.328147,0,106.373648293963,40613.3755324074,2011-03-11,09:00:46
39.985167,116.327772,0,114.336463254593,40613.3755902778,2011-03-11,09:00:51
39.985149,116.327431,0,117.182395013123,40613.3756481481,2011-03-11,09:00:56
39.985018,116.327211,0,116.184025590551,40613.3757060185,2011-03-11,09:01:01
39.984765,116.327059,0,123.566092519685,40613.3757638889,2011-03-11,09:01:06
39.984416,116.326966,0,132.422221128609,40613.3758217593,2011-03-11,09:01:11
39.984003,116.326985,0,140.73374343832,40613.3758796296,2011-03-11,09:01:16
39.983551,116.326939,0,160.417280183727,40613.3759375,2011-03-11,09:01:21
39.982954,116.326971,0,161.971033464567,40613.3759953704,2011-03-11,09:01:26
39.982503,116.32699,0,167.451204068241,40613.3760532407,2011-03-11,09:01:31
39.982124,116.327055,0,170.072221128609,40613.3761111111,2011-03-11,09:01:36
39.981784,116.327055,0,173.092263779528,40613.3761689815,2011-03-11,09:01:41
39.981679,116.327044,0,172.497644356955,40613.3762268518,2011-03-11,09:01:46
39.981688,116.327082,0,172.214570209974,40613.3762847222,2011-03-11,09:01:51
39.981688,116.327082,0,172.214570209974,40613.3763194444,2011-03-11,09:01:54
39.981694,116.327078,0,169.105541338583,40613.3763425926,2011-03-11,09:01:56
39.981724,116.327084,0,167.797080052493,40613.376400463,2011-03-11,09:02:01
39.981737,116.327106,0,167.004015748031,40613.3764583333,2011-03-11,09:02:06
39.981746,116.327114,0,166.684173228346,40613.3765162037,2011-03-11,09:02:11
39.981746,116.327114,0,166.684173228346,40613.3765509259,2011-03-11,09:02:14
39.981753,116.327121,0,166.580370734908,40613.3765740741,2011-03-11,09:02:16
39.981443,116.326943,0,162.774822834646,40613.3766898148,2011-03-11,09:02:26
39.981307,116.326928,0,162.31126312336,40613.3767476852,2011-03-11,09:02:31
39.978076,116.327406,0,87.9803608923884,40613.3784837963,2011-03-11,09:05:01
39.978047,116.327363,0,115.382703412073,40613.3785416667,2011-03-11,09:05:06
39.977724,116.327264,0,144.439593175853,40613.378599537,2011-03-11,09:05:11
39.977725,116.32717,0,201.40563976378,40613.3786574074,2011-03-11,09:05:16
39.977724,116.327202,0,229.660370734908,40613.3787152778,2011-03-11,09:05:21
39.977544,116.327239,0,261.247365485564,40613.3787731482,2011-03-11,09:05:26
39.977482,116.327217,0,250.468192257218,40613.3788310185,2011-03-11,09:05:31
39.977411,116.327137,0,209.411046587927,40613.3788888889,2011-03-11,09:05:36
39.977282,116.327184,0,196.63967191601,40613.3789467593,2011-03-11,09:05:41
39.977211,116.327153,0,181.39687664042,40613.3790046296,2011-03-11,09:05:46
39.977168,116.327147,0,171.610688976378,40613.3790625,2011-03-11,09:05:51
39.977131,116.32716,0,162.837985564304,40613.3791203704,2011-03-11,09:05:56
39.977101,116.327191,0,155.397237532808,40613.3791782407,2011-03-11,09:06:01
39.977004,116.327236,0,150.093894356955,40613.3792361111,2011-03-11,09:06:06
39.976931,116.327267,0,146.440383858268,40613.3792939815,2011-03-11,09:06:11
39.976854,116.327269,0,144.398605643045,40613.3793518519,2011-03-11,09:06:16
39.976767,116.327268,0,144.962890419947,40613.3794097222,2011-03-11,09:06:21
39.976748,116.327324,0,146.59000656168,40613.3794675926,2011-03-11,09:06:26
39.976739,116.327327,0,140.372887139108,40613.379525463,2011-03-11,09:06:31
39.97674,116.327335,0,140.389094488189,40613.3795833333,2011-03-11,09:06:36
39.976744,116.327334,0,141.497234251969,40613.3796412037,2011-03-11,09:06:41
39.976749,116.327336,0,143.282568897638,40613.3796990741,2011-03-11,09:06:46
39.97675,116.327337,0,144.352988845144,40613.3797569444,2011-03-11,09:06:51
39.976751,116.327337,0,144.434862204724,40613.3798148148,2011-03-11,09:06:56
39.976751,116.327338,0,144.347129265092,40613.3798726852,2011-03-11,09:07:01
39.976749,116.327339,0,144.278169291339,40613.3799305556,2011-03-11,09:07:06
39.976751,116.327339,0,144.165406824147,40613.3799884259,2011-03-11,09:07:11
39.976751,116.327339,0,144.165406824147,40613.3800231481,2011-03-11,09:07:14
39.976752,116.32734,0,143.875160761155,40613.3800462963,2011-03-11,09:07:16
39.976766,116.327361,0,141.797916666667,40613.3801041667,2011-03-11,09:07:21
39.976795,116.327399,0,140.894340551181,40613.380162037,2011-03-11,09:07:26
39.976794,116.327465,0,138.688864829396,40613.3802199074,2011-03-11,09:07:31
39.976804,116.327483,0,136.788572834646,40613.3802777778,2011-03-11,09:07:36
39.976815,116.327536,0,130.964478346457,40613.3803356481,2011-03-11,09:07:41
39.976852,116.327559,0,123.766289370079,40613.3803935185,2011-03-11,09:07:46
39.976864,116.327625,0,124.67657152231,40613.3804513889,2011-03-11,09:07:51
39.976846,116.327687,0,124.304839238845,40613.3805092593,2011-03-11,09:07:56
39.976859,116.327752,0,117.451601049869,40613.3805671296,2011-03-11,09:08:01
39.976858,116.327882,0,105.673057742782,40613.380625,2011-03-11,09:08:06
39.976866,116.328011,0,99.8773982939632,40613.3806828704,2011-03-11,09:08:11
39.976838,116.32808,0,95.8520341207349,40613.3807407407,2011-03-11,09:08:16
39.976834,116.328192,0,93.3022769028871,40613.3807986111,2011-03-11,09:08:21
39.976824,116.328271,0,92.580813648294,40613.3808564815,2011-03-11,09:08:26
39.976835,116.328358,0,90.1832841207349,40613.3809143519,2011-03-11,09:08:31
39.976815,116.328412,0,86.7262335958005,40613.3809722222,2011-03-11,09:08:36
39.976781,116.328453,0,85.7649704724409,40613.3810300926,2011-03-11,09:08:41
39.976761,116.328484,0,84.0674311023622,40613.381087963,2011-03-11,09:08:46
39.976761,116.328484,0,84.0674311023622,40613.3811226852,2011-03-11,09:08:49
39.976754,116.328487,0,84.0337335958005,40613.3811458333,2011-03-11,09:08:51
39.976743,116.32849,0,83.9742388451444,40613.3812037037,2011-03-11,09:08:56
39.976612,116.328584,0,81.9367388451443,40613.3812615741,2011-03-11,09:09:01
39.976562,116.328651,0,81.4146456692913,40613.3813194444,2011-03-11,09:09:06
39.976527,116.32874,0,80.4391305774278,40613.3813773148,2011-03-11,09:09:11
39.976529,116.328851,0,80.7608202099738,40613.3814351852,2011-03-11,09:09:16
39.976514,116.328954,0,80.8451673228346,40613.3814930556,2011-03-11,09:09:21
39.976504,116.329002,0,80.0710334645669,40613.3815509259,2011-03-11,09:09:26
39.976513,116.329051,0,80.0425229658793,40613.3816087963,2011-03-11,09:09:31
39.976496,116.329167,0,79.7376181102362,40613.3816666667,2011-03-11,09:09:36
39.976487,116.329244,0,79.0723720472441,40613.381724537,2011-03-11,09:09:41
39.976426,116.329316,0,78.4165288713911,40613.3817824074,2011-03-11,09:09:46
39.976415,116.329416,0,78.6628871391076,40613.3818402778,2011-03-11,09:09:51
39.97641,116.329522,0,78.1402066929134,40613.3818981481,2011-03-11,09:09:56
39.976479,116.32973,0,83.4556332020997,40613.3819560185,2011-03-11,09:10:01
39.976445,116.329803,0,85.1326213910761,40613.3820138889,2011-03-11,09:10:06
39.976445,116.329972,0,91.337280183727,40613.3820717593,2011-03-11,09:10:11
39.976402,116.330118,0,98.8845866141732,40613.3821296296,2011-03-11,09:10:16
39.976362,116.33031,0,112.85437664042,40613.3821875,2011-03-11,09:10:21
39.976362,116.33031,0,112.85437664042,40613.3822222222,2011-03-11,09:10:24
39.976361,116.330308,0,115.896059711286,40613.3822453704,2011-03-11,09:10:26
39.976353,116.330478,0,124.494311023622,40613.3823032407,2011-03-11,09:10:31
39.976343,116.330489,0,124.70437992126,40613.3823611111,2011-03-11,09:10:36
39.976343,116.330489,0,124.70437992126,40613.3823958333,2011-03-11,09:10:39
39.976341,116.330492,0,124.983874671916,40613.3824189815,2011-03-11,09:10:41
39.976283,116.330575,0,131.80844160105,40613.3824768519,2011-03-11,09:10:46
39.976306,116.330634,0,133.738579396325,40613.3825347222,2011-03-11,09:10:51
39.976317,116.330671,0,136.237221128609,40613.3825925926,2011-03-11,09:10:56
39.976326,116.330697,0,138.691968503937,40613.382650463,2011-03-11,09:11:01
39.976362,116.330697,0,142.075757874016,40613.3827083333,2011-03-11,09:11:06
39.976351,116.330737,0,141.251683070866,40613.3827662037,2011-03-11,09:11:11
39.97634,116.33075,0,141.196676509186,40613.3828240741,2011-03-11,09:11:16
39.976323,116.330751,0,141.117089895013,40613.3828819444,2011-03-11,09:11:21
39.976306,116.33075,0,141.041135170604,40613.3829398148,2011-03-11,09:11:26
39.976295,116.33075,0,141.007831364829,40613.3829976852,2011-03-11,09:11:31
