# Supplementary material for: Research on differential privacy protection method based on user tendency
Source: PLoS One. 2023 Oct 26;18(10):e0288823. doi: 10.1371/journal.pone.0288823 (PMC10602288; doi:10.1371/journal.pone.0288823)
Supplement: S5 Data — (ZIP) [file pone.0288823.s005.zip › Data 5-5/147/Trajectory/20110313093101.plt]

Geolife trajectory
WGS 84
Altitude is in Feet
Reserved 3
0,2,255,My Track,0,0,2,8421376
0
39.987703,116.352754,0,169.185564304462,40615.3965393519,2011-03-13,09:31:01
39.987744,116.352744,0,168.740479002625,40615.3965972222,2011-03-13,09:31:06
39.987561,116.352715,0,162.752545931759,40615.4016435185,2011-03-13,09:38:22
39.987368,116.353089,0,90.7684875328084,40615.4020486111,2011-03-13,09:38:57
39.987487,116.353047,0,138.620416666667,40615.4021064815,2011-03-13,09:39:02
39.987519,116.352984,0,129.048694225722,40615.4021643519,2011-03-13,09:39:07
39.98758,116.352984,0,123.004110892388,40615.4022222222,2011-03-13,09:39:12
39.987563,116.35301,0,115.870341207349,40615.4022800926,2011-03-13,09:39:17
39.987512,116.352996,0,109.858700787402,40615.402337963,2011-03-13,09:39:22
39.987499,116.352985,0,105.897910104987,40615.4023842593,2011-03-13,09:39:26
39.987507,116.352958,0,102.89906167979,40615.4024421296,2011-03-13,09:39:31
39.987532,116.352926,0,99.8423622047244,40615.4025,2011-03-13,09:39:36
39.98756,116.352876,0,97.1059481627296,40615.4025578704,2011-03-13,09:39:41
39.987583,116.352865,0,94.088500656168,40615.4026157407,2011-03-13,09:39:46
39.987615,116.352843,0,90.8616272965879,40615.4026736111,2011-03-13,09:39:51
39.987664,116.352833,0,84.6446358267716,40615.4027314815,2011-03-13,09:39:56
39.987779,116.352872,0,94.8440551181102,40615.4027777778,2011-03-13,09:40:00
39.987814,116.352928,0,103.355118110236,40615.4028125,2011-03-13,09:40:03
39.987881,116.352993,0,118.366853674541,40615.4028703704,2011-03-13,09:40:08
39.987916,116.35304,0,133.86218175853,40615.4029282407,2011-03-13,09:40:13
39.98791,116.353079,0,146.577352362205,40615.4029861111,2011-03-13,09:40:18
39.987926,116.35307,0,151.737168635171,40615.4030439815,2011-03-13,09:40:23
39.987938,116.35305,0,152.242053805774,40615.4031018519,2011-03-13,09:40:28
39.987931,116.353038,0,150.841164698163,40615.4031597222,2011-03-13,09:40:33
39.987902,116.35302,0,149.604878608924,40615.4032175926,2011-03-13,09:40:38
39.987881,116.353007,0,149.927001312336,40615.403275463,2011-03-13,09:40:43
39.987862,116.353016,0,150.753733595801,40615.4033333333,2011-03-13,09:40:48
39.987826,116.353039,0,152.360196850394,40615.4033912037,2011-03-13,09:40:53
39.987838,116.353023,0,147.58406824147,40615.4034490741,2011-03-13,09:40:58
39.987845,116.353094,0,150.427168635171,40615.4035069444,2011-03-13,09:41:03
39.987836,116.353131,0,152.267247375328,40615.4035648148,2011-03-13,09:41:08
39.98767,116.353218,0,153.500790682415,40615.4036226852,2011-03-13,09:41:13
39.987634,116.353277,0,157.073953412073,40615.4036805556,2011-03-13,09:41:18
39.987549,116.353292,0,165.65904855643,40615.4037384259,2011-03-13,09:41:23
39.98756,116.353188,0,183.517224409449,40615.4037962963,2011-03-13,09:41:28
39.987567,116.353161,0,193.158559711286,40615.4038541667,2011-03-13,09:41:33
39.987591,116.353168,0,196.283658136483,40615.403912037,2011-03-13,09:41:38
39.987601,116.353212,0,192.267001312336,40615.4039699074,2011-03-13,09:41:43
39.987562,116.353239,0,184.816637139108,40615.4040277778,2011-03-13,09:41:48
39.987561,116.353292,0,183.263874671916,40615.4040856481,2011-03-13,09:41:53
39.987547,116.353351,0,170.634301181102,40615.4041435185,2011-03-13,09:41:58
39.987552,116.353398,0,163.913097112861,40615.4042013889,2011-03-13,09:42:03
39.987579,116.35342,0,160.886384514436,40615.4042592593,2011-03-13,09:42:08
39.987619,116.353424,0,162.657263779528,40615.4043171296,2011-03-13,09:42:13
39.987646,116.353401,0,164.857099737533,40615.404375,2011-03-13,09:42:18
39.987728,116.353352,0,168.042670603675,40615.4044328704,2011-03-13,09:42:23
39.987803,116.353348,0,169.097995406824,40615.4044907407,2011-03-13,09:42:28
39.986827,116.352349,0,427.348218503937,40615.4051851852,2011-03-13,09:43:28
39.986666,116.352281,0,351.907299868766,40615.4052430556,2011-03-13,09:43:33
39.986866,116.352372,0,377.340065616798,40615.4053009259,2011-03-13,09:43:38
39.987019,116.352358,0,382.454740813648,40615.4053587963,2011-03-13,09:43:43
39.987041,116.352357,0,378.11624671916,40615.4054166667,2011-03-13,09:43:48
39.987094,116.352398,0,373.39656167979,40615.405474537,2011-03-13,09:43:53
39.987443,116.352287,0,374.502020997375,40615.4055324074,2011-03-13,09:43:58
39.987678,116.35212,0,369.762060367454,40615.4055902778,2011-03-13,09:44:03
39.987561,116.352026,0,367.166364829396,40615.4056481481,2011-03-13,09:44:08
39.987483,116.351927,0,365.477460629921,40615.4057060185,2011-03-13,09:44:13
39.987415,116.351881,0,363.668458005249,40615.4057638889,2011-03-13,09:44:18
39.987342,116.35183,0,361.993569553806,40615.4058217593,2011-03-13,09:44:23
39.987306,116.351804,0,360.397152230971,40615.4058796296,2011-03-13,09:44:28
39.987237,116.351806,0,361.992742782152,40615.4059375,2011-03-13,09:44:33
39.98717,116.351794,0,365.606292650919,40615.4059953704,2011-03-13,09:44:38
39.987061,116.35182,0,368.923326771654,40615.4060532407,2011-03-13,09:44:43
39.986901,116.35185,0,371.348789370079,40615.4061111111,2011-03-13,09:44:48
39.986407,116.351704,0,332.787857611549,40615.4061689815,2011-03-13,09:44:53
39.986337,116.351653,0,331.900990813648,40615.4062268519,2011-03-13,09:44:58
39.986264,116.351643,0,338.768244750656,40615.4062847222,2011-03-13,09:45:03
39.986211,116.351676,0,340.226968503937,40615.4063425926,2011-03-13,09:45:08
39.98614,116.351713,0,342.619238845144,40615.406400463,2011-03-13,09:45:13
39.986072,116.351726,0,349.430774278215,40615.4064583333,2011-03-13,09:45:18
39.986001,116.351712,0,353.771496062992,40615.4065162037,2011-03-13,09:45:23
39.985945,116.351769,0,353.100367454068,40615.4065740741,2011-03-13,09:45:28
39.985878,116.351789,0,353.769891732283,40615.4066319444,2011-03-13,09:45:33
39.985874,116.351756,0,353.901105643045,40615.4066898148,2011-03-13,09:45:38
39.985858,116.351695,0,358.60842519685,40615.4067476852,2011-03-13,09:45:43
39.985831,116.35163,0,355.909652230971,40615.4068055556,2011-03-13,09:45:48
39.985822,116.351561,0,358.709501312336,40615.4068634259,2011-03-13,09:45:53
39.985806,116.351487,0,361.401266404199,40615.4069212963,2011-03-13,09:45:58
39.985805,116.351423,0,363.739343832021,40615.4069791667,2011-03-13,09:46:03
39.985802,116.351386,0,361.945259186352,40615.407037037,2011-03-13,09:46:08
39.985793,116.351326,0,364.175580708661,40615.4070949074,2011-03-13,09:46:13
39.985793,116.351219,0,362.179524278215,40615.4071527778,2011-03-13,09:46:18
39.985802,116.351141,0,360.13625656168,40615.4072106481,2011-03-13,09:46:23
39.985793,116.351091,0,360.427591863517,40615.4072685185,2011-03-13,09:46:28
39.985799,116.351053,0,360.467116141732,40615.4073263889,2011-03-13,09:46:33
39.985783,116.350966,0,360.085895669291,40615.4073842593,2011-03-13,09:46:38
39.985792,116.350884,0,355.33094160105,40615.4074421296,2011-03-13,09:46:43
39.985797,116.350815,0,355.148015091864,40615.4075,2011-03-13,09:46:48
39.985782,116.350754,0,352.05530839895,40615.4075578704,2011-03-13,09:46:53
39.985775,116.350748,0,353.172982283465,40615.4076157407,2011-03-13,09:46:58
39.985772,116.350754,0,353.634901574803,40615.4076736111,2011-03-13,09:47:03
39.985772,116.350754,0,353.634901574803,40615.4077083333,2011-03-13,09:47:06
39.985766,116.350762,0,353.631948818898,40615.4077314815,2011-03-13,09:47:08
39.98579,116.350742,0,345.405967847769,40615.4077893518,2011-03-13,09:47:13
39.985771,116.350754,0,339.508956692913,40615.4078472222,2011-03-13,09:47:18
39.985762,116.350759,0,338.782362204724,40615.4079050926,2011-03-13,09:47:23
39.985762,116.350759,0,338.782362204724,40615.4079398148,2011-03-13,09:47:26
39.985754,116.350762,0,338.595331364829,40615.407962963,2011-03-13,09:47:28
39.985732,116.350754,0,336.755492125984,40615.4080208333,2011-03-13,09:47:33
39.985718,116.35074,0,338.445997375328,40615.4080787037,2011-03-13,09:47:38
39.985712,116.350744,0,338.142224409449,40615.4081365741,2011-03-13,09:47:43
39.985704,116.350751,0,338.195790682415,40615.4081944444,2011-03-13,09:47:48
39.985697,116.350758,0,338.256089238845,40615.4082523148,2011-03-13,09:47:53
39.985692,116.350763,0,338.243950131234,40615.4083101852,2011-03-13,09:47:58
39.985687,116.350768,0,337.726988188976,40615.4083680556,2011-03-13,09:48:03
39.985686,116.350769,0,336.381732283465,40615.4084259259,2011-03-13,09:48:08
39.985684,116.350768,0,334.724140419947,40615.4084837963,2011-03-13,09:48:13
39.985681,116.350767,0,331.951227034121,40615.4085416667,2011-03-13,09:48:18
39.985681,116.350767,0,331.951227034121,40615.4085763889,2011-03-13,09:48:21
39.98568,116.350763,0,328.376272965879,40615.408599537,2011-03-13,09:48:23
39.985708,116.350714,0,322.343769685039,40615.4086574074,2011-03-13,09:48:28
39.985739,116.350659,0,316.296650262467,40615.4087152778,2011-03-13,09:48:33
39.985767,116.350622,0,311.558864829396,40615.4087731481,2011-03-13,09:48:38
39.985806,116.350591,0,306.397910104987,40615.4088310185,2011-03-13,09:48:43
39.985847,116.350331,0,299.046131889764,40615.4088888889,2011-03-13,09:48:48
39.985868,116.350087,0,292.617217847769,40615.4089467593,2011-03-13,09:48:53
39.985931,116.35,0,285.035980971129,40615.4090046296,2011-03-13,09:48:58
39.985927,116.34996,0,278.032759186352,40615.4090625,2011-03-13,09:49:03
39.985944,116.349943,0,272.383976377953,40615.4091203704,2011-03-13,09:49:08
39.985958,116.34993,0,267.252034120735,40615.4091782407,2011-03-13,09:49:13
39.985966,116.349813,0,262.608517060367,40615.4092361111,2011-03-13,09:49:18
39.985936,116.349416,0,257.194422572178,40615.4092939815,2011-03-13,09:49:23
39.985918,116.348917,0,246.932788713911,40615.4093518518,2011-03-13,09:49:28
39.98589,116.348445,0,230.125816929134,40615.4094097222,2011-03-13,09:49:33
39.985883,116.348273,0,214.580777559055,40615.4094675926,2011-03-13,09:49:38
39.985879,116.348251,0,203.110426509186,40615.409525463,2011-03-13,09:49:43
39.985879,116.348238,0,197.689340551181,40615.4095833333,2011-03-13,09:49:48
39.985879,116.348238,0,197.689340551181,40615.4096180556,2011-03-13,09:49:51
39.985879,116.34823,0,195.906430446194,40615.4096412037,2011-03-13,09:49:53
39.985878,116.348219,0,195.135606955381,40615.4096990741,2011-03-13,09:49:58
39.985878,116.348207,0,194.744799868766,40615.4097569444,2011-03-13,09:50:03
39.985878,116.348201,0,194.458874671916,40615.4098148148,2011-03-13,09:50:08
39.985877,116.3482,0,194.195738188976,40615.4098726852,2011-03-13,09:50:13
39.985877,116.348205,0,193.937568897638,40615.4099305556,2011-03-13,09:50:18
39.985877,116.348205,0,193.937568897638,40615.4099652778,2011-03-13,09:50:21
39.985876,116.348204,0,193.917959317585,40615.4099884259,2011-03-13,09:50:23
39.985877,116.348195,0,193.244179790026,40615.4100462963,2011-03-13,09:50:28
39.985876,116.348183,0,192.519973753281,40615.4101041667,2011-03-13,09:50:33
39.985874,116.348168,0,192.326210629921,40615.410162037,2011-03-13,09:50:38
39.985867,116.348151,0,192.549396325459,40615.4102199074,2011-03-13,09:50:43
39.985864,116.348137,0,192.623202099738,40615.4102777778,2011-03-13,09:50:48
39.985874,116.348123,0,192.563589238845,40615.4103356482,2011-03-13,09:50:53
39.98589,116.348114,0,192.280767716535,40615.4103935185,2011-03-13,09:50:58
39.98589,116.348114,0,192.280767716535,40615.4104282407,2011-03-13,09:51:01
39.98589,116.348109,0,191.935452755905,40615.4104513889,2011-03-13,09:51:03
39.985881,116.348109,0,191.618402230971,40615.4105092593,2011-03-13,09:51:08
39.98587,116.348111,0,191.376351706037,40615.4105671296,2011-03-13,09:51:13
39.985861,116.348117,0,191.103467847769,40615.410625,2011-03-13,09:51:18
39.985861,116.348117,0,191.103467847769,40615.4106597222,2011-03-13,09:51:21
39.985855,116.348122,0,190.848717191601,40615.4106828704,2011-03-13,09:51:23
39.985856,116.348131,0,190.438011811024,40615.4107407407,2011-03-13,09:51:28
39.985866,116.348144,0,189.803579396325,40615.4107986111,2011-03-13,09:51:33
39.985872,116.348152,0,189.051929133858,40615.4108564815,2011-03-13,09:51:38
39.985871,116.348154,0,188.354245406824,40615.4109143519,2011-03-13,09:51:43
39.985865,116.348151,0,187.755718503937,40615.4109722222,2011-03-13,09:51:48
39.985865,116.348151,0,187.755718503937,40615.4110069444,2011-03-13,09:51:51
39.985864,116.348152,0,187.023645013123,40615.4110300926,2011-03-13,09:51:53
39.985862,116.348139,0,186.294232283465,40615.411087963,2011-03-13,09:51:58
39.985839,116.347865,0,184.609333989501,40615.4111458333,2011-03-13,09:52:03
39.985804,116.347571,0,181.213038057743,40615.4112037037,2011-03-13,09:52:08
39.985683,116.347286,0,162.616991469816,40615.4112615741,2011-03-13,09:52:13
39.985442,116.347157,0,157.466899606299,40615.4113194444,2011-03-13,09:52:18
39.984904,116.347141,0,149.899179790026,40615.4113773148,2011-03-13,09:52:23
39.984322,116.347161,0,132.331184383202,40615.4114351852,2011-03-13,09:52:28
39.983726,116.347164,0,125.82906496063,40615.4114930556,2011-03-13,09:52:33
39.983144,116.34721,0,124.367165354331,40615.4115509259,2011-03-13,09:52:38
39.982547,116.347304,0,129.722985564304,40615.4116087963,2011-03-13,09:52:43
39.981979,116.347366,0,138.20031167979,40615.4116666667,2011-03-13,09:52:48
39.981499,116.347379,0,146.501758530184,40615.411724537,2011-03-13,09:52:53
39.98134,116.347438,0,170.275232939633,40615.4117824074,2011-03-13,09:52:58
39.981337,116.347426,0,182.319114173228,40615.4118402778,2011-03-13,09:53:03
39.981333,116.347427,0,184.627742782152,40615.4118981481,2011-03-13,09:53:08
39.981332,116.347427,0,185.689461942257,40615.4119560185,2011-03-13,09:53:13
39.981334,116.347427,0,186.218815616798,40615.4120138889,2011-03-13,09:53:18
39.981334,116.347427,0,186.218815616798,40615.4120486111,2011-03-13,09:53:21
39.981328,116.347428,0,186.07874343832,40615.4120717593,2011-03-13,09:53:23
39.981168,116.347457,0,185.059937664042,40615.4121296296,2011-03-13,09:53:28
39.980834,116.347531,0,180.736627296588,40615.4121875,2011-03-13,09:53:33
39.980447,116.347627,0,180.607919947507,40615.4122453704,2011-03-13,09:53:38
39.979945,116.347627,0,174.984868766404,40615.4123032407,2011-03-13,09:53:43
39.979394,116.347632,0,176.461938976378,40615.4123611111,2011-03-13,09:53:48
39.978904,116.347646,0,191.043080708661,40615.4124189815,2011-03-13,09:53:53
39.978417,116.347589,0,213.870026246719,40615.4124768519,2011-03-13,09:53:58
39.97782,116.347565,0,206.955187007874,40615.4125347222,2011-03-13,09:54:03
39.977128,116.34755,0,198.463832020997,40615.4125925926,2011-03-13,09:54:08
39.976585,116.347586,0,192.746653543307,40615.412650463,2011-03-13,09:54:13
39.976114,116.347576,0,186.979927821522,40615.4127083333,2011-03-13,09:54:18
39.975793,116.3475,0,176.424855643045,40615.4127662037,2011-03-13,09:54:23
39.975627,116.347419,0,178.72373687664,40615.4128240741,2011-03-13,09:54:28
39.975521,116.347483,0,184.885961286089,40615.4128819444,2011-03-13,09:54:33
39.975411,116.347421,0,198.948238188976,40615.4129398148,2011-03-13,09:54:38
39.975328,116.34722,0,191.461220472441,40615.4129976852,2011-03-13,09:54:43
39.975247,116.346959,0,176.376020341207,40615.4130555556,2011-03-13,09:54:48
39.97525,116.346456,0,185.958618766404,40615.4131134259,2011-03-13,09:54:53
39.97525,116.345817,0,190.379461942257,40615.4131712963,2011-03-13,09:54:58
39.975248,116.345184,0,194.204271653543,40615.4132291667,2011-03-13,09:55:03
39.975247,116.344622,0,186.306095800525,40615.413287037,2011-03-13,09:55:08
39.975242,116.344024,0,179.158097112861,40615.4133449074,2011-03-13,09:55:13
39.975203,116.343431,0,169.432257217848,40615.4134027778,2011-03-13,09:55:18
39.975198,116.342867,0,160.631807742782,40615.4134606481,2011-03-13,09:55:23
39.975172,116.342364,0,158.282690288714,40615.4135185185,2011-03-13,09:55:28
39.975184,116.342167,0,158.595551181102,40615.4135763889,2011-03-13,09:55:33
39.975171,116.342123,0,159.513631889764,40615.4136342593,2011-03-13,09:55:38
39.97517,116.342113,0,160.218937007874,40615.4136921296,2011-03-13,09:55:43
39.97514,116.342139,0,161.00374015748,40615.41375,2011-03-13,09:55:48
39.974937,116.342327,0,162.803681102362,40615.4138078704,2011-03-13,09:55:53
39.974856,116.342278,0,159.904035433071,40615.4138657407,2011-03-13,09:55:58
39.974856,116.342273,0,159.925075459318,40615.4139236111,2011-03-13,09:56:03
39.974857,116.342267,0,159.952395013123,40615.4139814815,2011-03-13,09:56:08
39.974857,116.342267,0,159.952395013123,40615.4140162037,2011-03-13,09:56:11
39.974858,116.342262,0,160.028103674541,40615.4140393519,2011-03-13,09:56:13
39.974859,116.342249,0,160.581207349081,40615.4140972222,2011-03-13,09:56:18
39.974866,116.342034,0,162.574737532808,40615.4141550926,2011-03-13,09:56:23
39.974867,116.341581,0,164.397020997375,40615.414212963,2011-03-13,09:56:28
39.974909,116.341061,0,170.963530183727,40615.4142708333,2011-03-13,09:56:33
39.974971,116.340368,0,173.669350393701,40615.4143287037,2011-03-13,09:56:38
39.975022,116.339694,0,177.598225065617,40615.4143865741,2011-03-13,09:56:43
39.975045,116.339101,0,185.688700787402,40615.4144444444,2011-03-13,09:56:48
39.975071,116.338444,0,194.64282480315,40615.4145023148,2011-03-13,09:56:53
39.975065,116.337765,0,203.422034120735,40615.4145601852,2011-03-13,09:56:58
39.97517,116.337172,0,210.290994094488,40615.4146180556,2011-03-13,09:57:03
39.975172,116.336652,0,209.792355643045,40615.4146759259,2011-03-13,09:57:08
39.975091,116.336089,0,195.04654855643,40615.4147337963,2011-03-13,09:57:13
39.975084,116.335443,0,191.631692913386,40615.4147916667,2011-03-13,09:57:18
39.975096,116.33479,0,182.653986220472,40615.414849537,2011-03-13,09:57:23
39.975112,116.334204,0,179.236292650919,40615.4149074074,2011-03-13,09:57:28
39.97513,116.333698,0,178.42126312336,40615.4149652778,2011-03-13,09:57:33
39.975135,116.333419,0,177.050649606299,40615.4150231481,2011-03-13,09:57:38
39.975153,116.333369,0,175.16592847769,40615.4150810185,2011-03-13,09:57:43
39.975186,116.333342,0,177.453671259843,40615.4151388889,2011-03-13,09:57:48
39.975186,116.333327,0,178.352854330709,40615.4151967593,2011-03-13,09:57:53
39.975197,116.333249,0,176.211981627297,40615.4152546296,2011-03-13,09:57:58
39.975195,116.333161,0,173.535734908136,40615.4153125,2011-03-13,09:58:03
39.975226,116.333152,0,152.38812007874,40615.4153703704,2011-03-13,09:58:08
39.975238,116.333106,0,135.984183070866,40615.4154282407,2011-03-13,09:58:13
39.975241,116.333029,0,127.670334645669,40615.4154861111,2011-03-13,09:58:18
39.975249,116.332958,0,119.202919947507,40615.4155439815,2011-03-13,09:58:23
39.975258,116.33288,0,112.264314304462,40615.4156018518,2011-03-13,09:58:28
39.975257,116.332792,0,107.459783464567,40615.4156597222,2011-03-13,09:58:33
39.975249,116.332709,0,101.530797244094,40615.4157175926,2011-03-13,09:58:38
39.975259,116.332652,0,95.2312828083989,40615.415775463,2011-03-13,09:58:43
39.97526,116.332574,0,88.3395603674541,40615.4158333333,2011-03-13,09:58:48
39.975267,116.332472,0,86.0907841207349,40615.4158912037,2011-03-13,09:58:53
39.975268,116.332367,0,86.9793044619423,40615.4159490741,2011-03-13,09:58:58
39.975284,116.332259,0,85.1222736220472,40615.4160069444,2011-03-13,09:59:03
39.975294,116.332175,0,82.6643208661417,40615.4160648148,2011-03-13,09:59:08
39.975297,116.332085,0,82.9404232283464,40615.4161226852,2011-03-13,09:59:13
39.975322,116.332001,0,90.6929954068242,40615.4161805556,2011-03-13,09:59:18
39.975338,116.331909,0,99.3666437007874,40615.4162384259,2011-03-13,09:59:23
39.975323,116.331822,0,103.830764435696,40615.4162962963,2011-03-13,09:59:28
39.975323,116.331728,0,104.934566929134,40615.4163541667,2011-03-13,09:59:33
39.975329,116.331626,0,107.836397637795,40615.416412037,2011-03-13,09:59:38
39.975331,116.331545,0,108.592956036745,40615.4164699074,2011-03-13,09:59:43
39.975345,116.331472,0,109.82187992126,40615.4165277778,2011-03-13,09:59:48
39.975378,116.33141,0,115.402401574803,40615.4165856481,2011-03-13,09:59:53
39.975357,116.331322,0,119.89623687664,40615.4166435185,2011-03-13,09:59:58
39.97536,116.331278,0,121.293156167979,40615.4167013889,2011-03-13,10:00:03
39.975365,116.3312,0,119.719015748031,40615.4167592593,2011-03-13,10:00:08
39.975377,116.331091,0,117.332352362205,40615.4168171296,2011-03-13,10:00:13
39.975372,116.331008,0,118.74531824147,40615.416875,2011-03-13,10:00:18
39.975357,116.330917,0,116.144002624672,40615.4169328704,2011-03-13,10:00:23
39.975369,116.330837,0,121.138028215223,40615.4169907407,2011-03-13,10:00:28
39.97541,116.330799,0,127.149904855643,40615.4170486111,2011-03-13,10:00:33
39.975465,116.330778,0,133.526768372703,40615.4171064815,2011-03-13,10:00:38
39.975537,116.330758,0,135.018730314961,40615.4171643518,2011-03-13,10:00:43
39.975647,116.330739,0,130.376453412073,40615.4172222222,2011-03-13,10:00:48
39.975697,116.330739,0,132.081476377953,40615.4172800926,2011-03-13,10:00:53
39.975729,116.330745,0,132.921325459318,40615.417337963,2011-03-13,10:00:58
39.975739,116.330759,0,132.000252624672,40615.4173958333,2011-03-13,10:01:03
39.975744,116.330777,0,131.533313648294,40615.4174537037,2011-03-13,10:01:08
39.975744,116.330791,0,131.639281496063,40615.4175115741,2011-03-13,10:01:13
39.975744,116.330791,0,131.639281496063,40615.4175462963,2011-03-13,10:01:16
39.975744,116.330797,0,131.658405511811,40615.4175694444,2011-03-13,10:01:18
39.975785,116.330831,0,131.561023622047,40615.4176273148,2011-03-13,10:01:23
39.97582,116.330868,0,131.511587926509,40615.4176851852,2011-03-13,10:01:28
39.975836,116.330904,0,131.625278871391,40615.4177430556,2011-03-13,10:01:33
39.976175,116.3306,0,136.224780183727,40615.4180324074,2011-03-13,10:01:58
39.976091,116.33074,0,137.434917979003,40615.4180902778,2011-03-13,10:02:03
39.976051,116.330783,0,138.691391076115,40615.4181481482,2011-03-13,10:02:08
39.976042,116.330817,0,138.780515091863,40615.4182060185,2011-03-13,10:02:13
