# Supplementary material for: Research on differential privacy protection method based on user tendency
Source: PLoS One. 2023 Oct 26;18(10):e0288823. doi: 10.1371/journal.pone.0288823 (PMC10602288; doi:10.1371/journal.pone.0288823)
Supplement: S5 Data — (ZIP) [file pone.0288823.s005.zip › Data 5-5/147/Trajectory/20110313184054.plt]

Geolife trajectory
WGS 84
Altitude is in Feet
Reserved 3
0,2,255,My Track,0,0,2,8421376
0
39.977679,116.330428,0,492.295042650919,40615.7784027778,2011-03-13,18:40:54
39.977642,116.330472,0,492.346003937008,40615.7784606481,2011-03-13,18:40:59
39.977639,116.330482,0,492.420347769029,40615.7785185185,2011-03-13,18:41:04
39.977613,116.330478,0,492.563172572178,40615.7785763889,2011-03-13,18:41:09
39.977591,116.33051,0,492.999858923884,40615.7786342593,2011-03-13,18:41:14
39.977617,116.330511,0,493.008671259843,40615.7786921296,2011-03-13,18:41:19
39.977668,116.330611,0,589.501840551181,40615.77875,2011-03-13,18:41:24
39.97763,116.330641,0,594.989094488189,40615.7788078704,2011-03-13,18:41:29
39.977628,116.330632,0,590.850649606299,40615.7788657407,2011-03-13,18:41:34
39.977625,116.330645,0,590.943713910761,40615.7789236111,2011-03-13,18:41:39
39.977631,116.330652,0,590.941663385827,40615.7789814815,2011-03-13,18:41:44
39.977631,116.330652,0,590.941663385827,40615.7790162037,2011-03-13,18:41:47
39.977627,116.33065,0,591.177103018373,40615.7790393519,2011-03-13,18:41:49
39.977599,116.330627,0,592.789337270341,40615.7790972222,2011-03-13,18:41:54
39.977566,116.330618,0,595.216774934383,40615.7791550926,2011-03-13,18:41:59
39.977555,116.330617,0,597.580387139108,40615.779212963,2011-03-13,18:42:04
39.977555,116.330617,0,597.580387139108,40615.7792476852,2011-03-13,18:42:07
39.977558,116.330622,0,597.737480314961,40615.7792708333,2011-03-13,18:42:09
39.977562,116.330611,0,598.203303805774,40615.7793287037,2011-03-13,18:42:14
39.977564,116.330589,0,599.565682414698,40615.7793865741,2011-03-13,18:42:19
39.977558,116.330582,0,599.416348425197,40615.7794444444,2011-03-13,18:42:24
39.977558,116.330582,0,599.416348425197,40615.7794791667,2011-03-13,18:42:27
39.977558,116.330577,0,599.188267716535,40615.7795023148,2011-03-13,18:42:29
39.978066,116.330692,0,598.422522965879,40615.7799652778,2011-03-13,18:43:09
39.976593,116.330568,0,1312.14912729659,40615.7806018519,2011-03-13,18:44:04
39.97497,116.330868,0,1028.46861548556,40615.7806597222,2011-03-13,18:44:09
39.975089,116.330712,0,611.346085958005,40615.7807175926,2011-03-13,18:44:14
39.975239,116.330776,0,594.479419291339,40615.780775463,2011-03-13,18:44:19
39.975238,116.330812,0,580.686384514436,40615.7808333333,2011-03-13,18:44:24
39.975274,116.330784,0,569.961328740157,40615.7808912037,2011-03-13,18:44:29
39.975264,116.330785,0,566.423671259843,40615.7809490741,2011-03-13,18:44:34
39.975557,116.330728,0,540.842221128609,40615.7810069444,2011-03-13,18:44:39
39.975596,116.330503,0,512.637942913386,40615.7810648148,2011-03-13,18:44:44
39.97559,116.330378,0,506.788487532808,40615.7811226852,2011-03-13,18:44:49
39.975593,116.330275,0,503.050436351706,40615.7811805556,2011-03-13,18:44:54
39.975584,116.330164,0,500.874156824147,40615.7812384259,2011-03-13,18:44:59
39.97558,116.330086,0,502.659954068241,40615.7812962963,2011-03-13,18:45:04
39.975572,116.330013,0,497.185964566929,40615.7813541667,2011-03-13,18:45:09
39.975528,116.32994,0,487.435908792651,40615.781412037,2011-03-13,18:45:14
39.975538,116.329868,0,484.868146325459,40615.7814699074,2011-03-13,18:45:19
39.97558,116.329808,0,479.315859580052,40615.7815277778,2011-03-13,18:45:24
39.975583,116.329717,0,470.903953412073,40615.7815856481,2011-03-13,18:45:29
39.975609,116.329666,0,472.757385170604,40615.7816435185,2011-03-13,18:45:34
39.975658,116.32959,0,468.574133858268,40615.7817013889,2011-03-13,18:45:39
39.975655,116.329534,0,464.925692257218,40615.7817592593,2011-03-13,18:45:44
39.975324,116.329279,0,466.863375984252,40615.7818171296,2011-03-13,18:45:49
39.975356,116.329234,0,468.667148950131,40615.781875,2011-03-13,18:45:54
39.975403,116.329178,0,473.699645669291,40615.7819328704,2011-03-13,18:45:59
39.975447,116.329084,0,462.034429133858,40615.7819907407,2011-03-13,18:46:04
39.975407,116.329024,0,466.225442913386,40615.7820486111,2011-03-13,18:46:09
39.975501,116.328991,0,470.00374343832,40615.7821064815,2011-03-13,18:46:14
39.97556,116.328936,0,475.100469160105,40615.7821643518,2011-03-13,18:46:19
39.975667,116.329004,0,477.514891732283,40615.7822222222,2011-03-13,18:46:24
39.975667,116.329004,0,477.514891732283,40615.7822569444,2011-03-13,18:46:27
39.975672,116.329008,0,480.887946194226,40615.7822800926,2011-03-13,18:46:29
39.975682,116.328998,0,482.412424540682,40615.782337963,2011-03-13,18:46:34
39.975691,116.329,0,482.941023622047,40615.7823958333,2011-03-13,18:46:39
39.975696,116.329,0,483.297263779528,40615.7824537037,2011-03-13,18:46:44
39.975696,116.329,0,483.297263779528,40615.7824884259,2011-03-13,18:46:47
39.975697,116.329007,0,483.64844488189,40615.7825115741,2011-03-13,18:46:49
39.975692,116.329029,0,483.96718832021,40615.7825694444,2011-03-13,18:46:54
39.975739,116.329151,0,481.625554461942,40615.7826273148,2011-03-13,18:46:59
39.97571,116.329199,0,475.434481627297,40615.7826851852,2011-03-13,18:47:04
39.975707,116.329223,0,472.381171259843,40615.7827430556,2011-03-13,18:47:09
39.975704,116.329229,0,472.574409448819,40615.7828009259,2011-03-13,18:47:14
39.975704,116.329227,0,472.686397637795,40615.7828587963,2011-03-13,18:47:19
39.975704,116.329227,0,472.686397637795,40615.7828935185,2011-03-13,18:47:22
39.9757,116.329227,0,472.806295931758,40615.7829166667,2011-03-13,18:47:24
39.975772,116.32937,0,475.938851706037,40615.782974537,2011-03-13,18:47:29
39.975638,116.329459,0,483.440439632546,40615.7830324074,2011-03-13,18:47:34
39.975482,116.329418,0,483.418461286089,40615.7830902778,2011-03-13,18:47:39
39.975335,116.329395,0,463.932867454068,40615.7831481481,2011-03-13,18:47:44
39.975153,116.329382,0,455.347395013123,40615.7832060185,2011-03-13,18:47:49
39.975111,116.329397,0,440.857053805774,40615.7832638889,2011-03-13,18:47:54
39.975081,116.329445,0,428.312706692913,40615.7833217593,2011-03-13,18:47:59
39.97506,116.329481,0,419.32969488189,40615.7833796296,2011-03-13,18:48:04
39.974993,116.329492,0,411.569438976378,40615.7834375,2011-03-13,18:48:09
39.974996,116.329515,0,390.255495406824,40615.7834953704,2011-03-13,18:48:14
39.974989,116.329563,0,375.696768372703,40615.7835532407,2011-03-13,18:48:19
39.974989,116.329592,0,357.003950131234,40615.7836111111,2011-03-13,18:48:24
39.975011,116.329636,0,332.030600393701,40615.7836689815,2011-03-13,18:48:29
39.975015,116.329655,0,313.675997375328,40615.7837268518,2011-03-13,18:48:34
39.975015,116.329655,0,313.675997375328,40615.7837615741,2011-03-13,18:48:37
39.975009,116.329655,0,299.735958005249,40615.7837847222,2011-03-13,18:48:39
39.975049,116.329653,0,282.697778871391,40615.7838425926,2011-03-13,18:48:44
39.975112,116.329652,0,266.413776246719,40615.783900463,2011-03-13,18:48:49
39.975136,116.329654,0,254.791391076115,40615.7839583333,2011-03-13,18:48:54
39.975166,116.32965,0,246.235252624672,40615.7840162037,2011-03-13,18:48:59
39.975183,116.329657,0,243.498359580052,40615.7840740741,2011-03-13,18:49:04
39.975183,116.329657,0,243.498359580052,40615.7841087963,2011-03-13,18:49:07
39.975188,116.329658,0,242.962923228346,40615.7841319444,2011-03-13,18:49:09
39.975207,116.329655,0,236.385449475066,40615.7841898148,2011-03-13,18:49:14
39.975216,116.329617,0,224.578812335958,40615.7842476852,2011-03-13,18:49:19
39.975231,116.32959,0,216.623339895013,40615.7843055556,2011-03-13,18:49:24
39.975266,116.32957,0,211.508641732283,40615.7843634259,2011-03-13,18:49:29
39.975278,116.329572,0,206.879143700787,40615.7844212963,2011-03-13,18:49:34
39.975278,116.329572,0,206.879143700787,40615.7844560185,2011-03-13,18:49:37
39.975285,116.32957,0,198.459337270341,40615.7844791667,2011-03-13,18:49:39
39.975297,116.329574,0,186.845748031496,40615.784537037,2011-03-13,18:49:44
39.975325,116.329575,0,182.182119422572,40615.7845949074,2011-03-13,18:49:49
39.97534,116.329571,0,179.374648950131,40615.7846527778,2011-03-13,18:49:54
39.975355,116.329559,0,177.146381233596,40615.7847106481,2011-03-13,18:49:59
39.975376,116.329571,0,174.058264435696,40615.7847685185,2011-03-13,18:50:04
39.975376,116.329571,0,174.058264435696,40615.7848032407,2011-03-13,18:50:07
39.975377,116.329572,0,173.636509186352,40615.7848263889,2011-03-13,18:50:09
39.975416,116.329575,0,174.356945538058,40615.7848842593,2011-03-13,18:50:14
39.975436,116.329575,0,175.040849737533,40615.7849421296,2011-03-13,18:50:19
39.975436,116.329575,0,175.040849737533,40615.7849768519,2011-03-13,18:50:22
39.975443,116.329579,0,174.662034120735,40615.785,2011-03-13,18:50:24
39.975412,116.32959,0,166.085987532808,40615.7850578704,2011-03-13,18:50:29
39.975423,116.3296,0,160.230177165354,40615.7851157407,2011-03-13,18:50:34
39.975424,116.329633,0,151.832772309711,40615.7851736111,2011-03-13,18:50:39
39.975414,116.329655,0,147.870544619423,40615.7852314815,2011-03-13,18:50:44
39.975436,116.329661,0,147.686328740157,40615.7852893519,2011-03-13,18:50:49
39.975314,116.329689,0,128.389770341207,40615.7853472222,2011-03-13,18:50:54
39.975263,116.329713,0,127.55218832021,40615.7854050926,2011-03-13,18:50:59
39.975252,116.329694,0,128.034356955381,40615.785462963,2011-03-13,18:51:04
39.975309,116.329663,0,129.46405511811,40615.7855208333,2011-03-13,18:51:09
39.975204,116.329547,0,124.019839238845,40615.7855787037,2011-03-13,18:51:14
39.975139,116.329615,0,122.458989501312,40615.7856365741,2011-03-13,18:51:19
39.975158,116.329859,0,123.07593832021,40615.7856944444,2011-03-13,18:51:24
39.975109,116.330453,0,124.51907808399,40615.7857523148,2011-03-13,18:51:29
39.975134,116.331111,0,127.881003937008,40615.7858101852,2011-03-13,18:51:34
39.975207,116.331869,0,129.783822178478,40615.7858680556,2011-03-13,18:51:39
39.975114,116.332566,0,132.248546587926,40615.7859259259,2011-03-13,18:51:44
39.975088,116.33326,0,133.828166010499,40615.7859837963,2011-03-13,18:51:49
39.975067,116.33395,0,134.540994094488,40615.7860416667,2011-03-13,18:51:54
39.975009,116.334691,0,135.725127952756,40615.786099537,2011-03-13,18:51:59
39.974987,116.335394,0,138.202152230971,40615.7861574074,2011-03-13,18:52:04
39.974992,116.33611,0,142.992539370079,40615.7862152778,2011-03-13,18:52:09
39.974996,116.336663,0,147.215902230971,40615.7862731481,2011-03-13,18:52:14
39.974981,116.337103,0,148.874219160105,40615.7863310185,2011-03-13,18:52:19
39.974973,116.337504,0,146.137309711286,40615.7863888889,2011-03-13,18:52:24
39.974946,116.33799,0,144.777624671916,40615.7864467593,2011-03-13,18:52:29
39.974911,116.338366,0,143.804110892388,40615.7865046296,2011-03-13,18:52:34
39.974914,116.338449,0,142.0475,40615.7865625,2011-03-13,18:52:39
39.974919,116.338463,0,141.044189632546,40615.7866203704,2011-03-13,18:52:44
39.974922,116.338462,0,140.778986220472,40615.7866782407,2011-03-13,18:52:49
39.974923,116.338469,0,140.89125,40615.7867361111,2011-03-13,18:52:54
39.974921,116.338477,0,141.250354330709,40615.7867939815,2011-03-13,18:52:59
39.974921,116.338477,0,141.250354330709,40615.7868287037,2011-03-13,18:53:02
39.974927,116.338478,0,141.417362204724,40615.7868518519,2011-03-13,18:53:04
39.974936,116.338525,0,141.955748031496,40615.7869097222,2011-03-13,18:53:09
39.974905,116.338781,0,143.238553149606,40615.7869675926,2011-03-13,18:53:14
39.974992,116.339031,0,146.977782152231,40615.787025463,2011-03-13,18:53:19
39.975056,116.339307,0,150.271827427822,40615.7870833333,2011-03-13,18:53:24
39.975077,116.3396,0,156.961125328084,40615.7871412037,2011-03-13,18:53:29
39.975109,116.339991,0,162.188562992126,40615.7871990741,2011-03-13,18:53:34
39.975091,116.340639,0,165.675104986877,40615.7872569444,2011-03-13,18:53:39
39.975108,116.341377,0,164.304343832021,40615.7873148148,2011-03-13,18:53:44
39.975037,116.341958,0,161.13062335958,40615.7873726852,2011-03-13,18:53:49
39.975006,116.342585,0,159.927529527559,40615.7874305556,2011-03-13,18:53:54
39.974959,116.343266,0,165.8706332021,40615.7874884259,2011-03-13,18:53:59
39.974929,116.343884,0,161.421305774278,40615.7875462963,2011-03-13,18:54:04
39.974984,116.344499,0,155.671299212598,40615.7876041667,2011-03-13,18:54:09
39.974987,116.345086,0,149.681187664042,40615.787662037,2011-03-13,18:54:14
39.975,116.345567,0,161.664468503937,40615.7877199074,2011-03-13,18:54:19
39.975046,116.345796,0,167.157395013123,40615.7877777778,2011-03-13,18:54:24
39.975041,116.345982,0,177.591453412073,40615.7878356481,2011-03-13,18:54:29
39.975031,116.346033,0,175.661040026247,40615.7878935185,2011-03-13,18:54:34
39.975064,116.346206,0,172.760754593176,40615.7879513889,2011-03-13,18:54:39
39.975095,116.34653,0,166.618103674541,40615.7880092593,2011-03-13,18:54:44
39.975081,116.346966,0,152.643822178478,40615.7880671296,2011-03-13,18:54:49
39.975087,116.347395,0,138.372647637795,40615.788125,2011-03-13,18:54:54
39.975088,116.347655,0,119.169527559055,40615.7881828704,2011-03-13,18:54:59
39.975099,116.347858,0,102.117162073491,40615.7882407407,2011-03-13,18:55:04
39.975222,116.348006,0,93.5680019685039,40615.7882986111,2011-03-13,18:55:09
39.975456,116.347983,0,88.6979133858268,40615.7883564815,2011-03-13,18:55:14
39.975762,116.34795,0,84.9771686351706,40615.7884143519,2011-03-13,18:55:19
39.976215,116.347922,0,84.0615715223097,40615.7884722222,2011-03-13,18:55:24
39.976672,116.347926,0,85.4132381889764,40615.7885300926,2011-03-13,18:55:29
39.977036,116.347947,0,100.523093832021,40615.788587963,2011-03-13,18:55:34
39.977339,116.347938,0,99.0976607611549,40615.7886458333,2011-03-13,18:55:39
39.977562,116.347915,0,107.440059055118,40615.7887037037,2011-03-13,18:55:44
39.97783,116.347857,0,121.671633858268,40615.7887615741,2011-03-13,18:55:49
39.978149,116.34784,0,156.102267060367,40615.7888194444,2011-03-13,18:55:54
39.978584,116.347937,0,190.196761811024,40615.7888773148,2011-03-13,18:55:59
39.979057,116.347916,0,204.173585958005,40615.7889351852,2011-03-13,18:56:04
39.979582,116.347889,0,210.999015748032,40615.7889930556,2011-03-13,18:56:09
39.980163,116.34779,0,167.268868110236,40615.7890509259,2011-03-13,18:56:14
39.980625,116.347743,0,163.951945538058,40615.7891087963,2011-03-13,18:56:19
39.980955,116.347697,0,149.381053149606,40615.7891666667,2011-03-13,18:56:24
39.981019,116.347704,0,154.927634514436,40615.789224537,2011-03-13,18:56:29
39.981009,116.347713,0,158.920049212598,40615.7892824074,2011-03-13,18:56:34
39.981032,116.347716,0,162.782057086614,40615.7893402778,2011-03-13,18:56:39
39.981161,116.34773,0,163.126404199475,40615.7893981481,2011-03-13,18:56:44
39.981209,116.347725,0,151.927627952756,40615.7894560185,2011-03-13,18:56:49
39.981238,116.347724,0,141.283257874016,40615.7895138889,2011-03-13,18:56:54
39.981266,116.347724,0,136.568841863517,40615.7895717593,2011-03-13,18:56:59
39.981351,116.347694,0,133.494104330709,40615.7896296296,2011-03-13,18:57:04
39.981381,116.347685,0,131.792345800525,40615.7896875,2011-03-13,18:57:09
39.981429,116.347682,0,123.970026246719,40615.7897453704,2011-03-13,18:57:14
39.981468,116.347675,0,116.569038713911,40615.7898032407,2011-03-13,18:57:19
39.981492,116.347703,0,124.866804461942,40615.7898611111,2011-03-13,18:57:24
39.981544,116.347753,0,126.56999015748,40615.7899189815,2011-03-13,18:57:29
39.981615,116.347787,0,118.506059711286,40615.7899768518,2011-03-13,18:57:34
39.9817,116.347783,0,99.6423884514436,40615.7900347222,2011-03-13,18:57:39
39.981772,116.347783,0,85.4532414698163,40615.7900925926,2011-03-13,18:57:44
39.981855,116.34778,0,77.8881758530184,40615.790150463,2011-03-13,18:57:49
39.981938,116.347747,0,85.2618930446194,40615.7902083333,2011-03-13,18:57:54
39.981997,116.347759,0,81.3706463254593,40615.7902662037,2011-03-13,18:57:59
39.982056,116.347751,0,78.9739763779528,40615.7903240741,2011-03-13,18:58:04
39.982128,116.347729,0,72.7878641732283,40615.7903819444,2011-03-13,18:58:09
39.98219,116.347729,0,61.2197080052493,40615.7904398148,2011-03-13,18:58:14
39.982272,116.347758,0,47.1817421259843,40615.7904976852,2011-03-13,18:58:19
39.982338,116.347739,0,39.9399967191601,40615.7905555556,2011-03-13,18:58:24
39.982397,116.347746,0,41.8197342519685,40615.7906134259,2011-03-13,18:58:29
39.982475,116.347733,0,53.722657480315,40615.7906712963,2011-03-13,18:58:34
39.982576,116.347711,0,68.286968503937,40615.7907291667,2011-03-13,18:58:39
39.98264,116.347699,0,69.0564960629921,40615.790787037,2011-03-13,18:58:44
39.982699,116.347707,0,80.1179921259842,40615.7908449074,2011-03-13,18:58:49
39.982743,116.347697,0,83.1646817585302,40615.7909027778,2011-03-13,18:58:54
39.982831,116.347681,0,94.2867322834646,40615.7909606481,2011-03-13,18:58:59
39.982901,116.347679,0,111.068579396325,40615.7910185185,2011-03-13,18:59:04
39.982953,116.347689,0,128.96467847769,40615.7910763889,2011-03-13,18:59:09
39.983019,116.34768,0,139.051735564304,40615.7911342593,2011-03-13,18:59:14
39.983076,116.347679,0,153.091624015748,40615.7911921296,2011-03-13,18:59:19
39.983144,116.347678,0,169.412230971129,40615.79125,2011-03-13,18:59:24
39.983223,116.347684,0,175.655544619423,40615.7913078704,2011-03-13,18:59:29
39.983342,116.347681,0,138.227834645669,40615.7913657407,2011-03-13,18:59:34
39.983435,116.347685,0,118.356338582677,40615.7914236111,2011-03-13,18:59:39
39.983529,116.347683,0,114.658835301837,40615.7914814815,2011-03-13,18:59:44
39.983615,116.347695,0,105.202227690289,40615.7915393518,2011-03-13,18:59:49
39.983686,116.347703,0,106.292408136483,40615.7915972222,2011-03-13,18:59:54
39.983755,116.347706,0,103.942627952756,40615.7916550926,2011-03-13,18:59:59
39.983819,116.347693,0,99.9328215223097,40615.791712963,2011-03-13,19:00:04
39.983897,116.347675,0,92.4654330708661,40615.7917708333,2011-03-13,19:00:09
39.983975,116.347674,0,88.7642257217848,40615.7918287037,2011-03-13,19:00:14
39.984055,116.347669,0,89.6727755905512,40615.7918865741,2011-03-13,19:00:19
39.984127,116.347658,0,89.4706332020997,40615.7919444444,2011-03-13,19:00:24
39.9842,116.347655,0,90.7620538057743,40615.7920023148,2011-03-13,19:00:29
39.984273,116.347635,0,96.6982086614173,40615.7920601852,2011-03-13,19:00:34
39.98435,116.347652,0,100.729566929134,40615.7921180556,2011-03-13,19:00:39
39.984435,116.347669,0,99.2820767716535,40615.7921759259,2011-03-13,19:00:44
39.984516,116.347684,0,98.1084744094488,40615.7922337963,2011-03-13,19:00:49
39.984587,116.347694,0,95.048907480315,40615.7922916667,2011-03-13,19:00:54
39.984666,116.3477,0,87.7901443569554,40615.792349537,2011-03-13,19:00:59
39.984745,116.347699,0,85.4552887139108,40615.7924074074,2011-03-13,19:01:04
39.984825,116.347712,0,87.2089730971129,40615.7924652778,2011-03-13,19:01:09
39.984898,116.347706,0,87.2327099737533,40615.7925231481,2011-03-13,19:01:14
39.984966,116.347703,0,82.8478772965879,40615.7925810185,2011-03-13,19:01:19
39.984977,116.347745,0,83.9629330708661,40615.7926388889,2011-03-13,19:01:24
39.985037,116.347782,0,96.7487270341207,40615.7926967593,2011-03-13,19:01:29
39.985105,116.347811,0,109.601620734908,40615.7927546296,2011-03-13,19:01:34
39.985157,116.347858,0,103.775377296588,40615.7928125,2011-03-13,19:01:39
39.985205,116.347868,0,109.506204068241,40615.7928703704,2011-03-13,19:01:44
39.985286,116.347887,0,117.625262467192,40615.7929282407,2011-03-13,19:01:49
39.985344,116.34791,0,123.948487532808,40615.7929861111,2011-03-13,19:01:54
39.985447,116.347898,0,129.357647637795,40615.7930439815,2011-03-13,19:01:59
39.98555,116.347851,0,135.058654855643,40615.7931018519,2011-03-13,19:02:04
39.985631,116.347838,0,135.865285433071,40615.7931597222,2011-03-13,19:02:09
39.985709,116.347835,0,133.847752624672,40615.7932175926,2011-03-13,19:02:14
39.985742,116.347718,0,136.350059055118,40615.793275463,2011-03-13,19:02:19
39.985831,116.347828,0,124.405164041995,40615.7933333333,2011-03-13,19:02:24
39.985899,116.347886,0,129.917401574803,40615.7933912037,2011-03-13,19:02:29
39.985959,116.347982,0,135.890793963255,40615.7934490741,2011-03-13,19:02:34
39.985975,116.348072,0,142.05657152231,40615.7935069444,2011-03-13,19:02:39
39.985985,116.348163,0,145.615580708661,40615.7935648148,2011-03-13,19:02:44
39.985994,116.348243,0,150.080492125984,40615.7936226852,2011-03-13,19:02:49
39.985985,116.348326,0,153.591164698163,40615.7936805556,2011-03-13,19:02:54
39.985989,116.348417,0,152.625360892388,40615.7937384259,2011-03-13,19:02:59
39.985964,116.348511,0,153.607070209974,40615.7937962963,2011-03-13,19:03:04
39.985986,116.348603,0,158.887283464567,40615.7938541667,2011-03-13,19:03:09
39.985972,116.348704,0,164.995380577428,40615.793912037,2011-03-13,19:03:14
39.985976,116.348814,0,162.051643700787,40615.7939699074,2011-03-13,19:03:19
39.98597,116.348896,0,166.216509186352,40615.7940277778,2011-03-13,19:03:24
39.985977,116.348959,0,172.070531496063,40615.7940856481,2011-03-13,19:03:29
39.985963,116.34898,0,172.507004593176,40615.7941435185,2011-03-13,19:03:34
39.98595,116.348994,0,172.62157152231,40615.7942013889,2011-03-13,19:03:39
39.985941,116.349001,0,172.830367454068,40615.7942592593,2011-03-13,19:03:44
39.985939,116.349002,0,172.959950787402,40615.7943171296,2011-03-13,19:03:49
39.985939,116.349002,0,172.959950787402,40615.7943518519,2011-03-13,19:03:52
39.985939,116.349002,0,173.027545931759,40615.794375,2011-03-13,19:03:54
39.985949,116.349,0,173.102290026247,40615.7944328704,2011-03-13,19:03:59
39.985949,116.349,0,173.102290026247,40615.7944675926,2011-03-13,19:04:02
39.985951,116.349,0,173.159658792651,40615.7944907407,2011-03-13,19:04:04
39.985941,116.348989,0,172.510183727034,40615.7945486111,2011-03-13,19:04:09
39.98593,116.349003,0,172.102631233596,40615.7946064815,2011-03-13,19:04:14
39.985924,116.349005,0,172.113959973753,40615.7946643519,2011-03-13,19:04:19
39.985927,116.34901,0,172.078641732283,40615.7947222222,2011-03-13,19:04:24
39.98593,116.34901,0,172.123458005249,40615.7947800926,2011-03-13,19:04:29
