# Supplementary material for: Research on differential privacy protection method based on user tendency
Source: PLoS One. 2023 Oct 26;18(10):e0288823. doi: 10.1371/journal.pone.0288823 (PMC10602288; doi:10.1371/journal.pone.0288823)
Supplement: S5 Data — (ZIP) [file pone.0288823.s005.zip › Data 5-5/147/Trajectory/20110314091421.plt]

Geolife trajectory
WGS 84
Altitude is in Feet
Reserved 3
0,2,255,My Track,0,0,2,8421376
0
39.989726,116.351789,0,602.506653543307,40616.3849652778,2011-03-14,09:14:21
39.989325,116.351989,0,535.245229658793,40616.3850347222,2011-03-14,09:14:27
39.989601,116.351937,0,580.976341863517,40616.3850925926,2011-03-14,09:14:32
39.988047,116.352716,0,311.092618110236,40616.385150463,2011-03-14,09:14:37
39.987889,116.352844,0,194.105275590551,40616.3852083333,2011-03-14,09:14:42
39.987771,116.352879,0,156.950111548556,40616.3852662037,2011-03-14,09:14:47
39.987747,116.352881,0,121.103835301837,40616.3853240741,2011-03-14,09:14:52
39.987678,116.352847,0,105.788477690289,40616.3853819444,2011-03-14,09:14:57
39.987643,116.352836,0,107.833520341207,40616.3854398148,2011-03-14,09:15:02
39.987674,116.352826,0,104.137982283465,40616.3854976852,2011-03-14,09:15:07
39.987664,116.352805,0,108.37532480315,40616.3855555556,2011-03-14,09:15:12
39.987638,116.352798,0,108.481466535433,40616.3856134259,2011-03-14,09:15:17
39.987617,116.352814,0,111.983028215223,40616.3856712963,2011-03-14,09:15:22
39.987614,116.352849,0,114.76937335958,40616.3857291667,2011-03-14,09:15:27
39.987582,116.352851,0,113.501735564304,40616.385787037,2011-03-14,09:15:32
39.987485,116.352893,0,103.029196194226,40616.3858449074,2011-03-14,09:15:37
39.987386,116.352925,0,92.5458070866142,40616.3859027778,2011-03-14,09:15:42
39.987357,116.352949,0,91.8162139107611,40616.3859606481,2011-03-14,09:15:47
39.987367,116.352952,0,92.5145374015748,40616.3860185185,2011-03-14,09:15:52
39.987367,116.352952,0,92.5145374015748,40616.3860532407,2011-03-14,09:15:55
39.987365,116.352952,0,92.5363517060367,40616.3860763889,2011-03-14,09:15:57
39.987396,116.352954,0,92.1248458005249,40616.3861342593,2011-03-14,09:16:02
39.987489,116.352937,0,93.9978838582677,40616.3861921296,2011-03-14,09:16:07
39.987497,116.352903,0,97.2156824146982,40616.38625,2011-03-14,09:16:12
39.987503,116.352888,0,98.1658825459318,40616.3863078704,2011-03-14,09:16:17
39.987438,116.352912,0,99.2147014435696,40616.3863657407,2011-03-14,09:16:22
39.987427,116.352916,0,101.411919291339,40616.3864236111,2011-03-14,09:16:27
39.987423,116.352919,0,101.445715223097,40616.3864814815,2011-03-14,09:16:32
39.987418,116.352924,0,101.619399606299,40616.3865393519,2011-03-14,09:16:37
39.987418,116.352924,0,101.619399606299,40616.3865740741,2011-03-14,09:16:40
39.987416,116.352927,0,101.935393700787,40616.3865972222,2011-03-14,09:16:42
39.987601,116.352875,0,104.726279527559,40616.3866550926,2011-03-14,09:16:47
39.987767,116.352834,0,114.971709317585,40616.386712963,2011-03-14,09:16:52
39.987952,116.352728,0,176.760206692913,40616.3892592593,2011-03-14,09:20:32
39.988115,116.352751,0,180.595839895013,40616.3893171296,2011-03-14,09:20:37
39.988332,116.352628,0,186.148628608924,40616.389375,2011-03-14,09:20:42
39.988464,116.35257,0,193.361509186352,40616.3894328704,2011-03-14,09:20:47
39.988498,116.352568,0,200.945272309711,40616.3894907407,2011-03-14,09:20:52
39.988406,116.352727,0,208.841295931759,40616.3895486111,2011-03-14,09:20:57
39.988289,116.352773,0,213.961814304462,40616.3896064815,2011-03-14,09:21:02
39.988243,116.352801,0,221.368933727034,40616.3896643519,2011-03-14,09:21:07
39.988029,116.352829,0,226.582303149606,40616.3897222222,2011-03-14,09:21:12
39.987847,116.352824,0,236.188707349081,40616.3897800926,2011-03-14,09:21:17
39.987781,116.352852,0,243.676053149606,40616.389837963,2011-03-14,09:21:22
39.987684,116.352835,0,248.065331364829,40616.3898958333,2011-03-14,09:21:27
39.98766,116.352852,0,247.494730971129,40616.3899537037,2011-03-14,09:21:32
39.987685,116.352875,0,240.454110892388,40616.3900115741,2011-03-14,09:21:37
39.987698,116.352941,0,232.026309055118,40616.3900694444,2011-03-14,09:21:42
39.987685,116.352943,0,226.690236220472,40616.3901273148,2011-03-14,09:21:47
39.987823,116.352877,0,226.553293963255,40616.3901851852,2011-03-14,09:21:52
39.98794,116.352834,0,234.215679133858,40616.3902430556,2011-03-14,09:21:57
39.987978,116.352826,0,242.403185695538,40616.3903009259,2011-03-14,09:22:02
39.987988,116.352825,0,245.834560367454,40616.3903587963,2011-03-14,09:22:07
39.987992,116.352821,0,245.682372047244,40616.3904166667,2011-03-14,09:22:12
39.987992,116.352821,0,245.682372047244,40616.3904513889,2011-03-14,09:22:15
39.987987,116.352826,0,247.686893044619,40616.390474537,2011-03-14,09:22:17
39.988022,116.352831,0,253.649708005249,40616.3905324074,2011-03-14,09:22:22
39.988064,116.352809,0,257.948576115486,40616.3905902778,2011-03-14,09:22:27
39.988046,116.352807,0,257.741322178478,40616.3906481481,2011-03-14,09:22:32
39.988027,116.35281,0,257.603628608924,40616.3907060185,2011-03-14,09:22:37
39.986319,116.352342,0,273.353195538058,40616.391400463,2011-03-14,09:23:37
39.986552,116.352568,0,428.624589895013,40616.3914583333,2011-03-14,09:23:42
39.986692,116.352657,0,446.078533464567,40616.3915162037,2011-03-14,09:23:47
39.986805,116.352671,0,446.764878608924,40616.3915740741,2011-03-14,09:23:52
39.986841,116.352615,0,424.908717191601,40616.3916319444,2011-03-14,09:23:57
39.986819,116.352478,0,405.197542650919,40616.3916898148,2011-03-14,09:24:02
39.986954,116.352326,0,395.915964566929,40616.3917476852,2011-03-14,09:24:07
39.987117,116.351633,0,270.647788713911,40616.3918055556,2011-03-14,09:24:12
39.987175,116.351641,0,242.960921916011,40616.3918634259,2011-03-14,09:24:17
39.987211,116.351655,0,231.747463910761,40616.3919212963,2011-03-14,09:24:22
39.987265,116.351668,0,222.135853018373,40616.3919791667,2011-03-14,09:24:27
39.9874,116.351659,0,219.24188976378,40616.392037037,2011-03-14,09:24:32
39.987529,116.351703,0,215.849589895013,40616.3920949074,2011-03-14,09:24:37
39.987665,116.351722,0,217.750580708661,40616.3921527778,2011-03-14,09:24:42
39.987748,116.351741,0,191.796407480315,40616.3922106481,2011-03-14,09:24:47
39.987809,116.351761,0,181.755442913386,40616.3922685185,2011-03-14,09:24:52
39.987888,116.351698,0,166.860577427822,40616.3923263889,2011-03-14,09:24:57
39.987912,116.351655,0,150.961112204724,40616.3923842593,2011-03-14,09:25:02
39.987939,116.351667,0,144.818412073491,40616.3924421296,2011-03-14,09:25:07
39.988003,116.351675,0,130.969747375328,40616.3925,2011-03-14,09:25:12
39.988074,116.351651,0,131.685288713911,40616.3925578704,2011-03-14,09:25:17
39.98815,116.351633,0,134.277919947507,40616.3926157407,2011-03-14,09:25:22
39.988235,116.351644,0,138.889009186352,40616.3926736111,2011-03-14,09:25:27
39.988259,116.351597,0,147.858553149606,40616.3927314815,2011-03-14,09:25:32
39.988256,116.351531,0,149.840469160105,40616.3927893518,2011-03-14,09:25:37
39.988262,116.351508,0,153.505482283465,40616.3928472222,2011-03-14,09:25:42
39.988256,116.351479,0,156.16750984252,40616.3929050926,2011-03-14,09:25:47
39.988253,116.351449,0,156.899724409449,40616.392962963,2011-03-14,09:25:52
39.988242,116.351402,0,159.370265748031,40616.3930208333,2011-03-14,09:25:57
39.988229,116.351359,0,161.607759186352,40616.3930787037,2011-03-14,09:26:02
39.988248,116.351407,0,160.260239501312,40616.3931365741,2011-03-14,09:26:07
39.988238,116.35145,0,158.59467519685,40616.3931944444,2011-03-14,09:26:12
39.98832,116.351475,0,158.829087926509,40616.3932523148,2011-03-14,09:26:17
39.988376,116.351494,0,158.468658136483,40616.3933101852,2011-03-14,09:26:22
39.988397,116.351456,0,157.578097112861,40616.3933680556,2011-03-14,09:26:27
39.988387,116.351455,0,156.974402887139,40616.3934259259,2011-03-14,09:26:32
39.988403,116.351486,0,155.451453412073,40616.3934837963,2011-03-14,09:26:37
39.988402,116.351497,0,155.749432414698,40616.3935416667,2011-03-14,09:26:42
39.988452,116.351454,0,160.341276246719,40616.393599537,2011-03-14,09:26:47
39.988359,116.351553,0,141.646079396325,40616.3936574074,2011-03-14,09:26:52
39.98831,116.351647,0,134.035534776903,40616.3937152778,2011-03-14,09:26:57
39.988259,116.351686,0,136.453385826772,40616.3937731481,2011-03-14,09:27:02
39.988174,116.351697,0,137.662536089239,40616.3938310185,2011-03-14,09:27:07
39.988086,116.351686,0,140.292401574803,40616.3938888889,2011-03-14,09:27:12
39.988006,116.351702,0,142.386591207349,40616.3939467593,2011-03-14,09:27:17
39.987962,116.351725,0,148.068687664042,40616.3940046296,2011-03-14,09:27:22
39.987886,116.351728,0,155.835790682415,40616.3940625,2011-03-14,09:27:27
39.98781,116.351701,0,155.318989501312,40616.3941203704,2011-03-14,09:27:32
39.987735,116.351722,0,158.323526902887,40616.3941782407,2011-03-14,09:27:37
39.98767,116.351697,0,162.685813648294,40616.3942361111,2011-03-14,09:27:42
39.987592,116.35165,0,162.894206036745,40616.3942939815,2011-03-14,09:27:47
39.987511,116.351623,0,167.864176509186,40616.3943518519,2011-03-14,09:27:52
39.987468,116.351601,0,171.049773622047,40616.3944097222,2011-03-14,09:27:57
39.987396,116.351608,0,175.666482939633,40616.3944675926,2011-03-14,09:28:02
39.987233,116.351776,0,173.194127296588,40616.394525463,2011-03-14,09:28:07
39.987158,116.351793,0,178.777627952756,40616.3945833333,2011-03-14,09:28:12
39.987074,116.351805,0,186.624238845144,40616.3946412037,2011-03-14,09:28:17
39.986986,116.351807,0,194.411151574803,40616.3946990741,2011-03-14,09:28:22
39.986911,116.351798,0,202.120495406824,40616.3947569444,2011-03-14,09:28:27
39.986822,116.351828,0,205.411371391076,40616.3948148148,2011-03-14,09:28:32
39.986734,116.351842,0,207.962890419948,40616.3948726852,2011-03-14,09:28:37
39.986649,116.351913,0,201.894704724409,40616.3949305556,2011-03-14,09:28:42
39.98656,116.35195,0,197.324278215223,40616.3949884259,2011-03-14,09:28:47
39.986487,116.351954,0,196.697992125984,40616.3950462963,2011-03-14,09:28:52
39.986415,116.351963,0,196.638769685039,40616.3951041667,2011-03-14,09:28:57
39.986333,116.351951,0,199.599603018373,40616.395162037,2011-03-14,09:29:02
39.986262,116.351939,0,206.114399606299,40616.3952199074,2011-03-14,09:29:07
39.986209,116.351926,0,215.153156167979,40616.3952777778,2011-03-14,09:29:12
39.986142,116.351906,0,226.137355643045,40616.3953356481,2011-03-14,09:29:17
39.98601,116.351869,0,227.189576771654,40616.3953935185,2011-03-14,09:29:22
39.985966,116.35171,0,226.377677165354,40616.3954513889,2011-03-14,09:29:27
39.985955,116.351574,0,230.640853018373,40616.3955092593,2011-03-14,09:29:32
39.985941,116.35146,0,231.24905183727,40616.3955671296,2011-03-14,09:29:37
39.985915,116.351345,0,234.032129265092,40616.395625,2011-03-14,09:29:42
39.985876,116.351277,0,233.012874015748,40616.3956828704,2011-03-14,09:29:47
39.985852,116.351193,0,233.506230314961,40616.3957407407,2011-03-14,09:29:52
39.985855,116.351091,0,234.54125328084,40616.3957986111,2011-03-14,09:29:57
39.985842,116.350977,0,234.087995406824,40616.3958564815,2011-03-14,09:30:02
39.98596,116.350898,0,227.407670603675,40616.3959143519,2011-03-14,09:30:07
39.985962,116.350813,0,224.969770341207,40616.3959722222,2011-03-14,09:30:12
39.985965,116.350717,0,221.855557742782,40616.3960300926,2011-03-14,09:30:17
39.985965,116.350614,0,218.933185695538,40616.396087963,2011-03-14,09:30:22
39.98599,116.350519,0,207.419432414698,40616.3961458333,2011-03-14,09:30:27
39.986006,116.350475,0,197.712516404199,40616.3962037037,2011-03-14,09:30:32
39.985999,116.350438,0,191.625032808399,40616.3962615741,2011-03-14,09:30:37
39.985991,116.350413,0,187.563622047244,40616.3963194444,2011-03-14,09:30:42
39.98599,116.350401,0,185.058825459318,40616.3963773148,2011-03-14,09:30:47
39.986002,116.350403,0,181.920846456693,40616.3964351852,2011-03-14,09:30:52
39.985978,116.350469,0,171.029324146982,40616.3964930556,2011-03-14,09:30:57
39.985978,116.350474,0,169.256391076115,40616.3965509259,2011-03-14,09:31:02
39.985977,116.350469,0,167.329868766404,40616.3966087963,2011-03-14,09:31:07
39.985977,116.350463,0,165.397375328084,40616.3966666667,2011-03-14,09:31:12
39.985977,116.350463,0,163.436624015748,40616.396724537,2011-03-14,09:31:17
39.985975,116.350466,0,161.415885826772,40616.3967824074,2011-03-14,09:31:22
39.985969,116.350466,0,159.619222440945,40616.3968402778,2011-03-14,09:31:27
39.985964,116.350466,0,157.897129265092,40616.3968981481,2011-03-14,09:31:32
39.985962,116.350469,0,156.148927165354,40616.3969560185,2011-03-14,09:31:37
39.985962,116.350469,0,154.689665354331,40616.3970138889,2011-03-14,09:31:42
39.985958,116.350472,0,153.776003937008,40616.3970717593,2011-03-14,09:31:47
39.985958,116.350472,0,153.776003937008,40616.3971064815,2011-03-14,09:31:50
39.985956,116.350473,0,153.056017060367,40616.3971296296,2011-03-14,09:31:52
39.985964,116.350463,0,152.252677165354,40616.3971875,2011-03-14,09:31:57
39.985969,116.350456,0,151.720396981627,40616.3972453704,2011-03-14,09:32:02
39.985967,116.350454,0,152.299484908136,40616.3973032407,2011-03-14,09:32:07
39.985964,116.350455,0,153.109658792651,40616.3973611111,2011-03-14,09:32:12
39.98596,116.350458,0,153.995249343832,40616.3974189815,2011-03-14,09:32:17
39.985963,116.350453,0,154.889435695538,40616.3974768519,2011-03-14,09:32:22
39.985965,116.350448,0,156.780026246719,40616.3975347222,2011-03-14,09:32:27
39.98597,116.350446,0,158.856958661417,40616.3975925926,2011-03-14,09:32:32
39.985975,116.350444,0,160.92782152231,40616.397650463,2011-03-14,09:32:37
39.985981,116.350439,0,162.932352362205,40616.3977083333,2011-03-14,09:32:42
39.985981,116.350439,0,162.932352362205,40616.3977430556,2011-03-14,09:32:45
39.985986,116.350434,0,164.837060367454,40616.3977662037,2011-03-14,09:32:47
39.986004,116.350393,0,165.51031496063,40616.3978240741,2011-03-14,09:32:52
39.985983,116.350381,0,166.116925853018,40616.3978819444,2011-03-14,09:32:57
39.986005,116.350383,0,166.651807742782,40616.3979398148,2011-03-14,09:33:02
39.986009,116.350372,0,166.895196850394,40616.3979976852,2011-03-14,09:33:07
39.986012,116.350288,0,167.304625984252,40616.3980555556,2011-03-14,09:33:12
39.986036,116.350058,0,167.598825459318,40616.3981134259,2011-03-14,09:33:17
39.98601,116.349254,0,167.864163385827,40616.3981712963,2011-03-14,09:33:22
39.985967,116.348578,0,167.83563976378,40616.3982291667,2011-03-14,09:33:27
39.985936,116.348054,0,166.189087926509,40616.398287037,2011-03-14,09:33:32
39.985893,116.347801,0,162.440173884514,40616.3983449074,2011-03-14,09:33:37
39.985902,116.347738,0,156.764520997375,40616.3984027778,2011-03-14,09:33:42
39.9859,116.347781,0,151.051699475066,40616.3984606481,2011-03-14,09:33:47
39.985909,116.347796,0,148.463900918635,40616.3985185185,2011-03-14,09:33:52
39.985924,116.347816,0,146.265078740157,40616.3985763889,2011-03-14,09:33:57
39.985923,116.347828,0,143.312342519685,40616.3986342593,2011-03-14,09:34:02
39.985923,116.347828,0,143.312342519685,40616.3986689815,2011-03-14,09:34:05
39.985918,116.347821,0,141.927877296588,40616.3986921296,2011-03-14,09:34:07
39.985909,116.347804,0,140.462020997375,40616.39875,2011-03-14,09:34:12
39.985906,116.347773,0,137.583375984252,40616.3988078704,2011-03-14,09:34:17
39.985921,116.347752,0,133.2293667979,40616.3988657407,2011-03-14,09:34:22
39.985943,116.347724,0,127.666916010499,40616.3989236111,2011-03-14,09:34:27
39.985964,116.347701,0,120.508664698163,40616.3989814815,2011-03-14,09:34:32
39.985988,116.347698,0,111.839753937008,40616.3990393518,2011-03-14,09:34:37
39.986007,116.34771,0,101.024553805774,40616.3990972222,2011-03-14,09:34:42
39.986007,116.34771,0,101.024553805774,40616.3991319444,2011-03-14,09:34:45
39.986005,116.347711,0,92.4845374015748,40616.3991550926,2011-03-14,09:34:47
39.985979,116.347708,0,90.4722473753281,40616.399212963,2011-03-14,09:34:52
39.985961,116.347721,0,91.5265223097113,40616.3992708333,2011-03-14,09:34:57
39.985961,116.347721,0,91.5265223097113,40616.3993055556,2011-03-14,09:35:00
39.985958,116.347722,0,91.9617388451444,40616.3993287037,2011-03-14,09:35:02
39.985953,116.347706,0,92.1413156167979,40616.3993865741,2011-03-14,09:35:07
39.985954,116.347708,0,92.3040977690289,40616.3994444444,2011-03-14,09:35:12
39.985954,116.347708,0,92.3040977690289,40616.3994791667,2011-03-14,09:35:15
39.985958,116.347716,0,92.2755741469816,40616.3995023148,2011-03-14,09:35:17
39.985945,116.347728,0,92.4896620734908,40616.3995601852,2011-03-14,09:35:22
39.985939,116.347753,0,92.4573359580052,40616.3996180556,2011-03-14,09:35:27
39.985935,116.347778,0,92.2080085301837,40616.3996759259,2011-03-14,09:35:32
39.985924,116.347811,0,92.1134744094488,40616.3997337963,2011-03-14,09:35:37
39.985852,116.347721,0,93.9111581364829,40616.3997916667,2011-03-14,09:35:42
39.985773,116.34731,0,96.824219160105,40616.399849537,2011-03-14,09:35:47
39.98576,116.346828,0,101.010656167979,40616.3999074074,2011-03-14,09:35:52
39.985713,116.346183,0,104.412595144357,40616.3999652778,2011-03-14,09:35:57
39.98567,116.345512,0,101.748582677165,40616.4000231481,2011-03-14,09:36:02
39.98567,116.344956,0,100.286482939633,40616.4000810185,2011-03-14,09:36:07
39.98564,116.344452,0,93.6449179790026,40616.4001388889,2011-03-14,09:36:12
39.985638,116.344072,0,85.684219160105,40616.4001967593,2011-03-14,09:36:17
39.985615,116.343867,0,82.1178543307087,40616.4002546296,2011-03-14,09:36:22
39.985602,116.343638,0,79.3072572178478,40616.4003125,2011-03-14,09:36:27
39.985584,116.343222,0,74.7462762467192,40616.4003703704,2011-03-14,09:36:32
39.985631,116.34261,0,75.658625328084,40616.4004282407,2011-03-14,09:36:37
39.985631,116.34198,0,70.8510072178478,40616.4004861111,2011-03-14,09:36:42
39.985606,116.34121,0,66.3593503937008,40616.4005439815,2011-03-14,09:36:47
39.985585,116.340592,0,63.0395800524934,40616.4006018518,2011-03-14,09:36:52
39.985606,116.340195,0,57.4272440944882,40616.4006597222,2011-03-14,09:36:57
39.985604,116.340148,0,55.6767880577428,40616.4007175926,2011-03-14,09:37:02
39.985606,116.340125,0,55.8545341207349,40616.400775463,2011-03-14,09:37:07
39.985592,116.339735,0,59.0785531496063,40616.4008333333,2011-03-14,09:37:12
39.985569,116.339161,0,53.9422112860892,40616.4008912037,2011-03-14,09:37:17
39.985568,116.338617,0,44.9985334645669,40616.4009490741,2011-03-14,09:37:22
39.985518,116.338214,0,40.0641961942257,40616.4010069444,2011-03-14,09:37:27
39.985504,116.337734,0,32.2440879265092,40616.4010648148,2011-03-14,09:37:32
39.985496,116.337075,0,24.4674704724409,40616.4011226852,2011-03-14,09:37:37
39.985476,116.336321,0,13.4978018372703,40616.4011805556,2011-03-14,09:37:42
39.985425,116.335557,0,1.13714895013123,40616.4012384259,2011-03-14,09:37:47
39.985355,116.334745,0,-11.9209776902887,40616.4012962963,2011-03-14,09:37:52
39.985325,116.333914,0,-21.191154855643,40616.4013541667,2011-03-14,09:37:57
39.985278,116.333033,0,-13.8143339895013,40616.401412037,2011-03-14,09:38:02
39.98527,116.332218,0,-15.2860958005249,40616.4014699074,2011-03-14,09:38:07
39.985245,116.331425,0,-17.9786843832021,40616.4015277778,2011-03-14,09:38:12
39.985205,116.330628,0,-21.4754101049869,40616.4015856481,2011-03-14,09:38:17
39.985111,116.329849,0,-23.9644488188976,40616.4016435185,2011-03-14,09:38:22
39.985082,116.329113,0,-22.0698851706037,40616.4017013889,2011-03-14,09:38:27
39.985053,116.328404,0,-9.53617454068242,40616.4017592593,2011-03-14,09:38:32
39.985016,116.327895,0,-5.59285761154856,40616.4018171296,2011-03-14,09:38:37
39.984958,116.327738,0,-2.21432086614173,40616.401875,2011-03-14,09:38:42
39.984931,116.327641,0,7.91755905511811,40616.4019328704,2011-03-14,09:38:47
39.984887,116.327613,0,11.6949671916011,40616.4019907407,2011-03-14,09:38:52
39.984887,116.327613,0,11.6949671916011,40616.402025463,2011-03-14,09:38:55
39.984881,116.327607,0,9.81233923884514,40616.4020486111,2011-03-14,09:38:57
39.984863,116.327557,0,12.1986745406824,40616.4021064815,2011-03-14,09:39:02
39.984842,116.32754,0,28.1765715223097,40616.4021643519,2011-03-14,09:39:07
39.984842,116.32754,0,28.1765715223097,40616.4021990741,2011-03-14,09:39:10
39.984842,116.327535,0,28.2853510498688,40616.4022222222,2011-03-14,09:39:12
39.984841,116.327526,0,28.8185039370079,40616.4022800926,2011-03-14,09:39:17
39.984832,116.327532,0,36.0417979002625,40616.402337963,2011-03-14,09:39:22
39.984766,116.327559,0,48.3687992125984,40616.4023958333,2011-03-14,09:39:27
39.984755,116.32756,0,50.6023031496063,40616.4024537037,2011-03-14,09:39:32
39.984755,116.327559,0,50.6256069553806,40616.4025115741,2011-03-14,09:39:37
39.984755,116.327559,0,50.6256069553806,40616.4025462963,2011-03-14,09:39:40
39.984755,116.327561,0,50.5920603674541,40616.4025694444,2011-03-14,09:39:42
39.984757,116.327576,0,50.8841502624672,40616.4026273148,2011-03-14,09:39:47
39.984759,116.327581,0,51.1152395013123,40616.4026851852,2011-03-14,09:39:52
39.984761,116.327583,0,51.4112795275591,40616.4027430556,2011-03-14,09:39:57
39.984761,116.327583,0,51.4112795275591,40616.4027777778,2011-03-14,09:40:00
39.984763,116.327589,0,51.6963812335958,40616.4028009259,2011-03-14,09:40:02
39.984823,116.327568,0,60.6214829396325,40616.4028587963,2011-03-14,09:40:07
39.984834,116.327383,0,70.9018930446194,40616.4029166667,2011-03-14,09:40:12
39.984814,116.327189,0,76.7050951443569,40616.402974537,2011-03-14,09:40:17
39.984728,116.327112,0,108.58562007874,40616.4030324074,2011-03-14,09:40:22
39.984715,116.327116,0,115.819478346457,40616.4030902778,2011-03-14,09:40:27
39.984715,116.327116,0,115.819478346457,40616.403125,2011-03-14,09:40:30
39.984713,116.327118,0,118.356315616798,40616.4031481481,2011-03-14,09:40:32
39.984685,116.327122,0,126.427729658793,40616.4032060185,2011-03-14,09:40:37
39.984417,116.327015,0,140.15437992126,40616.4032638889,2011-03-14,09:40:42
39.983971,116.32701,0,152.325216535433,40616.4033217593,2011-03-14,09:40:47
39.983436,116.327028,0,160.915180446194,40616.4033796296,2011-03-14,09:40:52
39.98288,116.327041,0,163.989829396325,40616.4034375,2011-03-14,09:40:57
39.982257,116.327173,0,169.045055774278,40616.4034953704,2011-03-14,09:41:02
39.981839,116.32728,0,178.844911417323,40616.4035532407,2011-03-14,09:41:07
39.981683,116.327274,0,192.100108267717,40616.4036111111,2011-03-14,09:41:12
39.981721,116.327262,0,192.212959317585,40616.4036689815,2011-03-14,09:41:17
39.981721,116.327262,0,192.212959317585,40616.4037037037,2011-03-14,09:41:20
39.981723,116.327263,0,193.57125656168,40616.4037268519,2011-03-14,09:41:22
39.981556,116.327249,0,196.587844488189,40616.4037847222,2011-03-14,09:41:27
39.981291,116.32723,0,197.621394356955,40616.4038425926,2011-03-14,09:41:32
39.980839,116.327264,0,206.503392388451,40616.403900463,2011-03-14,09:41:37
39.980338,116.327311,0,221.028264435696,40616.4039583333,2011-03-14,09:41:42
39.979984,116.327299,0,231.559209317585,40616.4040162037,2011-03-14,09:41:47
39.979771,116.327225,0,218.08031167979,40616.4040740741,2011-03-14,09:41:52
39.979426,116.327238,0,215.509596456693,40616.4041319444,2011-03-14,09:41:57
39.97894,116.327262,0,212.12968175853,40616.4041898148,2011-03-14,09:42:02
39.978429,116.327321,0,216.35468503937,40616.4042476852,2011-03-14,09:42:07
39.978043,116.327335,0,217.231266404199,40616.4043055556,2011-03-14,09:42:12
39.977724,116.327327,0,217.847923228346,40616.4043634259,2011-03-14,09:42:17
39.977592,116.32721,0,226.149222440945,40616.4044212963,2011-03-14,09:42:22
39.977494,116.327072,0,233.716463254593,40616.4044791667,2011-03-14,09:42:27
39.977468,116.327066,0,235.803733595801,40616.404537037,2011-03-14,09:42:32
39.977404,116.327114,0,241.619294619423,40616.4045949074,2011-03-14,09:42:37
39.977346,116.327321,0,253.372969160105,40616.4046527778,2011-03-14,09:42:42
39.977289,116.327393,0,249.188316929134,40616.4047106481,2011-03-14,09:42:47
39.977227,116.327412,0,250.474222440945,40616.4047685185,2011-03-14,09:42:52
39.977164,116.327395,0,244.66281824147,40616.4048263889,2011-03-14,09:42:57
39.977096,116.327368,0,240.125482283465,40616.4048842593,2011-03-14,09:43:02
39.977017,116.327349,0,230.493218503937,40616.4049421296,2011-03-14,09:43:07
39.976893,116.32743,0,245.855036089239,40616.405,2011-03-14,09:43:12
39.976796,116.327455,0,249.593188976378,40616.4050578704,2011-03-14,09:43:17
39.976752,116.327407,0,238.677923228346,40616.4051157407,2011-03-14,09:43:22
39.976725,116.327367,0,226.887355643045,40616.4051736111,2011-03-14,09:43:27
39.976716,116.327355,0,213.521322178478,40616.4052314815,2011-03-14,09:43:32
39.976741,116.327422,0,211.867483595801,40616.4052893519,2011-03-14,09:43:37
39.976749,116.327515,0,210.504356955381,40616.4053472222,2011-03-14,09:43:42
39.976752,116.327573,0,206.337125984252,40616.4054050926,2011-03-14,09:43:47
39.976766,116.327643,0,201.952939632546,40616.405462963,2011-03-14,09:43:52
39.976787,116.327724,0,201.096122047244,40616.4055208333,2011-03-14,09:43:57
39.97679,116.327812,0,204.196715879265,40616.4055787037,2011-03-14,09:44:02
39.976774,116.327902,0,202.905688976378,40616.4056365741,2011-03-14,09:44:07
39.976799,116.327997,0,194.117529527559,40616.4056944444,2011-03-14,09:44:12
39.976799,116.328084,0,189.274865485564,40616.4057523148,2011-03-14,09:44:17
39.976843,116.328198,0,181.966515748032,40616.4058101852,2011-03-14,09:44:22
39.976811,116.328309,0,175.070436351706,40616.4058680556,2011-03-14,09:44:27
39.976822,116.328413,0,174.976673228346,40616.4059259259,2011-03-14,09:44:32
39.976819,116.328484,0,175.960246062992,40616.4059837963,2011-03-14,09:44:37
39.976822,116.328536,0,178.448884514436,40616.4060416667,2011-03-14,09:44:42
39.976841,116.328552,0,181.794593175853,40616.406099537,2011-03-14,09:44:47
39.976877,116.328694,0,190.611673228346,40616.4061574074,2011-03-14,09:44:52
39.97692,116.328827,0,200.822647637795,40616.4062152778,2011-03-14,09:44:57
39.976948,116.328907,0,217.629980314961,40616.4062731481,2011-03-14,09:45:02
39.976977,116.328999,0,225.629708005249,40616.4063310185,2011-03-14,09:45:07
39.977046,116.329103,0,223.851817585302,40616.4063888889,2011-03-14,09:45:12
39.977065,116.329218,0,238.759022309711,40616.4064467593,2011-03-14,09:45:17
39.977086,116.329272,0,248.721942257218,40616.4065046296,2011-03-14,09:45:22
39.977093,116.329425,0,253.080784120735,40616.4065625,2011-03-14,09:45:27
39.977089,116.329551,0,256.258270997375,40616.4066203704,2011-03-14,09:45:32
39.977067,116.329674,0,258.71970144357,40616.4066782407,2011-03-14,09:45:37
39.977063,116.329768,0,264.357969160105,40616.4067361111,2011-03-14,09:45:42
39.977065,116.329809,0,264.692657480315,40616.4067939815,2011-03-14,09:45:47
39.977064,116.32992,0,265.374347112861,40616.4068518518,2011-03-14,09:45:52
39.977071,116.330019,0,271.158943569554,40616.4069097222,2011-03-14,09:45:57
39.977124,116.330216,0,250.990209973753,40616.4069675926,2011-03-14,09:46:02
39.977132,116.330299,0,237.883618766404,40616.407025463,2011-03-14,09:46:07
39.977107,116.330415,0,229.493015091864,40616.4070833333,2011-03-14,09:46:12
39.977078,116.330519,0,216.571000656168,40616.4071412037,2011-03-14,09:46:17
39.977049,116.330611,0,208.542765748031,40616.4071990741,2011-03-14,09:46:22
39.977016,116.330669,0,202.959816272966,40616.4072569444,2011-03-14,09:46:27
39.976964,116.330676,0,202.736302493438,40616.4073148148,2011-03-14,09:46:32
39.976846,116.330667,0,202.80501312336,40616.4073726852,2011-03-14,09:46:37
39.976732,116.330686,0,197.46969488189,40616.4074305556,2011-03-14,09:46:42
39.976637,116.330666,0,196.196988188976,40616.4074884259,2011-03-14,09:46:47
39.976548,116.330668,0,192.302706692913,40616.4075462963,2011-03-14,09:46:52
39.976511,116.330733,0,194.673024934383,40616.4076041667,2011-03-14,09:46:57
39.976407,116.330794,0,199.848336614173,40616.407662037,2011-03-14,09:47:02
39.976388,116.330835,0,202.650436351706,40616.4077199074,2011-03-14,09:47:07
39.976377,116.330868,0,210.867880577428,40616.4077777778,2011-03-14,09:47:12
39.976396,116.33091,0,218.079534120735,40616.4078356481,2011-03-14,09:47:17
