# Supplementary material for: Research on differential privacy protection method based on user tendency
Source: PLoS One. 2023 Oct 26;18(10):e0288823. doi: 10.1371/journal.pone.0288823 (PMC10602288; doi:10.1371/journal.pone.0288823)
Supplement: S5 Data — (ZIP) [file pone.0288823.s005.zip › Data 5-5/147/Trajectory/20110314182605.plt]

Geolife trajectory
WGS 84
Altitude is in Feet
Reserved 3
0,2,255,My Track,0,0,2,8421376
0
39.977227,116.331189,0,492.124232283465,40616.7681134259,2011-03-14,18:26:05
39.977302,116.331275,0,492.305203412074,40616.7681712963,2011-03-14,18:26:10
39.977305,116.331284,0,492.171338582677,40616.7682291667,2011-03-14,18:26:15
39.977382,116.331241,0,491.745216535433,40616.768287037,2011-03-14,18:26:20
39.977422,116.331138,0,491.229028871391,40616.7683449074,2011-03-14,18:26:25
39.977386,116.33105,0,490.964855643045,40616.7684027778,2011-03-14,18:26:30
