# Supplementary material for: Research on differential privacy protection method based on user tendency
Source: PLoS One. 2023 Oct 26;18(10):e0288823. doi: 10.1371/journal.pone.0288823 (PMC10602288; doi:10.1371/journal.pone.0288823)
Supplement: S5 Data — (ZIP) [file pone.0288823.s005.zip › Data 5-5/147/Trajectory/20110314182635.plt]

Geolife trajectory
WGS 84
Altitude is in Feet
Reserved 3
0,2,255,My Track,0,0,2,8421376
0
39.97442,116.326924,0,5338.4475492126,40616.7684606481,2011-03-14,18:26:35
39.97444,116.326889,0,5340.28781824147,40616.7685185185,2011-03-14,18:26:40
39.974451,116.326889,0,5340.89856955381,40616.7685763889,2011-03-14,18:26:45
39.975361,116.330856,0,157.709635826772,40616.7710069444,2011-03-14,18:30:15
39.9753,116.330713,0,268.949924540682,40616.7710648148,2011-03-14,18:30:20
39.975343,116.330636,0,363.648809055118,40616.7711226852,2011-03-14,18:30:25
39.975304,116.330525,0,415.425387139108,40616.7711805556,2011-03-14,18:30:30
39.975284,116.330412,0,453.994580052493,40616.7712384259,2011-03-14,18:30:35
39.975304,116.330341,0,446.289593175853,40616.7712962963,2011-03-14,18:30:40
39.975311,116.330301,0,451.596578083989,40616.7713541667,2011-03-14,18:30:45
39.975327,116.330303,0,353.891292650919,40616.771412037,2011-03-14,18:30:50
39.975343,116.330262,0,301.727385170604,40616.7714699074,2011-03-14,18:30:55
39.975371,116.330194,0,299.684721128609,40616.7715277778,2011-03-14,18:31:00
39.975425,116.330123,0,306.045403543307,40616.7715856481,2011-03-14,18:31:05
39.975446,116.330042,0,316.582477034121,40616.7716435185,2011-03-14,18:31:10
39.975463,116.329964,0,327.126233595801,40616.7717013889,2011-03-14,18:31:15
39.975459,116.329905,0,338.38156824147,40616.7717592593,2011-03-14,18:31:20
39.97533,116.329728,0,401.496663385827,40616.7718171296,2011-03-14,18:31:25
39.975295,116.329643,0,354.376515748032,40616.771875,2011-03-14,18:31:30
39.975326,116.329588,0,263.888841863517,40616.7719328704,2011-03-14,18:31:35
39.975326,116.32954,0,257.212896981627,40616.7719907407,2011-03-14,18:31:40
39.975337,116.32947,0,254.338382545932,40616.7720486111,2011-03-14,18:31:45
39.975317,116.329437,0,235.892568897638,40616.7721064815,2011-03-14,18:31:50
39.975309,116.329395,0,229.961689632546,40616.7721643519,2011-03-14,18:31:55
39.975291,116.32937,0,224.135039370079,40616.7722222222,2011-03-14,18:32:00
39.975272,116.32937,0,221.829478346457,40616.7722800926,2011-03-14,18:32:05
39.975253,116.329399,0,219.624212598425,40616.772337963,2011-03-14,18:32:10
39.975214,116.329383,0,218.490141076115,40616.7723958333,2011-03-14,18:32:15
39.97518,116.329348,0,219.645137795276,40616.7724537037,2011-03-14,18:32:20
39.975158,116.329345,0,221.302329396325,40616.7725115741,2011-03-14,18:32:25
39.975114,116.329334,0,222.364333989501,40616.7725694444,2011-03-14,18:32:30
39.975056,116.329362,0,226.998792650919,40616.7726273148,2011-03-14,18:32:35
39.975045,116.329382,0,225.652585301837,40616.7726851852,2011-03-14,18:32:40
39.975043,116.329401,0,240.919156824147,40616.7727430556,2011-03-14,18:32:45
39.974977,116.329429,0,278.681056430446,40616.7728009259,2011-03-14,18:32:50
39.974922,116.329433,0,283.001377952756,40616.7728587963,2011-03-14,18:32:55
39.974872,116.329414,0,287.381620734908,40616.7729166667,2011-03-14,18:33:00
39.974835,116.329422,0,290.511975065617,40616.772974537,2011-03-14,18:33:05
39.97479,116.32947,0,292.106814304462,40616.7730324074,2011-03-14,18:33:10
39.974784,116.32953,0,293.359232283465,40616.7730902778,2011-03-14,18:33:15
39.974799,116.329514,0,286.635177165354,40616.7731481481,2011-03-14,18:33:20
39.974793,116.329529,0,282.237162073491,40616.7732060185,2011-03-14,18:33:25
39.974824,116.329487,0,276.41594160105,40616.7732638889,2011-03-14,18:33:30
39.974817,116.329516,0,273.702401574803,40616.7733217593,2011-03-14,18:33:35
39.974802,116.329563,0,273.189520997375,40616.7733796296,2011-03-14,18:33:40
39.974796,116.32952,0,265.628986220472,40616.7734375,2011-03-14,18:33:45
39.974782,116.329527,0,261.795190288714,40616.7734953704,2011-03-14,18:33:50
39.974777,116.329523,0,261.229819553806,40616.7735532407,2011-03-14,18:33:55
39.974776,116.329522,0,261.080659448819,40616.7736111111,2011-03-14,18:34:00
39.974776,116.329522,0,261.080659448819,40616.7736458333,2011-03-14,18:34:03
39.974781,116.329521,0,261.00438976378,40616.7736689815,2011-03-14,18:34:05
39.974806,116.329519,0,258.855242782152,40616.7737268518,2011-03-14,18:34:10
39.97487,116.329555,0,258.187847769029,40616.7737847222,2011-03-14,18:34:15
39.974905,116.329562,0,256.666473097113,40616.7738425926,2011-03-14,18:34:20
39.974905,116.329562,0,256.666473097113,40616.7738773148,2011-03-14,18:34:23
39.97491,116.329559,0,256.154619422572,40616.773900463,2011-03-14,18:34:25
39.974885,116.329528,0,261.057555774278,40616.7739583333,2011-03-14,18:34:30
39.974964,116.329534,0,251.78125984252,40616.7740162037,2011-03-14,18:34:35
39.975025,116.329528,0,240.678562992126,40616.7740740741,2011-03-14,18:34:40
39.975055,116.329508,0,232.319117454068,40616.7741319444,2011-03-14,18:34:45
39.975068,116.32952,0,226.762326115486,40616.7741898148,2011-03-14,18:34:50
39.975074,116.329524,0,226.532568897638,40616.7742476852,2011-03-14,18:34:55
39.975078,116.329521,0,226.320232939633,40616.7743055556,2011-03-14,18:35:00
39.975082,116.32952,0,226.145492125984,40616.7743634259,2011-03-14,18:35:05
39.975087,116.329522,0,225.855908792651,40616.7744212963,2011-03-14,18:35:10
39.975087,116.329522,0,225.855908792651,40616.7744560185,2011-03-14,18:35:13
39.975089,116.329523,0,225.466230314961,40616.7744791667,2011-03-14,18:35:15
39.975118,116.329535,0,220.709622703412,40616.774537037,2011-03-14,18:35:20
39.97492,116.32955,0,96.488562992126,40616.7778935185,2011-03-14,18:40:10
39.974837,116.329855,0,99.3484842519685,40616.7779513889,2011-03-14,18:40:15
39.974829,116.330264,0,105.003195538058,40616.7780092593,2011-03-14,18:40:20
39.974918,116.330603,0,108.817280183727,40616.7780671296,2011-03-14,18:40:25
39.974919,116.330883,0,114.94154855643,40616.778125,2011-03-14,18:40:30
39.974934,116.33122,0,123.000406824147,40616.7781828704,2011-03-14,18:40:35
39.97492,116.331798,0,130.890547900262,40616.7782407407,2011-03-14,18:40:40
39.974947,116.332591,0,139.840557742782,40616.7782986111,2011-03-14,18:40:45
39.97493,116.333365,0,145.753251312336,40616.7783564815,2011-03-14,18:40:50
39.974912,116.334049,0,149.516069553806,40616.7784143519,2011-03-14,18:40:55
39.974938,116.334829,0,153.474307742782,40616.7784722222,2011-03-14,18:41:00
39.974969,116.335501,0,156.095846456693,40616.7785300926,2011-03-14,18:41:05
39.974967,116.336085,0,159.207791994751,40616.778587963,2011-03-14,18:41:10
39.974934,116.33663,0,161.691423884514,40616.7786458333,2011-03-14,18:41:15
39.974948,116.337059,0,156.325869422572,40616.7787037037,2011-03-14,18:41:20
39.974945,116.337485,0,149.317286745407,40616.7787615741,2011-03-14,18:41:25
39.974973,116.337787,0,151.489901574803,40616.7788194444,2011-03-14,18:41:30
39.974977,116.338117,0,154.94904855643,40616.7788773148,2011-03-14,18:41:35
39.97498,116.338241,0,156.373966535433,40616.7789351852,2011-03-14,18:41:40
39.974987,116.338257,0,156.535026246719,40616.7789930556,2011-03-14,18:41:45
39.975004,116.338257,0,156.324717847769,40616.7790509259,2011-03-14,18:41:50
39.975023,116.338261,0,155.990291994751,40616.7791087963,2011-03-14,18:41:55
39.975036,116.338271,0,155.352896981627,40616.7791666667,2011-03-14,18:42:00
39.975048,116.338294,0,155.03530511811,40616.779224537,2011-03-14,18:42:05
39.975192,116.338513,0,157.456948818898,40616.7792824074,2011-03-14,18:42:10
39.975274,116.338673,0,159.913248031496,40616.7793402778,2011-03-14,18:42:15
39.975245,116.338771,0,163.285062335958,40616.7793981481,2011-03-14,18:42:20
39.975185,116.338747,0,162.278346456693,40616.7794560185,2011-03-14,18:42:25
39.975146,116.338744,0,161.992096456693,40616.7795138889,2011-03-14,18:42:30
39.975146,116.338744,0,161.992096456693,40616.7795486111,2011-03-14,18:42:33
39.975146,116.338744,0,161.547923228346,40616.7795717593,2011-03-14,18:42:35
39.975123,116.338774,0,162.213881233596,40616.7796296296,2011-03-14,18:42:40
39.975137,116.338791,0,162.592335958005,40616.7796875,2011-03-14,18:42:45
39.975139,116.338796,0,162.641820866142,40616.7797453704,2011-03-14,18:42:50
39.975141,116.338799,0,162.609730971129,40616.7798032407,2011-03-14,18:42:55
39.975141,116.338799,0,162.609730971129,40616.779837963,2011-03-14,18:42:58
39.975146,116.338805,0,162.514612860892,40616.7798611111,2011-03-14,18:43:00
39.975132,116.338913,0,164.583710629921,40616.7799189815,2011-03-14,18:43:05
39.975265,116.339159,0,168.216158136483,40616.7799768519,2011-03-14,18:43:10
39.975348,116.339402,0,171.14187335958,40616.7800347222,2011-03-14,18:43:15
39.975342,116.339653,0,177.218093832021,40616.7800925926,2011-03-14,18:43:20
39.975362,116.340075,0,186.630095144357,40616.780150463,2011-03-14,18:43:25
39.975339,116.340697,0,194.368900918635,40616.7802083333,2011-03-14,18:43:30
39.975308,116.341281,0,201.528152887139,40616.7802662037,2011-03-14,18:43:35
39.975236,116.341842,0,214.515246062992,40616.7803240741,2011-03-14,18:43:40
39.975049,116.342294,0,205.930075459318,40616.7803819444,2011-03-14,18:43:45
39.975025,116.342642,0,209.138599081365,40616.7804398148,2011-03-14,18:43:50
39.974995,116.343121,0,214.210997375328,40616.7804976852,2011-03-14,18:43:55
39.974991,116.343757,0,216.070485564304,40616.7805555556,2011-03-14,18:44:00
39.974998,116.34441,0,216.546847112861,40616.7806134259,2011-03-14,18:44:05
39.975011,116.345023,0,215.068375984252,40616.7806712963,2011-03-14,18:44:10
39.975008,116.345566,0,217.125583989501,40616.7807291667,2011-03-14,18:44:15
39.975042,116.346034,0,217.874708005249,40616.780787037,2011-03-14,18:44:20
39.975047,116.346317,0,216.856377952756,40616.7808449074,2011-03-14,18:44:25
39.975016,116.346522,0,209.994704724409,40616.7809027778,2011-03-14,18:44:30
39.975024,116.346551,0,214.225062335958,40616.7809606481,2011-03-14,18:44:35
39.975033,116.346548,0,213.071292650919,40616.7810185185,2011-03-14,18:44:40
39.97504,116.346549,0,212.395383858268,40616.7810763889,2011-03-14,18:44:45
39.975039,116.346549,0,211.94500656168,40616.7811342593,2011-03-14,18:44:50
39.975039,116.346549,0,211.94500656168,40616.7811689815,2011-03-14,18:44:53
39.975039,116.346546,0,211.674622703412,40616.7811921296,2011-03-14,18:44:55
39.975039,116.346537,0,211.537854330709,40616.78125,2011-03-14,18:45:00
39.975042,116.346529,0,211.310400262467,40616.7813078704,2011-03-14,18:45:05
39.975048,116.346528,0,210.708631889764,40616.7813657407,2011-03-14,18:45:10
39.975046,116.346526,0,210.168969816273,40616.7814236111,2011-03-14,18:45:15
39.975048,116.346528,0,209.688851706037,40616.7814814815,2011-03-14,18:45:20
39.975051,116.346528,0,209.150413385827,40616.7815393518,2011-03-14,18:45:25
39.975051,116.346528,0,209.150413385827,40616.7815740741,2011-03-14,18:45:28
39.975055,116.346522,0,208.630285433071,40616.7815972222,2011-03-14,18:45:30
39.975055,116.346513,0,208.065479002625,40616.7816550926,2011-03-14,18:45:35
39.975055,116.346509,0,207.718851706037,40616.781712963,2011-03-14,18:45:40
39.975054,116.346504,0,207.41279855643,40616.7817708333,2011-03-14,18:45:45
39.975052,116.346499,0,207.205708661417,40616.7818287037,2011-03-14,18:45:50
39.975053,116.346492,0,206.767017716535,40616.7818865741,2011-03-14,18:45:55
39.975053,116.346486,0,206.640147637795,40616.7819444444,2011-03-14,18:46:00
39.975056,116.346481,0,206.552690288714,40616.7820023148,2011-03-14,18:46:05
39.975056,116.346481,0,206.552690288714,40616.782037037,2011-03-14,18:46:08
39.975061,116.346484,0,206.044727690289,40616.7820601852,2011-03-14,18:46:10
39.975068,116.346498,0,204.944124015748,40616.7821180556,2011-03-14,18:46:15
39.975062,116.34663,0,199.764507874016,40616.7821759259,2011-03-14,18:46:20
39.975052,116.346906,0,187.676272965879,40616.7822337963,2011-03-14,18:46:25
39.975054,116.347163,0,174.138891076115,40616.7822916667,2011-03-14,18:46:30
39.975061,116.347266,0,155.558061023622,40616.782349537,2011-03-14,18:46:35
39.975057,116.347407,0,145.307437664042,40616.7824074074,2011-03-14,18:46:40
39.975058,116.347692,0,129.146361548556,40616.7824652778,2011-03-14,18:46:45
39.975086,116.347966,0,120.806118766404,40616.7825231481,2011-03-14,18:46:50
39.975292,116.348089,0,110.170485564304,40616.7825810185,2011-03-14,18:46:55
39.975635,116.348073,0,93.3351673228346,40616.7826388889,2011-03-14,18:47:00
39.976065,116.348035,0,87.396154855643,40616.7826967593,2011-03-14,18:47:05
39.976559,116.34801,0,86.8898490813648,40616.7827546296,2011-03-14,18:47:10
39.977023,116.347984,0,111.923330052493,40616.7828125,2011-03-14,18:47:15
39.97742,116.347988,0,135.942142388451,40616.7828703704,2011-03-14,18:47:20
39.977817,116.347992,0,138.427391732283,40616.7829282407,2011-03-14,18:47:25
39.978193,116.348015,0,167.685019685039,40616.7829861111,2011-03-14,18:47:30
39.978576,116.348078,0,202.254809711286,40616.7830439815,2011-03-14,18:47:35
39.97891,116.348127,0,243.056515748031,40616.7831018518,2011-03-14,18:47:40
39.979133,116.348042,0,296.198500656168,40616.7831597222,2011-03-14,18:47:45
39.979334,116.347937,0,320.361729002625,40616.7832175926,2011-03-14,18:47:50
39.979461,116.347961,0,353.231630577428,40616.783275463,2011-03-14,18:47:55
39.979701,116.347844,0,360.086922572178,40616.7833333333,2011-03-14,18:48:00
39.979959,116.347865,0,339.57624015748,40616.7833912037,2011-03-14,18:48:05
39.98025,116.347817,0,318.068031496063,40616.7834490741,2011-03-14,18:48:10
39.980586,116.3478,0,288.250239501312,40616.7835069444,2011-03-14,18:48:15
39.980938,116.347808,0,276.529507874016,40616.7835648148,2011-03-14,18:48:20
39.981227,116.347846,0,254.153854986877,40616.7836226852,2011-03-14,18:48:25
39.981295,116.347861,0,220.556282808399,40616.7836805556,2011-03-14,18:48:30
39.981295,116.347861,0,220.556282808399,40616.7837152778,2011-03-14,18:48:33
39.981297,116.347858,0,204.620160761155,40616.7837384259,2011-03-14,18:48:35
39.981319,116.347878,0,193.269596456693,40616.7837962963,2011-03-14,18:48:40
39.981357,116.34789,0,186.747014435696,40616.7838541667,2011-03-14,18:48:45
39.981417,116.347886,0,171.324488188976,40616.783912037,2011-03-14,18:48:50
39.981489,116.347871,0,151.327463910761,40616.7839699074,2011-03-14,18:48:55
39.981581,116.347859,0,131.621122047244,40616.7840277778,2011-03-14,18:49:00
39.981678,116.347835,0,126.521341863517,40616.7840856481,2011-03-14,18:49:05
39.981755,116.347817,0,117.190367454068,40616.7841435185,2011-03-14,18:49:10
39.981827,116.347825,0,107.014186351706,40616.7842013889,2011-03-14,18:49:15
39.981885,116.347801,0,105.522874015748,40616.7842592593,2011-03-14,18:49:20
39.981951,116.347796,0,105.928198818898,40616.7843171296,2011-03-14,18:49:25
39.982006,116.347775,0,102.153707349081,40616.784375,2011-03-14,18:49:30
39.982098,116.34778,0,102.223310367454,40616.7844328704,2011-03-14,18:49:35
39.982193,116.347803,0,97.5666338582677,40616.7844907407,2011-03-14,18:49:40
39.98225,116.347773,0,99.6026410761155,40616.7845486111,2011-03-14,18:49:45
39.982335,116.347752,0,99.179094488189,40616.7846064815,2011-03-14,18:49:50
39.98239,116.347732,0,100.056463254593,40616.7846643519,2011-03-14,18:49:55
39.98247,116.347715,0,106.020436351706,40616.7847222222,2011-03-14,18:50:00
39.982547,116.347697,0,108.002139107612,40616.7847800926,2011-03-14,18:50:05
39.982612,116.34768,0,122.187732939633,40616.784837963,2011-03-14,18:50:10
39.982682,116.347675,0,131.79686351706,40616.7848958333,2011-03-14,18:50:15
39.982754,116.34768,0,140.105232939633,40616.7849537037,2011-03-14,18:50:20
39.982816,116.347694,0,145.803874671916,40616.7850115741,2011-03-14,18:50:25
39.982886,116.347696,0,145.660134514436,40616.7850694444,2011-03-14,18:50:30
39.982951,116.347691,0,149.159242125984,40616.7851273148,2011-03-14,18:50:35
39.98302,116.347686,0,147.59842191601,40616.7851851852,2011-03-14,18:50:40
39.983079,116.347673,0,152.599393044619,40616.7852430556,2011-03-14,18:50:45
39.983151,116.347675,0,155.777880577428,40616.7853009259,2011-03-14,18:50:50
39.983225,116.347669,0,164.228874671916,40616.7853587963,2011-03-14,18:50:55
39.983324,116.347674,0,144.430859580052,40616.7854166667,2011-03-14,18:51:00
39.983413,116.347681,0,132.406466535433,40616.785474537,2011-03-14,18:51:05
39.983484,116.347699,0,126.970908792651,40616.7855324074,2011-03-14,18:51:10
39.983565,116.347726,0,125.255561023622,40616.7855902778,2011-03-14,18:51:15
39.983636,116.347751,0,120.861174540682,40616.7856481481,2011-03-14,18:51:20
39.983711,116.34775,0,123.904908136483,40616.7857060185,2011-03-14,18:51:25
39.983779,116.347763,0,123.988385826772,40616.7857638889,2011-03-14,18:51:30
39.983844,116.347774,0,123.716302493438,40616.7858217593,2011-03-14,18:51:35
39.983922,116.347787,0,119.711082677165,40616.7858796296,2011-03-14,18:51:40
39.983994,116.347791,0,121.888989501312,40616.7859375,2011-03-14,18:51:45
39.984061,116.347788,0,120.303198818898,40616.7859953704,2011-03-14,18:51:50
39.984133,116.34778,0,122.481332020997,40616.7860532407,2011-03-14,18:51:55
39.984205,116.347772,0,126.521955380577,40616.7861111111,2011-03-14,18:52:00
39.984274,116.347754,0,130.599416010499,40616.7861689815,2011-03-14,18:52:05
39.984348,116.347758,0,124.407253937008,40616.7862268519,2011-03-14,18:52:10
39.984428,116.347753,0,118.840147637795,40616.7862847222,2011-03-14,18:52:15
39.984505,116.347757,0,110.648461286089,40616.7863425926,2011-03-14,18:52:20
39.98458,116.34775,0,106.537772309711,40616.786400463,2011-03-14,18:52:25
39.984651,116.347743,0,109.607916666667,40616.7864583333,2011-03-14,18:52:30
39.984718,116.347728,0,116.328179133858,40616.7865162037,2011-03-14,18:52:35
39.984778,116.347717,0,115.319862204724,40616.7865740741,2011-03-14,18:52:40
39.984862,116.347715,0,114.721325459318,40616.7866319444,2011-03-14,18:52:45
39.984921,116.347706,0,111.987709973753,40616.7866898148,2011-03-14,18:52:50
39.984974,116.347691,0,115.061833989501,40616.7867476852,2011-03-14,18:52:55
39.984992,116.347749,0,109.097477034121,40616.7868055556,2011-03-14,18:53:00
39.98504,116.347802,0,107.401538713911,40616.7868634259,2011-03-14,18:53:05
39.985103,116.347849,0,110.006020341207,40616.7869212963,2011-03-14,18:53:10
39.985168,116.34788,0,110.604570209974,40616.7869791667,2011-03-14,18:53:15
39.98521,116.347886,0,107.517982283465,40616.787037037,2011-03-14,18:53:20
39.985278,116.347892,0,104.48812335958,40616.7870949074,2011-03-14,18:53:25
39.985313,116.347873,0,102.069301181102,40616.7871527778,2011-03-14,18:53:30
39.985369,116.347859,0,99.3601607611549,40616.7872106481,2011-03-14,18:53:35
39.985464,116.347884,0,98.0723884514436,40616.7872685185,2011-03-14,18:53:40
39.985574,116.347832,0,95.4428182414698,40616.7873263889,2011-03-14,18:53:45
39.985638,116.347809,0,88.8438812335958,40616.7873842593,2011-03-14,18:53:50
39.985706,116.347922,0,104.924586614173,40616.7874421296,2011-03-14,18:53:55
39.985773,116.347858,0,104.811955380577,40616.7875,2011-03-14,18:54:00
39.985847,116.347856,0,112.939156824147,40616.7875578704,2011-03-14,18:54:05
39.985881,116.347867,0,111.366896325459,40616.7876157407,2011-03-14,18:54:10
39.985923,116.347886,0,113.776912729659,40616.7876736111,2011-03-14,18:54:15
39.985942,116.347972,0,113.020971128609,40616.7877314815,2011-03-14,18:54:20
39.98593,116.348041,0,114.715419947507,40616.7877893519,2011-03-14,18:54:25
39.985931,116.348119,0,115.187837926509,40616.7878472222,2011-03-14,18:54:30
39.985949,116.348188,0,116.118221784777,40616.7879050926,2011-03-14,18:54:35
39.985958,116.348294,0,117.762444225722,40616.787962963,2011-03-14,18:54:40
39.985956,116.348364,0,119.124947506562,40616.7880208333,2011-03-14,18:54:45
39.985961,116.348433,0,119.317736220472,40616.7880787037,2011-03-14,18:54:50
39.985981,116.348449,0,120.103389107612,40616.7881365741,2011-03-14,18:54:55
39.985987,116.34845,0,119.612900262467,40616.7881944444,2011-03-14,18:55:00
39.985987,116.34845,0,119.612900262467,40616.7882291667,2011-03-14,18:55:03
39.985985,116.34845,0,119.384619422572,40616.7882523148,2011-03-14,18:55:05
39.98597,116.348499,0,119.460236220472,40616.7883101852,2011-03-14,18:55:10
39.985972,116.348559,0,122.118257874016,40616.7883680556,2011-03-14,18:55:15
39.985969,116.34863,0,125.323405511811,40616.7884259259,2011-03-14,18:55:20
39.985964,116.34871,0,128.946630577428,40616.7884837963,2011-03-14,18:55:25
39.985967,116.348781,0,130.696784776903,40616.7885416667,2011-03-14,18:55:30
39.985966,116.348866,0,132.81906167979,40616.788599537,2011-03-14,18:55:35
39.985973,116.348921,0,135.02092191601,40616.7886574074,2011-03-14,18:55:40
39.985964,116.348935,0,135.128152887139,40616.7887152778,2011-03-14,18:55:45
39.985964,116.348935,0,135.128152887139,40616.78875,2011-03-14,18:55:48
39.985967,116.348936,0,135.153884514436,40616.7887731481,2011-03-14,18:55:50
39.985979,116.348927,0,136.197857611549,40616.7888310185,2011-03-14,18:55:55
39.985972,116.348924,0,136.950711942257,40616.7888888889,2011-03-14,18:56:00
39.98597,116.348923,0,137.044488188976,40616.7889467593,2011-03-14,18:56:05
39.985964,116.348922,0,137.263270997375,40616.7890046296,2011-03-14,18:56:10
39.985964,116.348922,0,137.263270997375,40616.7890393519,2011-03-14,18:56:13
39.985964,116.348922,0,137.594452099738,40616.7890625,2011-03-14,18:56:15
39.985949,116.348916,0,142.114317585302,40616.7891203704,2011-03-14,18:56:20
39.985974,116.348894,0,149.745702099738,40616.7891782407,2011-03-14,18:56:25
39.985973,116.348893,0,150.459219160105,40616.7892361111,2011-03-14,18:56:30
39.985973,116.348899,0,151.193625328084,40616.7892939815,2011-03-14,18:56:35
39.985974,116.348906,0,151.972719816273,40616.7893518518,2011-03-14,18:56:40
39.985976,116.348912,0,152.41313648294,40616.7894097222,2011-03-14,18:56:45
39.985974,116.348916,0,152.886207349081,40616.7894675926,2011-03-14,18:56:50
39.985972,116.348918,0,153.688070866142,40616.789525463,2011-03-14,18:56:55
39.985969,116.348915,0,154.503510498688,40616.7895833333,2011-03-14,18:57:00
39.985969,116.348914,0,154.856108923885,40616.7896412037,2011-03-14,18:57:05
39.985968,116.348914,0,154.884481627297,40616.7896990741,2011-03-14,18:57:10
39.985967,116.348914,0,154.80281824147,40616.7897569444,2011-03-14,18:57:15
39.985967,116.348914,0,154.80281824147,40616.7897916667,2011-03-14,18:57:18
39.985963,116.348919,0,154.649917979003,40616.7898148148,2011-03-14,18:57:20
39.985955,116.348888,0,153.141384514436,40616.7898726852,2011-03-14,18:57:25
39.985949,116.348812,0,151.127155511811,40616.7899305556,2011-03-14,18:57:30
39.985963,116.348716,0,149.213674540682,40616.7899884259,2011-03-14,18:57:35
39.985969,116.348642,0,146.839911417323,40616.7900462963,2011-03-14,18:57:40
39.985973,116.348583,0,144.310173884514,40616.7901041667,2011-03-14,18:57:45
39.985966,116.348535,0,145.440813648294,40616.790162037,2011-03-14,18:57:50
39.985918,116.348558,0,120.911010498688,40616.793287037,2011-03-14,19:02:20
39.985902,116.348553,0,120.124580052493,40616.7933449074,2011-03-14,19:02:25
