# Supplementary material for: Research on differential privacy protection method based on user tendency
Source: PLoS One. 2023 Oct 26;18(10):e0288823. doi: 10.1371/journal.pone.0288823 (PMC10602288; doi:10.1371/journal.pone.0288823)
Supplement: S5 Data — (ZIP) [file pone.0288823.s005.zip › Data 5-5/147/Trajectory/20110315084625.plt]

Geolife trajectory
WGS 84
Altitude is in Feet
Reserved 3
0,2,255,My Track,0,0,2,8421376
0
39.988824,116.352737,0,492.120528215223,40617.3655671296,2011-03-15,08:46:25
39.987693,116.352726,0,192.823097112861,40617.365625,2011-03-15,08:46:30
39.987981,116.352749,0,211.44313648294,40617.3656828704,2011-03-15,08:46:35
39.988078,116.352773,0,228.092837926509,40617.3657407407,2011-03-15,08:46:40
39.988175,116.352797,0,248.987591863517,40617.3657986111,2011-03-15,08:46:45
39.988256,116.352801,0,268.488854986877,40617.3658564815,2011-03-15,08:46:50
39.988285,116.352811,0,280.602621391076,40617.3659143519,2011-03-15,08:46:55
39.98829,116.35281,0,283.906489501312,40617.3659722222,2011-03-15,08:47:00
39.988285,116.352809,0,284.192391732283,40617.3660300926,2011-03-15,08:47:05
39.988282,116.352809,0,284.639793307087,40617.366087963,2011-03-15,08:47:10
39.988282,116.352809,0,284.639793307087,40617.3661226852,2011-03-15,08:47:13
39.988278,116.352809,0,284.97593175853,40617.3661458333,2011-03-15,08:47:15
39.988291,116.35281,0,291.485449475066,40617.3662037037,2011-03-15,08:47:20
39.988289,116.352793,0,296.62905839895,40617.3662615741,2011-03-15,08:47:25
39.988289,116.352793,0,296.62905839895,40617.3662962963,2011-03-15,08:47:28
39.988297,116.35279,0,295.939458661417,40617.3663194444,2011-03-15,08:47:30
39.988319,116.352783,0,291.789271653543,40617.3663773148,2011-03-15,08:47:35
39.988234,116.35275,0,276.009967191601,40617.3664351852,2011-03-15,08:47:40
39.988214,116.352735,0,274.843280839895,40617.3664930556,2011-03-15,08:47:45
39.988115,116.352728,0,264.780265748032,40617.3665509259,2011-03-15,08:47:50
39.988073,116.352728,0,264.200875984252,40617.3666087963,2011-03-15,08:47:55
39.988077,116.352728,0,263.779032152231,40617.3666666667,2011-03-15,08:48:00
39.988077,116.352726,0,263.111610892388,40617.366724537,2011-03-15,08:48:05
39.988077,116.352726,0,263.111610892388,40617.3667592593,2011-03-15,08:48:08
39.988079,116.352728,0,261.277375328084,40617.3667824074,2011-03-15,08:48:10
39.988099,116.352726,0,246.577401574803,40617.3668402778,2011-03-15,08:48:15
39.988099,116.352726,0,246.577401574803,40617.366875,2011-03-15,08:48:18
39.988096,116.352722,0,240.708549868766,40617.3668981481,2011-03-15,08:48:20
39.988035,116.352722,0,232.149835958005,40617.3669560185,2011-03-15,08:48:25
39.988022,116.352714,0,230.428166010499,40617.3670138889,2011-03-15,08:48:30
39.98801,116.352732,0,229.468159448819,40617.3670717593,2011-03-15,08:48:35
39.987993,116.352731,0,229.248087270341,40617.3671296296,2011-03-15,08:48:40
39.987894,116.352753,0,226.877516404199,40617.3671875,2011-03-15,08:48:45
39.987756,116.353005,0,203.633369422572,40617.3705439815,2011-03-15,08:53:35
39.987717,116.353039,0,204.143061023622,40617.3706018519,2011-03-15,08:53:40
39.987673,116.353065,0,204.484832677165,40617.3706597222,2011-03-15,08:53:45
39.987635,116.353087,0,205.042867454068,40617.3707175926,2011-03-15,08:53:50
39.987622,116.353136,0,205.477454068241,40617.370775463,2011-03-15,08:53:55
39.987631,116.353208,0,205.941223753281,40617.3708333333,2011-03-15,08:54:00
39.987644,116.353264,0,206.476847112861,40617.3708912037,2011-03-15,08:54:05
39.987658,116.353305,0,206.912007874016,40617.3709490741,2011-03-15,08:54:10
39.987273,116.352877,0,615.138605643045,40617.3714699074,2011-03-15,08:54:55
39.987194,116.352444,0,427.27187664042,40617.3715277778,2011-03-15,08:55:00
39.987185,116.352369,0,417.872152230971,40617.3715856481,2011-03-15,08:55:05
39.986971,116.352406,0,392.542011154856,40617.3716435185,2011-03-15,08:55:10
39.986896,116.352304,0,324.414645669291,40617.3717013889,2011-03-15,08:55:15
39.986851,116.352238,0,331.616187664042,40617.3717592593,2011-03-15,08:55:20
39.986894,116.352137,0,331.360524934383,40617.3718171296,2011-03-15,08:55:25
39.986912,116.352026,0,325.893717191601,40617.371875,2011-03-15,08:55:30
39.986864,116.351968,0,330.036443569554,40617.3719328704,2011-03-15,08:55:35
39.986825,116.351908,0,337.21625984252,40617.3719907407,2011-03-15,08:55:40
39.986742,116.351906,0,348.225065616798,40617.3720486111,2011-03-15,08:55:45
39.986707,116.351871,0,356.344862204724,40617.3721064815,2011-03-15,08:55:50
39.986647,116.351831,0,367.102536089239,40617.3721643519,2011-03-15,08:55:55
39.986582,116.351807,0,379.300656167979,40617.3722222222,2011-03-15,08:56:00
39.986505,116.351838,0,381.515482283465,40617.3722800926,2011-03-15,08:56:05
39.986415,116.351844,0,380.897746062992,40617.372337963,2011-03-15,08:56:10
39.986329,116.351855,0,380.320862860892,40617.3723958333,2011-03-15,08:56:15
39.986263,116.351832,0,385.720659448819,40617.3724537037,2011-03-15,08:56:20
39.986258,116.351777,0,391.441305774278,40617.3725115741,2011-03-15,08:56:25
39.986211,116.351757,0,399.931358267717,40617.3725694444,2011-03-15,08:56:30
39.986152,116.351729,0,403.691715879265,40617.3726273148,2011-03-15,08:56:35
39.986105,116.351703,0,400.857073490814,40617.3726851852,2011-03-15,08:56:40
39.985907,116.351811,0,384.34469160105,40617.3727430556,2011-03-15,08:56:45
39.98584,116.351798,0,372.868661417323,40617.3728009259,2011-03-15,08:56:50
39.986023,116.351768,0,330.255488845144,40617.3728587963,2011-03-15,08:56:55
39.986065,116.351701,0,308.782398293963,40617.3729166667,2011-03-15,08:57:00
39.986043,116.351623,0,306.986384514436,40617.372974537,2011-03-15,08:57:05
39.985995,116.351528,0,307.699639107612,40617.3730324074,2011-03-15,08:57:10
39.985942,116.351411,0,312.12688976378,40617.3730902778,2011-03-15,08:57:15
39.985883,116.351276,0,320.715341207349,40617.3731481481,2011-03-15,08:57:20
39.985871,116.351076,0,280.111519028871,40617.3732060185,2011-03-15,08:57:25
39.985854,116.350989,0,275.459015748032,40617.3732638889,2011-03-15,08:57:30
39.985827,116.350929,0,280.35904855643,40617.3733217593,2011-03-15,08:57:35
39.985801,116.350839,0,280.287260498688,40617.3733796296,2011-03-15,08:57:40
39.985803,116.350771,0,283.696181102362,40617.3734375,2011-03-15,08:57:45
39.985804,116.350696,0,278.041167979003,40617.3734953704,2011-03-15,08:57:50
39.985809,116.350634,0,274.138464566929,40617.3735532407,2011-03-15,08:57:55
39.985809,116.350592,0,268.741341863517,40617.3736111111,2011-03-15,08:58:00
39.985861,116.350495,0,239.181417322835,40617.3736689815,2011-03-15,08:58:05
39.98592,116.350467,0,222.147942913386,40617.3737268519,2011-03-15,08:58:10
39.985945,116.35042,0,210.089094488189,40617.3737847222,2011-03-15,08:58:15
39.985954,116.350418,0,206.776591207349,40617.3738425926,2011-03-15,08:58:20
39.985962,116.350414,0,207.551007217848,40617.373900463,2011-03-15,08:58:25
39.985967,116.350412,0,207.908359580052,40617.3739583333,2011-03-15,08:58:30
39.985969,116.350406,0,207.908648293963,40617.3740162037,2011-03-15,08:58:35
39.98597,116.350399,0,207.850790682415,40617.3740740741,2011-03-15,08:58:40
39.98597,116.350399,0,207.850790682415,40617.3741087963,2011-03-15,08:58:43
39.985973,116.350402,0,207.523297244094,40617.3741319444,2011-03-15,08:58:45
39.985945,116.350418,0,196.983582677165,40617.3741898148,2011-03-15,08:58:50
39.985943,116.350424,0,190.789143700787,40617.3742476852,2011-03-15,08:58:55
39.985944,116.350419,0,190.310164041995,40617.3743055556,2011-03-15,08:59:00
39.985942,116.350418,0,188.36188976378,40617.3743634259,2011-03-15,08:59:05
39.985934,116.350416,0,185.168648293963,40617.3744212963,2011-03-15,08:59:10
39.985933,116.350411,0,185.298658136483,40617.3744791667,2011-03-15,08:59:15
39.985939,116.350408,0,185.633618766404,40617.374537037,2011-03-15,08:59:20
39.985947,116.350403,0,186.017165354331,40617.3745949074,2011-03-15,08:59:25
39.985947,116.350398,0,186.325659448819,40617.3746527778,2011-03-15,08:59:30
39.985949,116.350396,0,186.466919291339,40617.3747106481,2011-03-15,08:59:35
39.985949,116.350391,0,186.725977690289,40617.3747685185,2011-03-15,08:59:40
39.985944,116.35039,0,187.05031496063,40617.3748263889,2011-03-15,08:59:45
39.98594,116.350391,0,187.391482939633,40617.3748842593,2011-03-15,08:59:50
39.985936,116.35039,0,187.611955380577,40617.3749421296,2011-03-15,08:59:55
39.985902,116.350074,0,139.862132545932,40617.3787037037,2011-03-15,09:05:20
39.985903,116.349991,0,141.21155839895,40617.3787615741,2011-03-15,09:05:25
39.985894,116.349949,0,143.11376312336,40617.3788194444,2011-03-15,09:05:30
39.985898,116.349908,0,145.26780183727,40617.3788773148,2011-03-15,09:05:35
39.985902,116.349838,0,147.367962598425,40617.3789351852,2011-03-15,09:05:40
39.985893,116.349799,0,149.56218832021,40617.3789930556,2011-03-15,09:05:45
39.985887,116.349783,0,151.868979658793,40617.3790509259,2011-03-15,09:05:50
39.985892,116.349819,0,152.847460629921,40617.3791087963,2011-03-15,09:05:55
39.985896,116.349815,0,153.440515091864,40617.3791666667,2011-03-15,09:06:00
39.985895,116.34981,0,153.737395013123,40617.379224537,2011-03-15,09:06:05
39.985888,116.349802,0,153.98845144357,40617.3792824074,2011-03-15,09:06:10
39.985889,116.349799,0,154.145370734908,40617.3793402778,2011-03-15,09:06:15
39.985889,116.349799,0,154.145370734908,40617.379375,2011-03-15,09:06:18
39.985896,116.349791,0,154.283615485564,40617.3793981481,2011-03-15,09:06:20
39.985909,116.349756,0,154.545462598425,40617.3794560185,2011-03-15,09:06:25
39.985888,116.349569,0,153.679596456693,40617.3795138889,2011-03-15,09:06:30
39.985911,116.34922,0,153.113950131234,40617.3795717593,2011-03-15,09:06:35
39.985991,116.348751,0,152.37342519685,40617.3796296296,2011-03-15,09:06:40
39.986083,116.348306,0,151.531614173228,40617.3796875,2011-03-15,09:06:45
39.986005,116.347796,0,151.49031496063,40617.3797453704,2011-03-15,09:06:50
39.985977,116.347505,0,154.005987532808,40617.3798032407,2011-03-15,09:06:55
39.985964,116.347491,0,156.125721784777,40617.3798611111,2011-03-15,09:07:00
39.985963,116.347491,0,156.083920603675,40617.3799189815,2011-03-15,09:07:05
39.985963,116.347491,0,156.083920603675,40617.3799537037,2011-03-15,09:07:08
39.985957,116.347485,0,156.053684383202,40617.3799768519,2011-03-15,09:07:10
39.985938,116.34748,0,156.001417322835,40617.3800347222,2011-03-15,09:07:15
39.985911,116.347477,0,155.896315616798,40617.3800925926,2011-03-15,09:07:20
39.985894,116.347476,0,155.785052493438,40617.380150463,2011-03-15,09:07:25
39.98588,116.347481,0,155.658520341207,40617.3802083333,2011-03-15,09:07:30
39.98588,116.347481,0,155.658520341207,40617.3802430556,2011-03-15,09:07:33
39.985872,116.347481,0,155.573681102362,40617.3802662037,2011-03-15,09:07:35
39.985881,116.34748,0,155.770246062992,40617.3803240741,2011-03-15,09:07:40
39.985881,116.347482,0,155.972995406824,40617.3803819444,2011-03-15,09:07:45
39.985881,116.347482,0,155.972995406824,40617.3804166667,2011-03-15,09:07:48
39.985883,116.347487,0,156.01686351706,40617.3804398148,2011-03-15,09:07:50
39.985896,116.347501,0,156.108664698163,40617.3804976852,2011-03-15,09:07:55
39.98591,116.347513,0,156.18594488189,40617.3805555556,2011-03-15,09:08:00
39.985914,116.34753,0,156.168923884514,40617.3806134259,2011-03-15,09:08:05
39.985921,116.347532,0,156.247598425197,40617.3806712963,2011-03-15,09:08:10
39.985915,116.347539,0,156.303940288714,40617.3807291667,2011-03-15,09:08:15
39.985915,116.347539,0,156.303940288714,40617.3807638889,2011-03-15,09:08:18
39.985908,116.347541,0,156.251453412073,40617.380787037,2011-03-15,09:08:20
39.985901,116.347554,0,156.096410761155,40617.3808449074,2011-03-15,09:08:25
39.985898,116.347562,0,155.946076115486,40617.3809027778,2011-03-15,09:08:30
39.985898,116.347562,0,155.946076115486,40617.3809375,2011-03-15,09:08:33
39.985895,116.347562,0,155.91249671916,40617.3809606481,2011-03-15,09:08:35
39.985882,116.347562,0,155.807431102362,40617.3810185185,2011-03-15,09:08:40
39.985868,116.347552,0,155.37561023622,40617.3810763889,2011-03-15,09:08:45
39.985868,116.347552,0,155.37561023622,40617.3811111111,2011-03-15,09:08:48
39.98587,116.347548,0,154.99531824147,40617.3811342593,2011-03-15,09:08:50
39.985889,116.347552,0,154.92344160105,40617.3811921296,2011-03-15,09:08:55
39.98591,116.347574,0,155.002063648294,40617.38125,2011-03-15,09:09:00
39.985917,116.34758,0,155.210406824147,40617.3813078704,2011-03-15,09:09:05
39.985917,116.34758,0,155.210406824147,40617.3813425926,2011-03-15,09:09:08
39.985921,116.347573,0,155.511128608924,40617.3813657407,2011-03-15,09:09:10
39.985917,116.347563,0,155.655242782152,40617.3814236111,2011-03-15,09:09:15
39.985915,116.347561,0,155.727293307087,40617.3814814815,2011-03-15,09:09:20
39.985915,116.347561,0,155.727293307087,40617.3815162037,2011-03-15,09:09:23
39.985909,116.34756,0,155.775954724409,40617.3815393519,2011-03-15,09:09:25
39.9859,116.347556,0,156.043257874016,40617.3815972222,2011-03-15,09:09:30
39.98589,116.347539,0,156.448631889764,40617.3816550926,2011-03-15,09:09:35
39.985885,116.34725,0,154.809114173228,40617.381712963,2011-03-15,09:09:40
39.985862,116.34698,0,149.029094488189,40617.3817708333,2011-03-15,09:09:45
39.98586,116.346593,0,145.279002624672,40617.3818287037,2011-03-15,09:09:50
39.985843,116.346088,0,136.604209317585,40617.3818865741,2011-03-15,09:09:55
39.98578,116.345454,0,133.832834645669,40617.3819444444,2011-03-15,09:10:00
39.985775,116.344777,0,134.85782152231,40617.3820023148,2011-03-15,09:10:05
39.985767,116.344284,0,122.697972440945,40617.3820601852,2011-03-15,09:10:10
39.985727,116.343961,0,121.740357611549,40617.3821180556,2011-03-15,09:10:15
39.985736,116.34363,0,121.699632545932,40617.3821759259,2011-03-15,09:10:20
39.985727,116.343253,0,134.04873687664,40617.3822337963,2011-03-15,09:10:25
39.985748,116.342798,0,138.803166010499,40617.3822916667,2011-03-15,09:10:30
39.985733,116.342264,0,153.672299868766,40617.382349537,2011-03-15,09:10:35
39.985688,116.341643,0,152.167073490814,40617.3824074074,2011-03-15,09:10:40
39.985633,116.340975,0,144.241076115486,40617.3824652778,2011-03-15,09:10:45
39.985616,116.340386,0,145.345885826772,40617.3825231481,2011-03-15,09:10:50
39.985649,116.340083,0,128.596210629921,40617.3825810185,2011-03-15,09:10:55
39.985717,116.340058,0,140.697962598425,40617.3826388889,2011-03-15,09:11:00
39.985745,116.340071,0,138.516489501312,40617.3826967593,2011-03-15,09:11:05
39.985758,116.340074,0,134.030839895013,40617.3827546296,2011-03-15,09:11:10
39.985752,116.339853,0,126.814127296588,40617.3828125,2011-03-15,09:11:15
39.985697,116.339409,0,121.494852362205,40617.3828703704,2011-03-15,09:11:20
39.985647,116.33881,0,124.680577427822,40617.3829282407,2011-03-15,09:11:25
39.985589,116.338113,0,134.062979002625,40617.3829861111,2011-03-15,09:11:30
39.985547,116.337494,0,135.204773622047,40617.3830439815,2011-03-15,09:11:35
39.985496,116.336865,0,131.532063648294,40617.3831018518,2011-03-15,09:11:40
39.985461,116.336133,0,130.222162073491,40617.3831597222,2011-03-15,09:11:45
39.985427,116.335346,0,128.543093832021,40617.3832175926,2011-03-15,09:11:50
39.985377,116.334546,0,121.075751312336,40617.383275463,2011-03-15,09:11:55
39.985331,116.333777,0,108.939494750656,40617.3833333333,2011-03-15,09:12:00
39.985292,116.332998,0,108.016856955381,40617.3833912037,2011-03-15,09:12:05
39.985273,116.332199,0,101.921660104987,40617.3834490741,2011-03-15,09:12:10
39.98524,116.331423,0,95.8761942257218,40617.3835069444,2011-03-15,09:12:15
39.98518,116.330697,0,94.8679101049869,40617.3835648148,2011-03-15,09:12:20
39.985182,116.330072,0,104.389573490814,40617.3836226852,2011-03-15,09:12:25
39.985114,116.329426,0,111.555853018373,40617.3836805556,2011-03-15,09:12:30
39.985062,116.328798,0,125.818389107612,40617.3837384259,2011-03-15,09:12:35
39.985016,116.328293,0,139.28249343832,40617.3837962963,2011-03-15,09:12:40
39.985022,116.32808,0,143.446482939633,40617.3838541667,2011-03-15,09:12:45
39.985011,116.328068,0,135.438287401575,40617.383912037,2011-03-15,09:12:50
39.985009,116.328068,0,134.596437007874,40617.3839699074,2011-03-15,09:12:55
39.985009,116.328066,0,134.140675853018,40617.3840277778,2011-03-15,09:13:00
39.985009,116.328065,0,133.936663385827,40617.3840856481,2011-03-15,09:13:05
39.985009,116.328068,0,133.988802493438,40617.3841435185,2011-03-15,09:13:10
39.98501,116.328071,0,134.243927165354,40617.3842013889,2011-03-15,09:13:15
39.985011,116.328078,0,134.210761154856,40617.3842592593,2011-03-15,09:13:20
39.985011,116.328086,0,133.963408792651,40617.3843171296,2011-03-15,09:13:25
39.985011,116.328086,0,133.963408792651,40617.3843518518,2011-03-15,09:13:28
39.985013,116.328081,0,133.626919291339,40617.384375,2011-03-15,09:13:30
39.985057,116.327846,0,130.141000656168,40617.3844328704,2011-03-15,09:13:35
39.985064,116.327503,0,121.837237532808,40617.3844907407,2011-03-15,09:13:40
39.985,116.327278,0,119.170603674541,40617.3845486111,2011-03-15,09:13:45
39.984928,116.327166,0,126.512657480315,40617.3846064815,2011-03-15,09:13:50
39.98488,116.327129,0,130.92718175853,40617.3846643518,2011-03-15,09:13:55
39.984858,116.327127,0,128.993989501312,40617.3847222222,2011-03-15,09:14:00
39.984852,116.327129,0,126.709163385827,40617.3847800926,2011-03-15,09:14:05
39.984852,116.327129,0,126.709163385827,40617.3848148148,2011-03-15,09:14:08
39.984845,116.327125,0,124.732939632546,40617.384837963,2011-03-15,09:14:10
39.984799,116.327082,0,124.33344816273,40617.3848958333,2011-03-15,09:14:15
39.984485,116.326981,0,127.26905183727,40617.3849537037,2011-03-15,09:14:20
39.984048,116.326982,0,136.436040026247,40617.3850115741,2011-03-15,09:14:25
39.983497,116.327005,0,140.138910761155,40617.3850694444,2011-03-15,09:14:30
39.982929,116.327022,0,148.617926509186,40617.3851273148,2011-03-15,09:14:35
39.982317,116.327043,0,161.015830052493,40617.3851851852,2011-03-15,09:14:40
39.981819,116.327029,0,186.108015091864,40617.3852430556,2011-03-15,09:14:45
39.981724,116.327064,0,200.627457349081,40617.3853009259,2011-03-15,09:14:50
39.981728,116.327073,0,208.777417979003,40617.3853587963,2011-03-15,09:14:55
39.981728,116.327073,0,208.777417979003,40617.3853935185,2011-03-15,09:14:58
39.981724,116.327074,0,211.086899606299,40617.3854166667,2011-03-15,09:15:00
39.981711,116.327078,0,211.628241469816,40617.385474537,2011-03-15,09:15:05
39.981626,116.327171,0,207.783858267717,40617.3855324074,2011-03-15,09:15:10
39.98137,116.327233,0,204.344396325459,40617.3855902778,2011-03-15,09:15:15
39.980968,116.327187,0,194.362467191601,40617.3856481481,2011-03-15,09:15:20
39.980585,116.327251,0,190.511699475066,40617.3857060185,2011-03-15,09:15:25
39.980335,116.327266,0,185.724330708661,40617.3857638889,2011-03-15,09:15:30
39.980072,116.327302,0,180.119393044619,40617.3858217593,2011-03-15,09:15:35
39.979748,116.327312,0,172.122270341207,40617.3858796296,2011-03-15,09:15:40
39.979471,116.32728,0,171.102388451444,40617.3859375,2011-03-15,09:15:45
39.978989,116.327294,0,188.608933727034,40617.3859953704,2011-03-15,09:15:50
39.978643,116.327312,0,195.265754593176,40617.3860532407,2011-03-15,09:15:55
39.978422,116.327372,0,198.991706036745,40617.3861111111,2011-03-15,09:16:00
39.978232,116.327404,0,202.233585958005,40617.3861689815,2011-03-15,09:16:05
39.978055,116.327411,0,208.015905511811,40617.3862268519,2011-03-15,09:16:10
39.977924,116.327417,0,213.360898950131,40617.3862847222,2011-03-15,09:16:15
39.977935,116.327414,0,215.955918635171,40617.3863425926,2011-03-15,09:16:20
39.977905,116.327423,0,220.68251312336,40617.386400463,2011-03-15,09:16:25
39.97766,116.327031,0,227.688917322835,40617.3864583333,2011-03-15,09:16:30
39.97757,116.327037,0,230.553894356955,40617.3865162037,2011-03-15,09:16:35
39.977452,116.327032,0,220.605846456693,40617.3865740741,2011-03-15,09:16:40
39.977353,116.327081,0,219.597604986877,40617.3866319444,2011-03-15,09:16:45
39.977272,116.327104,0,220.638234908136,40617.3866898148,2011-03-15,09:16:50
39.977195,116.327118,0,215.553923884514,40617.3867476852,2011-03-15,09:16:55
39.977133,116.327152,0,218.95501312336,40617.3868055556,2011-03-15,09:17:00
39.977047,116.327166,0,223.634625984252,40617.3868634259,2011-03-15,09:17:05
39.977011,116.327159,0,211.478205380577,40617.3869212963,2011-03-15,09:17:10
39.976939,116.327167,0,205.288310367454,40617.3869791667,2011-03-15,09:17:15
39.976866,116.327196,0,195.108674540682,40617.387037037,2011-03-15,09:17:20
39.976815,116.327226,0,184.024786745407,40617.3870949074,2011-03-15,09:17:25
39.97678,116.327288,0,178.26092847769,40617.3871527778,2011-03-15,09:17:30
39.976759,116.327385,0,174.294219160105,40617.3872106481,2011-03-15,09:17:35
39.976763,116.327481,0,175.04469160105,40617.3872685185,2011-03-15,09:17:40
39.976775,116.327561,0,176.867299868766,40617.3873263889,2011-03-15,09:17:45
39.976787,116.327632,0,176.114635826772,40617.3873842593,2011-03-15,09:17:50
39.976797,116.3277,0,174.59812992126,40617.3874421296,2011-03-15,09:17:55
39.976804,116.327781,0,172.237424540682,40617.3875,2011-03-15,09:18:00
39.976796,116.327875,0,169.179281496063,40617.3875578704,2011-03-15,09:18:05
39.976801,116.327984,0,161.590426509186,40617.3876157407,2011-03-15,09:18:10
39.976794,116.328082,0,158.924317585302,40617.3876736111,2011-03-15,09:18:15
39.976754,116.328174,0,155.272834645669,40617.3877314815,2011-03-15,09:18:20
39.976743,116.328276,0,151.477047244094,40617.3877893519,2011-03-15,09:18:25
39.976746,116.328367,0,140.721227034121,40617.3878472222,2011-03-15,09:18:30
39.976756,116.328464,0,130.17937335958,40617.3879050926,2011-03-15,09:18:35
39.976733,116.328581,0,121.167700131234,40617.387962963,2011-03-15,09:18:40
39.976731,116.328678,0,121.542775590551,40617.3880208333,2011-03-15,09:18:45
39.97678,116.328773,0,128.782339238845,40617.3880787037,2011-03-15,09:18:50
39.97681,116.32888,0,127.605479002625,40617.3881365741,2011-03-15,09:18:55
39.97684,116.329,0,121.521712598425,40617.3881944444,2011-03-15,09:19:00
39.976867,116.329091,0,120.111138451444,40617.3882523148,2011-03-15,09:19:05
39.97687,116.329161,0,122.433848425197,40617.3883101852,2011-03-15,09:19:10
39.976863,116.329237,0,123.897664041995,40617.3883680556,2011-03-15,09:19:15
39.976875,116.329338,0,120.379242125984,40617.3884259259,2011-03-15,09:19:20
39.976889,116.329439,0,119.945134514436,40617.3884837963,2011-03-15,09:19:25
39.976887,116.329528,0,121.792746062992,40617.3885416667,2011-03-15,09:19:30
39.97689,116.329628,0,121.483477690289,40617.388599537,2011-03-15,09:19:35
39.976903,116.329726,0,123.138513779528,40617.3886574074,2011-03-15,09:19:40
39.976892,116.329822,0,124.083966535433,40617.3887152778,2011-03-15,09:19:45
39.976899,116.329945,0,116.474347112861,40617.3887731481,2011-03-15,09:19:50
39.976904,116.33005,0,119.271715879265,40617.3888310185,2011-03-15,09:19:55
39.976933,116.330154,0,115.365029527559,40617.3888888889,2011-03-15,09:20:00
39.976951,116.330258,0,114.593054461942,40617.3889467593,2011-03-15,09:20:05
39.976987,116.330363,0,114.244839238845,40617.3890046296,2011-03-15,09:20:10
39.976995,116.330468,0,116.046843832021,40617.3890625,2011-03-15,09:20:15
39.977007,116.330566,0,111.188789370079,40617.3891203704,2011-03-15,09:20:20
39.977011,116.330664,0,110.735029527559,40617.3891782407,2011-03-15,09:20:25
39.977046,116.330749,0,112.622591863517,40617.3892361111,2011-03-15,09:20:30
39.977066,116.330767,0,117.664235564304,40617.3892939815,2011-03-15,09:20:35
39.977024,116.330775,0,121.67780511811,40617.3893518519,2011-03-15,09:20:40
39.976988,116.330732,0,129.339199475066,40617.3894097222,2011-03-15,09:20:45
39.97699,116.330732,0,132.371620734908,40617.3894675926,2011-03-15,09:20:50
39.976984,116.330734,0,135.344708005249,40617.389525463,2011-03-15,09:20:55
39.976984,116.330734,0,135.344708005249,40617.3895601852,2011-03-15,09:20:58
39.976989,116.330735,0,137.516207349081,40617.3895833333,2011-03-15,09:21:00
39.976931,116.330766,0,154.260524934383,40617.3896412037,2011-03-15,09:21:05
39.97686,116.330935,0,164.346719160105,40617.3896990741,2011-03-15,09:21:10
39.97692,116.330846,0,177.354337270341,40617.3897569444,2011-03-15,09:21:15
39.976926,116.330835,0,184.33873687664,40617.3898148148,2011-03-15,09:21:20
39.976936,116.330825,0,187.542043963255,40617.3898726852,2011-03-15,09:21:25
39.976934,116.330822,0,188.011220472441,40617.3899305556,2011-03-15,09:21:30
