# Supplementary material for: Research on differential privacy protection method based on user tendency
Source: PLoS One. 2023 Oct 26;18(10):e0288823. doi: 10.1371/journal.pone.0288823 (PMC10602288; doi:10.1371/journal.pone.0288823)
Supplement: S5 Data — (ZIP) [file pone.0288823.s005.zip › Data 5-5/147/Trajectory/20110315203532.plt]

Geolife trajectory
WGS 84
Altitude is in Feet
Reserved 3
0,2,255,My Track,0,0,2,8421376
0
39.976569,116.330872,0,492.263001968504,40617.8580092593,2011-03-15,20:35:32
39.976721,116.330931,0,492.058950131234,40617.8580671296,2011-03-15,20:35:37
39.976697,116.330937,0,491.934097769029,40617.858125,2011-03-15,20:35:42
39.976617,116.330912,0,491.922634514436,40617.8581828704,2011-03-15,20:35:47
39.976985,116.331014,0,573.964655511811,40617.8582407407,2011-03-15,20:35:52
39.977192,116.331033,0,629.217791994751,40617.8582986111,2011-03-15,20:35:57
39.977228,116.331042,0,643.287568897638,40617.8583564815,2011-03-15,20:36:02
39.977247,116.33105,0,645.699288057743,40617.8584143519,2011-03-15,20:36:07
39.97724,116.331036,0,645.760662729659,40617.8584722222,2011-03-15,20:36:12
39.9772,116.331027,0,644.14937992126,40617.8585300926,2011-03-15,20:36:17
39.97716,116.331047,0,642.631660104987,40617.858587963,2011-03-15,20:36:22
39.977155,116.331046,0,642.633612204724,40617.8586458333,2011-03-15,20:36:27
39.977152,116.331049,0,642.623100393701,40617.8587037037,2011-03-15,20:36:32
39.97715,116.331054,0,642.617844488189,40617.8587615741,2011-03-15,20:36:37
39.97715,116.331054,0,642.617844488189,40617.858912037,2011-03-15,20:36:50
39.977146,116.33106,0,642.615839895013,40617.8589351852,2011-03-15,20:36:52
39.978437,116.329343,0,-174.975807086614,40617.86125,2011-03-15,20:40:12
