# Supplementary material for: Research on differential privacy protection method based on user tendency
Source: PLoS One. 2023 Oct 26;18(10):e0288823. doi: 10.1371/journal.pone.0288823 (PMC10602288; doi:10.1371/journal.pone.0288823)
Supplement: S5 Data — (ZIP) [file pone.0288823.s005.zip › Data 5-5/147/Trajectory/20110315204017.plt]

Geolife trajectory
WGS 84
Altitude is in Feet
Reserved 3
0,2,255,My Track,0,0,2,8421376
0
39.975369,116.330849,0,412.129904855643,40617.8613078704,2011-03-15,20:40:17
39.975099,116.331213,0,597.463992782152,40617.8613657407,2011-03-15,20:40:22
39.975173,116.331081,0,601.456010498688,40617.8614236111,2011-03-15,20:40:27
39.975173,116.331081,0,601.456010498688,40617.8614583333,2011-03-15,20:40:30
39.975171,116.331085,0,606.517690288714,40617.8614814815,2011-03-15,20:40:32
39.975256,116.331038,0,608.034209317585,40617.8615393518,2011-03-15,20:40:37
39.975345,116.330917,0,601.31813976378,40617.8615972222,2011-03-15,20:40:42
39.97542,116.330786,0,603.655767716535,40617.8616550926,2011-03-15,20:40:47
39.975449,116.330657,0,613.955,40617.861712963,2011-03-15,20:40:52
39.975339,116.330486,0,620.962227690289,40617.8617708333,2011-03-15,20:40:57
39.975178,116.3303,0,628.465016404199,40617.8618287037,2011-03-15,20:41:02
39.975204,116.330203,0,608.878398950131,40617.8618865741,2011-03-15,20:41:07
39.97523,116.330112,0,600.747687007874,40617.8619444444,2011-03-15,20:41:12
39.975278,116.330017,0,602.823992782152,40617.8620023148,2011-03-15,20:41:17
39.975291,116.329953,0,611.930157480315,40617.8620601852,2011-03-15,20:41:22
39.975316,116.329886,0,620.589819553806,40617.8621180556,2011-03-15,20:41:27
39.975352,116.329781,0,619.001712598425,40617.8621759259,2011-03-15,20:41:32
39.975445,116.329706,0,596.393225065617,40617.8622337963,2011-03-15,20:41:37
39.975522,116.329651,0,567.893832020997,40617.8622916667,2011-03-15,20:41:42
39.975552,116.329601,0,570.178694225722,40617.862349537,2011-03-15,20:41:47
39.975556,116.329526,0,577.401338582677,40617.8624074074,2011-03-15,20:41:52
39.975517,116.329443,0,582.19438976378,40617.8624652778,2011-03-15,20:41:57
39.975445,116.329352,0,575.265157480315,40617.8625231481,2011-03-15,20:42:02
39.975407,116.329221,0,555.344229002625,40617.8625810185,2011-03-15,20:42:07
39.975438,116.329183,0,529.623106955381,40617.8626388889,2011-03-15,20:42:12
39.975447,116.329178,0,522.300839895013,40617.8626967593,2011-03-15,20:42:17
39.975423,116.329229,0,520.240803805774,40617.8627546296,2011-03-15,20:42:22
39.975395,116.329276,0,514.091732283464,40617.8628125,2011-03-15,20:42:27
39.975352,116.32931,0,507.976653543307,40617.8628703704,2011-03-15,20:42:32
39.975352,116.32931,0,507.976653543307,40617.8629050926,2011-03-15,20:42:35
39.975352,116.329318,0,505.523730314961,40617.8629282407,2011-03-15,20:42:37
39.975362,116.32931,0,504.554737532808,40617.8629861111,2011-03-15,20:42:42
39.975377,116.329293,0,503.790347769029,40617.8630439815,2011-03-15,20:42:47
39.975382,116.329291,0,503.65718175853,40617.8631018519,2011-03-15,20:42:52
39.975382,116.329291,0,503.65718175853,40617.8631365741,2011-03-15,20:42:55
39.975375,116.329294,0,503.122726377953,40617.8631597222,2011-03-15,20:42:57
39.97536,116.329306,0,503.836404199475,40617.8632175926,2011-03-15,20:43:02
39.975329,116.329296,0,503.411079396325,40617.863275463,2011-03-15,20:43:07
39.975287,116.329287,0,503.185452755905,40617.8633333333,2011-03-15,20:43:12
39.975264,116.329257,0,502.620757874016,40617.8633912037,2011-03-15,20:43:17
39.97526,116.329239,0,501.555144356955,40617.8634490741,2011-03-15,20:43:22
39.975279,116.329256,0,500.842568897638,40617.8635069444,2011-03-15,20:43:27
39.975277,116.329279,0,501.415072178478,40617.8635648148,2011-03-15,20:43:32
39.975334,116.329294,0,501.410666010499,40617.8636226852,2011-03-15,20:43:37
39.975334,116.329294,0,501.410666010499,40617.8636574074,2011-03-15,20:43:40
39.97534,116.329293,0,501.755042650919,40617.8636805556,2011-03-15,20:43:42
39.97537,116.329292,0,502.473727034121,40617.8637384259,2011-03-15,20:43:47
39.975411,116.329304,0,502.660557742782,40617.8637962963,2011-03-15,20:43:52
39.975475,116.329318,0,504.199950787402,40617.8638541667,2011-03-15,20:43:57
39.975561,116.329311,0,504.818513779528,40617.863912037,2011-03-15,20:44:02
39.975613,116.329326,0,505.970180446194,40617.8639699074,2011-03-15,20:44:07
39.97563,116.329363,0,506.925859580052,40617.8640277778,2011-03-15,20:44:12
39.975617,116.329395,0,505.822949475066,40617.8640856481,2011-03-15,20:44:17
39.975617,116.329395,0,505.822949475066,40617.8641203704,2011-03-15,20:44:20
39.97562,116.329394,0,506.222942913386,40617.8641435185,2011-03-15,20:44:22
39.975666,116.329384,0,503.83530183727,40617.8642013889,2011-03-15,20:44:27
39.975814,116.329317,0,507.152936351706,40617.8642592593,2011-03-15,20:44:32
39.975822,116.329346,0,504.588280839895,40617.8643171296,2011-03-15,20:44:37
39.975782,116.329367,0,503.524019028871,40617.864375,2011-03-15,20:44:42
39.97575,116.32937,0,504.362050524934,40617.8644328704,2011-03-15,20:44:47
39.975703,116.329372,0,495.52001312336,40617.8644907407,2011-03-15,20:44:52
39.975686,116.329366,0,491.862759186352,40617.8645486111,2011-03-15,20:44:57
39.975638,116.32932,0,486.995065616798,40617.8646064815,2011-03-15,20:45:02
39.975638,116.32932,0,486.995065616798,40617.8646412037,2011-03-15,20:45:05
39.975634,116.329318,0,486.281938976378,40617.8646643519,2011-03-15,20:45:07
39.975469,116.329373,0,481.764025590551,40617.8647222222,2011-03-15,20:45:12
39.975461,116.329455,0,477.942470472441,40617.8647800926,2011-03-15,20:45:17
39.975407,116.329398,0,469.236499343832,40617.864837963,2011-03-15,20:45:22
39.975387,116.32942,0,454.62125328084,40617.8648958333,2011-03-15,20:45:27
39.975309,116.32943,0,443.163293963255,40617.8649537037,2011-03-15,20:45:32
39.975274,116.329446,0,437.558543307087,40617.8650115741,2011-03-15,20:45:37
39.975223,116.329438,0,430.578346456693,40617.8650694444,2011-03-15,20:45:42
39.975224,116.329454,0,427.32123687664,40617.8651273148,2011-03-15,20:45:47
39.975245,116.329475,0,421.263776246719,40617.8651851852,2011-03-15,20:45:52
39.975229,116.329508,0,413.217293307087,40617.8652430556,2011-03-15,20:45:57
39.975227,116.329509,0,411.388018372703,40617.8653009259,2011-03-15,20:46:02
39.975227,116.329509,0,411.388018372703,40617.8653356481,2011-03-15,20:46:05
39.975232,116.329506,0,411.219409448819,40617.8653587963,2011-03-15,20:46:07
39.975209,116.329512,0,407.351669947507,40617.8654166667,2011-03-15,20:46:12
39.975215,116.329525,0,400.13250656168,40617.865474537,2011-03-15,20:46:17
39.975182,116.329504,0,395.748257874016,40617.8655324074,2011-03-15,20:46:22
39.975123,116.329514,0,390.310337926509,40617.8655902778,2011-03-15,20:46:27
39.975056,116.32951,0,383.556345144357,40617.8656481481,2011-03-15,20:46:32
39.975035,116.329492,0,381.279468503937,40617.8657060185,2011-03-15,20:46:37
39.975027,116.32948,0,381.177267060367,40617.8657638889,2011-03-15,20:46:42
39.974988,116.329428,0,374.950675853018,40617.8658217593,2011-03-15,20:46:47
39.974972,116.329425,0,368.10374343832,40617.8658796296,2011-03-15,20:46:52
39.974972,116.329418,0,366.391509186352,40617.8659375,2011-03-15,20:46:57
39.974972,116.329418,0,366.391509186352,40617.8659722222,2011-03-15,20:47:00
39.974969,116.329413,0,363.07404855643,40617.8659953704,2011-03-15,20:47:02
39.975009,116.329413,0,353.209553805774,40617.8660532407,2011-03-15,20:47:07
39.975019,116.329421,0,351.164609580052,40617.8661111111,2011-03-15,20:47:12
39.974995,116.329419,0,347.256971784777,40617.8661689815,2011-03-15,20:47:17
39.975008,116.32943,0,342.371407480315,40617.8662268519,2011-03-15,20:47:22
39.975004,116.329444,0,339.707477034121,40617.8662847222,2011-03-15,20:47:27
39.975033,116.329459,0,336.445485564304,40617.8663425926,2011-03-15,20:47:32
39.975084,116.329485,0,334.508349737533,40617.866400463,2011-03-15,20:47:37
39.975175,116.329574,0,330.988664698163,40617.8664583333,2011-03-15,20:47:42
39.975245,116.329649,0,328.873061023622,40617.8665162037,2011-03-15,20:47:47
39.975183,116.329793,0,327.692706692913,40617.8665740741,2011-03-15,20:47:52
39.975086,116.330175,0,325.801630577428,40617.8666319444,2011-03-15,20:47:57
39.97541,116.330992,0,322.471302493438,40617.8666898148,2011-03-15,20:48:02
39.975481,116.331709,0,321.32281496063,40617.8667476852,2011-03-15,20:48:07
39.975253,116.3325,0,317.569717847769,40617.8668055556,2011-03-15,20:48:12
39.975238,116.333335,0,314.376210629921,40617.8668634259,2011-03-15,20:48:17
39.975218,116.334162,0,310.925160761155,40617.8669212963,2011-03-15,20:48:22
39.97521,116.335135,0,306.951942257218,40617.8669791667,2011-03-15,20:48:27
39.975164,116.336053,0,306.698356299213,40617.867037037,2011-03-15,20:48:32
39.97509,116.336922,0,301.608815616798,40617.8670949074,2011-03-15,20:48:37
39.975051,116.337671,0,297.872414698163,40617.8671527778,2011-03-15,20:48:42
39.975016,116.338337,0,293.771463254593,40617.8672106481,2011-03-15,20:48:47
39.975004,116.33875,0,290.513677821522,40617.8672685185,2011-03-15,20:48:52
39.97514,116.338808,0,289.661302493438,40617.8673263889,2011-03-15,20:48:57
39.975184,116.338832,0,290.820580708661,40617.8673842593,2011-03-15,20:49:02
39.97522,116.338819,0,292.307936351706,40617.8674421296,2011-03-15,20:49:07
39.975429,116.338774,0,292.962467191601,40617.8675,2011-03-15,20:49:12
39.975506,116.338867,0,292.217273622047,40617.8675578704,2011-03-15,20:49:17
39.975551,116.338944,0,292.13312007874,40617.8676157407,2011-03-15,20:49:22
39.975563,116.338955,0,293.297103018373,40617.8676736111,2011-03-15,20:49:27
39.975693,116.338926,0,292.461925853018,40617.8677314815,2011-03-15,20:49:32
39.975752,116.338839,0,292.510209973753,40617.8677893518,2011-03-15,20:49:37
39.975781,116.33876,0,293.226817585302,40617.8678472222,2011-03-15,20:49:42
39.975787,116.338673,0,294.9506167979,40617.8679050926,2011-03-15,20:49:47
39.975813,116.338668,0,296.928349737533,40617.867962963,2011-03-15,20:49:52
39.975828,116.33867,0,297.765531496063,40617.8680208333,2011-03-15,20:49:57
39.975864,116.338675,0,298.815498687664,40617.8680787037,2011-03-15,20:50:02
39.975879,116.338695,0,298.107952755906,40617.8681365741,2011-03-15,20:50:07
39.97587,116.338723,0,296.866049868766,40617.8681944444,2011-03-15,20:50:12
39.975763,116.338597,0,295.768822178478,40617.8682523148,2011-03-15,20:50:17
39.975772,116.338615,0,294.431676509186,40617.8683101852,2011-03-15,20:50:22
39.975763,116.338801,0,293.221135170604,40617.8683680556,2011-03-15,20:50:27
39.975788,116.339198,0,291.020853018373,40617.8684259259,2011-03-15,20:50:32
39.97574,116.339739,0,287.733979658793,40617.8684837963,2011-03-15,20:50:37
39.9757,116.340347,0,283.294862204724,40617.8685416667,2011-03-15,20:50:42
39.975598,116.341029,0,279.470754593176,40617.868599537,2011-03-15,20:50:47
39.975505,116.34168,0,283.263776246719,40617.8686574074,2011-03-15,20:50:52
39.975365,116.342418,0,282.780954724409,40617.8687152778,2011-03-15,20:50:57
39.9753,116.343318,0,282.844107611549,40617.8687731481,2011-03-15,20:51:02
39.975249,116.344282,0,269.618221784777,40617.8688310185,2011-03-15,20:51:07
39.97526,116.345139,0,261.46873687664,40617.8688888889,2011-03-15,20:51:12
39.9753,116.345882,0,257.172545931759,40617.8689467593,2011-03-15,20:51:17
39.975349,116.346348,0,256.401446850394,40617.8690046296,2011-03-15,20:51:22
39.975391,116.346548,0,257.166663385827,40617.8690625,2011-03-15,20:51:27
39.975314,116.346548,0,254.835593832021,40617.8691203704,2011-03-15,20:51:32
39.975306,116.346534,0,253.275049212598,40617.8691782407,2011-03-15,20:51:37
39.975295,116.34653,0,252.394114173228,40617.8692361111,2011-03-15,20:51:42
39.975284,116.346561,0,252.073093832021,40617.8692939815,2011-03-15,20:51:47
39.975277,116.346588,0,251.802460629921,40617.8693518518,2011-03-15,20:51:52
39.975278,116.346617,0,251.637582020997,40617.8694097222,2011-03-15,20:51:57
39.975252,116.346803,0,245.855987532808,40617.8694675926,2011-03-15,20:52:02
39.975246,116.347143,0,238.254150262467,40617.869525463,2011-03-15,20:52:07
39.97523,116.34742,0,230.897893700787,40617.8695833333,2011-03-15,20:52:12
39.975251,116.347624,0,224.097670603675,40617.8696412037,2011-03-15,20:52:17
39.97524,116.347984,0,214.025265748031,40617.8696990741,2011-03-15,20:52:22
39.975289,116.348131,0,200.762673884514,40617.8697569444,2011-03-15,20:52:27
39.975538,116.348013,0,208.001650262467,40617.8698148148,2011-03-15,20:52:32
39.97586,116.347857,0,218.591364829396,40617.8698726852,2011-03-15,20:52:37
39.976318,116.347671,0,230.309868766404,40617.8699305556,2011-03-15,20:52:42
39.976729,116.34763,0,248.102677165354,40617.8699884259,2011-03-15,20:52:47
39.977152,116.347661,0,264.462424540682,40617.8700462963,2011-03-15,20:52:52
39.977541,116.347635,0,293.11811023622,40617.8701041667,2011-03-15,20:52:57
39.977951,116.347751,0,340.837395013123,40617.870162037,2011-03-15,20:53:02
39.978404,116.347806,0,339.110118110236,40617.8702199074,2011-03-15,20:53:07
39.978832,116.347812,0,334.980557742782,40617.8702777778,2011-03-15,20:53:12
39.979295,116.347902,0,311.242677165354,40617.8703356481,2011-03-15,20:53:17
39.979709,116.347962,0,240.438917322835,40617.8703935185,2011-03-15,20:53:22
39.979968,116.347934,0,231.88092847769,40617.8704513889,2011-03-15,20:53:27
39.980242,116.347865,0,236.565446194226,40617.8705092593,2011-03-15,20:53:32
39.980482,116.347824,0,229.091368110236,40617.8705671296,2011-03-15,20:53:37
39.980687,116.347816,0,238.182086614173,40617.870625,2011-03-15,20:53:42
39.980907,116.347823,0,239.78563648294,40617.8706828704,2011-03-15,20:53:47
39.981089,116.347793,0,256.817883858268,40617.8707407407,2011-03-15,20:53:52
39.981204,116.347755,0,273.312096456693,40617.8707986111,2011-03-15,20:53:57
39.981224,116.347745,0,271.257316272966,40617.8708564815,2011-03-15,20:54:02
39.981235,116.347746,0,272.269311023622,40617.8709143519,2011-03-15,20:54:07
39.981337,116.347759,0,258.945905511811,40617.8709722222,2011-03-15,20:54:12
39.981437,116.347753,0,258.214028871391,40617.8710300926,2011-03-15,20:54:17
39.981489,116.34773,0,266.217260498688,40617.871087963,2011-03-15,20:54:22
39.981587,116.347719,0,257.499826115486,40617.8711458333,2011-03-15,20:54:27
39.981714,116.347761,0,231.263969816273,40617.8712037037,2011-03-15,20:54:32
39.98178,116.347768,0,227.157437664042,40617.8712615741,2011-03-15,20:54:37
39.981854,116.347705,0,222.264914698163,40617.8713194444,2011-03-15,20:54:42
39.981926,116.347691,0,205.393051181102,40617.8713773148,2011-03-15,20:54:47
39.981984,116.347638,0,213.010492125984,40617.8714351852,2011-03-15,20:54:52
39.982027,116.347612,0,220.89812992126,40617.8714930556,2011-03-15,20:54:57
39.982091,116.347573,0,227.501312335958,40617.8715509259,2011-03-15,20:55:02
39.98217,116.347647,0,221.083835301837,40617.8716087963,2011-03-15,20:55:07
39.982296,116.347734,0,196.10624015748,40617.8716666667,2011-03-15,20:55:12
39.982362,116.347764,0,179.949107611549,40617.871724537,2011-03-15,20:55:17
39.982449,116.34778,0,170.225347769029,40617.8717824074,2011-03-15,20:55:22
39.982516,116.34776,0,177.836305774278,40617.8718402778,2011-03-15,20:55:27
39.982587,116.34774,0,175.708172572178,40617.8718981481,2011-03-15,20:55:32
39.982687,116.347749,0,155.65186351706,40617.8719560185,2011-03-15,20:55:37
39.982767,116.34777,0,150.520446194226,40617.8720138889,2011-03-15,20:55:42
39.982857,116.347767,0,149.393156167979,40617.8720717593,2011-03-15,20:55:47
39.982929,116.347732,0,151.382129265092,40617.8721296296,2011-03-15,20:55:52
39.983005,116.347719,0,139.637555774278,40617.8721875,2011-03-15,20:55:57
39.983093,116.34769,0,131.890892388451,40617.8722453704,2011-03-15,20:56:02
39.98316,116.347673,0,136.252851049869,40617.8723032407,2011-03-15,20:56:07
39.983204,116.347668,0,135.204773622047,40617.8723611111,2011-03-15,20:56:12
39.98326,116.347679,0,154.48343832021,40617.8724189815,2011-03-15,20:56:17
39.983328,116.347713,0,144.945242782152,40617.8724768519,2011-03-15,20:56:22
39.983408,116.347711,0,134.793917322835,40617.8725347222,2011-03-15,20:56:27
39.983469,116.347723,0,124.459793307087,40617.8725925926,2011-03-15,20:56:32
39.983512,116.347732,0,134.919209317585,40617.872650463,2011-03-15,20:56:37
39.983568,116.347745,0,141.816627296588,40617.8727083333,2011-03-15,20:56:42
39.983615,116.347745,0,146.259662073491,40617.8727662037,2011-03-15,20:56:47
39.983682,116.347738,0,151.10251312336,40617.8728240741,2011-03-15,20:56:52
39.983745,116.347714,0,158.214806430446,40617.8728819444,2011-03-15,20:56:57
39.983829,116.347722,0,151.542604986877,40617.8729398148,2011-03-15,20:57:02
39.983928,116.347732,0,143.016315616798,40617.8729976852,2011-03-15,20:57:07
39.984014,116.34773,0,143.894084645669,40617.8730555556,2011-03-15,20:57:12
39.984092,116.347705,0,145.162034120735,40617.8731134259,2011-03-15,20:57:17
39.984173,116.347706,0,147.24844160105,40617.8731712963,2011-03-15,20:57:22
39.984257,116.347676,0,141.261492782152,40617.8732291667,2011-03-15,20:57:27
39.98434,116.347674,0,141.563966535433,40617.873287037,2011-03-15,20:57:32
39.984406,116.347661,0,136.739737532808,40617.8733449074,2011-03-15,20:57:37
39.984469,116.347669,0,132.714156824147,40617.8734027778,2011-03-15,20:57:42
39.984532,116.347684,0,133.462014435696,40617.8734606481,2011-03-15,20:57:47
39.984587,116.3477,0,137.259202755906,40617.8735185185,2011-03-15,20:57:52
39.984617,116.347663,0,157.923799212598,40617.8735763889,2011-03-15,20:57:57
39.984671,116.347636,0,174.074271653543,40617.8736342593,2011-03-15,20:58:02
39.98474,116.347614,0,179.41780183727,40617.8736921296,2011-03-15,20:58:07
39.984812,116.347602,0,183.498339895013,40617.87375,2011-03-15,20:58:12
39.984878,116.347582,0,191.133868110236,40617.8738078704,2011-03-15,20:58:17
39.984943,116.347606,0,195.534862204724,40617.8738657407,2011-03-15,20:58:22
39.985037,116.347694,0,174.88155511811,40617.8739236111,2011-03-15,20:58:27
39.985095,116.347805,0,160.640731627297,40617.8739814815,2011-03-15,20:58:32
39.985145,116.347837,0,163.648021653543,40617.8740393519,2011-03-15,20:58:37
39.985177,116.347831,0,170.265521653543,40617.8740972222,2011-03-15,20:58:42
39.985226,116.347811,0,169.947992125984,40617.8741550926,2011-03-15,20:58:47
39.985243,116.347776,0,172.513326771654,40617.874212963,2011-03-15,20:58:52
39.985303,116.347736,0,177.217293307087,40617.8742708333,2011-03-15,20:58:57
39.985347,116.347708,0,182.093946850394,40617.8743287037,2011-03-15,20:59:02
39.985413,116.34767,0,186.73874343832,40617.8743865741,2011-03-15,20:59:07
39.985463,116.347611,0,191.963562992126,40617.8744444444,2011-03-15,20:59:12
39.985551,116.347572,0,197.368257874016,40617.8745023148,2011-03-15,20:59:17
39.98559,116.347536,0,200.014576771654,40617.8745601852,2011-03-15,20:59:22
39.985692,116.34751,0,207.62125656168,40617.8746180556,2011-03-15,20:59:27
39.985796,116.347653,0,219.572447506562,40617.8746759259,2011-03-15,20:59:32
39.985833,116.347759,0,220.408326771654,40617.8747337963,2011-03-15,20:59:37
39.985862,116.347846,0,213.519593175853,40617.8747916667,2011-03-15,20:59:42
39.985878,116.347894,0,208.76905839895,40617.874849537,2011-03-15,20:59:47
39.985892,116.347977,0,201.396315616798,40617.8749074074,2011-03-15,20:59:52
39.985904,116.348074,0,194.078631889764,40617.8749652778,2011-03-15,20:59:57
39.985915,116.348169,0,183.605383858268,40617.8750231481,2011-03-15,21:00:02
39.985928,116.348275,0,172.053622047244,40617.8750810185,2011-03-15,21:00:07
39.985942,116.348377,0,164.785898950131,40617.8751388889,2011-03-15,21:00:12
39.985943,116.348464,0,165.38937992126,40617.8751967593,2011-03-15,21:00:17
39.985956,116.348569,0,168.160567585302,40617.8752546296,2011-03-15,21:00:22
39.985959,116.348647,0,169.046069553806,40617.8753125,2011-03-15,21:00:27
39.985947,116.348746,0,171.502244094488,40617.8753703704,2011-03-15,21:00:32
39.98596,116.348852,0,172.576679790026,40617.8754282407,2011-03-15,21:00:37
39.985967,116.348931,0,174.409324146982,40617.8754861111,2011-03-15,21:00:42
39.985967,116.348931,0,174.409324146982,40617.8755208333,2011-03-15,21:00:45
39.985971,116.348936,0,170.047739501312,40617.8755439815,2011-03-15,21:00:47
39.98598,116.34898,0,167.427063648294,40617.8756018518,2011-03-15,21:00:52
39.986017,116.349164,0,147.732723097113,40617.8756597222,2011-03-15,21:00:57
39.986023,116.349254,0,146.431384514436,40617.8757175926,2011-03-15,21:01:02
39.986027,116.349362,0,144.285980971129,40617.875775463,2011-03-15,21:01:07
39.986024,116.34947,0,137.39499671916,40617.8758333333,2011-03-15,21:01:12
39.986021,116.349534,0,138.594209317585,40617.8758912037,2011-03-15,21:01:17
39.985986,116.349614,0,137.41343175853,40617.8759490741,2011-03-15,21:01:22
39.985943,116.349679,0,137.143159448819,40617.8760069444,2011-03-15,21:01:27
39.985928,116.349772,0,144.654573490814,40617.8760648148,2011-03-15,21:01:32
39.985935,116.349899,0,143.424970472441,40617.8761226852,2011-03-15,21:01:37
39.985932,116.349999,0,146.777234251969,40617.8761805556,2011-03-15,21:01:42
39.985934,116.350079,0,150.361397637795,40617.8762384259,2011-03-15,21:01:47
39.985942,116.350138,0,150.953477690289,40617.8762962963,2011-03-15,21:01:52
39.98593,116.350198,0,154.082030839895,40617.8763541667,2011-03-15,21:01:57
39.985932,116.350265,0,154.886131889764,40617.876412037,2011-03-15,21:02:02
39.985924,116.350381,0,157.014015748031,40617.8764699074,2011-03-15,21:02:07
39.985922,116.350486,0,159.817093175853,40617.8765277778,2011-03-15,21:02:12
39.985922,116.3506,0,165.409504593176,40617.8765856481,2011-03-15,21:02:17
39.985919,116.350681,0,168.576427165354,40617.8766435185,2011-03-15,21:02:22
39.985926,116.350771,0,166.237972440945,40617.8767013889,2011-03-15,21:02:27
39.98594,116.350891,0,158.983979658793,40617.8767592593,2011-03-15,21:02:32
39.98594,116.351,0,160.889110892388,40617.8768171296,2011-03-15,21:02:37
39.985945,116.351089,0,158.443051181102,40617.876875,2011-03-15,21:02:42
39.985944,116.35116,0,159.98404855643,40617.8769328704,2011-03-15,21:02:47
39.985955,116.351231,0,160.398093832021,40617.8769907407,2011-03-15,21:02:52
39.985967,116.351328,0,162.455091863517,40617.8770486111,2011-03-15,21:02:57
39.985964,116.351429,0,160.009078083989,40617.8771064815,2011-03-15,21:03:02
39.98597,116.35151,0,165.204261811024,40617.8771643518,2011-03-15,21:03:07
39.985975,116.35158,0,174.861292650919,40617.8772222222,2011-03-15,21:03:12
39.986012,116.35172,0,166.171128608924,40617.8772800926,2011-03-15,21:03:17
39.986051,116.351779,0,175.130387139108,40617.877337963,2011-03-15,21:03:22
39.986098,116.35181,0,179.577024278215,40617.8773958333,2011-03-15,21:03:27
39.986145,116.351839,0,190.505078740157,40617.8774537037,2011-03-15,21:03:32
39.986182,116.35184,0,205.176171259843,40617.8775115741,2011-03-15,21:03:37
39.986251,116.351847,0,210.222559055118,40617.8775694444,2011-03-15,21:03:42
39.986322,116.351869,0,207.793845144357,40617.8776273148,2011-03-15,21:03:47
39.986397,116.351885,0,207.919835958005,40617.8776851852,2011-03-15,21:03:52
39.986505,116.351884,0,207.223366141732,40617.8777430556,2011-03-15,21:03:57
39.986551,116.351893,0,211.656351706037,40617.8778009259,2011-03-15,21:04:02
39.986588,116.351905,0,210.208517060367,40617.8778587963,2011-03-15,21:04:07
39.986635,116.351884,0,211.589166666667,40617.8779166667,2011-03-15,21:04:12
39.986677,116.351868,0,215.35593175853,40617.877974537,2011-03-15,21:04:17
39.986737,116.351889,0,225.576765091864,40617.8780324074,2011-03-15,21:04:22
39.986829,116.35183,0,241.535793963255,40617.8780902778,2011-03-15,21:04:27
39.986912,116.351845,0,267.580711942257,40617.8781481481,2011-03-15,21:04:32
39.986969,116.351933,0,275.02032480315,40617.8782060185,2011-03-15,21:04:37
39.986975,116.352001,0,280.770127952756,40617.8782638889,2011-03-15,21:04:42
39.986966,116.352142,0,288.381227034121,40617.8783217593,2011-03-15,21:04:47
39.986963,116.352213,0,293.681053149606,40617.8783796296,2011-03-15,21:04:52
39.986982,116.352255,0,293.606286089239,40617.8784375,2011-03-15,21:04:57
39.986998,116.352298,0,295.217919947507,40617.8784953704,2011-03-15,21:05:02
39.98699,116.352328,0,301.111102362205,40617.8785532407,2011-03-15,21:05:07
39.98698,116.352361,0,307.419619422572,40617.8786111111,2011-03-15,21:05:12
39.986956,116.352398,0,311.90000984252,40617.8786689815,2011-03-15,21:05:17
39.986959,116.352463,0,316.224786745407,40617.8787268519,2011-03-15,21:05:22
39.986966,116.352477,0,317.614596456693,40617.8787847222,2011-03-15,21:05:27
39.986941,116.352487,0,319.695561023622,40617.8788425926,2011-03-15,21:05:32
39.988318,116.352829,0,244.141400918635,40617.8793634259,2011-03-15,21:06:17
39.988406,116.352852,0,293.439753937008,40617.8794212963,2011-03-15,21:06:22
39.988439,116.352858,0,311.890475721785,40617.8794791667,2011-03-15,21:06:27
39.988489,116.352841,0,314.878805774278,40617.879537037,2011-03-15,21:06:32
39.988507,116.35289,0,313.393474409449,40617.8795949074,2011-03-15,21:06:37
39.988459,116.352937,0,312.199704724409,40617.8796527778,2011-03-15,21:06:42
39.988451,116.352975,0,311.786646981627,40617.8797106481,2011-03-15,21:06:47
39.987459,116.3531,0,247.901456692913,40617.88,2011-03-15,21:07:12
39.987487,116.353037,0,228.784265091864,40617.8800578704,2011-03-15,21:07:17
39.987534,116.35302,0,224.127257217848,40617.8801157407,2011-03-15,21:07:22
39.987547,116.352969,0,221.008392388451,40617.8801736111,2011-03-15,21:07:27
39.987563,116.352913,0,219.263490813648,40617.8802314815,2011-03-15,21:07:32
39.987605,116.352842,0,217.785872703412,40617.8802893519,2011-03-15,21:07:37
39.987653,116.352767,0,217.159852362205,40617.8803472222,2011-03-15,21:07:42
39.987712,116.352712,0,216.40905183727,40617.8804050926,2011-03-15,21:07:47
39.98776,116.352693,0,215.673920603675,40617.880462963,2011-03-15,21:07:52
39.987779,116.352685,0,215.260711942257,40617.8805208333,2011-03-15,21:07:57
39.987779,116.352685,0,215.260711942257,40617.8805555556,2011-03-15,21:08:00
39.987781,116.352683,0,215.160915354331,40617.8805787037,2011-03-15,21:08:02
39.987822,116.352662,0,214.52,40617.8806365741,2011-03-15,21:08:07
39.987822,116.352662,0,214.52,40617.8806712963,2011-03-15,21:08:10
39.98782,116.352665,0,214.343608923884,40617.8806944444,2011-03-15,21:08:12
39.987818,116.352676,0,214.197204724409,40617.8807523148,2011-03-15,21:08:17
39.98782,116.352695,0,214.048920603675,40617.8808101852,2011-03-15,21:08:22
39.987832,116.352702,0,214.040662729659,40617.8808680556,2011-03-15,21:08:27
39.987834,116.352693,0,214.185390419948,40617.8809259259,2011-03-15,21:08:32
39.987835,116.352684,0,214.122562335958,40617.8809837963,2011-03-15,21:08:37
39.987821,116.352667,0,213.926345144357,40617.8810416667,2011-03-15,21:08:42
39.987803,116.352677,0,213.770101706037,40617.881099537,2011-03-15,21:08:47
39.987848,116.352639,0,213.203579396325,40617.8811574074,2011-03-15,21:08:52
39.98785,116.352637,0,212.951519028871,40617.8812152778,2011-03-15,21:08:57
39.98785,116.352637,0,212.951519028871,40617.88125,2011-03-15,21:09:00
39.987847,116.352645,0,212.787568897638,40617.8812731481,2011-03-15,21:09:02
39.987825,116.352674,0,212.675354330709,40617.8813310185,2011-03-15,21:09:07
39.987825,116.352674,0,212.675354330709,40617.8813657407,2011-03-15,21:09:10
39.987821,116.352673,0,212.628221784777,40617.8813888889,2011-03-15,21:09:12
39.987823,116.352686,0,212.503845144357,40617.8814467593,2011-03-15,21:09:17
39.987838,116.352683,0,212.543618766404,40617.8815046296,2011-03-15,21:09:22
39.987887,116.352702,0,212.910019685039,40617.8815625,2011-03-15,21:09:27
39.987907,116.352677,0,214.237627952756,40617.8816203704,2011-03-15,21:09:32
39.987925,116.352648,0,214.419301181102,40617.8816782407,2011-03-15,21:09:37
39.987928,116.352634,0,214.571614173228,40617.8817361111,2011-03-15,21:09:42
39.987927,116.352635,0,214.710511811024,40617.8817939815,2011-03-15,21:09:47
39.987927,116.352638,0,214.619146981627,40617.8818518519,2011-03-15,21:09:52
39.987927,116.352638,0,214.373871391076,40617.8819097222,2011-03-15,21:09:57
39.987927,116.352642,0,214.149045275591,40617.8819675926,2011-03-15,21:10:02
39.987926,116.352648,0,213.964117454068,40617.882025463,2011-03-15,21:10:07
39.987924,116.352655,0,213.793733595801,40617.8820833333,2011-03-15,21:10:12
39.987923,116.352663,0,213.64595144357,40617.8821412037,2011-03-15,21:10:17
