# Supplementary material for: Research on differential privacy protection method based on user tendency
Source: PLoS One. 2023 Oct 26;18(10):e0288823. doi: 10.1371/journal.pone.0288823 (PMC10602288; doi:10.1371/journal.pone.0288823)
Supplement: S5 Data — (ZIP) [file pone.0288823.s005.zip › Data 5-5/147/Trajectory/20110316090908.plt]

Geolife trajectory
WGS 84
Altitude is in Feet
Reserved 3
0,2,255,My Track,0,0,2,8421376
0
39.984687,116.354293,0,-417.35061023622,40618.3813425926,2011-03-16,09:09:08
39.984748,116.354217,0,-474.227693569554,40618.381400463,2011-03-16,09:09:13
39.984706,116.354188,0,-471.030508530184,40618.3814583333,2011-03-16,09:09:18
