# Supplementary material for: Research on differential privacy protection method based on user tendency
Source: PLoS One. 2023 Oct 26;18(10):e0288823. doi: 10.1371/journal.pone.0288823 (PMC10602288; doi:10.1371/journal.pone.0288823)
Supplement: S5 Data — (ZIP) [file pone.0288823.s005.zip › Data 5-5/147/Trajectory/20110316090923.plt]

Geolife trajectory
WGS 84
Altitude is in Feet
Reserved 3
0,2,255,My Track,0,0,2,8421376
0
39.987981,116.352711,0,196.68749343832,40618.3815162037,2011-03-16,09:09:23
39.987952,116.352776,0,167.782237532808,40618.3815740741,2011-03-16,09:09:28
39.987999,116.352756,0,179.092578740157,40618.3816319444,2011-03-16,09:09:33
39.987966,116.352748,0,185.418366141732,40618.3816898148,2011-03-16,09:09:38
39.987937,116.352724,0,182.690206692913,40618.3817476852,2011-03-16,09:09:43
39.987926,116.352698,0,189.744432414698,40618.3818055556,2011-03-16,09:09:48
39.987973,116.352656,0,195.789773622047,40618.3818634259,2011-03-16,09:09:53
39.987934,116.352697,0,189.517565616798,40618.3819212963,2011-03-16,09:09:58
39.987877,116.352746,0,176.328225065617,40618.3819791667,2011-03-16,09:10:03
39.987873,116.352783,0,163.738809055118,40618.382037037,2011-03-16,09:10:08
39.987858,116.352807,0,141.277250656168,40618.3820949074,2011-03-16,09:10:13
39.987867,116.352816,0,126.701765091864,40618.3821527778,2011-03-16,09:10:18
39.987853,116.352819,0,115.722319553806,40618.3822106481,2011-03-16,09:10:23
39.987853,116.352819,0,115.722319553806,40618.3822453704,2011-03-16,09:10:26
39.987859,116.352824,0,112.195216535433,40618.3822685185,2011-03-16,09:10:28
39.987843,116.352799,0,120.162877296588,40618.3823263889,2011-03-16,09:10:33
39.987837,116.352796,0,121.719543963255,40618.3823842593,2011-03-16,09:10:38
39.98783,116.352796,0,122.605547900262,40618.3824421296,2011-03-16,09:10:43
39.987825,116.352797,0,123.18688648294,40618.3825,2011-03-16,09:10:48
39.987824,116.352798,0,123.54375328084,40618.3825578704,2011-03-16,09:10:53
39.987826,116.3528,0,123.920902230971,40618.3826157407,2011-03-16,09:10:58
39.987822,116.352803,0,124.317565616798,40618.3826736111,2011-03-16,09:11:03
39.987819,116.352806,0,124.78718175853,40618.3827314815,2011-03-16,09:11:08
39.987818,116.352806,0,125.330875984252,40618.3827893519,2011-03-16,09:11:13
39.987818,116.352806,0,125.330875984252,40618.3828240741,2011-03-16,09:11:16
39.987811,116.352805,0,125.925072178478,40618.3828472222,2011-03-16,09:11:18
39.987801,116.352804,0,126.497162073491,40618.3829050926,2011-03-16,09:11:23
39.987593,116.352816,0,129.660459317585,40618.382962963,2011-03-16,09:11:28
39.987584,116.352801,0,129.455544619423,40618.3830208333,2011-03-16,09:11:33
39.987597,116.352801,0,129.285770997375,40618.3830787037,2011-03-16,09:11:38
39.987651,116.352801,0,129.27686023622,40618.3831365741,2011-03-16,09:11:43
39.98766,116.352783,0,129.463503937008,40618.3831944444,2011-03-16,09:11:48
39.987665,116.352746,0,129.839793307087,40618.3832523148,2011-03-16,09:11:53
39.987647,116.352731,0,130.098861548556,40618.3833101852,2011-03-16,09:11:58
39.987616,116.352706,0,130.129461942257,40618.3833680556,2011-03-16,09:12:03
39.987571,116.352716,0,130.116407480315,40618.3834259259,2011-03-16,09:12:08
39.987474,116.352841,0,130.074468503937,40618.3834837963,2011-03-16,09:12:13
39.987376,116.35292,0,129.644514435696,40618.3835416667,2011-03-16,09:12:18
39.987236,116.352927,0,128.614770341207,40618.383599537,2011-03-16,09:12:23
39.987144,116.352899,0,126.93092191601,40618.3836574074,2011-03-16,09:12:28
39.987067,116.352829,0,125.099881889764,40618.3837152778,2011-03-16,09:12:33
39.987022,116.352754,0,122.873851706037,40618.3837731481,2011-03-16,09:12:38
39.986985,116.352677,0,120.706994750656,40618.3838310185,2011-03-16,09:12:43
39.986945,116.352578,0,118.744353674541,40618.3838888889,2011-03-16,09:12:48
39.986699,116.352524,0,116.65155183727,40618.3841203704,2011-03-16,09:13:08
39.986572,116.352506,0,116.197030839895,40618.3841782407,2011-03-16,09:13:13
39.986603,116.352348,0,118.01093832021,40618.3842361111,2011-03-16,09:13:18
39.986659,116.352042,0,117.599192913386,40618.3842939815,2011-03-16,09:13:23
39.98681,116.352531,0,123.114947506562,40618.3844097222,2011-03-16,09:13:33
39.986388,116.353258,0,125.811220472441,40618.3844675926,2011-03-16,09:13:38
39.986334,116.35334,0,124.36749015748,40618.384525463,2011-03-16,09:13:43
39.989957,116.351928,0,1343.23100065617,40618.3853356481,2011-03-16,09:14:53
39.987977,116.352323,0,610.175495406824,40618.3853935185,2011-03-16,09:14:58
39.987704,116.352021,0,579.541624015748,40618.3854513889,2011-03-16,09:15:03
39.98776,116.351969,0,551.944491469816,40618.3855092593,2011-03-16,09:15:08
39.987642,116.351941,0,518.239740813648,40618.3855671296,2011-03-16,09:15:13
39.987478,116.351932,0,471.612726377953,40618.385625,2011-03-16,09:15:18
39.987477,116.351908,0,455.129127296588,40618.3856828704,2011-03-16,09:15:23
39.98744,116.351947,0,428.228704068241,40618.3857407407,2011-03-16,09:15:28
39.987381,116.35205,0,382.024783464567,40618.3857986111,2011-03-16,09:15:33
39.987331,116.352068,0,373.106702755905,40618.3858564815,2011-03-16,09:15:38
39.987284,116.352062,0,369.71217519685,40618.3859143518,2011-03-16,09:15:43
39.987275,116.352031,0,370.455738188976,40618.3859722222,2011-03-16,09:15:48
39.987194,116.351882,0,381.922910104987,40618.3860300926,2011-03-16,09:15:53
39.98716,116.35184,0,381.405272309711,40618.386087963,2011-03-16,09:15:58
39.987146,116.351836,0,380.15936351706,40618.3861458333,2011-03-16,09:16:03
39.987031,116.351852,0,375.796916010499,40618.3862037037,2011-03-16,09:16:08
39.986932,116.351841,0,365.797552493438,40618.3862615741,2011-03-16,09:16:13
39.986811,116.351815,0,352.024468503937,40618.3863194444,2011-03-16,09:16:18
39.986647,116.35185,0,339.683946850394,40618.3863773148,2011-03-16,09:16:23
39.986526,116.351815,0,343.760593832021,40618.3864351852,2011-03-16,09:16:28
39.986417,116.351689,0,348.569087926509,40618.3864930556,2011-03-16,09:16:33
39.986337,116.35153,0,341.843608923885,40618.3865509259,2011-03-16,09:16:38
39.986272,116.351289,0,344.807030839895,40618.3866087963,2011-03-16,09:16:43
39.986209,116.351134,0,350.358366141732,40618.3866666667,2011-03-16,09:16:48
39.986188,116.351045,0,332.82342519685,40618.386724537,2011-03-16,09:16:53
39.986167,116.350944,0,306.81312335958,40618.3867824074,2011-03-16,09:16:58
39.986134,116.350849,0,291.548024934383,40618.3868402778,2011-03-16,09:17:03
39.986059,116.350748,0,302.817778871391,40618.3868981482,2011-03-16,09:17:08
39.986019,116.350658,0,316.009196194226,40618.3869560185,2011-03-16,09:17:13
39.985978,116.35053,0,319.263828740157,40618.3870138889,2011-03-16,09:17:18
39.985988,116.350421,0,323.255393700787,40618.3870717593,2011-03-16,09:17:23
39.985992,116.350371,0,321.610669291339,40618.3871296296,2011-03-16,09:17:28
39.98601,116.350332,0,320.947526246719,40618.3871875,2011-03-16,09:17:33
39.986009,116.350314,0,320.111771653543,40618.3872453704,2011-03-16,09:17:38
39.986009,116.350314,0,320.111771653543,40618.3872800926,2011-03-16,09:17:41
39.986002,116.350312,0,320.090672572178,40618.3873032407,2011-03-16,09:17:43
39.985995,116.350277,0,319.44032152231,40618.3873611111,2011-03-16,09:17:48
39.986,116.350244,0,318.599133858268,40618.3874189815,2011-03-16,09:17:53
39.985992,116.350222,0,316.821269685039,40618.3874768519,2011-03-16,09:17:58
39.986027,116.350196,0,309.938946850394,40618.3875347222,2011-03-16,09:18:03
39.986034,116.35017,0,307.165229658793,40618.3875925926,2011-03-16,09:18:08
39.986009,116.350111,0,305.960698818898,40618.387650463,2011-03-16,09:18:13
39.985981,116.349943,0,305.318280839895,40618.3877083333,2011-03-16,09:18:18
39.985964,116.349741,0,302.126427165354,40618.3877662037,2011-03-16,09:18:23
39.986044,116.349436,0,299.410433070866,40618.3878240741,2011-03-16,09:18:28
39.986196,116.349283,0,289.524032152231,40618.3878819444,2011-03-16,09:18:33
39.986243,116.349259,0,282.879150262467,40618.3879398148,2011-03-16,09:18:38
39.986228,116.349221,0,279.900807086614,40618.3879976852,2011-03-16,09:18:43
39.98622,116.349205,0,276.071194225722,40618.3880555556,2011-03-16,09:18:48
39.986214,116.349191,0,274.036036745407,40618.3881134259,2011-03-16,09:18:53
39.986206,116.34918,0,272.391587926509,40618.3881712963,2011-03-16,09:18:58
39.986183,116.349199,0,268.964192913386,40618.3882291667,2011-03-16,09:19:03
39.986171,116.349205,0,267.649324146982,40618.388287037,2011-03-16,09:19:08
39.986161,116.34922,0,266.916820866142,40618.3883449074,2011-03-16,09:19:13
39.986163,116.349235,0,266.638228346457,40618.3884027778,2011-03-16,09:19:18
39.986152,116.349246,0,266.320711942257,40618.3884606481,2011-03-16,09:19:23
39.986135,116.349249,0,265.659822834646,40618.3885185185,2011-03-16,09:19:28
39.986117,116.349255,0,264.734432414698,40618.3885763889,2011-03-16,09:19:33
39.986107,116.349257,0,263.83625328084,40618.3886342593,2011-03-16,09:19:38
39.986107,116.349257,0,263.83625328084,40618.3886689815,2011-03-16,09:19:41
39.986099,116.34926,0,263.007230971129,40618.3886921296,2011-03-16,09:19:43
39.986088,116.34926,0,262.168149606299,40618.38875,2011-03-16,09:19:48
39.986077,116.349269,0,261.560022965879,40618.3888078704,2011-03-16,09:19:53
39.986066,116.349283,0,260.861840551181,40618.3888657407,2011-03-16,09:19:58
39.986055,116.349272,0,260.20718503937,40618.3889236111,2011-03-16,09:20:03
39.985986,116.349116,0,254.780702099738,40618.3889814815,2011-03-16,09:20:08
39.985964,116.348835,0,254.900173884514,40618.3890393519,2011-03-16,09:20:13
39.98593,116.348505,0,251.36937664042,40618.3890972222,2011-03-16,09:20:18
39.985891,116.34826,0,244.851824146982,40618.3891550926,2011-03-16,09:20:23
39.985869,116.347883,0,236.516312335958,40618.389212963,2011-03-16,09:20:28
39.985792,116.347565,0,231.921853674541,40618.3892708333,2011-03-16,09:20:33
39.985762,116.347492,0,219.917296587927,40618.3893287037,2011-03-16,09:20:38
39.985753,116.347521,0,216.661463254593,40618.3893865741,2011-03-16,09:20:43
39.985749,116.347532,0,214.680049212598,40618.3894444444,2011-03-16,09:20:48
39.985749,116.347532,0,214.680049212598,40618.3894791667,2011-03-16,09:20:51
39.985751,116.347537,0,213.976758530184,40618.3895023148,2011-03-16,09:20:53
39.985755,116.347546,0,213.448907480315,40618.3895601852,2011-03-16,09:20:58
39.985752,116.347562,0,213.161778215223,40618.3896180556,2011-03-16,09:21:03
39.985752,116.347562,0,213.161778215223,40618.3896527778,2011-03-16,09:21:06
39.985746,116.347569,0,212.945036089239,40618.3896759259,2011-03-16,09:21:08
39.985747,116.347582,0,212.955649606299,40618.3897337963,2011-03-16,09:21:13
39.985748,116.347587,0,212.817329396325,40618.3897916667,2011-03-16,09:21:18
39.985753,116.347594,0,212.664917979003,40618.389849537,2011-03-16,09:21:23
39.985758,116.347598,0,212.737857611549,40618.3899074074,2011-03-16,09:21:28
39.985758,116.347598,0,212.737857611549,40618.3899421296,2011-03-16,09:21:31
39.985763,116.347602,0,212.654629265092,40618.3899652778,2011-03-16,09:21:33
39.985777,116.347608,0,212.755905511811,40618.3900231481,2011-03-16,09:21:38
39.985783,116.347616,0,212.730521653543,40618.3900810185,2011-03-16,09:21:43
39.985789,116.347613,0,212.583192257218,40618.3901388889,2011-03-16,09:21:48
39.985789,116.347613,0,212.583192257218,40618.3901736111,2011-03-16,09:21:51
39.985784,116.347609,0,212.529924540682,40618.3901967593,2011-03-16,09:21:53
39.98577,116.34761,0,212.445147637795,40618.3902546296,2011-03-16,09:21:58
39.985751,116.347615,0,212.520462598425,40618.3903125,2011-03-16,09:22:03
39.985737,116.347615,0,212.742162073491,40618.3903703704,2011-03-16,09:22:08
39.98572,116.347604,0,212.988540026247,40618.3904282407,2011-03-16,09:22:13
39.985704,116.34759,0,213.180501968504,40618.3904861111,2011-03-16,09:22:18
39.985689,116.347582,0,213.740892388451,40618.3905439815,2011-03-16,09:22:23
39.985669,116.347577,0,214.60655839895,40618.3906018519,2011-03-16,09:22:28
39.985662,116.34758,0,215.298937007874,40618.3906597222,2011-03-16,09:22:33
39.985659,116.347581,0,215.498205380577,40618.3907175926,2011-03-16,09:22:38
39.985657,116.347579,0,215.425465879265,40618.390775463,2011-03-16,09:22:43
39.985657,116.347579,0,215.425465879265,40618.3908101852,2011-03-16,09:22:46
39.985661,116.347574,0,215.131906167979,40618.3908333333,2011-03-16,09:22:48
39.985672,116.347536,0,215.412299868766,40618.3908912037,2011-03-16,09:22:53
39.985604,116.347326,0,213.657539370079,40618.3909490741,2011-03-16,09:22:58
39.985275,116.347152,0,216.843713910761,40618.3910069444,2011-03-16,09:23:03
39.98469,116.347152,0,218.990456036745,40618.3910648148,2011-03-16,09:23:08
39.983979,116.347246,0,212.267654199475,40618.3911226852,2011-03-16,09:23:13
39.983294,116.347286,0,201.147247375328,40618.3911805556,2011-03-16,09:23:18
39.982672,116.347369,0,191.738599081365,40618.3912384259,2011-03-16,09:23:23
39.982087,116.347405,0,185.136043307087,40618.3912962963,2011-03-16,09:23:28
39.981537,116.347408,0,180.074399606299,40618.3913541667,2011-03-16,09:23:33
39.981228,116.347418,0,169.856528871391,40618.391412037,2011-03-16,09:23:38
39.981197,116.347428,0,168.137788713911,40618.3914699074,2011-03-16,09:23:43
39.981196,116.347438,0,170.444140419948,40618.3915277778,2011-03-16,09:23:48
39.981204,116.347448,0,169.736781496063,40618.3915856481,2011-03-16,09:23:53
39.981207,116.347452,0,169.318681102362,40618.3916435185,2011-03-16,09:23:58
39.981207,116.347452,0,169.318681102362,40618.3916782407,2011-03-16,09:24:01
39.981213,116.347452,0,169.213011811024,40618.3917013889,2011-03-16,09:24:03
39.981066,116.347467,0,166.601046587926,40618.3917592593,2011-03-16,09:24:08
39.980682,116.347518,0,163.848782808399,40618.3918171296,2011-03-16,09:24:13
39.980196,116.347583,0,162.205495406824,40618.391875,2011-03-16,09:24:18
39.979631,116.34762,0,153.07000984252,40618.3919328704,2011-03-16,09:24:23
39.978978,116.347653,0,148.735485564304,40618.3919907407,2011-03-16,09:24:28
39.978303,116.347661,0,150.142667322835,40618.3920486111,2011-03-16,09:24:33
39.977616,116.347624,0,151.480488845144,40618.3921064815,2011-03-16,09:24:38
39.976927,116.347618,0,158.948510498688,40618.3921643518,2011-03-16,09:24:43
39.976366,116.347636,0,163.486509186352,40618.3922222222,2011-03-16,09:24:48
39.976181,116.347578,0,166.413540026247,40618.3922800926,2011-03-16,09:24:53
39.97585,116.347547,0,158.858310367454,40618.392337963,2011-03-16,09:24:58
39.975596,116.347453,0,146.84875984252,40618.3923958333,2011-03-16,09:25:03
39.975389,116.347363,0,138.632880577428,40618.3924537037,2011-03-16,09:25:08
39.975245,116.34712,0,135.388887795276,40618.3925115741,2011-03-16,09:25:13
39.975215,116.3466,0,142.386404199475,40618.3925694444,2011-03-16,09:25:18
39.975187,116.345928,0,137.881781496063,40618.3926273148,2011-03-16,09:25:23
39.975242,116.34507,0,129.129642388451,40618.3926851852,2011-03-16,09:25:28
39.975251,116.34414,0,129.660095144357,40618.3927430556,2011-03-16,09:25:33
39.975223,116.343372,0,138.000278871391,40618.3928009259,2011-03-16,09:25:38
39.975187,116.342902,0,162.913267716535,40618.3928587963,2011-03-16,09:25:43
39.975183,116.34262,0,180.852719816273,40618.3929166667,2011-03-16,09:25:48
39.97505,116.342513,0,196.360127952756,40618.392974537,2011-03-16,09:25:53
39.975027,116.342493,0,201.819937664042,40618.3930324074,2011-03-16,09:25:58
39.97501,116.34248,0,206.30030511811,40618.3930902778,2011-03-16,09:26:03
39.975003,116.342466,0,210.288041338583,40618.3931481481,2011-03-16,09:26:08
39.974996,116.342445,0,212.863937007874,40618.3932060185,2011-03-16,09:26:13
39.974991,116.342426,0,215.454478346457,40618.3932638889,2011-03-16,09:26:18
39.974982,116.342407,0,217.311738845144,40618.3933217593,2011-03-16,09:26:23
39.974973,116.342373,0,224.82188648294,40618.3933796296,2011-03-16,09:26:28
39.974884,116.342181,0,249.792883858268,40618.3934375,2011-03-16,09:26:33
39.974852,116.341701,0,259.110232939633,40618.3934953704,2011-03-16,09:26:38
39.974873,116.340989,0,267.563841863517,40618.3935532407,2011-03-16,09:26:43
39.974946,116.34009,0,276.821643700787,40618.3936111111,2011-03-16,09:26:48
39.974958,116.339306,0,278.683608923884,40618.3936689815,2011-03-16,09:26:53
39.974964,116.338642,0,282.96625984252,40618.3937268518,2011-03-16,09:26:58
39.97501,116.338041,0,282.103320209974,40618.3937847222,2011-03-16,09:27:03
39.975042,116.337539,0,273.01655511811,40618.3938425926,2011-03-16,09:27:08
39.975051,116.337255,0,268.229186351706,40618.393900463,2011-03-16,09:27:13
39.975071,116.337034,0,258.367969160105,40618.3939583333,2011-03-16,09:27:18
39.975094,116.336775,0,245.053024934383,40618.3940162037,2011-03-16,09:27:23
39.975214,116.336281,0,231.103044619423,40618.3940740741,2011-03-16,09:27:28
39.97524,116.335747,0,236.373011811024,40618.3941319444,2011-03-16,09:27:33
39.975222,116.335059,0,227.850216535433,40618.3941898148,2011-03-16,09:27:38
39.97519,116.334452,0,236.066456692913,40618.3942476852,2011-03-16,09:27:43
39.975162,116.334002,0,246.741377952756,40618.3943055556,2011-03-16,09:27:48
39.975087,116.333501,0,253.513041338583,40618.3943634259,2011-03-16,09:27:53
39.97512,116.333248,0,264.185708661417,40618.3944212963,2011-03-16,09:27:58
39.97506,116.333213,0,268.737162073491,40618.3944791667,2011-03-16,09:28:03
39.975065,116.3333,0,284.890203412074,40618.394537037,2011-03-16,09:28:08
39.975129,116.333198,0,299.706597769029,40618.3945949074,2011-03-16,09:28:13
39.975111,116.333126,0,305.318907480315,40618.3946527778,2011-03-16,09:28:18
39.975122,116.333082,0,312.222283464567,40618.3947106482,2011-03-16,09:28:23
39.97512,116.332996,0,307.000754593176,40618.3947685185,2011-03-16,09:28:28
39.97508,116.332887,0,313.527240813648,40618.3948263889,2011-03-16,09:28:33
39.975014,116.332798,0,332.02969816273,40618.3948842593,2011-03-16,09:28:38
39.975015,116.332709,0,335.079803149606,40618.3949421296,2011-03-16,09:28:43
39.975039,116.332594,0,329.48373687664,40618.395,2011-03-16,09:28:48
39.975064,116.332514,0,324.980767716535,40618.3950578704,2011-03-16,09:28:53
39.975099,116.332372,0,314.719232283465,40618.3951157407,2011-03-16,09:28:58
39.975125,116.332267,0,309.131476377953,40618.3951736111,2011-03-16,09:29:03
39.975142,116.332149,0,305.026473097113,40618.3952314815,2011-03-16,09:29:08
39.975142,116.332016,0,288.338848425197,40618.3952893519,2011-03-16,09:29:13
39.975124,116.331926,0,277.147519685039,40618.3953472222,2011-03-16,09:29:18
39.975155,116.331831,0,271.247828083989,40618.3954050926,2011-03-16,09:29:23
39.975191,116.331741,0,262.539104330709,40618.395462963,2011-03-16,09:29:28
39.975179,116.331595,0,251.022099737533,40618.3955208333,2011-03-16,09:29:33
39.975128,116.331493,0,243.970390419947,40618.3955787037,2011-03-16,09:29:38
39.975132,116.331378,0,241.083910761155,40618.3956365741,2011-03-16,09:29:43
39.975163,116.331284,0,230.918267716535,40618.3956944444,2011-03-16,09:29:48
39.975216,116.331165,0,221.584248687664,40618.3957523148,2011-03-16,09:29:53
39.975275,116.331083,0,212.467900262467,40618.3958101852,2011-03-16,09:29:58
39.975276,116.330981,0,201.018477690289,40618.3958680556,2011-03-16,09:30:03
39.975263,116.330892,0,193.548815616798,40618.3959259259,2011-03-16,09:30:08
39.975394,116.330859,0,187.923953412073,40618.3959837963,2011-03-16,09:30:13
39.975421,116.330846,0,186.288576115486,40618.3960416667,2011-03-16,09:30:18
39.975493,116.330836,0,180.787939632546,40618.396099537,2011-03-16,09:30:23
39.975493,116.330836,0,180.787939632546,40618.3961342593,2011-03-16,09:30:26
39.975498,116.330828,0,180.590383858268,40618.3961574074,2011-03-16,09:30:28
39.975548,116.330835,0,177.139320866142,40618.3962152778,2011-03-16,09:30:33
39.975548,116.330835,0,177.139320866142,40618.39625,2011-03-16,09:30:36
39.975547,116.330833,0,177.070374015748,40618.3962731481,2011-03-16,09:30:38
39.975559,116.330821,0,175.25156167979,40618.3963310185,2011-03-16,09:30:43
39.975559,116.330821,0,175.25156167979,40618.3963657407,2011-03-16,09:30:46
39.975564,116.330816,0,174.234232283465,40618.3963888889,2011-03-16,09:30:48
39.975568,116.330805,0,174.100807086614,40618.3964467593,2011-03-16,09:30:53
