# Supplementary material for: Research on differential privacy protection method based on user tendency
Source: PLoS One. 2023 Oct 26;18(10):e0288823. doi: 10.1371/journal.pone.0288823 (PMC10602288; doi:10.1371/journal.pone.0288823)
Supplement: S5 Data — (ZIP) [file pone.0288823.s005.zip › Data 5-5/147/Trajectory/20110316184354.plt]

Geolife trajectory
WGS 84
Altitude is in Feet
Reserved 3
0,2,255,My Track,0,0,2,8421376
0
39.977319,116.330077,0,492.136948818898,40618.7804861111,2011-03-16,18:43:54
39.975574,116.327987,0,1550.81731299213,40618.7805439815,2011-03-16,18:43:59
39.97555,116.327993,0,1543.97909448819,40618.7806018519,2011-03-16,18:44:04
39.97517,116.327382,0,1545.18157480315,40618.7806597222,2011-03-16,18:44:09
39.975124,116.327328,0,1538.88892716535,40618.7807175926,2011-03-16,18:44:14
39.975108,116.32733,0,1532.33015091864,40618.780775463,2011-03-16,18:44:19
39.975098,116.32734,0,1529.28940616798,40618.7808333333,2011-03-16,18:44:24
39.975128,116.327359,0,1526.08325787402,40618.7808912037,2011-03-16,18:44:29
39.975154,116.327384,0,1519.40213254593,40618.7809490741,2011-03-16,18:44:34
39.97517,116.327414,0,1516.8199507874,40618.7810069444,2011-03-16,18:44:39
39.97517,116.327414,0,1516.8199507874,40618.7810416667,2011-03-16,18:44:42
39.975167,116.327421,0,1517.9704691601,40618.7810648148,2011-03-16,18:44:44
39.975161,116.327379,0,1519.70280183727,40618.7811226852,2011-03-16,18:44:49
39.975193,116.327409,0,1519.73193569554,40618.7811805556,2011-03-16,18:44:54
39.975224,116.327443,0,1520.54894356955,40618.7812384259,2011-03-16,18:44:59
39.975386,116.322814,0,927.671998031496,40618.7819328704,2011-03-16,18:45:59
39.975475,116.323959,0,741.640275590551,40618.7819907407,2011-03-16,18:46:04
