# Supplementary material for: Research on differential privacy protection method based on user tendency
Source: PLoS One. 2023 Oct 26;18(10):e0288823. doi: 10.1371/journal.pone.0288823 (PMC10602288; doi:10.1371/journal.pone.0288823)
Supplement: S5 Data — (ZIP) [file pone.0288823.s005.zip › Data 5-5/147/Trajectory/20110316184609.plt]

Geolife trajectory
WGS 84
Altitude is in Feet
Reserved 3
0,2,255,My Track,0,0,2,8421376
0
39.974677,116.328139,0,505.804078083989,40618.7820486111,2011-03-16,18:46:09
39.974998,116.328222,0,544.083661417323,40618.7821064815,2011-03-16,18:46:14
39.975099,116.329127,0,463.237864173228,40618.7821643518,2011-03-16,18:46:19
39.975074,116.3292,0,505.45344488189,40618.7822222222,2011-03-16,18:46:24
39.974973,116.328896,0,569.412001312336,40618.7822800926,2011-03-16,18:46:29
39.974869,116.328696,0,626.343205380577,40618.782337963,2011-03-16,18:46:34
39.974875,116.328742,0,625.73125,40618.7823958333,2011-03-16,18:46:39
39.974982,116.32932,0,623.280531496063,40618.7824537037,2011-03-16,18:46:44
39.975025,116.329376,0,622.023185695538,40618.7825115741,2011-03-16,18:46:49
39.975032,116.3294,0,617.79467847769,40618.7825694444,2011-03-16,18:46:54
39.975062,116.329506,0,562.920807086614,40618.7826273148,2011-03-16,18:46:59
39.975073,116.329481,0,543.511860236221,40618.7826851852,2011-03-16,18:47:04
39.975082,116.329427,0,534.569297900262,40618.7827430556,2011-03-16,18:47:09
39.97509,116.329364,0,527.257693569554,40618.7828009259,2011-03-16,18:47:14
39.975119,116.329314,0,522.207624671916,40618.7828587963,2011-03-16,18:47:19
39.975159,116.329252,0,520.031194225722,40618.7829166667,2011-03-16,18:47:24
39.975179,116.329166,0,521.210246062992,40618.782974537,2011-03-16,18:47:29
39.974999,116.329023,0,514.845912073491,40618.7830324074,2011-03-16,18:47:34
39.975093,116.329014,0,454.866755249344,40618.7830902778,2011-03-16,18:47:39
39.975111,116.328946,0,449.55436351706,40618.7831481481,2011-03-16,18:47:44
39.975119,116.328841,0,445.69500984252,40618.7832060185,2011-03-16,18:47:49
39.975132,116.328788,0,440.678234908136,40618.7832638889,2011-03-16,18:47:54
39.97515,116.328728,0,437.18217847769,40618.7833217593,2011-03-16,18:47:59
39.975193,116.328669,0,433.242877296588,40618.7833796296,2011-03-16,18:48:04
39.975085,116.328794,0,398.60404855643,40618.7834375,2011-03-16,18:48:09
39.97492,116.328824,0,362.741689632546,40618.7834953704,2011-03-16,18:48:14
39.974813,116.328844,0,342.042001312336,40618.7835532407,2011-03-16,18:48:19
39.974784,116.328863,0,332.825577427821,40618.7836111111,2011-03-16,18:48:24
39.974796,116.328912,0,327.037526246719,40618.7836689815,2011-03-16,18:48:29
39.974821,116.329002,0,317.435377296588,40618.7837268518,2011-03-16,18:48:34
39.974947,116.329193,0,279.436361548556,40618.7837847222,2011-03-16,18:48:39
39.974987,116.329293,0,262.484662073491,40618.7838425926,2011-03-16,18:48:44
39.974949,116.329363,0,261.34500984252,40618.783900463,2011-03-16,18:48:49
39.974944,116.329401,0,259.280541338583,40618.7839583333,2011-03-16,18:48:54
39.974932,116.32944,0,257.513641732283,40618.7840162037,2011-03-16,18:48:59
39.974945,116.329483,0,255.572427821522,40618.7840740741,2011-03-16,18:49:04
39.974976,116.329527,0,254.264816272966,40618.7841319444,2011-03-16,18:49:09
39.975013,116.329549,0,252.384950787402,40618.7841898148,2011-03-16,18:49:14
39.975013,116.329549,0,252.384950787402,40618.784224537,2011-03-16,18:49:17
39.975019,116.329556,0,251.705114829396,40618.7842476852,2011-03-16,18:49:19
39.975035,116.329551,0,250.601204068241,40618.7843055556,2011-03-16,18:49:24
39.975094,116.329555,0,249.444557086614,40618.7843634259,2011-03-16,18:49:29
39.975154,116.329538,0,244.035446194226,40618.7844212963,2011-03-16,18:49:34
39.975183,116.329586,0,235.514402887139,40618.7844791667,2011-03-16,18:49:39
39.975193,116.32959,0,232.996453412073,40618.784537037,2011-03-16,18:49:44
39.975201,116.329581,0,234.276955380577,40618.7845949074,2011-03-16,18:49:49
39.975227,116.329587,0,234.076856955381,40618.7846527778,2011-03-16,18:49:54
39.97524,116.329611,0,230.972283464567,40618.7847106481,2011-03-16,18:49:59
39.975254,116.329598,0,222.350419947507,40618.7847685185,2011-03-16,18:50:04
39.975238,116.329601,0,223.58438648294,40618.7848263889,2011-03-16,18:50:09
39.975232,116.329607,0,224.547024278215,40618.7848842593,2011-03-16,18:50:14
39.975235,116.329605,0,224.89437664042,40618.7849421296,2011-03-16,18:50:19
39.975239,116.329604,0,225.08438648294,40618.785,2011-03-16,18:50:24
39.975239,116.329604,0,225.08438648294,40618.7850347222,2011-03-16,18:50:27
39.975246,116.329603,0,225.127211286089,40618.7850578704,2011-03-16,18:50:29
39.975297,116.329571,0,224.175590551181,40618.7851157407,2011-03-16,18:50:34
39.975296,116.329591,0,219.25437992126,40618.7851736111,2011-03-16,18:50:39
39.975222,116.329647,0,220.13281167979,40618.7852314815,2011-03-16,18:50:44
39.975228,116.329683,0,220.667795275591,40618.7852893519,2011-03-16,18:50:49
39.975221,116.329704,0,220.857129265092,40618.7853472222,2011-03-16,18:50:54
39.97521,116.329711,0,220.852247375328,40618.7854050926,2011-03-16,18:50:59
39.975191,116.329722,0,220.897053805774,40618.785462963,2011-03-16,18:51:04
39.975198,116.329736,0,220.972696850394,40618.7855208333,2011-03-16,18:51:09
39.975179,116.329838,0,221.101505905512,40618.7855787037,2011-03-16,18:51:14
39.975166,116.330051,0,221.382299868766,40618.7856365741,2011-03-16,18:51:19
39.975475,116.330406,0,224.395961286089,40618.7856944444,2011-03-16,18:51:24
39.976181,116.33088,0,226.463156167979,40618.7857523148,2011-03-16,18:51:29
39.976244,116.331437,0,228.033592519685,40618.7858101852,2011-03-16,18:51:34
39.976153,116.331909,0,229.184609580052,40618.7858680556,2011-03-16,18:51:39
39.976138,116.332496,0,230.618372703412,40618.7859259259,2011-03-16,18:51:44
39.975686,116.332948,0,233.036026902887,40618.7859837963,2011-03-16,18:51:49
39.975514,116.333697,0,232.896804461942,40618.7860416667,2011-03-16,18:51:54
39.975082,116.334422,0,229.404753937008,40618.786099537,2011-03-16,18:51:59
39.974997,116.335427,0,226.787755905512,40618.7861574074,2011-03-16,18:52:04
39.974967,116.336202,0,224.995826771654,40618.7862152778,2011-03-16,18:52:09
39.974967,116.33687,0,223.372427821522,40618.7862731481,2011-03-16,18:52:14
39.974973,116.337469,0,221.875708661417,40618.7863310185,2011-03-16,18:52:19
39.974972,116.337958,0,219.923179133858,40618.7863888889,2011-03-16,18:52:24
39.974995,116.338145,0,218.494294619423,40618.7864467593,2011-03-16,18:52:29
39.975027,116.33814,0,220.314812992126,40618.7865046296,2011-03-16,18:52:34
39.975042,116.338151,0,218.642378608924,40618.7865625,2011-03-16,18:52:39
39.975055,116.338147,0,217.012345800525,40618.7866203704,2011-03-16,18:52:44
39.975064,116.338147,0,216.332434383202,40618.7866782407,2011-03-16,18:52:49
39.975074,116.338151,0,216.247329396325,40618.7867361111,2011-03-16,18:52:54
39.975074,116.338148,0,216.368028215223,40618.7867939815,2011-03-16,18:52:59
39.975081,116.338148,0,216.804888451444,40618.7868518519,2011-03-16,18:53:04
39.975081,116.338148,0,216.804888451444,40618.7868865741,2011-03-16,18:53:07
39.975083,116.338145,0,217.228510498688,40618.7869097222,2011-03-16,18:53:09
39.975139,116.338227,0,220.102375328084,40618.7869675926,2011-03-16,18:53:14
39.975308,116.338528,0,225.368185695538,40618.787025463,2011-03-16,18:53:19
39.975437,116.338739,0,233.484652230971,40618.7870833333,2011-03-16,18:53:24
39.975497,116.339018,0,241.59156167979,40618.7871412037,2011-03-16,18:53:29
39.97552,116.339351,0,249.16218175853,40618.7871990741,2011-03-16,18:53:34
39.9755,116.339889,0,254.748838582677,40618.7872569444,2011-03-16,18:53:39
39.975528,116.340537,0,257.852109580052,40618.7873148148,2011-03-16,18:53:44
39.975444,116.341172,0,260.749402887139,40618.7873726852,2011-03-16,18:53:49
39.975392,116.341839,0,260.423474409449,40618.7874305556,2011-03-16,18:53:54
39.975355,116.342433,0,260.764245406824,40618.7874884259,2011-03-16,18:53:59
39.97534,116.342807,0,259.620511811024,40618.7875462963,2011-03-16,18:54:04
39.975368,116.342902,0,259.869842519685,40618.7876041667,2011-03-16,18:54:09
39.975367,116.34293,0,259.21125656168,40618.787662037,2011-03-16,18:54:14
39.975382,116.342933,0,257.000436351706,40618.7877199074,2011-03-16,18:54:19
39.975386,116.34291,0,255.44842519685,40618.7877777778,2011-03-16,18:54:24
39.975395,116.342919,0,254.66155511811,40618.7878356481,2011-03-16,18:54:29
39.975406,116.342938,0,254.007148950131,40618.7878935185,2011-03-16,18:54:34
39.97542,116.342949,0,252.945692257218,40618.7879513889,2011-03-16,18:54:39
39.975419,116.342959,0,252.132791994751,40618.7880092593,2011-03-16,18:54:44
39.975326,116.343061,0,256.354891732283,40618.7880671296,2011-03-16,18:54:49
39.975307,116.343287,0,256.586374671916,40618.788125,2011-03-16,18:54:54
39.975369,116.343734,0,256.288907480315,40618.7881828704,2011-03-16,18:54:59
39.975338,116.344142,0,258.160062335958,40618.7882407407,2011-03-16,18:55:04
39.9753,116.344454,0,257.72092191601,40618.7882986111,2011-03-16,18:55:09
39.975203,116.344499,0,249.837414698163,40618.7883564815,2011-03-16,18:55:14
39.975198,116.34453,0,243.117864173228,40618.7884143519,2011-03-16,18:55:19
39.975197,116.344555,0,236.828097112861,40618.7884722222,2011-03-16,18:55:24
39.975201,116.344571,0,231.187250656168,40618.7885300926,2011-03-16,18:55:29
39.97521,116.344587,0,226.675469160105,40618.788587963,2011-03-16,18:55:34
39.975217,116.344606,0,222.251597769029,40618.7886458333,2011-03-16,18:55:39
39.975219,116.34462,0,219.00720144357,40618.7887037037,2011-03-16,18:55:44
39.975221,116.34463,0,217.474288057743,40618.7887615741,2011-03-16,18:55:49
39.975222,116.344641,0,216.832923228346,40618.7888194444,2011-03-16,18:55:54
39.975219,116.344657,0,216.393008530184,40618.7888773148,2011-03-16,18:55:59
39.975213,116.344666,0,216.092211286089,40618.7889351852,2011-03-16,18:56:04
39.975204,116.344669,0,215.878097112861,40618.7889930556,2011-03-16,18:56:09
39.975204,116.344669,0,215.878097112861,40618.7890277778,2011-03-16,18:56:12
39.9752,116.344673,0,215.776774934383,40618.7890509259,2011-03-16,18:56:14
39.975204,116.344682,0,215.680830052493,40618.7891087963,2011-03-16,18:56:19
39.975208,116.344698,0,215.521108923885,40618.7891666667,2011-03-16,18:56:24
39.975194,116.344706,0,215.401312335958,40618.789224537,2011-03-16,18:56:29
39.975186,116.34472,0,215.215082020997,40618.7892824074,2011-03-16,18:56:34
39.975189,116.344731,0,214.919593175853,40618.7893402778,2011-03-16,18:56:39
39.975181,116.344735,0,214.632516404199,40618.7893981481,2011-03-16,18:56:44
39.975181,116.344735,0,214.632516404199,40618.7894328704,2011-03-16,18:56:47
39.975185,116.344741,0,214.160183727034,40618.7894560185,2011-03-16,18:56:49
39.975165,116.344877,0,202.337263779528,40618.7895138889,2011-03-16,18:56:54
39.975165,116.345073,0,198.745702099738,40618.7895717593,2011-03-16,18:56:59
39.975156,116.345452,0,193.452158792651,40618.7896296296,2011-03-16,18:57:04
39.97516,116.345846,0,192.440688976378,40618.7896875,2011-03-16,18:57:09
39.975173,116.346084,0,192.780144356955,40618.7897453704,2011-03-16,18:57:14
39.975176,116.34613,0,196.237290026247,40618.7898032407,2011-03-16,18:57:19
39.975175,116.346116,0,198.409025590551,40618.7898611111,2011-03-16,18:57:24
39.975175,116.346116,0,198.409025590551,40618.7898958333,2011-03-16,18:57:27
39.975175,116.346115,0,200.776479658793,40618.7899189815,2011-03-16,18:57:29
39.975184,116.346134,0,201.618841863517,40618.7899768518,2011-03-16,18:57:34
39.975186,116.346133,0,201.620154199475,40618.7900347222,2011-03-16,18:57:39
39.975186,116.346133,0,201.620154199475,40618.7900694444,2011-03-16,18:57:42
39.975187,116.346141,0,201.718963254593,40618.7900925926,2011-03-16,18:57:44
39.975148,116.346139,0,202.263871391076,40618.790150463,2011-03-16,18:57:49
39.975112,116.346129,0,202.725577427822,40618.7902083333,2011-03-16,18:57:54
39.975131,116.346171,0,203.394114173228,40618.7902662037,2011-03-16,18:57:59
39.97509,116.346166,0,203.184468503937,40618.7903240741,2011-03-16,18:58:04
39.97507,116.346145,0,202.518710629921,40618.7903819444,2011-03-16,18:58:09
39.975055,116.346141,0,205.369734251968,40618.7904398148,2011-03-16,18:58:14
39.975048,116.346158,0,206.117116141732,40618.7904976852,2011-03-16,18:58:19
39.975048,116.346158,0,206.117116141732,40618.7905324074,2011-03-16,18:58:22
39.97505,116.346162,0,206.617746062992,40618.7905555556,2011-03-16,18:58:24
39.975064,116.346178,0,207.069665354331,40618.7906134259,2011-03-16,18:58:29
39.975093,116.346202,0,206.518835301837,40618.7906712963,2011-03-16,18:58:34
39.975108,116.3462,0,204.618008530184,40618.7907291667,2011-03-16,18:58:39
39.975154,116.346202,0,201.623208661417,40618.790787037,2011-03-16,18:58:44
39.97521,116.346225,0,203.75750984252,40618.7908449074,2011-03-16,18:58:49
39.975228,116.346205,0,201.790137795276,40618.7909027778,2011-03-16,18:58:54
39.975191,116.346258,0,203.804494750656,40618.7909606481,2011-03-16,18:58:59
39.975148,116.346524,0,186.059855643045,40618.7910185185,2011-03-16,18:59:04
39.975098,116.346923,0,141.12062007874,40618.7910763889,2011-03-16,18:59:09
39.975097,116.347098,0,130.603333333333,40618.7911342593,2011-03-16,18:59:14
39.975093,116.347308,0,122.197408136483,40618.7911921296,2011-03-16,18:59:19
39.975107,116.347632,0,115.294455380577,40618.79125,2011-03-16,18:59:24
39.975117,116.347868,0,110.337027559055,40618.7913078704,2011-03-16,18:59:29
39.975259,116.348004,0,108.122437664042,40618.7913657407,2011-03-16,18:59:34
39.975593,116.348,0,111.024960629921,40618.7914236111,2011-03-16,18:59:39
39.975974,116.347929,0,111.33342847769,40618.7914814815,2011-03-16,18:59:44
39.976414,116.347913,0,105.763008530184,40618.7915393518,2011-03-16,18:59:49
39.97677,116.347908,0,110.223900918635,40618.7915972222,2011-03-16,18:59:54
39.977148,116.347958,0,103.849425853018,40618.7916550926,2011-03-16,18:59:59
39.977372,116.347971,0,109.989724409449,40618.791712963,2011-03-16,19:00:04
39.977513,116.347899,0,122.243700787402,40618.7917708333,2011-03-16,19:00:09
39.977714,116.347875,0,127.290403543307,40618.7918287037,2011-03-16,19:00:14
39.977955,116.347824,0,157.46907480315,40618.7918865741,2011-03-16,19:00:19
39.978342,116.347888,0,183.442434383202,40618.7919444444,2011-03-16,19:00:24
39.978753,116.347946,0,234.595446194226,40618.7920023148,2011-03-16,19:00:29
39.979227,116.347947,0,274.379760498688,40618.7920601852,2011-03-16,19:00:34
39.97976,116.347853,0,282.134809711286,40618.7921180556,2011-03-16,19:00:39
39.980236,116.347772,0,252.616112204724,40618.7921759259,2011-03-16,19:00:44
39.980526,116.347713,0,232.28094488189,40618.7922337963,2011-03-16,19:00:49
39.980589,116.347698,0,220.51405839895,40618.7922916667,2011-03-16,19:00:54
39.980594,116.347712,0,218.721223753281,40618.792349537,2011-03-16,19:00:59
39.980594,116.347712,0,218.721223753281,40618.7923842593,2011-03-16,19:01:02
39.980595,116.347713,0,218.907204724409,40618.7924074074,2011-03-16,19:01:04
39.980597,116.347699,0,218.329416010499,40618.7924652778,2011-03-16,19:01:09
39.980597,116.347699,0,218.329416010499,40618.7925,2011-03-16,19:01:12
39.980605,116.347697,0,218.235524934383,40618.7925231481,2011-03-16,19:01:14
39.980779,116.347681,0,210.788605643045,40618.7925810185,2011-03-16,19:01:19
39.98091,116.347685,0,197.170337926509,40618.7926388889,2011-03-16,19:01:24
39.980924,116.347697,0,184.113710629921,40618.7926967593,2011-03-16,19:01:29
39.980979,116.347752,0,182.648031496063,40618.7927546296,2011-03-16,19:01:34
39.98104,116.347769,0,179.380331364829,40618.7928125,2011-03-16,19:01:39
39.981094,116.347794,0,180.768464566929,40618.7928703704,2011-03-16,19:01:44
39.98114,116.347789,0,181.272398293963,40618.7929282407,2011-03-16,19:01:49
39.981157,116.347782,0,180.769668635171,40618.7929861111,2011-03-16,19:01:54
39.981157,116.347782,0,180.769668635171,40618.7930208333,2011-03-16,19:01:57
39.981159,116.347786,0,180.760104986877,40618.7930439815,2011-03-16,19:01:59
39.981211,116.347786,0,179.062729658793,40618.7931018519,2011-03-16,19:02:04
39.981254,116.34778,0,176.369950787402,40618.7931597222,2011-03-16,19:02:09
39.981365,116.347749,0,173.934537401575,40618.7932175926,2011-03-16,19:02:14
39.981457,116.347731,0,172.189940944882,40618.793275463,2011-03-16,19:02:19
39.981495,116.347778,0,167.780974409449,40618.7933333333,2011-03-16,19:02:24
39.981559,116.347819,0,170.234543963255,40618.7933912037,2011-03-16,19:02:29
39.981631,116.347809,0,158.835196850394,40618.7934490741,2011-03-16,19:02:34
39.981687,116.347813,0,154.211289370079,40618.7935069444,2011-03-16,19:02:39
39.981734,116.347799,0,150.493225065617,40618.7935648148,2011-03-16,19:02:44
39.981819,116.347796,0,149.691099081365,40618.7936226852,2011-03-16,19:02:49
39.981899,116.34777,0,146.427316272966,40618.7936805556,2011-03-16,19:02:54
39.981937,116.347751,0,152.509917979003,40618.7937384259,2011-03-16,19:02:59
39.981979,116.347748,0,155.003641732283,40618.7937962963,2011-03-16,19:03:04
39.982052,116.347766,0,153.980879265092,40618.7938541667,2011-03-16,19:03:09
39.982154,116.34777,0,151.488510498688,40618.793912037,2011-03-16,19:03:14
39.982217,116.347752,0,152.065147637795,40618.7939699074,2011-03-16,19:03:19
39.982272,116.347749,0,150.217847769029,40618.7940277778,2011-03-16,19:03:24
39.982347,116.347732,0,150.350134514436,40618.7940856481,2011-03-16,19:03:29
39.982438,116.347731,0,147.429852362205,40618.7941435185,2011-03-16,19:03:34
39.982519,116.34773,0,140.493848425197,40618.7942013889,2011-03-16,19:03:39
39.982592,116.347733,0,142.467316272966,40618.7942592593,2011-03-16,19:03:44
39.982666,116.34773,0,135.936735564304,40618.7943171296,2011-03-16,19:03:49
39.982734,116.34772,0,134.239471784777,40618.794375,2011-03-16,19:03:54
39.982802,116.347712,0,130.920347769029,40618.7944328704,2011-03-16,19:03:59
39.982888,116.347707,0,130.763379265092,40618.7944907407,2011-03-16,19:04:04
39.982968,116.347701,0,124.278244750656,40618.7945486111,2011-03-16,19:04:09
39.983045,116.347702,0,125.548969816273,40618.7946064815,2011-03-16,19:04:14
39.983099,116.347715,0,136.672391732283,40618.7946643519,2011-03-16,19:04:19
39.983159,116.34774,0,145.842221128609,40618.7947222222,2011-03-16,19:04:24
39.983232,116.347739,0,155.347414698163,40618.7947800926,2011-03-16,19:04:29
39.983299,116.34773,0,159.737883858268,40618.794837963,2011-03-16,19:04:34
39.983358,116.347743,0,169.350068897638,40618.7948958333,2011-03-16,19:04:39
39.983424,116.347762,0,174.298024934383,40618.7949537037,2011-03-16,19:04:44
39.983504,116.34777,0,179.684530839895,40618.7950115741,2011-03-16,19:04:49
39.983578,116.347782,0,177.364097769029,40618.7950694444,2011-03-16,19:04:54
39.983655,116.347737,0,150.775396981627,40618.7951273148,2011-03-16,19:04:59
39.983724,116.347715,0,134.057148950131,40618.7951851852,2011-03-16,19:05:04
39.98378,116.347712,0,128.356853674541,40618.7952430556,2011-03-16,19:05:09
39.983845,116.347705,0,130.587775590551,40618.7953009259,2011-03-16,19:05:14
39.983921,116.347703,0,136.808248031496,40618.7953587963,2011-03-16,19:05:19
39.984002,116.347701,0,146.344616141732,40618.7954166667,2011-03-16,19:05:24
39.98407,116.347704,0,140.456853674541,40618.795474537,2011-03-16,19:05:29
39.98413,116.347712,0,142.136620734908,40618.7955324074,2011-03-16,19:05:34
39.98419,116.347713,0,145.414970472441,40618.7955902778,2011-03-16,19:05:39
39.984285,116.347702,0,143.946374671916,40618.7956481481,2011-03-16,19:05:44
39.98437,116.347682,0,147.550137795276,40618.7957060185,2011-03-16,19:05:49
39.984437,116.347678,0,149.067404855643,40618.7957638889,2011-03-16,19:05:54
39.984504,116.347689,0,140.209399606299,40618.7958217593,2011-03-16,19:05:59
39.984583,116.347699,0,139.267637795276,40618.7958796296,2011-03-16,19:06:04
39.984647,116.347695,0,132.815291994751,40618.7959375,2011-03-16,19:06:09
39.984712,116.347696,0,128.741991469816,40618.7959953704,2011-03-16,19:06:14
39.984777,116.347694,0,129.175862860892,40618.7960532407,2011-03-16,19:06:19
39.984851,116.347684,0,129.117316272966,40618.7961111111,2011-03-16,19:06:24
39.984934,116.347678,0,130.902739501312,40618.7961689815,2011-03-16,19:06:29
39.984981,116.347731,0,129.754862204724,40618.7962268519,2011-03-16,19:06:34
39.98503,116.347775,0,130.330144356955,40618.7962847222,2011-03-16,19:06:39
39.985098,116.34784,0,131.17468503937,40618.7963425926,2011-03-16,19:06:44
39.985161,116.347873,0,131.834160104987,40618.796400463,2011-03-16,19:06:49
39.985185,116.347874,0,131.164448818898,40618.7964583333,2011-03-16,19:06:54
39.985236,116.347894,0,133.031722440945,40618.7965162037,2011-03-16,19:06:59
39.985294,116.347898,0,137.858152887139,40618.7965740741,2011-03-16,19:07:04
39.985325,116.347889,0,144.36062335958,40618.7966319444,2011-03-16,19:07:09
39.985397,116.347873,0,150.713658136483,40618.7966898148,2011-03-16,19:07:14
39.985478,116.347824,0,158.138211942257,40618.7967476852,2011-03-16,19:07:19
39.985636,116.34775,0,165.059898293963,40618.7968055556,2011-03-16,19:07:24
39.985726,116.347785,0,164.25468175853,40618.7968634259,2011-03-16,19:07:29
39.985808,116.347739,0,171.714931102362,40618.7969212963,2011-03-16,19:07:34
39.985831,116.347847,0,160.977870734908,40618.7969791667,2011-03-16,19:07:39
39.985808,116.347865,0,153.050885826772,40618.797037037,2011-03-16,19:07:44
39.985881,116.347906,0,142.382887139108,40618.7970949074,2011-03-16,19:07:49
39.985916,116.347999,0,140.967280183727,40618.7971527778,2011-03-16,19:07:54
39.985945,116.34808,0,145.612890419948,40618.7972106481,2011-03-16,19:07:59
39.985988,116.348174,0,147.587234251968,40618.7972685185,2011-03-16,19:08:04
39.986005,116.348241,0,150.205344488189,40618.7973263889,2011-03-16,19:08:09
39.98602,116.348325,0,153.809757217848,40618.7973842593,2011-03-16,19:08:14
39.986041,116.348388,0,154.881315616798,40618.7974421296,2011-03-16,19:08:19
39.986029,116.348449,0,152.944780183727,40618.7975,2011-03-16,19:08:24
39.986034,116.348455,0,157.136453412073,40618.7975578704,2011-03-16,19:08:29
39.986037,116.348456,0,158.610406824147,40618.7976157407,2011-03-16,19:08:34
39.986035,116.348455,0,159.198845144357,40618.7976736111,2011-03-16,19:08:39
39.986029,116.348453,0,159.420652887139,40618.7977314815,2011-03-16,19:08:44
39.986029,116.348453,0,159.420652887139,40618.7977662037,2011-03-16,19:08:47
39.986022,116.34845,0,159.536522309711,40618.7977893518,2011-03-16,19:08:49
39.986013,116.348446,0,159.620774278215,40618.7978472222,2011-03-16,19:08:54
39.986008,116.348444,0,159.690974409449,40618.7979050926,2011-03-16,19:08:59
39.986009,116.348444,0,159.798894356955,40618.797962963,2011-03-16,19:09:04
39.986014,116.348445,0,159.961856955381,40618.7980208333,2011-03-16,19:09:09
39.986022,116.348448,0,160.042395013123,40618.7980787037,2011-03-16,19:09:14
39.986026,116.348451,0,160.082093175853,40618.7981365741,2011-03-16,19:09:19
39.986026,116.348451,0,160.082093175853,40618.7981712963,2011-03-16,19:09:22
39.986022,116.348449,0,160.100492125984,40618.7981944444,2011-03-16,19:09:24
39.986013,116.348445,0,160.102742782152,40618.7982523148,2011-03-16,19:09:29
39.986005,116.348441,0,160.129563648294,40618.7983101852,2011-03-16,19:09:34
39.986005,116.348441,0,160.129563648294,40618.7983449074,2011-03-16,19:09:37
39.986002,116.348441,0,160.141017060367,40618.7983680556,2011-03-16,19:09:39
39.986024,116.34847,0,160.014258530184,40618.7984259259,2011-03-16,19:09:44
