# Supplementary material for: Research on differential privacy protection method based on user tendency
Source: PLoS One. 2023 Oct 26;18(10):e0288823. doi: 10.1371/journal.pone.0288823 (PMC10602288; doi:10.1371/journal.pone.0288823)
Supplement: S5 Data — (ZIP) [file pone.0288823.s005.zip › Data 5-5/147/Trajectory/20110317092703.plt]

Geolife trajectory
WGS 84
Altitude is in Feet
Reserved 3
0,2,255,My Track,0,0,2,8421376
0
39.989685,116.353225,0,492.124583333333,40619.3937847222,2011-03-17,09:27:03
39.989704,116.353221,0,492.798914041995,40619.3938541667,2011-03-17,09:27:09
39.989171,116.353273,0,494.052355643045,40619.393912037,2011-03-17,09:27:14
39.989128,116.353325,0,494.956768372703,40619.3939699074,2011-03-17,09:27:19
39.988059,116.353143,0,401.417089895013,40619.3940277778,2011-03-17,09:27:24
39.987959,116.353104,0,377.143372703412,40619.3940856481,2011-03-17,09:27:29
39.987868,116.353049,0,347.453566272966,40619.3941435185,2011-03-17,09:27:34
39.987824,116.352998,0,326.304124015748,40619.3942013889,2011-03-17,09:27:39
39.987821,116.352995,0,325.358684383202,40619.3942592593,2011-03-17,09:27:44
39.987822,116.352993,0,324.535869422572,40619.3943171296,2011-03-17,09:27:49
39.987822,116.352993,0,324.535869422572,40619.3943518519,2011-03-17,09:27:52
39.98783,116.352989,0,323.627050524934,40619.394375,2011-03-17,09:27:54
39.98784,116.352986,0,322.330980971129,40619.3944328704,2011-03-17,09:27:59
39.987858,116.352941,0,305.686108923884,40619.3944907407,2011-03-17,09:28:04
39.987858,116.352918,0,296.437923228346,40619.3945486111,2011-03-17,09:28:09
39.987859,116.352916,0,294.881932414698,40619.3946064815,2011-03-17,09:28:14
39.98786,116.352916,0,293.777319553806,40619.3946643519,2011-03-17,09:28:19
39.987863,116.352914,0,292.817762467192,40619.3947222222,2011-03-17,09:28:24
39.987869,116.352912,0,291.908267716535,40619.3947800926,2011-03-17,09:28:29
39.987869,116.352912,0,291.908267716535,40619.3948148148,2011-03-17,09:28:32
39.987868,116.352911,0,290.836499343832,40619.394837963,2011-03-17,09:28:34
39.987863,116.35289,0,284.997985564304,40619.3948958333,2011-03-17,09:28:39
39.987849,116.352868,0,278.174658792651,40619.3949537037,2011-03-17,09:28:44
39.987839,116.352852,0,271.322145669291,40619.3950115741,2011-03-17,09:28:49
39.98786,116.352833,0,261.751410761155,40619.3950694444,2011-03-17,09:28:54
39.987866,116.352799,0,248.214767060367,40619.3951273148,2011-03-17,09:28:59
39.987868,116.352774,0,236.684868766404,40619.3951851852,2011-03-17,09:29:04
39.987868,116.352774,0,236.684868766404,40619.3952199074,2011-03-17,09:29:07
39.98786,116.352776,0,236.47125656168,40619.3952430556,2011-03-17,09:29:09
39.987903,116.35281,0,235.378661417323,40619.3953009259,2011-03-17,09:29:14
39.987936,116.352866,0,234.606535433071,40619.3953587963,2011-03-17,09:29:19
39.987987,116.35289,0,234.08904855643,40619.3954166667,2011-03-17,09:29:24
39.988031,116.35291,0,233.686026902887,40619.395474537,2011-03-17,09:29:29
39.987883,116.352921,0,235.08905511811,40619.3955324074,2011-03-17,09:29:34
39.987834,116.352944,0,234.7943667979,40619.3955902778,2011-03-17,09:29:39
39.987837,116.352851,0,230.878343175853,40619.3956481481,2011-03-17,09:29:44
39.987834,116.352874,0,230.810734908136,40619.3957060185,2011-03-17,09:29:49
39.987791,116.352861,0,229.040380577428,40619.3957638889,2011-03-17,09:29:54
39.987729,116.352819,0,226.514671916011,40619.3958217593,2011-03-17,09:29:59
39.987687,116.352721,0,224.479114173228,40619.3958796296,2011-03-17,09:30:04
39.987651,116.35268,0,218.628937007874,40619.3959375,2011-03-17,09:30:09
39.987607,116.352625,0,211.964655511811,40619.3959953704,2011-03-17,09:30:14
39.98757,116.352486,0,204.558923884514,40619.3960532407,2011-03-17,09:30:19
39.987627,116.352192,0,196.976850393701,40619.3961111111,2011-03-17,09:30:24
39.987793,116.351744,0,189.307319553806,40619.3961689815,2011-03-17,09:30:29
39.987711,116.350426,0,54.7501410761155,40619.3966898148,2011-03-17,09:31:14
