# Supplementary material for: Research on differential privacy protection method based on user tendency
Source: PLoS One. 2023 Oct 26;18(10):e0288823. doi: 10.1371/journal.pone.0288823 (PMC10602288; doi:10.1371/journal.pone.0288823)
Supplement: S5 Data — (ZIP) [file pone.0288823.s005.zip › Data 5-5/147/Trajectory/20110317093119.plt]

Geolife trajectory
WGS 84
Altitude is in Feet
Reserved 3
0,2,255,My Track,0,0,2,8421376
0
39.986369,116.354223,0,519.0056332021,40619.3967476852,2011-03-17,09:31:19
39.986319,116.354267,0,512.731958661417,40619.3968055556,2011-03-17,09:31:24
39.986371,116.354304,0,515.29937007874,40619.3968634259,2011-03-17,09:31:29
39.986451,116.354353,0,512.979110892388,40619.3969212963,2011-03-17,09:31:34
39.986498,116.354368,0,509.307391732283,40619.3969791667,2011-03-17,09:31:39
39.986548,116.354337,0,503.752549212598,40619.397037037,2011-03-17,09:31:44
39.988074,116.351976,0,587.291017060367,40619.3970949074,2011-03-17,09:31:49
39.987962,116.351874,0,551.331085958005,40619.3971527778,2011-03-17,09:31:54
39.98798,116.35184,0,529.409294619423,40619.3972106481,2011-03-17,09:31:59
39.987918,116.351824,0,514.319461942257,40619.3972685185,2011-03-17,09:32:04
39.987825,116.351834,0,494.384114173228,40619.3973263889,2011-03-17,09:32:09
39.987675,116.351807,0,472.650954724409,40619.3973842593,2011-03-17,09:32:14
39.98751,116.351741,0,443.927883858268,40619.3974421296,2011-03-17,09:32:19
39.987342,116.351679,0,411.883477690289,40619.3975,2011-03-17,09:32:24
39.98715,116.351634,0,381.810370734908,40619.3975578704,2011-03-17,09:32:29
39.986822,116.35162,0,353.350150918635,40619.3976157407,2011-03-17,09:32:34
39.986702,116.35159,0,337.877723097113,40619.3976736111,2011-03-17,09:32:39
39.986629,116.351595,0,329.281965223097,40619.3977314815,2011-03-17,09:32:44
39.986496,116.35166,0,318.30812664042,40619.3977893519,2011-03-17,09:32:49
39.986372,116.351671,0,303.057322834646,40619.3978472222,2011-03-17,09:32:54
39.986203,116.351733,0,302.766138451444,40619.3979050926,2011-03-17,09:32:59
39.986082,116.351707,0,291.388730314961,40619.397962963,2011-03-17,09:33:04
39.986013,116.351712,0,282.741758530184,40619.3980208333,2011-03-17,09:33:09
39.98599,116.351641,0,247.28719816273,40619.3980787037,2011-03-17,09:33:14
39.985981,116.351548,0,232.710026246719,40619.3981365741,2011-03-17,09:33:19
39.985975,116.351458,0,206.26000656168,40619.3981944444,2011-03-17,09:33:24
39.986,116.351355,0,196.12155839895,40619.3982523148,2011-03-17,09:33:29
39.986023,116.351244,0,186.997936351706,40619.3983101852,2011-03-17,09:33:34
39.986008,116.35117,0,171.834740813648,40619.3983680556,2011-03-17,09:33:39
39.986018,116.351097,0,157.827716535433,40619.3984259259,2011-03-17,09:33:44
39.985993,116.351032,0,145.776715879265,40619.3984837963,2011-03-17,09:33:49
39.985979,116.350963,0,140.809137139108,40619.3985416667,2011-03-17,09:33:54
39.985988,116.350886,0,138.669025590551,40619.398599537,2011-03-17,09:33:59
39.986006,116.35082,0,135.392066929134,40619.3986574074,2011-03-17,09:34:04
39.985999,116.350747,0,131.262066929134,40619.3987152778,2011-03-17,09:34:09
39.986007,116.350671,0,128.965501968504,40619.3987731481,2011-03-17,09:34:14
39.985992,116.350626,0,125.620495406824,40619.3988310185,2011-03-17,09:34:19
39.985992,116.350605,0,124.222588582677,40619.3988888889,2011-03-17,09:34:24
39.986011,116.350566,0,120.960157480315,40619.3989467593,2011-03-17,09:34:29
39.986013,116.350527,0,116.470255905512,40619.3990046296,2011-03-17,09:34:34
39.986001,116.350551,0,116.21749343832,40619.3990625,2011-03-17,09:34:39
39.985998,116.350549,0,114.556535433071,40619.3991203704,2011-03-17,09:34:44
39.985997,116.350544,0,114.057696850394,40619.3991782407,2011-03-17,09:34:49
39.985997,116.350544,0,114.057696850394,40619.399212963,2011-03-17,09:34:52
39.985998,116.350538,0,114.023641732283,40619.3992361111,2011-03-17,09:34:54
39.985993,116.350496,0,115.64249671916,40619.3992939815,2011-03-17,09:34:59
39.985985,116.350476,0,117.213543307087,40619.3993518518,2011-03-17,09:35:04
39.98599,116.350462,0,117.231679790026,40619.3994097222,2011-03-17,09:35:09
39.985956,116.3504,0,118.098795931759,40619.3994675926,2011-03-17,09:35:14
39.985959,116.350397,0,118.148559711286,40619.399525463,2011-03-17,09:35:19
39.985963,116.350398,0,118.198720472441,40619.3995833333,2011-03-17,09:35:24
39.985963,116.350398,0,118.198720472441,40619.3996180556,2011-03-17,09:35:27
39.985965,116.350398,0,118.254963910761,40619.3996412037,2011-03-17,09:35:29
39.985968,116.350388,0,118.823562992126,40619.3996990741,2011-03-17,09:35:34
39.985992,116.35036,0,121.205646325459,40619.3997569444,2011-03-17,09:35:39
39.985978,116.350372,0,120.987755905512,40619.3998148148,2011-03-17,09:35:44
39.985968,116.350374,0,121.452125984252,40619.3998726852,2011-03-17,09:35:49
39.985929,116.350333,0,122.756033464567,40619.3999305556,2011-03-17,09:35:54
39.985884,116.350138,0,129.154160104987,40619.3999884259,2011-03-17,09:35:59
39.985839,116.35002,0,139.353231627297,40619.4000462963,2011-03-17,09:36:04
39.985818,116.349996,0,147.274960629921,40619.4001041667,2011-03-17,09:36:09
39.985823,116.349971,0,149.28781496063,40619.400162037,2011-03-17,09:36:14
39.985835,116.349817,0,153.46657152231,40619.4002199074,2011-03-17,09:36:19
39.985827,116.349585,0,156.764734251968,40619.4002777778,2011-03-17,09:36:24
39.98583,116.349159,0,163.981233595801,40619.4003356481,2011-03-17,09:36:29
39.9858,116.348774,0,167.57781167979,40619.4003935185,2011-03-17,09:36:34
39.985787,116.348472,0,164.433238188976,40619.4004513889,2011-03-17,09:36:39
39.985788,116.348317,0,162.175583989501,40619.4005092593,2011-03-17,09:36:44
39.985779,116.348282,0,159.329603018373,40619.4005671296,2011-03-17,09:36:49
39.985779,116.348282,0,159.329603018373,40619.4006018518,2011-03-17,09:36:52
39.985778,116.348279,0,159.255101706037,40619.400625,2011-03-17,09:36:54
39.985786,116.348253,0,157.789632545932,40619.4006828704,2011-03-17,09:36:59
39.985794,116.348278,0,153.567007874016,40619.4007407407,2011-03-17,09:37:04
39.985794,116.348293,0,149.430114829396,40619.4007986111,2011-03-17,09:37:09
39.985794,116.348293,0,149.430114829396,40619.4008333333,2011-03-17,09:37:12
39.985793,116.348297,0,148.300187007874,40619.4008564815,2011-03-17,09:37:14
39.985793,116.348306,0,148.225971128609,40619.4009143518,2011-03-17,09:37:19
39.985793,116.348306,0,148.225971128609,40619.4009490741,2011-03-17,09:37:22
39.985792,116.348311,0,148.453513779528,40619.4009722222,2011-03-17,09:37:24
39.985792,116.348322,0,148.586837270341,40619.4010300926,2011-03-17,09:37:29
39.985785,116.348324,0,147.787080052493,40619.401087963,2011-03-17,09:37:34
39.985781,116.348316,0,146.606000656168,40619.4011458333,2011-03-17,09:37:39
39.985773,116.348318,0,142.309445538058,40619.4012037037,2011-03-17,09:37:44
39.985773,116.348318,0,142.309445538058,40619.4012384259,2011-03-17,09:37:47
39.985771,116.348312,0,140.526525590551,40619.4012615741,2011-03-17,09:37:49
39.985758,116.348336,0,141.171656824147,40619.4013194444,2011-03-17,09:37:54
39.98576,116.348325,0,138.177358923885,40619.4013773148,2011-03-17,09:37:59
39.985745,116.348344,0,140.611030183727,40619.4014351852,2011-03-17,09:38:04
39.985733,116.348365,0,146.775495406824,40619.4014930556,2011-03-17,09:38:09
39.985736,116.348349,0,148.532109580052,40619.4015509259,2011-03-17,09:38:14
39.985736,116.348343,0,148.880600393701,40619.4016087963,2011-03-17,09:38:19
39.985737,116.348336,0,149.679022309711,40619.4016666667,2011-03-17,09:38:24
39.985739,116.34833,0,150.736348425197,40619.401724537,2011-03-17,09:38:29
39.985739,116.34833,0,150.736348425197,40619.4017592593,2011-03-17,09:38:32
39.985738,116.348326,0,152.018513779528,40619.4017824074,2011-03-17,09:38:34
39.985738,116.348316,0,153.639396325459,40619.4018402778,2011-03-17,09:38:39
39.985748,116.348284,0,155.117217847769,40619.4018981481,2011-03-17,09:38:44
39.985762,116.348262,0,155.721801181102,40619.4019560185,2011-03-17,09:38:49
39.985752,116.348277,0,157.308602362205,40619.4020138889,2011-03-17,09:38:54
39.985754,116.348266,0,159.182837926509,40619.4020717593,2011-03-17,09:38:59
39.985754,116.348266,0,159.182837926509,40619.4021064815,2011-03-17,09:39:02
39.985755,116.348259,0,161.242749343832,40619.4021296296,2011-03-17,09:39:04
39.985732,116.348118,0,166.409133858268,40619.4021875,2011-03-17,09:39:09
39.985693,116.347836,0,184.091407480315,40619.4022453704,2011-03-17,09:39:14
39.985679,116.347445,0,197.716148293963,40619.4023032407,2011-03-17,09:39:19
39.985545,116.347257,0,207.297470472441,40619.4023611111,2011-03-17,09:39:24
39.985132,116.347229,0,208.446223753281,40619.4024189815,2011-03-17,09:39:29
39.984635,116.34726,0,198.093248031496,40619.4024768519,2011-03-17,09:39:34
39.984131,116.347245,0,185.163927165354,40619.4025347222,2011-03-17,09:39:39
39.983593,116.347286,0,172.811043307087,40619.4025925926,2011-03-17,09:39:44
39.983054,116.347314,0,168.363326771654,40619.402650463,2011-03-17,09:39:49
39.982502,116.347364,0,166.578267716535,40619.4027083333,2011-03-17,09:39:54
39.981994,116.347411,0,171.010226377953,40619.4027662037,2011-03-17,09:39:59
39.981546,116.347407,0,172.413615485564,40619.4028240741,2011-03-17,09:40:04
39.981303,116.34741,0,151.699721128609,40619.4028819444,2011-03-17,09:40:09
39.981303,116.34741,0,151.699721128609,40619.4029166667,2011-03-17,09:40:12
39.981309,116.347411,0,156.01561023622,40619.4029398148,2011-03-17,09:40:14
39.981293,116.347409,0,151.772887139108,40619.4029976852,2011-03-17,09:40:19
39.981231,116.347423,0,148.216381233596,40619.4030555556,2011-03-17,09:40:24
39.981002,116.347474,0,151.514104330709,40619.4031134259,2011-03-17,09:40:29
39.980684,116.347531,0,147.086955380577,40619.4031712963,2011-03-17,09:40:34
39.980284,116.347554,0,142.67125328084,40619.4032291667,2011-03-17,09:40:39
39.97987,116.347573,0,143.765564304462,40619.403287037,2011-03-17,09:40:44
39.97944,116.347589,0,159.415774278215,40619.4033449074,2011-03-17,09:40:49
39.979044,116.347602,0,170.826850393701,40619.4034027778,2011-03-17,09:40:54
39.978739,116.347646,0,162.835908792651,40619.4034606481,2011-03-17,09:40:59
39.978378,116.347627,0,170.51719160105,40619.4035185185,2011-03-17,09:41:04
39.977949,116.347612,0,187.885705380577,40619.4035763889,2011-03-17,09:41:09
39.977502,116.347598,0,193.394038713911,40619.4036342593,2011-03-17,09:41:14
39.97705,116.347633,0,211.433602362205,40619.4036921296,2011-03-17,09:41:19
39.976612,116.347653,0,229.694888451444,40619.40375,2011-03-17,09:41:24
39.976236,116.347658,0,244.834455380577,40619.4038078704,2011-03-17,09:41:29
39.975847,116.347612,0,256.644045275591,40619.4038657407,2011-03-17,09:41:34
39.975602,116.347462,0,262.921676509186,40619.4039236111,2011-03-17,09:41:39
39.975398,116.34729,0,255.737831364829,40619.4039814815,2011-03-17,09:41:44
39.97524,116.347037,0,239.556679790026,40619.4040393519,2011-03-17,09:41:49
39.975228,116.346556,0,223.823408792651,40619.4040972222,2011-03-17,09:41:54
39.975216,116.345989,0,199.490495406824,40619.4041550926,2011-03-17,09:41:59
39.975202,116.345443,0,171.373986220472,40619.404212963,2011-03-17,09:42:04
39.975187,116.344961,0,161.602339238845,40619.4042708333,2011-03-17,09:42:09
39.97519,116.34454,0,160.225531496063,40619.4043287037,2011-03-17,09:42:14
39.975193,116.344287,0,164.798776246719,40619.4043865741,2011-03-17,09:42:19
39.975207,116.34426,0,171.80281496063,40619.4044444444,2011-03-17,09:42:24
39.975215,116.344234,0,168.414665354331,40619.4045023148,2011-03-17,09:42:29
39.975228,116.344204,0,164.905744750656,40619.4045601852,2011-03-17,09:42:34
39.975228,116.344193,0,162.172867454068,40619.4046180556,2011-03-17,09:42:39
39.975228,116.344193,0,162.172867454068,40619.4046527778,2011-03-17,09:42:42
39.975228,116.344186,0,161.137253937008,40619.4046759259,2011-03-17,09:42:44
39.975204,116.344073,0,161.42374671916,40619.4047337963,2011-03-17,09:42:49
39.975183,116.343888,0,173.99780511811,40619.4047916667,2011-03-17,09:42:54
39.975164,116.34372,0,180.364032152231,40619.404849537,2011-03-17,09:42:59
39.975153,116.343382,0,187.50405839895,40619.4049074074,2011-03-17,09:43:04
39.97518,116.343026,0,186.222883858268,40619.4049652778,2011-03-17,09:43:09
39.975208,116.342776,0,182.97594816273,40619.4050231481,2011-03-17,09:43:14
39.975153,116.342511,0,181.388415354331,40619.4050810185,2011-03-17,09:43:19
39.975015,116.342193,0,198.971056430446,40619.4051388889,2011-03-17,09:43:24
39.974955,116.341828,0,225.032696850394,40619.4051967593,2011-03-17,09:43:29
39.974864,116.341572,0,248.764868766404,40619.4052546296,2011-03-17,09:43:34
39.974801,116.341496,0,266.257559055118,40619.4053125,2011-03-17,09:43:39
39.974751,116.341494,0,274.712870734908,40619.4053703704,2011-03-17,09:43:44
39.974753,116.341465,0,283.472857611549,40619.4054282407,2011-03-17,09:43:49
39.974754,116.341472,0,286.826935695538,40619.4054861111,2011-03-17,09:43:54
39.974755,116.34147,0,287.877857611549,40619.4055439815,2011-03-17,09:43:59
39.974753,116.341465,0,288.148815616798,40619.4056018519,2011-03-17,09:44:04
39.974751,116.34146,0,288.237522965879,40619.4056597222,2011-03-17,09:44:09
39.974751,116.34146,0,288.237522965879,40619.4056944444,2011-03-17,09:44:12
39.97475,116.34146,0,288.39406824147,40619.4057175926,2011-03-17,09:44:14
39.974752,116.341451,0,285.662877296588,40619.405775463,2011-03-17,09:44:19
39.974853,116.341241,0,285.381381233596,40619.4058333333,2011-03-17,09:44:24
39.974912,116.340879,0,282.071482939633,40619.4058912037,2011-03-17,09:44:29
39.974987,116.340515,0,279.297165354331,40619.4059490741,2011-03-17,09:44:34
39.974951,116.340069,0,278.781105643045,40619.4060069444,2011-03-17,09:44:39
39.97494,116.339639,0,286.085,40619.4060648148,2011-03-17,09:44:44
39.974919,116.339177,0,294.591499343832,40619.4061226852,2011-03-17,09:44:49
39.974953,116.338657,0,298.923280839895,40619.4061805556,2011-03-17,09:44:54
39.975023,116.338097,0,295.213963254593,40619.4062384259,2011-03-17,09:44:59
39.975059,116.337601,0,268.55343503937,40619.4062962963,2011-03-17,09:45:04
39.975125,116.337035,0,249.902043963255,40619.4063541667,2011-03-17,09:45:09
39.97516,116.336441,0,236.008786089239,40619.406412037,2011-03-17,09:45:14
39.975153,116.335916,0,215.767463910761,40619.4064699074,2011-03-17,09:45:19
39.975162,116.335291,0,191.90123687664,40619.4065277778,2011-03-17,09:45:24
39.975166,116.334641,0,173.259232283465,40619.4065856481,2011-03-17,09:45:29
39.975174,116.334053,0,163.320820209974,40619.4066435185,2011-03-17,09:45:34
39.975164,116.333649,0,153.799468503937,40619.4067013889,2011-03-17,09:45:39
39.975093,116.333451,0,141.830580708661,40619.4067592593,2011-03-17,09:45:44
39.975127,116.333497,0,139.903658136483,40619.4068171296,2011-03-17,09:45:49
39.975127,116.333497,0,139.903658136483,40619.4068518518,2011-03-17,09:45:52
39.97513,116.333503,0,137.162595144357,40619.406875,2011-03-17,09:45:54
39.975207,116.333493,0,138.189173228346,40619.4069328704,2011-03-17,09:45:59
39.97528,116.333542,0,140.173943569554,40619.4069907407,2011-03-17,09:46:04
39.97533,116.333602,0,136.437014435696,40619.4070486111,2011-03-17,09:46:09
39.975361,116.333636,0,130.046033464567,40619.4071064815,2011-03-17,09:46:14
39.975374,116.333603,0,128.635797244094,40619.4071643518,2011-03-17,09:46:19
39.975377,116.333585,0,127.091181102362,40619.4072222222,2011-03-17,09:46:24
39.975386,116.333544,0,125.518635170604,40619.4072800926,2011-03-17,09:46:29
39.975389,116.333472,0,124.136906167979,40619.407337963,2011-03-17,09:46:34
39.975401,116.333387,0,122.952562335958,40619.4073958333,2011-03-17,09:46:39
39.975417,116.333301,0,121.866610892388,40619.4074537037,2011-03-17,09:46:44
39.975481,116.333704,0,130.755442913386,40619.4088194444,2011-03-17,09:48:42
39.975409,116.333516,0,124.027335958005,40619.4088773148,2011-03-17,09:48:47
39.975348,116.333423,0,137.172309711286,40619.4089351852,2011-03-17,09:48:52
39.975329,116.333363,0,143.178517060367,40619.4089930556,2011-03-17,09:48:57
39.975342,116.333336,0,150.086748687664,40619.4090509259,2011-03-17,09:49:02
39.975366,116.333293,0,153.891584645669,40619.4091087963,2011-03-17,09:49:07
39.975388,116.333256,0,154.65374671916,40619.4091666667,2011-03-17,09:49:12
39.975414,116.333201,0,156.012982283465,40619.409224537,2011-03-17,09:49:17
39.975428,116.333128,0,158.95780839895,40619.4092824074,2011-03-17,09:49:22
39.975405,116.333073,0,161.103927165354,40619.4093402778,2011-03-17,09:49:27
39.975405,116.332972,0,162.35750656168,40619.4093981481,2011-03-17,09:49:32
39.975397,116.332875,0,165.348264435696,40619.4094560185,2011-03-17,09:49:37
39.975399,116.332781,0,167.384711286089,40619.4095138889,2011-03-17,09:49:42
39.975384,116.332706,0,169.471030183727,40619.4095717593,2011-03-17,09:49:47
39.975388,116.332616,0,170.609970472441,40619.4096296296,2011-03-17,09:49:52
39.975406,116.332484,0,168.283392388451,40619.4096875,2011-03-17,09:49:57
39.975433,116.33242,0,167.043077427822,40619.4097453704,2011-03-17,09:50:02
39.975447,116.332345,0,168.69655183727,40619.4098032407,2011-03-17,09:50:07
39.975445,116.332233,0,161.125052493438,40619.4098611111,2011-03-17,09:50:12
39.975445,116.332124,0,161.732162073491,40619.4099189815,2011-03-17,09:50:17
39.975439,116.332033,0,162.730731627297,40619.4099768519,2011-03-17,09:50:22
39.975448,116.331962,0,165.693001968504,40619.4100347222,2011-03-17,09:50:27
39.975429,116.331874,0,161.932785433071,40619.4100925926,2011-03-17,09:50:32
39.975456,116.331788,0,154.3693832021,40619.410150463,2011-03-17,09:50:37
39.975512,116.331719,0,149.225088582677,40619.4102083333,2011-03-17,09:50:42
39.975585,116.331659,0,142.661706036745,40619.4102662037,2011-03-17,09:50:47
39.975639,116.331638,0,141.647870734908,40619.4103240741,2011-03-17,09:50:52
39.975649,116.331612,0,138.916292650919,40619.4103819444,2011-03-17,09:50:57
39.975662,116.331612,0,137.846213910761,40619.4104398148,2011-03-17,09:51:02
39.975684,116.331564,0,137.143710629921,40619.4104976852,2011-03-17,09:51:07
39.975734,116.331327,0,139.683776246719,40619.4105555556,2011-03-17,09:51:12
39.975766,116.331208,0,143.237165354331,40619.4106134259,2011-03-17,09:51:17
39.975744,116.331155,0,145.174448818898,40619.4106712963,2011-03-17,09:51:22
39.975705,116.331099,0,146.193930446194,40619.4107291667,2011-03-17,09:51:27
39.975678,116.331019,0,149.147578740157,40619.410787037,2011-03-17,09:51:32
39.975648,116.331006,0,149.648507217848,40619.4108449074,2011-03-17,09:51:37
39.97562,116.331012,0,150.144530839895,40619.4109027778,2011-03-17,09:51:42
39.975574,116.331064,0,150.861427165354,40619.4109606481,2011-03-17,09:51:47
39.975558,116.331067,0,151.382942913386,40619.4110185185,2011-03-17,09:51:52
39.975565,116.331062,0,151.394396325459,40619.4110763889,2011-03-17,09:51:57
39.975567,116.331061,0,151.608057742782,40619.4111342593,2011-03-17,09:52:02
