# Supplementary material for: Research on differential privacy protection method based on user tendency
Source: PLoS One. 2023 Oct 26;18(10):e0288823. doi: 10.1371/journal.pone.0288823 (PMC10602288; doi:10.1371/journal.pone.0288823)
Supplement: S5 Data — (ZIP) [file pone.0288823.s005.zip › Data 5-5/147/Trajectory/20110317192306.plt]

Geolife trajectory
WGS 84
Altitude is in Feet
Reserved 3
0,2,255,My Track,0,0,2,8421376
0
39.97569,116.329924,0,492.142956036745,40619.8077083333,2011-03-17,19:23:06
39.97542,116.329896,0,492.174192913386,40619.8077662037,2011-03-17,19:23:11
39.975541,116.329903,0,491.984458661417,40619.8078240741,2011-03-17,19:23:16
39.975579,116.32996,0,491.766040026247,40619.8078819444,2011-03-17,19:23:21
39.97568,116.330005,0,491.721486220472,40619.8079398148,2011-03-17,19:23:26
39.975743,116.330045,0,491.934599737533,40619.8079976852,2011-03-17,19:23:31
39.975743,116.330045,0,491.934599737533,40619.8080324074,2011-03-17,19:23:34
39.975739,116.330053,0,492.142755905512,40619.8080555556,2011-03-17,19:23:36
39.975734,116.330025,0,492.168687664042,40619.8081134259,2011-03-17,19:23:41
39.973485,116.329642,0,662.670885826772,40619.8101967593,2011-03-17,19:26:41
39.975507,116.328369,0,1371.27653543307,40619.8102546296,2011-03-17,19:26:46
39.976359,116.327775,0,1663.49926509186,40619.8103125,2011-03-17,19:26:51
39.976186,116.327886,0,1564.09246062992,40619.8103703704,2011-03-17,19:26:56
39.975938,116.328046,0,1448.01372703412,40619.8104282407,2011-03-17,19:27:01
39.990246,116.317637,0,6862.16259186352,40619.810775463,2011-03-17,19:27:31
39.990947,116.317225,0,7074.85249015748,40619.8108333333,2011-03-17,19:27:36
39.990263,116.317617,0,6818.7475328084,40619.8108912037,2011-03-17,19:27:41
39.990258,116.317519,0,6853.54317913386,40619.8109490741,2011-03-17,19:27:46
39.988419,116.318757,0,6114.79911745407,40619.8110069444,2011-03-17,19:27:51
39.986793,116.319843,0,5463.31891076115,40619.8110648148,2011-03-17,19:27:56
39.987375,116.319348,0,5719.39743766404,40619.8111226852,2011-03-17,19:28:01
39.986448,116.319447,0,5722.89253937008,40619.8111805556,2011-03-17,19:28:06
39.986254,116.319528,0,5654.07219816273,40619.8112384259,2011-03-17,19:28:11
39.986408,116.31937,0,5718.16992454068,40619.8112962963,2011-03-17,19:28:16
39.986467,116.319175,0,5773.56693897638,40619.8113541667,2011-03-17,19:28:21
39.986783,116.31871,0,5965.04391732283,40619.811412037,2011-03-17,19:28:26
39.985009,116.319543,0,5342.17934711286,40619.8114699074,2011-03-17,19:28:31
39.984919,116.319667,0,5298.38141404199,40619.8115277778,2011-03-17,19:28:36
39.98264,116.321064,0,4402.00925853018,40619.8115856481,2011-03-17,19:28:41
39.983465,116.320988,0,4426.57030183727,40619.8116435185,2011-03-17,19:28:46
39.982576,116.321497,0,4140.53408792651,40619.8117013889,2011-03-17,19:28:51
39.981305,116.322494,0,3613.30007217848,40619.8117592593,2011-03-17,19:28:56
39.97999,116.323688,0,3005.09735564304,40619.8118171296,2011-03-17,19:29:01
39.978512,116.325143,0,2267.54937007874,40619.811875,2011-03-17,19:29:06
39.981018,116.323241,0,3360.68100721785,40619.8119328704,2011-03-17,19:29:11
39.981296,116.323036,0,3488.73148293963,40619.8119907407,2011-03-17,19:29:16
39.981723,116.322737,0,3674.95078740157,40619.8120486111,2011-03-17,19:29:21
39.981235,116.323115,0,3463.69745734908,40619.8121064815,2011-03-17,19:29:26
39.981797,116.322686,0,3729.86680774278,40619.8121643519,2011-03-17,19:29:31
39.981614,116.32284,0,3659.02397637795,40619.8122222222,2011-03-17,19:29:36
39.982069,116.322506,0,3873.00946850394,40619.8122800926,2011-03-17,19:29:41
39.983036,116.321818,0,4292.64218832021,40619.812337963,2011-03-17,19:29:46
39.983036,116.321808,0,4339.75459973753,40619.8123958333,2011-03-17,19:29:51
39.983891,116.321146,0,4686.49195866142,40619.8124537037,2011-03-17,19:29:56
39.985477,116.320437,0,5098.16968175853,40619.8125115741,2011-03-17,19:30:01
39.985539,116.320324,0,5140.84422900263,40619.8125694444,2011-03-17,19:30:06
39.985485,116.320376,0,5126.57025262467,40619.8126273148,2011-03-17,19:30:11
39.984879,116.320784,0,4898.33841863517,40619.8126851852,2011-03-17,19:30:16
39.985755,116.320154,0,5291.54659776903,40619.8127430556,2011-03-17,19:30:21
39.975865,116.329684,0,283.989917979003,40619.8149421296,2011-03-17,19:33:31
39.975795,116.32971,0,287.355462598425,40619.815,2011-03-17,19:33:36
39.975773,116.329711,0,288.258599081365,40619.8150578704,2011-03-17,19:33:41
39.975766,116.329709,0,287.71032480315,40619.8151157407,2011-03-17,19:33:46
39.975766,116.329709,0,287.71032480315,40619.815150463,2011-03-17,19:33:49
39.97576,116.329708,0,287.369028871391,40619.8151736111,2011-03-17,19:33:51
39.975748,116.329705,0,284.20999015748,40619.8152314815,2011-03-17,19:33:56
39.975714,116.329697,0,281.244087926509,40619.8152893518,2011-03-17,19:34:01
39.975683,116.329696,0,281.125692257218,40619.8153472222,2011-03-17,19:34:06
39.97569,116.3297,0,281.36501312336,40619.8154050926,2011-03-17,19:34:11
39.97569,116.3297,0,281.36501312336,40619.8154398148,2011-03-17,19:34:14
39.975689,116.329707,0,281.442956036745,40619.815462963,2011-03-17,19:34:16
39.975639,116.329701,0,278.879501312336,40619.8155208333,2011-03-17,19:34:21
39.975561,116.329723,0,278.54125984252,40619.8155787037,2011-03-17,19:34:26
39.9755,116.329733,0,279.765465879265,40619.8156365741,2011-03-17,19:34:31
39.975553,116.329709,0,289.356676509186,40619.8156944444,2011-03-17,19:34:36
39.975503,116.329692,0,311.197972440945,40619.8157523148,2011-03-17,19:34:41
39.975403,116.329819,0,330.275711942257,40619.8158101852,2011-03-17,19:34:46
39.975353,116.330072,0,346.823540026247,40619.8158680556,2011-03-17,19:34:51
39.975302,116.330521,0,362.820360892388,40619.8159259259,2011-03-17,19:34:56
39.975331,116.331013,0,377.458061023622,40619.8159837963,2011-03-17,19:35:01
39.975362,116.331612,0,385.34657480315,40619.8160416667,2011-03-17,19:35:06
39.975388,116.332304,0,377.910918635171,40619.816099537,2011-03-17,19:35:11
39.975333,116.333153,0,363.130744750656,40619.8161574074,2011-03-17,19:35:16
39.975348,116.334058,0,365.670045931759,40619.8162152778,2011-03-17,19:35:21
39.975367,116.334957,0,361.273782808399,40619.8162731482,2011-03-17,19:35:26
39.975331,116.33574,0,370.059402887139,40619.8163310185,2011-03-17,19:35:31
39.975292,116.336415,0,363.543526902887,40619.8163888889,2011-03-17,19:35:36
39.975264,116.337006,0,359.492641076115,40619.8164467593,2011-03-17,19:35:41
39.975235,116.337516,0,345.787037401575,40619.8165046296,2011-03-17,19:35:46
39.975178,116.337799,0,341.430374015748,40619.8165625,2011-03-17,19:35:51
39.97512,116.337909,0,348.299730971129,40619.8166203704,2011-03-17,19:35:56
39.97512,116.337909,0,348.299730971129,40619.8166550926,2011-03-17,19:35:59
39.975117,116.337912,0,350.794603018373,40619.8166782407,2011-03-17,19:36:01
39.975116,116.337926,0,351.037129265092,40619.8167361111,2011-03-17,19:36:06
39.975105,116.337993,0,346.030088582677,40619.8167939815,2011-03-17,19:36:11
39.975107,116.33803,0,342.709973753281,40619.8168518519,2011-03-17,19:36:16
39.975093,116.338054,0,341.635800524934,40619.8169097222,2011-03-17,19:36:21
39.975098,116.338061,0,341.236610892388,40619.8169675926,2011-03-17,19:36:26
39.9751,116.338061,0,340.768106955381,40619.817025463,2011-03-17,19:36:31
39.9751,116.338061,0,340.768106955381,40619.8170601852,2011-03-17,19:36:34
39.975097,116.338054,0,340.491443569554,40619.8170833333,2011-03-17,19:36:36
39.975072,116.338078,0,336.021614173228,40619.8171412037,2011-03-17,19:36:41
39.975043,116.338189,0,327.936082677165,40619.8171990741,2011-03-17,19:36:46
39.975006,116.338374,0,303.971374671916,40619.8172569444,2011-03-17,19:36:51
39.974978,116.338405,0,304.342631233596,40619.8173148148,2011-03-17,19:36:56
39.975002,116.338436,0,295.418490813648,40619.8173726852,2011-03-17,19:37:01
39.975062,116.338714,0,284.721043307087,40619.8174305556,2011-03-17,19:37:06
39.975114,116.338962,0,272.543523622047,40619.8174884259,2011-03-17,19:37:11
39.975114,116.339064,0,255.53029855643,40619.8175462963,2011-03-17,19:37:16
39.975114,116.339075,0,254.91499343832,40619.8176041667,2011-03-17,19:37:21
39.975116,116.339075,0,254.058038057743,40619.817662037,2011-03-17,19:37:26
39.975116,116.339075,0,254.058038057743,40619.8176967593,2011-03-17,19:37:29
39.975117,116.339083,0,253.615843175853,40619.8177199074,2011-03-17,19:37:31
39.975119,116.339092,0,253.325561023622,40619.8177777778,2011-03-17,19:37:36
39.975119,116.339095,0,253.063812335958,40619.8178356481,2011-03-17,19:37:41
39.975113,116.339093,0,252.863166010499,40619.8178935185,2011-03-17,19:37:46
39.975111,116.339093,0,252.821965223097,40619.8179513889,2011-03-17,19:37:51
39.975112,116.339096,0,252.782916666667,40619.8180092593,2011-03-17,19:37:56
39.975107,116.33909,0,252.670977690289,40619.8180671296,2011-03-17,19:38:01
39.975102,116.339082,0,252.653356299213,40619.818125,2011-03-17,19:38:06
39.975099,116.339076,0,252.636335301837,40619.8181828704,2011-03-17,19:38:11
39.975099,116.339076,0,252.636335301837,40619.8182175926,2011-03-17,19:38:14
39.975099,116.339079,0,252.386679790026,40619.8182407407,2011-03-17,19:38:16
39.975099,116.339125,0,251.354356955381,40619.8182986111,2011-03-17,19:38:21
39.975083,116.339293,0,247.971893044619,40619.8183564815,2011-03-17,19:38:26
39.975127,116.339517,0,238.560354330709,40619.8184143519,2011-03-17,19:38:31
39.975194,116.33974,0,227.313405511811,40619.8184722222,2011-03-17,19:38:36
39.975142,116.340115,0,216.346751968504,40619.8185300926,2011-03-17,19:38:41
39.975175,116.340585,0,216.21281167979,40619.818587963,2011-03-17,19:38:46
39.975144,116.341247,0,225.620246062992,40619.8186458333,2011-03-17,19:38:51
39.975192,116.342088,0,228.487073490814,40619.8187037037,2011-03-17,19:38:56
39.975183,116.342892,0,235.016138451444,40619.8187615741,2011-03-17,19:39:01
39.975127,116.343795,0,238.124215879265,40619.8188194444,2011-03-17,19:39:06
39.975106,116.344694,0,246.168021653543,40619.8188773148,2011-03-17,19:39:11
39.97506,116.345437,0,255.027004593176,40619.8189351852,2011-03-17,19:39:16
39.975056,116.345895,0,262.562208005249,40619.8189930556,2011-03-17,19:39:21
39.975078,116.346145,0,262.515600393701,40619.8190509259,2011-03-17,19:39:26
39.975076,116.346208,0,266.438480971129,40619.8191087963,2011-03-17,19:39:31
39.975076,116.346208,0,266.438480971129,40619.8191435185,2011-03-17,19:39:34
39.975077,116.346215,0,268.516266404199,40619.8191666667,2011-03-17,19:39:36
39.975078,116.346225,0,268.780465879265,40619.819224537,2011-03-17,19:39:41
39.975084,116.34624,0,268.851827427822,40619.8192824074,2011-03-17,19:39:46
39.9751,116.346273,0,269.076604330709,40619.8193402778,2011-03-17,19:39:51
39.975173,116.34653,0,265.60187664042,40619.8193981481,2011-03-17,19:39:56
39.9752,116.346894,0,264.466479658793,40619.8194560185,2011-03-17,19:40:01
39.975206,116.34728,0,261.443106955381,40619.8195138889,2011-03-17,19:40:06
39.975221,116.347496,0,254.513172572178,40619.8195717593,2011-03-17,19:40:11
39.975226,116.347689,0,244.276768372703,40619.8196296296,2011-03-17,19:40:16
39.975265,116.347866,0,236.204753937008,40619.8196875,2011-03-17,19:40:21
39.975465,116.348037,0,229.640793963255,40619.8197453704,2011-03-17,19:40:26
39.97573,116.348039,0,224.407450787402,40619.8198032407,2011-03-17,19:40:31
39.975978,116.348036,0,270.524488188976,40619.8198611111,2011-03-17,19:40:36
39.97636,116.348218,0,288.602998687664,40619.8199189815,2011-03-17,19:40:41
39.976838,116.348373,0,318.972621391076,40619.8199768519,2011-03-17,19:40:46
39.97733,116.348375,0,331.081056430446,40619.8200347222,2011-03-17,19:40:51
39.977778,116.348342,0,359.60312664042,40619.8200925926,2011-03-17,19:40:56
39.978192,116.348506,0,388.949786745407,40619.820150463,2011-03-17,19:41:01
39.978716,116.348547,0,423.787483595801,40619.8202083333,2011-03-17,19:41:06
39.979322,116.348514,0,434.239455380577,40619.8202662037,2011-03-17,19:41:11
39.979941,116.348396,0,441.95625656168,40619.8203240741,2011-03-17,19:41:16
39.980549,116.348328,0,439.809665354331,40619.8203819444,2011-03-17,19:41:21
39.98099,116.348266,0,433.012644356955,40619.8204398148,2011-03-17,19:41:26
39.981259,116.347972,0,403.773490813648,40619.8204976852,2011-03-17,19:41:31
39.981292,116.347981,0,400.656000656168,40619.8205555556,2011-03-17,19:41:36
39.981392,116.347975,0,392.005698818898,40619.8206134259,2011-03-17,19:41:41
39.98158,116.34777,0,374.960836614173,40619.8206712963,2011-03-17,19:41:46
39.981644,116.347739,0,372.098861548556,40619.8207291667,2011-03-17,19:41:51
39.981681,116.347723,0,366.454586614173,40619.820787037,2011-03-17,19:41:56
39.981681,116.347723,0,366.454586614173,40619.8208217593,2011-03-17,19:41:59
39.98168,116.347717,0,361.207227690289,40619.8208449074,2011-03-17,19:42:01
39.981709,116.347757,0,357.252631233596,40619.8209027778,2011-03-17,19:42:06
39.98177,116.347751,0,352.578927165354,40619.8209606481,2011-03-17,19:42:11
39.981832,116.347731,0,346.498389107612,40619.8210185185,2011-03-17,19:42:16
39.981917,116.347747,0,317.687063648294,40619.8210763889,2011-03-17,19:42:21
39.981984,116.347781,0,310.743487532808,40619.8211342593,2011-03-17,19:42:26
39.98204,116.347771,0,301.764130577428,40619.8211921296,2011-03-17,19:42:31
39.982069,116.347767,0,287.736131889764,40619.82125,2011-03-17,19:42:36
39.9821,116.347758,0,278.267073490814,40619.8213078704,2011-03-17,19:42:41
39.982133,116.347732,0,270.939724409449,40619.8213657407,2011-03-17,19:42:46
39.982185,116.347664,0,265.907125984252,40619.8214236111,2011-03-17,19:42:51
39.982277,116.347618,0,264.830551181102,40619.8214814815,2011-03-17,19:42:56
39.982353,116.347593,0,253.745777559055,40619.8215393518,2011-03-17,19:43:01
39.982439,116.347578,0,253.66062335958,40619.8215972222,2011-03-17,19:43:06
39.982526,116.347641,0,240.581519028871,40619.8216550926,2011-03-17,19:43:11
39.982578,116.347684,0,224.167555774278,40619.821712963,2011-03-17,19:43:16
39.982632,116.347689,0,217.86063976378,40619.8217708333,2011-03-17,19:43:21
39.982658,116.347683,0,211.882253937008,40619.8218287037,2011-03-17,19:43:26
39.982695,116.347688,0,206.271407480315,40619.8218865741,2011-03-17,19:43:31
39.982726,116.347715,0,199.892552493438,40619.8219444444,2011-03-17,19:43:36
39.982753,116.347755,0,187.139898293963,40619.8220023148,2011-03-17,19:43:41
39.982793,116.347757,0,177.688074146982,40619.8220601852,2011-03-17,19:43:46
39.98283,116.347749,0,164.578979658793,40619.8221180556,2011-03-17,19:43:51
39.982884,116.347764,0,155.226377952756,40619.8221759259,2011-03-17,19:43:56
39.982924,116.347751,0,150.956669947507,40619.8222337963,2011-03-17,19:44:01
39.982979,116.347743,0,144.476627296588,40619.8222916667,2011-03-17,19:44:06
39.983074,116.347732,0,137.45344160105,40619.822349537,2011-03-17,19:44:11
39.983142,116.347714,0,140.528192257218,40619.8224074074,2011-03-17,19:44:16
39.9832,116.347736,0,138.936368110236,40619.8224652778,2011-03-17,19:44:21
39.98327,116.34774,0,145.805902230971,40619.8225231481,2011-03-17,19:44:26
39.983363,116.347725,0,140.699488188976,40619.8225810185,2011-03-17,19:44:31
39.983467,116.347721,0,133.679258530184,40619.8226388889,2011-03-17,19:44:36
39.983544,116.347732,0,128.770400262467,40619.8226967593,2011-03-17,19:44:41
39.983607,116.347725,0,134.675295275591,40619.8227546296,2011-03-17,19:44:46
39.983666,116.347714,0,147.564229002625,40619.8228125,2011-03-17,19:44:51
39.983743,116.347716,0,141.182070209974,40619.8228703704,2011-03-17,19:44:56
39.983801,116.347712,0,139.07312335958,40619.8229282407,2011-03-17,19:45:01
39.98388,116.3477,0,139.665127952756,40619.8229861111,2011-03-17,19:45:06
39.983955,116.347683,0,140.676486220472,40619.8230439815,2011-03-17,19:45:11
39.984016,116.34768,0,146.480295275591,40619.8231018518,2011-03-17,19:45:16
39.984077,116.347662,0,155.711210629921,40619.8231597222,2011-03-17,19:45:21
39.984138,116.347629,0,170.055337926509,40619.8232175926,2011-03-17,19:45:26
39.984208,116.347631,0,164.651282808399,40619.823275463,2011-03-17,19:45:31
39.984255,116.347666,0,174.114898293963,40619.8233333333,2011-03-17,19:45:36
39.984333,116.347655,0,190.131784776903,40619.8233912037,2011-03-17,19:45:41
39.984378,116.347683,0,208.832647637795,40619.8234490741,2011-03-17,19:45:46
39.984446,116.347701,0,203.999498031496,40619.8235069444,2011-03-17,19:45:51
39.984479,116.347716,0,195.337719816273,40619.8235648148,2011-03-17,19:45:56
39.984529,116.347722,0,183.060351049869,40619.8236226852,2011-03-17,19:46:01
39.984603,116.34771,0,186.562162073491,40619.8236805556,2011-03-17,19:46:06
39.984693,116.347681,0,189.860813648294,40619.8237384259,2011-03-17,19:46:11
39.984775,116.347656,0,191.462034120735,40619.8237962963,2011-03-17,19:46:16
39.984856,116.347636,0,197.870974409449,40619.8238541667,2011-03-17,19:46:21
39.984941,116.347608,0,194.038667979003,40619.823912037,2011-03-17,19:46:26
39.984999,116.347583,0,186.60687992126,40619.8239699074,2011-03-17,19:46:31
39.985049,116.347652,0,165.613841863517,40619.8240277778,2011-03-17,19:46:36
39.98506,116.347762,0,152.321400918635,40619.8240856482,2011-03-17,19:46:41
39.98512,116.347814,0,156.406541994751,40619.8241435185,2011-03-17,19:46:46
39.985167,116.347861,0,157.828231627297,40619.8242013889,2011-03-17,19:46:51
39.985169,116.347911,0,151.976138451444,40619.8242592593,2011-03-17,19:46:56
39.985195,116.347936,0,147.954747375328,40619.8243171296,2011-03-17,19:47:01
39.985206,116.34794,0,146.683956692913,40619.824375,2011-03-17,19:47:06
39.985227,116.3479,0,146.197122703412,40619.8244328704,2011-03-17,19:47:11
39.985329,116.347797,0,145.587083333333,40619.8244907407,2011-03-17,19:47:16
39.985378,116.347702,0,144.565875984252,40619.8245486111,2011-03-17,19:47:21
39.985438,116.34771,0,144.173979658793,40619.8246064815,2011-03-17,19:47:26
39.985544,116.347844,0,144.454501312336,40619.8246643519,2011-03-17,19:47:31
39.985588,116.347823,0,143.775688976378,40619.8247222222,2011-03-17,19:47:36
39.985611,116.347779,0,142.476102362205,40619.8247800926,2011-03-17,19:47:41
39.985662,116.34778,0,141.417434383202,40619.824837963,2011-03-17,19:47:46
39.985756,116.347864,0,137.229304461942,40619.8248958333,2011-03-17,19:47:51
39.985756,116.347864,0,137.229304461942,40619.8249305556,2011-03-17,19:47:54
39.985764,116.347867,0,136.483622047244,40619.8249537037,2011-03-17,19:47:56
39.985801,116.347902,0,141.699343832021,40619.8250115741,2011-03-17,19:48:01
39.985809,116.347922,0,143.96343175853,40619.8250694444,2011-03-17,19:48:06
39.985852,116.347936,0,144.891702755906,40619.8251273148,2011-03-17,19:48:11
39.985917,116.348009,0,146.85842191601,40619.8251851852,2011-03-17,19:48:16
39.985942,116.348074,0,146.31782152231,40619.8252430556,2011-03-17,19:48:21
39.985941,116.348131,0,148.880711942257,40619.8253009259,2011-03-17,19:48:26
39.985926,116.348175,0,150.183618766404,40619.8253587963,2011-03-17,19:48:31
39.985921,116.348245,0,151.733326771654,40619.8254166667,2011-03-17,19:48:36
39.985922,116.348303,0,154.019028871391,40619.825474537,2011-03-17,19:48:41
39.985913,116.348393,0,155.299717847769,40619.8255324074,2011-03-17,19:48:46
39.985912,116.348487,0,156.114494750656,40619.8255902778,2011-03-17,19:48:51
39.985934,116.348576,0,158.310787401575,40619.8256481481,2011-03-17,19:48:56
39.985952,116.348662,0,160.190728346457,40619.8257060185,2011-03-17,19:49:01
39.985953,116.348751,0,161.96750328084,40619.8257638889,2011-03-17,19:49:06
39.98594,116.348808,0,165.785252624672,40619.8258217593,2011-03-17,19:49:11
39.985944,116.348877,0,171.020462598425,40619.8258796296,2011-03-17,19:49:16
39.985951,116.348933,0,175.246154855643,40619.8259375,2011-03-17,19:49:21
39.985955,116.348969,0,178.74874015748,40619.8259953704,2011-03-17,19:49:26
39.985955,116.348969,0,178.74874015748,40619.8260300926,2011-03-17,19:49:29
39.985962,116.348961,0,180.652522965879,40619.8260532407,2011-03-17,19:49:31
39.985962,116.348951,0,181.968956692913,40619.8261111111,2011-03-17,19:49:36
39.985908,116.348986,0,182.034475065617,40619.8261689815,2011-03-17,19:49:41
39.985903,116.34903,0,182.226099081365,40619.8262268519,2011-03-17,19:49:46
39.985891,116.349056,0,182.191669947507,40619.8262847222,2011-03-17,19:49:51
39.985886,116.349057,0,182.38156496063,40619.8263425926,2011-03-17,19:49:56
