# Supplementary material for: Research on differential privacy protection method based on user tendency
Source: PLoS One. 2023 Oct 26;18(10):e0288823. doi: 10.1371/journal.pone.0288823 (PMC10602288; doi:10.1371/journal.pone.0288823)
Supplement: S5 Data — (ZIP) [file pone.0288823.s005.zip › Data 5-5/147/Trajectory/20110318084732.plt]

Geolife trajectory
WGS 84
Altitude is in Feet
Reserved 3
0,2,255,My Track,0,0,2,8421376
0
39.987725,116.352647,0,210.200833333333,40620.3663425926,2011-03-18,08:47:32
39.987635,116.352682,0,174.517933070866,40620.366400463,2011-03-18,08:47:37
39.98764,116.352656,0,186.31469488189,40620.3664583333,2011-03-18,08:47:42
39.987699,116.352612,0,210.759596456693,40620.3665162037,2011-03-18,08:47:47
39.987783,116.352577,0,234.978018372703,40620.3665740741,2011-03-18,08:47:52
39.987885,116.352563,0,254.143166010499,40620.3666319444,2011-03-18,08:47:57
39.98791,116.352571,0,262.840275590551,40620.3666898148,2011-03-18,08:48:02
39.987691,116.352734,0,296.236099081365,40620.3748263889,2011-03-18,08:59:45
39.987693,116.352808,0,294.888313648294,40620.3748842593,2011-03-18,08:59:50
39.987678,116.352795,0,292.70404855643,40620.3749421296,2011-03-18,08:59:55
39.986931,116.352295,0,351.454717847769,40620.3757523148,2011-03-18,09:01:05
39.987137,116.352163,0,241.289140419947,40620.3758101852,2011-03-18,09:01:10
39.987223,116.352197,0,262.767962598425,40620.3758680556,2011-03-18,09:01:15
39.987189,116.352153,0,270.825833333333,40620.3759259259,2011-03-18,09:01:20
39.987134,116.352148,0,280.1231332021,40620.3759837963,2011-03-18,09:01:25
39.987138,116.352027,0,237.803221784777,40620.3760416667,2011-03-18,09:01:30
39.987113,116.351931,0,217.713057742782,40620.376099537,2011-03-18,09:01:35
39.987034,116.351888,0,227.470649606299,40620.3761574074,2011-03-18,09:01:40
39.986998,116.351873,0,225.49188648294,40620.3762152778,2011-03-18,09:01:45
39.986957,116.351859,0,224.60281824147,40620.3762731481,2011-03-18,09:01:50
39.986896,116.351864,0,229.119104330709,40620.3763310185,2011-03-18,09:01:55
39.986841,116.351895,0,236.006833989501,40620.3763888889,2011-03-18,09:02:00
39.986813,116.351886,0,243.906010498688,40620.3764467593,2011-03-18,09:02:05
39.986737,116.351939,0,236.861112204724,40620.3765046296,2011-03-18,09:02:10
39.986623,116.35194,0,229.696387795276,40620.3765625,2011-03-18,09:02:15
39.986542,116.351948,0,225.769202755906,40620.3766203704,2011-03-18,09:02:20
39.9865,116.351934,0,226.89531496063,40620.3766782407,2011-03-18,09:02:25
39.986419,116.351885,0,211.776748687664,40620.3767361111,2011-03-18,09:02:30
39.986426,116.351835,0,226.783576115486,40620.3767939815,2011-03-18,09:02:35
39.986375,116.351831,0,233.086089238845,40620.3768518518,2011-03-18,09:02:40
39.986214,116.351841,0,242.504885170604,40620.3769097222,2011-03-18,09:02:45
39.986094,116.351879,0,240.357893700787,40620.3769675926,2011-03-18,09:02:50
39.986051,116.351816,0,237.927122703412,40620.377025463,2011-03-18,09:02:55
39.986029,116.351767,0,242.483861548556,40620.3770833333,2011-03-18,09:03:00
39.98599,116.351694,0,244.84531824147,40620.3771412037,2011-03-18,09:03:05
39.985968,116.351621,0,251.147303149606,40620.3771990741,2011-03-18,09:03:10
39.985955,116.351545,0,254.008927165354,40620.3772569444,2011-03-18,09:03:15
39.985941,116.351466,0,257.469763779528,40620.3773148148,2011-03-18,09:03:20
39.985933,116.351384,0,254.255803805774,40620.3773726852,2011-03-18,09:03:25
39.985935,116.351295,0,257.983822178478,40620.3774305556,2011-03-18,09:03:30
39.985927,116.351175,0,259.502992125984,40620.3774884259,2011-03-18,09:03:35
39.985912,116.351089,0,262.589593175853,40620.3775462963,2011-03-18,09:03:40
39.985874,116.35101,0,267.41092847769,40620.3776041667,2011-03-18,09:03:45
39.98588,116.350934,0,271.135114829396,40620.377662037,2011-03-18,09:03:50
39.985906,116.350849,0,273.317352362205,40620.3777199074,2011-03-18,09:03:55
39.985909,116.350769,0,272.516164698163,40620.3777777778,2011-03-18,09:04:00
39.9859,116.350616,0,256.67125328084,40620.3778356481,2011-03-18,09:04:05
39.985889,116.350544,0,246.687109580052,40620.3778935185,2011-03-18,09:04:10
39.985898,116.350506,0,237.517017716535,40620.3779513889,2011-03-18,09:04:15
39.985873,116.35047,0,236.250583989501,40620.3780092593,2011-03-18,09:04:20
39.985831,116.350429,0,236.300846456693,40620.3780671296,2011-03-18,09:04:25
39.985807,116.350346,0,236.196417322835,40620.378125,2011-03-18,09:04:30
39.98576,116.350384,0,233.747401574803,40620.3781828704,2011-03-18,09:04:35
39.98576,116.350384,0,233.747401574803,40620.3782175926,2011-03-18,09:04:38
39.985753,116.350387,0,233.502952755906,40620.3782407407,2011-03-18,09:04:40
39.985762,116.350385,0,232.90186023622,40620.3782986111,2011-03-18,09:04:45
39.985744,116.350345,0,230.235203412074,40620.3783564815,2011-03-18,09:04:50
39.985721,116.350316,0,228.921784776903,40620.3784143519,2011-03-18,09:04:55
39.985711,116.350309,0,227.580108267717,40620.3784722222,2011-03-18,09:05:00
39.985704,116.350306,0,226.749809711286,40620.3785300926,2011-03-18,09:05:05
39.985697,116.350299,0,226.351269685039,40620.378587963,2011-03-18,09:05:10
39.985691,116.350292,0,226.173300524934,40620.3786458333,2011-03-18,09:05:15
39.985685,116.350293,0,226.061663385827,40620.3787037037,2011-03-18,09:05:20
39.985682,116.350289,0,225.99468175853,40620.3787615741,2011-03-18,09:05:25
39.985682,116.350289,0,225.99468175853,40620.3787962963,2011-03-18,09:05:28
39.985679,116.350283,0,225.910652887139,40620.3788194444,2011-03-18,09:05:30
39.985654,116.350273,0,225.307959317585,40620.3788773148,2011-03-18,09:05:35
39.985609,116.350295,0,222.56873687664,40620.3789351852,2011-03-18,09:05:40
39.985603,116.350288,0,222.498100393701,40620.3789930556,2011-03-18,09:05:45
39.985602,116.350285,0,222.49812664042,40620.3790509259,2011-03-18,09:05:50
39.985602,116.350285,0,222.49812664042,40620.3790856482,2011-03-18,09:05:53
39.985601,116.350283,0,222.461804461942,40620.3791087963,2011-03-18,09:05:55
39.985584,116.350278,0,222.775518372703,40620.3791666667,2011-03-18,09:06:00
39.985554,116.350274,0,222.718546587927,40620.379224537,2011-03-18,09:06:05
39.985661,116.350291,0,221.82782480315,40620.3792824074,2011-03-18,09:06:10
39.985665,116.350292,0,222.183011811024,40620.3793402778,2011-03-18,09:06:15
39.985665,116.350292,0,222.183011811024,40620.379375,2011-03-18,09:06:18
39.985657,116.350296,0,222.54187992126,40620.3793981481,2011-03-18,09:06:20
39.985643,116.350307,0,223.147949475066,40620.3794560185,2011-03-18,09:06:25
39.98562,116.350321,0,224.422719816273,40620.3795138889,2011-03-18,09:06:30
39.985626,116.350317,0,225.148562992126,40620.3795717593,2011-03-18,09:06:35
39.985626,116.350317,0,225.148562992126,40620.3796064815,2011-03-18,09:06:38
39.985633,116.350316,0,225.249612860892,40620.3796296296,2011-03-18,09:06:40
39.985672,116.350357,0,224.890045931759,40620.3796875,2011-03-18,09:06:45
39.985683,116.350377,0,225.279101049869,40620.3797453704,2011-03-18,09:06:50
39.985692,116.350372,0,225.027139107612,40620.3798032407,2011-03-18,09:06:55
39.985696,116.350373,0,224.939005905512,40620.3798611111,2011-03-18,09:07:00
39.985702,116.350376,0,224.80063648294,40620.3799189815,2011-03-18,09:07:05
39.9857,116.350374,0,224.97750328084,40620.3799768519,2011-03-18,09:07:10
39.9857,116.350374,0,224.97750328084,40620.3800115741,2011-03-18,09:07:13
39.985696,116.350375,0,225.188412073491,40620.3800347222,2011-03-18,09:07:15
39.985709,116.350384,0,226.732139107612,40620.3800925926,2011-03-18,09:07:20
39.985691,116.350389,0,227.345971128609,40620.380150463,2011-03-18,09:07:25
39.985672,116.350398,0,230.762650918635,40620.3802083333,2011-03-18,09:07:30
39.985698,116.350412,0,229.075075459318,40620.3802662037,2011-03-18,09:07:35
39.985746,116.350411,0,222.250393700787,40620.3803240741,2011-03-18,09:07:40
39.985763,116.350393,0,219.111230314961,40620.3803819444,2011-03-18,09:07:45
39.985767,116.350394,0,219.155134514436,40620.3804398148,2011-03-18,09:07:50
39.985767,116.350387,0,219.198061023622,40620.3804976852,2011-03-18,09:07:55
39.985767,116.350387,0,219.198061023622,40620.3805324074,2011-03-18,09:07:58
39.985766,116.350388,0,219.170728346457,40620.3805555556,2011-03-18,09:08:00
39.985777,116.350379,0,217.223579396325,40620.3806134259,2011-03-18,09:08:05
39.985777,116.350379,0,217.223579396325,40620.3806481481,2011-03-18,09:08:08
39.985775,116.350378,0,217.072017716535,40620.3806712963,2011-03-18,09:08:10
39.985828,116.350363,0,211.79281824147,40620.3807291667,2011-03-18,09:08:15
39.985828,116.350363,0,211.79281824147,40620.3807638889,2011-03-18,09:08:18
39.985825,116.350357,0,211.856295931759,40620.380787037,2011-03-18,09:08:20
39.985806,116.350344,0,210.605505249344,40620.3808449074,2011-03-18,09:08:25
39.985862,116.350337,0,206.494455380577,40620.3809027778,2011-03-18,09:08:30
39.985895,116.350334,0,203.189297900262,40620.3809606481,2011-03-18,09:08:35
39.985902,116.350336,0,202.745403543307,40620.3810185185,2011-03-18,09:08:40
39.98591,116.350339,0,202.460150918635,40620.3810763889,2011-03-18,09:08:45
39.985904,116.350346,0,202.330816929134,40620.3811342593,2011-03-18,09:08:50
39.985904,116.350346,0,202.330816929134,40620.3811689815,2011-03-18,09:08:53
39.985902,116.35035,0,202.201509186352,40620.3811921296,2011-03-18,09:08:55
39.985935,116.350372,0,200.455193569554,40620.38125,2011-03-18,09:09:00
39.985936,116.3504,0,199.462447506562,40620.3813078704,2011-03-18,09:09:05
39.985933,116.350417,0,200.167929790026,40620.3813657407,2011-03-18,09:09:10
39.985918,116.350435,0,201.62813976378,40620.3814236111,2011-03-18,09:09:15
39.985913,116.350447,0,203.606899606299,40620.3814814815,2011-03-18,09:09:20
39.98591,116.350457,0,202.909416010499,40620.3815393519,2011-03-18,09:09:25
39.985912,116.350453,0,203.38687992126,40620.3815972222,2011-03-18,09:09:30
39.985916,116.350452,0,204.021423884514,40620.3816550926,2011-03-18,09:09:35
39.985917,116.350451,0,204.343782808399,40620.381712963,2011-03-18,09:09:40
39.985917,116.35045,0,204.279504593176,40620.3817708333,2011-03-18,09:09:45
39.985918,116.35045,0,204.152660761155,40620.3818287037,2011-03-18,09:09:50
39.985919,116.350449,0,203.965479002625,40620.3818865741,2011-03-18,09:09:55
39.98592,116.350448,0,203.811804461942,40620.3819444444,2011-03-18,09:10:00
39.98592,116.350448,0,203.700892388451,40620.3820023148,2011-03-18,09:10:05
39.985921,116.350448,0,203.716108923884,40620.3820601852,2011-03-18,09:10:10
39.985921,116.350447,0,203.7675,40620.3821180556,2011-03-18,09:10:15
39.98592,116.350447,0,203.760551181102,40620.3821759259,2011-03-18,09:10:20
39.98592,116.350447,0,203.760551181102,40620.3822106481,2011-03-18,09:10:23
39.985916,116.350445,0,203.281450131234,40620.3822337963,2011-03-18,09:10:25
39.985911,116.350436,0,201.950748031496,40620.3822916667,2011-03-18,09:10:30
39.985912,116.35043,0,200.157040682415,40620.382349537,2011-03-18,09:10:35
39.985911,116.350426,0,198.418287401575,40620.3824074074,2011-03-18,09:10:40
39.985906,116.350418,0,196.410288713911,40620.3824652778,2011-03-18,09:10:45
39.985906,116.350418,0,196.410288713911,40620.3825,2011-03-18,09:10:48
39.9859,116.35041,0,193.754632545932,40620.3825231481,2011-03-18,09:10:50
39.985899,116.350401,0,190.847952755906,40620.3825810185,2011-03-18,09:10:55
39.985904,116.350392,0,188.222582020997,40620.3826388889,2011-03-18,09:11:00
39.985909,116.350383,0,185.60030183727,40620.3826967593,2011-03-18,09:11:05
39.985912,116.35032,0,182.640997375328,40620.3827546296,2011-03-18,09:11:10
39.985944,116.350153,0,176.963779527559,40620.3828125,2011-03-18,09:11:15
39.985922,116.34997,0,175.895754593176,40620.3828703704,2011-03-18,09:11:20
39.98593,116.349729,0,175.064455380577,40620.3829282407,2011-03-18,09:11:25
39.985997,116.349421,0,172.978661417323,40620.3829861111,2011-03-18,09:11:30
39.986028,116.34916,0,181.307529527559,40620.3830439815,2011-03-18,09:11:35
39.986019,116.349138,0,180.006804461942,40620.3831018518,2011-03-18,09:11:40
39.98602,116.349144,0,179.765820209974,40620.3831597222,2011-03-18,09:11:45
39.986019,116.349148,0,179.686807742782,40620.3832175926,2011-03-18,09:11:50
39.986019,116.349147,0,179.82562992126,40620.383275463,2011-03-18,09:11:55
39.986017,116.349146,0,180.089629265092,40620.3833333333,2011-03-18,09:12:00
39.986017,116.349146,0,180.089629265092,40620.3833680556,2011-03-18,09:12:03
39.986016,116.349145,0,180.29374343832,40620.3833912037,2011-03-18,09:12:05
39.986017,116.349159,0,180.741345144357,40620.3834490741,2011-03-18,09:12:10
39.986017,116.349171,0,181.130249343832,40620.3835069444,2011-03-18,09:12:15
39.986016,116.349171,0,181.403648293963,40620.3835648148,2011-03-18,09:12:20
39.986015,116.349167,0,181.524898293963,40620.3836226852,2011-03-18,09:12:25
39.986014,116.349166,0,181.650577427822,40620.3836805556,2011-03-18,09:12:30
39.986014,116.349166,0,181.650577427822,40620.3837152778,2011-03-18,09:12:33
39.986014,116.349169,0,181.744104330709,40620.3837384259,2011-03-18,09:12:35
39.986012,116.349178,0,181.73188976378,40620.3837962963,2011-03-18,09:12:40
39.986012,116.349178,0,181.73188976378,40620.3838310185,2011-03-18,09:12:43
39.986013,116.349178,0,181.681364829396,40620.3838541667,2011-03-18,09:12:45
39.986014,116.349196,0,181.995190288714,40620.383912037,2011-03-18,09:12:50
39.986015,116.349213,0,182.526456692913,40620.3839699074,2011-03-18,09:12:55
39.986015,116.349218,0,183.07779855643,40620.3840277778,2011-03-18,09:13:00
39.986016,116.349215,0,183.524484908136,40620.3840856481,2011-03-18,09:13:05
39.986018,116.349214,0,183.951837270341,40620.3841435185,2011-03-18,09:13:10
39.986018,116.349214,0,183.951837270341,40620.3841782407,2011-03-18,09:13:13
39.986017,116.349214,0,184.077427821522,40620.3842013889,2011-03-18,09:13:15
39.986015,116.349205,0,183.818484251969,40620.3842592593,2011-03-18,09:13:20
39.986014,116.3492,0,183.326364829396,40620.3843171296,2011-03-18,09:13:25
39.986014,116.3492,0,183.326364829396,40620.3843518518,2011-03-18,09:13:28
39.986012,116.349196,0,183.094104330709,40620.384375,2011-03-18,09:13:30
39.986005,116.349172,0,182.746026902887,40620.3844328704,2011-03-18,09:13:35
39.985929,116.348987,0,180.144311023622,40620.3844907407,2011-03-18,09:13:40
39.985903,116.348615,0,180.731669947507,40620.3845486111,2011-03-18,09:13:45
39.985866,116.348139,0,174.67562664042,40620.3846064815,2011-03-18,09:13:50
39.985847,116.347628,0,166.850492125984,40620.3846643518,2011-03-18,09:13:55
39.985702,116.34737,0,151.904612860892,40620.3847222222,2011-03-18,09:14:00
39.985565,116.347249,0,139.081473097113,40620.3847800926,2011-03-18,09:14:05
39.985174,116.34727,0,130.846906167979,40620.384837963,2011-03-18,09:14:10
39.984659,116.347275,0,106.371456692913,40620.3848958333,2011-03-18,09:14:15
39.984204,116.347292,0,105.118211942257,40620.3849537037,2011-03-18,09:14:20
39.983641,116.347322,0,110.094740813648,40620.3850115741,2011-03-18,09:14:25
39.983015,116.347364,0,100.902742782152,40620.3850694444,2011-03-18,09:14:30
39.982384,116.34742,0,108.256791338583,40620.3851273148,2011-03-18,09:14:35
39.981808,116.347474,0,116.26844488189,40620.3851851852,2011-03-18,09:14:40
39.981509,116.347518,0,137.873172572178,40620.3852430556,2011-03-18,09:14:45
39.981464,116.347512,0,154.331299212598,40620.3853009259,2011-03-18,09:14:50
39.98135,116.347475,0,163.07186351706,40620.3853587963,2011-03-18,09:14:55
39.981335,116.347493,0,169.211735564304,40620.3854166667,2011-03-18,09:15:00
39.981341,116.347493,0,171.614517716535,40620.385474537,2011-03-18,09:15:05
39.981341,116.347493,0,171.614517716535,40620.3855092593,2011-03-18,09:15:08
39.981345,116.347493,0,173.257004593176,40620.3855324074,2011-03-18,09:15:10
39.981315,116.347512,0,177.027020997375,40620.3855902778,2011-03-18,09:15:15
39.981023,116.347555,0,173.525583989501,40620.3856481481,2011-03-18,09:15:20
39.980643,116.347613,0,171.141811023622,40620.3857060185,2011-03-18,09:15:25
39.980163,116.347638,0,162.473851706037,40620.3857638889,2011-03-18,09:15:30
39.979624,116.347654,0,156.697424540682,40620.3858217593,2011-03-18,09:15:35
39.979076,116.347625,0,156.35094816273,40620.3858796296,2011-03-18,09:15:40
39.978534,116.347577,0,150.993966535433,40620.3859375,2011-03-18,09:15:45
39.977878,116.347597,0,156.377155511811,40620.3859953704,2011-03-18,09:15:50
39.977162,116.34754,0,148.034284776903,40620.3860532407,2011-03-18,09:15:55
39.976581,116.347552,0,155.473805774278,40620.3861111111,2011-03-18,09:16:00
39.976212,116.347437,0,172.181742125984,40620.3861689815,2011-03-18,09:16:05
39.975925,116.347418,0,170.630656167979,40620.3862268519,2011-03-18,09:16:10
39.975827,116.347311,0,167.666984908136,40620.3862847222,2011-03-18,09:16:15
39.975765,116.34725,0,166.688366141732,40620.3863425926,2011-03-18,09:16:20
39.975631,116.347306,0,173.213976377953,40620.386400463,2011-03-18,09:16:25
39.975539,116.347246,0,170.616751968504,40620.3864583333,2011-03-18,09:16:30
39.975477,116.347199,0,166.233454724409,40620.3865162037,2011-03-18,09:16:35
39.975327,116.346981,0,162.799478346457,40620.3865740741,2011-03-18,09:16:40
39.9753,116.346565,0,151.555971128609,40620.3866319444,2011-03-18,09:16:45
39.975283,116.345981,0,131.199629265092,40620.3866898148,2011-03-18,09:16:50
39.97531,116.345392,0,118.345488845144,40620.3867476852,2011-03-18,09:16:55
39.975324,116.344885,0,103.24094488189,40620.3868055556,2011-03-18,09:17:00
39.975323,116.344372,0,77.5839599737533,40620.3868634259,2011-03-18,09:17:05
39.97524,116.343936,0,82.2310990813648,40620.3869212963,2011-03-18,09:17:10
39.975195,116.343735,0,84.8106003937008,40620.3869791667,2011-03-18,09:17:15
39.975211,116.343658,0,72.6940255905512,40620.387037037,2011-03-18,09:17:20
39.975234,116.343597,0,66.7684481627297,40620.3870949074,2011-03-18,09:17:25
39.975241,116.34349,0,56.2041699475066,40620.3871527778,2011-03-18,09:17:30
39.975257,116.343371,0,51.1069455380577,40620.3872106481,2011-03-18,09:17:35
39.975236,116.343235,0,57.9600065616798,40620.3872685185,2011-03-18,09:17:40
39.975228,116.343095,0,57.2160859580052,40620.3873263889,2011-03-18,09:17:45
39.975215,116.343066,0,58.4835203412073,40620.3873842593,2011-03-18,09:17:50
39.975215,116.343066,0,58.4835203412073,40620.3874189815,2011-03-18,09:17:53
39.975212,116.343058,0,58.4942158792651,40620.3874421296,2011-03-18,09:17:55
39.975202,116.34304,0,57.9294324146982,40620.3875,2011-03-18,09:18:00
39.975201,116.343034,0,58.5112729658793,40620.3875578704,2011-03-18,09:18:05
39.975199,116.343027,0,58.9017224409449,40620.3876157407,2011-03-18,09:18:10
39.975195,116.343022,0,59.1374770341207,40620.3876736111,2011-03-18,09:18:15
39.975195,116.343022,0,59.1374770341207,40620.3877083333,2011-03-18,09:18:18
39.975192,116.343014,0,59.4278904199475,40620.3877314815,2011-03-18,09:18:20
39.975188,116.343001,0,59.5178576115486,40620.3877893519,2011-03-18,09:18:25
39.975187,116.342972,0,59.4978772965879,40620.3878472222,2011-03-18,09:18:30
39.975262,116.342808,0,60.6267421259842,40620.3879050926,2011-03-18,09:18:35
39.975352,116.342478,0,54.0833202099737,40620.387962963,2011-03-18,09:18:40
39.975258,116.341907,0,61.751187664042,40620.3880208333,2011-03-18,09:18:45
39.975123,116.341388,0,69.8431955380577,40620.3880787037,2011-03-18,09:18:50
39.97516,116.340826,0,74.5889960629921,40620.3881365741,2011-03-18,09:18:55
39.975175,116.340413,0,75.5206069553806,40620.3881944444,2011-03-18,09:19:00
39.975124,116.340276,0,77.3722867454068,40620.3882523148,2011-03-18,09:19:05
39.975117,116.34025,0,79.7313779527559,40620.3883101852,2011-03-18,09:19:10
39.975136,116.340261,0,77.9077887139107,40620.3883680556,2011-03-18,09:19:15
39.975119,116.340243,0,75.3503018372703,40620.3884259259,2011-03-18,09:19:20
39.975097,116.340222,0,72.9241896325459,40620.3884837963,2011-03-18,09:19:25
39.975062,116.340194,0,71.0226476377953,40620.3885416667,2011-03-18,09:19:30
39.975036,116.340162,0,68.8591535433071,40620.388599537,2011-03-18,09:19:35
39.975036,116.340162,0,68.8591535433071,40620.3886342593,2011-03-18,09:19:38
39.975035,116.340155,0,66.7999245406824,40620.3886574074,2011-03-18,09:19:40
39.975041,116.340166,0,65.897749343832,40620.3887152778,2011-03-18,09:19:45
39.975039,116.340161,0,65.6966896325459,40620.3887731481,2011-03-18,09:19:50
39.975039,116.340164,0,66.0587729658793,40620.3888310185,2011-03-18,09:19:55
39.975037,116.340169,0,66.3442421259843,40620.3888888889,2011-03-18,09:20:00
39.975037,116.340169,0,66.3442421259843,40620.3889236111,2011-03-18,09:20:03
39.97503,116.340163,0,66.4908300524934,40620.3889467593,2011-03-18,09:20:05
39.975025,116.340153,0,66.7970702099737,40620.3890046296,2011-03-18,09:20:10
39.975088,116.340025,0,73.3866601049869,40620.3890625,2011-03-18,09:20:15
39.975092,116.339829,0,80.8119783464567,40620.3891203704,2011-03-18,09:20:20
39.975121,116.339667,0,89.0330052493438,40620.3891782407,2011-03-18,09:20:25
39.975149,116.339325,0,88.8007578740157,40620.3892361111,2011-03-18,09:20:30
39.975105,116.338764,0,75.6965354330709,40620.3892939815,2011-03-18,09:20:35
39.975094,116.338174,0,58.6665715223097,40620.3893518519,2011-03-18,09:20:40
39.975199,116.33762,0,46.4752099737533,40620.3894097222,2011-03-18,09:20:45
39.9753,116.337322,0,56.0009776902887,40620.3894675926,2011-03-18,09:20:50
39.975284,116.337159,0,72.1224212598425,40620.389525463,2011-03-18,09:20:55
39.975291,116.336811,0,101.180288713911,40620.3895833333,2011-03-18,09:21:00
39.975307,116.336394,0,129.697693569554,40620.3896412037,2011-03-18,09:21:05
39.975344,116.33575,0,152.122155511811,40620.3896990741,2011-03-18,09:21:10
39.975277,116.334944,0,147.438047900262,40620.3897569444,2011-03-18,09:21:15
39.975273,116.334211,0,157.324022309711,40620.3898148148,2011-03-18,09:21:20
39.975321,116.333678,0,160.459196194226,40620.3898726852,2011-03-18,09:21:25
39.975254,116.333484,0,160.162742782152,40620.3899305556,2011-03-18,09:21:30
39.975254,116.333484,0,160.162742782152,40620.3899652778,2011-03-18,09:21:33
39.975255,116.333491,0,159.787204724409,40620.3899884259,2011-03-18,09:21:35
39.975245,116.333452,0,162.555675853018,40620.3900462963,2011-03-18,09:21:40
39.975249,116.333407,0,166.506377952756,40620.3901041667,2011-03-18,09:21:45
39.975215,116.333389,0,191.904865485564,40620.390162037,2011-03-18,09:21:50
39.97521,116.333305,0,210.236502624672,40620.3902199074,2011-03-18,09:21:55
39.975237,116.333182,0,215.054911417323,40620.3902777778,2011-03-18,09:22:00
39.975216,116.333082,0,229.685426509186,40620.3903356481,2011-03-18,09:22:05
39.975224,116.332996,0,243.397785433071,40620.3903935185,2011-03-18,09:22:10
39.975183,116.332938,0,254.491620734908,40620.3904513889,2011-03-18,09:22:15
39.975153,116.332918,0,267.363920603675,40620.3905092593,2011-03-18,09:22:20
39.975138,116.332855,0,272.838661417323,40620.3905671296,2011-03-18,09:22:25
39.975139,116.332746,0,276.239550524934,40620.390625,2011-03-18,09:22:30
39.975136,116.332661,0,281.122263779528,40620.3906828704,2011-03-18,09:22:35
39.975121,116.332559,0,276.394917979003,40620.3907407407,2011-03-18,09:22:40
39.975121,116.332454,0,269.150370734908,40620.3907986111,2011-03-18,09:22:45
39.975129,116.332323,0,269.379904855643,40620.3908564815,2011-03-18,09:22:50
39.975146,116.332173,0,278.877900262467,40620.3909143518,2011-03-18,09:22:55
39.975145,116.332079,0,284.569606299213,40620.3909722222,2011-03-18,09:23:00
39.975141,116.331974,0,288.330764435696,40620.3910300926,2011-03-18,09:23:05
39.975163,116.331874,0,286.615,40620.391087963,2011-03-18,09:23:10
39.975204,116.331772,0,277.695892388451,40620.3911458333,2011-03-18,09:23:15
39.975303,116.331649,0,241.725,40620.3912037037,2011-03-18,09:23:20
39.975343,116.331548,0,231.263943569554,40620.3912615741,2011-03-18,09:23:25
39.975393,116.331456,0,229.554038713911,40620.3913194444,2011-03-18,09:23:30
39.975433,116.331345,0,222.435072178478,40620.3913773148,2011-03-18,09:23:35
39.975425,116.331252,0,220.078346456693,40620.3914351852,2011-03-18,09:23:40
39.975405,116.331163,0,216.137644356955,40620.3914930556,2011-03-18,09:23:45
39.975393,116.331073,0,213.141026902887,40620.3915509259,2011-03-18,09:23:50
39.97536,116.33098,0,209.608402230971,40620.3916087963,2011-03-18,09:23:55
39.975366,116.330951,0,207.844655511811,40620.3916666667,2011-03-18,09:24:00
39.975446,116.330946,0,207.250964566929,40620.391724537,2011-03-18,09:24:05
39.975533,116.330931,0,196.745853018373,40620.3917824074,2011-03-18,09:24:10
39.975602,116.330937,0,186.851532152231,40620.3918402778,2011-03-18,09:24:15
39.97568,116.330923,0,181.025357611549,40620.3918981481,2011-03-18,09:24:20
39.975757,116.330911,0,180.028166010499,40620.3919560185,2011-03-18,09:24:25
39.975776,116.330896,0,176.89718503937,40620.3920138889,2011-03-18,09:24:30
39.975778,116.330909,0,175.676522309711,40620.3920717593,2011-03-18,09:24:35
39.975778,116.330909,0,175.676522309711,40620.3921064815,2011-03-18,09:24:38
39.975776,116.330908,0,174.198825459318,40620.3921296296,2011-03-18,09:24:40
39.975778,116.33087,0,173.83031167979,40620.3921875,2011-03-18,09:24:45
