# Supplementary material for: Research on differential privacy protection method based on user tendency
Source: PLoS One. 2023 Oct 26;18(10):e0288823. doi: 10.1371/journal.pone.0288823 (PMC10602288; doi:10.1371/journal.pone.0288823)
Supplement: S5 Data — (ZIP) [file pone.0288823.s005.zip › Data 5-5/147/Trajectory/20110319180807.plt]

Geolife trajectory
WGS 84
Altitude is in Feet
Reserved 3
0,2,255,My Track,0,0,2,8421376
0
39.985621,116.350588,0,165.278854986877,40621.7556365741,2011-03-19,18:08:07
39.985654,116.350534,0,171.258241469816,40621.7556944444,2011-03-19,18:08:12
39.985737,116.350495,0,164.022696850394,40621.7557523148,2011-03-19,18:08:17
39.985765,116.350495,0,153.247601706037,40621.7558101852,2011-03-19,18:08:22
39.985806,116.350477,0,148.281814304462,40621.7558680556,2011-03-19,18:08:27
39.985847,116.350448,0,144.437641076115,40621.7559259259,2011-03-19,18:08:32
39.985847,116.350448,0,144.437641076115,40621.7559606481,2011-03-19,18:08:35
39.985855,116.350446,0,144.911650262467,40621.7559837963,2011-03-19,18:08:37
39.985834,116.350484,0,155.603966535433,40621.7560416667,2011-03-19,18:08:42
39.985807,116.3505,0,157.590213254593,40621.756099537,2011-03-19,18:08:47
39.985802,116.350513,0,160.155082020997,40621.7561574074,2011-03-19,18:08:52
39.98583,116.350487,0,149.563841863517,40621.7562152778,2011-03-19,18:08:57
39.985849,116.350467,0,146.396030183727,40621.7562731481,2011-03-19,18:09:02
39.985907,116.350447,0,137.65279855643,40621.7563310185,2011-03-19,18:09:07
39.985923,116.350461,0,128.894527559055,40621.7563888889,2011-03-19,18:09:12
39.985968,116.350448,0,119.533713910761,40621.7564467593,2011-03-19,18:09:17
39.985978,116.350392,0,115.540685695538,40621.7565046296,2011-03-19,18:09:22
39.985987,116.350376,0,114.458789370079,40621.7565625,2011-03-19,18:09:27
39.985989,116.35037,0,114.283474409449,40621.7566203704,2011-03-19,18:09:32
39.985988,116.350364,0,114.356525590551,40621.7566782407,2011-03-19,18:09:37
39.985983,116.350361,0,114.571902887139,40621.7567361111,2011-03-19,18:09:42
39.985983,116.350361,0,114.571902887139,40621.7567708333,2011-03-19,18:09:45
39.985975,116.350366,0,114.763704068241,40621.7567939815,2011-03-19,18:09:47
39.985943,116.350398,0,124.521105643045,40621.7568518519,2011-03-19,18:09:52
39.98593,116.350442,0,131.815800524934,40621.7569097222,2011-03-19,18:09:57
39.985923,116.350456,0,135.752572178478,40621.7569675926,2011-03-19,18:10:02
39.985923,116.350456,0,135.752572178478,40621.7570023148,2011-03-19,18:10:05
39.985919,116.350463,0,135.98468503937,40621.757025463,2011-03-19,18:10:07
39.985904,116.35045,0,135.847841207349,40621.7570833333,2011-03-19,18:10:12
39.985891,116.350472,0,137.334645669291,40621.7571412037,2011-03-19,18:10:17
39.985889,116.350489,0,138.37375,40621.7571990741,2011-03-19,18:10:22
39.985809,116.350553,0,164.592549212598,40621.7572569444,2011-03-19,18:10:27
39.985783,116.350569,0,176.412214566929,40621.7573148148,2011-03-19,18:10:32
39.985772,116.350567,0,180.251591207349,40621.7573726852,2011-03-19,18:10:37
39.985772,116.350567,0,180.689895013123,40621.7574305556,2011-03-19,18:10:42
39.985772,116.350567,0,180.689895013123,40621.7574652778,2011-03-19,18:10:45
39.985766,116.350566,0,188.64061023622,40621.7574884259,2011-03-19,18:10:47
39.985785,116.350562,0,189.570656167979,40621.7575462963,2011-03-19,18:10:52
39.985785,116.350562,0,189.570656167979,40621.7575810185,2011-03-19,18:10:55
39.985782,116.350566,0,190.017631233596,40621.7576041667,2011-03-19,18:10:57
39.985801,116.350556,0,196.131482939633,40621.757662037,2011-03-19,18:11:02
39.985795,116.350565,0,196.697329396325,40621.7577199074,2011-03-19,18:11:07
39.985795,116.350565,0,196.697329396325,40621.7577546296,2011-03-19,18:11:10
39.985793,116.350559,0,194.779156824147,40621.7577777778,2011-03-19,18:11:12
39.985799,116.350533,0,189.809448818898,40621.7578356481,2011-03-19,18:11:17
39.985815,116.350509,0,187.814642388451,40621.7578819444,2011-03-19,18:11:21
39.985785,116.350478,0,191.787470472441,40621.7579398148,2011-03-19,18:11:26
39.985753,116.350432,0,193.999534120735,40621.757974537,2011-03-19,18:11:29
39.985741,116.350256,0,197.703257874016,40621.7580208333,2011-03-19,18:11:33
39.98573,116.350075,0,200.7168667979,40621.7580555556,2011-03-19,18:11:36
39.98611,116.350157,0,203.880062335958,40621.7581018518,2011-03-19,18:11:40
39.985998,116.349986,0,206.35938976378,40621.7581365741,2011-03-19,18:11:43
39.985905,116.349795,0,210.448963254593,40621.7581828704,2011-03-19,18:11:47
39.9858,116.349614,0,214.227690288714,40621.7582175926,2011-03-19,18:11:50
39.985801,116.349425,0,218.705656167979,40621.7582638889,2011-03-19,18:11:54
39.985791,116.349337,0,222.260183727034,40621.7582986111,2011-03-19,18:11:57
39.985801,116.349327,0,225.852755905512,40621.7583449074,2011-03-19,18:12:01
39.985808,116.349316,0,226.96470144357,40621.7583796296,2011-03-19,18:12:04
39.985819,116.349299,0,227.508044619423,40621.7584259259,2011-03-19,18:12:08
39.985816,116.349286,0,227.459609580053,40621.7584606481,2011-03-19,18:12:11
39.985816,116.349282,0,227.25405511811,40621.7585069444,2011-03-19,18:12:15
39.98582,116.34928,0,227.093782808399,40621.7585532407,2011-03-19,18:12:19
39.98582,116.349279,0,226.99250984252,40621.758587963,2011-03-19,18:12:22
39.985819,116.349276,0,226.870984251969,40621.7586342593,2011-03-19,18:12:26
39.98582,116.349275,0,226.783927165354,40621.7586689815,2011-03-19,18:12:29
39.985821,116.349268,0,226.696545275591,40621.7587152778,2011-03-19,18:12:33
39.985821,116.349261,0,226.656046587926,40621.75875,2011-03-19,18:12:36
39.985825,116.349254,0,226.693641732283,40621.7587962963,2011-03-19,18:12:40
39.985825,116.349254,0,226.693641732283,40621.7588078704,2011-03-19,18:12:41
39.98583,116.349246,0,226.748458005249,40621.7588310185,2011-03-19,18:12:43
39.985839,116.34923,0,226.887631233596,40621.7588773148,2011-03-19,18:12:47
39.985843,116.349214,0,227.032385170604,40621.758912037,2011-03-19,18:12:50
39.985847,116.349193,0,227.208024934383,40621.7589583333,2011-03-19,18:12:54
39.985858,116.349181,0,227.342516404199,40621.7589930556,2011-03-19,18:12:57
39.98587,116.349159,0,227.390423228346,40621.7590393518,2011-03-19,18:13:01
39.985871,116.349146,0,227.35593175853,40621.7590740741,2011-03-19,18:13:04
39.985873,116.349126,0,227.231154855643,40621.7591203704,2011-03-19,18:13:08
39.985878,116.349115,0,227.162467191601,40621.7591550926,2011-03-19,18:13:11
39.985889,116.349088,0,227.033635170604,40621.7592013889,2011-03-19,18:13:15
39.985892,116.349075,0,226.905528215223,40621.7592361111,2011-03-19,18:13:18
39.985896,116.34905,0,226.681952099738,40621.7592824074,2011-03-19,18:13:22
39.985926,116.348896,0,224.663517060367,40621.7593171296,2011-03-19,18:13:25
39.985981,116.348537,0,220.093615485564,40621.7593634259,2011-03-19,18:13:29
39.985976,116.348318,0,217.923641732283,40621.7593981481,2011-03-19,18:13:32
39.985973,116.348013,0,213.904593175853,40621.7594444444,2011-03-19,18:13:36
39.98596,116.347721,0,210.369514435696,40621.7594907407,2011-03-19,18:13:40
39.985945,116.347472,0,207.491709317585,40621.759525463,2011-03-19,18:13:43
39.985844,116.347045,0,204.313320209974,40621.7595717593,2011-03-19,18:13:47
39.985822,116.346727,0,200.902644356955,40621.7596064815,2011-03-19,18:13:50
39.985784,116.346199,0,197.106046587927,40621.7596527778,2011-03-19,18:13:54
39.985761,116.345776,0,193.201125328084,40621.7596875,2011-03-19,18:13:57
39.985742,116.345218,0,187.667700131234,40621.7597337963,2011-03-19,18:14:01
39.985739,116.344777,0,186.255823490814,40621.7597685185,2011-03-19,18:14:04
39.985722,116.344184,0,183.262624671916,40621.7598148148,2011-03-19,18:14:08
39.985727,116.343768,0,182.126751968504,40621.759849537,2011-03-19,18:14:11
39.98572,116.343197,0,179.550367454068,40621.7598958333,2011-03-19,18:14:15
39.985697,116.342765,0,177.021289370079,40621.7599305556,2011-03-19,18:14:18
39.985698,116.342142,0,176.002345800525,40621.7599768518,2011-03-19,18:14:22
39.985673,116.341726,0,173.168569553806,40621.7600115741,2011-03-19,18:14:25
39.985643,116.341205,0,170.413477690289,40621.7600578704,2011-03-19,18:14:29
39.985592,116.340874,0,166.270839895013,40621.7600925926,2011-03-19,18:14:32
39.985549,116.340583,0,158.98407808399,40621.7601388889,2011-03-19,18:14:36
39.985559,116.340541,0,153.42562335958,40621.7601736111,2011-03-19,18:14:39
39.985541,116.340634,0,143.21157152231,40621.7602199074,2011-03-19,18:14:43
39.98553,116.340639,0,142.564872047244,40621.7602546296,2011-03-19,18:14:46
39.985524,116.340646,0,141.892319553806,40621.7603009259,2011-03-19,18:14:50
39.985524,116.340646,0,141.892319553806,40621.7603125,2011-03-19,18:14:51
39.985528,116.340638,0,141.559035433071,40621.7603356481,2011-03-19,18:14:53
39.985518,116.340626,0,141.317286745407,40621.7603819444,2011-03-19,18:14:57
39.985505,116.340548,0,142.11437992126,40621.7604166667,2011-03-19,18:15:00
39.985527,116.340453,0,137.809491469816,40621.760462963,2011-03-19,18:15:04
39.985543,116.340339,0,137.455157480315,40621.7605092593,2011-03-19,18:15:08
39.985528,116.340312,0,138.833615485564,40621.7605439815,2011-03-19,18:15:11
39.985515,116.340297,0,141.325659448819,40621.7605902778,2011-03-19,18:15:15
39.985515,116.340222,0,140.64687335958,40621.760625,2011-03-19,18:15:18
39.985489,116.339911,0,143.64467847769,40621.7606712963,2011-03-19,18:15:22
39.985485,116.339471,0,143.652637795276,40621.7607060185,2011-03-19,18:15:25
39.985482,116.338896,0,146.818172572178,40621.7607523148,2011-03-19,18:15:29
39.985456,116.338437,0,151.364120734908,40621.760787037,2011-03-19,18:15:32
39.985451,116.33768,0,130.242401574803,40621.7608333333,2011-03-19,18:15:36
39.985427,116.337196,0,128.487775590551,40621.7608680556,2011-03-19,18:15:39
39.9854,116.336567,0,127.811505905512,40621.7609143518,2011-03-19,18:15:43
39.985392,116.336093,0,130.254816272966,40621.7609490741,2011-03-19,18:15:46
39.985382,116.335463,0,133.402654199475,40621.7609953704,2011-03-19,18:15:50
39.985373,116.334947,0,135.66405183727,40621.7610300926,2011-03-19,18:15:53
39.985351,116.334315,0,136.601230314961,40621.7610763889,2011-03-19,18:15:57
39.985331,116.333839,0,136.684845800525,40621.7611111111,2011-03-19,18:16:00
39.985285,116.33321,0,139.096751968504,40621.7611574074,2011-03-19,18:16:04
39.985263,116.332745,0,141.553891076115,40621.7611921296,2011-03-19,18:16:07
39.98524,116.332153,0,147.678645013123,40621.7612384259,2011-03-19,18:16:11
39.985197,116.331728,0,152.815784120735,40621.7612731481,2011-03-19,18:16:14
39.985157,116.331134,0,159.107106299213,40621.7613194444,2011-03-19,18:16:18
39.985105,116.330671,0,164.092595144357,40621.7613541667,2011-03-19,18:16:21
39.985058,116.330085,0,169.27470144357,40621.761400463,2011-03-19,18:16:25
39.985014,116.329542,0,175.257467191601,40621.7614467593,2011-03-19,18:16:29
39.984994,116.329137,0,181.716758530184,40621.7614814815,2011-03-19,18:16:32
39.984964,116.328674,0,189.153277559055,40621.7615277778,2011-03-19,18:16:36
39.985355,116.33031,0,182.124133858268,40621.7615625,2011-03-19,18:16:39
39.985341,116.32866,0,182.903471128609,40621.7616087963,2011-03-19,18:16:43
39.985263,116.32798,0,182.027414698163,40621.7616435185,2011-03-19,18:16:46
39.985174,116.32758,0,183.902050524934,40621.7616898148,2011-03-19,18:16:50
39.985165,116.327534,0,180.232404855643,40621.761724537,2011-03-19,18:16:53
39.985168,116.327555,0,180.35875,40621.7617708333,2011-03-19,18:16:57
39.98517,116.327558,0,180.621046587926,40621.7618055556,2011-03-19,18:17:00
39.985173,116.327561,0,180.698379265092,40621.7618518519,2011-03-19,18:17:04
39.985177,116.327564,0,180.68657808399,40621.7618865741,2011-03-19,18:17:07
39.985177,116.327564,0,180.68657808399,40621.7619097222,2011-03-19,18:17:09
39.985182,116.327567,0,180.74343503937,40621.7619328704,2011-03-19,18:17:11
39.985184,116.327577,0,180.735751312336,40621.7619675926,2011-03-19,18:17:14
39.985193,116.327594,0,180.445180446194,40621.7620138889,2011-03-19,18:17:18
39.985201,116.327604,0,180.251653543307,40621.7620486111,2011-03-19,18:17:21
39.98521,116.327612,0,180.158651574803,40621.7620949074,2011-03-19,18:17:25
39.98521,116.327616,0,180.048454724409,40621.7621296296,2011-03-19,18:17:28
39.985212,116.327615,0,179.871725721785,40621.7621759259,2011-03-19,18:17:32
39.985214,116.327621,0,179.702916666667,40621.7622106481,2011-03-19,18:17:35
39.985214,116.327621,0,179.702916666667,40621.7622337963,2011-03-19,18:17:37
39.985215,116.327621,0,179.559501312336,40621.7622569444,2011-03-19,18:17:39
39.985206,116.32755,0,178.93125328084,40621.7622916667,2011-03-19,18:17:42
39.985152,116.327377,0,174.386007217848,40621.762337963,2011-03-19,18:17:46
39.985083,116.327275,0,169.069822834646,40621.7623726852,2011-03-19,18:17:49
39.984917,116.327216,0,158.200239501312,40621.7624189815,2011-03-19,18:17:53
39.984779,116.327166,0,150.11250656168,40621.7624652778,2011-03-19,18:17:57
39.98474,116.32716,0,145.27155511811,40621.7625,2011-03-19,18:18:00
39.984724,116.327165,0,147.245561023622,40621.7625462963,2011-03-19,18:18:04
39.984724,116.327172,0,146.765344488189,40621.7625810185,2011-03-19,18:18:07
39.984724,116.327178,0,146.567103018373,40621.7626273148,2011-03-19,18:18:11
39.984724,116.327178,0,146.567103018373,40621.7626388889,2011-03-19,18:18:12
39.984724,116.327182,0,146.563559711286,40621.762662037,2011-03-19,18:18:14
39.98458,116.32716,0,147.032060367454,40621.7627083333,2011-03-19,18:18:18
39.984382,116.327147,0,147.153034776903,40621.7627430556,2011-03-19,18:18:21
39.984073,116.327131,0,152.246033464567,40621.7627893519,2011-03-19,18:18:25
39.983825,116.327137,0,153.065101706037,40621.7628240741,2011-03-19,18:18:28
39.98341,116.327177,0,153.483618766404,40621.7628703704,2011-03-19,18:18:32
39.983094,116.327189,0,154.777460629921,40621.7629050926,2011-03-19,18:18:35
39.982676,116.327208,0,156.338270997375,40621.7629513889,2011-03-19,18:18:39
39.982369,116.3272,0,156.943001968504,40621.7629861111,2011-03-19,18:18:42
39.98197,116.327229,0,161.014603018373,40621.7630324074,2011-03-19,18:18:46
39.981759,116.327209,0,164.012972440945,40621.7630671296,2011-03-19,18:18:49
39.981663,116.327132,0,173.334173228346,40621.7631134259,2011-03-19,18:18:53
39.981642,116.327066,0,182.323392388451,40621.7631481481,2011-03-19,18:18:56
39.981634,116.327058,0,189.697709973753,40621.7631944444,2011-03-19,18:19:00
39.981632,116.327059,0,192.872634514436,40621.7632291667,2011-03-19,18:19:03
39.981633,116.327059,0,195.194780183727,40621.763275463,2011-03-19,18:19:07
39.981635,116.327059,0,197.068887795276,40621.7633101852,2011-03-19,18:19:10
39.981633,116.327058,0,198.439350393701,40621.7633564815,2011-03-19,18:19:14
39.981633,116.327058,0,198.439350393701,40621.7633680556,2011-03-19,18:19:15
39.981625,116.327058,0,198.93969160105,40621.7633912037,2011-03-19,18:19:17
39.981513,116.327079,0,199.131102362205,40621.7634375,2011-03-19,18:19:21
39.981403,116.327124,0,198.565429790026,40621.7634837963,2011-03-19,18:19:25
39.981346,116.327148,0,198.227575459318,40621.7635185185,2011-03-19,18:19:28
39.981189,116.327113,0,200.925347769029,40621.7635763889,2011-03-19,18:19:33
39.981081,116.327081,0,203.283877952756,40621.763599537,2011-03-19,18:19:35
39.980893,116.327082,0,206.573553149606,40621.7636342593,2011-03-19,18:19:38
39.980558,116.327132,0,208.842598425197,40621.7636921296,2011-03-19,18:19:43
39.98032,116.327143,0,213.918185695538,40621.76375,2011-03-19,18:19:48
39.980264,116.327002,0,209.131102362205,40621.7638078704,2011-03-19,18:19:53
39.980205,116.326945,0,200.657280183727,40621.7638657407,2011-03-19,18:19:58
39.980214,116.326957,0,195.611194225722,40621.7639236111,2011-03-19,18:20:03
39.980226,116.326959,0,195.061377952756,40621.7639814815,2011-03-19,18:20:08
39.980232,116.326959,0,195.133605643045,40621.7640393519,2011-03-19,18:20:13
39.980232,116.326959,0,195.133605643045,40621.7640740741,2011-03-19,18:20:16
39.980233,116.326958,0,194.978464566929,40621.7640972222,2011-03-19,18:20:18
39.980222,116.326956,0,194.705328083989,40621.7641550926,2011-03-19,18:20:23
39.980214,116.326954,0,194.382431102362,40621.764212963,2011-03-19,18:20:28
39.980218,116.326954,0,194.427522965879,40621.7642708333,2011-03-19,18:20:33
39.980224,116.326953,0,194.667467191601,40621.7643287037,2011-03-19,18:20:38
39.980224,116.326953,0,194.667467191601,40621.7643634259,2011-03-19,18:20:41
39.980223,116.326954,0,194.822470472441,40621.7643865741,2011-03-19,18:20:43
39.980126,116.327023,0,189.441945538058,40621.7644444444,2011-03-19,18:20:48
39.97999,116.327029,0,188.050206692913,40621.7645023148,2011-03-19,18:20:53
39.979616,116.327018,0,184.48,40621.7645601852,2011-03-19,18:20:58
39.978858,116.327013,0,179.822290026247,40621.7646180556,2011-03-19,18:21:03
39.978254,116.327153,0,179.554294619423,40621.7646759259,2011-03-19,18:21:08
39.977772,116.327062,0,177.148835301837,40621.7647337963,2011-03-19,18:21:13
39.977552,116.327117,0,172.702595144357,40621.7647916667,2011-03-19,18:21:18
39.977568,116.327089,0,176.445767716535,40621.7648148148,2011-03-19,18:21:20
39.977451,116.327102,0,184.506456692913,40621.7648726852,2011-03-19,18:21:25
39.977375,116.327115,0,191.453874671916,40621.7649305556,2011-03-19,18:21:30
39.977276,116.327168,0,205.461108923885,40621.7649884259,2011-03-19,18:21:35
39.977211,116.327167,0,210.262309711286,40621.7650462963,2011-03-19,18:21:40
39.977138,116.327246,0,226.465885826772,40621.7651041667,2011-03-19,18:21:45
39.97706,116.327306,0,251.224222440945,40621.765162037,2011-03-19,18:21:50
39.977019,116.327319,0,262.566640419947,40621.7652199074,2011-03-19,18:21:55
39.976959,116.327326,0,274.372926509186,40621.7652777778,2011-03-19,18:22:00
39.976827,116.327387,0,304.769832677165,40621.7653356481,2011-03-19,18:22:05
39.976736,116.327387,0,317.272001312336,40621.7653935185,2011-03-19,18:22:10
39.976683,116.327416,0,319.332211286089,40621.7654513889,2011-03-19,18:22:15
39.976683,116.327416,0,319.332211286089,40621.7654861111,2011-03-19,18:22:18
39.976678,116.327408,0,319.605147637795,40621.7655092593,2011-03-19,18:22:20
39.976669,116.327411,0,319.059625984252,40621.7655671296,2011-03-19,18:22:25
39.976672,116.3274,0,317.687788713911,40621.765625,2011-03-19,18:22:30
39.976672,116.3274,0,317.687788713911,40621.7656597222,2011-03-19,18:22:33
39.976672,116.327397,0,316.869606299213,40621.7656828704,2011-03-19,18:22:35
39.976666,116.327408,0,316.407736220472,40621.7657407407,2011-03-19,18:22:40
39.976655,116.32742,0,316.17905511811,40621.7657986111,2011-03-19,18:22:45
39.976646,116.32743,0,316.036706036745,40621.7658564815,2011-03-19,18:22:50
39.97664,116.327436,0,316.001135170604,40621.7659143518,2011-03-19,18:22:55
39.976638,116.327438,0,315.971975065617,40621.7659722222,2011-03-19,18:23:00
39.976633,116.327446,0,315.831729002625,40621.7660300926,2011-03-19,18:23:05
39.976626,116.327453,0,315.752080052493,40621.766087963,2011-03-19,18:23:10
39.976624,116.327456,0,315.602020997375,40621.7661458333,2011-03-19,18:23:15
39.976624,116.327456,0,315.4368667979,40621.7662037037,2011-03-19,18:23:20
39.976621,116.327459,0,315.183605643045,40621.7662615741,2011-03-19,18:23:25
39.976621,116.327459,0,315.183605643045,40621.7662962963,2011-03-19,18:23:28
39.97662,116.327461,0,314.975997375328,40621.7663194444,2011-03-19,18:23:30
39.976614,116.327481,0,314.987211286089,40621.7663773148,2011-03-19,18:23:35
39.976603,116.327556,0,310.373582677165,40621.7664351852,2011-03-19,18:23:40
39.976599,116.327608,0,302.167575459318,40621.7664930556,2011-03-19,18:23:45
39.976604,116.327662,0,297.115406824147,40621.7665509259,2011-03-19,18:23:50
39.976623,116.32771,0,291.442119422572,40621.7666087963,2011-03-19,18:23:55
39.976635,116.327778,0,289.445036089239,40621.7666666667,2011-03-19,18:24:00
39.976649,116.327845,0,290.266624015748,40621.766724537,2011-03-19,18:24:05
39.976655,116.327907,0,290.447896981627,40621.7667824074,2011-03-19,18:24:10
39.976664,116.327968,0,291.27499015748,40621.7668402778,2011-03-19,18:24:15
39.976702,116.328083,0,290.863507217848,40621.7668981481,2011-03-19,18:24:20
39.976735,116.328204,0,279.056519028871,40621.7669560185,2011-03-19,18:24:25
39.976754,116.328361,0,265.393845144357,40621.7670138889,2011-03-19,18:24:30
39.976766,116.328459,0,255.576781496063,40621.7670717593,2011-03-19,18:24:35
39.97677,116.328497,0,245.596066272966,40621.7671296296,2011-03-19,18:24:40
39.976774,116.328513,0,226.926227034121,40621.7671875,2011-03-19,18:24:45
39.976776,116.328572,0,219.862253937008,40621.7672453704,2011-03-19,18:24:50
39.97679,116.328658,0,215.08124343832,40621.7673032407,2011-03-19,18:24:55
39.976809,116.328758,0,214.48000328084,40621.7673611111,2011-03-19,18:25:00
39.976833,116.328838,0,213.282378608924,40621.7674189815,2011-03-19,18:25:05
39.976865,116.328932,0,205.870826771654,40621.7674768518,2011-03-19,18:25:10
39.976892,116.329018,0,198.436847112861,40621.7675347222,2011-03-19,18:25:15
39.976897,116.329085,0,188.825351049869,40621.7675925926,2011-03-19,18:25:20
39.97689,116.329165,0,170.224908136483,40621.767650463,2011-03-19,18:25:25
39.9769,116.329264,0,154.490206692913,40621.7677083333,2011-03-19,18:25:30
39.97691,116.329313,0,152.333277559055,40621.7677662037,2011-03-19,18:25:35
39.976905,116.329434,0,154.456778215223,40621.7678240741,2011-03-19,18:25:40
39.97691,116.32949,0,158.551322178478,40621.7678819444,2011-03-19,18:25:45
39.976907,116.329548,0,161.288953412073,40621.7679398148,2011-03-19,18:25:50
39.976905,116.329605,0,164.867949475066,40621.7679976852,2011-03-19,18:25:55
39.976904,116.329674,0,168.295744750656,40621.7680555556,2011-03-19,18:26:00
39.976892,116.329783,0,170.387634514436,40621.7681134259,2011-03-19,18:26:05
39.976865,116.329911,0,172.903845144357,40621.7681712963,2011-03-19,18:26:10
39.976899,116.330049,0,176.972965879265,40621.7682291667,2011-03-19,18:26:15
39.976905,116.330163,0,172.475091863517,40621.768287037,2011-03-19,18:26:20
39.976901,116.330258,0,168.987785433071,40621.7683449074,2011-03-19,18:26:25
39.976903,116.330347,0,169.549888451444,40621.7684027778,2011-03-19,18:26:30
39.976886,116.33045,0,166.912316272966,40621.7684606481,2011-03-19,18:26:35
39.976896,116.330504,0,158.843730314961,40621.7685185185,2011-03-19,18:26:40
39.976905,116.330564,0,154.974117454068,40621.7685763889,2011-03-19,18:26:45
39.976911,116.330619,0,152.241627296588,40621.7686342593,2011-03-19,18:26:50
39.976919,116.330638,0,151.092260498688,40621.7686574074,2011-03-19,18:26:52
39.976935,116.330661,0,147.918015091864,40621.7687152778,2011-03-19,18:26:57
39.97692,116.330677,0,147.004540682415,40621.7687731481,2011-03-19,18:27:02
39.976914,116.330686,0,145.870095144357,40621.7688310185,2011-03-19,18:27:07
39.976877,116.330757,0,148.500446194226,40621.7688888889,2011-03-19,18:27:12
39.976639,116.330586,0,149.650387139108,40621.7689467593,2011-03-19,18:27:17
39.97652,116.330513,0,151.78562664042,40621.7690046296,2011-03-19,18:27:22
39.976464,116.330537,0,152.717851049869,40621.7690625,2011-03-19,18:27:27
39.976409,116.330574,0,154.695160761155,40621.7691203704,2011-03-19,18:27:32
39.97635,116.330586,0,161.060249343832,40621.7691782407,2011-03-19,18:27:37
39.976314,116.330613,0,163.93874343832,40621.7692361111,2011-03-19,18:27:42
39.976299,116.330623,0,164.771755249344,40621.7692939815,2011-03-19,18:27:47
39.976296,116.330626,0,165.13248687664,40621.7693518519,2011-03-19,18:27:52
