# Supplementary material for: Research on differential privacy protection method based on user tendency
Source: PLoS One. 2023 Oct 26;18(10):e0288823. doi: 10.1371/journal.pone.0288823 (PMC10602288; doi:10.1371/journal.pone.0288823)
Supplement: S5 Data — (ZIP) [file pone.0288823.s005.zip › Data 5-5/147/Trajectory/20110319212534.plt]

Geolife trajectory
WGS 84
Altitude is in Feet
Reserved 3
0,2,255,My Track,0,0,2,8421376
0
39.974757,116.331365,0,-198.042536089239,40621.8927546296,2011-03-19,21:25:34
39.975299,116.330882,0,252.060403543307,40621.8928125,2011-03-19,21:25:39
39.975546,116.330834,0,213.336994750656,40621.8928703704,2011-03-19,21:25:44
39.975447,116.330916,0,155.292834645669,40621.8929282407,2011-03-19,21:25:49
39.975522,116.330925,0,184.181354986877,40621.8929861111,2011-03-19,21:25:54
39.975571,116.330955,0,184.735137795276,40621.8930439815,2011-03-19,21:25:59
39.97578,116.330894,0,273.042086614173,40621.8931018518,2011-03-19,21:26:04
39.975846,116.33087,0,304.361804461942,40621.8931597222,2011-03-19,21:26:09
39.975862,116.330839,0,325.619655511811,40621.8932175926,2011-03-19,21:26:14
39.975901,116.330816,0,344.032253937008,40621.893275463,2011-03-19,21:26:19
39.975981,116.330793,0,359.196925853018,40621.8933333333,2011-03-19,21:26:24
39.97601,116.330783,0,377.424796587926,40621.8933912037,2011-03-19,21:26:29
39.976039,116.330788,0,389.760685695538,40621.8934490741,2011-03-19,21:26:34
39.976058,116.330775,0,410.077103018373,40621.8935069444,2011-03-19,21:26:39
39.976097,116.330773,0,423.270547900263,40621.8935648148,2011-03-19,21:26:44
39.976113,116.330767,0,445.194294619423,40621.8936226852,2011-03-19,21:26:49
39.976143,116.330769,0,459.505767716535,40621.8936805556,2011-03-19,21:26:54
39.976158,116.33076,0,472.85220144357,40621.8937384259,2011-03-19,21:26:59
39.97618,116.330735,0,484.858635170604,40621.8937962963,2011-03-19,21:27:04
39.97622,116.330739,0,481.958914041995,40621.8938541667,2011-03-19,21:27:09
39.976247,116.330719,0,485.27469816273,40621.893912037,2011-03-19,21:27:14
39.976257,116.330706,0,475.310278871391,40621.8939699074,2011-03-19,21:27:19
39.976277,116.330718,0,475.202844488189,40621.8940277778,2011-03-19,21:27:24
39.976303,116.330742,0,478.784957349081,40621.8940856481,2011-03-19,21:27:29
39.976387,116.330803,0,482.169573490814,40621.8941435185,2011-03-19,21:27:34
39.976398,116.330796,0,485.118707349081,40621.8942013889,2011-03-19,21:27:39
39.976372,116.330796,0,493.678146325459,40621.8942592593,2011-03-19,21:27:44
39.976293,116.330761,0,510.078789370079,40621.8943171296,2011-03-19,21:27:49
39.976239,116.330785,0,498.303090551181,40621.894375,2011-03-19,21:27:54
39.976219,116.330789,0,499.385423228347,40621.8944328704,2011-03-19,21:27:59
39.976198,116.330845,0,474.942326115486,40621.8944907407,2011-03-19,21:28:04
39.976209,116.330884,0,458.263238188976,40621.8945486111,2011-03-19,21:28:09
39.976191,116.330869,0,457.550059055118,40621.8946064815,2011-03-19,21:28:14
39.976171,116.330855,0,457.962716535433,40621.8946643519,2011-03-19,21:28:19
39.976157,116.330801,0,458.180383858268,40621.8947222222,2011-03-19,21:28:24
39.976188,116.330766,0,459.751669947507,40621.8947800926,2011-03-19,21:28:29
39.976209,116.330734,0,456.737457349081,40621.894837963,2011-03-19,21:28:34
39.976205,116.33073,0,460.034967191601,40621.8948958333,2011-03-19,21:28:39
39.976207,116.330732,0,460.845367454068,40621.8949537037,2011-03-19,21:28:44
39.97621,116.33074,0,461.032946194226,40621.8950115741,2011-03-19,21:28:49
39.976214,116.330744,0,460.824091207349,40621.8950694444,2011-03-19,21:28:54
39.976217,116.330751,0,460.592854330709,40621.8951273148,2011-03-19,21:28:59
39.976217,116.330751,0,460.592854330709,40621.895162037,2011-03-19,21:29:02
39.976211,116.330756,0,455.218087270341,40621.8951851852,2011-03-19,21:29:04
39.976197,116.330773,0,449.357119422572,40621.8952430556,2011-03-19,21:29:09
39.976216,116.330799,0,448.170410104987,40621.8953009259,2011-03-19,21:29:14
39.976274,116.330848,0,447.99719488189,40621.8953587963,2011-03-19,21:29:19
39.976166,116.330588,0,358.693956692913,40621.8960532407,2011-03-19,21:30:19
39.976157,116.330643,0,399.934314304462,40621.8961111111,2011-03-19,21:30:24
39.976033,116.3307,0,355.13094488189,40621.8961689815,2011-03-19,21:30:29
39.975997,116.330655,0,355.65250984252,40621.8962037037,2011-03-19,21:30:32
39.976076,116.330515,0,319.554284776903,40621.8962615741,2011-03-19,21:30:37
39.976146,116.330427,0,321.752844488189,40621.8963194444,2011-03-19,21:30:42
39.976263,116.33047,0,313.889235564304,40621.8963773148,2011-03-19,21:30:47
39.976293,116.33046,0,306.919229002625,40621.8964351852,2011-03-19,21:30:52
39.976551,116.33059,0,282.536528871391,40621.8964930556,2011-03-19,21:30:57
39.976653,116.330617,0,274.270649606299,40621.8965509259,2011-03-19,21:31:02
39.976685,116.330637,0,271.201896325459,40621.8966087963,2011-03-19,21:31:07
39.976676,116.330638,0,271.490751312336,40621.8966666667,2011-03-19,21:31:12
39.976669,116.330624,0,272.364553805774,40621.896724537,2011-03-19,21:31:17
39.976681,116.330581,0,271.643917322835,40621.8967824074,2011-03-19,21:31:22
39.976673,116.330497,0,274.173307086614,40621.8968402778,2011-03-19,21:31:27
39.976756,116.330405,0,265.78717847769,40621.8968981481,2011-03-19,21:31:32
39.976844,116.330325,0,258.019589895013,40621.8969560185,2011-03-19,21:31:37
39.976965,116.330279,0,252.286781496063,40621.8970138889,2011-03-19,21:31:42
39.976985,116.330258,0,248.23782152231,40621.8970717593,2011-03-19,21:31:47
39.977027,116.330177,0,244.944540682415,40621.8971296296,2011-03-19,21:31:52
39.977003,116.330105,0,243.019294619423,40621.8971875,2011-03-19,21:31:57
39.976948,116.330049,0,242.362634514436,40621.8972453704,2011-03-19,21:32:02
39.976993,116.329974,0,244.781312335958,40621.8973032407,2011-03-19,21:32:07
39.977004,116.329831,0,245.494891732283,40621.8973611111,2011-03-19,21:32:12
39.977012,116.329696,0,248.339271653543,40621.8974189815,2011-03-19,21:32:17
39.977023,116.329614,0,242.624885170604,40621.8974768519,2011-03-19,21:32:22
39.977039,116.329541,0,236.966640419947,40621.8975347222,2011-03-19,21:32:27
39.977045,116.329456,0,230.994586614173,40621.8975925926,2011-03-19,21:32:32
39.977024,116.329332,0,224.567073490814,40621.897650463,2011-03-19,21:32:37
39.977019,116.32922,0,222.597145669291,40621.8977083333,2011-03-19,21:32:42
39.977017,116.329138,0,216.366023622047,40621.8977662037,2011-03-19,21:32:47
39.977014,116.329049,0,212.620912073491,40621.8978240741,2011-03-19,21:32:52
39.976991,116.328977,0,209.629242125984,40621.8978819444,2011-03-19,21:32:57
39.97698,116.328884,0,208.810095144357,40621.8979398148,2011-03-19,21:33:02
39.976966,116.328782,0,209.354576771654,40621.8979976852,2011-03-19,21:33:07
39.976958,116.328674,0,209.961788057743,40621.8980555556,2011-03-19,21:33:12
39.976928,116.328575,0,211.39217519685,40621.8981134259,2011-03-19,21:33:17
39.976948,116.328475,0,208.2693667979,40621.8981712963,2011-03-19,21:33:22
39.976956,116.328395,0,209.229573490814,40621.8982291667,2011-03-19,21:33:27
39.976872,116.328329,0,211.265518372703,40621.898287037,2011-03-19,21:33:32
39.976835,116.328224,0,217.813382545932,40621.8983449074,2011-03-19,21:33:37
39.976882,116.328145,0,221.263103674541,40621.8984027778,2011-03-19,21:33:42
39.976872,116.328063,0,222.704455380577,40621.8984606481,2011-03-19,21:33:47
39.976928,116.327983,0,223.760055774278,40621.8985185185,2011-03-19,21:33:52
39.976955,116.327914,0,222.644931102362,40621.8985763889,2011-03-19,21:33:57
39.976977,116.327829,0,212.512227690289,40621.8986342593,2011-03-19,21:34:02
39.977052,116.327788,0,209.545,40621.8986921296,2011-03-19,21:34:07
39.977087,116.327712,0,204.497434383202,40621.89875,2011-03-19,21:34:12
39.977131,116.327656,0,187.2225,40621.8988078704,2011-03-19,21:34:17
39.977177,116.327635,0,173.737959317585,40621.8988657407,2011-03-19,21:34:22
39.977265,116.327633,0,165.54625984252,40621.8989236111,2011-03-19,21:34:27
39.977328,116.327632,0,160.476466535433,40621.8989814815,2011-03-19,21:34:32
39.977393,116.327573,0,152.963828740157,40621.8990393518,2011-03-19,21:34:37
39.977489,116.327562,0,146.76718503937,40621.8990972222,2011-03-19,21:34:42
39.977543,116.327552,0,147.333645013123,40621.8991550926,2011-03-19,21:34:47
39.977628,116.327446,0,184.972267060367,40621.899212963,2011-03-19,21:34:52
39.977673,116.327437,0,179.315702099738,40621.8992708333,2011-03-19,21:34:57
39.977673,116.327437,0,179.315702099738,40621.8993055556,2011-03-19,21:35:00
39.977681,116.327444,0,174.234507874016,40621.8993287037,2011-03-19,21:35:02
39.977715,116.327459,0,174.154307742782,40621.8993865741,2011-03-19,21:35:07
39.977965,116.327417,0,171.653490813648,40621.8994444444,2011-03-19,21:35:12
39.978449,116.327359,0,168.002047244094,40621.8995023148,2011-03-19,21:35:17
39.979018,116.32734,0,160.623248031496,40621.8995601852,2011-03-19,21:35:22
39.979507,116.327336,0,146.637926509186,40621.8996180556,2011-03-19,21:35:27
39.979607,116.327356,0,141.252444225722,40621.8996759259,2011-03-19,21:35:32
39.979607,116.327368,0,148.880337926509,40621.8997337963,2011-03-19,21:35:37
39.979608,116.32737,0,148.778999343832,40621.8997916667,2011-03-19,21:35:42
39.979609,116.327373,0,148.807034120735,40621.899849537,2011-03-19,21:35:47
39.979606,116.327373,0,148.858812335958,40621.8999074074,2011-03-19,21:35:52
39.9796,116.327372,0,149.00092519685,40621.8999652778,2011-03-19,21:35:57
39.9796,116.327372,0,149.00092519685,40621.9,2011-03-19,21:36:00
39.979599,116.327366,0,149.038156167979,40621.9000231481,2011-03-19,21:36:02
39.979602,116.32735,0,148.95594488189,40621.9000810185,2011-03-19,21:36:07
39.979604,116.327339,0,148.781115485564,40621.9001388889,2011-03-19,21:36:12
39.979606,116.327337,0,148.704734251968,40621.9001736111,2011-03-19,21:36:15
39.979607,116.327335,0,148.662470472441,40621.9002314815,2011-03-19,21:36:20
39.979602,116.327333,0,148.689163385827,40621.9002893518,2011-03-19,21:36:25
39.979597,116.327337,0,148.803979658793,40621.9003472222,2011-03-19,21:36:30
39.979597,116.327337,0,148.803979658793,40621.9003819444,2011-03-19,21:36:33
39.979596,116.32734,0,148.906131889764,40621.9004050926,2011-03-19,21:36:35
39.979599,116.327321,0,148.78781167979,40621.900462963,2011-03-19,21:36:40
39.979684,116.327309,0,149.324347112861,40621.9005208333,2011-03-19,21:36:45
39.98003,116.327304,0,149.873910761155,40621.9005787037,2011-03-19,21:36:50
39.980227,116.327277,0,149.973959973753,40621.9006018518,2011-03-19,21:36:52
39.9808,116.327272,0,144.774245406824,40621.9006597222,2011-03-19,21:36:57
39.981376,116.327269,0,146.255154199475,40621.9007175926,2011-03-19,21:37:02
39.981691,116.327222,0,152.937545931759,40621.9007638889,2011-03-19,21:37:06
39.981709,116.327188,0,166.220977690289,40621.9008101852,2011-03-19,21:37:10
39.98173,116.327189,0,174.142732939633,40621.9008564815,2011-03-19,21:37:14
39.981774,116.327244,0,179.88438976378,40621.9009143518,2011-03-19,21:37:19
39.981795,116.327245,0,183.475436351706,40621.9009722222,2011-03-19,21:37:24
39.981807,116.327246,0,187.218822178478,40621.9010300926,2011-03-19,21:37:29
39.981821,116.32725,0,189.609278215223,40621.901087963,2011-03-19,21:37:34
39.982068,116.327233,0,198.829442257218,40621.9011458333,2011-03-19,21:37:39
39.982431,116.327235,0,206.845800524934,40621.9012037037,2011-03-19,21:37:44
39.982932,116.327183,0,209.032519685039,40621.9012615741,2011-03-19,21:37:49
39.983523,116.32713,0,223.714196194226,40621.9013194444,2011-03-19,21:37:54
39.984049,116.32717,0,222.18501312336,40621.9013773148,2011-03-19,21:37:59
39.984249,116.32719,0,183.897057086614,40621.9014351852,2011-03-19,21:38:04
39.98423,116.327176,0,176.428533464567,40621.9014930556,2011-03-19,21:38:09
39.984221,116.327169,0,170.949337270341,40621.9015509259,2011-03-19,21:38:14
39.984214,116.327166,0,168.401000656168,40621.9016087963,2011-03-19,21:38:19
39.984209,116.327165,0,167.266164698163,40621.9016666667,2011-03-19,21:38:24
39.984212,116.327167,0,166.557129265092,40621.901724537,2011-03-19,21:38:29
39.984217,116.327171,0,165.956377952756,40621.9017824074,2011-03-19,21:38:34
39.984219,116.32717,0,165.449940944882,40621.9018402778,2011-03-19,21:38:39
39.984219,116.32717,0,165.449940944882,40621.901875,2011-03-19,21:38:42
39.984223,116.32717,0,164.884744094488,40621.9018981481,2011-03-19,21:38:44
39.984233,116.32717,0,164.117135826772,40621.9019560185,2011-03-19,21:38:49
39.984233,116.32717,0,164.117135826772,40621.9019907407,2011-03-19,21:38:52
39.98423,116.327168,0,163.12092191601,40621.9020138889,2011-03-19,21:38:54
39.984239,116.327169,0,162.533687664042,40621.9020717593,2011-03-19,21:38:59
39.984239,116.327169,0,162.533687664042,40621.9021064815,2011-03-19,21:39:02
39.984245,116.327171,0,162.001095800525,40621.9021296296,2011-03-19,21:39:04
39.984211,116.327168,0,158.115797244094,40621.9021875,2011-03-19,21:39:09
39.984191,116.327168,0,150.273690944882,40621.9022453704,2011-03-19,21:39:14
39.984171,116.327171,0,145.276299212598,40621.9023032407,2011-03-19,21:39:19
39.984171,116.327171,0,145.276299212598,40621.902337963,2011-03-19,21:39:22
39.984175,116.327177,0,141.259904855643,40621.9023611111,2011-03-19,21:39:24
39.984202,116.327187,0,136.364826115486,40621.9024189815,2011-03-19,21:39:29
39.984281,116.327216,0,135.826364829396,40621.9024768519,2011-03-19,21:39:34
39.984605,116.327221,0,128.891286089239,40621.9025347222,2011-03-19,21:39:39
39.984995,116.327187,0,132.186345144357,40621.9025925926,2011-03-19,21:39:44
39.985398,116.327231,0,148.09686023622,40621.902650463,2011-03-19,21:39:49
39.98573,116.327216,0,148.760252624672,40621.9027083333,2011-03-19,21:39:54
39.985855,116.327242,0,147.368549868766,40621.9027662037,2011-03-19,21:39:59
39.985901,116.327245,0,143.531312335958,40621.9028240741,2011-03-19,21:40:04
39.986024,116.327192,0,141.44844816273,40621.9028819444,2011-03-19,21:40:09
39.986342,116.327147,0,146.174668635171,40621.9029398148,2011-03-19,21:40:14
39.986736,116.32721,0,148.851151574803,40621.9029976852,2011-03-19,21:40:19
39.987273,116.327199,0,141.308727034121,40621.9030555556,2011-03-19,21:40:24
39.987877,116.327199,0,132.149297900262,40621.9031134259,2011-03-19,21:40:29
39.988499,116.327176,0,119.675075459318,40621.9031712963,2011-03-19,21:40:34
39.989019,116.327042,0,107.744786745407,40621.9032291667,2011-03-19,21:40:39
39.989234,116.326988,0,94.1892618110236,40621.903287037,2011-03-19,21:40:44
39.989249,116.327,0,77.7695702099738,40621.9033449074,2011-03-19,21:40:49
39.989246,116.326997,0,72.6858038057743,40621.9034027778,2011-03-19,21:40:54
39.989249,116.327,0,71.582312992126,40621.9034606481,2011-03-19,21:40:59
39.989249,116.327,0,71.582312992126,40621.9034953704,2011-03-19,21:41:02
39.989252,116.327005,0,71.3005019685039,40621.9035185185,2011-03-19,21:41:04
39.989448,116.327037,0,77.9990387139108,40621.9035763889,2011-03-19,21:41:09
39.989892,116.32695,0,105.786322178478,40621.9036342593,2011-03-19,21:41:14
39.990353,116.326896,0,112.421820866142,40621.9036921296,2011-03-19,21:41:19
39.990761,116.326907,0,108.982896981627,40621.90375,2011-03-19,21:41:24
39.991113,116.326878,0,117.883769685039,40621.9038078704,2011-03-19,21:41:29
39.991364,116.32693,0,140.37624015748,40621.9038657407,2011-03-19,21:41:34
39.991463,116.327023,0,149.764740813648,40621.9039236111,2011-03-19,21:41:39
39.991434,116.327211,0,157.665416666667,40621.9039814815,2011-03-19,21:41:44
39.991438,116.327715,0,159.492080052493,40621.9040393519,2011-03-19,21:41:49
39.99146,116.328059,0,160.392148950131,40621.9040972222,2011-03-19,21:41:54
39.991425,116.328246,0,162.917358923885,40621.9041550926,2011-03-19,21:41:59
39.99142,116.328499,0,161.863799212598,40621.904212963,2011-03-19,21:42:04
39.991383,116.328903,0,160.990974409449,40621.9042708333,2011-03-19,21:42:09
39.991376,116.329086,0,158.259648950131,40621.9043287037,2011-03-19,21:42:14
39.99136,116.329097,0,156.026725721785,40621.9043865741,2011-03-19,21:42:19
39.991328,116.329091,0,155.590751312336,40621.9044444444,2011-03-19,21:42:24
39.991312,116.3291,0,155.725754593176,40621.9045023148,2011-03-19,21:42:29
39.991298,116.329176,0,157.455695538058,40621.9045601852,2011-03-19,21:42:34
39.991357,116.329464,0,167.450505249344,40621.9046180556,2011-03-19,21:42:39
39.991377,116.329894,0,167.395849737533,40621.9046759259,2011-03-19,21:42:44
39.991352,116.330285,0,157.794350393701,40621.9047337963,2011-03-19,21:42:49
39.991358,116.330651,0,152.472309711286,40621.9047916667,2011-03-19,21:42:54
39.991398,116.330915,0,146.653684383202,40621.904849537,2011-03-19,21:42:59
39.991423,116.331326,0,146.94282808399,40621.9049074074,2011-03-19,21:43:04
39.991467,116.33167,0,145.57717191601,40621.9049652778,2011-03-19,21:43:09
39.991473,116.331907,0,145.432004593176,40621.9050231481,2011-03-19,21:43:14
39.991523,116.332394,0,144.658152887139,40621.9050810185,2011-03-19,21:43:19
39.991526,116.33297,0,136.818822178478,40621.9051388889,2011-03-19,21:43:24
39.991553,116.333556,0,131.24094160105,40621.9051967593,2011-03-19,21:43:29
39.991568,116.334041,0,134.674534120735,40621.9052546296,2011-03-19,21:43:34
39.991584,116.334574,0,131.506620734908,40621.9053125,2011-03-19,21:43:39
39.991598,116.335193,0,124.627424540682,40621.9053703704,2011-03-19,21:43:44
39.991608,116.335852,0,125.966909448819,40621.9054282407,2011-03-19,21:43:49
39.991637,116.336459,0,121.545830052493,40621.9054861111,2011-03-19,21:43:54
39.991648,116.336763,0,118.824002624672,40621.9055439815,2011-03-19,21:43:59
39.991641,116.336793,0,120.646108923885,40621.9056018519,2011-03-19,21:44:04
39.991641,116.336793,0,120.646108923885,40621.9056365741,2011-03-19,21:44:07
39.991635,116.336787,0,120.630990813648,40621.9056597222,2011-03-19,21:44:09
39.99163,116.336778,0,120.781587926509,40621.9057175926,2011-03-19,21:44:14
39.99163,116.336761,0,121.033061023622,40621.905775463,2011-03-19,21:44:19
39.991633,116.336739,0,121.441751968504,40621.9058333333,2011-03-19,21:44:24
39.991645,116.336737,0,121.82312007874,40621.9058912037,2011-03-19,21:44:29
39.99163,116.336877,0,125.768766404199,40621.9059490741,2011-03-19,21:44:34
39.991669,116.337401,0,135.70281167979,40621.9060069444,2011-03-19,21:44:39
39.991676,116.33804,0,148.455026246719,40621.9060648148,2011-03-19,21:44:44
39.991683,116.338793,0,130.009475065617,40621.9061226852,2011-03-19,21:44:49
39.99168,116.339062,0,114.703353018373,40621.9061805556,2011-03-19,21:44:54
39.991639,116.339048,0,105.297696850394,40621.9062384259,2011-03-19,21:44:59
39.991629,116.339015,0,98.19281167979,40621.9062962963,2011-03-19,21:45:04
39.99164,116.338999,0,92.6698786089239,40621.9063541667,2011-03-19,21:45:09
39.991692,116.339293,0,98.9229166666667,40621.906412037,2011-03-19,21:45:14
39.991706,116.339867,0,112.33469816273,40621.9064699074,2011-03-19,21:45:19
39.991754,116.340564,0,130.858795931759,40621.9065277778,2011-03-19,21:45:24
39.991748,116.341371,0,152.721656824147,40621.9065856481,2011-03-19,21:45:29
39.991732,116.34213,0,168.694422572178,40621.9066435185,2011-03-19,21:45:34
39.991765,116.342841,0,174.051994750656,40621.9067013889,2011-03-19,21:45:39
39.991775,116.343568,0,176.537706692913,40621.9067592593,2011-03-19,21:45:44
39.991792,116.344234,0,154.363900918635,40621.9068171296,2011-03-19,21:45:49
39.991809,116.344325,0,168.361400918635,40621.906875,2011-03-19,21:45:54
39.991809,116.344325,0,168.361400918635,40621.9069097222,2011-03-19,21:45:57
39.991817,116.344323,0,167.254324146982,40621.9069328704,2011-03-19,21:45:59
39.991823,116.344399,0,164.669944225722,40621.9069907407,2011-03-19,21:46:04
39.991857,116.344812,0,156.121030183727,40621.9070486111,2011-03-19,21:46:09
39.991906,116.345289,0,144.090127952756,40621.9071064815,2011-03-19,21:46:14
39.991931,116.345778,0,140.827234251968,40621.9071643518,2011-03-19,21:46:19
39.991914,116.346006,0,143.521289370079,40621.9072222222,2011-03-19,21:46:24
39.991912,116.346016,0,148.993024934383,40621.9072800926,2011-03-19,21:46:29
39.9919,116.346016,0,148.47844160105,40621.907337963,2011-03-19,21:46:34
39.991884,116.346022,0,148.089176509186,40621.9073958333,2011-03-19,21:46:39
39.991891,116.346281,0,149.517247375328,40621.9074537037,2011-03-19,21:46:44
39.991889,116.346854,0,148.405590551181,40621.9075115741,2011-03-19,21:46:49
39.991901,116.34754,0,153.503618766404,40621.9075694444,2011-03-19,21:46:54
39.991962,116.348324,0,158.445278871391,40621.9076273148,2011-03-19,21:46:59
39.991996,116.349109,0,162.696499343832,40621.9076851852,2011-03-19,21:47:04
39.992017,116.349833,0,160.611233595801,40621.9077430556,2011-03-19,21:47:09
39.992033,116.350609,0,168.228412073491,40621.9078009259,2011-03-19,21:47:14
39.992058,116.351331,0,168.06062992126,40621.9078587963,2011-03-19,21:47:19
39.99209,116.351871,0,162.792933070866,40621.9079166667,2011-03-19,21:47:24
39.99213,116.352261,0,151.860544619423,40621.907974537,2011-03-19,21:47:29
39.99212,116.352746,0,139.307864173228,40621.9080324074,2011-03-19,21:47:34
39.992082,116.352999,0,130.863628608924,40621.9080902778,2011-03-19,21:47:39
39.992058,116.352971,0,125.835748031496,40621.9081481481,2011-03-19,21:47:44
39.99203,116.352881,0,112.362834645669,40621.9082060185,2011-03-19,21:47:49
39.992005,116.352768,0,108.364724409449,40621.9082638889,2011-03-19,21:47:54
39.991983,116.352691,0,108.581627296588,40621.9083217593,2011-03-19,21:47:59
39.991976,116.352627,0,106.690875984252,40621.9083796296,2011-03-19,21:48:04
39.99199,116.352611,0,103.976276246719,40621.9084375,2011-03-19,21:48:09
39.991938,116.352573,0,100.520990813648,40621.9084953704,2011-03-19,21:48:14
39.991918,116.352527,0,95.6849540682415,40621.9085532407,2011-03-19,21:48:19
39.991905,116.352468,0,91.3714041994751,40621.9086111111,2011-03-19,21:48:24
39.991886,116.352404,0,87.1720538057743,40621.9086689815,2011-03-19,21:48:29
39.991878,116.352354,0,83.7987729658793,40621.9087268518,2011-03-19,21:48:34
39.991881,116.352274,0,79.7911581364829,40621.9087847222,2011-03-19,21:48:39
39.991869,116.352177,0,75.378812335958,40621.9088425926,2011-03-19,21:48:44
39.991891,116.352102,0,72.6628805774278,40621.908900463,2011-03-19,21:48:49
39.991905,116.352002,0,70.2282775590551,40621.9089583333,2011-03-19,21:48:54
39.991981,116.351784,0,86.3449146981627,40621.9090162037,2011-03-19,21:48:59
39.991903,116.351609,0,97.631843832021,40621.9090740741,2011-03-19,21:49:04
39.991854,116.351582,0,99.3553051181102,40621.9091319444,2011-03-19,21:49:09
39.991785,116.351589,0,98.8288517060367,40621.9091898148,2011-03-19,21:49:14
39.991665,116.351583,0,108.044327427822,40621.9092476852,2011-03-19,21:49:19
39.991632,116.351558,0,108.871686351706,40621.9093055556,2011-03-19,21:49:24
39.991573,116.351546,0,117.042785433071,40621.9093634259,2011-03-19,21:49:29
39.991503,116.351463,0,126.275892388451,40621.9094212963,2011-03-19,21:49:34
39.991431,116.351543,0,136.960597112861,40621.9094791667,2011-03-19,21:49:39
39.991355,116.351596,0,149.95594816273,40621.909537037,2011-03-19,21:49:44
39.991278,116.35162,0,162.904517716535,40621.9095949074,2011-03-19,21:49:49
39.991203,116.351604,0,179.327591863517,40621.9096527778,2011-03-19,21:49:54
39.991123,116.351647,0,187.523920603675,40621.9097106481,2011-03-19,21:49:59
39.99102,116.351656,0,189.098897637795,40621.9097685185,2011-03-19,21:50:04
39.990943,116.351668,0,197.029540682415,40621.9098263889,2011-03-19,21:50:09
39.990855,116.351626,0,200.708257874016,40621.9098842593,2011-03-19,21:50:14
39.990766,116.351589,0,197.973877952756,40621.9099421296,2011-03-19,21:50:19
39.990683,116.351564,0,193.908484251969,40621.91,2011-03-19,21:50:24
39.990605,116.351541,0,195.481994750656,40621.9100578704,2011-03-19,21:50:29
39.990531,116.351651,0,196.042073490814,40621.9101157407,2011-03-19,21:50:34
39.990444,116.351688,0,192.801082677165,40621.9101736111,2011-03-19,21:50:39
39.990406,116.351693,0,194.031486220472,40621.9102314815,2011-03-19,21:50:44
39.990434,116.351621,0,171.077306430446,40621.9102893519,2011-03-19,21:50:49
39.990359,116.351594,0,158.361148293963,40621.9103472222,2011-03-19,21:50:54
39.990275,116.351575,0,153.899117454068,40621.9104050926,2011-03-19,21:50:59
39.990168,116.351611,0,153.876738845144,40621.910462963,2011-03-19,21:51:04
39.990069,116.351647,0,153.415121391076,40621.9105208333,2011-03-19,21:51:09
39.989991,116.351666,0,157.608359580052,40621.9105787037,2011-03-19,21:51:14
39.989906,116.351677,0,161.354396325459,40621.9106365741,2011-03-19,21:51:19
39.989868,116.35169,0,155.759770341207,40621.9106944444,2011-03-19,21:51:24
39.989805,116.351686,0,147.212483595801,40621.9107523148,2011-03-19,21:51:29
39.989743,116.351699,0,140.146660104987,40621.9108101852,2011-03-19,21:51:34
39.989685,116.351701,0,134.217431102362,40621.9108680556,2011-03-19,21:51:39
39.989629,116.351681,0,132.651968503937,40621.9109259259,2011-03-19,21:51:44
39.989551,116.351698,0,131.030059055118,40621.9109837963,2011-03-19,21:51:49
39.989476,116.351723,0,134.210360892388,40621.9110416667,2011-03-19,21:51:54
39.989401,116.351722,0,136.076384514436,40621.911099537,2011-03-19,21:51:59
39.989334,116.351737,0,137.974858923885,40621.9111574074,2011-03-19,21:52:04
39.989276,116.35172,0,138.101965223097,40621.9112152778,2011-03-19,21:52:09
39.98924,116.351694,0,132.937595144357,40621.9112731481,2011-03-19,21:52:14
39.989181,116.351691,0,130.895656167979,40621.9113310185,2011-03-19,21:52:19
39.989106,116.351701,0,127.255160761155,40621.9113888889,2011-03-19,21:52:24
39.989032,116.351697,0,123.753198818898,40621.9114467593,2011-03-19,21:52:29
39.988963,116.351717,0,122.230285433071,40621.9115046296,2011-03-19,21:52:34
39.988912,116.351708,0,120.118297244094,40621.9115625,2011-03-19,21:52:39
39.988844,116.351707,0,118.899232283465,40621.9116203704,2011-03-19,21:52:44
39.988785,116.351709,0,119.691620734908,40621.9116782407,2011-03-19,21:52:49
39.988693,116.351729,0,117.579783464567,40621.9117361111,2011-03-19,21:52:54
39.988613,116.351727,0,120.475124671916,40621.9117939815,2011-03-19,21:52:59
39.988523,116.351739,0,124.372759186352,40621.9118518519,2011-03-19,21:53:04
39.988455,116.351753,0,123.856099081365,40621.9119097222,2011-03-19,21:53:09
39.988384,116.351771,0,123.062096456693,40621.9119675926,2011-03-19,21:53:14
39.988314,116.351776,0,122.111299212598,40621.912025463,2011-03-19,21:53:19
39.988262,116.351779,0,121.970364173228,40621.9120833333,2011-03-19,21:53:24
39.988203,116.351784,0,124.701400918635,40621.9121412037,2011-03-19,21:53:29
39.988137,116.351779,0,125.831594488189,40621.9121990741,2011-03-19,21:53:34
39.988086,116.351771,0,124.947129265092,40621.9122569444,2011-03-19,21:53:39
39.988026,116.351741,0,125.976673228346,40621.9123148148,2011-03-19,21:53:44
39.98798,116.351701,0,126.078061023622,40621.9123726852,2011-03-19,21:53:49
39.98794,116.351681,0,125.55342519685,40621.9124305556,2011-03-19,21:53:54
39.987918,116.351701,0,120.310882545932,40621.9124884259,2011-03-19,21:53:59
39.98792,116.351718,0,117.054261811024,40621.9125462963,2011-03-19,21:54:04
39.987917,116.35178,0,112.087007874016,40621.9126041667,2011-03-19,21:54:09
39.987899,116.351887,0,106.500278871391,40621.912662037,2011-03-19,21:54:14
39.987903,116.351967,0,100.828067585302,40621.9127199074,2011-03-19,21:54:19
39.987954,116.352021,0,99.9593307086614,40621.9127777778,2011-03-19,21:54:24
39.98802,116.352082,0,96.701125328084,40621.9128356481,2011-03-19,21:54:29
39.988096,116.352158,0,91.6780511811024,40621.9128935185,2011-03-19,21:54:34
39.988145,116.352242,0,87.7643930446194,40621.9129513889,2011-03-19,21:54:39
39.988115,116.35233,0,90.7173228346457,40621.9130092593,2011-03-19,21:54:44
39.988111,116.352414,0,93.322844488189,40621.9130671296,2011-03-19,21:54:49
39.988029,116.352473,0,88.1627919947507,40621.913125,2011-03-19,21:54:54
39.987999,116.352571,0,79.3921227034121,40621.9131828704,2011-03-19,21:54:59
39.988028,116.352635,0,75.1118832020997,40621.9132407407,2011-03-19,21:55:04
39.98807,116.35271,0,72.118999343832,40621.9132986111,2011-03-19,21:55:09
39.988127,116.35279,0,68.4369028871391,40621.9133564815,2011-03-19,21:55:14
39.988213,116.352872,0,65.0943372703412,40621.9134143519,2011-03-19,21:55:19
39.988292,116.352909,0,66.5049475065617,40621.9134722222,2011-03-19,21:55:24
39.988308,116.352909,0,66.4786351706037,40621.9135300926,2011-03-19,21:55:29
39.988366,116.352953,0,66.4680150918635,40621.913587963,2011-03-19,21:55:34
39.988342,116.352973,0,66.9540059055118,40621.9136458333,2011-03-19,21:55:39
39.98834,116.352976,0,67.7148556430446,40621.9137037037,2011-03-19,21:55:44
39.98834,116.352976,0,67.7148556430446,40621.9137384259,2011-03-19,21:55:47
39.988332,116.35297,0,68.1884284776903,40621.9137615741,2011-03-19,21:55:49
39.988289,116.35297,0,68.6702591863517,40621.9138194444,2011-03-19,21:55:54
39.988243,116.352969,0,68.8934580052493,40621.9138773148,2011-03-19,21:55:59
39.988771,116.353486,0,-61.3572408136483,40621.9175231481,2011-03-19,22:01:14
39.988432,116.353787,0,89.5875098425197,40621.9175462963,2011-03-19,22:01:16
39.987914,116.353732,0,79.9883202099738,40621.9176041667,2011-03-19,22:01:21
39.987752,116.353646,0,80.6204658792651,40621.917662037,2011-03-19,22:01:26
39.98764,116.353512,0,78.0561089238845,40621.9177199074,2011-03-19,22:01:31
39.987554,116.353422,0,88.1710400262467,40621.9177777778,2011-03-19,22:01:36
39.987513,116.353327,0,99.82968832021,40621.9178356482,2011-03-19,22:01:41
39.987436,116.353213,0,115.897949475066,40621.9178935185,2011-03-19,22:01:46
39.987366,116.353113,0,132.991059711286,40621.9179513889,2011-03-19,22:01:51
39.987354,116.352984,0,152.433536745407,40621.9180092593,2011-03-19,22:01:56
39.987343,116.352915,0,163.862936351706,40621.9180671296,2011-03-19,22:02:01
39.987351,116.352834,0,178.99749671916,40621.918125,2011-03-19,22:02:06
39.987314,116.352795,0,185.160649606299,40621.9181828704,2011-03-19,22:02:11
39.987325,116.352752,0,188.046978346457,40621.9182407407,2011-03-19,22:02:16
39.987316,116.352709,0,188.881217191601,40621.9182986111,2011-03-19,22:02:21
39.987323,116.352662,0,190.342316272966,40621.9183564815,2011-03-19,22:02:26
39.987337,116.35258,0,191.91843175853,40621.9184143519,2011-03-19,22:02:31
39.987296,116.352348,0,212.268379265092,40621.9184722222,2011-03-19,22:02:36
39.987257,116.352348,0,216.57342847769,40621.9185300926,2011-03-19,22:02:41
39.987221,116.352352,0,222.65624343832,40621.918587963,2011-03-19,22:02:46
39.987204,116.352367,0,223.964655511811,40621.9186458333,2011-03-19,22:02:51
39.98719,116.352393,0,224.988943569554,40621.9187037037,2011-03-19,22:02:56
39.987214,116.352367,0,226.003339895013,40621.9187615741,2011-03-19,22:03:01
39.987214,116.352367,0,226.003339895013,40621.9187962963,2011-03-19,22:03:04
39.987217,116.352374,0,226.121837270341,40621.9188194444,2011-03-19,22:03:06
39.988347,116.35151,0,280.029041994751,40621.919224537,2011-03-19,22:03:41
39.988055,116.351481,0,234.810111548556,40621.9192824074,2011-03-19,22:03:46
39.987927,116.351528,0,235.474304461942,40621.9193402778,2011-03-19,22:03:51
39.987889,116.351578,0,235.299537401575,40621.9193981481,2011-03-19,22:03:56
39.987512,116.352717,0,76.0775229658793,40621.9198611111,2011-03-19,22:04:36
39.987738,116.352893,0,203.571669947507,40621.9199189815,2011-03-19,22:04:41
39.987723,116.352887,0,202.571036745407,40621.9199768519,2011-03-19,22:04:46
39.987717,116.35286,0,202.549799868766,40621.9200347222,2011-03-19,22:04:51
39.987704,116.352836,0,202.21312335958,40621.9200925926,2011-03-19,22:04:56
39.987689,116.352854,0,201.926381233596,40621.920150463,2011-03-19,22:05:01
39.987653,116.352882,0,201.726509186352,40621.9202083333,2011-03-19,22:05:06
39.987616,116.352904,0,201.674498031496,40621.9202662037,2011-03-19,22:05:11
39.987288,116.352754,0,104.406204068241,40621.9206712963,2011-03-19,22:05:46
39.987319,116.352762,0,192.192572178478,40621.9207291667,2011-03-19,22:05:51
39.987272,116.352765,0,196.288415354331,40621.920787037,2011-03-19,22:05:56
39.987321,116.35286,0,197.081627296588,40621.9208449074,2011-03-19,22:06:01
39.987435,116.352919,0,198.999514435696,40621.9209027778,2011-03-19,22:06:06
39.987463,116.352953,0,198.754399606299,40621.9209606481,2011-03-19,22:06:11
39.987504,116.352994,0,197.414412729659,40621.9210185185,2011-03-19,22:06:16
39.987533,116.352993,0,196.63874671916,40621.9210763889,2011-03-19,22:06:21
39.987507,116.352988,0,196.020045931759,40621.9211342593,2011-03-19,22:06:26
39.987504,116.352979,0,195.881049868766,40621.9211921296,2011-03-19,22:06:31
39.987504,116.352979,0,195.881049868766,40621.9212268519,2011-03-19,22:06:34
39.987505,116.352976,0,195.927595144357,40621.92125,2011-03-19,22:06:36
39.987506,116.352966,0,195.98625328084,40621.9213078704,2011-03-19,22:06:41
39.987508,116.352952,0,196.065764435696,40621.9213657407,2011-03-19,22:06:46
39.987608,116.352909,0,195.701630577428,40621.9214236111,2011-03-19,22:06:51
39.987635,116.352905,0,195.607762467192,40621.9214814815,2011-03-19,22:06:56
39.987604,116.352922,0,195.632532808399,40621.9215393519,2011-03-19,22:07:01
39.98753,116.352992,0,195.888182414698,40621.9215972222,2011-03-19,22:07:06
39.987416,116.353033,0,196.235187007874,40621.9216550926,2011-03-19,22:07:11
39.987295,116.353091,0,196.570748031496,40621.921712963,2011-03-19,22:07:16
39.987282,116.353133,0,196.760219816273,40621.9217708333,2011-03-19,22:07:21
39.987418,116.353187,0,196.790846456693,40621.9218287037,2011-03-19,22:07:26
39.98753,116.353206,0,196.964520997375,40621.9218865741,2011-03-19,22:07:31
39.987713,116.353109,0,196.996735564304,40621.9219444444,2011-03-19,22:07:36
39.987802,116.35303,0,196.943769685039,40621.9220023148,2011-03-19,22:07:41
39.987808,116.353039,0,197.089501312336,40621.9220601852,2011-03-19,22:07:46
39.987808,116.353039,0,197.089501312336,40621.9220949074,2011-03-19,22:07:49
39.987812,116.353037,0,197.170475721785,40621.9221180556,2011-03-19,22:07:51
39.987836,116.353017,0,197.218359580052,40621.9221759259,2011-03-19,22:07:56
39.987906,116.35296,0,197.090039370079,40621.9222337963,2011-03-19,22:08:01
39.987851,116.352946,0,197.197795275591,40621.9222916667,2011-03-19,22:08:06
39.987793,116.352937,0,197.170036089239,40621.922349537,2011-03-19,22:08:11
39.987776,116.352943,0,197.12937335958,40621.9224074074,2011-03-19,22:08:16
39.987885,116.352841,0,196.944307742782,40621.9224652778,2011-03-19,22:08:21
39.987997,116.352735,0,196.756902887139,40621.9225231481,2011-03-19,22:08:26
39.988115,116.352665,0,196.592299868766,40621.9225810185,2011-03-19,22:08:31
39.988158,116.352653,0,196.52001312336,40621.9226388889,2011-03-19,22:08:36
39.988171,116.352652,0,196.429399606299,40621.9226967593,2011-03-19,22:08:41
39.988171,116.352652,0,196.429399606299,40621.9227314815,2011-03-19,22:08:44
39.988174,116.352645,0,196.434543963255,40621.9227546296,2011-03-19,22:08:46
39.988201,116.352651,0,196.508809055118,40621.9228125,2011-03-19,22:08:51
39.988358,116.352639,0,196.810669291339,40621.9228703704,2011-03-19,22:08:56
39.988402,116.352634,0,196.813585958005,40621.9229282407,2011-03-19,22:09:01
39.988376,116.35265,0,196.833910761155,40621.9229861111,2011-03-19,22:09:06
39.988342,116.352664,0,196.768769685039,40621.9230439815,2011-03-19,22:09:11
39.98822,116.352673,0,196.694803149606,40621.9231018518,2011-03-19,22:09:16
39.988125,116.352687,0,196.661735564304,40621.9231597222,2011-03-19,22:09:21
39.988124,116.352702,0,196.685666010499,40621.9232175926,2011-03-19,22:09:26
39.988105,116.352729,0,196.646479658793,40621.923275463,2011-03-19,22:09:31
39.988023,116.352753,0,196.580862860892,40621.9233333333,2011-03-19,22:09:36
39.987986,116.352758,0,196.555344488189,40621.9233912037,2011-03-19,22:09:41
39.988029,116.352798,0,196.437959317585,40621.9234490741,2011-03-19,22:09:46
39.988029,116.352833,0,196.369776902887,40621.9235069444,2011-03-19,22:09:51
39.987981,116.352873,0,196.446833989501,40621.9235648148,2011-03-19,22:09:56
39.987866,116.352874,0,196.678894356955,40621.9236226852,2011-03-19,22:10:01
39.987808,116.352881,0,196.984209317585,40621.9236805556,2011-03-19,22:10:06
39.987852,116.352902,0,197.305780839895,40621.9237384259,2011-03-19,22:10:11
39.987852,116.352943,0,197.508028215223,40621.9237962963,2011-03-19,22:10:16
39.98783,116.352987,0,197.634734251969,40621.9238541667,2011-03-19,22:10:21
39.98779,116.353002,0,197.728812335958,40621.923912037,2011-03-19,22:10:26
39.987865,116.353006,0,197.834642388451,40621.9239699074,2011-03-19,22:10:31
39.987922,116.352951,0,197.818097112861,40621.9240277778,2011-03-19,22:10:36
39.987926,116.352912,0,197.864166666667,40621.9240856481,2011-03-19,22:10:41
39.987913,116.352896,0,197.699527559055,40621.9241435185,2011-03-19,22:10:46
39.987892,116.35289,0,197.685085301837,40621.9242013889,2011-03-19,22:10:51
39.987892,116.352889,0,197.641643700787,40621.9242592593,2011-03-19,22:10:56
39.987891,116.352888,0,197.587864173228,40621.9243171296,2011-03-19,22:11:01
39.987887,116.35289,0,197.531056430446,40621.924375,2011-03-19,22:11:06
39.987884,116.352889,0,197.497992125984,40621.9244328704,2011-03-19,22:11:11
39.987884,116.352889,0,197.497992125984,40621.9244675926,2011-03-19,22:11:14
39.987882,116.352881,0,197.45467519685,40621.9244907407,2011-03-19,22:11:16
39.987913,116.352788,0,197.203615485564,40621.9245486111,2011-03-19,22:11:21
39.988001,116.352685,0,197.280872703412,40621.9246064815,2011-03-19,22:11:26
39.987847,116.352867,0,193.268018372703,40621.9268055556,2011-03-19,22:14:36
39.987816,116.352943,0,192.898028215223,40621.9268634259,2011-03-19,22:14:41
39.987765,116.353044,0,192.812933070866,40621.9269212963,2011-03-19,22:14:46
39.987716,116.353127,0,192.733034776903,40621.9269791667,2011-03-19,22:14:51
39.987634,116.353152,0,192.811594488189,40621.927037037,2011-03-19,22:14:56
39.987405,116.353215,0,193.011115485564,40621.9270949074,2011-03-19,22:15:01
39.987294,116.353163,0,192.636381233596,40621.9271527778,2011-03-19,22:15:06
39.987296,116.352974,0,190.747352362205,40621.9272106481,2011-03-19,22:15:11
39.987296,116.352891,0,189.260797244094,40621.9272685185,2011-03-19,22:15:16
39.987275,116.352816,0,187.70748687664,40621.9273263889,2011-03-19,22:15:21
39.987103,116.352831,0,186.570334645669,40621.9273842593,2011-03-19,22:15:26
39.986946,116.352814,0,186.100255905512,40621.9274421296,2011-03-19,22:15:31
39.986795,116.352797,0,185.814767060367,40621.9275,2011-03-19,22:15:36
39.988315,116.352666,0,172.962480314961,40621.9278472222,2011-03-19,22:16:06
39.987714,116.352808,0,194.379274934383,40621.9279050926,2011-03-19,22:16:11
