# Supplementary material for: Research on differential privacy protection method based on user tendency
Source: PLoS One. 2023 Oct 26;18(10):e0288823. doi: 10.1371/journal.pone.0288823 (PMC10602288; doi:10.1371/journal.pone.0288823)
Supplement: S5 Data — (ZIP) [file pone.0288823.s005.zip › Data 5-5/147/Trajectory/20110320185656.plt]

Geolife trajectory
WGS 84
Altitude is in Feet
Reserved 3
0,2,255,My Track,0,0,2,8421376
0
39.9858,116.348115,0,148.196594488189,40622.789537037,2011-03-20,18:56:56
39.985792,116.348139,0,133.606328740157,40622.7895949074,2011-03-20,18:57:01
39.985812,116.348155,0,122.259557086614,40622.7896527778,2011-03-20,18:57:06
39.985791,116.348143,0,127.788103674541,40622.7897106481,2011-03-20,18:57:11
39.985772,116.348149,0,122.972598425197,40622.7897685185,2011-03-20,18:57:16
39.985772,116.348149,0,122.972598425197,40622.7898032407,2011-03-20,18:57:19
39.985765,116.348146,0,117.952791994751,40622.7898263889,2011-03-20,18:57:21
39.985752,116.348151,0,116.091938976378,40622.7898842593,2011-03-20,18:57:26
39.985746,116.34815,0,115.861955380577,40622.7899421296,2011-03-20,18:57:31
39.985745,116.34815,0,116.011738845144,40622.79,2011-03-20,18:57:36
39.985744,116.34815,0,115.99655839895,40622.7900578704,2011-03-20,18:57:41
39.98574,116.348152,0,116.213188976378,40622.7901157407,2011-03-20,18:57:46
39.985741,116.348147,0,116.275688976378,40622.7901736111,2011-03-20,18:57:51
39.985742,116.348142,0,116.140574146982,40622.7902314815,2011-03-20,18:57:56
39.985736,116.348146,0,116.1668667979,40622.7902893518,2011-03-20,18:58:01
39.985737,116.348147,0,116.243576115486,40622.7903472222,2011-03-20,18:58:06
39.98574,116.34815,0,116.276351706037,40622.7904050926,2011-03-20,18:58:11
39.985739,116.348152,0,116.325387139108,40622.790462963,2011-03-20,18:58:16
39.985736,116.348152,0,116.638999343832,40622.7905208333,2011-03-20,18:58:21
39.985737,116.348152,0,116.98404855643,40622.7905787037,2011-03-20,18:58:26
39.985737,116.348152,0,116.98404855643,40622.7906134259,2011-03-20,18:58:29
39.985738,116.348149,0,117.272916666667,40622.7906365741,2011-03-20,18:58:31
39.985732,116.348043,0,117.688681102362,40622.7906944444,2011-03-20,18:58:36
39.985708,116.347744,0,119.561286089239,40622.7907523148,2011-03-20,18:58:41
39.985705,116.347441,0,127.102358923885,40622.7908101852,2011-03-20,18:58:46
39.98549,116.347282,0,130.824629265092,40622.7908680556,2011-03-20,18:58:51
39.985201,116.347194,0,133.014087926509,40622.7909259259,2011-03-20,18:58:56
39.984789,116.347191,0,133.554229002625,40622.7909837963,2011-03-20,18:59:01
39.984275,116.347204,0,134.432171916011,40622.7910416667,2011-03-20,18:59:06
39.983757,116.347212,0,129.894196194226,40622.791099537,2011-03-20,18:59:11
39.98319,116.347277,0,123.839816272966,40622.7911574074,2011-03-20,18:59:16
39.982627,116.347341,0,117.618618766404,40622.7912152778,2011-03-20,18:59:21
39.982114,116.347398,0,114.27468832021,40622.7912731481,2011-03-20,18:59:26
39.981666,116.347415,0,109.012408136483,40622.7913310185,2011-03-20,18:59:31
39.98133,116.347463,0,107.014799868766,40622.7913888889,2011-03-20,18:59:36
39.981215,116.347489,0,110.956164698163,40622.7914467593,2011-03-20,18:59:41
39.981199,116.347512,0,110.012588582677,40622.7915046296,2011-03-20,18:59:46
39.981187,116.347511,0,110.393284120735,40622.7915625,2011-03-20,18:59:51
39.981186,116.347511,0,110.697883858268,40622.7916203704,2011-03-20,18:59:56
39.981186,116.347511,0,110.697883858268,40622.7916550926,2011-03-20,18:59:59
39.981184,116.347511,0,111.151804461942,40622.7916782407,2011-03-20,19:00:01
39.98105,116.347496,0,101.353927165354,40622.7917361111,2011-03-20,19:00:06
39.980734,116.347544,0,97.9278969816273,40622.7917939815,2011-03-20,19:00:11
39.980333,116.347572,0,97.6793832020997,40622.7918518518,2011-03-20,19:00:16
39.97985,116.347607,0,104.150564304462,40622.7919097222,2011-03-20,19:00:21
39.979351,116.347641,0,95.6820800524934,40622.7919675926,2011-03-20,19:00:26
39.978831,116.347664,0,105.45313976378,40622.792025463,2011-03-20,19:00:31
39.978349,116.347686,0,107.117624671916,40622.7920833333,2011-03-20,19:00:36
39.977819,116.347654,0,111.942004593176,40622.7921412037,2011-03-20,19:00:41
39.977269,116.347607,0,117.437083333333,40622.7921990741,2011-03-20,19:00:46
39.976635,116.347634,0,128.312398293963,40622.7922569444,2011-03-20,19:00:51
39.976105,116.347683,0,143.195026246719,40622.7923148148,2011-03-20,19:00:56
39.975675,116.347654,0,156.935705380577,40622.7923726852,2011-03-20,19:01:01
39.975388,116.347479,0,161.62687007874,40622.7924305556,2011-03-20,19:01:06
39.97522,116.347295,0,169.962723097113,40622.7924884259,2011-03-20,19:01:11
39.975131,116.346809,0,158.437467191601,40622.7925462963,2011-03-20,19:01:16
39.97514,116.34622,0,153.028520341207,40622.7926041667,2011-03-20,19:01:21
39.975137,116.345552,0,163.162437664042,40622.792662037,2011-03-20,19:01:26
39.975126,116.344865,0,172.341502624672,40622.7927199074,2011-03-20,19:01:31
39.975105,116.344175,0,175.229783464567,40622.7927777778,2011-03-20,19:01:36
39.974992,116.343586,0,210.14969488189,40622.7928356482,2011-03-20,19:01:41
39.974976,116.343056,0,235.579032152231,40622.7928935185,2011-03-20,19:01:46
39.974941,116.342658,0,247.852644356955,40622.7929513889,2011-03-20,19:01:51
39.974957,116.342577,0,245.325209973753,40622.7930092593,2011-03-20,19:01:56
39.974955,116.342569,0,245.015853018373,40622.7930671296,2011-03-20,19:02:01
39.974953,116.342567,0,246.941597769029,40622.793125,2011-03-20,19:02:06
39.97495,116.342562,0,247.841633858268,40622.7931828704,2011-03-20,19:02:11
39.97495,116.342562,0,247.841633858268,40622.7932175926,2011-03-20,19:02:14
39.974947,116.342564,0,248.565974409449,40622.7932407407,2011-03-20,19:02:16
39.974944,116.342554,0,249.146387795276,40622.7932986111,2011-03-20,19:02:21
39.974943,116.342546,0,249.366660104987,40622.7933564815,2011-03-20,19:02:26
39.974943,116.342546,0,249.366660104987,40622.7933912037,2011-03-20,19:02:29
39.974941,116.342541,0,249.464104330709,40622.7934143519,2011-03-20,19:02:31
39.97494,116.342524,0,249.777290026247,40622.7934722222,2011-03-20,19:02:36
39.974894,116.342463,0,251.083172572178,40622.7935300926,2011-03-20,19:02:41
39.97479,116.342372,0,254.112680446194,40622.793587963,2011-03-20,19:02:46
39.974727,116.342254,0,264.646699475066,40622.7936458333,2011-03-20,19:02:51
39.974611,116.341993,0,264.883615485564,40622.7937037037,2011-03-20,19:02:56
39.974806,116.341115,0,259.830393700787,40622.7937615741,2011-03-20,19:03:01
39.974884,116.340383,0,256.064507874016,40622.7938194444,2011-03-20,19:03:06
39.974924,116.339878,0,254.503061023622,40622.7938773148,2011-03-20,19:03:11
39.974947,116.339335,0,246.699101049869,40622.7939351852,2011-03-20,19:03:16
39.974972,116.338718,0,237.995357611549,40622.7939930556,2011-03-20,19:03:21
39.974983,116.338106,0,229.375469160105,40622.7940509259,2011-03-20,19:03:26
39.974995,116.337641,0,232.518914041995,40622.7941087963,2011-03-20,19:03:31
39.975017,116.337317,0,219.03062992126,40622.7941666667,2011-03-20,19:03:36
39.975125,116.337059,0,189.54718832021,40622.794224537,2011-03-20,19:03:41
39.975111,116.336854,0,178.320413385827,40622.7942824074,2011-03-20,19:03:46
39.975064,116.336595,0,174.82813976378,40622.7943402778,2011-03-20,19:03:51
39.975049,116.336129,0,174.062395013123,40622.7943981481,2011-03-20,19:03:56
39.975068,116.335418,0,168.723546587927,40622.7944560185,2011-03-20,19:04:01
39.975035,116.334734,0,158.122519685039,40622.7945138889,2011-03-20,19:04:06
39.975041,116.334147,0,156.923366141732,40622.7945717593,2011-03-20,19:04:11
39.975093,116.333736,0,154.925219816273,40622.7946296296,2011-03-20,19:04:16
39.975087,116.333553,0,157.772162073491,40622.7946875,2011-03-20,19:04:21
39.975125,116.3335,0,154.552536089239,40622.7947453704,2011-03-20,19:04:26
39.975118,116.333454,0,152.665872703412,40622.7948032407,2011-03-20,19:04:31
39.975167,116.333421,0,143.696853674541,40622.7948611111,2011-03-20,19:04:36
39.975172,116.333345,0,138.947043963255,40622.7949189815,2011-03-20,19:04:41
39.97519,116.333289,0,138.045784120735,40622.7949768519,2011-03-20,19:04:46
39.975173,116.333226,0,139.3218667979,40622.7950347222,2011-03-20,19:04:51
39.975149,116.333157,0,139.215761154856,40622.7950925926,2011-03-20,19:04:56
39.975134,116.33309,0,135.336824146982,40622.795150463,2011-03-20,19:05:01
39.975128,116.333001,0,136.093090551181,40622.7952083333,2011-03-20,19:05:06
39.975119,116.33293,0,136.823477690289,40622.7952662037,2011-03-20,19:05:11
39.975112,116.332875,0,136.849835958005,40622.7953240741,2011-03-20,19:05:16
39.975102,116.332794,0,143.157214566929,40622.7953819444,2011-03-20,19:05:21
39.975071,116.33267,0,147.83218503937,40622.7954398148,2011-03-20,19:05:26
39.975051,116.332609,0,152.68623687664,40622.7954976852,2011-03-20,19:05:31
39.975043,116.332527,0,157.694580052493,40622.7955555556,2011-03-20,19:05:36
39.975049,116.332461,0,163.354248687664,40622.7956134259,2011-03-20,19:05:41
39.975109,116.332364,0,167.106532152231,40622.7956712963,2011-03-20,19:05:46
39.975102,116.332302,0,178.885823490814,40622.7957291667,2011-03-20,19:05:51
39.975015,116.332249,0,200.395121391076,40622.795787037,2011-03-20,19:05:56
39.974996,116.33214,0,217.685823490814,40622.7958449074,2011-03-20,19:06:01
39.975011,116.332023,0,232.452007874016,40622.7959027778,2011-03-20,19:06:06
39.974994,116.331937,0,239.553051181102,40622.7959606481,2011-03-20,19:06:11
39.975035,116.331843,0,248.064179790026,40622.7960185185,2011-03-20,19:06:16
39.975077,116.331778,0,256.647401574803,40622.7960763889,2011-03-20,19:06:21
39.97512,116.331721,0,259.515656167979,40622.7961342593,2011-03-20,19:06:26
39.975238,116.331534,0,263.921532152231,40622.7961921296,2011-03-20,19:06:31
39.975213,116.331479,0,273.650511811024,40622.79625,2011-03-20,19:06:36
39.975195,116.331431,0,282.17405839895,40622.7963078704,2011-03-20,19:06:41
39.975249,116.331291,0,293.995715223097,40622.7963657407,2011-03-20,19:06:46
39.975298,116.331165,0,303.404799868766,40622.7964236111,2011-03-20,19:06:51
39.975323,116.33108,0,308.020232939633,40622.7964814815,2011-03-20,19:06:56
39.975341,116.330997,0,319.076499343832,40622.7965393519,2011-03-20,19:07:01
39.975377,116.33092,0,325.367270341207,40622.7965972222,2011-03-20,19:07:06
39.975448,116.330883,0,330.059422572179,40622.7966550926,2011-03-20,19:07:11
39.975489,116.330872,0,323.089763779528,40622.796712963,2011-03-20,19:07:16
39.975514,116.330865,0,316.270892388451,40622.7967708333,2011-03-20,19:07:21
39.97553,116.330864,0,312.274320866142,40622.7968287037,2011-03-20,19:07:26
39.975531,116.330862,0,312.429114173228,40622.7968865741,2011-03-20,19:07:31
39.975532,116.330862,0,312.426984908136,40622.7969444444,2011-03-20,19:07:36
39.975533,116.330858,0,312.359852362205,40622.7970023148,2011-03-20,19:07:41
39.975532,116.330863,0,312.266486220472,40622.7970601852,2011-03-20,19:07:46
39.975532,116.330863,0,312.266486220472,40622.7970949074,2011-03-20,19:07:49
39.975532,116.330866,0,312.137352362205,40622.7971180556,2011-03-20,19:07:51
39.975529,116.33084,0,312.025164041995,40622.7971759259,2011-03-20,19:07:56
39.975501,116.330771,0,311.881489501312,40622.7972337963,2011-03-20,19:08:01
39.975507,116.330708,0,311.724570209974,40622.7972916667,2011-03-20,19:08:06
