# Supplementary material for: Research on differential privacy protection method based on user tendency
Source: PLoS One. 2023 Oct 26;18(10):e0288823. doi: 10.1371/journal.pone.0288823 (PMC10602288; doi:10.1371/journal.pone.0288823)
Supplement: S5 Data — (ZIP) [file pone.0288823.s005.zip › Data 5-5/147/Trajectory/20110320220444.plt]

Geolife trajectory
WGS 84
Altitude is in Feet
Reserved 3
0,2,255,My Track,0,0,2,8421376
0
39.976711,116.330649,0,110.383372703412,40622.9199537037,2011-03-20,22:04:44
39.976671,116.330613,0,146.592608267717,40622.9200115741,2011-03-20,22:04:49
39.976601,116.3306,0,183.634796587927,40622.9200694444,2011-03-20,22:04:54
39.976546,116.330616,0,215.075685695538,40622.9201273148,2011-03-20,22:04:59
39.976498,116.330615,0,236.071463254593,40622.9201851852,2011-03-20,22:05:04
39.976516,116.330581,0,271.896151574803,40622.9202430556,2011-03-20,22:05:09
39.976529,116.33057,0,292.202332677165,40622.9203009259,2011-03-20,22:05:14
39.976499,116.330569,0,301.43062007874,40622.9203587963,2011-03-20,22:05:19
39.976475,116.330581,0,305.094232283465,40622.9204166667,2011-03-20,22:05:24
39.976475,116.330581,0,305.094232283465,40622.9204513889,2011-03-20,22:05:27
39.976472,116.330575,0,306.297112860892,40622.920474537,2011-03-20,22:05:29
39.976471,116.330564,0,306.83187007874,40622.9205324074,2011-03-20,22:05:34
39.976476,116.330555,0,303.662168635171,40622.9205902778,2011-03-20,22:05:39
39.976467,116.330515,0,301.507690288714,40622.9206481481,2011-03-20,22:05:44
39.97648,116.330503,0,305.369845800525,40622.9207060185,2011-03-20,22:05:49
39.976497,116.33051,0,311.520042650919,40622.9207638889,2011-03-20,22:05:54
39.976497,116.33051,0,311.520042650919,40622.9207986111,2011-03-20,22:05:57
39.976503,116.33051,0,323.135846456693,40622.9208217593,2011-03-20,22:05:59
39.976536,116.330505,0,333.461788057743,40622.9208796296,2011-03-20,22:06:04
39.976536,116.330505,0,333.461788057743,40622.9209143519,2011-03-20,22:06:07
39.976539,116.330506,0,341.99717191601,40622.9209375,2011-03-20,22:06:09
39.976512,116.330495,0,344.586610892388,40622.9209953704,2011-03-20,22:06:14
39.97636,116.330789,0,-5.36390748031496,40622.9223263889,2011-03-20,22:08:09
39.976223,116.330769,0,47.850406824147,40622.9223842593,2011-03-20,22:08:14
39.976201,116.33072,0,96.7121686351706,40622.9224421296,2011-03-20,22:08:19
39.976215,116.330675,0,123.645127952756,40622.9225,2011-03-20,22:08:24
39.976636,116.330402,0,570.093940288714,40622.9231944444,2011-03-20,22:09:24
39.976308,116.330611,0,577.409350393701,40622.9232523148,2011-03-20,22:09:29
39.976382,116.330659,0,578.64061351706,40622.9233101852,2011-03-20,22:09:34
39.976438,116.330651,0,615.752611548556,40622.9233680556,2011-03-20,22:09:39
39.976607,116.330562,0,599.610285433071,40622.9234259259,2011-03-20,22:09:44
39.976665,116.330578,0,592.547339238845,40622.9234837963,2011-03-20,22:09:49
39.976695,116.330567,0,582.920183727034,40622.9235416667,2011-03-20,22:09:54
39.976692,116.33058,0,576.936217191601,40622.923599537,2011-03-20,22:09:59
39.976707,116.330646,0,574.446801181102,40622.9236574074,2011-03-20,22:10:04
39.976755,116.330579,0,574.899708005249,40622.9237152778,2011-03-20,22:10:09
39.976948,116.330623,0,555.482148950131,40622.9237731481,2011-03-20,22:10:14
39.977007,116.330603,0,556.046994750656,40622.9238310185,2011-03-20,22:10:19
39.977028,116.33052,0,551.6393667979,40622.9238888889,2011-03-20,22:10:24
39.977029,116.330413,0,552.116053149606,40622.9239467593,2011-03-20,22:10:29
39.977,116.330323,0,537.970987532808,40622.9240046296,2011-03-20,22:10:34
39.976974,116.330164,0,487.98623687664,40622.9240625,2011-03-20,22:10:39
39.976979,116.330017,0,453.306131889764,40622.9241203704,2011-03-20,22:10:44
39.976964,116.329892,0,421.568152887139,40622.9241782407,2011-03-20,22:10:49
39.976936,116.329808,0,408.603238188976,40622.9242361111,2011-03-20,22:10:54
39.97693,116.329713,0,399.433021653543,40622.9242939815,2011-03-20,22:10:59
39.976941,116.329619,0,399.656069553806,40622.9243518518,2011-03-20,22:11:04
39.976936,116.329447,0,383.087595144357,40622.9244097222,2011-03-20,22:11:09
39.976909,116.329333,0,367.335672572178,40622.9244675926,2011-03-20,22:11:14
39.976913,116.329251,0,368.000767716535,40622.924525463,2011-03-20,22:11:19
39.976913,116.329183,0,364.084845800525,40622.9245833333,2011-03-20,22:11:24
39.9769,116.329113,0,364.199284776903,40622.9246412037,2011-03-20,22:11:29
39.976883,116.329019,0,347.447408136483,40622.9246990741,2011-03-20,22:11:34
39.976873,116.328946,0,340.003543307087,40622.9247569444,2011-03-20,22:11:39
39.976862,116.328868,0,330.304973753281,40622.9248148148,2011-03-20,22:11:44
39.976867,116.32881,0,316.471965223097,40622.9248726852,2011-03-20,22:11:49
39.976881,116.328721,0,298.11373687664,40622.9249305556,2011-03-20,22:11:54
39.976898,116.328618,0,286.173356299213,40622.9249884259,2011-03-20,22:11:59
39.976899,116.328525,0,281.801624015748,40622.9250462963,2011-03-20,22:12:04
39.976905,116.328452,0,279.959957349081,40622.9251041667,2011-03-20,22:12:09
39.976914,116.328351,0,277.24844160105,40622.925162037,2011-03-20,22:12:14
39.976929,116.328264,0,281.021965223097,40622.9252199074,2011-03-20,22:12:19
39.976917,116.328191,0,286.630344488189,40622.9252777778,2011-03-20,22:12:24
39.976915,116.328109,0,285.483608923885,40622.9253356481,2011-03-20,22:12:29
39.976894,116.328029,0,289.964101049869,40622.9253935185,2011-03-20,22:12:34
39.976902,116.327959,0,293.889284776903,40622.9254513889,2011-03-20,22:12:39
39.976906,116.327832,0,302.45250328084,40622.9255092593,2011-03-20,22:12:44
39.976921,116.327754,0,313.294353674541,40622.9255671296,2011-03-20,22:12:49
39.976965,116.327753,0,315.256768372703,40622.925625,2011-03-20,22:12:54
39.977011,116.327764,0,317.549868766404,40622.9256828704,2011-03-20,22:12:59
39.977062,116.327741,0,317.971410761155,40622.9257407407,2011-03-20,22:13:04
39.977121,116.327715,0,317.531669947507,40622.9257986111,2011-03-20,22:13:09
39.977187,116.327689,0,322.229153543307,40622.9258564815,2011-03-20,22:13:14
39.97724,116.327621,0,329.530419947507,40622.9259143519,2011-03-20,22:13:19
39.977292,116.327564,0,336.634819553806,40622.9259722222,2011-03-20,22:13:24
39.977375,116.327483,0,346.728398950131,40622.9260300926,2011-03-20,22:13:29
39.977434,116.327412,0,348.636272965879,40622.926087963,2011-03-20,22:13:34
39.97758,116.327229,0,341.417532808399,40622.9293287037,2011-03-20,22:18:14
39.977713,116.32707,0,320.443631889764,40622.9293865741,2011-03-20,22:18:19
39.977764,116.327012,0,296.385180446194,40622.9294444444,2011-03-20,22:18:24
39.977733,116.327015,0,295.789573490814,40622.9295023148,2011-03-20,22:18:29
39.977647,116.327036,0,291.935826771654,40622.9295601852,2011-03-20,22:18:34
39.977615,116.327043,0,290.978024934383,40622.9296180556,2011-03-20,22:18:39
39.977615,116.327056,0,290.821154855643,40622.9296759259,2011-03-20,22:18:44
39.977627,116.32707,0,291.254963910761,40622.9297337963,2011-03-20,22:18:49
39.977627,116.32707,0,291.254963910761,40622.9297685185,2011-03-20,22:18:52
39.977633,116.327074,0,291.319619422572,40622.9297916667,2011-03-20,22:18:54
39.97782,116.326989,0,289.394097769029,40622.929849537,2011-03-20,22:18:59
39.978192,116.326948,0,285.90467519685,40622.9299074074,2011-03-20,22:19:04
39.978542,116.326861,0,276.742670603675,40622.9299652778,2011-03-20,22:19:09
39.978968,116.326774,0,267.09812007874,40622.9300231481,2011-03-20,22:19:14
39.979469,116.326782,0,261.714288057743,40622.9300810185,2011-03-20,22:19:19
39.979967,116.326819,0,260.841213910761,40622.9301388889,2011-03-20,22:19:24
39.980553,116.32687,0,255.778080708661,40622.9301967593,2011-03-20,22:19:29
39.9812,116.326992,0,247.643313648294,40622.9302546296,2011-03-20,22:19:34
39.981722,116.327021,0,242.831587926509,40622.9303125,2011-03-20,22:19:39
39.982058,116.327023,0,240.257618110236,40622.9303703704,2011-03-20,22:19:44
39.982032,116.327105,0,255.448297244094,40622.9304282407,2011-03-20,22:19:49
39.982001,116.327106,0,251.256463254593,40622.9304861111,2011-03-20,22:19:54
39.982027,116.327099,0,247.966059711286,40622.9305439815,2011-03-20,22:19:59
39.982227,116.327057,0,242.816696194226,40622.9306018518,2011-03-20,22:20:04
39.982608,116.327025,0,244.918707349081,40622.9306597222,2011-03-20,22:20:09
39.983063,116.326991,0,245.945121391076,40622.9307175926,2011-03-20,22:20:14
39.983501,116.32701,0,246.266492782152,40622.930775463,2011-03-20,22:20:19
39.98384,116.326956,0,241.944819553806,40622.9308333333,2011-03-20,22:20:24
39.984194,116.327002,0,248.192263779528,40622.9308912037,2011-03-20,22:20:29
39.984411,116.326997,0,246.56626312336,40622.9309490741,2011-03-20,22:20:34
39.984485,116.327088,0,242.015406824147,40622.9310069444,2011-03-20,22:20:39
39.984482,116.327099,0,237.085213254593,40622.9310648148,2011-03-20,22:20:44
39.984464,116.327099,0,234.340108267717,40622.9311226852,2011-03-20,22:20:49
39.98443,116.327105,0,231.356984908136,40622.9311805556,2011-03-20,22:20:54
39.984392,116.327106,0,228.07782152231,40622.9312384259,2011-03-20,22:20:59
39.984375,116.327112,0,224.693904199475,40622.9312962963,2011-03-20,22:21:04
39.984359,116.327116,0,222.419229002625,40622.9313541667,2011-03-20,22:21:09
39.984335,116.327123,0,220.180246062992,40622.931412037,2011-03-20,22:21:14
39.984318,116.327121,0,217.896059711286,40622.9314699074,2011-03-20,22:21:19
39.984318,116.327121,0,217.896059711286,40622.9315046296,2011-03-20,22:21:22
39.98431,116.327119,0,216.631502624672,40622.9315277778,2011-03-20,22:21:24
39.984306,116.32713,0,216.160797244094,40622.9315856481,2011-03-20,22:21:29
39.984311,116.327145,0,215.918549868766,40622.9316435185,2011-03-20,22:21:34
39.984312,116.327153,0,215.73967847769,40622.9317013889,2011-03-20,22:21:39
39.984312,116.327153,0,215.73967847769,40622.9317361111,2011-03-20,22:21:42
39.984307,116.327161,0,215.649842519685,40622.9317592593,2011-03-20,22:21:44
39.984295,116.327178,0,215.500082020997,40622.9318171296,2011-03-20,22:21:49
39.984283,116.327193,0,215.235882545932,40622.931875,2011-03-20,22:21:54
39.984268,116.327201,0,214.875790682415,40622.9319328704,2011-03-20,22:21:59
39.984251,116.327212,0,214.368038057743,40622.9319907407,2011-03-20,22:22:04
39.984291,116.327195,0,214.31249671916,40622.9320486111,2011-03-20,22:22:09
39.984522,116.327138,0,213.207335958005,40622.9321064815,2011-03-20,22:22:14
39.984869,116.327103,0,211.666463254593,40622.9321643518,2011-03-20,22:22:19
39.985291,116.32712,0,205.481633858268,40622.9322222222,2011-03-20,22:22:24
39.985685,116.327129,0,191.190662729659,40622.9322800926,2011-03-20,22:22:29
39.985845,116.327151,0,181.695108267717,40622.932337963,2011-03-20,22:22:34
39.985894,116.327168,0,177.307604986877,40622.9323958333,2011-03-20,22:22:39
39.985983,116.327148,0,171.579763779528,40622.9324537037,2011-03-20,22:22:44
39.986254,116.327153,0,170.839202755906,40622.9325115741,2011-03-20,22:22:49
39.986517,116.327127,0,163.269005905512,40622.9325694444,2011-03-20,22:22:54
39.98693,116.327109,0,158.051217191601,40622.9326273148,2011-03-20,22:22:59
39.987463,116.327117,0,157.148467847769,40622.9326851852,2011-03-20,22:23:04
39.988018,116.327138,0,168.089865485564,40622.9327430556,2011-03-20,22:23:09
39.988485,116.327144,0,177.686207349081,40622.9328009259,2011-03-20,22:23:14
39.988911,116.327061,0,181.77249015748,40622.9328587963,2011-03-20,22:23:19
39.98923,116.327017,0,192.518458005249,40622.9329166667,2011-03-20,22:23:24
39.989309,116.326973,0,202.137680446194,40622.932974537,2011-03-20,22:23:29
39.989296,116.326947,0,203.758825459318,40622.9330324074,2011-03-20,22:23:34
39.989324,116.32695,0,204.137854330709,40622.9330902778,2011-03-20,22:23:39
39.989528,116.326939,0,212.20407480315,40622.9331481481,2011-03-20,22:23:44
39.989895,116.326891,0,215.622910104987,40622.9332060185,2011-03-20,22:23:49
39.990279,116.326844,0,215.982477034121,40622.9332638889,2011-03-20,22:23:54
39.990467,116.326882,0,225.69218175853,40622.9333217593,2011-03-20,22:23:59
39.990506,116.326925,0,223.222769028871,40622.9333796296,2011-03-20,22:24:04
39.990647,116.326917,0,228.740062335958,40622.9334375,2011-03-20,22:24:09
39.990891,116.326946,0,237.253467847769,40622.9334953704,2011-03-20,22:24:14
39.991063,116.326989,0,246.545285433071,40622.9335532407,2011-03-20,22:24:19
39.991152,116.327084,0,256.342073490814,40622.9336111111,2011-03-20,22:24:24
39.991297,116.327246,0,262.332775590551,40622.9336689815,2011-03-20,22:24:29
39.991531,116.327459,0,269.132923228346,40622.9337268519,2011-03-20,22:24:34
39.991657,116.327717,0,270.663182414698,40622.9337847222,2011-03-20,22:24:39
39.99164,116.327952,0,277.524783464567,40622.9338425926,2011-03-20,22:24:44
39.991531,116.328434,0,283.188257874016,40622.933900463,2011-03-20,22:24:49
39.991648,116.328945,0,264.305905511811,40622.9339583333,2011-03-20,22:24:54
39.99165,116.329188,0,259.410078740157,40622.9340162037,2011-03-20,22:24:59
39.991557,116.329214,0,262.723658136483,40622.9340740741,2011-03-20,22:25:04
39.991547,116.329201,0,262.131479658793,40622.9341319444,2011-03-20,22:25:09
39.991523,116.32923,0,262.094232283465,40622.9341898148,2011-03-20,22:25:14
39.991527,116.329342,0,263.864012467192,40622.9342476852,2011-03-20,22:25:19
39.991498,116.329748,0,266.999320866142,40622.9343055556,2011-03-20,22:25:24
39.991581,116.330254,0,270.31155183727,40622.9343634259,2011-03-20,22:25:29
39.9917,116.330868,0,257.825702099738,40622.9344212963,2011-03-20,22:25:34
39.991639,116.331278,0,249.910403543307,40622.9344791667,2011-03-20,22:25:39
39.991656,116.331627,0,247.921830708661,40622.934537037,2011-03-20,22:25:44
39.99169,116.331902,0,248.187709973753,40622.9345949074,2011-03-20,22:25:49
39.99171,116.332204,0,244.523996062992,40622.9346527778,2011-03-20,22:25:54
39.991683,116.332718,0,237.634514435696,40622.9347106481,2011-03-20,22:25:59
39.991662,116.333271,0,225.674786745407,40622.9347685185,2011-03-20,22:26:04
39.991617,116.333778,0,216.629950787402,40622.9348263889,2011-03-20,22:26:09
39.991614,116.334202,0,210.231295931759,40622.9348842593,2011-03-20,22:26:14
39.991602,116.334609,0,204.679809711286,40622.9349421296,2011-03-20,22:26:19
39.991651,116.335087,0,199.19625656168,40622.935,2011-03-20,22:26:24
39.991695,116.335678,0,193.415990813648,40622.9350578704,2011-03-20,22:26:29
39.99167,116.336276,0,188.085200131234,40622.9351157407,2011-03-20,22:26:34
39.991637,116.336863,0,186.114888451444,40622.9351736111,2011-03-20,22:26:39
39.991594,116.337484,0,184.024337270341,40622.9352314815,2011-03-20,22:26:44
39.991616,116.338043,0,180.458195538058,40622.9352893519,2011-03-20,22:26:49
39.99164,116.338559,0,178.079944225722,40622.9353472222,2011-03-20,22:26:54
39.991649,116.33899,0,174.426154855643,40622.9354050926,2011-03-20,22:26:59
39.991606,116.339275,0,170.996584645669,40622.935462963,2011-03-20,22:27:04
39.991599,116.339305,0,165.691489501312,40622.9355208333,2011-03-20,22:27:09
39.991579,116.339317,0,164.089954068241,40622.9355787037,2011-03-20,22:27:14
39.991634,116.339393,0,159.292647637795,40622.9356365741,2011-03-20,22:27:19
39.991714,116.33973,0,151.409140419948,40622.9356944444,2011-03-20,22:27:24
39.991746,116.340229,0,143.358940288714,40622.9357523148,2011-03-20,22:27:29
39.991753,116.340671,0,134.811840551181,40622.9358101852,2011-03-20,22:27:34
39.991787,116.340996,0,129.545643044619,40622.9358680556,2011-03-20,22:27:39
39.991778,116.341229,0,123.551450131234,40622.9359259259,2011-03-20,22:27:44
39.991787,116.341427,0,119.236709317585,40622.9359837963,2011-03-20,22:27:49
39.991845,116.341605,0,123.000731627297,40622.9360416667,2011-03-20,22:27:54
39.991836,116.341769,0,118.681801181102,40622.936099537,2011-03-20,22:27:59
39.991804,116.342023,0,115.810216535433,40622.9361574074,2011-03-20,22:28:04
39.991789,116.342451,0,114.427290026247,40622.9362152778,2011-03-20,22:28:09
39.991783,116.342994,0,113.036663385827,40622.9362731481,2011-03-20,22:28:14
39.991729,116.34361,0,109.662522965879,40622.9363310185,2011-03-20,22:28:19
39.991676,116.344133,0,107.781906167979,40622.9363888889,2011-03-20,22:28:24
39.991649,116.34447,0,103.565462598425,40622.9364467593,2011-03-20,22:28:29
39.991634,116.344535,0,100.495872703412,40622.9365046296,2011-03-20,22:28:34
39.99167,116.344498,0,94.6654035433071,40622.9365625,2011-03-20,22:28:39
39.991704,116.344634,0,94.7300853018373,40622.9366203704,2011-03-20,22:28:44
39.991727,116.345063,0,94.7508923884514,40622.9366782407,2011-03-20,22:28:49
39.991896,116.345546,0,96.3038976377953,40622.9367361111,2011-03-20,22:28:54
39.991903,116.34607,0,98.8395209973753,40622.9367939815,2011-03-20,22:28:59
39.991894,116.346615,0,96.1704822834646,40622.9368518519,2011-03-20,22:29:04
39.991935,116.347172,0,96.9948720472441,40622.9369097222,2011-03-20,22:29:09
39.991928,116.347799,0,95.8490190288714,40622.9369675926,2011-03-20,22:29:14
39.991931,116.348405,0,96.8668405511811,40622.937025463,2011-03-20,22:29:19
39.992007,116.348961,0,104.727401574803,40622.9370833333,2011-03-20,22:29:24
39.992006,116.349509,0,104.039022309711,40622.9371412037,2011-03-20,22:29:29
39.992014,116.349986,0,126.286128608924,40622.9371990741,2011-03-20,22:29:34
39.992018,116.350419,0,140.577427821522,40622.9372569444,2011-03-20,22:29:39
39.991966,116.350757,0,149.182585301837,40622.9373148148,2011-03-20,22:29:44
39.991961,116.350949,0,152.708713910761,40622.9373726852,2011-03-20,22:29:49
39.99195,116.351092,0,162.976469816273,40622.9374305556,2011-03-20,22:29:54
39.991961,116.351269,0,169.896328740157,40622.9374884259,2011-03-20,22:29:59
39.991978,116.351646,0,177.245977690289,40622.9375462963,2011-03-20,22:30:04
39.991997,116.352198,0,184.459146981627,40622.9376041667,2011-03-20,22:30:09
39.992026,116.352667,0,189.804429133858,40622.937662037,2011-03-20,22:30:14
39.992073,116.352795,0,193.278369422572,40622.9377199074,2011-03-20,22:30:19
39.992117,116.352774,0,199.555285433071,40622.9377777778,2011-03-20,22:30:24
39.992184,116.352682,0,222.714540682415,40622.9378356481,2011-03-20,22:30:29
39.992166,116.352613,0,232.377939632546,40622.9378935185,2011-03-20,22:30:34
39.992201,116.35251,0,239.407647637795,40622.9379513889,2011-03-20,22:30:39
39.992205,116.35243,0,243.096414041995,40622.9380092593,2011-03-20,22:30:44
39.992216,116.352355,0,248.920711942257,40622.9380671296,2011-03-20,22:30:49
39.992213,116.352289,0,255.272608267717,40622.938125,2011-03-20,22:30:54
39.992184,116.352218,0,265.175501968504,40622.9381828704,2011-03-20,22:30:59
39.992175,116.352151,0,270.434101049869,40622.9382407407,2011-03-20,22:31:04
39.992133,116.352083,0,272.748225065617,40622.9382986111,2011-03-20,22:31:09
39.992045,116.351998,0,262.859350393701,40622.9383564815,2011-03-20,22:31:14
39.991993,116.351909,0,251.101620734908,40622.9384143518,2011-03-20,22:31:19
39.99201,116.351772,0,244.963940288714,40622.9384722222,2011-03-20,22:31:24
39.992041,116.351679,0,243.831020341207,40622.9385300926,2011-03-20,22:31:29
39.992017,116.351609,0,239.325646325459,40622.938587963,2011-03-20,22:31:34
39.991966,116.351606,0,240.387027559055,40622.9386458333,2011-03-20,22:31:39
39.991922,116.3516,0,240.063280839895,40622.9387037037,2011-03-20,22:31:44
39.991867,116.351597,0,241.973382545932,40622.9387615741,2011-03-20,22:31:49
39.991796,116.351545,0,241.719468503937,40622.9388194444,2011-03-20,22:31:54
39.991716,116.351481,0,242.744130577428,40622.9388773148,2011-03-20,22:31:59
39.991632,116.351479,0,237.429009186352,40622.9389351852,2011-03-20,22:32:04
39.991555,116.35145,0,234.313674540682,40622.9389930556,2011-03-20,22:32:09
39.991533,116.351348,0,237.900367454068,40622.9390509259,2011-03-20,22:32:14
39.991533,116.351249,0,243.16187007874,40622.9391087963,2011-03-20,22:32:19
39.99158,116.351251,0,247.950990813648,40622.9391666667,2011-03-20,22:32:24
39.991578,116.351308,0,256.120902230971,40622.939224537,2011-03-20,22:32:29
39.991578,116.351343,0,264.308359580052,40622.9392824074,2011-03-20,22:32:34
39.991551,116.351407,0,272.707375328084,40622.9393402778,2011-03-20,22:32:39
39.991716,116.351548,0,279.548923884514,40622.9393981481,2011-03-20,22:32:44
39.991759,116.351518,0,287.944790026247,40622.9394560185,2011-03-20,22:32:49
39.99176,116.351502,0,298.269652230971,40622.9395138889,2011-03-20,22:32:54
39.991732,116.35148,0,308.78094488189,40622.9395717593,2011-03-20,22:32:59
39.991728,116.351469,0,318.146000656168,40622.9396296296,2011-03-20,22:33:04
39.991755,116.35141,0,327.281801181102,40622.9396875,2011-03-20,22:33:09
39.991808,116.351411,0,339.456492782152,40622.9397453704,2011-03-20,22:33:14
