# Supplementary material for: Research on differential privacy protection method based on user tendency
Source: PLoS One. 2023 Oct 26;18(10):e0288823. doi: 10.1371/journal.pone.0288823 (PMC10602288; doi:10.1371/journal.pone.0288823)
Supplement: S5 Data — (ZIP) [file pone.0288823.s005.zip › Data 5-5/147/Trajectory/20110321090732.plt]

Geolife trajectory
WGS 84
Altitude is in Feet
Reserved 3
0,2,255,My Track,0,0,2,8421376
0
39.986985,116.35274,0,-45.9182316272966,40623.3802314815,2011-03-21,09:07:32
39.987487,116.352719,0,97.29125,40623.3802893519,2011-03-21,09:07:37
39.987604,116.352736,0,116.948645013123,40623.3803472222,2011-03-21,09:07:42
39.987563,116.352716,0,121.069481627297,40623.3804050926,2011-03-21,09:07:47
39.987505,116.352743,0,111.238211942257,40623.380462963,2011-03-21,09:07:52
39.987677,116.352755,0,167.780396981627,40623.3805208333,2011-03-21,09:07:57
39.987702,116.352753,0,164.61155839895,40623.3805787037,2011-03-21,09:08:02
39.987713,116.352756,0,164.093546587926,40623.3806365741,2011-03-21,09:08:07
39.98771,116.352762,0,161.339717847769,40623.3806944444,2011-03-21,09:08:12
39.987706,116.352762,0,161.319041994751,40623.3807523148,2011-03-21,09:08:17
39.987706,116.352762,0,161.319041994751,40623.380787037,2011-03-21,09:08:20
39.987701,116.352767,0,164.525977690289,40623.3808101852,2011-03-21,09:08:22
39.987721,116.352774,0,166.246584645669,40623.3808680556,2011-03-21,09:08:27
39.987721,116.352774,0,166.246584645669,40623.3809027778,2011-03-21,09:08:30
39.987725,116.35278,0,167.038385826772,40623.3809259259,2011-03-21,09:08:32
39.987747,116.352786,0,167.115167322835,40623.3809837963,2011-03-21,09:08:37
39.987736,116.352786,0,162.862378608924,40623.3810416667,2011-03-21,09:08:42
39.987744,116.352781,0,162.962440944882,40623.381099537,2011-03-21,09:08:47
39.987744,116.352778,0,162.750541338583,40623.3811574074,2011-03-21,09:08:52
39.987744,116.352774,0,162.492700131234,40623.3812152778,2011-03-21,09:08:57
39.987746,116.352773,0,162.193618766404,40623.3812731481,2011-03-21,09:09:02
39.987743,116.352769,0,161.917342519685,40623.3813310185,2011-03-21,09:09:07
39.98774,116.352765,0,161.890095144357,40623.3813888889,2011-03-21,09:09:12
39.987735,116.352758,0,162.045124671916,40623.3814467593,2011-03-21,09:09:17
39.987732,116.352755,0,162.361000656168,40623.3815046296,2011-03-21,09:09:22
39.987732,116.352755,0,162.361000656168,40623.3815393519,2011-03-21,09:09:25
39.987728,116.352754,0,162.684648950131,40623.3815625,2011-03-21,09:09:27
39.987667,116.352758,0,165.048884514436,40623.3816203704,2011-03-21,09:09:32
39.987667,116.352758,0,165.048884514436,40623.3816550926,2011-03-21,09:09:35
39.987661,116.352752,0,170.023546587927,40623.3816782407,2011-03-21,09:09:37
39.987688,116.352743,0,171.997739501312,40623.3817361111,2011-03-21,09:09:42
39.987714,116.352759,0,171.423146325459,40623.3817939815,2011-03-21,09:09:47
39.987714,116.352759,0,171.423146325459,40623.3818287037,2011-03-21,09:09:50
39.987719,116.352759,0,171.505334645669,40623.3818518519,2011-03-21,09:09:52
39.987737,116.35277,0,168.573300524934,40623.3819097222,2011-03-21,09:09:57
39.987744,116.352751,0,174.934156824147,40623.3819675926,2011-03-21,09:10:02
39.987745,116.352741,0,173.535134514436,40623.382025463,2011-03-21,09:10:07
39.987743,116.35274,0,172.744409448819,40623.3820833333,2011-03-21,09:10:12
39.987743,116.35274,0,172.744409448819,40623.3821180556,2011-03-21,09:10:15
39.987739,116.352735,0,172.207073490814,40623.3821412037,2011-03-21,09:10:17
39.987749,116.352727,0,170.083782808399,40623.3821990741,2011-03-21,09:10:22
39.987761,116.352719,0,169.814340551181,40623.3822569444,2011-03-21,09:10:27
39.987768,116.352718,0,169.742237532808,40623.3823148148,2011-03-21,09:10:32
39.987774,116.35272,0,169.360419947507,40623.3823726852,2011-03-21,09:10:37
39.987771,116.352721,0,168.902729658793,40623.3824305556,2011-03-21,09:10:42
39.987771,116.352724,0,168.688028215223,40623.3824884259,2011-03-21,09:10:47
39.987778,116.352725,0,168.463477690289,40623.3825462963,2011-03-21,09:10:52
39.987782,116.352723,0,168.079317585302,40623.3826041667,2011-03-21,09:10:57
39.987782,116.352723,0,168.079317585302,40623.3826388889,2011-03-21,09:11:00
39.987775,116.352717,0,167.88844488189,40623.382662037,2011-03-21,09:11:02
39.987764,116.35276,0,168.277874015748,40623.3827199074,2011-03-21,09:11:07
39.987754,116.352765,0,167.605731627297,40623.3827777778,2011-03-21,09:11:12
39.987749,116.352755,0,167.490029527559,40623.3828356481,2011-03-21,09:11:17
39.987745,116.352745,0,167.444773622047,40623.3828935185,2011-03-21,09:11:22
39.987753,116.352734,0,167.493809055118,40623.3829513889,2011-03-21,09:11:27
39.987746,116.352636,0,167.310958005249,40623.3830092593,2011-03-21,09:11:32
39.987762,116.352534,0,166.445830052493,40623.3830671296,2011-03-21,09:11:37
39.987698,116.352479,0,166.546427165354,40623.383125,2011-03-21,09:11:42
39.987668,116.352409,0,162.910862860892,40623.3831828704,2011-03-21,09:11:47
39.987647,116.352315,0,157.245977690289,40623.3832407407,2011-03-21,09:11:52
39.987617,116.352236,0,150.626138451444,40623.3832986111,2011-03-21,09:11:57
39.987543,116.352244,0,143.932995406824,40623.3833564815,2011-03-21,09:12:02
39.987493,116.352186,0,137.37936351706,40623.3834143518,2011-03-21,09:12:07
39.986548,116.352766,0,530.259491469816,40623.3840509259,2011-03-21,09:13:02
39.986069,116.352052,0,258.696299212598,40623.3841087963,2011-03-21,09:13:07
39.986129,116.352102,0,262.14875,40623.3841666667,2011-03-21,09:13:12
39.986234,116.35207,0,257.323631889764,40623.384224537,2011-03-21,09:13:17
39.986386,116.352009,0,250.153277559055,40623.3842824074,2011-03-21,09:13:22
39.986512,116.351994,0,249.427358923885,40623.3843402778,2011-03-21,09:13:27
39.986741,116.351859,0,246.521656824147,40623.3843981481,2011-03-21,09:13:32
39.98682,116.35181,0,243.602762467192,40623.3844560185,2011-03-21,09:13:37
39.9868,116.35178,0,239.459284776903,40623.3845138889,2011-03-21,09:13:42
39.986809,116.351757,0,239.815774278215,40623.3845717593,2011-03-21,09:13:47
39.986792,116.351727,0,238.437926509186,40623.3846296296,2011-03-21,09:13:52
39.986781,116.35169,0,237.065912073491,40623.3846875,2011-03-21,09:13:57
39.986749,116.3517,0,235.10750328084,40623.3847453704,2011-03-21,09:14:02
39.986591,116.351744,0,233.063083989501,40623.3848032407,2011-03-21,09:14:07
39.986424,116.35175,0,230.595846456693,40623.3848611111,2011-03-21,09:14:12
39.986303,116.351784,0,228.434934383202,40623.3849189815,2011-03-21,09:14:17
39.986237,116.351746,0,225.401525590551,40623.3849768518,2011-03-21,09:14:22
39.986169,116.351732,0,223.243969816273,40623.3850347222,2011-03-21,09:14:27
39.986123,116.351739,0,221.621545275591,40623.3850925926,2011-03-21,09:14:32
39.986075,116.351766,0,221.233241469816,40623.385150463,2011-03-21,09:14:37
39.986007,116.351747,0,220.735055774278,40623.3852083333,2011-03-21,09:14:42
39.985968,116.351734,0,220.539888451444,40623.3852662037,2011-03-21,09:14:47
39.985954,116.3517,0,219.623861548556,40623.3853240741,2011-03-21,09:14:52
39.985946,116.351648,0,216.733927165354,40623.3853819444,2011-03-21,09:14:57
39.985927,116.351577,0,217.112595144357,40623.3854398148,2011-03-21,09:15:02
39.985828,116.351392,0,204.731072834646,40623.3854976852,2011-03-21,09:15:07
39.985796,116.351289,0,203.233326771654,40623.3855555556,2011-03-21,09:15:12
39.985778,116.351193,0,205.777962598425,40623.3856134259,2011-03-21,09:15:17
39.98573,116.351098,0,198.930255905512,40623.3856712963,2011-03-21,09:15:22
39.98575,116.351016,0,195.474901574803,40623.3857291667,2011-03-21,09:15:27
39.985735,116.350925,0,186.244347112861,40623.385787037,2011-03-21,09:15:32
39.985849,116.350831,0,180.055374015748,40623.3858449074,2011-03-21,09:15:37
39.985888,116.350753,0,172.578556430446,40623.3859027778,2011-03-21,09:15:42
39.98592,116.350657,0,160.431725721785,40623.3859606481,2011-03-21,09:15:47
39.985967,116.350331,0,129.21124343832,40623.3886226852,2011-03-21,09:19:37
39.985955,116.350233,0,128.976729002625,40623.3886805556,2011-03-21,09:19:42
39.985937,116.350081,0,130.658874671916,40623.3887384259,2011-03-21,09:19:47
39.985887,116.349889,0,130.268884514436,40623.3887962963,2011-03-21,09:19:52
39.985869,116.349773,0,129.688818897638,40623.3888541667,2011-03-21,09:19:57
39.985858,116.349732,0,128.150085301837,40623.388912037,2011-03-21,09:20:02
39.985821,116.349701,0,127.453766404199,40623.3889699074,2011-03-21,09:20:07
39.98577,116.349725,0,128.395049212598,40623.3890277778,2011-03-21,09:20:12
39.985771,116.349729,0,127.403766404199,40623.3890856481,2011-03-21,09:20:17
39.985772,116.34973,0,127.121706036745,40623.3891435185,2011-03-21,09:20:22
39.985773,116.349726,0,127.053786089239,40623.3892013889,2011-03-21,09:20:27
39.985777,116.349734,0,127.102621391076,40623.3892592593,2011-03-21,09:20:32
39.985778,116.349736,0,127.210180446194,40623.3893171296,2011-03-21,09:20:37
39.985778,116.349736,0,127.210180446194,40623.3893518519,2011-03-21,09:20:40
39.985784,116.349732,0,127.330528215223,40623.389375,2011-03-21,09:20:42
39.985795,116.349725,0,127.420662729659,40623.3894328704,2011-03-21,09:20:47
39.985805,116.349579,0,127.166463254593,40623.3894907407,2011-03-21,09:20:52
39.985811,116.349214,0,126.927519685039,40623.3895486111,2011-03-21,09:20:57
39.985805,116.348723,0,126.557762467192,40623.3896064815,2011-03-21,09:21:02
39.985778,116.348196,0,125.882555774278,40623.3896643519,2011-03-21,09:21:07
39.985756,116.347791,0,125.746663385827,40623.3897222222,2011-03-21,09:21:12
39.985723,116.347467,0,127.938188976378,40623.3897800926,2011-03-21,09:21:17
39.985621,116.347236,0,126.498713910761,40623.389837963,2011-03-21,09:21:22
39.98529,116.347146,0,124.618576115486,40623.3898958333,2011-03-21,09:21:27
39.984959,116.347164,0,127.243733595801,40623.3899537037,2011-03-21,09:21:32
39.984545,116.347154,0,115.312992125984,40623.3900115741,2011-03-21,09:21:37
39.984122,116.347172,0,105.597742782152,40623.3900694444,2011-03-21,09:21:42
39.98377,116.347184,0,101.420974409449,40623.3901273148,2011-03-21,09:21:47
39.983495,116.347222,0,99.4307152230971,40623.3901851852,2011-03-21,09:21:52
39.983196,116.347255,0,93.6939632545932,40623.3902430556,2011-03-21,09:21:57
39.982842,116.347269,0,89.0108595800525,40623.3903009259,2011-03-21,09:22:02
39.982433,116.347327,0,91.9499245406824,40623.3903587963,2011-03-21,09:22:07
39.982005,116.347353,0,87.762624671916,40623.3904166667,2011-03-21,09:22:12
39.981587,116.347335,0,86.5932972440945,40623.390474537,2011-03-21,09:22:17
39.981308,116.347362,0,84.2653051181102,40623.3905324074,2011-03-21,09:22:22
39.981238,116.347369,0,78.3225885826772,40623.3905902778,2011-03-21,09:22:27
39.981216,116.347358,0,79.5531463254593,40623.3906481481,2011-03-21,09:22:32
39.981216,116.347358,0,79.5531463254593,40623.3906828704,2011-03-21,09:22:35
39.981211,116.347357,0,75.4803871391076,40623.3907060185,2011-03-21,09:22:37
39.981201,116.347354,0,73.6064107611549,40623.3907638889,2011-03-21,09:22:42
39.98119,116.34735,0,72.273156167979,40623.3908217593,2011-03-21,09:22:47
39.981176,116.347346,0,71.8285465879265,40623.3908796296,2011-03-21,09:22:52
39.981135,116.347342,0,72.4488681102362,40623.3909375,2011-03-21,09:22:57
39.98094,116.347421,0,79.3849507874016,40623.3909953704,2011-03-21,09:23:02
39.980653,116.347482,0,89.2948851706037,40623.3910532407,2011-03-21,09:23:07
39.980248,116.347524,0,97.9201935695538,40623.3911111111,2011-03-21,09:23:12
39.979803,116.347464,0,89.2645242782152,40623.3911689815,2011-03-21,09:23:17
39.979298,116.347427,0,87.0955511811024,40623.3912268518,2011-03-21,09:23:22
39.978841,116.34737,0,91.8138484251968,40623.3912847222,2011-03-21,09:23:27
39.978215,116.347253,0,100.258392388451,40623.3913425926,2011-03-21,09:23:32
39.977662,116.347326,0,107.79657480315,40623.391400463,2011-03-21,09:23:37
39.977037,116.347195,0,137.570147637795,40623.3914583333,2011-03-21,09:23:42
39.976639,116.347179,0,149.238815616798,40623.3915162037,2011-03-21,09:23:47
39.976242,116.347199,0,162.640593832021,40623.3915740741,2011-03-21,09:23:52
39.975914,116.3472,0,174.946122047244,40623.3916319444,2011-03-21,09:23:57
39.975599,116.347106,0,180.410725065617,40623.3916898148,2011-03-21,09:24:02
39.97542,116.346968,0,179.46842847769,40623.3917476852,2011-03-21,09:24:07
39.975429,116.346755,0,153.031187664042,40623.3918055556,2011-03-21,09:24:12
39.97543,116.346348,0,128.993937007874,40623.3918634259,2011-03-21,09:24:17
39.975438,116.345843,0,105.124583333333,40623.3919212963,2011-03-21,09:24:22
39.97542,116.345335,0,92.1454002624672,40623.3919791667,2011-03-21,09:24:27
39.975386,116.344889,0,85.1442683727034,40623.392037037,2011-03-21,09:24:32
39.975346,116.344614,0,88.6231463254593,40623.3920949074,2011-03-21,09:24:37
39.975324,116.344471,0,83.9982020997375,40623.3921527778,2011-03-21,09:24:42
39.975217,116.344424,0,82.1406069553806,40623.3922106481,2011-03-21,09:24:47
39.975217,116.344424,0,82.1406069553806,40623.3922453704,2011-03-21,09:24:50
39.975212,116.344423,0,81.3097014435696,40623.3922685185,2011-03-21,09:24:52
39.975215,116.344361,0,81.0861220472441,40623.3923263889,2011-03-21,09:24:57
39.975234,116.344239,0,84.4510269028871,40623.3923842593,2011-03-21,09:25:02
39.975226,116.34413,0,85.3884251968504,40623.3924421296,2011-03-21,09:25:07
39.975246,116.344044,0,88.4467650918635,40623.3925,2011-03-21,09:25:12
39.975216,116.34388,0,93.7710662729659,40623.3925578704,2011-03-21,09:25:17
39.975278,116.343694,0,89.2931200787402,40623.3926157407,2011-03-21,09:25:22
39.975273,116.343454,0,75.5330150918635,40623.3926736111,2011-03-21,09:25:27
39.975289,116.343147,0,76.0527919947506,40623.3927314815,2011-03-21,09:25:32
39.975312,116.342861,0,78.4973720472441,40623.3927893518,2011-03-21,09:25:37
39.975314,116.342705,0,70.8303871391076,40623.3928472222,2011-03-21,09:25:42
39.975329,116.342624,0,63.898313648294,40623.3929050926,2011-03-21,09:25:47
39.975329,116.342624,0,63.898313648294,40623.3929398148,2011-03-21,09:25:50
39.975336,116.342625,0,61.6683366141732,40623.392962963,2011-03-21,09:25:52
39.975351,116.342627,0,59.7441994750656,40623.3930208333,2011-03-21,09:25:57
39.975351,116.342627,0,59.7441994750656,40623.3930555556,2011-03-21,09:26:00
39.975354,116.342626,0,58.592562335958,40623.3930787037,2011-03-21,09:26:02
39.975343,116.342622,0,58.7071850393701,40623.3931365741,2011-03-21,09:26:07
39.975325,116.342617,0,59.044530839895,40623.3931944444,2011-03-21,09:26:12
39.975293,116.342614,0,59.4900984251968,40623.3932523148,2011-03-21,09:26:17
39.97528,116.34261,0,59.8698950131234,40623.3933101852,2011-03-21,09:26:22
39.975272,116.342572,0,60.142437664042,40623.3933680556,2011-03-21,09:26:27
39.975195,116.342288,0,61.3541601049869,40623.3934259259,2011-03-21,09:26:32
39.975179,116.341909,0,75.7725918635171,40623.3934837963,2011-03-21,09:26:37
39.975156,116.341424,0,90.6493733595801,40623.3935416667,2011-03-21,09:26:42
39.97517,116.340916,0,106.219921259843,40623.393599537,2011-03-21,09:26:47
39.975212,116.340445,0,115.523802493438,40623.3936574074,2011-03-21,09:26:52
39.975307,116.34016,0,123.83594816273,40623.3937152778,2011-03-21,09:26:57
39.975284,116.339968,0,131.610072178478,40623.3937731481,2011-03-21,09:27:02
39.975254,116.33989,0,132.44561351706,40623.3938310185,2011-03-21,09:27:07
39.975254,116.33989,0,132.44561351706,40623.3938657407,2011-03-21,09:27:10
39.975257,116.339889,0,132.746998031496,40623.3938888889,2011-03-21,09:27:12
39.975267,116.33989,0,132.500892388451,40623.3939467593,2011-03-21,09:27:17
39.975279,116.339893,0,132.437979002625,40623.3940046296,2011-03-21,09:27:22
39.975289,116.339895,0,132.813192257218,40623.3940625,2011-03-21,09:27:27
39.975297,116.339897,0,133.663398950131,40623.3941203704,2011-03-21,09:27:32
39.9753,116.339898,0,134.779261811024,40623.3941782407,2011-03-21,09:27:37
39.9753,116.339898,0,135.369501312336,40623.3942361111,2011-03-21,09:27:42
39.9753,116.339898,0,135.369501312336,40623.3942708333,2011-03-21,09:27:45
39.975295,116.339897,0,135.715364173228,40623.3942939815,2011-03-21,09:27:47
39.975282,116.339893,0,136.066184383202,40623.3943518519,2011-03-21,09:27:52
39.975272,116.339888,0,136.605649606299,40623.3944097222,2011-03-21,09:27:57
39.975268,116.339884,0,137.121732283465,40623.3944675926,2011-03-21,09:28:02
39.975268,116.339884,0,137.121732283465,40623.3945023148,2011-03-21,09:28:05
39.975263,116.339882,0,137.539133858268,40623.394525463,2011-03-21,09:28:07
39.975263,116.339847,0,137.700157480315,40623.3945833333,2011-03-21,09:28:12
39.97522,116.33962,0,148.598001968504,40623.3946412037,2011-03-21,09:28:17
39.975204,116.33924,0,150.239222440945,40623.3946990741,2011-03-21,09:28:22
39.975189,116.338799,0,146.21406824147,40623.3947569444,2011-03-21,09:28:27
39.975181,116.338228,0,146.363011811024,40623.3948148148,2011-03-21,09:28:32
39.975199,116.33764,0,133.963333333333,40623.3948726852,2011-03-21,09:28:37
39.975263,116.337054,0,131.23500984252,40623.3949305556,2011-03-21,09:28:42
39.975311,116.336575,0,146.093845144357,40623.3949884259,2011-03-21,09:28:47
39.97528,116.336039,0,173.505984251969,40623.3950462963,2011-03-21,09:28:52
39.97525,116.335322,0,216.397086614173,40623.3951041667,2011-03-21,09:28:57
39.975213,116.334547,0,235.284895013123,40623.395162037,2011-03-21,09:29:02
39.975204,116.333914,0,244.919534120735,40623.3952199074,2011-03-21,09:29:07
39.975212,116.333422,0,255.989491469816,40623.3952777778,2011-03-21,09:29:12
39.975206,116.333349,0,264.558467847769,40623.3953356481,2011-03-21,09:29:17
39.975138,116.333222,0,259.194012467192,40623.3953935185,2011-03-21,09:29:22
39.975141,116.33311,0,269.787982283465,40623.3954513889,2011-03-21,09:29:27
39.975148,116.333071,0,280.610232939633,40623.3955092593,2011-03-21,09:29:32
39.975178,116.333043,0,295.556637139108,40623.3955671296,2011-03-21,09:29:37
39.975148,116.332988,0,307.47874343832,40623.395625,2011-03-21,09:29:42
39.975143,116.332974,0,315.148385826772,40623.3956828704,2011-03-21,09:29:47
39.97512,116.332899,0,314.697230971129,40623.3957407407,2011-03-21,09:29:52
39.975112,116.332853,0,313.484337270341,40623.3957986111,2011-03-21,09:29:57
39.97516,116.332836,0,315.808149606299,40623.3958564815,2011-03-21,09:30:02
39.975173,116.332786,0,320.205538057743,40623.3959143519,2011-03-21,09:30:07
39.975177,116.332733,0,323.952027559055,40623.3959722222,2011-03-21,09:30:12
39.975236,116.332422,0,324.67031167979,40623.3960300926,2011-03-21,09:30:17
39.975221,116.33231,0,325.848412073491,40623.396087963,2011-03-21,09:30:22
39.97519,116.332209,0,329.076361548556,40623.3961458333,2011-03-21,09:30:27
39.975201,116.332125,0,330.407349081365,40623.3962037037,2011-03-21,09:30:32
39.975213,116.332056,0,330.393559711286,40623.3962615741,2011-03-21,09:30:37
39.975211,116.331941,0,328.25655183727,40623.3963194444,2011-03-21,09:30:42
39.975217,116.331839,0,326.015065616798,40623.3963773148,2011-03-21,09:30:47
39.975201,116.331747,0,313.490820209974,40623.3964351852,2011-03-21,09:30:52
39.975199,116.331659,0,308.643349737533,40623.3964930556,2011-03-21,09:30:57
39.975174,116.331548,0,307.326030183727,40623.3965509259,2011-03-21,09:31:02
39.975226,116.331451,0,285.900646325459,40623.3966087963,2011-03-21,09:31:07
39.975244,116.331389,0,281.643779527559,40623.3966666667,2011-03-21,09:31:12
39.975252,116.331329,0,277.950433070866,40623.396724537,2011-03-21,09:31:17
39.975248,116.33124,0,272.160479002625,40623.3967824074,2011-03-21,09:31:22
39.975216,116.331126,0,260.418920603675,40623.3968402778,2011-03-21,09:31:27
39.975209,116.331015,0,252.154767060367,40623.3968981481,2011-03-21,09:31:32
39.975221,116.330938,0,244.095869422572,40623.3969560185,2011-03-21,09:31:37
39.97534,116.330899,0,226.968828740157,40623.3970138889,2011-03-21,09:31:42
39.975381,116.330886,0,216.727470472441,40623.3970717593,2011-03-21,09:31:47
39.975438,116.330882,0,207.271361548556,40623.3971296296,2011-03-21,09:31:52
39.975514,116.330869,0,194.466958661417,40623.3971875,2011-03-21,09:31:57
39.97561,116.33086,0,182.13155839895,40623.3972453704,2011-03-21,09:32:02
39.975676,116.330835,0,171.670413385827,40623.3973032407,2011-03-21,09:32:07
39.975711,116.33084,0,164.670091863517,40623.3973611111,2011-03-21,09:32:12
39.975705,116.330875,0,159.852349081365,40623.3974189815,2011-03-21,09:32:17
39.975692,116.33089,0,157.7356167979,40623.3974768519,2011-03-21,09:32:22
39.97569,116.330889,0,156.802893700787,40623.3975347222,2011-03-21,09:32:27
