# Supplementary material for: Research on differential privacy protection method based on user tendency
Source: PLoS One. 2023 Oct 26;18(10):e0288823. doi: 10.1371/journal.pone.0288823 (PMC10602288; doi:10.1371/journal.pone.0288823)
Supplement: S5 Data — (ZIP) [file pone.0288823.s005.zip › Data 5-5/147/Trajectory/20110321210437.plt]

Geolife trajectory
WGS 84
Altitude is in Feet
Reserved 3
0,2,255,My Track,0,0,2,8421376
0
39.976159,116.330665,0,492.126033464567,40623.8782060185,2011-03-21,21:04:37
39.976186,116.330598,0,492.704947506562,40623.8782638889,2011-03-21,21:04:42
39.976186,116.330598,0,492.704947506562,40623.8782986111,2011-03-21,21:04:45
39.976184,116.330602,0,493.242460629921,40623.8783217593,2011-03-21,21:04:47
39.976162,116.330585,0,493.727604986877,40623.8783796296,2011-03-21,21:04:52
39.976063,116.330602,0,494.084845800525,40623.8784375,2011-03-21,21:04:57
39.975994,116.330625,0,494.620505249344,40623.8784953704,2011-03-21,21:05:02
39.975942,116.330653,0,493.804399606299,40623.8785532407,2011-03-21,21:05:07
39.975915,116.330658,0,494.506266404199,40623.8786111111,2011-03-21,21:05:12
39.975915,116.330624,0,495.085679133858,40623.8786689815,2011-03-21,21:05:17
39.975969,116.3306,0,495.35561023622,40623.8787268519,2011-03-21,21:05:22
39.976067,116.330563,0,495.645367454068,40623.8787847222,2011-03-21,21:05:27
39.975209,116.331069,0,4.67532480314961,40623.8788425926,2011-03-21,21:05:32
39.975304,116.331008,0,96.5471161417323,40623.8826041667,2011-03-21,21:10:57
39.973656,116.330604,0,163.093353018373,40623.8850925926,2011-03-21,21:14:32
39.973577,116.330701,0,109.852217847769,40623.885150463,2011-03-21,21:14:37
39.973733,116.33121,0,74.5899081364829,40623.8852083333,2011-03-21,21:14:42
39.973824,116.331337,0,49.6183989501312,40623.8852662037,2011-03-21,21:14:47
39.973971,116.331265,0,30.6524967191601,40623.8853240741,2011-03-21,21:14:52
39.975328,116.330767,0,182.976771653543,40623.8853819444,2011-03-21,21:14:57
39.975304,116.3308,0,169.256804461942,40623.8854398148,2011-03-21,21:15:02
39.975302,116.330695,0,158.069891732283,40623.8854976852,2011-03-21,21:15:07
39.975317,116.330612,0,153.021988188976,40623.8855555556,2011-03-21,21:15:12
39.975313,116.330497,0,153.709196194226,40623.8856134259,2011-03-21,21:15:17
39.975317,116.330435,0,153.897752624672,40623.8856712963,2011-03-21,21:15:22
39.975319,116.330383,0,151.540688976378,40623.8857291667,2011-03-21,21:15:27
39.97534,116.330312,0,158.632746062992,40623.885787037,2011-03-21,21:15:32
39.975358,116.330222,0,172.74125656168,40623.8858449074,2011-03-21,21:15:37
39.975388,116.330172,0,180.715275590551,40623.8859027778,2011-03-21,21:15:42
39.975414,116.330117,0,186.817778871391,40623.8859606481,2011-03-21,21:15:47
39.975416,116.330023,0,188.434917979003,40623.8860185185,2011-03-21,21:15:52
39.975421,116.329919,0,191.419255249344,40623.8860763889,2011-03-21,21:15:57
39.975419,116.329809,0,196.211656824147,40623.8861342593,2011-03-21,21:16:02
39.975403,116.329703,0,203.13499343832,40623.8861921296,2011-03-21,21:16:07
39.975397,116.329578,0,213.675209973753,40623.88625,2011-03-21,21:16:12
39.975422,116.329499,0,222.926076115486,40623.8863078704,2011-03-21,21:16:17
39.97542,116.329405,0,234.392270341207,40623.8863657407,2011-03-21,21:16:22
39.975418,116.329291,0,244.166981627297,40623.8864236111,2011-03-21,21:16:27
39.975422,116.329195,0,252.836207349081,40623.8864814815,2011-03-21,21:16:32
39.975401,116.329184,0,254.719727690289,40623.8865393519,2011-03-21,21:16:37
39.975373,116.329187,0,250.502709973753,40623.8865972222,2011-03-21,21:16:42
39.975318,116.329199,0,247.566843832021,40623.8866550926,2011-03-21,21:16:47
39.975192,116.329219,0,235.596053149606,40623.886712963,2011-03-21,21:16:52
39.975099,116.329308,0,229.325282152231,40623.8867708333,2011-03-21,21:16:57
39.975031,116.32936,0,219.919248687664,40623.8868287037,2011-03-21,21:17:02
39.975014,116.329429,0,222.167519685039,40623.8868865741,2011-03-21,21:17:07
39.975019,116.329501,0,221.896584645669,40623.8869444444,2011-03-21,21:17:12
39.975003,116.329557,0,218.883300524934,40623.8870023148,2011-03-21,21:17:17
39.975013,116.329582,0,217.10468503937,40623.8870601852,2011-03-21,21:17:22
39.975042,116.329584,0,213.139652230971,40623.8871180556,2011-03-21,21:17:27
39.975089,116.329576,0,207.261512467192,40623.8871759259,2011-03-21,21:17:32
39.975152,116.329584,0,203.165708661417,40623.8872337963,2011-03-21,21:17:37
39.975183,116.329593,0,201.492923228346,40623.8872916667,2011-03-21,21:17:42
39.975213,116.329598,0,199.899773622047,40623.887349537,2011-03-21,21:17:47
39.975231,116.329609,0,198.366010498688,40623.8874074074,2011-03-21,21:17:52
39.975241,116.32961,0,197.30969816273,40623.8874652778,2011-03-21,21:17:57
39.975241,116.32961,0,197.30969816273,40623.8875,2011-03-21,21:18:00
39.975248,116.329614,0,195.430393700787,40623.8875231481,2011-03-21,21:18:02
39.975236,116.329616,0,193.936230314961,40623.8875810185,2011-03-21,21:18:07
39.975274,116.32963,0,193.156646981627,40623.8876388889,2011-03-21,21:18:12
39.975291,116.329636,0,192.552237532808,40623.8876967593,2011-03-21,21:18:17
39.975291,116.329645,0,191.99407480315,40623.8877546296,2011-03-21,21:18:22
39.975301,116.32965,0,189.916118766404,40623.8878125,2011-03-21,21:18:27
39.975324,116.329672,0,183.720062335958,40623.8878703704,2011-03-21,21:18:32
39.975348,116.329683,0,187.064606299213,40623.8879282407,2011-03-21,21:18:37
39.975333,116.329676,0,184.455958005249,40623.8879861111,2011-03-21,21:18:42
39.975296,116.329689,0,182.793458005249,40623.8880439815,2011-03-21,21:18:47
39.975172,116.329696,0,169.60936351706,40623.8881018519,2011-03-21,21:18:52
39.975197,116.329704,0,170.616227034121,40623.8881597222,2011-03-21,21:18:57
39.97519,116.329694,0,167.259481627297,40623.8882175926,2011-03-21,21:19:02
39.975148,116.329707,0,164.070731627297,40623.888275463,2011-03-21,21:19:07
39.975133,116.329732,0,160.076637139108,40623.8883333333,2011-03-21,21:19:12
39.975153,116.329726,0,160.876820866142,40623.8883912037,2011-03-21,21:19:17
39.97516,116.329706,0,160.421663385827,40623.8884490741,2011-03-21,21:19:22
39.975153,116.329673,0,158.370898950131,40623.8885069444,2011-03-21,21:19:27
39.975115,116.329681,0,151.699835958005,40623.8885648148,2011-03-21,21:19:32
39.975134,116.329677,0,150.277358923884,40623.8886226852,2011-03-21,21:19:37
39.975139,116.329642,0,149.677782152231,40623.8886805556,2011-03-21,21:19:42
39.975124,116.329658,0,146.432837926509,40623.8887384259,2011-03-21,21:19:47
39.975124,116.329658,0,146.432837926509,40623.8887731481,2011-03-21,21:19:50
39.975118,116.32966,0,145.746217191601,40623.8887962963,2011-03-21,21:19:52
39.975119,116.329635,0,147.137329396325,40623.8888541667,2011-03-21,21:19:57
39.975119,116.329635,0,147.137329396325,40623.8888888889,2011-03-21,21:20:00
39.975121,116.329633,0,146.974852362205,40623.888912037,2011-03-21,21:20:02
39.975103,116.329645,0,144.597828083989,40623.8889699074,2011-03-21,21:20:07
39.975095,116.329613,0,145.748218503937,40623.8890277778,2011-03-21,21:20:12
39.975099,116.329584,0,146.429343832021,40623.8890856481,2011-03-21,21:20:17
39.975084,116.329579,0,145.677457349081,40623.8891435185,2011-03-21,21:20:22
39.97508,116.329569,0,144.408982939633,40623.8892013889,2011-03-21,21:20:27
39.975085,116.329583,0,143.883057742782,40623.8892592593,2011-03-21,21:20:32
39.975085,116.329583,0,143.883057742782,40623.8892939815,2011-03-21,21:20:35
39.975089,116.329583,0,143.861896325459,40623.8893171296,2011-03-21,21:20:37
39.975092,116.329558,0,145.261532152231,40623.889375,2011-03-21,21:20:42
39.975092,116.329563,0,145.266988188976,40623.8894328704,2011-03-21,21:20:47
39.975092,116.329563,0,145.266988188976,40623.8894675926,2011-03-21,21:20:50
39.975086,116.329563,0,145.2606167979,40623.8894907407,2011-03-21,21:20:52
39.97508,116.329552,0,144.960449475066,40623.8895486111,2011-03-21,21:20:57
39.975066,116.329526,0,145.017155511811,40623.8896064815,2011-03-21,21:21:02
39.975055,116.329544,0,142.788500656168,40623.8896643519,2011-03-21,21:21:07
39.975041,116.329583,0,140.380597112861,40623.8897222222,2011-03-21,21:21:12
39.975041,116.329583,0,140.380597112861,40623.8897569444,2011-03-21,21:21:15
39.975044,116.329587,0,138.798559711286,40623.8897800926,2011-03-21,21:21:17
39.97506,116.329567,0,138.431709317585,40623.889837963,2011-03-21,21:21:22
39.975068,116.329564,0,138.846056430446,40623.8898958333,2011-03-21,21:21:27
39.975068,116.329564,0,138.846056430446,40623.8899305556,2011-03-21,21:21:30
39.975065,116.329557,0,138.224429133858,40623.8899537037,2011-03-21,21:21:32
39.975044,116.329578,0,138.323162729659,40623.8900115741,2011-03-21,21:21:37
39.975056,116.329597,0,137.133559711286,40623.8900694444,2011-03-21,21:21:42
39.97507,116.329609,0,137.618408792651,40623.8901273148,2011-03-21,21:21:47
39.975077,116.329598,0,137.805374015748,40623.8901851852,2011-03-21,21:21:52
39.975053,116.329535,0,141.268664698163,40623.8902430556,2011-03-21,21:21:57
39.975072,116.329493,0,143.151184383202,40623.8903009259,2011-03-21,21:22:02
39.975072,116.329493,0,143.151184383202,40623.8903356481,2011-03-21,21:22:05
39.97507,116.329498,0,144.003418635171,40623.8903587963,2011-03-21,21:22:07
39.975043,116.329631,0,143.521663385827,40623.8904166667,2011-03-21,21:22:12
39.974921,116.329996,0,142.302463910761,40623.890474537,2011-03-21,21:22:17
39.974911,116.330614,0,135.407598425197,40623.8905324074,2011-03-21,21:22:22
39.974938,116.331314,0,124.267729658793,40623.8905902778,2011-03-21,21:22:27
39.974961,116.331999,0,110.441505905512,40623.8906481481,2011-03-21,21:22:32
39.974922,116.332773,0,96.3585072178478,40623.8907060185,2011-03-21,21:22:37
39.974889,116.333589,0,81.6748589238845,40623.8907638889,2011-03-21,21:22:42
39.974946,116.334461,0,66.3740059055118,40623.8908217593,2011-03-21,21:22:47
39.975012,116.335365,0,52.8114041994751,40623.8908796296,2011-03-21,21:22:52
39.975043,116.336183,0,43.8179133858268,40623.8909375,2011-03-21,21:22:57
39.975033,116.336864,0,35.4271423884514,40623.8909953704,2011-03-21,21:23:02
39.975026,116.337549,0,25.7087598425197,40623.8910532407,2011-03-21,21:23:07
39.975017,116.338189,0,21.4450721784777,40623.8911111111,2011-03-21,21:23:12
39.975041,116.338535,0,22.8344816272966,40623.8911689815,2011-03-21,21:23:17
39.975027,116.338558,0,29.1631102362205,40623.8912268518,2011-03-21,21:23:22
39.975027,116.338558,0,29.1631102362205,40623.8912615741,2011-03-21,21:23:25
39.975024,116.338557,0,30.969812992126,40623.8912847222,2011-03-21,21:23:27
39.975023,116.338571,0,30.9812926509186,40623.8913425926,2011-03-21,21:23:32
39.975066,116.338773,0,30.4107742782152,40623.891400463,2011-03-21,21:23:37
39.975082,116.338936,0,30.108937007874,40623.8914583333,2011-03-21,21:23:42
39.975079,116.338902,0,32.3315977690289,40623.8915162037,2011-03-21,21:23:47
39.975072,116.338944,0,36.3403379265092,40623.8915740741,2011-03-21,21:23:52
39.975053,116.339024,0,36.402155511811,40623.8916319444,2011-03-21,21:23:57
39.975074,116.339047,0,33.4243143044619,40623.8916898148,2011-03-21,21:24:02
39.975119,116.33903,0,31.3521161417323,40623.8917476852,2011-03-21,21:24:07
39.975123,116.339026,0,29.7573097112861,40623.8918055556,2011-03-21,21:24:12
39.975123,116.339026,0,29.7573097112861,40623.8918402778,2011-03-21,21:24:15
39.975128,116.339019,0,29.1862467191601,40623.8918634259,2011-03-21,21:24:17
39.975148,116.339006,0,26.600095144357,40623.8919212963,2011-03-21,21:24:22
39.975149,116.339059,0,25.8334580052493,40623.8919791667,2011-03-21,21:24:27
39.975162,116.33928,0,22.5972112860892,40623.892037037,2011-03-21,21:24:32
39.975127,116.33972,0,23.6880413385827,40623.8920949074,2011-03-21,21:24:37
39.975076,116.340323,0,25.3881200787402,40623.8921527778,2011-03-21,21:24:42
39.975092,116.340932,0,23.3927263779528,40623.8922106481,2011-03-21,21:24:47
39.975054,116.34157,0,32.4697473753281,40623.8922685185,2011-03-21,21:24:52
39.975057,116.342269,0,42.2636450131234,40623.8923263889,2011-03-21,21:24:57
39.975012,116.343019,0,53.0187926509186,40623.8923842593,2011-03-21,21:25:02
39.974942,116.34375,0,65.6381299212598,40623.8924421296,2011-03-21,21:25:07
39.974987,116.344433,0,73.2368503937008,40623.8925,2011-03-21,21:25:12
39.97505,116.345053,0,77.6805347769029,40623.8925578704,2011-03-21,21:25:17
39.975088,116.345658,0,85.0460859580052,40623.8926157407,2011-03-21,21:25:22
39.975136,116.346178,0,98.3650360892388,40623.8926736111,2011-03-21,21:25:27
39.975158,116.34649,0,111.972378608924,40623.8927314815,2011-03-21,21:25:32
39.975178,116.346721,0,125.105137795276,40623.8927893518,2011-03-21,21:25:37
39.9752,116.346838,0,135.70219816273,40623.8928472222,2011-03-21,21:25:42
39.9752,116.346838,0,135.70219816273,40623.8928819444,2011-03-21,21:25:45
39.975204,116.346838,0,143.370127952756,40623.8929050926,2011-03-21,21:25:47
39.975214,116.346842,0,148.213353018373,40623.892962963,2011-03-21,21:25:52
39.975223,116.346846,0,151.905213254593,40623.8930208333,2011-03-21,21:25:57
39.975232,116.34685,0,153.316299212598,40623.8930787037,2011-03-21,21:26:02
39.975232,116.34685,0,153.316299212598,40623.8931134259,2011-03-21,21:26:05
39.975237,116.346851,0,153.558559711286,40623.8931365741,2011-03-21,21:26:07
39.97525,116.346871,0,149.930843175853,40623.8931944444,2011-03-21,21:26:12
39.975268,116.346884,0,145.821059711286,40623.8932523148,2011-03-21,21:26:17
39.975264,116.346884,0,143.233034776903,40623.8933101852,2011-03-21,21:26:22
39.975264,116.346884,0,143.233034776903,40623.8933449074,2011-03-21,21:26:25
39.975258,116.346885,0,142.664845800525,40623.8933680556,2011-03-21,21:26:27
39.975225,116.346856,0,137.16625,40623.8934259259,2011-03-21,21:26:32
39.97521,116.346823,0,130.322860892388,40623.8934837963,2011-03-21,21:26:37
39.975227,116.346812,0,122.575547900262,40623.8935416667,2011-03-21,21:26:42
39.975227,116.346812,0,122.575547900262,40623.8935763889,2011-03-21,21:26:45
39.975224,116.346808,0,121.707240813648,40623.893599537,2011-03-21,21:26:47
39.975209,116.3468,0,119.795236220472,40623.8936574074,2011-03-21,21:26:52
39.975222,116.346796,0,117.172519685039,40623.8937152778,2011-03-21,21:26:57
39.975218,116.346783,0,115.431223753281,40623.8937731481,2011-03-21,21:27:02
39.975199,116.346783,0,116.512532808399,40623.8938310185,2011-03-21,21:27:07
39.975196,116.346797,0,116.773402230971,40623.8938888889,2011-03-21,21:27:12
39.9752,116.346895,0,118.891272965879,40623.8939467593,2011-03-21,21:27:17
39.975186,116.347248,0,121.125774278215,40623.8940046296,2011-03-21,21:27:22
39.975185,116.347598,0,124.621840551181,40623.8940625,2011-03-21,21:27:27
39.975184,116.347784,0,129.151069553806,40623.8941203704,2011-03-21,21:27:32
39.97519,116.347916,0,124.981010498688,40623.8941782407,2011-03-21,21:27:37
39.975289,116.348107,0,119.684350393701,40623.8942361111,2011-03-21,21:27:42
39.975546,116.348117,0,113.756312335958,40623.8942939815,2011-03-21,21:27:47
39.975977,116.348098,0,102.450446194226,40623.8943518519,2011-03-21,21:27:52
39.976488,116.348079,0,88.8839534120735,40623.8944097222,2011-03-21,21:27:57
39.976992,116.348038,0,82.4726148293963,40623.8944675926,2011-03-21,21:28:02
39.97739,116.348018,0,67.8028969816273,40623.894525463,2011-03-21,21:28:07
39.97783,116.348036,0,61.5804855643045,40623.8945833333,2011-03-21,21:28:12
39.978342,116.348029,0,68.1535892388451,40623.8946412037,2011-03-21,21:28:17
39.978898,116.348069,0,80.4728674540682,40623.8946990741,2011-03-21,21:28:22
39.979481,116.347961,0,73.9696391076115,40623.8947569444,2011-03-21,21:28:27
39.97997,116.347903,0,73.0975721784777,40623.8948148148,2011-03-21,21:28:32
39.980269,116.347848,0,49.5921620734908,40623.8948726852,2011-03-21,21:28:37
39.980568,116.34781,0,59.3529461942257,40623.8949305556,2011-03-21,21:28:42
39.980927,116.347827,0,75.2582447506562,40623.8949884259,2011-03-21,21:28:47
39.981246,116.347781,0,58.3700229658793,40623.8950462963,2011-03-21,21:28:52
39.981402,116.347788,0,58.5033202099738,40623.8951041667,2011-03-21,21:28:57
39.981398,116.347787,0,53.6036318897638,40623.895162037,2011-03-21,21:29:02
39.981403,116.347781,0,50.5517979002625,40623.8952199074,2011-03-21,21:29:07
39.981408,116.347783,0,49.9133202099738,40623.8952777778,2011-03-21,21:29:12
39.981411,116.347788,0,50.254812992126,40623.8953356481,2011-03-21,21:29:17
39.981411,116.347788,0,50.254812992126,40623.8953703704,2011-03-21,21:29:20
39.981419,116.347783,0,50.1644094488189,40623.8953935185,2011-03-21,21:29:22
39.981524,116.347777,0,50.6457283464567,40623.8954513889,2011-03-21,21:29:27
39.981773,116.347696,0,47.7241141732283,40623.8955092593,2011-03-21,21:29:32
39.982132,116.347625,0,43.5574803149606,40623.8955671296,2011-03-21,21:29:37
39.982564,116.347582,0,42.6745242782152,40623.895625,2011-03-21,21:29:42
39.983089,116.347485,0,48.9560203412073,40623.8956828704,2011-03-21,21:29:47
39.983724,116.347603,0,74.4086975065617,40623.8957407407,2011-03-21,21:29:52
39.984308,116.347593,0,104.842204724409,40623.8957986111,2011-03-21,21:29:57
39.9848,116.34763,0,104.249501312336,40623.8958564815,2011-03-21,21:30:02
39.985097,116.347627,0,112.697621391076,40623.8959143519,2011-03-21,21:30:07
39.985253,116.347816,0,120.582693569554,40623.8959722222,2011-03-21,21:30:12
39.985303,116.348185,0,121.282253937008,40623.8960300926,2011-03-21,21:30:17
39.985279,116.348679,0,127.128730314961,40623.896087963,2011-03-21,21:30:22
39.985309,116.349327,0,126.515662729659,40623.8961458333,2011-03-21,21:30:27
39.985333,116.349968,0,128.369606299213,40623.8962037037,2011-03-21,21:30:32
39.98534,116.350498,0,128.210547900262,40623.8962615741,2011-03-21,21:30:37
39.985321,116.350691,0,124.968369422572,40623.8963194444,2011-03-21,21:30:42
39.985281,116.350685,0,127.731522309711,40623.8963773148,2011-03-21,21:30:47
39.985281,116.350685,0,127.731522309711,40623.896412037,2011-03-21,21:30:50
39.985282,116.350693,0,127.433028215223,40623.8964351852,2011-03-21,21:30:52
39.985283,116.35073,0,127.989576771654,40623.8964930556,2011-03-21,21:30:57
39.985284,116.350755,0,121.157539370079,40623.8965509259,2011-03-21,21:31:02
39.985278,116.350747,0,127.288589238845,40623.8966087963,2011-03-21,21:31:07
39.985271,116.35074,0,127.638907480315,40623.8966666667,2011-03-21,21:31:12
39.985271,116.350744,0,127.595065616798,40623.896724537,2011-03-21,21:31:17
39.985279,116.350746,0,124.124593175853,40623.8967824074,2011-03-21,21:31:22
39.985279,116.350746,0,124.124593175853,40623.8968171296,2011-03-21,21:31:25
39.985285,116.350745,0,120.863638451444,40623.8968402778,2011-03-21,21:31:27
39.985303,116.350732,0,121.407096456693,40623.8968981481,2011-03-21,21:31:32
39.985303,116.350727,0,121.10344816273,40623.8969560185,2011-03-21,21:31:37
39.985302,116.35073,0,120.82467847769,40623.8970138889,2011-03-21,21:31:42
39.985302,116.35073,0,120.82467847769,40623.8970486111,2011-03-21,21:31:45
39.985305,116.350734,0,120.984163385827,40623.8970717593,2011-03-21,21:31:47
39.985331,116.350733,0,123.564553805774,40623.8971296296,2011-03-21,21:31:52
39.985325,116.350727,0,125.393267716535,40623.8971875,2011-03-21,21:31:57
39.985325,116.350727,0,125.393267716535,40623.8972222222,2011-03-21,21:32:00
39.985324,116.350729,0,125.352516404199,40623.8972453704,2011-03-21,21:32:02
39.985307,116.350731,0,125.441062992126,40623.8973032407,2011-03-21,21:32:07
39.985292,116.350718,0,127.663674540682,40623.8973611111,2011-03-21,21:32:12
39.985305,116.350718,0,128.35344816273,40623.8974189815,2011-03-21,21:32:17
39.985289,116.350734,0,125.770456036745,40623.8974768519,2011-03-21,21:32:22
39.985289,116.350734,0,125.770456036745,40623.8975115741,2011-03-21,21:32:25
39.985295,116.350739,0,125.043172572178,40623.8975347222,2011-03-21,21:32:27
39.985293,116.350783,0,123.58311351706,40623.8975925926,2011-03-21,21:32:32
39.985297,116.350833,0,122.483720472441,40623.897650463,2011-03-21,21:32:37
39.985311,116.350848,0,120.211837270341,40623.8977083333,2011-03-21,21:32:42
39.985308,116.350831,0,119.49220144357,40623.8977662037,2011-03-21,21:32:47
39.985308,116.350831,0,119.49220144357,40623.8978009259,2011-03-21,21:32:50
39.985305,116.350829,0,119.702145669291,40623.8978240741,2011-03-21,21:32:52
39.985314,116.350831,0,119.90751312336,40623.8978819444,2011-03-21,21:32:57
39.985316,116.350845,0,119.903093832021,40623.8979398148,2011-03-21,21:33:02
39.98531,116.350838,0,119.863270997375,40623.8979976852,2011-03-21,21:33:07
39.98531,116.350838,0,119.863270997375,40623.8980324074,2011-03-21,21:33:10
39.985307,116.350838,0,119.55124671916,40623.8980555556,2011-03-21,21:33:12
39.985327,116.350849,0,120.135331364829,40623.8981134259,2011-03-21,21:33:17
39.98534,116.350879,0,120.363973097113,40623.8981712963,2011-03-21,21:33:22
39.985358,116.351051,0,121.475593832021,40623.8982291667,2011-03-21,21:33:27
39.985387,116.351366,0,121.925209973753,40623.898287037,2011-03-21,21:33:32
39.985432,116.351866,0,122.11157480315,40623.8983449074,2011-03-21,21:33:37
39.985465,116.352539,0,120.667759186352,40623.8984027778,2011-03-21,21:33:42
39.985479,116.353297,0,120.241709317585,40623.8984606481,2011-03-21,21:33:47
39.985509,116.354135,0,123.116289370079,40623.8985185185,2011-03-21,21:33:52
39.985551,116.354989,0,129.762696850394,40623.8985763889,2011-03-21,21:33:57
39.985591,116.355912,0,130.21625656168,40623.8986342593,2011-03-21,21:34:02
39.985621,116.356765,0,124.564560367454,40623.8986921296,2011-03-21,21:34:07
39.985638,116.357574,0,124.165843175853,40623.89875,2011-03-21,21:34:12
39.985658,116.358327,0,128.326053149606,40623.8988078704,2011-03-21,21:34:17
39.985698,116.359072,0,139.637480314961,40623.8988657407,2011-03-21,21:34:22
39.985719,116.359788,0,152.046023622047,40623.8989236111,2011-03-21,21:34:27
39.985764,116.360597,0,157.335410104987,40623.8989814815,2011-03-21,21:34:32
39.9858,116.361328,0,162.367332677165,40623.8990393518,2011-03-21,21:34:37
39.985844,116.362052,0,161.853175853018,40623.8990972222,2011-03-21,21:34:42
39.985864,116.362727,0,155.116003937008,40623.8991550926,2011-03-21,21:34:47
39.985905,116.363127,0,147.231207349081,40623.899212963,2011-03-21,21:34:52
39.986017,116.363225,0,142.208083989501,40623.8992708333,2011-03-21,21:34:57
39.986095,116.363359,0,136.198497375328,40623.8993287037,2011-03-21,21:35:02
39.986324,116.363244,0,114.142913385827,40623.8995023148,2011-03-21,21:35:17
39.986631,116.363239,0,132.182926509186,40623.8995601852,2011-03-21,21:35:22
39.987074,116.363273,0,135.204786745407,40623.8996180556,2011-03-21,21:35:27
39.98748,116.363179,0,136.380846456693,40623.8996759259,2011-03-21,21:35:32
39.987821,116.363137,0,140.022454068241,40623.8997337963,2011-03-21,21:35:37
39.988089,116.363125,0,144.818087270341,40623.8997916667,2011-03-21,21:35:42
39.98836,116.363153,0,144.491394356955,40623.899849537,2011-03-21,21:35:47
39.988731,116.363159,0,151.327552493438,40623.8999074074,2011-03-21,21:35:52
39.989192,116.362976,0,161.297076771654,40623.8999652778,2011-03-21,21:35:57
39.989578,116.362966,0,178.016738845144,40623.9000231481,2011-03-21,21:36:02
39.989972,116.362944,0,193.937995406824,40623.9000810185,2011-03-21,21:36:07
39.990339,116.362935,0,227.697979002625,40623.9001388889,2011-03-21,21:36:12
39.990607,116.362949,0,256.345853018373,40623.9001967593,2011-03-21,21:36:17
39.990804,116.362963,0,274.751519028871,40623.9002546296,2011-03-21,21:36:22
39.990864,116.363124,0,228.422670603675,40623.9003125,2011-03-21,21:36:27
39.990864,116.363124,0,228.422670603675,40623.9003472222,2011-03-21,21:36:30
39.99086,116.363119,0,224.717608267717,40623.9003703704,2011-03-21,21:36:32
39.990853,116.363131,0,225.375167322835,40623.9004282407,2011-03-21,21:36:37
39.990853,116.363131,0,225.375167322835,40623.900462963,2011-03-21,21:36:40
39.99086,116.363137,0,225.928723753281,40623.9004861111,2011-03-21,21:36:42
39.990857,116.363148,0,225.232217847769,40623.9005439815,2011-03-21,21:36:47
39.990838,116.36317,0,223.25155183727,40623.9006018518,2011-03-21,21:36:52
39.990858,116.363177,0,221.492913385827,40623.9006597222,2011-03-21,21:36:57
39.990878,116.363184,0,219.609117454068,40623.9007175926,2011-03-21,21:37:02
39.990891,116.363188,0,217.545501968504,40623.900775463,2011-03-21,21:37:07
39.990904,116.363192,0,215.475127952756,40623.9008333333,2011-03-21,21:37:12
39.990905,116.363196,0,214.445485564304,40623.9008912037,2011-03-21,21:37:17
39.990913,116.363202,0,214.22563976378,40623.9009490741,2011-03-21,21:37:22
39.990921,116.363207,0,213.964117454068,40623.9010069444,2011-03-21,21:37:27
39.990922,116.363209,0,213.647677165354,40623.9010648148,2011-03-21,21:37:32
39.990914,116.363208,0,213.385029527559,40623.9011226852,2011-03-21,21:37:37
39.990911,116.363209,0,213.294668635171,40623.9011805556,2011-03-21,21:37:42
