# Supplementary material for: Research on differential privacy protection method based on user tendency
Source: PLoS One. 2023 Oct 26;18(10):e0288823. doi: 10.1371/journal.pone.0288823 (PMC10602288; doi:10.1371/journal.pone.0288823)
Supplement: S5 Data — (ZIP) [file pone.0288823.s005.zip › Data 5-5/147/Trajectory/20110322084108.plt]

Geolife trajectory
WGS 84
Altitude is in Feet
Reserved 3
0,2,255,My Track,0,0,2,8421376
0
39.987259,116.353303,0,158.728326771654,40624.3618981481,2011-03-22,08:41:08
39.986126,116.353611,0,-140.430757874016,40624.3619560185,2011-03-22,08:41:13
39.986193,116.353436,0,-165.377450787402,40624.3620138889,2011-03-22,08:41:18
39.986761,116.352735,0,-78.5264206036745,40624.3620717593,2011-03-22,08:41:23
39.986824,116.352786,0,-91.9019192913386,40624.3621296296,2011-03-22,08:41:28
39.986992,116.352795,0,-59.5836614173228,40624.3621875,2011-03-22,08:41:33
39.987026,116.352784,0,-56.4577559055118,40624.3622453704,2011-03-22,08:41:38
39.987101,116.35279,0,-39.0992257217848,40624.3623032407,2011-03-22,08:41:43
39.987357,116.352771,0,41.7720767716535,40624.3646180556,2011-03-22,08:45:03
39.987392,116.352748,0,42.5890583989501,40624.3646759259,2011-03-22,08:45:08
39.987427,116.352736,0,43.3195144356955,40624.3647337963,2011-03-22,08:45:13
39.98747,116.352736,0,44.6584087926509,40624.3647916667,2011-03-22,08:45:18
39.987494,116.352714,0,45.5946325459318,40624.364849537,2011-03-22,08:45:23
39.987494,116.352714,0,45.5946325459318,40624.3648842593,2011-03-22,08:45:26
39.987497,116.352718,0,46.1456922572178,40624.3649074074,2011-03-22,08:45:28
39.987483,116.352718,0,46.0231758530184,40624.3649652778,2011-03-22,08:45:33
39.987376,116.352717,0,46.2722440944882,40624.3650231481,2011-03-22,08:45:38
39.98734,116.352669,0,46.2156102362205,40624.3650810185,2011-03-22,08:45:43
39.987277,116.352673,0,46.8017257217848,40624.3651388889,2011-03-22,08:45:48
39.987245,116.352686,0,46.9437992125984,40624.3651967593,2011-03-22,08:45:53
39.987212,116.352704,0,46.9537368766404,40624.3652546296,2011-03-22,08:45:58
39.987183,116.352723,0,46.9472047244094,40624.3653125,2011-03-22,08:46:03
39.987229,116.352693,0,47.689501312336,40624.3653703704,2011-03-22,08:46:08
39.987336,116.352844,0,47.8876509186352,40624.3654282407,2011-03-22,08:46:13
39.987225,116.352936,0,48.9088156167979,40624.3654861111,2011-03-22,08:46:18
39.987137,116.353041,0,52.2618832020997,40624.3655439815,2011-03-22,08:46:23
39.987084,116.353119,0,57.882749343832,40624.3656018519,2011-03-22,08:46:28
39.987055,116.353144,0,59.0899934383202,40624.3656597222,2011-03-22,08:46:33
39.987036,116.353162,0,58.6012893700787,40624.3657175926,2011-03-22,08:46:38
39.987013,116.353427,0,57.6871095800525,40624.365775463,2011-03-22,08:46:43
39.986983,116.353479,0,54.9405380577428,40624.3658333333,2011-03-22,08:46:48
39.987056,116.353444,0,50.8321391076115,40624.3658912037,2011-03-22,08:46:53
39.987062,116.353431,0,49.4851476377953,40624.3659490741,2011-03-22,08:46:58
39.987063,116.353456,0,49.7706266404199,40624.3660069444,2011-03-22,08:47:03
39.987047,116.353478,0,49.4691174540682,40624.3660648148,2011-03-22,08:47:08
39.987042,116.353499,0,49.1414009186352,40624.3661226852,2011-03-22,08:47:13
39.986974,116.352775,0,571.368661417323,40624.3667013889,2011-03-22,08:48:03
39.987673,116.352983,0,841.967765748032,40624.3667592593,2011-03-22,08:48:08
39.987801,116.35283,0,877.49561351706,40624.3668171296,2011-03-22,08:48:13
39.988728,116.352198,0,1011.02293307087,40624.366875,2011-03-22,08:48:18
39.988534,116.352085,0,972.004087926509,40624.3669328704,2011-03-22,08:48:23
39.988544,116.352024,0,960.266131889764,40624.3669907407,2011-03-22,08:48:28
39.988581,116.351936,0,940.258195538058,40624.3670486111,2011-03-22,08:48:33
39.988792,116.351866,0,945.766679790026,40624.3671064815,2011-03-22,08:48:38
39.988816,116.351791,0,947.436637139108,40624.3671643519,2011-03-22,08:48:43
39.988779,116.351752,0,944.55218503937,40624.3672222222,2011-03-22,08:48:48
39.988716,116.351725,0,931.656105643045,40624.3672800926,2011-03-22,08:48:53
39.988506,116.351689,0,912.394484908137,40624.367337963,2011-03-22,08:48:58
39.9884,116.351656,0,908.101699475066,40624.3673958333,2011-03-22,08:49:03
39.986155,116.35158,0,474.830285433071,40624.3675115741,2011-03-22,08:49:13
39.986206,116.3518,0,360.445862860892,40624.3675694444,2011-03-22,08:49:18
39.986189,116.351849,0,339.263156167979,40624.3676273148,2011-03-22,08:49:23
39.986284,116.351715,0,217.280374015748,40624.3676851852,2011-03-22,08:49:28
39.986288,116.351736,0,196.604580052493,40624.3677430556,2011-03-22,08:49:33
39.986196,116.351843,0,208.013851706037,40624.3678009259,2011-03-22,08:49:38
39.986144,116.351824,0,200.278238188976,40624.3678587963,2011-03-22,08:49:43
39.98607,116.351824,0,196.247677165354,40624.3679166667,2011-03-22,08:49:48
39.986002,116.351807,0,194.94781496063,40624.367974537,2011-03-22,08:49:53
39.985927,116.351827,0,196.766364829396,40624.3680324074,2011-03-22,08:49:58
39.98592,116.351788,0,200.679183070866,40624.3680902778,2011-03-22,08:50:03
39.985924,116.351741,0,207.370347769029,40624.3681481481,2011-03-22,08:50:08
39.985871,116.351504,0,218.336299212598,40624.3682060185,2011-03-22,08:50:13
39.985891,116.351294,0,223.727988845144,40624.3682638889,2011-03-22,08:50:18
39.985846,116.350906,0,233.416368110236,40624.3683217593,2011-03-22,08:50:23
39.985872,116.350662,0,231.766338582677,40624.3683796296,2011-03-22,08:50:28
39.985844,116.350366,0,230.665807086614,40624.3684375,2011-03-22,08:50:33
39.985858,116.350266,0,226.71749671916,40624.3684953704,2011-03-22,08:50:38
39.985908,116.350227,0,221.01529855643,40624.3685532407,2011-03-22,08:50:43
39.985873,116.350016,0,214.185190288714,40624.3686111111,2011-03-22,08:50:48
39.985876,116.349651,0,205.877598425197,40624.3686689815,2011-03-22,08:50:53
39.985864,116.349287,0,197.893166010499,40624.3687268518,2011-03-22,08:50:58
39.985867,116.349131,0,189.743832020997,40624.3687847222,2011-03-22,08:51:03
39.985843,116.349128,0,181.095104986877,40624.3688425926,2011-03-22,08:51:08
39.985833,116.349102,0,172.266420603675,40624.368900463,2011-03-22,08:51:13
39.985833,116.349102,0,172.266420603675,40624.3689351852,2011-03-22,08:51:16
39.98583,116.349095,0,164.171377952756,40624.3689583333,2011-03-22,08:51:18
39.985802,116.349112,0,158.094570209974,40624.3690162037,2011-03-22,08:51:23
39.98577,116.349114,0,151.149117454068,40624.3690740741,2011-03-22,08:51:28
39.985743,116.349097,0,143.334858923885,40624.3691319444,2011-03-22,08:51:33
39.985733,116.34907,0,134.283149606299,40624.3691898148,2011-03-22,08:51:38
39.985739,116.349065,0,128.057398293963,40624.3692476852,2011-03-22,08:51:43
39.985745,116.349065,0,125.179402887139,40624.3693055556,2011-03-22,08:51:48
39.985745,116.349065,0,125.179402887139,40624.3693402778,2011-03-22,08:51:51
39.98574,116.34907,0,124.037847769029,40624.3693634259,2011-03-22,08:51:53
39.985741,116.349057,0,123.428333333333,40624.3694212963,2011-03-22,08:51:58
39.985747,116.349024,0,122.208257874016,40624.3694791667,2011-03-22,08:52:03
39.985747,116.349024,0,122.208257874016,40624.3695138889,2011-03-22,08:52:06
39.985747,116.349023,0,120.799084645669,40624.369537037,2011-03-22,08:52:08
39.98576,116.349037,0,120.478028215223,40624.3695949074,2011-03-22,08:52:13
39.985758,116.349059,0,120.071489501312,40624.3696527778,2011-03-22,08:52:18
39.985758,116.349059,0,120.071489501312,40624.3696875,2011-03-22,08:52:21
39.985753,116.349064,0,119.410022965879,40624.3697106481,2011-03-22,08:52:23
39.985757,116.349092,0,119.612624671916,40624.3697685185,2011-03-22,08:52:28
39.985757,116.349092,0,119.612624671916,40624.3698032407,2011-03-22,08:52:31
39.985753,116.349093,0,119.974908136483,40624.3698263889,2011-03-22,08:52:33
39.985741,116.349094,0,119.794658792651,40624.3698842593,2011-03-22,08:52:38
39.985733,116.34909,0,119.228487532808,40624.3699421296,2011-03-22,08:52:43
39.985733,116.34909,0,119.228487532808,40624.3699768518,2011-03-22,08:52:46
39.985728,116.349088,0,118.830649606299,40624.37,2011-03-22,08:52:48
39.985789,116.348989,0,121.966896325459,40624.3700578704,2011-03-22,08:52:53
39.985828,116.348732,0,126.496499343832,40624.3701157407,2011-03-22,08:52:58
39.985813,116.348427,0,131.059819553806,40624.3701736111,2011-03-22,08:53:03
39.985823,116.348112,0,137.070721784777,40624.3702314815,2011-03-22,08:53:08
39.985843,116.347871,0,145.477549212598,40624.3702893518,2011-03-22,08:53:13
39.985852,116.347753,0,151.605255905512,40624.3703472222,2011-03-22,08:53:18
39.985815,116.347723,0,157.720436351706,40624.3704050926,2011-03-22,08:53:23
39.985815,116.347723,0,157.720436351706,40624.3704398148,2011-03-22,08:53:26
39.985814,116.347721,0,162.404229002625,40624.370462963,2011-03-22,08:53:28
39.985841,116.347739,0,165.422208005249,40624.3705208333,2011-03-22,08:53:33
39.985872,116.347763,0,168.843907480315,40624.3705787037,2011-03-22,08:53:38
39.985862,116.347784,0,171.386801181102,40624.3706365741,2011-03-22,08:53:43
39.985855,116.347826,0,173.269593175853,40624.3706944444,2011-03-22,08:53:48
39.985824,116.347856,0,172.271715879265,40624.3707523148,2011-03-22,08:53:53
39.985833,116.347873,0,168.40780839895,40624.3708101852,2011-03-22,08:53:58
39.985835,116.347856,0,165.798694225722,40624.3708680556,2011-03-22,08:54:03
39.985835,116.347856,0,165.798694225722,40624.3709027778,2011-03-22,08:54:06
39.985838,116.347849,0,162.845419947507,40624.3709259259,2011-03-22,08:54:08
39.985826,116.347822,0,162.10967847769,40624.3709837963,2011-03-22,08:54:13
39.985815,116.347849,0,162.415042650919,40624.3710416667,2011-03-22,08:54:18
39.985819,116.347871,0,161.279566929134,40624.371099537,2011-03-22,08:54:23
39.985838,116.34787,0,160.502874015748,40624.3711574074,2011-03-22,08:54:28
39.985836,116.347878,0,160.419809711286,40624.3712152778,2011-03-22,08:54:33
39.985831,116.347885,0,160.791279527559,40624.3712731482,2011-03-22,08:54:38
39.985831,116.347885,0,160.791279527559,40624.3713078704,2011-03-22,08:54:41
39.985834,116.347885,0,160.251938976378,40624.3713310185,2011-03-22,08:54:43
39.985843,116.347876,0,160.414002624672,40624.3713888889,2011-03-22,08:54:48
39.985843,116.347876,0,160.414002624672,40624.3714236111,2011-03-22,08:54:51
39.985843,116.347871,0,159.379803149606,40624.3714467593,2011-03-22,08:54:53
39.985844,116.347886,0,161.295236220472,40624.3715046296,2011-03-22,08:54:58
39.985852,116.347897,0,160.644937664042,40624.3715625,2011-03-22,08:55:03
39.985855,116.347892,0,160.340209973753,40624.3716203704,2011-03-22,08:55:08
39.985857,116.347888,0,160.230039370079,40624.3716782407,2011-03-22,08:55:13
39.985853,116.347885,0,160.017099737533,40624.3717361111,2011-03-22,08:55:18
39.985851,116.347888,0,159.720561023622,40624.3717939815,2011-03-22,08:55:23
39.985853,116.347886,0,159.426197506562,40624.3718518519,2011-03-22,08:55:28
39.985854,116.347885,0,159.172122703412,40624.3719097222,2011-03-22,08:55:33
39.985846,116.347878,0,158.857874015748,40624.3719675926,2011-03-22,08:55:38
39.985846,116.347878,0,158.857874015748,40624.3720023148,2011-03-22,08:55:41
39.985838,116.347871,0,158.43251312336,40624.372025463,2011-03-22,08:55:43
39.985831,116.347862,0,158.027063648294,40624.3720833333,2011-03-22,08:55:48
39.985826,116.347721,0,158.358595800525,40624.3721412037,2011-03-22,08:55:53
39.985773,116.347473,0,155.909806430446,40624.3721990741,2011-03-22,08:55:58
39.985655,116.34731,0,153.965662729659,40624.3722569444,2011-03-22,08:56:03
39.985341,116.347242,0,150.708940288714,40624.3723148148,2011-03-22,08:56:08
39.984785,116.347257,0,141.229255249344,40624.3723726852,2011-03-22,08:56:13
39.984151,116.34727,0,129.432427821522,40624.3724305556,2011-03-22,08:56:18
39.983476,116.347272,0,120.038474409449,40624.3724884259,2011-03-22,08:56:23
39.982862,116.347311,0,113.426207349081,40624.3725462963,2011-03-22,08:56:28
39.98231,116.347394,0,115.69687664042,40624.3726041667,2011-03-22,08:56:33
39.981831,116.34743,0,121.808238188976,40624.372662037,2011-03-22,08:56:38
39.981499,116.347424,0,117.96406824147,40624.3727199074,2011-03-22,08:56:43
39.981332,116.347413,0,122.330144356955,40624.3727777778,2011-03-22,08:56:48
39.981333,116.34745,0,131.095538057743,40624.3728356481,2011-03-22,08:56:53
39.981337,116.347446,0,129.709294619423,40624.3728935185,2011-03-22,08:56:58
39.981337,116.347446,0,129.709294619423,40624.3729282407,2011-03-22,08:57:01
39.981336,116.347443,0,129.739730971129,40624.3729513889,2011-03-22,08:57:03
39.981307,116.347459,0,127.870728346457,40624.3730092593,2011-03-22,08:57:08
39.98107,116.347483,0,127.352591863517,40624.3730671296,2011-03-22,08:57:13
39.980679,116.34752,0,123.535866141732,40624.373125,2011-03-22,08:57:18
39.980226,116.347549,0,118.186318897638,40624.3731828704,2011-03-22,08:57:23
39.979732,116.347581,0,121.998074146982,40624.3732407407,2011-03-22,08:57:28
39.979215,116.347589,0,121.694963910761,40624.3732986111,2011-03-22,08:57:33
39.97876,116.347615,0,121.422939632546,40624.3733564815,2011-03-22,08:57:38
39.978313,116.3476,0,131.387349081365,40624.3734143519,2011-03-22,08:57:43
39.9778,116.347554,0,135.573375984252,40624.3734722222,2011-03-22,08:57:48
39.977267,116.347489,0,121.44093832021,40624.3735300926,2011-03-22,08:57:53
39.976673,116.347563,0,108.264924540682,40624.373587963,2011-03-22,08:57:58
39.9763,116.34755,0,103.755898950131,40624.3736458333,2011-03-22,08:58:03
39.976063,116.347522,0,111.077601706037,40624.3737037037,2011-03-22,08:58:08
39.975809,116.347476,0,124.540767716535,40624.3737615741,2011-03-22,08:58:13
39.975615,116.347424,0,132.733704068241,40624.3738194444,2011-03-22,08:58:18
39.975511,116.347406,0,153.942221128609,40624.3738773148,2011-03-22,08:58:23
39.975447,116.347395,0,173.332522965879,40624.3739351852,2011-03-22,08:58:28
39.975358,116.347347,0,182.385793963255,40624.3739930556,2011-03-22,08:58:33
39.975207,116.347058,0,159.419438976378,40624.3740509259,2011-03-22,08:58:38
39.975242,116.346518,0,144.141040026247,40624.3741087963,2011-03-22,08:58:43
39.975219,116.345822,0,125.317047244094,40624.3741666667,2011-03-22,08:58:48
39.975153,116.345111,0,125.124799868766,40624.374224537,2011-03-22,08:58:53
39.975172,116.344359,0,118.863540026247,40624.3742824074,2011-03-22,08:58:58
39.975134,116.343674,0,173.420606955381,40624.3743402778,2011-03-22,08:59:03
39.975107,116.343008,0,196.024803149606,40624.3743981481,2011-03-22,08:59:08
39.975084,116.342403,0,207.733405511811,40624.3744560185,2011-03-22,08:59:13
39.975055,116.341848,0,222.811788057743,40624.3745138889,2011-03-22,08:59:18
39.975058,116.341297,0,240.893402230971,40624.3745717593,2011-03-22,08:59:23
39.975022,116.340883,0,279.063202099738,40624.3746296296,2011-03-22,08:59:28
39.974981,116.340687,0,292.666676509186,40624.3746875,2011-03-22,08:59:33
39.974968,116.340715,0,310.507345800525,40624.3747453704,2011-03-22,08:59:38
39.974945,116.340761,0,323.171089238845,40624.3748032407,2011-03-22,08:59:43
39.974945,116.340754,0,325.195357611549,40624.3748611111,2011-03-22,08:59:48
39.974945,116.340754,0,325.195357611549,40624.3748958333,2011-03-22,08:59:51
39.974946,116.340757,0,325.992565616798,40624.3749189815,2011-03-22,08:59:53
39.974946,116.340784,0,326.432457349081,40624.3749768519,2011-03-22,08:59:58
39.974945,116.340806,0,326.765990813648,40624.3750347222,2011-03-22,09:00:03
39.974945,116.340806,0,326.765990813648,40624.3750694444,2011-03-22,09:00:06
39.974945,116.340804,0,327.003809055118,40624.3750925926,2011-03-22,09:00:08
39.974946,116.34079,0,327.519793307087,40624.375150463,2011-03-22,09:00:13
39.974949,116.340808,0,327.527956036745,40624.3752083333,2011-03-22,09:00:18
39.974961,116.340798,0,329.14842519685,40624.3752662037,2011-03-22,09:00:23
39.97499,116.340613,0,332.0256167979,40624.3753240741,2011-03-22,09:00:28
39.975005,116.340295,0,329.710465879265,40624.3753819444,2011-03-22,09:00:33
39.975158,116.339882,0,317.657276902887,40624.3754398148,2011-03-22,09:00:38
39.975209,116.339381,0,303.675082020997,40624.3754976852,2011-03-22,09:00:43
39.975118,116.338753,0,296.287962598425,40624.3755555556,2011-03-22,09:00:48
39.975052,116.338085,0,297.668362860892,40624.3756134259,2011-03-22,09:00:53
39.975054,116.337448,0,286.997998687664,40624.3756712963,2011-03-22,09:00:58
39.975103,116.336931,0,278.208825459318,40624.3757291667,2011-03-22,09:01:03
39.975093,116.336455,0,270.072831364829,40624.375787037,2011-03-22,09:01:08
39.975106,116.335915,0,243.379288057743,40624.3758449074,2011-03-22,09:01:13
39.975111,116.335248,0,223.232027559055,40624.3759027778,2011-03-22,09:01:18
39.975112,116.334586,0,201.774708005249,40624.3759606481,2011-03-22,09:01:23
39.975152,116.334035,0,183.89374015748,40624.3760185185,2011-03-22,09:01:28
39.975167,116.333556,0,167.348641732283,40624.3760763889,2011-03-22,09:01:33
39.975195,116.333396,0,155.297440944882,40624.3761342593,2011-03-22,09:01:38
39.975202,116.333347,0,149.080134514436,40624.3761921296,2011-03-22,09:01:43
39.975222,116.3333,0,143.215150918635,40624.37625,2011-03-22,09:01:48
39.975255,116.333241,0,138.646637139108,40624.3763078704,2011-03-22,09:01:53
39.975265,116.333176,0,134.967381889764,40624.3763657407,2011-03-22,09:01:58
39.975268,116.333097,0,129.66530183727,40624.3764236111,2011-03-22,09:02:03
39.975286,116.333016,0,129.354921259843,40624.3764814815,2011-03-22,09:02:08
39.975283,116.332936,0,132.203490813648,40624.3765393518,2011-03-22,09:02:13
39.975273,116.332857,0,138.379445538058,40624.3765972222,2011-03-22,09:02:18
39.975268,116.332799,0,141.305472440945,40624.3766550926,2011-03-22,09:02:23
39.975252,116.332756,0,143.600511811024,40624.376712963,2011-03-22,09:02:28
39.975241,116.332673,0,144.233290682415,40624.3767708333,2011-03-22,09:02:33
39.975252,116.332605,0,145.739770341207,40624.3768287037,2011-03-22,09:02:38
39.975277,116.332562,0,147.023375984252,40624.3768865741,2011-03-22,09:02:43
39.975294,116.33244,0,145.353969816273,40624.3769444444,2011-03-22,09:02:48
39.975281,116.332338,0,146.148487532808,40624.3770023148,2011-03-22,09:02:53
39.975285,116.332279,0,149.002562335958,40624.3770601852,2011-03-22,09:02:58
39.975296,116.332243,0,149.467874015748,40624.3771180556,2011-03-22,09:03:03
39.97528,116.332086,0,155.572477034121,40624.3771759259,2011-03-22,09:03:08
39.975312,116.331927,0,140.698526902887,40624.3772337963,2011-03-22,09:03:13
39.975333,116.331822,0,137.998412073491,40624.3772916667,2011-03-22,09:03:18
39.975323,116.33165,0,140.639865485564,40624.377349537,2011-03-22,09:03:23
39.975325,116.331551,0,136.903077427822,40624.3774074074,2011-03-22,09:03:28
39.975342,116.331492,0,132.67687335958,40624.3774652778,2011-03-22,09:03:33
39.975341,116.3314,0,130.268556430446,40624.3775231481,2011-03-22,09:03:38
39.975352,116.331293,0,131.634865485564,40624.3775810185,2011-03-22,09:03:43
39.975351,116.331201,0,131.656653543307,40624.3776388889,2011-03-22,09:03:48
39.975356,116.331124,0,132.663996062992,40624.3776967593,2011-03-22,09:03:53
39.975351,116.331023,0,133.450337926509,40624.3777546296,2011-03-22,09:03:58
39.975348,116.330905,0,125.380777559055,40624.3778125,2011-03-22,09:04:03
39.975339,116.330851,0,121.888638451444,40624.3778703704,2011-03-22,09:04:08
39.975345,116.330834,0,119.145725065617,40624.3779282407,2011-03-22,09:04:13
39.975345,116.330834,0,119.145725065617,40624.377962963,2011-03-22,09:04:16
39.975353,116.330827,0,119.111154855643,40624.3779861111,2011-03-22,09:04:18
39.975411,116.330828,0,115.738664698163,40624.3780439815,2011-03-22,09:04:23
39.975505,116.330851,0,113.010344488189,40624.3781018518,2011-03-22,09:04:28
39.975586,116.330897,0,113.506043307087,40624.3781597222,2011-03-22,09:04:33
39.975585,116.330967,0,114.028510498688,40624.3782175926,2011-03-22,09:04:38
39.9756,116.331055,0,114.575383858268,40624.378275463,2011-03-22,09:04:43
39.975663,116.331131,0,115.096423884514,40624.3783333333,2011-03-22,09:04:48
39.975663,116.331131,0,115.096423884514,40624.3783680556,2011-03-22,09:04:51
39.975658,116.331131,0,115.281128608924,40624.3783912037,2011-03-22,09:04:53
39.975661,116.331109,0,114.966190944882,40624.3784490741,2011-03-22,09:04:58
39.975649,116.33118,0,115.320239501312,40624.3785069444,2011-03-22,09:05:03
39.976137,116.330939,0,132.712729658793,40624.3787384259,2011-03-22,09:05:23
39.976149,116.330941,0,124.46717519685,40624.3787962963,2011-03-22,09:05:28
39.976176,116.330917,0,124.446827427822,40624.3788541667,2011-03-22,09:05:33
39.976181,116.330901,0,122.958694225722,40624.378912037,2011-03-22,09:05:38
39.976112,116.330919,0,121.794222440945,40624.3789699074,2011-03-22,09:05:43
