# Supplementary material for: Research on differential privacy protection method based on user tendency
Source: PLoS One. 2023 Oct 26;18(10):e0288823. doi: 10.1371/journal.pone.0288823 (PMC10602288; doi:10.1371/journal.pone.0288823)
Supplement: S5 Data — (ZIP) [file pone.0288823.s005.zip › Data 5-5/147/Trajectory/20110322200628.plt]

Geolife trajectory
WGS 84
Altitude is in Feet
Reserved 3
0,2,255,My Track,0,0,2,8421376
0
39.976067,116.330119,0,492.124032152231,40624.8378240741,2011-03-22,20:06:28
39.976055,116.33011,0,492.184557086614,40624.8378819444,2011-03-22,20:06:33
39.976057,116.330303,0,492.331387795276,40624.8379398148,2011-03-22,20:06:38
39.976131,116.330409,0,492.284130577428,40624.8379976852,2011-03-22,20:06:43
39.976112,116.330424,0,491.292057086614,40624.8380555556,2011-03-22,20:06:48
39.976091,116.330396,0,490.528566272966,40624.8381134259,2011-03-22,20:06:53
39.976131,116.33039,0,491.709872047244,40624.8381712963,2011-03-22,20:06:58
39.976146,116.330359,0,493.7768667979,40624.8382291667,2011-03-22,20:07:03
39.976137,116.330385,0,496.005711942257,40624.838287037,2011-03-22,20:07:08
39.976116,116.330364,0,498.761955380577,40624.8383449074,2011-03-22,20:07:13
39.97615,116.330351,0,501.957739501312,40624.8384027778,2011-03-22,20:07:18
39.976181,116.33025,0,505.440728346457,40624.8384606481,2011-03-22,20:07:23
39.9762,116.330206,0,510.018868110236,40624.8385185185,2011-03-22,20:07:28
39.976192,116.330291,0,518.005150918635,40624.8385763889,2011-03-22,20:07:33
39.97624,116.328627,0,871.647713254593,40624.8386342593,2011-03-22,20:07:38
39.976169,116.327806,0,887.803707349081,40624.8386921296,2011-03-22,20:07:43
39.976057,116.327775,0,892.546345144357,40624.83875,2011-03-22,20:07:48
39.976107,116.327972,0,901.366207349081,40624.8388078704,2011-03-22,20:07:53
39.976106,116.328144,0,902.042139107612,40624.8388657407,2011-03-22,20:07:58
39.976106,116.328144,0,902.042139107612,40624.838900463,2011-03-22,20:08:01
39.976107,116.328151,0,902.46405839895,40624.8389236111,2011-03-22,20:08:03
39.97613,116.328172,0,903.184543963254,40624.8389814815,2011-03-22,20:08:08
39.975051,116.330319,0,257.137352362205,40624.8399652778,2011-03-22,20:09:33
39.975206,116.330496,0,189.854015748031,40624.8400231482,2011-03-22,20:09:38
39.975257,116.330621,0,208.30344816273,40624.8400810185,2011-03-22,20:09:43
39.975251,116.330664,0,217.423500656168,40624.8401388889,2011-03-22,20:09:48
39.975394,116.330803,0,151.725377296588,40624.8401967593,2011-03-22,20:09:53
39.975467,116.330681,0,134.464212598425,40624.8402546296,2011-03-22,20:09:58
39.975464,116.330533,0,144.175357611549,40624.8403125,2011-03-22,20:10:03
39.975473,116.330416,0,141.061535433071,40624.8403703704,2011-03-22,20:10:08
39.975426,116.330438,0,115.657841207349,40624.8404282407,2011-03-22,20:10:13
39.975446,116.330348,0,108.330780839895,40624.8404861111,2011-03-22,20:10:18
39.97547,116.330272,0,105.628415354331,40624.8405439815,2011-03-22,20:10:23
39.975499,116.330207,0,108.540465879265,40624.8406018519,2011-03-22,20:10:28
39.975516,116.330139,0,120.395902230971,40624.8406597222,2011-03-22,20:10:33
39.975553,116.330088,0,125.594087926509,40624.8407175926,2011-03-22,20:10:38
39.975576,116.330016,0,132.580905511811,40624.840775463,2011-03-22,20:10:43
39.975572,116.329945,0,145.6056167979,40624.8408333333,2011-03-22,20:10:48
39.97556,116.329879,0,157.880482283465,40624.8408912037,2011-03-22,20:10:53
39.97559,116.329794,0,167.584557086614,40624.8409490741,2011-03-22,20:10:58
39.975613,116.329704,0,174.037890419948,40624.8410069444,2011-03-22,20:11:03
39.975481,116.32945,0,150.165557742782,40624.8410648148,2011-03-22,20:11:08
39.975423,116.329349,0,132.773330052493,40624.8411226852,2011-03-22,20:11:13
39.97544,116.329348,0,127.230767716535,40624.8411805556,2011-03-22,20:11:18
39.975429,116.329293,0,122.241135170604,40624.8412384259,2011-03-22,20:11:23
39.975433,116.329303,0,119.544101049869,40624.8412962963,2011-03-22,20:11:28
39.975433,116.329303,0,119.544101049869,40624.8413310185,2011-03-22,20:11:31
39.975431,116.329302,0,118.598674540682,40624.8413541667,2011-03-22,20:11:33
39.975422,116.329256,0,106.928681102362,40624.841412037,2011-03-22,20:11:38
39.975418,116.32925,0,106.571053149606,40624.8414699074,2011-03-22,20:11:43
39.975418,116.32925,0,106.571053149606,40624.8415046296,2011-03-22,20:11:46
39.975421,116.329244,0,97.9988484251969,40624.8415277778,2011-03-22,20:11:48
39.975397,116.329208,0,100.465515091864,40624.8415856481,2011-03-22,20:11:53
39.975396,116.329189,0,100.670869422572,40624.8416435185,2011-03-22,20:11:58
39.975384,116.329159,0,103.598654855643,40624.8417013889,2011-03-22,20:12:03
39.975405,116.329187,0,97.560062335958,40624.8417592593,2011-03-22,20:12:08
39.975415,116.329201,0,95.5381364829396,40624.8418171296,2011-03-22,20:12:13
39.975408,116.329192,0,96.7888385826772,40624.841875,2011-03-22,20:12:18
39.975408,116.329192,0,96.7888385826772,40624.8419097222,2011-03-22,20:12:21
39.975404,116.329192,0,97.3497408136483,40624.8419328704,2011-03-22,20:12:23
39.97537,116.329192,0,97.7749770341207,40624.8419907407,2011-03-22,20:12:28
39.975313,116.329204,0,101.833907480315,40624.8420486111,2011-03-22,20:12:33
39.975199,116.329209,0,104.492775590551,40624.8421064815,2011-03-22,20:12:38
39.97517,116.329274,0,106.362145669291,40624.8421643519,2011-03-22,20:12:43
39.975179,116.329335,0,107.662585301837,40624.8422222222,2011-03-22,20:12:48
39.975164,116.32941,0,108.392221128609,40624.8422800926,2011-03-22,20:12:53
39.975133,116.329514,0,109.99063648294,40624.842337963,2011-03-22,20:12:58
39.975117,116.32963,0,111.116624015748,40624.8423958333,2011-03-22,20:13:03
39.975058,116.329733,0,177.677772309711,40624.8464467593,2011-03-22,20:18:53
39.975009,116.330004,0,177.031463254593,40624.8465046296,2011-03-22,20:18:58
39.974973,116.330515,0,176.670446194226,40624.8465625,2011-03-22,20:19:03
39.974956,116.331266,0,177.289983595801,40624.8466203704,2011-03-22,20:19:08
39.975106,116.331888,0,179.395587270341,40624.8466782407,2011-03-22,20:19:13
39.975046,116.332462,0,178.871729002625,40624.8467361111,2011-03-22,20:19:18
39.975004,116.333149,0,177.262398293963,40624.8467939815,2011-03-22,20:19:23
39.975009,116.333881,0,174.495078740157,40624.8468518518,2011-03-22,20:19:28
39.975042,116.334786,0,170.773707349081,40624.8469097222,2011-03-22,20:19:33
39.975039,116.335684,0,166.349137139108,40624.8469675926,2011-03-22,20:19:38
39.975059,116.336549,0,162.673310367454,40624.847025463,2011-03-22,20:19:43
39.975076,116.337367,0,157.96718832021,40624.8470833333,2011-03-22,20:19:48
39.975096,116.338066,0,152.531171259843,40624.8471412037,2011-03-22,20:19:53
39.975099,116.338519,0,146.376528871391,40624.8471990741,2011-03-22,20:19:58
39.97517,116.338676,0,141.24874015748,40624.8472569444,2011-03-22,20:20:03
39.975265,116.338639,0,134.897795275591,40624.8473148148,2011-03-22,20:20:08
39.975287,116.338635,0,129.006729002625,40624.8473726852,2011-03-22,20:20:13
39.975275,116.338642,0,124.707483595801,40624.8474305556,2011-03-22,20:20:18
39.975274,116.338654,0,122.582769028871,40624.8474884259,2011-03-22,20:20:23
39.97529,116.338665,0,120.509816272966,40624.8475462963,2011-03-22,20:20:28
39.975371,116.338724,0,120.798822178478,40624.8476041667,2011-03-22,20:20:33
39.975493,116.338827,0,120.178645013123,40624.847662037,2011-03-22,20:20:38
39.975627,116.338997,0,117.576492782152,40624.8477199074,2011-03-22,20:20:43
39.975718,116.339169,0,112.300656167979,40624.8477777778,2011-03-22,20:20:48
39.975694,116.339441,0,107.04844160105,40624.8478356482,2011-03-22,20:20:53
39.975624,116.339753,0,99.6639173228346,40624.8478935185,2011-03-22,20:20:58
39.975568,116.340129,0,90.7165419947507,40624.8479513889,2011-03-22,20:21:03
39.975513,116.340584,0,82.2409940944882,40624.8480092593,2011-03-22,20:21:08
39.975353,116.341019,0,76.3296456692913,40624.8480671296,2011-03-22,20:21:13
39.975292,116.341337,0,76.4201804461942,40624.848125,2011-03-22,20:21:18
39.975277,116.341503,0,80.0565419947506,40624.8481828704,2011-03-22,20:21:23
39.975256,116.34154,0,71.2368044619423,40624.8482407407,2011-03-22,20:21:28
39.97525,116.341579,0,60.1553838582677,40624.8482986111,2011-03-22,20:21:33
39.975249,116.341597,0,49.7512959317585,40624.8483564815,2011-03-22,20:21:38
39.975236,116.341612,0,43.0508989501312,40624.8484143519,2011-03-22,20:21:43
39.975229,116.34163,0,34.567342519685,40624.8484722222,2011-03-22,20:21:48
39.975238,116.341638,0,27.1581528871391,40624.8485300926,2011-03-22,20:21:53
39.975251,116.341651,0,22.0881955380577,40624.848587963,2011-03-22,20:21:58
39.975273,116.341654,0,18.0091043307087,40624.8486458333,2011-03-22,20:22:03
39.975255,116.341706,0,26.829842519685,40624.8487037037,2011-03-22,20:22:08
39.975143,116.341864,0,51.5506758530184,40624.8487615741,2011-03-22,20:22:13
39.975134,116.342352,0,56.7743208661417,40624.8488194444,2011-03-22,20:22:18
39.975128,116.342942,0,60.7772834645669,40624.8488773148,2011-03-22,20:22:23
39.975142,116.343568,0,61.2481824146982,40624.8489351852,2011-03-22,20:22:28
39.975153,116.344217,0,58.7012204724409,40624.8489930556,2011-03-22,20:22:33
39.97517,116.344862,0,49.9632677165354,40624.8490509259,2011-03-22,20:22:38
39.975209,116.345415,0,44.0890255905512,40624.8491087963,2011-03-22,20:22:43
39.975223,116.345829,0,43.0628543307087,40624.8491666667,2011-03-22,20:22:48
39.975222,116.346065,0,41.8487467191601,40624.849224537,2011-03-22,20:22:53
39.975234,116.346172,0,34.8523687664042,40624.8492824074,2011-03-22,20:22:58
39.975228,116.346208,0,28.8854133858268,40624.8493402778,2011-03-22,20:23:03
39.975253,116.346263,0,25.0148097112861,40624.8493981481,2011-03-22,20:23:08
39.975225,116.3464,0,32.1656758530184,40624.8494560185,2011-03-22,20:23:13
39.97524,116.346698,0,27.1855216535433,40624.8495138889,2011-03-22,20:23:18
39.975229,116.346992,0,23.5093208661417,40624.8495717593,2011-03-22,20:23:23
39.975246,116.34725,0,21.9849573490814,40624.8496296296,2011-03-22,20:23:28
39.975249,116.347524,0,22.6670702099738,40624.8496875,2011-03-22,20:23:33
39.975282,116.347888,0,34.0991535433071,40624.8497453704,2011-03-22,20:23:38
39.97544,116.348002,0,38.315875984252,40624.8498032407,2011-03-22,20:23:43
39.975614,116.348009,0,43.0023228346457,40624.8498611111,2011-03-22,20:23:48
39.975893,116.348015,0,49.2597112860892,40624.8499189815,2011-03-22,20:23:53
39.976273,116.348023,0,60.0633661417323,40624.8499768519,2011-03-22,20:23:58
39.976709,116.348034,0,77.5570505249344,40624.8500347222,2011-03-22,20:24:03
39.97697,116.348021,0,92.494186351706,40624.8500925926,2011-03-22,20:24:08
39.977037,116.347937,0,130.18624343832,40624.850150463,2011-03-22,20:24:13
39.977256,116.347964,0,161.179557086614,40624.8502083333,2011-03-22,20:24:18
39.977647,116.347901,0,182.199740813648,40624.8502662037,2011-03-22,20:24:23
39.978085,116.347796,0,196.163234908136,40624.8503240741,2011-03-22,20:24:28
39.97852,116.347764,0,195.607125984252,40624.8503819444,2011-03-22,20:24:33
39.979043,116.347872,0,170.959901574803,40624.8504398148,2011-03-22,20:24:38
39.979427,116.347913,0,186.783510498688,40624.8504976852,2011-03-22,20:24:43
39.979845,116.347919,0,182.085213254593,40624.8505555556,2011-03-22,20:24:48
39.980285,116.347868,0,191.092667322835,40624.8506134259,2011-03-22,20:24:53
39.980714,116.347791,0,189.92280183727,40624.8506712963,2011-03-22,20:24:58
39.981123,116.347788,0,181.776732283465,40624.8507291667,2011-03-22,20:25:03
39.981439,116.347797,0,158.983864829396,40624.850787037,2011-03-22,20:25:08
39.981492,116.347837,0,133.558996062992,40624.8508449074,2011-03-22,20:25:13
39.981518,116.347843,0,122.687621391076,40624.8509027778,2011-03-22,20:25:18
39.981541,116.347841,0,115.360173884514,40624.8509606481,2011-03-22,20:25:23
39.981671,116.347831,0,128.065869422572,40624.8510185185,2011-03-22,20:25:28
39.981764,116.347806,0,134.70657152231,40624.8510763889,2011-03-22,20:25:33
39.981831,116.347789,0,129.11562664042,40624.8511342593,2011-03-22,20:25:38
39.981902,116.347763,0,129.183382545932,40624.8511921296,2011-03-22,20:25:43
39.981989,116.347774,0,132.786932414698,40624.85125,2011-03-22,20:25:48
39.982051,116.347781,0,136.838159448819,40624.8513078704,2011-03-22,20:25:53
39.982126,116.347754,0,131.758690944882,40624.8513657407,2011-03-22,20:25:58
39.982195,116.34775,0,132.965052493438,40624.8514236111,2011-03-22,20:26:03
39.982276,116.347771,0,132.140574146982,40624.8514814815,2011-03-22,20:26:08
39.982366,116.347782,0,139.12279855643,40624.8515393519,2011-03-22,20:26:13
39.98246,116.347769,0,136.316968503937,40624.8515972222,2011-03-22,20:26:18
39.982544,116.34776,0,145.753149606299,40624.8516550926,2011-03-22,20:26:23
39.982623,116.347746,0,143.223822178478,40624.851712963,2011-03-22,20:26:28
39.982704,116.347748,0,141.124448818898,40624.8517708333,2011-03-22,20:26:33
39.982806,116.347747,0,136.094931102362,40624.8518287037,2011-03-22,20:26:38
39.982885,116.347736,0,136.258044619423,40624.8518865741,2011-03-22,20:26:43
39.982983,116.347725,0,138.869849081365,40624.8519444444,2011-03-22,20:26:48
39.983062,116.347712,0,136.435800524934,40624.8520023148,2011-03-22,20:26:53
39.983135,116.347677,0,130.306515748032,40624.8520601852,2011-03-22,20:26:58
39.983195,116.347676,0,127.349461942257,40624.8521180556,2011-03-22,20:27:03
39.983271,116.347679,0,126.523369422572,40624.8521759259,2011-03-22,20:27:08
39.983346,116.347692,0,110.486122047244,40624.8522337963,2011-03-22,20:27:13
39.983422,116.347706,0,106.125790682415,40624.8522916667,2011-03-22,20:27:18
39.983512,116.347706,0,104.625971128609,40624.852349537,2011-03-22,20:27:23
39.983584,116.347729,0,106.705593832021,40624.8524074074,2011-03-22,20:27:28
39.983651,116.347728,0,110.170672572178,40624.8524652778,2011-03-22,20:27:33
39.983772,116.347748,0,126.668185695538,40624.8525231481,2011-03-22,20:27:38
39.983858,116.347747,0,125.541512467192,40624.8525810185,2011-03-22,20:27:43
39.983969,116.347747,0,135.203372703412,40624.8526388889,2011-03-22,20:27:48
39.984038,116.347748,0,134.946591207349,40624.8526967593,2011-03-22,20:27:53
39.984102,116.347735,0,129.124160104987,40624.8527546296,2011-03-22,20:27:58
39.984181,116.347723,0,124.497837926509,40624.8528125,2011-03-22,20:28:03
39.984272,116.347729,0,124.752276902887,40624.8528703704,2011-03-22,20:28:08
39.984365,116.347727,0,123.417559055118,40624.8529282407,2011-03-22,20:28:13
39.984444,116.347723,0,122.601154855643,40624.8529861111,2011-03-22,20:28:18
39.984524,116.347731,0,127.28155511811,40624.8530439815,2011-03-22,20:28:23
39.984582,116.347703,0,122.647296587927,40624.8531018518,2011-03-22,20:28:28
39.984663,116.347705,0,119.354104330709,40624.8531597222,2011-03-22,20:28:33
39.984745,116.347703,0,118.596085958005,40624.8532175926,2011-03-22,20:28:38
39.984833,116.347712,0,119.148415354331,40624.853275463,2011-03-22,20:28:43
39.984908,116.347691,0,118.122677165354,40624.8533333333,2011-03-22,20:28:48
39.984972,116.347682,0,116.521128608924,40624.8533912037,2011-03-22,20:28:53
39.985033,116.347749,0,114.543858267717,40624.8534490741,2011-03-22,20:28:58
39.985095,116.347812,0,118.152437664042,40624.8535069444,2011-03-22,20:29:03
39.98516,116.347857,0,128.418241469816,40624.8535648148,2011-03-22,20:29:08
39.985201,116.347879,0,131.559760498688,40624.8536226852,2011-03-22,20:29:13
39.985244,116.347876,0,137.719156824147,40624.8536805556,2011-03-22,20:29:18
39.985342,116.347835,0,141.303622047244,40624.8537384259,2011-03-22,20:29:23
39.985474,116.347747,0,143.117165354331,40624.8537962963,2011-03-22,20:29:28
39.985539,116.347676,0,148.304891732283,40624.8538541667,2011-03-22,20:29:33
39.985617,116.347681,0,147.674015748031,40624.853912037,2011-03-22,20:29:38
39.985689,116.347673,0,153.016732283465,40624.8539699074,2011-03-22,20:29:43
39.985828,116.347648,0,160.755597112861,40624.8540277778,2011-03-22,20:29:48
39.985939,116.34775,0,167.709711286089,40624.8540856481,2011-03-22,20:29:53
39.986018,116.347885,0,156.700393700787,40624.8541435185,2011-03-22,20:29:58
39.986013,116.34795,0,152.792204724409,40624.8542013889,2011-03-22,20:30:03
39.986016,116.348055,0,155.309816272966,40624.8542592593,2011-03-22,20:30:08
39.986028,116.34812,0,158.315416666667,40624.8543171296,2011-03-22,20:30:13
39.986053,116.348203,0,161.094501312336,40624.854375,2011-03-22,20:30:18
39.986031,116.348341,0,160.20844816273,40624.8544328704,2011-03-22,20:30:23
39.986038,116.348442,0,167.282447506562,40624.8544907407,2011-03-22,20:30:28
39.986021,116.348568,0,175.574947506562,40624.8545486111,2011-03-22,20:30:33
39.986,116.348727,0,185.211712598425,40624.8546064815,2011-03-22,20:30:38
39.98598,116.348865,0,206.051712598425,40624.8546643518,2011-03-22,20:30:43
39.985983,116.348936,0,214.98062007874,40624.8547222222,2011-03-22,20:30:48
39.986,116.349015,0,219.911466535433,40624.8547800926,2011-03-22,20:30:53
39.986002,116.349076,0,226.057759186352,40624.854837963,2011-03-22,20:30:58
39.986019,116.349171,0,230.432395013123,40624.8548958333,2011-03-22,20:31:03
39.986023,116.349267,0,232.95187335958,40624.8549537037,2011-03-22,20:31:08
39.986039,116.34936,0,235.438208661417,40624.8550115741,2011-03-22,20:31:13
39.986022,116.349456,0,238.081414041995,40624.8550694444,2011-03-22,20:31:18
39.985995,116.349548,0,237.390987532808,40624.8551273148,2011-03-22,20:31:23
39.985977,116.349628,0,236.064806430446,40624.8551851852,2011-03-22,20:31:28
39.985984,116.349737,0,231.841404199475,40624.8552430556,2011-03-22,20:31:33
39.985968,116.349874,0,225.267385170604,40624.8553009259,2011-03-22,20:31:38
39.985955,116.349979,0,223.831417322835,40624.8553587963,2011-03-22,20:31:43
39.98599,116.350041,0,222.756341863517,40624.8554166667,2011-03-22,20:31:48
39.986015,116.350102,0,220.852424540682,40624.855474537,2011-03-22,20:31:53
39.986012,116.350147,0,221.346230314961,40624.8555324074,2011-03-22,20:31:58
39.986043,116.350258,0,219.962854330709,40624.8555902778,2011-03-22,20:32:03
39.986016,116.350386,0,203.718914041995,40624.8556481482,2011-03-22,20:32:08
39.986047,116.350469,0,204.938464566929,40624.8557060185,2011-03-22,20:32:13
39.986035,116.350608,0,192.187089895013,40624.8557638889,2011-03-22,20:32:18
39.98602,116.350747,0,178.796463254593,40624.8558217593,2011-03-22,20:32:23
39.98603,116.350855,0,168.976945538058,40624.8558796296,2011-03-22,20:32:28
39.986032,116.35096,0,161.65342847769,40624.8559375,2011-03-22,20:32:33
39.986039,116.351071,0,157.700436351706,40624.8559953704,2011-03-22,20:32:38
39.986031,116.351185,0,150.031443569554,40624.8560532407,2011-03-22,20:32:43
39.98604,116.351296,0,145.259465223097,40624.8561111111,2011-03-22,20:32:48
39.986043,116.351404,0,144.398543307087,40624.8561689815,2011-03-22,20:32:53
39.986026,116.351526,0,144.869911417323,40624.8562268519,2011-03-22,20:32:58
39.986023,116.351605,0,143.751410761155,40624.8562847222,2011-03-22,20:33:03
39.98603,116.351701,0,139.759744094488,40624.8563425926,2011-03-22,20:33:08
39.986047,116.351744,0,135.271581364829,40624.856400463,2011-03-22,20:33:13
39.986039,116.351772,0,130.604232283465,40624.8564583333,2011-03-22,20:33:18
39.986074,116.351795,0,127.195223097113,40624.8565162037,2011-03-22,20:33:23
39.986124,116.351817,0,124.440393700787,40624.8565740741,2011-03-22,20:33:28
39.98613,116.351807,0,121.921204068241,40624.8566319444,2011-03-22,20:33:33
39.98613,116.351807,0,121.921204068241,40624.8566666667,2011-03-22,20:33:36
39.986138,116.351803,0,120.792312992126,40624.8566898148,2011-03-22,20:33:38
39.986152,116.351788,0,123.428070866142,40624.8567476852,2011-03-22,20:33:43
39.986152,116.351788,0,123.428070866142,40624.8567824074,2011-03-22,20:33:46
39.986153,116.351785,0,128.910672572178,40624.8568055556,2011-03-22,20:33:48
39.986152,116.35177,0,129.047267060367,40624.8568634259,2011-03-22,20:33:53
39.986172,116.351764,0,129.163959973753,40624.8569212963,2011-03-22,20:33:58
39.986216,116.351781,0,130.330797244094,40624.8569791667,2011-03-22,20:34:03
39.986281,116.351801,0,132.399655511811,40624.857037037,2011-03-22,20:34:08
39.98638,116.351815,0,136.271325459318,40624.8570949074,2011-03-22,20:34:13
39.986524,116.35184,0,135.40032808399,40624.8571527778,2011-03-22,20:34:18
39.986624,116.351884,0,140.809124015748,40624.8572106481,2011-03-22,20:34:23
39.986702,116.351957,0,141.967926509186,40624.8572685185,2011-03-22,20:34:28
39.986783,116.352063,0,143.160456036745,40624.8573263889,2011-03-22,20:34:33
39.986875,116.352168,0,146.072969160105,40624.8573842593,2011-03-22,20:34:38
39.986962,116.352236,0,151.458100393701,40624.8574421296,2011-03-22,20:34:43
39.987094,116.352318,0,162.934744094488,40624.8575,2011-03-22,20:34:48
39.987228,116.352374,0,181.607037401575,40624.8575578704,2011-03-22,20:34:53
39.987297,116.352424,0,204.971456692913,40624.8576157407,2011-03-22,20:34:58
39.987314,116.35248,0,225.188638451444,40624.8576736111,2011-03-22,20:35:03
39.987299,116.352524,0,245.538897637795,40624.8577314815,2011-03-22,20:35:08
39.987295,116.352524,0,250.652893700787,40624.8577893519,2011-03-22,20:35:13
39.987295,116.352524,0,250.652893700787,40624.8578240741,2011-03-22,20:35:16
39.987299,116.352524,0,251.957700131234,40624.8578472222,2011-03-22,20:35:18
39.987777,116.353002,0,164.702608267717,40624.8583680556,2011-03-22,20:36:03
39.987755,116.353017,0,167.725193569554,40624.8584259259,2011-03-22,20:36:08
39.987716,116.353013,0,167.015482283465,40624.8584837963,2011-03-22,20:36:13
39.987673,116.353029,0,166.041020341207,40624.8585416667,2011-03-22,20:36:18
39.987676,116.353101,0,165.020400262467,40624.858599537,2011-03-22,20:36:23
39.987724,116.353036,0,165.327703412073,40624.8586574074,2011-03-22,20:36:28
39.98776,116.353014,0,164.95906167979,40624.8587152778,2011-03-22,20:36:33
39.98776,116.353014,0,164.95906167979,40624.85875,2011-03-22,20:36:36
39.987764,116.353022,0,164.704524278215,40624.8587731481,2011-03-22,20:36:38
39.98779,116.353062,0,164.505728346457,40624.8588310185,2011-03-22,20:36:43
39.987831,116.353086,0,164.266758530184,40624.8588888889,2011-03-22,20:36:48
39.98787,116.353111,0,164.024872047244,40624.8589467593,2011-03-22,20:36:53
39.987906,116.353136,0,163.84094816273,40624.8590046296,2011-03-22,20:36:58
39.987048,116.35422,0,111.469432414698,40624.8592361111,2011-03-22,20:37:18
39.987459,116.353069,0,154.67374671916,40624.8592939815,2011-03-22,20:37:23
39.987521,116.353068,0,159.167454068241,40624.8593518519,2011-03-22,20:37:28
39.987576,116.353051,0,160.598353018373,40624.8594097222,2011-03-22,20:37:33
39.987626,116.352782,0,161.123887795276,40624.8594675926,2011-03-22,20:37:38
39.987844,116.352728,0,175.6331167979,40624.8616087963,2011-03-22,20:40:43
39.987934,116.35274,0,176.473690944882,40624.8616666667,2011-03-22,20:40:48
39.987982,116.35273,0,177.860121391076,40624.861724537,2011-03-22,20:40:53
39.987983,116.35273,0,178.024875328084,40624.8617824074,2011-03-22,20:40:58
39.987985,116.352732,0,178.172280183727,40624.8618402778,2011-03-22,20:41:03
39.987985,116.352732,0,178.172280183727,40624.861875,2011-03-22,20:41:06
39.987983,116.352732,0,178.286646981627,40624.8618981481,2011-03-22,20:41:08
39.987962,116.352742,0,178.76498687664,40624.8619560185,2011-03-22,20:41:13
39.987936,116.352748,0,179.60905183727,40624.8620138889,2011-03-22,20:41:18
39.987939,116.352758,0,179.946955380577,40624.8620717593,2011-03-22,20:41:23
39.987938,116.352759,0,179.972024278215,40624.8621296296,2011-03-22,20:41:28
39.987938,116.352759,0,179.972024278215,40624.8621643518,2011-03-22,20:41:31
39.987935,116.35276,0,180.000095144357,40624.8621875,2011-03-22,20:41:33
39.987907,116.352766,0,179.66750984252,40624.8622453704,2011-03-22,20:41:38
39.987869,116.352778,0,178.856899606299,40624.8623032407,2011-03-22,20:41:43
39.987869,116.352778,0,178.856899606299,40624.862337963,2011-03-22,20:41:46
39.987869,116.352784,0,178.368484251969,40624.8623611111,2011-03-22,20:41:48
39.987886,116.352743,0,178.98686023622,40624.8624189815,2011-03-22,20:41:53
39.987875,116.352739,0,178.975482283465,40624.8624768518,2011-03-22,20:41:58
39.987856,116.35272,0,178.868891076115,40624.8625347222,2011-03-22,20:42:03
39.987856,116.35271,0,178.857851049869,40624.8625925926,2011-03-22,20:42:08
39.98786,116.35271,0,178.88562335958,40624.862650463,2011-03-22,20:42:13
39.987853,116.352707,0,178.874596456693,40624.8627083333,2011-03-22,20:42:18
39.987853,116.352707,0,178.874596456693,40624.8627430556,2011-03-22,20:42:21
39.987857,116.352709,0,178.886335301837,40624.8627662037,2011-03-22,20:42:23
39.987905,116.352727,0,179.299570209974,40624.8628240741,2011-03-22,20:42:28
39.987934,116.352759,0,179.573809055118,40624.8628819444,2011-03-22,20:42:33
39.987957,116.352762,0,179.781161417323,40624.8629398148,2011-03-22,20:42:38
39.987994,116.352768,0,179.600239501312,40624.8629976852,2011-03-22,20:42:43
39.988031,116.352737,0,178.892329396325,40624.8630555556,2011-03-22,20:42:48
39.988025,116.35273,0,178.480524934383,40624.8631134259,2011-03-22,20:42:53
39.988025,116.35273,0,178.480524934383,40624.8631481482,2011-03-22,20:42:56
39.988019,116.352728,0,178.479560367454,40624.8631712963,2011-03-22,20:42:58
39.987904,116.352708,0,178.242791994751,40624.8632291667,2011-03-22,20:43:03
39.987825,116.352743,0,175.580052493438,40624.863287037,2011-03-22,20:43:08
39.987842,116.352767,0,176.715173884514,40624.8633449074,2011-03-22,20:43:13
39.987842,116.352784,0,177.929481627297,40624.8634027778,2011-03-22,20:43:18
39.987841,116.352761,0,181.068799212598,40624.8634606482,2011-03-22,20:43:23
39.987841,116.352736,0,184.809878608924,40624.8635185185,2011-03-22,20:43:28
39.987841,116.352736,0,184.809878608924,40624.8635532407,2011-03-22,20:43:31
39.987839,116.352735,0,185.560390419948,40624.8635763889,2011-03-22,20:43:33
39.987823,116.352725,0,185.58748687664,40624.8636342593,2011-03-22,20:43:38
39.987789,116.35268,0,185.482834645669,40624.8636921296,2011-03-22,20:43:43
39.988015,116.352791,0,161.788156167979,40624.8760185185,2011-03-22,21:01:28
39.988064,116.352821,0,155.055666010499,40624.8760763889,2011-03-22,21:01:33
39.988089,116.352841,0,150.162391732283,40624.8761342593,2011-03-22,21:01:38
39.988063,116.352812,0,143.630748031496,40624.8761921296,2011-03-22,21:01:43
39.988041,116.352802,0,145.09499015748,40624.87625,2011-03-22,21:01:48
39.987976,116.352777,0,145.952221128609,40624.8763078704,2011-03-22,21:01:53
39.987909,116.35275,0,149.269255249344,40624.8763657407,2011-03-22,21:01:58
39.987882,116.352732,0,151.502290026247,40624.8764236111,2011-03-22,21:02:03
39.9879,116.352735,0,153.708920603675,40624.8764814815,2011-03-22,21:02:08
39.987894,116.352733,0,154.005600393701,40624.8765393518,2011-03-22,21:02:13
39.987894,116.352733,0,154.005600393701,40624.8765740741,2011-03-22,21:02:16
39.987896,116.352733,0,154.473198818898,40624.8765972222,2011-03-22,21:02:18
39.987937,116.352756,0,159.586046587926,40624.8766550926,2011-03-22,21:02:23
39.988007,116.352776,0,169.039409448819,40624.876712963,2011-03-22,21:02:28
39.988004,116.352789,0,182.766978346457,40624.8767708333,2011-03-22,21:02:33
39.988033,116.352826,0,199.513248031496,40624.8768287037,2011-03-22,21:02:38
39.988041,116.352824,0,215.802729658793,40624.8768865741,2011-03-22,21:02:43
39.988041,116.352824,0,215.802729658793,40624.8769212963,2011-03-22,21:02:46
39.988046,116.352821,0,216.128333333333,40624.8769444444,2011-03-22,21:02:48
39.988064,116.352816,0,219.048628608924,40624.8770023148,2011-03-22,21:02:53
39.98803,116.352766,0,202.607568897638,40624.8770601852,2011-03-22,21:02:58
39.987998,116.352743,0,193.123467847769,40624.8771180556,2011-03-22,21:03:03
39.987986,116.352761,0,184.494215879265,40624.8771759259,2011-03-22,21:03:08
39.98796,116.352773,0,179.458402230971,40624.8772337963,2011-03-22,21:03:13
39.987964,116.352774,0,178.891791338583,40624.8772916667,2011-03-22,21:03:18
39.987968,116.352774,0,179.340082020997,40624.877349537,2011-03-22,21:03:23
39.987976,116.352776,0,180.800679133858,40624.8774074074,2011-03-22,21:03:28
39.987976,116.352776,0,180.800679133858,40624.8774421296,2011-03-22,21:03:31
39.987978,116.352776,0,182.061496062992,40624.8774652778,2011-03-22,21:03:33
39.987952,116.352762,0,180.025377296588,40624.8775231481,2011-03-22,21:03:38
39.987904,116.352737,0,178.039468503937,40624.8775810185,2011-03-22,21:03:43
39.987904,116.352743,0,179.7431167979,40624.8776388889,2011-03-22,21:03:48
39.987899,116.352739,0,179.683792650919,40624.8776967593,2011-03-22,21:03:53
39.987898,116.352739,0,179.992385170604,40624.8777546296,2011-03-22,21:03:58
39.987898,116.352739,0,179.992385170604,40624.8777893518,2011-03-22,21:04:01
39.987898,116.35274,0,180.315334645669,40624.8778125,2011-03-22,21:04:03
39.987926,116.352751,0,184.36468175853,40624.8778703704,2011-03-22,21:04:08
39.98795,116.352767,0,194.627417979003,40624.8779282407,2011-03-22,21:04:13
39.987998,116.352783,0,205.111627296588,40624.8779861111,2011-03-22,21:04:18
39.988034,116.352794,0,218.814616141732,40624.8780439815,2011-03-22,21:04:23
39.988056,116.352798,0,223.463789370079,40624.8781018518,2011-03-22,21:04:28
39.988058,116.352799,0,225.988248031496,40624.8781597222,2011-03-22,21:04:33
39.988058,116.352799,0,225.988248031496,40624.8781944444,2011-03-22,21:04:36
39.988066,116.352801,0,228.123077427822,40624.8782175926,2011-03-22,21:04:38
39.988032,116.352781,0,221.983339895013,40624.878275463,2011-03-22,21:04:43
39.988021,116.352773,0,219.527066929134,40624.8783333333,2011-03-22,21:04:48
39.988021,116.352773,0,219.527066929134,40624.8783680556,2011-03-22,21:04:51
39.988021,116.352773,0,216.990718503937,40624.8783912037,2011-03-22,21:04:53
39.988011,116.352771,0,215.370147637795,40624.8784490741,2011-03-22,21:04:58
39.98792,116.352746,0,209.946043307087,40624.8785069444,2011-03-22,21:05:03
39.987807,116.352711,0,199.861725721785,40624.8785648148,2011-03-22,21:05:08
39.987736,116.352687,0,196.003064304462,40624.8786226852,2011-03-22,21:05:13
39.987731,116.352675,0,193.42343503937,40624.8786805556,2011-03-22,21:05:18
39.98775,116.352669,0,188.341115485564,40624.8787384259,2011-03-22,21:05:23
39.987755,116.352671,0,185.48751312336,40624.8787962963,2011-03-22,21:05:28
39.987751,116.352671,0,185.079311023622,40624.8788541667,2011-03-22,21:05:33
39.987752,116.352672,0,184.980977690289,40624.878912037,2011-03-22,21:05:38
39.987752,116.352672,0,184.980977690289,40624.8789467593,2011-03-22,21:05:41
39.987753,116.352673,0,185.193966535433,40624.8789699074,2011-03-22,21:05:43
39.987724,116.352708,0,187.566610892388,40624.8790277778,2011-03-22,21:05:48
39.987718,116.352747,0,191.699977034121,40624.8790856482,2011-03-22,21:05:53
39.987736,116.352753,0,193.39875656168,40624.8791435185,2011-03-22,21:05:58
39.987765,116.352762,0,194.414005905512,40624.8792013889,2011-03-22,21:06:03
39.987821,116.352761,0,203.561469816273,40624.8792592593,2011-03-22,21:06:08
39.987888,116.352789,0,212.840984251968,40624.8793171296,2011-03-22,21:06:13
39.987863,116.352753,0,214.991030183727,40624.879375,2011-03-22,21:06:18
39.98783,116.352719,0,212.321368110236,40624.8794328704,2011-03-22,21:06:23
39.987733,116.352648,0,206.685603674541,40624.8794907407,2011-03-22,21:06:28
39.987726,116.352617,0,198.781345144357,40624.8795486111,2011-03-22,21:06:33
39.98773,116.352592,0,196.070446194226,40624.8796064815,2011-03-22,21:06:38
39.987682,116.352585,0,196.076804461942,40624.8796643519,2011-03-22,21:06:43
39.987598,116.352571,0,194.568772965879,40624.8797222222,2011-03-22,21:06:48
39.98754,116.352556,0,193.223704068241,40624.8797800926,2011-03-22,21:06:53
39.987502,116.35256,0,194.111020341207,40624.879837963,2011-03-22,21:06:58
39.987468,116.352575,0,194.952844488189,40624.8798958333,2011-03-22,21:07:03
39.987482,116.352592,0,196.922933070866,40624.8799537037,2011-03-22,21:07:08
39.987482,116.352592,0,196.922933070866,40624.8799884259,2011-03-22,21:07:11
39.987488,116.352593,0,197.803028215223,40624.8800115741,2011-03-22,21:07:13
39.987532,116.352628,0,200.767103018373,40624.8800694444,2011-03-22,21:07:18
39.987663,116.352673,0,201.607477034121,40624.8801273148,2011-03-22,21:07:23
39.987758,116.352688,0,200.642788713911,40624.8801851852,2011-03-22,21:07:28
39.987825,116.352709,0,201.773316929134,40624.8802430556,2011-03-22,21:07:33
39.987877,116.35274,0,202.771535433071,40624.8803009259,2011-03-22,21:07:38
39.987914,116.352747,0,203.311801181102,40624.8803587963,2011-03-22,21:07:43
39.98794,116.352755,0,207.615049212598,40624.8804166667,2011-03-22,21:07:48
39.987913,116.35276,0,216.37749015748,40624.880474537,2011-03-22,21:07:53
39.987906,116.352745,0,220.882260498688,40624.8805324074,2011-03-22,21:07:58
39.987855,116.352735,0,228.871223753281,40624.8805902778,2011-03-22,21:08:03
39.987825,116.352721,0,232.523569553806,40624.8806481481,2011-03-22,21:08:08
39.987766,116.352711,0,232.066158136483,40624.8807060185,2011-03-22,21:08:13
39.987736,116.352721,0,231.979524278215,40624.8807638889,2011-03-22,21:08:18
39.98777,116.352727,0,231.002874015748,40624.8808217593,2011-03-22,21:08:23
39.987766,116.352726,0,230.69967519685,40624.8808796296,2011-03-22,21:08:28
39.987766,116.352726,0,230.69967519685,40624.8809143519,2011-03-22,21:08:31
39.987771,116.352728,0,230.238231627297,40624.8809375,2011-03-22,21:08:33
39.98778,116.35273,0,229.069917979003,40624.8809953704,2011-03-22,21:08:38
39.987829,116.352729,0,229.286935695538,40624.8810532407,2011-03-22,21:08:43
39.987881,116.352697,0,229.934557086614,40624.8811111111,2011-03-22,21:08:48
39.987939,116.352677,0,228.817555774278,40624.8811689815,2011-03-22,21:08:53
39.987962,116.352703,0,224.561742125984,40624.8812268519,2011-03-22,21:08:58
39.98796,116.352705,0,221.128087270341,40624.8812847222,2011-03-22,21:09:03
39.987965,116.352706,0,220.403195538058,40624.8813425926,2011-03-22,21:09:08
39.987965,116.352706,0,220.403195538058,40624.8813773148,2011-03-22,21:09:11
39.987964,116.352707,0,219.78032808399,40624.881400463,2011-03-22,21:09:13
39.987978,116.352726,0,219.286046587926,40624.8814583333,2011-03-22,21:09:18
39.987994,116.352725,0,218.975711942257,40624.8815162037,2011-03-22,21:09:23
39.988002,116.352726,0,219.019491469816,40624.8815740741,2011-03-22,21:09:28
39.988002,116.352726,0,219.019491469816,40624.8816087963,2011-03-22,21:09:31
39.987999,116.352725,0,219.412952755905,40624.8816319444,2011-03-22,21:09:33
39.987988,116.352722,0,219.575177165354,40624.8816898148,2011-03-22,21:09:38
39.987892,116.352702,0,217.005787401575,40624.8817476852,2011-03-22,21:09:43
39.987856,116.352674,0,217.009593175853,40624.8818055556,2011-03-22,21:09:48
39.987791,116.352685,0,220.376663385827,40624.8818634259,2011-03-22,21:09:53
39.987746,116.352682,0,222.651938976378,40624.8819212963,2011-03-22,21:09:58
39.987681,116.352682,0,220.375360892388,40624.8819791667,2011-03-22,21:10:03
39.987671,116.352688,0,217.861489501312,40624.882037037,2011-03-22,21:10:08
39.987653,116.352687,0,218.078106955381,40624.8820949074,2011-03-22,21:10:13
39.987653,116.352687,0,218.078106955381,40624.8821296296,2011-03-22,21:10:16
39.987656,116.352687,0,218.116528871391,40624.8821527778,2011-03-22,21:10:18
39.987775,116.352697,0,220.945164041995,40624.8822106481,2011-03-22,21:10:23
39.987876,116.352722,0,226.169219160105,40624.8822685185,2011-03-22,21:10:28
39.98789,116.352745,0,229.80124343832,40624.8823263889,2011-03-22,21:10:33
39.987873,116.352756,0,233.995255905512,40624.8823842593,2011-03-22,21:10:38
39.987899,116.352788,0,237.752109580052,40624.8824421296,2011-03-22,21:10:43
39.987899,116.352788,0,237.752109580052,40624.8824768519,2011-03-22,21:10:46
39.987895,116.352788,0,237.94219160105,40624.8825,2011-03-22,21:10:48
39.987904,116.352801,0,236.581515748031,40624.8825578704,2011-03-22,21:10:53
39.987893,116.352798,0,236.825193569554,40624.8826157407,2011-03-22,21:10:58
39.98788,116.352794,0,236.488228346457,40624.8826736111,2011-03-22,21:11:03
39.987843,116.352774,0,236.976177821522,40624.8827314815,2011-03-22,21:11:08
39.987801,116.352777,0,236.826919291339,40624.8827893519,2011-03-22,21:11:13
39.987801,116.352777,0,236.826919291339,40624.8828240741,2011-03-22,21:11:16
39.987793,116.352776,0,236.842362204724,40624.8828472222,2011-03-22,21:11:18
39.987752,116.352769,0,235.98375656168,40624.8829050926,2011-03-22,21:11:23
39.987656,116.352755,0,232.08562992126,40624.882962963,2011-03-22,21:11:28
39.987668,116.352756,0,229.576893044619,40624.8830208333,2011-03-22,21:11:33
39.987738,116.352781,0,231.493526902887,40624.8830787037,2011-03-22,21:11:38
39.987755,116.352813,0,236.042529527559,40624.8831365741,2011-03-22,21:11:43
39.98775,116.352827,0,237.438897637795,40624.8831944444,2011-03-22,21:11:48
39.987726,116.352801,0,239.145823490814,40624.8832523148,2011-03-22,21:11:53
39.987726,116.352801,0,239.145823490814,40624.883287037,2011-03-22,21:11:56
39.987725,116.352801,0,240.051715879265,40624.8833101852,2011-03-22,21:11:58
39.98768,116.352809,0,239.266046587927,40624.8833680556,2011-03-22,21:12:03
39.987589,116.352819,0,239.843684383202,40624.8834259259,2011-03-22,21:12:08
39.987497,116.352849,0,243.287851049869,40624.8834837963,2011-03-22,21:12:13
39.987456,116.352836,0,247.20625,40624.8835416667,2011-03-22,21:12:18
39.987492,116.352822,0,248.355341207349,40624.883599537,2011-03-22,21:12:23
39.987597,116.352812,0,248.353887795276,40624.8836574074,2011-03-22,21:12:28
39.987704,116.352771,0,243.983005249344,40624.8837152778,2011-03-22,21:12:33
39.987704,116.352771,0,243.983005249344,40624.88375,2011-03-22,21:12:36
39.987702,116.352775,0,240.142926509186,40624.8837731481,2011-03-22,21:12:38
39.987686,116.352759,0,237.466505905512,40624.8838310185,2011-03-22,21:12:43
39.987658,116.352756,0,237.718316929134,40624.8838888889,2011-03-22,21:12:48
39.987658,116.352756,0,237.718316929134,40624.8839236111,2011-03-22,21:12:51
39.987655,116.352756,0,237.000757874016,40624.8839467593,2011-03-22,21:12:53
39.987625,116.35275,0,230.643704068241,40624.8840046296,2011-03-22,21:12:58
39.987636,116.352772,0,222.520603674541,40624.8840625,2011-03-22,21:13:03
39.987647,116.352774,0,220.63530511811,40624.8841203704,2011-03-22,21:13:08
39.987647,116.352774,0,220.63530511811,40624.8841550926,2011-03-22,21:13:11
39.987652,116.352774,0,219.375203412073,40624.8841782407,2011-03-22,21:13:13
39.987662,116.352757,0,215.712795275591,40624.8842361111,2011-03-22,21:13:18
39.98763,116.352765,0,218.69063648294,40624.8842939815,2011-03-22,21:13:23
39.987689,116.352774,0,215.367621391076,40624.8843518518,2011-03-22,21:13:28
39.987709,116.352796,0,208.197204724409,40624.8844097222,2011-03-22,21:13:33
39.987764,116.352811,0,205.495889107612,40624.8844675926,2011-03-22,21:13:38
39.987829,116.352813,0,201.846696194226,40624.884525463,2011-03-22,21:13:43
39.987875,116.352836,0,196.933320209974,40624.8845833333,2011-03-22,21:13:48
39.987909,116.352862,0,195.313001968504,40624.8846412037,2011-03-22,21:13:53
39.98795,116.35286,0,192.085725065617,40624.8846990741,2011-03-22,21:13:58
39.98795,116.35286,0,192.085725065617,40624.8847337963,2011-03-22,21:14:01
39.987954,116.352854,0,188.293645013123,40624.8847569444,2011-03-22,21:14:03
39.987972,116.352829,0,192.077352362205,40624.8848148148,2011-03-22,21:14:08
39.988008,116.352815,0,184.583362860892,40624.8848726852,2011-03-22,21:14:13
39.988038,116.352783,0,174.944120734908,40624.8849305556,2011-03-22,21:14:18
39.988026,116.352773,0,169.482280183727,40624.8849884259,2011-03-22,21:14:23
39.987978,116.352792,0,168.641194225722,40624.8850462963,2011-03-22,21:14:28
39.987969,116.352803,0,165.957365485564,40624.8851041667,2011-03-22,21:14:33
39.987938,116.352811,0,166.364917979003,40624.885162037,2011-03-22,21:14:38
39.987963,116.352808,0,168.009957349081,40624.8852199074,2011-03-22,21:14:43
39.987982,116.352802,0,171.483106955381,40624.8852777778,2011-03-22,21:14:48
39.988024,116.352803,0,174.499520997375,40624.8853356481,2011-03-22,21:14:53
39.988054,116.352808,0,171.74968503937,40624.8853935185,2011-03-22,21:14:58
39.98807,116.352821,0,168.888198818898,40624.8854513889,2011-03-22,21:15:03
39.98807,116.352821,0,168.888198818898,40624.8854861111,2011-03-22,21:15:06
39.988072,116.352819,0,164.439835958005,40624.8855092593,2011-03-22,21:15:08
39.988039,116.352806,0,161.462217847769,40624.8855671296,2011-03-22,21:15:13
39.988039,116.352806,0,161.462217847769,40624.8856018518,2011-03-22,21:15:16
39.988046,116.352807,0,160.862903543307,40624.885625,2011-03-22,21:15:18
39.988012,116.352787,0,158.959511154856,40624.8856828704,2011-03-22,21:15:23
39.987939,116.352746,0,153.564957349081,40624.8857407407,2011-03-22,21:15:28
39.987863,116.352758,0,149.393946850394,40624.8857986111,2011-03-22,21:15:33
39.987809,116.352794,0,149.199868766404,40624.8858564815,2011-03-22,21:15:38
39.987723,116.352797,0,150.855456036745,40624.8859143518,2011-03-22,21:15:43
39.987693,116.352793,0,158.628353018373,40624.8859722222,2011-03-22,21:15:48
39.987656,116.352751,0,168.432624671916,40624.8860300926,2011-03-22,21:15:53
39.987678,116.352754,0,171.276377952756,40624.886087963,2011-03-22,21:15:58
39.987702,116.352748,0,168.914294619423,40624.8861458333,2011-03-22,21:16:03
39.987744,116.352757,0,161.961807742782,40624.8862037037,2011-03-22,21:16:08
39.98779,116.352775,0,154.680367454068,40624.8862615741,2011-03-22,21:16:13
39.987809,116.352781,0,147.453267716535,40624.8863194444,2011-03-22,21:16:18
39.987817,116.352782,0,145.696617454068,40624.8863773148,2011-03-22,21:16:23
39.987825,116.352783,0,143.498635170604,40624.8864351852,2011-03-22,21:16:28
39.987825,116.352783,0,143.498635170604,40624.8864699074,2011-03-22,21:16:31
39.987827,116.352782,0,141.258103674541,40624.8864930556,2011-03-22,21:16:33
39.987865,116.352781,0,137.771807742782,40624.8865509259,2011-03-22,21:16:38
39.987874,116.352819,0,136.541092519685,40624.8866087963,2011-03-22,21:16:43
39.987881,116.352825,0,137.182057086614,40624.8866666667,2011-03-22,21:16:48
39.987884,116.352817,0,144.496929133858,40624.886724537,2011-03-22,21:16:53
39.987885,116.352817,0,144.894904855643,40624.8867824074,2011-03-22,21:16:58
39.987893,116.352818,0,145.27436023622,40624.8868402778,2011-03-22,21:17:03
39.987899,116.352818,0,145.751085958005,40624.8868981482,2011-03-22,21:17:08
39.987899,116.352818,0,145.751085958005,40624.8869328704,2011-03-22,21:17:11
39.987906,116.352819,0,146.132480314961,40624.8869560185,2011-03-22,21:17:13
39.987948,116.352798,0,143.040272309711,40624.8870138889,2011-03-22,21:17:18
39.98793,116.352798,0,141.508284120735,40624.8870717593,2011-03-22,21:17:23
39.98793,116.352798,0,141.508284120735,40624.8871064815,2011-03-22,21:17:26
39.987926,116.35279,0,136.478566272966,40624.8871296296,2011-03-22,21:17:28
39.987903,116.352797,0,135.907037401575,40624.8871875,2011-03-22,21:17:33
39.987903,116.352797,0,135.907037401575,40624.8872222222,2011-03-22,21:17:36
39.987909,116.352797,0,137.233484251968,40624.8872453704,2011-03-22,21:17:38
39.987918,116.352789,0,138.026961942257,40624.8873032407,2011-03-22,21:17:43
39.987948,116.352793,0,140.455426509186,40624.8873611111,2011-03-22,21:17:48
39.98798,116.3528,0,146.347217847769,40624.8874189815,2011-03-22,21:17:53
39.988002,116.352799,0,151.919954068241,40624.8874768519,2011-03-22,21:17:58
39.988002,116.352799,0,151.919954068241,40624.8875115741,2011-03-22,21:18:01
39.988001,116.352801,0,156.891578083989,40624.8875347222,2011-03-22,21:18:03
39.987981,116.352788,0,162.797837926509,40624.8875925926,2011-03-22,21:18:08
39.987986,116.352788,0,167.374947506562,40624.887650463,2011-03-22,21:18:13
39.987989,116.352789,0,170.956459973753,40624.8877083333,2011-03-22,21:18:18
39.987989,116.352789,0,170.956459973753,40624.8877430556,2011-03-22,21:18:21
39.987994,116.352789,0,174.482588582677,40624.8877662037,2011-03-22,21:18:23
39.987988,116.352815,0,177.734393044619,40624.8878240741,2011-03-22,21:18:28
39.987984,116.352847,0,178.766587926509,40624.8878819444,2011-03-22,21:18:33
39.98796,116.352857,0,179.917969160105,40624.8879398148,2011-03-22,21:18:38
39.987962,116.352861,0,181.326315616798,40624.8879976852,2011-03-22,21:18:43
39.987957,116.352869,0,183.488326771654,40624.8880555556,2011-03-22,21:18:48
39.987957,116.352869,0,183.488326771654,40624.8880902778,2011-03-22,21:18:51
39.987964,116.352871,0,183.930597112861,40624.8881134259,2011-03-22,21:18:53
39.987974,116.352872,0,184.843221784777,40624.8881712963,2011-03-22,21:18:58
39.988018,116.352838,0,191.424124015748,40624.8882291667,2011-03-22,21:19:03
39.988049,116.352804,0,203.824580052493,40624.888287037,2011-03-22,21:19:08
39.988057,116.352817,0,211.5893667979,40624.8883449074,2011-03-22,21:19:13
39.988041,116.352821,0,215.866735564304,40624.8884027778,2011-03-22,21:19:18
39.988033,116.352826,0,215.752519685039,40624.8884606481,2011-03-22,21:19:23
39.988035,116.352827,0,218.645429790026,40624.8885185185,2011-03-22,21:19:28
39.988035,116.352827,0,220.398389107612,40624.8885763889,2011-03-22,21:19:33
39.988036,116.352826,0,222.511916010499,40624.8886342593,2011-03-22,21:19:38
39.987832,116.352949,0,248.434711286089,40624.8908333333,2011-03-22,21:22:48
39.98779,116.352972,0,249.656391076115,40624.8908912037,2011-03-22,21:22:53
39.987744,116.352983,0,253.335022965879,40624.8909490741,2011-03-22,21:22:58
39.987675,116.352982,0,255.925685695538,40624.8910069444,2011-03-22,21:23:03
39.98769,116.352966,0,258.023694225722,40624.8910648148,2011-03-22,21:23:08
39.987778,116.35295,0,260.341197506562,40624.8911226852,2011-03-22,21:23:13
39.987816,116.352939,0,257.193346456693,40624.8911805556,2011-03-22,21:23:18
39.987827,116.352936,0,256.51593832021,40624.8912384259,2011-03-22,21:23:23
39.987864,116.352923,0,251.948589238845,40624.8912962963,2011-03-22,21:23:28
39.987869,116.352904,0,244.540994094488,40624.8913541667,2011-03-22,21:23:33
39.987878,116.352893,0,243.835124671916,40624.891412037,2011-03-22,21:23:38
39.9879,116.352859,0,241.056026902887,40624.8914699074,2011-03-22,21:23:43
39.987899,116.35287,0,237.672083333333,40624.8915277778,2011-03-22,21:23:48
39.987899,116.352859,0,240.738661417323,40624.8915856481,2011-03-22,21:23:53
39.987887,116.352863,0,240.247604986877,40624.8916435185,2011-03-22,21:23:58
39.987883,116.352863,0,240.281673228346,40624.8917013889,2011-03-22,21:24:03
39.987877,116.352862,0,240.126706036745,40624.8917592593,2011-03-22,21:24:08
39.987877,116.352862,0,240.126706036745,40624.8917939815,2011-03-22,21:24:11
39.987875,116.35286,0,240.051013779528,40624.8918171296,2011-03-22,21:24:13
39.987929,116.352824,0,239.176512467192,40624.891875,2011-03-22,21:24:18
39.987994,116.352804,0,237.838966535433,40624.8919328704,2011-03-22,21:24:23
39.988003,116.352796,0,236.626446850394,40624.8919907407,2011-03-22,21:24:28
39.988,116.352794,0,236.248507217848,40624.8920486111,2011-03-22,21:24:33
39.988,116.352794,0,236.248507217848,40624.8920833333,2011-03-22,21:24:36
39.987992,116.352793,0,236.013792650919,40624.8921064815,2011-03-22,21:24:38
39.987992,116.352824,0,236.419416010499,40624.8921643518,2011-03-22,21:24:43
39.987983,116.352854,0,235.544438976378,40624.8922222222,2011-03-22,21:24:48
39.987978,116.352891,0,234.253051181102,40624.8922800926,2011-03-22,21:24:53
39.98797,116.352913,0,233.27344488189,40624.892337963,2011-03-22,21:24:58
39.987983,116.35292,0,231.999025590551,40624.8923958333,2011-03-22,21:25:03
39.987982,116.352888,0,228.768195538058,40624.8924537037,2011-03-22,21:25:08
39.987991,116.352879,0,228.707270341207,40624.8925115741,2011-03-22,21:25:13
39.987991,116.352879,0,228.707270341207,40624.8925462963,2011-03-22,21:25:16
39.98799,116.352878,0,228.733526902887,40624.8925694444,2011-03-22,21:25:18
39.988002,116.352855,0,225.938585958005,40624.8926273148,2011-03-22,21:25:23
39.987994,116.352827,0,219.304343832021,40624.8926851852,2011-03-22,21:25:28
39.987982,116.35278,0,211.985531496063,40624.8927430556,2011-03-22,21:25:33
39.987965,116.352746,0,209.841227034121,40624.8928009259,2011-03-22,21:25:38
39.987903,116.352779,0,205.659852362205,40624.8928587963,2011-03-22,21:25:43
39.987856,116.352802,0,202.021473097113,40624.8929166667,2011-03-22,21:25:48
39.987859,116.352816,0,203.068225065617,40624.892974537,2011-03-22,21:25:53
39.987907,116.352803,0,206.492778871391,40624.8930324074,2011-03-22,21:25:58
39.987946,116.352809,0,207.171578083989,40624.8930902778,2011-03-22,21:26:03
39.987966,116.35282,0,205.687726377953,40624.8931481481,2011-03-22,21:26:08
39.988001,116.352817,0,205.509619422572,40624.8932060185,2011-03-22,21:26:13
39.988011,116.352818,0,205.326141732283,40624.8932638889,2011-03-22,21:26:18
39.987809,116.35272,0,179.951335301837,40624.904837963,2011-03-22,21:42:58
39.987751,116.352714,0,177.969645669291,40624.9048958333,2011-03-22,21:43:03
39.987743,116.352705,0,176.533175853018,40624.9049537037,2011-03-22,21:43:08
39.98776,116.352691,0,174.627103018373,40624.9050115741,2011-03-22,21:43:13
39.987808,116.352683,0,172.879839238845,40624.9050694444,2011-03-22,21:43:18
39.987826,116.352688,0,172.998848425197,40624.9051273148,2011-03-22,21:43:23
39.987826,116.352688,0,172.998848425197,40624.905162037,2011-03-22,21:43:26
39.987829,116.35269,0,172.857936351706,40624.9051851852,2011-03-22,21:43:28
39.987861,116.352709,0,175.840672572178,40624.9052430556,2011-03-22,21:43:33
39.98789,116.352727,0,177.104954068241,40624.9053009259,2011-03-22,21:43:38
39.987881,116.352737,0,183.562982283465,40624.9053587963,2011-03-22,21:43:43
39.987868,116.352748,0,184.606981627297,40624.9054166667,2011-03-22,21:43:48
39.987868,116.352748,0,184.606981627297,40624.9054513889,2011-03-22,21:43:51
39.98786,116.352746,0,184.882106299213,40624.905474537,2011-03-22,21:43:53
39.987815,116.352757,0,181.495672572178,40624.9055324074,2011-03-22,21:43:58
39.987787,116.35276,0,181.606135170604,40624.9055902778,2011-03-22,21:44:03
39.987775,116.352767,0,180.436807742782,40624.9056481481,2011-03-22,21:44:08
39.987775,116.352767,0,180.436807742782,40624.9056828704,2011-03-22,21:44:11
39.98777,116.352766,0,180.437119422572,40624.9057060185,2011-03-22,21:44:13
39.987781,116.352768,0,180.078891076116,40624.9057638889,2011-03-22,21:44:18
39.987799,116.352769,0,178.499258530184,40624.9058217593,2011-03-22,21:44:23
39.987818,116.352776,0,174.193720472441,40624.9058796296,2011-03-22,21:44:28
39.987823,116.352778,0,172.360288713911,40624.9059375,2011-03-22,21:44:33
39.987823,116.352778,0,172.360288713911,40624.9059722222,2011-03-22,21:44:36
39.987817,116.352776,0,171.482355643045,40624.9059953704,2011-03-22,21:44:38
39.987785,116.352753,0,167.240734908136,40624.9060532407,2011-03-22,21:44:43
39.987742,116.352742,0,162.120790682415,40624.9061111111,2011-03-22,21:44:48
39.98771,116.35272,0,162.228034776903,40624.9061689815,2011-03-22,21:44:53
39.987725,116.352701,0,162.701620734908,40624.9062268519,2011-03-22,21:44:58
39.987735,116.352669,0,159.968277559055,40624.9062847222,2011-03-22,21:45:03
39.987721,116.352662,0,157.457073490814,40624.9063425926,2011-03-22,21:45:08
39.987721,116.352662,0,157.457073490814,40624.9063773148,2011-03-22,21:45:11
39.987725,116.35266,0,153.895364173228,40624.906400463,2011-03-22,21:45:13
39.987712,116.352692,0,150.668477690289,40624.9064583333,2011-03-22,21:45:18
39.98772,116.352693,0,147.595656167979,40624.9065162037,2011-03-22,21:45:23
39.987714,116.352691,0,147.269954068241,40624.9065740741,2011-03-22,21:45:28
39.987707,116.35269,0,146.926145013123,40624.9066319444,2011-03-22,21:45:33
39.987707,116.35269,0,146.926145013123,40624.9066666667,2011-03-22,21:45:36
39.98771,116.35269,0,146.656450131234,40624.9066898148,2011-03-22,21:45:38
39.987771,116.352689,0,143.842910104987,40624.9067476852,2011-03-22,21:45:43
39.987837,116.352704,0,138.424812992126,40624.9068055556,2011-03-22,21:45:48
39.987892,116.352709,0,133.20312007874,40624.9068634259,2011-03-22,21:45:53
39.987908,116.352694,0,130.548162729659,40624.9069212963,2011-03-22,21:45:58
39.98789,116.352709,0,125.961853674541,40624.9069791667,2011-03-22,21:46:03
39.98788,116.352717,0,126.322910104987,40624.907037037,2011-03-22,21:46:08
39.987884,116.352717,0,126.636984908136,40624.9070949074,2011-03-22,21:46:13
39.987888,116.352717,0,126.677135826772,40624.9071527778,2011-03-22,21:46:18
39.987895,116.352717,0,126.231473097113,40624.9072106481,2011-03-22,21:46:23
39.987895,116.352717,0,126.231473097113,40624.9072453704,2011-03-22,21:46:26
39.987895,116.352717,0,125.681446850394,40624.9072685185,2011-03-22,21:46:28
39.987875,116.352687,0,119.102132545932,40624.9073263889,2011-03-22,21:46:33
39.987855,116.352672,0,116.692427821522,40624.9073842593,2011-03-22,21:46:38
39.987831,116.352676,0,116.981522309711,40624.9074421296,2011-03-22,21:46:43
39.987763,116.352666,0,124.470416666667,40624.9075,2011-03-22,21:46:48
39.987735,116.352669,0,126.528051181102,40624.9075578704,2011-03-22,21:46:53
39.987689,116.352689,0,132.053303805774,40624.9076157407,2011-03-22,21:46:58
39.987685,116.352735,0,140.837270341207,40624.9076736111,2011-03-22,21:47:03
39.987685,116.352735,0,140.837270341207,40624.9077083333,2011-03-22,21:47:06
39.987682,116.352739,0,142.481922572178,40624.9077314815,2011-03-22,21:47:08
39.987697,116.35274,0,147.194035433071,40624.9077893518,2011-03-22,21:47:13
39.987704,116.352727,0,148.046023622047,40624.9078472222,2011-03-22,21:47:18
39.987703,116.352726,0,148.195580708661,40624.9079050926,2011-03-22,21:47:23
39.987698,116.352726,0,148.330387139108,40624.907962963,2011-03-22,21:47:28
39.987691,116.352725,0,148.303904199475,40624.9080208333,2011-03-22,21:47:33
39.987684,116.352724,0,148.19063976378,40624.9080787037,2011-03-22,21:47:38
39.987688,116.352725,0,148.25251312336,40624.9081365741,2011-03-22,21:47:43
39.987693,116.352726,0,148.703618766404,40624.9081944444,2011-03-22,21:47:48
39.987693,116.352726,0,148.703618766404,40624.9082291667,2011-03-22,21:47:51
39.987698,116.352727,0,149.482103018373,40624.9082523148,2011-03-22,21:47:53
39.987723,116.352734,0,149.905160761155,40624.9083101852,2011-03-22,21:47:58
39.987801,116.352717,0,147.99375984252,40624.9083680556,2011-03-22,21:48:03
39.987835,116.352718,0,149.798507217848,40624.9084259259,2011-03-22,21:48:08
39.987818,116.35271,0,153.899104330709,40624.9084837963,2011-03-22,21:48:13
39.987785,116.352711,0,158.470183727034,40624.9085416667,2011-03-22,21:48:18
39.987776,116.352722,0,159.694980314961,40624.908599537,2011-03-22,21:48:23
39.987731,116.352747,0,163.290370734908,40624.9086574074,2011-03-22,21:48:28
39.987707,116.352787,0,164.588343175853,40624.9087152778,2011-03-22,21:48:33
39.987678,116.352796,0,164.7418832021,40624.9087731481,2011-03-22,21:48:38
39.987649,116.352826,0,167.522316272966,40624.9088310185,2011-03-22,21:48:43
39.987647,116.352846,0,173.463845144357,40624.9088888889,2011-03-22,21:48:48
39.987666,116.352868,0,175.400695538058,40624.9089467593,2011-03-22,21:48:53
39.987666,116.352868,0,175.400695538058,40624.9089814815,2011-03-22,21:48:56
39.987665,116.352867,0,175.819711286089,40624.9090046296,2011-03-22,21:48:58
39.987656,116.352864,0,176.140104986877,40624.9090625,2011-03-22,21:49:03
39.987657,116.352837,0,179.845180446194,40624.9091203704,2011-03-22,21:49:08
39.987663,116.352811,0,183.159849081365,40624.9091782407,2011-03-22,21:49:13
39.98766,116.352813,0,184.80312007874,40624.9092361111,2011-03-22,21:49:18
39.98766,116.352813,0,184.80312007874,40624.9092708333,2011-03-22,21:49:21
39.987659,116.35281,0,188.821131889764,40624.9092939815,2011-03-22,21:49:23
39.987685,116.352801,0,191.606059711286,40624.9093518518,2011-03-22,21:49:28
39.987677,116.352799,0,191.771138451444,40624.9094097222,2011-03-22,21:49:33
39.987671,116.352797,0,191.842427821522,40624.9094675926,2011-03-22,21:49:38
39.987673,116.352798,0,191.802463910761,40624.909525463,2011-03-22,21:49:43
39.987673,116.352798,0,191.802463910761,40624.9095601852,2011-03-22,21:49:46
39.98767,116.352796,0,191.684005905512,40624.9095833333,2011-03-22,21:49:48
39.98771,116.352792,0,191.427516404199,40624.9096412037,2011-03-22,21:49:53
39.987801,116.352773,0,188.305823490814,40624.9096990741,2011-03-22,21:49:58
39.987846,116.352777,0,184.356745406824,40624.9097569444,2011-03-22,21:50:03
39.987845,116.352792,0,181.54468503937,40624.9098148148,2011-03-22,21:50:08
39.987848,116.352794,0,180.759855643045,40624.9098726852,2011-03-22,21:50:13
39.987848,116.352794,0,180.759855643045,40624.9099074074,2011-03-22,21:50:16
39.987845,116.352793,0,180.410262467192,40624.9099305556,2011-03-22,21:50:18
39.987829,116.35279,0,180.027329396325,40624.9099884259,2011-03-22,21:50:23
39.987817,116.352801,0,173.55875,40624.9100462963,2011-03-22,21:50:28
39.987796,116.352809,0,171.080410104987,40624.9101041667,2011-03-22,21:50:33
39.987765,116.352816,0,168.252627952756,40624.910162037,2011-03-22,21:50:38
39.987738,116.352813,0,160.020341207349,40624.9102199074,2011-03-22,21:50:43
39.987738,116.35281,0,157.598661417323,40624.9102777778,2011-03-22,21:50:48
39.987736,116.352809,0,157.302208005249,40624.9103356482,2011-03-22,21:50:53
39.987734,116.352808,0,157.064767060367,40624.9103935185,2011-03-22,21:50:58
39.987728,116.352807,0,156.917296587927,40624.9104513889,2011-03-22,21:51:03
39.987726,116.352806,0,156.943943569554,40624.9105092593,2011-03-22,21:51:08
39.987721,116.352804,0,156.992575459318,40624.9105671296,2011-03-22,21:51:13
39.987721,116.352804,0,156.992575459318,40624.9106018519,2011-03-22,21:51:16
39.987714,116.352801,0,156.9456332021,40624.910625,2011-03-22,21:51:18
39.98771,116.35278,0,154.849524278215,40624.9106828704,2011-03-22,21:51:23
39.987712,116.352772,0,153.901233595801,40624.9107407407,2011-03-22,21:51:28
39.987713,116.352769,0,153.780495406824,40624.9107986111,2011-03-22,21:51:33
39.987709,116.352768,0,153.469425853018,40624.9108564815,2011-03-22,21:51:38
39.987709,116.352768,0,153.469425853018,40624.9108912037,2011-03-22,21:51:41
39.98771,116.352768,0,152.992125984252,40624.9109143519,2011-03-22,21:51:43
39.987719,116.352769,0,152.309934383202,40624.9109722222,2011-03-22,21:51:48
39.987719,116.352769,0,152.309934383202,40624.9110069444,2011-03-22,21:51:51
39.98772,116.35277,0,151.682926509186,40624.9110300926,2011-03-22,21:51:53
39.987711,116.352767,0,151.499501312336,40624.911087963,2011-03-22,21:51:58
39.987696,116.352758,0,151.408251312336,40624.9111458333,2011-03-22,21:52:03
39.987681,116.352736,0,149.523930446194,40624.9112037037,2011-03-22,21:52:08
39.987671,116.352711,0,144.837647637795,40624.9112615741,2011-03-22,21:52:13
39.987664,116.352702,0,144.146833989501,40624.9113194444,2011-03-22,21:52:18
39.987633,116.352708,0,145.392043963255,40624.9113773148,2011-03-22,21:52:23
39.987623,116.352707,0,141.866312335958,40624.9114351852,2011-03-22,21:52:28
39.987602,116.352706,0,140.481696194226,40624.9114930556,2011-03-22,21:52:33
39.987622,116.352699,0,138.34844488189,40624.9115509259,2011-03-22,21:52:38
39.987614,116.352698,0,138.065508530184,40624.9116087963,2011-03-22,21:52:43
39.987608,116.352696,0,137.866952099738,40624.9116666667,2011-03-22,21:52:48
39.987605,116.352696,0,137.721535433071,40624.911724537,2011-03-22,21:52:53
39.987605,116.352696,0,137.721535433071,40624.9117592593,2011-03-22,21:52:56
39.987611,116.352698,0,137.672135826772,40624.9117824074,2011-03-22,21:52:58
39.987602,116.352698,0,137.45469488189,40624.9118402778,2011-03-22,21:53:03
39.987605,116.352752,0,136.830351049869,40624.9118981481,2011-03-22,21:53:08
39.987524,116.35272,0,137.661184383202,40624.9119560185,2011-03-22,21:53:13
39.987486,116.352688,0,137.709570209974,40624.9120138889,2011-03-22,21:53:18
39.987504,116.352682,0,134.964553805774,40624.9120717593,2011-03-22,21:53:23
39.987521,116.352663,0,133.670797244095,40624.9121296296,2011-03-22,21:53:28
39.987537,116.352668,0,133.246197506562,40624.9121875,2011-03-22,21:53:33
39.987593,116.352686,0,136.309432414698,40624.9122453704,2011-03-22,21:53:38
39.987643,116.352707,0,136.409143700787,40624.9123032407,2011-03-22,21:53:43
39.987643,116.352707,0,136.409143700787,40624.912337963,2011-03-22,21:53:46
39.987646,116.352706,0,134.87967191601,40624.9123611111,2011-03-22,21:53:48
39.987666,116.352729,0,133.636505905512,40624.9124189815,2011-03-22,21:53:53
39.987666,116.352729,0,133.636505905512,40624.9124537037,2011-03-22,21:53:56
39.987663,116.352733,0,130.181374671916,40624.9124768519,2011-03-22,21:53:58
39.987681,116.352745,0,130.287693569554,40624.9125347222,2011-03-22,21:54:03
39.987686,116.352746,0,130.299094488189,40624.9125925926,2011-03-22,21:54:08
39.987686,116.352745,0,130.722352362205,40624.912650463,2011-03-22,21:54:13
39.987686,116.352745,0,130.722352362205,40624.9126851852,2011-03-22,21:54:16
39.987678,116.352744,0,130.970971128609,40624.9127083333,2011-03-22,21:54:18
39.987652,116.352742,0,131.965810367454,40624.9127662037,2011-03-22,21:54:23
39.987613,116.352707,0,122.18655511811,40624.9128240741,2011-03-22,21:54:28
39.987601,116.352705,0,120.090337926509,40624.9128819444,2011-03-22,21:54:33
39.987618,116.352708,0,115.034412729659,40624.9129398148,2011-03-22,21:54:38
39.987639,116.352725,0,111.61344816273,40624.9129976852,2011-03-22,21:54:43
39.987639,116.352725,0,111.348172572178,40624.9130555556,2011-03-22,21:54:48
39.987642,116.352726,0,111.217736220472,40624.9131134259,2011-03-22,21:54:53
39.987634,116.352726,0,111.262703412073,40624.9131712963,2011-03-22,21:54:58
39.987627,116.352725,0,111.289248687664,40624.9132291667,2011-03-22,21:55:03
39.98763,116.352726,0,111.204406167979,40624.913287037,2011-03-22,21:55:08
39.98763,116.352726,0,111.204406167979,40624.9133217593,2011-03-22,21:55:11
39.987629,116.352726,0,111.188950131234,40624.9133449074,2011-03-22,21:55:13
39.987588,116.352697,0,112.980606955381,40624.9134027778,2011-03-22,21:55:18
39.987545,116.352685,0,114.068946850394,40624.9134606481,2011-03-22,21:55:23
39.987532,116.352694,0,111.693461286089,40624.9135185185,2011-03-22,21:55:28
39.987535,116.352705,0,109.273717191601,40624.9135763889,2011-03-22,21:55:33
39.987475,116.352708,0,110.808106955381,40624.9136342593,2011-03-22,21:55:38
39.987439,116.352711,0,112.826328740157,40624.9136921296,2011-03-22,21:55:43
39.987491,116.352726,0,113.167224409449,40624.91375,2011-03-22,21:55:48
39.987579,116.352713,0,110.47938976378,40624.9138078704,2011-03-22,21:55:53
39.987579,116.352713,0,110.47938976378,40624.9138425926,2011-03-22,21:55:56
39.987586,116.352714,0,110.118645013123,40624.9138657407,2011-03-22,21:55:58
39.987647,116.352721,0,109.544888451444,40624.9139236111,2011-03-22,21:56:03
39.987752,116.35272,0,110.141597769029,40624.9139814815,2011-03-22,21:56:08
39.987832,116.352719,0,112.190170603675,40624.9140393519,2011-03-22,21:56:13
39.987878,116.352718,0,114.718595800525,40624.9140972222,2011-03-22,21:56:18
39.98787,116.352753,0,115.918851706037,40624.9141550926,2011-03-22,21:56:23
39.987846,116.352769,0,112.21874343832,40624.914212963,2011-03-22,21:56:28
39.987846,116.352769,0,112.21874343832,40624.9142476852,2011-03-22,21:56:31
39.987842,116.352769,0,112.481381233596,40624.9142708333,2011-03-22,21:56:33
39.987816,116.35277,0,117.434402887139,40624.9143287037,2011-03-22,21:56:38
39.987758,116.352777,0,122.960144356955,40624.9143865741,2011-03-22,21:56:43
39.987727,116.352804,0,123.949288057743,40624.9144444444,2011-03-22,21:56:48
39.987708,116.352831,0,122.019511154856,40624.9145023148,2011-03-22,21:56:53
39.987714,116.352812,0,119.54062335958,40624.9145601852,2011-03-22,21:56:58
39.987718,116.3528,0,118.664268372703,40624.9146180556,2011-03-22,21:57:03
39.987714,116.352797,0,118.571440288714,40624.9146759259,2011-03-22,21:57:08
39.987714,116.352797,0,118.571440288714,40624.9147106481,2011-03-22,21:57:11
39.98772,116.352797,0,118.335101706037,40624.9147337963,2011-03-22,21:57:13
39.98773,116.352798,0,117.586916010499,40624.9147916667,2011-03-22,21:57:18
39.98774,116.352798,0,116.337276902887,40624.914849537,2011-03-22,21:57:23
39.98775,116.352798,0,114.455485564304,40624.9149074074,2011-03-22,21:57:28
39.987753,116.352798,0,111.288359580053,40624.9149652778,2011-03-22,21:57:33
39.987753,116.352798,0,111.288359580053,40624.915,2011-03-22,21:57:36
39.987758,116.352798,0,108.461643700787,40624.9150231481,2011-03-22,21:57:38
39.987727,116.352747,0,109.674711286089,40624.9150810185,2011-03-22,21:57:43
39.987723,116.352745,0,109.161066272966,40624.9151388889,2011-03-22,21:57:48
39.987715,116.352744,0,108.792237532808,40624.9151967593,2011-03-22,21:57:53
39.987715,116.352744,0,108.792237532808,40624.9152314815,2011-03-22,21:57:56
39.987719,116.352744,0,108.585393700787,40624.9152546296,2011-03-22,21:57:58
39.987767,116.352738,0,104.429616141732,40624.9153125,2011-03-22,21:58:03
39.987767,116.352738,0,104.429616141732,40624.9153472222,2011-03-22,21:58:06
39.987766,116.352744,0,105.140590551181,40624.9153703704,2011-03-22,21:58:08
39.987765,116.352755,0,105.300124671916,40624.9154282407,2011-03-22,21:58:13
39.987761,116.352755,0,105.608730314961,40624.9154861111,2011-03-22,21:58:18
39.987755,116.352755,0,105.880715223097,40624.9155439815,2011-03-22,21:58:23
39.987752,116.352755,0,106.102112860892,40624.9156018518,2011-03-22,21:58:28
39.987756,116.352756,0,106.406210629921,40624.9156597222,2011-03-22,21:58:33
39.987754,116.352756,0,106.467736220472,40624.9157175926,2011-03-22,21:58:38
39.987753,116.352755,0,106.489540682415,40624.915775463,2011-03-22,21:58:43
39.987746,116.352754,0,106.533792650919,40624.9158333333,2011-03-22,21:58:48
39.987739,116.352753,0,106.547148950131,40624.9158912037,2011-03-22,21:58:53
39.987739,116.352753,0,106.547148950131,40624.9159259259,2011-03-22,21:58:56
39.987737,116.352754,0,106.597883858268,40624.9159490741,2011-03-22,21:58:58
39.987736,116.352779,0,108.267076771654,40624.9160069444,2011-03-22,21:59:03
39.987718,116.352799,0,110.437450787402,40624.9160648148,2011-03-22,21:59:08
39.987955,116.352793,0,230.561604330709,40624.9263078704,2011-03-22,22:13:53
39.988026,116.352785,0,231.387772309711,40624.9263657407,2011-03-22,22:13:58
39.988072,116.35278,0,233.222004593176,40624.9264236111,2011-03-22,22:14:03
39.988109,116.352742,0,232.014219160105,40624.9264814815,2011-03-22,22:14:08
39.988146,116.352704,0,228.920134514436,40624.9265393519,2011-03-22,22:14:13
39.988122,116.352683,0,232.914727690289,40624.9265972222,2011-03-22,22:14:18
39.988122,116.352683,0,232.914727690289,40624.9266319444,2011-03-22,22:14:21
39.988116,116.352677,0,233.366332020997,40624.9266550926,2011-03-22,22:14:23
39.988104,116.352683,0,234.209396325459,40624.926712963,2011-03-22,22:14:28
39.98805,116.35269,0,237.324783464567,40624.9267708333,2011-03-22,22:14:33
39.987989,116.352721,0,231.743786089239,40624.9268287037,2011-03-22,22:14:38
39.987936,116.352744,0,227.623234908136,40624.9268865741,2011-03-22,22:14:43
39.987919,116.352746,0,228.730075459318,40624.9269444444,2011-03-22,22:14:48
39.987919,116.352746,0,228.730075459318,40624.9269791667,2011-03-22,22:14:51
39.98792,116.352747,0,227.331525590551,40624.9270023148,2011-03-22,22:14:53
39.98791,116.352744,0,227.131154855643,40624.9270601852,2011-03-22,22:14:58
39.987899,116.352742,0,226.945452755905,40624.9271180556,2011-03-22,22:15:03
39.987864,116.352746,0,227.688290682415,40624.9271759259,2011-03-22,22:15:08
39.987874,116.352749,0,227.813694225722,40624.9272337963,2011-03-22,22:15:13
39.987913,116.352762,0,227.680157480315,40624.9272916667,2011-03-22,22:15:18
39.987913,116.352762,0,227.680157480315,40624.9273263889,2011-03-22,22:15:21
39.987909,116.352759,0,227.533024934383,40624.927349537,2011-03-22,22:15:23
39.98796,116.352745,0,227.710692257218,40624.9274074074,2011-03-22,22:15:28
39.988006,116.352745,0,228.905866141732,40624.9274652778,2011-03-22,22:15:33
39.988015,116.352733,0,227.650193569554,40624.9275231481,2011-03-22,22:15:38
39.988045,116.352742,0,226.230196850394,40624.9275810185,2011-03-22,22:15:43
39.988047,116.352749,0,224.600439632546,40624.9276388889,2011-03-22,22:15:48
39.988051,116.352749,0,223.186646981627,40624.9276967593,2011-03-22,22:15:53
39.988048,116.352748,0,222.541479658793,40624.9277546296,2011-03-22,22:15:58
39.988052,116.352748,0,222.328392388451,40624.9278125,2011-03-22,22:16:03
39.988052,116.352748,0,222.328392388451,40624.9278472222,2011-03-22,22:16:06
39.988047,116.352747,0,222.258228346457,40624.9278703704,2011-03-22,22:16:08
39.988033,116.352734,0,224.208454724409,40624.9279282407,2011-03-22,22:16:13
39.987973,116.35275,0,228.654232283465,40624.9279861111,2011-03-22,22:16:18
39.987962,116.352765,0,226.739872047244,40624.9280439815,2011-03-22,22:16:23
39.987983,116.352767,0,228.312736220472,40624.9281018519,2011-03-22,22:16:28
39.987983,116.352767,0,228.312736220472,40624.9281365741,2011-03-22,22:16:31
39.987983,116.352766,0,228.675032808399,40624.9281597222,2011-03-22,22:16:33
39.987996,116.352728,0,233.375994094488,40624.9282175926,2011-03-22,22:16:38
39.988023,116.352725,0,233.80562335958,40624.928275463,2011-03-22,22:16:43
39.988028,116.352725,0,233.982867454068,40624.9283333333,2011-03-22,22:16:48
39.988028,116.352725,0,233.982867454068,40624.9283680556,2011-03-22,22:16:51
39.988025,116.352726,0,234.19312664042,40624.9283912037,2011-03-22,22:16:53
39.987968,116.352744,0,234.213326771654,40624.9284490741,2011-03-22,22:16:58
39.98795,116.352759,0,234.348018372703,40624.9285069444,2011-03-22,22:17:03
39.987963,116.352752,0,231.47062335958,40624.9285648148,2011-03-22,22:17:08
39.987948,116.352767,0,233.335544619423,40624.9286226852,2011-03-22,22:17:13
39.987905,116.352782,0,236.588375984252,40624.9286805556,2011-03-22,22:17:18
39.987883,116.3528,0,236.881010498688,40624.9287384259,2011-03-22,22:17:23
39.987883,116.3528,0,236.881010498688,40624.9287731481,2011-03-22,22:17:26
39.987876,116.352807,0,236.526673228346,40624.9287962963,2011-03-22,22:17:28
39.987857,116.352818,0,236.48907808399,40624.9288541667,2011-03-22,22:17:33
39.987867,116.35278,0,239.062171916011,40624.928912037,2011-03-22,22:17:38
39.987897,116.352742,0,241.276847112861,40624.9289699074,2011-03-22,22:17:43
39.987858,116.352708,0,240.217093175853,40624.9290277778,2011-03-22,22:17:48
39.987844,116.352692,0,239.785761154856,40624.9290856481,2011-03-22,22:17:53
39.987808,116.35267,0,239.112585301837,40624.9291435185,2011-03-22,22:17:58
39.987788,116.352641,0,238.549891732283,40624.9292013889,2011-03-22,22:18:03
39.987719,116.352629,0,240.004356955381,40624.9292592593,2011-03-22,22:18:08
39.987698,116.352622,0,239.065351049869,40624.9293171296,2011-03-22,22:18:13
39.987758,116.352634,0,237.443379265092,40624.929375,2011-03-22,22:18:18
39.987838,116.352633,0,238.410918635171,40624.9294328704,2011-03-22,22:18:23
39.987887,116.352633,0,240.283651574803,40624.9294907407,2011-03-22,22:18:28
39.987963,116.352634,0,239.705039370079,40624.9295486111,2011-03-22,22:18:33
39.988036,116.352623,0,241.814435695538,40624.9296064815,2011-03-22,22:18:38
39.988027,116.352635,0,247.420439632546,40624.9296643519,2011-03-22,22:18:43
39.98798,116.352678,0,252.46592519685,40624.9297222222,2011-03-22,22:18:48
39.987947,116.352713,0,250.80155183727,40624.9297800926,2011-03-22,22:18:53
39.98795,116.352715,0,252.48342191601,40624.929837963,2011-03-22,22:18:58
39.98795,116.352715,0,252.48342191601,40624.9298726852,2011-03-22,22:19:01
39.987945,116.352716,0,253.081384514436,40624.9298958333,2011-03-22,22:19:03
39.987867,116.352744,0,253.686679790026,40624.9299537037,2011-03-22,22:19:08
39.987817,116.352749,0,251.295836614173,40624.9300115741,2011-03-22,22:19:13
39.987835,116.352778,0,247.170456036745,40624.9300694444,2011-03-22,22:19:18
39.987916,116.352795,0,246.100111548556,40624.9301273148,2011-03-22,22:19:23
39.988027,116.352783,0,247.234133858268,40624.9301851852,2011-03-22,22:19:28
39.988127,116.352773,0,248.798083989501,40624.9302430556,2011-03-22,22:19:33
39.98813,116.352768,0,247.029658792651,40624.9303009259,2011-03-22,22:19:38
39.98813,116.352768,0,247.029658792651,40624.9303356481,2011-03-22,22:19:41
39.988124,116.352771,0,246.394225721785,40624.9303587963,2011-03-22,22:19:43
39.988093,116.352794,0,246.650364173228,40624.9304166667,2011-03-22,22:19:48
39.988092,116.352794,0,246.804130577428,40624.930474537,2011-03-22,22:19:53
39.988097,116.352797,0,246.88843503937,40624.9305324074,2011-03-22,22:19:58
39.988103,116.3528,0,247.169629265092,40624.9305902778,2011-03-22,22:20:03
39.98811,116.352802,0,247.25938976378,40624.9306481481,2011-03-22,22:20:08
39.98811,116.352802,0,247.25938976378,40624.9306828704,2011-03-22,22:20:11
39.988109,116.352802,0,247.637381889764,40624.9307060185,2011-03-22,22:20:13
39.988078,116.352798,0,248.812877296588,40624.9307638889,2011-03-22,22:20:18
39.988048,116.35282,0,247.57187664042,40624.9308217593,2011-03-22,22:20:23
39.988042,116.35282,0,247.474829396325,40624.9308796296,2011-03-22,22:20:28
39.988041,116.35282,0,247.232782152231,40624.9309375,2011-03-22,22:20:33
39.988041,116.35282,0,247.232782152231,40624.9309722222,2011-03-22,22:20:36
39.988037,116.352822,0,247.311630577428,40624.9309953704,2011-03-22,22:20:38
39.987943,116.352804,0,248.596437007874,40624.9310532407,2011-03-22,22:20:43
39.987915,116.352813,0,246.451896325459,40624.9311111111,2011-03-22,22:20:48
39.987904,116.352807,0,242.37404855643,40624.9311689815,2011-03-22,22:20:53
39.987904,116.352807,0,242.37404855643,40624.9312037037,2011-03-22,22:20:56
39.98791,116.352799,0,240.70031496063,40624.9312268518,2011-03-22,22:20:58
39.987974,116.352758,0,236.994199475066,40624.9312847222,2011-03-22,22:21:03
39.987974,116.352758,0,236.994199475066,40624.9313194444,2011-03-22,22:21:06
39.98798,116.352758,0,236.830272309711,40624.9313425926,2011-03-22,22:21:08
39.987975,116.352749,0,236.207933070866,40624.931400463,2011-03-22,22:21:13
39.987963,116.352756,0,236.873001968504,40624.9314583333,2011-03-22,22:21:18
39.987966,116.352757,0,236.906617454068,40624.9315162037,2011-03-22,22:21:23
39.987966,116.352757,0,236.906617454068,40624.9315509259,2011-03-22,22:21:26
39.987974,116.352759,0,236.918280839895,40624.9315740741,2011-03-22,22:21:28
39.987999,116.35277,0,235.106499343832,40624.9316319444,2011-03-22,22:21:33
39.988005,116.352771,0,235.251404199475,40624.9316898148,2011-03-22,22:21:38
39.988005,116.352771,0,235.251404199475,40624.931724537,2011-03-22,22:21:41
39.987997,116.352769,0,235.381338582677,40624.9317476852,2011-03-22,22:21:43
39.987972,116.352789,0,230.778520341207,40624.9318055556,2011-03-22,22:21:48
39.987967,116.352787,0,230.504760498688,40624.9318634259,2011-03-22,22:21:53
39.987963,116.352787,0,230.056932414698,40624.9319212963,2011-03-22,22:21:58
39.987963,116.352787,0,230.056932414698,40624.9319560185,2011-03-22,22:22:01
39.987963,116.352787,0,229.648228346457,40624.9319791667,2011-03-22,22:22:03
39.987931,116.352791,0,228.882335958005,40624.932037037,2011-03-22,22:22:08
39.987882,116.352799,0,231.348146325459,40624.9320949074,2011-03-22,22:22:13
39.987886,116.352818,0,230.978218503937,40624.9321527778,2011-03-22,22:22:18
39.98787,116.352829,0,233.19374671916,40624.9322106481,2011-03-22,22:22:23
39.987865,116.352826,0,233.932230971129,40624.9322685185,2011-03-22,22:22:28
39.987864,116.352827,0,233.737965879265,40624.9323263889,2011-03-22,22:22:33
39.987869,116.352828,0,233.641220472441,40624.9323842593,2011-03-22,22:22:38
39.987875,116.35283,0,233.375344488189,40624.9324421296,2011-03-22,22:22:43
39.987875,116.35283,0,233.375344488189,40624.9324768518,2011-03-22,22:22:46
39.987878,116.352831,0,232.625971128609,40624.9325,2011-03-22,22:22:48
39.987868,116.352823,0,228.983612204724,40624.9325578704,2011-03-22,22:22:53
39.987888,116.352812,0,227.028553149606,40624.9326157407,2011-03-22,22:22:58
39.987888,116.352812,0,227.028553149606,40624.932650463,2011-03-22,22:23:01
39.987893,116.352818,0,226.335902230971,40624.9326736111,2011-03-22,22:23:03
39.987909,116.352832,0,227.276335301837,40624.9327314815,2011-03-22,22:23:08
39.987909,116.352832,0,227.276335301837,40624.9327662037,2011-03-22,22:23:11
39.987913,116.35283,0,226.674091207349,40624.9327893518,2011-03-22,22:23:13
39.987924,116.352836,0,225.240675853018,40624.9328472222,2011-03-22,22:23:18
39.987933,116.352823,0,224.436512467192,40624.9329050926,2011-03-22,22:23:23
39.987934,116.352824,0,223.176535433071,40624.932962963,2011-03-22,22:23:28
39.987934,116.352824,0,222.479727690289,40624.9330208333,2011-03-22,22:23:33
39.987933,116.352824,0,222.218379265092,40624.9330787037,2011-03-22,22:23:38
39.987934,116.352824,0,222.182736220472,40624.9331365741,2011-03-22,22:23:43
39.987933,116.352824,0,222.170997375328,40624.9331944444,2011-03-22,22:23:48
39.987933,116.352824,0,222.170997375328,40624.9332291667,2011-03-22,22:23:51
39.987934,116.352821,0,222.67531824147,40624.9332523148,2011-03-22,22:23:53
39.987901,116.35282,0,223.559606299213,40624.9333101852,2011-03-22,22:23:58
39.987822,116.352796,0,224.035793963255,40624.9333680556,2011-03-22,22:24:03
39.987877,116.352823,0,224.907769028871,40624.9334259259,2011-03-22,22:24:08
39.987885,116.352822,0,225.598517060367,40624.9334837963,2011-03-22,22:24:13
39.987893,116.352824,0,225.696138451444,40624.9335416667,2011-03-22,22:24:18
39.987893,116.352824,0,225.696138451444,40624.9335763889,2011-03-22,22:24:21
39.987898,116.352827,0,225.825797244095,40624.933599537,2011-03-22,22:24:23
39.987907,116.352829,0,225.774835958005,40624.9336574074,2011-03-22,22:24:28
39.987907,116.352828,0,225.237473753281,40624.9337152778,2011-03-22,22:24:33
39.987901,116.352827,0,224.87219816273,40624.9337731482,2011-03-22,22:24:38
39.987901,116.352827,0,224.87219816273,40624.9338078704,2011-03-22,22:24:41
39.987898,116.352827,0,224.34344816273,40624.9338310185,2011-03-22,22:24:43
39.98783,116.35283,0,215.97874671916,40624.9338888889,2011-03-22,22:24:48
39.987796,116.35282,0,213.187234251968,40624.9339467593,2011-03-22,22:24:53
39.987781,116.352821,0,212.540964566929,40624.9340046296,2011-03-22,22:24:58
39.987736,116.35283,0,211.685209973753,40624.9340625,2011-03-22,22:25:03
39.987657,116.352909,0,212.344724409449,40624.9341203704,2011-03-22,22:25:08
39.987679,116.352904,0,213.764271653543,40624.9341782407,2011-03-22,22:25:13
39.987694,116.352889,0,212.707217847769,40624.9342361111,2011-03-22,22:25:18
39.987688,116.352887,0,212.726968503937,40624.9342939815,2011-03-22,22:25:23
39.987688,116.352887,0,212.726968503937,40624.9343287037,2011-03-22,22:25:26
39.987692,116.352886,0,212.610098425197,40624.9343518519,2011-03-22,22:25:28
39.98775,116.352889,0,211.363490813648,40624.9344097222,2011-03-22,22:25:33
39.987852,116.352876,0,209.363602362205,40624.9344675926,2011-03-22,22:25:38
39.98788,116.352881,0,205.908861548556,40624.934525463,2011-03-22,22:25:43
39.987859,116.35291,0,198.162060367454,40624.9345833333,2011-03-22,22:25:48
39.987856,116.352895,0,194.368789370079,40624.9346412037,2011-03-22,22:25:53
39.987786,116.352877,0,194.233946850394,40624.9346990741,2011-03-22,22:25:58
39.987725,116.352864,0,190.816827427822,40624.9347569444,2011-03-22,22:26:03
39.987744,116.352906,0,179.196181102362,40624.9348148148,2011-03-22,22:26:08
39.98773,116.352918,0,173.215577427822,40624.9348726852,2011-03-22,22:26:13
39.987719,116.352915,0,173.04625656168,40624.9349305556,2011-03-22,22:26:18
39.98771,116.352912,0,172.95625984252,40624.9349884259,2011-03-22,22:26:23
39.987716,116.35291,0,173.063464566929,40624.9350462963,2011-03-22,22:26:28
39.987716,116.35291,0,173.063464566929,40624.9350810185,2011-03-22,22:26:31
39.98771,116.352909,0,172.996784776903,40624.9351041667,2011-03-22,22:26:33
39.987609,116.352935,0,173.415223097113,40624.935162037,2011-03-22,22:26:38
39.9876,116.353005,0,175.133051181102,40624.9352199074,2011-03-22,22:26:43
39.987657,116.353047,0,175.638799212598,40624.9352777778,2011-03-22,22:26:48
39.987642,116.353063,0,174.651509186352,40624.9353356481,2011-03-22,22:26:53
39.987678,116.35299,0,171.885754593176,40624.9353935185,2011-03-22,22:26:58
39.987733,116.352895,0,169.431679790026,40624.9354513889,2011-03-22,22:27:03
39.98774,116.35288,0,171.146732283465,40624.9355092593,2011-03-22,22:27:08
39.987729,116.352877,0,171.147043963255,40624.9355671296,2011-03-22,22:27:13
39.987813,116.35286,0,174.183631889764,40624.935625,2011-03-22,22:27:18
39.987826,116.352857,0,174.80563648294,40624.9356828704,2011-03-22,22:27:23
39.987831,116.352858,0,174.718339895013,40624.9357407407,2011-03-22,22:27:28
39.987837,116.35286,0,174.645652887139,40624.9357986111,2011-03-22,22:27:33
39.98784,116.35286,0,174.435567585302,40624.9358564815,2011-03-22,22:27:38
39.98784,116.35286,0,174.435567585302,40624.9358912037,2011-03-22,22:27:41
39.987848,116.352862,0,173.929908136483,40624.9359143519,2011-03-22,22:27:43
39.987898,116.352905,0,169.756118766404,40624.9359722222,2011-03-22,22:27:48
39.987886,116.352912,0,164.680469160105,40624.9360300926,2011-03-22,22:27:53
39.987857,116.352927,0,162.634124015748,40624.936087963,2011-03-22,22:27:58
39.987866,116.352934,0,160.078589238845,40624.9361458333,2011-03-22,22:28:03
39.987835,116.352929,0,160.575475721785,40624.9362037037,2011-03-22,22:28:08
39.987756,116.352915,0,160.057700131234,40624.9362615741,2011-03-22,22:28:13
39.987805,116.352919,0,163.534770341207,40624.9363194444,2011-03-22,22:28:18
39.987822,116.352927,0,164.069816272966,40624.9363773148,2011-03-22,22:28:23
39.987816,116.352927,0,163.959606299213,40624.9364351852,2011-03-22,22:28:28
39.987816,116.352927,0,163.959606299213,40624.9364699074,2011-03-22,22:28:31
39.987813,116.352928,0,163.793815616798,40624.9364930556,2011-03-22,22:28:33
39.98783,116.352947,0,159.175190288714,40624.9365509259,2011-03-22,22:28:38
39.987813,116.352956,0,154.319609580052,40624.9366087963,2011-03-22,22:28:43
39.987806,116.352955,0,154.393940288714,40624.9366666667,2011-03-22,22:28:48
39.987806,116.352955,0,154.393940288714,40624.9367013889,2011-03-22,22:28:51
39.987809,116.352955,0,154.296181102362,40624.936724537,2011-03-22,22:28:53
39.987818,116.352957,0,154.035272309711,40624.9367824074,2011-03-22,22:28:58
39.987823,116.352958,0,153.604229002625,40624.9368402778,2011-03-22,22:29:03
39.987823,116.352958,0,153.604229002625,40624.936875,2011-03-22,22:29:06
39.98782,116.352957,0,153.20719160105,40624.9368981481,2011-03-22,22:29:08
39.987807,116.352954,0,152.816735564304,40624.9369560185,2011-03-22,22:29:13
39.98772,116.352913,0,153.929330708661,40624.9370138889,2011-03-22,22:29:18
39.987716,116.352925,0,153.803323490814,40624.9370717593,2011-03-22,22:29:23
39.987636,116.352918,0,152.506414041995,40624.9371296296,2011-03-22,22:29:28
39.987542,116.352919,0,151.719022309711,40624.9371875,2011-03-22,22:29:33
39.987781,116.352797,0,158.279560367454,40624.9432638889,2011-03-22,22:38:18
39.987884,116.352836,0,160.583599081365,40624.9433217593,2011-03-22,22:38:23
39.987998,116.352869,0,161.190544619423,40624.9433796296,2011-03-22,22:38:28
39.988062,116.35286,0,160.875570866142,40624.9434375,2011-03-22,22:38:33
39.988108,116.35285,0,157.990807086614,40624.9434953704,2011-03-22,22:38:38
39.988155,116.352849,0,158.348809055118,40624.9435532407,2011-03-22,22:38:43
39.988172,116.352857,0,154.875531496063,40624.9436111111,2011-03-22,22:38:48
39.988147,116.352843,0,150.657575459318,40624.9436689815,2011-03-22,22:38:53
39.988126,116.352836,0,145.85375,40624.9437268519,2011-03-22,22:38:58
39.988017,116.352846,0,141.88969160105,40624.9437847222,2011-03-22,22:39:03
39.987891,116.352822,0,133.464153543307,40624.9438425926,2011-03-22,22:39:08
39.987808,116.352791,0,123.403067585302,40624.943900463,2011-03-22,22:39:13
39.987713,116.3528,0,114.796266404199,40624.9439583333,2011-03-22,22:39:18
39.987652,116.352829,0,109.559445538058,40624.9440162037,2011-03-22,22:39:23
39.987593,116.352845,0,104.395436351706,40624.9440740741,2011-03-22,22:39:28
39.987573,116.352837,0,104.8706332021,40624.9441319444,2011-03-22,22:39:33
39.987628,116.352827,0,104.574517716535,40624.9441898148,2011-03-22,22:39:38
39.987649,116.352831,0,103.539324146982,40624.9442476852,2011-03-22,22:39:43
39.987685,116.352845,0,103.632014435696,40624.9443055556,2011-03-22,22:39:48
39.987723,116.352847,0,106.592578740157,40624.9443634259,2011-03-22,22:39:53
39.987765,116.352838,0,112.401545275591,40624.9444212963,2011-03-22,22:39:58
39.987804,116.352821,0,117.155810367454,40624.9444791667,2011-03-22,22:40:03
39.987791,116.352792,0,120.985688976378,40624.944537037,2011-03-22,22:40:08
39.987789,116.352771,0,121.787575459318,40624.9445949074,2011-03-22,22:40:13
39.987732,116.352757,0,123.10282152231,40624.9446527778,2011-03-22,22:40:18
39.987701,116.352708,0,126.000114829396,40624.9447106481,2011-03-22,22:40:23
39.987684,116.352661,0,127.958799212598,40624.9447685185,2011-03-22,22:40:28
39.987669,116.352664,0,131.767116141732,40624.9448263889,2011-03-22,22:40:33
39.987669,116.352664,0,131.767116141732,40624.9448611111,2011-03-22,22:40:36
39.987669,116.352662,0,127.64563976378,40624.9448842593,2011-03-22,22:40:38
39.987677,116.352679,0,124.778848425197,40624.9449421296,2011-03-22,22:40:43
39.987669,116.352677,0,124.983362860892,40624.945,2011-03-22,22:40:48
39.987669,116.352677,0,124.983362860892,40624.9450347222,2011-03-22,22:40:51
39.987675,116.35268,0,125.478733595801,40624.9450578704,2011-03-22,22:40:53
39.987685,116.352684,0,126.677709973753,40624.9451157407,2011-03-22,22:40:58
39.987725,116.352741,0,134.125331364829,40624.9451736111,2011-03-22,22:41:03
39.987766,116.352802,0,140.989320866142,40624.9452314815,2011-03-22,22:41:08
39.98777,116.352804,0,146.160790682415,40624.9452893519,2011-03-22,22:41:13
39.987768,116.352803,0,147.1681167979,40624.9453472222,2011-03-22,22:41:18
39.987766,116.352803,0,147.420889107612,40624.9454050926,2011-03-22,22:41:23
39.987759,116.3528,0,147.436748687664,40624.945462963,2011-03-22,22:41:28
39.987763,116.352799,0,147.271945538058,40624.9455208333,2011-03-22,22:41:33
39.987763,116.352799,0,147.271945538058,40624.9455555556,2011-03-22,22:41:36
39.987758,116.352797,0,147.035127952756,40624.9455787037,2011-03-22,22:41:38
39.987747,116.352787,0,147.731459973753,40624.9456365741,2011-03-22,22:41:43
39.987747,116.352787,0,147.731459973753,40624.9456712963,2011-03-22,22:41:46
39.987742,116.352788,0,148.062142388451,40624.9456944444,2011-03-22,22:41:48
39.987711,116.352805,0,145.629520997375,40624.9457523148,2011-03-22,22:41:53
39.987723,116.352809,0,145.684763779528,40624.9458101852,2011-03-22,22:41:58
39.987763,116.352812,0,145.355823490814,40624.9458680556,2011-03-22,22:42:03
39.987768,116.352835,0,146.636125328084,40624.9459259259,2011-03-22,22:42:08
39.987772,116.352836,0,146.355078740157,40624.9459837963,2011-03-22,22:42:13
39.98777,116.352837,0,146.104881889764,40624.9460416667,2011-03-22,22:42:18
39.98777,116.352837,0,146.104881889764,40624.9460763889,2011-03-22,22:42:21
39.987775,116.352839,0,145.756364829396,40624.946099537,2011-03-22,22:42:23
39.98779,116.352839,0,144.808812335958,40624.9461574074,2011-03-22,22:42:28
39.987755,116.35283,0,145.091095800525,40624.9462152778,2011-03-22,22:42:33
39.987745,116.352819,0,149.169517716535,40624.9462731481,2011-03-22,22:42:38
39.987732,116.35282,0,151.009396325459,40624.9463310185,2011-03-22,22:42:43
39.987722,116.352817,0,151.894888451444,40624.9463888889,2011-03-22,22:42:48
39.987736,116.352804,0,153.024251968504,40624.9464467593,2011-03-22,22:42:53
39.987757,116.3528,0,152.12688648294,40624.9465046296,2011-03-22,22:42:58
39.987777,116.35286,0,150.256305774278,40624.9465625,2011-03-22,22:43:03
39.987696,116.352901,0,152.065121391076,40624.9466203704,2011-03-22,22:43:08
39.987691,116.3529,0,151.82562664042,40624.9466782407,2011-03-22,22:43:13
39.987691,116.3529,0,151.82562664042,40624.946712963,2011-03-22,22:43:16
39.987695,116.352901,0,151.401404199475,40624.9467361111,2011-03-22,22:43:18
39.987741,116.35288,0,153.546509186352,40624.9467939815,2011-03-22,22:43:23
39.987801,116.352837,0,158.749540682415,40624.9468518518,2011-03-22,22:43:28
39.98782,116.352821,0,159.731948818898,40624.9469097222,2011-03-22,22:43:33
39.987822,116.352846,0,166.278999343832,40624.9469675926,2011-03-22,22:43:38
39.987778,116.352884,0,172.582687007874,40624.947025463,2011-03-22,22:43:43
39.987753,116.352892,0,174.127286745407,40624.9470833333,2011-03-22,22:43:48
39.987714,116.35291,0,174.56186023622,40624.9471412037,2011-03-22,22:43:53
39.98768,116.352909,0,179.565685695538,40624.9471990741,2011-03-22,22:43:58
39.987695,116.3529,0,181.714970472441,40624.9472569444,2011-03-22,22:44:03
39.987707,116.352898,0,183.358792650919,40624.9473148148,2011-03-22,22:44:08
39.987727,116.352874,0,189.487726377953,40624.9473726852,2011-03-22,22:44:13
39.987714,116.352868,0,193.402221128609,40624.9474305556,2011-03-22,22:44:18
39.987703,116.352865,0,194.223658136483,40624.9474884259,2011-03-22,22:44:23
39.987697,116.352862,0,194.934160104987,40624.9475462963,2011-03-22,22:44:28
39.987695,116.352861,0,195.155331364829,40624.9476041667,2011-03-22,22:44:33
39.987695,116.352861,0,195.155331364829,40624.9476388889,2011-03-22,22:44:36
39.987692,116.352859,0,194.915761154856,40624.947662037,2011-03-22,22:44:38
39.987684,116.352845,0,192.257887139108,40624.9477199074,2011-03-22,22:44:43
39.987728,116.352884,0,186.97906496063,40624.9477777778,2011-03-22,22:44:48
39.987828,116.35288,0,183.331998031496,40624.9478356481,2011-03-22,22:44:53
39.987892,116.352887,0,180.140104986877,40624.9478935185,2011-03-22,22:44:58
39.987867,116.352864,0,178.041145013123,40624.9479513889,2011-03-22,22:45:03
39.987867,116.352864,0,178.041145013123,40624.9479861111,2011-03-22,22:45:06
39.987859,116.352862,0,176.987358923885,40624.9480092593,2011-03-22,22:45:08
39.987805,116.352812,0,170.188927165354,40624.9480671296,2011-03-22,22:45:13
39.987767,116.352791,0,163.377726377953,40624.948125,2011-03-22,22:45:18
39.987702,116.352785,0,152.316820866142,40624.9481828704,2011-03-22,22:45:23
39.987677,116.352794,0,152.744983595801,40624.9482407407,2011-03-22,22:45:28
39.987729,116.352818,0,151.991519028871,40624.9482986111,2011-03-22,22:45:33
39.987803,116.352842,0,155.45250656168,40624.9483564815,2011-03-22,22:45:38
39.987859,116.352869,0,159.622053805774,40624.9484143518,2011-03-22,22:45:43
39.987912,116.352901,0,159.657043963255,40624.9484722222,2011-03-22,22:45:48
39.987967,116.352879,0,159.712362204724,40624.9485300926,2011-03-22,22:45:53
39.987957,116.352876,0,160.399333989501,40624.948587963,2011-03-22,22:45:58
39.987957,116.352876,0,160.399333989501,40624.9486226852,2011-03-22,22:46:01
39.98796,116.352878,0,160.954593175853,40624.9486458333,2011-03-22,22:46:03
39.987938,116.352866,0,162.825223097113,40624.9487037037,2011-03-22,22:46:08
39.987892,116.35282,0,167.060285433071,40624.9487615741,2011-03-22,22:46:13
39.987869,116.352805,0,169.158546587927,40624.9488194444,2011-03-22,22:46:18
39.987792,116.352752,0,170.121141732283,40624.9488773148,2011-03-22,22:46:23
39.987721,116.352735,0,172.109655511811,40624.9489351852,2011-03-22,22:46:28
39.987697,116.352725,0,171.281158136483,40624.9489930556,2011-03-22,22:46:33
39.987654,116.352727,0,167.794977034121,40624.9490509259,2011-03-22,22:46:38
39.987607,116.352722,0,164.822043963255,40624.9491087963,2011-03-22,22:46:43
39.9876,116.352702,0,163.470141076115,40624.9491666667,2011-03-22,22:46:48
39.987565,116.352711,0,163.268090551181,40624.949224537,2011-03-22,22:46:53
39.987518,116.352724,0,162.77748687664,40624.9492824074,2011-03-22,22:46:58
39.987518,116.352724,0,162.77748687664,40624.9493171296,2011-03-22,22:47:01
39.987511,116.352716,0,162.014511154856,40624.9493402778,2011-03-22,22:47:03
39.987565,116.352686,0,156.123720472441,40624.9493981482,2011-03-22,22:47:08
39.987633,116.352685,0,144.480820209974,40624.9494560185,2011-03-22,22:47:13
39.98764,116.352708,0,139.41281824147,40624.9495138889,2011-03-22,22:47:18
39.98764,116.352708,0,139.41281824147,40624.9495486111,2011-03-22,22:47:21
39.987639,116.35271,0,139.048543307087,40624.9495717593,2011-03-22,22:47:23
39.987632,116.352698,0,140.438530183727,40624.9496296296,2011-03-22,22:47:28
39.987625,116.352673,0,142.180488845144,40624.9496875,2011-03-22,22:47:33
39.987594,116.352626,0,143.064176509186,40624.9497453704,2011-03-22,22:47:38
39.987609,116.352624,0,143.207703412073,40624.9498032407,2011-03-22,22:47:43
39.987632,116.352623,0,142.072841207349,40624.9498611111,2011-03-22,22:47:48
39.987667,116.352636,0,142.409770341207,40624.9499189815,2011-03-22,22:47:53
39.987767,116.35268,0,146.511971784777,40624.9499768519,2011-03-22,22:47:58
39.987809,116.352722,0,144.448005249344,40624.9500347222,2011-03-22,22:48:03
39.987831,116.352762,0,143.986272965879,40624.9500925926,2011-03-22,22:48:08
39.987852,116.352778,0,144.995728346457,40624.950150463,2011-03-22,22:48:13
39.987905,116.352796,0,140.548379265092,40624.9502083333,2011-03-22,22:48:18
39.987703,116.352698,0,163.937089895013,40624.9526388889,2011-03-22,22:51:48
39.987622,116.352688,0,166.527716535433,40624.9526967593,2011-03-22,22:51:53
39.98764,116.352673,0,163.187844488189,40624.9527546296,2011-03-22,22:51:58
39.987681,116.352698,0,157.216164698163,40624.9528125,2011-03-22,22:52:03
39.987725,116.352707,0,156.042368766404,40624.9528703704,2011-03-22,22:52:08
39.987744,116.352709,0,154.86406824147,40624.9529282407,2011-03-22,22:52:13
39.987812,116.352736,0,149.07154855643,40624.9529861111,2011-03-22,22:52:18
39.987851,116.352758,0,143.279114173228,40624.9530439815,2011-03-22,22:52:23
39.987935,116.352769,0,141.666053149606,40624.9531018519,2011-03-22,22:52:28
39.987948,116.352778,0,139.818254593176,40624.9531597222,2011-03-22,22:52:33
39.987872,116.352753,0,142.621719160105,40624.9532175926,2011-03-22,22:52:38
39.987832,116.352723,0,147.587257217848,40624.953275463,2011-03-22,22:52:43
39.987849,116.352727,0,154.257532808399,40624.9533333333,2011-03-22,22:52:48
39.987872,116.352716,0,157.08282480315,40624.9533912037,2011-03-22,22:52:53
39.987845,116.352704,0,162.456692913386,40624.9534490741,2011-03-22,22:52:58
39.987851,116.352687,0,161.111348425197,40624.9535069444,2011-03-22,22:53:03
39.987895,116.3527,0,159.173661417323,40624.9535648148,2011-03-22,22:53:08
39.987924,116.352709,0,163.727208005249,40624.9536226852,2011-03-22,22:53:13
39.987878,116.352719,0,177.223238188976,40624.9536805556,2011-03-22,22:53:18
39.987878,116.352719,0,177.223238188976,40624.9537152778,2011-03-22,22:53:21
39.987873,116.352718,0,180.34093832021,40624.9537384259,2011-03-22,22:53:23
39.987834,116.352723,0,181.421358267717,40624.9537962963,2011-03-22,22:53:28
39.987795,116.352699,0,181.403372703412,40624.9538541667,2011-03-22,22:53:33
39.987756,116.35268,0,177.209347112861,40624.953912037,2011-03-22,22:53:38
39.987721,116.352651,0,176.407995406824,40624.9539699074,2011-03-22,22:53:43
39.987621,116.352614,0,171.782926509186,40624.9540277778,2011-03-22,22:53:48
39.987559,116.352604,0,167.529576771654,40624.9540856481,2011-03-22,22:53:53
39.987623,116.352642,0,165.407086614173,40624.9541435185,2011-03-22,22:53:58
39.987706,116.352673,0,163.043713910761,40624.9542013889,2011-03-22,22:54:03
39.987747,116.352691,0,161.604780183727,40624.9542592593,2011-03-22,22:54:08
39.987754,116.352662,0,158.065672572178,40624.9543171296,2011-03-22,22:54:13
39.987693,116.352662,0,152.362139107612,40624.954375,2011-03-22,22:54:18
39.98768,116.352666,0,150.742204724409,40624.9544328704,2011-03-22,22:54:23
39.98768,116.35266,0,148.38719160105,40624.9544907407,2011-03-22,22:54:28
39.987672,116.352659,0,148.447204724409,40624.9545486111,2011-03-22,22:54:33
39.987672,116.352659,0,148.447204724409,40624.9545833333,2011-03-22,22:54:36
39.987676,116.35266,0,148.52407480315,40624.9546064815,2011-03-22,22:54:38
39.987675,116.352677,0,149.475882545932,40624.9546643518,2011-03-22,22:54:43
39.987682,116.352722,0,143.062860892388,40624.9547222222,2011-03-22,22:54:48
39.987638,116.352711,0,134.814229002625,40624.9547800926,2011-03-22,22:54:53
39.987598,116.352684,0,134.40217191601,40624.954837963,2011-03-22,22:54:58
39.98752,116.35267,0,133.697979002625,40624.9548958333,2011-03-22,22:55:03
39.987461,116.352659,0,136.049163385827,40624.9549537037,2011-03-22,22:55:08
39.987457,116.352673,0,143.166614173228,40624.9550115741,2011-03-22,22:55:13
39.98751,116.35268,0,147.437660761155,40624.9550694444,2011-03-22,22:55:18
39.987531,116.352693,0,149.679320866142,40624.9551273148,2011-03-22,22:55:23
39.987588,116.35271,0,152.205669291339,40624.9551851852,2011-03-22,22:55:28
39.987601,116.352727,0,152.888950131234,40624.9552430556,2011-03-22,22:55:33
39.987626,116.352731,0,155.602427821522,40624.9553009259,2011-03-22,22:55:38
39.987615,116.352734,0,159.370580708661,40624.9553587963,2011-03-22,22:55:43
39.987569,116.352711,0,162.914717847769,40624.9554166667,2011-03-22,22:55:48
39.987569,116.352711,0,162.914717847769,40624.9554513889,2011-03-22,22:55:51
39.987563,116.352704,0,164.232529527559,40624.955474537,2011-03-22,22:55:53
39.987526,116.35269,0,162.234268372703,40624.9555324074,2011-03-22,22:55:58
39.987518,116.352668,0,157.734816272966,40624.9555902778,2011-03-22,22:56:03
39.987538,116.352655,0,158.499432414698,40624.9556481481,2011-03-22,22:56:08
39.987536,116.352678,0,160.623070866142,40624.9557060185,2011-03-22,22:56:13
39.987536,116.352678,0,160.623070866142,40624.9557407407,2011-03-22,22:56:16
39.987542,116.352685,0,163.474432414698,40624.9557638889,2011-03-22,22:56:18
39.987554,116.352674,0,164.83344488189,40624.9558217593,2011-03-22,22:56:23
39.987573,116.352704,0,167.972132545932,40624.9558796296,2011-03-22,22:56:28
39.987647,116.352732,0,167.514432414698,40624.9559375,2011-03-22,22:56:33
39.987743,116.352774,0,165.667034120735,40624.9559953704,2011-03-22,22:56:38
39.987831,116.352783,0,162.468471128609,40624.9560532407,2011-03-22,22:56:43
39.987862,116.352781,0,163.279081364829,40624.9561111111,2011-03-22,22:56:48
39.987831,116.352779,0,165.535246062992,40624.9561689815,2011-03-22,22:56:53
39.987834,116.352789,0,167.306387795276,40624.9562268518,2011-03-22,22:56:58
39.987841,116.352791,0,169.020587270341,40624.9562847222,2011-03-22,22:57:03
39.987841,116.352791,0,169.020587270341,40624.9563194444,2011-03-22,22:57:06
39.987843,116.352791,0,170.229514435696,40624.9563425926,2011-03-22,22:57:08
39.987852,116.352792,0,171.207129265092,40624.956400463,2011-03-22,22:57:13
39.987858,116.352793,0,171.717657480315,40624.9564583333,2011-03-22,22:57:18
39.987853,116.352791,0,172.187473753281,40624.9565162037,2011-03-22,22:57:23
39.987847,116.35279,0,172.3881332021,40624.9565740741,2011-03-22,22:57:28
39.987839,116.352788,0,172.468622047244,40624.9566319444,2011-03-22,22:57:33
39.987839,116.352789,0,172.382877296588,40624.9566898148,2011-03-22,22:57:38
39.987839,116.352789,0,172.382877296588,40624.956724537,2011-03-22,22:57:41
39.987839,116.352788,0,172.202381889764,40624.9567476852,2011-03-22,22:57:43
39.987793,116.352773,0,172.39936023622,40624.9568055556,2011-03-22,22:57:48
39.987774,116.352776,0,173.692053805774,40624.9568634259,2011-03-22,22:57:53
39.987762,116.352741,0,172.87781167979,40624.9569212963,2011-03-22,22:57:58
39.987736,116.352739,0,173.216817585302,40624.9569791667,2011-03-22,22:58:03
39.987767,116.352769,0,174.572312992126,40624.957037037,2011-03-22,22:58:08
39.987731,116.352732,0,174.932093175853,40624.9570949074,2011-03-22,22:58:13
39.987695,116.352719,0,168.98907480315,40624.9571527778,2011-03-22,22:58:18
39.987672,116.352702,0,163.338264435696,40624.9572106482,2011-03-22,22:58:23
39.987624,116.35267,0,158.840052493438,40624.9572685185,2011-03-22,22:58:28
39.987532,116.352631,0,156.819238845144,40624.9573263889,2011-03-22,22:58:33
39.98747,116.352618,0,153.721387795276,40624.9573842593,2011-03-22,22:58:38
39.987402,116.35262,0,153.469465223097,40624.9574421296,2011-03-22,22:58:43
39.987361,116.352635,0,149.259104330709,40624.9575,2011-03-22,22:58:48
39.987319,116.352613,0,144.855118110236,40624.9575578704,2011-03-22,22:58:53
39.987315,116.352638,0,141.189304461942,40624.9576157407,2011-03-22,22:58:58
39.987331,116.352662,0,138.864028871391,40624.9576736111,2011-03-22,22:59:03
39.98733,116.352674,0,137.19657480315,40624.9577314815,2011-03-22,22:59:08
39.987363,116.352701,0,136.050203412074,40624.9577893519,2011-03-22,22:59:13
39.987385,116.352707,0,135.097378608924,40624.9578472222,2011-03-22,22:59:18
39.987389,116.352708,0,134.700889107612,40624.9579050926,2011-03-22,22:59:23
39.987389,116.352708,0,134.700889107612,40624.9579398148,2011-03-22,22:59:26
39.987396,116.352708,0,134.63032808399,40624.957962963,2011-03-22,22:59:28
39.987406,116.352711,0,135.531387795276,40624.9580208333,2011-03-22,22:59:33
39.987509,116.35275,0,143.995285433071,40624.9580787037,2011-03-22,22:59:38
39.987635,116.352794,0,155.287903543307,40624.9581365741,2011-03-22,22:59:43
39.987752,116.352807,0,168.768228346457,40624.9581944444,2011-03-22,22:59:48
39.987776,116.352802,0,180.829540682415,40624.9582523148,2011-03-22,22:59:53
39.987939,116.352652,0,181.388467847769,40624.9646759259,2011-03-22,23:09:08
39.988085,116.352705,0,186.940515091864,40624.9647337963,2011-03-22,23:09:13
39.988089,116.352764,0,197.271788057743,40624.9647916667,2011-03-22,23:09:18
39.988071,116.352816,0,202.593517060367,40624.964849537,2011-03-22,23:09:23
39.987976,116.352824,0,209.045810367454,40624.9649074074,2011-03-22,23:09:28
39.987921,116.352838,0,215.382286745407,40624.9649652778,2011-03-22,23:09:33
39.987886,116.352813,0,218.340429790026,40624.9650231482,2011-03-22,23:09:38
39.988091,116.352865,0,209.837962598425,40624.9650810185,2011-03-22,23:09:43
39.988353,116.352975,0,197.985291994751,40624.9651388889,2011-03-22,23:09:48
39.988382,116.352973,0,190.177001312336,40624.9651967593,2011-03-22,23:09:53
39.988196,116.352859,0,186.645777559055,40624.9652546296,2011-03-22,23:09:58
39.988111,116.352824,0,176.966345144357,40624.9653125,2011-03-22,23:10:03
39.987946,116.352785,0,169.611289370079,40624.9653703704,2011-03-22,23:10:08
39.987793,116.352762,0,164.910052493438,40624.9654282407,2011-03-22,23:10:13
39.987716,116.352758,0,159.46281824147,40624.9654861111,2011-03-22,23:10:18
39.987731,116.35279,0,157.33468503937,40624.9655439815,2011-03-22,23:10:23
39.98771,116.352785,0,155.331745406824,40624.9656018519,2011-03-22,23:10:28
39.987601,116.352754,0,151.553517060367,40624.9656597222,2011-03-22,23:10:33
39.987558,116.352722,0,147.740157480315,40624.9657175926,2011-03-22,23:10:38
39.987578,116.352727,0,152.390236220472,40624.965775463,2011-03-22,23:10:43
39.987624,116.352722,0,156.351850393701,40624.9658333333,2011-03-22,23:10:48
39.987646,116.352714,0,157.132723097113,40624.9658912037,2011-03-22,23:10:53
39.98763,116.352707,0,157.516082677165,40624.9659490741,2011-03-22,23:10:58
39.987639,116.352739,0,163.632677165354,40624.9660069444,2011-03-22,23:11:03
39.987709,116.35277,0,164.034222440945,40624.9660648148,2011-03-22,23:11:08
39.987716,116.352808,0,163.855679133858,40624.9661226852,2011-03-22,23:11:13
39.987733,116.352837,0,157.44876312336,40624.9661805556,2011-03-22,23:11:18
39.987743,116.352843,0,152.164819553806,40624.9662384259,2011-03-22,23:11:23
39.987725,116.352826,0,149.502929790026,40624.9662962963,2011-03-22,23:11:28
39.987647,116.352808,0,149.263346456693,40624.9663541667,2011-03-22,23:11:33
39.987562,116.352776,0,151.16656496063,40624.966412037,2011-03-22,23:11:38
39.987494,116.352733,0,149.265675853018,40624.9664699074,2011-03-22,23:11:43
39.9876,116.352747,0,145.537283464567,40624.9665277778,2011-03-22,23:11:48
39.987737,116.352827,0,138.094944225722,40624.9665856481,2011-03-22,23:11:53
39.987817,116.352858,0,138.101978346457,40624.9666435185,2011-03-22,23:11:58
39.987873,116.352827,0,141.280091863517,40624.9667013889,2011-03-22,23:12:03
39.987874,116.352804,0,146.693408792651,40624.9667592593,2011-03-22,23:12:08
39.987875,116.352792,0,148.822066929134,40624.9668171296,2011-03-22,23:12:13
39.987882,116.35278,0,149.954186351706,40624.966875,2011-03-22,23:12:18
39.987882,116.35278,0,149.954186351706,40624.9669097222,2011-03-22,23:12:21
39.987881,116.352773,0,154.123667979003,40624.9669328704,2011-03-22,23:12:23
39.98789,116.35278,0,163.861660104987,40624.9669907407,2011-03-22,23:12:28
39.987895,116.352788,0,167.685131233596,40624.9670486111,2011-03-22,23:12:33
39.987888,116.352786,0,168.614324146982,40624.9671064815,2011-03-22,23:12:38
39.987888,116.352786,0,168.614324146982,40624.9671412037,2011-03-22,23:12:41
39.987892,116.352786,0,169.220144356955,40624.9671643519,2011-03-22,23:12:43
39.987863,116.352774,0,168.67718832021,40624.9672222222,2011-03-22,23:12:48
39.987809,116.352725,0,169.185541338583,40624.9672800926,2011-03-22,23:12:53
39.987773,116.352687,0,167.672214566929,40624.967337963,2011-03-22,23:12:58
39.987754,116.352727,0,165.677795275591,40624.9673958333,2011-03-22,23:13:03
39.98774,116.352749,0,166.789540682415,40624.9674537037,2011-03-22,23:13:08
39.98772,116.352788,0,169.041463254593,40624.9675115741,2011-03-22,23:13:13
39.987686,116.352796,0,169.428090551181,40624.9675694444,2011-03-22,23:13:18
39.987657,116.352775,0,171.978343175853,40624.9676273148,2011-03-22,23:13:23
39.987653,116.352757,0,175.089947506562,40624.9676851852,2011-03-22,23:13:28
39.987647,116.352746,0,176.588005249344,40624.9677430556,2011-03-22,23:13:33
39.987642,116.352743,0,176.618054461942,40624.9678009259,2011-03-22,23:13:38
39.987642,116.352743,0,176.618054461942,40624.9678356481,2011-03-22,23:13:41
39.987642,116.352737,0,176.389898293963,40624.9678587963,2011-03-22,23:13:43
39.987684,116.352737,0,177.813615485564,40624.9679166667,2011-03-22,23:13:48
39.987745,116.35273,0,178.836663385827,40624.967974537,2011-03-22,23:13:53
39.987831,116.352729,0,176.424616141732,40624.9680324074,2011-03-22,23:13:58
39.987903,116.352714,0,172.048392388451,40624.9680902778,2011-03-22,23:14:03
39.987887,116.352694,0,172.02905511811,40624.9681481481,2011-03-22,23:14:08
39.987887,116.352693,0,172.246122047244,40624.9682060185,2011-03-22,23:14:13
39.987894,116.352695,0,173.043517060367,40624.9682638889,2011-03-22,23:14:18
39.987894,116.352695,0,173.043517060367,40624.9682986111,2011-03-22,23:14:21
39.987894,116.352698,0,176.726525590551,40624.9683217593,2011-03-22,23:14:23
39.987857,116.352699,0,179.536961942257,40624.9683796296,2011-03-22,23:14:28
39.987853,116.352699,0,180.305646325459,40624.9684375,2011-03-22,23:14:33
39.987853,116.352699,0,180.305646325459,40624.9684722222,2011-03-22,23:14:36
39.987855,116.3527,0,180.115075459318,40624.9684953704,2011-03-22,23:14:38
39.987865,116.352704,0,179.603205380577,40624.9685532407,2011-03-22,23:14:43
39.9879,116.352742,0,173.440479002625,40624.9686111111,2011-03-22,23:14:48
39.987925,116.352748,0,163.373044619423,40624.9686689815,2011-03-22,23:14:53
39.988018,116.352749,0,158.941450131234,40624.9687268519,2011-03-22,23:14:58
39.98812,116.352773,0,152.966820866142,40624.9687847222,2011-03-22,23:15:03
39.988151,116.352785,0,152.208772965879,40624.9688425926,2011-03-22,23:15:08
39.988175,116.352815,0,152.466916010499,40624.968900463,2011-03-22,23:15:13
39.988185,116.352838,0,152.34248687664,40624.9689583333,2011-03-22,23:15:18
39.988203,116.352866,0,153.217404855643,40624.9690162037,2011-03-22,23:15:23
39.98825,116.352917,0,153.504156824147,40624.9690740741,2011-03-22,23:15:28
39.988347,116.352951,0,154.430784120735,40624.9691319444,2011-03-22,23:15:33
39.9884,116.352943,0,158.290387139108,40624.9691898148,2011-03-22,23:15:38
39.988414,116.35295,0,163.128733595801,40624.9692476852,2011-03-22,23:15:43
39.988418,116.352951,0,164.344655511811,40624.9693055556,2011-03-22,23:15:48
39.988418,116.352951,0,164.344655511811,40624.9693402778,2011-03-22,23:15:51
39.988412,116.35295,0,165.303359580053,40624.9693634259,2011-03-22,23:15:53
39.988282,116.352891,0,158.695787401575,40624.9694212963,2011-03-22,23:15:58
39.988159,116.352908,0,151.623241469816,40624.9694791667,2011-03-22,23:16:03
39.988131,116.352906,0,152.731666666667,40624.969537037,2011-03-22,23:16:08
39.988129,116.352906,0,152.774458661417,40624.9695949074,2011-03-22,23:16:13
39.988129,116.352906,0,152.774458661417,40624.9696296296,2011-03-22,23:16:16
39.988128,116.352906,0,152.885118110236,40624.9696527778,2011-03-22,23:16:18
39.988119,116.352904,0,152.791502624672,40624.9697106481,2011-03-22,23:16:23
39.988082,116.352902,0,151.818894356955,40624.9697685185,2011-03-22,23:16:28
39.988019,116.352874,0,150.042956036745,40624.9698263889,2011-03-22,23:16:33
39.988019,116.352874,0,150.042956036745,40624.9698611111,2011-03-22,23:16:36
39.988011,116.352872,0,150.111417322835,40624.9698842593,2011-03-22,23:16:38
39.987978,116.352869,0,150.96624343832,40624.9699421296,2011-03-22,23:16:43
39.987969,116.352865,0,151.89969160105,40624.97,2011-03-22,23:16:48
39.987973,116.352865,0,152.464189632546,40624.9700578704,2011-03-22,23:16:53
39.987981,116.352867,0,153.401492782152,40624.9701157407,2011-03-22,23:16:58
39.987977,116.352866,0,154.067673884514,40624.9701736111,2011-03-22,23:17:03
39.987973,116.352864,0,154.149475065617,40624.9702314815,2011-03-22,23:17:08
39.987973,116.352864,0,154.149475065617,40624.9702662037,2011-03-22,23:17:11
39.987968,116.352862,0,154.089327427822,40624.9702893518,2011-03-22,23:17:13
39.987926,116.352828,0,152.310360892388,40624.9703472222,2011-03-22,23:17:18
39.987923,116.352813,0,151.87186023622,40624.9704050926,2011-03-22,23:17:23
39.987916,116.352812,0,151.857316272966,40624.970462963,2011-03-22,23:17:28
39.987911,116.35281,0,152.141755249344,40624.9705208333,2011-03-22,23:17:33
39.987907,116.352809,0,152.209973753281,40624.9705787037,2011-03-22,23:17:38
39.987907,116.352809,0,152.209973753281,40624.9706134259,2011-03-22,23:17:41
39.987906,116.352809,0,152.213704068241,40624.9706365741,2011-03-22,23:17:43
39.987897,116.352807,0,152.441410761155,40624.9706944444,2011-03-22,23:17:48
39.987886,116.352805,0,152.724858923885,40624.9707523148,2011-03-22,23:17:53
39.987873,116.352816,0,154.022408136483,40624.9708101852,2011-03-22,23:17:58
39.987858,116.35281,0,160.744734251969,40624.9708680556,2011-03-22,23:18:03
39.987835,116.352818,0,165.202673884514,40624.9709259259,2011-03-22,23:18:08
39.987835,116.352818,0,165.202673884514,40624.9709606481,2011-03-22,23:18:11
39.987839,116.352817,0,168.062621391076,40624.9709837963,2011-03-22,23:18:13
39.987848,116.352819,0,169.591115485564,40624.9710416667,2011-03-22,23:18:18
39.98785,116.352824,0,179.488828740157,40624.971099537,2011-03-22,23:18:23
39.987625,116.35273,0,135.28905183727,40624.9760763889,2011-03-22,23:25:33
39.98759,116.352704,0,137.927762467192,40624.9761342593,2011-03-22,23:25:38
39.987876,116.352817,0,143.778080708661,40624.9761921296,2011-03-22,23:25:43
39.987914,116.352826,0,145.291105643045,40624.97625,2011-03-22,23:25:48
39.987928,116.352816,0,148.767398293963,40624.9763078704,2011-03-22,23:25:53
39.98794,116.352813,0,147.867729658793,40624.9763657407,2011-03-22,23:25:58
39.987992,116.352834,0,148.285341207349,40624.9764236111,2011-03-22,23:26:03
39.988027,116.352845,0,148.077562335958,40624.9764814815,2011-03-22,23:26:08
39.988032,116.352849,0,148.637001312336,40624.9765393519,2011-03-22,23:26:13
39.988032,116.352849,0,148.637001312336,40624.9765740741,2011-03-22,23:26:16
39.988027,116.352849,0,148.486765091864,40624.9765972222,2011-03-22,23:26:18
39.987985,116.352833,0,145.410141076115,40624.9766550926,2011-03-22,23:26:23
39.987927,116.352819,0,138.821414041995,40624.976712963,2011-03-22,23:26:28
39.98789,116.3528,0,139.503730314961,40624.9767708333,2011-03-22,23:26:33
39.987923,116.352782,0,138.812001312336,40624.9768287037,2011-03-22,23:26:38
39.987922,116.352782,0,138.923464566929,40624.9768865741,2011-03-22,23:26:43
39.987921,116.352782,0,139.156151574803,40624.9769444444,2011-03-22,23:26:48
39.987921,116.352782,0,139.156151574803,40624.9769791667,2011-03-22,23:26:51
39.987928,116.352784,0,139.590698818898,40624.9770023148,2011-03-22,23:26:53
39.987966,116.352798,0,142.682519685039,40624.9770601852,2011-03-22,23:26:58
39.987972,116.352818,0,147.904662073491,40624.9771180556,2011-03-22,23:27:03
39.987992,116.352845,0,156.866171259843,40624.9771759259,2011-03-22,23:27:08
39.987997,116.352862,0,160.472611548556,40624.9772337963,2011-03-22,23:27:13
39.987997,116.352862,0,160.472611548556,40624.9772685185,2011-03-22,23:27:16
39.987996,116.352862,0,161.89874343832,40624.9772916667,2011-03-22,23:27:18
39.988001,116.35285,0,163.577634514436,40624.977349537,2011-03-22,23:27:23
39.987984,116.352829,0,162.218510498688,40624.9774074074,2011-03-22,23:27:28
39.987992,116.35283,0,162.796046587927,40624.9774652778,2011-03-22,23:27:33
39.987999,116.352831,0,163.973661417323,40624.9775231481,2011-03-22,23:27:38
39.987997,116.35283,0,165.087408136483,40624.9775810185,2011-03-22,23:27:43
39.987993,116.352831,0,169.706020341207,40624.9776388889,2011-03-22,23:27:48
39.987993,116.352831,0,169.706020341207,40624.9776736111,2011-03-22,23:27:51
39.987987,116.352836,0,171.68875984252,40624.9776967593,2011-03-22,23:27:53
39.987993,116.352849,0,170.439671916011,40624.9777546296,2011-03-22,23:27:58
39.988,116.352847,0,170.123959973753,40624.9778125,2011-03-22,23:28:03
39.988003,116.352848,0,171.479314304462,40624.9778703704,2011-03-22,23:28:08
39.988002,116.352848,0,172.000255905512,40624.9779282407,2011-03-22,23:28:13
39.987999,116.352848,0,172.221266404199,40624.9779861111,2011-03-22,23:28:18
39.987996,116.352848,0,172.426532152231,40624.9780439815,2011-03-22,23:28:23
39.987989,116.352848,0,172.601020341207,40624.9781018518,2011-03-22,23:28:28
39.987989,116.352848,0,172.601020341207,40624.9781365741,2011-03-22,23:28:31
39.987984,116.352848,0,172.539934383202,40624.9781597222,2011-03-22,23:28:33
39.987972,116.352848,0,172.453064304462,40624.9782175926,2011-03-22,23:28:38
39.987972,116.352848,0,172.453064304462,40624.9782523148,2011-03-22,23:28:41
39.987966,116.35285,0,173.656069553806,40624.978275463,2011-03-22,23:28:43
39.987957,116.35285,0,174.201643700787,40624.9783333333,2011-03-22,23:28:48
39.987954,116.352849,0,174.223205380577,40624.9783912037,2011-03-22,23:28:53
39.987954,116.352849,0,174.223205380577,40624.9784259259,2011-03-22,23:28:56
39.987947,116.352848,0,174.245059055118,40624.9784490741,2011-03-22,23:28:58
39.987928,116.352844,0,175.056581364829,40624.9785069444,2011-03-22,23:29:03
39.987854,116.352819,0,176.233293963255,40624.9785648148,2011-03-22,23:29:08
39.987763,116.352811,0,177.001578083989,40624.9786226852,2011-03-22,23:29:13
39.987727,116.352816,0,177.238658136483,40624.9786805556,2011-03-22,23:29:18
39.987738,116.352826,0,178.322417979003,40624.9787384259,2011-03-22,23:29:23
39.987755,116.352827,0,178.413592519685,40624.9787962963,2011-03-22,23:29:28
39.987807,116.352811,0,176.163582677165,40624.9788541667,2011-03-22,23:29:33
39.987824,116.352806,0,175.643805774278,40624.978912037,2011-03-22,23:29:38
39.98773,116.352776,0,176.243907480315,40624.9789699074,2011-03-22,23:29:43
39.987581,116.352724,0,177.919809711286,40624.9790277778,2011-03-22,23:29:48
39.987455,116.35267,0,178.88343175853,40624.9790856481,2011-03-22,23:29:53
39.987413,116.352664,0,181.257942913386,40624.9791435185,2011-03-22,23:29:58
39.987425,116.352668,0,182.425980971129,40624.9792013889,2011-03-22,23:30:03
39.987425,116.352668,0,182.425980971129,40624.9792361111,2011-03-22,23:30:06
39.987432,116.352664,0,182.29592191601,40624.9792592593,2011-03-22,23:30:08
39.987451,116.352651,0,181.075380577428,40624.9793171296,2011-03-22,23:30:13
39.987524,116.352673,0,179.734166666667,40624.979375,2011-03-22,23:30:18
39.987604,116.352692,0,180.109904855643,40624.9794328704,2011-03-22,23:30:23
39.98766,116.352723,0,180.035364173228,40624.9794907407,2011-03-22,23:30:28
39.987695,116.35276,0,181.101788057743,40624.9795486111,2011-03-22,23:30:33
39.987619,116.352773,0,181.116207349081,40624.9796064815,2011-03-22,23:30:38
39.987633,116.352792,0,181.414311023622,40624.9796643518,2011-03-22,23:30:43
39.987633,116.352792,0,181.414311023622,40624.9796990741,2011-03-22,23:30:46
39.987628,116.35279,0,181.420495406824,40624.9797222222,2011-03-22,23:30:48
39.987573,116.352769,0,180.400488845144,40624.9797800926,2011-03-22,23:30:53
39.987499,116.352728,0,177.665721784777,40624.979837963,2011-03-22,23:30:58
39.987373,116.352702,0,173.812276902887,40624.9798958333,2011-03-22,23:31:03
39.987286,116.352603,0,163.850157480315,40624.9799537037,2011-03-22,23:31:08
39.987332,116.352599,0,161.025643044619,40624.9800115741,2011-03-22,23:31:13
39.987405,116.352612,0,157.741699475066,40624.9800694444,2011-03-22,23:31:18
39.987438,116.352616,0,157.830570866142,40624.9801273148,2011-03-22,23:31:23
39.987483,116.352637,0,163.438789370079,40624.9801851852,2011-03-22,23:31:28
39.987513,116.352656,0,169.1581332021,40624.9802430556,2011-03-22,23:31:33
39.987523,116.352649,0,169.703215223097,40624.9803009259,2011-03-22,23:31:38
39.98756,116.352664,0,169.39187007874,40624.9803587963,2011-03-22,23:31:43
39.987608,116.352686,0,170.440462598425,40624.9804166667,2011-03-22,23:31:48
39.987699,116.35276,0,172.848287401575,40624.980474537,2011-03-22,23:31:53
39.987758,116.352811,0,174.548169291339,40624.9805324074,2011-03-22,23:31:58
39.98782,116.352814,0,178.603989501312,40624.9805902778,2011-03-22,23:32:03
39.987809,116.352786,0,178.59532808399,40624.9806481482,2011-03-22,23:32:08
39.987757,116.352782,0,182.683087270341,40624.9807060185,2011-03-22,23:32:13
39.987743,116.352781,0,184.369238845144,40624.9807638889,2011-03-22,23:32:18
39.987743,116.352781,0,184.369238845144,40624.9807986111,2011-03-22,23:32:21
39.987741,116.352785,0,182.292542650919,40624.9808217593,2011-03-22,23:32:23
39.987682,116.352783,0,181.536023622047,40624.9808796296,2011-03-22,23:32:28
39.987688,116.352785,0,181.770049212598,40624.9809375,2011-03-22,23:32:33
39.987688,116.352785,0,181.770049212598,40624.9809722222,2011-03-22,23:32:36
39.987695,116.352786,0,181.669776902887,40624.9809953704,2011-03-22,23:32:38
39.987704,116.352787,0,181.234527559055,40624.9810532407,2011-03-22,23:32:43
39.987714,116.352789,0,180.62563976378,40624.9811111111,2011-03-22,23:32:48
39.98772,116.352773,0,180.397007874016,40624.9811689815,2011-03-22,23:32:53
39.987666,116.352701,0,178.107778871391,40624.9812268519,2011-03-22,23:32:58
39.987562,116.352618,0,175.919032152231,40624.9812847222,2011-03-22,23:33:03
39.987488,116.352568,0,172.017739501312,40624.9813425926,2011-03-22,23:33:08
39.987474,116.352569,0,171.195026246719,40624.981400463,2011-03-22,23:33:13
39.987474,116.352581,0,171.275439632546,40624.9814583333,2011-03-22,23:33:18
39.987498,116.352617,0,173.844776902887,40624.9815162037,2011-03-22,23:33:23
39.987508,116.352626,0,172.529908136483,40624.9815740741,2011-03-22,23:33:28
39.987489,116.352612,0,172.556404199475,40624.9816319444,2011-03-22,23:33:33
39.987489,116.352612,0,172.556404199475,40624.9816666667,2011-03-22,23:33:36
39.987494,116.352614,0,171.978028215223,40624.9816898148,2011-03-22,23:33:38
39.987439,116.352636,0,176.049553805774,40624.9817476852,2011-03-22,23:33:43
39.987423,116.352655,0,182.406607611549,40624.9818055556,2011-03-22,23:33:48
39.987403,116.352664,0,191.484498031496,40624.9818634259,2011-03-22,23:33:53
39.987425,116.35268,0,193.835606955381,40624.9819212963,2011-03-22,23:33:58
39.987518,116.35272,0,191.915328083989,40624.9819791667,2011-03-22,23:34:03
39.987528,116.352721,0,191.613894356955,40624.982037037,2011-03-22,23:34:08
39.987552,116.35273,0,191.780511811024,40624.9820949074,2011-03-22,23:34:13
39.987668,116.352768,0,191.63000328084,40624.9821527778,2011-03-22,23:34:18
39.987747,116.352787,0,191.447916666667,40624.9822106481,2011-03-22,23:34:23
39.987831,116.352809,0,191.678274278215,40624.9822685185,2011-03-22,23:34:28
39.987676,116.352731,0,189.462545931759,40624.9823263889,2011-03-22,23:34:33
39.987644,116.35272,0,190.299740813648,40624.9823842593,2011-03-22,23:34:38
39.987577,116.352692,0,190.292319553806,40624.9824421296,2011-03-22,23:34:43
39.987547,116.352698,0,191.854229002625,40624.9825,2011-03-22,23:34:48
39.98757,116.352768,0,196.621423884514,40624.9825578704,2011-03-22,23:34:53
39.987616,116.352834,0,201.5737335958,40624.9826157407,2011-03-22,23:34:58
39.987626,116.35287,0,208.234622703412,40624.9826736111,2011-03-22,23:35:03
39.98764,116.352909,0,214.595869422572,40624.9827314815,2011-03-22,23:35:08
39.987659,116.352928,0,223.21968832021,40624.9827893519,2011-03-22,23:35:13
39.987657,116.352959,0,228.882112860892,40624.9828472222,2011-03-22,23:35:18
39.98765,116.352983,0,229.54625328084,40624.9829050926,2011-03-22,23:35:23
39.98765,116.352983,0,229.54625328084,40624.9829398148,2011-03-22,23:35:26
39.98765,116.352978,0,228.779235564304,40624.982962963,2011-03-22,23:35:28
39.987654,116.352959,0,227.066499343832,40624.9830208333,2011-03-22,23:35:33
39.987657,116.352865,0,219.889963910761,40624.9830787037,2011-03-22,23:35:38
39.987613,116.352816,0,215.554399606299,40624.9831365741,2011-03-22,23:35:43
39.987579,116.352833,0,217.868500656168,40624.9831944444,2011-03-22,23:35:48
39.987585,116.352856,0,222.080662729659,40624.9832523148,2011-03-22,23:35:53
39.987585,116.352873,0,224.635157480315,40624.9833101852,2011-03-22,23:35:58
39.98759,116.352906,0,226.267641076115,40624.9833680556,2011-03-22,23:36:03
39.987547,116.352849,0,226.288792650919,40624.9834259259,2011-03-22,23:36:08
39.987455,116.352751,0,228.994573490814,40624.9834837963,2011-03-22,23:36:13
39.987368,116.352671,0,229.019429133858,40624.9835416667,2011-03-22,23:36:18
39.987419,116.352669,0,230.78625656168,40624.983599537,2011-03-22,23:36:23
39.987546,116.352754,0,232.405974409449,40624.9836574074,2011-03-22,23:36:28
39.987629,116.352803,0,234.688710629921,40624.9837152778,2011-03-22,23:36:33
39.987712,116.352855,0,237.725800524934,40624.9837731481,2011-03-22,23:36:38
39.987761,116.352879,0,232.050387139108,40624.9838310185,2011-03-22,23:36:43
39.987769,116.352899,0,228.677083333333,40624.9838888889,2011-03-22,23:36:48
39.98777,116.35288,0,224.327854330709,40624.9839467593,2011-03-22,23:36:53
39.98778,116.352846,0,217.210790682415,40624.9840046296,2011-03-22,23:36:58
39.987761,116.352809,0,214.226289370079,40624.9840625,2011-03-22,23:37:03
39.987757,116.352807,0,213.580518372703,40624.9841203704,2011-03-22,23:37:08
39.987751,116.352806,0,213.266407480315,40624.9841782407,2011-03-22,23:37:13
39.987751,116.352806,0,213.266407480315,40624.984212963,2011-03-22,23:37:16
39.987755,116.352807,0,212.830272309711,40624.9842361111,2011-03-22,23:37:18
39.987764,116.352809,0,211.812368766404,40624.9842939815,2011-03-22,23:37:23
39.987773,116.352812,0,208.970141076115,40624.9843518519,2011-03-22,23:37:28
39.987698,116.352772,0,211.283992782152,40624.9844097222,2011-03-22,23:37:33
39.987641,116.352716,0,211.532621391076,40624.9844675926,2011-03-22,23:37:38
39.987662,116.352686,0,212.432355643045,40624.984525463,2011-03-22,23:37:43
39.987721,116.352707,0,210.636643700787,40624.9845833333,2011-03-22,23:37:48
39.987721,116.352707,0,210.636643700787,40624.9846180556,2011-03-22,23:37:51
39.98772,116.352706,0,209.949898293963,40624.9846412037,2011-03-22,23:37:53
39.98771,116.352704,0,209.452322834646,40624.9846990741,2011-03-22,23:37:58
39.987622,116.352666,0,204.347650918635,40624.9847569444,2011-03-22,23:38:03
39.987554,116.352645,0,193.966679790026,40624.9848148148,2011-03-22,23:38:08
39.987487,116.352632,0,185.122290026247,40624.9848726852,2011-03-22,23:38:13
39.987468,116.352637,0,179.684481627297,40624.9849305556,2011-03-22,23:38:18
39.987419,116.352629,0,175.888044619423,40624.9849884259,2011-03-22,23:38:23
39.98737,116.352601,0,170.699704724409,40624.9850462963,2011-03-22,23:38:28
39.987445,116.352626,0,167.108231627297,40624.9851041667,2011-03-22,23:38:33
39.987617,116.352699,0,162.490121391076,40624.985162037,2011-03-22,23:38:38
39.987736,116.352736,0,164.549494750656,40624.9852199074,2011-03-22,23:38:43
39.987813,116.352762,0,168.623198818898,40624.9852777778,2011-03-22,23:38:48
39.987809,116.352747,0,197.412785433071,40625.004837963,2011-03-23,00:06:58
39.987859,116.352749,0,202.036053149606,40625.0048958333,2011-03-23,00:07:03
