# Supplementary material for: Research on differential privacy protection method based on user tendency
Source: PLoS One. 2023 Oct 26;18(10):e0288823. doi: 10.1371/journal.pone.0288823 (PMC10602288; doi:10.1371/journal.pone.0288823)
Supplement: S5 Data — (ZIP) [file pone.0288823.s005.zip › Data 5-5/147/Trajectory/20110323090903.plt]

Geolife trajectory
WGS 84
Altitude is in Feet
Reserved 3
0,2,255,My Track,0,0,2,8421376
0
39.987429,116.352719,0,166.870479002625,40625.3812847222,2011-03-23,09:09:03
39.987581,116.352738,0,179.241847112861,40625.3813541667,2011-03-23,09:09:09
39.987546,116.353072,0,126.681778215223,40625.3843055556,2011-03-23,09:13:24
39.987496,116.353952,0,670.550889107612,40625.385,2011-03-23,09:14:24
39.987047,116.352989,0,435.829163385827,40625.3850578704,2011-03-23,09:14:29
39.986911,116.352097,0,227.958723753281,40625.3851157407,2011-03-23,09:14:34
39.987246,116.352301,0,283.593956692913,40625.3851736111,2011-03-23,09:14:39
39.987174,116.352283,0,279.036269685039,40625.3852314815,2011-03-23,09:14:44
39.987139,116.352248,0,266.589215879265,40625.3852893518,2011-03-23,09:14:49
39.987139,116.352132,0,251.827614829396,40625.3853472222,2011-03-23,09:14:54
39.987101,116.352033,0,244.737611548556,40625.3854050926,2011-03-23,09:14:59
39.987048,116.351984,0,241.050170603675,40625.385462963,2011-03-23,09:15:04
39.986931,116.351888,0,240.749097769029,40625.3855208333,2011-03-23,09:15:09
39.986848,116.351861,0,236.628549868766,40625.3855787037,2011-03-23,09:15:14
39.986798,116.351832,0,229.741594488189,40625.3856365741,2011-03-23,09:15:19
39.986748,116.351788,0,224.036496062992,40625.3856944444,2011-03-23,09:15:24
39.986628,116.3518,0,218.29437335958,40625.3857523148,2011-03-23,09:15:29
39.986545,116.351827,0,215.149402887139,40625.3858101852,2011-03-23,09:15:34
39.986471,116.351816,0,210.780219816273,40625.3858680556,2011-03-23,09:15:39
39.986377,116.351805,0,208.776653543307,40625.3859259259,2011-03-23,09:15:44
39.986281,116.35184,0,213.076374671916,40625.3859837963,2011-03-23,09:15:49
39.986202,116.351875,0,222.356450131234,40625.3860416667,2011-03-23,09:15:54
39.986128,116.351903,0,230.997641076115,40625.386099537,2011-03-23,09:15:59
39.986042,116.35191,0,239.773195538058,40625.3861574074,2011-03-23,09:16:04
39.985979,116.351897,0,250.688562992126,40625.3862152778,2011-03-23,09:16:09
39.985918,116.351904,0,264.964940944882,40625.3862731481,2011-03-23,09:16:14
39.98597,116.351723,0,268.689278215223,40625.3863310185,2011-03-23,09:16:19
39.985973,116.351655,0,274.246371391076,40625.3863888889,2011-03-23,09:16:24
39.985981,116.35157,0,279.873251312336,40625.3864467593,2011-03-23,09:16:29
39.98598,116.351479,0,285.387063648294,40625.3865046296,2011-03-23,09:16:34
39.985979,116.351383,0,289.444235564304,40625.3865625,2011-03-23,09:16:39
39.985961,116.351286,0,292.985971128609,40625.3866203704,2011-03-23,09:16:44
39.985961,116.351202,0,293.66686023622,40625.3866782407,2011-03-23,09:16:49
39.98596,116.351115,0,289.121361548556,40625.3867361111,2011-03-23,09:16:54
39.985951,116.351023,0,285.392519685039,40625.3867939815,2011-03-23,09:16:59
39.985976,116.350979,0,280.569557086614,40625.3868518519,2011-03-23,09:17:04
39.985991,116.350923,0,274.812017716535,40625.3869097222,2011-03-23,09:17:09
39.985987,116.35082,0,269.876666666667,40625.3869675926,2011-03-23,09:17:14
39.985995,116.350714,0,261.142611548556,40625.387025463,2011-03-23,09:17:19
39.985975,116.350667,0,252.89655511811,40625.3870833333,2011-03-23,09:17:24
39.985989,116.350647,0,248.660364173228,40625.3871412037,2011-03-23,09:17:29
39.985992,116.350627,0,243.73562664042,40625.3871990741,2011-03-23,09:17:34
39.985986,116.350599,0,242.961797900262,40625.3872569444,2011-03-23,09:17:39
39.986001,116.350344,0,241.54936023622,40625.3873148148,2011-03-23,09:17:44
39.985962,116.349806,0,238.868408792651,40625.3873726852,2011-03-23,09:17:49
39.985935,116.349163,0,236.691929133858,40625.3874305556,2011-03-23,09:17:54
39.985903,116.348563,0,235.084924540682,40625.3874884259,2011-03-23,09:17:59
39.985889,116.348117,0,233.010446194226,40625.3875462963,2011-03-23,09:18:04
39.985848,116.347938,0,230.241961942257,40625.3876041667,2011-03-23,09:18:09
39.985835,116.347939,0,230.110774278215,40625.387662037,2011-03-23,09:18:14
39.985829,116.347953,0,229.562273622047,40625.3877199074,2011-03-23,09:18:19
39.985838,116.347946,0,229.205032808399,40625.3877777778,2011-03-23,09:18:24
39.985847,116.34793,0,228.658635170604,40625.3878356481,2011-03-23,09:18:29
39.985857,116.347903,0,227.784934383202,40625.3878935185,2011-03-23,09:18:34
39.985862,116.347882,0,226.617598425197,40625.3879513889,2011-03-23,09:18:39
39.98585,116.347886,0,225.72094488189,40625.3880092593,2011-03-23,09:18:44
39.98585,116.347883,0,225.165334645669,40625.3880671296,2011-03-23,09:18:49
39.98585,116.347883,0,225.165334645669,40625.3881018519,2011-03-23,09:18:52
39.985848,116.347889,0,224.991295931759,40625.388125,2011-03-23,09:18:54
39.985838,116.347893,0,225.023733595801,40625.3881828704,2011-03-23,09:18:59
39.985837,116.347893,0,224.966765091863,40625.3882407407,2011-03-23,09:19:04
39.985837,116.347893,0,224.966765091863,40625.388275463,2011-03-23,09:19:07
39.98584,116.347892,0,224.710147637795,40625.3882986111,2011-03-23,09:19:09
39.985851,116.347889,0,224.246026902887,40625.3883564815,2011-03-23,09:19:14
39.985856,116.347878,0,223.77687335958,40625.3884143519,2011-03-23,09:19:19
39.985856,116.347878,0,223.77687335958,40625.3884490741,2011-03-23,09:19:22
39.985851,116.347875,0,223.672870734908,40625.3884722222,2011-03-23,09:19:24
39.985863,116.347873,0,223.559032152231,40625.3885300926,2011-03-23,09:19:29
39.985863,116.347873,0,223.559032152231,40625.3885648148,2011-03-23,09:19:32
39.985867,116.347876,0,223.433953412073,40625.388587963,2011-03-23,09:19:34
39.985854,116.347887,0,223.471850393701,40625.3886458333,2011-03-23,09:19:39
39.985854,116.347887,0,223.471850393701,40625.3886805556,2011-03-23,09:19:42
39.985851,116.347883,0,223.399885170604,40625.3887037037,2011-03-23,09:19:44
39.985832,116.347648,0,219.76874015748,40625.3887615741,2011-03-23,09:19:49
39.985797,116.347274,0,214.689458661417,40625.3888194444,2011-03-23,09:19:54
39.985771,116.346892,0,206.945111548556,40625.3888773148,2011-03-23,09:19:59
39.985787,116.346354,0,198.126276246719,40625.3889351852,2011-03-23,09:20:04
39.985791,116.345734,0,186.570997375328,40625.3889930556,2011-03-23,09:20:09
39.985754,116.345137,0,176.377057086614,40625.3890509259,2011-03-23,09:20:14
39.985705,116.344746,0,165.537985564304,40625.3891087963,2011-03-23,09:20:19
39.985698,116.344536,0,158.478818897638,40625.3891666667,2011-03-23,09:20:24
39.985679,116.344316,0,150.717050524934,40625.389224537,2011-03-23,09:20:29
39.985685,116.34397,0,139.618008530184,40625.3892824074,2011-03-23,09:20:34
39.985666,116.343524,0,131.873720472441,40625.3893402778,2011-03-23,09:20:39
39.985644,116.343106,0,125.823106955381,40625.3893981481,2011-03-23,09:20:44
39.985689,116.342645,0,116.486801181102,40625.3894560185,2011-03-23,09:20:49
39.985698,116.342114,0,109.65624015748,40625.3895138889,2011-03-23,09:20:54
39.985704,116.341505,0,101.727545931759,40625.3895717593,2011-03-23,09:20:59
39.985663,116.340868,0,93.0381627296588,40625.3896296296,2011-03-23,09:21:04
39.985632,116.34045,0,85.764501312336,40625.3896875,2011-03-23,09:21:09
39.985657,116.340297,0,76.7464206036745,40625.3897453704,2011-03-23,09:21:14
39.985675,116.340267,0,69.3894881889764,40625.3898032407,2011-03-23,09:21:19
39.985702,116.340171,0,66.9925918635171,40625.3898611111,2011-03-23,09:21:24
39.985665,116.340019,0,64.0203871391076,40625.3899189815,2011-03-23,09:21:29
39.985636,116.339994,0,63.5293536745407,40625.3899768519,2011-03-23,09:21:34
39.985645,116.339804,0,66.8495406824147,40625.3900347222,2011-03-23,09:21:39
39.985608,116.339406,0,67.5093339895013,40625.3900925926,2011-03-23,09:21:44
39.985568,116.338947,0,73.5515485564304,40625.390150463,2011-03-23,09:21:49
39.985542,116.338373,0,75.367342519685,40625.3902083333,2011-03-23,09:21:54
39.985508,116.337731,0,78.7447933070866,40625.3902662037,2011-03-23,09:21:59
39.985491,116.33702,0,74.3256955380577,40625.3903240741,2011-03-23,09:22:04
39.985464,116.336236,0,70.8223884514436,40625.3903819444,2011-03-23,09:22:09
39.985426,116.335427,0,67.3814960629921,40625.3904398148,2011-03-23,09:22:14
39.985386,116.334594,0,62.7229921259843,40625.3904976852,2011-03-23,09:22:19
39.98534,116.333773,0,62.466594488189,40625.3905555556,2011-03-23,09:22:24
39.985293,116.332899,0,70.6869783464567,40625.3906134259,2011-03-23,09:22:29
39.985259,116.331996,0,64.4308070866142,40625.3906712963,2011-03-23,09:22:34
39.985205,116.33108,0,63.9194324146982,40625.3907291667,2011-03-23,09:22:39
39.985159,116.330207,0,66.4204199475066,40625.390787037,2011-03-23,09:22:44
39.985116,116.329372,0,80.6511614173228,40625.3908449074,2011-03-23,09:22:49
39.985054,116.32863,0,92.8289796587926,40625.3909027778,2011-03-23,09:22:54
39.985057,116.32832,0,95.7890190288714,40625.3909606481,2011-03-23,09:22:59
39.985081,116.32821,0,112.037244094488,40625.3910185185,2011-03-23,09:23:04
39.985036,116.327909,0,129.979438976378,40625.3910763889,2011-03-23,09:23:09
39.984972,116.32752,0,137.707066929134,40625.3911342593,2011-03-23,09:23:14
39.98494,116.327244,0,130.728848425197,40625.3911921296,2011-03-23,09:23:19
39.984687,116.327083,0,141.65030839895,40625.39125,2011-03-23,09:23:24
39.98435,116.326998,0,135.562299868766,40625.3913078704,2011-03-23,09:23:29
39.983953,116.327028,0,131.461138451444,40625.3913657407,2011-03-23,09:23:34
39.983388,116.327047,0,137.993658136483,40625.3914236111,2011-03-23,09:23:39
39.982788,116.327124,0,141.161194225722,40625.3914814815,2011-03-23,09:23:44
39.982265,116.327153,0,151.822135826772,40625.3915393518,2011-03-23,09:23:49
39.981847,116.327127,0,144.391010498688,40625.3915972222,2011-03-23,09:23:54
39.981732,116.327075,0,133.153172572178,40625.3916550926,2011-03-23,09:23:59
39.98173,116.327063,0,136.587700131234,40625.391712963,2011-03-23,09:24:04
39.98173,116.327063,0,136.587700131234,40625.3917476852,2011-03-23,09:24:07
39.98173,116.327061,0,136.155255905512,40625.3917708333,2011-03-23,09:24:09
39.981637,116.327076,0,132.558638451444,40625.3918287037,2011-03-23,09:24:14
39.981234,116.327135,0,132.122240813648,40625.3918865741,2011-03-23,09:24:19
39.98066,116.327199,0,152.023146325459,40625.3919444444,2011-03-23,09:24:24
39.980064,116.327201,0,167.248694225722,40625.3920023148,2011-03-23,09:24:29
39.979525,116.32719,0,165.685606955381,40625.3920601852,2011-03-23,09:24:34
39.978875,116.327135,0,167.434097769029,40625.3921180556,2011-03-23,09:24:39
39.978289,116.327158,0,170.419786745407,40625.3921759259,2011-03-23,09:24:44
39.977725,116.327195,0,184.255908792651,40625.3922337963,2011-03-23,09:24:49
39.977377,116.327214,0,179.553631889764,40625.3922916667,2011-03-23,09:24:54
39.977371,116.327178,0,173.018074146982,40625.392349537,2011-03-23,09:24:59
39.97741,116.327235,0,192.366660104987,40625.3924074074,2011-03-23,09:25:04
39.977425,116.327344,0,204.689258530184,40625.3924652778,2011-03-23,09:25:09
39.977356,116.327416,0,208.803923884514,40625.3925231481,2011-03-23,09:25:14
39.97729,116.32743,0,201.213792650919,40625.3925810185,2011-03-23,09:25:19
39.977225,116.327438,0,199.225967847769,40625.3926388889,2011-03-23,09:25:24
39.977172,116.327422,0,192.832283464567,40625.3926967593,2011-03-23,09:25:29
39.977085,116.327426,0,193.67717519685,40625.3927546296,2011-03-23,09:25:34
39.977008,116.327435,0,193.370872703412,40625.3928125,2011-03-23,09:25:39
39.976942,116.327428,0,191.395688976378,40625.3928703704,2011-03-23,09:25:44
39.976864,116.32743,0,185.259960629921,40625.3929282407,2011-03-23,09:25:49
39.976788,116.327442,0,184.150406824147,40625.3929861111,2011-03-23,09:25:54
39.976732,116.327447,0,185.339419291339,40625.3930439815,2011-03-23,09:25:59
39.976732,116.327447,0,185.339419291339,40625.3930787037,2011-03-23,09:26:02
39.976725,116.327439,0,175.704793307087,40625.3931018518,2011-03-23,09:26:04
39.976713,116.327452,0,171.540528215223,40625.3931597222,2011-03-23,09:26:09
39.976713,116.327452,0,171.540528215223,40625.3931944444,2011-03-23,09:26:12
39.976712,116.327452,0,169.935190288714,40625.3932175926,2011-03-23,09:26:14
39.976707,116.327498,0,165.845252624672,40625.393275463,2011-03-23,09:26:19
39.976719,116.327565,0,159.532080052493,40625.3933333333,2011-03-23,09:26:24
39.976709,116.327636,0,151.703215223097,40625.3933912037,2011-03-23,09:26:29
39.976712,116.327717,0,145.340980971129,40625.3934490741,2011-03-23,09:26:34
39.976718,116.327772,0,141.66812007874,40625.3935069444,2011-03-23,09:26:39
39.976742,116.327827,0,139.645892388451,40625.3935648148,2011-03-23,09:26:44
39.976752,116.327916,0,136.187959317585,40625.3936226852,2011-03-23,09:26:49
39.976761,116.328029,0,132.390406824147,40625.3936805556,2011-03-23,09:26:54
39.976774,116.328109,0,132.118710629921,40625.3937384259,2011-03-23,09:26:59
39.976768,116.328198,0,131.12282152231,40625.3937962963,2011-03-23,09:27:04
39.976795,116.328262,0,135.190442913386,40625.3938541667,2011-03-23,09:27:09
39.976795,116.328339,0,131.906010498688,40625.393912037,2011-03-23,09:27:14
39.976795,116.328435,0,131.395108267717,40625.3939699074,2011-03-23,09:27:19
39.976797,116.328503,0,129.261519028871,40625.3940277778,2011-03-23,09:27:24
39.976789,116.328595,0,129.550459317585,40625.3940856481,2011-03-23,09:27:29
39.976843,116.328652,0,134.348907480315,40625.3941435185,2011-03-23,09:27:34
39.976921,116.328664,0,139.761522309711,40625.3942013889,2011-03-23,09:27:39
39.976979,116.328762,0,144.919547244094,40625.3942592593,2011-03-23,09:27:44
39.977004,116.328867,0,145.982106299213,40625.3943171296,2011-03-23,09:27:49
39.977,116.328961,0,161.731174540682,40625.394375,2011-03-23,09:27:54
39.977026,116.329034,0,175.127946194226,40625.3944328704,2011-03-23,09:27:59
39.977,116.329104,0,186.408359580052,40625.3944907407,2011-03-23,09:28:04
39.976978,116.329198,0,196.284760498688,40625.3945486111,2011-03-23,09:28:09
39.976962,116.329293,0,204.700734908136,40625.3946064815,2011-03-23,09:28:14
39.976909,116.329429,0,216.466624015748,40625.3946643519,2011-03-23,09:28:19
39.976937,116.329615,0,216.408001968504,40625.3947222222,2011-03-23,09:28:24
39.977013,116.329804,0,205.739852362205,40625.3947800926,2011-03-23,09:28:29
39.977079,116.329948,0,203.516026902887,40625.394837963,2011-03-23,09:28:34
39.977106,116.330084,0,206.035980971129,40625.3948958333,2011-03-23,09:28:39
39.977052,116.330184,0,203.592470472441,40625.3949537037,2011-03-23,09:28:44
39.977012,116.330293,0,199.050078740157,40625.3950115741,2011-03-23,09:28:49
39.977003,116.330406,0,195.608526902887,40625.3950694444,2011-03-23,09:28:54
39.977018,116.330521,0,193.142677165354,40625.3951273148,2011-03-23,09:28:59
39.97702,116.330628,0,192.341417322835,40625.3951851852,2011-03-23,09:29:04
39.977037,116.330686,0,186.451489501312,40625.3952430556,2011-03-23,09:29:09
39.977022,116.330719,0,187.524320866142,40625.3953009259,2011-03-23,09:29:14
39.976951,116.3307,0,183.797132545932,40625.3953587963,2011-03-23,09:29:19
39.97685,116.330658,0,179.169560367454,40625.3954166667,2011-03-23,09:29:24
39.976744,116.330681,0,176.102296587927,40625.395474537,2011-03-23,09:29:29
39.976634,116.330693,0,167.391807742782,40625.3955324074,2011-03-23,09:29:34
39.97655,116.330687,0,162.230813648294,40625.3955902778,2011-03-23,09:29:39
39.976441,116.330768,0,159.343172572178,40625.3956481481,2011-03-23,09:29:44
39.976395,116.330786,0,158.09156824147,40625.3957060185,2011-03-23,09:29:49
39.976275,116.330808,0,162.074347112861,40625.3957638889,2011-03-23,09:29:54
39.976227,116.330834,0,164.09813976378,40625.3958217593,2011-03-23,09:29:59
39.97622,116.330842,0,164.384189632546,40625.3958796296,2011-03-23,09:30:04
39.976218,116.330841,0,164.220390419948,40625.3959375,2011-03-23,09:30:09
