# Supplementary material for: Research on differential privacy protection method based on user tendency
Source: PLoS One. 2023 Oct 26;18(10):e0288823. doi: 10.1371/journal.pone.0288823 (PMC10602288; doi:10.1371/journal.pone.0288823)
Supplement: S5 Data — (ZIP) [file pone.0288823.s005.zip › Data 5-5/147/Trajectory/20110324205033.plt]

Geolife trajectory
WGS 84
Altitude is in Feet
Reserved 3
0,2,255,My Track,0,0,2,8421376
0
39.976194,116.330406,0,492.124183070866,40626.8684375,2011-03-24,20:50:33
39.976514,116.330276,0,492.199524278215,40626.8685069444,2011-03-24,20:50:39
39.976825,116.330192,0,491.960479002625,40626.8685648148,2011-03-24,20:50:44
39.976871,116.33017,0,491.620062335958,40626.8686226852,2011-03-24,20:50:49
39.977025,116.330118,0,491.432529527559,40626.8686805556,2011-03-24,20:50:54
39.977162,116.330114,0,492.00843832021,40626.8687384259,2011-03-24,20:50:59
39.977258,116.330146,0,492.618540026247,40626.8687962963,2011-03-24,20:51:04
39.977468,116.330135,0,492.967572178478,40626.8688541667,2011-03-24,20:51:09
39.977526,116.330134,0,493.563654855643,40626.868912037,2011-03-24,20:51:14
39.977637,116.330106,0,493.567208005249,40626.8689699074,2011-03-24,20:51:19
39.977704,116.3301,0,493.676994750656,40626.8690277778,2011-03-24,20:51:24
39.977718,116.330101,0,494.370196850394,40626.8690856481,2011-03-24,20:51:29
39.977781,116.330091,0,494.661656824147,40626.8691435185,2011-03-24,20:51:34
39.977838,116.330071,0,494.985656167979,40626.8692013889,2011-03-24,20:51:39
39.978346,116.329829,0,313.17593175853,40626.8695486111,2011-03-24,20:52:09
39.973424,116.330176,0,592.146696194226,40626.8702430556,2011-03-24,20:53:09
39.971252,116.330931,0,737.414622703412,40626.8703009259,2011-03-24,20:53:14
39.977228,116.330211,0,559.541046587927,40626.8704166667,2011-03-24,20:53:24
39.97744,116.330165,0,562.630849737533,40626.870474537,2011-03-24,20:53:29
39.975416,116.330685,0,191.046610892388,40626.8705324074,2011-03-24,20:53:34
39.975257,116.330685,0,314.710272309711,40626.8705902778,2011-03-24,20:53:39
39.97542,116.330514,0,314.478011811024,40626.8706481481,2011-03-24,20:53:44
39.975363,116.330452,0,295.659337270341,40626.8707060185,2011-03-24,20:53:49
39.975321,116.330388,0,275.035643044619,40626.8707638889,2011-03-24,20:53:54
39.975295,116.330328,0,251.445570866142,40626.8708217593,2011-03-24,20:53:59
39.975296,116.330279,0,261.368815616798,40626.8708796296,2011-03-24,20:54:04
39.975286,116.330201,0,274.108024934383,40626.8709375,2011-03-24,20:54:09
39.97528,116.330132,0,286.055961286089,40626.8709953704,2011-03-24,20:54:14
39.975282,116.330054,0,291.03904855643,40626.8710532407,2011-03-24,20:54:19
39.975283,116.329986,0,290.075137795276,40626.8711111111,2011-03-24,20:54:24
39.975291,116.329898,0,295.248057742782,40626.8711689815,2011-03-24,20:54:29
39.975298,116.329784,0,289.258681102362,40626.8712268519,2011-03-24,20:54:34
39.975286,116.329689,0,273.785905511811,40626.8712847222,2011-03-24,20:54:39
39.975265,116.329589,0,275.425223097113,40626.8713425926,2011-03-24,20:54:44
39.975246,116.329508,0,279.668323490814,40626.871400463,2011-03-24,20:54:49
39.975243,116.329431,0,283.878382545932,40626.8714583333,2011-03-24,20:54:54
39.975241,116.32933,0,286.814222440945,40626.8715162037,2011-03-24,20:54:59
39.975246,116.329218,0,283.931095800525,40626.8715740741,2011-03-24,20:55:04
39.975235,116.329127,0,289.208471128609,40626.8716319444,2011-03-24,20:55:09
39.975223,116.329033,0,287.023254593176,40626.8716898148,2011-03-24,20:55:14
39.975237,116.32902,0,288.4625,40626.8717476852,2011-03-24,20:55:19
39.975237,116.32902,0,288.4625,40626.8717824074,2011-03-24,20:55:22
39.975232,116.329015,0,294.250354330709,40626.8718055556,2011-03-24,20:55:24
39.975326,116.329204,0,141.041010498688,40626.8718634259,2011-03-24,20:55:29
39.975298,116.32922,0,141.692926509186,40626.8719212963,2011-03-24,20:55:34
39.97527,116.329228,0,136.934652230971,40626.8719791667,2011-03-24,20:55:39
39.975234,116.329252,0,137.448083989501,40626.872037037,2011-03-24,20:55:44
39.975181,116.329322,0,143.590738188976,40626.8720949074,2011-03-24,20:55:49
39.975139,116.329392,0,152.643195538058,40626.8721527778,2011-03-24,20:55:54
39.975135,116.329358,0,165.954937664042,40626.8722106481,2011-03-24,20:55:59
39.975117,116.329293,0,173.944852362205,40626.8722685185,2011-03-24,20:56:04
39.975082,116.329265,0,172.151056430446,40626.8723263889,2011-03-24,20:56:09
39.975051,116.329289,0,174.390213254593,40626.8723842593,2011-03-24,20:56:14
39.975031,116.329316,0,172.099504593176,40626.8724421296,2011-03-24,20:56:19
39.975034,116.329357,0,168.770518372703,40626.8725,2011-03-24,20:56:24
39.975026,116.329522,0,164.610682414698,40626.8725578704,2011-03-24,20:56:29
39.975012,116.329542,0,165.316814304462,40626.8726157407,2011-03-24,20:56:34
39.97501,116.329526,0,165.152660761155,40626.8726736111,2011-03-24,20:56:39
39.975012,116.329481,0,166.090816929134,40626.8727314815,2011-03-24,20:56:44
39.975047,116.329473,0,164.603559711286,40626.8727893519,2011-03-24,20:56:49
39.975065,116.329479,0,165.219419291339,40626.8728472222,2011-03-24,20:56:54
39.975068,116.32947,0,165.154652230971,40626.8729050926,2011-03-24,20:56:59
39.975126,116.329387,0,157.328717191601,40626.872962963,2011-03-24,20:57:04
39.975179,116.32943,0,154.987444225722,40626.8730208333,2011-03-24,20:57:09
39.975201,116.329539,0,149.462867454068,40626.8730787037,2011-03-24,20:57:14
39.97519,116.329518,0,150.306194225722,40626.8731365741,2011-03-24,20:57:19
39.975197,116.329453,0,153.658221784777,40626.8731944444,2011-03-24,20:57:24
39.975197,116.329414,0,152.750429790026,40626.8732523148,2011-03-24,20:57:29
39.975206,116.329405,0,153.402004593176,40626.8733101852,2011-03-24,20:57:34
39.975206,116.329405,0,153.402004593176,40626.8733449074,2011-03-24,20:57:37
39.975204,116.329401,0,153.744301181102,40626.8733680556,2011-03-24,20:57:39
39.975215,116.329408,0,152.286105643045,40626.8734259259,2011-03-24,20:57:44
39.975214,116.329402,0,152.051404199475,40626.8734837963,2011-03-24,20:57:49
39.975214,116.329402,0,152.051404199475,40626.8735185185,2011-03-24,20:57:52
39.975222,116.329402,0,152.004196194226,40626.8735416667,2011-03-24,20:57:54
39.975229,116.329412,0,151.974435695538,40626.873599537,2011-03-24,20:57:59
39.975262,116.329453,0,151.551200787402,40626.8736574074,2011-03-24,20:58:04
39.975275,116.329442,0,151.762624671916,40626.8737152778,2011-03-24,20:58:09
39.975295,116.329422,0,151.612250656168,40626.8737731481,2011-03-24,20:58:14
39.975049,116.329366,0,143.260042650919,40626.8784606481,2011-03-24,21:04:59
39.975006,116.329289,0,150.850426509186,40626.8785185185,2011-03-24,21:05:04
39.97498,116.329304,0,152.914206036745,40626.8785763889,2011-03-24,21:05:09
39.974976,116.329378,0,154.16938648294,40626.8786342593,2011-03-24,21:05:14
39.974978,116.329401,0,153.922772309711,40626.8786921296,2011-03-24,21:05:19
39.974981,116.329411,0,153.959078083989,40626.87875,2011-03-24,21:05:24
39.974974,116.329456,0,153.757644356955,40626.8788078704,2011-03-24,21:05:29
39.974959,116.329696,0,153.422204724409,40626.8788657407,2011-03-24,21:05:34
39.974986,116.330226,0,154.240725065617,40626.8789236111,2011-03-24,21:05:39
39.974992,116.330887,0,154.944931102362,40626.8789814815,2011-03-24,21:05:44
39.975011,116.331662,0,156.482060367454,40626.8790393519,2011-03-24,21:05:49
39.974994,116.332455,0,158.903917322835,40626.8790972222,2011-03-24,21:05:54
39.974972,116.333281,0,158.651181102362,40626.8791550926,2011-03-24,21:05:59
39.974965,116.334123,0,158.712933070866,40626.879212963,2011-03-24,21:06:04
39.97495,116.334922,0,158.873832020997,40626.8792708333,2011-03-24,21:06:09
39.974947,116.335631,0,160.490209973753,40626.8793287037,2011-03-24,21:06:14
39.975028,116.336401,0,164.505728346457,40626.8793865741,2011-03-24,21:06:19
39.975052,116.337018,0,168.54312335958,40626.8794444444,2011-03-24,21:06:24
39.975081,116.337514,0,174.047903543307,40626.8795023148,2011-03-24,21:06:29
39.975055,116.337918,0,180.087165354331,40626.8795601852,2011-03-24,21:06:34
39.975167,116.33809,0,184.782572178478,40626.8796180556,2011-03-24,21:06:39
39.975206,116.338107,0,188.708694225722,40626.8796759259,2011-03-24,21:06:44
39.975212,116.338124,0,189.717559055118,40626.8797337963,2011-03-24,21:06:49
39.975241,116.338328,0,192.517834645669,40626.8797916667,2011-03-24,21:06:54
39.975251,116.338387,0,198.274396325459,40626.879849537,2011-03-24,21:06:59
39.975254,116.338385,0,197.606049868766,40626.8799074074,2011-03-24,21:07:04
39.975254,116.338385,0,197.606049868766,40626.8799421296,2011-03-24,21:07:07
39.975257,116.338389,0,197.953513779528,40626.8799652778,2011-03-24,21:07:09
39.975279,116.338364,0,200.067693569554,40626.8800231481,2011-03-24,21:07:14
39.975334,116.338319,0,204.185987532808,40626.8800810185,2011-03-24,21:07:19
39.975364,116.338265,0,207.483900918635,40626.8801388889,2011-03-24,21:07:24
39.975365,116.338321,0,208.601988188976,40626.8801967593,2011-03-24,21:07:29
39.975343,116.338521,0,210.162785433071,40626.8802546296,2011-03-24,21:07:34
39.975331,116.338871,0,212.661712598425,40626.8803125,2011-03-24,21:07:39
39.975293,116.339206,0,215.651994750656,40626.8803703704,2011-03-24,21:07:44
39.975169,116.339587,0,217.979760498688,40626.8804282407,2011-03-24,21:07:49
39.97506,116.339923,0,220.484520997375,40626.8804861111,2011-03-24,21:07:54
39.975165,116.339937,0,225.49999671916,40626.8805439815,2011-03-24,21:07:59
39.975309,116.339696,0,230.976715879265,40626.8806018519,2011-03-24,21:08:04
39.975309,116.339734,0,235.069330708661,40626.8806597222,2011-03-24,21:08:09
39.975308,116.339746,0,238.581505905512,40626.8807175926,2011-03-24,21:08:14
39.975285,116.339744,0,243.119416010499,40626.880775463,2011-03-24,21:08:19
39.975296,116.339742,0,246.617424540682,40626.8808333333,2011-03-24,21:08:24
39.97557,116.339758,0,253.601601049869,40626.8808912037,2011-03-24,21:08:29
39.975497,116.339916,0,261.812536089239,40626.8809490741,2011-03-24,21:08:34
39.975476,116.340296,0,270.353051181102,40626.8810069444,2011-03-24,21:08:39
39.975294,116.340823,0,284.755587270341,40626.8810648148,2011-03-24,21:08:44
39.975143,116.341345,0,291.323799212598,40626.8811226852,2011-03-24,21:08:49
39.975115,116.341756,0,301.384438976378,40626.8811805556,2011-03-24,21:08:54
39.974983,116.342278,0,307.643618766404,40626.8812384259,2011-03-24,21:08:59
39.974906,116.343,0,314.370501968504,40626.8812962963,2011-03-24,21:09:04
39.974824,116.343679,0,320.620449475066,40626.8813541667,2011-03-24,21:09:09
39.974842,116.344302,0,327.503225065617,40626.881412037,2011-03-24,21:09:14
39.974884,116.345017,0,332.142562335958,40626.8814699074,2011-03-24,21:09:19
39.974951,116.345722,0,336.447112860892,40626.8815277778,2011-03-24,21:09:24
39.974999,116.346345,0,344.192598425197,40626.8815856481,2011-03-24,21:09:29
39.975052,116.346915,0,350.23125984252,40626.8816435185,2011-03-24,21:09:34
39.974994,116.347369,0,350.61000328084,40626.8817013889,2011-03-24,21:09:39
39.974985,116.347849,0,356.62625984252,40626.8817592593,2011-03-24,21:09:44
39.974996,116.348184,0,359.274347112861,40626.8818171296,2011-03-24,21:09:49
39.975162,116.34833,0,363.22280839895,40626.881875,2011-03-24,21:09:54
39.975659,116.348228,0,368.394350393701,40626.8819328704,2011-03-24,21:09:59
39.976449,116.348052,0,293.833638451444,40626.8819907407,2011-03-24,21:10:04
39.977079,116.348082,0,236.381922572178,40626.8820486111,2011-03-24,21:10:09
39.977666,116.347931,0,206.89249671916,40626.8821064815,2011-03-24,21:10:14
39.978208,116.347924,0,190.202834645669,40626.8821643519,2011-03-24,21:10:19
39.97878,116.347935,0,171.484409448819,40626.8822222222,2011-03-24,21:10:24
39.979327,116.347922,0,157.812998687664,40626.8822800926,2011-03-24,21:10:29
39.979861,116.347892,0,136.418631889764,40626.882337963,2011-03-24,21:10:34
39.980264,116.347883,0,117.239852362205,40626.8823958333,2011-03-24,21:10:39
39.980527,116.347871,0,100.709711286089,40626.8824537037,2011-03-24,21:10:44
39.980825,116.347852,0,88.257782152231,40626.8825115741,2011-03-24,21:10:49
39.981235,116.347878,0,70.2502657480315,40626.8825694444,2011-03-24,21:10:54
39.981431,116.347881,0,75.7326607611548,40626.8826273148,2011-03-24,21:10:59
39.981423,116.34787,0,66.3525984251968,40626.8826851852,2011-03-24,21:11:04
39.981477,116.34783,0,58.7149671916011,40626.8827430556,2011-03-24,21:11:09
39.98152,116.347786,0,84.3947211286089,40626.8828009259,2011-03-24,21:11:14
39.981591,116.347793,0,95.6410433070866,40626.8828587963,2011-03-24,21:11:19
39.98166,116.347812,0,100.588228346457,40626.8829166667,2011-03-24,21:11:24
39.981704,116.347808,0,94.7733989501312,40626.882974537,2011-03-24,21:11:29
39.981781,116.34777,0,97.4942322834646,40626.8830324074,2011-03-24,21:11:34
39.981847,116.347728,0,105.183982939633,40626.8830902778,2011-03-24,21:11:39
39.98192,116.347704,0,108.495734908136,40626.8831481481,2011-03-24,21:11:44
39.981991,116.347688,0,111.764773622047,40626.8832060185,2011-03-24,21:11:49
39.982031,116.347681,0,114.592716535433,40626.8832638889,2011-03-24,21:11:54
39.98211,116.347682,0,118.55249343832,40626.8833217593,2011-03-24,21:11:59
39.982169,116.347668,0,122.46312007874,40626.8833796296,2011-03-24,21:12:04
39.982231,116.347665,0,125.86967847769,40626.8834375,2011-03-24,21:12:09
39.982339,116.347679,0,124.225052493438,40626.8834953704,2011-03-24,21:12:14
39.982411,116.347668,0,124.405964566929,40626.8835532407,2011-03-24,21:12:19
39.982481,116.347673,0,121.628943569554,40626.8836111111,2011-03-24,21:12:24
39.982549,116.347667,0,120.895830052493,40626.8836689815,2011-03-24,21:12:29
39.982622,116.347656,0,124.804117454068,40626.8837268518,2011-03-24,21:12:34
39.982702,116.347641,0,126.055393700787,40626.8837847222,2011-03-24,21:12:39
39.982774,116.347641,0,133.110019685039,40626.8838425926,2011-03-24,21:12:44
39.982845,116.347697,0,126.950383858268,40626.883900463,2011-03-24,21:12:49
39.982889,116.347678,0,118.621978346457,40626.8839583333,2011-03-24,21:12:54
39.982956,116.347641,0,122.052979002625,40626.8840162037,2011-03-24,21:12:59
39.983028,116.347639,0,125.985984251969,40626.8840740741,2011-03-24,21:13:04
39.983095,116.347616,0,124.353612204724,40626.8841319444,2011-03-24,21:13:09
39.983171,116.347618,0,128.13374015748,40626.8841898148,2011-03-24,21:13:14
39.983244,116.347607,0,128.978592519685,40626.8842476852,2011-03-24,21:13:19
39.983313,116.347645,0,128.733392388451,40626.8843055556,2011-03-24,21:13:24
39.983374,116.34764,0,136.390895669291,40626.8843634259,2011-03-24,21:13:29
39.983437,116.347617,0,154.820364173228,40626.8844212963,2011-03-24,21:13:34
39.983518,116.347637,0,158.596213910761,40626.8844791667,2011-03-24,21:13:39
39.983606,116.347659,0,156.489881889764,40626.884537037,2011-03-24,21:13:44
39.983679,116.347661,0,156.750567585302,40626.8845949074,2011-03-24,21:13:49
39.983754,116.347674,0,152.642345800525,40626.8846527778,2011-03-24,21:13:54
39.983826,116.347682,0,149.189294619423,40626.8847106481,2011-03-24,21:13:59
39.983865,116.347687,0,141.491138451444,40626.8847685185,2011-03-24,21:14:04
39.983934,116.347691,0,140.147634514436,40626.8848263889,2011-03-24,21:14:09
39.983998,116.347693,0,137.290780839895,40626.8848842593,2011-03-24,21:14:14
39.984064,116.347686,0,134.628074146982,40626.8849421296,2011-03-24,21:14:19
39.984127,116.34769,0,129.207424540682,40626.885,2011-03-24,21:14:24
39.984203,116.347683,0,129.917549212598,40626.8850578704,2011-03-24,21:14:29
39.984256,116.34768,0,123.283205380577,40626.8851157407,2011-03-24,21:14:34
39.984342,116.347677,0,130.428628608924,40626.8851736111,2011-03-24,21:14:39
39.984412,116.347679,0,130.446440288714,40626.8852314815,2011-03-24,21:14:44
39.984473,116.347671,0,129.05467519685,40626.8852893518,2011-03-24,21:14:49
39.984536,116.347662,0,134.618651574803,40626.8853472222,2011-03-24,21:14:54
39.984599,116.347655,0,141.899465223097,40626.8854050926,2011-03-24,21:14:59
39.984661,116.34765,0,146.504888451444,40626.885462963,2011-03-24,21:15:04
39.984724,116.347634,0,144.840150918635,40626.8855208333,2011-03-24,21:15:09
39.984795,116.347634,0,145.608497375328,40626.8855787037,2011-03-24,21:15:14
39.98486,116.347618,0,142.598891076115,40626.8856365741,2011-03-24,21:15:19
39.984929,116.347623,0,146.883041338583,40626.8856944444,2011-03-24,21:15:24
39.98497,116.347656,0,150.783782808399,40626.8857523148,2011-03-24,21:15:29
39.985015,116.347707,0,151.394658792651,40626.8858101852,2011-03-24,21:15:34
39.985039,116.34776,0,147.474770341207,40626.8858680556,2011-03-24,21:15:39
39.9851,116.347833,0,137.258490813648,40626.8859259259,2011-03-24,21:15:44
39.985195,116.347874,0,127.638996062992,40626.8859837963,2011-03-24,21:15:49
39.985257,116.347872,0,130.073041338583,40626.8860416667,2011-03-24,21:15:54
39.985319,116.347852,0,131.048303805774,40626.886099537,2011-03-24,21:15:59
39.985472,116.347844,0,132.233914041995,40626.8861574074,2011-03-24,21:16:04
39.985517,116.347796,0,131.084501312336,40626.8862152778,2011-03-24,21:16:09
39.985551,116.347732,0,130.011053149606,40626.8862731481,2011-03-24,21:16:14
39.985591,116.347676,0,131.926148293963,40626.8863310185,2011-03-24,21:16:19
39.985618,116.347646,0,133.267063648294,40626.8863888889,2011-03-24,21:16:24
39.985694,116.34761,0,134.21061023622,40626.8864467593,2011-03-24,21:16:29
39.985818,116.347709,0,140.228946850394,40626.8865046296,2011-03-24,21:16:34
39.985889,116.347831,0,145.628795931759,40626.8865625,2011-03-24,21:16:39
39.985905,116.347882,0,142.299747375328,40626.8866203704,2011-03-24,21:16:44
39.985903,116.347945,0,141.417372047244,40626.8866782407,2011-03-24,21:16:49
39.985917,116.348038,0,139.896637139108,40626.8867361111,2011-03-24,21:16:54
39.98591,116.348128,0,133.903146325459,40626.8867939815,2011-03-24,21:16:59
39.98593,116.348256,0,124.74718503937,40626.8868518519,2011-03-24,21:17:04
39.985932,116.348339,0,120.571817585302,40626.8869097222,2011-03-24,21:17:09
39.985963,116.348437,0,122.076394356955,40626.8869675926,2011-03-24,21:17:14
39.985995,116.348534,0,124.698887795276,40626.887025463,2011-03-24,21:17:19
39.985993,116.348655,0,129.866187664042,40626.8870833333,2011-03-24,21:17:24
39.985994,116.348762,0,135.629347112861,40626.8871412037,2011-03-24,21:17:29
39.985976,116.348839,0,142.330784120735,40626.8871990741,2011-03-24,21:17:34
39.985969,116.34892,0,142.834957349081,40626.8872569444,2011-03-24,21:17:39
39.985963,116.349011,0,145.64000984252,40626.8873148148,2011-03-24,21:17:44
39.985976,116.349091,0,146.895869422572,40626.8873726852,2011-03-24,21:17:49
39.985961,116.349179,0,146.159862204724,40626.8874305556,2011-03-24,21:17:54
39.985978,116.349264,0,139.296748687664,40626.8874884259,2011-03-24,21:17:59
39.985986,116.349367,0,137.082585301837,40626.8875462963,2011-03-24,21:18:04
39.985977,116.349456,0,137.479724409449,40626.8876041667,2011-03-24,21:18:09
39.985996,116.349583,0,139.435784120735,40626.887662037,2011-03-24,21:18:14
39.985968,116.349659,0,139.842559055118,40626.8877199074,2011-03-24,21:18:19
39.985933,116.349716,0,139.496108923885,40626.8877777778,2011-03-24,21:18:24
39.985928,116.349799,0,139.604852362205,40626.8878356481,2011-03-24,21:18:29
39.985937,116.349899,0,141.156489501312,40626.8878935185,2011-03-24,21:18:34
39.985937,116.35,0,141.290052493438,40626.8879513889,2011-03-24,21:18:39
39.985939,116.350095,0,140.915731627297,40626.8880092593,2011-03-24,21:18:44
39.985952,116.350187,0,139.802998687664,40626.8880671296,2011-03-24,21:18:49
39.985926,116.35029,0,138.130449475066,40626.888125,2011-03-24,21:18:54
39.985917,116.350347,0,138.360183727034,40626.8881828704,2011-03-24,21:18:59
39.9859,116.350401,0,138.945091863517,40626.8882407407,2011-03-24,21:19:04
39.985899,116.350507,0,141.333343175853,40626.8882986111,2011-03-24,21:19:09
39.985902,116.350602,0,142.479970472441,40626.8883564815,2011-03-24,21:19:14
39.985911,116.350657,0,143.892883858268,40626.8884143519,2011-03-24,21:19:19
39.985918,116.350759,0,146.137887139108,40626.8884722222,2011-03-24,21:19:24
39.985931,116.350848,0,146.280472440945,40626.8885300926,2011-03-24,21:19:29
39.985929,116.350948,0,151.502454068241,40626.888587963,2011-03-24,21:19:34
39.985911,116.35105,0,155.550990813648,40626.8886458333,2011-03-24,21:19:39
39.985904,116.351184,0,171.240646325459,40626.8887037037,2011-03-24,21:19:44
39.985919,116.351259,0,166.64467519685,40626.8887615741,2011-03-24,21:19:49
39.985925,116.351338,0,167.768106955381,40626.8888194444,2011-03-24,21:19:54
39.985928,116.351431,0,170.991765091864,40626.8888773148,2011-03-24,21:19:59
39.985925,116.351527,0,171.297066929134,40626.8889351852,2011-03-24,21:20:04
39.985906,116.351617,0,171.245702099738,40626.8889930556,2011-03-24,21:20:09
39.985902,116.351705,0,171.479153543307,40626.8890509259,2011-03-24,21:20:14
39.985902,116.351799,0,173.290833333333,40626.8891087963,2011-03-24,21:20:19
39.985919,116.351849,0,172.867050524934,40626.8891666667,2011-03-24,21:20:24
39.985943,116.351854,0,170.543175853018,40626.889224537,2011-03-24,21:20:29
39.986028,116.351833,0,153.706092519685,40626.8892824074,2011-03-24,21:20:34
39.986076,116.351856,0,146.073868110236,40626.8893402778,2011-03-24,21:20:39
39.986161,116.351876,0,137.196725721785,40626.8893981481,2011-03-24,21:20:44
39.986236,116.351893,0,132.336578083989,40626.8894560185,2011-03-24,21:20:49
39.986326,116.351875,0,132.322611548556,40626.8895138889,2011-03-24,21:20:54
39.986387,116.351879,0,124.586899606299,40626.8895717593,2011-03-24,21:20:59
39.986429,116.351861,0,121.157739501312,40626.8896296296,2011-03-24,21:21:04
39.986485,116.351838,0,122.881597769029,40626.8896875,2011-03-24,21:21:09
39.986517,116.351813,0,118.453195538058,40626.8897453704,2011-03-24,21:21:14
39.986592,116.351823,0,118.639412729659,40626.8898032407,2011-03-24,21:21:19
39.986639,116.351903,0,115.929314304462,40626.8898611111,2011-03-24,21:21:24
39.986716,116.351942,0,112.34467519685,40626.8899189815,2011-03-24,21:21:29
39.986866,116.351919,0,116.110485564304,40626.8899768519,2011-03-24,21:21:34
39.986945,116.351915,0,116.625544619423,40626.8900347222,2011-03-24,21:21:39
39.986987,116.351898,0,118.353398950131,40626.8900925926,2011-03-24,21:21:44
39.987029,116.351968,0,119.687614829396,40626.890150463,2011-03-24,21:21:49
39.987068,116.352048,0,120.917654199475,40626.8902083333,2011-03-24,21:21:54
39.987073,116.352142,0,122.743103674541,40626.8902662037,2011-03-24,21:21:59
39.987096,116.35221,0,129.082335958005,40626.8903240741,2011-03-24,21:22:04
39.987108,116.352273,0,132.269307742782,40626.8903819444,2011-03-24,21:22:09
39.987132,116.352324,0,135.556407480315,40626.8904398148,2011-03-24,21:22:14
39.987178,116.352373,0,138.218346456693,40626.8904976852,2011-03-24,21:22:19
39.98723,116.352442,0,140.391397637795,40626.8905555556,2011-03-24,21:22:24
39.987283,116.352476,0,143.850833333333,40626.8906134259,2011-03-24,21:22:29
39.987314,116.352491,0,147.119107611549,40626.8906712963,2011-03-24,21:22:34
39.987323,116.352508,0,150.042030839895,40626.8907291667,2011-03-24,21:22:39
39.98734,116.352528,0,152.266607611549,40626.890787037,2011-03-24,21:22:44
39.987519,116.352904,0,153.987765748031,40626.8913657407,2011-03-24,21:23:34
39.987523,116.352886,0,138.833779527559,40626.8914236111,2011-03-24,21:23:39
39.98752,116.352895,0,138.594107611549,40626.8914814815,2011-03-24,21:23:44
39.98752,116.352895,0,138.594107611549,40626.8915162037,2011-03-24,21:23:47
39.987525,116.3529,0,137.572614829396,40626.8915393518,2011-03-24,21:23:49
39.987518,116.352857,0,134.939120734908,40626.8915972222,2011-03-24,21:23:54
39.987512,116.352866,0,134.965777559055,40626.8916550926,2011-03-24,21:23:59
39.987764,116.352803,0,61.8441633858268,40626.8918865741,2011-03-24,21:24:19
39.987554,116.352815,0,123.674737532808,40626.8919444444,2011-03-24,21:24:24
39.987525,116.352858,0,124.568576115486,40626.8920023148,2011-03-24,21:24:29
39.98751,116.352831,0,123.821482939633,40626.8920601852,2011-03-24,21:24:34
39.9875,116.352772,0,122.427601706037,40626.8921180556,2011-03-24,21:24:39
39.987563,116.352678,0,121.201942257218,40626.8921759259,2011-03-24,21:24:44
39.987509,116.35262,0,120.62968832021,40626.8922337963,2011-03-24,21:24:49
39.987534,116.352599,0,120.071112204724,40626.8922916667,2011-03-24,21:24:54
39.987526,116.352635,0,119.017365485564,40626.892349537,2011-03-24,21:24:59
39.987471,116.352618,0,118.299931102362,40626.8924074074,2011-03-24,21:25:04
39.98749,116.352569,0,117.765711942257,40626.8924652778,2011-03-24,21:25:09
39.984652,116.352521,0,209.534337270341,40626.8933912037,2011-03-24,21:26:29
39.986672,116.352613,0,222.376827427822,40626.8934490741,2011-03-24,21:26:34
39.987088,116.352557,0,132.872975721785,40626.8935069444,2011-03-24,21:26:39
39.986909,116.352525,0,120.987342519685,40626.8935648148,2011-03-24,21:26:44
39.987437,116.352519,0,118.417339238845,40626.8936226852,2011-03-24,21:26:49
39.987203,116.352425,0,116.069399606299,40626.8936805556,2011-03-24,21:26:54
39.987049,116.352371,0,113.190052493438,40626.8937384259,2011-03-24,21:26:59
39.986916,116.352386,0,111.978950131234,40626.8937962963,2011-03-24,21:27:04
39.986665,116.352465,0,111.347795275591,40626.8938541667,2011-03-24,21:27:09
39.986538,116.352529,0,110.502004593176,40626.893912037,2011-03-24,21:27:14
39.986188,116.352611,0,109.442063648294,40626.8939699074,2011-03-24,21:27:19
39.985984,116.352627,0,107.496643700787,40626.8940277778,2011-03-24,21:27:24
