# Supplementary material for: Research on differential privacy protection method based on user tendency
Source: PLoS One. 2023 Oct 26;18(10):e0288823. doi: 10.1371/journal.pone.0288823 (PMC10602288; doi:10.1371/journal.pone.0288823)
Supplement: S5 Data — (ZIP) [file pone.0288823.s005.zip › Data 5-5/147/Trajectory/20110325090832.plt]

Geolife trajectory
WGS 84
Altitude is in Feet
Reserved 3
0,2,255,My Track,0,0,2,8421376
0
39.989145,116.352691,0,491.466771653543,40627.3809259259,2011-03-25,09:08:32
39.987855,116.352728,0,228.27719160105,40627.3809837963,2011-03-25,09:08:37
39.987725,116.352716,0,200.784786745407,40627.3810416667,2011-03-25,09:08:42
39.987704,116.352695,0,177.477001312336,40627.381099537,2011-03-25,09:08:47
39.987731,116.352684,0,173.456961942257,40627.3811574074,2011-03-25,09:08:52
39.987732,116.352659,0,165.221610892388,40627.3812152778,2011-03-25,09:08:57
39.987685,116.352652,0,150.4425,40627.3812731481,2011-03-25,09:09:02
39.987625,116.352641,0,137.596469816273,40627.3813310185,2011-03-25,09:09:07
39.987475,116.352661,0,125.069957349081,40627.3813888889,2011-03-25,09:09:12
39.987475,116.352661,0,125.069957349081,40627.3814236111,2011-03-25,09:09:15
39.987474,116.352657,0,127.968799212598,40627.3814467593,2011-03-25,09:09:17
39.987527,116.352665,0,129.304809711286,40627.3815046296,2011-03-25,09:09:22
39.987547,116.352688,0,128.800200131234,40627.3815625,2011-03-25,09:09:27
39.987568,116.352721,0,128.992362204724,40627.3816203704,2011-03-25,09:09:32
39.987535,116.35274,0,123.970039370079,40627.3816782407,2011-03-25,09:09:37
39.987509,116.352735,0,122.768047900262,40627.3817361111,2011-03-25,09:09:42
39.987531,116.352698,0,126.28030839895,40627.3817939815,2011-03-25,09:09:47
39.987573,116.352674,0,125.349812992126,40627.3818518519,2011-03-25,09:09:52
39.987629,116.352668,0,129.828402230971,40627.3819097222,2011-03-25,09:09:57
39.987686,116.352675,0,136.335777559055,40627.3819675926,2011-03-25,09:10:02
39.987758,116.352682,0,142.550669291339,40627.382025463,2011-03-25,09:10:07
39.987809,116.352693,0,146.338408792651,40627.3820833333,2011-03-25,09:10:12
39.987863,116.352702,0,148.036348425197,40627.3821412037,2011-03-25,09:10:17
39.987887,116.352713,0,147.256476377953,40627.3821990741,2011-03-25,09:10:22
39.987917,116.352724,0,148.611745406824,40627.3822569444,2011-03-25,09:10:27
39.987928,116.352744,0,148.669416010499,40627.3823148148,2011-03-25,09:10:32
39.987934,116.352763,0,148.788398950131,40627.3823726852,2011-03-25,09:10:37
39.987904,116.352779,0,149.224488188976,40627.3824305556,2011-03-25,09:10:42
39.987875,116.352768,0,149.452030839895,40627.3824884259,2011-03-25,09:10:47
39.987847,116.352732,0,152.387870734908,40627.3825462963,2011-03-25,09:10:52
39.987823,116.352719,0,154.538904199475,40627.3826041667,2011-03-25,09:10:57
39.987813,116.352703,0,154.865731627297,40627.382662037,2011-03-25,09:11:02
39.987789,116.352673,0,154.537240813648,40627.3827199074,2011-03-25,09:11:07
39.987718,116.352664,0,152.454603018373,40627.3827777778,2011-03-25,09:11:12
39.987635,116.352688,0,148.43875656168,40627.3828356481,2011-03-25,09:11:17
39.987583,116.352652,0,142.913953412073,40627.3828935185,2011-03-25,09:11:22
39.987515,116.352598,0,136.893464566929,40627.3829513889,2011-03-25,09:11:27
39.987459,116.35256,0,129.293769685039,40627.3830092593,2011-03-25,09:11:32
39.98752,116.352589,0,125.614412729659,40627.3830671296,2011-03-25,09:11:37
39.987561,116.352556,0,122.084868766404,40627.383125,2011-03-25,09:11:42
39.987587,116.352521,0,116.950219816273,40627.3831828704,2011-03-25,09:11:47
39.987521,116.352561,0,110.157769028871,40627.3832407407,2011-03-25,09:11:52
39.987481,116.352735,0,105.676751968504,40627.3832986111,2011-03-25,09:11:57
39.987459,116.352834,0,101.028540026247,40627.3833564815,2011-03-25,09:12:02
39.987449,116.352873,0,96.4712204724409,40627.3834143518,2011-03-25,09:12:07
39.98744,116.352838,0,94.7179757217848,40627.3834722222,2011-03-25,09:12:12
39.987436,116.352809,0,92.5732217847769,40627.3835300926,2011-03-25,09:12:17
39.986751,116.352424,0,223.248923884514,40627.3842824074,2011-03-25,09:13:22
39.98706,116.35237,0,320.19375,40627.3843402778,2011-03-25,09:13:27
39.987146,116.352371,0,324.255826771654,40627.3843981481,2011-03-25,09:13:32
39.987207,116.352451,0,339.034547244094,40627.3844560185,2011-03-25,09:13:37
39.987145,116.352457,0,328.482880577428,40627.3845138889,2011-03-25,09:13:42
39.98716,116.352423,0,328.164514435696,40627.3845717593,2011-03-25,09:13:47
39.98721,116.352404,0,341.505065616798,40627.3846296296,2011-03-25,09:13:52
39.987215,116.352072,0,286.023697506562,40627.3846875,2011-03-25,09:13:57
39.987185,116.351861,0,243.166076115486,40627.3847453704,2011-03-25,09:14:02
39.987186,116.35188,0,255.582237532808,40627.3848032407,2011-03-25,09:14:07
39.987209,116.351829,0,281.013602362205,40627.3848611111,2011-03-25,09:14:12
39.987141,116.3518,0,273.367939632546,40627.3849189815,2011-03-25,09:14:17
39.987109,116.35182,0,272.486702755905,40627.3849768518,2011-03-25,09:14:22
39.987044,116.35184,0,268.806423884514,40627.3850347222,2011-03-25,09:14:27
39.986956,116.351883,0,262.384891732283,40627.3850925926,2011-03-25,09:14:32
39.986849,116.351915,0,252.219773622047,40627.385150463,2011-03-25,09:14:37
39.986796,116.351917,0,248.079025590551,40627.3852083333,2011-03-25,09:14:42
39.986711,116.351895,0,240.86812007874,40627.3852662037,2011-03-25,09:14:47
39.986621,116.351888,0,232.082227690289,40627.3853240741,2011-03-25,09:14:52
39.986469,116.35185,0,230.08874671916,40627.3853819444,2011-03-25,09:14:57
39.986402,116.351856,0,227.243143044619,40627.3854398148,2011-03-25,09:15:02
39.986193,116.351773,0,231.60499015748,40627.3854976852,2011-03-25,09:15:07
39.986109,116.351752,0,231.374704724409,40627.3855555556,2011-03-25,09:15:12
39.986062,116.351759,0,229.626604330709,40627.3856134259,2011-03-25,09:15:17
39.986078,116.351755,0,230.096230314961,40627.3856712963,2011-03-25,09:15:22
39.986078,116.351709,0,233.789327427822,40627.3857291667,2011-03-25,09:15:27
39.986066,116.35165,0,236.262900262467,40627.385787037,2011-03-25,09:15:32
39.986076,116.351586,0,238.494773622047,40627.3858449074,2011-03-25,09:15:37
39.986066,116.351524,0,241.940564304462,40627.3859027778,2011-03-25,09:15:42
39.986064,116.351454,0,246.42874343832,40627.3859606481,2011-03-25,09:15:47
39.986042,116.351418,0,237.223280839895,40627.3860185185,2011-03-25,09:15:52
39.986011,116.351382,0,231.088228346457,40627.3860763889,2011-03-25,09:15:57
39.986001,116.351335,0,230.784078083989,40627.3861342593,2011-03-25,09:16:02
39.986007,116.351247,0,228.538336614173,40627.3861921296,2011-03-25,09:16:07
39.986027,116.351168,0,226.271020341207,40627.38625,2011-03-25,09:16:12
39.986031,116.351091,0,224.490853018373,40627.3863078704,2011-03-25,09:16:17
39.986022,116.350998,0,223.826811023622,40627.3863657407,2011-03-25,09:16:22
39.986025,116.350927,0,217.588303805774,40627.3864236111,2011-03-25,09:16:27
39.985994,116.35087,0,217.147385170604,40627.3864814815,2011-03-25,09:16:32
39.986006,116.350769,0,215.578179133858,40627.3865393519,2011-03-25,09:16:37
39.986002,116.350714,0,209.146072834646,40627.3865972222,2011-03-25,09:16:42
39.985947,116.350374,0,130.642644356955,40627.3925,2011-03-25,09:25:12
39.985945,116.350365,0,131.519796587927,40627.3925578704,2011-03-25,09:25:17
39.985945,116.350365,0,131.519796587927,40627.3925925926,2011-03-25,09:25:20
39.985937,116.35036,0,132.880862860892,40627.3926157407,2011-03-25,09:25:22
39.985933,116.350304,0,136.408943569554,40627.3926736111,2011-03-25,09:25:27
39.985935,116.350293,0,139.775337926509,40627.3927314815,2011-03-25,09:25:32
39.985906,116.350148,0,141.173421916011,40627.3927893518,2011-03-25,09:25:37
39.985889,116.350003,0,143.409776902887,40627.3928472222,2011-03-25,09:25:42
39.985876,116.349822,0,152.447916666667,40627.3929050926,2011-03-25,09:25:47
39.985871,116.349734,0,159.691788057743,40627.392962963,2011-03-25,09:25:52
39.985888,116.349733,0,165.993198818898,40627.3930208333,2011-03-25,09:25:57
39.985911,116.349708,0,168.155196850394,40627.3930787037,2011-03-25,09:26:02
39.985911,116.349708,0,168.155196850394,40627.3931134259,2011-03-25,09:26:05
39.98591,116.3497,0,172.174156824147,40627.3931365741,2011-03-25,09:26:07
39.985912,116.349721,0,173.787408136483,40627.3931944444,2011-03-25,09:26:12
39.985911,116.349722,0,174.020232939633,40627.3932523148,2011-03-25,09:26:17
39.985917,116.349716,0,174.150528215223,40627.3933101852,2011-03-25,09:26:22
39.985922,116.349708,0,174.17748687664,40627.3933680556,2011-03-25,09:26:27
39.985919,116.349708,0,174.284356955381,40627.3934259259,2011-03-25,09:26:32
39.985916,116.34971,0,174.680068897638,40627.3934837963,2011-03-25,09:26:37
39.985916,116.34971,0,174.680068897638,40627.3935185185,2011-03-25,09:26:40
39.98592,116.349707,0,175.04969816273,40627.3935416667,2011-03-25,09:26:42
39.985913,116.349554,0,178.590219816273,40627.393599537,2011-03-25,09:26:47
39.985903,116.349212,0,183.406213910761,40627.3936574074,2011-03-25,09:26:52
39.985897,116.348808,0,191.755833333333,40627.3937152778,2011-03-25,09:26:57
39.985882,116.348558,0,197.085872703412,40627.3937731481,2011-03-25,09:27:02
39.985851,116.348385,0,198.155813648294,40627.3938310185,2011-03-25,09:27:07
39.985814,116.348298,0,199.857385170604,40627.3938888889,2011-03-25,09:27:12
39.985814,116.348279,0,204.191820866142,40627.3939467593,2011-03-25,09:27:17
39.985809,116.348277,0,204.660561023622,40627.3940046296,2011-03-25,09:27:22
39.985802,116.348276,0,204.807992125984,40627.3940625,2011-03-25,09:27:27
39.9858,116.34827,0,204.907263779528,40627.3941203704,2011-03-25,09:27:32
39.985801,116.348265,0,204.970442913386,40627.3941782407,2011-03-25,09:27:37
39.9858,116.348257,0,204.938602362205,40627.3942361111,2011-03-25,09:27:42
39.9858,116.348251,0,204.83937992126,40627.3942939815,2011-03-25,09:27:47
39.9858,116.348246,0,204.780406824147,40627.3943518519,2011-03-25,09:27:52
39.9858,116.348241,0,204.704491469816,40627.3944097222,2011-03-25,09:27:57
39.9858,116.348237,0,204.660587270341,40627.3944675926,2011-03-25,09:28:02
39.985799,116.348234,0,204.608333333333,40627.394525463,2011-03-25,09:28:07
39.985801,116.348233,0,204.527434383202,40627.3945833333,2011-03-25,09:28:12
39.985803,116.348232,0,204.455206692913,40627.3946412037,2011-03-25,09:28:17
39.985799,116.348232,0,204.413244750656,40627.3946990741,2011-03-25,09:28:22
39.985799,116.348232,0,204.413244750656,40627.3947337963,2011-03-25,09:28:25
39.985796,116.348227,0,204.294146981627,40627.3947569444,2011-03-25,09:28:27
39.985799,116.348218,0,204.183910761155,40627.3948148148,2011-03-25,09:28:32
39.985803,116.348209,0,204.09282480315,40627.3948726852,2011-03-25,09:28:37
39.985806,116.348203,0,204.135551181102,40627.3949305556,2011-03-25,09:28:42
39.985806,116.348203,0,204.135551181102,40627.3949652778,2011-03-25,09:28:45
39.985811,116.348202,0,204.138267716535,40627.3949884259,2011-03-25,09:28:47
39.98582,116.348202,0,204.204812992126,40627.3950462963,2011-03-25,09:28:52
39.985829,116.348203,0,204.238392388451,40627.3951041667,2011-03-25,09:28:57
39.985843,116.348208,0,204.126040026247,40627.395162037,2011-03-25,09:29:02
39.985852,116.348221,0,203.823241469816,40627.3952199074,2011-03-25,09:29:07
39.985855,116.348225,0,203.838061023622,40627.3952777778,2011-03-25,09:29:12
39.985852,116.348227,0,203.900137795276,40627.3953356481,2011-03-25,09:29:17
39.985854,116.348226,0,203.591420603675,40627.3953935185,2011-03-25,09:29:22
39.985854,116.348226,0,203.591420603675,40627.3954282407,2011-03-25,09:29:25
39.985846,116.348224,0,203.552608267717,40627.3954513889,2011-03-25,09:29:27
39.985829,116.348156,0,202.079819553806,40627.3955092593,2011-03-25,09:29:32
39.98583,116.347858,0,201.383261154856,40627.3955671296,2011-03-25,09:29:37
39.985831,116.347513,0,202.586043307087,40627.395625,2011-03-25,09:29:42
39.985699,116.347262,0,192.016017060367,40627.3956828704,2011-03-25,09:29:47
39.985573,116.34708,0,187.441771653543,40627.3957407407,2011-03-25,09:29:52
39.984891,116.347189,0,167.740875984252,40627.3957986111,2011-03-25,09:29:57
39.984284,116.347219,0,147.684639107612,40627.3958564815,2011-03-25,09:30:02
39.983699,116.347223,0,130.011003937008,40627.3959143519,2011-03-25,09:30:07
39.983221,116.347257,0,127.559747375328,40627.3959722222,2011-03-25,09:30:12
39.982721,116.347293,0,130.52906496063,40627.3960300926,2011-03-25,09:30:17
39.982201,116.347338,0,141.391302493438,40627.396087963,2011-03-25,09:30:22
39.981733,116.347349,0,142.245242782152,40627.3961458333,2011-03-25,09:30:27
39.98145,116.347364,0,149.900082020997,40627.3962037037,2011-03-25,09:30:32
39.981307,116.347381,0,150.691706036745,40627.3962615741,2011-03-25,09:30:37
39.981286,116.347395,0,153.799232283465,40627.3963194444,2011-03-25,09:30:42
39.981281,116.347396,0,153.634104330709,40627.3963773148,2011-03-25,09:30:47
39.981283,116.347397,0,153.806190944882,40627.3964351852,2011-03-25,09:30:52
39.981283,116.347397,0,153.806190944882,40627.3964699074,2011-03-25,09:30:55
39.981275,116.347397,0,153.656456692913,40627.3964930556,2011-03-25,09:30:57
39.98109,116.347403,0,148.313602362205,40627.3965509259,2011-03-25,09:31:02
39.980754,116.347436,0,144.555022965879,40627.3966087963,2011-03-25,09:31:07
39.980341,116.347478,0,132.62967847769,40627.3966666667,2011-03-25,09:31:12
39.979813,116.347511,0,126.441194225722,40627.396724537,2011-03-25,09:31:17
39.979274,116.347535,0,130.744855643045,40627.3967824074,2011-03-25,09:31:22
39.978823,116.347529,0,138.022919947507,40627.3968402778,2011-03-25,09:31:27
39.978272,116.347457,0,140.465387139108,40627.3968981481,2011-03-25,09:31:32
39.977693,116.347442,0,137.106440288714,40627.3969560185,2011-03-25,09:31:37
39.976969,116.347493,0,142.444563648294,40627.3970138889,2011-03-25,09:31:42
39.976302,116.347543,0,148.412411417323,40627.3970717593,2011-03-25,09:31:47
39.975851,116.347461,0,144.913389107612,40627.3971296296,2011-03-25,09:31:52
39.97564,116.347347,0,143.873372703412,40627.3971875,2011-03-25,09:31:57
39.975377,116.34721,0,145.3075,40627.3972453704,2011-03-25,09:32:02
39.975277,116.346955,0,149.505744750656,40627.3973032407,2011-03-25,09:32:07
39.975317,116.346361,0,134.512519685039,40627.3973611111,2011-03-25,09:32:12
39.975305,116.345749,0,135.382355643045,40627.3974189815,2011-03-25,09:32:17
39.975306,116.345074,0,139.404406167979,40627.3974768519,2011-03-25,09:32:22
39.975286,116.344352,0,146.389320866142,40627.3975347222,2011-03-25,09:32:27
39.975281,116.343753,0,150.790564304462,40627.3975925926,2011-03-25,09:32:32
39.975272,116.3433,0,161.161699475066,40627.397650463,2011-03-25,09:32:37
39.975327,116.343035,0,150.312050524934,40627.3977083333,2011-03-25,09:32:42
39.975422,116.342662,0,156.695347769029,40627.3977662037,2011-03-25,09:32:47
39.975305,116.342345,0,160.770265748032,40627.3978240741,2011-03-25,09:32:52
39.975281,116.342022,0,169.48280839895,40627.3978819444,2011-03-25,09:32:57
39.975329,116.341526,0,184.538658136483,40627.3979398148,2011-03-25,09:33:02
39.975354,116.340919,0,195.809186351706,40627.3979976852,2011-03-25,09:33:07
39.97532,116.340352,0,217.188638451444,40627.3980555556,2011-03-25,09:33:12
39.975337,116.340158,0,252.578713910761,40627.3981134259,2011-03-25,09:33:17
39.975349,116.340156,0,258.94437992126,40627.3981712963,2011-03-25,09:33:22
39.975347,116.340162,0,261.615068897638,40627.3982291667,2011-03-25,09:33:27
39.975347,116.340162,0,261.615068897638,40627.3982638889,2011-03-25,09:33:30
39.975343,116.340161,0,262.592421259842,40627.398287037,2011-03-25,09:33:32
39.975342,116.340149,0,262.608789370079,40627.3983449074,2011-03-25,09:33:37
39.97534,116.340137,0,262.302437664042,40627.3984027778,2011-03-25,09:33:42
39.975341,116.340138,0,262.379009186352,40627.3984606481,2011-03-25,09:33:47
39.975346,116.340136,0,262.523510498688,40627.3985185185,2011-03-25,09:33:52
39.975346,116.340136,0,262.523510498688,40627.3985532407,2011-03-25,09:33:55
39.975348,116.34014,0,262.941725721785,40627.3985763889,2011-03-25,09:33:57
39.975349,116.340131,0,262.919475065617,40627.3986342593,2011-03-25,09:34:02
39.975348,116.340136,0,263.375436351706,40627.3986921296,2011-03-25,09:34:07
39.975348,116.340136,0,263.375436351706,40627.3987268518,2011-03-25,09:34:10
39.975348,116.340128,0,263.463569553806,40627.39875,2011-03-25,09:34:12
39.975369,116.340037,0,263.263097112861,40627.3988078704,2011-03-25,09:34:17
39.975336,116.339679,0,259.445344488189,40627.3988657407,2011-03-25,09:34:22
39.975401,116.339246,0,258.514097769029,40627.3989236111,2011-03-25,09:34:27
39.975397,116.338653,0,259.994872047244,40627.3989814815,2011-03-25,09:34:32
39.975318,116.338002,0,260.567578740157,40627.3990393518,2011-03-25,09:34:37
39.975302,116.337447,0,253.351843832021,40627.3990972222,2011-03-25,09:34:42
39.975317,116.337,0,248.202326115486,40627.3991550926,2011-03-25,09:34:47
39.975175,116.336441,0,239.107027559055,40627.399212963,2011-03-25,09:34:52
39.97511,116.335943,0,235.570472440945,40627.3992708333,2011-03-25,09:34:57
39.975102,116.335278,0,230.20156167979,40627.3993287037,2011-03-25,09:35:02
39.975106,116.33457,0,225.452437664042,40627.3993865741,2011-03-25,09:35:07
39.975127,116.334008,0,218.309842519685,40627.3994444444,2011-03-25,09:35:12
39.975103,116.333632,0,211.544163385827,40627.3995023148,2011-03-25,09:35:17
39.975078,116.333485,0,202.478087270341,40627.3995601852,2011-03-25,09:35:22
39.97508,116.333447,0,195.547437664042,40627.3996180556,2011-03-25,09:35:27
39.975179,116.333486,0,192.073635170604,40627.3996759259,2011-03-25,09:35:32
39.975262,116.333457,0,210.158356299213,40627.3997337963,2011-03-25,09:35:37
39.975261,116.333406,0,229.682972440945,40627.3997916667,2011-03-25,09:35:42
39.975239,116.333354,0,236.681013779528,40627.399849537,2011-03-25,09:35:47
39.975187,116.333345,0,230.000488845144,40627.3999074074,2011-03-25,09:35:52
39.975172,116.333316,0,234.413622047244,40627.3999652778,2011-03-25,09:35:57
39.975156,116.333285,0,238.149924540682,40627.4000231481,2011-03-25,09:36:02
39.9751,116.333002,0,216.912322834646,40627.4000810185,2011-03-25,09:36:07
39.975061,116.332888,0,209.393100393701,40627.4001388889,2011-03-25,09:36:12
39.975066,116.33279,0,208.704238845144,40627.4001967593,2011-03-25,09:36:17
39.975027,116.332732,0,209.176998031496,40627.4002546296,2011-03-25,09:36:22
39.975027,116.332643,0,209.791128608924,40627.4003125,2011-03-25,09:36:27
39.975043,116.332546,0,209.529593175853,40627.4003703704,2011-03-25,09:36:32
39.975061,116.332431,0,207.416204068241,40627.4004282407,2011-03-25,09:36:37
39.975081,116.332319,0,198.911469816273,40627.4004861111,2011-03-25,09:36:42
39.975061,116.332239,0,198.590111548556,40627.4005439815,2011-03-25,09:36:47
39.975055,116.332147,0,201.243553149606,40627.4006018518,2011-03-25,09:36:52
39.975094,116.332073,0,204.318015091864,40627.4006597222,2011-03-25,09:36:57
39.975113,116.332007,0,212.044527559055,40627.4007175926,2011-03-25,09:37:02
39.975136,116.331955,0,220.374586614173,40627.400775463,2011-03-25,09:37:07
39.975135,116.331855,0,224.622867454068,40627.4008333333,2011-03-25,09:37:12
39.975164,116.331732,0,217.69438648294,40627.4008912037,2011-03-25,09:37:17
39.975209,116.331653,0,223.226896325459,40627.4009490741,2011-03-25,09:37:22
39.975237,116.331545,0,227.442339238845,40627.4010069444,2011-03-25,09:37:27
39.97525,116.331467,0,233.490387139108,40627.4010648148,2011-03-25,09:37:32
39.975252,116.331365,0,234.279832677165,40627.4011226852,2011-03-25,09:37:37
39.975268,116.331262,0,233.185810367454,40627.4011805556,2011-03-25,09:37:42
39.975287,116.331175,0,230.666709317585,40627.4012384259,2011-03-25,09:37:47
39.975321,116.33109,0,226.63219160105,40627.4012962963,2011-03-25,09:37:52
39.975337,116.331034,0,221.030068897638,40627.4013541667,2011-03-25,09:37:57
39.975363,116.33096,0,223.388270997375,40627.401412037,2011-03-25,09:38:02
39.975387,116.330941,0,211.067273622047,40627.4014699074,2011-03-25,09:38:07
39.975435,116.330901,0,196.580511811024,40627.4015277778,2011-03-25,09:38:12
39.975476,116.330898,0,190.179130577428,40627.4015856481,2011-03-25,09:38:17
39.975509,116.330939,0,172.723910761155,40627.4016435185,2011-03-25,09:38:22
39.975531,116.330942,0,163.938917322835,40627.4017013889,2011-03-25,09:38:27
39.975541,116.330921,0,160.676387795276,40627.4017592593,2011-03-25,09:38:32
39.975547,116.330908,0,156.21530839895,40627.4018171296,2011-03-25,09:38:37
39.975548,116.330905,0,153.045718503937,40627.401875,2011-03-25,09:38:42
39.975548,116.330905,0,153.045718503937,40627.4019097222,2011-03-25,09:38:45
39.975553,116.3309,0,151.450590551181,40627.4019328704,2011-03-25,09:38:47
39.976098,116.330805,0,182.270354330709,40627.402337963,2011-03-25,09:39:22
39.976106,116.330878,0,156.757650918635,40627.4023958333,2011-03-25,09:39:27
39.976109,116.330913,0,156.109527559055,40627.4024537037,2011-03-25,09:39:32
39.976416,116.330599,0,228.294511154856,40627.4026851852,2011-03-25,09:39:52
39.975978,116.330549,0,382.305807086614,40627.4027430556,2011-03-25,09:39:57
39.976244,116.330545,0,174.356820866142,40627.4028009259,2011-03-25,09:40:02
39.976825,116.330183,0,234.962398293963,40627.4297685185,2011-03-25,10:18:52
39.976825,116.330205,0,226.475396981627,40627.4298263889,2011-03-25,10:18:57
39.976856,116.330215,0,219.16907480315,40627.4298842593,2011-03-25,10:19:02
39.97691,116.330217,0,212.969015748031,40627.4299421296,2011-03-25,10:19:07
39.976903,116.330282,0,207.646223753281,40627.43,2011-03-25,10:19:12
39.976994,116.330291,0,186.334330708661,40627.4300578704,2011-03-25,10:19:17
39.977039,116.330356,0,175.393185695538,40627.4301157407,2011-03-25,10:19:22
39.97706,116.330411,0,174.808766404199,40627.4301736111,2011-03-25,10:19:27
39.977072,116.330455,0,177.964862204724,40627.4302314815,2011-03-25,10:19:32
39.977091,116.33049,0,177.090498687664,40627.4302893518,2011-03-25,10:19:37
39.977049,116.33052,0,177.181361548556,40627.4303472222,2011-03-25,10:19:42
39.976935,116.330602,0,182.081456692913,40627.4304050926,2011-03-25,10:19:47
39.976684,116.330811,0,187.051791338583,40627.430462963,2011-03-25,10:19:52
39.976504,116.330968,0,189.465600393701,40627.4305208333,2011-03-25,10:19:57
39.976337,116.331121,0,192.827677165354,40627.4305787037,2011-03-25,10:20:02
39.976216,116.331236,0,199.586512467192,40627.4306365741,2011-03-25,10:20:07
39.976097,116.331378,0,205.457080052493,40627.4306944444,2011-03-25,10:20:12
39.976064,116.33143,0,209.610068897638,40627.4307523148,2011-03-25,10:20:17
39.975992,116.331545,0,214.224862204724,40627.4308101852,2011-03-25,10:20:22
39.975953,116.331617,0,217.895557742782,40627.4308680556,2011-03-25,10:20:27
39.975771,116.331828,0,219.928061023622,40627.4309259259,2011-03-25,10:20:32
39.975771,116.331828,0,219.928061023622,40627.4309606481,2011-03-25,10:20:35
39.975765,116.331832,0,217.274917979003,40627.4309837963,2011-03-25,10:20:37
39.975896,116.3317,0,218.219281496063,40627.4310416667,2011-03-25,10:20:42
39.975827,116.331761,0,220.602267060367,40627.431099537,2011-03-25,10:20:47
39.975784,116.331768,0,223.174133858268,40627.4311574074,2011-03-25,10:20:52
39.975784,116.331768,0,223.174133858268,40627.4311921296,2011-03-25,10:20:55
39.97578,116.331763,0,226.987129265092,40627.4312152778,2011-03-25,10:20:57
39.975772,116.331788,0,232.018999343832,40627.4312731481,2011-03-25,10:21:02
39.975755,116.331816,0,235.656204068241,40627.4313310185,2011-03-25,10:21:07
39.975748,116.331835,0,237.678293963255,40627.4313888889,2011-03-25,10:21:12
39.975728,116.331862,0,237.860416666667,40627.4314467593,2011-03-25,10:21:17
39.975672,116.331947,0,236.139524278215,40627.4315046296,2011-03-25,10:21:22
39.975645,116.331999,0,234.709662073491,40627.4315625,2011-03-25,10:21:27
39.975714,116.332078,0,233.780869422572,40627.4316203704,2011-03-25,10:21:32
39.975819,116.332131,0,231.737227690289,40627.4316782407,2011-03-25,10:21:37
39.975897,116.332214,0,229.178625328084,40627.4317361111,2011-03-25,10:21:42
39.975976,116.332314,0,228.307654199475,40627.4317939815,2011-03-25,10:21:47
39.976001,116.332431,0,227.189251968504,40627.4318518518,2011-03-25,10:21:52
39.976012,116.332569,0,226.392519685039,40627.4319097222,2011-03-25,10:21:57
39.976386,116.332407,0,215.075285433071,40627.4319675926,2011-03-25,10:22:02
39.976563,116.3324,0,224.972723097113,40627.432025463,2011-03-25,10:22:07
39.976525,116.332374,0,227.667841207349,40627.4322569444,2011-03-25,10:22:27
39.976525,116.332374,0,227.667841207349,40627.4325231481,2011-03-25,10:22:50
39.976518,116.33238,0,228.089458661417,40627.4325462963,2011-03-25,10:22:52
39.976493,116.332348,0,228.900583989501,40627.4326041667,2011-03-25,10:22:57
39.976137,116.332079,0,270.923730314961,40627.4328356481,2011-03-25,10:23:17
39.976109,116.332045,0,268.951925853018,40627.4328935185,2011-03-25,10:23:22
39.97609,116.33203,0,268.755534776903,40627.4330092593,2011-03-25,10:23:32
39.976083,116.332026,0,268.661292650919,40627.4330671296,2011-03-25,10:23:37
39.976083,116.332026,0,268.661292650919,40627.4331018519,2011-03-25,10:23:40
39.976075,116.332018,0,268.594960629921,40627.433125,2011-03-25,10:23:42
39.976065,116.332012,0,268.561545275591,40627.4331828704,2011-03-25,10:23:47
39.976055,116.332004,0,268.550807086614,40627.4332407407,2011-03-25,10:23:52
39.974957,116.332994,0,234.931286089239,40627.4345717593,2011-03-25,10:25:47
39.974853,116.33324,0,235.376108923884,40627.4346296296,2011-03-25,10:25:52
39.974704,116.333547,0,235.270052493438,40627.4346875,2011-03-25,10:25:57
39.974918,116.333162,0,236.164028871391,40627.4347453704,2011-03-25,10:26:02
39.975032,116.332923,0,236.338641732283,40627.4348032407,2011-03-25,10:26:07
39.975045,116.332959,0,237.447910104987,40627.4348611111,2011-03-25,10:26:12
39.975084,116.333056,0,238.020187007874,40627.4349189815,2011-03-25,10:26:17
39.975178,116.333113,0,237.159753937008,40627.4349768519,2011-03-25,10:26:22
