# Supplementary material for: Research on differential privacy protection method based on user tendency
Source: PLoS One. 2023 Oct 26;18(10):e0288823. doi: 10.1371/journal.pone.0288823 (PMC10602288; doi:10.1371/journal.pone.0288823)
Supplement: S5 Data — (ZIP) [file pone.0288823.s005.zip › Data 5-5/147/Trajectory/20110329184129.plt]

Geolife trajectory
WGS 84
Altitude is in Feet
Reserved 3
0,2,255,My Track,0,0,2,8421376
0
39.975785,116.330135,0,492.124281496063,40631.7788078704,2011-03-29,18:41:29
39.975687,116.330053,0,492.061354986877,40631.7788657407,2011-03-29,18:41:34
39.975582,116.330018,0,492.124232283465,40631.7789236111,2011-03-29,18:41:39
39.975598,116.330012,0,492.002030839895,40631.7789814815,2011-03-29,18:41:44
39.975664,116.330059,0,492.064658792651,40631.7790393519,2011-03-29,18:41:49
39.975686,116.330072,0,492.097047244094,40631.7790972222,2011-03-29,18:41:54
39.975703,116.330077,0,492.179199475066,40631.7791550926,2011-03-29,18:41:59
39.976591,116.328953,0,1113.46928149606,40631.779212963,2011-03-29,18:42:04
39.976592,116.328939,0,1111.03568569554,40631.7792708333,2011-03-29,18:42:09
39.976592,116.328939,0,1111.03568569554,40631.7793055556,2011-03-29,18:42:12
39.976599,116.328939,0,1111.01456036745,40631.7793287037,2011-03-29,18:42:14
39.976628,116.328931,0,1110.23710301837,40631.7793865741,2011-03-29,18:42:19
39.97666,116.328926,0,1107.97471456693,40631.7794444444,2011-03-29,18:42:24
39.976681,116.328948,0,1106.21304790026,40631.7795023148,2011-03-29,18:42:29
39.976675,116.32894,0,1104.60266404199,40631.7795601852,2011-03-29,18:42:34
39.976675,116.32894,0,1104.60266404199,40631.7795949074,2011-03-29,18:42:37
39.976674,116.32894,0,1104.54028543307,40631.7796180556,2011-03-29,18:42:39
39.976669,116.328949,0,1104.53297900262,40631.7796759259,2011-03-29,18:42:44
39.976474,116.329402,0,1040.26844488189,40631.7812962963,2011-03-29,18:45:04
39.976389,116.32999,0,726.53937992126,40631.7813541667,2011-03-29,18:45:09
39.976385,116.330017,0,717.530387139108,40631.781412037,2011-03-29,18:45:14
39.976272,116.330722,0,538.369927821522,40631.7814699074,2011-03-29,18:45:19
39.97611,116.33074,0,392.025974409449,40631.7815277778,2011-03-29,18:45:24
39.976164,116.330792,0,362.958257874016,40631.7815856481,2011-03-29,18:45:29
39.976215,116.330807,0,358.210787401575,40631.7816435185,2011-03-29,18:45:34
39.976208,116.330784,0,347.506532152231,40631.7817013889,2011-03-29,18:45:39
39.976462,116.330595,0,425.900538057743,40631.7817592593,2011-03-29,18:45:44
39.976629,116.330344,0,476.657988845144,40631.7818171296,2011-03-29,18:45:49
39.977007,116.330134,0,521.330295275591,40631.781875,2011-03-29,18:45:54
39.977039,116.329977,0,535.827545931758,40631.7819328704,2011-03-29,18:45:59
39.977072,116.329862,0,535.463799212598,40631.7819907407,2011-03-29,18:46:04
39.97706,116.329883,0,496.705121391076,40631.7820486111,2011-03-29,18:46:09
39.97705,116.329834,0,478.546161417323,40631.7821064815,2011-03-29,18:46:14
39.977051,116.329819,0,460.744891732283,40631.7821643518,2011-03-29,18:46:19
39.977073,116.329813,0,435.331499343832,40631.7822222222,2011-03-29,18:46:24
39.977073,116.32974,0,427.046646981627,40631.7822800926,2011-03-29,18:46:29
39.97708,116.329687,0,408.069730971129,40631.782337963,2011-03-29,18:46:34
39.977074,116.329632,0,381.432657480315,40631.7823958333,2011-03-29,18:46:39
39.977084,116.329564,0,370.525173884514,40631.7824537037,2011-03-29,18:46:44
39.977079,116.329532,0,349.041145013123,40631.7825115741,2011-03-29,18:46:49
39.977083,116.329474,0,334.315462598425,40631.7825694444,2011-03-29,18:46:54
39.977068,116.329377,0,322.381994750656,40631.7826273148,2011-03-29,18:46:59
39.977078,116.32935,0,301.635872703412,40631.7826851852,2011-03-29,18:47:04
39.977084,116.329313,0,279.805967847769,40631.7827430556,2011-03-29,18:47:09
39.977098,116.329277,0,267.425045931759,40631.7828009259,2011-03-29,18:47:14
39.977091,116.329238,0,258.972614829396,40631.7828587963,2011-03-29,18:47:19
39.977094,116.329166,0,243.198966535433,40631.7829166667,2011-03-29,18:47:24
39.977084,116.329116,0,225.40032480315,40631.782974537,2011-03-29,18:47:29
39.977041,116.329021,0,177.857017716535,40631.7830324074,2011-03-29,18:47:34
39.977008,116.328936,0,183.60781167979,40631.7830902778,2011-03-29,18:47:39
39.976963,116.328782,0,178.07438648294,40631.7831481481,2011-03-29,18:47:44
39.976947,116.328663,0,185.299872047244,40631.7832060185,2011-03-29,18:47:49
39.976932,116.328545,0,194.099455380577,40631.7832638889,2011-03-29,18:47:54
39.976927,116.328453,0,199.6475,40631.7833217593,2011-03-29,18:47:59
39.976931,116.328363,0,206.338225065617,40631.7833796296,2011-03-29,18:48:04
39.976918,116.328261,0,212.961505905512,40631.7834375,2011-03-29,18:48:09
39.976917,116.328191,0,215.833392388451,40631.7834953704,2011-03-29,18:48:14
39.976923,116.328126,0,220.233385826772,40631.7835532407,2011-03-29,18:48:19
39.976926,116.32805,0,219.990337926509,40631.7836111111,2011-03-29,18:48:24
39.976901,116.327977,0,225.282253937008,40631.7836689815,2011-03-29,18:48:29
39.976877,116.327901,0,232.989041994751,40631.7837268518,2011-03-29,18:48:34
39.976935,116.327807,0,232.419517716535,40631.7837847222,2011-03-29,18:48:39
39.976942,116.327728,0,231.361489501312,40631.7838425926,2011-03-29,18:48:44
39.976929,116.327633,0,229.418172572178,40631.783900463,2011-03-29,18:48:49
39.976972,116.327613,0,229.267736220472,40631.7839583333,2011-03-29,18:48:54
39.977051,116.327601,0,223.621184383202,40631.7840162037,2011-03-29,18:48:59
39.977114,116.327592,0,221.255669291339,40631.7840740741,2011-03-29,18:49:04
39.977157,116.32761,0,218.434222440945,40631.7841319444,2011-03-29,18:49:09
39.977197,116.327633,0,214.649885170604,40631.7841898148,2011-03-29,18:49:14
39.977224,116.327649,0,208.99187007874,40631.7842476852,2011-03-29,18:49:19
39.9773,116.327631,0,200.776942257218,40631.7843055556,2011-03-29,18:49:24
39.977324,116.327672,0,193.161952099738,40631.7843634259,2011-03-29,18:49:29
39.977419,116.327665,0,176.684475065617,40631.7844212963,2011-03-29,18:49:34
39.977506,116.327643,0,162.688051181102,40631.7844791667,2011-03-29,18:49:39
39.97752,116.327648,0,157.238717191601,40631.784537037,2011-03-29,18:49:44
39.977575,116.327644,0,144.953966535433,40631.7845949074,2011-03-29,18:49:49
39.977605,116.327641,0,134.191374671916,40631.7846527778,2011-03-29,18:49:54
39.97762,116.327658,0,131.71561351706,40631.7847106481,2011-03-29,18:49:59
39.977613,116.327676,0,126.873225065617,40631.7847685185,2011-03-29,18:50:04
39.977618,116.327678,0,125.20031824147,40631.7848263889,2011-03-29,18:50:09
39.977613,116.32768,0,124.281899606299,40631.7848842593,2011-03-29,18:50:14
39.977613,116.327686,0,123.832545931759,40631.7849421296,2011-03-29,18:50:19
39.977611,116.327687,0,123.733897637795,40631.785,2011-03-29,18:50:24
39.977613,116.327682,0,123.733999343832,40631.7850578704,2011-03-29,18:50:29
39.977614,116.327683,0,123.758264435696,40631.7851157407,2011-03-29,18:50:34
39.977614,116.327683,0,123.758264435696,40631.785150463,2011-03-29,18:50:37
39.977612,116.327679,0,123.821269685039,40631.7851736111,2011-03-29,18:50:39
39.977625,116.327668,0,124.918106955381,40631.7852314815,2011-03-29,18:50:44
39.977616,116.327703,0,122.322785433071,40631.7852893519,2011-03-29,18:50:49
39.977613,116.327708,0,122.238881233596,40631.7853472222,2011-03-29,18:50:54
39.977621,116.327707,0,122.181774934383,40631.7854050926,2011-03-29,18:50:59
39.977621,116.327707,0,122.181774934383,40631.7854398148,2011-03-29,18:51:02
39.977625,116.327704,0,121.969301181102,40631.785462963,2011-03-29,18:51:04
39.977609,116.327712,0,122.404524278215,40631.7855208333,2011-03-29,18:51:09
39.977609,116.327711,0,122.441994750656,40631.7855787037,2011-03-29,18:51:14
39.977609,116.327711,0,122.441994750656,40631.7856134259,2011-03-29,18:51:17
39.97761,116.32771,0,122.885052493438,40631.7856365741,2011-03-29,18:51:19
39.977612,116.3277,0,123.011509186352,40631.7856944444,2011-03-29,18:51:24
39.977606,116.327563,0,138.01469488189,40631.7857523148,2011-03-29,18:51:29
39.977591,116.327565,0,142.508543307087,40631.7858101852,2011-03-29,18:51:34
39.97759,116.327561,0,144.187785433071,40631.7858680556,2011-03-29,18:51:39
39.97759,116.327561,0,144.187785433071,40631.7859027778,2011-03-29,18:51:42
39.977587,116.327561,0,144.185593832021,40631.7859259259,2011-03-29,18:51:44
39.977546,116.327438,0,156.424078083989,40631.7859837963,2011-03-29,18:51:49
39.977536,116.32739,0,161.079422572178,40631.7860416667,2011-03-29,18:51:54
39.977532,116.327382,0,161.776341863517,40631.786099537,2011-03-29,18:51:59
39.977532,116.327382,0,161.776341863517,40631.7861342593,2011-03-29,18:52:02
39.977532,116.327375,0,162.531309055118,40631.7861574074,2011-03-29,18:52:04
39.977468,116.327261,0,150.411610892388,40631.7862152778,2011-03-29,18:52:09
39.97747,116.327257,0,150.600393700787,40631.7862731481,2011-03-29,18:52:14
39.977467,116.327259,0,150.341437007874,40631.7863310185,2011-03-29,18:52:19
39.977467,116.327259,0,150.341437007874,40631.7863657407,2011-03-29,18:52:22
39.977466,116.327258,0,150.326807742782,40631.7863888889,2011-03-29,18:52:24
39.977471,116.327242,0,151.015127952756,40631.7864467593,2011-03-29,18:52:29
39.977431,116.327218,0,153.329616141732,40631.7865046296,2011-03-29,18:52:34
39.977431,116.327215,0,153.490465879265,40631.7865625,2011-03-29,18:52:39
39.977433,116.327208,0,153.603277559055,40631.7866203704,2011-03-29,18:52:44
39.977439,116.3272,0,153.682837926509,40631.7866782407,2011-03-29,18:52:49
39.977443,116.327194,0,153.714491469816,40631.7867361111,2011-03-29,18:52:54
39.977447,116.327187,0,153.67782152231,40631.7867939815,2011-03-29,18:52:59
39.977447,116.327186,0,153.507385170604,40631.7868518519,2011-03-29,18:53:04
39.977444,116.327184,0,153.414845800525,40631.7869097222,2011-03-29,18:53:09
39.977445,116.32718,0,153.155790682415,40631.7869675926,2011-03-29,18:53:14
39.977443,116.327178,0,152.994015748032,40631.787025463,2011-03-29,18:53:19
39.977444,116.327178,0,152.854192913386,40631.7870833333,2011-03-29,18:53:24
39.977445,116.327173,0,152.607828083989,40631.7871412037,2011-03-29,18:53:29
39.977443,116.32717,0,152.290761154856,40631.7871990741,2011-03-29,18:53:34
39.977441,116.327166,0,151.96218175853,40631.7872569444,2011-03-29,18:53:39
39.977441,116.327166,0,151.96218175853,40631.7872916667,2011-03-29,18:53:42
39.97744,116.327165,0,151.870606955381,40631.7873148148,2011-03-29,18:53:44
39.977424,116.327165,0,150.838874671916,40631.7873726852,2011-03-29,18:53:49
39.977398,116.327138,0,150.812427821522,40631.7874305556,2011-03-29,18:53:54
39.977391,116.327112,0,148.892690288714,40631.7874884259,2011-03-29,18:53:59
39.977373,116.327113,0,153.399265091864,40631.7875462963,2011-03-29,18:54:04
39.977373,116.327091,0,156.735121391076,40631.7876041667,2011-03-29,18:54:09
39.977421,116.327025,0,144.808572834646,40631.787662037,2011-03-29,18:54:14
39.977466,116.326956,0,133.303080708661,40631.7877199074,2011-03-29,18:54:19
39.977477,116.326904,0,125.386459973753,40631.7877777778,2011-03-29,18:54:24
39.977478,116.326907,0,123.734625984252,40631.7878356481,2011-03-29,18:54:29
39.977482,116.326905,0,122.146919291339,40631.7878935185,2011-03-29,18:54:34
39.977486,116.326904,0,121.168690944882,40631.7879513889,2011-03-29,18:54:39
39.977488,116.326903,0,120.693005249344,40631.7880092593,2011-03-29,18:54:44
39.977488,116.326903,0,120.693005249344,40631.7880439815,2011-03-29,18:54:47
39.977483,116.326904,0,120.239957349081,40631.7880671296,2011-03-29,18:54:49
39.97748,116.326914,0,119.776374671916,40631.788125,2011-03-29,18:54:54
39.977476,116.326922,0,119.493300524934,40631.7881828704,2011-03-29,18:54:59
39.97747,116.326925,0,119.350137795276,40631.7882407407,2011-03-29,18:55:04
39.977468,116.326929,0,119.660282152231,40631.7882986111,2011-03-29,18:55:09
39.977469,116.326932,0,120.457552493438,40631.7883564815,2011-03-29,18:55:14
39.97747,116.326934,0,121.220377296588,40631.7884143519,2011-03-29,18:55:19
39.97747,116.326934,0,121.264872047244,40631.7884722222,2011-03-29,18:55:24
39.977469,116.326935,0,121.407860892388,40631.7885300926,2011-03-29,18:55:29
39.97747,116.326935,0,121.50812007874,40631.788587963,2011-03-29,18:55:34
39.97747,116.326935,0,121.549898293963,40631.7886458333,2011-03-29,18:55:39
39.977469,116.326936,0,121.614901574803,40631.7887037037,2011-03-29,18:55:44
39.977468,116.326937,0,121.666200787402,40631.7887615741,2011-03-29,18:55:49
39.977468,116.326938,0,121.795574146982,40631.7888194444,2011-03-29,18:55:54
39.977467,116.326939,0,121.833520341207,40631.7888773148,2011-03-29,18:55:59
39.977466,116.326941,0,121.927375328084,40631.7889351852,2011-03-29,18:56:04
39.977466,116.326942,0,121.946148293963,40631.7889930556,2011-03-29,18:56:09
39.977466,116.326942,0,121.903720472441,40631.7890509259,2011-03-29,18:56:14
39.977466,116.326943,0,121.891266404199,40631.7891087963,2011-03-29,18:56:19
39.977466,116.326943,0,121.891266404199,40631.7891435185,2011-03-29,18:56:22
39.977472,116.32695,0,122.730764435696,40631.7891666667,2011-03-29,18:56:24
39.97749,116.326965,0,122.806305774278,40631.789224537,2011-03-29,18:56:29
39.977504,116.326985,0,124.673631889764,40631.7892824074,2011-03-29,18:56:34
39.977511,116.327017,0,125.148566272966,40631.7893402778,2011-03-29,18:56:39
39.977494,116.327064,0,126.079137139108,40631.7893981481,2011-03-29,18:56:44
39.977457,116.327058,0,126.240334645669,40631.7894560185,2011-03-29,18:56:49
39.977566,116.327089,0,127.502614829396,40631.7895138889,2011-03-29,18:56:54
39.977834,116.327084,0,122.419668635171,40631.7895717593,2011-03-29,18:56:59
39.978097,116.327034,0,113.311364829396,40631.7896296296,2011-03-29,18:57:04
39.978349,116.327041,0,108.686469816273,40631.7896875,2011-03-29,18:57:09
39.978623,116.327062,0,117.957473753281,40631.7897453704,2011-03-29,18:57:14
39.97888,116.327078,0,120.01938648294,40631.7898032407,2011-03-29,18:57:19
39.979099,116.327027,0,92.4152165354331,40631.7898611111,2011-03-29,18:57:24
39.979197,116.326986,0,72.2151738845144,40631.7899189815,2011-03-29,18:57:29
39.979224,116.32697,0,62.0556332020997,40631.7899768518,2011-03-29,18:57:34
39.979222,116.32697,0,59.2195275590551,40631.7900347222,2011-03-29,18:57:39
39.979226,116.326971,0,58.2229625984252,40631.7900925926,2011-03-29,18:57:44
39.979226,116.326971,0,58.2229625984252,40631.7901273148,2011-03-29,18:57:47
39.979231,116.326972,0,57.5875984251969,40631.790150463,2011-03-29,18:57:49
39.979244,116.326974,0,57.5678313648294,40631.7902083333,2011-03-29,18:57:54
39.979254,116.326976,0,57.88343832021,40631.7902662037,2011-03-29,18:57:59
39.97929,116.326986,0,58.4596227034121,40631.7903240741,2011-03-29,18:58:04
39.979448,116.327015,0,58.7938582677165,40631.7903819444,2011-03-29,18:58:09
39.979731,116.327038,0,47.3894028871391,40631.7904398148,2011-03-29,18:58:14
39.980154,116.327021,0,40.6712139107612,40631.7904976852,2011-03-29,18:58:19
39.980674,116.327033,0,36.789186351706,40631.7905555556,2011-03-29,18:58:24
39.981151,116.327075,0,43.1632611548556,40631.7906134259,2011-03-29,18:58:29
39.981518,116.327051,0,44.076407480315,40631.7906712963,2011-03-29,18:58:34
39.981835,116.327028,0,42.6299179790026,40631.7907291667,2011-03-29,18:58:39
39.981881,116.327041,0,48.0020144356955,40631.790787037,2011-03-29,18:58:44
39.981882,116.327042,0,46.3632972440945,40631.7908449074,2011-03-29,18:58:49
39.981884,116.327043,0,46.340561023622,40631.7909027778,2011-03-29,18:58:54
39.981879,116.327045,0,46.7402755905512,40631.7909606481,2011-03-29,18:58:59
39.981872,116.327047,0,47.1297473753281,40631.7910185185,2011-03-29,18:59:04
39.981874,116.327048,0,47.4753510498688,40631.7910763889,2011-03-29,18:59:09
39.981874,116.327048,0,47.4753510498688,40631.7911111111,2011-03-29,18:59:12
39.98188,116.327049,0,47.5049179790026,40631.7911342593,2011-03-29,18:59:14
39.981946,116.327042,0,49.2291994750656,40631.7911921296,2011-03-29,18:59:19
39.982197,116.327007,0,48.3408038057743,40631.79125,2011-03-29,18:59:24
39.982588,116.327011,0,48.2691765091864,40631.7913078704,2011-03-29,18:59:29
39.983032,116.327057,0,51.8168897637795,40631.7913657407,2011-03-29,18:59:34
39.983502,116.327098,0,68.7606889763779,40631.7914236111,2011-03-29,18:59:39
39.983911,116.327106,0,61.531312335958,40631.7914814815,2011-03-29,18:59:44
39.984185,116.327087,0,63.9514862204724,40631.7915393518,2011-03-29,18:59:49
39.984245,116.327102,0,71.8076148293963,40631.7915972222,2011-03-29,18:59:54
39.984248,116.32711,0,73.6467618110236,40631.7916550926,2011-03-29,18:59:59
39.984247,116.327111,0,73.2144356955381,40631.791712963,2011-03-29,19:00:04
39.984246,116.327112,0,73.0794619422572,40631.7917708333,2011-03-29,19:00:09
39.984242,116.327114,0,72.8727329396325,40631.7918287037,2011-03-29,19:00:14
39.984239,116.327116,0,72.694625984252,40631.7918865741,2011-03-29,19:00:19
39.984237,116.327118,0,72.5300229658793,40631.7919444444,2011-03-29,19:00:24
39.984235,116.32712,0,72.5046489501312,40631.7920023148,2011-03-29,19:00:29
39.984233,116.327122,0,72.4791732283465,40631.7920601852,2011-03-29,19:00:34
39.984237,116.327121,0,72.6712860892388,40631.7921180556,2011-03-29,19:00:39
39.984237,116.32712,0,72.9250721784777,40631.7921759259,2011-03-29,19:00:44
39.984238,116.32712,0,73.0565649606299,40631.7922337963,2011-03-29,19:00:49
39.984238,116.32712,0,73.126345144357,40631.7922916667,2011-03-29,19:00:54
39.984238,116.32712,0,73.126345144357,40631.7923263889,2011-03-29,19:00:57
39.984241,116.327121,0,73.1870374015748,40631.792349537,2011-03-29,19:00:59
39.984408,116.327083,0,72.3566535433071,40631.7924074074,2011-03-29,19:01:04
39.984735,116.327056,0,67.9827165354331,40631.7924652778,2011-03-29,19:01:09
39.985097,116.327031,0,77.6149835958005,40631.7925231481,2011-03-29,19:01:14
39.985479,116.327044,0,79.7970275590551,40631.7925810185,2011-03-29,19:01:19
39.985901,116.327038,0,92.2644783464567,40631.7926388889,2011-03-29,19:01:24
39.986349,116.326987,0,89.2473818897638,40631.7926967593,2011-03-29,19:01:29
39.986862,116.32695,0,93.0109809711286,40631.7927546296,2011-03-29,19:01:34
39.987399,116.326907,0,92.5572637795276,40631.7928125,2011-03-29,19:01:39
39.987973,116.326867,0,82.0810137795276,40631.7928703704,2011-03-29,19:01:44
39.988548,116.326836,0,76.7864829396325,40631.7929282407,2011-03-29,19:01:49
39.989014,116.326804,0,68.5780872703412,40631.7929861111,2011-03-29,19:01:54
39.989362,116.326781,0,60.2016502624672,40631.7930439815,2011-03-29,19:01:59
39.989699,116.326778,0,54.9038615485564,40631.7931018519,2011-03-29,19:02:04
39.99003,116.326678,0,33.7027427821522,40631.7931597222,2011-03-29,19:02:09
39.99024,116.326704,0,50.0704429133858,40631.7932175926,2011-03-29,19:02:14
39.990443,116.326711,0,63.9317421259843,40631.793275463,2011-03-29,19:02:19
39.990724,116.326637,0,84.1953576115486,40631.7933333333,2011-03-29,19:02:24
39.990947,116.326523,0,96.1633989501312,40631.7933912037,2011-03-29,19:02:29
39.990981,116.326506,0,115.910764435696,40631.7934490741,2011-03-29,19:02:34
39.991057,116.326618,0,121.714488188976,40631.7935069444,2011-03-29,19:02:39
39.991138,116.326877,0,133.901105643045,40631.7935648148,2011-03-29,19:02:44
39.991174,116.327249,0,151.187066929134,40631.7936226852,2011-03-29,19:02:49
39.991262,116.327561,0,161.01187664042,40631.7936805556,2011-03-29,19:02:54
39.991332,116.327712,0,177.735042650919,40631.7937384259,2011-03-29,19:02:59
39.991506,116.3279,0,196.180068897638,40631.7937962963,2011-03-29,19:03:04
39.991579,116.328252,0,216.949442257218,40631.7938541667,2011-03-29,19:03:09
39.991643,116.328564,0,229.829776902887,40631.793912037,2011-03-29,19:03:14
39.991721,116.328653,0,235.917349081365,40631.7939699074,2011-03-29,19:03:19
39.991733,116.328652,0,242.899796587927,40631.7940277778,2011-03-29,19:03:24
39.99175,116.328652,0,248.717785433071,40631.7940856481,2011-03-29,19:03:29
39.99183,116.328651,0,243.745088582677,40631.7941435185,2011-03-29,19:03:34
39.991862,116.328651,0,238.31282480315,40631.7942013889,2011-03-29,19:03:39
39.991851,116.328657,0,242.426187664042,40631.7942592593,2011-03-29,19:03:44
39.991815,116.328778,0,237.012047244094,40631.7943171296,2011-03-29,19:03:49
39.991797,116.329005,0,231.265370734908,40631.794375,2011-03-29,19:03:54
39.991697,116.329306,0,229.396167979003,40631.7944328704,2011-03-29,19:03:59
39.991676,116.329576,0,225.318146325459,40631.7944907407,2011-03-29,19:04:04
39.991667,116.329773,0,220.83500328084,40631.7945486111,2011-03-29,19:04:09
39.991596,116.329813,0,212.774550524934,40631.7946064815,2011-03-29,19:04:14
39.991571,116.329824,0,211.892467191601,40631.7946643519,2011-03-29,19:04:19
39.991549,116.329832,0,210.972608267717,40631.7947222222,2011-03-29,19:04:24
39.991542,116.329833,0,210.222536089239,40631.7947800926,2011-03-29,19:04:29
39.991542,116.329833,0,210.222536089239,40631.7948148148,2011-03-29,19:04:32
39.991537,116.329835,0,209.862290026247,40631.794837963,2011-03-29,19:04:34
39.991522,116.329838,0,209.662769028871,40631.7948958333,2011-03-29,19:04:39
39.991507,116.329841,0,209.57468832021,40631.7949537037,2011-03-29,19:04:44
39.991507,116.329841,0,209.57468832021,40631.7949884259,2011-03-29,19:04:47
39.991502,116.329841,0,209.407782152231,40631.7950115741,2011-03-29,19:04:49
39.991514,116.32984,0,209.002582020997,40631.7950694444,2011-03-29,19:04:54
39.991517,116.32984,0,208.63907152231,40631.7951273148,2011-03-29,19:04:59
39.991517,116.32984,0,208.63907152231,40631.795162037,2011-03-29,19:05:02
39.991515,116.329841,0,208.349452099738,40631.7951851852,2011-03-29,19:05:04
39.991528,116.329842,0,208.016679790026,40631.7952430556,2011-03-29,19:05:09
39.991552,116.329867,0,207.752529527559,40631.7953009259,2011-03-29,19:05:14
39.991723,116.329929,0,218.066292650919,40631.7953587963,2011-03-29,19:05:19
39.991755,116.330084,0,212.909219160105,40631.7954166667,2011-03-29,19:05:24
39.99175,116.330265,0,208.882335958005,40631.795474537,2011-03-29,19:05:29
39.991717,116.330472,0,201.294041994751,40631.7955324074,2011-03-29,19:05:34
39.991701,116.330615,0,192.282142388451,40631.7955902778,2011-03-29,19:05:39
39.991646,116.330745,0,183.965515091863,40631.7956481481,2011-03-29,19:05:44
39.991637,116.330865,0,175.856079396325,40631.7957060185,2011-03-29,19:05:49
39.991648,116.331051,0,171.719648950131,40631.7957638889,2011-03-29,19:05:54
39.991637,116.33138,0,169.273097112861,40631.7958217593,2011-03-29,19:05:59
39.991625,116.331693,0,178.11124343832,40631.7958796296,2011-03-29,19:06:04
39.991662,116.332062,0,167.797030839895,40631.7959375,2011-03-29,19:06:09
39.991672,116.332468,0,165.292408136483,40631.7959953704,2011-03-29,19:06:14
39.991685,116.332867,0,167.171847112861,40631.7960532407,2011-03-29,19:06:19
39.991727,116.333263,0,161.792237532808,40631.7961111111,2011-03-29,19:06:24
39.991679,116.333702,0,156.478156167979,40631.7961689815,2011-03-29,19:06:29
39.9917,116.334067,0,156.015898950131,40631.7962268519,2011-03-29,19:06:34
39.991745,116.334488,0,161.509714566929,40631.7962847222,2011-03-29,19:06:39
39.991799,116.335076,0,162.42405183727,40631.7963425926,2011-03-29,19:06:44
39.991852,116.335763,0,157.768382545932,40631.796400463,2011-03-29,19:06:49
39.991901,116.336477,0,158.800866141732,40631.7964583333,2011-03-29,19:06:54
39.991917,116.33711,0,160.11969160105,40631.7965162037,2011-03-29,19:06:59
39.991923,116.337677,0,155.399816272966,40631.7965740741,2011-03-29,19:07:04
39.992012,116.338205,0,162.535203412073,40631.7966319444,2011-03-29,19:07:09
39.992008,116.33859,0,162.626663385827,40631.7966898148,2011-03-29,19:07:14
39.991976,116.338802,0,174.910541338583,40631.7967476852,2011-03-29,19:07:19
39.991927,116.338842,0,166.430898950131,40631.7968055556,2011-03-29,19:07:24
39.991927,116.338839,0,166.585751312336,40631.7968634259,2011-03-29,19:07:29
39.991925,116.338832,0,166.417906824147,40631.7969212963,2011-03-29,19:07:34
39.991924,116.338829,0,166.102670603675,40631.7969791667,2011-03-29,19:07:39
39.991923,116.338837,0,165.872985564304,40631.797037037,2011-03-29,19:07:44
39.991923,116.338837,0,165.872985564304,40631.7970717593,2011-03-29,19:07:47
39.99192,116.338835,0,165.697208005249,40631.7970949074,2011-03-29,19:07:49
39.991919,116.33886,0,165.665419947507,40631.7971527778,2011-03-29,19:07:54
39.991895,116.338938,0,163.136003937008,40631.7972106481,2011-03-29,19:07:59
39.991908,116.339126,0,164.520410104987,40631.7972685185,2011-03-29,19:08:04
39.991911,116.339412,0,167.241971784777,40631.7973263889,2011-03-29,19:08:09
39.99191,116.339568,0,163.453408792651,40631.7973842593,2011-03-29,19:08:14
39.99194,116.339558,0,163.212585301837,40631.7974421296,2011-03-29,19:08:19
39.99194,116.339627,0,163.114852362205,40631.7975,2011-03-29,19:08:24
39.991887,116.339916,0,162.646788057743,40631.7975578704,2011-03-29,19:08:29
39.991869,116.340256,0,160.081981627297,40631.7976157407,2011-03-29,19:08:34
39.991829,116.340538,0,155.465583989501,40631.7976736111,2011-03-29,19:08:39
39.991815,116.34085,0,156.874855643045,40631.7977314815,2011-03-29,19:08:44
39.991776,116.341093,0,143.392516404199,40631.7977893518,2011-03-29,19:08:49
39.991787,116.34112,0,135.510374015748,40631.7978472222,2011-03-29,19:08:54
39.991789,116.341119,0,134.056673228346,40631.7979050926,2011-03-29,19:08:59
39.99179,116.341119,0,133.600383858268,40631.797962963,2011-03-29,19:09:04
39.991793,116.341116,0,133.678996062992,40631.7980208333,2011-03-29,19:09:09
39.991795,116.341116,0,134.044858923885,40631.7980787037,2011-03-29,19:09:14
39.991795,116.341116,0,134.044858923885,40631.7981134259,2011-03-29,19:09:17
39.991797,116.34112,0,134.70031496063,40631.7981365741,2011-03-29,19:09:19
39.991798,116.341111,0,135.184799868766,40631.7981944444,2011-03-29,19:09:24
39.991799,116.341109,0,135.591699475066,40631.7982523148,2011-03-29,19:09:29
39.9918,116.341109,0,136.180413385827,40631.7983101852,2011-03-29,19:09:34
39.991799,116.341108,0,136.824819553806,40631.7983680556,2011-03-29,19:09:39
39.991799,116.341108,0,136.824819553806,40631.7984027778,2011-03-29,19:09:42
39.991799,116.341109,0,137.534002624672,40631.7984259259,2011-03-29,19:09:44
39.991799,116.341119,0,138.398569553806,40631.7984837963,2011-03-29,19:09:49
39.991799,116.341116,0,138.74749671916,40631.7985416667,2011-03-29,19:09:54
39.9918,116.341113,0,138.854891732283,40631.798599537,2011-03-29,19:09:59
39.9918,116.341105,0,138.399156824147,40631.7986574074,2011-03-29,19:10:04
39.9918,116.341105,0,138.399156824147,40631.7986921296,2011-03-29,19:10:07
39.9918,116.341105,0,138.083330052493,40631.7987152778,2011-03-29,19:10:09
39.991802,116.341115,0,138.310597112861,40631.7987731481,2011-03-29,19:10:14
39.991803,116.341119,0,138.668625328084,40631.7988310185,2011-03-29,19:10:19
39.991803,116.341117,0,138.843517060367,40631.7988888889,2011-03-29,19:10:24
39.991804,116.341114,0,138.954452099738,40631.7989467593,2011-03-29,19:10:29
39.991804,116.34111,0,139.191807742782,40631.7990046296,2011-03-29,19:10:34
39.991806,116.341104,0,139.539146981627,40631.7990625,2011-03-29,19:10:39
39.991806,116.3411,0,139.889616141732,40631.7991203704,2011-03-29,19:10:44
39.991806,116.341095,0,140.190413385827,40631.7991782407,2011-03-29,19:10:49
39.991807,116.341099,0,140.466062992126,40631.7992361111,2011-03-29,19:10:54
39.991807,116.341099,0,140.466062992126,40631.7992708333,2011-03-29,19:10:57
39.991808,116.3411,0,140.997893700787,40631.7992939815,2011-03-29,19:10:59
39.991813,116.341109,0,141.67905839895,40631.7993518518,2011-03-29,19:11:04
39.991863,116.341296,0,146.398845144357,40631.7994097222,2011-03-29,19:11:09
39.991913,116.34158,0,153.673300524934,40631.7994675926,2011-03-29,19:11:14
39.991946,116.341854,0,155.784727690289,40631.799525463,2011-03-29,19:11:19
39.991963,116.342122,0,159.434484908136,40631.7995833333,2011-03-29,19:11:24
39.991976,116.342315,0,167.393234908136,40631.7996412037,2011-03-29,19:11:29
39.992028,116.342453,0,174.901929133858,40631.7996990741,2011-03-29,19:11:34
39.992127,116.342495,0,183.179209317585,40631.7997569444,2011-03-29,19:11:39
39.99127,116.34112,0,210.26623687664,40631.7999884259,2011-03-29,19:11:59
39.991879,116.342749,0,200.651925853018,40631.8001041667,2011-03-29,19:12:09
39.991822,116.342764,0,179.33342519685,40631.800162037,2011-03-29,19:12:14
39.991822,116.342743,0,178.130705380577,40631.8002199074,2011-03-29,19:12:19
39.991781,116.342751,0,179.776305774278,40631.8002777778,2011-03-29,19:12:24
39.991781,116.342751,0,179.776305774278,40631.8003125,2011-03-29,19:12:27
39.991781,116.342745,0,179.602053805774,40631.8003356481,2011-03-29,19:12:29
39.991782,116.342732,0,179.553320209974,40631.8003935185,2011-03-29,19:12:34
39.991753,116.342717,0,179.797706692913,40631.8004513889,2011-03-29,19:12:39
39.99177,116.342735,0,179.962762467192,40631.8005092593,2011-03-29,19:12:44
39.99177,116.342745,0,180.08501312336,40631.8005671296,2011-03-29,19:12:49
39.99177,116.342745,0,180.08501312336,40631.8006597222,2011-03-29,19:12:57
39.991769,116.34274,0,180.141820866142,40631.8006828704,2011-03-29,19:12:59
39.991765,116.342754,0,180.184458661417,40631.8007407407,2011-03-29,19:13:04
39.991771,116.342764,0,180.328799212598,40631.8007986111,2011-03-29,19:13:09
39.991771,116.342764,0,180.328799212598,40631.8008333333,2011-03-29,19:13:12
39.991772,116.342766,0,180.352316272966,40631.8008564815,2011-03-29,19:13:14
39.991932,116.343875,0,116.17656824147,40631.8014351852,2011-03-29,19:14:04
39.991733,116.34435,0,110.175528215223,40631.8014930556,2011-03-29,19:14:09
39.99182,116.344487,0,119.061758530184,40631.8015509259,2011-03-29,19:14:14
39.99184,116.344572,0,123.945134514436,40631.8016087963,2011-03-29,19:14:19
39.991855,116.344641,0,120.075718503937,40631.8016666667,2011-03-29,19:14:24
39.991847,116.344711,0,119.051833989501,40631.801724537,2011-03-29,19:14:29
39.991888,116.344766,0,123.284232283465,40631.8017824074,2011-03-29,19:14:34
39.99192,116.344866,0,126.711538713911,40631.8018402778,2011-03-29,19:14:39
39.991952,116.344918,0,129.28594816273,40631.8018981481,2011-03-29,19:14:44
39.991959,116.345002,0,132.337116141732,40631.8019560185,2011-03-29,19:14:49
39.991945,116.345108,0,145.784914698163,40631.8020138889,2011-03-29,19:14:54
39.991932,116.345182,0,158.830413385827,40631.8020717593,2011-03-29,19:14:59
39.99193,116.345261,0,173.903589238845,40631.8021296296,2011-03-29,19:15:04
39.991934,116.345333,0,177.623943569554,40631.8021875,2011-03-29,19:15:09
39.991944,116.345423,0,190.583064304462,40631.8022453704,2011-03-29,19:15:14
39.991963,116.34549,0,200.201105643045,40631.8023032407,2011-03-29,19:15:19
39.99198,116.345559,0,209.572408136483,40631.8023611111,2011-03-29,19:15:24
39.992009,116.345631,0,221.853254593176,40631.8024189815,2011-03-29,19:15:29
39.99204,116.345725,0,216.964662073491,40631.8024768519,2011-03-29,19:15:34
39.992052,116.345814,0,215.548241469816,40631.8025347222,2011-03-29,19:15:39
39.992041,116.345889,0,220.561965223097,40631.8025925926,2011-03-29,19:15:44
39.992042,116.345988,0,222.026768372703,40631.802650463,2011-03-29,19:15:49
39.992074,116.346079,0,229.0693667979,40631.8027083333,2011-03-29,19:15:54
39.992073,116.346172,0,228.361095800525,40631.8027662037,2011-03-29,19:15:59
39.992115,116.346245,0,222.594343832021,40631.8028240741,2011-03-29,19:16:04
39.992123,116.346299,0,224.459639107612,40631.8028819444,2011-03-29,19:16:09
39.992106,116.346353,0,230.844576771654,40631.8029398148,2011-03-29,19:16:14
39.992041,116.346384,0,226.489416010499,40631.8029976852,2011-03-29,19:16:19
39.992051,116.346394,0,227.918074146982,40631.8030555556,2011-03-29,19:16:24
39.99204,116.346408,0,227.958848425197,40631.8031134259,2011-03-29,19:16:29
39.992041,116.34642,0,228.285426509186,40631.8031712963,2011-03-29,19:16:34
39.99204,116.346434,0,228.274812992126,40631.8032291667,2011-03-29,19:16:39
39.991868,116.34664,0,132.099261811024,40631.8170023148,2011-03-29,19:36:29
39.991835,116.346679,0,143.330528215223,40631.8170601852,2011-03-29,19:36:34
39.991834,116.346668,0,139.497559055118,40631.8171180556,2011-03-29,19:36:39
39.991824,116.346703,0,135.781482939633,40631.8171759259,2011-03-29,19:36:44
39.991834,116.346697,0,139.324347112861,40631.8172337963,2011-03-29,19:36:49
39.991831,116.346726,0,140.591532152231,40631.8172916667,2011-03-29,19:36:54
39.991831,116.346737,0,136.330748031496,40631.817349537,2011-03-29,19:36:59
39.991852,116.346721,0,133.162870734908,40631.8174074074,2011-03-29,19:37:04
39.991832,116.346767,0,134.994839238845,40631.8174652778,2011-03-29,19:37:09
39.991821,116.346785,0,136.586650262467,40631.8175231481,2011-03-29,19:37:14
39.991818,116.346798,0,138.677624671916,40631.8175810185,2011-03-29,19:37:19
39.991825,116.346786,0,137.456194225722,40631.8176388889,2011-03-29,19:37:24
39.991833,116.346834,0,136.124406167979,40631.8176967593,2011-03-29,19:37:29
39.991833,116.346905,0,135.446269685039,40631.8177546296,2011-03-29,19:37:34
39.991833,116.346982,0,133.165987532808,40631.8178125,2011-03-29,19:37:39
39.991847,116.347035,0,129.76282152231,40631.8178703704,2011-03-29,19:37:44
39.991857,116.347112,0,132.680564304462,40631.8179282407,2011-03-29,19:37:49
39.991862,116.347187,0,135.433205380577,40631.8179861111,2011-03-29,19:37:54
39.991869,116.347253,0,137.859078083989,40631.8180439815,2011-03-29,19:37:59
39.991872,116.347367,0,141.846289370079,40631.8181018519,2011-03-29,19:38:04
39.99188,116.347452,0,143.742847769029,40631.8181597222,2011-03-29,19:38:09
39.991887,116.347518,0,146.016712598425,40631.8182175926,2011-03-29,19:38:14
39.991884,116.347598,0,142.670465879265,40631.818275463,2011-03-29,19:38:19
39.991888,116.347677,0,141.335534776903,40631.8183333333,2011-03-29,19:38:24
39.991897,116.347758,0,139.018707349081,40631.8183912037,2011-03-29,19:38:29
39.991904,116.347845,0,134.74469488189,40631.8184490741,2011-03-29,19:38:34
39.991901,116.347932,0,132.665272309711,40631.8185069444,2011-03-29,19:38:39
39.991905,116.348003,0,132.595072178478,40631.8185648148,2011-03-29,19:38:44
39.991911,116.34808,0,129.862368766404,40631.8186226852,2011-03-29,19:38:49
39.991914,116.348167,0,125.73874343832,40631.8186805556,2011-03-29,19:38:54
39.991913,116.348267,0,125.10312335958,40631.8187384259,2011-03-29,19:38:59
39.991898,116.348363,0,124.93061023622,40631.8187962963,2011-03-29,19:39:04
39.991913,116.348431,0,126.952723097113,40631.8188541667,2011-03-29,19:39:09
39.991913,116.348507,0,126.404950787402,40631.818912037,2011-03-29,19:39:14
39.991913,116.348603,0,124.442834645669,40631.8189699074,2011-03-29,19:39:19
39.991921,116.348689,0,122.272473753281,40631.8190277778,2011-03-29,19:39:24
39.991922,116.348776,0,122.530203412073,40631.8190856481,2011-03-29,19:39:29
39.991936,116.348828,0,120.935252624672,40631.8191435185,2011-03-29,19:39:34
39.991929,116.34889,0,121.508146325459,40631.8192013889,2011-03-29,19:39:39
39.99194,116.349027,0,123.967047244094,40631.8192592593,2011-03-29,19:39:44
39.991949,116.349119,0,126.540042650919,40631.8193171296,2011-03-29,19:39:49
39.99195,116.349199,0,124.829796587927,40631.819375,2011-03-29,19:39:54
39.991998,116.349271,0,129.945974409449,40631.8194328704,2011-03-29,19:39:59
39.992013,116.34933,0,131.846952099738,40631.8194907407,2011-03-29,19:40:04
39.991996,116.349425,0,131.19531167979,40631.8195486111,2011-03-29,19:40:09
39.991966,116.34955,0,131.437132545932,40631.8196064815,2011-03-29,19:40:14
39.991974,116.349607,0,134.934176509186,40631.8196643519,2011-03-29,19:40:19
39.991986,116.349707,0,137.094324146982,40631.8197222222,2011-03-29,19:40:24
39.991968,116.349804,0,139.157053805774,40631.8197800926,2011-03-29,19:40:29
39.991963,116.349914,0,140.468080708661,40631.819837963,2011-03-29,19:40:34
39.991964,116.350032,0,138.23125,40631.8198958333,2011-03-29,19:40:39
39.991966,116.350114,0,138.975390419948,40631.8199537037,2011-03-29,19:40:44
39.991983,116.350191,0,139.872545931759,40631.8200115741,2011-03-29,19:40:49
39.991999,116.350276,0,139.376046587927,40631.8200694444,2011-03-29,19:40:54
39.991997,116.35035,0,140.903103674541,40631.8201273148,2011-03-29,19:40:59
39.992007,116.350445,0,141.961017060367,40631.8201851852,2011-03-29,19:41:04
39.992008,116.350542,0,142.287782152231,40631.8202430556,2011-03-29,19:41:09
39.992022,116.350609,0,142.682129265092,40631.8203009259,2011-03-29,19:41:14
39.992016,116.350702,0,143.717444225722,40631.8203587963,2011-03-29,19:41:19
39.992013,116.350758,0,143.178215223097,40631.8204166667,2011-03-29,19:41:24
39.991981,116.35089,0,141.119944225722,40631.820474537,2011-03-29,19:41:29
39.992011,116.350945,0,140.922050524934,40631.8205324074,2011-03-29,19:41:34
39.992003,116.351061,0,140.004934383202,40631.8205902778,2011-03-29,19:41:39
39.992008,116.351138,0,140.816069553806,40631.8206481481,2011-03-29,19:41:44
39.992022,116.351231,0,141.457887139108,40631.8207060185,2011-03-29,19:41:49
39.992052,116.35131,0,142.501496062992,40631.8207638889,2011-03-29,19:41:54
39.992053,116.351401,0,143.109895013123,40631.8208217593,2011-03-29,19:41:59
39.992041,116.351459,0,140.673920603675,40631.8208796296,2011-03-29,19:42:04
39.991971,116.351491,0,136.619839238845,40631.8209375,2011-03-29,19:42:09
39.991913,116.351523,0,136.086807742782,40631.8209953704,2011-03-29,19:42:14
39.991834,116.351543,0,135.854248687664,40631.8210532407,2011-03-29,19:42:19
39.991757,116.351558,0,136.703067585302,40631.8211111111,2011-03-29,19:42:24
39.991678,116.351627,0,137.584491469816,40631.8211689815,2011-03-29,19:42:29
39.991616,116.351626,0,136.709163385827,40631.8212268518,2011-03-29,19:42:34
39.991577,116.351605,0,133.959776902887,40631.8212847222,2011-03-29,19:42:39
39.991541,116.351515,0,131.723011811024,40631.8213425926,2011-03-29,19:42:44
39.991523,116.351426,0,125.744573490814,40631.821400463,2011-03-29,19:42:49
39.991531,116.35134,0,121.037667322835,40631.8214583333,2011-03-29,19:42:54
39.991568,116.351259,0,117.252742782152,40631.8215162037,2011-03-29,19:42:59
39.991568,116.351259,0,117.252742782152,40631.8215509259,2011-03-29,19:43:02
39.991574,116.351258,0,115.660344488189,40631.8215740741,2011-03-29,19:43:04
39.991571,116.351269,0,115.07562335958,40631.8216319444,2011-03-29,19:43:09
39.991582,116.351294,0,114.811663385827,40631.8216898148,2011-03-29,19:43:14
39.991602,116.351292,0,114.521417322835,40631.8217476852,2011-03-29,19:43:19
39.991602,116.351292,0,114.521417322835,40631.8217824074,2011-03-29,19:43:22
39.991606,116.3513,0,114.221085958005,40631.8218055556,2011-03-29,19:43:24
39.991606,116.351312,0,114.082214566929,40631.8218634259,2011-03-29,19:43:29
39.991606,116.351322,0,114.015433070866,40631.8219212963,2011-03-29,19:43:34
39.991389,116.351987,0,-67.6455511811024,40631.8289236111,2011-03-29,19:53:39
39.991298,116.35167,0,209.919035433071,40631.8289814815,2011-03-29,19:53:44
39.99141,116.351788,0,130.546788057743,40631.8290393518,2011-03-29,19:53:49
39.991402,116.351746,0,118.659599737533,40631.8290972222,2011-03-29,19:53:54
39.99139,116.351715,0,94.6425459317585,40631.8291550926,2011-03-29,19:53:59
39.991418,116.351654,0,109.585675853018,40631.829212963,2011-03-29,19:54:04
39.991438,116.351633,0,119.503215223097,40631.8292708333,2011-03-29,19:54:09
39.991401,116.351658,0,120.615534776903,40631.8293287037,2011-03-29,19:54:14
39.991326,116.351706,0,125.883933727034,40631.8293865741,2011-03-29,19:54:19
39.991247,116.351705,0,132.013467847769,40631.8294444444,2011-03-29,19:54:24
39.991172,116.35171,0,138.533871391076,40631.8295023148,2011-03-29,19:54:29
39.991104,116.351696,0,144.296679790026,40631.8295601852,2011-03-29,19:54:34
39.991075,116.351625,0,148.055032808399,40631.8296180556,2011-03-29,19:54:39
39.991005,116.35165,0,152.255442913386,40631.8296759259,2011-03-29,19:54:44
39.990936,116.35165,0,159.577998687664,40631.8297337963,2011-03-29,19:54:49
39.990865,116.351657,0,169.694780183727,40631.8297916667,2011-03-29,19:54:54
39.990797,116.351642,0,177.070160761155,40631.829849537,2011-03-29,19:54:59
39.990729,116.351641,0,182.914094488189,40631.8299074074,2011-03-29,19:55:04
39.990654,116.351651,0,187.656184383202,40631.8299652778,2011-03-29,19:55:09
39.99059,116.351646,0,191.360872703412,40631.8300231481,2011-03-29,19:55:14
39.990536,116.351639,0,196.888766404199,40631.8300810185,2011-03-29,19:55:19
39.990474,116.351633,0,205.302263779528,40631.8301388889,2011-03-29,19:55:24
39.990405,116.351618,0,210.031525590551,40631.8301967593,2011-03-29,19:55:29
39.990351,116.351623,0,213.752831364829,40631.8302546296,2011-03-29,19:55:34
39.990303,116.351596,0,211.664435695538,40631.8303125,2011-03-29,19:55:39
39.99025,116.351586,0,202.569498031496,40631.8303703704,2011-03-29,19:55:44
39.990179,116.351602,0,195.075196850394,40631.8304282407,2011-03-29,19:55:49
39.990108,116.351591,0,192.439163385827,40631.8304861111,2011-03-29,19:55:54
39.990063,116.351564,0,188.113923884514,40631.8305439815,2011-03-29,19:55:59
39.990004,116.351577,0,187.497965879265,40631.8306018518,2011-03-29,19:56:04
39.989938,116.351593,0,193.150488845144,40631.8306597222,2011-03-29,19:56:09
39.98988,116.351615,0,192.292119422572,40631.8307175926,2011-03-29,19:56:14
39.989822,116.351633,0,183.658385826772,40631.830775463,2011-03-29,19:56:19
39.989769,116.351649,0,168.11407152231,40631.8308333333,2011-03-29,19:56:24
39.989705,116.351691,0,158.708077427822,40631.8308912037,2011-03-29,19:56:29
39.989646,116.351665,0,150.043356299213,40631.8309490741,2011-03-29,19:56:34
39.989584,116.351676,0,138.83281496063,40631.8310069444,2011-03-29,19:56:39
39.989523,116.351684,0,136.719550524934,40631.8310648148,2011-03-29,19:56:44
39.989454,116.351686,0,136.632004593176,40631.8311226852,2011-03-29,19:56:49
39.9894,116.351692,0,129.296735564304,40631.8311805556,2011-03-29,19:56:54
39.989331,116.35171,0,125.300351049869,40631.8312384259,2011-03-29,19:56:59
39.989263,116.351714,0,123.962431102362,40631.8312962963,2011-03-29,19:57:04
39.9892,116.351723,0,121.876975065617,40631.8313541667,2011-03-29,19:57:09
39.989143,116.35169,0,119.564212598425,40631.831412037,2011-03-29,19:57:14
39.989073,116.351666,0,120.659248687664,40631.8314699074,2011-03-29,19:57:19
39.989002,116.351667,0,120.077247375328,40631.8315277778,2011-03-29,19:57:24
39.988939,116.35168,0,121.033297244094,40631.8315856481,2011-03-29,19:57:29
39.988873,116.351705,0,120.148608923885,40631.8316435185,2011-03-29,19:57:34
39.988813,116.351712,0,117.680180446194,40631.8317013889,2011-03-29,19:57:39
39.988736,116.351724,0,116.754429133858,40631.8317592593,2011-03-29,19:57:44
39.988675,116.351729,0,118.60970144357,40631.8318171296,2011-03-29,19:57:49
39.988602,116.351767,0,117.03062007874,40631.831875,2011-03-29,19:57:54
39.988532,116.351744,0,118.764868766404,40631.8319328704,2011-03-29,19:57:59
39.988452,116.351732,0,123.516141732283,40631.8319907407,2011-03-29,19:58:04
39.988387,116.351755,0,125.184960629921,40631.8320486111,2011-03-29,19:58:09
39.988335,116.351756,0,124.183664698163,40631.8321064815,2011-03-29,19:58:14
39.988264,116.351773,0,126.655646325459,40631.8321643519,2011-03-29,19:58:19
39.988185,116.351783,0,124.68936351706,40631.8322222222,2011-03-29,19:58:24
39.988123,116.351782,0,127.461525590551,40631.8322800926,2011-03-29,19:58:29
39.988056,116.351797,0,125.769206036745,40631.832337963,2011-03-29,19:58:34
39.98799,116.351817,0,124.784540682415,40631.8323958333,2011-03-29,19:58:39
39.987926,116.351808,0,126.254963910761,40631.8324537037,2011-03-29,19:58:44
39.987857,116.3518,0,130.270446194226,40631.8325115741,2011-03-29,19:58:49
39.987801,116.351816,0,134.710741469816,40631.8325694444,2011-03-29,19:58:54
39.987755,116.351822,0,136.553520341207,40631.8326273148,2011-03-29,19:58:59
39.987716,116.351809,0,139.890580708661,40631.8326851852,2011-03-29,19:59:04
39.987671,116.351773,0,141.394005905512,40631.8327430556,2011-03-29,19:59:09
39.98762,116.351757,0,140.36937007874,40631.8328009259,2011-03-29,19:59:14
39.987556,116.351775,0,133.878238188976,40631.8328587963,2011-03-29,19:59:19
39.987507,116.35181,0,130.398228346457,40631.8329166667,2011-03-29,19:59:24
39.98744,116.351879,0,121.007253937008,40631.832974537,2011-03-29,19:59:29
39.987369,116.351974,0,116.657759186352,40631.8330324074,2011-03-29,19:59:34
39.98731,116.35197,0,112.737057086614,40631.8330902778,2011-03-29,19:59:39
39.987286,116.351992,0,110.313635170604,40631.8331481481,2011-03-29,19:59:44
39.987273,116.352021,0,108.050774278215,40631.8332060185,2011-03-29,19:59:49
39.98727,116.352116,0,109.227109580052,40631.8332638889,2011-03-29,19:59:54
39.987217,116.352194,0,102.335068897638,40631.8333217593,2011-03-29,19:59:59
39.987222,116.352176,0,99.7756594488189,40631.8333796296,2011-03-29,20:00:04
39.987242,116.352191,0,99.7777066929134,40631.8334375,2011-03-29,20:00:09
39.98726,116.352207,0,101.668720472441,40631.8334953704,2011-03-29,20:00:14
39.987276,116.352241,0,104.972641076115,40631.8335532407,2011-03-29,20:00:19
39.987328,116.3524,0,108.621627296588,40631.8336111111,2011-03-29,20:00:24
39.987387,116.352607,0,110.579639107612,40631.8336689815,2011-03-29,20:00:29
39.987394,116.352647,0,110.854589895013,40631.8337268519,2011-03-29,20:00:34
39.987395,116.352654,0,110.887956036745,40631.8337847222,2011-03-29,20:00:39
39.987395,116.352654,0,110.887956036745,40631.8338194444,2011-03-29,20:00:42
39.987393,116.352657,0,110.918805774278,40631.8338425926,2011-03-29,20:00:44
39.987397,116.35307,0,-29.8114402887139,40631.8342476852,2011-03-29,20:01:19
39.987573,116.353184,0,108.509826115486,40631.8343055556,2011-03-29,20:01:24
39.987636,116.353101,0,100.92313648294,40631.8343634259,2011-03-29,20:01:29
39.987634,116.353117,0,99.2548293963254,40631.8344212963,2011-03-29,20:01:34
39.987645,116.353133,0,98.1418996062992,40631.8344791667,2011-03-29,20:01:39
39.987665,116.353106,0,91.7955085301837,40631.834537037,2011-03-29,20:01:44
39.987699,116.353094,0,88.6958661417323,40631.8345949074,2011-03-29,20:01:49
39.987745,116.353078,0,85.6361286089239,40631.8346527778,2011-03-29,20:01:54
39.987784,116.353072,0,83.9253871391076,40631.8347106481,2011-03-29,20:01:59
39.987801,116.353083,0,80.5765813648294,40631.8347685185,2011-03-29,20:02:04
39.987801,116.353083,0,80.5765813648294,40631.8348032407,2011-03-29,20:02:07
39.987808,116.353089,0,77.4140485564304,40631.8348263889,2011-03-29,20:02:09
39.987803,116.353103,0,80.6430183727034,40631.8348842593,2011-03-29,20:02:14
39.987803,116.353103,0,80.6430183727034,40631.8349189815,2011-03-29,20:02:17
39.987803,116.353102,0,84.4828280839895,40631.8349421296,2011-03-29,20:02:19
39.9878,116.353067,0,85.7817224409449,40631.835,2011-03-29,20:02:24
39.987772,116.353024,0,88.9904232283465,40631.8350578704,2011-03-29,20:02:29
39.98776,116.352959,0,92.7669783464567,40631.8351157407,2011-03-29,20:02:34
39.987763,116.352944,0,93.8794127296588,40631.8351736111,2011-03-29,20:02:39
39.987762,116.352933,0,93.9436220472441,40631.8352314815,2011-03-29,20:02:44
39.98741,116.353057,0,53.4572736220472,40631.8355787037,2011-03-29,20:03:14
39.987422,116.353043,0,43.7760990813648,40631.8356365741,2011-03-29,20:03:19
39.987428,116.353015,0,38.5843930446194,40631.8356944444,2011-03-29,20:03:24
