# Supplementary material for: Research on differential privacy protection method based on user tendency
Source: PLoS One. 2023 Oct 26;18(10):e0288823. doi: 10.1371/journal.pone.0288823 (PMC10602288; doi:10.1371/journal.pone.0288823)
Supplement: S5 Data — (ZIP) [file pone.0288823.s005.zip › Data 5-5/147/Trajectory/20110330192052.plt]

Geolife trajectory
WGS 84
Altitude is in Feet
Reserved 3
0,2,255,My Track,0,0,2,8421376
0
39.975863,116.329264,0,492.123330052493,40632.8061574074,2011-03-30,19:20:52
39.975699,116.32892,0,492.228408792651,40632.8062152778,2011-03-30,19:20:57
39.975653,116.328695,0,492.432611548556,40632.8062731481,2011-03-30,19:21:02
39.975626,116.328645,0,492.452034120735,40632.8063310185,2011-03-30,19:21:07
39.975612,116.328642,0,492.722870734908,40632.8063888889,2011-03-30,19:21:12
39.977187,116.330375,0,560.442004593176,40632.8088773148,2011-03-30,19:24:47
39.977356,116.330852,0,560.239255249344,40632.8089351852,2011-03-30,19:24:52
39.977465,116.331191,0,564.142411417323,40632.8089930556,2011-03-30,19:24:57
39.977506,116.331446,0,580.036735564304,40632.8090509259,2011-03-30,19:25:02
39.977056,116.331186,0,615.560177165354,40632.8091087963,2011-03-30,19:25:07
39.976969,116.330996,0,616.094635826772,40632.8091666667,2011-03-30,19:25:12
39.977428,116.331388,0,586.048638451443,40632.809224537,2011-03-30,19:25:17
39.977391,116.331485,0,577.897099737533,40632.8092824074,2011-03-30,19:25:22
39.977234,116.331326,0,569.383366141732,40632.8093402778,2011-03-30,19:25:27
39.977123,116.331177,0,561.304219160105,40632.8093981481,2011-03-30,19:25:32
39.977079,116.331098,0,564.659297900262,40632.8094560185,2011-03-30,19:25:37
39.977119,116.331126,0,559.465554461942,40632.8095138889,2011-03-30,19:25:42
39.977118,116.331014,0,555.106535433071,40632.8095717593,2011-03-30,19:25:47
39.977722,116.330679,0,549.101640419948,40632.8096875,2011-03-30,19:25:57
39.977833,116.330881,0,547.960787401575,40632.8097453704,2011-03-30,19:26:02
39.977293,116.329746,0,406.263080708661,40632.8098032407,2011-03-30,19:26:07
39.977137,116.329454,0,364.187395013123,40632.8098611111,2011-03-30,19:26:12
39.977142,116.32939,0,365.038320209974,40632.8099189815,2011-03-30,19:26:17
39.977226,116.32951,0,358.776456692913,40632.8099768519,2011-03-30,19:26:22
39.977165,116.329548,0,310.006204068241,40632.8100347222,2011-03-30,19:26:27
39.977151,116.329448,0,291.188284120735,40632.8100925926,2011-03-30,19:26:32
39.977138,116.329373,0,288.203480971129,40632.810150463,2011-03-30,19:26:37
39.977131,116.329302,0,283.145705380577,40632.8102083333,2011-03-30,19:26:42
39.977131,116.329195,0,271.372657480315,40632.8102662037,2011-03-30,19:26:47
39.977099,116.329052,0,272.006837270341,40632.8103240741,2011-03-30,19:26:52
39.977094,116.328938,0,269.635492125984,40632.8103819444,2011-03-30,19:26:57
39.977083,116.328816,0,272.767148950131,40632.8104398148,2011-03-30,19:27:02
39.97705,116.328707,0,275.690875984252,40632.8104976852,2011-03-30,19:27:07
39.977041,116.328592,0,276.746148293963,40632.8105555556,2011-03-30,19:27:12
39.977034,116.32851,0,280.589330708661,40632.8106134259,2011-03-30,19:27:17
39.977013,116.328422,0,285.141938976378,40632.8106712963,2011-03-30,19:27:22
39.976993,116.328357,0,287.342171916011,40632.8107291667,2011-03-30,19:27:27
39.976961,116.328375,0,272.03249343832,40632.810787037,2011-03-30,19:27:32
39.976924,116.328399,0,252.365452755906,40632.8108449074,2011-03-30,19:27:37
39.976921,116.328342,0,241.186814304462,40632.8109027778,2011-03-30,19:27:42
39.97693,116.328303,0,238.937444225722,40632.8109606481,2011-03-30,19:27:47
39.97693,116.328245,0,236.380442913386,40632.8110185185,2011-03-30,19:27:52
39.976941,116.32817,0,232.316013779528,40632.8110763889,2011-03-30,19:27:57
39.976906,116.32809,0,231.600433070866,40632.8111342593,2011-03-30,19:28:02
39.976886,116.328004,0,228.403946850394,40632.8111921296,2011-03-30,19:28:07
39.976877,116.327918,0,231.166023622047,40632.81125,2011-03-30,19:28:12
39.976888,116.327832,0,233.802870734908,40632.8113078704,2011-03-30,19:28:17
39.976882,116.327754,0,235.383241469816,40632.8113657407,2011-03-30,19:28:22
39.976872,116.327702,0,236.083379265092,40632.8114236111,2011-03-30,19:28:27
39.976879,116.327603,0,234.808057742782,40632.8114814815,2011-03-30,19:28:32
39.976928,116.327571,0,228.625544619423,40632.8115393519,2011-03-30,19:28:37
39.97692,116.327588,0,217.138274278215,40632.8115972222,2011-03-30,19:28:42
39.976966,116.32762,0,199.279560367454,40632.8116550926,2011-03-30,19:28:47
39.977038,116.327629,0,189.171587926509,40632.811712963,2011-03-30,19:28:52
39.977101,116.32764,0,185.50467191601,40632.8117708333,2011-03-30,19:28:57
39.977166,116.327642,0,176.872342519685,40632.8118287037,2011-03-30,19:29:02
39.977228,116.327653,0,171.019835958005,40632.8118865741,2011-03-30,19:29:07
39.97728,116.327655,0,168.335104986877,40632.8119444444,2011-03-30,19:29:12
39.977338,116.32766,0,152.7218667979,40632.8120023148,2011-03-30,19:29:17
39.97739,116.327667,0,147.892296587927,40632.8120601852,2011-03-30,19:29:22
39.977451,116.327621,0,142.682467191601,40632.8121180556,2011-03-30,19:29:27
39.977502,116.327622,0,135.782221128609,40632.8121759259,2011-03-30,19:29:32
39.977572,116.327624,0,130.764767060367,40632.8122337963,2011-03-30,19:29:37
39.977614,116.327624,0,131.995895669291,40632.8122916667,2011-03-30,19:29:42
39.977633,116.327589,0,131.30907480315,40632.812349537,2011-03-30,19:29:47
39.977643,116.327592,0,132.535049212598,40632.8124074074,2011-03-30,19:29:52
39.97763,116.327583,0,133.344721128609,40632.8124652778,2011-03-30,19:29:57
39.977631,116.327581,0,133.338024934383,40632.8125231481,2011-03-30,19:30:02
39.977631,116.327581,0,133.338024934383,40632.8125578704,2011-03-30,19:30:05
39.977635,116.327588,0,133.199629265092,40632.8125810185,2011-03-30,19:30:07
39.97763,116.327579,0,130.643218503937,40632.8126388889,2011-03-30,19:30:12
39.977616,116.327594,0,131.463490813648,40632.8126967593,2011-03-30,19:30:17
39.977599,116.327576,0,132.748474409449,40632.8127546296,2011-03-30,19:30:22
39.977599,116.327576,0,132.748474409449,40632.8127893518,2011-03-30,19:30:25
39.977593,116.327569,0,133.606341863517,40632.8128125,2011-03-30,19:30:27
39.977649,116.327625,0,133.947900262467,40632.8128703704,2011-03-30,19:30:32
39.977907,116.327573,0,132.989320866142,40632.8129282407,2011-03-30,19:30:37
39.978341,116.327523,0,127.536719160105,40632.8129861111,2011-03-30,19:30:42
39.97885,116.327588,0,119.998234908136,40632.8130439815,2011-03-30,19:30:47
39.979242,116.327582,0,99.1288517060367,40632.8131018518,2011-03-30,19:30:52
39.979517,116.327558,0,80.4143799212598,40632.8131597222,2011-03-30,19:30:57
39.97962,116.327529,0,71.9702034120735,40632.8132175926,2011-03-30,19:31:02
39.97964,116.327508,0,59.735843175853,40632.813275463,2011-03-30,19:31:07
39.979663,116.327502,0,42.5375524934383,40632.8133333333,2011-03-30,19:31:12
39.979679,116.3275,0,25.8557447506562,40632.8133912037,2011-03-30,19:31:17
39.979706,116.327505,0,9.88820866141732,40632.8134490741,2011-03-30,19:31:22
39.97973,116.327519,0,-4.35641404199475,40632.8135069444,2011-03-30,19:31:27
39.979745,116.327505,0,-18.375124671916,40632.8135648148,2011-03-30,19:31:32
39.979721,116.327474,0,-30.1418405511811,40632.8136226852,2011-03-30,19:31:37
39.979721,116.327474,0,-30.1418405511811,40632.8136574074,2011-03-30,19:31:40
39.979713,116.327474,0,-39.1935597112861,40632.8136805556,2011-03-30,19:31:42
39.979717,116.327516,0,-44.6957414698163,40632.8137384259,2011-03-30,19:31:47
39.979719,116.327557,0,-50.4696095800525,40632.8137962963,2011-03-30,19:31:52
39.979728,116.327614,0,-55.1715813648294,40632.8138541667,2011-03-30,19:31:57
39.979715,116.327617,0,-60.7146227034121,40632.813912037,2011-03-30,19:32:02
39.979709,116.3276,0,-59.867312992126,40632.8139699074,2011-03-30,19:32:07
39.979925,116.327597,0,-48.948654855643,40632.8140277778,2011-03-30,19:32:12
39.980349,116.32756,0,-41.9914337270341,40632.8140856481,2011-03-30,19:32:17
39.980835,116.327506,0,-30.995718503937,40632.8141435185,2011-03-30,19:32:22
39.981294,116.327526,0,-19.9187040682415,40632.8142013889,2011-03-30,19:32:27
39.981685,116.327501,0,-3.32228018372703,40632.8142592593,2011-03-30,19:32:32
39.981871,116.327425,0,6.09218503937008,40632.8143171296,2011-03-30,19:32:37
39.981918,116.32734,0,8.12158464566929,40632.814375,2011-03-30,19:32:42
39.981927,116.327337,0,8.89224081364829,40632.8144328704,2011-03-30,19:32:47
39.981938,116.327307,0,11.2359514435696,40632.8144907407,2011-03-30,19:32:52
39.981938,116.327254,0,14.0285104986877,40632.8145486111,2011-03-30,19:32:57
39.981945,116.327206,0,19.7821128608924,40632.8146064815,2011-03-30,19:33:02
39.982119,116.327178,0,29.3368536745407,40632.8146643518,2011-03-30,19:33:07
39.982457,116.327161,0,38.762217847769,40632.8147222222,2011-03-30,19:33:12
39.982843,116.327178,0,56.779967191601,40632.8147800926,2011-03-30,19:33:17
39.983287,116.327316,0,68.0076804461942,40632.814837963,2011-03-30,19:33:22
39.983667,116.327327,0,77.2748786089239,40632.8148958333,2011-03-30,19:33:27
39.984054,116.327355,0,82.8034416010499,40632.8149537037,2011-03-30,19:33:32
39.98424,116.327278,0,93.8571981627296,40632.8150115741,2011-03-30,19:33:37
39.984326,116.327271,0,96.2107020997375,40632.8150694444,2011-03-30,19:33:42
39.984323,116.327282,0,101.978041338583,40632.8151273148,2011-03-30,19:33:47
39.984326,116.327285,0,101.849156824147,40632.8151851852,2011-03-30,19:33:52
39.984327,116.327282,0,101.953047900262,40632.8152430556,2011-03-30,19:33:57
39.984327,116.327279,0,102.101059711286,40632.8153009259,2011-03-30,19:34:02
39.984327,116.327277,0,102.588923884514,40632.8153587963,2011-03-30,19:34:07
39.984325,116.327274,0,103.038389107612,40632.8154166667,2011-03-30,19:34:12
39.984325,116.327271,0,103.39842847769,40632.815474537,2011-03-30,19:34:17
39.984325,116.327271,0,103.39842847769,40632.8155092593,2011-03-30,19:34:20
39.984324,116.32727,0,103.45248687664,40632.8155324074,2011-03-30,19:34:22
39.984353,116.327264,0,103.948398950131,40632.8155902778,2011-03-30,19:34:27
39.984624,116.327236,0,104.764196194226,40632.8156481481,2011-03-30,19:34:32
39.985023,116.327194,0,105.398658136483,40632.8157060185,2011-03-30,19:34:37
39.985441,116.32717,0,105.430485564304,40632.8157638889,2011-03-30,19:34:42
39.985699,116.327141,0,102.960469160105,40632.8158217593,2011-03-30,19:34:47
39.985731,116.327178,0,103.68811351706,40632.8158796296,2011-03-30,19:34:52
39.985731,116.327178,0,103.68811351706,40632.8159143519,2011-03-30,19:34:55
39.985738,116.32718,0,101.548179133858,40632.8159375,2011-03-30,19:34:57
39.985824,116.327171,0,106.434507874016,40632.8159953704,2011-03-30,19:35:02
39.98607,116.327196,0,131.627142388451,40632.8160532407,2011-03-30,19:35:07
39.986324,116.327067,0,162.260515091864,40632.8161111111,2011-03-30,19:35:12
39.986615,116.326948,0,183.305088582677,40632.8161689815,2011-03-30,19:35:17
39.986988,116.326846,0,222.672316272966,40632.8162268519,2011-03-30,19:35:22
39.987376,116.326845,0,255.270203412074,40632.8162847222,2011-03-30,19:35:27
39.987831,116.326817,0,258.030429790026,40632.8163425926,2011-03-30,19:35:32
39.988287,116.326816,0,272.460721784777,40632.816400463,2011-03-30,19:35:37
39.988743,116.32677,0,268.60717847769,40632.8164583333,2011-03-30,19:35:42
39.989091,116.326765,0,253.512739501312,40632.8165162037,2011-03-30,19:35:47
39.989199,116.326783,0,232.045282152231,40632.8165740741,2011-03-30,19:35:52
39.989218,116.326815,0,223.643159448819,40632.8166319444,2011-03-30,19:35:57
39.989242,116.326804,0,218.611062992126,40632.8166898148,2011-03-30,19:36:02
39.98947,116.326808,0,206.01781824147,40632.8167476852,2011-03-30,19:36:07
39.989829,116.326795,0,203.252890419948,40632.8168055556,2011-03-30,19:36:12
39.99008,116.32676,0,186.428674540682,40632.8168634259,2011-03-30,19:36:17
39.990275,116.32671,0,183.488051181102,40632.8169212963,2011-03-30,19:36:22
39.990664,116.326621,0,173.005846456693,40632.8169791667,2011-03-30,19:36:27
39.991042,116.326503,0,170.275459317585,40632.817037037,2011-03-30,19:36:32
39.991332,116.326732,0,147.767230971129,40632.8170949074,2011-03-30,19:36:37
39.991421,116.32702,0,151.811082677165,40632.8171527778,2011-03-30,19:36:42
39.991415,116.327518,0,192.252270341207,40632.8172106481,2011-03-30,19:36:47
39.991506,116.327935,0,183.863215223097,40632.8172685185,2011-03-30,19:36:52
39.991471,116.328231,0,180.084248687664,40632.8173263889,2011-03-30,19:36:57
39.991466,116.328556,0,180.797841207349,40632.8173842593,2011-03-30,19:37:02
39.991475,116.328682,0,185.146794619423,40632.8174421296,2011-03-30,19:37:07
39.991492,116.328683,0,188.181732283465,40632.8175,2011-03-30,19:37:12
39.991489,116.328684,0,190.608858267717,40632.8175578704,2011-03-30,19:37:17
39.991492,116.328686,0,190.960777559055,40632.8176157407,2011-03-30,19:37:22
39.991492,116.328686,0,190.960777559055,40632.817650463,2011-03-30,19:37:25
39.991494,116.328687,0,191.360219816273,40632.8176736111,2011-03-30,19:37:27
39.991501,116.328731,0,189.84032480315,40632.8177314815,2011-03-30,19:37:32
39.991515,116.328981,0,186.638418635171,40632.8177893519,2011-03-30,19:37:37
39.991492,116.329054,0,188.068818897638,40632.8178472222,2011-03-30,19:37:42
39.991488,116.329055,0,191.689865485564,40632.8179050926,2011-03-30,19:37:47
39.991488,116.329055,0,191.689865485564,40632.8179398148,2011-03-30,19:37:50
39.991485,116.329056,0,192.036427165354,40632.817962963,2011-03-30,19:37:52
39.991505,116.329057,0,192.343894356955,40632.8180208333,2011-03-30,19:37:57
39.991525,116.329061,0,192.748868110236,40632.8180787037,2011-03-30,19:38:02
39.991677,116.329193,0,203.728274278215,40632.8181365741,2011-03-30,19:38:07
39.991736,116.32946,0,199.296443569554,40632.8181944444,2011-03-30,19:38:12
39.991775,116.329891,0,197.074858923885,40632.8182523148,2011-03-30,19:38:17
39.991712,116.330284,0,193.589790026247,40632.8183101852,2011-03-30,19:38:22
39.991656,116.330555,0,191.486525590551,40632.8183680556,2011-03-30,19:38:27
39.991563,116.330926,0,185.084494750656,40632.8184259259,2011-03-30,19:38:32
39.991555,116.331222,0,182.882168635171,40632.8184837963,2011-03-30,19:38:37
39.991548,116.331457,0,182.273845144357,40632.8185416667,2011-03-30,19:38:42
39.991542,116.331872,0,179.062867454068,40632.818599537,2011-03-30,19:38:47
39.991621,116.332385,0,171.802477034121,40632.8186574074,2011-03-30,19:38:52
39.991621,116.332883,0,163.047257217848,40632.8187152778,2011-03-30,19:38:57
39.991588,116.333524,0,155.361981627297,40632.8187731481,2011-03-30,19:39:02
39.991581,116.334053,0,148.034032152231,40632.8188310185,2011-03-30,19:39:07
39.991595,116.334453,0,142.933727034121,40632.8188888889,2011-03-30,19:39:12
39.991653,116.334814,0,135.57093503937,40632.8189467593,2011-03-30,19:39:17
39.991668,116.335441,0,138.213339895013,40632.8190046296,2011-03-30,19:39:22
39.991678,116.336212,0,150.368093832021,40632.8190625,2011-03-30,19:39:27
39.99172,116.336809,0,139.035141076115,40632.8191203704,2011-03-30,19:39:32
39.991746,116.337088,0,146.686335301837,40632.8191782407,2011-03-30,19:39:37
39.99173,116.337217,0,148.740990813648,40632.8192361111,2011-03-30,19:39:42
39.991716,116.337577,0,165.312447506562,40632.8192939815,2011-03-30,19:39:47
39.991744,116.338031,0,180.311502624672,40632.8193518519,2011-03-30,19:39:52
39.991844,116.33834,0,188.977122703412,40632.8194097222,2011-03-30,19:39:57
39.991836,116.338466,0,186.050482283465,40632.8194675926,2011-03-30,19:40:02
39.991828,116.33849,0,186.961190944882,40632.819525463,2011-03-30,19:40:07
39.991792,116.338698,0,171.668297244094,40632.8195833333,2011-03-30,19:40:12
39.991731,116.338746,0,164.648953412074,40632.8196412037,2011-03-30,19:40:17
39.991732,116.338751,0,164.437155511811,40632.8196990741,2011-03-30,19:40:22
39.991729,116.338752,0,163.965902230971,40632.8197569444,2011-03-30,19:40:27
39.991729,116.338752,0,163.965902230971,40632.8197916667,2011-03-30,19:40:30
39.991724,116.338754,0,163.732926509186,40632.8198148148,2011-03-30,19:40:32
39.991719,116.33878,0,162.779852362205,40632.8198726852,2011-03-30,19:40:37
39.991729,116.338948,0,158.889586614173,40632.8199305556,2011-03-30,19:40:42
39.991744,116.339,0,160.915433070866,40632.8199884259,2011-03-30,19:40:47
39.99172,116.339026,0,161.116030183727,40632.8200462963,2011-03-30,19:40:52
39.99172,116.339026,0,161.116030183727,40632.8200810185,2011-03-30,19:40:55
39.991715,116.339033,0,165.239019028871,40632.8201041667,2011-03-30,19:40:57
39.991762,116.339119,0,155.726466535433,40632.820162037,2011-03-30,19:41:02
39.991832,116.339508,0,144.187372047244,40632.8202199074,2011-03-30,19:41:07
39.991879,116.339952,0,128.944002624672,40632.8202777778,2011-03-30,19:41:12
39.991903,116.340511,0,115.702772309711,40632.8203356481,2011-03-30,19:41:17
39.991835,116.341092,0,99.5043307086614,40632.8203935185,2011-03-30,19:41:22
39.991777,116.341589,0,74.9218864829396,40632.8204513889,2011-03-30,19:41:27
39.991894,116.342085,0,91.5822572178478,40632.8205092593,2011-03-30,19:41:32
39.991894,116.342651,0,109.782657480315,40632.8205671296,2011-03-30,19:41:37
39.991913,116.343154,0,121.947398293963,40632.820625,2011-03-30,19:41:42
39.991898,116.343684,0,145.45655839895,40632.8206828704,2011-03-30,19:41:47
39.991917,116.344028,0,172.889087926509,40632.8207407407,2011-03-30,19:41:52
39.991975,116.344232,0,179.390082020997,40632.8207986111,2011-03-30,19:41:57
39.992024,116.344302,0,187.842601706037,40632.8208564815,2011-03-30,19:42:02
39.992024,116.344302,0,187.842601706037,40632.8208912037,2011-03-30,19:42:05
39.992032,116.344303,0,197.827936351706,40632.8209143518,2011-03-30,19:42:07
39.992032,116.344363,0,206.434445538058,40632.8209722222,2011-03-30,19:42:12
39.991922,116.344737,0,215.171453412074,40632.8210300926,2011-03-30,19:42:17
39.991922,116.34508,0,222.056430446194,40632.821087963,2011-03-30,19:42:22
39.992001,116.345502,0,192.485780839895,40632.8211458333,2011-03-30,19:42:27
39.992035,116.345764,0,158.113996062992,40632.8212037037,2011-03-30,19:42:32
39.99201,116.345943,0,145.121007217848,40632.8212615741,2011-03-30,19:42:37
39.992019,116.346041,0,130.995564304462,40632.8213194444,2011-03-30,19:42:42
39.992012,116.346046,0,130.437089895013,40632.8213773148,2011-03-30,19:42:47
39.992012,116.346047,0,130.109724409449,40632.8214351852,2011-03-30,19:42:52
39.992014,116.346047,0,130.445662729659,40632.8214930556,2011-03-30,19:42:57
39.992014,116.346047,0,130.445662729659,40632.8215277778,2011-03-30,19:43:00
39.99202,116.346046,0,131.739507874016,40632.8215509259,2011-03-30,19:43:02
39.992022,116.346131,0,136.772040682415,40632.8216087963,2011-03-30,19:43:07
39.992017,116.346523,0,141.754163385827,40632.8216666667,2011-03-30,19:43:12
39.991987,116.347032,0,148.35374015748,40632.821724537,2011-03-30,19:43:17
39.991993,116.347649,0,154.794845800525,40632.8217824074,2011-03-30,19:43:22
39.992023,116.348368,0,155.750912073491,40632.8218402778,2011-03-30,19:43:27
39.992072,116.349141,0,155.949117454068,40632.8218981481,2011-03-30,19:43:32
39.992072,116.349876,0,153.732162073491,40632.8219560185,2011-03-30,19:43:37
39.992072,116.350539,0,174.114596456693,40632.8220138889,2011-03-30,19:43:42
39.992112,116.351143,0,175.802690288714,40632.8220717593,2011-03-30,19:43:47
39.992194,116.351409,0,178.060593832021,40632.8221296296,2011-03-30,19:43:52
39.992155,116.351441,0,176.014812992126,40632.8221875,2011-03-30,19:43:57
39.992154,116.351432,0,176.119104330709,40632.8222453704,2011-03-30,19:44:02
39.992154,116.351422,0,176.22717519685,40632.8223032407,2011-03-30,19:44:07
39.992153,116.351412,0,176.162532808399,40632.8223611111,2011-03-30,19:44:12
39.992147,116.351384,0,176.0418832021,40632.8224189815,2011-03-30,19:44:17
39.992132,116.351351,0,175.808297244094,40632.8224768518,2011-03-30,19:44:22
39.992129,116.351329,0,176.200515091864,40632.8225347222,2011-03-30,19:44:27
39.992077,116.351357,0,179.912286745407,40632.8225925926,2011-03-30,19:44:32
39.992011,116.351657,0,191.597001312336,40632.822650463,2011-03-30,19:44:37
39.99206,116.352074,0,194.129704724409,40632.8227083333,2011-03-30,19:44:42
39.992087,116.352569,0,190.65437664042,40632.8227662037,2011-03-30,19:44:47
39.992093,116.352854,0,185.256443569554,40632.8228240741,2011-03-30,19:44:52
39.99207,116.352851,0,167.472880577428,40632.8228819444,2011-03-30,19:44:57
39.991998,116.35277,0,159.989078083989,40632.8229398148,2011-03-30,19:45:02
39.992002,116.352656,0,158.204944225722,40632.8229976852,2011-03-30,19:45:07
39.991999,116.352559,0,158.363851706037,40632.8230555556,2011-03-30,19:45:12
39.991978,116.352485,0,164.28375656168,40632.8231134259,2011-03-30,19:45:17
39.991984,116.352397,0,162.823169291339,40632.8231712963,2011-03-30,19:45:22
39.991976,116.352298,0,159.743776246719,40632.8232291667,2011-03-30,19:45:27
39.991977,116.352228,0,153.406322178478,40632.823287037,2011-03-30,19:45:32
39.991935,116.35216,0,140.725482283465,40632.8233449074,2011-03-30,19:45:37
39.991938,116.352057,0,133.530160761155,40632.8234027778,2011-03-30,19:45:42
39.991922,116.351967,0,130.986354986877,40632.8234606481,2011-03-30,19:45:47
39.99197,116.351835,0,126.916830708661,40632.8235185185,2011-03-30,19:45:52
39.992036,116.3517,0,123.014875328084,40632.8235763889,2011-03-30,19:45:57
39.992065,116.351606,0,123.344356955381,40632.8236342593,2011-03-30,19:46:02
39.992154,116.351583,0,124.780823490814,40632.8236921296,2011-03-30,19:46:07
39.992222,116.35154,0,128.710728346457,40632.82375,2011-03-30,19:46:12
39.992254,116.351463,0,137.555393700787,40632.8238078704,2011-03-30,19:46:17
39.992258,116.351397,0,141.357749343832,40632.8238657407,2011-03-30,19:46:22
39.992268,116.351314,0,145.166578083989,40632.8239236111,2011-03-30,19:46:27
39.992271,116.351214,0,151.450075459318,40632.8239814815,2011-03-30,19:46:32
39.992278,116.35114,0,154.102693569554,40632.8240393519,2011-03-30,19:46:37
39.992291,116.351047,0,158.111505905512,40632.8240972222,2011-03-30,19:46:42
39.992303,116.350958,0,162.825547900262,40632.8241550926,2011-03-30,19:46:47
39.992298,116.350838,0,170.897860892388,40632.824212963,2011-03-30,19:46:52
39.992264,116.350708,0,185.050813648294,40632.8242708333,2011-03-30,19:46:57
39.992258,116.350584,0,194.93532152231,40632.8243287037,2011-03-30,19:47:02
39.992253,116.350393,0,216.140219816273,40632.8243865741,2011-03-30,19:47:07
39.992233,116.350315,0,220.358389107612,40632.8244444444,2011-03-30,19:47:12
39.992219,116.350208,0,224.941660104987,40632.8245023148,2011-03-30,19:47:17
39.992233,116.350115,0,234.188218503937,40632.8245601852,2011-03-30,19:47:22
39.992242,116.35018,0,230.493622047244,40632.8246180556,2011-03-30,19:47:27
39.992249,116.350212,0,237.319399606299,40632.8246759259,2011-03-30,19:47:32
39.99224,116.350235,0,242.10001312336,40632.8247337963,2011-03-30,19:47:37
39.99223,116.350247,0,246.272700131234,40632.8247916667,2011-03-30,19:47:42
39.992219,116.350256,0,249.092923228346,40632.824849537,2011-03-30,19:47:47
39.992215,116.35027,0,250.600679133858,40632.8249074074,2011-03-30,19:47:52
39.992215,116.350296,0,251.342542650919,40632.8249652778,2011-03-30,19:47:57
39.992062,116.350871,0,347.098379265092,40632.8257175926,2011-03-30,19:49:02
39.992053,116.350234,0,255.563940288714,40632.825775463,2011-03-30,19:49:07
39.992059,116.350082,0,259.813772965879,40632.8258333333,2011-03-30,19:49:12
39.992075,116.350076,0,259.275961286089,40632.8258912037,2011-03-30,19:49:17
39.992094,116.350098,0,258.566788057743,40632.8259490741,2011-03-30,19:49:22
39.992121,116.350131,0,257.382204724409,40632.8260069444,2011-03-30,19:49:27
39.992135,116.350172,0,255.241420603675,40632.8260648148,2011-03-30,19:49:32
39.992163,116.350222,0,254.657575459318,40632.8261226852,2011-03-30,19:49:37
39.992258,116.350246,0,250.846833989501,40632.8263541667,2011-03-30,19:49:57
39.992207,116.350192,0,256.599517716535,40632.826412037,2011-03-30,19:50:02
39.992065,116.350302,0,252.656912729659,40632.8264699074,2011-03-30,19:50:07
39.99203,116.350239,0,257.259455380577,40632.8265277778,2011-03-30,19:50:12
39.992033,116.350224,0,256.642946194226,40632.8265856481,2011-03-30,19:50:17
39.992029,116.350237,0,255.359087926509,40632.8266435185,2011-03-30,19:50:22
39.992027,116.350215,0,254.722306430446,40632.8267013889,2011-03-30,19:50:27
39.99203,116.350126,0,254.271348425197,40632.8267592593,2011-03-30,19:50:32
39.992059,116.350022,0,253.952332677165,40632.8268171296,2011-03-30,19:50:37
39.99211,116.349918,0,253.757916666667,40632.826875,2011-03-30,19:50:42
39.992311,116.350027,0,254.402309711286,40632.8275115741,2011-03-30,19:51:37
39.992328,116.350105,0,253.677693569554,40632.8275694444,2011-03-30,19:51:42
39.992337,116.350107,0,253.702024278215,40632.8276273148,2011-03-30,19:51:47
39.992089,116.350624,0,255.041023622047,40632.8281481481,2011-03-30,19:52:32
39.992112,116.350813,0,256.673156167979,40632.8282060185,2011-03-30,19:52:37
39.992083,116.350857,0,257.819317585302,40632.8282638889,2011-03-30,19:52:42
39.992061,116.350883,0,258.910862860892,40632.8283217593,2011-03-30,19:52:47
39.992035,116.350878,0,259.697155511811,40632.8283796296,2011-03-30,19:52:52
39.991827,116.350324,0,258.874015748031,40632.8322569444,2011-03-30,19:58:27
39.991868,116.350304,0,256.911099081365,40632.8323148148,2011-03-30,19:58:32
39.991879,116.350204,0,256.661994750656,40632.8323726852,2011-03-30,19:58:37
39.991885,116.350193,0,256.024081364829,40632.8324305556,2011-03-30,19:58:42
39.991902,116.350251,0,254.026847112861,40632.8324884259,2011-03-30,19:58:47
39.9919,116.350267,0,254.047224409449,40632.8325462963,2011-03-30,19:58:52
39.991899,116.350281,0,254.068349737533,40632.8326041667,2011-03-30,19:58:57
39.991888,116.350333,0,253.597270341207,40632.832662037,2011-03-30,19:59:02
39.991909,116.350369,0,252.634209317585,40632.8327199074,2011-03-30,19:59:07
39.991908,116.35038,0,252.571532152231,40632.8327777778,2011-03-30,19:59:12
39.991882,116.35042,0,252.253966535433,40632.8328356481,2011-03-30,19:59:17
39.991915,116.350471,0,252.264353674541,40632.8328935185,2011-03-30,19:59:22
39.991895,116.350423,0,251.154435695538,40632.8329513889,2011-03-30,19:59:27
39.991894,116.350423,0,251.148503937008,40632.8330092593,2011-03-30,19:59:32
39.991894,116.350423,0,251.148503937008,40632.8330439815,2011-03-30,19:59:35
39.991895,116.350421,0,251.136663385827,40632.8330671296,2011-03-30,19:59:37
39.991919,116.350446,0,251.293208661417,40632.833125,2011-03-30,19:59:42
39.991925,116.350486,0,251.735,40632.8331828704,2011-03-30,19:59:47
39.991921,116.35045,0,253.056502624672,40632.8332407407,2011-03-30,19:59:52
39.991961,116.350417,0,254.566112204724,40632.8332986111,2011-03-30,19:59:57
39.991957,116.350369,0,255.995898950131,40632.8333564815,2011-03-30,20:00:02
39.991957,116.350321,0,257.123287401575,40632.8334143519,2011-03-30,20:00:07
39.991933,116.350303,0,257.655567585302,40632.8334722222,2011-03-30,20:00:12
39.991927,116.350313,0,257.792011154856,40632.8335300926,2011-03-30,20:00:17
39.991918,116.350289,0,257.69063648294,40632.833587963,2011-03-30,20:00:22
39.991923,116.350303,0,257.617896981627,40632.8336458333,2011-03-30,20:00:27
39.99193,116.350321,0,257.731361548556,40632.8337037037,2011-03-30,20:00:32
39.99193,116.350321,0,257.731361548556,40632.8337384259,2011-03-30,20:00:35
39.991928,116.35032,0,257.884274934383,40632.8337615741,2011-03-30,20:00:37
39.991942,116.350307,0,257.476971784777,40632.8338194444,2011-03-30,20:00:42
39.991967,116.350275,0,257.429488188976,40632.8338773148,2011-03-30,20:00:47
39.992007,116.350271,0,257.560147637795,40632.8339351852,2011-03-30,20:00:52
39.992061,116.350303,0,257.700797244094,40632.8339930556,2011-03-30,20:00:57
39.992059,116.350346,0,255.757480314961,40632.8343402778,2011-03-30,20:01:27
39.992084,116.350348,0,251.551499343832,40632.8343981481,2011-03-30,20:01:32
39.992084,116.350348,0,251.551499343832,40632.8344328704,2011-03-30,20:01:35
39.992085,116.350353,0,251.366371391076,40632.8344560185,2011-03-30,20:01:37
39.991589,116.349326,0,575.76657480315,40632.8354398148,2011-03-30,20:03:02
39.991756,116.349644,0,498.50313648294,40632.8354976852,2011-03-30,20:03:07
39.991759,116.349631,0,486.584609580052,40632.8355555556,2011-03-30,20:03:12
39.991761,116.349629,0,486.161040026247,40632.8356134259,2011-03-30,20:03:17
39.991761,116.349629,0,486.161040026247,40632.8356481481,2011-03-30,20:03:20
39.991762,116.349625,0,486.16970144357,40632.8356712963,2011-03-30,20:03:22
39.991765,116.349616,0,486.818950131234,40632.8357291667,2011-03-30,20:03:27
39.991767,116.349613,0,486.96032480315,40632.835787037,2011-03-30,20:03:32
39.991767,116.349613,0,486.96032480315,40632.8358217593,2011-03-30,20:03:35
39.991767,116.349616,0,487.206676509186,40632.8358449074,2011-03-30,20:03:37
39.991767,116.349627,0,486.73499671916,40632.8359027778,2011-03-30,20:03:42
39.991768,116.349622,0,486.885531496063,40632.8359606481,2011-03-30,20:03:47
39.991768,116.349622,0,486.885531496063,40632.8359953704,2011-03-30,20:03:50
39.991768,116.349619,0,486.687536089239,40632.8360185185,2011-03-30,20:03:52
39.992011,116.350202,0,183.99561351706,40632.8364814815,2011-03-30,20:04:32
39.992045,116.350445,0,208.435597112861,40632.8365393518,2011-03-30,20:04:37
39.992082,116.350621,0,231.839501312336,40632.8365972222,2011-03-30,20:04:42
39.992113,116.350604,0,256.150337926509,40632.8366550926,2011-03-30,20:04:47
39.992156,116.350674,0,238.704432414698,40632.836712963,2011-03-30,20:04:52
39.99214,116.35081,0,229.14751312336,40632.8367708333,2011-03-30,20:04:57
39.992114,116.350904,0,223.039265091863,40632.8368287037,2011-03-30,20:05:02
39.992082,116.350944,0,218.250544619423,40632.8368865741,2011-03-30,20:05:07
39.992072,116.351006,0,223.989160104987,40632.8369444444,2011-03-30,20:05:12
39.992076,116.351074,0,230.253149606299,40632.8370023148,2011-03-30,20:05:17
39.992075,116.351143,0,236.0074835958,40632.8370601852,2011-03-30,20:05:22
39.992088,116.351211,0,245.937962598425,40632.8371180556,2011-03-30,20:05:27
39.992089,116.351233,0,247.297913385827,40632.8371759259,2011-03-30,20:05:32
39.992088,116.351237,0,248.82124015748,40632.8372337963,2011-03-30,20:05:37
39.992088,116.351237,0,248.82124015748,40632.8372685185,2011-03-30,20:05:40
39.992088,116.351242,0,249.802598425197,40632.8372916667,2011-03-30,20:05:42
39.992045,116.351288,0,250.522083333333,40632.837349537,2011-03-30,20:05:47
39.992021,116.351345,0,250.154005905512,40632.8374074074,2011-03-30,20:05:52
39.991984,116.35137,0,249.514215879265,40632.8374652778,2011-03-30,20:05:57
39.991941,116.351372,0,248.620016404199,40632.8375231481,2011-03-30,20:06:02
39.991885,116.351367,0,247.774448818898,40632.8375810185,2011-03-30,20:06:07
39.991836,116.351375,0,246.563031496063,40632.8376388889,2011-03-30,20:06:12
39.991783,116.35142,0,242.803877952756,40632.8376967593,2011-03-30,20:06:17
39.99173,116.351451,0,237.475091863517,40632.8377546296,2011-03-30,20:06:22
39.991668,116.351506,0,236.233362860892,40632.8378125,2011-03-30,20:06:27
39.991602,116.351542,0,234.938969816273,40632.8378703704,2011-03-30,20:06:32
39.99157,116.35155,0,230.441955380577,40632.8379282407,2011-03-30,20:06:37
39.991552,116.351552,0,227.738727034121,40632.8379861111,2011-03-30,20:06:42
39.991538,116.351523,0,224.826190944882,40632.8380439815,2011-03-30,20:06:47
39.991557,116.351519,0,222.845377296588,40632.8381018518,2011-03-30,20:06:52
39.991588,116.351521,0,221.895082020997,40632.8381597222,2011-03-30,20:06:57
39.991611,116.351534,0,220.590875984252,40632.8382175926,2011-03-30,20:07:02
39.991624,116.351521,0,218.946276246719,40632.838275463,2011-03-30,20:07:07
39.991643,116.351497,0,217.067939632546,40632.8383333333,2011-03-30,20:07:12
39.991692,116.351459,0,215.48499015748,40632.8383912037,2011-03-30,20:07:17
39.991756,116.35143,0,214.723802493438,40632.8384490741,2011-03-30,20:07:22
39.991827,116.351392,0,213.935282152231,40632.8385069444,2011-03-30,20:07:27
39.99324,116.350944,0,299.133540026247,40632.8554050926,2011-03-30,20:31:47
39.993071,116.350865,0,233.403553149606,40632.855462963,2011-03-30,20:31:52
39.9929,116.350914,0,223.801830708661,40632.8555208333,2011-03-30,20:31:57
39.992874,116.350905,0,222.706505905512,40632.8555787037,2011-03-30,20:32:02
39.992883,116.350907,0,222.380331364829,40632.8556365741,2011-03-30,20:32:07
39.985319,116.35503,0,229.796085958005,40632.8624652778,2011-03-30,20:41:57
