# Supplementary material for: Research on differential privacy protection method based on user tendency
Source: PLoS One. 2023 Oct 26;18(10):e0288823. doi: 10.1371/journal.pone.0288823 (PMC10602288; doi:10.1371/journal.pone.0288823)
Supplement: S5 Data — (ZIP) [file pone.0288823.s005.zip › Data 5-5/147/Trajectory/20110330204207.plt]

Geolife trajectory
WGS 84
Altitude is in Feet
Reserved 3
0,2,255,My Track,0,0,2,8421376
0
39.99135,116.351567,0,253.980541338583,40632.8625810185,2011-03-30,20:42:07
39.9914,116.351594,0,252.241824146982,40632.8626388889,2011-03-30,20:42:12
39.991382,116.351624,0,247.237388451444,40632.8626967593,2011-03-30,20:42:17
39.991364,116.351685,0,254.44250984252,40632.8627546296,2011-03-30,20:42:22
39.991312,116.351792,0,255.993520341207,40632.8628125,2011-03-30,20:42:27
39.991245,116.351851,0,263.279140419948,40632.8628703704,2011-03-30,20:42:32
39.991192,116.351834,0,270.595173884514,40632.8629282407,2011-03-30,20:42:37
39.991122,116.3518,0,264.992926509186,40632.8629861111,2011-03-30,20:42:42
39.991077,116.351753,0,274.062345800525,40632.8630439815,2011-03-30,20:42:47
39.991019,116.351798,0,279.19376312336,40632.8631018519,2011-03-30,20:42:52
39.990977,116.351801,0,282.865410104987,40632.8631597222,2011-03-30,20:42:57
39.99092,116.351788,0,277.71063648294,40632.8632175926,2011-03-30,20:43:02
39.990854,116.351808,0,278.330173884514,40632.863275463,2011-03-30,20:43:07
39.990788,116.351842,0,279.833175853018,40632.8633333333,2011-03-30,20:43:12
39.990733,116.351839,0,282.005751312336,40632.8633912037,2011-03-30,20:43:17
39.990669,116.351724,0,281.786354986877,40632.8634490741,2011-03-30,20:43:22
39.990613,116.351723,0,282.577103018373,40632.8635069444,2011-03-30,20:43:27
39.990551,116.351754,0,275.554255249344,40632.8635648148,2011-03-30,20:43:32
39.99048,116.351791,0,269.392168635171,40632.8636226852,2011-03-30,20:43:37
39.990428,116.351792,0,264.632434383202,40632.8636805556,2011-03-30,20:43:42
39.990373,116.351806,0,262.452998687664,40632.8637384259,2011-03-30,20:43:47
39.990285,116.351821,0,251.854146981627,40632.8637962963,2011-03-30,20:43:52
39.990233,116.351802,0,243.051584645669,40632.8638541667,2011-03-30,20:43:57
39.990166,116.351829,0,239.095137795276,40632.863912037,2011-03-30,20:44:02
39.990116,116.351825,0,231.811141732283,40632.8639699074,2011-03-30,20:44:07
39.990052,116.351815,0,223.216309055118,40632.8640277778,2011-03-30,20:44:12
39.989987,116.351831,0,220.541515748031,40632.8640856481,2011-03-30,20:44:17
39.989923,116.351837,0,218.460977690289,40632.8641435185,2011-03-30,20:44:22
39.989871,116.351838,0,215.486417322835,40632.8642013889,2011-03-30,20:44:27
39.989834,116.351818,0,212.78969488189,40632.8642592593,2011-03-30,20:44:32
39.989791,116.35179,0,204.369416010499,40632.8643171296,2011-03-30,20:44:37
39.98974,116.351774,0,200.675265748031,40632.864375,2011-03-30,20:44:42
39.989676,116.35176,0,197.179937664042,40632.8644328704,2011-03-30,20:44:47
39.989618,116.351765,0,195.098097112861,40632.8644907407,2011-03-30,20:44:52
39.989566,116.351761,0,193.359645669291,40632.8645486111,2011-03-30,20:44:57
39.989501,116.351731,0,191.742604986877,40632.8646064815,2011-03-30,20:45:02
39.989431,116.351757,0,190.151056430446,40632.8646643519,2011-03-30,20:45:07
39.989371,116.351766,0,189.876807742782,40632.8647222222,2011-03-30,20:45:12
39.989312,116.351763,0,188.855649606299,40632.8647800926,2011-03-30,20:45:17
39.989251,116.351753,0,183.690075459318,40632.864837963,2011-03-30,20:45:22
39.989203,116.351749,0,180.588293963255,40632.8648958333,2011-03-30,20:45:27
39.989151,116.351743,0,177.474960629921,40632.8649537037,2011-03-30,20:45:32
39.989099,116.351756,0,172.797139107612,40632.8650115741,2011-03-30,20:45:37
39.989023,116.351772,0,165.937578740157,40632.8650694444,2011-03-30,20:45:42
39.988967,116.351763,0,162.238510498688,40632.8651273148,2011-03-30,20:45:47
39.988903,116.351762,0,158.756423884514,40632.8651851852,2011-03-30,20:45:52
39.988829,116.351745,0,151.846128608924,40632.8652430556,2011-03-30,20:45:57
39.988779,116.351754,0,147.901971784777,40632.8653009259,2011-03-30,20:46:02
39.988713,116.351761,0,146.553986220472,40632.8653587963,2011-03-30,20:46:07
39.988655,116.351769,0,138.929648950131,40632.8654166667,2011-03-30,20:46:12
39.988553,116.35177,0,133.337073490814,40632.865474537,2011-03-30,20:46:17
39.9885,116.351779,0,126.380518372703,40632.8655324074,2011-03-30,20:46:22
39.988457,116.351763,0,125.391929133858,40632.8655902778,2011-03-30,20:46:27
39.9884,116.351773,0,123.463891076115,40632.8656481481,2011-03-30,20:46:32
39.988325,116.351773,0,120.989717847769,40632.8657060185,2011-03-30,20:46:37
39.98826,116.35178,0,118.936053149606,40632.8657638889,2011-03-30,20:46:42
39.98821,116.351764,0,117.346207349081,40632.8658217593,2011-03-30,20:46:47
39.988163,116.351767,0,117.031194225722,40632.8658796296,2011-03-30,20:46:52
39.988114,116.351761,0,117.874960629921,40632.8659375,2011-03-30,20:46:57
39.988039,116.351782,0,115.546906167979,40632.8659953704,2011-03-30,20:47:02
39.987988,116.351786,0,112.104980314961,40632.8660532407,2011-03-30,20:47:07
39.987942,116.351797,0,107.171906167979,40632.8661111111,2011-03-30,20:47:12
39.987911,116.351775,0,103.475190288714,40632.8661689815,2011-03-30,20:47:17
39.987868,116.351758,0,101.968891076115,40632.8662268519,2011-03-30,20:47:22
39.987816,116.351752,0,97.340436351706,40632.8662847222,2011-03-30,20:47:27
39.987765,116.351774,0,95.7303969816273,40632.8663425926,2011-03-30,20:47:32
39.987721,116.35172,0,92.4769652230971,40632.866400463,2011-03-30,20:47:37
39.987666,116.351671,0,87.5614895013123,40632.8664583333,2011-03-30,20:47:42
39.987627,116.351652,0,82.5872309711286,40632.8665162037,2011-03-30,20:47:47
39.987475,116.351806,0,93.1420275590551,40632.8665740741,2011-03-30,20:47:52
39.987377,116.351893,0,93.9762434383202,40632.8666319444,2011-03-30,20:47:57
39.987332,116.351909,0,92.1372965879265,40632.8666898148,2011-03-30,20:48:02
39.987275,116.351922,0,89.3966929133858,40632.8667476852,2011-03-30,20:48:07
39.987206,116.351938,0,88.0093405511811,40632.8668055556,2011-03-30,20:48:12
39.987176,116.351997,0,82.5990780839895,40632.8668634259,2011-03-30,20:48:17
39.987161,116.352052,0,77.6068733595801,40632.8669212963,2011-03-30,20:48:22
39.98715,116.352119,0,72.374094488189,40632.8669791667,2011-03-30,20:48:27
39.987217,116.352173,0,73.6559776902887,40632.867037037,2011-03-30,20:48:32
39.987268,116.352173,0,70.9494816272966,40632.8670949074,2011-03-30,20:48:37
39.987384,116.352109,0,68.9009284776903,40632.8671527778,2011-03-30,20:48:42
39.987449,116.352077,0,67.3186056430446,40632.8672106481,2011-03-30,20:48:47
39.987489,116.352105,0,65.0412959317585,40632.8672685185,2011-03-30,20:48:52
39.987558,116.352136,0,62.5049835958005,40632.8673263889,2011-03-30,20:48:57
39.987606,116.352111,0,60.1680708661417,40632.8673842593,2011-03-30,20:49:02
39.987654,116.35209,0,57.5344783464567,40632.8674421296,2011-03-30,20:49:07
39.98769,116.352078,0,55.2615583989501,40632.8675,2011-03-30,20:49:12
39.987773,116.353082,0,88.7806660104987,40632.867962963,2011-03-30,20:49:52
39.98759,116.352969,0,80.9367683727034,40632.8680208333,2011-03-30,20:49:57
39.987652,116.353029,0,82.4382874015748,40632.8680787037,2011-03-30,20:50:02
39.987591,116.353014,0,80.7592388451444,40632.8681365741,2011-03-30,20:50:07
39.987553,116.353003,0,78.7568536745407,40632.8681944444,2011-03-30,20:50:12
39.987596,116.352994,0,78.0314534120735,40632.8682523148,2011-03-30,20:50:17
39.987642,116.35302,0,77.82218832021,40632.8683101852,2011-03-30,20:50:22
39.987709,116.353024,0,77.3946620734908,40632.8683680556,2011-03-30,20:50:27
39.987749,116.352972,0,77.0508956692913,40632.8684259259,2011-03-30,20:50:32
39.987763,116.352946,0,77.0035072178478,40632.8684837963,2011-03-30,20:50:37
39.98775,116.35293,0,76.9226082677165,40632.8685416667,2011-03-30,20:50:42
