# Supplementary material for: Research on differential privacy protection method based on user tendency
Source: PLoS One. 2023 Oct 26;18(10):e0288823. doi: 10.1371/journal.pone.0288823 (PMC10602288; doi:10.1371/journal.pone.0288823)
Supplement: S5 Data — (ZIP) [file pone.0288823.s005.zip › Data 5-5/147/Trajectory/20110405091538.plt]

Geolife trajectory
WGS 84
Altitude is in Feet
Reserved 3
0,2,255,My Track,0,0,2,8421376
0
39.98632,116.349301,0,-649.256017060367,40638.3858564815,2011-04-05,09:15:38
39.986965,116.351311,0,-121.722870734908,40638.3859143518,2011-04-05,09:15:43
39.98813,116.353769,0,486.215406824147,40638.3859722222,2011-04-05,09:15:48
39.988199,116.35375,0,493.716341863517,40638.3860300926,2011-04-05,09:15:53
39.988589,116.354396,0,614.105784120735,40638.386087963,2011-04-05,09:15:58
39.988866,116.354951,0,773.775748031496,40638.3861458333,2011-04-05,09:16:03
39.98893,116.354903,0,756.368261154856,40638.3862037037,2011-04-05,09:16:08
39.988813,116.355037,0,775.929947506562,40638.3862615741,2011-04-05,09:16:13
39.987952,116.353461,0,341.788313648294,40638.3863194444,2011-04-05,09:16:18
39.987377,116.352071,0,-90.8316141732283,40638.3863773148,2011-04-05,09:16:23
39.986753,116.350787,0,-399.089724409449,40638.3864351852,2011-04-05,09:16:28
39.987237,116.351753,0,-133.258989501312,40638.3864930556,2011-04-05,09:16:33
39.987502,116.352769,0,137.801932414698,40638.3865509259,2011-04-05,09:16:38
39.988079,116.353417,0,319.392460629921,40638.3866087963,2011-04-05,09:16:43
39.988295,116.353911,0,449.010895669291,40638.3866666667,2011-04-05,09:16:48
39.988955,116.355163,0,787.177099737533,40638.386724537,2011-04-05,09:16:53
39.988382,116.354359,0,576.797043963255,40638.3867824074,2011-04-05,09:16:58
39.987701,116.352484,0,8.52892716535433,40638.3868402778,2011-04-05,09:17:03
39.989105,116.355775,0,973.381384514436,40638.3868981482,2011-04-05,09:17:08
39.987439,116.352445,0,44.7734284776903,40638.3869560185,2011-04-05,09:17:13
39.988057,116.353496,0,363.917588582677,40638.3870138889,2011-04-05,09:17:18
39.987847,116.35278,0,132.42937992126,40638.3870717593,2011-04-05,09:17:23
39.987967,116.352782,0,146.160800524934,40638.3871296296,2011-04-05,09:17:28
39.988,116.352789,0,162.81249343832,40638.3871875,2011-04-05,09:17:33
39.987824,116.352739,0,170.275495406824,40638.3872453704,2011-04-05,09:17:38
39.987647,116.352712,0,179.457477034121,40638.3873032407,2011-04-05,09:17:43
39.987675,116.352719,0,187.161650262467,40638.3873611111,2011-04-05,09:17:48
39.987685,116.352718,0,193.770101706037,40638.3874189815,2011-04-05,09:17:53
39.987647,116.352707,0,199.917919947507,40638.3874768519,2011-04-05,09:17:58
39.98758,116.352677,0,201.374927821522,40638.3875347222,2011-04-05,09:18:03
39.987549,116.352667,0,201.827247375328,40638.3875925926,2011-04-05,09:18:08
39.987529,116.352661,0,202.233897637795,40638.387650463,2011-04-05,09:18:13
39.987511,116.352659,0,202.667230971129,40638.3877083333,2011-04-05,09:18:18
39.990923,116.350543,0,270.851791338583,40638.3881134259,2011-04-05,09:18:53
39.988414,116.352437,0,260.724294619423,40638.3881712963,2011-04-05,09:18:58
39.988219,116.352551,0,253.47844816273,40638.3882291667,2011-04-05,09:19:03
39.988166,116.352482,0,244.718087270341,40638.388287037,2011-04-05,09:19:08
39.988231,116.352533,0,241.259625984252,40638.3883449074,2011-04-05,09:19:13
39.988352,116.352773,0,253.621374671916,40638.3884027778,2011-04-05,09:19:18
39.98748,116.352869,0,223.055561023622,40638.3884606481,2011-04-05,09:19:23
39.987504,116.353003,0,219.291276246719,40638.3885185185,2011-04-05,09:19:28
39.987477,116.353072,0,212.377112860892,40638.3885763889,2011-04-05,09:19:33
39.9875,116.353066,0,207.749914698163,40638.3886342593,2011-04-05,09:19:38
39.98748,116.3531,0,205.468556430446,40638.3886921296,2011-04-05,09:19:43
39.987403,116.353144,0,203.587650918635,40638.38875,2011-04-05,09:19:48
39.98733,116.353154,0,201.968769685039,40638.3888078704,2011-04-05,09:19:53
39.987325,116.353164,0,199.724783464567,40638.3888657407,2011-04-05,09:19:58
39.987303,116.353125,0,198.044288057743,40638.3889236111,2011-04-05,09:20:03
39.986953,116.352423,0,358.398090551181,40638.3892708333,2011-04-05,09:20:33
39.987009,116.353361,0,538.730219816273,40638.3893287037,2011-04-05,09:20:38
39.986956,116.35326,0,506.536427165354,40638.3893865741,2011-04-05,09:20:43
39.987077,116.353106,0,485.988625328084,40638.3894444444,2011-04-05,09:20:48
39.98706,116.352883,0,459.681082677165,40638.3895023148,2011-04-05,09:20:53
39.98706,116.352883,0,459.681082677165,40638.389537037,2011-04-05,09:20:56
39.987054,116.35288,0,448.959130577428,40638.3895601852,2011-04-05,09:20:58
39.987089,116.352887,0,431.261138451444,40638.3896180556,2011-04-05,09:21:03
39.987057,116.352807,0,422.734288057743,40638.3896759259,2011-04-05,09:21:08
39.987017,116.352735,0,414.256975065617,40638.3897337963,2011-04-05,09:21:13
39.98697,116.35251,0,408.344770341207,40638.3897916667,2011-04-05,09:21:18
39.986941,116.352347,0,399.503608923884,40638.389849537,2011-04-05,09:21:23
39.986883,116.352222,0,386.923343175853,40638.3899074074,2011-04-05,09:21:28
39.98668,116.352195,0,378.064409448819,40638.3899652778,2011-04-05,09:21:33
39.986629,116.35216,0,371.099458661417,40638.3900231481,2011-04-05,09:21:38
39.986622,116.352069,0,360.633369422572,40638.3900810185,2011-04-05,09:21:43
39.98658,116.352001,0,348.27532808399,40638.3901388889,2011-04-05,09:21:48
39.986542,116.351959,0,338.41686351706,40638.3901967593,2011-04-05,09:21:53
39.986395,116.351814,0,307.143904199475,40638.3902546296,2011-04-05,09:21:58
39.986339,116.351779,0,297.373900918635,40638.3903125,2011-04-05,09:22:03
39.986238,116.351727,0,291.159120734908,40638.3903703704,2011-04-05,09:22:08
39.986006,116.351705,0,281.625232939633,40638.3904282407,2011-04-05,09:22:13
39.985912,116.351706,0,272.678989501312,40638.3904861111,2011-04-05,09:22:18
39.985869,116.351674,0,272.455439632546,40638.3905439815,2011-04-05,09:22:23
39.985818,116.351654,0,271.264573490814,40638.3906018519,2011-04-05,09:22:28
39.985809,116.351691,0,261.803024934383,40638.3906597222,2011-04-05,09:22:33
39.985852,116.351735,0,247.906062992126,40638.3907175926,2011-04-05,09:22:38
39.985881,116.351713,0,240.283900918635,40638.390775463,2011-04-05,09:22:43
39.985888,116.351688,0,236.486624015748,40638.3908333333,2011-04-05,09:22:48
39.985859,116.351689,0,236.409957349081,40638.3908912037,2011-04-05,09:22:53
39.985842,116.351657,0,239.878225065617,40638.3909490741,2011-04-05,09:22:58
39.985853,116.351616,0,243.508070866142,40638.3910069444,2011-04-05,09:23:03
39.985827,116.351599,0,248.048510498688,40638.3910648148,2011-04-05,09:23:08
39.985792,116.351587,0,252.615561023622,40638.3911226852,2011-04-05,09:23:13
39.985806,116.351574,0,257.996988188976,40638.3911805556,2011-04-05,09:23:18
39.985797,116.351544,0,261.426361548556,40638.3912384259,2011-04-05,09:23:23
39.985881,116.351384,0,279.169557086614,40638.3912962963,2011-04-05,09:23:28
39.985929,116.351293,0,298.416958661417,40638.3913541667,2011-04-05,09:23:33
39.985907,116.351304,0,302.880780839895,40638.391412037,2011-04-05,09:23:38
39.985909,116.351288,0,302.632450787402,40638.3914699074,2011-04-05,09:23:43
39.985916,116.351264,0,302.308375984252,40638.3915277778,2011-04-05,09:23:48
39.985915,116.351252,0,302.205022965879,40638.3915856481,2011-04-05,09:23:53
39.985924,116.351174,0,299.184829396325,40638.3916435185,2011-04-05,09:23:58
39.985969,116.350968,0,296.836587926509,40638.3917013889,2011-04-05,09:24:03
39.985963,116.350877,0,294.137890419948,40638.3917592593,2011-04-05,09:24:08
39.985952,116.350819,0,288.434215879265,40638.3918171296,2011-04-05,09:24:13
39.985933,116.350792,0,287.332109580052,40638.391875,2011-04-05,09:24:18
39.985954,116.350754,0,287.14592847769,40638.3919328704,2011-04-05,09:24:23
39.985956,116.350747,0,287.009862204724,40638.3919907407,2011-04-05,09:24:28
39.985956,116.350747,0,287.009862204724,40638.392025463,2011-04-05,09:24:31
39.985959,116.350741,0,286.91594816273,40638.3920486111,2011-04-05,09:24:33
39.985964,116.350731,0,286.616377952756,40638.3921064815,2011-04-05,09:24:38
39.985974,116.350723,0,286.248274278215,40638.3921643518,2011-04-05,09:24:43
39.985978,116.350714,0,286.086049868766,40638.3922222222,2011-04-05,09:24:48
39.985985,116.350705,0,285.980144356955,40638.3922800926,2011-04-05,09:24:53
39.985989,116.350691,0,285.898818897638,40638.392337963,2011-04-05,09:24:58
39.985957,116.350653,0,286.60969488189,40638.3923958333,2011-04-05,09:25:03
39.985963,116.350621,0,285.748559711286,40638.3924537037,2011-04-05,09:25:08
39.98596,116.350609,0,285.708937007874,40638.3925115741,2011-04-05,09:25:13
39.985942,116.350583,0,283.694229002625,40638.3925694444,2011-04-05,09:25:18
39.985937,116.350566,0,281.499652230971,40638.3926273148,2011-04-05,09:25:23
39.985937,116.350566,0,281.499652230971,40638.392662037,2011-04-05,09:25:26
39.985934,116.350563,0,280.798287401575,40638.3926851852,2011-04-05,09:25:28
39.985918,116.350517,0,278.305718503937,40638.3927430556,2011-04-05,09:25:33
39.985937,116.350485,0,272.749878608924,40638.3928009259,2011-04-05,09:25:38
39.985948,116.350479,0,270.513172572178,40638.3928587963,2011-04-05,09:25:43
39.985952,116.350471,0,269.788405511811,40638.3929166667,2011-04-05,09:25:48
39.985954,116.350471,0,269.559025590551,40638.392974537,2011-04-05,09:25:53
39.985956,116.35047,0,269.29687664042,40638.3930324074,2011-04-05,09:25:58
39.985952,116.350471,0,269.111223753281,40638.3930902778,2011-04-05,09:26:03
39.985952,116.350471,0,269.111223753281,40638.393125,2011-04-05,09:26:06
39.98595,116.350463,0,268.402700131234,40638.3931481481,2011-04-05,09:26:08
39.985923,116.350457,0,265.679347112861,40638.3932060185,2011-04-05,09:26:13
39.985912,116.350449,0,264.335994094488,40638.3932638889,2011-04-05,09:26:18
39.985904,116.350448,0,264.281699475066,40638.3933217593,2011-04-05,09:26:23
39.985903,116.350443,0,264.231338582677,40638.3933796296,2011-04-05,09:26:28
39.985903,116.350443,0,264.231338582677,40638.3934143518,2011-04-05,09:26:31
39.985904,116.350436,0,263.948891076116,40638.3934375,2011-04-05,09:26:33
39.985999,116.350511,0,259.341368110236,40638.3934953704,2011-04-05,09:26:38
39.985989,116.350503,0,256.013618766404,40638.3935532407,2011-04-05,09:26:43
39.985987,116.350494,0,255.765390419947,40638.3936111111,2011-04-05,09:26:48
39.985948,116.350372,0,254.90843503937,40638.3936689815,2011-04-05,09:26:53
39.985906,116.350087,0,255.692673884514,40638.3937268518,2011-04-05,09:26:58
39.985923,116.349752,0,260.011843832021,40638.3937847222,2011-04-05,09:27:03
39.985879,116.349242,0,263.32219488189,40638.3938425926,2011-04-05,09:27:08
39.985881,116.348657,0,259.859229002625,40638.393900463,2011-04-05,09:27:13
39.985861,116.348115,0,249.437723097113,40638.3939583333,2011-04-05,09:27:18
39.985829,116.347739,0,237.350738188976,40638.3940162037,2011-04-05,09:27:23
39.985867,116.347643,0,227.539934383202,40638.3940740741,2011-04-05,09:27:28
39.985867,116.347638,0,228.503671259843,40638.3941319444,2011-04-05,09:27:33
39.985867,116.347639,0,228.077221128609,40638.3941898148,2011-04-05,09:27:38
39.985867,116.347639,0,228.077221128609,40638.394224537,2011-04-05,09:27:41
39.985869,116.347638,0,227.82936351706,40638.3942476852,2011-04-05,09:27:43
39.985874,116.347626,0,226.970055774278,40638.3943055556,2011-04-05,09:27:48
39.985866,116.347617,0,224.005757874016,40638.3943634259,2011-04-05,09:27:53
39.985857,116.347605,0,225.089416010499,40638.3944212963,2011-04-05,09:27:58
39.985856,116.347589,0,226.934163385827,40638.3944791667,2011-04-05,09:28:03
39.98587,116.347567,0,224.799032152231,40638.394537037,2011-04-05,09:28:08
39.98587,116.347567,0,224.799032152231,40638.3945717593,2011-04-05,09:28:11
39.985866,116.347563,0,220.345551181102,40638.3945949074,2011-04-05,09:28:13
39.985814,116.347559,0,214.706407480315,40638.3946527778,2011-04-05,09:28:18
39.985814,116.347559,0,214.706407480315,40638.3946875,2011-04-05,09:28:21
39.985808,116.34756,0,211.560157480315,40638.3947106482,2011-04-05,09:28:23
39.985835,116.347545,0,210.672414698163,40638.3947685185,2011-04-05,09:28:28
39.985844,116.347525,0,209.074921259843,40638.3948263889,2011-04-05,09:28:33
39.985844,116.347519,0,208.834950787402,40638.3948842593,2011-04-05,09:28:38
39.985852,116.347512,0,208.65655511811,40638.3949421296,2011-04-05,09:28:43
39.985852,116.347512,0,208.65655511811,40638.3949768519,2011-04-05,09:28:46
39.985858,116.347508,0,208.569550524934,40638.395,2011-04-05,09:28:48
39.985843,116.347514,0,208.82279855643,40638.3950578704,2011-04-05,09:28:53
39.985785,116.347549,0,206.642539370079,40638.3951157407,2011-04-05,09:28:58
39.985769,116.347595,0,205.302713254593,40638.3951736111,2011-04-05,09:29:03
39.985781,116.347584,0,204.05907152231,40638.3952314815,2011-04-05,09:29:08
39.985777,116.347566,0,203.612270341207,40638.3952893519,2011-04-05,09:29:13
39.985759,116.347553,0,201.014196194226,40638.3953472222,2011-04-05,09:29:18
39.985762,116.347552,0,200.852145669291,40638.3954050926,2011-04-05,09:29:23
39.985762,116.347552,0,200.852145669291,40638.3954398148,2011-04-05,09:29:26
39.985761,116.34755,0,200.690045931759,40638.395462963,2011-04-05,09:29:28
39.98573,116.34749,0,199.644658792651,40638.3955208333,2011-04-05,09:29:33
39.985665,116.34736,0,199.862526246719,40638.3955787037,2011-04-05,09:29:38
39.985518,116.347279,0,199.669025590551,40638.3956365741,2011-04-05,09:29:43
39.985268,116.347201,0,197.03970144357,40638.3956944444,2011-04-05,09:29:48
39.984857,116.347197,0,192.935236220472,40638.3957523148,2011-04-05,09:29:53
39.984362,116.347209,0,169.577998687664,40638.3958101852,2011-04-05,09:29:58
39.983801,116.347238,0,145.076102362205,40638.3958680556,2011-04-05,09:30:03
39.983169,116.347276,0,133.440915354331,40638.3959259259,2011-04-05,09:30:08
39.982532,116.347344,0,135.688054461942,40638.3959837963,2011-04-05,09:30:13
39.981922,116.347403,0,134.60845144357,40638.3960416667,2011-04-05,09:30:18
39.981494,116.347396,0,132.864091207349,40638.396099537,2011-04-05,09:30:23
39.981363,116.347387,0,137.931532152231,40638.3961574074,2011-04-05,09:30:28
39.98137,116.347387,0,129.811994750656,40638.3962152778,2011-04-05,09:30:33
39.981367,116.347387,0,129.350177165354,40638.3962731481,2011-04-05,09:30:38
39.981364,116.347388,0,129.102034120735,40638.3963310185,2011-04-05,09:30:43
39.981367,116.347388,0,129.128366141732,40638.3963888889,2011-04-05,09:30:48
39.981367,116.347388,0,129.353818897638,40638.3964467593,2011-04-05,09:30:53
39.981364,116.347389,0,129.499872047244,40638.3965046296,2011-04-05,09:30:58
39.981361,116.347388,0,129.56031167979,40638.3965625,2011-04-05,09:31:03
39.981361,116.347388,0,129.56031167979,40638.3965972222,2011-04-05,09:31:06
39.981357,116.347388,0,129.564842519685,40638.3966203704,2011-04-05,09:31:08
39.981279,116.347393,0,129.785436351706,40638.3966782407,2011-04-05,09:31:13
39.981118,116.347429,0,130.654619422572,40638.3967361111,2011-04-05,09:31:18
39.980825,116.347462,0,131.902657480315,40638.3967939815,2011-04-05,09:31:23
39.980451,116.347494,0,131.43344160105,40638.3968518519,2011-04-05,09:31:28
39.980006,116.347549,0,131.415495406824,40638.3969097222,2011-04-05,09:31:33
39.979438,116.347528,0,131.258087270341,40638.3969675926,2011-04-05,09:31:38
39.978851,116.34752,0,130.126919291339,40638.397025463,2011-04-05,09:31:43
39.97824,116.347546,0,129.561125328084,40638.3970833333,2011-04-05,09:31:48
39.977591,116.347545,0,129.135875984252,40638.3971412037,2011-04-05,09:31:53
39.976969,116.347568,0,127.952155511811,40638.3971990741,2011-04-05,09:31:58
39.976259,116.347424,0,125.661935695538,40638.3972569444,2011-04-05,09:32:03
39.975698,116.347397,0,124.812903543307,40638.3973148148,2011-04-05,09:32:08
39.975333,116.347277,0,124.395213254593,40638.3973726852,2011-04-05,09:32:13
39.975155,116.347119,0,124.08938648294,40638.3974305556,2011-04-05,09:32:18
39.975193,116.346811,0,124.571666666667,40638.3974884259,2011-04-05,09:32:23
39.975209,116.346391,0,121.707427821522,40638.3975462963,2011-04-05,09:32:28
39.975148,116.345978,0,136.449881889764,40638.3976041667,2011-04-05,09:32:33
39.975131,116.345422,0,144.456515748032,40638.397662037,2011-04-05,09:32:38
39.975142,116.344809,0,146.717975721785,40638.3977199074,2011-04-05,09:32:43
39.975166,116.344128,0,143.969140419948,40638.3977777778,2011-04-05,09:32:48
39.975042,116.343547,0,157.827969160105,40638.3978356481,2011-04-05,09:32:53
39.974866,116.342946,0,174.456056430446,40638.3978935185,2011-04-05,09:32:58
39.97483,116.342341,0,185.864980314961,40638.3979513889,2011-04-05,09:33:03
39.974898,116.341815,0,197.717575459318,40638.3980092593,2011-04-05,09:33:08
39.974968,116.341317,0,217.228185695538,40638.3980671296,2011-04-05,09:33:13
39.974949,116.340846,0,238.518877952756,40638.398125,2011-04-05,09:33:18
39.974924,116.340471,0,253.591738845144,40638.3981828704,2011-04-05,09:33:23
39.974918,116.340307,0,266.699202755906,40638.3982407407,2011-04-05,09:33:28
39.974933,116.340313,0,271.481266404199,40638.3982986111,2011-04-05,09:33:33
39.974954,116.340317,0,276.661095800525,40638.3983564815,2011-04-05,09:33:38
39.974961,116.340318,0,278.489947506562,40638.3984143519,2011-04-05,09:33:43
39.974964,116.340319,0,279.247627952756,40638.3984722222,2011-04-05,09:33:48
39.974966,116.34032,0,278.846085958005,40638.3985300926,2011-04-05,09:33:53
39.97497,116.340319,0,278.640833333333,40638.398587963,2011-04-05,09:33:58
39.974966,116.34032,0,278.621407480315,40638.3986458333,2011-04-05,09:34:03
39.974966,116.34032,0,278.621407480315,40638.3986805556,2011-04-05,09:34:06
39.974959,116.34032,0,278.643461286089,40638.3987037037,2011-04-05,09:34:08
39.974938,116.340325,0,278.61094488189,40638.3987615741,2011-04-05,09:34:13
39.974928,116.340325,0,278.408146325459,40638.3988194444,2011-04-05,09:34:18
39.974997,116.340137,0,280.360098425197,40638.3988773148,2011-04-05,09:34:23
39.974998,116.339765,0,274.311525590551,40638.3989351852,2011-04-05,09:34:28
39.974976,116.33925,0,266.701755249344,40638.3989930556,2011-04-05,09:34:33
39.975044,116.338693,0,265.76092191601,40638.3990509259,2011-04-05,09:34:38
39.975081,116.338393,0,264.823694225722,40638.3991087963,2011-04-05,09:34:43
39.975086,116.338411,0,261.53969816273,40638.3991666667,2011-04-05,09:34:48
39.97509,116.338411,0,260.546325459318,40638.399224537,2011-04-05,09:34:53
39.975087,116.338412,0,260.5118832021,40638.3992824074,2011-04-05,09:34:58
39.975087,116.338413,0,260.814806430446,40638.3993402778,2011-04-05,09:35:03
39.975082,116.338413,0,261.009297900262,40638.3993981481,2011-04-05,09:35:08
39.975082,116.338413,0,261.009297900262,40638.3994328704,2011-04-05,09:35:11
39.97508,116.338413,0,260.981210629921,40638.3994560185,2011-04-05,09:35:13
39.975068,116.338318,0,260.781965223097,40638.3995138889,2011-04-05,09:35:18
39.975072,116.338113,0,259.865688976378,40638.3995717593,2011-04-05,09:35:23
39.975046,116.337713,0,260.94469160105,40638.3996296296,2011-04-05,09:35:28
39.975046,116.337099,0,255.317286745407,40638.3996875,2011-04-05,09:35:33
39.975057,116.336508,0,250.633645013123,40638.3997453704,2011-04-05,09:35:38
39.97508,116.335799,0,242.143090551181,40638.3998032407,2011-04-05,09:35:43
39.975101,116.334993,0,223.647139107612,40638.3998611111,2011-04-05,09:35:48
39.9751,116.334156,0,213.94842191601,40638.3999189815,2011-04-05,09:35:53
39.975094,116.333365,0,205.604524278215,40638.3999768518,2011-04-05,09:35:58
39.975174,116.332541,0,194.708881233596,40638.4000347222,2011-04-05,09:36:03
39.97518,116.33177,0,183.621840551181,40638.4000925926,2011-04-05,09:36:08
39.975118,116.330985,0,167.751712598425,40638.400150463,2011-04-05,09:36:13
39.975136,116.330242,0,155.916377952756,40638.4002083333,2011-04-05,09:36:18
39.975165,116.329648,0,145.169117454068,40638.4002662037,2011-04-05,09:36:23
39.975159,116.329311,0,138.091902887139,40638.4003240741,2011-04-05,09:36:28
39.975156,116.3293,0,141.71405183727,40638.4003819444,2011-04-05,09:36:33
39.975178,116.329337,0,150.833592519685,40638.4004398148,2011-04-05,09:36:38
39.975171,116.329332,0,159.100196850394,40638.4004976852,2011-04-05,09:36:43
39.97517,116.329326,0,158.291988188976,40638.4005555556,2011-04-05,09:36:48
39.97517,116.329326,0,158.291988188976,40638.4005902778,2011-04-05,09:36:51
39.975165,116.329327,0,158.060967847769,40638.4006134259,2011-04-05,09:36:53
39.975153,116.32932,0,157.979202755906,40638.4006712963,2011-04-05,09:36:58
39.975013,116.329198,0,178.4031167979,40638.4007291667,2011-04-05,09:37:03
39.974961,116.328915,0,184.546768372703,40638.400787037,2011-04-05,09:37:08
39.974985,116.328652,0,187.948907480315,40638.4008449074,2011-04-05,09:37:13
39.975033,116.328361,0,195.113904199475,40638.4009027778,2011-04-05,09:37:18
39.975077,116.32824,0,197.327742782152,40638.4009606481,2011-04-05,09:37:23
39.975078,116.328204,0,196.591912729659,40638.4010185185,2011-04-05,09:37:28
39.975097,116.327958,0,202.23282152231,40638.4010763889,2011-04-05,09:37:33
39.975166,116.327575,0,209.50124671916,40638.4011342593,2011-04-05,09:37:38
39.975163,116.327109,0,213.138825459318,40638.4011921296,2011-04-05,09:37:43
39.975168,116.326569,0,210.438900918635,40638.40125,2011-04-05,09:37:48
39.975136,116.32603,0,203.32187335958,40638.4013078704,2011-04-05,09:37:53
39.975042,116.325844,0,203.22250328084,40638.4013657407,2011-04-05,09:37:58
39.975009,116.325848,0,202.317939632546,40638.4014236111,2011-04-05,09:38:03
39.974957,116.325776,0,205.977608267717,40638.4014814815,2011-04-05,09:38:08
39.974962,116.325757,0,203.917919947507,40638.4015393518,2011-04-05,09:38:13
39.97492,116.32574,0,197.667611548556,40638.4015972222,2011-04-05,09:38:18
39.974906,116.325648,0,208.710183727034,40638.4016550926,2011-04-05,09:38:23
39.974854,116.325405,0,210.753287401575,40638.401712963,2011-04-05,09:38:28
39.974807,116.325034,0,215.333179133858,40638.4017708333,2011-04-05,09:38:33
39.974769,116.324512,0,220.519963910761,40638.4018287037,2011-04-05,09:38:38
39.974796,116.323844,0,223.834970472441,40638.4018865741,2011-04-05,09:38:43
39.97479,116.323025,0,223.906535433071,40638.4019444444,2011-04-05,09:38:48
39.974832,116.322137,0,225.897709973753,40638.4020023148,2011-04-05,09:38:53
39.974946,116.321331,0,224.716505905512,40638.4020601852,2011-04-05,09:38:58
39.974965,116.320698,0,226.590790682415,40638.4021180556,2011-04-05,09:39:03
39.974977,116.320237,0,227.412627952756,40638.4021759259,2011-04-05,09:39:08
39.974983,116.320022,0,228.57000328084,40638.4022337963,2011-04-05,09:39:13
39.975023,116.320014,0,228.560715223097,40638.4022916667,2011-04-05,09:39:18
39.97503,116.319985,0,226.391968503937,40638.402349537,2011-04-05,09:39:23
39.975034,116.319909,0,222.562604986877,40638.4024074074,2011-04-05,09:39:28
39.975022,116.31989,0,222.316076115486,40638.4024652778,2011-04-05,09:39:33
39.975004,116.319761,0,223.561108923884,40638.4025231482,2011-04-05,09:39:38
39.974987,116.319522,0,225.769229002625,40638.4025810185,2011-04-05,09:39:43
39.974924,116.319154,0,227.660180446194,40638.4026388889,2011-04-05,09:39:48
39.97489,116.318716,0,229.667604986877,40638.4026967593,2011-04-05,09:39:53
39.974873,116.318276,0,231.678828740157,40638.4027546296,2011-04-05,09:39:58
39.974873,116.317937,0,232.613582677165,40638.4028125,2011-04-05,09:40:03
39.974903,116.317879,0,232.483671259843,40638.4028703704,2011-04-05,09:40:08
39.974901,116.317888,0,230.738471128609,40638.4029282407,2011-04-05,09:40:13
39.974908,116.317871,0,228.680187007874,40638.4029861111,2011-04-05,09:40:18
39.974898,116.317858,0,225.597841207349,40638.4030439815,2011-04-05,09:40:23
39.97492,116.317865,0,221.292139107612,40638.4031018519,2011-04-05,09:40:28
39.974954,116.317818,0,217.481446850394,40638.4031597222,2011-04-05,09:40:33
39.974935,116.317693,0,215.009478346457,40638.4032175926,2011-04-05,09:40:38
39.974856,116.317698,0,228.281322178478,40638.403275463,2011-04-05,09:40:43
39.97482,116.317738,0,241.763047900262,40638.4033333333,2011-04-05,09:40:48
39.974785,116.31775,0,254.76468175853,40638.4033912037,2011-04-05,09:40:53
39.974783,116.317719,0,256.798087270341,40638.4034490741,2011-04-05,09:40:58
39.974809,116.317559,0,256.563897637795,40638.4035069444,2011-04-05,09:41:03
39.974804,116.317258,0,253.694865485564,40638.4035648148,2011-04-05,09:41:08
39.974763,116.316758,0,254.077234251968,40638.4036226852,2011-04-05,09:41:13
39.974725,116.316132,0,254.95188648294,40638.4036805556,2011-04-05,09:41:18
39.974765,116.315314,0,254.99061023622,40638.4037384259,2011-04-05,09:41:23
39.974774,116.314446,0,256.502122703412,40638.4037962963,2011-04-05,09:41:28
39.974763,116.31356,0,257.700121391076,40638.4038541667,2011-04-05,09:41:33
39.974784,116.312634,0,258.434977034121,40638.403912037,2011-04-05,09:41:38
39.97478,116.311754,0,256.657211286089,40638.4039699074,2011-04-05,09:41:43
39.974765,116.31104,0,253.310692257218,40638.4040277778,2011-04-05,09:41:48
39.974669,116.310412,0,243.227250656168,40638.4040856481,2011-04-05,09:41:53
39.974616,116.309838,0,241.098854986877,40638.4041435185,2011-04-05,09:41:58
39.974609,116.30936,0,238.535396981627,40638.4042013889,2011-04-05,09:42:03
39.97461,116.308937,0,238.678172572178,40638.4042592593,2011-04-05,09:42:08
39.974656,116.308761,0,237.344356955381,40638.4043171296,2011-04-05,09:42:13
39.974818,116.308629,0,235.385793963255,40638.404375,2011-04-05,09:42:18
39.974905,116.308524,0,234.997116141732,40638.4044328704,2011-04-05,09:42:23
39.974944,116.308435,0,234.606033464567,40638.4044907407,2011-04-05,09:42:28
39.974946,116.308424,0,234.384288057743,40638.4045486111,2011-04-05,09:42:33
39.974892,116.308453,0,234.303687664042,40638.4046064815,2011-04-05,09:42:38
39.974872,116.308463,0,234.358956692913,40638.4046643519,2011-04-05,09:42:43
39.974869,116.30848,0,234.407588582677,40638.4047222222,2011-04-05,09:42:48
39.974869,116.30848,0,234.407588582677,40638.4047569444,2011-04-05,09:42:51
39.974866,116.308483,0,234.179809711286,40638.4047800926,2011-04-05,09:42:53
39.97481,116.308407,0,233.121079396325,40638.404837963,2011-04-05,09:42:58
39.974958,116.308286,0,232.477890419948,40638.4048958333,2011-04-05,09:43:03
39.9749,116.30827,0,231.731519028871,40638.4049537037,2011-04-05,09:43:08
39.974943,116.30828,0,231.171003937008,40638.4050115741,2011-04-05,09:43:13
39.97495,116.308281,0,230.91373687664,40638.4050694444,2011-04-05,09:43:18
39.974948,116.308281,0,230.403786089239,40638.4051273148,2011-04-05,09:43:23
39.974948,116.308281,0,230.403786089239,40638.405162037,2011-04-05,09:43:26
39.974949,116.30828,0,230.108195538058,40638.4051851852,2011-04-05,09:43:28
39.974979,116.308135,0,230.167893700787,40638.4052430556,2011-04-05,09:43:33
39.974899,116.307862,0,226.095905511811,40638.4053009259,2011-04-05,09:43:38
39.974825,116.307487,0,227.060994094488,40638.4053587963,2011-04-05,09:43:43
39.974806,116.307087,0,225.32873687664,40638.4054166667,2011-04-05,09:43:48
39.974712,116.306581,0,222.278303805774,40638.405474537,2011-04-05,09:43:53
39.974668,116.306122,0,213.982214566929,40638.4055324074,2011-04-05,09:43:58
39.974593,116.305886,0,198.758517060367,40638.4055902778,2011-04-05,09:44:03
39.974536,116.305795,0,175.823838582677,40638.4056481481,2011-04-05,09:44:08
39.974515,116.305773,0,184.075426509186,40638.4057060185,2011-04-05,09:44:13
39.974537,116.305783,0,192.00532808399,40638.4057638889,2011-04-05,09:44:18
39.974509,116.305743,0,196.234648950131,40638.4058217593,2011-04-05,09:44:23
39.974585,116.305487,0,187.995715223097,40638.4058796296,2011-04-05,09:44:28
39.974602,116.305242,0,185.306115485564,40638.4059375,2011-04-05,09:44:33
39.974523,116.304951,0,169.155679133858,40638.4059953704,2011-04-05,09:44:38
39.974503,116.30446,0,150.764947506562,40638.4060532407,2011-04-05,09:44:43
39.974484,116.303961,0,136.986604330709,40638.4061111111,2011-04-05,09:44:48
39.974492,116.303658,0,128.93282480315,40638.4061689815,2011-04-05,09:44:53
39.974469,116.303627,0,134.04968832021,40638.4062268519,2011-04-05,09:44:58
39.974496,116.303604,0,129.22843832021,40638.4062847222,2011-04-05,09:45:03
39.974548,116.303534,0,125.31625984252,40638.4063425926,2011-04-05,09:45:08
39.974567,116.303479,0,131.978398950131,40638.406400463,2011-04-05,09:45:13
39.9746,116.303422,0,127.336459973753,40638.4064583333,2011-04-05,09:45:18
39.974596,116.303318,0,120.291646981627,40638.4065162037,2011-04-05,09:45:23
39.974593,116.303264,0,115.079917979003,40638.4065740741,2011-04-05,09:45:28
39.974601,116.303199,0,113.399261811024,40638.4066319444,2011-04-05,09:45:33
39.974637,116.303059,0,111.96781167979,40638.4066898148,2011-04-05,09:45:38
39.974678,116.303007,0,114.938631889764,40638.4067476852,2011-04-05,09:45:43
39.974697,116.302997,0,117.757851049869,40638.4068055556,2011-04-05,09:45:48
39.974763,116.30298,0,113.386745406824,40638.4068634259,2011-04-05,09:45:53
39.974859,116.302949,0,106.563405511811,40638.4069212963,2011-04-05,09:45:58
39.974942,116.302928,0,122.82719488189,40638.4069791667,2011-04-05,09:46:03
39.975027,116.302903,0,140.526427165354,40638.407037037,2011-04-05,09:46:08
39.97509,116.302825,0,147.532591863517,40638.4070949074,2011-04-05,09:46:13
39.975141,116.302844,0,140.703769685039,40638.4071527778,2011-04-05,09:46:18
39.975179,116.302835,0,132.885879265092,40638.4072106481,2011-04-05,09:46:23
39.975259,116.302806,0,128.656309055118,40638.4072685185,2011-04-05,09:46:28
39.975359,116.302777,0,124.713303805774,40638.4073263889,2011-04-05,09:46:33
39.975409,116.302756,0,128.743015091864,40638.4073842593,2011-04-05,09:46:38
39.975469,116.30273,0,135.307611548556,40638.4074421296,2011-04-05,09:46:43
39.975549,116.302722,0,140.111991469816,40638.4075,2011-04-05,09:46:48
39.975581,116.302721,0,144.645511811024,40638.4075578704,2011-04-05,09:46:53
39.975632,116.302805,0,133.348549868766,40638.4076157407,2011-04-05,09:46:58
39.975752,116.302875,0,117.576528871391,40638.4076736111,2011-04-05,09:47:03
39.975848,116.302887,0,110.204852362205,40638.4077314815,2011-04-05,09:47:08
39.975898,116.302883,0,101.878461286089,40638.4077893518,2011-04-05,09:47:13
39.975972,116.302868,0,91.8939173228346,40638.4078472222,2011-04-05,09:47:18
39.976079,116.302845,0,80.8632217847769,40638.4079050926,2011-04-05,09:47:23
39.976175,116.302819,0,81.0425492125984,40638.407962963,2011-04-05,09:47:28
39.976237,116.302806,0,87.7197769028871,40638.4080208333,2011-04-05,09:47:33
39.976284,116.302799,0,96.481217191601,40638.4080787037,2011-04-05,09:47:38
39.976343,116.302775,0,105.204721128609,40638.4081365741,2011-04-05,09:47:43
39.976396,116.302754,0,108.872024278215,40638.4081944444,2011-04-05,09:47:48
39.976452,116.302758,0,105.34499343832,40638.4082523148,2011-04-05,09:47:53
39.976439,116.302722,0,106.213087270341,40638.4083101852,2011-04-05,09:47:58
39.976497,116.302665,0,109.720216535433,40638.4083680556,2011-04-05,09:48:03
39.976557,116.302648,0,123.778540026247,40638.4084259259,2011-04-05,09:48:08
39.9766,116.302652,0,131.236899606299,40638.4084837963,2011-04-05,09:48:13
39.976643,116.302655,0,140.030354330709,40638.4085416667,2011-04-05,09:48:18
39.976662,116.30265,0,148.564724409449,40638.408599537,2011-04-05,09:48:23
39.97671,116.302692,0,159.505383858268,40638.4086574074,2011-04-05,09:48:28
39.976797,116.302744,0,175.675219816273,40638.4087152778,2011-04-05,09:48:33
39.976908,116.302756,0,187.132641076115,40638.4087731481,2011-04-05,09:48:38
39.97692,116.302808,0,191.499442257218,40638.4088310185,2011-04-05,09:48:43
39.976931,116.302859,0,182.009130577428,40638.4088888889,2011-04-05,09:48:48
39.976968,116.30287,0,179.755780839895,40638.4089467593,2011-04-05,09:48:53
39.977004,116.302922,0,180.583940288714,40638.4090046296,2011-04-05,09:48:58
39.97704,116.302983,0,180.170265748031,40638.4090625,2011-04-05,09:49:03
39.977091,116.303041,0,188.169655511811,40638.4091203704,2011-04-05,09:49:08
39.977127,116.303136,0,187.573969816273,40638.4091782407,2011-04-05,09:49:13
39.977178,116.303184,0,194.253244750656,40638.4092361111,2011-04-05,09:49:18
39.977308,116.303251,0,187.703868110236,40638.4092939815,2011-04-05,09:49:23
39.977356,116.303327,0,194.840456036745,40638.4093518518,2011-04-05,09:49:28
39.977402,116.303358,0,198.68999671916,40638.4094097222,2011-04-05,09:49:33
39.977434,116.30339,0,201.752440944882,40638.4094675926,2011-04-05,09:49:38
39.977447,116.303433,0,202.985085301837,40638.409525463,2011-04-05,09:49:43
39.977543,116.303452,0,199.755544619423,40638.4095833333,2011-04-05,09:49:48
39.977629,116.303444,0,195.636650262467,40638.4096412037,2011-04-05,09:49:53
39.977718,116.30344,0,191.657375328084,40638.4096990741,2011-04-05,09:49:58
39.977848,116.303431,0,188.444192913386,40638.4097569444,2011-04-05,09:50:03
39.97798,116.303484,0,194.285072178478,40638.4098148148,2011-04-05,09:50:08
39.978096,116.303478,0,198.817627952756,40638.4098726852,2011-04-05,09:50:13
39.978206,116.303529,0,194.853999343832,40638.4099305556,2011-04-05,09:50:18
39.978184,116.303574,0,199.451922572178,40638.4099884259,2011-04-05,09:50:23
39.978166,116.303605,0,207.786971784777,40638.4100462963,2011-04-05,09:50:28
39.978094,116.303603,0,206.786466535433,40638.4101041667,2011-04-05,09:50:33
39.978006,116.30371,0,210.719222440945,40638.410162037,2011-04-05,09:50:38
39.977961,116.303763,0,211.647139107612,40638.4102199074,2011-04-05,09:50:43
39.977843,116.303829,0,213.183280839895,40638.4102777778,2011-04-05,09:50:48
39.977716,116.303879,0,187.944625984252,40638.4103356482,2011-04-05,09:50:53
39.977717,116.3039,0,179.146755249344,40638.4103935185,2011-04-05,09:50:58
39.977779,116.303821,0,171.538900918635,40638.4104513889,2011-04-05,09:51:03
39.977917,116.303635,0,166.219337270341,40638.4105092593,2011-04-05,09:51:08
39.97798,116.303544,0,153.294484908136,40638.4105671296,2011-04-05,09:51:13
39.978024,116.30356,0,113.845032808399,40638.410625,2011-04-05,09:51:18
39.977997,116.303503,0,116.319793307087,40638.4106828704,2011-04-05,09:51:23
39.978032,116.303525,0,119.904783464567,40638.4107407407,2011-04-05,09:51:28
39.978048,116.303556,0,125.754235564304,40638.4107986111,2011-04-05,09:51:33
39.978078,116.303561,0,128.780360892388,40638.4108564815,2011-04-05,09:51:38
39.978087,116.30356,0,129.672011154856,40638.4109143519,2011-04-05,09:51:43
39.978087,116.30356,0,129.672011154856,40638.4109490741,2011-04-05,09:51:46
39.978089,116.303555,0,129.836788057743,40638.4109722222,2011-04-05,09:51:48
39.97811,116.303561,0,130.717358923884,40638.4110300926,2011-04-05,09:51:53
39.978178,116.303613,0,132.60032808399,40638.411087963,2011-04-05,09:51:58
39.978204,116.30363,0,134.382122703412,40638.4111458333,2011-04-05,09:52:03
39.978249,116.303684,0,137.645977690289,40638.4112037037,2011-04-05,09:52:08
39.978303,116.303687,0,139.655479002625,40638.4112615741,2011-04-05,09:52:13
39.978329,116.3037,0,139.391604330709,40638.4113194444,2011-04-05,09:52:18
39.97836,116.303725,0,139.184222440945,40638.4113773148,2011-04-05,09:52:23
39.978379,116.303742,0,140.167870734908,40638.4114351852,2011-04-05,09:52:28
