# Supplementary material for: Research on differential privacy protection method based on user tendency
Source: PLoS One. 2023 Oct 26;18(10):e0288823. doi: 10.1371/journal.pone.0288823 (PMC10602288; doi:10.1371/journal.pone.0288823)
Supplement: S5 Data — (ZIP) [file pone.0288823.s005.zip › Data 5-5/147/Trajectory/20110406213524.plt]

Geolife trajectory
WGS 84
Altitude is in Feet
Reserved 3
0,2,255,My Track,0,0,2,8421376
0
39.979973,116.304645,0,205.567664041995,40639.8995833333,2011-04-06,21:35:24
39.980497,116.304594,0,160.10124343832,40639.8996412037,2011-04-06,21:35:29
39.980566,116.304596,0,155.660236220472,40639.8996990741,2011-04-06,21:35:34
39.980601,116.304609,0,152.837624671916,40639.8997569444,2011-04-06,21:35:39
39.980615,116.304623,0,150.422099737533,40639.8998148148,2011-04-06,21:35:44
39.980654,116.304621,0,151.889944225722,40639.8998726852,2011-04-06,21:35:49
39.980698,116.304633,0,154.367480314961,40639.8999305556,2011-04-06,21:35:54
39.980721,116.304663,0,151.423605643045,40639.8999884259,2011-04-06,21:35:59
39.980715,116.304694,0,153.471364829396,40639.9000462963,2011-04-06,21:36:04
39.980739,116.304719,0,139.944107611549,40639.9001041667,2011-04-06,21:36:09
39.980797,116.304737,0,141.765475721785,40639.900162037,2011-04-06,21:36:14
39.980874,116.304758,0,147.991768372703,40639.9002199074,2011-04-06,21:36:19
39.980976,116.304752,0,162.795423228346,40639.9002777778,2011-04-06,21:36:24
39.981043,116.304755,0,148.210889107612,40639.9003356481,2011-04-06,21:36:29
39.981032,116.304765,0,141.745452755906,40639.9003935185,2011-04-06,21:36:34
39.981057,116.304754,0,139.153622047244,40639.9004513889,2011-04-06,21:36:39
39.981118,116.304727,0,134.401620734908,40639.9005092593,2011-04-06,21:36:44
39.981187,116.304718,0,139.132158792651,40639.9005671296,2011-04-06,21:36:49
39.98128,116.304737,0,141.325396981627,40639.900625,2011-04-06,21:36:54
39.981345,116.304744,0,140.461807742782,40639.9006828704,2011-04-06,21:36:59
39.981427,116.304736,0,146.60781496063,40639.9007407407,2011-04-06,21:37:04
39.981492,116.304737,0,153.179343832021,40639.9007986111,2011-04-06,21:37:09
39.981576,116.304742,0,164.22001312336,40639.9008564815,2011-04-06,21:37:14
39.98163,116.304744,0,160.987145669291,40639.9009143518,2011-04-06,21:37:19
39.981692,116.304736,0,174.317660761155,40639.9009722222,2011-04-06,21:37:24
39.981739,116.304731,0,185.467463910761,40639.9010300926,2011-04-06,21:37:29
39.981806,116.304735,0,184.252644356955,40639.901087963,2011-04-06,21:37:34
39.981771,116.304749,0,185.941210629921,40639.9011458333,2011-04-06,21:37:39
39.981693,116.304736,0,185.021003937008,40639.9012037037,2011-04-06,21:37:44
39.98161,116.304749,0,186.616804461942,40639.9012615741,2011-04-06,21:37:49
39.981617,116.304732,0,191.587211286089,40639.9013194444,2011-04-06,21:37:54
39.981686,116.304713,0,196.219429133858,40639.9013773148,2011-04-06,21:37:59
39.981765,116.304728,0,195.752680446194,40639.9014351852,2011-04-06,21:38:04
39.981895,116.304822,0,182.058316929134,40639.9014930556,2011-04-06,21:38:09
39.981893,116.304868,0,185.899885170604,40639.9015509259,2011-04-06,21:38:14
39.981951,116.304891,0,199.221374671916,40639.9016087963,2011-04-06,21:38:19
39.98204,116.304961,0,207.679753937008,40639.9016666667,2011-04-06,21:38:24
39.982127,116.304863,0,211.729091207349,40639.901724537,2011-04-06,21:38:29
39.982151,116.304833,0,201.024770341207,40639.9017824074,2011-04-06,21:38:34
39.982266,116.304763,0,206.304760498688,40639.9018402778,2011-04-06,21:38:39
39.982292,116.304743,0,202.591761811024,40639.9018981481,2011-04-06,21:38:44
39.982273,116.304744,0,197.830738188976,40639.9019560185,2011-04-06,21:38:49
39.982281,116.304759,0,195.364301181102,40639.9020138889,2011-04-06,21:38:54
39.982312,116.304789,0,191.12874671916,40639.9020717593,2011-04-06,21:38:59
39.982481,116.304778,0,190.2931332021,40639.9021296296,2011-04-06,21:39:04
39.982719,116.304763,0,192.73438648294,40639.9021875,2011-04-06,21:39:09
39.983135,116.304585,0,196.981456692913,40639.9022453704,2011-04-06,21:39:14
39.983248,116.304546,0,198.254422572178,40639.9023032407,2011-04-06,21:39:19
39.983445,116.304524,0,202.45906167979,40639.9023611111,2011-04-06,21:39:24
39.983552,116.304519,0,201.314753937008,40639.9024189815,2011-04-06,21:39:29
39.983592,116.304514,0,183.936843832021,40639.9024768519,2011-04-06,21:39:34
39.983693,116.304447,0,179.336751968504,40639.9025347222,2011-04-06,21:39:39
39.983695,116.304413,0,183.559652230971,40639.9025925926,2011-04-06,21:39:44
39.983676,116.304419,0,181.242975721785,40639.902650463,2011-04-06,21:39:49
39.983715,116.304393,0,182.26094160105,40639.9027083333,2011-04-06,21:39:54
39.983724,116.304356,0,184.457709973753,40639.9027662037,2011-04-06,21:39:59
39.983724,116.304356,0,184.457709973753,40639.9028009259,2011-04-06,21:40:02
39.983722,116.304353,0,183.194176509186,40639.9028240741,2011-04-06,21:40:04
39.983686,116.304362,0,182.017227690289,40639.9028819444,2011-04-06,21:40:09
39.983666,116.304363,0,180.362129265092,40639.9029398148,2011-04-06,21:40:14
39.983646,116.304363,0,177.213963254593,40639.9029976852,2011-04-06,21:40:19
39.983601,116.304377,0,176.211692913386,40639.9030555556,2011-04-06,21:40:24
39.98354,116.304392,0,174.881968503937,40639.9031134259,2011-04-06,21:40:29
39.983584,116.304352,0,172.861919291339,40639.9031712963,2011-04-06,21:40:34
39.983526,116.304346,0,169.611404199475,40639.9032291667,2011-04-06,21:40:39
39.983494,116.304352,0,161.963835301837,40639.903287037,2011-04-06,21:40:44
39.983467,116.304308,0,150.512135826772,40639.9033449074,2011-04-06,21:40:49
39.98343,116.304289,0,135.924320866142,40639.9034027778,2011-04-06,21:40:54
39.983477,116.304221,0,122.367654199475,40639.9034606481,2011-04-06,21:40:59
39.983423,116.304239,0,106.65875984252,40639.9035185185,2011-04-06,21:41:04
39.983438,116.304264,0,90.5910203412073,40639.9035763889,2011-04-06,21:41:09
39.983474,116.304293,0,81.7151771653543,40639.9036342593,2011-04-06,21:41:14
39.983411,116.304319,0,70.4831955380577,40639.9036921296,2011-04-06,21:41:19
39.983375,116.304323,0,58.5869356955381,40639.90375,2011-04-06,21:41:24
39.983375,116.304323,0,58.5869356955381,40639.9037847222,2011-04-06,21:41:27
39.983379,116.304325,0,55.8281135170604,40639.9038078704,2011-04-06,21:41:29
39.983389,116.304311,0,55.0759317585302,40639.9038657407,2011-04-06,21:41:34
39.983367,116.304445,0,55.7212696850394,40639.9039236111,2011-04-06,21:41:39
39.983303,116.304825,0,57.8170045931759,40639.9039814815,2011-04-06,21:41:44
39.983272,116.30535,0,60.4027723097113,40639.9040393519,2011-04-06,21:41:49
39.983341,116.305924,0,64.0950557742782,40639.9040972222,2011-04-06,21:41:54
39.983386,116.306555,0,68.2010662729659,40639.9041550926,2011-04-06,21:41:59
39.983448,116.307175,0,72.4936417322835,40639.904212963,2011-04-06,21:42:04
39.983506,116.307733,0,75.9102230971129,40639.9042708333,2011-04-06,21:42:09
39.983544,116.308233,0,79.3182447506562,40639.9043287037,2011-04-06,21:42:14
39.983478,116.308832,0,82.8598228346457,40639.9043865741,2011-04-06,21:42:19
39.983349,116.30944,0,86.612063648294,40639.9044444444,2011-04-06,21:42:24
39.983255,116.310045,0,91.2243241469816,40639.9045023148,2011-04-06,21:42:29
39.983243,116.310575,0,96.8544324146982,40639.9045601852,2011-04-06,21:42:34
39.983252,116.311053,0,102.899412729659,40639.9046180556,2011-04-06,21:42:39
39.983267,116.311569,0,109.403353018373,40639.9046759259,2011-04-06,21:42:44
39.983284,116.312121,0,116.306965223097,40639.9047337963,2011-04-06,21:42:49
39.983291,116.312671,0,123.297460629921,40639.9047916667,2011-04-06,21:42:54
39.983343,116.313184,0,130.48312007874,40639.904849537,2011-04-06,21:42:59
39.983394,116.313671,0,137.981942257218,40639.9049074074,2011-04-06,21:43:04
39.983404,116.314135,0,145.756164698163,40639.9049652778,2011-04-06,21:43:09
39.983413,116.314569,0,153.541929133858,40639.9050231481,2011-04-06,21:43:14
39.98342,116.315047,0,160.712093175853,40639.9050810185,2011-04-06,21:43:19
39.983436,116.315574,0,167.876729002625,40639.9051388889,2011-04-06,21:43:24
39.983547,116.31593,0,175.230885826772,40639.9051967593,2011-04-06,21:43:29
39.983713,116.316054,0,182.55156167979,40639.9052546296,2011-04-06,21:43:34
39.983866,116.316045,0,189.074419291339,40639.9053125,2011-04-06,21:43:39
39.983908,116.316057,0,196.897841207349,40639.9053703704,2011-04-06,21:43:44
39.983904,116.316251,0,205.668077427822,40639.9054282407,2011-04-06,21:43:49
39.983933,116.316678,0,214.654041994751,40639.9054861111,2011-04-06,21:43:54
39.983936,116.31731,0,223.578730314961,40639.9055439815,2011-04-06,21:43:59
39.983968,116.318133,0,233.254445538058,40639.9056018519,2011-04-06,21:44:04
39.984047,116.318956,0,243.751171259842,40639.9056597222,2011-04-06,21:44:09
39.984117,116.319883,0,253.211696194226,40639.9057175926,2011-04-06,21:44:14
39.984162,116.320753,0,262.965554461942,40639.905775463,2011-04-06,21:44:19
39.984255,116.321428,0,274.749540682415,40639.9058333333,2011-04-06,21:44:24
39.984322,116.322147,0,286.265121391076,40639.9058912037,2011-04-06,21:44:29
39.98436,116.322906,0,297.958395669291,40639.9059490741,2011-04-06,21:44:34
39.984396,116.3237,0,310.410577427822,40639.9060069444,2011-04-06,21:44:39
39.984446,116.324324,0,323.302752624672,40639.9060648148,2011-04-06,21:44:44
39.984542,116.324462,0,330.673179133858,40639.9061226852,2011-04-06,21:44:49
39.984523,116.324439,0,334.768018372703,40639.9061805556,2011-04-06,21:44:54
39.984524,116.324476,0,335.766023622047,40639.9062384259,2011-04-06,21:44:59
39.984549,116.324746,0,329.554977034121,40639.9062962963,2011-04-06,21:45:04
39.984578,116.325201,0,324.13405183727,40639.9063541667,2011-04-06,21:45:09
39.984559,116.325769,0,321.416755249344,40639.906412037,2011-04-06,21:45:14
39.984616,116.326269,0,319.906545275591,40639.9064699074,2011-04-06,21:45:19
39.98468,116.326454,0,323.891200787402,40639.9065277778,2011-04-06,21:45:24
39.984759,116.32636,0,338.516384514436,40639.9065856481,2011-04-06,21:45:29
39.984802,116.326358,0,348.487086614173,40639.9066435185,2011-04-06,21:45:34
39.984888,116.32637,0,360.072129265092,40639.9067013889,2011-04-06,21:45:39
39.985279,116.326446,0,374.449832677165,40639.9067592593,2011-04-06,21:45:44
39.985509,116.326553,0,392.565839895013,40639.9068171296,2011-04-06,21:45:49
39.9854,116.326523,0,405.444248687664,40639.906875,2011-04-06,21:45:54
39.985208,116.326493,0,401.382896981627,40639.9069328704,2011-04-06,21:45:59
39.985157,116.326465,0,411.095433070866,40639.9069907407,2011-04-06,21:46:04
39.985176,116.326471,0,421.077998687664,40639.9070486111,2011-04-06,21:46:09
39.985163,116.326479,0,428.110406824147,40639.9071064815,2011-04-06,21:46:14
39.985137,116.326503,0,431.403562992126,40639.9071643518,2011-04-06,21:46:19
39.98484,116.326588,0,433.55531167979,40639.9072222222,2011-04-06,21:46:24
39.984651,116.326893,0,437.230187007874,40639.9072800926,2011-04-06,21:46:29
39.984669,116.32755,0,435.071981627297,40639.907337963,2011-04-06,21:46:34
39.984603,116.328375,0,433.60437335958,40639.9073958333,2011-04-06,21:46:39
39.984589,116.329221,0,435.225869422572,40639.9074537037,2011-04-06,21:46:44
39.984628,116.330186,0,432.263772965879,40639.9075115741,2011-04-06,21:46:49
39.984734,116.331161,0,421.595236220472,40639.9075694444,2011-04-06,21:46:54
39.984797,116.332192,0,413.197870734908,40639.9076273148,2011-04-06,21:46:59
39.984875,116.333255,0,399.655971128609,40639.9076851852,2011-04-06,21:47:04
39.984907,116.334331,0,387.002841207349,40639.9077430556,2011-04-06,21:47:09
39.984928,116.335371,0,374.32187335958,40639.9078009259,2011-04-06,21:47:14
39.984962,116.336477,0,364.143641732283,40639.9078587963,2011-04-06,21:47:19
39.984989,116.337479,0,359.832910104987,40639.9079166667,2011-04-06,21:47:24
39.984973,116.338329,0,352.027549212598,40639.907974537,2011-04-06,21:47:29
39.984993,116.339052,0,339.074120734908,40639.9080324074,2011-04-06,21:47:34
39.984973,116.339653,0,327.844921259843,40639.9080902778,2011-04-06,21:47:39
39.985073,116.339963,0,318.489724409449,40639.9081481481,2011-04-06,21:47:44
39.985105,116.339934,0,311.765521653543,40639.9082060185,2011-04-06,21:47:49
39.985117,116.33978,0,301.422335958005,40639.9082638889,2011-04-06,21:47:54
39.985172,116.339755,0,298.157690288714,40639.9083217593,2011-04-06,21:47:59
39.9852,116.339898,0,296.371391076115,40639.9083796296,2011-04-06,21:48:04
39.985203,116.34034,0,294.451827427822,40639.9084375,2011-04-06,21:48:09
39.985195,116.34105,0,293.449491469816,40639.9084953704,2011-04-06,21:48:14
39.985171,116.341849,0,297.416925853018,40639.9085532407,2011-04-06,21:48:19
39.985239,116.342606,0,295.465698818898,40639.9086111111,2011-04-06,21:48:24
39.985249,116.343251,0,287.576984908136,40639.9086689815,2011-04-06,21:48:29
39.985195,116.343938,0,280.792431102362,40639.9087268518,2011-04-06,21:48:34
39.985185,116.344672,0,274.635226377953,40639.9087847222,2011-04-06,21:48:39
39.985216,116.345406,0,275.727017716535,40639.9088425926,2011-04-06,21:48:44
39.985259,116.346003,0,280.028540026247,40639.908900463,2011-04-06,21:48:49
39.985307,116.346465,0,292.09156824147,40639.9089583333,2011-04-06,21:48:54
39.985344,116.346709,0,300.896587926509,40639.9090162037,2011-04-06,21:48:59
39.985374,116.346754,0,303.165830052493,40639.9090740741,2011-04-06,21:49:04
39.985374,116.346764,0,304.463353018373,40639.9091319444,2011-04-06,21:49:09
39.985355,116.346779,0,303.953927165354,40639.9091898148,2011-04-06,21:49:14
39.985201,116.346832,0,300.111919291339,40639.9092476852,2011-04-06,21:49:19
39.985126,116.346901,0,294.052208005249,40639.9093055556,2011-04-06,21:49:24
39.985093,116.346919,0,285.695695538058,40639.9093634259,2011-04-06,21:49:29
39.985087,116.346899,0,277.453293963255,40639.9094212963,2011-04-06,21:49:34
39.98506,116.346868,0,268.15937664042,40639.9094791667,2011-04-06,21:49:39
39.985103,116.346833,0,260.126410761155,40639.909537037,2011-04-06,21:49:44
39.985059,116.346831,0,253.779770341207,40639.9095949074,2011-04-06,21:49:49
39.985014,116.346847,0,248.719888451444,40639.9096527778,2011-04-06,21:49:54
39.985014,116.346834,0,246.580554461942,40639.9097106481,2011-04-06,21:49:59
39.985106,116.346863,0,247.485167322835,40639.9097685185,2011-04-06,21:50:04
39.985163,116.347,0,258.781751968504,40639.9098263889,2011-04-06,21:50:09
39.985277,116.347153,0,278.496830708661,40639.9098842593,2011-04-06,21:50:14
39.985591,116.3473,0,278.55219816273,40639.9099421296,2011-04-06,21:50:19
39.986067,116.347296,0,278.543487532808,40639.91,2011-04-06,21:50:24
39.98674,116.347263,0,290.745160761155,40639.9100578704,2011-04-06,21:50:29
39.987405,116.347214,0,298.507119422572,40639.9101157407,2011-04-06,21:50:34
39.988009,116.347229,0,298.773999343832,40639.9101736111,2011-04-06,21:50:39
39.988611,116.347227,0,289.465885826772,40639.9102314815,2011-04-06,21:50:44
39.989192,116.347221,0,281.924425853018,40639.9102893519,2011-04-06,21:50:49
39.989612,116.347193,0,276.162004593176,40639.9103472222,2011-04-06,21:50:54
39.989793,116.347175,0,287.095892388451,40639.9104050926,2011-04-06,21:50:59
39.989753,116.347249,0,223.601407480315,40639.910462963,2011-04-06,21:51:04
39.98973,116.347292,0,217.005337926509,40639.9105208333,2011-04-06,21:51:09
39.989712,116.347309,0,221.547329396325,40639.9105787037,2011-04-06,21:51:14
39.989671,116.347312,0,226.688234908136,40639.9106365741,2011-04-06,21:51:19
39.989556,116.347334,0,229.846597769029,40639.9106944444,2011-04-06,21:51:24
39.989474,116.347367,0,230.387614829396,40639.9107523148,2011-04-06,21:51:29
39.989388,116.347371,0,225.622522965879,40639.9108101852,2011-04-06,21:51:34
39.989312,116.347402,0,223.864281496063,40639.9108680556,2011-04-06,21:51:39
39.989244,116.347463,0,223.49032152231,40639.9109259259,2011-04-06,21:51:44
39.989173,116.347531,0,221.841742125984,40639.9109837963,2011-04-06,21:51:49
39.989104,116.347566,0,222.089196194226,40639.9110416667,2011-04-06,21:51:54
39.989015,116.347646,0,223.130127952756,40639.911099537,2011-04-06,21:51:59
39.988971,116.347751,0,217.203654855643,40639.9111574074,2011-04-06,21:52:04
39.988867,116.347888,0,202.915423228346,40639.9112152778,2011-04-06,21:52:09
39.988795,116.347968,0,198.946272965879,40639.9112731481,2011-04-06,21:52:14
39.988739,116.348062,0,193.948694225722,40639.9113310185,2011-04-06,21:52:19
39.988685,116.34818,0,186.643313648294,40639.9113888889,2011-04-06,21:52:24
39.98866,116.348262,0,182.621935695538,40639.9114467593,2011-04-06,21:52:29
39.988644,116.348356,0,179.322447506562,40639.9115046296,2011-04-06,21:52:34
39.988652,116.348435,0,175.9306332021,40639.9115625,2011-04-06,21:52:39
39.988687,116.348533,0,170.165098425197,40639.9116203704,2011-04-06,21:52:44
39.988698,116.34865,0,169.399717847769,40639.9116782407,2011-04-06,21:52:49
39.988703,116.348723,0,167.90218503937,40639.9117361111,2011-04-06,21:52:54
39.98869,116.348771,0,167.201660104987,40639.9117939815,2011-04-06,21:52:59
39.98865,116.348803,0,164.682785433071,40639.9118518519,2011-04-06,21:53:04
39.988606,116.348839,0,166.235646325459,40639.9119097222,2011-04-06,21:53:09
39.988544,116.348852,0,168.88500984252,40639.9119675926,2011-04-06,21:53:14
39.988452,116.348893,0,170.720606955381,40639.912025463,2011-04-06,21:53:19
39.988373,116.34889,0,170.359235564304,40639.9120833333,2011-04-06,21:53:24
39.988289,116.348893,0,169.694566929134,40639.9121412037,2011-04-06,21:53:29
39.988254,116.348944,0,168.280377296588,40639.9121990741,2011-04-06,21:53:34
39.988195,116.349053,0,163.168543307087,40639.9122569444,2011-04-06,21:53:39
39.98816,116.349162,0,159.539763779528,40639.9123148148,2011-04-06,21:53:44
39.988134,116.349247,0,160.401010498688,40639.9123726852,2011-04-06,21:53:49
39.98811,116.349324,0,159.465672572178,40639.9124305556,2011-04-06,21:53:54
39.988121,116.349394,0,158.452975721785,40639.9124884259,2011-04-06,21:53:59
39.988099,116.349502,0,157.547411417323,40639.9125462963,2011-04-06,21:54:04
39.988119,116.349616,0,158.935118110236,40639.9126041667,2011-04-06,21:54:09
39.988162,116.349694,0,163.420278871391,40639.912662037,2011-04-06,21:54:14
39.988134,116.349744,0,167.01437992126,40639.9127199074,2011-04-06,21:54:19
39.988051,116.349804,0,169.100662729659,40639.9127777778,2011-04-06,21:54:24
39.987993,116.349819,0,170.19999015748,40639.9128356481,2011-04-06,21:54:29
39.987928,116.349804,0,171.607211286089,40639.9128935185,2011-04-06,21:54:34
39.987783,116.349854,0,176.685564304462,40639.9129513889,2011-04-06,21:54:39
39.987704,116.349935,0,176.361525590551,40639.9130092593,2011-04-06,21:54:44
39.987717,116.350018,0,178.371102362205,40639.9130671296,2011-04-06,21:54:49
39.987708,116.350089,0,185.672604986877,40639.913125,2011-04-06,21:54:54
39.987685,116.350169,0,189.009776902887,40639.9131828704,2011-04-06,21:54:59
39.987675,116.350264,0,191.765495406824,40639.9132407407,2011-04-06,21:55:04
39.987657,116.350358,0,193.099763779528,40639.9132986111,2011-04-06,21:55:09
39.98766,116.350459,0,196.045364173228,40639.9133564815,2011-04-06,21:55:14
39.987666,116.350534,0,199.92061023622,40639.9134143519,2011-04-06,21:55:19
39.987679,116.350642,0,201.72031496063,40639.9134722222,2011-04-06,21:55:24
39.987689,116.350743,0,196.128080708661,40639.9135300926,2011-04-06,21:55:29
39.987697,116.35086,0,193.167234251968,40639.913587963,2011-04-06,21:55:34
39.987714,116.350971,0,196.161295931759,40639.9136458333,2011-04-06,21:55:39
39.987727,116.351074,0,198.572713254593,40639.9137037037,2011-04-06,21:55:44
39.987781,116.351166,0,203.943202099738,40639.9137615741,2011-04-06,21:55:49
39.987763,116.35127,0,201.518667979003,40639.9138194444,2011-04-06,21:55:54
39.987756,116.351389,0,188.8606167979,40639.9138773148,2011-04-06,21:55:59
39.987731,116.351493,0,188.317312992126,40639.9139351852,2011-04-06,21:56:04
39.987689,116.35161,0,194.739081364829,40639.9139930556,2011-04-06,21:56:09
39.987633,116.351731,0,201.162667322835,40639.9140509259,2011-04-06,21:56:14
39.987636,116.351871,0,211.93313976378,40639.9141087963,2011-04-06,21:56:19
39.987598,116.351967,0,223.528192257218,40639.9141666667,2011-04-06,21:56:24
39.987587,116.352032,0,229.185160761155,40639.914224537,2011-04-06,21:56:29
39.987601,116.352044,0,229.702696850394,40639.9142824074,2011-04-06,21:56:34
39.987639,116.352132,0,229.80687335958,40639.9143402778,2011-04-06,21:56:39
39.987656,116.352208,0,227.560508530184,40639.9143981481,2011-04-06,21:56:44
39.987652,116.352305,0,221.717237532808,40639.9144560185,2011-04-06,21:56:49
39.987661,116.352398,0,211.231325459318,40639.9145138889,2011-04-06,21:56:54
39.987636,116.35249,0,205.299173228346,40639.9145717593,2011-04-06,21:56:59
39.987652,116.352568,0,201.823868110236,40639.9146296296,2011-04-06,21:57:04
39.987644,116.352665,0,198.896325459318,40639.9146875,2011-04-06,21:57:09
39.987673,116.352772,0,198.397362204724,40639.9147453704,2011-04-06,21:57:14
39.98766,116.352867,0,194.882782152231,40639.9148032407,2011-04-06,21:57:19
39.987674,116.353001,0,187.427952755905,40639.9148611111,2011-04-06,21:57:24
39.987663,116.353096,0,184.765587270341,40639.9149189815,2011-04-06,21:57:29
39.987665,116.353189,0,183.047611548556,40639.9149768518,2011-04-06,21:57:34
39.987662,116.353285,0,181.120124671916,40639.9150347222,2011-04-06,21:57:39
39.987689,116.353383,0,178.359288057743,40639.9150925926,2011-04-06,21:57:44
39.987697,116.353425,0,178.647467191601,40639.915150463,2011-04-06,21:57:49
39.987661,116.353464,0,179.222148950131,40639.9152083333,2011-04-06,21:57:54
39.987658,116.353505,0,179.762303149606,40639.9152662037,2011-04-06,21:57:59
39.987655,116.353546,0,180.345593832021,40639.9153240741,2011-04-06,21:58:04
39.986792,116.354292,0,-109.947208005249,40639.9200694444,2011-04-06,22:04:54
39.987063,116.353675,0,181.757020997375,40639.9201273148,2011-04-06,22:04:59
39.987117,116.353535,0,189.952398293963,40639.9201851852,2011-04-06,22:05:04
39.987145,116.35348,0,193.962887139108,40639.9202430556,2011-04-06,22:05:09
39.98715,116.353437,0,195.170275590551,40639.9203009259,2011-04-06,22:05:14
39.987133,116.353351,0,203.854606299213,40639.9203587963,2011-04-06,22:05:19
39.987138,116.353289,0,203.503786089239,40639.9204166667,2011-04-06,22:05:24
39.987165,116.353179,0,208.649146981627,40639.920474537,2011-04-06,22:05:29
39.987315,116.353019,0,215.242391732283,40639.9205324074,2011-04-06,22:05:34
39.987342,116.352923,0,218.412270341207,40639.9205902778,2011-04-06,22:05:39
39.987347,116.35286,0,220.25624015748,40639.9206481481,2011-04-06,22:05:44
39.987375,116.352787,0,223.591345144357,40639.9207060185,2011-04-06,22:05:49
39.987395,116.352734,0,224.816030183727,40639.9207638889,2011-04-06,22:05:54
39.987394,116.352708,0,226.127969160105,40639.9208217593,2011-04-06,22:05:59
39.987404,116.352701,0,227.158940288714,40639.9208796296,2011-04-06,22:06:04
39.987403,116.352703,0,227.759478346457,40639.9209375,2011-04-06,22:06:09
39.987403,116.352705,0,228.108635170604,40639.9209953704,2011-04-06,22:06:14
39.987402,116.352705,0,228.397014435696,40639.9210532407,2011-04-06,22:06:19
39.987404,116.352703,0,228.532929790026,40639.9211111111,2011-04-06,22:06:24
39.987404,116.352703,0,228.532929790026,40639.9211458333,2011-04-06,22:06:27
39.987412,116.352696,0,228.65468175853,40639.9211689815,2011-04-06,22:06:29
39.987396,116.352685,0,228.533805774278,40639.9212268519,2011-04-06,22:06:34
39.987401,116.352665,0,229.206837270341,40639.9212847222,2011-04-06,22:06:39
39.987405,116.35266,0,229.158100393701,40639.9213425926,2011-04-06,22:06:44
39.987403,116.352659,0,229.33031167979,40639.921400463,2011-04-06,22:06:49
39.987403,116.352659,0,229.33031167979,40639.9214351852,2011-04-06,22:06:52
39.987395,116.352665,0,229.642096456693,40639.9214583333,2011-04-06,22:06:54
39.987378,116.352682,0,229.448234908136,40639.9215162037,2011-04-06,22:06:59
39.987371,116.352667,0,227.68781496063,40639.9215740741,2011-04-06,22:07:04
39.987367,116.352672,0,227.627467191601,40639.9216319444,2011-04-06,22:07:09
39.987366,116.352672,0,227.512549212598,40639.9216898148,2011-04-06,22:07:14
39.987366,116.352672,0,227.512549212598,40639.921724537,2011-04-06,22:07:17
39.987372,116.352666,0,227.42999671916,40639.9217476852,2011-04-06,22:07:19
39.987381,116.352659,0,227.331952099738,40639.9218055556,2011-04-06,22:07:24
39.987383,116.352684,0,222.048320209974,40639.9218634259,2011-04-06,22:07:29
39.987383,116.352684,0,222.068772965879,40639.9219212963,2011-04-06,22:07:34
39.987382,116.352685,0,222.077408136483,40639.9219791667,2011-04-06,22:07:39
39.987382,116.352686,0,222.0725,40639.922037037,2011-04-06,22:07:44
39.987384,116.352687,0,222.078982939633,40639.9220949074,2011-04-06,22:07:49
39.987384,116.352687,0,222.078982939633,40639.9221296296,2011-04-06,22:07:52
39.987387,116.352685,0,222.12125984252,40639.9221527778,2011-04-06,22:07:54
39.987405,116.352654,0,221.716112204724,40639.9222106481,2011-04-06,22:07:59
39.987426,116.352614,0,221.645351049869,40639.9222685185,2011-04-06,22:08:04
39.987445,116.352594,0,220.919281496063,40639.9223263889,2011-04-06,22:08:09
39.98745,116.352581,0,220.344622703412,40639.9223842593,2011-04-06,22:08:14
39.98745,116.352581,0,220.344622703412,40639.9224189815,2011-04-06,22:08:17
39.987452,116.35258,0,220.490177165354,40639.9224421296,2011-04-06,22:08:19
39.987435,116.352618,0,219.78593503937,40639.9225,2011-04-06,22:08:24
39.987403,116.352734,0,212.170606955381,40639.9225578704,2011-04-06,22:08:29
39.987353,116.352707,0,209.322851049869,40639.9226157407,2011-04-06,22:08:34
39.987303,116.352701,0,206.810419947507,40639.9226736111,2011-04-06,22:08:39
39.987246,116.352722,0,204.833274278215,40639.9227314815,2011-04-06,22:08:44
39.987202,116.352702,0,204.67812007874,40639.9227893518,2011-04-06,22:08:49
39.987171,116.352709,0,204.948628608924,40639.9228472222,2011-04-06,22:08:54
39.987167,116.352707,0,204.675091863517,40639.9229050926,2011-04-06,22:08:59
39.987167,116.352707,0,204.675091863517,40639.9229398148,2011-04-06,22:09:02
39.987163,116.352706,0,204.771459973753,40639.922962963,2011-04-06,22:09:04
39.987185,116.35263,0,206.771722440945,40639.9230208333,2011-04-06,22:09:09
39.98717,116.352572,0,210.078182414698,40639.9230787037,2011-04-06,22:09:14
39.987168,116.352563,0,210.123713910761,40639.9231365741,2011-04-06,22:09:19
39.987187,116.35248,0,210.233497375328,40639.9231944444,2011-04-06,22:09:24
39.988506,116.352373,0,112.854238845144,40639.9251041667,2011-04-06,22:12:09
39.988494,116.352388,0,117.950413385827,40639.925162037,2011-04-06,22:12:14
39.988484,116.352402,0,120.986614173228,40639.9252199074,2011-04-06,22:12:19
39.988484,116.352402,0,120.986614173228,40639.9252546296,2011-04-06,22:12:22
39.988484,116.352409,0,122.187132545932,40639.9252777778,2011-04-06,22:12:24
39.988342,116.352414,0,122.154041994751,40639.9253356481,2011-04-06,22:12:29
39.987444,116.352401,0,118.123166010499,40639.9253935185,2011-04-06,22:12:34
39.987347,116.352413,0,121.673474409449,40639.9254513889,2011-04-06,22:12:39
39.987356,116.352417,0,121.424442257218,40639.9255092593,2011-04-06,22:12:44
39.987366,116.352452,0,122.992273622047,40639.9255671296,2011-04-06,22:12:49
