# Supplementary material for: Research on differential privacy protection method based on user tendency
Source: PLoS One. 2023 Oct 26;18(10):e0288823. doi: 10.1371/journal.pone.0288823 (PMC10602288; doi:10.1371/journal.pone.0288823)
Supplement: S5 Data — (ZIP) [file pone.0288823.s005.zip › Data 5-5/147/Trajectory/20110407223102.plt]

Geolife trajectory
WGS 84
Altitude is in Feet
Reserved 3
0,2,255,My Track,0,0,2,8421376
0
39.981293,116.303836,0,491.034940944882,40640.9382175926,2011-04-07,22:31:02
39.981302,116.304837,0,177.57094160105,40640.938275463,2011-04-07,22:31:07
39.981465,116.304754,0,182.515580708661,40640.9383333333,2011-04-07,22:31:12
39.981628,116.304687,0,180.092985564304,40640.9383912037,2011-04-07,22:31:17
39.981794,116.304666,0,178.605377296588,40640.9384490741,2011-04-07,22:31:22
39.981905,116.304671,0,197.705872703412,40640.9385069444,2011-04-07,22:31:27
39.981965,116.304681,0,211.846984908136,40640.9385648148,2011-04-07,22:31:32
39.981886,116.304734,0,227.004173228346,40640.9386226852,2011-04-07,22:31:37
39.981899,116.304729,0,235.003674540682,40640.9386805556,2011-04-07,22:31:42
39.981646,116.304815,0,256.941437007874,40640.9387384259,2011-04-07,22:31:47
39.98192,116.305056,0,261.139432414698,40640.9387962963,2011-04-07,22:31:52
39.982798,116.304831,0,295.675682414698,40640.9388541667,2011-04-07,22:31:57
39.982858,116.304797,0,295.960557742782,40640.938912037,2011-04-07,22:32:02
39.982851,116.30468,0,292.732483595801,40640.9389699074,2011-04-07,22:32:07
39.982944,116.304592,0,293.213277559055,40640.9390277778,2011-04-07,22:32:12
39.982955,116.304692,0,295.007910104987,40640.9390856481,2011-04-07,22:32:17
39.982952,116.304508,0,285.945452755905,40640.9392013889,2011-04-07,22:32:27
39.983585,116.304668,0,262.166322178478,40640.9392592593,2011-04-07,22:32:32
39.983937,116.304738,0,241.450987532808,40640.9393171296,2011-04-07,22:32:37
39.984078,116.304521,0,187.280383858268,40640.9416898148,2011-04-07,22:36:02
39.984176,116.30447,0,177.718572834646,40640.9417476852,2011-04-07,22:36:07
39.984189,116.304466,0,176.566804461942,40640.9418055556,2011-04-07,22:36:12
39.984149,116.304466,0,179.466689632546,40640.9418634259,2011-04-07,22:36:17
39.984167,116.304458,0,181.327992125984,40640.9419212963,2011-04-07,22:36:22
39.984155,116.304439,0,189.41532480315,40640.9419791667,2011-04-07,22:36:27
39.984155,116.304439,0,189.41532480315,40640.9420138889,2011-04-07,22:36:30
39.984152,116.304438,0,189.738635170604,40640.942037037,2011-04-07,22:36:32
39.984115,116.304447,0,193.61717519685,40640.9420949074,2011-04-07,22:36:37
39.984076,116.304452,0,195.79782152231,40640.9421527778,2011-04-07,22:36:42
39.98407,116.304449,0,195.5406167979,40640.9422106481,2011-04-07,22:36:47
39.98407,116.304449,0,195.5406167979,40640.9422453704,2011-04-07,22:36:50
39.984064,116.304446,0,195.04750984252,40640.9422685185,2011-04-07,22:36:52
39.984025,116.304443,0,193.638313648294,40640.9423263889,2011-04-07,22:36:57
39.98407,116.304457,0,195.461496062992,40640.9423842593,2011-04-07,22:37:02
39.984074,116.304457,0,195.10812335958,40640.9424421296,2011-04-07,22:37:07
39.984074,116.304457,0,195.10812335958,40640.9424768519,2011-04-07,22:37:10
39.984078,116.30446,0,194.987673884514,40640.9425,2011-04-07,22:37:12
39.984035,116.304464,0,198.797654199475,40640.9425578704,2011-04-07,22:37:17
39.98403,116.304449,0,198.841745406824,40640.9426157407,2011-04-07,22:37:22
39.984025,116.304447,0,199.114970472441,40640.9426736111,2011-04-07,22:37:27
39.984025,116.304447,0,199.114970472441,40640.9427083333,2011-04-07,22:37:30
39.98402,116.304446,0,199.509855643045,40640.9427314815,2011-04-07,22:37:32
39.984001,116.304448,0,201.25062335958,40640.9427893519,2011-04-07,22:37:37
39.984001,116.304448,0,201.25062335958,40640.9428240741,2011-04-07,22:37:40
39.984003,116.304444,0,201.326732283465,40640.9428472222,2011-04-07,22:37:42
39.984008,116.304516,0,201.175895669291,40640.9429050926,2011-04-07,22:37:47
39.984102,116.304708,0,201.909809711286,40640.942962963,2011-04-07,22:37:52
39.984082,116.304988,0,198.232332677165,40640.9430208333,2011-04-07,22:37:57
39.983998,116.3053,0,195.698549868766,40640.9430787037,2011-04-07,22:38:02
39.983925,116.305714,0,193.445239501312,40640.9431365741,2011-04-07,22:38:07
39.983908,116.306259,0,191.551617454068,40640.9431944444,2011-04-07,22:38:12
39.983941,116.306803,0,188.435344488189,40640.9432523148,2011-04-07,22:38:17
39.983877,116.307272,0,183.54031824147,40640.9433101852,2011-04-07,22:38:22
39.983855,116.307745,0,176.650807086614,40640.9433680556,2011-04-07,22:38:27
39.983859,116.308225,0,169.959944225722,40640.9434259259,2011-04-07,22:38:32
39.983865,116.308644,0,162.290649606299,40640.9434837963,2011-04-07,22:38:37
39.983887,116.308984,0,156.885958005249,40640.9435416667,2011-04-07,22:38:42
39.983984,116.309358,0,148.407355643045,40640.943599537,2011-04-07,22:38:47
39.984043,116.309767,0,136.354265091864,40640.9436574074,2011-04-07,22:38:52
39.984021,116.310047,0,120.758559711286,40640.9437152778,2011-04-07,22:38:57
39.984017,116.310303,0,105.853454724409,40640.9437731481,2011-04-07,22:39:02
39.984003,116.310568,0,97.2698687664042,40640.9438310185,2011-04-07,22:39:07
39.984006,116.310974,0,90.443562992126,40640.9438888889,2011-04-07,22:39:12
39.984012,116.31142,0,85.8056069553806,40640.9439467593,2011-04-07,22:39:17
39.984056,116.311927,0,84.3361778215223,40640.9440046296,2011-04-07,22:39:22
39.984049,116.312481,0,84.3137139107612,40640.9440625,2011-04-07,22:39:27
39.984025,116.313058,0,83.2166633858268,40640.9441203704,2011-04-07,22:39:32
39.984033,116.31359,0,78.007969160105,40640.9441782407,2011-04-07,22:39:37
39.984028,116.314027,0,70.7825262467192,40640.9442361111,2011-04-07,22:39:42
39.984014,116.31452,0,63.772312992126,40640.9442939815,2011-04-07,22:39:47
39.983981,116.314949,0,58.3507939632546,40640.9443518519,2011-04-07,22:39:52
39.983927,116.315074,0,52.6631594488189,40640.9444097222,2011-04-07,22:39:57
39.983871,116.315129,0,45.4410039370079,40640.9444675926,2011-04-07,22:40:02
39.983829,116.315351,0,39.02937335958,40640.944525463,2011-04-07,22:40:07
39.983846,116.315616,0,32.3086351706037,40640.9445833333,2011-04-07,22:40:12
39.983901,116.315666,0,20.7226017060367,40640.9446412037,2011-04-07,22:40:17
39.983901,116.315666,0,20.7226017060367,40640.9446759259,2011-04-07,22:40:20
39.983909,116.315669,0,17.2484940944882,40640.9446990741,2011-04-07,22:40:22
39.983929,116.315741,0,21.0063517060367,40640.9447569444,2011-04-07,22:40:27
39.98393,116.315965,0,28.8228674540682,40640.9448148148,2011-04-07,22:40:32
39.983932,116.316376,0,33.1687926509186,40640.9448726852,2011-04-07,22:40:37
39.984045,116.316934,0,38.722782152231,40640.9449305556,2011-04-07,22:40:42
39.984115,116.317439,0,40.673375984252,40640.9449884259,2011-04-07,22:40:47
39.984181,116.318038,0,38.8452919947507,40640.9450462963,2011-04-07,22:40:52
39.984213,116.318655,0,35.9308530183727,40640.9451041667,2011-04-07,22:40:57
39.984192,116.319265,0,35.8764534120735,40640.945162037,2011-04-07,22:41:02
39.98421,116.319754,0,35.136843832021,40640.9452199074,2011-04-07,22:41:07
39.984242,116.320175,0,38.3038976377953,40640.9452777778,2011-04-07,22:41:12
39.984245,116.320561,0,40.8586942257218,40640.9453356481,2011-04-07,22:41:17
39.984246,116.320814,0,41.7503215223097,40640.9453935185,2011-04-07,22:41:22
39.98424,116.320883,0,44.5233267716535,40640.9454513889,2011-04-07,22:41:27
39.98424,116.320903,0,43.4278083989501,40640.9455092593,2011-04-07,22:41:32
39.98424,116.320915,0,42.5118897637795,40640.9455671296,2011-04-07,22:41:37
39.984239,116.320939,0,42.2142913385827,40640.945625,2011-04-07,22:41:42
39.984239,116.320954,0,42.1419225721785,40640.9456828704,2011-04-07,22:41:47
39.984238,116.320965,0,42.1091305774278,40640.9457407407,2011-04-07,22:41:52
39.984238,116.320965,0,42.1091305774278,40640.945775463,2011-04-07,22:41:55
39.984237,116.320969,0,42.0712368766404,40640.9457986111,2011-04-07,22:41:57
39.984237,116.32098,0,42.0784251968504,40640.9458564815,2011-04-07,22:42:02
39.984237,116.320984,0,42.0759809711286,40640.9459143518,2011-04-07,22:42:07
39.984237,116.320984,0,42.0759809711286,40640.9459490741,2011-04-07,22:42:10
39.984237,116.320983,0,41.9577985564304,40640.9459722222,2011-04-07,22:42:12
39.984239,116.320995,0,41.9653576115486,40640.9460300926,2011-04-07,22:42:17
39.984249,116.321121,0,45.3228969816273,40640.946087963,2011-04-07,22:42:22
39.984266,116.321337,0,47.8794258530184,40640.9461458333,2011-04-07,22:42:27
39.984297,116.321717,0,49.6464566929134,40640.9462037037,2011-04-07,22:42:32
39.984332,116.322168,0,50.7902427821522,40640.9462615741,2011-04-07,22:42:37
39.984343,116.322679,0,55.6436811023622,40640.9463194444,2011-04-07,22:42:42
39.984351,116.323225,0,58.9932677165354,40640.9463773148,2011-04-07,22:42:47
39.98437,116.32375,0,62.6015354330709,40640.9464351852,2011-04-07,22:42:52
39.984399,116.324165,0,66.602217847769,40640.9464930556,2011-04-07,22:42:57
39.98435,116.324431,0,69.7063287401575,40640.9465509259,2011-04-07,22:43:02
39.984337,116.32447,0,75.337624671916,40640.9466087963,2011-04-07,22:43:07
39.984338,116.324457,0,78.9597473753281,40640.9466666667,2011-04-07,22:43:12
39.984338,116.32447,0,79.1879265091863,40640.946724537,2011-04-07,22:43:17
39.984337,116.32456,0,82.7777526246719,40640.9467824074,2011-04-07,22:43:22
39.98435,116.32474,0,87.3383562992126,40640.9468402778,2011-04-07,22:43:27
39.984372,116.325075,0,92.8432250656168,40640.9468981481,2011-04-07,22:43:32
39.984387,116.325458,0,94.985905511811,40640.9469560185,2011-04-07,22:43:37
39.984419,116.325799,0,98.1524934383202,40640.9470138889,2011-04-07,22:43:42
39.984441,116.326044,0,108.947529527559,40640.9470717593,2011-04-07,22:43:47
39.984455,116.326177,0,114.536748687664,40640.9471296296,2011-04-07,22:43:52
39.984467,116.326253,0,117.085498687664,40640.9471875,2011-04-07,22:43:57
39.984483,116.326301,0,129.832444225722,40640.9472453704,2011-04-07,22:44:02
39.984496,116.326339,0,145.128907480315,40640.9473032407,2011-04-07,22:44:07
39.984475,116.326306,0,159.036994750656,40640.9473611111,2011-04-07,22:44:12
39.984458,116.326302,0,163.165101706037,40640.9474189815,2011-04-07,22:44:17
39.984445,116.326236,0,164.826171259843,40640.9474768518,2011-04-07,22:44:22
39.984455,116.326206,0,163.346650262467,40640.9475347222,2011-04-07,22:44:27
39.984427,116.32621,0,162.059790026247,40640.9475925926,2011-04-07,22:44:32
39.984426,116.326201,0,162.461122047244,40640.947650463,2011-04-07,22:44:37
39.984426,116.326201,0,162.461122047244,40640.9476851852,2011-04-07,22:44:40
39.984426,116.326194,0,162.563061023622,40640.9477083333,2011-04-07,22:44:42
39.98443,116.326205,0,162.743106955381,40640.9477662037,2011-04-07,22:44:47
39.984516,116.326271,0,161.919232283465,40640.9478240741,2011-04-07,22:44:52
39.984594,116.326327,0,165.697972440945,40640.9478819444,2011-04-07,22:44:57
39.984587,116.326374,0,169.112349081365,40640.9479398148,2011-04-07,22:45:02
39.984383,116.326531,0,173.388215223097,40640.9479976852,2011-04-07,22:45:07
39.984432,116.326954,0,177.357667322835,40640.9480555556,2011-04-07,22:45:12
39.98446,116.327411,0,168.813182414698,40640.9481134259,2011-04-07,22:45:17
39.984488,116.327912,0,161.981820866142,40640.9481712963,2011-04-07,22:45:22
39.984559,116.328598,0,166.318999343832,40640.9482291667,2011-04-07,22:45:27
39.984585,116.329178,0,158.004284776903,40640.948287037,2011-04-07,22:45:32
39.98461,116.329682,0,145.489563648294,40640.9483449074,2011-04-07,22:45:37
39.984639,116.330344,0,127.76406167979,40640.9484027778,2011-04-07,22:45:42
39.984649,116.33102,0,116.50970144357,40640.9484606481,2011-04-07,22:45:47
39.984684,116.331665,0,103.205508530184,40640.9485185185,2011-04-07,22:45:52
39.984716,116.332258,0,92.3660433070866,40640.9485763889,2011-04-07,22:45:57
39.984741,116.332785,0,76.0452591863517,40640.9486342593,2011-04-07,22:46:02
39.984758,116.333364,0,57.8102723097113,40640.9486921296,2011-04-07,22:46:07
39.984783,116.334009,0,49.8089665354331,40640.94875,2011-04-07,22:46:12
39.984817,116.334606,0,44.6912992125984,40640.9488078704,2011-04-07,22:46:17
39.984872,116.335189,0,42.4109514435696,40640.9488657407,2011-04-07,22:46:22
39.984908,116.335826,0,40.3561417322835,40640.9489236111,2011-04-07,22:46:27
39.984939,116.33645,0,39.8769914698163,40640.9489814815,2011-04-07,22:46:32
39.984955,116.337074,0,44.004501312336,40640.9490393519,2011-04-07,22:46:37
39.984961,116.337626,0,43.3371489501312,40640.9490972222,2011-04-07,22:46:42
39.985017,116.338139,0,44.1215485564304,40640.9491550926,2011-04-07,22:46:47
39.98507,116.33866,0,48.3122375328084,40640.949212963,2011-04-07,22:46:52
39.985056,116.339124,0,56.4436515748031,40640.9492708333,2011-04-07,22:46:57
39.985022,116.339429,0,52.6738681102362,40640.9493287037,2011-04-07,22:47:02
39.984995,116.339459,0,44.5344488188976,40640.9493865741,2011-04-07,22:47:07
39.984996,116.339483,0,42.9095209973753,40640.9494444444,2011-04-07,22:47:12
39.985001,116.339643,0,45.934717847769,40640.9495023148,2011-04-07,22:47:17
39.984945,116.339877,0,56.1911089238845,40640.9495601852,2011-04-07,22:47:22
39.984997,116.340268,0,66.6992683727034,40640.9496180556,2011-04-07,22:47:27
39.98506,116.340774,0,87.5913057742782,40640.9496759259,2011-04-07,22:47:32
39.985114,116.341201,0,96.5779232283464,40640.9497337963,2011-04-07,22:47:37
39.985115,116.341707,0,108.325964566929,40640.9497916667,2011-04-07,22:47:42
39.985119,116.342235,0,120.024330708661,40640.949849537,2011-04-07,22:47:47
39.985165,116.342768,0,134.443986220472,40640.9499074074,2011-04-07,22:47:52
39.985151,116.343338,0,153.17030839895,40640.9499652778,2011-04-07,22:47:57
39.985218,116.343932,0,167.442519685039,40640.9500231481,2011-04-07,22:48:02
39.985229,116.344538,0,167.310656167979,40640.9500810185,2011-04-07,22:48:07
39.985229,116.345115,0,197.004196194226,40640.9501388889,2011-04-07,22:48:12
39.98522,116.345585,0,212.433533464567,40640.9501967593,2011-04-07,22:48:17
39.985224,116.345915,0,218.80467847769,40640.9502546296,2011-04-07,22:48:22
39.985261,116.346145,0,220.18342519685,40640.9503125,2011-04-07,22:48:27
39.985252,116.346325,0,217.574586614173,40640.9503703704,2011-04-07,22:48:32
39.985277,116.346368,0,205.170738188976,40640.9504282407,2011-04-07,22:48:37
39.985274,116.346433,0,207.435977690289,40640.9504861111,2011-04-07,22:48:42
39.985268,116.346641,0,204.367073490814,40640.9505439815,2011-04-07,22:48:47
39.985251,116.346915,0,201.735347769029,40640.9506018519,2011-04-07,22:48:52
39.985332,116.347246,0,192.28686023622,40640.9506597222,2011-04-07,22:48:57
39.985604,116.347456,0,187.924140419947,40640.9507175926,2011-04-07,22:49:02
39.985995,116.347469,0,177.497539370079,40640.950775463,2011-04-07,22:49:07
39.986442,116.347442,0,161.947139107612,40640.9508333333,2011-04-07,22:49:12
39.986933,116.347414,0,136.87281496063,40640.9508912037,2011-04-07,22:49:17
39.987407,116.34734,0,118.913188976378,40640.9509490741,2011-04-07,22:49:22
39.987838,116.347285,0,122.349593175853,40640.9510069444,2011-04-07,22:49:27
39.98826,116.347253,0,129.007618110236,40640.9510648148,2011-04-07,22:49:32
39.988638,116.347232,0,145.436984908136,40640.9511226852,2011-04-07,22:49:37
39.988964,116.34722,0,152.847247375328,40640.9511805556,2011-04-07,22:49:42
39.989227,116.347226,0,145.91124343832,40640.9512384259,2011-04-07,22:49:47
39.989425,116.347214,0,153.455334645669,40640.9512962963,2011-04-07,22:49:52
39.989514,116.347191,0,168.248323490814,40640.9513541667,2011-04-07,22:49:57
39.989514,116.347191,0,168.248323490814,40640.9513888889,2011-04-07,22:50:00
39.989522,116.347192,0,167.265702099738,40640.951412037,2011-04-07,22:50:02
39.989502,116.347274,0,164.333353018373,40640.9514699074,2011-04-07,22:50:07
39.98943,116.347377,0,163.677358923885,40640.9515277778,2011-04-07,22:50:12
39.989383,116.34744,0,164.761043307087,40640.9515856481,2011-04-07,22:50:17
39.989321,116.347446,0,162.505452755905,40640.9516435185,2011-04-07,22:50:22
39.989257,116.34744,0,156.448218503937,40640.9517013889,2011-04-07,22:50:27
39.989197,116.347437,0,150.237860892388,40640.9517592593,2011-04-07,22:50:32
39.989134,116.347469,0,147.855039370079,40640.9518171296,2011-04-07,22:50:37
39.989097,116.347512,0,144.835580708661,40640.951875,2011-04-07,22:50:42
39.98904,116.347576,0,144.521381233596,40640.9519328704,2011-04-07,22:50:47
39.988979,116.347619,0,149.698356299213,40640.9519907407,2011-04-07,22:50:52
39.988914,116.347649,0,157.322283464567,40640.9520486111,2011-04-07,22:50:57
39.98887,116.347691,0,163.693841863517,40640.9521064815,2011-04-07,22:51:02
39.988861,116.347761,0,163.288143044619,40640.9521643519,2011-04-07,22:51:07
39.988811,116.347827,0,168.930288713911,40640.9522222222,2011-04-07,22:51:12
39.988784,116.347896,0,174.759530839895,40640.9522800926,2011-04-07,22:51:17
39.988754,116.34797,0,181.701938976378,40640.952337963,2011-04-07,22:51:22
39.988748,116.348034,0,186.809192913386,40640.9523958333,2011-04-07,22:51:27
39.98876,116.34811,0,187.305328083989,40640.9524537037,2011-04-07,22:51:32
39.98873,116.348194,0,184.429261811024,40640.9525115741,2011-04-07,22:51:37
39.988731,116.348309,0,184.358812335958,40640.9525694444,2011-04-07,22:51:42
39.988711,116.348412,0,183.845830052493,40640.9526273148,2011-04-07,22:51:47
39.9887,116.348512,0,179.350682414698,40640.9526851852,2011-04-07,22:51:52
39.988695,116.348599,0,172.756814304462,40640.9527430556,2011-04-07,22:51:57
39.988687,116.348683,0,167.334648950131,40640.9528009259,2011-04-07,22:52:02
39.988651,116.348761,0,166.918287401575,40640.9528587963,2011-04-07,22:52:07
39.98858,116.348796,0,166.795285433071,40640.9529166667,2011-04-07,22:52:12
39.988436,116.348853,0,163.653277559055,40640.952974537,2011-04-07,22:52:17
39.98832,116.34886,0,159.57657152231,40640.9530324074,2011-04-07,22:52:22
39.988182,116.348955,0,148.004471784777,40640.9530902778,2011-04-07,22:52:27
39.988157,116.349075,0,146.926745406824,40640.9531481481,2011-04-07,22:52:32
39.988166,116.349164,0,148.936292650919,40640.9532060185,2011-04-07,22:52:37
39.988167,116.349258,0,159.362230971129,40640.9532638889,2011-04-07,22:52:42
39.98818,116.349372,0,165.595757874016,40640.9533217593,2011-04-07,22:52:47
39.988145,116.349482,0,172.200577427822,40640.9533796296,2011-04-07,22:52:52
39.9882,116.349627,0,179.250534776903,40640.9534375,2011-04-07,22:52:57
39.988208,116.349765,0,187.570154199475,40640.9534953704,2011-04-07,22:53:02
39.988191,116.349868,0,200.447148950131,40640.9535532407,2011-04-07,22:53:07
39.988073,116.34991,0,211.92032480315,40640.9536111111,2011-04-07,22:53:12
39.987999,116.349908,0,220.423346456693,40640.9536689815,2011-04-07,22:53:17
39.987935,116.349883,0,224.480439632546,40640.9537268518,2011-04-07,22:53:22
39.98785,116.349886,0,223.952440944882,40640.9537847222,2011-04-07,22:53:27
39.987785,116.349867,0,217.04686351706,40640.9538425926,2011-04-07,22:53:32
39.987741,116.34989,0,210.206190944882,40640.953900463,2011-04-07,22:53:37
39.987733,116.34995,0,189.308618766404,40640.9539583333,2011-04-07,22:53:42
39.987723,116.350031,0,184.310052493438,40640.9540162037,2011-04-07,22:53:47
39.987746,116.3501,0,176.666414041995,40640.9540740741,2011-04-07,22:53:52
39.987771,116.350181,0,174.232244094488,40640.9541319444,2011-04-07,22:53:57
39.987792,116.350278,0,170.958625328084,40640.9541898148,2011-04-07,22:54:02
39.987796,116.35039,0,163.739484908136,40640.9542476852,2011-04-07,22:54:07
39.987798,116.350482,0,155.474245406824,40640.9543055556,2011-04-07,22:54:12
39.987798,116.350578,0,149.684954068241,40640.9543634259,2011-04-07,22:54:17
39.987799,116.350684,0,148.011105643045,40640.9544212963,2011-04-07,22:54:22
39.987811,116.350781,0,147.162096456693,40640.9544791667,2011-04-07,22:54:27
39.987794,116.35087,0,149.871984908136,40640.954537037,2011-04-07,22:54:32
39.987793,116.350957,0,148.772568897638,40640.9545949074,2011-04-07,22:54:37
39.987786,116.351043,0,147.340830052493,40640.9546527778,2011-04-07,22:54:42
39.987766,116.351135,0,144.296794619423,40640.9547106481,2011-04-07,22:54:47
39.987753,116.351227,0,136.242952755905,40640.9547685185,2011-04-07,22:54:52
39.987764,116.351332,0,132.088999343832,40640.9548263889,2011-04-07,22:54:57
39.987745,116.351403,0,132.617874015748,40640.9548842593,2011-04-07,22:55:02
39.987775,116.351512,0,133.227677165354,40640.9549421296,2011-04-07,22:55:07
39.987793,116.351633,0,134.975816929134,40640.955,2011-04-07,22:55:12
39.98782,116.351724,0,131.719983595801,40640.9550578704,2011-04-07,22:55:17
39.987812,116.3518,0,133.498346456693,40640.9551157407,2011-04-07,22:55:22
39.9878,116.351891,0,133.431440288714,40640.9551736111,2011-04-07,22:55:27
39.987765,116.351992,0,123.666115485564,40640.9552314815,2011-04-07,22:55:32
39.987746,116.352092,0,121.284120734908,40640.9552893518,2011-04-07,22:55:37
39.987752,116.352183,0,121.099616141732,40640.9553472222,2011-04-07,22:55:42
39.987762,116.35227,0,118.166594488189,40640.9554050926,2011-04-07,22:55:47
39.987721,116.352344,0,116.975137795276,40640.955462963,2011-04-07,22:55:52
39.98771,116.352454,0,115.278412073491,40640.9555208333,2011-04-07,22:55:57
39.987697,116.352549,0,117.413677821522,40640.9555787037,2011-04-07,22:56:02
39.9877,116.352641,0,127.692135826772,40640.9556365741,2011-04-07,22:56:07
39.987728,116.35271,0,125.140705380577,40640.9556944444,2011-04-07,22:56:12
39.987702,116.352775,0,129.216637139108,40640.9557523148,2011-04-07,22:56:17
39.987634,116.352786,0,131.408385826772,40640.9558101852,2011-04-07,22:56:22
39.987574,116.352837,0,136.084970472441,40640.9558680556,2011-04-07,22:56:27
39.987665,116.352735,0,128.996640419948,40640.9559259259,2011-04-07,22:56:32
39.98761,116.352779,0,118.37406167979,40640.9559837963,2011-04-07,22:56:37
39.98761,116.352779,0,118.37406167979,40640.9560185185,2011-04-07,22:56:40
39.987603,116.352784,0,107.84561023622,40640.9560416667,2011-04-07,22:56:42
39.987598,116.352795,0,105.831230314961,40640.956099537,2011-04-07,22:56:47
39.987591,116.352809,0,105.409097769029,40640.9561574074,2011-04-07,22:56:52
39.987587,116.352815,0,105.602260498688,40640.9562152778,2011-04-07,22:56:57
39.987584,116.352817,0,105.689265091864,40640.9562731481,2011-04-07,22:57:02
39.987583,116.352819,0,105.476916010499,40640.9563310185,2011-04-07,22:57:07
39.98758,116.352826,0,105.598854986877,40640.9563888889,2011-04-07,22:57:12
39.98758,116.352826,0,105.598854986877,40640.9564236111,2011-04-07,22:57:15
39.987585,116.352818,0,105.530784120735,40640.9564467593,2011-04-07,22:57:17
39.987601,116.352794,0,105.381076115486,40640.9565046296,2011-04-07,22:57:22
39.987606,116.352807,0,113.215446194226,40640.9565625,2011-04-07,22:57:27
39.987606,116.352807,0,113.215446194226,40640.9565972222,2011-04-07,22:57:30
39.987607,116.352807,0,113.15219488189,40640.9566203704,2011-04-07,22:57:32
39.987625,116.352841,0,113.732306430446,40640.9566782407,2011-04-07,22:57:37
39.987661,116.352885,0,115.266971784777,40640.9567361111,2011-04-07,22:57:42
39.987672,116.352896,0,115.89656167979,40640.9567939815,2011-04-07,22:57:47
39.987699,116.352939,0,118.831975065617,40640.9568518519,2011-04-07,22:57:52
39.987758,116.352972,0,122.413284120735,40640.9569097222,2011-04-07,22:57:57
39.987768,116.352986,0,123.717227690289,40640.9569675926,2011-04-07,22:58:02
39.987742,116.353008,0,123.462788713911,40640.957025463,2011-04-07,22:58:07
39.987533,116.352953,0,130.550754593176,40640.9570833333,2011-04-07,22:58:12
39.987444,116.352956,0,138.917959317585,40640.9571412037,2011-04-07,22:58:17
39.987379,116.352895,0,146.015170603675,40640.9571990741,2011-04-07,22:58:22
39.987413,116.352792,0,153.707618110236,40640.9572569444,2011-04-07,22:58:27
39.98741,116.352708,0,160.869412729659,40640.9573148148,2011-04-07,22:58:32
39.987382,116.352651,0,165.390141076116,40640.9573726852,2011-04-07,22:58:37
39.987395,116.352517,0,151.607270341207,40640.9574305556,2011-04-07,22:58:42
39.987428,116.352483,0,153.160646325459,40640.9574884259,2011-04-07,22:58:47
39.987452,116.352455,0,155.868080708661,40640.9575462963,2011-04-07,22:58:52
39.987442,116.352397,0,158.219150262467,40640.9576041667,2011-04-07,22:58:57
39.987442,116.352397,0,158.219150262467,40640.9576388889,2011-04-07,22:59:00
39.987443,116.35239,0,158.326981627297,40640.957662037,2011-04-07,22:59:02
39.98745,116.352376,0,158.387782152231,40640.9577199074,2011-04-07,22:59:07
39.987464,116.352374,0,158.454140419947,40640.9577777778,2011-04-07,22:59:12
39.987469,116.352363,0,158.588628608924,40640.9578356481,2011-04-07,22:59:17
