# Supplementary material for: Research on differential privacy protection method based on user tendency
Source: PLoS One. 2023 Oct 26;18(10):e0288823. doi: 10.1371/journal.pone.0288823 (PMC10602288; doi:10.1371/journal.pone.0288823)
Supplement: S5 Data — (ZIP) [file pone.0288823.s005.zip › Data 5-5/147/Trajectory/20110408091958.plt]

Geolife trajectory
WGS 84
Altitude is in Feet
Reserved 3
0,2,255,My Track,0,0,2,8421376
0
39.986947,116.35259,0,150.609028871391,40641.3888657407,2011-04-08,09:19:58
39.988233,116.352883,0,134.190436351706,40641.3889236111,2011-04-08,09:20:03
39.987882,116.352885,0,166.717926509186,40641.3889814815,2011-04-08,09:20:08
39.987691,116.352701,0,182.64749343832,40641.3916435185,2011-04-08,09:23:58
39.987608,116.352701,0,181.274452099738,40641.3917013889,2011-04-08,09:24:03
39.987669,116.352793,0,171.56906167979,40641.3917592593,2011-04-08,09:24:08
39.987669,116.352793,0,171.56906167979,40641.3917939815,2011-04-08,09:24:11
39.987661,116.352785,0,166.646676509186,40641.3918171296,2011-04-08,09:24:13
39.987647,116.352758,0,162.293992782152,40641.391875,2011-04-08,09:24:18
39.987667,116.352707,0,163.449927821522,40641.3919328704,2011-04-08,09:24:23
39.987736,116.352705,0,159.939442257218,40641.3919907407,2011-04-08,09:24:28
39.98772,116.352722,0,158.905082020997,40641.3920486111,2011-04-08,09:24:33
39.98771,116.352721,0,154.83967519685,40641.3921064815,2011-04-08,09:24:38
39.987732,116.352704,0,152.553812335958,40641.3921643518,2011-04-08,09:24:43
39.987762,116.352685,0,146.81249015748,40641.3922222222,2011-04-08,09:24:48
39.987727,116.352662,0,147.769245406824,40641.3922800926,2011-04-08,09:24:53
39.987736,116.352715,0,152.971650262467,40641.392337963,2011-04-08,09:24:58
39.987775,116.35272,0,150.979084645669,40641.3923958333,2011-04-08,09:25:03
39.987781,116.352716,0,150.732066929134,40641.3924537037,2011-04-08,09:25:08
39.987781,116.352716,0,150.732066929134,40641.3924884259,2011-04-08,09:25:11
39.987786,116.352713,0,150.836496062992,40641.3925115741,2011-04-08,09:25:13
39.987797,116.352714,0,151.059432414698,40641.3925694444,2011-04-08,09:25:18
39.987931,116.352723,0,159.912158792651,40641.3926273148,2011-04-08,09:25:23
39.987945,116.352755,0,161.502893700787,40641.3926851852,2011-04-08,09:25:28
39.987896,116.352769,0,161.945738188976,40641.3927430556,2011-04-08,09:25:33
39.987865,116.352742,0,162.797473753281,40641.3928009259,2011-04-08,09:25:38
39.987868,116.352748,0,162.803782808399,40641.3928587963,2011-04-08,09:25:43
39.987862,116.352746,0,163.004530839895,40641.3929166667,2011-04-08,09:25:48
39.987859,116.352743,0,163.199708005249,40641.392974537,2011-04-08,09:25:53
39.987859,116.352743,0,163.199708005249,40641.3930092593,2011-04-08,09:25:56
39.987851,116.35274,0,163.4231332021,40641.3930324074,2011-04-08,09:25:58
39.987885,116.352746,0,162.337519685039,40641.3930902778,2011-04-08,09:26:03
39.98788,116.352746,0,162.459333989501,40641.3931481481,2011-04-08,09:26:08
39.98788,116.352746,0,162.459333989501,40641.3931828704,2011-04-08,09:26:11
39.987873,116.352753,0,162.449422572178,40641.3932060185,2011-04-08,09:26:13
39.987877,116.352762,0,162.424291338583,40641.3932638889,2011-04-08,09:26:18
39.987877,116.352762,0,162.424291338583,40641.3932986111,2011-04-08,09:26:21
39.987882,116.352769,0,162.443802493438,40641.3933217593,2011-04-08,09:26:23
39.9879,116.352789,0,162.432913385827,40641.3933796296,2011-04-08,09:26:28
39.987909,116.352793,0,162.438031496063,40641.3934375,2011-04-08,09:26:33
39.987909,116.352793,0,162.438031496063,40641.3934722222,2011-04-08,09:26:36
39.987907,116.352791,0,162.474527559055,40641.3934953704,2011-04-08,09:26:38
39.987865,116.352744,0,163.16030839895,40641.3935532407,2011-04-08,09:26:43
39.98775,116.352817,0,163.602214566929,40641.3936111111,2011-04-08,09:26:48
39.987693,116.352863,0,163.061299212598,40641.3936689815,2011-04-08,09:26:53
39.987571,116.352934,0,161.934498031496,40641.3937268518,2011-04-08,09:26:58
39.987583,116.352987,0,161.933772965879,40641.3937847222,2011-04-08,09:27:03
39.987579,116.352976,0,164.00000656168,40641.3938425926,2011-04-08,09:27:08
39.987568,116.352944,0,164.493287401575,40641.393900463,2011-04-08,09:27:13
39.987594,116.352971,0,164.756010498688,40641.3939583333,2011-04-08,09:27:18
39.987582,116.352983,0,165.566384514436,40641.3940162037,2011-04-08,09:27:23
39.987568,116.352989,0,166.553225065617,40641.3940740741,2011-04-08,09:27:28
39.98757,116.353007,0,168.276807742782,40641.3941319444,2011-04-08,09:27:33
39.98757,116.353007,0,168.276807742782,40641.3941666667,2011-04-08,09:27:36
39.987575,116.353005,0,168.90063976378,40641.3941898148,2011-04-08,09:27:38
39.987585,116.353019,0,169.457713254593,40641.3942476852,2011-04-08,09:27:43
39.987587,116.353048,0,169.791624015748,40641.3943055556,2011-04-08,09:27:48
39.987589,116.353068,0,170.064146981627,40641.3943634259,2011-04-08,09:27:53
39.987589,116.353083,0,170.357572178478,40641.3944212963,2011-04-08,09:27:58
39.987582,116.352952,0,72.1219324146982,40641.3945949074,2011-04-08,09:28:13
39.987625,116.35317,0,149.409576771654,40641.3946527778,2011-04-08,09:28:18
39.987558,116.353275,0,166.117624671916,40641.3947106482,2011-04-08,09:28:23
39.986982,116.35181,0,150.506302493438,40641.3950578704,2011-04-08,09:28:53
39.986894,116.351758,0,171.290393700787,40641.3951157407,2011-04-08,09:28:58
39.987066,116.351727,0,172.389609580052,40641.3951736111,2011-04-08,09:29:03
39.987188,116.351842,0,169.989268372703,40641.3952314815,2011-04-08,09:29:08
39.987275,116.351952,0,173.727683727034,40641.3952893519,2011-04-08,09:29:13
39.987219,116.352061,0,175.359931102362,40641.3953472222,2011-04-08,09:29:18
39.987232,116.352049,0,179.638211942257,40641.3954050926,2011-04-08,09:29:23
39.987233,116.351979,0,182.47593175853,40641.395462963,2011-04-08,09:29:28
39.98721,116.351948,0,188.865547900262,40641.3955208333,2011-04-08,09:29:33
39.987111,116.351925,0,213.989124015748,40641.3955787037,2011-04-08,09:29:38
39.987027,116.351871,0,231.520885826772,40641.3956365741,2011-04-08,09:29:43
39.986963,116.351838,0,243.300764435696,40641.3956944444,2011-04-08,09:29:48
39.986888,116.351794,0,252.694356955381,40641.3957523148,2011-04-08,09:29:53
39.986764,116.351799,0,262.564560367454,40641.3958101852,2011-04-08,09:29:58
39.986689,116.351784,0,272.596689632546,40641.3958680556,2011-04-08,09:30:03
39.986655,116.351815,0,274.006174540682,40641.3959259259,2011-04-08,09:30:08
39.98662,116.351791,0,274.375380577428,40641.3959837963,2011-04-08,09:30:13
39.986557,116.351747,0,269.652713254593,40641.3960416667,2011-04-08,09:30:18
39.986478,116.351731,0,267.900531496063,40641.396099537,2011-04-08,09:30:23
39.986385,116.351718,0,268.990223097113,40641.3961574074,2011-04-08,09:30:28
39.986284,116.351699,0,268.906922572178,40641.3962152778,2011-04-08,09:30:33
39.986189,116.351693,0,256.755183727034,40641.3962731481,2011-04-08,09:30:38
39.98605,116.351745,0,246.645059055118,40641.3963310185,2011-04-08,09:30:43
39.986007,116.351726,0,248.386778215223,40641.3963888889,2011-04-08,09:30:48
39.985977,116.351723,0,238.271148293963,40641.3964467593,2011-04-08,09:30:53
39.98596,116.351653,0,238.720751312336,40641.3965046296,2011-04-08,09:30:58
39.985965,116.351596,0,245.199127296588,40641.3965625,2011-04-08,09:31:03
39.98595,116.351532,0,254.024245406824,40641.3966203704,2011-04-08,09:31:08
39.985934,116.35147,0,263.193559711286,40641.3966782407,2011-04-08,09:31:13
39.985926,116.351417,0,265.471991469816,40641.3967361111,2011-04-08,09:31:18
39.985923,116.351304,0,266.438182414698,40641.3967939815,2011-04-08,09:31:23
39.985914,116.351225,0,268.58187007874,40641.3968518519,2011-04-08,09:31:28
39.985902,116.351147,0,276.921791338583,40641.3969097222,2011-04-08,09:31:33
39.985887,116.351029,0,282.343467847769,40641.3969675926,2011-04-08,09:31:38
39.98587,116.350956,0,288.142106299213,40641.397025463,2011-04-08,09:31:43
39.985872,116.350926,0,292.009917979003,40641.3970833333,2011-04-08,09:31:48
39.985872,116.350926,0,292.009917979003,40641.3971180556,2011-04-08,09:31:51
39.98587,116.35092,0,292.405905511811,40641.3971412037,2011-04-08,09:31:53
39.985869,116.350903,0,292.631433727034,40641.3971990741,2011-04-08,09:31:58
39.985864,116.350761,0,295.699662073491,40641.3972569444,2011-04-08,09:32:03
39.98587,116.350532,0,293.816893044619,40641.3973148148,2011-04-08,09:32:08
39.98587,116.350333,0,292.944819553806,40641.3973726852,2011-04-08,09:32:13
39.985879,116.350301,0,291.664143700787,40641.3974305556,2011-04-08,09:32:18
39.985856,116.350287,0,292.198225065617,40641.3974884259,2011-04-08,09:32:23
39.985852,116.350277,0,292.523927165354,40641.3975462963,2011-04-08,09:32:28
39.985837,116.35026,0,292.45156167979,40641.3976041667,2011-04-08,09:32:33
39.985838,116.350234,0,291.327578740157,40641.397662037,2011-04-08,09:32:38
39.985839,116.350227,0,291.255816929134,40641.3977199074,2011-04-08,09:32:43
39.985838,116.350224,0,291.200246062992,40641.3977777778,2011-04-08,09:32:48
39.985834,116.350229,0,291.362372047244,40641.3978356481,2011-04-08,09:32:53
39.985834,116.350229,0,291.362372047244,40641.3978703704,2011-04-08,09:32:56
39.985834,116.350227,0,291.452434383202,40641.3978935185,2011-04-08,09:32:58
39.985835,116.35015,0,291.319868766404,40641.3979513889,2011-04-08,09:33:03
39.985866,116.350018,0,285.288467847769,40641.3980092593,2011-04-08,09:33:08
39.985884,116.349571,0,285.534019028871,40641.3980671296,2011-04-08,09:33:13
39.985957,116.348881,0,272.27001312336,40641.398125,2011-04-08,09:33:18
39.985912,116.348254,0,253.532690288714,40641.3981828704,2011-04-08,09:33:23
39.985884,116.347696,0,233.188615485564,40641.3982407407,2011-04-08,09:33:28
39.985821,116.347341,0,218.078608923885,40641.3982986111,2011-04-08,09:33:33
39.985535,116.347205,0,193.590728346457,40641.3983564815,2011-04-08,09:33:38
39.985133,116.347127,0,164.946007217848,40641.3984143519,2011-04-08,09:33:43
39.984727,116.347129,0,147.149944225722,40641.3984722222,2011-04-08,09:33:48
39.984408,116.34718,0,149.56281496063,40641.3985300926,2011-04-08,09:33:53
39.98396,116.347227,0,146.310587270341,40641.398587963,2011-04-08,09:33:58
39.983479,116.347244,0,142.897572178478,40641.3986458333,2011-04-08,09:34:03
39.983019,116.347264,0,143.860731627297,40641.3987037037,2011-04-08,09:34:08
39.982535,116.347302,0,132.628412073491,40641.3987615741,2011-04-08,09:34:13
39.981961,116.347338,0,125.996358267717,40641.3988194444,2011-04-08,09:34:18
39.981518,116.347364,0,134.471118766404,40641.3988773148,2011-04-08,09:34:23
39.981336,116.347368,0,139.087152230971,40641.3989351852,2011-04-08,09:34:28
39.981283,116.347381,0,144.187332677165,40641.3989930556,2011-04-08,09:34:33
39.981296,116.347376,0,147.897378608924,40641.3990509259,2011-04-08,09:34:38
39.981296,116.347376,0,147.897378608924,40641.3990856481,2011-04-08,09:34:41
39.981299,116.347377,0,148.741528871391,40641.3991087963,2011-04-08,09:34:43
39.981216,116.34739,0,150.869288057743,40641.3991666667,2011-04-08,09:34:48
39.980828,116.347448,0,154.246456692913,40641.399224537,2011-04-08,09:34:53
39.980322,116.34754,0,158.841115485564,40641.3992824074,2011-04-08,09:34:58
39.979717,116.347577,0,152.101141732283,40641.3993402778,2011-04-08,09:35:03
39.979065,116.347581,0,150.578690944882,40641.3993981481,2011-04-08,09:35:08
39.978392,116.347596,0,148.869612860892,40641.3994560185,2011-04-08,09:35:13
39.977706,116.347509,0,143.53437992126,40641.3995138889,2011-04-08,09:35:18
39.977061,116.347488,0,138.800039370079,40641.3995717593,2011-04-08,09:35:23
39.976581,116.347463,0,135.723874671916,40641.3996296296,2011-04-08,09:35:28
39.976485,116.347497,0,142.609215879265,40641.3996875,2011-04-08,09:35:33
39.976175,116.347526,0,142.991272965879,40641.3997453704,2011-04-08,09:35:38
39.975873,116.347322,0,147.425419947507,40641.3998032407,2011-04-08,09:35:43
39.975654,116.347195,0,158.894708005249,40641.3998611111,2011-04-08,09:35:48
39.975478,116.346945,0,173.839396325459,40641.3999189815,2011-04-08,09:35:53
39.97546,116.346366,0,191.825557742782,40641.3999768518,2011-04-08,09:35:58
39.975384,116.34565,0,185.582080052493,40641.4000347222,2011-04-08,09:36:03
39.975382,116.344848,0,179.785954724409,40641.4000925926,2011-04-08,09:36:08
39.975331,116.344093,0,177.956079396325,40641.400150463,2011-04-08,09:36:13
39.975304,116.343503,0,177.775905511811,40641.4002083333,2011-04-08,09:36:18
39.975295,116.343148,0,176.726325459318,40641.4002662037,2011-04-08,09:36:23
39.975268,116.343052,0,176.998950131234,40641.4003240741,2011-04-08,09:36:28
39.975237,116.342835,0,185.203526902887,40641.4003819444,2011-04-08,09:36:33
39.975263,116.342568,0,190.94687335958,40641.4004398148,2011-04-08,09:36:38
39.975278,116.342223,0,198.953244750656,40641.4004976852,2011-04-08,09:36:43
39.975282,116.34167,0,209.187345800525,40641.4005555556,2011-04-08,09:36:48
39.975385,116.340814,0,213.470157480315,40641.4006134259,2011-04-08,09:36:53
39.975427,116.340201,0,216.647995406824,40641.4006712963,2011-04-08,09:36:58
39.975398,116.339885,0,207.627477034121,40641.4007291667,2011-04-08,09:37:03
39.975196,116.339685,0,223.316082677165,40641.400787037,2011-04-08,09:37:08
39.975195,116.339678,0,225.473362860892,40641.4008449074,2011-04-08,09:37:13
39.975195,116.339673,0,226.481479658793,40641.4009027778,2011-04-08,09:37:18
39.975195,116.339668,0,227.225472440945,40641.4009606481,2011-04-08,09:37:23
39.975196,116.339667,0,228.000275590551,40641.4010185185,2011-04-08,09:37:28
39.975196,116.33967,0,228.170436351706,40641.4010763889,2011-04-08,09:37:33
39.975197,116.339666,0,228.082401574803,40641.4011342593,2011-04-08,09:37:38
39.975199,116.339661,0,228.295813648294,40641.4011921296,2011-04-08,09:37:43
39.975199,116.339653,0,228.867591863517,40641.40125,2011-04-08,09:37:48
39.9752,116.339649,0,229.051545275591,40641.4013078704,2011-04-08,09:37:53
39.975201,116.339644,0,229.160354330709,40641.4013657407,2011-04-08,09:37:58
39.975201,116.339644,0,229.160354330709,40641.401400463,2011-04-08,09:38:01
39.975201,116.339644,0,229.521099081365,40641.4014236111,2011-04-08,09:38:03
39.975222,116.339585,0,230.589412729659,40641.4014814815,2011-04-08,09:38:08
39.97526,116.339249,0,236.728047900262,40641.4015393518,2011-04-08,09:38:13
39.975216,116.338822,0,228.033490813648,40641.4015972222,2011-04-08,09:38:18
39.975191,116.338197,0,223.113182414698,40641.4016550926,2011-04-08,09:38:23
39.97523,116.337531,0,214.174727690289,40641.401712963,2011-04-08,09:38:28
39.975298,116.337121,0,209.671843832021,40641.4017708333,2011-04-08,09:38:33
39.975329,116.336683,0,200.494806430446,40641.4018287037,2011-04-08,09:38:38
39.975349,116.336235,0,192.860380577428,40641.4018865741,2011-04-08,09:38:43
39.975314,116.335714,0,185.681765091864,40641.4019444444,2011-04-08,09:38:48
39.975284,116.335081,0,174.769317585302,40641.4020023148,2011-04-08,09:38:53
39.975263,116.334467,0,162.389320866142,40641.4020601852,2011-04-08,09:38:58
39.975257,116.334012,0,148.919110892388,40641.4021180556,2011-04-08,09:39:03
39.975237,116.33364,0,136.803205380577,40641.4021759259,2011-04-08,09:39:08
39.975223,116.333541,0,124.925341207349,40641.4022337963,2011-04-08,09:39:13
39.975224,116.333516,0,121.159314304462,40641.4022916667,2011-04-08,09:39:18
39.975223,116.3335,0,116.64873687664,40641.402349537,2011-04-08,09:39:23
39.975279,116.333247,0,109.621758530184,40641.4024074074,2011-04-08,09:39:28
39.975295,116.332677,0,106.434534120735,40641.4024652778,2011-04-08,09:39:33
39.975268,116.331965,0,107.22779855643,40641.4025231482,2011-04-08,09:39:38
39.975263,116.331349,0,104.577860892388,40641.4025810185,2011-04-08,09:39:43
39.975292,116.331024,0,117.467431102362,40641.4026388889,2011-04-08,09:39:48
39.975302,116.330868,0,118.253375984252,40641.4026967593,2011-04-08,09:39:53
39.975298,116.330712,0,119.64749015748,40641.4027546296,2011-04-08,09:39:58
39.975306,116.33041,0,127.819330708661,40641.4028125,2011-04-08,09:40:03
39.975292,116.330109,0,124.570679133858,40641.4028703704,2011-04-08,09:40:08
39.975321,116.329801,0,132.063667979003,40641.4029282407,2011-04-08,09:40:13
39.975313,116.329422,0,129.726328740157,40641.4029861111,2011-04-08,09:40:18
39.975301,116.329137,0,121.741545275591,40641.4030439815,2011-04-08,09:40:23
39.975212,116.328931,0,120.108234908136,40641.4031018519,2011-04-08,09:40:28
39.975231,116.328862,0,125.2031332021,40641.4031597222,2011-04-08,09:40:33
39.97522,116.328722,0,131.214173228346,40641.4032175926,2011-04-08,09:40:38
39.975298,116.328411,0,132.513372703412,40641.403275463,2011-04-08,09:40:43
39.975327,116.328055,0,116.471492782152,40641.4033333333,2011-04-08,09:40:48
39.975317,116.327665,0,104.857162073491,40641.4033912037,2011-04-08,09:40:53
39.975227,116.327424,0,94.1806135170604,40641.4034490741,2011-04-08,09:40:58
39.975041,116.327272,0,84.0591010498688,40641.4035069444,2011-04-08,09:41:03
39.974901,116.326844,0,74.9365551181102,40641.4035648148,2011-04-08,09:41:08
39.974819,116.326181,0,58.0828838582677,40641.4036226852,2011-04-08,09:41:13
39.974817,116.326,0,71.7998687664042,40641.4036805556,2011-04-08,09:41:18
39.974644,116.325907,0,91.3684711286089,40641.4037384259,2011-04-08,09:41:23
39.974787,116.325812,0,101.197716535433,40641.4037962963,2011-04-08,09:41:28
39.974875,116.325767,0,106.516335301837,40641.4038541667,2011-04-08,09:41:33
39.97507,116.325545,0,108.792326115486,40641.403912037,2011-04-08,09:41:38
39.975149,116.325175,0,111.468106955381,40641.4039699074,2011-04-08,09:41:43
39.975221,116.324673,0,117.54156167979,40641.4040277778,2011-04-08,09:41:48
39.975237,116.324054,0,121.495816929134,40641.4040856481,2011-04-08,09:41:53
39.975218,116.323247,0,125.831017060367,40641.4041435185,2011-04-08,09:41:58
39.975164,116.322465,0,122.687847769029,40641.4042013889,2011-04-08,09:42:03
39.975127,116.321744,0,120.294550524934,40641.4042592593,2011-04-08,09:42:08
39.975123,116.321021,0,122.405862860892,40641.4043171296,2011-04-08,09:42:13
39.975111,116.320488,0,125.286361548556,40641.404375,2011-04-08,09:42:18
39.975095,116.320147,0,125.764399606299,40641.4044328704,2011-04-08,09:42:23
39.97512,116.319857,0,136.032916666667,40641.4044907407,2011-04-08,09:42:28
39.975124,116.319837,0,144.736197506562,40641.4045486111,2011-04-08,09:42:33
39.975124,116.319836,0,144.017575459318,40641.4046064815,2011-04-08,09:42:38
39.975124,116.319829,0,144.311148293963,40641.4046643519,2011-04-08,09:42:43
39.975124,116.319822,0,144.772916666667,40641.4047222222,2011-04-08,09:42:48
39.975125,116.319818,0,145.724452099738,40641.4047800926,2011-04-08,09:42:53
39.975125,116.319818,0,145.724452099738,40641.4048148148,2011-04-08,09:42:56
39.975124,116.319811,0,146.461135170604,40641.404837963,2011-04-08,09:42:58
39.975187,116.319763,0,151.687545931759,40641.4048958333,2011-04-08,09:43:03
39.97519,116.31976,0,152.735698818898,40641.4049537037,2011-04-08,09:43:08
39.975192,116.319758,0,153.640049212598,40641.4050115741,2011-04-08,09:43:13
39.975193,116.319758,0,154.19219160105,40641.4050694444,2011-04-08,09:43:18
39.975193,116.319758,0,154.19219160105,40641.4051041667,2011-04-08,09:43:21
39.975194,116.319758,0,154.667290026247,40641.4051273148,2011-04-08,09:43:23
39.975206,116.319713,0,156.136722440945,40641.4051851852,2011-04-08,09:43:28
39.975218,116.319407,0,160.830488845144,40641.4052430556,2011-04-08,09:43:33
39.97521,116.318983,0,151.717244094488,40641.4053009259,2011-04-08,09:43:38
39.975164,116.318505,0,139.082349081365,40641.4053587963,2011-04-08,09:43:43
39.975134,116.31804,0,134.065032808399,40641.4054166667,2011-04-08,09:43:48
39.975104,116.317694,0,125.777227690289,40641.405474537,2011-04-08,09:43:53
39.975082,116.317639,0,129.358100393701,40641.4055324074,2011-04-08,09:43:58
39.975082,116.317638,0,124.423684383202,40641.4055902778,2011-04-08,09:44:03
39.975081,116.317634,0,123.336745406824,40641.4056481481,2011-04-08,09:44:08
39.975081,116.317628,0,122.856154855643,40641.4057060185,2011-04-08,09:44:13
39.975081,116.317628,0,122.856154855643,40641.4057407407,2011-04-08,09:44:16
39.97508,116.317628,0,122.608149606299,40641.4057638889,2011-04-08,09:44:18
39.975059,116.317465,0,124.388979658793,40641.4058217593,2011-04-08,09:44:23
39.975029,116.317008,0,131.058156167979,40641.4058796296,2011-04-08,09:44:28
39.974965,116.316362,0,134.162664041995,40641.4059375,2011-04-08,09:44:33
39.974802,116.315576,0,132.478303805774,40641.4059953704,2011-04-08,09:44:38
39.974693,116.314872,0,131.836414041995,40641.4060532407,2011-04-08,09:44:43
39.974801,116.314465,0,132.743080708661,40641.4061111111,2011-04-08,09:44:48
39.974858,116.31405,0,136.418779527559,40641.4061689815,2011-04-08,09:44:53
39.974924,116.313479,0,136.624396325459,40641.4062268519,2011-04-08,09:44:58
39.975004,116.31308,0,128.924225721785,40641.4062847222,2011-04-08,09:45:03
39.974983,116.312644,0,117.771843832021,40641.4063425926,2011-04-08,09:45:08
39.974982,116.312082,0,110.649724409449,40641.406400463,2011-04-08,09:45:13
39.974936,116.311523,0,105.937696850394,40641.4064583333,2011-04-08,09:45:18
39.974877,116.31104,0,101.480859580053,40641.4065162037,2011-04-08,09:45:23
39.974847,116.310746,0,94.5273654855643,40641.4065740741,2011-04-08,09:45:28
39.974809,116.310582,0,92.5550557742782,40641.4066319444,2011-04-08,09:45:33
39.974769,116.310439,0,90.4758595800525,40641.4066898148,2011-04-08,09:45:38
39.974774,116.310379,0,93.9551541994751,40641.4067476852,2011-04-08,09:45:43
39.974752,116.310266,0,87.6854724409449,40641.4068055556,2011-04-08,09:45:48
39.974739,116.310175,0,81.0177985564304,40641.4068634259,2011-04-08,09:45:53
39.974709,116.310072,0,78.0701312335958,40641.4069212963,2011-04-08,09:45:58
39.974722,116.309945,0,76.7970078740157,40641.4069791667,2011-04-08,09:46:03
39.97472,116.309782,0,76.9589632545932,40641.407037037,2011-04-08,09:46:08
39.974648,116.30959,0,78.9948654855643,40641.4070949074,2011-04-08,09:46:13
39.974574,116.309185,0,72.9101771653543,40641.4071527778,2011-04-08,09:46:18
39.974545,116.308811,0,72.169967191601,40641.4072106481,2011-04-08,09:46:23
39.974637,116.30864,0,82.4957447506562,40641.4072685185,2011-04-08,09:46:28
39.974657,116.308622,0,85.0431200787402,40641.4073263889,2011-04-08,09:46:33
39.974654,116.308608,0,84.5587664041995,40641.4073842593,2011-04-08,09:46:38
39.97465,116.308591,0,84.4611220472441,40641.4074421296,2011-04-08,09:46:43
39.97465,116.308591,0,84.4611220472441,40641.4074768518,2011-04-08,09:46:46
39.974649,116.308584,0,84.7658398950131,40641.4075,2011-04-08,09:46:48
39.974648,116.308574,0,85.5467650918635,40641.4075578704,2011-04-08,09:46:53
39.974658,116.308445,0,89.8900295275591,40641.4076157407,2011-04-08,09:46:58
39.974643,116.308112,0,97.6801541994751,40641.4076736111,2011-04-08,09:47:03
39.974475,116.307519,0,104.973303805774,40641.4077314815,2011-04-08,09:47:08
39.974497,116.306769,0,110.733566272966,40641.4077893518,2011-04-08,09:47:13
39.974517,116.306206,0,114.614494750656,40641.4078472222,2011-04-08,09:47:18
39.974643,116.305884,0,123.282129265092,40641.4079050926,2011-04-08,09:47:23
39.974729,116.305727,0,139.53375328084,40641.407962963,2011-04-08,09:47:28
39.974731,116.3057,0,142.741515748031,40641.4080208333,2011-04-08,09:47:33
39.974732,116.305688,0,144.992713254593,40641.4080787037,2011-04-08,09:47:38
39.974732,116.305688,0,144.992713254593,40641.4081134259,2011-04-08,09:47:41
39.974733,116.305681,0,146.134255249344,40641.4081365741,2011-04-08,09:47:43
39.974734,116.305668,0,146.6831332021,40641.4081944444,2011-04-08,09:47:48
39.974738,116.305659,0,146.969973753281,40641.4082523148,2011-04-08,09:47:53
39.974741,116.305651,0,147.234022309711,40641.4083101852,2011-04-08,09:47:58
39.974742,116.305645,0,147.535980971129,40641.4083680556,2011-04-08,09:48:03
39.974742,116.305641,0,147.689858923885,40641.4084259259,2011-04-08,09:48:08
39.974742,116.305641,0,147.689858923885,40641.4084606481,2011-04-08,09:48:11
39.974743,116.305636,0,148.084169947507,40641.4084837963,2011-04-08,09:48:13
39.974744,116.305627,0,148.729727690289,40641.4085416667,2011-04-08,09:48:18
39.974745,116.305616,0,149.597158792651,40641.408599537,2011-04-08,09:48:23
39.974803,116.305306,0,165.332358923885,40641.4086574074,2011-04-08,09:48:28
39.974793,116.30482,0,172.873293963255,40641.4087152778,2011-04-08,09:48:33
39.974804,116.304098,0,184.36469488189,40641.4087731481,2011-04-08,09:48:38
39.974724,116.303577,0,197.540544619423,40641.4088310185,2011-04-08,09:48:43
39.974584,116.30356,0,204.703238188976,40641.4088888889,2011-04-08,09:48:48
39.974565,116.303569,0,201.58249671916,40641.4089467593,2011-04-08,09:48:53
39.974565,116.30356,0,203.185269028871,40641.4090046296,2011-04-08,09:48:58
39.974575,116.303502,0,204.711335301837,40641.4090625,2011-04-08,09:49:03
39.974578,116.303464,0,206.668182414698,40641.4091203704,2011-04-08,09:49:08
39.974568,116.303411,0,204.888579396325,40641.4091782407,2011-04-08,09:49:13
39.974568,116.303222,0,216.894599737533,40641.4092361111,2011-04-08,09:49:18
39.974629,116.303156,0,215.250702099738,40641.4092939815,2011-04-08,09:49:23
39.974679,116.303132,0,217.58625328084,40641.4093518518,2011-04-08,09:49:28
39.974757,116.303127,0,217.720216535433,40641.4094097222,2011-04-08,09:49:33
39.974826,116.303103,0,214.904248687664,40641.4094675926,2011-04-08,09:49:38
39.974877,116.303081,0,207.234353674541,40641.409525463,2011-04-08,09:49:43
39.974949,116.303076,0,204.640462598425,40641.4095833333,2011-04-08,09:49:48
39.975025,116.303088,0,203.549281496063,40641.4096412037,2011-04-08,09:49:53
39.97512,116.303062,0,199.939858923884,40641.4096990741,2011-04-08,09:49:58
39.975256,116.302949,0,219.919399606299,40641.4097569444,2011-04-08,09:50:03
39.975317,116.302848,0,236.12467847769,40641.4098148148,2011-04-08,09:50:08
39.97539,116.302793,0,238.379504593176,40641.4098726852,2011-04-08,09:50:13
39.975472,116.302783,0,246.986230314961,40641.4099305556,2011-04-08,09:50:18
39.975552,116.302758,0,268.852854330709,40641.4099884259,2011-04-08,09:50:23
39.975571,116.302748,0,280.965669291339,40641.4100462963,2011-04-08,09:50:28
39.975627,116.302769,0,296.916437007874,40641.4101041667,2011-04-08,09:50:33
39.97568,116.302807,0,303.817158792651,40641.410162037,2011-04-08,09:50:38
39.975743,116.302816,0,303.073241469816,40641.4102199074,2011-04-08,09:50:43
39.975798,116.302819,0,304.120357611549,40641.4102777778,2011-04-08,09:50:48
39.975852,116.30284,0,299.36467519685,40641.4103356482,2011-04-08,09:50:53
39.975884,116.302869,0,283.069560367454,40641.4103935185,2011-04-08,09:50:58
39.975934,116.302853,0,272.019527559055,40641.4104513889,2011-04-08,09:51:03
39.975969,116.302864,0,269.657368766404,40641.4105092593,2011-04-08,09:51:08
39.97608,116.302937,0,275.476686351706,40641.4105671296,2011-04-08,09:51:13
39.976157,116.303019,0,272.640193569554,40641.410625,2011-04-08,09:51:18
39.976231,116.302983,0,286.778326771654,40641.4106828704,2011-04-08,09:51:23
39.976319,116.30294,0,295.400469160105,40641.4107407407,2011-04-08,09:51:28
39.976374,116.302898,0,296.191643700787,40641.4107986111,2011-04-08,09:51:33
39.976432,116.302882,0,288.669255249344,40641.4108564815,2011-04-08,09:51:38
39.976491,116.302868,0,285.741925853018,40641.4109143519,2011-04-08,09:51:43
39.976539,116.302843,0,278.218385826772,40641.4109722222,2011-04-08,09:51:48
39.976598,116.302829,0,272.553635170604,40641.4110300926,2011-04-08,09:51:53
39.976749,116.302932,0,263.976650262467,40641.411087963,2011-04-08,09:51:58
39.976897,116.303078,0,257.869255249344,40641.4111458333,2011-04-08,09:52:03
39.976984,116.303122,0,248.239396325459,40641.4112037037,2011-04-08,09:52:08
39.977001,116.303171,0,239.863707349081,40641.4112615741,2011-04-08,09:52:13
39.976994,116.303223,0,239.228051181102,40641.4113194444,2011-04-08,09:52:18
39.977035,116.303244,0,236.925190288714,40641.4113773148,2011-04-08,09:52:23
39.97715,116.303231,0,237.996282808399,40641.4114351852,2011-04-08,09:52:28
39.977297,116.303212,0,235.400862860892,40641.4114930556,2011-04-08,09:52:33
39.977378,116.303257,0,225.337723097113,40641.4115509259,2011-04-08,09:52:38
39.977423,116.303294,0,220.213812335958,40641.4116087963,2011-04-08,09:52:43
39.977472,116.303331,0,220.644917979003,40641.4116666667,2011-04-08,09:52:48
39.977537,116.303375,0,227.679730971129,40641.411724537,2011-04-08,09:52:53
39.977583,116.303365,0,237.016227034121,40641.4117824074,2011-04-08,09:52:58
39.977615,116.303368,0,257.859891732283,40641.4118402778,2011-04-08,09:53:03
39.977629,116.30341,0,267.291505905512,40641.4118981481,2011-04-08,09:53:08
39.977664,116.303446,0,268.777637795276,40641.4119560185,2011-04-08,09:53:13
39.977676,116.303453,0,262.725859580052,40641.4120138889,2011-04-08,09:53:18
39.977663,116.303528,0,247.954396325459,40641.4120717593,2011-04-08,09:53:23
39.977627,116.303497,0,243.835498687664,40641.4121296296,2011-04-08,09:53:28
39.977663,116.303512,0,238.216230314961,40641.4121875,2011-04-08,09:53:33
39.977708,116.303517,0,232.05186351706,40641.4122453704,2011-04-08,09:53:38
39.977752,116.303508,0,234.533720472441,40641.4123032407,2011-04-08,09:53:43
39.977846,116.303513,0,220.672450787402,40641.4123611111,2011-04-08,09:53:48
39.978093,116.303631,0,213.738963254593,40641.4124189815,2011-04-08,09:53:53
39.978161,116.303674,0,229.028917322835,40641.4124768519,2011-04-08,09:53:58
39.978224,116.303729,0,231.19906496063,40641.4125347222,2011-04-08,09:54:03
39.978239,116.303817,0,233.217851049869,40641.4125925926,2011-04-08,09:54:08
39.97819,116.303962,0,250.736420603675,40641.412650463,2011-04-08,09:54:13
39.978093,116.304141,0,269.331269685039,40641.4127083333,2011-04-08,09:54:18
39.978033,116.304251,0,284.371938976378,40641.4127662037,2011-04-08,09:54:23
39.978019,116.304311,0,294.394704724409,40641.4128240741,2011-04-08,09:54:28
39.978002,116.30442,0,305.678225065617,40641.4128819444,2011-04-08,09:54:33
39.977992,116.304431,0,312.948828740157,40641.4129398148,2011-04-08,09:54:38
39.978021,116.304385,0,316.455971128609,40641.4129976852,2011-04-08,09:54:43
39.978106,116.304191,0,320.631637139108,40641.4130555556,2011-04-08,09:54:48
39.978179,116.304073,0,322.597408136483,40641.4131134259,2011-04-08,09:54:53
39.97821,116.30402,0,325.449196194226,40641.4131712963,2011-04-08,09:54:58
39.97819,116.304024,0,322.463543307087,40641.4132291667,2011-04-08,09:55:03
39.978212,116.303994,0,325.698828740157,40641.413287037,2011-04-08,09:55:08
39.97821,116.303994,0,327.430984251968,40641.4133449074,2011-04-08,09:55:13
39.978206,116.303994,0,328.111899606299,40641.4134027778,2011-04-08,09:55:18
39.978199,116.303994,0,328.263336614173,40641.4134606481,2011-04-08,09:55:23
39.978198,116.303993,0,328.268392388451,40641.4135185185,2011-04-08,09:55:28
