# Supplementary material for: Research on differential privacy protection method based on user tendency
Source: PLoS One. 2023 Oct 26;18(10):e0288823. doi: 10.1371/journal.pone.0288823 (PMC10602288; doi:10.1371/journal.pone.0288823)
Supplement: S5 Data — (ZIP) [file pone.0288823.s005.zip › Data 5-5/147/Trajectory/20110408230858.plt]

Geolife trajectory
WGS 84
Altitude is in Feet
Reserved 3
0,2,255,My Track,0,0,2,8421376
0
39.976603,116.305909,0,272.101204068241,40641.9645601852,2011-04-08,23:08:58
39.976498,116.306015,0,304.761545275591,40641.9646180556,2011-04-08,23:09:03
39.976576,116.305982,0,367.190367454068,40641.9646759259,2011-04-08,23:09:08
39.976623,116.305896,0,408.296535433071,40641.9647337963,2011-04-08,23:09:13
39.976639,116.30581,0,411.342634514436,40641.9647916667,2011-04-08,23:09:18
39.976661,116.305761,0,406.269665354331,40641.964849537,2011-04-08,23:09:23
39.976661,116.305761,0,406.269665354331,40641.9648842593,2011-04-08,23:09:26
39.976664,116.305763,0,402.572611548556,40641.9649074074,2011-04-08,23:09:28
39.976686,116.305774,0,401.423497375328,40641.9649652778,2011-04-08,23:09:33
39.976686,116.305774,0,401.423497375328,40641.965,2011-04-08,23:09:36
39.97669,116.305778,0,401.651528871391,40641.9650231482,2011-04-08,23:09:38
39.976715,116.305752,0,405.029435695538,40641.9650810185,2011-04-08,23:09:43
39.976701,116.305734,0,404.96375656168,40641.9651388889,2011-04-08,23:09:48
39.976705,116.305733,0,404.074937664042,40641.9651967593,2011-04-08,23:09:53
39.976705,116.305733,0,404.074937664042,40641.9652314815,2011-04-08,23:09:56
39.976702,116.30573,0,404.099842519685,40641.9652546296,2011-04-08,23:09:58
39.976853,116.305646,0,408.221968503937,40641.9653125,2011-04-08,23:10:03
39.976942,116.305617,0,410.458047900262,40641.9653703704,2011-04-08,23:10:08
39.976953,116.305599,0,412.907312992126,40641.9654282407,2011-04-08,23:10:13
39.977103,116.30545,0,418.933809055118,40641.9654861111,2011-04-08,23:10:18
39.977114,116.305422,0,424.597982283465,40641.9655439815,2011-04-08,23:10:23
39.976982,116.30561,0,430.342355643045,40641.9656018519,2011-04-08,23:10:28
39.976965,116.305812,0,429.692857611549,40641.9656597222,2011-04-08,23:10:33
39.977045,116.305995,0,428.480813648294,40641.9657175926,2011-04-08,23:10:38
39.977301,116.306122,0,437.213966535433,40641.965775463,2011-04-08,23:10:43
39.977586,116.306214,0,456.128307086614,40641.9658333333,2011-04-08,23:10:48
39.977901,116.306335,0,474.408618766404,40641.9658912037,2011-04-08,23:10:53
39.978222,116.306426,0,494.350374015748,40641.9659490741,2011-04-08,23:10:58
39.978482,116.305546,0,523.380068897638,40641.9660069444,2011-04-08,23:11:03
39.979893,116.305425,0,844.917598425197,40641.9661226852,2011-04-08,23:11:13
39.98123,116.306286,0,1163.21964238845,40641.9661805556,2011-04-08,23:11:18
39.981599,116.306712,0,1184.26826115486,40641.9662384259,2011-04-08,23:11:23
39.981865,116.306522,0,1063.09775590551,40641.9662962963,2011-04-08,23:11:28
39.982068,116.30641,0,973.584032152231,40641.9663541667,2011-04-08,23:11:33
39.982194,116.306369,0,931.912017716535,40641.966412037,2011-04-08,23:11:38
39.982354,116.306207,0,893.272240813648,40641.9664699074,2011-04-08,23:11:43
39.982663,116.306007,0,835.20218503937,40641.9665277778,2011-04-08,23:11:48
39.982953,116.305796,0,756.438047900262,40641.9665856481,2011-04-08,23:11:53
39.983089,116.305624,0,705.213372703412,40641.9666435185,2011-04-08,23:11:58
39.983038,116.305549,0,754.615154199475,40641.9667013889,2011-04-08,23:12:03
39.983056,116.305731,0,762.305072178478,40641.9667592593,2011-04-08,23:12:08
39.983075,116.306025,0,789.723382545932,40641.9668171296,2011-04-08,23:12:13
39.983059,116.306395,0,799.315593832021,40641.966875,2011-04-08,23:12:18
39.983111,116.306801,0,794.867519685039,40641.9669328704,2011-04-08,23:12:23
39.98316,116.307151,0,816.60748687664,40641.9669907407,2011-04-08,23:12:28
39.983102,116.307564,0,793.305344488189,40641.9670486111,2011-04-08,23:12:33
39.983155,116.307935,0,794.420767716535,40641.9671064815,2011-04-08,23:12:38
39.983191,116.308287,0,805.765889107612,40641.9671643519,2011-04-08,23:12:43
39.983078,116.308668,0,811.290239501312,40641.9672222222,2011-04-08,23:12:48
39.983017,116.309057,0,811.461952099738,40641.9672800926,2011-04-08,23:12:53
39.982982,116.309245,0,785.687965879265,40641.967337963,2011-04-08,23:12:58
39.982897,116.309218,0,754.207148950131,40641.9673958333,2011-04-08,23:13:03
39.982812,116.30918,0,741.21094816273,40641.9674537037,2011-04-08,23:13:08
39.982794,116.309164,0,730.031932414698,40641.9675115741,2011-04-08,23:13:13
39.982783,116.309148,0,722.805784120735,40641.9675694444,2011-04-08,23:13:18
39.982784,116.309153,0,726.03561023622,40641.9676273148,2011-04-08,23:13:23
39.982784,116.309153,0,726.03561023622,40641.967662037,2011-04-08,23:13:26
39.982785,116.309155,0,726.953641732283,40641.9676851852,2011-04-08,23:13:28
39.98278,116.309172,0,726.555200131234,40641.9677430556,2011-04-08,23:13:33
39.982754,116.309162,0,715.894924540682,40641.9678009259,2011-04-08,23:13:38
39.982716,116.309113,0,701.715964566929,40641.9678587963,2011-04-08,23:13:43
39.982695,116.309101,0,690.753015091864,40641.9679166667,2011-04-08,23:13:48
39.982663,116.309114,0,669.806171259842,40641.967974537,2011-04-08,23:13:53
39.982632,116.30924,0,667.105797244094,40641.9680324074,2011-04-08,23:13:58
39.982702,116.309414,0,630.00281167979,40641.9680902778,2011-04-08,23:14:03
39.982894,116.309465,0,588.914616141732,40641.9681481481,2011-04-08,23:14:08
39.982988,116.309636,0,575.30906167979,40641.9682060185,2011-04-08,23:14:13
39.983026,116.310032,0,567.81593503937,40641.9682638889,2011-04-08,23:14:18
39.983175,116.310747,0,579.015177165354,40641.9683217593,2011-04-08,23:14:23
39.983242,116.311325,0,561.246095800525,40641.9683796296,2011-04-08,23:14:28
39.983315,116.311826,0,543.847470472441,40641.9684375,2011-04-08,23:14:33
39.983386,116.312399,0,518.486643700787,40641.9684953704,2011-04-08,23:14:38
39.983507,116.313066,0,512.411161417323,40641.9685532407,2011-04-08,23:14:43
39.983555,116.313637,0,497.423307086614,40641.9686111111,2011-04-08,23:14:48
39.983602,116.314115,0,491.536158136483,40641.9686689815,2011-04-08,23:14:53
39.983651,116.31458,0,483.850442913386,40641.9687268519,2011-04-08,23:14:58
39.983708,116.315043,0,467.573251312336,40641.9687847222,2011-04-08,23:15:03
39.983751,116.315462,0,446.765780839895,40641.9688425926,2011-04-08,23:15:08
39.98369,116.315909,0,418.657591863517,40641.968900463,2011-04-08,23:15:13
39.983706,116.316315,0,409.671853674541,40641.9689583333,2011-04-08,23:15:18
39.983745,116.31674,0,400.233080708661,40641.9690162037,2011-04-08,23:15:23
39.983764,116.31712,0,393.322870734908,40641.9690740741,2011-04-08,23:15:28
39.983775,116.317595,0,370.726023622047,40641.9691319444,2011-04-08,23:15:33
39.983789,116.318006,0,350.618838582677,40641.9691898148,2011-04-08,23:15:38
39.983864,116.318514,0,336.1525,40641.9692476852,2011-04-08,23:15:43
39.983912,116.318974,0,313.853641732283,40641.9693055556,2011-04-08,23:15:48
39.983949,116.319419,0,300.760242782152,40641.9693634259,2011-04-08,23:15:53
39.984001,116.319914,0,268.128638451444,40641.9694212963,2011-04-08,23:15:58
39.984036,116.320319,0,246.670839895013,40641.9694791667,2011-04-08,23:16:03
39.98406,116.320672,0,226.8981167979,40641.969537037,2011-04-08,23:16:08
39.984109,116.321013,0,212.790446194226,40641.9695949074,2011-04-08,23:16:13
39.98415,116.321353,0,203.511069553806,40641.9696527778,2011-04-08,23:16:18
39.984182,116.321738,0,194.468950131234,40641.9697106481,2011-04-08,23:16:23
39.984231,116.322191,0,186.376958661417,40641.9697685185,2011-04-08,23:16:28
39.984236,116.322547,0,187.738087270341,40641.9698263889,2011-04-08,23:16:33
39.984263,116.322883,0,197.174891732283,40641.9698842593,2011-04-08,23:16:38
39.984291,116.323234,0,203.780039370079,40641.9699421296,2011-04-08,23:16:43
39.98425,116.323539,0,210.118005249344,40641.97,2011-04-08,23:16:48
39.984244,116.323795,0,222.511368110236,40641.9700578704,2011-04-08,23:16:53
39.984188,116.324155,0,223.983228346457,40641.9701157407,2011-04-08,23:16:58
39.984218,116.3246,0,222.060662729659,40641.9701736111,2011-04-08,23:17:03
39.984241,116.325074,0,211.92875984252,40641.9702314815,2011-04-08,23:17:08
39.984284,116.325474,0,207.285242782152,40641.9702893518,2011-04-08,23:17:13
39.984299,116.325832,0,204.80217191601,40641.9703472222,2011-04-08,23:17:18
39.984275,116.326073,0,208.832522965879,40641.9704050926,2011-04-08,23:17:23
39.98422,116.326293,0,212.940705380577,40641.970462963,2011-04-08,23:17:28
39.984183,116.326463,0,221.234593175853,40641.9705208333,2011-04-08,23:17:33
39.984143,116.326586,0,228.811174540682,40641.9705787037,2011-04-08,23:17:38
39.984159,116.326826,0,232.845967847769,40641.9706365741,2011-04-08,23:17:43
39.98425,116.327192,0,241.097378608924,40641.9706944444,2011-04-08,23:17:48
39.984341,116.327667,0,245.541499343832,40641.9707523148,2011-04-08,23:17:53
39.984323,116.328058,0,244.772454068241,40641.9708101852,2011-04-08,23:17:58
39.984321,116.328507,0,244.304350393701,40641.9708680556,2011-04-08,23:18:03
39.984318,116.328823,0,235.583887795276,40641.9709259259,2011-04-08,23:18:08
39.984379,116.328989,0,235.236459973753,40641.9709837963,2011-04-08,23:18:13
39.984439,116.329025,0,216.174839238845,40641.9710416667,2011-04-08,23:18:18
39.984454,116.32913,0,206.369891732283,40641.971099537,2011-04-08,23:18:23
39.984472,116.32942,0,201.502322834646,40641.9711574074,2011-04-08,23:18:28
39.9845,116.329822,0,191.027837926509,40641.9712152778,2011-04-08,23:18:33
39.984531,116.330274,0,183.526774934383,40641.9712731481,2011-04-08,23:18:38
39.984569,116.330768,0,172.717316272966,40641.9713310185,2011-04-08,23:18:43
39.984612,116.33128,0,168.212831364829,40641.9713888889,2011-04-08,23:18:48
39.984632,116.331819,0,165.622529527559,40641.9714467593,2011-04-08,23:18:53
39.984684,116.33235,0,165.422893700787,40641.9715046296,2011-04-08,23:18:58
39.984802,116.332869,0,163.950744750656,40641.9715625,2011-04-08,23:19:03
39.984907,116.333358,0,165.316702755906,40641.9716203704,2011-04-08,23:19:08
39.984898,116.333874,0,149.903185695538,40641.9716782407,2011-04-08,23:19:13
39.984874,116.33433,0,135.895725065617,40641.9717361111,2011-04-08,23:19:18
39.98489,116.334703,0,127.889202755906,40641.9717939815,2011-04-08,23:19:23
39.984844,116.335051,0,127.190118110236,40641.9718518518,2011-04-08,23:19:28
39.984803,116.335403,0,119.424153543307,40641.9719097222,2011-04-08,23:19:33
39.984769,116.335682,0,113.803270997375,40641.9719675926,2011-04-08,23:19:38
39.984776,116.335933,0,114.477624671916,40641.972025463,2011-04-08,23:19:43
39.984773,116.336167,0,114.532519685039,40641.9720833333,2011-04-08,23:19:48
39.984778,116.336391,0,112.644229002625,40641.9721412037,2011-04-08,23:19:53
39.984782,116.3366,0,112.724842519685,40641.9721990741,2011-04-08,23:19:58
39.984768,116.336815,0,113.568618766404,40641.9722569444,2011-04-08,23:20:03
39.984781,116.337008,0,118.129133858268,40641.9723148148,2011-04-08,23:20:08
39.984756,116.337173,0,123.724537401575,40641.9723726852,2011-04-08,23:20:13
39.984792,116.337399,0,128.156230314961,40641.9724305556,2011-04-08,23:20:18
39.984783,116.337561,0,138.575787401575,40641.9724884259,2011-04-08,23:20:23
39.984795,116.337782,0,142.766335301837,40641.9725462963,2011-04-08,23:20:28
39.984819,116.338016,0,149.626420603675,40641.9726041667,2011-04-08,23:20:33
39.98481,116.338189,0,160.885170603675,40641.972662037,2011-04-08,23:20:38
39.984831,116.338439,0,169.764015748031,40641.9727199074,2011-04-08,23:20:43
39.98486,116.338687,0,182.811220472441,40641.9727777778,2011-04-08,23:20:48
39.984845,116.339004,0,191.289858923885,40641.9728356482,2011-04-08,23:20:53
39.984842,116.339342,0,201.302864173228,40641.9728935185,2011-04-08,23:20:58
39.984863,116.33972,0,211.808362860892,40641.9729513889,2011-04-08,23:21:03
39.984851,116.340148,0,201.500469160105,40641.9730092593,2011-04-08,23:21:08
39.984862,116.340568,0,200.619458661417,40641.9730671296,2011-04-08,23:21:13
39.984846,116.340898,0,202.917227690289,40641.973125,2011-04-08,23:21:18
39.984856,116.341303,0,193.979219160105,40641.9731828704,2011-04-08,23:21:23
39.984922,116.341788,0,191.941797900262,40641.9732407407,2011-04-08,23:21:28
39.984922,116.342151,0,195.880823490814,40641.9732986111,2011-04-08,23:21:33
39.984994,116.342501,0,197.035170603675,40641.9733564815,2011-04-08,23:21:38
39.984974,116.34283,0,199.893641732283,40641.9734143519,2011-04-08,23:21:43
39.98503,116.343264,0,197.890498687664,40641.9734722222,2011-04-08,23:21:48
39.984951,116.343477,0,210.257427821522,40641.9735300926,2011-04-08,23:21:53
39.984864,116.3437,0,221.788202099738,40641.973587963,2011-04-08,23:21:58
39.984832,116.34398,0,245.766502624672,40641.9736458333,2011-04-08,23:22:03
39.984816,116.344315,0,236.955052493438,40641.9737037037,2011-04-08,23:22:08
39.984769,116.344638,0,229.493989501312,40641.9737615741,2011-04-08,23:22:13
39.984812,116.344997,0,230.535472440945,40641.9738194444,2011-04-08,23:22:18
39.984865,116.345299,0,222.918641732283,40641.9738773148,2011-04-08,23:22:23
39.984819,116.345572,0,212.578284120735,40641.9739351852,2011-04-08,23:22:28
39.984728,116.345782,0,216.568225065617,40641.9739930556,2011-04-08,23:22:33
39.984747,116.345885,0,230.03032480315,40641.9740509259,2011-04-08,23:22:38
39.984823,116.345888,0,242.827306430446,40641.9741087963,2011-04-08,23:22:43
39.984896,116.345914,0,250.943700787402,40641.9741666667,2011-04-08,23:22:48
39.985057,116.34602,0,261.065492125984,40641.974224537,2011-04-08,23:22:53
39.98528,116.345914,0,290.714097769029,40641.9742824074,2011-04-08,23:22:58
39.98539,116.34604,0,302.005403543307,40641.9743402778,2011-04-08,23:23:03
39.985465,116.346077,0,307.61343175853,40641.9743981481,2011-04-08,23:23:08
39.985481,116.346093,0,309.145242782152,40641.9744560185,2011-04-08,23:23:13
39.985678,116.346391,0,303.551932414698,40641.9745138889,2011-04-08,23:23:18
39.985743,116.346528,0,294.823458005249,40641.9745717593,2011-04-08,23:23:23
39.985702,116.346775,0,286.902782152231,40641.9746296296,2011-04-08,23:23:28
39.985844,116.346879,0,287.137919947507,40641.9746875,2011-04-08,23:23:33
39.986046,116.346929,0,289.817119422572,40641.9747453704,2011-04-08,23:23:38
39.986276,116.346995,0,292.161279527559,40641.9748032407,2011-04-08,23:23:43
39.986536,116.347088,0,288.944645669291,40641.9748611111,2011-04-08,23:23:48
39.986843,116.347217,0,285.635295275591,40641.9749189815,2011-04-08,23:23:53
39.987146,116.347206,0,276.594186351706,40641.9749768519,2011-04-08,23:23:58
39.987422,116.347216,0,256.653484251969,40641.9750347222,2011-04-08,23:24:03
39.987722,116.34727,0,245.179402887139,40641.9750925926,2011-04-08,23:24:08
39.988095,116.347308,0,227.77654855643,40641.975150463,2011-04-08,23:24:13
39.988496,116.347379,0,195.935580708661,40641.9752083333,2011-04-08,23:24:18
39.988781,116.34749,0,177.605971128609,40641.9752662037,2011-04-08,23:24:23
39.988799,116.347694,0,183.646046587927,40641.9753240741,2011-04-08,23:24:28
39.98872,116.347983,0,186.458772965879,40641.9753819444,2011-04-08,23:24:33
39.988684,116.348301,0,190.464304461942,40641.9754398148,2011-04-08,23:24:38
39.988665,116.348706,0,183.489665354331,40641.9754976852,2011-04-08,23:24:43
39.988501,116.348771,0,186.648858267717,40641.9755555556,2011-04-08,23:24:48
39.988303,116.348849,0,201.444724409449,40641.9756134259,2011-04-08,23:24:53
39.988236,116.349113,0,214.858267716535,40641.9756712963,2011-04-08,23:24:58
39.988174,116.349358,0,213.426804461942,40641.9757291667,2011-04-08,23:25:03
39.988165,116.349674,0,227.625114829396,40641.975787037,2011-04-08,23:25:08
39.988018,116.349718,0,225.575088582677,40641.9758449074,2011-04-08,23:25:13
39.987762,116.349922,0,222.992309711286,40641.9759027778,2011-04-08,23:25:18
39.98771,116.350179,0,224.613330052493,40641.9759606481,2011-04-08,23:25:23
39.987728,116.350594,0,224.221220472441,40641.9760185185,2011-04-08,23:25:28
39.987736,116.350981,0,220.282896981627,40641.9760763889,2011-04-08,23:25:33
39.987782,116.351416,0,208.292582020997,40641.9761342593,2011-04-08,23:25:38
39.987663,116.351676,0,187.615459317585,40641.9761921296,2011-04-08,23:25:43
39.987391,116.351734,0,181.203864829396,40641.97625,2011-04-08,23:25:48
39.987109,116.351852,0,193.348595800525,40641.9763078704,2011-04-08,23:25:53
39.986993,116.351822,0,183.081138451444,40641.9763657407,2011-04-08,23:25:58
39.987086,116.35214,0,202.342395013123,40641.9764236111,2011-04-08,23:26:03
39.987113,116.352205,0,254.146771653543,40641.9764814815,2011-04-08,23:26:08
39.987175,116.352154,0,273.808480971129,40641.9765393519,2011-04-08,23:26:13
39.987136,116.352218,0,277.202611548556,40641.9765972222,2011-04-08,23:26:18
39.98713,116.352253,0,283.523067585302,40641.9766550926,2011-04-08,23:26:23
39.987128,116.352256,0,287.63686023622,40641.976712963,2011-04-08,23:26:28
39.987128,116.352251,0,288.734235564304,40641.9767708333,2011-04-08,23:26:33
