# Supplementary material for: Research on differential privacy protection method based on user tendency
Source: PLoS One. 2023 Oct 26;18(10):e0288823. doi: 10.1371/journal.pone.0288823 (PMC10602288; doi:10.1371/journal.pone.0288823)
Supplement: S5 Data — (ZIP) [file pone.0288823.s005.zip › Data 5-5/147/Trajectory/20110411090729.plt]

Geolife trajectory
WGS 84
Altitude is in Feet
Reserved 3
0,2,255,My Track,0,0,2,8421376
0
39.987834,116.352743,0,167.559714566929,40644.3801967593,2011-04-11,09:07:29
39.98791,116.352778,0,159.846955380577,40644.3802546296,2011-04-11,09:07:34
39.98791,116.352778,0,159.846955380577,40644.3802893519,2011-04-11,09:07:37
39.987911,116.352785,0,159.565357611549,40644.3803125,2011-04-11,09:07:39
39.987689,116.352761,0,157.307326115486,40644.3803703704,2011-04-11,09:07:44
39.987689,116.352761,0,157.307326115486,40644.3804050926,2011-04-11,09:07:47
39.987681,116.352755,0,154.989809711286,40644.3804282407,2011-04-11,09:07:49
39.987655,116.352747,0,153.154812992126,40644.3804861111,2011-04-11,09:07:54
39.987636,116.352746,0,152.531345144357,40644.3805439815,2011-04-11,09:07:59
39.987615,116.352741,0,150.490770997375,40644.3806018519,2011-04-11,09:08:04
39.987539,116.352728,0,150.007063648294,40644.3806597222,2011-04-11,09:08:09
39.98749,116.352705,0,150.102368766404,40644.3807175926,2011-04-11,09:08:14
39.987471,116.352702,0,152.09781167979,40644.380775463,2011-04-11,09:08:19
39.987354,116.352682,0,151.203372703412,40644.3808333333,2011-04-11,09:08:24
39.98726,116.352655,0,149.098067585302,40644.3808912037,2011-04-11,09:08:29
39.98726,116.352655,0,149.098067585302,40644.3809259259,2011-04-11,09:08:32
39.987268,116.35265,0,147.021975065617,40644.3809490741,2011-04-11,09:08:34
39.987292,116.352637,0,147.305561023622,40644.3810069444,2011-04-11,09:08:39
39.987332,116.352651,0,146.782831364829,40644.3810648148,2011-04-11,09:08:44
39.98737,116.352676,0,146.531594488189,40644.3811226852,2011-04-11,09:08:49
39.987401,116.352688,0,146.268172572178,40644.3811805556,2011-04-11,09:08:54
39.987447,116.352687,0,146.099639107612,40644.3812384259,2011-04-11,09:08:59
39.98748,116.352685,0,146.144445538058,40644.3812962963,2011-04-11,09:09:04
39.987489,116.352685,0,146.031204068241,40644.3813541667,2011-04-11,09:09:09
39.987489,116.352685,0,146.031204068241,40644.3813888889,2011-04-11,09:09:12
39.987486,116.352691,0,145.977339238845,40644.381412037,2011-04-11,09:09:14
39.987475,116.352726,0,145.730708661417,40644.3814699074,2011-04-11,09:09:19
39.987526,116.352767,0,145.44779855643,40644.3815277778,2011-04-11,09:09:24
39.987597,116.352783,0,145.157152230971,40644.3815856481,2011-04-11,09:09:29
39.987595,116.352805,0,145.212283464567,40644.3816435185,2011-04-11,09:09:34
39.987621,116.352799,0,145.037542650919,40644.3817013889,2011-04-11,09:09:39
39.987647,116.352788,0,145.1668667979,40644.3817592593,2011-04-11,09:09:44
39.987671,116.35275,0,144.949934383202,40644.3818171296,2011-04-11,09:09:49
39.987665,116.352741,0,144.787234251969,40644.381875,2011-04-11,09:09:54
39.987676,116.352744,0,145.942644356955,40644.3819328704,2011-04-11,09:09:59
39.987622,116.352738,0,144.904816272966,40644.3819907407,2011-04-11,09:10:04
39.987618,116.352703,0,143.966587926509,40644.3820486111,2011-04-11,09:10:09
39.987619,116.352668,0,143.404206036745,40644.3821064815,2011-04-11,09:10:14
39.987612,116.352611,0,142.920511811024,40644.3821643519,2011-04-11,09:10:19
39.987616,116.35257,0,142.411784776903,40644.3822222222,2011-04-11,09:10:24
39.987621,116.352547,0,141.84438648294,40644.3822800926,2011-04-11,09:10:29
39.98763,116.352501,0,141.219340551181,40644.382337963,2011-04-11,09:10:34
39.987087,116.353002,0,319.652959317585,40644.3828587963,2011-04-11,09:11:19
39.987117,116.352783,0,239.192857611549,40644.3829166667,2011-04-11,09:11:24
39.987119,116.352756,0,246.696295931759,40644.382974537,2011-04-11,09:11:29
39.987087,116.352529,0,246.4212335958,40644.3830324074,2011-04-11,09:11:34
39.987056,116.352337,0,247.199593175853,40644.3830902778,2011-04-11,09:11:39
39.987093,116.352227,0,239.033385826772,40644.3831481481,2011-04-11,09:11:44
39.987108,116.35216,0,232.826519028871,40644.3832060185,2011-04-11,09:11:49
39.987088,116.352108,0,225.629908136483,40644.3832638889,2011-04-11,09:11:54
39.987041,116.352047,0,218.882598425197,40644.3833217593,2011-04-11,09:11:59
39.986978,116.351988,0,214.832385170604,40644.3833796296,2011-04-11,09:12:04
39.986918,116.351928,0,209.147398293963,40644.3834375,2011-04-11,09:12:09
39.986827,116.35193,0,202.876112204724,40644.3834953704,2011-04-11,09:12:14
39.986714,116.35199,0,198.268464566929,40644.3835532407,2011-04-11,09:12:19
39.986638,116.351979,0,195.050141076115,40644.3836111111,2011-04-11,09:12:24
39.986587,116.351961,0,191.644484908136,40644.3836689815,2011-04-11,09:12:29
39.986468,116.351923,0,195.328395669291,40644.3837268518,2011-04-11,09:12:34
39.986382,116.35187,0,187.395452755906,40644.3837847222,2011-04-11,09:12:39
39.986315,116.351862,0,182.427247375328,40644.3838425926,2011-04-11,09:12:44
39.98625,116.351861,0,177.462270341207,40644.383900463,2011-04-11,09:12:49
39.986181,116.351858,0,170.280800524934,40644.3839583333,2011-04-11,09:12:54
39.986105,116.35187,0,162.949763779528,40644.3840162037,2011-04-11,09:12:59
39.98602,116.351847,0,158.936519028871,40644.3840740741,2011-04-11,09:13:04
39.985965,116.351786,0,160.196158136483,40644.3841319444,2011-04-11,09:13:09
39.98598,116.35167,0,163.618612204724,40644.3841898148,2011-04-11,09:13:14
39.985982,116.351556,0,167.778458005249,40644.3842476852,2011-04-11,09:13:19
39.985975,116.351452,0,174.69968175853,40644.3843055556,2011-04-11,09:13:24
39.986003,116.351373,0,186.135836614173,40644.3843634259,2011-04-11,09:13:29
39.986007,116.351286,0,194.241794619423,40644.3844212963,2011-04-11,09:13:34
39.986014,116.351172,0,204.549297900262,40644.3844791667,2011-04-11,09:13:39
39.986032,116.351056,0,215.541811023622,40644.384537037,2011-04-11,09:13:44
39.986038,116.350951,0,225.523802493438,40644.3845949074,2011-04-11,09:13:49
39.986037,116.350817,0,233.004311023622,40644.3846527778,2011-04-11,09:13:54
39.986051,116.350724,0,240.129284776903,40644.3847106481,2011-04-11,09:13:59
39.986043,116.350637,0,246.534724409449,40644.3847685185,2011-04-11,09:14:04
39.986027,116.350538,0,255.100219816273,40644.3848263889,2011-04-11,09:14:09
39.986009,116.350451,0,263.363418635171,40644.3848842593,2011-04-11,09:14:14
39.986002,116.350375,0,272.033395669291,40644.3849421296,2011-04-11,09:14:19
39.986002,116.350375,0,272.033395669291,40644.3849768518,2011-04-11,09:14:22
39.985995,116.350377,0,268.944117454068,40644.385,2011-04-11,09:14:24
39.98598,116.350384,0,267.616732283465,40644.3850578704,2011-04-11,09:14:29
39.98598,116.350384,0,267.616732283465,40644.3850925926,2011-04-11,09:14:32
39.985972,116.350381,0,264.259724409449,40644.3851157407,2011-04-11,09:14:34
39.985961,116.350396,0,263.90250984252,40644.3851736111,2011-04-11,09:14:39
39.985933,116.350405,0,263.459963910761,40644.3852314815,2011-04-11,09:14:44
39.985909,116.350416,0,264.333238188976,40644.3852893518,2011-04-11,09:14:49
39.985896,116.350427,0,264.130813648294,40644.3853472222,2011-04-11,09:14:54
39.985896,116.350427,0,264.130813648294,40644.3853819444,2011-04-11,09:14:57
39.985897,116.350423,0,264.276145013123,40644.3854050926,2011-04-11,09:14:59
39.985884,116.35039,0,264.407555774278,40644.385462963,2011-04-11,09:15:04
39.985872,116.350426,0,264.38625328084,40644.3855208333,2011-04-11,09:15:09
39.985877,116.35045,0,263.796679790026,40644.3855787037,2011-04-11,09:15:14
39.985892,116.35043,0,261.120433070866,40644.3856365741,2011-04-11,09:15:19
39.985898,116.350418,0,259.441364829396,40644.3856944444,2011-04-11,09:15:24
39.985887,116.3504,0,257.965196850394,40644.3857523148,2011-04-11,09:15:29
39.985885,116.350412,0,255.376135170604,40644.3858101852,2011-04-11,09:15:34
39.985888,116.35043,0,255.383667979003,40644.3858680556,2011-04-11,09:15:39
39.985891,116.350439,0,255.250055774278,40644.3859259259,2011-04-11,09:15:44
39.985896,116.350442,0,254.964153543307,40644.3859837963,2011-04-11,09:15:49
39.985898,116.350443,0,254.851916010499,40644.3860416667,2011-04-11,09:15:54
39.985895,116.350442,0,254.737349081365,40644.386099537,2011-04-11,09:15:59
39.985895,116.350442,0,254.609642388451,40644.3861574074,2011-04-11,09:16:04
39.985902,116.350447,0,254.503336614173,40644.3862152778,2011-04-11,09:16:09
39.985902,116.350447,0,254.503336614173,40644.38625,2011-04-11,09:16:12
39.985904,116.350445,0,254.353927165354,40644.3862731481,2011-04-11,09:16:14
39.985915,116.350374,0,253.964596456693,40644.3863310185,2011-04-11,09:16:19
39.985894,116.350308,0,253.913510498688,40644.3863888889,2011-04-11,09:16:24
39.985877,116.350208,0,253.619097769029,40644.3864467593,2011-04-11,09:16:29
39.985851,116.350075,0,251.716102362205,40644.3865046296,2011-04-11,09:16:34
39.985823,116.350064,0,248.82812335958,40644.3865625,2011-04-11,09:16:39
39.985827,116.35004,0,246.610341207349,40644.3866203704,2011-04-11,09:16:44
39.985829,116.350038,0,244.698061023622,40644.3866782407,2011-04-11,09:16:49
39.985829,116.350038,0,244.698061023622,40644.386712963,2011-04-11,09:16:52
39.985835,116.350039,0,243.622687007874,40644.3867361111,2011-04-11,09:16:54
39.985846,116.35002,0,241.66968175853,40644.3867939815,2011-04-11,09:16:59
39.985876,116.349979,0,238.74187664042,40644.3868518519,2011-04-11,09:17:04
39.985952,116.349981,0,245.415042650919,40644.3869097222,2011-04-11,09:17:09
39.985955,116.349896,0,251.735751312336,40644.3869675926,2011-04-11,09:17:14
39.985992,116.349615,0,264.516515748032,40644.387025463,2011-04-11,09:17:19
39.985977,116.349245,0,274.786912729659,40644.3870833333,2011-04-11,09:17:24
39.985929,116.348804,0,280.456266404199,40644.3871412037,2011-04-11,09:17:29
39.985914,116.348401,0,278.089629265092,40644.3871990741,2011-04-11,09:17:34
39.985878,116.348197,0,275.094163385827,40644.3872569444,2011-04-11,09:17:39
39.985847,116.348161,0,272.355065616798,40644.3873148148,2011-04-11,09:17:44
39.985842,116.348156,0,271.301945538058,40644.3873726852,2011-04-11,09:17:49
39.985846,116.348158,0,271.005104986877,40644.3874305556,2011-04-11,09:17:54
39.985851,116.348161,0,270.540157480315,40644.3874884259,2011-04-11,09:17:59
39.985847,116.348159,0,270.297709973753,40644.3875462963,2011-04-11,09:18:04
39.985847,116.348159,0,270.141742125984,40644.3876041667,2011-04-11,09:18:09
39.985852,116.348161,0,270.091230314961,40644.387662037,2011-04-11,09:18:14
39.985855,116.348162,0,270.04967847769,40644.3877199074,2011-04-11,09:18:19
39.98586,116.348165,0,270.001919291339,40644.3877777778,2011-04-11,09:18:24
39.985861,116.348164,0,269.935688976378,40644.3878356481,2011-04-11,09:18:29
39.985862,116.348165,0,269.823300524934,40644.3878935185,2011-04-11,09:18:34
39.985863,116.348167,0,269.738018372703,40644.3879513889,2011-04-11,09:18:39
39.985865,116.348168,0,269.669258530184,40644.3880092593,2011-04-11,09:18:44
39.985867,116.348168,0,269.577598425197,40644.3880671296,2011-04-11,09:18:49
39.985866,116.348167,0,269.446610892388,40644.388125,2011-04-11,09:18:54
39.985861,116.348164,0,269.438051181102,40644.3881828704,2011-04-11,09:18:59
39.985859,116.348162,0,269.408064304462,40644.3882407407,2011-04-11,09:19:04
39.985853,116.348159,0,269.358152887139,40644.3882986111,2011-04-11,09:19:09
39.985849,116.348158,0,269.270442913386,40644.3883564815,2011-04-11,09:19:14
39.985843,116.348155,0,269.196076115486,40644.3884143519,2011-04-11,09:19:19
39.985836,116.348153,0,269.092650918635,40644.3884722222,2011-04-11,09:19:24
39.985835,116.348153,0,268.946345144357,40644.3885300926,2011-04-11,09:19:29
39.985835,116.348156,0,268.740465879265,40644.388587963,2011-04-11,09:19:34
39.985837,116.348158,0,268.528881233596,40644.3886458333,2011-04-11,09:19:39
39.985832,116.348158,0,268.378070866142,40644.3887037037,2011-04-11,09:19:44
39.985828,116.348157,0,268.255193569554,40644.3887615741,2011-04-11,09:19:49
39.985822,116.348156,0,268.172942913386,40644.3888194444,2011-04-11,09:19:54
39.985822,116.348156,0,268.172942913386,40644.3888541667,2011-04-11,09:19:57
39.985815,116.348152,0,268.128562992126,40644.3888773148,2011-04-11,09:19:59
39.985845,116.347979,0,259.697680446194,40644.3889351852,2011-04-11,09:20:04
39.98584,116.347641,0,254.275679133858,40644.3889930556,2011-04-11,09:20:09
39.98566,116.347352,0,240.793526902887,40644.3890509259,2011-04-11,09:20:14
39.985267,116.347249,0,222.577847769029,40644.3891087963,2011-04-11,09:20:19
39.984782,116.347257,0,212.270958005249,40644.3891666667,2011-04-11,09:20:24
39.984222,116.347296,0,197.659954068241,40644.389224537,2011-04-11,09:20:29
39.983632,116.347321,0,182.882270341207,40644.3892824074,2011-04-11,09:20:34
39.983042,116.347348,0,168.758641732283,40644.3893402778,2011-04-11,09:20:39
39.982475,116.347374,0,163.007145669291,40644.3893981481,2011-04-11,09:20:44
39.981977,116.347406,0,155.903559711286,40644.3894560185,2011-04-11,09:20:49
39.981635,116.347419,0,149.418812335958,40644.3895138889,2011-04-11,09:20:54
39.981425,116.347426,0,141.64719488189,40644.3895717593,2011-04-11,09:20:59
39.981315,116.347452,0,139.471364829396,40644.3896296296,2011-04-11,09:21:04
39.98133,116.347451,0,138.09938648294,40644.3896875,2011-04-11,09:21:09
39.981335,116.34745,0,136.254304461942,40644.3897453704,2011-04-11,09:21:14
39.981336,116.34745,0,135.216961942257,40644.3898032407,2011-04-11,09:21:19
39.981337,116.347451,0,135.072549212598,40644.3898611111,2011-04-11,09:21:24
39.981337,116.347451,0,135.072549212598,40644.3898958333,2011-04-11,09:21:27
39.981333,116.347452,0,135.298789370079,40644.3899189815,2011-04-11,09:21:29
39.98119,116.347486,0,137.09407480315,40644.3899768519,2011-04-11,09:21:34
39.980849,116.347499,0,143.447020997375,40644.3900347222,2011-04-11,09:21:39
39.980436,116.347562,0,145.975147637795,40644.3900925926,2011-04-11,09:21:44
39.979942,116.347641,0,149.424281496063,40644.390150463,2011-04-11,09:21:49
39.979416,116.347695,0,154.089402887139,40644.3902083333,2011-04-11,09:21:54
39.978887,116.347747,0,158.609015748031,40644.3902662037,2011-04-11,09:21:59
39.978338,116.347779,0,163.238480971129,40644.3903240741,2011-04-11,09:22:04
39.977779,116.347804,0,168.432326115486,40644.3903819444,2011-04-11,09:22:09
39.977211,116.34779,0,179.915515091864,40644.3904398148,2011-04-11,09:22:14
39.976713,116.347808,0,190.042135826772,40644.3904976852,2011-04-11,09:22:19
39.976364,116.347793,0,190.954196194226,40644.3905555556,2011-04-11,09:22:24
39.976137,116.347789,0,190.48249015748,40644.3906134259,2011-04-11,09:22:29
39.975894,116.347778,0,196.742923228346,40644.3906712963,2011-04-11,09:22:34
39.975619,116.347696,0,199.365866141732,40644.3907291667,2011-04-11,09:22:39
39.975377,116.347544,0,204.6893832021,40644.390787037,2011-04-11,09:22:44
39.975232,116.347141,0,215.358710629921,40644.3908449074,2011-04-11,09:22:49
39.975234,116.346627,0,215.808336614173,40644.3909027778,2011-04-11,09:22:54
39.975231,116.346008,0,216.900784120735,40644.3909606481,2011-04-11,09:22:59
39.975219,116.345318,0,215.345193569554,40644.3910185185,2011-04-11,09:23:04
39.975205,116.344605,0,216.216213910761,40644.3910763889,2011-04-11,09:23:09
39.975186,116.343894,0,216.818805774278,40644.3911342593,2011-04-11,09:23:14
39.975188,116.343133,0,217.416066272966,40644.3911921296,2011-04-11,09:23:19
39.975192,116.342455,0,217.522723097113,40644.39125,2011-04-11,09:23:24
39.975187,116.34183,0,218.808858267716,40644.3913078704,2011-04-11,09:23:29
39.975135,116.341224,0,222.248517060367,40644.3913657407,2011-04-11,09:23:34
39.975121,116.340743,0,225.649557086614,40644.3914236111,2011-04-11,09:23:39
39.975095,116.340564,0,231.217611548556,40644.3914814815,2011-04-11,09:23:44
39.974949,116.340489,0,235.21999015748,40644.3915393518,2011-04-11,09:23:49
39.974868,116.340458,0,238.602381889764,40644.3915972222,2011-04-11,09:23:54
39.974835,116.340433,0,243.715026246719,40644.3916550926,2011-04-11,09:23:59
39.974814,116.34041,0,248.906794619423,40644.391712963,2011-04-11,09:24:04
39.974798,116.340377,0,254.21217519685,40644.3917708333,2011-04-11,09:24:09
39.974791,116.340346,0,259.760557742782,40644.3918287037,2011-04-11,09:24:14
39.974759,116.340256,0,263.748093832021,40644.3918865741,2011-04-11,09:24:19
39.974749,116.340009,0,267.639862204724,40644.3919444444,2011-04-11,09:24:24
39.97472,116.339707,0,272.634911417323,40644.3920023148,2011-04-11,09:24:29
39.974801,116.339385,0,279.750498687664,40644.3920601852,2011-04-11,09:24:34
39.97489,116.33918,0,292.784399606299,40644.3921180556,2011-04-11,09:24:39
39.974927,116.338815,0,302.234560367454,40644.3921759259,2011-04-11,09:24:44
39.974959,116.338292,0,310.202319553806,40644.3922337963,2011-04-11,09:24:49
39.975019,116.337837,0,311.604120734908,40644.3922916667,2011-04-11,09:24:54
39.975183,116.337357,0,310.073812335958,40644.392349537,2011-04-11,09:24:59
39.975268,116.336949,0,307.804494750656,40644.3924074074,2011-04-11,09:25:04
39.975273,116.336524,0,306.989265091864,40644.3924652778,2011-04-11,09:25:09
39.975275,116.336045,0,304.368937007874,40644.3925231481,2011-04-11,09:25:14
39.975298,116.335492,0,301.165344488189,40644.3925810185,2011-04-11,09:25:19
39.975289,116.334904,0,291.921085958005,40644.3926388889,2011-04-11,09:25:24
39.975252,116.334372,0,256.989120734908,40644.3926967593,2011-04-11,09:25:29
39.975249,116.333868,0,245.865200131234,40644.3927546296,2011-04-11,09:25:34
39.973933,116.332351,0,248.518717191601,40644.3930439815,2011-04-11,09:25:59
39.974249,116.332554,0,249.291443569554,40644.3931018518,2011-04-11,09:26:04
39.97425,116.33257,0,247.501338582677,40644.3931597222,2011-04-11,09:26:09
39.974487,116.332698,0,231.24562007874,40644.3932175926,2011-04-11,09:26:14
39.974728,116.332562,0,232.604770341207,40644.393275463,2011-04-11,09:26:19
39.974893,116.33212,0,224.421194225722,40644.3933333333,2011-04-11,09:26:24
39.97504,116.331691,0,220.379540682415,40644.3933912037,2011-04-11,09:26:29
39.975113,116.331192,0,211.420360892388,40644.3934490741,2011-04-11,09:26:34
39.975156,116.330589,0,203.822316272966,40644.3935069444,2011-04-11,09:26:39
39.975168,116.329953,0,199.807985564304,40644.3935648148,2011-04-11,09:26:44
39.975185,116.329381,0,193.015695538058,40644.3936226852,2011-04-11,09:26:49
39.975159,116.329015,0,182.806463254593,40644.3936805556,2011-04-11,09:26:54
39.975137,116.328804,0,174.390912073491,40644.3937384259,2011-04-11,09:26:59
39.975057,116.32859,0,162.801604330709,40644.3937962963,2011-04-11,09:27:04
39.975174,116.328387,0,172.254406167979,40644.3938541667,2011-04-11,09:27:09
39.975191,116.32833,0,171.6043832021,40644.393912037,2011-04-11,09:27:14
39.975192,116.328318,0,170.992565616798,40644.3939699074,2011-04-11,09:27:19
39.975192,116.328318,0,170.992565616798,40644.3940046296,2011-04-11,09:27:22
39.975193,116.328311,0,170.90000328084,40644.3940277778,2011-04-11,09:27:24
39.975193,116.328296,0,171.162588582677,40644.3940856481,2011-04-11,09:27:29
39.975193,116.328282,0,171.450994094488,40644.3941435185,2011-04-11,09:27:34
39.975193,116.328272,0,171.634593175853,40644.3942013889,2011-04-11,09:27:39
39.975193,116.328272,0,171.634593175853,40644.3942361111,2011-04-11,09:27:42
39.975193,116.328271,0,171.773188976378,40644.3942592593,2011-04-11,09:27:44
39.975193,116.32826,0,172.080429790026,40644.3943171296,2011-04-11,09:27:49
39.975192,116.328256,0,172.341177821522,40644.394375,2011-04-11,09:27:54
39.975192,116.328254,0,172.614977034121,40644.3944328704,2011-04-11,09:27:59
39.975192,116.328254,0,172.614977034121,40644.3944675926,2011-04-11,09:28:02
39.975191,116.328248,0,172.992578740157,40644.3944907407,2011-04-11,09:28:04
39.975189,116.328238,0,173.412208005249,40644.3945486111,2011-04-11,09:28:09
39.975188,116.328231,0,173.662890419948,40644.3946064815,2011-04-11,09:28:14
39.975187,116.328226,0,173.81592847769,40644.3946643519,2011-04-11,09:28:19
39.975187,116.328222,0,173.915252624672,40644.3947222222,2011-04-11,09:28:24
39.975187,116.32822,0,173.975137795276,40644.3947800926,2011-04-11,09:28:29
39.975187,116.328221,0,173.992158792651,40644.394837963,2011-04-11,09:28:34
39.975186,116.328214,0,174.016791338583,40644.3948958333,2011-04-11,09:28:39
39.975187,116.328207,0,174.11312007874,40644.3949537037,2011-04-11,09:28:44
39.975188,116.328204,0,174.18437007874,40644.3950115741,2011-04-11,09:28:49
39.975187,116.328212,0,174.251341863517,40644.3950694444,2011-04-11,09:28:54
39.975187,116.328212,0,174.251341863517,40644.3951041667,2011-04-11,09:28:57
39.975186,116.328215,0,174.3268832021,40644.3951273148,2011-04-11,09:28:59
39.975181,116.328206,0,174.434091207349,40644.3951851852,2011-04-11,09:29:04
39.975173,116.328022,0,176.232116141732,40644.3952430556,2011-04-11,09:29:09
39.975215,116.327621,0,178.192532808399,40644.3953009259,2011-04-11,09:29:14
39.975178,116.327113,0,181.240285433071,40644.3953587963,2011-04-11,09:29:19
39.975076,116.326589,0,181.605059055118,40644.3954166667,2011-04-11,09:29:24
39.975014,116.326103,0,183.983625328084,40644.395474537,2011-04-11,09:29:29
39.975065,116.325798,0,186.562637795276,40644.3955324074,2011-04-11,09:29:34
39.975091,116.325761,0,186.894284776903,40644.3955902778,2011-04-11,09:29:39
39.975091,116.325747,0,187.805167322835,40644.3956481481,2011-04-11,09:29:44
39.97509,116.325737,0,188.246387795276,40644.3957060185,2011-04-11,09:29:49
39.975033,116.325601,0,185.581893044619,40644.3957638889,2011-04-11,09:29:54
39.97497,116.325284,0,187.699452099738,40644.3958217593,2011-04-11,09:29:59
39.975052,116.324738,0,190.145160761155,40644.3958796296,2011-04-11,09:30:04
39.975092,116.324174,0,196.575203412073,40644.3959375,2011-04-11,09:30:09
39.975033,116.323605,0,194.751922572178,40644.3959953704,2011-04-11,09:30:14
39.97505,116.322989,0,195.240662729659,40644.3960532407,2011-04-11,09:30:19
39.975075,116.32241,0,194.995272309711,40644.3961111111,2011-04-11,09:30:24
39.975061,116.321812,0,194.230856299213,40644.3961689815,2011-04-11,09:30:29
39.975065,116.321205,0,199.217795275591,40644.3962268519,2011-04-11,09:30:34
39.975061,116.320708,0,203.202690288714,40644.3962847222,2011-04-11,09:30:39
39.975051,116.32045,0,208.900095144357,40644.3963425926,2011-04-11,09:30:44
39.975032,116.320408,0,214.65374015748,40644.396400463,2011-04-11,09:30:49
39.975024,116.320386,0,216.980656167979,40644.3964583333,2011-04-11,09:30:54
39.975025,116.320386,0,218.912611548556,40644.3965162037,2011-04-11,09:30:59
39.975025,116.320383,0,219.592749343832,40644.3965740741,2011-04-11,09:31:04
39.975025,116.320378,0,220.096341863517,40644.3966319444,2011-04-11,09:31:09
39.975023,116.32038,0,220.315889107612,40644.3966898148,2011-04-11,09:31:14
39.975023,116.32038,0,220.315889107612,40644.396724537,2011-04-11,09:31:17
39.975021,116.320379,0,220.375134514436,40644.3967476852,2011-04-11,09:31:19
39.97502,116.320366,0,220.204950787402,40644.3968055556,2011-04-11,09:31:24
39.975017,116.320339,0,220.507299868766,40644.3968634259,2011-04-11,09:31:29
39.974998,116.320217,0,211.748963254593,40644.3969212963,2011-04-11,09:31:34
39.975022,116.319856,0,219.440859580052,40644.3969791667,2011-04-11,09:31:39
39.974999,116.319445,0,227.920452755905,40644.397037037,2011-04-11,09:31:44
39.975006,116.319116,0,230.759248687664,40644.3970949074,2011-04-11,09:31:49
39.974987,116.318819,0,224.537086614173,40644.3971527778,2011-04-11,09:31:54
39.974952,116.318411,0,213.968822178478,40644.3972106481,2011-04-11,09:31:59
39.974944,116.318003,0,213.47719160105,40644.3972685185,2011-04-11,09:32:04
39.974945,116.317732,0,230.58811351706,40644.3973263889,2011-04-11,09:32:09
39.97493,116.317657,0,246.416778215223,40644.3973842593,2011-04-11,09:32:14
39.974927,116.317639,0,248.150836614173,40644.3974421296,2011-04-11,09:32:19
39.974916,116.317617,0,249.772834645669,40644.3975,2011-04-11,09:32:24
39.974901,116.317555,0,246.500905511811,40644.3975578704,2011-04-11,09:32:29
39.974849,116.317303,0,240.65405839895,40644.3976157407,2011-04-11,09:32:34
39.97484,116.316848,0,227.894343832021,40644.3976736111,2011-04-11,09:32:39
39.974771,116.316236,0,217.677841207349,40644.3977314815,2011-04-11,09:32:44
39.974706,116.315567,0,215.355203412073,40644.3977893519,2011-04-11,09:32:49
39.974663,116.314893,0,212.284248687664,40644.3978472222,2011-04-11,09:32:54
39.974632,116.314311,0,212.107431102362,40644.3979050926,2011-04-11,09:32:59
39.974633,116.313787,0,209.873592519685,40644.397962963,2011-04-11,09:33:04
39.974597,116.313354,0,202.134586614173,40644.3980208333,2011-04-11,09:33:09
39.974617,116.312969,0,205.775196850394,40644.3980787037,2011-04-11,09:33:14
39.974689,116.312727,0,218.35875328084,40644.3981365741,2011-04-11,09:33:19
39.974694,116.312606,0,227.49029855643,40644.3981944444,2011-04-11,09:33:24
39.974674,116.312622,0,231.281466535433,40644.3982523148,2011-04-11,09:33:29
39.974674,116.312616,0,231.714399606299,40644.3983101852,2011-04-11,09:33:34
39.974674,116.312623,0,231.862381889764,40644.3983680556,2011-04-11,09:33:39
39.974671,116.312629,0,232.112089895013,40644.3984259259,2011-04-11,09:33:44
39.974669,116.312621,0,232.421945538058,40644.3984837963,2011-04-11,09:33:49
39.974668,116.312621,0,232.786368110236,40644.3985416667,2011-04-11,09:33:54
39.974668,116.312621,0,232.786368110236,40644.3985763889,2011-04-11,09:33:57
39.974668,116.312613,0,233.15124343832,40644.398599537,2011-04-11,09:33:59
39.974669,116.3126,0,233.513540026247,40644.3986574074,2011-04-11,09:34:04
39.97467,116.312587,0,233.834635826772,40644.3987152778,2011-04-11,09:34:09
39.974671,116.31258,0,233.911906167979,40644.3987731481,2011-04-11,09:34:14
39.974671,116.312573,0,234.047696850394,40644.3988310185,2011-04-11,09:34:19
39.974671,116.312573,0,234.047696850394,40644.3988657407,2011-04-11,09:34:22
39.974672,116.31257,0,234.442007874016,40644.3988888889,2011-04-11,09:34:24
39.974621,116.312582,0,237.676466535433,40644.3989467593,2011-04-11,09:34:29
39.974519,116.312341,0,243.628645013123,40644.3990046296,2011-04-11,09:34:34
39.974727,116.311766,0,255.962280183727,40644.3990625,2011-04-11,09:34:39
39.974751,116.311288,0,259.491400918635,40644.3991203704,2011-04-11,09:34:44
39.97474,116.310815,0,233.821643700787,40644.3991782407,2011-04-11,09:34:49
39.974742,116.31038,0,227.300662729659,40644.3992361111,2011-04-11,09:34:54
39.974736,116.310154,0,225.014475065617,40644.3992939815,2011-04-11,09:34:59
39.97472,116.309983,0,217.483074146982,40644.3993518518,2011-04-11,09:35:04
39.974713,116.309761,0,218.121788057743,40644.3994097222,2011-04-11,09:35:09
39.974706,116.309379,0,225.036151574803,40644.3994675926,2011-04-11,09:35:14
39.974642,116.308964,0,224.430479002625,40644.399525463,2011-04-11,09:35:19
39.974629,116.308827,0,226.012477034121,40644.3995833333,2011-04-11,09:35:24
39.974629,116.308827,0,226.012477034121,40644.3996180556,2011-04-11,09:35:27
39.974637,116.308819,0,227.910239501312,40644.3996412037,2011-04-11,09:35:29
39.974639,116.30879,0,230.093779527559,40644.3996990741,2011-04-11,09:35:34
39.974658,116.308746,0,232.262047244094,40644.3997569444,2011-04-11,09:35:39
39.974801,116.308606,0,238.93563976378,40644.3998148148,2011-04-11,09:35:44
39.97482,116.308524,0,232.185603674541,40644.3998726852,2011-04-11,09:35:49
39.974838,116.308445,0,233.390889107612,40644.3999305556,2011-04-11,09:35:54
39.974842,116.308374,0,228.339895013123,40644.3999884259,2011-04-11,09:35:59
39.974843,116.308317,0,230.558300524934,40644.4000462963,2011-04-11,09:36:04
39.974844,116.308206,0,232.068408792651,40644.4001041667,2011-04-11,09:36:09
39.974847,116.308121,0,236.061351706037,40644.400162037,2011-04-11,09:36:14
39.974815,116.30798,0,236.990971128609,40644.4002199074,2011-04-11,09:36:19
39.974807,116.307875,0,237.898589238845,40644.4002777778,2011-04-11,09:36:24
39.974799,116.307768,0,237.235974409449,40644.4003356481,2011-04-11,09:36:29
39.974796,116.307702,0,237.817988845144,40644.4003935185,2011-04-11,09:36:34
39.974791,116.307565,0,241.01279855643,40644.4004513889,2011-04-11,09:36:39
39.974825,116.307458,0,242.65842519685,40644.4005092593,2011-04-11,09:36:44
39.974799,116.307397,0,236.989192913386,40644.4005671296,2011-04-11,09:36:49
39.974786,116.30732,0,236.8581332021,40644.400625,2011-04-11,09:36:54
39.974783,116.307267,0,249.618520341207,40644.4006828704,2011-04-11,09:36:59
39.97477,116.307184,0,243.091282808399,40644.4007407407,2011-04-11,09:37:04
39.974804,116.307093,0,250.029327427822,40644.4007986111,2011-04-11,09:37:09
39.974819,116.30696,0,251.363720472441,40644.4008564815,2011-04-11,09:37:14
39.97481,116.306872,0,253.074750656168,40644.4009143518,2011-04-11,09:37:19
39.974814,116.306788,0,255.839081364829,40644.4009722222,2011-04-11,09:37:24
39.974803,116.306722,0,253.708405511811,40644.4010300926,2011-04-11,09:37:29
39.974786,116.306643,0,257.175400262467,40644.401087963,2011-04-11,09:37:34
39.974793,116.306566,0,262.744183070866,40644.4011458333,2011-04-11,09:37:39
39.974801,116.3065,0,263.439714566929,40644.4012037037,2011-04-11,09:37:44
39.974811,116.306411,0,256.257995406824,40644.4012615741,2011-04-11,09:37:49
39.974796,116.306378,0,245.8931332021,40644.4013194444,2011-04-11,09:37:54
39.974798,116.306299,0,248.661466535433,40644.4013773148,2011-04-11,09:37:59
39.974811,116.306245,0,254.508615485564,40644.4014351852,2011-04-11,09:38:04
39.974806,116.306171,0,255.190456036745,40644.4014930556,2011-04-11,09:38:09
39.974798,116.306013,0,257.078205380577,40644.4015509259,2011-04-11,09:38:14
39.97479,116.305917,0,255.016515748031,40644.4016087963,2011-04-11,09:38:19
39.974775,116.305775,0,249.08406167979,40644.4016666667,2011-04-11,09:38:24
39.97477,116.30569,0,247.304419291339,40644.401724537,2011-04-11,09:38:29
39.974768,116.305595,0,246.632342519685,40644.4017824074,2011-04-11,09:38:34
39.974788,116.305548,0,244.363500656168,40644.4018402778,2011-04-11,09:38:39
39.974832,116.305539,0,231.143871391076,40644.4018981481,2011-04-11,09:38:44
39.974828,116.305408,0,211.512349081365,40644.4019560185,2011-04-11,09:38:49
39.974878,116.305335,0,204.71624343832,40644.4020138889,2011-04-11,09:38:54
39.974954,116.305322,0,200.438061023622,40644.4020717593,2011-04-11,09:38:59
39.975039,116.305333,0,194.74186023622,40644.4021296296,2011-04-11,09:39:04
39.975121,116.305345,0,185.009839238845,40644.4021875,2011-04-11,09:39:09
39.975192,116.305353,0,173.710964566929,40644.4022453704,2011-04-11,09:39:14
39.975262,116.305348,0,162.622870734908,40644.4023032407,2011-04-11,09:39:19
39.975337,116.305346,0,151.297463910761,40644.4023611111,2011-04-11,09:39:24
39.975394,116.305328,0,133.100282152231,40644.4024189815,2011-04-11,09:39:29
39.975468,116.305345,0,125.925597112861,40644.4024768519,2011-04-11,09:39:34
39.975508,116.30538,0,112.660787401575,40644.4025347222,2011-04-11,09:39:39
39.97552,116.305405,0,111.484563648294,40644.4025925926,2011-04-11,09:39:44
39.97557,116.305406,0,102.724333989501,40644.402650463,2011-04-11,09:39:49
39.97557,116.305432,0,91.4259645669291,40644.4027083333,2011-04-11,09:39:54
39.975593,116.305454,0,86.1748950131233,40644.4027662037,2011-04-11,09:39:59
39.975611,116.305479,0,83.80093832021,40644.4028240741,2011-04-11,09:40:04
39.975732,116.305428,0,82.1573031496063,40644.4028819444,2011-04-11,09:40:09
39.97581,116.305415,0,74.4104888451443,40644.4029398148,2011-04-11,09:40:14
39.976021,116.305335,0,76.0026935695538,40644.4029976852,2011-04-11,09:40:19
39.976112,116.305327,0,65.7052001312336,40644.4030555556,2011-04-11,09:40:24
39.976181,116.30534,0,57.9542618110236,40644.4031134259,2011-04-11,09:40:29
39.976214,116.305357,0,50.4534612860892,40644.4031712963,2011-04-11,09:40:34
39.976243,116.305355,0,43.1237139107611,40644.4032291667,2011-04-11,09:40:39
39.976253,116.305381,0,45.3447342519685,40644.403287037,2011-04-11,09:40:44
39.976247,116.30543,0,50.0027887139108,40644.4033449074,2011-04-11,09:40:49
39.976247,116.30543,0,50.0027887139108,40644.4033796296,2011-04-11,09:40:52
39.976246,116.305438,0,49.9175196850394,40644.4034027778,2011-04-11,09:40:54
39.976281,116.305418,0,59.5627690288714,40644.4034606481,2011-04-11,09:40:59
39.976487,116.305274,0,72.1298982939633,40644.4035185185,2011-04-11,09:41:04
39.976582,116.30524,0,73.0686286089239,40644.4035763889,2011-04-11,09:41:09
39.976772,116.305172,0,83.3070242782152,40644.4036342593,2011-04-11,09:41:14
39.976871,116.305119,0,84.4325590551181,40644.4036921296,2011-04-11,09:41:19
39.976947,116.305095,0,88.6355052493438,40644.40375,2011-04-11,09:41:24
39.977012,116.305084,0,84.7310597112861,40644.4038078704,2011-04-11,09:41:29
39.977071,116.305056,0,77.8429265091864,40644.4038657407,2011-04-11,09:41:34
39.977122,116.305077,0,83.0906003937008,40644.4039236111,2011-04-11,09:41:39
39.977173,116.305072,0,81.8227985564304,40644.4039814815,2011-04-11,09:41:44
39.977174,116.305111,0,80.8536482939632,40644.4040393519,2011-04-11,09:41:49
39.977201,116.305176,0,86.8814895013123,40644.4040972222,2011-04-11,09:41:54
39.977278,116.305266,0,99.8434251968504,40644.4041550926,2011-04-11,09:41:59
39.977338,116.305416,0,103.827956036745,40644.404212963,2011-04-11,09:42:04
39.977318,116.305485,0,106.817457349081,40644.4042708333,2011-04-11,09:42:09
39.977308,116.305498,0,105.24437007874,40644.4043287037,2011-04-11,09:42:14
39.977263,116.30553,0,98.0961482939632,40644.4043865741,2011-04-11,09:42:19
39.977229,116.30547,0,80.8452755905512,40644.4044444444,2011-04-11,09:42:24
39.977218,116.305378,0,63.607342519685,40644.4045023148,2011-04-11,09:42:29
39.977255,116.305318,0,64.6049442257218,40644.4045601852,2011-04-11,09:42:34
39.977282,116.305278,0,67.6271686351706,40644.4046180556,2011-04-11,09:42:39
39.977318,116.305276,0,67.4924146981627,40644.4046759259,2011-04-11,09:42:44
39.977405,116.30522,0,65.53437664042,40644.4047337963,2011-04-11,09:42:49
39.97746,116.305172,0,64.2333070866142,40644.4047916667,2011-04-11,09:42:54
39.977492,116.305141,0,63.4257677165354,40644.404849537,2011-04-11,09:42:59
39.97755,116.305063,0,63.4943143044619,40644.4049074074,2011-04-11,09:43:04
39.977873,116.304566,0,65.0846981627297,40644.4049652778,2011-04-11,09:43:09
39.977819,116.304656,0,62.6069488188976,40644.4050231481,2011-04-11,09:43:14
39.977868,116.304624,0,61.3097998687664,40644.4050810185,2011-04-11,09:43:19
39.977865,116.304524,0,60.2049343832021,40644.4051388889,2011-04-11,09:43:24
39.978,116.304712,0,60.2266174540682,40644.4051967593,2011-04-11,09:43:29
39.978013,116.304733,0,59.8586122047244,40644.4052546296,2011-04-11,09:43:34
39.978272,116.305078,0,46.839812992126,40644.4053125,2011-04-11,09:43:39
39.978256,116.305225,0,40.9327263779528,40644.4053703704,2011-04-11,09:43:44
39.978274,116.305232,0,41.532312992126,40644.4054282407,2011-04-11,09:43:49
39.978306,116.305144,0,47.564406167979,40644.4054861111,2011-04-11,09:43:54
39.978333,116.305095,0,55.6722342519685,40644.4055439815,2011-04-11,09:43:59
39.978328,116.305022,0,50.99812335958,40644.4056018519,2011-04-11,09:44:04
39.978328,116.305022,0,50.99812335958,40644.4056365741,2011-04-11,09:44:07
39.978329,116.305025,0,53.3032152230971,40644.4056597222,2011-04-11,09:44:09
39.978344,116.305017,0,50.2003871391076,40644.4057175926,2011-04-11,09:44:14
39.978343,116.304992,0,42.4749901574803,40644.405775463,2011-04-11,09:44:19
39.97836,116.304913,0,36.0383628608924,40644.4058333333,2011-04-11,09:44:24
39.978357,116.304899,0,29.9797080052493,40644.4058912037,2011-04-11,09:44:29
39.978362,116.304916,0,31.0631528871391,40644.4059490741,2011-04-11,09:44:34
39.978362,116.304916,0,31.0631528871391,40644.4059837963,2011-04-11,09:44:37
39.978368,116.304913,0,30.8237729658793,40644.4060069444,2011-04-11,09:44:39
39.978369,116.304895,0,30.7367913385827,40644.4060648148,2011-04-11,09:44:44
39.97834,116.304852,0,30.2646194225722,40644.4061226852,2011-04-11,09:44:49
39.978305,116.304831,0,29.0427362204724,40644.4061805556,2011-04-11,09:44:54
39.978305,116.304831,0,29.0427362204724,40644.4062152778,2011-04-11,09:44:57
39.978306,116.304839,0,28.9252526246719,40644.4062384259,2011-04-11,09:44:59
39.978242,116.304757,0,29.2267880577428,40644.4062962963,2011-04-11,09:45:04
