# Supplementary material for: Research on differential privacy protection method based on user tendency
Source: PLoS One. 2023 Oct 26;18(10):e0288823. doi: 10.1371/journal.pone.0288823 (PMC10602288; doi:10.1371/journal.pone.0288823)
Supplement: S5 Data — (ZIP) [file pone.0288823.s005.zip › Data 5-5/147/Trajectory/20110427192053.plt]

Geolife trajectory
WGS 84
Altitude is in Feet
Reserved 3
0,2,255,My Track,0,0,2,8421376
0
39.982709,116.304566,0,492.124183070866,40660.8061689815,2011-04-27,19:20:53
39.983043,116.304336,0,492.408533464567,40660.8062268518,2011-04-27,19:20:58
39.983107,116.304359,0,492.708953412073,40660.8062847222,2011-04-27,19:21:03
39.98292,116.305079,0,493.065990813648,40660.8063425926,2011-04-27,19:21:08
39.983001,116.305023,0,492.990147637795,40660.806400463,2011-04-27,19:21:13
39.983126,116.305038,0,492.901889763779,40660.8064583333,2011-04-27,19:21:18
39.98323,116.305048,0,492.366781496063,40660.8065162037,2011-04-27,19:21:23
39.983302,116.305069,0,492.072168635171,40660.8065740741,2011-04-27,19:21:28
39.983316,116.305082,0,491.734652230971,40660.8066319444,2011-04-27,19:21:33
39.983189,116.305096,0,491.331656824147,40660.8066898148,2011-04-27,19:21:38
39.983087,116.305086,0,491.271131889764,40660.8067476852,2011-04-27,19:21:43
39.983044,116.30507,0,491.318038057743,40660.8068055556,2011-04-27,19:21:48
39.983034,116.304992,0,491.184124015748,40660.8068634259,2011-04-27,19:21:53
39.982898,116.305066,0,491.032388451444,40660.8069212963,2011-04-27,19:21:58
39.982995,116.305006,0,491.188028215223,40660.8069791667,2011-04-27,19:22:03
39.983033,116.304949,0,491.145475721785,40660.807037037,2011-04-27,19:22:08
39.983006,116.304956,0,491.014865485564,40660.8070949074,2011-04-27,19:22:13
39.982978,116.304967,0,490.54999343832,40660.8071527778,2011-04-27,19:22:18
39.982945,116.305008,0,490.356105643045,40660.8072106481,2011-04-27,19:22:23
39.982927,116.305032,0,490.048625328084,40660.8072685185,2011-04-27,19:22:28
39.982947,116.304995,0,489.235974409449,40660.8073263889,2011-04-27,19:22:33
39.983681,116.304388,0,49.7937237532808,40660.8073842593,2011-04-27,19:22:38
39.983804,116.304587,0,241.755889107612,40660.8143865741,2011-04-27,19:32:43
39.9838,116.30509,0,239.379839238845,40660.8144444444,2011-04-27,19:32:48
39.9838,116.30563,0,236.268257874016,40660.8145023148,2011-04-27,19:32:53
39.983733,116.306264,0,232.307578740157,40660.8145601852,2011-04-27,19:32:58
39.98365,116.306827,0,229.069540682415,40660.8146180556,2011-04-27,19:33:03
39.983635,116.307413,0,226.313474409449,40660.8146759259,2011-04-27,19:33:08
39.983651,116.307953,0,223.069980314961,40660.8147337963,2011-04-27,19:33:13
39.983717,116.308343,0,219.580606955381,40660.8147916667,2011-04-27,19:33:18
39.983778,116.30855,0,216.359291338583,40660.814849537,2011-04-27,19:33:23
39.983848,116.308574,0,212.142122703412,40660.8149074074,2011-04-27,19:33:28
39.983848,116.308574,0,212.142122703412,40660.8149421296,2011-04-27,19:33:31
39.983852,116.308578,0,209.370410104987,40660.8149652778,2011-04-27,19:33:33
39.983834,116.308592,0,207.954478346457,40660.8150231481,2011-04-27,19:33:38
39.983804,116.308613,0,208.039209317585,40660.8150810185,2011-04-27,19:33:43
39.983746,116.308612,0,209.827096456693,40660.8151388889,2011-04-27,19:33:48
39.983707,116.308604,0,211.297683727034,40660.8151967593,2011-04-27,19:33:53
39.983699,116.308584,0,211.831040026247,40660.8152546296,2011-04-27,19:33:58
39.983542,116.308603,0,213.04751312336,40660.8153125,2011-04-27,19:34:03
39.983354,116.308712,0,214.237703412073,40660.8153703704,2011-04-27,19:34:08
39.983045,116.308677,0,212.224475065617,40660.8154282407,2011-04-27,19:34:13
39.982898,116.308708,0,214.132998687664,40660.8154861111,2011-04-27,19:34:18
39.98296,116.308745,0,215.407893700787,40660.8155439815,2011-04-27,19:34:23
39.982952,116.308691,0,217.593710629921,40660.8156018518,2011-04-27,19:34:28
39.9829,116.308657,0,216.304973753281,40660.8156597222,2011-04-27,19:34:33
39.982894,116.308555,0,215.593674540682,40660.8157175926,2011-04-27,19:34:38
39.982905,116.308586,0,216.473156167979,40660.815775463,2011-04-27,19:34:43
39.982936,116.308808,0,218.037381889764,40660.8158333333,2011-04-27,19:34:48
39.983235,116.309893,0,226.253599081365,40660.8158912037,2011-04-27,19:34:53
39.983301,116.311607,0,233.835183727034,40660.8159490741,2011-04-27,19:34:58
39.983234,116.312115,0,239.815649606299,40660.8160069444,2011-04-27,19:35:03
39.983797,116.311723,0,244.303976377953,40660.8160648148,2011-04-27,19:35:08
39.983897,116.312056,0,246.766433727034,40660.8161226852,2011-04-27,19:35:13
39.98396,116.312473,0,248.253339895013,40660.8161805556,2011-04-27,19:35:18
39.983896,116.312904,0,249.912831364829,40660.8162384259,2011-04-27,19:35:23
39.983818,116.313207,0,254.58906496063,40660.8162962963,2011-04-27,19:35:28
39.983832,116.313297,0,263.399087926509,40660.8163541667,2011-04-27,19:35:33
39.983835,116.31332,0,268.301227034121,40660.816412037,2011-04-27,19:35:38
39.983903,116.313525,0,268.141804461942,40660.8164699074,2011-04-27,19:35:43
39.983985,116.313728,0,266.877746062992,40660.8165277778,2011-04-27,19:35:48
39.984051,116.313909,0,263.555055774278,40660.8165856482,2011-04-27,19:35:53
39.984115,116.314203,0,259.811220472441,40660.8166435185,2011-04-27,19:35:58
39.984157,116.314585,0,254.195429790026,40660.8167013889,2011-04-27,19:36:03
39.984191,116.315035,0,247.229202755906,40660.8167592593,2011-04-27,19:36:08
39.984178,116.315501,0,240.697135826772,40660.8168171296,2011-04-27,19:36:13
39.984182,116.315731,0,236.352709973753,40660.816875,2011-04-27,19:36:18
39.984187,116.315747,0,232.855429790026,40660.8169328704,2011-04-27,19:36:23
39.984196,116.315684,0,231.150029527559,40660.8169907407,2011-04-27,19:36:28
39.984243,116.315552,0,229.999537401575,40660.8170486111,2011-04-27,19:36:33
39.984241,116.315534,0,229.705022965879,40660.8171064815,2011-04-27,19:36:38
39.984198,116.315544,0,230.321633858268,40660.8171643519,2011-04-27,19:36:43
39.984123,116.315565,0,230.701377952756,40660.8172222222,2011-04-27,19:36:48
39.984074,116.315599,0,231.097690288714,40660.8172800926,2011-04-27,19:36:53
39.984096,116.315739,0,233.027614829396,40660.817337963,2011-04-27,19:36:58
39.984245,116.316009,0,238.035180446194,40660.8173958333,2011-04-27,19:37:03
39.984332,116.316458,0,238.038559711286,40660.8174537037,2011-04-27,19:37:08
39.984401,116.317104,0,239.933218503937,40660.8175115741,2011-04-27,19:37:13
39.984407,116.317805,0,240.65095144357,40660.8175694444,2011-04-27,19:37:18
39.984384,116.318447,0,237.575039370079,40660.8176273148,2011-04-27,19:37:23
39.984382,116.319007,0,236.534432414698,40660.8176851852,2011-04-27,19:37:28
39.984341,116.319548,0,229.856637139108,40660.8177430556,2011-04-27,19:37:33
39.984339,116.320068,0,230.143713910761,40660.8178009259,2011-04-27,19:37:38
39.98433,116.320461,0,234.115856299213,40660.8178587963,2011-04-27,19:37:43
39.984296,116.320703,0,240.401745406824,40660.8179166667,2011-04-27,19:37:48
39.984241,116.320734,0,244.544396325459,40660.817974537,2011-04-27,19:37:53
39.984232,116.320734,0,248.009038713911,40660.8180324074,2011-04-27,19:37:58
39.984217,116.320735,0,248.955980971129,40660.8180902778,2011-04-27,19:38:03
39.984204,116.320741,0,249.216699475066,40660.8181481481,2011-04-27,19:38:08
39.984178,116.320818,0,249.620498687664,40660.8182060185,2011-04-27,19:38:13
39.984172,116.320982,0,251.217614829396,40660.8182638889,2011-04-27,19:38:18
39.984198,116.321295,0,257.320177165354,40660.8183217593,2011-04-27,19:38:23
39.984265,116.321676,0,265.556745406824,40660.8183796296,2011-04-27,19:38:28
39.984332,116.322125,0,272.283730314961,40660.8184375,2011-04-27,19:38:33
39.984399,116.322591,0,281.436801181102,40660.8184953704,2011-04-27,19:38:38
39.98443,116.323117,0,294.01969488189,40660.8185532407,2011-04-27,19:38:43
39.98448,116.323586,0,307.482270341207,40660.8186111111,2011-04-27,19:38:48
39.984507,116.323923,0,319.461420603675,40660.8186689815,2011-04-27,19:38:53
39.984476,116.324068,0,335.046112204724,40660.8187268519,2011-04-27,19:38:58
39.984459,116.324067,0,349.642860892388,40660.8187847222,2011-04-27,19:39:03
39.984475,116.324049,0,363.726627296588,40660.8188425926,2011-04-27,19:39:08
39.984469,116.324132,0,375.356348425197,40660.818900463,2011-04-27,19:39:13
39.984537,116.32436,0,386.761994750656,40660.8189583333,2011-04-27,19:39:18
39.984597,116.324733,0,397.197742782152,40660.8190162037,2011-04-27,19:39:23
39.98462,116.325164,0,410.228963254593,40660.8190740741,2011-04-27,19:39:28
39.984609,116.325522,0,427.272326115486,40660.8191319444,2011-04-27,19:39:33
39.98458,116.325903,0,429.754232283465,40660.8191898148,2011-04-27,19:39:38
39.984567,116.326142,0,419.616899606299,40660.8192476852,2011-04-27,19:39:43
39.984582,116.326166,0,421.784117454068,40660.8193055556,2011-04-27,19:39:48
39.984582,116.326166,0,421.784117454068,40660.8193402778,2011-04-27,19:39:51
39.984584,116.326166,0,432.311630577428,40660.8193634259,2011-04-27,19:39:53
39.984572,116.326168,0,435.533999343832,40660.8194212963,2011-04-27,19:39:58
39.984562,116.326231,0,436.186853674541,40660.8194791667,2011-04-27,19:40:03
39.984547,116.326243,0,431.546538713911,40660.819537037,2011-04-27,19:40:08
39.984504,116.326246,0,428.444019028871,40660.8195949074,2011-04-27,19:40:13
39.984468,116.326262,0,430.286138451444,40660.8196527778,2011-04-27,19:40:18
39.984428,116.326228,0,433.408330052493,40660.8197106481,2011-04-27,19:40:23
39.984421,116.326245,0,433.097749343832,40660.8197685185,2011-04-27,19:40:28
39.984421,116.326259,0,438.469212598425,40660.8198263889,2011-04-27,19:40:33
39.984407,116.326262,0,443.51717847769,40660.8198842593,2011-04-27,19:40:38
39.984415,116.32625,0,444.754501312336,40660.8199421296,2011-04-27,19:40:43
39.98442,116.326264,0,440.333057742782,40660.82,2011-04-27,19:40:48
39.984441,116.326255,0,441.261902887139,40660.8200578704,2011-04-27,19:40:53
39.984444,116.326246,0,437.885095144357,40660.8201157407,2011-04-27,19:40:58
39.984471,116.32623,0,430.431417322835,40660.8201736111,2011-04-27,19:41:03
39.984497,116.326251,0,423.372723097113,40660.8202314815,2011-04-27,19:41:08
39.984534,116.326247,0,423.665534776903,40660.8202893519,2011-04-27,19:41:13
39.984534,116.326247,0,423.665534776903,40660.8203240741,2011-04-27,19:41:16
39.984533,116.326253,0,420.998900918635,40660.8203472222,2011-04-27,19:41:18
39.984467,116.326282,0,395.298405511811,40660.8204050926,2011-04-27,19:41:23
39.984557,116.326343,0,387.314973753281,40660.820462963,2011-04-27,19:41:28
39.984616,116.326586,0,377.705816929134,40660.8205208333,2011-04-27,19:41:33
39.984692,116.327031,0,353.698080708661,40660.8205787037,2011-04-27,19:41:38
39.984728,116.327547,0,347.439599737533,40660.8206365741,2011-04-27,19:41:43
39.984758,116.328118,0,342.486975065617,40660.8206944444,2011-04-27,19:41:48
39.984768,116.328745,0,337.989560367454,40660.8207523148,2011-04-27,19:41:53
39.984817,116.329405,0,339.249212598425,40660.8208101852,2011-04-27,19:41:58
39.984924,116.330162,0,340.93406167979,40660.8208680556,2011-04-27,19:42:03
39.985026,116.331068,0,339.608556430446,40660.8209259259,2011-04-27,19:42:08
39.985107,116.332025,0,339.459520997375,40660.8209837963,2011-04-27,19:42:13
39.985291,116.332799,0,330.138543307087,40660.8210416667,2011-04-27,19:42:18
39.985154,116.334309,0,318.68874671916,40660.821099537,2011-04-27,19:42:23
39.985158,116.335235,0,316.923897637795,40660.8211574074,2011-04-27,19:42:28
39.985205,116.336075,0,290.969488188976,40660.8212152778,2011-04-27,19:42:33
39.98518,116.336707,0,279.160472440945,40660.8212731481,2011-04-27,19:42:38
39.985158,116.337233,0,243.035790682415,40660.8213310185,2011-04-27,19:42:43
39.985205,116.337796,0,219.061669947507,40660.8213888889,2011-04-27,19:42:48
39.985238,116.338312,0,214.036204068241,40660.8214467593,2011-04-27,19:42:53
39.985223,116.338755,0,202.632237532808,40660.8215046296,2011-04-27,19:42:58
39.985166,116.339142,0,184.172782152231,40660.8215625,2011-04-27,19:43:03
39.985115,116.339414,0,154.869301181102,40660.8216203704,2011-04-27,19:43:08
39.985091,116.33944,0,143.212785433071,40660.8216782407,2011-04-27,19:43:13
39.985071,116.339438,0,136.268018372703,40660.8217361111,2011-04-27,19:43:18
39.985055,116.339438,0,130.570666010499,40660.8217939815,2011-04-27,19:43:23
39.985041,116.339447,0,126.597549212598,40660.8218518518,2011-04-27,19:43:28
39.985021,116.339669,0,123.024173228346,40660.8219097222,2011-04-27,19:43:33
39.985028,116.340038,0,118.429353674541,40660.8219675926,2011-04-27,19:43:38
39.985005,116.340523,0,114.747844488189,40660.822025463,2011-04-27,19:43:43
39.985021,116.341029,0,119.729229002625,40660.8220833333,2011-04-27,19:43:48
39.985028,116.341326,0,127.526945538058,40660.8221412037,2011-04-27,19:43:53
39.985072,116.341525,0,137.19593832021,40660.8221990741,2011-04-27,19:43:58
39.985118,116.341664,0,146.780803805774,40660.8222569444,2011-04-27,19:44:03
39.985192,116.341857,0,148.458054461942,40660.8223148148,2011-04-27,19:44:08
39.985186,116.342222,0,136.482470472441,40660.8223726852,2011-04-27,19:44:13
39.985208,116.34269,0,147.491266404199,40660.8224305556,2011-04-27,19:44:18
39.985218,116.34319,0,145.091735564304,40660.8224884259,2011-04-27,19:44:23
39.985266,116.343776,0,156.193343175853,40660.8225462963,2011-04-27,19:44:28
39.98529,116.344438,0,157.886614173228,40660.8226041667,2011-04-27,19:44:33
39.985286,116.345112,0,159.062677165354,40660.822662037,2011-04-27,19:44:38
39.985267,116.345803,0,157.876328740157,40660.8227199074,2011-04-27,19:44:43
39.985266,116.346305,0,158.14593503937,40660.8227777778,2011-04-27,19:44:48
39.985236,116.346433,0,160.545439632546,40660.8228356481,2011-04-27,19:44:53
39.985211,116.346438,0,158.195570866142,40660.8228935185,2011-04-27,19:44:58
39.985211,116.346438,0,158.195570866142,40660.8229282407,2011-04-27,19:45:01
39.985213,116.346435,0,158.583310367454,40660.8229513889,2011-04-27,19:45:03
39.985213,116.346445,0,158.727299868766,40660.8230092593,2011-04-27,19:45:08
39.98522,116.34666,0,156.917883858268,40660.8230671296,2011-04-27,19:45:13
39.985242,116.346988,0,157.631325459318,40660.823125,2011-04-27,19:45:18
39.98526,116.347217,0,165.296177821522,40660.8231828704,2011-04-27,19:45:23
39.985369,116.347399,0,172.130065616798,40660.8232407407,2011-04-27,19:45:28
39.985879,116.347393,0,175.829960629921,40660.8232986111,2011-04-27,19:45:33
39.986361,116.347387,0,190.517395013123,40660.8233564815,2011-04-27,19:45:38
39.986963,116.347333,0,193.302286745407,40660.8234143518,2011-04-27,19:45:43
39.987587,116.34729,0,189.915127952756,40660.8234722222,2011-04-27,19:45:48
39.988228,116.347256,0,192.673664698163,40660.8235300926,2011-04-27,19:45:53
39.988841,116.347226,0,189.67124015748,40660.823587963,2011-04-27,19:45:58
39.989385,116.347252,0,187.900396981627,40660.8236458333,2011-04-27,19:46:03
39.989621,116.34727,0,184.672536089239,40660.8237037037,2011-04-27,19:46:08
39.989646,116.34724,0,170.224658792651,40660.8237615741,2011-04-27,19:46:13
39.989656,116.34725,0,165.575744750656,40660.8238194444,2011-04-27,19:46:18
39.989544,116.347284,0,123.462650918635,40660.8238773148,2011-04-27,19:46:23
39.98949,116.347369,0,136.022578740157,40660.8239351852,2011-04-27,19:46:28
39.989442,116.347419,0,138.643933727034,40660.8239930556,2011-04-27,19:46:33
39.989366,116.347449,0,124.528162729659,40660.8240509259,2011-04-27,19:46:38
39.989313,116.34745,0,129.145711942257,40660.8241087963,2011-04-27,19:46:43
39.989252,116.347439,0,129.472516404199,40660.8241666667,2011-04-27,19:46:48
39.989178,116.347436,0,127.893093832021,40660.824224537,2011-04-27,19:46:53
39.989133,116.347442,0,126.370984251969,40660.8242824074,2011-04-27,19:46:58
39.989084,116.347467,0,128.935164041995,40660.8243402778,2011-04-27,19:47:03
39.989015,116.347529,0,126.49030511811,40660.8243981482,2011-04-27,19:47:08
39.988944,116.347578,0,124.213477690289,40660.8244560185,2011-04-27,19:47:13
39.988884,116.347632,0,122.499353674541,40660.8245138889,2011-04-27,19:47:18
39.988876,116.347701,0,123.702421259843,40660.8245717593,2011-04-27,19:47:23
39.988812,116.347759,0,125.150606955381,40660.8246296296,2011-04-27,19:47:28
39.988712,116.347819,0,124.728159448819,40660.8246875,2011-04-27,19:47:33
39.988648,116.347862,0,128.190485564304,40660.8247453704,2011-04-27,19:47:38
39.988599,116.347934,0,129.893622047244,40660.8248032407,2011-04-27,19:47:43
39.988556,116.348011,0,132.227857611549,40660.8248611111,2011-04-27,19:47:48
39.988511,116.348083,0,131.021673228346,40660.8249189815,2011-04-27,19:47:53
39.988464,116.348167,0,133.352253937008,40660.8249768519,2011-04-27,19:47:58
39.988449,116.348261,0,131.120042650919,40660.8250347222,2011-04-27,19:48:03
39.988436,116.348378,0,133.61345144357,40660.8250925926,2011-04-27,19:48:08
39.988359,116.348409,0,124.97937007874,40660.825150463,2011-04-27,19:48:13
39.988257,116.348465,0,128.525249343832,40660.8252083333,2011-04-27,19:48:18
39.988212,116.348539,0,130.439179790026,40660.8252662037,2011-04-27,19:48:23
39.988169,116.348604,0,137.474442257218,40660.8253240741,2011-04-27,19:48:28
39.988149,116.348697,0,136.306115485564,40660.8253819444,2011-04-27,19:48:33
39.988163,116.348787,0,138.615836614173,40660.8254398148,2011-04-27,19:48:38
39.988174,116.348894,0,142.472158792651,40660.8254976852,2011-04-27,19:48:43
39.98818,116.34902,0,141.445708661417,40660.8255555556,2011-04-27,19:48:48
39.988167,116.34913,0,145.94656167979,40660.8256134259,2011-04-27,19:48:53
39.988176,116.349221,0,149.892634514436,40660.8256712963,2011-04-27,19:48:58
39.988201,116.349287,0,154.042004593176,40660.8257291667,2011-04-27,19:49:03
39.988223,116.349388,0,153.270019685039,40660.825787037,2011-04-27,19:49:08
39.988214,116.349497,0,152.486515748032,40660.8258449074,2011-04-27,19:49:13
39.988201,116.349603,0,152.780879265092,40660.8259027778,2011-04-27,19:49:18
39.988204,116.349694,0,151.911345144357,40660.8259606481,2011-04-27,19:49:23
39.988131,116.349729,0,139.025390419947,40660.8260185185,2011-04-27,19:49:28
39.988071,116.349718,0,136.587326115486,40660.8260763889,2011-04-27,19:49:33
39.988018,116.349724,0,137.915685695538,40660.8261342593,2011-04-27,19:49:38
39.987965,116.349727,0,137.900741469816,40660.8261921296,2011-04-27,19:49:43
39.987897,116.349729,0,134.215055774278,40660.82625,2011-04-27,19:49:48
39.987842,116.349723,0,134.478868110236,40660.8263078704,2011-04-27,19:49:53
39.98774,116.349765,0,133.679156824147,40660.8263657407,2011-04-27,19:49:58
39.987663,116.349767,0,135.566407480315,40660.8264236111,2011-04-27,19:50:03
39.987561,116.349813,0,136.203303805774,40660.8264814815,2011-04-27,19:50:08
39.987505,116.34985,0,139.525820209974,40660.8265393519,2011-04-27,19:50:13
39.987479,116.349932,0,141.877089895013,40660.8265972222,2011-04-27,19:50:18
39.987427,116.350038,0,144.355154199475,40660.8266550926,2011-04-27,19:50:23
39.987381,116.350102,0,144.076696194226,40660.826712963,2011-04-27,19:50:28
39.987344,116.350212,0,140.369507874016,40660.8267708333,2011-04-27,19:50:33
39.987295,116.350273,0,139.677043963255,40660.8268287037,2011-04-27,19:50:38
39.98724,116.350365,0,139.804963910761,40660.8268865741,2011-04-27,19:50:43
39.987206,116.350431,0,133.833034776903,40660.8269444444,2011-04-27,19:50:48
39.987189,116.350523,0,132.988618766404,40660.8270023148,2011-04-27,19:50:53
39.987182,116.350598,0,135.885498687664,40660.8270601852,2011-04-27,19:50:58
39.98718,116.350663,0,135.524117454068,40660.8271180556,2011-04-27,19:51:03
39.987191,116.350738,0,135.492454068241,40660.8271759259,2011-04-27,19:51:08
39.987209,116.35082,0,134.430669291339,40660.8272337963,2011-04-27,19:51:13
39.987222,116.350915,0,133.363192257218,40660.8272916667,2011-04-27,19:51:18
39.987228,116.350994,0,132.873015091864,40660.827349537,2011-04-27,19:51:23
39.987244,116.3511,0,130.532746062992,40660.8274074074,2011-04-27,19:51:28
39.987242,116.351222,0,126.155692257218,40660.8274652778,2011-04-27,19:51:33
39.987261,116.351256,0,126.603494094488,40660.8275231481,2011-04-27,19:51:38
39.98727,116.351299,0,126.671991469816,40660.8275810185,2011-04-27,19:51:43
39.987271,116.351309,0,127.831492782152,40660.8276388889,2011-04-27,19:51:48
39.987271,116.351308,0,127.315984251969,40660.8276967593,2011-04-27,19:51:53
39.987271,116.351308,0,127.315984251969,40660.8277314815,2011-04-27,19:51:56
39.987271,116.351311,0,127.089619422572,40660.8277546296,2011-04-27,19:51:58
39.987272,116.351321,0,127.022385170604,40660.8278125,2011-04-27,19:52:03
39.987248,116.351412,0,127.561272965879,40660.8278703704,2011-04-27,19:52:08
39.987255,116.351449,0,127.513402230971,40660.8279282407,2011-04-27,19:52:13
39.987247,116.351992,0,159.095767716535,40660.8287962963,2011-04-27,19:53:28
39.987256,116.351992,0,211.518303805774,40660.8288541667,2011-04-27,19:53:33
