# Supplementary material for: Research on differential privacy protection method based on user tendency
Source: PLoS One. 2023 Oct 26;18(10):e0288823. doi: 10.1371/journal.pone.0288823 (PMC10602288; doi:10.1371/journal.pone.0288823)
Supplement: S5 Data — (ZIP) [file pone.0288823.s005.zip › Data 5-5/147/Trajectory/20110429093807.plt]

Geolife trajectory
WGS 84
Altitude is in Feet
Reserved 3
0,2,255,My Track,0,0,2,8421376
0
39.987726,116.352699,0,194.388661417323,40662.4014699074,2011-04-29,09:38:07
39.987744,116.352664,0,198.237050524934,40662.4015277778,2011-04-29,09:38:12
39.9877,116.352813,0,227.047001312336,40662.4042476852,2011-04-29,09:42:07
39.987499,116.352379,0,145.690459317585,40662.4048842593,2011-04-29,09:43:02
39.987366,116.352494,0,132.950748031496,40662.4049421296,2011-04-29,09:43:07
39.98749,116.352392,0,142.103717191601,40662.405,2011-04-29,09:43:12
39.987542,116.352266,0,157.18344816273,40662.4050578704,2011-04-29,09:43:17
39.98758,116.352245,0,190.688730314961,40662.4051157407,2011-04-29,09:43:22
39.987551,116.352246,0,224.840285433071,40662.4051736111,2011-04-29,09:43:27
39.987507,116.352254,0,247.174110892388,40662.4052314815,2011-04-29,09:43:32
39.987513,116.352098,0,218.413871391076,40662.4052893519,2011-04-29,09:43:37
39.987467,116.352037,0,208.339416010499,40662.4053472222,2011-04-29,09:43:42
39.987467,116.351942,0,204.558172572178,40662.4054050926,2011-04-29,09:43:47
39.987404,116.351918,0,206.443818897638,40662.405462963,2011-04-29,09:43:52
39.987245,116.351873,0,211.014209317585,40662.4055208333,2011-04-29,09:43:57
39.987124,116.351829,0,223.67968175853,40662.4055787037,2011-04-29,09:44:02
39.987007,116.351813,0,230.48813976378,40662.4056365741,2011-04-29,09:44:07
39.986901,116.351823,0,237.29812335958,40662.4056944444,2011-04-29,09:44:12
39.98678,116.351835,0,242.765482283465,40662.4057523148,2011-04-29,09:44:17
39.986705,116.351903,0,243.721184383202,40662.4058101852,2011-04-29,09:44:22
39.986653,116.351978,0,228.016420603675,40662.4058680556,2011-04-29,09:44:27
39.986627,116.351989,0,216.924288057743,40662.4059259259,2011-04-29,09:44:32
39.986549,116.35199,0,208.530662729659,40662.4059837963,2011-04-29,09:44:37
39.986416,116.351927,0,196.847739501312,40662.4060416667,2011-04-29,09:44:42
39.986329,116.351884,0,189.229835958005,40662.406099537,2011-04-29,09:44:47
39.986253,116.351853,0,184.735987532808,40662.4061574074,2011-04-29,09:44:52
39.986181,116.351855,0,182.722447506562,40662.4062152778,2011-04-29,09:44:57
39.986119,116.35186,0,182.995682414698,40662.4062731481,2011-04-29,09:45:02
39.986021,116.351853,0,175.595419947507,40662.4063310185,2011-04-29,09:45:07
39.985984,116.351798,0,179.238520341207,40662.4063888889,2011-04-29,09:45:12
39.985967,116.351736,0,187.506650262467,40662.4064467593,2011-04-29,09:45:17
39.985951,116.351668,0,194.162385170604,40662.4065046296,2011-04-29,09:45:22
39.985951,116.351574,0,199.016135170604,40662.4065625,2011-04-29,09:45:27
39.985946,116.351498,0,208.886814304462,40662.4066203704,2011-04-29,09:45:32
39.985949,116.351409,0,221.182004593176,40662.4066782407,2011-04-29,09:45:37
39.985946,116.351305,0,224.094790026247,40662.4067361111,2011-04-29,09:45:42
39.985948,116.351232,0,224.419540682415,40662.4067939815,2011-04-29,09:45:47
39.985943,116.351128,0,221.937536089239,40662.4068518518,2011-04-29,09:45:52
39.986004,116.350954,0,203.056410761155,40662.4069097222,2011-04-29,09:45:57
39.986013,116.350863,0,194.645341207349,40662.4069675926,2011-04-29,09:46:02
39.986003,116.350814,0,199.473261154856,40662.407025463,2011-04-29,09:46:07
39.985988,116.350775,0,193.535285433071,40662.4070833333,2011-04-29,09:46:12
39.98596,116.350745,0,195.050902230971,40662.4071412037,2011-04-29,09:46:17
39.985959,116.350696,0,190.185698818898,40662.4071990741,2011-04-29,09:46:22
39.98598,116.350617,0,184.716328740157,40662.4072569444,2011-04-29,09:46:27
39.985983,116.350604,0,182.314494750656,40662.4073148148,2011-04-29,09:46:32
39.985978,116.350574,0,180.209340551181,40662.4073726852,2011-04-29,09:46:37
39.985978,116.350574,0,180.209340551181,40662.4074074074,2011-04-29,09:46:40
39.985975,116.350566,0,180.744324146982,40662.4074305556,2011-04-29,09:46:42
39.98598,116.350543,0,180.235446194226,40662.4074884259,2011-04-29,09:46:47
39.985961,116.3505,0,176.310538057743,40662.4075462963,2011-04-29,09:46:52
39.985956,116.350494,0,176.405856299213,40662.4076041667,2011-04-29,09:46:57
39.985954,116.350497,0,176.742572178478,40662.407662037,2011-04-29,09:47:02
39.985953,116.350496,0,176.851279527559,40662.4077199074,2011-04-29,09:47:07
39.985954,116.350496,0,176.830980971129,40662.4077777778,2011-04-29,09:47:12
39.985954,116.3505,0,176.734097769029,40662.4078356481,2011-04-29,09:47:17
39.985887,116.350203,0,159.414858923885,40662.4128125,2011-04-29,09:54:27
39.985874,116.349989,0,160.231476377953,40662.4128703704,2011-04-29,09:54:32
39.985879,116.34975,0,161.417526246719,40662.4129282407,2011-04-29,09:54:37
39.98591,116.349577,0,163.021899606299,40662.4129861111,2011-04-29,09:54:42
39.985916,116.349596,0,164.827611548556,40662.4130439815,2011-04-29,09:54:47
39.985916,116.349596,0,164.827611548556,40662.4130787037,2011-04-29,09:54:50
39.985919,116.3496,0,164.794183070866,40662.4131018519,2011-04-29,09:54:52
39.985911,116.349615,0,164.861991469816,40662.4131597222,2011-04-29,09:54:57
39.985902,116.349628,0,165.161122047244,40662.4132175926,2011-04-29,09:55:02
39.985915,116.34964,0,165.450229658793,40662.413275463,2011-04-29,09:55:07
39.985938,116.349634,0,166.013572834646,40662.4133333333,2011-04-29,09:55:12
39.985966,116.349629,0,166.683861548556,40662.4133912037,2011-04-29,09:55:17
39.98599,116.349618,0,167.200823490814,40662.4134490741,2011-04-29,09:55:22
39.986015,116.349606,0,167.602040682415,40662.4135069444,2011-04-29,09:55:27
39.986041,116.349599,0,167.820459317585,40662.4135648148,2011-04-29,09:55:32
39.986052,116.349592,0,167.800859580052,40662.4136226852,2011-04-29,09:55:37
39.986045,116.349575,0,167.695892388451,40662.4136805556,2011-04-29,09:55:42
39.986036,116.349563,0,167.456161417323,40662.4137384259,2011-04-29,09:55:47
39.98604,116.349544,0,167.249606299213,40662.4137962963,2011-04-29,09:55:52
39.986046,116.349436,0,166.183658136483,40662.4138541667,2011-04-29,09:55:57
39.986022,116.349205,0,167.852122703412,40662.413912037,2011-04-29,09:56:02
39.98601,116.348909,0,172.612349081365,40662.4139699074,2011-04-29,09:56:07
39.98606,116.348625,0,180.690269028871,40662.4140277778,2011-04-29,09:56:12
39.986037,116.348236,0,188.417020997375,40662.4140856481,2011-04-29,09:56:17
39.986003,116.347889,0,196.742349081365,40662.4141435185,2011-04-29,09:56:22
39.985963,116.347771,0,199.49469816273,40662.4142013889,2011-04-29,09:56:27
39.985924,116.347806,0,200.10595144357,40662.4142592593,2011-04-29,09:56:32
39.985924,116.347806,0,200.10595144357,40662.4142939815,2011-04-29,09:56:35
39.985916,116.347811,0,200.575882545932,40662.4143171296,2011-04-29,09:56:37
39.985898,116.347786,0,200.61719488189,40662.414375,2011-04-29,09:56:42
39.985879,116.347765,0,200.428687664042,40662.4144328704,2011-04-29,09:56:47
39.985866,116.347762,0,200.096916010499,40662.4144907407,2011-04-29,09:56:52
39.985859,116.347762,0,199.85156496063,40662.4145486111,2011-04-29,09:56:57
39.985859,116.347762,0,199.85156496063,40662.4145833333,2011-04-29,09:57:00
39.985852,116.347757,0,199.689488188976,40662.4146064815,2011-04-29,09:57:02
39.985832,116.347741,0,199.340885826772,40662.4146643518,2011-04-29,09:57:07
39.985817,116.347729,0,198.871332020997,40662.4147222222,2011-04-29,09:57:12
39.985812,116.347723,0,198.403730314961,40662.4147800926,2011-04-29,09:57:17
39.98581,116.347719,0,198.16404855643,40662.414837963,2011-04-29,09:57:22
39.985816,116.347727,0,198.0693832021,40662.4148958333,2011-04-29,09:57:27
39.985818,116.347726,0,197.951210629921,40662.4149537037,2011-04-29,09:57:32
39.985818,116.347729,0,197.898933727034,40662.4150115741,2011-04-29,09:57:37
39.985812,116.347732,0,197.870587270341,40662.4150694444,2011-04-29,09:57:42
39.985812,116.347732,0,197.870587270341,40662.4151041667,2011-04-29,09:57:45
39.985805,116.347731,0,197.850200131234,40662.4151273148,2011-04-29,09:57:47
39.985794,116.347738,0,197.963891076115,40662.4151851852,2011-04-29,09:57:52
39.985776,116.347732,0,198.011899606299,40662.4152430556,2011-04-29,09:57:57
39.985746,116.347713,0,197.910374015748,40662.4153009259,2011-04-29,09:58:02
39.985723,116.347716,0,197.806607611549,40662.4153587963,2011-04-29,09:58:07
39.985714,116.347712,0,197.690278871391,40662.4154166667,2011-04-29,09:58:12
39.985714,116.347712,0,197.690278871391,40662.4154513889,2011-04-29,09:58:15
39.985712,116.347713,0,197.632230971129,40662.415474537,2011-04-29,09:58:17
39.985739,116.347716,0,197.474425853018,40662.4155324074,2011-04-29,09:58:22
39.98577,116.347719,0,197.156233595801,40662.4155902778,2011-04-29,09:58:27
39.985789,116.347729,0,196.564028871391,40662.4156481481,2011-04-29,09:58:32
39.985803,116.347731,0,195.87719488189,40662.4157060185,2011-04-29,09:58:37
39.985821,116.347638,0,194.549498031496,40662.4157638889,2011-04-29,09:58:42
39.985752,116.347446,0,189.884429133858,40662.4158217593,2011-04-29,09:58:47
39.985581,116.347312,0,183.668950131234,40662.4158796296,2011-04-29,09:58:52
39.985603,116.347483,0,173.257791994751,40662.4159375,2011-04-29,09:58:57
39.985216,116.347441,0,162.477657480315,40662.4159953704,2011-04-29,09:59:02
39.984651,116.347366,0,141.742536089239,40662.4160532407,2011-04-29,09:59:07
39.984177,116.347358,0,128.0756332021,40662.4161111111,2011-04-29,09:59:12
39.983689,116.347363,0,119.113996062992,40662.4161689815,2011-04-29,09:59:17
39.9832,116.347398,0,111.089340551181,40662.4162268518,2011-04-29,09:59:22
39.982667,116.347417,0,104.360823490814,40662.4162847222,2011-04-29,09:59:27
39.982138,116.347433,0,98.4351148293963,40662.4163425926,2011-04-29,09:59:32
39.981722,116.347423,0,92.9225164041995,40662.416400463,2011-04-29,09:59:37
39.981531,116.347427,0,90.9597276902887,40662.4164583333,2011-04-29,09:59:42
39.981555,116.34744,0,87.4705577427821,40662.4165162037,2011-04-29,09:59:47
39.981547,116.347427,0,83.7338385826772,40662.4165740741,2011-04-29,09:59:52
39.981547,116.347427,0,83.7338385826772,40662.4166087963,2011-04-29,09:59:55
39.981539,116.347429,0,81.2827559055118,40662.4166319444,2011-04-29,09:59:57
39.981451,116.347458,0,80.1503871391076,40662.4166898148,2011-04-29,10:00:02
39.981396,116.347471,0,76.1764501312336,40662.4167476852,2011-04-29,10:00:07
39.981376,116.347454,0,75.1001181102362,40662.4168055556,2011-04-29,10:00:12
39.981365,116.347415,0,77.0361712598425,40662.4168634259,2011-04-29,10:00:17
39.981321,116.347362,0,83.35843832021,40662.4169212963,2011-04-29,10:00:22
39.981363,116.347394,0,93.7312106299213,40662.4169791667,2011-04-29,10:00:27
39.981336,116.347466,0,99.8140518372703,40662.417037037,2011-04-29,10:00:32
39.981242,116.347551,0,99.7667979002625,40662.4170949074,2011-04-29,10:00:37
39.980963,116.347549,0,105.189599737533,40662.4171527778,2011-04-29,10:00:42
39.98066,116.347532,0,111.19717519685,40662.4172106481,2011-04-29,10:00:47
39.980315,116.347553,0,99.4925688976378,40662.4172685185,2011-04-29,10:00:52
39.979972,116.347582,0,75.1781528871391,40662.4173263889,2011-04-29,10:00:57
39.979559,116.347604,0,73.6408923884514,40662.4173842593,2011-04-29,10:01:02
39.979129,116.347611,0,95.9722440944882,40662.4174421296,2011-04-29,10:01:07
39.978733,116.347698,0,98.9814304461942,40662.4175,2011-04-29,10:01:12
39.978306,116.347806,0,96.5724081364829,40662.4175578704,2011-04-29,10:01:17
39.977976,116.347859,0,93.0278707349081,40662.4176157407,2011-04-29,10:01:22
39.977634,116.347853,0,103.5418832021,40662.4176736111,2011-04-29,10:01:27
39.977031,116.347851,0,100.481496062992,40662.4177314815,2011-04-29,10:01:32
39.976395,116.347756,0,114.32468832021,40662.4177893519,2011-04-29,10:01:37
39.975845,116.347601,0,125.965282152231,40662.4178472222,2011-04-29,10:01:42
39.975564,116.347426,0,132.543208661417,40662.4179050926,2011-04-29,10:01:47
39.975468,116.347306,0,133.595367454068,40662.417962963,2011-04-29,10:01:52
39.975419,116.347232,0,134.931272965879,40662.4180208333,2011-04-29,10:01:57
39.975266,116.34709,0,132.476076115486,40662.4180787037,2011-04-29,10:02:02
39.975212,116.346877,0,132.197345800525,40662.4181365741,2011-04-29,10:02:07
39.97524,116.346538,0,135.353054461942,40662.4181944444,2011-04-29,10:02:12
39.97525,116.346072,0,136.439330708661,40662.4182523148,2011-04-29,10:02:17
39.975254,116.34559,0,143.181958661417,40662.4183101852,2011-04-29,10:02:22
39.975273,116.345108,0,148.095019685039,40662.4183680556,2011-04-29,10:02:27
39.975301,116.344576,0,153.840997375328,40662.4184259259,2011-04-29,10:02:32
39.97528,116.344013,0,153.729534120735,40662.4184837963,2011-04-29,10:02:37
39.975254,116.343444,0,155.797329396325,40662.4185416667,2011-04-29,10:02:42
39.97523,116.342957,0,158.44907152231,40662.418599537,2011-04-29,10:02:47
39.975226,116.342632,0,160.001807742782,40662.4186574074,2011-04-29,10:02:52
39.975284,116.342372,0,167.139747375328,40662.4187152778,2011-04-29,10:02:57
39.975239,116.342005,0,172.581286089239,40662.4187731481,2011-04-29,10:03:02
39.975226,116.34144,0,170.959826115486,40662.4188310185,2011-04-29,10:03:07
39.975196,116.340892,0,171.09875984252,40662.4188888889,2011-04-29,10:03:12
39.975214,116.340378,0,174.380036089239,40662.4189467593,2011-04-29,10:03:17
39.975202,116.340259,0,175.890698818898,40662.4190046296,2011-04-29,10:03:22
39.975169,116.340258,0,177.962585301837,40662.4190625,2011-04-29,10:03:27
39.975169,116.340258,0,177.962585301837,40662.4190972222,2011-04-29,10:03:30
39.975175,116.340252,0,181.28406496063,40662.4191203704,2011-04-29,10:03:32
39.975159,116.340217,0,182.213008530184,40662.4191782407,2011-04-29,10:03:37
39.975246,116.340283,0,183.662591863517,40662.4192361111,2011-04-29,10:03:42
39.975328,116.340302,0,183.689025590551,40662.4192939815,2011-04-29,10:03:47
39.975344,116.340297,0,184.083585958005,40662.4193518519,2011-04-29,10:03:52
39.975373,116.340302,0,182.023172572178,40662.4194097222,2011-04-29,10:03:57
39.975418,116.340368,0,187.373362860892,40662.4194675926,2011-04-29,10:04:02
39.975452,116.340442,0,197.419255249344,40662.419525463,2011-04-29,10:04:07
39.975467,116.34048,0,201.062729658793,40662.4195833333,2011-04-29,10:04:12
39.975463,116.34049,0,205.259511154856,40662.4196412037,2011-04-29,10:04:17
39.975447,116.340392,0,204.314258530184,40662.4196990741,2011-04-29,10:04:22
39.975476,116.340167,0,197.48186023622,40662.4197569444,2011-04-29,10:04:27
39.975407,116.339938,0,189.970232939633,40662.4198148148,2011-04-29,10:04:32
39.975365,116.339736,0,181.308543307087,40662.4198726852,2011-04-29,10:04:37
39.975325,116.339543,0,180.903244750656,40662.4199305556,2011-04-29,10:04:42
39.975186,116.339251,0,197.134081364829,40662.4199884259,2011-04-29,10:04:47
39.975091,116.339019,0,208.480239501312,40662.4200462963,2011-04-29,10:04:52
39.975015,116.338849,0,227.232080052493,40662.4201041667,2011-04-29,10:04:57
39.975004,116.338839,0,228.86000984252,40662.420162037,2011-04-29,10:05:02
39.975005,116.338811,0,230.431345144357,40662.4202199074,2011-04-29,10:05:07
39.975044,116.338723,0,233.200452755906,40662.4202777778,2011-04-29,10:05:12
39.975091,116.338643,0,238.927729658793,40662.4203356481,2011-04-29,10:05:17
39.975075,116.338587,0,245.274094488189,40662.4203935185,2011-04-29,10:05:22
39.97505,116.338503,0,256.12030183727,40662.4204513889,2011-04-29,10:05:27
39.975062,116.338462,0,263.184826115486,40662.4205092593,2011-04-29,10:05:32
39.97507,116.338427,0,269.342158792651,40662.4205671296,2011-04-29,10:05:37
39.975072,116.338373,0,279.882086614173,40662.420625,2011-04-29,10:05:42
39.975114,116.338331,0,281.507962598425,40662.4206828704,2011-04-29,10:05:47
39.975209,116.338198,0,275.484445538058,40662.4207407407,2011-04-29,10:05:52
39.975273,116.338022,0,271.15874343832,40662.4207986111,2011-04-29,10:05:57
39.975373,116.337752,0,266.534875328084,40662.4208564815,2011-04-29,10:06:02
39.975442,116.337396,0,249.685426509186,40662.4209143519,2011-04-29,10:06:07
39.975411,116.336967,0,235.936171259843,40662.4209722222,2011-04-29,10:06:12
39.975376,116.336437,0,226.496046587926,40662.4210300926,2011-04-29,10:06:17
39.975285,116.335754,0,222.620800524934,40662.421087963,2011-04-29,10:06:22
39.97522,116.334947,0,215.718202099738,40662.4211458333,2011-04-29,10:06:27
39.975194,116.334031,0,222.652739501312,40662.4212037037,2011-04-29,10:06:32
39.975211,116.333097,0,226.390892388451,40662.4212615741,2011-04-29,10:06:37
39.975195,116.332175,0,221.853658136483,40662.4213194444,2011-04-29,10:06:42
39.975228,116.331311,0,201.441410761155,40662.4213773148,2011-04-29,10:06:47
39.975228,116.330553,0,183.7,40662.4214351852,2011-04-29,10:06:52
39.975252,116.329986,0,163.881020341207,40662.4214930556,2011-04-29,10:06:57
39.975282,116.329865,0,145.201509186352,40662.4215509259,2011-04-29,10:07:02
39.975326,116.329904,0,148.311174540682,40662.4216087963,2011-04-29,10:07:07
39.975331,116.329906,0,148.593021653543,40662.4216666667,2011-04-29,10:07:12
39.975331,116.329906,0,148.593021653543,40662.4217013889,2011-04-29,10:07:15
39.975326,116.3299,0,144.67874015748,40662.421724537,2011-04-29,10:07:17
39.975331,116.329812,0,145.538047900262,40662.4217824074,2011-04-29,10:07:22
39.975269,116.329617,0,148.572896981627,40662.4218402778,2011-04-29,10:07:27
39.975295,116.32933,0,143.628083989501,40662.4218981481,2011-04-29,10:07:32
39.975305,116.32906,0,151.547234251968,40662.4219560185,2011-04-29,10:07:37
39.97531,116.328952,0,162.69875328084,40662.4220138889,2011-04-29,10:07:42
39.975253,116.328937,0,175.262047244094,40662.4220717593,2011-04-29,10:07:47
39.975224,116.328941,0,181.961935695538,40662.4221296296,2011-04-29,10:07:52
39.975245,116.328889,0,183.968782808399,40662.4221875,2011-04-29,10:07:57
39.975249,116.328719,0,182.919288057743,40662.4222453704,2011-04-29,10:08:02
39.97522,116.328475,0,190.816725721785,40662.4223032407,2011-04-29,10:08:07
39.975253,116.328209,0,193.728700787402,40662.4223611111,2011-04-29,10:08:12
39.975313,116.32786,0,186.740833333333,40662.4224189815,2011-04-29,10:08:17
39.975361,116.327481,0,177.075531496063,40662.4224768518,2011-04-29,10:08:22
39.975328,116.327085,0,173.308881233596,40662.4225347222,2011-04-29,10:08:27
39.975329,116.326639,0,182.700895669291,40662.4225925926,2011-04-29,10:08:32
39.975334,116.326146,0,188.868326771654,40662.422650463,2011-04-29,10:08:37
39.975342,116.325848,0,211.448845144357,40662.4227083333,2011-04-29,10:08:42
39.975408,116.3258,0,234.590964566929,40662.4227662037,2011-04-29,10:08:47
39.975396,116.325663,0,239.652998687664,40662.4228240741,2011-04-29,10:08:52
39.97539,116.325583,0,239.274281496063,40662.4228819444,2011-04-29,10:08:57
39.97539,116.325583,0,239.274281496063,40662.4229166667,2011-04-29,10:09:00
39.975391,116.325581,0,243.301017060367,40662.4229398148,2011-04-29,10:09:02
39.975404,116.325582,0,246.353700787402,40662.4229976852,2011-04-29,10:09:07
39.975404,116.325554,0,247.816725721785,40662.4230555556,2011-04-29,10:09:12
39.975376,116.325351,0,246.365288713911,40662.4231134259,2011-04-29,10:09:17
39.975323,116.325111,0,247.10219816273,40662.4231712963,2011-04-29,10:09:22
39.975289,116.324765,0,246.977368766404,40662.4232291667,2011-04-29,10:09:27
39.975263,116.324296,0,243.730971128609,40662.423287037,2011-04-29,10:09:32
39.975207,116.323811,0,249.122709973753,40662.4233449074,2011-04-29,10:09:37
39.975227,116.323295,0,253.27187007874,40662.4234027778,2011-04-29,10:09:42
39.975193,116.322758,0,258.891312335958,40662.4234606481,2011-04-29,10:09:47
39.975207,116.32231,0,256.362050524934,40662.4235185185,2011-04-29,10:09:52
39.975129,116.321827,0,267.322870734908,40662.4235763889,2011-04-29,10:09:57
39.975113,116.321399,0,246.095580708661,40662.4236342593,2011-04-29,10:10:02
39.975068,116.32095,0,230.123490813648,40662.4236921296,2011-04-29,10:10:07
39.975073,116.320591,0,201.944304461942,40662.42375,2011-04-29,10:10:12
39.975075,116.320105,0,187.361197506562,40662.4238078704,2011-04-29,10:10:17
39.975055,116.319628,0,185.86780839895,40662.4238657407,2011-04-29,10:10:22
39.975068,116.319094,0,170.903543307087,40662.4239236111,2011-04-29,10:10:27
39.975062,116.318649,0,164.17156824147,40662.4239814815,2011-04-29,10:10:32
39.975044,116.318225,0,161.549324146982,40662.4240393518,2011-04-29,10:10:37
39.975008,116.317906,0,160.465803805774,40662.4240972222,2011-04-29,10:10:42
39.974971,116.317817,0,167.078208661417,40662.4241550926,2011-04-29,10:10:47
39.974956,116.317816,0,163.619524278215,40662.424212963,2011-04-29,10:10:52
39.974946,116.317822,0,162.194281496063,40662.4242708333,2011-04-29,10:10:57
39.974946,116.317822,0,162.194281496063,40662.4243055556,2011-04-29,10:11:00
39.974945,116.317822,0,161.653677821522,40662.4243287037,2011-04-29,10:11:02
39.974944,116.317761,0,164.898061023622,40662.4243865741,2011-04-29,10:11:07
39.974945,116.317598,0,163.051049868766,40662.4244444444,2011-04-29,10:11:12
39.974916,116.31735,0,164.737539370079,40662.4245023148,2011-04-29,10:11:17
39.974889,116.317043,0,179.238405511811,40662.4245601852,2011-04-29,10:11:22
39.974837,116.316615,0,185.241761811024,40662.4246180556,2011-04-29,10:11:27
39.974827,116.316128,0,190.421164698163,40662.4246759259,2011-04-29,10:11:32
39.974818,116.315531,0,187.025846456693,40662.4247337963,2011-04-29,10:11:37
39.974781,116.314948,0,191.011177821522,40662.4247916667,2011-04-29,10:11:42
39.97483,116.31436,0,174.470459317585,40662.424849537,2011-04-29,10:11:47
39.974968,116.313891,0,162.056210629921,40662.4249074074,2011-04-29,10:11:52
39.975044,116.313413,0,161.238654855643,40662.4249652778,2011-04-29,10:11:57
39.975072,116.313183,0,175.21657808399,40662.4250231481,2011-04-29,10:12:02
39.975057,116.313153,0,169.774429133858,40662.4250810185,2011-04-29,10:12:07
39.97504,116.313144,0,170.36186351706,40662.4251388889,2011-04-29,10:12:12
39.975024,116.313147,0,171.468766404199,40662.4251967593,2011-04-29,10:12:17
39.975047,116.313158,0,172.717778871391,40662.4252546296,2011-04-29,10:12:22
39.975186,116.313189,0,174.489809711286,40662.4253125,2011-04-29,10:12:27
39.975298,116.31323,0,185.57062992126,40662.4253703704,2011-04-29,10:12:32
39.975373,116.313273,0,189.22407808399,40662.4254282407,2011-04-29,10:12:37
39.975363,116.313272,0,190.29437007874,40662.4254861111,2011-04-29,10:12:42
39.975293,116.313191,0,192.802670603675,40662.4255439815,2011-04-29,10:12:47
39.975273,116.313191,0,205.173179133858,40662.4256018519,2011-04-29,10:12:52
39.975226,116.313203,0,212.697230971129,40662.4256597222,2011-04-29,10:12:57
39.975162,116.31318,0,209.145357611549,40662.4257175926,2011-04-29,10:13:02
39.975161,116.313161,0,208.11062007874,40662.425775463,2011-04-29,10:13:07
39.975136,116.313111,0,208.075954724409,40662.4258333333,2011-04-29,10:13:12
39.975123,116.313066,0,216.849245406824,40662.4258912037,2011-04-29,10:13:17
39.974909,116.312893,0,228.60499343832,40662.4259490741,2011-04-29,10:13:22
39.974818,116.31268,0,237.601597769029,40662.4260069444,2011-04-29,10:13:27
39.974801,116.312222,0,238.110498687664,40662.4260648148,2011-04-29,10:13:32
39.974752,116.311724,0,240.632454068241,40662.4261226852,2011-04-29,10:13:37
39.974719,116.311342,0,256.953500656168,40662.4261805556,2011-04-29,10:13:42
39.974697,116.310858,0,253.563077427822,40662.4262384259,2011-04-29,10:13:47
39.974674,116.310472,0,253.423303805774,40662.4262962963,2011-04-29,10:13:52
39.974712,116.310215,0,241.348061023622,40662.4263541667,2011-04-29,10:13:57
39.974689,116.310163,0,227.961804461942,40662.426412037,2011-04-29,10:14:02
39.974688,116.310095,0,228.113789370079,40662.4264699074,2011-04-29,10:14:07
39.974716,116.309922,0,227.188474409449,40662.4265277778,2011-04-29,10:14:12
39.974713,116.309788,0,226.126043307087,40662.4265856481,2011-04-29,10:14:17
39.97471,116.309689,0,224.583169291339,40662.4266435185,2011-04-29,10:14:22
39.974731,116.309595,0,226.556371391076,40662.4267013889,2011-04-29,10:14:27
39.974713,116.309424,0,226.185164041995,40662.4267592593,2011-04-29,10:14:32
39.974714,116.309279,0,227.405918635171,40662.4268171296,2011-04-29,10:14:37
39.974656,116.309116,0,226.241784776903,40662.426875,2011-04-29,10:14:42
39.974676,116.309023,0,225.349284776903,40662.4269328704,2011-04-29,10:14:47
39.974681,116.309005,0,224.072939632546,40662.4269907407,2011-04-29,10:14:52
39.974669,116.308942,0,228.302073490814,40662.4270486111,2011-04-29,10:14:57
39.974665,116.308881,0,232.549025590551,40662.4271064815,2011-04-29,10:15:02
39.97464,116.308817,0,235.05498687664,40662.4271643519,2011-04-29,10:15:07
39.974628,116.308797,0,233.213320209974,40662.4272222222,2011-04-29,10:15:12
39.974555,116.308687,0,229.565853018373,40662.4272800926,2011-04-29,10:15:17
39.974592,116.308585,0,227.559658792651,40662.427337963,2011-04-29,10:15:22
39.974612,116.308402,0,224.657132545932,40662.4273958333,2011-04-29,10:15:27
39.974642,116.308206,0,222.270170603675,40662.4274537037,2011-04-29,10:15:32
39.974694,116.307906,0,231.262417979003,40662.4275115741,2011-04-29,10:15:37
39.974712,116.307535,0,240.30875656168,40662.4275694444,2011-04-29,10:15:42
39.974694,116.307072,0,236.16094816273,40662.4276273148,2011-04-29,10:15:47
39.974683,116.306529,0,206.468198818898,40662.4276851852,2011-04-29,10:15:52
39.974627,116.306368,0,206.006066272966,40662.4277430556,2011-04-29,10:15:57
39.974567,116.306279,0,212.92501312336,40662.4278009259,2011-04-29,10:16:02
39.974601,116.306208,0,218.953635170604,40662.4278587963,2011-04-29,10:16:07
39.974636,116.306147,0,229.317273622047,40662.4279166667,2011-04-29,10:16:12
39.974603,116.306113,0,243.669895013123,40662.427974537,2011-04-29,10:16:17
39.974555,116.30606,0,257.315997375328,40662.4280324074,2011-04-29,10:16:22
39.974608,116.306094,0,270.40844488189,40662.4280902778,2011-04-29,10:16:27
39.974578,116.306096,0,278.36594488189,40662.4281481481,2011-04-29,10:16:32
39.97454,116.306095,0,279.087657480315,40662.4282060185,2011-04-29,10:16:37
39.974538,116.306108,0,279.907391732283,40662.4282638889,2011-04-29,10:16:42
39.974537,116.306025,0,278.108576115486,40662.4283217593,2011-04-29,10:16:47
39.974589,116.305803,0,273.455748031496,40662.4283796296,2011-04-29,10:16:52
39.97463,116.305444,0,269.276351706037,40662.4284375,2011-04-29,10:16:57
39.97463,116.305039,0,264.768526902887,40662.4284953704,2011-04-29,10:17:02
39.974645,116.304712,0,253.478047900262,40662.4285532407,2011-04-29,10:17:07
39.974574,116.304218,0,244.928694225722,40662.4286111111,2011-04-29,10:17:12
39.974538,116.303956,0,226.375725065617,40662.4286689815,2011-04-29,10:17:17
39.974588,116.303892,0,203.508405511811,40662.4287268519,2011-04-29,10:17:22
39.974626,116.303806,0,208.184888451444,40662.4287847222,2011-04-29,10:17:27
39.974649,116.30376,0,208.762024278215,40662.4288425926,2011-04-29,10:17:32
39.974669,116.303666,0,202.567985564304,40662.428900463,2011-04-29,10:17:37
39.974687,116.303595,0,199.390108267717,40662.4289583333,2011-04-29,10:17:42
39.974693,116.303483,0,192.09501312336,40662.4290162037,2011-04-29,10:17:47
39.974678,116.303358,0,188.633700787402,40662.4290740741,2011-04-29,10:17:52
39.974669,116.303253,0,192.72499015748,40662.4291319444,2011-04-29,10:17:57
39.974657,116.30318,0,196.929790026247,40662.4291898148,2011-04-29,10:18:02
39.97466,116.303115,0,195.477116141732,40662.4292476852,2011-04-29,10:18:07
39.97467,116.303069,0,204.170869422572,40662.4293055556,2011-04-29,10:18:12
39.974738,116.303051,0,209.816958661417,40662.4293634259,2011-04-29,10:18:17
39.974853,116.30307,0,200.006417322835,40662.4294212963,2011-04-29,10:18:22
39.974914,116.303043,0,200.496420603675,40662.4294791667,2011-04-29,10:18:27
39.974938,116.302986,0,205.754471784777,40662.429537037,2011-04-29,10:18:32
39.974979,116.302917,0,219.724734251969,40662.4295949074,2011-04-29,10:18:37
39.974999,116.302885,0,246.90405183727,40662.4296527778,2011-04-29,10:18:42
39.975053,116.302829,0,271.174888451444,40662.4297106481,2011-04-29,10:18:47
39.975142,116.302791,0,273.53654855643,40662.4297685185,2011-04-29,10:18:52
39.975213,116.302755,0,265.30999343832,40662.4298263889,2011-04-29,10:18:57
39.975264,116.302752,0,275.604793307087,40662.4298842593,2011-04-29,10:19:02
39.975339,116.30274,0,292.756788057743,40662.4299421296,2011-04-29,10:19:07
39.975437,116.302753,0,315.096824146982,40662.43,2011-04-29,10:19:12
39.975531,116.30277,0,333.444816272966,40662.4300578704,2011-04-29,10:19:17
39.975554,116.302761,0,349.676804461942,40662.4301157407,2011-04-29,10:19:22
39.97566,116.302881,0,363.874960629921,40662.4301736111,2011-04-29,10:19:27
39.975746,116.302949,0,375.213474409449,40662.4302314815,2011-04-29,10:19:32
39.975834,116.303022,0,370.046161417323,40662.4302893518,2011-04-29,10:19:37
39.975913,116.303007,0,384.72623687664,40662.4303472222,2011-04-29,10:19:42
39.975959,116.303006,0,384.700203412073,40662.4304050926,2011-04-29,10:19:47
39.976032,116.303048,0,396.494176509186,40662.430462963,2011-04-29,10:19:52
39.976106,116.303044,0,408.385593832021,40662.4305208333,2011-04-29,10:19:57
39.976147,116.30302,0,421.312736220472,40662.4305787037,2011-04-29,10:20:02
39.976179,116.302978,0,438.796817585302,40662.4306365741,2011-04-29,10:20:07
39.976174,116.302905,0,463.73562664042,40662.4306944444,2011-04-29,10:20:12
39.976238,116.302934,0,478.730688976378,40662.4307523148,2011-04-29,10:20:17
39.976276,116.302912,0,489.832158792651,40662.4308101852,2011-04-29,10:20:22
39.976359,116.302887,0,508.460449475066,40662.4308680556,2011-04-29,10:20:27
39.976391,116.302848,0,522.802857611549,40662.4309259259,2011-04-29,10:20:32
39.976404,116.302817,0,530.193910761155,40662.4309837963,2011-04-29,10:20:37
39.976412,116.302797,0,540.479475065617,40662.4310416667,2011-04-29,10:20:42
39.976475,116.30283,0,549.903077427821,40662.431099537,2011-04-29,10:20:47
39.976568,116.302906,0,564.039937664042,40662.4311574074,2011-04-29,10:20:52
39.976711,116.30306,0,578.991797900262,40662.4312152778,2011-04-29,10:20:57
39.976831,116.303094,0,580.333047900263,40662.4312731481,2011-04-29,10:21:02
39.976889,116.30304,0,581.841906167979,40662.4313310185,2011-04-29,10:21:07
39.976951,116.303002,0,583.807076771654,40662.4313888889,2011-04-29,10:21:12
39.977019,116.302962,0,586.657687007874,40662.4314467593,2011-04-29,10:21:17
39.977058,116.302973,0,583.695839895013,40662.4315046296,2011-04-29,10:21:22
39.977125,116.303063,0,578.588500656168,40662.4315625,2011-04-29,10:21:27
39.977121,116.303168,0,579.077253937008,40662.4316203704,2011-04-29,10:21:32
39.977153,116.303256,0,581.2131332021,40662.4316782407,2011-04-29,10:21:37
39.977179,116.303307,0,583.611584645669,40662.4317361111,2011-04-29,10:21:42
39.977202,116.303394,0,586.871699475066,40662.4317939815,2011-04-29,10:21:47
39.977245,116.303472,0,591.179553805774,40662.4318518518,2011-04-29,10:21:52
39.977332,116.303532,0,595.395895669291,40662.4319097222,2011-04-29,10:21:57
39.977376,116.303542,0,598.882841207349,40662.4319675926,2011-04-29,10:22:02
39.977432,116.303557,0,602.083480971129,40662.432025463,2011-04-29,10:22:07
39.977487,116.303577,0,608.898074146982,40662.4320833333,2011-04-29,10:22:12
39.977548,116.30357,0,618.025662729659,40662.4321412037,2011-04-29,10:22:17
39.977575,116.303578,0,641.875180446194,40662.4321990741,2011-04-29,10:22:22
39.977598,116.303533,0,656.633353018373,40662.4322569444,2011-04-29,10:22:27
39.977545,116.303472,0,673.956984908136,40662.4323148148,2011-04-29,10:22:32
39.977638,116.303528,0,690.785954724409,40662.4323726852,2011-04-29,10:22:37
39.97772,116.303577,0,701.141958661417,40662.4324305556,2011-04-29,10:22:42
39.977744,116.30357,0,720.013697506562,40662.4324884259,2011-04-29,10:22:47
39.977911,116.30373,0,742.677103018373,40662.4325462963,2011-04-29,10:22:52
39.97797,116.303767,0,756.118553149606,40662.4326041667,2011-04-29,10:22:57
39.977993,116.303888,0,741.986952099738,40662.432662037,2011-04-29,10:23:02
39.978098,116.30391,0,754.216512467191,40662.4327199074,2011-04-29,10:23:07
39.97819,116.303927,0,769.65782480315,40662.4327777778,2011-04-29,10:23:12
39.978292,116.303982,0,782.759560367454,40662.4328356481,2011-04-29,10:23:17
39.978365,116.304001,0,786.665718503937,40662.4328935185,2011-04-29,10:23:22
39.97838,116.303972,0,791.480147637795,40662.4329513889,2011-04-29,10:23:27
39.978458,116.303988,0,798.188458005249,40662.4330092593,2011-04-29,10:23:32
39.978479,116.303971,0,804.231046587926,40662.4330671296,2011-04-29,10:23:37
39.978515,116.303946,0,808.608336614173,40662.433125,2011-04-29,10:23:42
39.978557,116.303944,0,812.638599081365,40662.4331828704,2011-04-29,10:23:47
39.978602,116.30398,0,816.694396325459,40662.4332407407,2011-04-29,10:23:52
39.978643,116.304009,0,822.068914041995,40662.4332986111,2011-04-29,10:23:57
39.978656,116.303985,0,826.150990813648,40662.4333564815,2011-04-29,10:24:02
39.97863,116.303955,0,824.136158136483,40662.4334143519,2011-04-29,10:24:07
39.978642,116.303953,0,822.025708661417,40662.4334722222,2011-04-29,10:24:12
39.9787,116.303947,0,812.693969816273,40662.4335300926,2011-04-29,10:24:17
39.978743,116.303907,0,801.87374671916,40662.433587963,2011-04-29,10:24:22
39.978822,116.303858,0,787.441023622047,40662.4336458333,2011-04-29,10:24:27
39.978841,116.303821,0,776.404133858268,40662.4337037037,2011-04-29,10:24:32
39.978804,116.30374,0,765.29405183727,40662.4337615741,2011-04-29,10:24:37
39.978816,116.303714,0,753.276204068241,40662.4338194444,2011-04-29,10:24:42
39.978795,116.303641,0,742.607017716535,40662.4338773148,2011-04-29,10:24:47
39.978698,116.303503,0,732.523349737533,40662.4339351852,2011-04-29,10:24:52
39.978652,116.303327,0,720.131489501312,40662.4339930556,2011-04-29,10:24:57
39.978563,116.303134,0,710.733520341207,40662.4340509259,2011-04-29,10:25:02
39.978477,116.302941,0,703.32219160105,40662.4341087963,2011-04-29,10:25:07
39.978424,116.302829,0,695.834324146982,40662.4341666667,2011-04-29,10:25:12
39.978366,116.302717,0,687.138015091863,40662.434224537,2011-04-29,10:25:17
39.978305,116.302632,0,678.011174540682,40662.4342824074,2011-04-29,10:25:22
39.978275,116.302647,0,669.327883858268,40662.4343402778,2011-04-29,10:25:27
39.978299,116.302656,0,657.366053149606,40662.4343981481,2011-04-29,10:25:32
39.978268,116.302697,0,648.840505249344,40662.4344560185,2011-04-29,10:25:37
39.978306,116.302793,0,640.742736220472,40662.4345138889,2011-04-29,10:25:42
39.97823,116.302818,0,634.763723753281,40662.4345717593,2011-04-29,10:25:47
39.978244,116.302879,0,628.536653543307,40662.4346296296,2011-04-29,10:25:52
39.978292,116.30294,0,620.336456692913,40662.4346875,2011-04-29,10:25:57
39.978322,116.302865,0,603.734114173228,40662.4347453704,2011-04-29,10:26:02
39.978299,116.302845,0,593.917926509186,40662.4348032407,2011-04-29,10:26:07
39.978323,116.302872,0,588.96437664042,40662.4348611111,2011-04-29,10:26:12
39.978372,116.302956,0,590.7018667979,40662.4349189815,2011-04-29,10:26:17
