# Supplementary material for: Research on differential privacy protection method based on user tendency
Source: PLoS One. 2023 Oct 26;18(10):e0288823. doi: 10.1371/journal.pone.0288823 (PMC10602288; doi:10.1371/journal.pone.0288823)
Supplement: S5 Data — (ZIP) [file pone.0288823.s005.zip › Data 5-5/147/Trajectory/20110429211108.plt]

Geolife trajectory
WGS 84
Altitude is in Feet
Reserved 3
0,2,255,My Track,0,0,2,8421376
0
39.981433,116.302195,0,492.502247375328,40662.8827314815,2011-04-29,21:11:08
39.981473,116.302167,0,494.938848425197,40662.8827893519,2011-04-29,21:11:13
39.981537,116.302093,0,495.808369422572,40662.8828472222,2011-04-29,21:11:18
39.98161,116.302084,0,496.235393700787,40662.8829050926,2011-04-29,21:11:23
39.981661,116.302152,0,497.725580708661,40662.882962963,2011-04-29,21:11:28
39.98171,116.302311,0,502.451899606299,40662.8830208333,2011-04-29,21:11:33
39.981721,116.302496,0,495.222447506562,40662.8830787037,2011-04-29,21:11:38
39.981762,116.302647,0,495.668697506562,40662.8831365741,2011-04-29,21:11:43
39.98181,116.302861,0,496.609206036745,40662.8831944444,2011-04-29,21:11:48
39.981818,116.303131,0,497.607083333333,40662.8832523148,2011-04-29,21:11:53
39.981782,116.303692,0,497.824101049869,40662.8833101852,2011-04-29,21:11:58
39.981759,116.304151,0,498.07405839895,40662.8833680556,2011-04-29,21:12:03
39.981764,116.30434,0,498.597303149606,40662.8834259259,2011-04-29,21:12:08
39.981734,116.304577,0,498.953891076115,40662.8834837963,2011-04-29,21:12:13
39.981739,116.304768,0,499.370554461942,40662.8835416667,2011-04-29,21:12:18
39.981727,116.305016,0,499.651351706037,40662.883599537,2011-04-29,21:12:23
39.982089,116.306155,0,500.096699475066,40662.8836574074,2011-04-29,21:12:28
39.982109,116.30628,0,500.721417322835,40662.8837152778,2011-04-29,21:12:33
39.982155,116.306536,0,499.878930446194,40662.8837731481,2011-04-29,21:12:38
39.982178,116.307108,0,498.395754593176,40662.8838310185,2011-04-29,21:12:43
39.982259,116.306816,0,497.318927165354,40662.8838888889,2011-04-29,21:12:48
39.982544,116.306581,0,495.44281824147,40662.8839467593,2011-04-29,21:12:53
39.982594,116.306628,0,492.30094816273,40662.8840046296,2011-04-29,21:12:58
39.982668,116.306524,0,488.62967847769,40662.8840625,2011-04-29,21:13:03
39.982662,116.306595,0,484.39030839895,40662.8841203704,2011-04-29,21:13:08
39.98273,116.306508,0,480.349432414698,40662.8841782407,2011-04-29,21:13:13
39.983151,116.306344,0,476.806620734908,40662.8842361111,2011-04-29,21:13:18
39.983432,116.305971,0,472.561043307087,40662.8842939815,2011-04-29,21:13:23
39.983583,116.305215,0,467.175360892388,40662.8843518518,2011-04-29,21:13:28
39.983697,116.304816,0,465.083284120735,40662.8844097222,2011-04-29,21:13:33
39.983801,116.304597,0,466.453270997375,40662.8844675926,2011-04-29,21:13:38
39.983883,116.30432,0,470.347165354331,40662.884525463,2011-04-29,21:13:43
39.983949,116.304103,0,472.180475721785,40662.8845833333,2011-04-29,21:13:48
39.984021,116.303968,0,476.130236220472,40662.8846412037,2011-04-29,21:13:53
39.984116,116.30383,0,482.49157152231,40662.8846990741,2011-04-29,21:13:58
39.984135,116.303685,0,488.650754593176,40662.8847569444,2011-04-29,21:14:03
39.984145,116.303699,0,494.465364173228,40662.8848148148,2011-04-29,21:14:08
39.984134,116.303739,0,500.1375,40662.8848726852,2011-04-29,21:14:13
39.984176,116.303692,0,506.463589238845,40662.8849305556,2011-04-29,21:14:18
39.984193,116.303647,0,510.417457349081,40662.8849884259,2011-04-29,21:14:23
39.984198,116.303422,0,518.096062992126,40662.8850462963,2011-04-29,21:14:28
39.984208,116.3033,0,522.341689632546,40662.8851041667,2011-04-29,21:14:33
39.984212,116.303124,0,527.2493832021,40662.885162037,2011-04-29,21:14:38
39.984236,116.302954,0,532.396322178478,40662.8852199074,2011-04-29,21:14:43
39.984223,116.302891,0,536.489612860892,40662.8852777778,2011-04-29,21:14:48
39.984218,116.303019,0,539.760889107611,40662.8853356481,2011-04-29,21:14:53
39.984226,116.30299,0,544.452165354331,40662.8853935185,2011-04-29,21:14:58
39.984252,116.302971,0,549.161115485564,40662.8854513889,2011-04-29,21:15:03
39.984263,116.30289,0,554.170334645669,40662.8855092593,2011-04-29,21:15:08
39.984251,116.302879,0,558.850846456693,40662.8855671296,2011-04-29,21:15:13
39.984192,116.302821,0,563.48375,40662.885625,2011-04-29,21:15:18
39.984056,116.302787,0,568.085518372703,40662.8856828704,2011-04-29,21:15:23
39.983888,116.302717,0,573.291627296588,40662.8857407407,2011-04-29,21:15:28
39.983632,116.302598,0,578.370331364829,40662.8857986111,2011-04-29,21:15:33
39.98326,116.302267,0,583.137152230971,40662.8858564815,2011-04-29,21:15:38
39.982854,116.30191,0,587.456669947507,40662.8859143518,2011-04-29,21:15:43
39.985614,116.308372,0,557.197460629921,40662.8864351852,2011-04-29,21:16:28
39.985436,116.308302,0,554.702339238845,40662.8864930556,2011-04-29,21:16:33
39.983962,116.308858,0,-16.2678871391076,40662.8865509259,2011-04-29,21:16:38
39.983971,116.308843,0,-11.6971620734908,40662.8866087963,2011-04-29,21:16:43
39.983967,116.308831,0,-12.7067519685039,40662.8866666667,2011-04-29,21:16:48
39.983962,116.30883,0,-13.5232283464567,40662.886724537,2011-04-29,21:16:53
39.983954,116.308834,0,-13.7722998687664,40662.8867824074,2011-04-29,21:16:58
39.983954,116.308834,0,-13.7722998687664,40662.8868171296,2011-04-29,21:17:01
39.983948,116.30883,0,-13.9185793963255,40662.8868402778,2011-04-29,21:17:03
39.983938,116.308825,0,-13.7825,40662.8868981482,2011-04-29,21:17:08
39.983925,116.308829,0,-13.5064599737533,40662.8869560185,2011-04-29,21:17:13
39.98391,116.308835,0,-13.2508169291339,40662.8870138889,2011-04-29,21:17:18
39.9839,116.308845,0,-13.0521784776903,40662.8870717593,2011-04-29,21:17:23
39.983896,116.308854,0,-13.0375885826772,40662.8871296296,2011-04-29,21:17:28
39.983899,116.308857,0,-12.6970603674541,40662.8871875,2011-04-29,21:17:33
39.983899,116.308857,0,-12.6970603674541,40662.8872222222,2011-04-29,21:17:36
39.983899,116.308853,0,-11.8093667979003,40662.8872453704,2011-04-29,21:17:38
39.983907,116.308867,0,-10.7618471128609,40662.8873032407,2011-04-29,21:17:43
39.983904,116.309013,0,-7.81128280839895,40662.8873611111,2011-04-29,21:17:48
39.983874,116.309241,0,-1.54866141732283,40662.8874189815,2011-04-29,21:17:53
39.983874,116.309524,0,14.3236679790026,40662.8874768519,2011-04-29,21:17:58
39.983878,116.309703,0,35.3693208661417,40662.8875347222,2011-04-29,21:18:03
39.983895,116.309904,0,48.7399507874016,40662.8875925926,2011-04-29,21:18:08
39.983925,116.310112,0,66.2431135170604,40662.887650463,2011-04-29,21:18:13
39.983957,116.310486,0,82.8005643044619,40662.8877083333,2011-04-29,21:18:18
39.98396,116.31104,0,99.1833989501312,40662.8877662037,2011-04-29,21:18:23
39.983939,116.311645,0,113.376781496063,40662.8878240741,2011-04-29,21:18:28
39.983982,116.312203,0,125.224284776903,40662.8878819444,2011-04-29,21:18:33
39.983978,116.312617,0,137.013900918635,40662.8879398148,2011-04-29,21:18:38
39.98399,116.313082,0,145.094114173228,40662.8879976852,2011-04-29,21:18:43
39.983992,116.313575,0,141.749081364829,40662.8880555556,2011-04-29,21:18:48
39.984015,116.314089,0,134.782765748031,40662.8881134259,2011-04-29,21:18:53
39.984026,116.314666,0,133.797664041995,40662.8881712963,2011-04-29,21:18:58
39.984033,116.315213,0,134.971922572178,40662.8882291667,2011-04-29,21:19:03
39.983988,116.315562,0,132.668261154856,40662.888287037,2011-04-29,21:19:08
39.983956,116.315595,0,133.14468503937,40662.8883449074,2011-04-29,21:19:13
39.983934,116.315646,0,131.885124671916,40662.8884027778,2011-04-29,21:19:18
39.983932,116.315941,0,127.575666010499,40662.8884606481,2011-04-29,21:19:23
39.983967,116.31638,0,120.103277559055,40662.8885185185,2011-04-29,21:19:28
39.98408,116.316874,0,104.630226377953,40662.8885763889,2011-04-29,21:19:33
39.984134,116.317473,0,93.2533234908136,40662.8886342593,2011-04-29,21:19:38
39.984166,116.31808,0,84.1119520997375,40662.8886921296,2011-04-29,21:19:43
39.984156,116.318633,0,87.662250656168,40662.88875,2011-04-29,21:19:48
39.984173,116.319076,0,83.0249015748032,40662.8888078704,2011-04-29,21:19:53
39.984211,116.3196,0,87.1127165354331,40662.8888657407,2011-04-29,21:19:58
39.984247,116.320095,0,86.8340813648294,40662.8889236111,2011-04-29,21:20:03
39.984249,116.320644,0,86.6379954068241,40662.8889814815,2011-04-29,21:20:08
39.984259,116.321201,0,101.665111548556,40662.8890393519,2011-04-29,21:20:13
39.984269,116.321726,0,120.239619422572,40662.8890972222,2011-04-29,21:20:18
39.984296,116.322288,0,142.761827427822,40662.8891550926,2011-04-29,21:20:23
39.984314,116.322786,0,143.781833989501,40662.889212963,2011-04-29,21:20:28
39.984347,116.323298,0,146.180511811024,40662.8892708333,2011-04-29,21:20:33
39.984324,116.323676,0,153.003704068241,40662.8893287037,2011-04-29,21:20:38
39.984301,116.32384,0,139.263707349081,40662.8893865741,2011-04-29,21:20:43
39.984259,116.323933,0,122.807870734908,40662.8894444444,2011-04-29,21:20:48
39.98414,116.323953,0,112.652276902887,40662.8895023148,2011-04-29,21:20:53
39.984141,116.324036,0,103.981420603675,40662.8895601852,2011-04-29,21:20:58
39.984226,116.324259,0,95.0082513123359,40662.8896180556,2011-04-29,21:21:03
39.984256,116.324361,0,95.4320866141732,40662.8896759259,2011-04-29,21:21:08
39.984261,116.324362,0,93.6339107611549,40662.8897337963,2011-04-29,21:21:13
39.984261,116.324362,0,93.6339107611549,40662.8897685185,2011-04-29,21:21:16
39.984263,116.324367,0,93.2127854330709,40662.8897916667,2011-04-29,21:21:18
39.984264,116.324358,0,93.8207841207349,40662.889849537,2011-04-29,21:21:23
39.9843,116.324488,0,105.567992125984,40662.8899074074,2011-04-29,21:21:28
39.984348,116.324857,0,118.58845144357,40662.8899652778,2011-04-29,21:21:33
39.984381,116.325267,0,127.119304461942,40662.8900231481,2011-04-29,21:21:38
39.984428,116.325575,0,146.684734251969,40662.8900810185,2011-04-29,21:21:43
39.984432,116.325818,0,161.611978346457,40662.8901388889,2011-04-29,21:21:48
39.984378,116.326033,0,162.278684383202,40662.8901967593,2011-04-29,21:21:53
39.984399,116.326142,0,165.758408792651,40662.8902546296,2011-04-29,21:21:58
39.984405,116.326137,0,158.088415354331,40662.8903125,2011-04-29,21:22:03
39.984405,116.32614,0,157.205662729659,40662.8903703704,2011-04-29,21:22:08
39.984403,116.326142,0,156.71407152231,40662.8904282407,2011-04-29,21:22:13
39.984403,116.326142,0,156.71407152231,40662.890462963,2011-04-29,21:22:16
39.984401,116.326146,0,156.603523622047,40662.8904861111,2011-04-29,21:22:18
39.984384,116.326146,0,156.460285433071,40662.8905439815,2011-04-29,21:22:23
39.984384,116.326146,0,156.460285433071,40662.8905787037,2011-04-29,21:22:26
39.98439,116.326139,0,156.762693569554,40662.8906018519,2011-04-29,21:22:28
39.984414,116.32614,0,157.626833989501,40662.8906597222,2011-04-29,21:22:33
39.984423,116.326137,0,158.715249343832,40662.8907175926,2011-04-29,21:22:38
39.984425,116.326131,0,159.375049212598,40662.890775463,2011-04-29,21:22:43
39.984425,116.326131,0,159.375049212598,40662.8908101852,2011-04-29,21:22:46
39.984427,116.326129,0,159.782437664042,40662.8908333333,2011-04-29,21:22:48
39.984436,116.326205,0,160.070127952756,40662.8908912037,2011-04-29,21:22:53
39.984447,116.326563,0,166.399160104987,40662.8909490741,2011-04-29,21:22:58
39.98443,116.327052,0,166.327634514436,40662.8910069444,2011-04-29,21:23:03
39.984489,116.327543,0,170.251617454068,40662.8910648148,2011-04-29,21:23:08
39.984525,116.328125,0,170.178326771654,40662.8911226852,2011-04-29,21:23:13
39.984542,116.328722,0,173.650790682415,40662.8911805556,2011-04-29,21:23:18
39.984576,116.329293,0,158.24625656168,40662.8912384259,2011-04-29,21:23:23
39.984609,116.329925,0,147.173910761155,40662.8912962963,2011-04-29,21:23:28
39.984651,116.330675,0,137.193572834646,40662.8913541667,2011-04-29,21:23:33
39.984697,116.331479,0,126.327155511811,40662.891412037,2011-04-29,21:23:38
39.984733,116.332175,0,130.18186351706,40662.8914699074,2011-04-29,21:23:43
39.984761,116.332693,0,129.948175853018,40662.8915277778,2011-04-29,21:23:48
39.984783,116.333157,0,123.649868766404,40662.8915856481,2011-04-29,21:23:53
39.984768,116.333731,0,122.162650918635,40662.8916435185,2011-04-29,21:23:58
39.984753,116.334422,0,114.673054461942,40662.8917013889,2011-04-29,21:24:03
39.984769,116.33513,0,110.520026246719,40662.8917592593,2011-04-29,21:24:08
39.984789,116.335907,0,108.018661417323,40662.8918171296,2011-04-29,21:24:13
39.984809,116.336623,0,100.572129265092,40662.891875,2011-04-29,21:24:18
39.984886,116.337292,0,98.0972998687664,40662.8919328704,2011-04-29,21:24:23
39.984924,116.337897,0,91.2713320209974,40662.8919907407,2011-04-29,21:24:28
39.984969,116.338524,0,108.144977034121,40662.8920486111,2011-04-29,21:24:33
39.98501,116.339105,0,111.791443569554,40662.8921064815,2011-04-29,21:24:38
39.98502,116.339402,0,104.674760498688,40662.8921643518,2011-04-29,21:24:43
39.985008,116.339445,0,106.878330052493,40662.8922222222,2011-04-29,21:24:48
39.985027,116.339526,0,108.655144356955,40662.8922800926,2011-04-29,21:24:53
39.985022,116.339851,0,116.387477034121,40662.892337963,2011-04-29,21:24:58
39.985085,116.340377,0,116.785265748031,40662.8923958333,2011-04-29,21:25:03
39.985084,116.340958,0,119.005751312336,40662.8924537037,2011-04-29,21:25:08
39.985106,116.341456,0,131.250767716535,40662.8925115741,2011-04-29,21:25:13
39.98513,116.341701,0,150.760715223097,40662.8925694444,2011-04-29,21:25:18
39.985116,116.341743,0,153.382706692913,40662.8926273148,2011-04-29,21:25:23
39.985118,116.341822,0,159.128405511811,40662.8926851852,2011-04-29,21:25:28
39.985127,116.342121,0,165.314662073491,40662.8927430556,2011-04-29,21:25:33
39.985135,116.342508,0,173.860521653543,40662.8928009259,2011-04-29,21:25:38
39.985159,116.342866,0,170.651007217848,40662.8928587963,2011-04-29,21:25:43
39.985178,116.343267,0,164.597267060367,40662.8929166667,2011-04-29,21:25:48
39.985185,116.343716,0,147.641161417323,40662.892974537,2011-04-29,21:25:53
39.985201,116.344072,0,133.03218503937,40662.8930324074,2011-04-29,21:25:58
39.985191,116.344417,0,121.765449475066,40662.8930902778,2011-04-29,21:26:03
39.985202,116.344846,0,120.930557742782,40662.8931481481,2011-04-29,21:26:08
39.985191,116.345325,0,112.914461942257,40662.8932060185,2011-04-29,21:26:13
39.985208,116.345782,0,105.107286745407,40662.8932638889,2011-04-29,21:26:18
39.98522,116.345982,0,105.749740813648,40662.8933217593,2011-04-29,21:26:23
39.985206,116.345962,0,94.8831791338583,40662.8933796296,2011-04-29,21:26:28
39.985206,116.345987,0,86.9146784776903,40662.8934375,2011-04-29,21:26:33
39.985206,116.345987,0,86.9146784776903,40662.8934722222,2011-04-29,21:26:36
39.985205,116.345991,0,82.9062696850394,40662.8934953704,2011-04-29,21:26:38
39.985221,116.346144,0,95.793500656168,40662.8935532407,2011-04-29,21:26:43
39.985223,116.346515,0,114.865803805774,40662.8936111111,2011-04-29,21:26:48
39.985254,116.346926,0,124.524560367454,40662.8936689815,2011-04-29,21:26:53
39.985397,116.347189,0,127.967309711286,40662.8937268518,2011-04-29,21:26:58
39.98572,116.34742,0,128.141525590551,40662.8937847222,2011-04-29,21:27:03
39.986216,116.347463,0,136.145495406824,40662.8938425926,2011-04-29,21:27:08
39.986737,116.347434,0,133.376522309711,40662.893900463,2011-04-29,21:27:13
39.987259,116.347404,0,130.839560367454,40662.8939583333,2011-04-29,21:27:18
39.987726,116.347361,0,141.093612204724,40662.8940162037,2011-04-29,21:27:23
39.988121,116.347327,0,145.862522965879,40662.8940740741,2011-04-29,21:27:28
39.98849,116.3473,0,142.034271653543,40662.8941319444,2011-04-29,21:27:33
39.988837,116.347286,0,142.729225721785,40662.8941898148,2011-04-29,21:27:38
39.989165,116.347245,0,140.583933727034,40662.8942476852,2011-04-29,21:27:43
39.98938,116.347248,0,138.636788057743,40662.8943055556,2011-04-29,21:27:48
39.989439,116.347216,0,138.516738845144,40662.8943634259,2011-04-29,21:27:53
39.989452,116.347212,0,138.335990813648,40662.8944212963,2011-04-29,21:27:58
39.989431,116.347228,0,144.400183727034,40662.8944791667,2011-04-29,21:28:03
39.989363,116.347231,0,164.182454068241,40662.894537037,2011-04-29,21:28:08
39.989333,116.347323,0,154.3243667979,40662.8945949074,2011-04-29,21:28:13
39.989282,116.347347,0,160.72499671916,40662.8946527778,2011-04-29,21:28:18
39.989223,116.347345,0,163.883461286089,40662.8947106482,2011-04-29,21:28:23
39.989175,116.34736,0,165.662903543307,40662.8947685185,2011-04-29,21:28:28
39.989125,116.347378,0,165.838467847769,40662.8948263889,2011-04-29,21:28:33
39.989093,116.34741,0,167.449429133858,40662.8948842593,2011-04-29,21:28:38
39.989055,116.347469,0,163.534169947507,40662.8949421296,2011-04-29,21:28:43
39.98901,116.347529,0,165.803615485564,40662.895,2011-04-29,21:28:48
39.988954,116.34753,0,171.426601049869,40662.8950578704,2011-04-29,21:28:53
39.988899,116.347552,0,178.149878608924,40662.8951157407,2011-04-29,21:28:58
39.988876,116.347634,0,180.844885170604,40662.8951736111,2011-04-29,21:29:03
39.988886,116.347663,0,183.669412729659,40662.8952314815,2011-04-29,21:29:08
39.988902,116.347703,0,192.699206036745,40662.8952893519,2011-04-29,21:29:13
39.988943,116.347747,0,198.537972440945,40662.8953472222,2011-04-29,21:29:18
39.988989,116.347794,0,203.412923228346,40662.8954050926,2011-04-29,21:29:23
39.989042,116.347857,0,209.168261154856,40662.895462963,2011-04-29,21:29:28
39.989108,116.34797,0,203.888008530184,40662.8955208333,2011-04-29,21:29:33
39.989157,116.348026,0,205.280974409449,40662.8955787037,2011-04-29,21:29:38
39.989167,116.348066,0,207.320574146982,40662.8956365741,2011-04-29,21:29:43
39.989167,116.348129,0,206.810206692913,40662.8956944444,2011-04-29,21:29:48
39.98921,116.34823,0,206.33062992126,40662.8957523148,2011-04-29,21:29:53
39.989291,116.348285,0,193.604169947507,40662.8958101852,2011-04-29,21:29:58
39.989348,116.348318,0,190.312519685039,40662.8958680556,2011-04-29,21:30:03
39.989393,116.348369,0,189.601768372703,40662.8959259259,2011-04-29,21:30:08
39.989454,116.348428,0,186.955360892388,40662.8959837963,2011-04-29,21:30:13
39.989466,116.348504,0,190.332542650919,40662.8960416667,2011-04-29,21:30:18
39.989499,116.348574,0,191.011177821522,40662.896099537,2011-04-29,21:30:23
39.989507,116.348679,0,194.784235564304,40662.8961574074,2011-04-29,21:30:28
39.989499,116.348763,0,196.894786745407,40662.8962152778,2011-04-29,21:30:33
39.989494,116.348854,0,199.701643700787,40662.8962731481,2011-04-29,21:30:38
39.989458,116.348951,0,205.58344816273,40662.8963310185,2011-04-29,21:30:43
39.989464,116.349044,0,205.328582677165,40662.8963888889,2011-04-29,21:30:48
39.989482,116.349148,0,206.373320209974,40662.8964467593,2011-04-29,21:30:53
39.989506,116.34926,0,203.307293307087,40662.8965046296,2011-04-29,21:30:58
39.98953,116.349376,0,206.219268372703,40662.8965625,2011-04-29,21:31:03
39.989576,116.349464,0,202.081633858268,40662.8966203704,2011-04-29,21:31:08
39.989602,116.349502,0,202.361528871391,40662.8966782407,2011-04-29,21:31:13
39.989591,116.34955,0,205.956043307087,40662.8967361111,2011-04-29,21:31:18
39.989649,116.349554,0,207.199901574803,40662.8967939815,2011-04-29,21:31:23
39.989724,116.349554,0,202.225062335958,40662.8968518519,2011-04-29,21:31:28
39.989791,116.349579,0,213.753507217848,40662.8969097222,2011-04-29,21:31:33
39.98986,116.349585,0,224.491505905512,40662.8969675926,2011-04-29,21:31:38
39.989896,116.349619,0,211.155157480315,40662.897025463,2011-04-29,21:31:43
39.989922,116.349685,0,194.790068897638,40662.8970833333,2011-04-29,21:31:48
39.989936,116.34976,0,186.394606299213,40662.8971412037,2011-04-29,21:31:53
39.989949,116.349857,0,187.004232283465,40662.8971990741,2011-04-29,21:31:58
39.989961,116.349936,0,188.320803805774,40662.8972569444,2011-04-29,21:32:03
39.989989,116.349978,0,185.594507874016,40662.8973148148,2011-04-29,21:32:08
39.98998,116.350098,0,185.743966535433,40662.8973726852,2011-04-29,21:32:13
39.98998,116.350219,0,188.681998031496,40662.8974305556,2011-04-29,21:32:18
39.990069,116.350395,0,178.737854330709,40662.8974884259,2011-04-29,21:32:23
39.990173,116.350426,0,173.292398293963,40662.8975462963,2011-04-29,21:32:28
39.990256,116.350398,0,175.775380577428,40662.8976041667,2011-04-29,21:32:33
39.990325,116.350405,0,168.631345144357,40662.897662037,2011-04-29,21:32:38
39.990403,116.350401,0,161.236502624672,40662.8977199074,2011-04-29,21:32:43
39.990435,116.350402,0,157.070446194226,40662.8977777778,2011-04-29,21:32:48
39.990489,116.350354,0,145.713326771654,40662.8978356481,2011-04-29,21:32:53
39.99051,116.350317,0,139.890718503937,40662.8978935185,2011-04-29,21:32:58
39.990639,116.350314,0,130.272851049869,40662.8979513889,2011-04-29,21:33:03
39.990643,116.350358,0,129.409563648294,40662.8980092593,2011-04-29,21:33:08
39.990639,116.350404,0,129.698418635171,40662.8980671296,2011-04-29,21:33:13
39.990636,116.350487,0,128.509002624672,40662.898125,2011-04-29,21:33:18
39.9907,116.350598,0,130.845744750656,40662.8981828704,2011-04-29,21:33:23
39.9908,116.350657,0,132.298080708661,40662.8982407407,2011-04-29,21:33:28
39.990883,116.350684,0,134.952762467192,40662.8982986111,2011-04-29,21:33:33
39.990962,116.350722,0,136.11344160105,40662.8983564815,2011-04-29,21:33:38
39.991052,116.350733,0,146.308021653543,40662.8984143519,2011-04-29,21:33:43
39.991137,116.350743,0,148.513835301837,40662.8984722222,2011-04-29,21:33:48
39.991225,116.350748,0,147.998077427822,40662.8985300926,2011-04-29,21:33:53
39.991307,116.350752,0,146.23750984252,40662.898587963,2011-04-29,21:33:58
39.991369,116.35077,0,146.348920603675,40662.8986458333,2011-04-29,21:34:03
39.991406,116.350796,0,159.765141076115,40662.8987037037,2011-04-29,21:34:08
39.99149,116.350906,0,175.280770997375,40662.8987615741,2011-04-29,21:34:13
39.991509,116.35093,0,179.607673884514,40662.8988194444,2011-04-29,21:34:18
39.991493,116.351115,0,191.344950787402,40662.8988773148,2011-04-29,21:34:23
39.991494,116.351189,0,193.096171259843,40662.8989351852,2011-04-29,21:34:28
39.991538,116.351219,0,184.67561351706,40662.8989930556,2011-04-29,21:34:33
39.991562,116.351236,0,182.978599081365,40662.8990509259,2011-04-29,21:34:38
39.991577,116.351238,0,183.091814304462,40662.8991087963,2011-04-29,21:34:43
39.991616,116.351295,0,180.777565616798,40662.8991666667,2011-04-29,21:34:48
39.991648,116.351337,0,179.705232939633,40662.899224537,2011-04-29,21:34:53
39.991658,116.351401,0,179.016771653543,40662.8992824074,2011-04-29,21:34:58
39.991664,116.351488,0,178.474793307087,40662.8993402778,2011-04-29,21:35:03
39.991654,116.351561,0,178.020583989501,40662.8993981481,2011-04-29,21:35:08
39.991645,116.351618,0,177.760111548556,40662.8994560185,2011-04-29,21:35:13
39.991624,116.351655,0,177.601729002625,40662.8995138889,2011-04-29,21:35:18
39.991614,116.351682,0,177.486463254593,40662.8995717593,2011-04-29,21:35:23
39.991613,116.351715,0,177.259507874016,40662.8996296296,2011-04-29,21:35:28
39.991607,116.351724,0,177.17500328084,40662.8996875,2011-04-29,21:35:33
39.991607,116.351737,0,177.128320209974,40662.8997453704,2011-04-29,21:35:38
39.991608,116.35175,0,177.119662073491,40662.8998032407,2011-04-29,21:35:43
39.991608,116.35175,0,177.119662073491,40662.899837963,2011-04-29,21:35:46
39.991609,116.351744,0,177.117706692913,40662.8998611111,2011-04-29,21:35:48
39.99161,116.351727,0,177.123851706037,40662.8999189815,2011-04-29,21:35:53
39.991644,116.351624,0,177.171148293963,40662.8999768518,2011-04-29,21:35:58
39.991682,116.351552,0,177.578100393701,40662.9000347222,2011-04-29,21:36:03
39.991721,116.351515,0,177.780649606299,40662.9000925926,2011-04-29,21:36:08
39.991778,116.351598,0,177.953776246719,40662.900150463,2011-04-29,21:36:13
39.991792,116.351672,0,178.475016404199,40662.9002083333,2011-04-29,21:36:18
39.991775,116.351683,0,179.22313976378,40662.9002662037,2011-04-29,21:36:23
39.991788,116.351698,0,179.944150262467,40662.9003240741,2011-04-29,21:36:28
39.99177,116.351671,0,180.413303805774,40662.9003819444,2011-04-29,21:36:33
39.991766,116.351644,0,180.895272309711,40662.9004398148,2011-04-29,21:36:38
39.991776,116.35162,0,181.221748687664,40662.9004976852,2011-04-29,21:36:43
39.991737,116.351615,0,181.333549868766,40662.9005555556,2011-04-29,21:36:48
39.991736,116.351604,0,181.474760498688,40662.9006134259,2011-04-29,21:36:53
39.991652,116.351529,0,180.82626312336,40662.9006712963,2011-04-29,21:36:58
39.991629,116.351468,0,180.140856299213,40662.9007291667,2011-04-29,21:37:03
39.991616,116.35142,0,179.942887139108,40662.900787037,2011-04-29,21:37:08
39.991692,116.35123,0,179.739475065617,40662.9008449074,2011-04-29,21:37:13
39.991685,116.351251,0,179.746482939633,40662.9009027778,2011-04-29,21:37:18
39.991719,116.351281,0,179.732841207349,40662.9010185185,2011-04-29,21:37:28
39.991699,116.351104,0,178.261528871391,40662.9010763889,2011-04-29,21:37:33
39.991602,116.351063,0,177.177719816273,40662.9011342593,2011-04-29,21:37:38
39.991574,116.351051,0,175.718861548556,40662.9011921296,2011-04-29,21:37:43
39.991577,116.351071,0,174.540734908136,40662.90125,2011-04-29,21:37:48
39.991568,116.351331,0,214.910984251969,40662.9013657407,2011-04-29,21:37:58
39.991546,116.351299,0,184.598556430446,40662.9014236111,2011-04-29,21:38:03
39.991534,116.35136,0,215.873641732283,40662.9014814815,2011-04-29,21:38:08
39.991471,116.351441,0,191.068700787402,40662.9015393518,2011-04-29,21:38:13
39.991416,116.351493,0,152.774770341207,40662.9015972222,2011-04-29,21:38:18
39.991381,116.3515,0,155.983897637795,40662.9016550926,2011-04-29,21:38:23
39.991473,116.35149,0,164.772995406824,40662.901712963,2011-04-29,21:38:28
39.991519,116.351372,0,195.107549212598,40662.9017708333,2011-04-29,21:38:33
39.991526,116.351348,0,205.241650262467,40662.9018287037,2011-04-29,21:38:38
39.991536,116.351357,0,209.045209973753,40662.9018865741,2011-04-29,21:38:43
39.991577,116.351482,0,213.154094488189,40662.9019444444,2011-04-29,21:38:48
39.991529,116.351643,0,207.945593832021,40662.9020023148,2011-04-29,21:38:53
39.991496,116.351705,0,213.815032808399,40662.9020601852,2011-04-29,21:38:58
39.99146,116.351674,0,212.738307086614,40662.9021180556,2011-04-29,21:39:03
39.991459,116.351685,0,214.513645013123,40662.9021759259,2011-04-29,21:39:08
39.991429,116.351695,0,209.86718503937,40662.9022337963,2011-04-29,21:39:13
39.991331,116.351711,0,196.853861548556,40662.9022916667,2011-04-29,21:39:18
39.991268,116.351699,0,195.668175853018,40662.902349537,2011-04-29,21:39:23
39.991168,116.351662,0,199.734343832021,40662.9024074074,2011-04-29,21:39:28
39.991101,116.351653,0,201.394412729659,40662.9024652778,2011-04-29,21:39:33
39.991048,116.351612,0,200.475869422572,40662.9025231482,2011-04-29,21:39:38
39.990972,116.35159,0,205.668789370079,40662.9025810185,2011-04-29,21:39:43
39.990851,116.35159,0,208.43936351706,40662.9026388889,2011-04-29,21:39:48
39.990748,116.35161,0,205.327933070866,40662.9026967593,2011-04-29,21:39:53
39.990638,116.351631,0,205.29344160105,40662.9027546296,2011-04-29,21:39:58
39.990579,116.351625,0,206.813412073491,40662.9028125,2011-04-29,21:40:03
39.990521,116.351623,0,211.982450787402,40662.9028703704,2011-04-29,21:40:08
39.990443,116.351614,0,213.982664041995,40662.9029282407,2011-04-29,21:40:13
39.990376,116.351628,0,217.459570209974,40662.9029861111,2011-04-29,21:40:18
39.990236,116.351724,0,214.886302493438,40662.9030439815,2011-04-29,21:40:23
39.990174,116.351744,0,215.583612204724,40662.9031018519,2011-04-29,21:40:28
39.99008,116.351765,0,212.521341863517,40662.9031597222,2011-04-29,21:40:33
39.989998,116.351761,0,211.530045931759,40662.9032175926,2011-04-29,21:40:38
39.989929,116.35175,0,210.692837926509,40662.903275463,2011-04-29,21:40:43
39.989874,116.351734,0,213.15063976378,40662.9033333333,2011-04-29,21:40:48
39.989802,116.351725,0,208.601988188976,40662.9033912037,2011-04-29,21:40:53
39.989718,116.351713,0,202.645918635171,40662.9034490741,2011-04-29,21:40:58
39.989621,116.351714,0,198.954471784777,40662.9035069444,2011-04-29,21:41:03
39.989543,116.351701,0,192.692923228346,40662.9035648148,2011-04-29,21:41:08
39.989471,116.351712,0,191.992588582677,40662.9036226852,2011-04-29,21:41:13
39.989385,116.351724,0,185.97187335958,40662.9036805556,2011-04-29,21:41:18
39.989306,116.351718,0,185.224202755906,40662.9037384259,2011-04-29,21:41:23
39.989221,116.351727,0,184.74501312336,40662.9037962963,2011-04-29,21:41:28
39.989167,116.351719,0,184.771607611549,40662.9038541667,2011-04-29,21:41:33
39.989089,116.351714,0,181.660052493438,40662.903912037,2011-04-29,21:41:38
39.989003,116.351707,0,177.784829396325,40662.9039699074,2011-04-29,21:41:43
39.98892,116.351699,0,174.131594488189,40662.9040277778,2011-04-29,21:41:48
39.988864,116.351699,0,172.905685695538,40662.9040856481,2011-04-29,21:41:53
39.988815,116.351707,0,168.742358923885,40662.9041435185,2011-04-29,21:41:58
39.988753,116.351717,0,167.884865485564,40662.9042013889,2011-04-29,21:42:03
39.988687,116.351716,0,167.655856299213,40662.9042592593,2011-04-29,21:42:08
39.988607,116.351731,0,165.020351049869,40662.9043171296,2011-04-29,21:42:13
39.988525,116.351723,0,163.891833989501,40662.904375,2011-04-29,21:42:18
39.988446,116.351737,0,163.262434383202,40662.9044328704,2011-04-29,21:42:23
39.988374,116.351739,0,162.829202755906,40662.9044907407,2011-04-29,21:42:28
39.988322,116.351741,0,164.693595800525,40662.9045486111,2011-04-29,21:42:33
39.988253,116.351739,0,164.076748687664,40662.9046064815,2011-04-29,21:42:38
39.988149,116.351768,0,161.679573490814,40662.9046643519,2011-04-29,21:42:43
39.988091,116.351757,0,165.883225065617,40662.9047222222,2011-04-29,21:42:48
39.988034,116.351756,0,164.784094488189,40662.9047800926,2011-04-29,21:42:53
39.987991,116.351772,0,171.303661417323,40662.904837963,2011-04-29,21:42:58
39.987918,116.351784,0,172.419862204724,40662.9048958333,2011-04-29,21:43:03
39.987859,116.351798,0,173.14438976378,40662.9049537037,2011-04-29,21:43:08
39.987806,116.351828,0,176.239087926509,40662.9050115741,2011-04-29,21:43:13
39.987775,116.351842,0,178.157299868766,40662.9050694444,2011-04-29,21:43:18
39.987748,116.351859,0,181.068070866142,40662.9051273148,2011-04-29,21:43:23
39.987723,116.351879,0,186.345908792651,40662.9051851852,2011-04-29,21:43:28
39.987758,116.351858,0,192.186499343832,40662.9052430556,2011-04-29,21:43:33
39.987779,116.351883,0,203.567027559055,40662.9053009259,2011-04-29,21:43:38
39.987777,116.351914,0,209.887660761155,40662.9053587963,2011-04-29,21:43:43
39.987809,116.351959,0,215.363841863517,40662.9054166667,2011-04-29,21:43:48
39.987836,116.352019,0,221.181778215223,40662.905474537,2011-04-29,21:43:53
39.987831,116.352092,0,226.804101049869,40662.9055324074,2011-04-29,21:43:58
39.987841,116.352179,0,231.875498687664,40662.9055902778,2011-04-29,21:44:03
39.987833,116.352229,0,234.733064304462,40662.9056481481,2011-04-29,21:44:08
39.987824,116.352295,0,239.778330052493,40662.9057060185,2011-04-29,21:44:13
39.987781,116.352471,0,238.410193569554,40662.9057638889,2011-04-29,21:44:18
39.987774,116.352639,0,238.509314304462,40662.9058217593,2011-04-29,21:44:23
39.987729,116.352681,0,239.154662073491,40662.9058796296,2011-04-29,21:44:28
39.987713,116.3527,0,240.253087270341,40662.9059375,2011-04-29,21:44:33
39.987727,116.352715,0,240.967693569554,40662.9059953704,2011-04-29,21:44:38
39.987688,116.352714,0,240.574333989501,40662.9060532407,2011-04-29,21:44:43
39.987657,116.352703,0,240.6618667979,40662.9061111111,2011-04-29,21:44:48
39.9876,116.352677,0,240.319619422572,40662.9061689815,2011-04-29,21:44:53
39.98754,116.352667,0,240.084704724409,40662.9062268519,2011-04-29,21:44:58
39.987535,116.352673,0,240.86248687664,40662.9062847222,2011-04-29,21:45:03
39.987533,116.352674,0,240.900685695538,40662.9063425926,2011-04-29,21:45:08
39.987538,116.352674,0,241.147913385827,40662.906400463,2011-04-29,21:45:13
39.987543,116.352673,0,241.528083989501,40662.9064583333,2011-04-29,21:45:18
39.987543,116.352673,0,241.661824146982,40662.9065162037,2011-04-29,21:45:23
39.987539,116.352675,0,241.699770341207,40662.9065740741,2011-04-29,21:45:28
39.987534,116.352677,0,241.671233595801,40662.9066319444,2011-04-29,21:45:33
39.987529,116.352678,0,241.628582677165,40662.9066898148,2011-04-29,21:45:38
39.987521,116.352681,0,241.612086614173,40662.9067476852,2011-04-29,21:45:43
39.987521,116.352681,0,241.612086614173,40662.9067824074,2011-04-29,21:45:46
39.987516,116.352683,0,241.607982283465,40662.9068055556,2011-04-29,21:45:48
39.987507,116.352687,0,241.699970472441,40662.9068634259,2011-04-29,21:45:53
39.987487,116.35271,0,243.101971784777,40662.9069212963,2011-04-29,21:45:58
39.987466,116.352736,0,244.934202755906,40662.9069791667,2011-04-29,21:46:03
39.987441,116.352771,0,246.779599737533,40662.907037037,2011-04-29,21:46:08
39.987431,116.352772,0,246.82032480315,40662.9070949074,2011-04-29,21:46:13
39.987419,116.352804,0,248.751653543307,40662.9071527778,2011-04-29,21:46:18
39.987408,116.352817,0,250.548366141732,40662.9072106481,2011-04-29,21:46:23
39.987405,116.352813,0,251.093261154856,40662.9072685185,2011-04-29,21:46:28
39.987405,116.352813,0,251.093261154856,40662.9073032407,2011-04-29,21:46:31
39.987404,116.352805,0,251.543290682415,40662.9073263889,2011-04-29,21:46:33
39.987407,116.352795,0,251.859730971129,40662.9073842593,2011-04-29,21:46:38
39.987413,116.352816,0,251.670721784777,40662.9074421296,2011-04-29,21:46:43
39.987414,116.352855,0,251.275285433071,40662.9075,2011-04-29,21:46:48
39.987414,116.352855,0,251.275285433071,40662.9075347222,2011-04-29,21:46:51
39.987406,116.352854,0,255.481391076115,40662.9075578704,2011-04-29,21:46:53
39.987346,116.352897,0,254.359258530184,40662.9076157407,2011-04-29,21:46:58
39.987328,116.352881,0,252.617962598425,40662.9076736111,2011-04-29,21:47:03
39.987327,116.352837,0,254.114255249344,40662.9077314815,2011-04-29,21:47:08
39.987322,116.352781,0,258.239560367454,40662.9077893518,2011-04-29,21:47:13
39.987376,116.352787,0,256.98311351706,40662.9078472222,2011-04-29,21:47:18
39.987326,116.352771,0,269.994560367454,40662.9079050926,2011-04-29,21:47:23
39.987278,116.352751,0,284.629708005249,40662.907962963,2011-04-29,21:47:28
39.987262,116.35276,0,289.620652887139,40662.9080208333,2011-04-29,21:47:33
39.987262,116.35276,0,289.620652887139,40662.9080555556,2011-04-29,21:47:36
39.987259,116.352761,0,291.041801181102,40662.9080787037,2011-04-29,21:47:38
39.98725,116.352765,0,291.503270997375,40662.9081365741,2011-04-29,21:47:43
39.987237,116.35275,0,291.66844816273,40662.9081944444,2011-04-29,21:47:48
39.986911,116.352455,0,-123.748690944882,40662.9094675926,2011-04-29,21:49:38
39.985263,116.352491,0,-112.583080708661,40662.909525463,2011-04-29,21:49:43
39.987866,116.352709,0,239.294757217848,40662.9095833333,2011-04-29,21:49:48
39.987789,116.352708,0,260.778687664042,40662.9096412037,2011-04-29,21:49:53
39.987789,116.352708,0,260.778687664042,40662.9096759259,2011-04-29,21:49:56
39.987784,116.352705,0,263.661463254593,40662.9096990741,2011-04-29,21:49:58
39.987823,116.352714,0,259.51655839895,40662.9097569444,2011-04-29,21:50:03
39.987925,116.352741,0,256.132841207349,40662.9098148148,2011-04-29,21:50:08
39.988003,116.352767,0,258.063694225722,40662.9098726852,2011-04-29,21:50:13
39.988097,116.352794,0,261.838566272966,40662.9099305556,2011-04-29,21:50:18
39.988153,116.352816,0,270.501735564304,40662.9099884259,2011-04-29,21:50:23
39.988199,116.352823,0,292.655239501312,40662.9100462963,2011-04-29,21:50:28
39.988245,116.352825,0,301.30188648294,40662.9101041667,2011-04-29,21:50:33
39.988275,116.352809,0,317.674422572178,40662.910162037,2011-04-29,21:50:38
39.988359,116.352734,0,324.557345800525,40662.9102199074,2011-04-29,21:50:43
39.988323,116.352719,0,329.741856955381,40662.9102777778,2011-04-29,21:50:48
39.988276,116.352717,0,309.749963910761,40662.9103356482,2011-04-29,21:50:53
39.988168,116.352733,0,305.86750656168,40662.9103935185,2011-04-29,21:50:58
39.988106,116.352744,0,303.413687664042,40662.9104513889,2011-04-29,21:51:03
39.988043,116.352744,0,295.796082677165,40662.9105092593,2011-04-29,21:51:08
39.988043,116.352744,0,295.796082677165,40662.9105439815,2011-04-29,21:51:11
39.988037,116.352737,0,286.189977034121,40662.9105671296,2011-04-29,21:51:13
39.988064,116.352734,0,279.087683727034,40662.910625,2011-04-29,21:51:18
39.988087,116.352748,0,273.050223097113,40662.9106828704,2011-04-29,21:51:23
39.988087,116.352748,0,273.050223097113,40662.9107175926,2011-04-29,21:51:26
39.988092,116.352743,0,270.191128608924,40662.9107407407,2011-04-29,21:51:28
39.988076,116.352734,0,271.032837926509,40662.9107986111,2011-04-29,21:51:33
39.988039,116.352736,0,265.468661417323,40662.9108564815,2011-04-29,21:51:38
39.988015,116.352733,0,258.712017716535,40662.9109143519,2011-04-29,21:51:43
39.987998,116.352724,0,255.96999015748,40662.9109722222,2011-04-29,21:51:48
39.987995,116.352736,0,249.661699475066,40662.9110300926,2011-04-29,21:51:53
39.987995,116.352745,0,248.218221784777,40662.911087963,2011-04-29,21:51:58
39.987965,116.352759,0,246.923001968504,40662.9111458333,2011-04-29,21:52:03
39.987933,116.352751,0,249.249865485564,40662.9112037037,2011-04-29,21:52:08
39.987885,116.352763,0,250.223215223097,40662.9112615741,2011-04-29,21:52:13
39.987861,116.352771,0,252.248208661417,40662.9113194444,2011-04-29,21:52:18
39.987853,116.352781,0,255.77782808399,40662.9113773148,2011-04-29,21:52:23
39.987844,116.352792,0,257.667956036745,40662.9114351852,2011-04-29,21:52:28
39.987812,116.352802,0,260.211788057743,40662.9114930556,2011-04-29,21:52:33
39.987812,116.352802,0,260.211788057743,40662.9115277778,2011-04-29,21:52:36
39.987808,116.352799,0,262.528992782152,40662.9115509259,2011-04-29,21:52:38
39.987848,116.352791,0,261.620823490814,40662.9116087963,2011-04-29,21:52:43
39.987878,116.352782,0,258.261338582677,40662.9116666667,2011-04-29,21:52:48
39.987923,116.352785,0,253.787427821522,40662.911724537,2011-04-29,21:52:53
39.987971,116.352784,0,249.719445538058,40662.9117824074,2011-04-29,21:52:58
39.987992,116.352777,0,248.584921259842,40662.9118402778,2011-04-29,21:53:03
39.988053,116.352776,0,245.662224409449,40662.9118981481,2011-04-29,21:53:08
39.988116,116.352764,0,243.626843832021,40662.9119560185,2011-04-29,21:53:13
39.988184,116.35277,0,241.616843832021,40662.9120138889,2011-04-29,21:53:18
39.988265,116.352766,0,240.420095144357,40662.9120717593,2011-04-29,21:53:23
39.988251,116.352771,0,240.712828083989,40662.9121296296,2011-04-29,21:53:28
39.988271,116.352766,0,240.195291994751,40662.9121875,2011-04-29,21:53:33
39.9882,116.352772,0,240.092139107612,40662.9122453704,2011-04-29,21:53:38
39.98815,116.352772,0,240.33656496063,40662.9123032407,2011-04-29,21:53:43
39.988111,116.352773,0,242.293051181102,40662.9123611111,2011-04-29,21:53:48
39.988075,116.352766,0,244.008487532808,40662.9124189815,2011-04-29,21:53:53
39.988002,116.352779,0,244.839960629921,40662.9124768519,2011-04-29,21:53:58
39.987989,116.352775,0,244.667322834646,40662.9125347222,2011-04-29,21:54:03
39.987989,116.352775,0,244.667322834646,40662.9125694444,2011-04-29,21:54:06
39.987992,116.352775,0,246.431269685039,40662.9125925926,2011-04-29,21:54:08
39.988051,116.352763,0,247.468323490814,40662.912650463,2011-04-29,21:54:13
39.988039,116.352763,0,249.182208005249,40662.9127083333,2011-04-29,21:54:18
39.988026,116.352753,0,250.166545275591,40662.9127662037,2011-04-29,21:54:23
39.988026,116.352753,0,250.166545275591,40662.9128009259,2011-04-29,21:54:26
39.988033,116.352749,0,249.929603018373,40662.9128240741,2011-04-29,21:54:28
39.987986,116.352756,0,249.677893700787,40662.9128819444,2011-04-29,21:54:33
39.987995,116.352758,0,248.783690944882,40662.9129398148,2011-04-29,21:54:38
39.988067,116.35276,0,246.820022965879,40662.9129976852,2011-04-29,21:54:43
39.988109,116.352762,0,243.748766404199,40662.9130555556,2011-04-29,21:54:48
39.9881,116.352755,0,241.731984908136,40662.9131134259,2011-04-29,21:54:53
39.9881,116.352755,0,241.731984908136,40662.9131481481,2011-04-29,21:54:56
39.988106,116.352761,0,238.890209973753,40662.9131712963,2011-04-29,21:54:58
39.988095,116.35276,0,236.946541994751,40662.9132291667,2011-04-29,21:55:03
39.988081,116.352784,0,234.888231627297,40662.913287037,2011-04-29,21:55:08
39.98806,116.352784,0,230.035406824147,40662.9133449074,2011-04-29,21:55:13
39.98803,116.352792,0,228.940784120735,40662.9134027778,2011-04-29,21:55:18
39.98803,116.352792,0,228.940784120735,40662.9134375,2011-04-29,21:55:21
39.988035,116.352795,0,225.602047244094,40662.9134606481,2011-04-29,21:55:23
39.988007,116.352807,0,225.717890419947,40662.9135185185,2011-04-29,21:55:28
39.987989,116.352825,0,226.328490813648,40662.9135763889,2011-04-29,21:55:33
39.987965,116.35283,0,224.97249671916,40662.9136342593,2011-04-29,21:55:38
39.987965,116.35283,0,224.97249671916,40662.9136689815,2011-04-29,21:55:41
39.987958,116.352825,0,224.919356955381,40662.9136921296,2011-04-29,21:55:43
39.987938,116.352823,0,224.976102362205,40662.91375,2011-04-29,21:55:48
39.987904,116.352803,0,226.045042650919,40662.9138078704,2011-04-29,21:55:53
39.987653,116.352719,0,165.14062335958,40662.9227199074,2011-04-29,22:08:43
39.987619,116.352734,0,164.906282808399,40662.9227777778,2011-04-29,22:08:48
39.987637,116.352751,0,165.137942913386,40662.9228356481,2011-04-29,22:08:53
39.987639,116.352742,0,163.709222440945,40662.9228935185,2011-04-29,22:08:58
39.987639,116.352742,0,163.709222440945,40662.9229282407,2011-04-29,22:09:01
39.987633,116.352747,0,164.135672572178,40662.9229513889,2011-04-29,22:09:03
39.987645,116.352741,0,165.708310367454,40662.9230092593,2011-04-29,22:09:08
39.987677,116.352733,0,166.700193569554,40662.9230671296,2011-04-29,22:09:13
39.987699,116.352742,0,160.700180446194,40662.923125,2011-04-29,22:09:18
39.987729,116.352756,0,157.437073490814,40662.9231828704,2011-04-29,22:09:23
39.987754,116.352768,0,150.760826771654,40662.9232407407,2011-04-29,22:09:28
39.987764,116.352765,0,148.363540026247,40662.9232986111,2011-04-29,22:09:33
39.987764,116.352765,0,148.363540026247,40662.9233333333,2011-04-29,22:09:36
39.987759,116.352771,0,146.647677165354,40662.9233564815,2011-04-29,22:09:38
39.987712,116.352759,0,149.255862860892,40662.9234143518,2011-04-29,22:09:43
39.987692,116.352751,0,148.769038713911,40662.9234722222,2011-04-29,22:09:48
39.987667,116.352745,0,148.691692913386,40662.9235300926,2011-04-29,22:09:53
39.987646,116.352766,0,149.551138451444,40662.923587963,2011-04-29,22:09:58
39.987641,116.352778,0,150.091830708661,40662.9236458333,2011-04-29,22:10:03
39.987642,116.352796,0,151.293172572178,40662.9237037037,2011-04-29,22:10:08
39.987643,116.352818,0,152.840702099738,40662.9237615741,2011-04-29,22:10:13
39.987684,116.352827,0,154.778576115486,40662.9238194444,2011-04-29,22:10:18
39.987739,116.352832,0,157.679658792651,40662.9238773148,2011-04-29,22:10:23
39.987774,116.352842,0,159.000761154856,40662.9239351852,2011-04-29,22:10:28
39.987774,116.352842,0,159.000761154856,40662.9239699074,2011-04-29,22:10:31
39.987781,116.352835,0,151.143198818898,40662.9239930556,2011-04-29,22:10:33
39.9878,116.352824,0,137.441177821522,40662.9240509259,2011-04-29,22:10:38
39.987843,116.352808,0,130.473622047244,40662.9241087963,2011-04-29,22:10:43
39.987851,116.352798,0,126.857483595801,40662.9241666667,2011-04-29,22:10:48
39.987856,116.352786,0,125.492076771654,40662.924224537,2011-04-29,22:10:53
39.987865,116.352773,0,121.046627296588,40662.9242824074,2011-04-29,22:10:58
39.987855,116.352744,0,120.75218832021,40662.9243402778,2011-04-29,22:11:03
39.98784,116.352727,0,121.76751312336,40662.9243981481,2011-04-29,22:11:08
39.987811,116.352723,0,122.038799212598,40662.9244560185,2011-04-29,22:11:13
39.987773,116.352721,0,123.472125984252,40662.9245138889,2011-04-29,22:11:18
39.987741,116.352723,0,127.224809711286,40662.9245717593,2011-04-29,22:11:23
39.987737,116.352734,0,130.442234251969,40662.9246296296,2011-04-29,22:11:28
39.987743,116.352749,0,132.688038057743,40662.9246875,2011-04-29,22:11:33
39.987774,116.352753,0,134.965377296588,40662.9247453704,2011-04-29,22:11:38
39.987766,116.35274,0,138.258257874016,40662.9248032407,2011-04-29,22:11:43
39.987745,116.352743,0,140.160413385827,40662.9248611111,2011-04-29,22:11:48
39.987706,116.352753,0,141.27187007874,40662.9249189815,2011-04-29,22:11:53
39.98769,116.352746,0,142.397116141732,40662.9249768518,2011-04-29,22:11:58
39.98769,116.352746,0,142.397116141732,40662.9250115741,2011-04-29,22:12:01
39.987684,116.352748,0,145.814261811024,40662.9250347222,2011-04-29,22:12:03
39.987672,116.352761,0,149.06375,40662.9250925926,2011-04-29,22:12:08
39.987686,116.352771,0,153.185275590551,40662.925150463,2011-04-29,22:12:13
39.98773,116.352769,0,157.419278215223,40662.9252083333,2011-04-29,22:12:18
39.987738,116.352773,0,160.141466535433,40662.9252662037,2011-04-29,22:12:23
39.98773,116.352778,0,160.521046587926,40662.9253240741,2011-04-29,22:12:28
39.987727,116.352778,0,160.612621391076,40662.9253819444,2011-04-29,22:12:33
39.987729,116.352776,0,160.556791338583,40662.9254398148,2011-04-29,22:12:38
39.987729,116.352776,0,160.391738845144,40662.9254976852,2011-04-29,22:12:43
39.987729,116.352776,0,160.391738845144,40662.9255324074,2011-04-29,22:12:46
39.987733,116.352774,0,160.377283464567,40662.9255555556,2011-04-29,22:12:48
39.987743,116.352771,0,160.333979658793,40662.9256134259,2011-04-29,22:12:53
39.987751,116.35276,0,159.98404855643,40662.9256712963,2011-04-29,22:12:58
39.987722,116.352762,0,159.013041338583,40662.9257291667,2011-04-29,22:13:03
39.987722,116.352762,0,159.013041338583,40662.9257638889,2011-04-29,22:13:06
39.987715,116.352764,0,158.991276246719,40662.925787037,2011-04-29,22:13:08
39.987695,116.352768,0,158.728202099738,40662.9258449074,2011-04-29,22:13:13
39.987625,116.352782,0,158.739229002625,40662.9259027778,2011-04-29,22:13:18
39.987626,116.352797,0,158.389898293963,40662.9259606482,2011-04-29,22:13:23
39.987643,116.35279,0,159.944110892388,40662.9260185185,2011-04-29,22:13:28
39.987652,116.352788,0,160.030554461942,40662.9260763889,2011-04-29,22:13:33
39.987728,116.352785,0,161.299543963255,40662.9261342593,2011-04-29,22:13:38
39.987761,116.352789,0,164.011820866142,40662.9261921296,2011-04-29,22:13:43
39.987783,116.352803,0,166.113195538058,40662.92625,2011-04-29,22:13:48
39.987783,116.352803,0,166.113195538058,40662.9262847222,2011-04-29,22:13:51
39.987783,116.352803,0,166.761607611549,40662.9263078704,2011-04-29,22:13:53
39.987761,116.352804,0,169.056420603675,40662.9263657407,2011-04-29,22:13:58
39.987746,116.352806,0,170.470823490814,40662.9264236111,2011-04-29,22:14:03
39.987746,116.352806,0,170.470823490814,40662.9264583333,2011-04-29,22:14:06
39.987738,116.352808,0,170.872618110236,40662.9264814815,2011-04-29,22:14:08
39.987725,116.352802,0,173.337267060367,40662.9265393519,2011-04-29,22:14:13
39.987677,116.352787,0,177.855078740157,40662.9265972222,2011-04-29,22:14:18
39.98768,116.352769,0,181.100889107612,40662.9266550926,2011-04-29,22:14:23
39.987717,116.352765,0,181.868559711286,40662.926712963,2011-04-29,22:14:28
39.987675,116.352768,0,180.735364173228,40662.9267708333,2011-04-29,22:14:33
39.987625,116.352765,0,173.822224409449,40662.9268287037,2011-04-29,22:14:38
39.987612,116.352764,0,170.112332677165,40662.9268865741,2011-04-29,22:14:43
39.987666,116.352766,0,166.713622047244,40662.9269444444,2011-04-29,22:14:48
39.987711,116.35278,0,166.060767716535,40662.9270023148,2011-04-29,22:14:53
39.987753,116.352797,0,167.608874671916,40662.9270601852,2011-04-29,22:14:58
39.987776,116.35281,0,170.772782152231,40662.9271180556,2011-04-29,22:15:03
39.987806,116.352806,0,175.022867454068,40662.9271759259,2011-04-29,22:15:08
39.987834,116.352801,0,180.846788057743,40662.9272337963,2011-04-29,22:15:13
39.98789,116.352803,0,186.564566929134,40662.9272916667,2011-04-29,22:15:18
39.987868,116.352832,0,194.45531824147,40662.927349537,2011-04-29,22:15:23
39.987868,116.352832,0,194.45531824147,40662.9273842593,2011-04-29,22:15:26
39.987872,116.352833,0,204.774475065617,40662.9274074074,2011-04-29,22:15:28
39.987898,116.352835,0,216.348579396325,40662.9274652778,2011-04-29,22:15:33
39.987898,116.352835,0,216.348579396325,40662.9275,2011-04-29,22:15:36
39.987903,116.352837,0,218.680049212598,40662.9275231481,2011-04-29,22:15:38
39.987882,116.352841,0,216.942585301837,40662.9275810185,2011-04-29,22:15:43
39.987882,116.352841,0,216.942585301837,40662.9276157407,2011-04-29,22:15:46
39.987885,116.352834,0,216.386899606299,40662.9276388889,2011-04-29,22:15:48
39.987885,116.352812,0,214.121784776903,40662.9276967593,2011-04-29,22:15:53
39.987871,116.352801,0,212.155515091864,40662.9277546296,2011-04-29,22:15:58
39.987864,116.35281,0,203.251489501312,40662.9278125,2011-04-29,22:16:03
39.987883,116.352795,0,202.465068897638,40662.9278703704,2011-04-29,22:16:08
39.987873,116.352802,0,200.859944225722,40662.9279282407,2011-04-29,22:16:13
39.98787,116.352791,0,201.168599081365,40662.9279861111,2011-04-29,22:16:18
39.987899,116.352786,0,200.533690944882,40662.9280439815,2011-04-29,22:16:23
39.987881,116.352792,0,200.515793963255,40662.9281018519,2011-04-29,22:16:28
39.987871,116.352809,0,201.785170603675,40662.9281597222,2011-04-29,22:16:33
39.987862,116.352795,0,203.650816929134,40662.9282175926,2011-04-29,22:16:38
39.987842,116.3528,0,207.060715223097,40662.928275463,2011-04-29,22:16:43
39.987805,116.352808,0,210.368064304462,40662.9283333333,2011-04-29,22:16:48
39.987769,116.352792,0,212.446322178478,40662.9283912037,2011-04-29,22:16:53
39.987769,116.352792,0,212.446322178478,40662.9284259259,2011-04-29,22:16:56
39.987776,116.35279,0,213.530482283465,40662.9284490741,2011-04-29,22:16:58
39.987817,116.352781,0,211.885255905512,40662.9285069444,2011-04-29,22:17:03
39.987831,116.352763,0,209.253228346457,40662.9285648148,2011-04-29,22:17:08
39.987832,116.352754,0,204.855587270341,40662.9286226852,2011-04-29,22:17:13
39.987853,116.352738,0,202.193772965879,40662.9286805556,2011-04-29,22:17:18
39.987887,116.352725,0,202.065564304462,40662.9287384259,2011-04-29,22:17:23
39.98789,116.352724,0,201.916545275591,40662.9287962963,2011-04-29,22:17:28
39.98789,116.352724,0,201.916545275591,40662.9288310185,2011-04-29,22:17:31
39.987894,116.352722,0,201.721017060367,40662.9288541667,2011-04-29,22:17:33
39.98791,116.352722,0,203.037650918635,40662.928912037,2011-04-29,22:17:38
39.98791,116.352722,0,203.037650918635,40662.9289467593,2011-04-29,22:17:41
39.987903,116.352723,0,202.803310367454,40662.9289699074,2011-04-29,22:17:43
39.9879,116.352732,0,203.011230314961,40662.9290277778,2011-04-29,22:17:48
39.987871,116.352749,0,204.91532480315,40662.9290856481,2011-04-29,22:17:53
39.987883,116.352762,0,207.284980314961,40662.9291435185,2011-04-29,22:17:58
39.987885,116.352786,0,212.129206036745,40662.9292013889,2011-04-29,22:18:03
39.987881,116.352786,0,214.385511811024,40662.9292592593,2011-04-29,22:18:08
39.987884,116.352786,0,215.596351706037,40662.9293171296,2011-04-29,22:18:13
39.987889,116.352785,0,216.047959317585,40662.929375,2011-04-29,22:18:18
39.98789,116.352785,0,216.030534776903,40662.9294328704,2011-04-29,22:18:23
39.987893,116.352783,0,215.801679790026,40662.9294907407,2011-04-29,22:18:28
39.987893,116.352783,0,215.801679790026,40662.929525463,2011-04-29,22:18:31
39.987887,116.352783,0,212.665042650919,40662.9295486111,2011-04-29,22:18:33
39.987821,116.352797,0,208.896450131234,40662.9296064815,2011-04-29,22:18:38
39.987809,116.352797,0,207.933402230971,40662.9296643519,2011-04-29,22:18:43
39.987821,116.352785,0,208.383684383202,40662.9297222222,2011-04-29,22:18:48
39.987839,116.352763,0,207.926368110236,40662.9297800926,2011-04-29,22:18:53
39.98786,116.352754,0,208.576745406824,40662.929837963,2011-04-29,22:18:58
39.98786,116.352754,0,208.576745406824,40662.9298726852,2011-04-29,22:19:01
39.987863,116.352754,0,208.239317585302,40662.9298958333,2011-04-29,22:19:03
39.987848,116.352753,0,208.012424540682,40662.9299537037,2011-04-29,22:19:08
39.987817,116.352764,0,210.025541338583,40662.9300115741,2011-04-29,22:19:13
39.987819,116.352765,0,210.313346456693,40662.9300694444,2011-04-29,22:19:18
39.987819,116.352765,0,210.313346456693,40662.9301041667,2011-04-29,22:19:21
39.987817,116.352765,0,210.558047900262,40662.9301273148,2011-04-29,22:19:23
39.987807,116.352781,0,212.957726377953,40662.9301851852,2011-04-29,22:19:28
39.987798,116.352795,0,216.359140419947,40662.9302430556,2011-04-29,22:19:33
39.987767,116.352814,0,216.447099737533,40662.9303009259,2011-04-29,22:19:38
39.987796,116.352821,0,215.081167979003,40662.9303587963,2011-04-29,22:19:43
39.987816,116.352816,0,207.96345144357,40662.9304166667,2011-04-29,22:19:48
39.987816,116.352816,0,207.96345144357,40662.9304513889,2011-04-29,22:19:51
39.987813,116.352813,0,203.539704724409,40662.930474537,2011-04-29,22:19:53
39.987807,116.352803,0,197.966341863517,40662.9305324074,2011-04-29,22:19:58
39.987808,116.352792,0,193.503172572178,40662.9305902778,2011-04-29,22:20:03
39.987825,116.352783,0,188.277273622047,40662.9306481481,2011-04-29,22:20:08
39.987825,116.352783,0,188.277273622047,40662.9306828704,2011-04-29,22:20:11
39.987821,116.352787,0,184.361942257218,40662.9307060185,2011-04-29,22:20:13
39.987808,116.352795,0,183.498566272966,40662.9307638889,2011-04-29,22:20:18
39.987811,116.352794,0,185.113979658793,40662.9308217593,2011-04-29,22:20:23
39.987811,116.352794,0,185.113979658793,40662.9308564815,2011-04-29,22:20:26
39.987813,116.352789,0,183.98436351706,40662.9308796296,2011-04-29,22:20:28
39.98781,116.352816,0,184.315396981627,40662.9309375,2011-04-29,22:20:33
39.987791,116.352822,0,185.84311351706,40662.9309953704,2011-04-29,22:20:38
39.987791,116.352822,0,185.84311351706,40662.9310300926,2011-04-29,22:20:41
39.987796,116.352829,0,187.35093503937,40662.9310532407,2011-04-29,22:20:43
39.987796,116.352799,0,188.91187992126,40662.9311111111,2011-04-29,22:20:48
39.987772,116.352769,0,187.842877296588,40662.9311689815,2011-04-29,22:20:53
39.987772,116.352769,0,187.842877296588,40662.9312037037,2011-04-29,22:20:56
39.987771,116.352768,0,186.726414041995,40662.9312268518,2011-04-29,22:20:58
39.98778,116.352758,0,186.465442913386,40662.9312847222,2011-04-29,22:21:03
39.987799,116.352727,0,187.081840551181,40662.9313425926,2011-04-29,22:21:08
39.987843,116.352713,0,190.693149606299,40662.931400463,2011-04-29,22:21:13
39.987865,116.35271,0,193.738786089239,40662.9314583333,2011-04-29,22:21:18
39.987869,116.352708,0,193.931161417323,40662.9315162037,2011-04-29,22:21:23
39.987863,116.352709,0,194.102673884514,40662.9315740741,2011-04-29,22:21:28
39.987863,116.352709,0,194.102673884514,40662.9316087963,2011-04-29,22:21:31
39.987861,116.35271,0,194.442841207349,40662.9316319444,2011-04-29,22:21:33
39.98788,116.352713,0,195.694632545932,40662.9316898148,2011-04-29,22:21:38
39.987945,116.352739,0,198.903946850394,40662.9317476852,2011-04-29,22:21:43
39.987997,116.352744,0,202.081423884514,40662.9318055556,2011-04-29,22:21:48
39.98799,116.352757,0,206.194711286089,40662.9318634259,2011-04-29,22:21:53
39.987745,116.352642,0,197.28467847769,40662.9362615741,2011-04-29,22:28:13
39.987665,116.35264,0,194.99593503937,40662.9363194444,2011-04-29,22:28:18
39.987585,116.352615,0,189.708372703412,40662.9363773148,2011-04-29,22:28:23
39.987489,116.352584,0,178.96906167979,40662.9364351852,2011-04-29,22:28:28
39.987445,116.352568,0,170.660193569554,40662.9364930556,2011-04-29,22:28:33
39.987407,116.352566,0,165.179494750656,40662.9365509259,2011-04-29,22:28:38
39.987432,116.352544,0,156.335203412074,40662.9366087963,2011-04-29,22:28:43
39.987438,116.352558,0,152.70155511811,40662.9366666667,2011-04-29,22:28:48
39.98751,116.352566,0,149.416099081365,40662.936724537,2011-04-29,22:28:53
39.987598,116.352589,0,148.800652887139,40662.9367824074,2011-04-29,22:28:58
39.987687,116.35266,0,147.144524278215,40662.9368402778,2011-04-29,22:29:03
39.987732,116.352679,0,148.61344816273,40662.9368981481,2011-04-29,22:29:08
39.987767,116.352697,0,153.886364829396,40662.9369560185,2011-04-29,22:29:13
39.987796,116.352709,0,158.732381889764,40662.9370138889,2011-04-29,22:29:18
39.987796,116.352709,0,158.732381889764,40662.9370486111,2011-04-29,22:29:21
39.98779,116.352701,0,161.441154855643,40662.9370717593,2011-04-29,22:29:23
39.987794,116.352688,0,164.157736220472,40662.9371296296,2011-04-29,22:29:28
39.987814,116.352683,0,165.772211286089,40662.9371875,2011-04-29,22:29:33
39.987811,116.352692,0,170.36938648294,40662.9372453704,2011-04-29,22:29:38
39.987808,116.352713,0,173.000987532808,40662.9373032407,2011-04-29,22:29:43
39.987811,116.3527,0,175.211935695538,40662.9373611111,2011-04-29,22:29:48
39.98777,116.35267,0,177.086781496063,40662.9374189815,2011-04-29,22:29:53
39.987752,116.352668,0,174.830429790026,40662.9374768519,2011-04-29,22:29:58
39.987751,116.352689,0,173.445823490814,40662.9375347222,2011-04-29,22:30:03
39.987751,116.352689,0,173.445823490814,40662.9375694444,2011-04-29,22:30:06
39.987752,116.352697,0,170.195695538058,40662.9375925926,2011-04-29,22:30:08
39.987779,116.352711,0,172.944468503937,40662.937650463,2011-04-29,22:30:13
39.987804,116.352732,0,175.004343832021,40662.9377083333,2011-04-29,22:30:18
39.987816,116.352732,0,176.543700787402,40662.9377662037,2011-04-29,22:30:23
39.987839,116.352732,0,182.899002624672,40662.9378240741,2011-04-29,22:30:28
39.987851,116.352731,0,189.386003937008,40662.9378819444,2011-04-29,22:30:33
39.987851,116.352731,0,189.386003937008,40662.9379166667,2011-04-29,22:30:36
39.987857,116.352734,0,194.461502624672,40662.9379398148,2011-04-29,22:30:38
39.987868,116.352727,0,196.648956692913,40662.9379976852,2011-04-29,22:30:43
39.987883,116.352734,0,199.565898950131,40662.9380555556,2011-04-29,22:30:48
39.98795,116.352748,0,199.906768372703,40662.9381134259,2011-04-29,22:30:53
39.987937,116.352747,0,198.760744750656,40662.9381712963,2011-04-29,22:30:58
39.987937,116.352747,0,198.760744750656,40662.9382060185,2011-04-29,22:31:01
39.98793,116.352749,0,200.409790026247,40662.9382291667,2011-04-29,22:31:03
39.987908,116.352757,0,205.144255249344,40662.938287037,2011-04-29,22:31:08
39.987923,116.352751,0,208.311830708661,40662.9383449074,2011-04-29,22:31:13
39.987943,116.352747,0,210.817542650919,40662.9384027778,2011-04-29,22:31:18
39.987953,116.352733,0,213.844645669291,40662.9384606481,2011-04-29,22:31:23
39.987988,116.352731,0,214.360531496063,40662.9385185185,2011-04-29,22:31:28
39.987998,116.352709,0,212.671276246719,40662.9385763889,2011-04-29,22:31:33
39.988007,116.352699,0,212.116417322835,40662.9386342593,2011-04-29,22:31:38
39.988024,116.352717,0,215.068677821522,40662.9386921296,2011-04-29,22:31:43
39.988008,116.352725,0,217.587477034121,40662.93875,2011-04-29,22:31:48
39.987985,116.35273,0,221.808825459318,40662.9388078704,2011-04-29,22:31:53
39.987976,116.352742,0,222.856541994751,40662.9388657407,2011-04-29,22:31:58
39.987952,116.352774,0,223.599281496063,40662.9389236111,2011-04-29,22:32:03
39.987962,116.352771,0,222.172549212598,40662.9389814815,2011-04-29,22:32:08
39.987976,116.35279,0,222.333097112861,40662.9390393518,2011-04-29,22:32:13
39.987997,116.352795,0,222.567785433071,40662.9390972222,2011-04-29,22:32:18
39.988016,116.352794,0,222.348540026247,40662.9391550926,2011-04-29,22:32:23
39.988025,116.352769,0,222.45249343832,40662.939212963,2011-04-29,22:32:28
39.988025,116.352749,0,221.889350393701,40662.9392708333,2011-04-29,22:32:33
39.988025,116.352749,0,221.889350393701,40662.9393055556,2011-04-29,22:32:36
39.988031,116.352742,0,222.152624671916,40662.9393287037,2011-04-29,22:32:38
39.988035,116.352724,0,221.643497375328,40662.9393865741,2011-04-29,22:32:43
39.988017,116.35271,0,218.662726377953,40662.9394444444,2011-04-29,22:32:48
39.987961,116.352704,0,213.921587926509,40662.9395023148,2011-04-29,22:32:53
39.98794,116.352696,0,210.039635826772,40662.9395601852,2011-04-29,22:32:58
39.987926,116.352701,0,204.090383858268,40662.9396180556,2011-04-29,22:33:03
39.987931,116.352721,0,202.103799212598,40662.9396759259,2011-04-29,22:33:08
39.987947,116.352742,0,200.392142388451,40662.9397337963,2011-04-29,22:33:13
39.987919,116.35275,0,203.280124671916,40662.9397916667,2011-04-29,22:33:18
39.987908,116.352752,0,204.27594816273,40662.939849537,2011-04-29,22:33:23
39.987873,116.352765,0,203.239937664042,40662.9399074074,2011-04-29,22:33:28
39.987851,116.352771,0,202.631036745407,40662.9399652778,2011-04-29,22:33:33
39.987836,116.352764,0,201.472158792651,40662.9400231481,2011-04-29,22:33:38
39.987841,116.352744,0,201.183841863517,40662.9400810185,2011-04-29,22:33:43
39.987849,116.352718,0,200.704425853018,40662.9401388889,2011-04-29,22:33:48
39.987882,116.352716,0,199.821952099738,40662.9401967593,2011-04-29,22:33:53
39.987917,116.352703,0,197.430059055118,40662.9402546296,2011-04-29,22:33:58
39.987954,116.352703,0,194.087365485564,40662.9403125,2011-04-29,22:34:03
39.988002,116.352707,0,189.372749343832,40662.9403703704,2011-04-29,22:34:08
39.988019,116.352728,0,184.194822834646,40662.9404282407,2011-04-29,22:34:13
39.98807,116.352752,0,180.815849737533,40662.9404861111,2011-04-29,22:34:18
39.988095,116.352762,0,176.700193569554,40662.9405439815,2011-04-29,22:34:23
39.988095,116.352764,0,176.634737532808,40662.9406018518,2011-04-29,22:34:28
39.988095,116.352764,0,176.487132545932,40662.9406597222,2011-04-29,22:34:33
39.988095,116.352764,0,176.487132545932,40662.9406944444,2011-04-29,22:34:36
39.9881,116.352762,0,177.193264435696,40662.9407175926,2011-04-29,22:34:38
39.98807,116.352761,0,182.989124015748,40662.940775463,2011-04-29,22:34:43
39.988022,116.352784,0,188.729406167979,40662.9408333333,2011-04-29,22:34:48
39.987991,116.352778,0,191.77624671916,40662.9408912037,2011-04-29,22:34:53
39.987951,116.352774,0,195.480882545932,40662.9409490741,2011-04-29,22:34:58
39.98792,116.352758,0,199.270160761155,40662.9410069444,2011-04-29,22:35:03
39.987883,116.352753,0,203.25063648294,40662.9410648148,2011-04-29,22:35:08
39.987869,116.352763,0,208.241633858268,40662.9411226852,2011-04-29,22:35:13
39.98789,116.352787,0,209.757037401575,40662.9411805556,2011-04-29,22:35:18
39.98789,116.352787,0,209.757037401575,40662.9412152778,2011-04-29,22:35:21
39.987898,116.352784,0,208.348851706037,40662.9412384259,2011-04-29,22:35:23
39.987887,116.352802,0,206.298503937008,40662.9412962963,2011-04-29,22:35:28
39.987863,116.352796,0,204.238392388451,40662.9413541667,2011-04-29,22:35:33
39.987836,116.352789,0,204.907690288714,40662.941412037,2011-04-29,22:35:38
39.987796,116.352756,0,207.814156824147,40662.9414699074,2011-04-29,22:35:43
39.98804,116.352727,0,218.903024934383,40662.9440162037,2011-04-29,22:39:23
39.988069,116.352728,0,219.075685695538,40662.9440740741,2011-04-29,22:39:28
39.988071,116.352737,0,218.163362860892,40662.9441319444,2011-04-29,22:39:33
39.988024,116.352752,0,216.77029855643,40662.9441898148,2011-04-29,22:39:38
39.987995,116.352758,0,215.534248687664,40662.9442476852,2011-04-29,22:39:43
39.987979,116.352762,0,217.835708661417,40662.9443055556,2011-04-29,22:39:48
39.987986,116.352759,0,221.015275590551,40662.9443634259,2011-04-29,22:39:53
39.987986,116.352759,0,221.015275590551,40662.9443981481,2011-04-29,22:39:56
39.98798,116.352765,0,219.71654855643,40662.9444212963,2011-04-29,22:39:58
39.987948,116.352764,0,219.774845800525,40662.9444791667,2011-04-29,22:40:03
39.987948,116.352764,0,219.774845800525,40662.9445138889,2011-04-29,22:40:06
39.987949,116.352757,0,218.832736220472,40662.944537037,2011-04-29,22:40:08
39.987934,116.352757,0,218.858894356955,40662.9445949074,2011-04-29,22:40:13
39.987905,116.352743,0,218.217578740157,40662.9446527778,2011-04-29,22:40:18
39.987895,116.352738,0,217.244130577428,40662.9447106481,2011-04-29,22:40:23
39.987895,116.352738,0,217.244130577428,40662.9447453704,2011-04-29,22:40:26
39.98789,116.352734,0,217.062106299213,40662.9447685185,2011-04-29,22:40:28
39.987879,116.352731,0,216.458989501312,40662.9448263889,2011-04-29,22:40:33
39.987912,116.352735,0,214.655416666667,40662.9448842593,2011-04-29,22:40:38
39.987909,116.352736,0,214.39717519685,40662.9449421296,2011-04-29,22:40:43
39.987909,116.352736,0,214.39717519685,40662.9449768519,2011-04-29,22:40:46
39.98791,116.352736,0,214.121935695538,40662.945,2011-04-29,22:40:48
39.987929,116.352748,0,211.52501312336,40662.9450578704,2011-04-29,22:40:53
39.987946,116.352747,0,211.764809711286,40662.9451157407,2011-04-29,22:40:58
39.987971,116.352758,0,211.097460629921,40662.9451736111,2011-04-29,22:41:03
39.987971,116.352758,0,211.097460629921,40662.9452083333,2011-04-29,22:41:06
39.987972,116.352761,0,208.578848425197,40662.9452314815,2011-04-29,22:41:08
39.987951,116.352766,0,203.703156167979,40662.9452893519,2011-04-29,22:41:13
39.98791,116.352765,0,202.891732283465,40662.9453472222,2011-04-29,22:41:18
39.987858,116.352763,0,202.721135170604,40662.9454050926,2011-04-29,22:41:23
39.987896,116.352746,0,204.794452099738,40662.945462963,2011-04-29,22:41:28
39.987914,116.352738,0,205.934842519685,40662.9455208333,2011-04-29,22:41:33
39.98796,116.352737,0,210.65156167979,40662.9455787037,2011-04-29,22:41:38
39.987949,116.352729,0,208.913146325459,40662.9456365741,2011-04-29,22:41:43
39.987948,116.352742,0,210.786955380577,40662.9456944444,2011-04-29,22:41:48
39.987948,116.352742,0,210.786955380577,40662.9457291667,2011-04-29,22:41:51
39.987955,116.352749,0,211.842880577428,40662.9457523148,2011-04-29,22:41:53
39.987957,116.352761,0,211.301965223097,40662.9458101852,2011-04-29,22:41:58
39.987967,116.352764,0,208.230744750656,40662.9458680556,2011-04-29,22:42:03
39.987961,116.352773,0,207.098024934383,40662.9459259259,2011-04-29,22:42:08
39.987961,116.352773,0,207.098024934383,40662.9459606481,2011-04-29,22:42:11
39.987962,116.352765,0,208.260055774278,40662.9459837963,2011-04-29,22:42:13
39.98794,116.352773,0,211.358809055118,40662.9460416667,2011-04-29,22:42:18
39.987925,116.35277,0,214.522053805774,40662.946099537,2011-04-29,22:42:23
39.987939,116.352766,0,217.066410761155,40662.9461574074,2011-04-29,22:42:28
39.98793,116.352759,0,217.010518372703,40662.9462152778,2011-04-29,22:42:33
39.987917,116.352759,0,217.003057742782,40662.9462731481,2011-04-29,22:42:38
39.987912,116.352746,0,216.347427821522,40662.9463310185,2011-04-29,22:42:43
39.987912,116.352746,0,216.347427821522,40662.9463657407,2011-04-29,22:42:46
39.987913,116.352747,0,216.743864829396,40662.9463888889,2011-04-29,22:42:48
39.98794,116.352743,0,215.545889107612,40662.9464467593,2011-04-29,22:42:53
39.987958,116.352733,0,215.027828083989,40662.9465046296,2011-04-29,22:42:58
39.987949,116.352716,0,214.608034776903,40662.9465625,2011-04-29,22:43:03
39.988202,116.352782,0,220.779209317585,40662.9553009259,2011-04-29,22:55:38
39.988219,116.352776,0,219.625764435696,40662.9553587963,2011-04-29,22:55:43
39.988162,116.352769,0,218.528713910761,40662.9554166667,2011-04-29,22:55:48
39.988122,116.352758,0,219.540082020997,40662.955474537,2011-04-29,22:55:53
39.988077,116.352762,0,220.604770341207,40662.9555324074,2011-04-29,22:55:58
39.988036,116.352772,0,219.63031824147,40662.9555902778,2011-04-29,22:56:03
39.988025,116.352768,0,218.627559055118,40662.9556481481,2011-04-29,22:56:08
39.988024,116.352769,0,218.586384514436,40662.9557060185,2011-04-29,22:56:13
39.988025,116.35277,0,218.707381889764,40662.9557638889,2011-04-29,22:56:18
39.98803,116.352768,0,218.990104986877,40662.9558217593,2011-04-29,22:56:23
39.98803,116.352768,0,218.990104986877,40662.9558564815,2011-04-29,22:56:26
39.988036,116.352767,0,219.300413385827,40662.9558796296,2011-04-29,22:56:28
39.988011,116.352764,0,217.286131889764,40662.9559375,2011-04-29,22:56:33
39.987984,116.352767,0,214.945800524934,40662.9559953704,2011-04-29,22:56:38
39.98797,116.352752,0,214.506135170604,40662.9560532407,2011-04-29,22:56:43
39.987935,116.352716,0,212.051410761155,40662.9561111111,2011-04-29,22:56:48
39.987896,116.352727,0,210.676519028871,40662.9561689815,2011-04-29,22:56:53
39.987866,116.352726,0,210.019009186352,40662.9562268518,2011-04-29,22:56:58
39.98783,116.352758,0,208.994934383202,40662.9562847222,2011-04-29,22:57:03
39.987866,116.352778,0,207.586538713911,40662.9563425926,2011-04-29,22:57:08
39.9879,116.352773,0,206.523704068241,40662.956400463,2011-04-29,22:57:13
39.987959,116.352771,0,205.759852362205,40662.9564583333,2011-04-29,22:57:18
39.987982,116.352778,0,205.247221128609,40662.9565162037,2011-04-29,22:57:23
39.987965,116.35277,0,204.456633858268,40662.9565740741,2011-04-29,22:57:28
39.987943,116.35276,0,205.004245406824,40662.9566319444,2011-04-29,22:57:33
39.987893,116.35275,0,206.741610892388,40662.9566898148,2011-04-29,22:57:38
39.987832,116.352766,0,209.154757217848,40662.9567476852,2011-04-29,22:57:43
39.987787,116.352762,0,210.517349081365,40662.9568055556,2011-04-29,22:57:48
39.987787,116.352762,0,210.517349081365,40662.9568402778,2011-04-29,22:57:51
39.987793,116.352765,0,210.71343832021,40662.9568634259,2011-04-29,22:57:53
39.987832,116.352775,0,208.923008530184,40662.9569212963,2011-04-29,22:57:58
39.987882,116.352787,0,208.345725065617,40662.9569791667,2011-04-29,22:58:03
39.987931,116.352784,0,208.049858923885,40662.957037037,2011-04-29,22:58:08
39.987968,116.352793,0,207.87782152231,40662.9570949074,2011-04-29,22:58:13
39.988055,116.352793,0,208.155062335958,40662.9571527778,2011-04-29,22:58:18
39.988051,116.352802,0,209.657214566929,40662.9572106482,2011-04-29,22:58:23
39.988032,116.352796,0,208.586282808399,40662.9572685185,2011-04-29,22:58:28
39.988004,116.352791,0,208.047732939633,40662.9573263889,2011-04-29,22:58:33
39.98799,116.352785,0,207.035108267717,40662.9573842593,2011-04-29,22:58:38
39.988004,116.352778,0,206.889229002625,40662.9574421296,2011-04-29,22:58:43
39.988005,116.352777,0,206.807155511811,40662.9575,2011-04-29,22:58:48
39.988004,116.352777,0,206.766702755906,40662.9575578704,2011-04-29,22:58:53
39.988002,116.352778,0,206.771899606299,40662.9576157407,2011-04-29,22:58:58
39.988003,116.352777,0,206.809655511811,40662.9576736111,2011-04-29,22:59:03
39.988003,116.352777,0,206.809655511811,40662.9577083333,2011-04-29,22:59:06
39.987996,116.352779,0,206.803976377953,40662.9577314815,2011-04-29,22:59:08
39.98795,116.352776,0,206.787591863517,40662.9577893519,2011-04-29,22:59:13
39.98795,116.352776,0,206.787591863517,40662.9578240741,2011-04-29,22:59:16
39.987943,116.352774,0,206.300456036745,40662.9578472222,2011-04-29,22:59:18
39.98796,116.352766,0,206.716305774278,40662.9579050926,2011-04-29,22:59:23
39.98795,116.352768,0,207.686059711286,40662.957962963,2011-04-29,22:59:28
39.98795,116.352768,0,207.686059711286,40662.9579976852,2011-04-29,22:59:31
39.987957,116.352761,0,210.391292650919,40662.9580208333,2011-04-29,22:59:33
39.987982,116.352746,0,217.430410104987,40662.9580787037,2011-04-29,22:59:38
39.987968,116.352737,0,219.581358267717,40662.9581365741,2011-04-29,22:59:43
39.987925,116.352732,0,221.636387795276,40662.9581944444,2011-04-29,22:59:48
39.987875,116.352753,0,222.971007217848,40662.9582523148,2011-04-29,22:59:53
39.987875,116.352753,0,222.971007217848,40662.958287037,2011-04-29,22:59:56
39.987877,116.352754,0,223.712395013123,40662.9583101852,2011-04-29,22:59:58
39.987863,116.352741,0,222.920797244094,40662.9583680556,2011-04-29,23:00:03
39.987868,116.352725,0,222.231522309711,40662.9584259259,2011-04-29,23:00:08
39.98787,116.352716,0,221.525278871391,40662.9584837963,2011-04-29,23:00:13
39.987875,116.352716,0,220.469452099738,40662.9585416667,2011-04-29,23:00:18
39.987875,116.352716,0,220.656233595801,40662.958599537,2011-04-29,23:00:23
39.987875,116.352716,0,220.656233595801,40662.9586342593,2011-04-29,23:00:26
39.987881,116.352714,0,220.628697506562,40662.9586574074,2011-04-29,23:00:28
39.987892,116.352711,0,220.132988845144,40662.9587152778,2011-04-29,23:00:33
39.987864,116.352732,0,217.557290026247,40662.9587731481,2011-04-29,23:00:38
39.987818,116.352753,0,218.068021653543,40662.9588310185,2011-04-29,23:00:43
39.987796,116.352762,0,218.184514435696,40662.9588888889,2011-04-29,23:00:48
39.98777,116.352776,0,217.942890419948,40662.9589467593,2011-04-29,23:00:53
39.987787,116.352795,0,219.263543307087,40662.9590046296,2011-04-29,23:00:58
39.987832,116.352785,0,224.505147637795,40662.9590625,2011-04-29,23:01:03
39.987832,116.352785,0,224.505147637795,40662.9590972222,2011-04-29,23:01:06
39.987829,116.352784,0,224.413208661417,40662.9591203704,2011-04-29,23:01:08
39.987846,116.352762,0,223.444038713911,40662.9591782407,2011-04-29,23:01:13
39.987881,116.352742,0,221.13499671916,40662.9592361111,2011-04-29,23:01:18
39.987943,116.3527,0,218.028822178478,40662.9592939815,2011-04-29,23:01:23
39.987991,116.35269,0,217.157775590551,40662.9593518519,2011-04-29,23:01:28
39.988018,116.352695,0,216.901184383202,40662.9594097222,2011-04-29,23:01:33
39.988013,116.352728,0,215.368622047244,40662.9594675926,2011-04-29,23:01:38
39.988017,116.352752,0,213.933828740157,40662.959525463,2011-04-29,23:01:43
39.987994,116.352771,0,208.553303805774,40662.9595833333,2011-04-29,23:01:48
39.987953,116.352793,0,202.816102362205,40662.9596412037,2011-04-29,23:01:53
39.987903,116.352796,0,199.00249343832,40662.9596990741,2011-04-29,23:01:58
39.987896,116.352798,0,198.840295275591,40662.9597569444,2011-04-29,23:02:03
39.987891,116.352798,0,198.585442913386,40662.9598148148,2011-04-29,23:02:08
39.987891,116.352798,0,198.585442913386,40662.959849537,2011-04-29,23:02:11
39.987886,116.352798,0,198.45187664042,40662.9598726852,2011-04-29,23:02:13
39.987896,116.352786,0,198.601975065617,40662.9599305556,2011-04-29,23:02:18
39.987929,116.352757,0,198.37468175853,40662.9599884259,2011-04-29,23:02:23
39.987977,116.352745,0,197.926994750656,40662.9600462963,2011-04-29,23:02:28
39.988031,116.35273,0,199.049901574803,40662.9601041667,2011-04-29,23:02:33
39.988046,116.352722,0,200.125150918635,40662.960162037,2011-04-29,23:02:38
39.987992,116.35274,0,198.518398950131,40662.9602199074,2011-04-29,23:02:43
39.987922,116.352769,0,198.74406167979,40662.9602777778,2011-04-29,23:02:48
39.987894,116.352801,0,197.554146981627,40662.9603356481,2011-04-29,23:02:53
39.987877,116.352803,0,197.11967519685,40662.9603935185,2011-04-29,23:02:58
39.987856,116.352783,0,196.612112860892,40662.9604513889,2011-04-29,23:03:03
39.98784,116.35277,0,196.467647637795,40662.9605092593,2011-04-29,23:03:08
39.987795,116.352745,0,195.58436023622,40662.9605671296,2011-04-29,23:03:13
39.987777,116.352736,0,194.229278215223,40662.960625,2011-04-29,23:03:18
39.987777,116.352736,0,194.229278215223,40662.9606597222,2011-04-29,23:03:21
39.987783,116.352741,0,193.450419947507,40662.9606828704,2011-04-29,23:03:23
39.987809,116.352729,0,191.847696850394,40662.9607407407,2011-04-29,23:03:28
39.987812,116.352743,0,191.671141732283,40662.9607986111,2011-04-29,23:03:33
39.987852,116.352756,0,194.433917322835,40662.9608564815,2011-04-29,23:03:38
39.987872,116.352771,0,197.765108267717,40662.9609143519,2011-04-29,23:03:43
39.987891,116.352764,0,205.507129265092,40662.9609722222,2011-04-29,23:03:48
39.987891,116.352753,0,212.140144356955,40662.9610300926,2011-04-29,23:03:53
39.987891,116.352753,0,212.140144356955,40662.9610648148,2011-04-29,23:03:56
39.987888,116.35275,0,218.022312992126,40662.961087963,2011-04-29,23:03:58
39.987851,116.352766,0,216.585544619423,40662.9611458333,2011-04-29,23:04:03
39.987851,116.352766,0,216.585544619423,40662.9611805556,2011-04-29,23:04:06
39.987858,116.352766,0,215.870390419948,40662.9612037037,2011-04-29,23:04:08
39.987876,116.352767,0,214.986850393701,40662.9612615741,2011-04-29,23:04:13
39.987867,116.352763,0,213.949924540682,40662.9613194444,2011-04-29,23:04:18
39.987819,116.35277,0,212.036492782152,40662.9613773148,2011-04-29,23:04:23
39.987792,116.352782,0,210.847627952756,40662.9614351852,2011-04-29,23:04:28
39.987792,116.352782,0,210.847627952756,40662.9614699074,2011-04-29,23:04:31
39.987798,116.352784,0,210.678546587926,40662.9614930556,2011-04-29,23:04:33
39.987812,116.352804,0,212.251909448819,40662.9615509259,2011-04-29,23:04:38
39.987853,116.352808,0,216.54782480315,40662.9616087963,2011-04-29,23:04:43
39.987853,116.352808,0,216.54782480315,40662.9616435185,2011-04-29,23:04:46
39.987847,116.352813,0,215.037263779528,40662.9616666667,2011-04-29,23:04:48
39.987865,116.352813,0,213.966496062992,40662.961724537,2011-04-29,23:04:53
39.987856,116.352807,0,212.407148950131,40662.9617824074,2011-04-29,23:04:58
39.987857,116.352807,0,212.622916666667,40662.9618402778,2011-04-29,23:05:03
39.987859,116.352806,0,212.741286089239,40662.9618981481,2011-04-29,23:05:08
39.987856,116.352806,0,212.73530511811,40662.9619560185,2011-04-29,23:05:13
39.987852,116.352808,0,209.33562992126,40662.9620138889,2011-04-29,23:05:18
39.987858,116.352804,0,208.777929790026,40662.9620717593,2011-04-29,23:05:23
39.987857,116.352804,0,208.926627296588,40662.9621296296,2011-04-29,23:05:28
39.987857,116.352804,0,208.926627296588,40662.9621643518,2011-04-29,23:05:31
39.987865,116.352806,0,208.982257217848,40662.9621875,2011-04-29,23:05:33
39.987836,116.352798,0,206.668707349081,40662.9622453704,2011-04-29,23:05:38
39.987813,116.352796,0,205.025498687664,40662.9623032407,2011-04-29,23:05:43
39.987812,116.352795,0,205.105508530184,40662.9623611111,2011-04-29,23:05:48
39.987812,116.352795,0,205.105508530184,40662.9623958333,2011-04-29,23:05:51
39.987818,116.352793,0,205.238097112861,40662.9624189815,2011-04-29,23:05:53
39.987836,116.352796,0,205.090741469816,40662.9624768518,2011-04-29,23:05:58
39.987866,116.352782,0,205.357956036745,40662.9625347222,2011-04-29,23:06:03
39.987875,116.352788,0,207.003031496063,40662.9625925926,2011-04-29,23:06:08
39.987877,116.352791,0,208.240482283465,40662.962650463,2011-04-29,23:06:13
39.987883,116.352789,0,208.75279855643,40662.9627083333,2011-04-29,23:06:18
39.987881,116.35279,0,209.156784776903,40662.9627662037,2011-04-29,23:06:23
39.987875,116.352791,0,209.245180446194,40662.9628240741,2011-04-29,23:06:28
39.987875,116.352791,0,209.245180446194,40662.9628587963,2011-04-29,23:06:31
39.987871,116.352792,0,209.147634514436,40662.9628819444,2011-04-29,23:06:33
39.987883,116.352778,0,208.793162729659,40662.9629398148,2011-04-29,23:06:38
39.987902,116.352759,0,206.345587270341,40662.9629976852,2011-04-29,23:06:43
39.987915,116.352756,0,204.3731332021,40662.9630555556,2011-04-29,23:06:48
39.98793,116.352756,0,203.898946850394,40662.9631134259,2011-04-29,23:06:53
39.987955,116.35275,0,202.457660761155,40662.9631712963,2011-04-29,23:06:58
39.987969,116.352748,0,201.456604330709,40662.9632291667,2011-04-29,23:07:03
39.987969,116.352748,0,201.456604330709,40662.9632638889,2011-04-29,23:07:06
39.987973,116.352746,0,201.423323490814,40662.963287037,2011-04-29,23:07:08
39.988017,116.352744,0,202.637844488189,40662.9633449074,2011-04-29,23:07:13
39.988041,116.352746,0,204.993408792651,40662.9634027778,2011-04-29,23:07:18
39.988025,116.352752,0,205.915082020997,40662.9634606481,2011-04-29,23:07:23
39.988014,116.352751,0,205.845895669291,40662.9635185185,2011-04-29,23:07:28
39.987989,116.352761,0,204.683976377953,40662.9635763889,2011-04-29,23:07:33
39.987993,116.352775,0,204.25249671916,40662.9636342593,2011-04-29,23:07:38
39.987992,116.352784,0,203.127358923884,40662.9636921296,2011-04-29,23:07:43
39.987967,116.352787,0,201.299947506562,40662.96375,2011-04-29,23:07:48
39.987954,116.352781,0,200.181171259843,40662.9638078704,2011-04-29,23:07:53
39.987954,116.352781,0,200.181171259843,40662.9638425926,2011-04-29,23:07:56
39.987953,116.352774,0,199.465439632546,40662.9638657407,2011-04-29,23:07:58
39.987741,116.352766,0,187.398694225722,40662.9663541667,2011-04-29,23:11:33
39.987684,116.352745,0,185.195403543307,40662.966412037,2011-04-29,23:11:38
39.987598,116.352756,0,182.437696850394,40662.9664699074,2011-04-29,23:11:43
39.987525,116.352758,0,178.345784120735,40662.9665277778,2011-04-29,23:11:48
39.98749,116.352768,0,174.957286745407,40662.9665856481,2011-04-29,23:11:53
39.987462,116.352748,0,170.599268372703,40662.9666435185,2011-04-29,23:11:58
39.987471,116.352734,0,167.757906824147,40662.9667013889,2011-04-29,23:12:03
39.987478,116.352722,0,165.042312992126,40662.9667592593,2011-04-29,23:12:08
39.987478,116.352722,0,165.042312992126,40662.9667939815,2011-04-29,23:12:11
39.987485,116.35272,0,161.486998031496,40662.9668171296,2011-04-29,23:12:13
39.987512,116.352727,0,158.948861548556,40662.966875,2011-04-29,23:12:18
39.987531,116.352744,0,158.124281496063,40662.9669328704,2011-04-29,23:12:23
39.987544,116.352758,0,159.370593832021,40662.9669907407,2011-04-29,23:12:28
39.987566,116.352783,0,158.975419947507,40662.9670486111,2011-04-29,23:12:33
39.987629,116.352787,0,162.375816929134,40662.9671064815,2011-04-29,23:12:38
39.987732,116.352787,0,166.26625984252,40662.9671643519,2011-04-29,23:12:43
39.987753,116.352791,0,168.309573490814,40662.9672222222,2011-04-29,23:12:48
39.98778,116.352805,0,173.976991469816,40662.9672800926,2011-04-29,23:12:53
39.987811,116.352812,0,177.03969816273,40662.967337963,2011-04-29,23:12:58
39.987866,116.352794,0,181.054904855643,40662.9673958333,2011-04-29,23:13:03
39.987876,116.352792,0,187.251187664042,40662.9674537037,2011-04-29,23:13:08
39.987893,116.352793,0,195.536801181102,40662.9675115741,2011-04-29,23:13:13
39.987903,116.352784,0,198.36405839895,40662.9675694444,2011-04-29,23:13:18
39.987921,116.352773,0,201.735419947507,40662.9676273148,2011-04-29,23:13:23
39.987886,116.352776,0,203.185757874016,40662.9676851852,2011-04-29,23:13:28
39.987887,116.352776,0,205.972726377953,40662.9677430556,2011-04-29,23:13:33
39.987887,116.352776,0,205.972726377953,40662.9677777778,2011-04-29,23:13:36
39.987889,116.352775,0,206.998001968504,40662.9678009259,2011-04-29,23:13:38
39.987807,116.352765,0,206.035377296588,40662.9678587963,2011-04-29,23:13:43
39.987692,116.352767,0,203.534022309711,40662.9679166667,2011-04-29,23:13:48
39.987642,116.352773,0,201.791814304462,40662.967974537,2011-04-29,23:13:53
39.987618,116.352782,0,199.741404199475,40662.9680324074,2011-04-29,23:13:58
39.987651,116.352785,0,196.712923228346,40662.9680902778,2011-04-29,23:14:03
39.987697,116.35278,0,193.744921259843,40662.9681481481,2011-04-29,23:14:08
39.987726,116.352781,0,190.4931167979,40662.9682060185,2011-04-29,23:14:13
39.987705,116.352778,0,186.917211286089,40662.9682638889,2011-04-29,23:14:18
39.987705,116.352778,0,186.917211286089,40662.9682986111,2011-04-29,23:14:21
39.987703,116.352786,0,185.162152230971,40662.9683217593,2011-04-29,23:14:23
39.987708,116.352809,0,182.597293307087,40662.9683796296,2011-04-29,23:14:28
39.987687,116.352844,0,182.102933070866,40662.9684375,2011-04-29,23:14:33
39.98773,116.35282,0,179.806781496063,40662.9684953704,2011-04-29,23:14:38
39.987755,116.352782,0,176.144760498688,40662.9685532407,2011-04-29,23:14:43
39.987711,116.352765,0,172.897900262467,40662.9686111111,2011-04-29,23:14:48
39.987681,116.352764,0,170.601522309711,40662.9686689815,2011-04-29,23:14:53
39.987679,116.352755,0,168.59217191601,40662.9687268519,2011-04-29,23:14:58
39.987679,116.352755,0,168.59217191601,40662.9687615741,2011-04-29,23:15:01
39.987687,116.352753,0,169.30437335958,40662.9687847222,2011-04-29,23:15:03
39.987724,116.352776,0,170.106761811024,40662.9688425926,2011-04-29,23:15:08
39.987758,116.352809,0,172.715561023622,40662.968900463,2011-04-29,23:15:13
39.987793,116.352816,0,174.795862860892,40662.9689583333,2011-04-29,23:15:18
39.988031,116.352708,0,193.212250656168,40662.983599537,2011-04-29,23:36:23
39.988055,116.352682,0,191.32061023622,40662.9836574074,2011-04-29,23:36:28
39.988055,116.352682,0,191.32061023622,40662.9836921296,2011-04-29,23:36:31
39.988049,116.352684,0,189.810022965879,40662.9837152778,2011-04-29,23:36:33
39.988033,116.352694,0,189.593720472441,40662.9837731481,2011-04-29,23:36:38
39.988033,116.352694,0,189.593720472441,40662.9838078704,2011-04-29,23:36:41
39.988029,116.352694,0,189.521732283465,40662.9838310185,2011-04-29,23:36:43
39.988007,116.352693,0,189.006046587927,40662.9838888889,2011-04-29,23:36:48
39.987996,116.35269,0,188.981453412073,40662.9839467593,2011-04-29,23:36:53
39.987991,116.35271,0,189.344327427822,40662.9840046296,2011-04-29,23:36:58
39.987913,116.352741,0,189.146118766404,40662.9840625,2011-04-29,23:37:03
39.987858,116.35277,0,188.791407480315,40662.9841203704,2011-04-29,23:37:08
39.987857,116.352796,0,188.743287401575,40662.9841782407,2011-04-29,23:37:13
39.987897,116.352775,0,188.758654855643,40662.9842361111,2011-04-29,23:37:18
39.987888,116.352774,0,187.845354330709,40662.9842939815,2011-04-29,23:37:23
39.987947,116.352759,0,186.685337926509,40662.9843518519,2011-04-29,23:37:28
39.987982,116.352742,0,185.424799868766,40662.9844097222,2011-04-29,23:37:33
39.988003,116.352738,0,184.06470144357,40662.9844675926,2011-04-29,23:37:38
39.98802,116.352745,0,183.433661417323,40662.984525463,2011-04-29,23:37:43
39.988008,116.352778,0,181.653769685039,40662.9845833333,2011-04-29,23:37:48
39.988064,116.352803,0,179.429806430446,40662.9846412037,2011-04-29,23:37:53
39.988095,116.352822,0,178.053999343832,40662.9846990741,2011-04-29,23:37:58
39.988031,116.35282,0,176.690144356955,40662.9847569444,2011-04-29,23:38:03
39.988009,116.352843,0,174.800016404199,40662.9848148148,2011-04-29,23:38:08
39.987984,116.35284,0,175.840147637795,40662.9848726852,2011-04-29,23:38:13
39.987973,116.352833,0,177.879120734908,40662.9849305556,2011-04-29,23:38:18
39.987953,116.352852,0,178.536341863517,40662.9849884259,2011-04-29,23:38:23
39.987932,116.352829,0,179.699235564304,40662.9850462963,2011-04-29,23:38:28
39.987853,116.352806,0,181.019750656168,40662.9851041667,2011-04-29,23:38:33
39.987758,116.3528,0,181.458464566929,40662.985162037,2011-04-29,23:38:38
39.987747,116.352773,0,182.850793963255,40662.9852199074,2011-04-29,23:38:43
39.987751,116.352748,0,185.945990813648,40662.9852777778,2011-04-29,23:38:48
39.98774,116.352743,0,183.524084645669,40662.9853356481,2011-04-29,23:38:53
39.987774,116.352747,0,182.611624015748,40662.9853935185,2011-04-29,23:38:58
39.987825,116.352734,0,182.670032808399,40662.9854513889,2011-04-29,23:39:03
39.987817,116.352747,0,184.288225065617,40662.9855092593,2011-04-29,23:39:08
39.987839,116.352745,0,188.684025590551,40662.9855671296,2011-04-29,23:39:13
39.987874,116.352759,0,191.306079396325,40662.985625,2011-04-29,23:39:18
39.987924,116.352751,0,192.66187335958,40662.9856828704,2011-04-29,23:39:23
39.987924,116.352751,0,192.66187335958,40662.9857175926,2011-04-29,23:39:26
39.987923,116.352754,0,189.711742125984,40662.9857407407,2011-04-29,23:39:28
39.987885,116.352765,0,184.422352362205,40662.9857986111,2011-04-29,23:39:33
39.987827,116.352792,0,183.095780839895,40662.9858564815,2011-04-29,23:39:38
39.987787,116.352833,0,184.625839895013,40662.9859143518,2011-04-29,23:39:43
39.98771,116.35283,0,184.903982939633,40662.9859722222,2011-04-29,23:39:48
39.987647,116.352861,0,185.164717847769,40662.9860300926,2011-04-29,23:39:53
39.987647,116.352861,0,185.164717847769,40662.9860648148,2011-04-29,23:39:56
39.987643,116.352864,0,187.279107611549,40662.986087963,2011-04-29,23:39:58
39.987683,116.352862,0,188.417007874016,40662.9861458333,2011-04-29,23:40:03
39.9877,116.352857,0,194.430790682415,40662.9862037037,2011-04-29,23:40:08
39.98775,116.352834,0,203.713333333333,40662.9862615741,2011-04-29,23:40:13
39.987802,116.35282,0,204.743549868766,40662.9863194444,2011-04-29,23:40:18
39.987948,116.35277,0,205.810390419947,40662.9863773148,2011-04-29,23:40:23
39.988058,116.35275,0,208.527309711286,40662.9864351852,2011-04-29,23:40:28
39.988196,116.352732,0,207.883704068241,40662.9864930556,2011-04-29,23:40:33
39.988214,116.352762,0,207.209786745407,40662.9865509259,2011-04-29,23:40:38
39.988227,116.352785,0,209.338622047244,40662.9866087963,2011-04-29,23:40:43
39.988223,116.352831,0,214.117080052493,40662.9866666667,2011-04-29,23:40:48
39.988245,116.352831,0,218.003041338583,40662.986724537,2011-04-29,23:40:53
39.988277,116.352821,0,223.189150262467,40662.9867824074,2011-04-29,23:40:58
39.988266,116.352819,0,227.559806430446,40662.9868402778,2011-04-29,23:41:03
39.988328,116.352845,0,227.354130577428,40662.9868981481,2011-04-29,23:41:08
39.988325,116.352823,0,228.696482939633,40662.9869560185,2011-04-29,23:41:13
39.988384,116.35279,0,230.624806430446,40662.9870138889,2011-04-29,23:41:18
39.988259,116.352807,0,231.225446194226,40662.9870717593,2011-04-29,23:41:23
39.988169,116.352805,0,230.381056430446,40662.9871296296,2011-04-29,23:41:28
39.988087,116.352803,0,235.087703412073,40662.9871875,2011-04-29,23:41:33
39.988111,116.352814,0,237.997109580052,40662.9872453704,2011-04-29,23:41:38
39.988154,116.352823,0,238.160187007874,40662.9873032407,2011-04-29,23:41:43
39.988067,116.352839,0,237.174445538058,40662.9873611111,2011-04-29,23:41:48
39.988006,116.352873,0,237.888202099738,40662.9874189815,2011-04-29,23:41:53
39.987962,116.352897,0,232.685971128609,40662.9874768518,2011-04-29,23:41:58
39.987921,116.352918,0,229.510859580052,40662.9875347222,2011-04-29,23:42:03
39.987919,116.352901,0,232.290882545932,40662.9875925926,2011-04-29,23:42:08
39.987954,116.352892,0,231.770193569554,40662.987650463,2011-04-29,23:42:13
39.988019,116.352881,0,229.754209317585,40662.9877083333,2011-04-29,23:42:18
39.988163,116.352834,0,228.405725065617,40662.9877662037,2011-04-29,23:42:23
39.988152,116.352846,0,232.880059055118,40662.9878240741,2011-04-29,23:42:28
39.988077,116.35288,0,234.343412073491,40662.9878819444,2011-04-29,23:42:33
39.987934,116.352923,0,235.523038057743,40662.9879398148,2011-04-29,23:42:38
39.987848,116.352968,0,238.007372047244,40662.9879976852,2011-04-29,23:42:43
39.987696,116.353029,0,247.209028871391,40662.9880555556,2011-04-29,23:42:48
39.987648,116.353009,0,256.998733595801,40662.9881134259,2011-04-29,23:42:53
39.9876,116.352984,0,257.740347769029,40662.9881712963,2011-04-29,23:42:58
39.9875,116.352995,0,258.815895669291,40662.9882291667,2011-04-29,23:43:03
39.98746,116.352983,0,260.427004593176,40662.988287037,2011-04-29,23:43:08
39.987492,116.352997,0,259.880682414698,40662.9883449074,2011-04-29,23:43:13
39.987511,116.353013,0,257.434570209974,40662.9884027778,2011-04-29,23:43:18
39.987636,116.352982,0,250.991036745407,40662.9884606482,2011-04-29,23:43:23
39.987767,116.352967,0,243.482339238845,40662.9885185185,2011-04-29,23:43:28
39.987788,116.35299,0,234.489967191601,40662.9885763889,2011-04-29,23:43:33
39.987716,116.353014,0,231.630895669291,40662.9886342593,2011-04-29,23:43:38
39.987737,116.353015,0,232.738910761155,40662.9886921296,2011-04-29,23:43:43
39.987809,116.352987,0,232.195843175853,40662.98875,2011-04-29,23:43:48
39.987778,116.352964,0,235.645866141732,40662.9888078704,2011-04-29,23:43:53
39.987798,116.352953,0,230.470367454068,40662.9888657407,2011-04-29,23:43:58
39.987798,116.352953,0,230.470367454068,40662.988900463,2011-04-29,23:44:01
39.987802,116.352951,0,229.867375328084,40662.9889236111,2011-04-29,23:44:03
39.987756,116.352965,0,227.678103674541,40662.9889814815,2011-04-29,23:44:08
39.987732,116.352971,0,227.078864829396,40662.9890393519,2011-04-29,23:44:13
39.987732,116.352971,0,227.078864829396,40662.9890740741,2011-04-29,23:44:16
39.987727,116.352975,0,227.04124343832,40662.9890972222,2011-04-29,23:44:18
39.987773,116.352959,0,230.166994750656,40662.9891550926,2011-04-29,23:44:23
39.987733,116.352946,0,233.453540026247,40662.989212963,2011-04-29,23:44:28
39.987676,116.352927,0,240.598011811024,40662.9892708333,2011-04-29,23:44:33
39.987616,116.352897,0,245.247562335958,40662.9893287037,2011-04-29,23:44:38
39.987482,116.352913,0,247.055764435696,40662.9893865741,2011-04-29,23:44:43
39.987332,116.352932,0,251.568848425197,40662.9894444444,2011-04-29,23:44:48
39.987272,116.352934,0,257.017657480315,40662.9895023148,2011-04-29,23:44:53
39.987343,116.352912,0,259.858228346457,40662.9895601852,2011-04-29,23:44:58
39.987492,116.352881,0,259.690121391076,40662.9896180556,2011-04-29,23:45:03
39.987585,116.352862,0,257.535918635171,40662.9896759259,2011-04-29,23:45:08
39.987624,116.352842,0,256.444324146982,40662.9897337963,2011-04-29,23:45:13
39.987624,116.352842,0,256.444324146982,40662.9897685185,2011-04-29,23:45:16
39.987622,116.352843,0,256.872752624672,40662.9897916667,2011-04-29,23:45:18
39.987641,116.352817,0,258.683933727034,40662.989849537,2011-04-29,23:45:23
39.987652,116.352815,0,259.64093503937,40662.9899074074,2011-04-29,23:45:28
39.987652,116.352815,0,259.64093503937,40662.9899421296,2011-04-29,23:45:31
39.987659,116.352814,0,259.840606955381,40662.9899652778,2011-04-29,23:45:33
39.987672,116.352815,0,259.815675853018,40662.9900231481,2011-04-29,23:45:38
39.987672,116.352815,0,259.815675853018,40662.9900578704,2011-04-29,23:45:41
39.987676,116.352815,0,259.983933727034,40662.9900810185,2011-04-29,23:45:43
39.987667,116.35284,0,259.559435695538,40662.9901388889,2011-04-29,23:45:48
39.987686,116.352844,0,259.791597769029,40662.9901967593,2011-04-29,23:45:53
39.987779,116.352853,0,264.471935695538,40662.9902546296,2011-04-29,23:45:58
39.98777,116.352904,0,268.88001312336,40662.9903125,2011-04-29,23:46:03
39.987774,116.352878,0,269.107116141732,40662.9903703704,2011-04-29,23:46:08
39.98789,116.352812,0,270.064898293963,40662.9904282407,2011-04-29,23:46:13
39.987983,116.352721,0,271.087782152231,40662.9904861111,2011-04-29,23:46:18
39.988119,116.352614,0,277.403333333333,40662.9905439815,2011-04-29,23:46:23
39.988138,116.352564,0,285.624206036745,40662.9906018519,2011-04-29,23:46:28
39.988052,116.352624,0,284.906322178478,40662.9906597222,2011-04-29,23:46:33
39.987985,116.35265,0,284.78187007874,40662.9907175926,2011-04-29,23:46:38
39.987947,116.352712,0,283.225203412073,40662.990775463,2011-04-29,23:46:43
39.98793,116.352753,0,276.208838582677,40662.9908333333,2011-04-29,23:46:48
39.987795,116.352854,0,272.334566929134,40662.9908912037,2011-04-29,23:46:53
39.987811,116.352866,0,267.482591863517,40662.9909490741,2011-04-29,23:46:58
39.987884,116.352871,0,261.927952755905,40662.9910069444,2011-04-29,23:47:03
39.987928,116.352862,0,256.81750984252,40662.9910648148,2011-04-29,23:47:08
39.987922,116.352884,0,251.110731627297,40662.9911226852,2011-04-29,23:47:13
39.987834,116.352898,0,248.403097112861,40662.9911805556,2011-04-29,23:47:18
39.987713,116.352903,0,244.336666666667,40662.9912384259,2011-04-29,23:47:23
39.98756,116.352943,0,249.870278871391,40662.9912962963,2011-04-29,23:47:28
39.98748,116.352986,0,251.889642388451,40662.9913541667,2011-04-29,23:47:33
39.98738,116.353019,0,247.625790682415,40662.991412037,2011-04-29,23:47:38
39.987312,116.353065,0,242.324465223097,40662.9914699074,2011-04-29,23:47:43
39.987292,116.353077,0,236.199347112861,40662.9915277778,2011-04-29,23:47:48
39.987268,116.353087,0,231.922431102362,40662.9915856481,2011-04-29,23:47:53
39.987178,116.353096,0,227.568992782152,40662.9916435185,2011-04-29,23:47:58
39.987068,116.35314,0,223.69875328084,40662.9917013889,2011-04-29,23:48:03
39.986991,116.353174,0,221.481272965879,40662.9917592593,2011-04-29,23:48:08
39.987124,116.353118,0,219.741955380577,40662.9918171296,2011-04-29,23:48:13
39.987224,116.353086,0,215.434829396325,40662.991875,2011-04-29,23:48:18
39.987371,116.353045,0,215.206745406824,40662.9919328704,2011-04-29,23:48:23
39.987416,116.35304,0,219.38249015748,40662.9919907407,2011-04-29,23:48:28
39.987433,116.353055,0,219.855272309711,40662.9920486111,2011-04-29,23:48:33
39.987554,116.353048,0,220.365898950131,40662.9921064815,2011-04-29,23:48:38
39.987794,116.35303,0,221.833681102362,40662.9921643519,2011-04-29,23:48:43
39.987867,116.353026,0,219.627290026247,40662.9922222222,2011-04-29,23:48:48
39.987889,116.353004,0,218.433244750656,40662.9922800926,2011-04-29,23:48:53
39.987877,116.352966,0,214.550137795276,40662.992337963,2011-04-29,23:48:58
39.987822,116.352975,0,213.766650262467,40662.9923958333,2011-04-29,23:49:03
39.987741,116.352951,0,211.19312992126,40662.9924537037,2011-04-29,23:49:08
39.987749,116.35291,0,210.970429790026,40662.9925115741,2011-04-29,23:49:13
39.987712,116.352886,0,212.555055774278,40662.9925694444,2011-04-29,23:49:18
39.987739,116.352883,0,210.803851706037,40662.9926273148,2011-04-29,23:49:23
39.9878,116.352869,0,205.838648293963,40662.9926851852,2011-04-29,23:49:28
39.987861,116.352835,0,202.622939632546,40662.9927430556,2011-04-29,23:49:33
39.987923,116.352816,0,196.738654855643,40662.9928009259,2011-04-29,23:49:38
39.987942,116.352836,0,198.445032808399,40662.9928587963,2011-04-29,23:49:43
39.988002,116.352867,0,203.216496062992,40662.9929166667,2011-04-29,23:49:48
39.988107,116.352856,0,205.65187007874,40662.992974537,2011-04-29,23:49:53
39.988143,116.352842,0,208.64998687664,40662.9930324074,2011-04-29,23:49:58
39.988059,116.352881,0,211.143969816273,40662.9930902778,2011-04-29,23:50:03
39.988059,116.352881,0,211.143969816273,40662.993125,2011-04-29,23:50:06
39.98806,116.352876,0,209.485475721785,40662.9931481481,2011-04-29,23:50:08
39.98814,116.352849,0,215.527017716535,40662.9932060185,2011-04-29,23:50:13
39.988114,116.352879,0,219.656151574803,40662.9932638889,2011-04-29,23:50:18
39.988082,116.352916,0,228.604169947507,40662.9933217593,2011-04-29,23:50:23
39.988111,116.352925,0,233.77250656168,40662.9933796296,2011-04-29,23:50:28
39.988112,116.352893,0,232.746020341207,40662.9934375,2011-04-29,23:50:33
39.988129,116.352845,0,223.826637139108,40662.9934953704,2011-04-29,23:50:38
39.988069,116.352791,0,217.876811023622,40662.9935532407,2011-04-29,23:50:43
39.988108,116.352775,0,214.627532808399,40662.9936111111,2011-04-29,23:50:48
39.988177,116.352785,0,219.09187992126,40662.9936689815,2011-04-29,23:50:53
39.988256,116.352818,0,228.468700787402,40662.9937268518,2011-04-29,23:50:58
39.988356,116.352817,0,239.443041338583,40662.9937847222,2011-04-29,23:51:03
39.988356,116.352817,0,239.443041338583,40662.9938194444,2011-04-29,23:51:06
39.988363,116.352816,0,241.000659448819,40662.9938425926,2011-04-29,23:51:08
39.988311,116.352814,0,247.831118766404,40662.993900463,2011-04-29,23:51:13
39.988223,116.352817,0,251.097516404199,40662.9939583333,2011-04-29,23:51:18
39.988113,116.352851,0,247.981305774278,40662.9940162037,2011-04-29,23:51:23
39.988095,116.352877,0,246.371020341207,40662.9940740741,2011-04-29,23:51:28
39.988075,116.352879,0,249.295196850394,40662.9941319444,2011-04-29,23:51:33
39.988086,116.352887,0,248.439268372703,40662.9941898148,2011-04-29,23:51:38
39.988066,116.352891,0,243.561387795276,40662.9942476852,2011-04-29,23:51:43
39.988043,116.352912,0,239.818953412073,40662.9943055556,2011-04-29,23:51:48
39.987952,116.352929,0,238.911935695538,40662.9943634259,2011-04-29,23:51:53
39.98804,116.352915,0,234.893464566929,40662.9944212963,2011-04-29,23:51:58
39.988107,116.352933,0,236.449704724409,40662.9944791667,2011-04-29,23:52:03
39.988215,116.352903,0,243.465843175853,40662.994537037,2011-04-29,23:52:08
39.988214,116.352894,0,242.293198818898,40662.9945949074,2011-04-29,23:52:13
39.988134,116.352874,0,239.231906167979,40662.9946527778,2011-04-29,23:52:18
39.988095,116.352864,0,243.320688976378,40662.9947106481,2011-04-29,23:52:23
39.988072,116.35284,0,246.720124671916,40662.9947685185,2011-04-29,23:52:28
39.988037,116.352843,0,248.083654855643,40662.9948263889,2011-04-29,23:52:33
39.987996,116.352846,0,248.537112860892,40662.9948842593,2011-04-29,23:52:38
39.987975,116.352857,0,249.732034120735,40662.9949421296,2011-04-29,23:52:43
39.988027,116.352879,0,252.062027559055,40662.995,2011-04-29,23:52:48
39.988115,116.352891,0,258.110875984252,40662.9950578704,2011-04-29,23:52:53
39.98818,116.352895,0,262.872014435696,40662.9951157407,2011-04-29,23:52:58
39.988238,116.352887,0,262.023694225722,40662.9951736111,2011-04-29,23:53:03
39.988283,116.352875,0,258.93844488189,40662.9952314815,2011-04-29,23:53:08
39.988188,116.35288,0,246.741151574803,40662.9952893518,2011-04-29,23:53:13
39.988064,116.352891,0,234.271748687664,40662.9953472222,2011-04-29,23:53:18
39.988051,116.352887,0,221.485203412073,40662.9954050926,2011-04-29,23:53:23
39.987986,116.352892,0,214.920469160105,40662.995462963,2011-04-29,23:53:28
39.987943,116.352893,0,210.801948818898,40662.9955208333,2011-04-29,23:53:33
39.987873,116.352926,0,209.363976377953,40662.9955787037,2011-04-29,23:53:38
39.98783,116.35295,0,211.154406167979,40662.9956365741,2011-04-29,23:53:43
39.987771,116.352978,0,216.063576115486,40662.9956944444,2011-04-29,23:53:48
39.987732,116.353005,0,218.81969488189,40662.9957523148,2011-04-29,23:53:53
39.987646,116.353018,0,218.752237532808,40662.9958101852,2011-04-29,23:53:58
39.987691,116.352974,0,216.819005905512,40662.9958680556,2011-04-29,23:54:03
39.987843,116.352918,0,216.293261154856,40662.9959259259,2011-04-29,23:54:08
39.9879,116.352865,0,216.684665354331,40662.9959837963,2011-04-29,23:54:13
39.987794,116.35286,0,217.481748687664,40662.9960416667,2011-04-29,23:54:18
39.987718,116.35284,0,211.85063976378,40662.996099537,2011-04-29,23:54:23
39.987753,116.352841,0,209.13062664042,40662.9961574074,2011-04-29,23:54:28
39.987731,116.352805,0,199.72312992126,40662.9962152778,2011-04-29,23:54:33
39.987741,116.352764,0,189.844242125984,40662.9962731482,2011-04-29,23:54:38
39.987758,116.352735,0,185.265977690289,40662.9963310185,2011-04-29,23:54:43
39.987815,116.352718,0,181.762841207349,40662.9963888889,2011-04-29,23:54:48
39.987852,116.352695,0,176.443566272966,40662.9964467593,2011-04-29,23:54:53
39.988013,116.352667,0,169.120711942257,40662.9965046296,2011-04-29,23:54:58
39.988098,116.352662,0,161.180770997375,40662.9965625,2011-04-29,23:55:03
39.988189,116.352631,0,152.964655511811,40662.9966203704,2011-04-29,23:55:08
39.988171,116.352586,0,144.524973753281,40662.9966782407,2011-04-29,23:55:13
39.988078,116.352619,0,140.011505905512,40662.9967361111,2011-04-29,23:55:18
39.987866,116.352679,0,144.41937007874,40662.9967939815,2011-04-29,23:55:23
39.98784,116.352707,0,143.746702755905,40662.9968518519,2011-04-29,23:55:28
39.987771,116.352727,0,141.469524278215,40662.9969097222,2011-04-29,23:55:33
39.987803,116.352727,0,125.745711942257,40662.9969675926,2011-04-29,23:55:38
39.987782,116.352745,0,118.874826115486,40662.997025463,2011-04-29,23:55:43
39.987761,116.352748,0,121.20469816273,40662.9970833333,2011-04-29,23:55:48
39.987792,116.352755,0,120.08186351706,40662.9971412037,2011-04-29,23:55:53
39.987812,116.352754,0,126.829934383202,40662.9971990741,2011-04-29,23:55:58
39.987812,116.352754,0,126.829934383202,40662.9972337963,2011-04-29,23:56:01
39.987811,116.352747,0,128.321748687664,40662.9972569444,2011-04-29,23:56:03
39.987789,116.352726,0,129.840656167979,40662.9973148148,2011-04-29,23:56:08
39.987818,116.352706,0,133.21093175853,40662.9973726852,2011-04-29,23:56:13
39.987818,116.352706,0,133.21093175853,40662.9974074074,2011-04-29,23:56:16
39.987826,116.352708,0,135.859028871391,40662.9974305556,2011-04-29,23:56:18
39.987921,116.352699,0,145.911945538058,40662.9974884259,2011-04-29,23:56:23
39.987921,116.352699,0,145.911945538058,40662.9975231481,2011-04-29,23:56:26
39.987918,116.352694,0,155.091122047244,40662.9975462963,2011-04-29,23:56:28
39.987847,116.352696,0,160.612946194226,40662.9976041667,2011-04-29,23:56:33
39.987796,116.352705,0,166.350213254593,40662.997662037,2011-04-29,23:56:38
39.987869,116.352716,0,174.011607611549,40662.9977199074,2011-04-29,23:56:43
39.987868,116.352743,0,178.810403543307,40662.9977777778,2011-04-29,23:56:48
39.987892,116.352762,0,185.324599737533,40662.9978356481,2011-04-29,23:56:53
39.98779,116.352813,0,191.047473753281,40662.9978935185,2011-04-29,23:56:58
39.987694,116.352825,0,196.014865485564,40662.9979513889,2011-04-29,23:57:03
39.987715,116.352838,0,192.273769685039,40662.9980092593,2011-04-29,23:57:08
39.9876,116.352845,0,189.840551181102,40662.9980671296,2011-04-29,23:57:13
39.987356,116.352855,0,190.123385826772,40662.998125,2011-04-29,23:57:18
39.987188,116.352834,0,192.898389107612,40662.9981828704,2011-04-29,23:57:23
39.986981,116.352841,0,191.70719816273,40662.9982407407,2011-04-29,23:57:28
39.986889,116.352856,0,191.090288713911,40662.9982986111,2011-04-29,23:57:33
39.986843,116.352857,0,183.067874015748,40662.9983564815,2011-04-29,23:57:38
39.986883,116.352842,0,166.888674540682,40662.9984143519,2011-04-29,23:57:43
39.987015,116.352794,0,140.692769028871,40662.9984722222,2011-04-29,23:57:48
39.98703,116.352753,0,122.931033464567,40662.9985300926,2011-04-29,23:57:53
39.98694,116.352765,0,112.939192913386,40662.998587963,2011-04-29,23:57:58
39.986858,116.352825,0,108.237240813648,40662.9986458333,2011-04-29,23:58:03
39.986718,116.35284,0,100.683320209974,40662.9987037037,2011-04-29,23:58:08
39.986649,116.352867,0,96.7894520997375,40662.9987615741,2011-04-29,23:58:13
39.98664,116.352878,0,98.389904855643,40662.9988194444,2011-04-29,23:58:18
39.986847,116.352843,0,98.3793832020997,40662.9988773148,2011-04-29,23:58:23
39.987122,116.352797,0,93.302312992126,40662.9989351852,2011-04-29,23:58:28
39.987345,116.352769,0,93.946092519685,40662.9989930556,2011-04-29,23:58:33
39.987501,116.352742,0,101.35500984252,40662.9990509259,2011-04-29,23:58:38
39.987686,116.3527,0,110.188569553806,40662.9991087963,2011-04-29,23:58:43
39.987603,116.352707,0,115.079980314961,40662.9991666667,2011-04-29,23:58:48
39.987476,116.352723,0,116.832437664042,40662.999224537,2011-04-29,23:58:53
39.987324,116.35277,0,121.096827427822,40662.9992824074,2011-04-29,23:58:58
39.987312,116.352754,0,126.900761154856,40662.9993402778,2011-04-29,23:59:03
39.987363,116.352751,0,130.7831167979,40662.9993981481,2011-04-29,23:59:08
39.987364,116.352738,0,133.869704724409,40662.9994560185,2011-04-29,23:59:13
39.987337,116.352737,0,136.517578740157,40662.9995138889,2011-04-29,23:59:18
39.98721,116.352752,0,143.725816929134,40662.9995717593,2011-04-29,23:59:23
39.987178,116.352771,0,147.641788057743,40662.9996296296,2011-04-29,23:59:28
39.987223,116.352754,0,149.44625984252,40662.9996875,2011-04-29,23:59:33
39.987341,116.352743,0,148.125183727034,40662.9997453704,2011-04-29,23:59:38
39.987394,116.352746,0,148.562470472441,40662.9998032407,2011-04-29,23:59:43
39.987496,116.352715,0,143.949740813648,40662.9998611111,2011-04-29,23:59:48
39.987628,116.352706,0,142.174931102362,40662.9999189815,2011-04-29,23:59:53
39.987789,116.352671,0,141.39687335958,40662.9999768519,2011-04-29,23:59:58
39.987968,116.352643,0,143.997526246719,40663.0000347222,2011-04-30,00:00:03
39.988122,116.352631,0,150.343064304462,40663.0000925926,2011-04-30,00:00:08
39.988019,116.352657,0,154.217145669291,40663.000150463,2011-04-30,00:00:13
39.987976,116.352669,0,155.715265748032,40663.0002083333,2011-04-30,00:00:18
39.987931,116.35269,0,148.636975065617,40663.0002662037,2011-04-30,00:00:23
39.987903,116.352704,0,140.63031496063,40663.0003240741,2011-04-30,00:00:28
39.987843,116.352738,0,129.557995406824,40663.0003819444,2011-04-30,00:00:33
39.987749,116.352753,0,122.339494750656,40663.0004398148,2011-04-30,00:00:38
39.987631,116.352775,0,117.107614829396,40663.0004976852,2011-04-30,00:00:43
39.987527,116.35277,0,127.766013779528,40663.0005555556,2011-04-30,00:00:48
39.987431,116.352787,0,139.415370734908,40663.0006134259,2011-04-30,00:00:53
39.987322,116.352815,0,145.300892388451,40663.0006712963,2011-04-30,00:00:58
39.987156,116.352831,0,150.940262467192,40663.0007291667,2011-04-30,00:01:03
39.986906,116.352827,0,156.066450131234,40663.000787037,2011-04-30,00:01:08
39.986706,116.352849,0,157.873625328084,40663.0008449074,2011-04-30,00:01:13
39.986595,116.352877,0,165.902171916011,40663.0009027778,2011-04-30,00:01:18
39.986528,116.352915,0,172.206085958005,40663.0009606481,2011-04-30,00:01:23
39.986513,116.352939,0,176.321414041995,40663.0010185185,2011-04-30,00:01:28
39.986691,116.352918,0,181.20500328084,40663.0010763889,2011-04-30,00:01:33
39.986923,116.352893,0,183.802139107612,40663.0011342593,2011-04-30,00:01:38
39.987381,116.352824,0,187.555334645669,40663.0011921296,2011-04-30,00:01:43
39.987869,116.352743,0,194.032398293963,40663.00125,2011-04-30,00:01:48
39.988215,116.352703,0,206.405898950131,40663.0013078704,2011-04-30,00:01:53
39.987674,116.352759,0,222.153950131234,40663.0013657407,2011-04-30,00:01:58
39.986913,116.352869,0,244.501269685039,40663.0014236111,2011-04-30,00:02:03
39.986078,116.352957,0,265.19750328084,40663.0014814815,2011-04-30,00:02:08
39.985549,116.353,0,283.142877296588,40663.0015393518,2011-04-30,00:02:13
39.985257,116.353004,0,287.971820866142,40663.0015972222,2011-04-30,00:02:18
39.985062,116.353014,0,294.148001968504,40663.0016550926,2011-04-30,00:02:23
39.984952,116.353022,0,299.960232939633,40663.001712963,2011-04-30,00:02:28
39.984882,116.353009,0,305.357480314961,40663.0017708333,2011-04-30,00:02:33
39.984858,116.353009,0,311.134041994751,40663.0018287037,2011-04-30,00:02:38
39.984819,116.352986,0,314.835902230971,40663.0018865741,2011-04-30,00:02:43
39.984791,116.353025,0,318.547696850394,40663.0019444444,2011-04-30,00:02:48
39.984791,116.353025,0,318.547696850394,40663.0019791667,2011-04-30,00:02:51
39.984795,116.353017,0,321.870515091864,40663.0020023148,2011-04-30,00:02:53
39.984812,116.353048,0,325.20904855643,40663.0020601852,2011-04-30,00:02:58
39.984928,116.353065,0,330.175515091863,40663.0021180556,2011-04-30,00:03:03
39.985687,116.353007,0,326.878005249344,40663.0021759259,2011-04-30,00:03:08
39.985596,116.35304,0,325.267020997375,40663.0022337963,2011-04-30,00:03:13
39.985627,116.353046,0,325.941276246719,40663.0022916667,2011-04-30,00:03:18
39.986605,116.352921,0,312.862847769029,40663.002349537,2011-04-30,00:03:23
39.987815,116.352773,0,283.765167322835,40663.0024074074,2011-04-30,00:03:28
39.988325,116.352714,0,275.412657480315,40663.0024652778,2011-04-30,00:03:33
39.988604,116.352652,0,270.998248031496,40663.0025231481,2011-04-30,00:03:38
39.98859,116.35262,0,256.882588582677,40663.0025810185,2011-04-30,00:03:43
39.988589,116.352592,0,239.685590551181,40663.0026388889,2011-04-30,00:03:48
39.98855,116.352599,0,241.088868110236,40663.0026967593,2011-04-30,00:03:53
39.988163,116.352646,0,219.77970144357,40663.0027546296,2011-04-30,00:03:58
39.987798,116.352674,0,194.566630577428,40663.0028125,2011-04-30,00:04:03
39.98767,116.352684,0,178.293592519685,40663.0028703704,2011-04-30,00:04:08
39.987684,116.352689,0,167.951896325459,40663.0029282407,2011-04-30,00:04:13
39.987662,116.352674,0,159.972972440945,40663.0029861111,2011-04-30,00:04:18
39.987615,116.352687,0,156.340574146982,40663.0030439815,2011-04-30,00:04:23
39.987565,116.352695,0,150.104307742782,40663.0031018518,2011-04-30,00:04:28
39.98766,116.352669,0,147.86186023622,40663.0031597222,2011-04-30,00:04:33
39.98766,116.352669,0,147.86186023622,40663.0031944444,2011-04-30,00:04:36
39.987666,116.352676,0,149.21467519685,40663.0032175926,2011-04-30,00:04:38
39.987728,116.35266,0,152.91061351706,40663.003275463,2011-04-30,00:04:43
39.987809,116.352637,0,151.823723753281,40663.0033333333,2011-04-30,00:04:48
39.987777,116.352629,0,154.094809711286,40663.0033912037,2011-04-30,00:04:53
39.987481,116.352681,0,157.629435695538,40663.0034490741,2011-04-30,00:04:58
39.987294,116.35272,0,160.04499671916,40663.0035069444,2011-04-30,00:05:03
39.987218,116.35271,0,162.028264435696,40663.0035648148,2011-04-30,00:05:08
39.987147,116.35272,0,164.507404855643,40663.0036226852,2011-04-30,00:05:13
39.98716,116.352719,0,164.51406496063,40663.0036805556,2011-04-30,00:05:18
39.987104,116.352708,0,164.210879265092,40663.0037384259,2011-04-30,00:05:23
39.986853,116.352746,0,164.258234908136,40663.0037962963,2011-04-30,00:05:28
39.986674,116.352805,0,161.282470472441,40663.0038541667,2011-04-30,00:05:33
39.986622,116.352821,0,157.324222440945,40663.003912037,2011-04-30,00:05:38
39.986595,116.352815,0,149.791797900262,40663.0039699074,2011-04-30,00:05:43
39.986638,116.352824,0,143.056003937008,40663.0040277778,2011-04-30,00:05:48
39.986766,116.352822,0,130.678362860892,40663.0040856482,2011-04-30,00:05:53
39.986871,116.352783,0,117.813645013123,40663.0041435185,2011-04-30,00:05:58
39.986977,116.352753,0,111.692007874016,40663.0042013889,2011-04-30,00:06:03
39.987059,116.352739,0,109.572171916011,40663.0042592593,2011-04-30,00:06:08
39.987136,116.352716,0,113.889265091864,40663.0043171296,2011-04-30,00:06:13
39.987345,116.352714,0,119.875259186352,40663.004375,2011-04-30,00:06:18
39.987506,116.352688,0,132.964563648294,40663.0044328704,2011-04-30,00:06:23
39.987712,116.352675,0,139.936210629921,40663.0044907407,2011-04-30,00:06:28
39.987917,116.352648,0,143.14094488189,40663.0045486111,2011-04-30,00:06:33
39.988052,116.352646,0,147.440728346457,40663.0046064815,2011-04-30,00:06:38
39.988117,116.352634,0,146.838221784777,40663.0046643519,2011-04-30,00:06:43
39.988204,116.352606,0,143.579084645669,40663.0047222222,2011-04-30,00:06:48
39.988225,116.352589,0,139.93937664042,40663.0047800926,2011-04-30,00:06:53
39.988193,116.352602,0,137.072122703412,40663.004837963,2011-04-30,00:06:58
39.988133,116.352619,0,137.774963910761,40663.0048958333,2011-04-30,00:07:03
39.988115,116.352614,0,135.634776902887,40663.0049537037,2011-04-30,00:07:08
39.988116,116.352606,0,136.669314304462,40663.0050115741,2011-04-30,00:07:13
39.988116,116.352606,0,136.669314304462,40663.0050462963,2011-04-30,00:07:16
39.98812,116.352601,0,134.468103674541,40663.0050694444,2011-04-30,00:07:18
39.988235,116.352555,0,132.232349081365,40663.0051273148,2011-04-30,00:07:23
39.988255,116.352493,0,131.151807742782,40663.0051851852,2011-04-30,00:07:28
39.988194,116.352506,0,128.094166666667,40663.0052430556,2011-04-30,00:07:33
39.987976,116.352523,0,125.202257217848,40663.0053009259,2011-04-30,00:07:38
39.987828,116.352576,0,130.477841207349,40663.0053587963,2011-04-30,00:07:43
39.987922,116.352648,0,142.346768372703,40663.0054166667,2011-04-30,00:07:48
39.988024,116.352713,0,154.558290682415,40663.005474537,2011-04-30,00:07:53
39.988162,116.352737,0,162.625449475066,40663.0055324074,2011-04-30,00:07:58
39.988109,116.352795,0,172.729780183727,40663.0055902778,2011-04-30,00:08:03
39.98816,116.352788,0,184.726289370079,40663.0056481481,2011-04-30,00:08:08
39.988134,116.352785,0,196.848228346457,40663.0057060185,2011-04-30,00:08:13
39.987928,116.352794,0,195.882627952756,40663.0057638889,2011-04-30,00:08:18
39.987772,116.352801,0,188.353930446194,40663.0058217593,2011-04-30,00:08:23
39.987701,116.352829,0,193.020977690289,40663.0058796296,2011-04-30,00:08:28
39.987684,116.352861,0,191.272162073491,40663.0059375,2011-04-30,00:08:33
39.987672,116.352874,0,184.628920603675,40663.0059953704,2011-04-30,00:08:38
39.987716,116.352875,0,192.195774278215,40663.0060532407,2011-04-30,00:08:43
39.987753,116.352892,0,198.591286089239,40663.0061111111,2011-04-30,00:08:48
39.987864,116.352878,0,204.83937992126,40663.0061689815,2011-04-30,00:08:53
39.987912,116.352891,0,207.219110892388,40663.0062268519,2011-04-30,00:08:58
39.987879,116.352882,0,208.130108267717,40663.0062847222,2011-04-30,00:09:03
39.98772,116.3529,0,210.681774934383,40663.0063425926,2011-04-30,00:09:08
39.987626,116.352917,0,212.112713254593,40663.006400463,2011-04-30,00:09:13
39.987528,116.352935,0,210.315423228346,40663.0064583333,2011-04-30,00:09:18
39.987688,116.352904,0,202.170131233596,40663.0065162037,2011-04-30,00:09:23
39.987749,116.352884,0,198.422103018373,40663.0065740741,2011-04-30,00:09:28
39.987869,116.352853,0,197.973353018373,40663.0066319444,2011-04-30,00:09:33
39.988012,116.352799,0,185.923825459318,40663.0066898148,2011-04-30,00:09:38
39.987973,116.352779,0,182.056427165354,40663.0067476852,2011-04-30,00:09:43
39.987861,116.352756,0,178.213920603675,40663.0068055556,2011-04-30,00:09:48
39.987651,116.352764,0,171.37436023622,40663.0068634259,2011-04-30,00:09:53
39.987671,116.35275,0,167.94468832021,40663.0069212963,2011-04-30,00:09:58
39.987786,116.352724,0,162.404927821522,40663.0069791667,2011-04-30,00:10:03
39.98777,116.352724,0,163.507598425197,40663.007037037,2011-04-30,00:10:08
39.987745,116.352723,0,161.497762467192,40663.0070949074,2011-04-30,00:10:13
39.987775,116.352734,0,154.671456692913,40663.0071527778,2011-04-30,00:10:18
39.987837,116.35273,0,146.168612204724,40663.0072106481,2011-04-30,00:10:23
39.987837,116.35273,0,146.168612204724,40663.0072453704,2011-04-30,00:10:26
39.987836,116.35273,0,144.249097769029,40663.0072685185,2011-04-30,00:10:28
39.98785,116.352729,0,141.335534776903,40663.0073263889,2011-04-30,00:10:33
39.987664,116.352729,0,139.158579396325,40663.0073842593,2011-04-30,00:10:38
39.987555,116.352724,0,140.852050524934,40663.0074421296,2011-04-30,00:10:43
39.987408,116.35273,0,140.828484251969,40663.0075,2011-04-30,00:10:48
39.987163,116.352736,0,141.267388451444,40663.0075578704,2011-04-30,00:10:53
39.987077,116.35276,0,140.658651574803,40663.0076157407,2011-04-30,00:10:58
39.986973,116.352781,0,144.161213910761,40663.0076736111,2011-04-30,00:11:03
39.98686,116.352777,0,140.245669291339,40663.0077314815,2011-04-30,00:11:08
39.986834,116.352785,0,141.316624015748,40663.0077893519,2011-04-30,00:11:13
39.986916,116.352787,0,141.641023622047,40663.0078472222,2011-04-30,00:11:18
39.987108,116.352768,0,141.142208005249,40663.0079050926,2011-04-30,00:11:23
39.987407,116.352734,0,139.378927165354,40663.007962963,2011-04-30,00:11:28
39.98758,116.352709,0,138.813041338583,40663.0080208333,2011-04-30,00:11:33
39.987622,116.35268,0,132.538677821522,40663.0080787037,2011-04-30,00:11:38
39.987721,116.352703,0,130.243051181102,40663.0081365741,2011-04-30,00:11:43
39.987794,116.35272,0,133.565465879265,40663.0081944444,2011-04-30,00:11:48
39.987944,116.352725,0,142.146233595801,40663.0082523148,2011-04-30,00:11:53
39.98798,116.352727,0,148.970600393701,40663.0083101852,2011-04-30,00:11:58
39.988032,116.3527,0,140.70937664042,40663.0083680556,2011-04-30,00:12:03
39.988077,116.352677,0,142.304452099738,40663.0084259259,2011-04-30,00:12:08
39.98793,116.352676,0,157.010173884514,40663.0084837963,2011-04-30,00:12:13
39.987909,116.352656,0,159.152162073491,40663.0085416667,2011-04-30,00:12:18
39.987865,116.352622,0,155.283021653543,40663.008599537,2011-04-30,00:12:23
39.987745,116.352634,0,161.527562335958,40663.0086574074,2011-04-30,00:12:28
39.987706,116.352653,0,167.286164698163,40663.0087152778,2011-04-30,00:12:33
39.987717,116.352677,0,174.534665354331,40663.0087731481,2011-04-30,00:12:38
39.987864,116.352672,0,182.725088582677,40663.0088310185,2011-04-30,00:12:43
39.987861,116.35265,0,192.898953412073,40663.0088888889,2011-04-30,00:12:48
39.987937,116.352615,0,209.109927821522,40663.0089467593,2011-04-30,00:12:53
39.987851,116.352638,0,223.490521653543,40663.0090046296,2011-04-30,00:12:58
39.987813,116.352653,0,235.462089895013,40663.0090625,2011-04-30,00:13:03
39.987875,116.352636,0,248.058274278215,40663.0091203704,2011-04-30,00:13:08
39.987919,116.352605,0,258.566988188976,40663.0091782407,2011-04-30,00:13:13
39.987996,116.352579,0,269.299580052493,40663.0092361111,2011-04-30,00:13:18
39.988096,116.352546,0,280.060905511811,40663.0092939815,2011-04-30,00:13:23
39.988263,116.352513,0,286.389347112861,40663.0093518518,2011-04-30,00:13:28
39.988334,116.352534,0,298.71094488189,40663.0094097222,2011-04-30,00:13:33
39.98832,116.352519,0,309.442385170604,40663.0094675926,2011-04-30,00:13:38
39.988103,116.352546,0,297.745856299213,40663.009525463,2011-04-30,00:13:43
39.988072,116.352555,0,303.539940944882,40663.0095833333,2011-04-30,00:13:48
39.987816,116.352615,0,267.972096456693,40663.0096412037,2011-04-30,00:13:53
39.987866,116.352645,0,231.589343832021,40663.0096990741,2011-04-30,00:13:58
39.987831,116.352681,0,215.028927165354,40663.0097569444,2011-04-30,00:14:03
39.987676,116.352734,0,190.654527559055,40663.0098148148,2011-04-30,00:14:08
39.987594,116.352775,0,182.122896981627,40663.0098726852,2011-04-30,00:14:13
39.987512,116.352777,0,184.779179790026,40663.0099305556,2011-04-30,00:14:18
39.987426,116.352792,0,192.811496062992,40663.0099884259,2011-04-30,00:14:23
39.987398,116.352786,0,197.759124015748,40663.0100462963,2011-04-30,00:14:28
39.987269,116.352752,0,196.094977034121,40663.0101041667,2011-04-30,00:14:33
39.987156,116.352757,0,197.781689632546,40663.010162037,2011-04-30,00:14:38
39.987199,116.352744,0,191.899045275591,40663.0102199074,2011-04-30,00:14:43
39.987357,116.352735,0,176.055137795276,40663.0102777778,2011-04-30,00:14:48
39.987373,116.352739,0,163.075416666667,40663.0103356481,2011-04-30,00:14:53
39.987373,116.352739,0,163.075416666667,40663.0103703704,2011-04-30,00:14:56
39.987377,116.352743,0,151.087992125984,40663.0103935185,2011-04-30,00:14:58
39.987349,116.352732,0,139.592837926509,40663.0104513889,2011-04-30,00:15:03
39.987478,116.352698,0,124.776532152231,40663.0105092593,2011-04-30,00:15:08
39.987578,116.352683,0,116.878881233596,40663.0105671296,2011-04-30,00:15:13
39.987661,116.352688,0,116.42874015748,40663.010625,2011-04-30,00:15:18
39.987682,116.352696,0,116.345738188976,40663.0106828704,2011-04-30,00:15:23
39.987707,116.352724,0,116.569540682415,40663.0107407407,2011-04-30,00:15:28
39.987716,116.352759,0,123.016200787402,40663.0107986111,2011-04-30,00:15:33
39.987693,116.352741,0,127.847112860892,40663.0108564815,2011-04-30,00:15:38
39.987663,116.352736,0,133.927975721785,40663.0109143518,2011-04-30,00:15:43
39.987663,116.352736,0,133.927975721785,40663.0109490741,2011-04-30,00:15:46
39.987664,116.352735,0,136.038248031496,40663.0109722222,2011-04-30,00:15:48
39.987646,116.352716,0,132.08782152231,40663.0110300926,2011-04-30,00:15:53
39.987643,116.352694,0,131.475767716535,40663.011087963,2011-04-30,00:15:58
39.987632,116.352686,0,130.314265091864,40663.0111458333,2011-04-30,00:16:03
39.987586,116.352701,0,130.007572178478,40663.0112037037,2011-04-30,00:16:08
39.987526,116.352692,0,126.418215223097,40663.0112615741,2011-04-30,00:16:13
39.987513,116.352699,0,124.622893700787,40663.0113194444,2011-04-30,00:16:18
39.987529,116.352688,0,125.129668635171,40663.0113773148,2011-04-30,00:16:23
39.98753,116.352653,0,122.611404199475,40663.0114351852,2011-04-30,00:16:28
39.987565,116.352623,0,113.653772965879,40663.0114930556,2011-04-30,00:16:33
39.987565,116.352581,0,104.738152887139,40663.0115509259,2011-04-30,00:16:38
39.98756,116.352568,0,104.721761811024,40663.0116087963,2011-04-30,00:16:43
39.98756,116.352568,0,104.721761811024,40663.0116435185,2011-04-30,00:16:46
39.987562,116.352567,0,103.541427165354,40663.0116666667,2011-04-30,00:16:48
39.987498,116.352555,0,97.381312335958,40663.011724537,2011-04-30,00:16:53
39.987424,116.352536,0,95.9291535433071,40663.0117824074,2011-04-30,00:16:58
39.987406,116.35254,0,90.555282152231,40663.0118402778,2011-04-30,00:17:03
39.987492,116.352588,0,94.1553149606299,40663.0118981482,2011-04-30,00:17:08
39.987603,116.352604,0,102.719609580052,40663.0119560185,2011-04-30,00:17:13
39.987658,116.352625,0,115.705426509186,40663.0120138889,2011-04-30,00:17:18
39.987694,116.35265,0,127.882043963255,40663.0120717593,2011-04-30,00:17:23
39.9877,116.352678,0,147.985196850394,40663.0121296296,2011-04-30,00:17:28
39.987676,116.352675,0,161.057230971129,40663.0121875,2011-04-30,00:17:33
39.987713,116.352665,0,162.210377296588,40663.0122453704,2011-04-30,00:17:38
39.987746,116.352684,0,160.952125984252,40663.0123032407,2011-04-30,00:17:43
39.987768,116.352699,0,159.38155511811,40663.0123611111,2011-04-30,00:17:48
39.987818,116.352729,0,162.951463254593,40663.0124189815,2011-04-30,00:17:53
39.987818,116.352729,0,162.951463254593,40663.0124537037,2011-04-30,00:17:56
39.987811,116.352725,0,159.215875984252,40663.0124768519,2011-04-30,00:17:58
39.987799,116.352722,0,147.995059055118,40663.0125347222,2011-04-30,00:18:03
39.987732,116.352709,0,138.444924540682,40663.0125925926,2011-04-30,00:18:08
39.987639,116.352702,0,125.253956692913,40663.012650463,2011-04-30,00:18:13
39.987572,116.352674,0,119.639570209974,40663.0127083333,2011-04-30,00:18:18
39.987539,116.352636,0,119.424455380577,40663.0127662037,2011-04-30,00:18:23
39.987545,116.352621,0,119.266535433071,40663.0128240741,2011-04-30,00:18:28
39.987555,116.352642,0,120.903900918635,40663.0128819444,2011-04-30,00:18:33
39.987544,116.35265,0,122.819760498688,40663.0129398148,2011-04-30,00:18:38
39.987515,116.352651,0,124.573480971129,40663.0129976852,2011-04-30,00:18:43
39.987505,116.35266,0,128.122726377953,40663.0130555556,2011-04-30,00:18:48
39.987528,116.352649,0,124.984977034121,40663.0131134259,2011-04-30,00:18:53
39.987528,116.35268,0,125.311417322835,40663.0131712963,2011-04-30,00:18:58
39.987541,116.352698,0,125.063612204724,40663.0132291667,2011-04-30,00:19:03
39.987557,116.352716,0,128.337667322835,40663.013287037,2011-04-30,00:19:08
39.987483,116.35274,0,135.223008530184,40663.0133449074,2011-04-30,00:19:13
39.98739,116.352784,0,149.393067585302,40663.0134027778,2011-04-30,00:19:18
39.987417,116.352775,0,156.966669947507,40663.0134606481,2011-04-30,00:19:23
39.987441,116.352773,0,168.028477690289,40663.0135185185,2011-04-30,00:19:28
39.98742,116.352775,0,171.383008530184,40663.0135763889,2011-04-30,00:19:33
39.987458,116.352739,0,168.908310367454,40663.0136342593,2011-04-30,00:19:38
39.987554,116.352726,0,159.136617454068,40663.0136921296,2011-04-30,00:19:43
39.987674,116.352689,0,142.87061351706,40663.01375,2011-04-30,00:19:48
39.987825,116.35265,0,130.127208005249,40663.0138078704,2011-04-30,00:19:53
39.988076,116.352608,0,116.408241469816,40663.0138657407,2011-04-30,00:19:58
39.98801,116.352594,0,108.711023622047,40663.0139236111,2011-04-30,00:20:03
39.987913,116.3526,0,108.358103674541,40663.0139814815,2011-04-30,00:20:08
39.987887,116.352609,0,109.818963254593,40663.0140393519,2011-04-30,00:20:13
39.987901,116.352601,0,110.961282808399,40663.0140972222,2011-04-30,00:20:18
39.987882,116.352604,0,111.380774278215,40663.0141550926,2011-04-30,00:20:23
39.987893,116.352605,0,111.602011154856,40663.014212963,2011-04-30,00:20:28
39.987789,116.352618,0,115.013061023622,40663.0142708333,2011-04-30,00:20:33
39.98773,116.352645,0,124.997427821522,40663.0143287037,2011-04-30,00:20:38
39.98772,116.352655,0,130.007736220472,40663.0143865741,2011-04-30,00:20:43
39.987702,116.352664,0,128.969081364829,40663.0144444444,2011-04-30,00:20:48
39.987652,116.352647,0,134.69968832021,40663.0145023148,2011-04-30,00:20:53
39.98769,116.352636,0,134.091502624672,40663.0145601852,2011-04-30,00:20:58
39.987674,116.352636,0,133.79717847769,40663.0146180556,2011-04-30,00:21:03
39.987656,116.352597,0,137.02405183727,40663.0146759259,2011-04-30,00:21:08
39.987665,116.352606,0,143.619622703412,40663.0147337963,2011-04-30,00:21:13
39.987708,116.352645,0,155.439852362205,40663.0147916667,2011-04-30,00:21:18
39.987734,116.352659,0,171.171423884514,40663.014849537,2011-04-30,00:21:23
39.98779,116.352712,0,186.614727690289,40663.0149074074,2011-04-30,00:21:28
39.987809,116.352734,0,198.573690944882,40663.0149652778,2011-04-30,00:21:33
39.987759,116.35275,0,203.526177821522,40663.0150231481,2011-04-30,00:21:38
39.98771,116.352759,0,198.480964566929,40663.0150810185,2011-04-30,00:21:43
39.987654,116.352762,0,189.304425853018,40663.0151388889,2011-04-30,00:21:48
39.987717,116.352753,0,171.873188976378,40663.0151967593,2011-04-30,00:21:53
39.987718,116.352744,0,164.842854330709,40663.0152546296,2011-04-30,00:21:58
39.987635,116.352749,0,162.685462598425,40663.0153125,2011-04-30,00:22:03
39.98755,116.352736,0,161.35999343832,40663.0153703704,2011-04-30,00:22:08
39.98745,116.352708,0,156.304517716535,40663.0154282407,2011-04-30,00:22:13
39.987412,116.352696,0,149.396085958005,40663.0154861111,2011-04-30,00:22:18
39.987412,116.352696,0,149.396085958005,40663.0155208333,2011-04-30,00:22:21
39.987409,116.352702,0,145.531725721785,40663.0155439815,2011-04-30,00:22:23
39.987464,116.352682,0,145.150669291339,40663.0156018519,2011-04-30,00:22:28
39.987482,116.352675,0,143.663011811024,40663.0156597222,2011-04-30,00:22:33
39.987499,116.352677,0,143.745265748032,40663.0157175926,2011-04-30,00:22:38
39.987499,116.352677,0,143.745265748032,40663.0157523148,2011-04-30,00:22:41
39.987503,116.352675,0,144.643307086614,40663.015775463,2011-04-30,00:22:43
39.987484,116.35268,0,149.142709973753,40663.0158333333,2011-04-30,00:22:48
39.98753,116.352707,0,152.106210629921,40663.0158912037,2011-04-30,00:22:53
39.98753,116.352707,0,152.106210629921,40663.0159259259,2011-04-30,00:22:56
39.987529,116.352708,0,152.358244750656,40663.0159490741,2011-04-30,00:22:58
39.987548,116.352717,0,152.935482283465,40663.0160069444,2011-04-30,00:23:03
39.987548,116.352717,0,152.935482283465,40663.0160416667,2011-04-30,00:23:06
39.98755,116.352717,0,153.129872047244,40663.0160648148,2011-04-30,00:23:08
39.987637,116.352748,0,159.96529855643,40663.0161226852,2011-04-30,00:23:13
39.987678,116.352765,0,166.789790026247,40663.0161805556,2011-04-30,00:23:18
39.987758,116.352765,0,171.183326771654,40663.0162384259,2011-04-30,00:23:23
39.987731,116.352752,0,175.184176509186,40663.0162962963,2011-04-30,00:23:28
39.987707,116.352762,0,176.960150918635,40663.0163541667,2011-04-30,00:23:33
39.987707,116.352762,0,176.960150918635,40663.0163888889,2011-04-30,00:23:36
39.9877,116.352759,0,175.786007217848,40663.016412037,2011-04-30,00:23:38
39.987689,116.352762,0,175.385226377953,40663.0164699074,2011-04-30,00:23:43
39.987684,116.352765,0,174.94249343832,40663.0165277778,2011-04-30,00:23:48
39.987682,116.352765,0,174.527168635171,40663.0165856481,2011-04-30,00:23:53
39.987682,116.352765,0,174.125761154856,40663.0166435185,2011-04-30,00:23:58
39.98768,116.352766,0,173.77812007874,40663.0167013889,2011-04-30,00:24:03
39.987678,116.352766,0,173.469780183727,40663.0167592593,2011-04-30,00:24:08
39.987683,116.352765,0,173.062903543307,40663.0168171296,2011-04-30,00:24:13
39.987683,116.352765,0,173.062903543307,40663.0168518518,2011-04-30,00:24:16
39.987688,116.352763,0,172.099041994751,40663.016875,2011-04-30,00:24:18
39.987737,116.352763,0,170.984455380577,40663.0169328704,2011-04-30,00:24:23
39.987764,116.352756,0,169.429980314961,40663.0169907407,2011-04-30,00:24:28
39.987803,116.352751,0,169.011801181102,40663.0170486111,2011-04-30,00:24:33
39.987789,116.352746,0,170.434580052493,40663.0171064815,2011-04-30,00:24:38
39.987811,116.35277,0,174.448284120735,40663.0171643518,2011-04-30,00:24:43
39.98787,116.352797,0,177.381407480315,40663.0172222222,2011-04-30,00:24:48
39.987612,116.352743,0,169.146368110236,40663.022025463,2011-04-30,00:31:43
39.987532,116.352723,0,169.302135826772,40663.0220833333,2011-04-30,00:31:48
39.987433,116.352703,0,169.368192257218,40663.0221412037,2011-04-30,00:31:53
39.987412,116.352707,0,169.435849737533,40663.0221990741,2011-04-30,00:31:58
39.98743,116.352705,0,168.403615485564,40663.0222569444,2011-04-30,00:32:03
39.987465,116.352724,0,168.567716535433,40663.0223148148,2011-04-30,00:32:08
39.987482,116.352725,0,168.164009186352,40663.0223726852,2011-04-30,00:32:13
39.987492,116.352721,0,167.983497375328,40663.0224305556,2011-04-30,00:32:18
39.987492,116.352721,0,167.983497375328,40663.0224652778,2011-04-30,00:32:21
39.987498,116.35272,0,167.800045931759,40663.0224884259,2011-04-30,00:32:23
39.987567,116.352748,0,165.803638451444,40663.0225462963,2011-04-30,00:32:28
39.987598,116.352776,0,165.115065616798,40663.0226041667,2011-04-30,00:32:33
39.987645,116.352815,0,168.53594160105,40663.022662037,2011-04-30,00:32:38
39.987668,116.352858,0,171.186515748032,40663.0227199074,2011-04-30,00:32:43
39.987699,116.352859,0,172.07813976378,40663.0227777778,2011-04-30,00:32:48
39.987688,116.352856,0,171.403234908136,40663.0228356481,2011-04-30,00:32:53
39.987688,116.352856,0,171.403234908136,40663.0228703704,2011-04-30,00:32:56
39.987692,116.352854,0,171.333549868766,40663.0228935185,2011-04-30,00:32:58
39.987713,116.352851,0,171.639212598425,40663.0229513889,2011-04-30,00:33:03
39.98775,116.352837,0,172.392903543307,40663.0230092593,2011-04-30,00:33:08
39.987789,116.352819,0,172.286811023622,40663.0230671296,2011-04-30,00:33:13
39.987794,116.352798,0,170.630682414698,40663.023125,2011-04-30,00:33:18
39.987814,116.352759,0,166.711545275591,40663.0231828704,2011-04-30,00:33:23
39.987784,116.352755,0,166.887772309711,40663.0232407407,2011-04-30,00:33:28
39.987785,116.352755,0,166.616827427822,40663.0232986111,2011-04-30,00:33:33
39.987785,116.352755,0,166.616827427822,40663.0233333333,2011-04-30,00:33:36
39.98779,116.352753,0,166.329550524934,40663.0233564815,2011-04-30,00:33:38
39.987805,116.352738,0,162.142217847769,40663.0234143519,2011-04-30,00:33:43
39.987792,116.352718,0,157.122598425197,40663.0234722222,2011-04-30,00:33:48
39.987772,116.352717,0,154.075823490814,40663.0235300926,2011-04-30,00:33:53
39.987831,116.352743,0,155.126653543307,40663.023587963,2011-04-30,00:33:58
39.987843,116.352741,0,156.875820209974,40663.0236458333,2011-04-30,00:34:03
39.98787,116.352765,0,158.517093175853,40663.0237037037,2011-04-30,00:34:08
39.987867,116.352766,0,158.503011811024,40663.0237615741,2011-04-30,00:34:13
39.987867,116.352766,0,158.503011811024,40663.0237962963,2011-04-30,00:34:16
39.987866,116.352766,0,158.457368766404,40663.0238194444,2011-04-30,00:34:18
39.987883,116.352774,0,158.517253937008,40663.0238773148,2011-04-30,00:34:23
39.987877,116.352802,0,160.088238188976,40663.0239351852,2011-04-30,00:34:28
39.987861,116.352814,0,161.005331364829,40663.0239930556,2011-04-30,00:34:33
39.987861,116.352814,0,161.005331364829,40663.0240277778,2011-04-30,00:34:36
39.987855,116.352815,0,161.059498031496,40663.0240509259,2011-04-30,00:34:38
39.98777,116.352803,0,160.893654855643,40663.0241087963,2011-04-30,00:34:43
39.987746,116.352801,0,161.299593175853,40663.0241666667,2011-04-30,00:34:48
39.987732,116.352793,0,161.342883858268,40663.024224537,2011-04-30,00:34:53
39.98771,116.352802,0,158.318248031496,40663.0242824074,2011-04-30,00:34:58
39.987726,116.352783,0,153.264461942257,40663.0243402778,2011-04-30,00:35:03
39.987726,116.352783,0,153.264461942257,40663.024375,2011-04-30,00:35:06
39.987728,116.352782,0,153.011272965879,40663.0243981481,2011-04-30,00:35:08
39.987776,116.352782,0,151.135226377953,40663.0244560185,2011-04-30,00:35:13
39.987875,116.352768,0,146.074881889764,40663.0245138889,2011-04-30,00:35:18
39.987929,116.352774,0,141.731847112861,40663.0245717593,2011-04-30,00:35:23
39.987942,116.352773,0,140.648864829396,40663.0246296296,2011-04-30,00:35:28
39.988011,116.352759,0,139.852358923885,40663.0246875,2011-04-30,00:35:33
39.988042,116.352746,0,138.768412073491,40663.0247453704,2011-04-30,00:35:38
39.988059,116.352743,0,141.638907480315,40663.0248032407,2011-04-30,00:35:43
39.988068,116.352793,0,145.427073490814,40663.0248611111,2011-04-30,00:35:48
39.988091,116.352806,0,153.917103018373,40663.0249189815,2011-04-30,00:35:53
39.98806,116.352804,0,160.387883858268,40663.0249768518,2011-04-30,00:35:58
39.987991,116.352816,0,162.30342847769,40663.0250347222,2011-04-30,00:36:03
39.987981,116.352823,0,163.758533464567,40663.0250925926,2011-04-30,00:36:08
39.987999,116.352829,0,164.619130577428,40663.025150463,2011-04-30,00:36:13
39.987985,116.352807,0,161.50405839895,40663.0252083333,2011-04-30,00:36:18
39.987978,116.352787,0,155.39124343832,40663.0252662037,2011-04-30,00:36:23
39.988033,116.352777,0,146.603858267717,40663.0253240741,2011-04-30,00:36:28
39.98808,116.352763,0,142.135370734908,40663.0253819444,2011-04-30,00:36:33
39.988166,116.352738,0,136.894967191601,40663.0254398148,2011-04-30,00:36:38
39.988166,116.352738,0,136.894967191601,40663.025474537,2011-04-30,00:36:41
39.988162,116.352745,0,134.512283464567,40663.0254976852,2011-04-30,00:36:43
39.988039,116.352754,0,136.772414698163,40663.0255555556,2011-04-30,00:36:48
39.987964,116.352751,0,136.222237532808,40663.0256134259,2011-04-30,00:36:53
39.987924,116.352737,0,136.602319553806,40663.0256712963,2011-04-30,00:36:58
39.987856,116.352753,0,138.790751312336,40663.0257291667,2011-04-30,00:37:03
39.987864,116.352741,0,138.490456036745,40663.025787037,2011-04-30,00:37:08
39.987853,116.352736,0,139.129970472441,40663.0258449074,2011-04-30,00:37:13
39.987817,116.352746,0,142.124606299213,40663.0259027778,2011-04-30,00:37:18
39.987819,116.352732,0,142.991912729659,40663.0259606481,2011-04-30,00:37:23
39.987816,116.352731,0,143.366935695538,40663.0260185185,2011-04-30,00:37:28
39.987816,116.352731,0,143.366935695538,40663.0260532407,2011-04-30,00:37:31
39.987815,116.352732,0,143.160255905512,40663.0260763889,2011-04-30,00:37:33
39.987832,116.352756,0,141.002450787402,40663.0261342593,2011-04-30,00:37:38
39.987878,116.352757,0,136.76063976378,40663.0261921296,2011-04-30,00:37:43
39.987911,116.352754,0,134.854940944882,40663.02625,2011-04-30,00:37:48
39.987962,116.352746,0,129.486945538058,40663.0263078704,2011-04-30,00:37:53
39.987978,116.35275,0,128.668100393701,40663.0263657407,2011-04-30,00:37:58
39.988069,116.352802,0,124.168707349081,40663.0264236111,2011-04-30,00:38:03
39.988127,116.352843,0,122.179783464567,40663.0264814815,2011-04-30,00:38:08
39.98822,116.352895,0,121.527519685039,40663.0265393518,2011-04-30,00:38:13
39.988249,116.352921,0,125.185711942257,40663.0265972222,2011-04-30,00:38:18
39.988192,116.352961,0,131.810118110236,40663.0266550926,2011-04-30,00:38:23
39.988128,116.352976,0,140.096735564304,40663.026712963,2011-04-30,00:38:28
39.98811,116.353003,0,145.920016404199,40663.0267708333,2011-04-30,00:38:33
39.988068,116.353015,0,149.190068897638,40663.0268287037,2011-04-30,00:38:38
39.988075,116.352952,0,151.521440288714,40663.0268865741,2011-04-30,00:38:43
39.988058,116.352894,0,151.043300524934,40663.0269444444,2011-04-30,00:38:48
39.988035,116.352885,0,145.273244750656,40663.0270023148,2011-04-30,00:38:53
39.988009,116.352857,0,134.310259186352,40663.0270601852,2011-04-30,00:38:58
39.988013,116.352839,0,130.253927165354,40663.0271180556,2011-04-30,00:39:03
39.988044,116.352825,0,118.309445538058,40663.0271759259,2011-04-30,00:39:08
39.988061,116.352804,0,101.651125328084,40663.0272337963,2011-04-30,00:39:13
39.988079,116.352782,0,91.012562335958,40663.0272916667,2011-04-30,00:39:18
39.988069,116.352787,0,84.3757349081365,40663.027349537,2011-04-30,00:39:23
39.988038,116.352778,0,77.7516076115486,40663.0274074074,2011-04-30,00:39:28
39.988018,116.352772,0,73.8772572178478,40663.0274652778,2011-04-30,00:39:33
39.988038,116.352791,0,68.8943766404199,40663.0275231482,2011-04-30,00:39:38
39.988021,116.352795,0,66.1010498687664,40663.0275810185,2011-04-30,00:39:43
39.987984,116.35281,0,68.4911384514436,40663.0276388889,2011-04-30,00:39:48
39.987975,116.352796,0,67.345219816273,40663.0276967593,2011-04-30,00:39:53
39.987901,116.352813,0,67.3360826771654,40663.0277546296,2011-04-30,00:39:58
39.987808,116.352818,0,62.1068766404199,40663.0278125,2011-04-30,00:40:03
39.987754,116.352809,0,51.3638976377953,40663.0278703704,2011-04-30,00:40:08
39.987693,116.352782,0,37.8541601049869,40663.0279282407,2011-04-30,00:40:13
39.987662,116.352769,0,27.6384908136483,40663.0279861111,2011-04-30,00:40:18
39.987604,116.352745,0,11.459124015748,40663.0280439815,2011-04-30,00:40:23
39.987499,116.352713,0,2.51734908136483,40663.0281018519,2011-04-30,00:40:28
39.987432,116.352692,0,-14.979780183727,40663.0281597222,2011-04-30,00:40:33
39.987411,116.35269,0,-32.1437237532808,40663.0282175926,2011-04-30,00:40:38
39.987388,116.352694,0,-42.5749704724409,40663.028275463,2011-04-30,00:40:43
39.98738,116.352693,0,-49.4880282152231,40663.0283333333,2011-04-30,00:40:48
39.98738,116.352693,0,-49.4880282152231,40663.0283680556,2011-04-30,00:40:51
39.987381,116.352694,0,-54.9828083989501,40663.0283912037,2011-04-30,00:40:53
39.987323,116.352655,0,-53.2087893700787,40663.0284490741,2011-04-30,00:40:58
39.987286,116.352642,0,-52.0295702099737,40663.0285069444,2011-04-30,00:41:03
39.98727,116.352632,0,-50.4984875328084,40663.0285648148,2011-04-30,00:41:08
39.987271,116.352671,0,-50.946906167979,40663.0286226852,2011-04-30,00:41:13
39.987267,116.352705,0,-59.4693077427821,40663.0286805556,2011-04-30,00:41:18
39.987265,116.352707,0,-60.8433202099738,40663.0287384259,2011-04-30,00:41:23
39.987265,116.352707,0,-60.8433202099738,40663.0287731481,2011-04-30,00:41:26
39.987258,116.35271,0,-61.5508661417323,40663.0287962963,2011-04-30,00:41:28
39.987228,116.352791,0,-62.3846292650919,40663.0288541667,2011-04-30,00:41:33
39.987241,116.352824,0,-70.2483070866142,40663.028912037,2011-04-30,00:41:38
39.987264,116.352826,0,-76.262125984252,40663.0289699074,2011-04-30,00:41:43
39.987266,116.352785,0,-81.8802788713911,40663.0290277778,2011-04-30,00:41:48
39.98728,116.352777,0,-81.4054330708661,40663.0290856481,2011-04-30,00:41:53
39.98728,116.352777,0,-81.4054330708661,40663.0291203704,2011-04-30,00:41:56
39.987278,116.352777,0,-81.4323589238845,40663.0291435185,2011-04-30,00:41:58
39.987268,116.35278,0,-81.322624671916,40663.0292013889,2011-04-30,00:42:03
39.987185,116.352766,0,-76.4375721784777,40663.0292592593,2011-04-30,00:42:08
39.987121,116.352763,0,-74.0579560367454,40663.0293171296,2011-04-30,00:42:13
39.987121,116.352763,0,-74.0579560367454,40663.0293518519,2011-04-30,00:42:16
39.987121,116.352767,0,-73.530498687664,40663.029375,2011-04-30,00:42:18
39.987132,116.352763,0,-73.2560104986877,40663.0294328704,2011-04-30,00:42:23
