# Supplementary material for: Research on differential privacy protection method based on user tendency
Source: PLoS One. 2023 Oct 26;18(10):e0288823. doi: 10.1371/journal.pone.0288823 (PMC10602288; doi:10.1371/journal.pone.0288823)
Supplement: S5 Data — (ZIP) [file pone.0288823.s005.zip › Data 5-5/147/Trajectory/20110503092256.plt]

Geolife trajectory
WGS 84
Altitude is in Feet
Reserved 3
0,2,255,My Track,0,0,2,8421376
0
39.987162,116.352884,0,34.3135531496063,40666.3909259259,2011-05-03,09:22:56
39.986623,116.352966,0,-40.922624671916,40666.3909837963,2011-05-03,09:23:01
39.987806,116.352705,0,166.092795275591,40666.3910416667,2011-05-03,09:23:06
39.98621,116.353058,0,-180.473251312336,40666.391099537,2011-05-03,09:23:11
39.987272,116.352777,0,34.1685269028871,40666.3911574074,2011-05-03,09:23:16
39.988488,116.352407,0,414.076000656168,40666.3912152778,2011-05-03,09:23:21
39.990918,116.351774,0,806.159724409449,40666.3912731481,2011-05-03,09:23:26
39.990751,116.351898,0,934.153077427821,40666.3913310185,2011-05-03,09:23:31
39.989703,116.352147,0,648.143198818898,40666.3913888889,2011-05-03,09:23:36
39.988257,116.352527,0,309.376853674541,40666.3914467593,2011-05-03,09:23:41
39.986597,116.352975,0,-56.7847670603675,40666.3915046296,2011-05-03,09:23:46
39.988026,116.352631,0,271.969642388451,40666.3915625,2011-05-03,09:23:51
39.988716,116.352448,0,446.293047900262,40666.3916203704,2011-05-03,09:23:56
39.988745,116.352456,0,450.34498687664,40666.3916782407,2011-05-03,09:24:01
39.98882,116.352426,0,460.468704068241,40666.3917361111,2011-05-03,09:24:06
39.988908,116.352379,0,488.312237532808,40666.3917939815,2011-05-03,09:24:11
39.988854,116.352397,0,477.702673884514,40666.3918518518,2011-05-03,09:24:16
39.988717,116.35247,0,426.83438648294,40666.3919097222,2011-05-03,09:24:21
39.988396,116.352565,0,346.463897637795,40666.3919675926,2011-05-03,09:24:26
39.988396,116.352565,0,346.463897637795,40666.3920023148,2011-05-03,09:24:29
39.988403,116.352557,0,339.924143700787,40666.392025463,2011-05-03,09:24:31
39.988372,116.352555,0,322.126354986877,40666.3920833333,2011-05-03,09:24:36
39.988372,116.352555,0,322.126354986877,40666.3921180556,2011-05-03,09:24:39
39.988367,116.352553,0,322.193287401575,40666.3921412037,2011-05-03,09:24:41
39.988305,116.35261,0,311.807522965879,40666.3921990741,2011-05-03,09:24:46
39.988302,116.352623,0,311.18125,40666.3922569444,2011-05-03,09:24:51
39.988289,116.352635,0,312.914133858268,40666.3923148148,2011-05-03,09:24:56
39.988235,116.352664,0,312.973182414698,40666.3923726852,2011-05-03,09:25:01
39.988172,116.3527,0,311.31844488189,40666.3924305556,2011-05-03,09:25:06
39.987157,116.352952,0,61.9593635170604,40666.3935300926,2011-05-03,09:26:41
39.986994,116.352954,0,21.3705675853018,40666.393587963,2011-05-03,09:26:46
39.98788,116.352778,0,242.700501968504,40666.3936458333,2011-05-03,09:26:51
39.989159,116.352513,0,561.106423884514,40666.3937037037,2011-05-03,09:26:56
39.989805,116.352371,0,747.06250328084,40666.3937615741,2011-05-03,09:27:01
39.990161,116.352252,0,841.78624343832,40666.3938194444,2011-05-03,09:27:06
39.98917,116.352483,0,583.429911417323,40666.3938773148,2011-05-03,09:27:11
39.987748,116.352818,0,204.601338582677,40666.3939351852,2011-05-03,09:27:16
39.987713,116.352765,0,212.117618110236,40666.3939930556,2011-05-03,09:27:21
39.987677,116.352732,0,218.406036745407,40666.3940509259,2011-05-03,09:27:26
39.987344,116.352817,0,153.584481627297,40666.3941087963,2011-05-03,09:27:31
39.986975,116.352915,0,73.3651640419947,40666.3941666667,2011-05-03,09:27:36
39.986898,116.352933,0,48.6575393700787,40666.394224537,2011-05-03,09:27:41
39.986806,116.352954,0,21.1803937007874,40666.3942824074,2011-05-03,09:27:46
39.98677,116.35302,0,10.0761417322835,40666.3943402778,2011-05-03,09:27:51
39.986705,116.353076,0,3.19345800524934,40666.3943981482,2011-05-03,09:27:56
39.986672,116.353216,0,-2.81540026246719,40666.3944560185,2011-05-03,09:28:01
39.986757,116.353205,0,-10.3215682414698,40666.3945138889,2011-05-03,09:28:06
39.986749,116.353228,0,-18.359248687664,40666.3945717593,2011-05-03,09:28:11
39.98669,116.353275,0,-24.2145603674541,40666.3946296296,2011-05-03,09:28:16
39.986673,116.353277,0,-28.7267585301837,40666.3946875,2011-05-03,09:28:21
39.98669,116.353266,0,-32.9539009186352,40666.3947453704,2011-05-03,09:28:26
39.986705,116.353266,0,-36.1653412073491,40666.3948032407,2011-05-03,09:28:31
39.986738,116.353259,0,-39.3050787401575,40666.3948611111,2011-05-03,09:28:36
39.986756,116.353236,0,-40.2962959317585,40666.3949189815,2011-05-03,09:28:41
39.987439,116.35114,0,-37.7023622047244,40666.3956134259,2011-05-03,09:29:41
39.986154,116.352381,0,-17.5370898950131,40666.3956712963,2011-05-03,09:29:46
39.986229,116.352634,0,-9.41500328083989,40666.3957291667,2011-05-03,09:29:51
39.986217,116.352608,0,-5.88850065616798,40666.395787037,2011-05-03,09:29:56
39.986497,116.352277,0,-13.4823064304462,40666.3958449074,2011-05-03,09:30:01
39.986549,116.352148,0,-7.93312664041995,40666.3959027778,2011-05-03,09:30:06
39.986548,116.352051,0,1.40778543307087,40666.3959606481,2011-05-03,09:30:11
39.986493,116.352009,0,6.76141732283465,40666.3960185185,2011-05-03,09:30:16
39.986405,116.352013,0,3.80212598425197,40666.3960763889,2011-05-03,09:30:21
39.98632,116.352045,0,2.62086614173228,40666.3961342593,2011-05-03,09:30:26
39.986046,116.351987,0,3.41984580052493,40666.3961921296,2011-05-03,09:30:31
39.985941,116.352029,0,-2.22774934383202,40666.39625,2011-05-03,09:30:36
39.985999,116.352031,0,-2.509343832021,40666.3963078704,2011-05-03,09:30:41
39.986005,116.351996,0,-4.69805774278215,40666.3963657407,2011-05-03,09:30:46
39.985974,116.351969,0,-8.3904593175853,40666.3964236111,2011-05-03,09:30:51
39.985935,116.351987,0,-12.6001082677165,40666.3964814815,2011-05-03,09:30:56
39.985901,116.35203,0,-14.5608103674541,40666.3965393519,2011-05-03,09:31:01
39.98613,116.351923,0,71.4210958005249,40666.3965972222,2011-05-03,09:31:06
39.986135,116.351867,0,103.361981627297,40666.3966550926,2011-05-03,09:31:11
39.986006,116.351894,0,137.753398950131,40666.396712963,2011-05-03,09:31:16
39.986042,116.351875,0,172.026689632546,40666.3967708333,2011-05-03,09:31:21
39.985969,116.351857,0,190.137303149606,40666.3968287037,2011-05-03,09:31:26
39.985978,116.351788,0,197.792152230971,40666.3968865741,2011-05-03,09:31:31
39.985979,116.351668,0,205.174944225722,40666.3969444444,2011-05-03,09:31:36
39.985993,116.351558,0,207.638526902887,40666.3970023148,2011-05-03,09:31:41
39.986001,116.351446,0,213.313015091864,40666.3970601852,2011-05-03,09:31:46
39.986003,116.35133,0,217.40032152231,40666.3971180556,2011-05-03,09:31:51
39.985977,116.351139,0,217.177424540682,40666.3971759259,2011-05-03,09:31:56
39.985949,116.351036,0,219.714022309711,40666.3972337963,2011-05-03,09:32:01
39.985982,116.351056,0,194.573989501312,40666.3972916667,2011-05-03,09:32:06
39.986004,116.35095,0,160.679931102362,40666.397349537,2011-05-03,09:32:11
39.986013,116.350858,0,140.458628608924,40666.3974074074,2011-05-03,09:32:16
39.986025,116.350798,0,134.072618110236,40666.3974652778,2011-05-03,09:32:21
39.986021,116.350758,0,135.133910761155,40666.3975231481,2011-05-03,09:32:26
39.986014,116.350691,0,133.04561351706,40666.3975810185,2011-05-03,09:32:31
39.986026,116.350628,0,132.875341207349,40666.3976388889,2011-05-03,09:32:36
39.986029,116.350574,0,131.697165354331,40666.3976967593,2011-05-03,09:32:41
39.986039,116.350497,0,129.520872703412,40666.3977546296,2011-05-03,09:32:46
39.986033,116.350494,0,128.206906167979,40666.3978125,2011-05-03,09:32:51
39.986029,116.350493,0,127.47405511811,40666.3978703704,2011-05-03,09:32:56
39.986024,116.350493,0,125.750104986877,40666.3979282407,2011-05-03,09:33:01
39.986019,116.350493,0,124.728497375328,40666.3979861111,2011-05-03,09:33:06
39.986012,116.350492,0,123.580672572178,40666.3980439815,2011-05-03,09:33:11
39.986011,116.350492,0,123.345482283465,40666.3981018519,2011-05-03,09:33:16
39.986008,116.350493,0,123.44593175853,40666.3981597222,2011-05-03,09:33:21
39.986003,116.350493,0,123.24499671916,40666.3982175926,2011-05-03,09:33:26
39.985997,116.350493,0,123.029868766404,40666.398275463,2011-05-03,09:33:31
39.985991,116.350494,0,123.065875984252,40666.3983333333,2011-05-03,09:33:36
39.985988,116.350494,0,123.132221128609,40666.3983912037,2011-05-03,09:33:41
39.985989,116.350493,0,123.128966535433,40666.3984490741,2011-05-03,09:33:46
39.985989,116.350493,0,123.128966535433,40666.3984837963,2011-05-03,09:33:49
39.985989,116.350492,0,123.057063648294,40666.3985069444,2011-05-03,09:33:51
39.986003,116.350493,0,122.898769685039,40666.3985648148,2011-05-03,09:33:56
39.986003,116.350493,0,122.702053805774,40666.3986226852,2011-05-03,09:34:01
39.986006,116.350493,0,122.575846456693,40666.3986805556,2011-05-03,09:34:06
39.986012,116.350493,0,122.441945538058,40666.3987384259,2011-05-03,09:34:11
39.986016,116.350493,0,122.117910104987,40666.3987962963,2011-05-03,09:34:16
39.986016,116.350493,0,122.117910104987,40666.3988310185,2011-05-03,09:34:19
39.986017,116.350492,0,121.878064304462,40666.3988541667,2011-05-03,09:34:21
39.986025,116.350479,0,121.455479002625,40666.398912037,2011-05-03,09:34:26
39.986034,116.350444,0,120.218143044619,40666.3989699074,2011-05-03,09:34:31
39.986037,116.350396,0,120.30844160105,40666.3990277778,2011-05-03,09:34:36
39.985995,116.350143,0,120.280344488189,40666.3990856481,2011-05-03,09:34:41
39.98592,116.349711,0,121.168015091864,40666.3991435185,2011-05-03,09:34:46
39.985867,116.349236,0,122.480416666667,40666.3992013889,2011-05-03,09:34:51
39.985851,116.348782,0,124.732965879265,40666.3992592593,2011-05-03,09:34:56
39.985856,116.348542,0,127.995108267717,40666.3993171296,2011-05-03,09:35:01
39.985854,116.348501,0,130.701128608924,40666.399375,2011-05-03,09:35:06
39.985833,116.348528,0,134.974576771654,40666.3994328704,2011-05-03,09:35:11
39.985827,116.348531,0,140.940662729659,40666.3994907407,2011-05-03,09:35:16
39.985827,116.348531,0,140.940662729659,40666.399525463,2011-05-03,09:35:19
39.985824,116.348533,0,142.587250656168,40666.3995486111,2011-05-03,09:35:21
39.985822,116.348524,0,143.600561023622,40666.3996064815,2011-05-03,09:35:26
39.985846,116.348528,0,142.5593667979,40666.3996643518,2011-05-03,09:35:31
39.985822,116.348509,0,144.465190288714,40666.3997222222,2011-05-03,09:35:36
39.985809,116.348507,0,148.146020341207,40666.3997800926,2011-05-03,09:35:41
39.985799,116.348499,0,148.952552493438,40666.399837963,2011-05-03,09:35:46
39.985799,116.348499,0,148.952552493438,40666.3998726852,2011-05-03,09:35:49
39.985794,116.348504,0,152.740016404199,40666.3998958333,2011-05-03,09:35:51
39.985792,116.348452,0,158.06531167979,40666.3999537037,2011-05-03,09:35:56
39.985809,116.348459,0,157.641013779528,40666.4000115741,2011-05-03,09:36:01
39.985786,116.348484,0,156.194255249344,40666.4000694444,2011-05-03,09:36:06
39.985772,116.348447,0,151.336374671916,40666.4001273148,2011-05-03,09:36:11
39.985782,116.348463,0,144.564835958005,40666.4001851852,2011-05-03,09:36:16
39.9858,116.348379,0,140.948845144357,40666.4002430556,2011-05-03,09:36:21
39.985815,116.34806,0,130.839333989501,40666.4003009259,2011-05-03,09:36:26
39.985828,116.3477,0,121.941115485564,40666.4003587963,2011-05-03,09:36:31
39.985732,116.347368,0,121.781345144357,40666.4004166667,2011-05-03,09:36:36
39.985492,116.347126,0,121.723599081365,40666.400474537,2011-05-03,09:36:41
39.985036,116.347109,0,126.414488188976,40666.4005324074,2011-05-03,09:36:46
39.984523,116.347155,0,131.654977034121,40666.4005902778,2011-05-03,09:36:51
39.983932,116.347208,0,134.84782152231,40666.4006481481,2011-05-03,09:36:56
39.983326,116.347235,0,137.048969816273,40666.4007060185,2011-05-03,09:37:01
39.98278,116.347285,0,138.259297900262,40666.4007638889,2011-05-03,09:37:06
39.982292,116.347333,0,139.579333989501,40666.4008217593,2011-05-03,09:37:11
39.981838,116.347345,0,142.715659448819,40666.4008796296,2011-05-03,09:37:16
39.981486,116.347333,0,144.182627952756,40666.4009375,2011-05-03,09:37:21
39.981354,116.347341,0,146.880262467192,40666.4009953704,2011-05-03,09:37:26
39.981367,116.347342,0,148.230688976378,40666.4010532407,2011-05-03,09:37:31
39.981377,116.347342,0,149.292621391076,40666.4011111111,2011-05-03,09:37:36
39.981423,116.347319,0,150.195882545932,40666.4011689815,2011-05-03,09:37:41
39.981463,116.347286,0,147.904737532808,40666.4012268518,2011-05-03,09:37:46
39.981535,116.34724,0,145.658733595801,40666.4012847222,2011-05-03,09:37:51
39.981603,116.347218,0,145.570751312336,40666.4013425926,2011-05-03,09:37:56
39.981689,116.347218,0,134.92251312336,40666.401400463,2011-05-03,09:38:01
39.981765,116.347196,0,134.952775590551,40666.4014583333,2011-05-03,09:38:06
39.981828,116.347206,0,125.849091207349,40666.4015162037,2011-05-03,09:38:11
39.981901,116.347188,0,143.76468832021,40666.4015740741,2011-05-03,09:38:16
39.981983,116.347189,0,155.107919947507,40666.4016319444,2011-05-03,09:38:21
39.982047,116.347185,0,168.061017060367,40666.4016898148,2011-05-03,09:38:26
39.982063,116.347246,0,176.664488188976,40666.4017476852,2011-05-03,09:38:31
39.982064,116.347307,0,185.038861548556,40666.4018055556,2011-05-03,09:38:36
39.982058,116.34738,0,190.487847769029,40666.4018634259,2011-05-03,09:38:41
39.982067,116.347468,0,190.344934383202,40666.4019212963,2011-05-03,09:38:46
39.982077,116.347555,0,181.955541338583,40666.4019791667,2011-05-03,09:38:51
39.982032,116.347218,0,183.738599081365,40666.4093865741,2011-05-03,09:49:31
39.98197,116.347208,0,180.518070866142,40666.4094444444,2011-05-03,09:49:36
39.981916,116.347212,0,169.461092519685,40666.4095023148,2011-05-03,09:49:41
39.981871,116.347241,0,159.723162729659,40666.4095601852,2011-05-03,09:49:46
39.981798,116.347243,0,149.255223097113,40666.4096180556,2011-05-03,09:49:51
39.981727,116.34723,0,143.649760498688,40666.4096759259,2011-05-03,09:49:56
39.981648,116.347216,0,142.018687664042,40666.4097337963,2011-05-03,09:50:01
39.981571,116.347237,0,139.961955380577,40666.4097916667,2011-05-03,09:50:06
39.981501,116.34725,0,138.062467191601,40666.409849537,2011-05-03,09:50:11
39.981446,116.347265,0,140.369757217848,40666.4099074074,2011-05-03,09:50:16
39.981402,116.347239,0,145.99906496063,40666.4099652778,2011-05-03,09:50:21
39.981402,116.347239,0,145.99906496063,40666.41,2011-05-03,09:50:24
39.981396,116.34724,0,148.440534776903,40666.4100231482,2011-05-03,09:50:26
39.981386,116.347238,0,149.512276902887,40666.4100810185,2011-05-03,09:50:31
39.981386,116.347238,0,149.512276902887,40666.4101157407,2011-05-03,09:50:34
39.981385,116.347238,0,149.390403543307,40666.4101388889,2011-05-03,09:50:36
39.981399,116.347228,0,152.380036089239,40666.4101967593,2011-05-03,09:50:41
39.981399,116.347228,0,152.601607611549,40666.4102546296,2011-05-03,09:50:46
39.981399,116.347228,0,152.601607611549,40666.4102893519,2011-05-03,09:50:49
39.981396,116.347228,0,153.125954724409,40666.4103125,2011-05-03,09:50:51
39.981407,116.347229,0,152.6843832021,40666.4103703704,2011-05-03,09:50:56
39.981412,116.347229,0,152.875731627297,40666.4104282407,2011-05-03,09:51:01
39.981411,116.347228,0,153.552352362205,40666.4104861111,2011-05-03,09:51:06
39.981409,116.347228,0,153.91655183727,40666.4105439815,2011-05-03,09:51:11
39.981409,116.347228,0,153.869041994751,40666.4106018519,2011-05-03,09:51:16
39.981409,116.347228,0,153.999580052493,40666.4106597222,2011-05-03,09:51:21
39.981409,116.347227,0,154.069153543307,40666.4107175926,2011-05-03,09:51:26
39.981409,116.347227,0,154.154721128609,40666.410775463,2011-05-03,09:51:31
39.981409,116.347226,0,154.164268372703,40666.4108333333,2011-05-03,09:51:36
39.981409,116.347226,0,154.772942913386,40666.4108912037,2011-05-03,09:51:41
39.981409,116.347225,0,155.402080052493,40666.4109490741,2011-05-03,09:51:46
39.98141,116.347224,0,155.758933727034,40666.4110069444,2011-05-03,09:51:51
39.981414,116.347225,0,156.619206036745,40666.4110648148,2011-05-03,09:51:56
39.981421,116.347229,0,157.588336614173,40666.4111226852,2011-05-03,09:52:01
39.981428,116.347236,0,158.285157480315,40666.4111805556,2011-05-03,09:52:06
39.981434,116.347241,0,159.000423228346,40666.4112384259,2011-05-03,09:52:11
39.981437,116.347244,0,159.711587926509,40666.4112962963,2011-05-03,09:52:16
39.981438,116.347243,0,159.92249671916,40666.4113541667,2011-05-03,09:52:21
39.981438,116.347243,0,159.92249671916,40666.4113888889,2011-05-03,09:52:24
39.981437,116.347243,0,160.265606955381,40666.411412037,2011-05-03,09:52:26
39.981429,116.347253,0,161.360554461942,40666.4114699074,2011-05-03,09:52:31
39.981423,116.347257,0,162.404015748031,40666.4115277778,2011-05-03,09:52:36
39.981422,116.347256,0,162.674186351706,40666.4115856481,2011-05-03,09:52:41
39.981422,116.347255,0,162.646013779528,40666.4116435185,2011-05-03,09:52:46
39.981421,116.347257,0,163.064767060367,40666.4117013889,2011-05-03,09:52:51
39.98142,116.347257,0,163.776391076115,40666.4117592593,2011-05-03,09:52:56
39.981414,116.347257,0,164.341614173228,40666.4118171296,2011-05-03,09:53:01
39.981411,116.347257,0,164.659278215223,40666.411875,2011-05-03,09:53:06
39.981406,116.347257,0,164.813031496063,40666.4119328704,2011-05-03,09:53:11
39.981406,116.347257,0,164.473851706037,40666.4119907407,2011-05-03,09:53:16
39.981406,116.347257,0,164.210177165354,40666.4120486111,2011-05-03,09:53:21
39.981407,116.347256,0,164.298973097113,40666.4121064815,2011-05-03,09:53:26
39.981407,116.347255,0,164.384566929134,40666.4121643519,2011-05-03,09:53:31
39.981407,116.347254,0,164.644186351706,40666.4122222222,2011-05-03,09:53:36
39.981408,116.347255,0,164.989586614173,40666.4122800926,2011-05-03,09:53:41
39.981408,116.347256,0,165.129609580052,40666.412337963,2011-05-03,09:53:46
39.981408,116.347256,0,165.29655183727,40666.4123958333,2011-05-03,09:53:51
39.981409,116.347257,0,165.368864829396,40666.4124537037,2011-05-03,09:53:56
39.981408,116.347257,0,165.342145669291,40666.4125115741,2011-05-03,09:54:01
39.981408,116.347258,0,165.526473097113,40666.4125694444,2011-05-03,09:54:06
39.981408,116.347258,0,165.68998687664,40666.4126273148,2011-05-03,09:54:11
39.981408,116.347259,0,165.72186351706,40666.4126851852,2011-05-03,09:54:16
39.981408,116.347259,0,165.987627952756,40666.4127430556,2011-05-03,09:54:21
39.981409,116.34726,0,165.97375,40666.4128009259,2011-05-03,09:54:26
39.981409,116.34726,0,166.055587270341,40666.4128587963,2011-05-03,09:54:31
39.981409,116.34726,0,166.155134514436,40666.4129166667,2011-05-03,09:54:36
39.981409,116.34726,0,166.121181102362,40666.412974537,2011-05-03,09:54:41
39.981409,116.34726,0,166.093208661417,40666.4130324074,2011-05-03,09:54:46
39.981409,116.34726,0,166.076312335958,40666.4130902778,2011-05-03,09:54:51
39.981409,116.34726,0,166.190803805774,40666.4131481481,2011-05-03,09:54:56
39.981409,116.34726,0,166.217362204724,40666.4132060185,2011-05-03,09:55:01
39.981409,116.34726,0,166.229238845144,40666.4132638889,2011-05-03,09:55:06
39.981409,116.34726,0,166.258087270341,40666.4133217593,2011-05-03,09:55:11
39.981409,116.34726,0,166.385216535433,40666.4133796296,2011-05-03,09:55:16
39.981408,116.347259,0,166.481948818898,40666.4134375,2011-05-03,09:55:21
39.981407,116.347258,0,166.660807086614,40666.4134953704,2011-05-03,09:55:26
39.981407,116.347258,0,166.947358923885,40666.4135532407,2011-05-03,09:55:31
39.981407,116.347258,0,167.215203412073,40666.4136111111,2011-05-03,09:55:36
39.981407,116.347258,0,167.333421916011,40666.4136689815,2011-05-03,09:55:41
39.981407,116.347257,0,167.519776902887,40666.4137268519,2011-05-03,09:55:46
39.981407,116.347258,0,167.601965223097,40666.4137847222,2011-05-03,09:55:51
39.981407,116.347258,0,167.701814304462,40666.4138425926,2011-05-03,09:55:56
39.981407,116.347258,0,167.885265748031,40666.413900463,2011-05-03,09:56:01
39.981406,116.347258,0,167.941922572178,40666.4139583333,2011-05-03,09:56:06
39.981406,116.347258,0,167.941922572178,40666.4139930556,2011-05-03,09:56:09
39.981406,116.347259,0,167.941384514436,40666.4140162037,2011-05-03,09:56:11
39.981389,116.347263,0,170.141528871391,40666.4140740741,2011-05-03,09:56:16
39.981354,116.347274,0,172.201417322835,40666.4141319444,2011-05-03,09:56:21
39.981288,116.347316,0,167.290606955381,40666.4141898148,2011-05-03,09:56:26
39.9813,116.347333,0,166.638966535433,40666.4142476852,2011-05-03,09:56:31
39.981311,116.347335,0,167.036456692913,40666.4143055556,2011-05-03,09:56:36
39.981311,116.347335,0,167.036456692913,40666.4143402778,2011-05-03,09:56:39
39.981314,116.347335,0,167.362234251968,40666.4143634259,2011-05-03,09:56:41
39.981167,116.347448,0,165.860797244095,40666.4144212963,2011-05-03,09:56:46
39.980958,116.347542,0,166.325669291339,40666.4144791667,2011-05-03,09:56:51
39.980675,116.347528,0,165.302608267717,40666.414537037,2011-05-03,09:56:56
39.980235,116.347598,0,165.833300524934,40666.4145949074,2011-05-03,09:57:01
39.979805,116.347568,0,162.30749671916,40666.4146527778,2011-05-03,09:57:06
39.979314,116.347577,0,161.186364829396,40666.4147106481,2011-05-03,09:57:11
39.97876,116.347599,0,160.594763779528,40666.4147685185,2011-05-03,09:57:16
39.978201,116.347577,0,160.498930446194,40666.4148263889,2011-05-03,09:57:21
39.97759,116.347584,0,161.627322834646,40666.4148842593,2011-05-03,09:57:26
39.976927,116.347563,0,163.387437664042,40666.4149421296,2011-05-03,09:57:31
39.976463,116.347584,0,166.432086614173,40666.415,2011-05-03,09:57:36
39.976208,116.347579,0,170.696751968504,40666.4150578704,2011-05-03,09:57:41
39.975969,116.347546,0,175.622427821522,40666.4151157407,2011-05-03,09:57:46
39.975843,116.347311,0,188.348976377953,40666.4151736111,2011-05-03,09:57:51
39.975599,116.347205,0,196.107765748031,40666.4152314815,2011-05-03,09:57:56
39.975385,116.347105,0,201.713556430446,40666.4152893518,2011-05-03,09:58:01
39.975267,116.346868,0,203.85749671916,40666.4153472222,2011-05-03,09:58:06
39.975256,116.346363,0,208.119721128609,40666.4154050926,2011-05-03,09:58:11
39.975246,116.345721,0,213.578618766404,40666.415462963,2011-05-03,09:58:16
39.975223,116.345032,0,219.809163385827,40666.4155208333,2011-05-03,09:58:21
39.975175,116.344302,0,228.151361548556,40666.4155787037,2011-05-03,09:58:26
39.975169,116.34373,0,235.58624015748,40666.4156365741,2011-05-03,09:58:31
39.975159,116.343571,0,241.818766404199,40666.4156944444,2011-05-03,09:58:36
39.975238,116.34345,0,249.412066929134,40666.4157523148,2011-05-03,09:58:41
39.975285,116.34315,0,253.870830052493,40666.4158101852,2011-05-03,09:58:46
39.975408,116.342794,0,260.131190944882,40666.4158680556,2011-05-03,09:58:51
39.975373,116.34225,0,266.074032152231,40666.4159259259,2011-05-03,09:58:56
39.975324,116.341667,0,272.721017060367,40666.4159837963,2011-05-03,09:59:01
39.975246,116.341145,0,277.599274934383,40666.4160416667,2011-05-03,09:59:06
39.975147,116.340708,0,283.552106299213,40666.416099537,2011-05-03,09:59:11
39.975148,116.340556,0,291.981184383202,40666.4161574074,2011-05-03,09:59:16
39.975205,116.340503,0,301.274153543307,40666.4162152778,2011-05-03,09:59:21
39.975205,116.340503,0,301.274153543307,40666.41625,2011-05-03,09:59:24
39.9752,116.340498,0,307.149835958005,40666.4162731481,2011-05-03,09:59:26
39.975211,116.340495,0,311.538041338583,40666.4163310185,2011-05-03,09:59:31
39.975205,116.340489,0,313.328520341207,40666.4163888889,2011-05-03,09:59:36
39.975198,116.340485,0,313.903979658793,40666.4164467593,2011-05-03,09:59:41
39.975196,116.34048,0,314.145725065617,40666.4165046296,2011-05-03,09:59:46
39.9752,116.340477,0,314.218464566929,40666.4165625,2011-05-03,09:59:51
39.975195,116.340472,0,314.14532480315,40666.4166203704,2011-05-03,09:59:56
39.975195,116.340472,0,314.14532480315,40666.4166550926,2011-05-03,09:59:59
39.975194,116.34047,0,314.523392388451,40666.4166782407,2011-05-03,10:00:01
39.975182,116.340466,0,314.976525590551,40666.4167361111,2011-05-03,10:00:06
39.975182,116.340466,0,314.976525590551,40666.4167708333,2011-05-03,10:00:09
39.975174,116.340461,0,315.102854330709,40666.4167939815,2011-05-03,10:00:11
39.975157,116.340457,0,315.537339238845,40666.4168518518,2011-05-03,10:00:16
39.9752,116.340242,0,309.517450787402,40666.4169097222,2011-05-03,10:00:21
39.975199,116.339721,0,312.646003937008,40666.4169675926,2011-05-03,10:00:26
39.975175,116.339303,0,315.047211286089,40666.417025463,2011-05-03,10:00:31
39.975101,116.338831,0,318.282844488189,40666.4170833333,2011-05-03,10:00:36
39.975079,116.338426,0,316.174550524934,40666.4171412037,2011-05-03,10:00:41
39.975134,116.338051,0,309.583359580052,40666.4171990741,2011-05-03,10:00:46
39.975214,116.338069,0,310.234084645669,40666.4172569444,2011-05-03,10:00:51
39.975218,116.33807,0,310.708418635171,40666.4173148148,2011-05-03,10:00:56
39.975218,116.33807,0,310.708418635171,40666.417349537,2011-05-03,10:00:59
39.975211,116.33807,0,310.791220472441,40666.4173726852,2011-05-03,10:01:01
39.975311,116.337971,0,320.939566929134,40666.4174305556,2011-05-03,10:01:06
39.975295,116.337716,0,310.390403543307,40666.4174884259,2011-05-03,10:01:11
39.975322,116.337164,0,272.530082020997,40666.4175462963,2011-05-03,10:01:16
39.975284,116.336687,0,219.798051181102,40666.4176041667,2011-05-03,10:01:21
39.975243,116.336005,0,194.159153543307,40666.417662037,2011-05-03,10:01:26
39.975221,116.335126,0,166.221729002625,40666.4177199074,2011-05-03,10:01:31
39.975192,116.334151,0,149.515994094488,40666.4177777778,2011-05-03,10:01:36
39.975185,116.33315,0,139.796614173228,40666.4178356482,2011-05-03,10:01:41
39.975194,116.332204,0,142.032529527559,40666.4178935185,2011-05-03,10:01:46
39.975192,116.331404,0,141.984107611549,40666.4179513889,2011-05-03,10:01:51
39.975177,116.330745,0,140.779849081365,40666.4180092593,2011-05-03,10:01:56
39.975146,116.330072,0,135.333031496063,40666.4180671296,2011-05-03,10:02:01
39.975154,116.329545,0,140.236545275591,40666.418125,2011-05-03,10:02:06
39.975137,116.3292,0,152.972788713911,40666.4181828704,2011-05-03,10:02:11
39.975192,116.329057,0,184.044199475066,40666.4182407407,2011-05-03,10:02:16
39.975158,116.329019,0,199.733356299213,40666.4182986111,2011-05-03,10:02:21
39.975158,116.329019,0,199.733356299213,40666.4183333333,2011-05-03,10:02:24
39.975157,116.329018,0,203.599816272966,40666.4183564815,2011-05-03,10:02:26
39.975178,116.328956,0,212.495859580052,40666.4184143519,2011-05-03,10:02:31
39.975081,116.328893,0,242.239284776903,40666.4184722222,2011-05-03,10:02:36
39.975028,116.328668,0,260.986692913386,40666.4185300926,2011-05-03,10:02:41
39.974961,116.327983,0,276.872755905512,40666.418587963,2011-05-03,10:02:46
39.974938,116.327414,0,289.006696194226,40666.4186458333,2011-05-03,10:02:51
39.97498,116.326855,0,306.279891732283,40666.4187037037,2011-05-03,10:02:56
39.975062,116.3264,0,304.472539370079,40666.4187615741,2011-05-03,10:03:01
39.975144,116.326014,0,324.336450131234,40666.4188194444,2011-05-03,10:03:06
39.975162,116.325828,0,328.71907152231,40666.4188773148,2011-05-03,10:03:11
39.975148,116.325745,0,336.710485564304,40666.4189351852,2011-05-03,10:03:16
39.975212,116.325676,0,354.449255249344,40666.4189930556,2011-05-03,10:03:21
39.975226,116.325668,0,363.729406167979,40666.4190509259,2011-05-03,10:03:26
39.975214,116.32565,0,370.940862860892,40666.4191087963,2011-05-03,10:03:31
39.975171,116.325575,0,373.60842191601,40666.4191666667,2011-05-03,10:03:36
39.975125,116.325494,0,378.815059055118,40666.419224537,2011-05-03,10:03:41
39.975123,116.32516,0,385.081899606299,40666.4192824074,2011-05-03,10:03:46
39.975118,116.324567,0,399.065994094488,40666.4193402778,2011-05-03,10:03:51
39.975148,116.32405,0,399.358779527559,40666.4193981481,2011-05-03,10:03:56
39.975172,116.323512,0,376.887234251968,40666.4194560185,2011-05-03,10:04:01
39.975173,116.32293,0,365.464117454068,40666.4195138889,2011-05-03,10:04:06
39.97516,116.322279,0,352.481656824147,40666.4195717593,2011-05-03,10:04:11
39.975127,116.321527,0,335.497142388451,40666.4196296296,2011-05-03,10:04:16
39.975144,116.320869,0,332.226942257218,40666.4196875,2011-05-03,10:04:21
39.975108,116.320473,0,314.273635170604,40666.4197453704,2011-05-03,10:04:26
39.974998,116.320501,0,261.140032808399,40666.4198032407,2011-05-03,10:04:31
39.97497,116.320507,0,250.401735564304,40666.4198611111,2011-05-03,10:04:36
39.974968,116.320511,0,249.490738188976,40666.4199189815,2011-05-03,10:04:41
39.974968,116.320511,0,249.490738188976,40666.4199537037,2011-05-03,10:04:44
39.974967,116.32051,0,249.237450787402,40666.4199768519,2011-05-03,10:04:46
39.974968,116.320522,0,249.125787401575,40666.4200347222,2011-05-03,10:04:51
39.974967,116.320541,0,249.254120734908,40666.4200925926,2011-05-03,10:04:56
39.974967,116.320541,0,249.254120734908,40666.4201273148,2011-05-03,10:04:59
39.974966,116.320546,0,249.485157480315,40666.420150463,2011-05-03,10:05:01
39.974965,116.32056,0,249.915134514436,40666.4202083333,2011-05-03,10:05:06
39.974963,116.320582,0,250.55094488189,40666.4202662037,2011-05-03,10:05:11
39.97496,116.320591,0,251.119944225722,40666.4203240741,2011-05-03,10:05:16
39.974923,116.320485,0,253.253822178478,40666.4203819444,2011-05-03,10:05:21
39.974943,116.320177,0,264.498618766404,40666.4204398148,2011-05-03,10:05:26
39.97492,116.319759,0,285.438576115486,40666.4204976852,2011-05-03,10:05:31
39.975025,116.319228,0,309.386190944882,40666.4205555556,2011-05-03,10:05:36
39.975027,116.318776,0,313.991637139108,40666.4206134259,2011-05-03,10:05:41
39.975045,116.318356,0,312.43094160105,40666.4206712963,2011-05-03,10:05:46
39.975035,116.318061,0,297.025570866142,40666.4207291667,2011-05-03,10:05:51
39.975027,116.317968,0,277.85218503937,40666.420787037,2011-05-03,10:05:56
39.975027,116.31797,0,270.522834645669,40666.4208449074,2011-05-03,10:06:01
39.975027,116.317969,0,270.767864173228,40666.4209027778,2011-05-03,10:06:06
39.975027,116.317969,0,270.767864173228,40666.4209375,2011-05-03,10:06:09
39.975026,116.317964,0,270.858976377953,40666.4209606481,2011-05-03,10:06:11
39.975003,116.317812,0,274.481637139108,40666.4210185185,2011-05-03,10:06:16
39.975007,116.317747,0,260.803041338583,40666.4210763889,2011-05-03,10:06:21
39.975006,116.317717,0,232.590679133858,40666.4211342593,2011-05-03,10:06:26
39.974999,116.317581,0,222.379704724409,40666.4211921296,2011-05-03,10:06:31
39.974986,116.317358,0,213.918661417323,40666.42125,2011-05-03,10:06:36
39.974949,116.317025,0,218.452844488189,40666.4213078704,2011-05-03,10:06:41
39.974873,116.316582,0,227.859478346457,40666.4213657407,2011-05-03,10:06:46
39.974768,116.316009,0,235.384468503937,40666.4214236111,2011-05-03,10:06:51
39.974671,116.315358,0,234.689662073491,40666.4214814815,2011-05-03,10:06:56
39.974661,116.314549,0,229.938162729659,40666.4215393519,2011-05-03,10:07:01
39.974687,116.313767,0,237.857788713911,40666.4215972222,2011-05-03,10:07:06
39.974679,116.313021,0,242.847230971129,40666.4216550926,2011-05-03,10:07:11
39.974715,116.312319,0,234.070249343832,40666.421712963,2011-05-03,10:07:16
39.97475,116.312079,0,246.875843175853,40666.4217708333,2011-05-03,10:07:21
39.974773,116.312107,0,253.371893044619,40666.4218287037,2011-05-03,10:07:26
39.974772,116.312102,0,254.142992125984,40666.4218865741,2011-05-03,10:07:31
39.974773,116.31211,0,254.993362860892,40666.4219444444,2011-05-03,10:07:36
39.974773,116.312116,0,256.068638451444,40666.4220023148,2011-05-03,10:07:41
39.974772,116.312122,0,256.583320209974,40666.4220601852,2011-05-03,10:07:46
39.974772,116.312122,0,256.583320209974,40666.4220949074,2011-05-03,10:07:49
39.974772,116.312121,0,256.409632545932,40666.4221180556,2011-05-03,10:07:51
39.974771,116.312107,0,256.684169947507,40666.4221759259,2011-05-03,10:07:56
39.974771,116.312102,0,256.963464566929,40666.4222337963,2011-05-03,10:08:01
39.974769,116.312102,0,257.769255249344,40666.4222916667,2011-05-03,10:08:06
39.974769,116.312101,0,258.565912073491,40666.422349537,2011-05-03,10:08:11
39.974769,116.312106,0,259.493704068241,40666.4224074074,2011-05-03,10:08:16
39.974769,116.312111,0,260.310036089239,40666.4224652778,2011-05-03,10:08:21
39.974769,116.312111,0,260.77312992126,40666.4225231481,2011-05-03,10:08:26
39.97477,116.312116,0,260.830551181102,40666.4225810185,2011-05-03,10:08:31
39.97477,116.312116,0,260.512536089239,40666.4226388889,2011-05-03,10:08:36
39.97477,116.312116,0,260.512536089239,40666.4226736111,2011-05-03,10:08:39
39.974771,116.312123,0,260.840915354331,40666.4226967593,2011-05-03,10:08:41
39.974771,116.312133,0,261.532040682415,40666.4227546296,2011-05-03,10:08:46
39.974768,116.312124,0,262.251374671916,40666.4228125,2011-05-03,10:08:51
39.974764,116.312119,0,262.312552493438,40666.4228703704,2011-05-03,10:08:56
39.974761,116.312111,0,262.611269685039,40666.4229282407,2011-05-03,10:09:01
39.97476,116.312116,0,262.562434383202,40666.4229861111,2011-05-03,10:09:06
39.97476,116.312116,0,262.562434383202,40666.4230208333,2011-05-03,10:09:09
39.97476,116.312116,0,262.802604986877,40666.4230439815,2011-05-03,10:09:11
39.974759,116.312107,0,263.050708661417,40666.4231018518,2011-05-03,10:09:16
39.974758,116.31211,0,262.893316929134,40666.4231597222,2011-05-03,10:09:21
39.974758,116.31211,0,262.893316929134,40666.4231944444,2011-05-03,10:09:24
39.974758,116.312106,0,263.195039370079,40666.4232175926,2011-05-03,10:09:26
39.974757,116.312116,0,263.582463910761,40666.423275463,2011-05-03,10:09:31
39.974757,116.312116,0,263.582463910761,40666.4233101852,2011-05-03,10:09:34
39.974756,116.31212,0,263.918854986877,40666.4233333333,2011-05-03,10:09:36
39.974777,116.312049,0,274.096210629921,40666.4233912037,2011-05-03,10:09:41
39.974761,116.311909,0,284.362352362205,40666.4234490741,2011-05-03,10:09:46
39.974738,116.311703,0,287.433658136483,40666.4235069444,2011-05-03,10:09:51
39.97478,116.311235,0,284.160528215223,40666.4235648148,2011-05-03,10:09:56
39.974792,116.310645,0,273.298028215223,40666.4236226852,2011-05-03,10:10:01
39.974765,116.310005,0,245.341128608924,40666.4236805556,2011-05-03,10:10:06
39.974735,116.309511,0,233.774261811024,40666.4237384259,2011-05-03,10:10:11
39.974706,116.309083,0,221.179101049869,40666.4237962963,2011-05-03,10:10:16
39.974687,116.308805,0,204.263786089239,40666.4238541667,2011-05-03,10:10:21
39.974693,116.308779,0,199.549330708661,40666.423912037,2011-05-03,10:10:26
39.974668,116.308785,0,194.773999343832,40666.4239699074,2011-05-03,10:10:31
39.974668,116.308785,0,194.773999343832,40666.4240046296,2011-05-03,10:10:34
39.974662,116.308786,0,190.947913385827,40666.4240277778,2011-05-03,10:10:36
39.97464,116.308705,0,190.091194225722,40666.4240856481,2011-05-03,10:10:41
39.974607,116.308446,0,189.426325459318,40666.4241435185,2011-05-03,10:10:46
39.974642,116.308412,0,193.426804461942,40666.4242013889,2011-05-03,10:10:51
39.974652,116.308399,0,192.411440288714,40666.4242592593,2011-05-03,10:10:56
39.974652,116.308401,0,192.259904855643,40666.4243171296,2011-05-03,10:11:01
39.974652,116.308401,0,192.259904855643,40666.4243518518,2011-05-03,10:11:04
39.974652,116.308403,0,192.175111548556,40666.424375,2011-05-03,10:11:06
39.974648,116.308382,0,191.528415354331,40666.4244328704,2011-05-03,10:11:11
39.97463,116.308303,0,193.146784776903,40666.4244907407,2011-05-03,10:11:16
39.974606,116.308068,0,199.413287401575,40666.4245486111,2011-05-03,10:11:21
39.974655,116.307593,0,204.973257874016,40666.4246064815,2011-05-03,10:11:26
39.974654,116.307043,0,221.407106299213,40666.4246643518,2011-05-03,10:11:31
39.974682,116.306445,0,223.798851706037,40666.4247222222,2011-05-03,10:11:36
39.974654,116.305973,0,230.742352362205,40666.4247800926,2011-05-03,10:11:41
39.974665,116.305754,0,235.302893700787,40666.424837963,2011-05-03,10:11:46
39.97462,116.305746,0,227.578832020997,40666.4248958333,2011-05-03,10:11:51
39.974615,116.305757,0,228.75467847769,40666.4249537037,2011-05-03,10:11:56
39.974615,116.305757,0,228.75467847769,40666.4249884259,2011-05-03,10:11:59
39.974611,116.305764,0,229.491961942257,40666.4250115741,2011-05-03,10:12:01
39.974609,116.305753,0,229.756961942257,40666.4250694444,2011-05-03,10:12:06
39.974603,116.305726,0,229.952378608924,40666.4251273148,2011-05-03,10:12:11
39.974611,116.305696,0,229.916135170604,40666.4251851852,2011-05-03,10:12:16
39.974609,116.305678,0,229.641998031496,40666.4252430556,2011-05-03,10:12:21
39.974607,116.305661,0,229.345656167979,40666.4253009259,2011-05-03,10:12:26
39.974605,116.305649,0,229.142155511811,40666.4253587963,2011-05-03,10:12:31
39.974605,116.305649,0,229.142155511811,40666.4253935185,2011-05-03,10:12:34
39.974603,116.305646,0,229.22217847769,40666.4254166667,2011-05-03,10:12:36
39.974602,116.305634,0,229.299799868766,40666.425474537,2011-05-03,10:12:41
39.97458,116.305529,0,229.622247375328,40666.4255324074,2011-05-03,10:12:46
39.974551,116.305234,0,230.322007874016,40666.4255902778,2011-05-03,10:12:51
39.97458,116.304681,0,228.988543307087,40666.4256481482,2011-05-03,10:12:56
39.974585,116.304071,0,229.483152887139,40666.4257060185,2011-05-03,10:13:01
39.974549,116.303547,0,230.660977690289,40666.4257638889,2011-05-03,10:13:06
39.974502,116.303448,0,233.608956692913,40666.4258217593,2011-05-03,10:13:11
39.974603,116.30348,0,235.010656167979,40666.4258796296,2011-05-03,10:13:16
39.974624,116.303441,0,235.678005249344,40666.4259375,2011-05-03,10:13:21
39.974659,116.303407,0,242.64343175853,40666.4259953704,2011-05-03,10:13:26
39.974671,116.303323,0,251.001023622047,40666.4260532407,2011-05-03,10:13:31
39.974711,116.303158,0,260.852001312336,40666.4261111111,2011-05-03,10:13:36
39.9747,116.303137,0,266.77779855643,40666.4261689815,2011-05-03,10:13:41
39.9747,116.303127,0,268.840666010499,40666.4262268519,2011-05-03,10:13:46
39.974712,116.303082,0,279.173087270341,40666.4262847222,2011-05-03,10:13:51
39.974749,116.303064,0,286.590744750656,40666.4263425926,2011-05-03,10:13:56
39.974773,116.302999,0,306.785039370079,40666.426400463,2011-05-03,10:14:01
39.974791,116.303027,0,329.249248687664,40666.4264583333,2011-05-03,10:14:06
39.974861,116.30298,0,344.69061351706,40666.4265162037,2011-05-03,10:14:11
39.97493,116.302943,0,365.814324146982,40666.4265740741,2011-05-03,10:14:16
39.975018,116.302926,0,376.407791994751,40666.4266319444,2011-05-03,10:14:21
39.975059,116.302905,0,383.934586614173,40666.4266898148,2011-05-03,10:14:26
39.975101,116.302895,0,397.508651574803,40666.4267476852,2011-05-03,10:14:31
39.975129,116.302873,0,394.930475721785,40666.4268055556,2011-05-03,10:14:36
39.975173,116.302792,0,393.33093175853,40666.4268634259,2011-05-03,10:14:41
39.975264,116.302794,0,377.270406824147,40666.4269212963,2011-05-03,10:14:46
39.975365,116.302775,0,348.097381889764,40666.4269791667,2011-05-03,10:14:51
39.975465,116.302775,0,342.05001312336,40666.427037037,2011-05-03,10:14:56
39.975545,116.302769,0,333.663333333333,40666.4270949074,2011-05-03,10:15:01
39.975608,116.302799,0,331.71375984252,40666.4271527778,2011-05-03,10:15:06
39.975701,116.302828,0,319.449806430446,40666.4272106481,2011-05-03,10:15:11
39.975768,116.302856,0,309.981948818898,40666.4272685185,2011-05-03,10:15:16
39.975836,116.302862,0,283.560889107612,40666.4273263889,2011-05-03,10:15:21
39.975833,116.30282,0,284.700193569554,40666.4273842593,2011-05-03,10:15:26
39.975853,116.302811,0,284.635364173228,40666.4274421296,2011-05-03,10:15:31
39.975878,116.302818,0,284.810452755905,40666.4275,2011-05-03,10:15:36
39.975939,116.302814,0,281.749760498688,40666.4275578704,2011-05-03,10:15:41
39.975978,116.302788,0,282.4993832021,40666.4276157407,2011-05-03,10:15:46
39.976059,116.302846,0,294.964708005249,40666.4276736111,2011-05-03,10:15:51
39.976193,116.302881,0,296.798864829396,40666.4277314815,2011-05-03,10:15:56
39.976319,116.302902,0,280.129865485564,40666.4277893519,2011-05-03,10:16:01
39.976421,116.302883,0,279.673277559055,40666.4278472222,2011-05-03,10:16:06
39.976437,116.30288,0,286.393677821522,40666.4279050926,2011-05-03,10:16:11
39.976492,116.302847,0,280.161929133858,40666.427962963,2011-05-03,10:16:16
39.97655,116.302819,0,278.696351706037,40666.4280208333,2011-05-03,10:16:21
39.976586,116.302801,0,283.6774835958,40666.4280787037,2011-05-03,10:16:26
39.976653,116.302805,0,289.467162073491,40666.4281365741,2011-05-03,10:16:31
39.976693,116.302811,0,291.51906496063,40666.4281944444,2011-05-03,10:16:36
39.976718,116.302818,0,295.580291994751,40666.4282523148,2011-05-03,10:16:41
39.976749,116.302831,0,299.517214566929,40666.4283101852,2011-05-03,10:16:46
39.976867,116.302908,0,318.029484908137,40666.4283680556,2011-05-03,10:16:51
39.976939,116.302938,0,324.685078740157,40666.4284259259,2011-05-03,10:16:56
39.977026,116.302885,0,341.257309711286,40666.4284837963,2011-05-03,10:17:01
39.9771,116.303041,0,338.329704724409,40666.4285416667,2011-05-03,10:17:06
39.977129,116.303044,0,332.767782152231,40666.428599537,2011-05-03,10:17:11
39.977139,116.303035,0,329.596476377953,40666.4286574074,2011-05-03,10:17:16
39.977155,116.303,0,330.33561351706,40666.4287152778,2011-05-03,10:17:21
39.977191,116.303011,0,332.906929133858,40666.4287731481,2011-05-03,10:17:26
39.977286,116.303,0,342.705393700787,40666.4288310185,2011-05-03,10:17:31
39.977373,116.303026,0,346.653054461942,40666.4288888889,2011-05-03,10:17:36
39.977418,116.303069,0,336.260131233596,40666.4289467593,2011-05-03,10:17:41
39.977471,116.303163,0,333.517204724409,40666.4290046296,2011-05-03,10:17:46
39.977484,116.303233,0,322.898681102362,40666.4290625,2011-05-03,10:17:51
39.977521,116.303281,0,309.142516404199,40666.4291203704,2011-05-03,10:17:56
39.97758,116.303305,0,280.895810367454,40666.4291782407,2011-05-03,10:18:01
39.977611,116.303376,0,263.13125984252,40666.4292361111,2011-05-03,10:18:06
39.977654,116.303413,0,251.467522965879,40666.4292939815,2011-05-03,10:18:11
39.977733,116.303434,0,240.06843503937,40666.4293518519,2011-05-03,10:18:16
39.977797,116.303453,0,235.466017060367,40666.4294097222,2011-05-03,10:18:21
39.977845,116.303473,0,233.567755905512,40666.4294675926,2011-05-03,10:18:26
39.977875,116.303516,0,235.864333989501,40666.429525463,2011-05-03,10:18:31
39.977913,116.30356,0,236.839084645669,40666.4295833333,2011-05-03,10:18:36
39.977899,116.303542,0,236.399744094488,40666.4296412037,2011-05-03,10:18:41
39.977886,116.303531,0,233.789603018373,40666.4296990741,2011-05-03,10:18:46
39.9779,116.30354,0,233.917687007874,40666.4297569444,2011-05-03,10:18:51
39.977901,116.303549,0,232.659963910761,40666.4298148148,2011-05-03,10:18:56
39.97806,116.303707,0,247.013061023622,40666.4298726852,2011-05-03,10:19:01
39.978124,116.303877,0,252.702516404199,40666.4299305556,2011-05-03,10:19:06
39.978143,116.303874,0,257.093398950131,40666.4299884259,2011-05-03,10:19:11
39.978224,116.303847,0,244.495538057743,40666.4300462963,2011-05-03,10:19:16
39.978241,116.303865,0,238.572043963255,40666.4301041667,2011-05-03,10:19:21
39.978242,116.303815,0,242.845656167979,40666.430162037,2011-05-03,10:19:26
39.978251,116.303742,0,251.388723753281,40666.4302199074,2011-05-03,10:19:31
39.978332,116.303648,0,265.321955380577,40666.4302777778,2011-05-03,10:19:36
39.978387,116.303558,0,274.948635170604,40666.4303356481,2011-05-03,10:19:41
39.978387,116.303558,0,274.948635170604,40666.4303703704,2011-05-03,10:19:44
39.978395,116.303551,0,283.435334645669,40666.4303935185,2011-05-03,10:19:46
39.978428,116.303576,0,294.231581364829,40666.4304513889,2011-05-03,10:19:51
39.978496,116.30352,0,298.727290026247,40666.4305092593,2011-05-03,10:19:56
39.978553,116.303515,0,305.914015748031,40666.4305671296,2011-05-03,10:20:01
39.978519,116.303507,0,313.695971128609,40666.430625,2011-05-03,10:20:06
39.978528,116.303514,0,317.830538057743,40666.4306828704,2011-05-03,10:20:11
39.978502,116.303537,0,318.082749343832,40666.4307407407,2011-05-03,10:20:16
39.978471,116.303584,0,323.578717191601,40666.4307986111,2011-05-03,10:20:21
39.978446,116.303693,0,342.886066272966,40666.4308564815,2011-05-03,10:20:26
39.978457,116.30376,0,357.920603674541,40666.4309143518,2011-05-03,10:20:31
39.978446,116.303774,0,357.755426509186,40666.4309722222,2011-05-03,10:20:36
39.978442,116.303784,0,358.788021653543,40666.4310300926,2011-05-03,10:20:41
39.978442,116.303784,0,358.788021653543,40666.4310648148,2011-05-03,10:20:44
39.978442,116.30379,0,359.99906496063,40666.431087963,2011-05-03,10:20:46
39.978438,116.303779,0,360.361535433071,40666.4311458333,2011-05-03,10:20:51
39.978444,116.303795,0,360.076158136483,40666.4312037037,2011-05-03,10:20:56
39.978444,116.303791,0,360.195780839895,40666.4312615741,2011-05-03,10:21:01
39.978444,116.303786,0,360.275429790026,40666.4313194444,2011-05-03,10:21:06
39.978444,116.303786,0,360.275429790026,40666.4313541667,2011-05-03,10:21:09
39.978442,116.303794,0,360.32311351706,40666.4313773148,2011-05-03,10:21:11
39.980023,116.304015,0,330.349704724409,40666.4336921296,2011-05-03,10:24:31
39.979674,116.304194,0,365.458336614173,40666.43375,2011-05-03,10:24:36
39.979585,116.304325,0,362.114393044619,40666.4338078704,2011-05-03,10:24:41
39.979481,116.304485,0,358.928546587926,40666.4338657407,2011-05-03,10:24:46
39.979403,116.30466,0,357.367020997375,40666.4339236111,2011-05-03,10:24:51
39.979362,116.304738,0,357.309101049869,40666.4339814815,2011-05-03,10:24:56
39.979295,116.304752,0,357.2143832021,40666.4340393519,2011-05-03,10:25:01
39.97925,116.304749,0,357.212457349081,40666.4340972222,2011-05-03,10:25:06
39.979236,116.304744,0,357.33561023622,40666.4341550926,2011-05-03,10:25:11
39.979235,116.304741,0,357.430173884514,40666.434212963,2011-05-03,10:25:16
