# Supplementary material for: Research on differential privacy protection method based on user tendency
Source: PLoS One. 2023 Oct 26;18(10):e0288823. doi: 10.1371/journal.pone.0288823 (PMC10602288; doi:10.1371/journal.pone.0288823)
Supplement: S5 Data — (ZIP) [file pone.0288823.s005.zip › Data 5-5/147/Trajectory/20110503211058.plt]

Geolife trajectory
WGS 84
Altitude is in Feet
Reserved 3
0,2,255,My Track,0,0,2,8421376
0
39.980757,116.307923,0,85.2438910761155,40666.8826157407,2011-05-03,21:10:58
39.979554,116.306183,0,1109.6818175853,40666.8826851852,2011-05-03,21:11:04
39.979618,116.305862,0,1151.07749015748,40666.8827430556,2011-05-03,21:11:09
39.979735,116.30588,0,1152.82504265092,40666.8828009259,2011-05-03,21:11:14
39.980045,116.306563,0,1022.99597769029,40666.8828587963,2011-05-03,21:11:19
39.980402,116.306782,0,717.862998687664,40666.8829166667,2011-05-03,21:11:24
39.980595,116.307064,0,544.713638451444,40666.882974537,2011-05-03,21:11:29
39.980705,116.307261,0,470.8893832021,40666.8830324074,2011-05-03,21:11:34
39.980901,116.307635,0,394.860341207349,40666.8830902778,2011-05-03,21:11:39
39.980982,116.307814,0,370.170413385827,40666.8831481481,2011-05-03,21:11:44
39.981011,116.308019,0,340.747257217848,40666.8832060185,2011-05-03,21:11:49
39.981025,116.308146,0,323.459645669291,40666.8832638889,2011-05-03,21:11:54
39.980956,116.308197,0,306.336410761155,40666.8833217593,2011-05-03,21:11:59
39.980909,116.308154,0,325.886131889764,40666.8833796296,2011-05-03,21:12:04
39.980881,116.308149,0,343.75500984252,40666.8834375,2011-05-03,21:12:09
39.980893,116.30818,0,352.789511154856,40666.8834953704,2011-05-03,21:12:14
39.980897,116.308215,0,357.622988845144,40666.8835532407,2011-05-03,21:12:19
39.980891,116.308307,0,362.677211286089,40666.8836111111,2011-05-03,21:12:24
39.980917,116.308427,0,365.338362860892,40666.8836689815,2011-05-03,21:12:29
39.980966,116.30858,0,359.599596456693,40666.8837268518,2011-05-03,21:12:34
39.981004,116.308707,0,354.55656167979,40666.8837847222,2011-05-03,21:12:39
39.981008,116.308792,0,354.988316929134,40666.8838425926,2011-05-03,21:12:44
39.981026,116.308907,0,356.318330052493,40666.883900463,2011-05-03,21:12:49
39.98103,116.308989,0,356.384914698163,40666.8839583333,2011-05-03,21:12:54
39.981032,116.309074,0,359.173372703412,40666.8840162037,2011-05-03,21:12:59
39.98101,116.309135,0,360.223215223097,40666.8840740741,2011-05-03,21:13:04
39.981121,116.309413,0,345.742158792651,40666.8841319444,2011-05-03,21:13:09
39.981178,116.309645,0,338.64904855643,40666.8841898148,2011-05-03,21:13:14
39.981219,116.30972,0,343.829202755906,40666.8842476852,2011-05-03,21:13:19
39.9813,116.30973,0,344.861148293963,40666.8843055556,2011-05-03,21:13:24
39.981351,116.309762,0,349.66155839895,40666.8843634259,2011-05-03,21:13:29
39.981409,116.30978,0,354.505649606299,40666.8844212963,2011-05-03,21:13:34
39.981473,116.309792,0,345.928261154856,40666.8844791667,2011-05-03,21:13:39
39.981525,116.309802,0,348.761774934383,40666.884537037,2011-05-03,21:13:44
39.981522,116.309766,0,361.563589238845,40666.8845949074,2011-05-03,21:13:49
39.981518,116.309753,0,359.899790026247,40666.8846527778,2011-05-03,21:13:54
39.981495,116.309765,0,361.668920603675,40666.8847106481,2011-05-03,21:13:59
39.981459,116.309755,0,361.079917979003,40666.8847685185,2011-05-03,21:14:04
39.981442,116.309756,0,361.052411417323,40666.8848263889,2011-05-03,21:14:09
39.98154,116.309866,0,356.344737532808,40666.8848842593,2011-05-03,21:14:14
39.981577,116.30995,0,354.519242125984,40666.8849421296,2011-05-03,21:14:19
39.981644,116.310061,0,352.525734908136,40666.885,2011-05-03,21:14:24
39.981668,116.310103,0,353.627992125984,40666.8850578704,2011-05-03,21:14:29
39.981682,116.310117,0,353.111981627297,40666.8851157407,2011-05-03,21:14:34
39.981749,116.310148,0,346.705869422572,40666.8851736111,2011-05-03,21:14:39
39.981784,116.310162,0,335.619094488189,40666.8852314815,2011-05-03,21:14:44
39.981868,116.31028,0,321.189225721785,40666.8852893518,2011-05-03,21:14:49
39.981927,116.310349,0,319.166984908136,40666.8853472222,2011-05-03,21:14:54
39.981945,116.310372,0,314.490226377953,40666.8854050926,2011-05-03,21:14:59
39.981946,116.31038,0,314.863861548556,40666.885462963,2011-05-03,21:15:04
39.981946,116.31038,0,314.863861548556,40666.8854976852,2011-05-03,21:15:07
39.981947,116.31038,0,315.013546587927,40666.8855208333,2011-05-03,21:15:09
39.981986,116.310477,0,306.334005905512,40666.8855787037,2011-05-03,21:15:14
39.982003,116.310511,0,306.936125328084,40666.8856365741,2011-05-03,21:15:19
39.982005,116.31052,0,306.372906824147,40666.8856944444,2011-05-03,21:15:24
39.982051,116.310642,0,291.213914041995,40666.8857523148,2011-05-03,21:15:29
39.98207,116.310667,0,283.582791994751,40666.8858101852,2011-05-03,21:15:34
39.98208,116.310676,0,282.195459317585,40666.8858680556,2011-05-03,21:15:39
39.982075,116.310709,0,275.567723097113,40666.8859259259,2011-05-03,21:15:44
39.982101,116.310783,0,270.0737335958,40666.8859837963,2011-05-03,21:15:49
39.982169,116.310947,0,269.627634514436,40666.8860416667,2011-05-03,21:15:54
39.982167,116.310976,0,262.955141076115,40666.886099537,2011-05-03,21:15:59
39.982155,116.310984,0,260.926945538058,40666.8861574074,2011-05-03,21:16:04
39.982186,116.31102,0,261.934409448819,40666.8862152778,2011-05-03,21:16:09
39.982154,116.31098,0,260.643195538058,40666.8862731481,2011-05-03,21:16:14
39.982145,116.310939,0,258.01405839895,40666.8863310185,2011-05-03,21:16:19
39.982151,116.310917,0,258.634648950131,40666.8863888889,2011-05-03,21:16:24
39.982154,116.310916,0,258.63717519685,40666.8864467593,2011-05-03,21:16:29
39.982154,116.310916,0,258.63717519685,40666.8864814815,2011-05-03,21:16:32
39.982157,116.310916,0,259.196040026247,40666.8865046296,2011-05-03,21:16:34
39.982156,116.3109,0,259.608244750656,40666.8865625,2011-05-03,21:16:39
39.982179,116.310865,0,260.059625984252,40666.8866203704,2011-05-03,21:16:44
39.982283,116.310877,0,260.96313976378,40666.8866782407,2011-05-03,21:16:49
39.982532,116.310791,0,260.362326115486,40666.8867361111,2011-05-03,21:16:54
39.982937,116.31071,0,258.068874671916,40666.8867939815,2011-05-03,21:16:59
39.983319,116.31053,0,247.467122703412,40666.8868518519,2011-05-03,21:17:04
39.983657,116.310382,0,225.023533464567,40666.8869097222,2011-05-03,21:17:09
39.983822,116.31043,0,206.716768372703,40666.8869675926,2011-05-03,21:17:14
39.983832,116.310441,0,199.926781496063,40666.887025463,2011-05-03,21:17:19
39.983821,116.310447,0,198.195675853018,40666.8870833333,2011-05-03,21:17:24
39.983809,116.310445,0,196.52904855643,40666.8871412037,2011-05-03,21:17:29
39.983809,116.310449,0,196.05279855643,40666.8871990741,2011-05-03,21:17:34
39.983812,116.310455,0,195.80280511811,40666.8872569444,2011-05-03,21:17:39
39.983812,116.310455,0,195.80280511811,40666.8872916667,2011-05-03,21:17:42
39.983812,116.310456,0,195.548303805774,40666.8873148148,2011-05-03,21:17:44
39.983812,116.310465,0,195.282388451444,40666.8873726852,2011-05-03,21:17:49
39.983812,116.310465,0,195.282388451444,40666.8874074074,2011-05-03,21:17:52
39.983806,116.310472,0,194.803599081365,40666.8874305556,2011-05-03,21:17:54
39.983789,116.310461,0,194.708618766404,40666.8874884259,2011-05-03,21:17:59
39.983781,116.310463,0,194.295036089239,40666.8875462963,2011-05-03,21:18:04
39.983781,116.310463,0,194.295036089239,40666.8875810185,2011-05-03,21:18:07
39.983789,116.31046,0,194.235062335958,40666.8876041667,2011-05-03,21:18:09
39.983803,116.310451,0,194.301519028871,40666.887662037,2011-05-03,21:18:14
39.98382,116.310442,0,194.431427165354,40666.8877199074,2011-05-03,21:18:19
39.983834,116.31044,0,194.625390419947,40666.8877777778,2011-05-03,21:18:24
39.983838,116.310438,0,194.738992782152,40666.8878356481,2011-05-03,21:18:29
39.983838,116.310438,0,194.738992782152,40666.8878703704,2011-05-03,21:18:32
39.983842,116.310434,0,194.66248687664,40666.8878935185,2011-05-03,21:18:34
39.983851,116.31043,0,194.446046587927,40666.8879513889,2011-05-03,21:18:39
39.983856,116.31043,0,194.21844160105,40666.8880092593,2011-05-03,21:18:44
39.98386,116.310431,0,194.082096456693,40666.8880671296,2011-05-03,21:18:49
39.98386,116.310431,0,194.082096456693,40666.8881018519,2011-05-03,21:18:52
39.983864,116.310436,0,194.067404855643,40666.888125,2011-05-03,21:18:54
39.983867,116.310447,0,194.037040682415,40666.8881828704,2011-05-03,21:18:59
39.98386,116.310449,0,193.946066272966,40666.8882407407,2011-05-03,21:19:04
39.983854,116.31045,0,193.879786745407,40666.8882986111,2011-05-03,21:19:09
39.983858,116.310454,0,193.81813648294,40666.8883564815,2011-05-03,21:19:14
39.983861,116.310451,0,193.601519028871,40666.8884143519,2011-05-03,21:19:19
39.983861,116.310451,0,193.379668635171,40666.8884722222,2011-05-03,21:19:24
39.983854,116.310454,0,193.239396325459,40666.8885300926,2011-05-03,21:19:29
39.983854,116.310454,0,193.239396325459,40666.8885648148,2011-05-03,21:19:32
39.983846,116.310457,0,192.983307086614,40666.888587963,2011-05-03,21:19:34
39.983885,116.310449,0,194.087378608924,40666.8886458333,2011-05-03,21:19:39
39.984047,116.310399,0,193.836820866142,40666.8887037037,2011-05-03,21:19:44
39.984246,116.310382,0,196.871758530184,40666.8887615741,2011-05-03,21:19:49
39.984448,116.310342,0,167.792401574803,40666.8888194444,2011-05-03,21:19:54
39.984648,116.310287,0,156.522358923885,40666.8888773148,2011-05-03,21:19:59
39.984966,116.310224,0,153.641663385827,40666.8889351852,2011-05-03,21:20:04
39.985376,116.310133,0,159.347299868766,40666.8889930556,2011-05-03,21:20:09
39.985924,116.310064,0,180.506354986877,40666.8890509259,2011-05-03,21:20:14
39.986522,116.309927,0,204.21469816273,40666.8891087963,2011-05-03,21:20:19
39.987129,116.309793,0,224.537985564304,40666.8891666667,2011-05-03,21:20:24
39.987715,116.309741,0,236.73873687664,40666.889224537,2011-05-03,21:20:29
39.988244,116.309705,0,231.199163385827,40666.8892824074,2011-05-03,21:20:34
39.988461,116.309617,0,234.276528871391,40666.8893402778,2011-05-03,21:20:39
39.988475,116.30961,0,223.058090551181,40666.8893981481,2011-05-03,21:20:44
39.988477,116.309608,0,223.850141076115,40666.8894560185,2011-05-03,21:20:49
39.98848,116.309606,0,224.001174540682,40666.8895138889,2011-05-03,21:20:54
39.988484,116.309604,0,224.083402230971,40666.8895717593,2011-05-03,21:20:59
39.988484,116.309603,0,224.222224409449,40666.8896296296,2011-05-03,21:21:04
39.988484,116.309603,0,224.222224409449,40666.8896643519,2011-05-03,21:21:07
39.988492,116.309601,0,224.143576115486,40666.8896875,2011-05-03,21:21:09
39.988685,116.309577,0,221.648228346457,40666.8897453704,2011-05-03,21:21:14
39.988984,116.309564,0,230.482582020997,40666.8898032407,2011-05-03,21:21:19
39.989387,116.309626,0,238.518828740157,40666.8898611111,2011-05-03,21:21:24
39.989873,116.30953,0,236.339094488189,40666.8899189815,2011-05-03,21:21:29
39.990204,116.309444,0,258.867933070866,40666.8899768519,2011-05-03,21:21:34
39.990426,116.30935,0,247.558182414698,40666.8900347222,2011-05-03,21:21:39
39.990468,116.309392,0,240.293638451444,40666.8900925926,2011-05-03,21:21:44
39.990468,116.309392,0,240.293638451444,40666.8901273148,2011-05-03,21:21:47
39.990475,116.309395,0,245.142657480315,40666.890150463,2011-05-03,21:21:49
39.990469,116.309404,0,247.829393044619,40666.8902083333,2011-05-03,21:21:54
39.990469,116.309409,0,248.564648950131,40666.8902662037,2011-05-03,21:21:59
39.990472,116.309412,0,249.224009186352,40666.8903240741,2011-05-03,21:22:04
39.990466,116.309419,0,249.668658136483,40666.8903819444,2011-05-03,21:22:09
39.990466,116.309419,0,249.668658136483,40666.8904166667,2011-05-03,21:22:12
39.990472,116.309426,0,249.953582677165,40666.8904398148,2011-05-03,21:22:14
39.990586,116.309592,0,248.638562992126,40666.8904976852,2011-05-03,21:22:19
39.990704,116.310031,0,242.706233595801,40666.8905555556,2011-05-03,21:22:24
39.990771,116.310565,0,216.093687664042,40666.8906134259,2011-05-03,21:22:29
39.990796,116.311155,0,197.082703412073,40666.8906712963,2011-05-03,21:22:34
39.990843,116.311775,0,179.673641732283,40666.8907291667,2011-05-03,21:22:39
39.990967,116.312367,0,154.408871391076,40666.890787037,2011-05-03,21:22:44
39.991097,116.312934,0,135.165711942257,40666.8908449074,2011-05-03,21:22:49
39.991162,116.313433,0,114.729885170604,40666.8909027778,2011-05-03,21:22:54
39.991195,116.313955,0,115.733723753281,40666.8909606481,2011-05-03,21:22:59
39.991182,116.314494,0,123.406394356955,40666.8910185185,2011-05-03,21:23:04
39.991147,116.31495,0,118.249921259843,40666.8910763889,2011-05-03,21:23:09
39.991174,116.315268,0,122.28937007874,40666.8911342593,2011-05-03,21:23:14
39.991174,116.315595,0,114.466010498688,40666.8911921296,2011-05-03,21:23:19
39.991194,116.316049,0,108.090659448819,40666.89125,2011-05-03,21:23:24
39.991202,116.316614,0,101.838667979003,40666.8913078704,2011-05-03,21:23:29
39.991246,116.317241,0,88.7555413385827,40666.8913657407,2011-05-03,21:23:34
39.991318,116.317772,0,95.6008825459318,40666.8914236111,2011-05-03,21:23:39
39.991395,116.318082,0,92.2964173228346,40666.8914814815,2011-05-03,21:23:44
39.991383,116.318082,0,98.0127887139108,40666.8915393518,2011-05-03,21:23:49
39.991383,116.318082,0,98.0127887139108,40666.8915740741,2011-05-03,21:23:52
39.991383,116.318076,0,99.0539895013123,40666.8915972222,2011-05-03,21:23:54
39.99138,116.318066,0,99.9039927821522,40666.8916550926,2011-05-03,21:23:59
39.991382,116.318079,0,100.724307742782,40666.891712963,2011-05-03,21:24:04
39.99149,116.318331,0,105.041279527559,40666.8917708333,2011-05-03,21:24:09
39.991506,116.318743,0,95.3381955380577,40666.8918287037,2011-05-03,21:24:14
39.991483,116.319233,0,79.2531463254593,40666.8918865741,2011-05-03,21:24:19
39.991541,116.319942,0,68.0668274278215,40666.8919444444,2011-05-03,21:24:24
39.991578,116.320669,0,62.8802526246719,40666.8920023148,2011-05-03,21:24:29
39.991605,116.321428,0,61.2658661417323,40666.8920601852,2011-05-03,21:24:34
39.991704,116.32202,0,78.7901640419947,40666.8921180556,2011-05-03,21:24:39
39.991786,116.322141,0,112.381496062992,40666.8921759259,2011-05-03,21:24:44
39.991781,116.322146,0,117.086725721785,40666.8922337963,2011-05-03,21:24:49
39.991781,116.322146,0,117.086725721785,40666.8922685185,2011-05-03,21:24:52
39.991782,116.322147,0,117.259750656168,40666.8922916667,2011-05-03,21:24:54
39.991773,116.32216,0,116.649612860892,40666.892349537,2011-05-03,21:24:59
39.991807,116.322263,0,117.212155511811,40666.8924074074,2011-05-03,21:25:04
39.991807,116.322548,0,126.902125984252,40666.8924652778,2011-05-03,21:25:09
39.991803,116.322974,0,135.63282480315,40666.8925231481,2011-05-03,21:25:14
39.991855,116.323453,0,141.212457349081,40666.8925810185,2011-05-03,21:25:19
39.991873,116.324085,0,142.976066272966,40666.8926388889,2011-05-03,21:25:24
39.991902,116.324796,0,142.321811023622,40666.8926967593,2011-05-03,21:25:29
39.991975,116.325505,0,150.601843832021,40666.8927546296,2011-05-03,21:25:34
39.992006,116.326109,0,142.09405511811,40666.8928125,2011-05-03,21:25:39
39.99191,116.326432,0,135.670859580052,40666.8928703704,2011-05-03,21:25:44
39.991865,116.32647,0,136.992122703412,40666.8929282407,2011-05-03,21:25:49
39.991865,116.32647,0,136.992122703412,40666.892962963,2011-05-03,21:25:52
39.991863,116.326463,0,136.822627952756,40666.8929861111,2011-05-03,21:25:54
39.991857,116.326449,0,136.928658136483,40666.8930439815,2011-05-03,21:25:59
39.991853,116.326437,0,137.092549212598,40666.8931018518,2011-05-03,21:26:04
39.991851,116.326432,0,137.118592519685,40666.8931597222,2011-05-03,21:26:09
39.99185,116.326435,0,137.39250328084,40666.8932175926,2011-05-03,21:26:14
39.991848,116.326441,0,137.749721128609,40666.893275463,2011-05-03,21:26:19
39.991848,116.326441,0,137.749721128609,40666.8933101852,2011-05-03,21:26:22
39.991847,116.326443,0,137.858152887139,40666.8933333333,2011-05-03,21:26:24
39.991847,116.326464,0,138.788612204724,40666.8933912037,2011-05-03,21:26:29
39.991844,116.326477,0,139.912719816273,40666.8934490741,2011-05-03,21:26:34
39.99184,116.326493,0,140.977244094488,40666.8935069444,2011-05-03,21:26:39
39.991838,116.326506,0,141.953146325459,40666.8935648148,2011-05-03,21:26:44
39.991838,116.326517,0,143.247139107612,40666.8936226852,2011-05-03,21:26:49
39.991837,116.326511,0,144.465889107612,40666.8936805556,2011-05-03,21:26:54
39.991836,116.326505,0,145.006492782152,40666.8937384259,2011-05-03,21:26:59
39.991832,116.326501,0,145.360705380577,40666.8937962963,2011-05-03,21:27:04
39.991832,116.326501,0,145.360705380577,40666.8938310185,2011-05-03,21:27:07
39.99183,116.326496,0,145.502365485564,40666.8938541667,2011-05-03,21:27:09
39.991829,116.326511,0,146.025898950131,40666.893912037,2011-05-03,21:27:14
39.991829,116.326511,0,146.025898950131,40666.8939467593,2011-05-03,21:27:17
39.991824,116.326518,0,146.614534120735,40666.8939699074,2011-05-03,21:27:19
39.991822,116.326496,0,146.815971128609,40666.8940277778,2011-05-03,21:27:24
39.99182,116.326491,0,146.95531824147,40666.8940856481,2011-05-03,21:27:29
39.99182,116.326491,0,146.95531824147,40666.8941203704,2011-05-03,21:27:32
39.991818,116.326483,0,147.232296587927,40666.8941435185,2011-05-03,21:27:34
39.991798,116.326629,0,153.817431102362,40666.8942013889,2011-05-03,21:27:39
39.99172,116.326987,0,159.372769028871,40666.8942592593,2011-05-03,21:27:44
39.99172,116.327475,0,167.250144356955,40666.8943171296,2011-05-03,21:27:49
39.99172,116.327955,0,173.481669947507,40666.894375,2011-05-03,21:27:54
39.991714,116.328319,0,171.788346456693,40666.8944328704,2011-05-03,21:27:59
39.991715,116.328628,0,170.464291338583,40666.8944907407,2011-05-03,21:28:04
39.991724,116.328911,0,184.749842519685,40666.8945486111,2011-05-03,21:28:09
39.991738,116.328926,0,192.511801181102,40666.8946064815,2011-05-03,21:28:14
39.991738,116.328926,0,192.511801181102,40666.8946412037,2011-05-03,21:28:17
39.991739,116.328927,0,192.566354986877,40666.8946643519,2011-05-03,21:28:19
39.99174,116.328938,0,193.265127952756,40666.8947222222,2011-05-03,21:28:24
39.991742,116.328941,0,193.9468667979,40666.8947800926,2011-05-03,21:28:29
39.991742,116.328941,0,193.9468667979,40666.8948148148,2011-05-03,21:28:32
39.991743,116.328943,0,194.476318897638,40666.894837963,2011-05-03,21:28:34
39.991818,116.329067,0,202.520662729659,40666.8948958333,2011-05-03,21:28:39
39.991907,116.329425,0,216.421167979003,40666.8949537037,2011-05-03,21:28:44
39.991948,116.329896,0,216.423871391076,40666.8950115741,2011-05-03,21:28:49
39.991937,116.330429,0,211.63592519685,40666.8950694444,2011-05-03,21:28:54
39.991969,116.330672,0,202.493454724409,40666.8951273148,2011-05-03,21:28:59
39.99197,116.330955,0,197.403461286089,40666.8951851852,2011-05-03,21:29:04
39.99197,116.331362,0,201.662457349081,40666.8952430556,2011-05-03,21:29:09
39.991918,116.33181,0,208.615682414698,40666.8953009259,2011-05-03,21:29:14
39.991816,116.332309,0,200.009084645669,40666.8953587963,2011-05-03,21:29:19
39.991763,116.332885,0,175.297791994751,40666.8954166667,2011-05-03,21:29:24
39.991709,116.333511,0,167.54249343832,40666.895474537,2011-05-03,21:29:29
39.99168,116.333853,0,154.588454724409,40666.8955324074,2011-05-03,21:29:34
39.991665,116.333882,0,153.90155839895,40666.8955902778,2011-05-03,21:29:39
39.991666,116.333883,0,152.404278215223,40666.8956481481,2011-05-03,21:29:44
39.991667,116.333881,0,152.034258530184,40666.8957060185,2011-05-03,21:29:49
39.991668,116.333879,0,152.129514435696,40666.8957638889,2011-05-03,21:29:54
39.991668,116.333879,0,152.237309711286,40666.8958217593,2011-05-03,21:29:59
39.991668,116.333882,0,152.407017716535,40666.8958796296,2011-05-03,21:30:04
39.991669,116.333883,0,152.649002624672,40666.8959375,2011-05-03,21:30:09
39.991669,116.333883,0,152.649002624672,40666.8959722222,2011-05-03,21:30:12
39.991669,116.33388,0,152.575137795276,40666.8959953704,2011-05-03,21:30:14
39.99167,116.333892,0,152.377742782152,40666.8960532407,2011-05-03,21:30:19
39.991664,116.334101,0,153.3375,40666.8961111111,2011-05-03,21:30:24
39.991663,116.334491,0,155.892723097113,40666.8961689815,2011-05-03,21:30:29
39.991683,116.334989,0,151.086893044619,40666.8962268519,2011-05-03,21:30:34
39.991827,116.335576,0,152.130252624672,40666.8962847222,2011-05-03,21:30:39
39.991863,116.336241,0,164.386043307087,40666.8963425926,2011-05-03,21:30:44
39.991869,116.336911,0,172.346220472441,40666.896400463,2011-05-03,21:30:49
39.991888,116.337578,0,179.057522965879,40666.8964583333,2011-05-03,21:30:54
39.991895,116.338223,0,185.565423228346,40666.8965162037,2011-05-03,21:30:59
39.991895,116.338747,0,189.125180446194,40666.8965740741,2011-05-03,21:31:04
39.991872,116.339057,0,185.605121391076,40666.8966319444,2011-05-03,21:31:09
39.991881,116.339072,0,187.006171259843,40666.8966898148,2011-05-03,21:31:14
39.991882,116.339076,0,187.56030511811,40666.8967476852,2011-05-03,21:31:19
39.991884,116.33908,0,188.053874671916,40666.8968055556,2011-05-03,21:31:24
39.991887,116.339087,0,188.482050524934,40666.8968634259,2011-05-03,21:31:29
39.991887,116.339087,0,188.482050524934,40666.8968981481,2011-05-03,21:31:32
39.991889,116.339092,0,188.897975721785,40666.8969212963,2011-05-03,21:31:34
39.991891,116.339101,0,189.380495406824,40666.8969791667,2011-05-03,21:31:39
39.991947,116.33927,0,190.048917322835,40666.897037037,2011-05-03,21:31:44
39.991859,116.339647,0,189.198684383202,40666.8970949074,2011-05-03,21:31:49
39.991945,116.340082,0,190.078303805774,40666.8971527778,2011-05-03,21:31:54
39.991963,116.340682,0,189.57780183727,40666.8972106481,2011-05-03,21:31:59
39.991993,116.341351,0,195.942588582677,40666.8972685185,2011-05-03,21:32:04
39.991985,116.342087,0,197.255465879265,40666.8973263889,2011-05-03,21:32:09
39.992032,116.342853,0,205.557864173228,40666.8973842593,2011-05-03,21:32:14
39.992061,116.343559,0,211.095085301837,40666.8974421296,2011-05-03,21:32:19
39.992099,116.344224,0,208.445685695538,40666.8975,2011-05-03,21:32:24
39.992118,116.344511,0,209.929199475066,40666.8975578704,2011-05-03,21:32:29
39.992055,116.344557,0,219.978946850394,40666.8976157407,2011-05-03,21:32:34
39.99186,116.344606,0,213.311387795276,40666.8976736111,2011-05-03,21:32:39
39.991822,116.344707,0,223.337483595801,40666.8977314815,2011-05-03,21:32:44
39.991831,116.344723,0,194.306499343832,40666.8977893519,2011-05-03,21:32:49
39.991818,116.344771,0,181.282437664042,40666.8978472222,2011-05-03,21:32:54
39.991803,116.344831,0,179.209347112861,40666.8979050926,2011-05-03,21:32:59
39.991797,116.344926,0,179.451696194226,40666.897962963,2011-05-03,21:33:04
39.991812,116.345029,0,171.294248687664,40666.8980208333,2011-05-03,21:33:09
39.991814,116.345079,0,174.984019028871,40666.8980787037,2011-05-03,21:33:14
39.991807,116.345114,0,180.538684383202,40666.8981365741,2011-05-03,21:33:19
39.991811,116.345183,0,186.054648950131,40666.8981944444,2011-05-03,21:33:24
39.991826,116.345294,0,190.071847112861,40666.8982523148,2011-05-03,21:33:29
39.991816,116.345379,0,196.957775590551,40666.8983101852,2011-05-03,21:33:34
39.991832,116.345521,0,194.377936351706,40666.8983680556,2011-05-03,21:33:39
39.991841,116.345624,0,193.218234908136,40666.8984259259,2011-05-03,21:33:44
39.991847,116.345721,0,183.913051181102,40666.8984837963,2011-05-03,21:33:49
39.991861,116.345816,0,178.024475065617,40666.8985416667,2011-05-03,21:33:54
39.991854,116.345924,0,170.56969488189,40666.898599537,2011-05-03,21:33:59
39.991866,116.346008,0,164.604137139108,40666.8986574074,2011-05-03,21:34:04
39.991881,116.346071,0,159.392755905512,40666.8987152778,2011-05-03,21:34:09
39.991867,116.346075,0,151.251758530184,40666.8987731481,2011-05-03,21:34:14
39.991861,116.346104,0,149.84750328084,40666.8988310185,2011-05-03,21:34:19
39.991848,116.346147,0,147.197778871391,40666.8988888889,2011-05-03,21:34:24
39.991841,116.34625,0,149.396059711286,40666.8989467593,2011-05-03,21:34:29
39.991846,116.346335,0,147.939566929134,40666.8990046296,2011-05-03,21:34:34
39.991786,116.346351,0,150.007864173228,40666.8990625,2011-05-03,21:34:39
39.991777,116.346343,0,156.352627952756,40666.8991203704,2011-05-03,21:34:44
39.991777,116.346343,0,156.352627952756,40666.8991550926,2011-05-03,21:34:47
39.991769,116.34634,0,159.203011811024,40666.8991782407,2011-05-03,21:34:49
39.99177,116.346351,0,161.058257874016,40666.8992361111,2011-05-03,21:34:54
39.991773,116.346376,0,160.222880577428,40666.8992939815,2011-05-03,21:34:59
39.991773,116.346377,0,160.650469160105,40666.8993518518,2011-05-03,21:35:04
39.991774,116.346384,0,160.814609580052,40666.8994097222,2011-05-03,21:35:09
39.991774,116.346384,0,160.814609580052,40666.8994444444,2011-05-03,21:35:12
39.991777,116.346386,0,160.590495406824,40666.8994675926,2011-05-03,21:35:14
39.991821,116.346423,0,159.461341863517,40666.899525463,2011-05-03,21:35:19
39.991908,116.346476,0,153.799934383202,40666.8995833333,2011-05-03,21:35:24
39.992001,116.346514,0,152.428645013123,40666.8996412037,2011-05-03,21:35:29
39.992101,116.346534,0,153.063953412073,40666.8996990741,2011-05-03,21:35:34
39.992194,116.346567,0,155.550577427822,40666.8997569444,2011-05-03,21:35:39
39.992267,116.346576,0,153.720472440945,40666.8998148148,2011-05-03,21:35:44
39.992319,116.346602,0,164.662332677165,40666.8998726852,2011-05-03,21:35:49
39.992375,116.346618,0,167.602654199475,40666.8999305556,2011-05-03,21:35:54
39.99245,116.346649,0,181.468526902887,40666.8999884259,2011-05-03,21:35:59
39.992531,116.346654,0,200.487896981627,40666.9000462963,2011-05-03,21:36:04
39.992584,116.346677,0,211.23187664042,40666.9001041667,2011-05-03,21:36:09
39.992652,116.346699,0,214.728307086614,40666.900162037,2011-05-03,21:36:14
39.992703,116.346833,0,258.12812335958,40666.9002199074,2011-05-03,21:36:19
39.992767,116.346843,0,274.650718503937,40666.9002777778,2011-05-03,21:36:24
39.992873,116.346736,0,263.280141076115,40666.9003356481,2011-05-03,21:36:29
39.992944,116.346706,0,257.268238188976,40666.9003935185,2011-05-03,21:36:34
39.993002,116.346713,0,260.770702099738,40666.9004513889,2011-05-03,21:36:39
39.993066,116.346702,0,257.096604330709,40666.9005092593,2011-05-03,21:36:44
39.993129,116.346682,0,256.790426509186,40666.9005671296,2011-05-03,21:36:49
39.993192,116.346663,0,252.449232283465,40666.900625,2011-05-03,21:36:54
39.993266,116.346664,0,249.723172572178,40666.9006828704,2011-05-03,21:36:59
39.993328,116.34668,0,246.547237532808,40666.9007407407,2011-05-03,21:37:04
39.993348,116.346675,0,238.345715223097,40666.9007986111,2011-05-03,21:37:09
39.993352,116.34666,0,239.520534776903,40666.9008564815,2011-05-03,21:37:14
39.993361,116.346661,0,239.874773622047,40666.9009143518,2011-05-03,21:37:19
39.993399,116.346632,0,239.211856955381,40666.9009722222,2011-05-03,21:37:24
39.993452,116.346541,0,237.551535433071,40666.9010300926,2011-05-03,21:37:29
39.9935,116.346463,0,236.611177821522,40666.901087963,2011-05-03,21:37:34
39.993509,116.346404,0,236.119547244094,40666.9011458333,2011-05-03,21:37:39
39.993505,116.346404,0,236.176368110236,40666.9012037037,2011-05-03,21:37:44
39.993505,116.346404,0,236.176368110236,40666.9012384259,2011-05-03,21:37:47
39.993501,116.346404,0,236.19000984252,40666.9012615741,2011-05-03,21:37:49
39.993472,116.346399,0,235.665764435696,40666.9013194444,2011-05-03,21:37:54
39.993438,116.346372,0,234.933461286089,40666.9013773148,2011-05-03,21:37:59
39.993407,116.346322,0,234.534520997375,40666.9014351852,2011-05-03,21:38:04
39.99339,116.346302,0,233.877335958005,40666.9014930556,2011-05-03,21:38:09
39.993371,116.346327,0,232.498589238845,40666.9015509259,2011-05-03,21:38:14
39.993383,116.346341,0,231.44093832021,40666.9016087963,2011-05-03,21:38:19
39.993374,116.346328,0,230.54343175853,40666.9016666667,2011-05-03,21:38:24
39.993395,116.346289,0,230.852713254593,40666.901724537,2011-05-03,21:38:29
39.993397,116.346285,0,230.879347112861,40666.9017824074,2011-05-03,21:38:34
39.993397,116.346284,0,231.048828740157,40666.9018402778,2011-05-03,21:38:39
39.993396,116.346281,0,231.544540682415,40666.9018981481,2011-05-03,21:38:44
39.993401,116.346279,0,232.108635170604,40666.9019560185,2011-05-03,21:38:49
39.993401,116.346279,0,232.108635170604,40666.9019907407,2011-05-03,21:38:52
39.993397,116.346276,0,232.568500656168,40666.9020138889,2011-05-03,21:38:54
39.993387,116.346271,0,232.617762467192,40666.9020717593,2011-05-03,21:38:59
39.993367,116.346213,0,232.599212598425,40666.9021296296,2011-05-03,21:39:04
39.993345,116.346202,0,231.283218503937,40666.9021875,2011-05-03,21:39:09
39.993311,116.346174,0,229.537995406824,40666.9022453704,2011-05-03,21:39:14
39.993412,116.346258,0,250.977667322835,40666.9043287037,2011-05-03,21:42:14
39.99347,116.346473,0,242.50436023622,40666.9043865741,2011-05-03,21:42:19
39.993402,116.346535,0,229.551108923885,40666.9044444444,2011-05-03,21:42:24
39.993364,116.346552,0,231.446368110236,40666.9045023148,2011-05-03,21:42:29
39.993265,116.346569,0,226.977765748031,40666.9045601852,2011-05-03,21:42:34
39.993165,116.346576,0,227.897998687664,40666.9046180556,2011-05-03,21:42:39
39.993115,116.346574,0,225.965219816273,40666.9046759259,2011-05-03,21:42:44
39.993099,116.346539,0,221.652358923885,40666.9047337963,2011-05-03,21:42:49
39.993049,116.346555,0,223.449721128609,40666.9047916667,2011-05-03,21:42:54
39.993003,116.346571,0,229.578143044619,40666.904849537,2011-05-03,21:42:59
39.992978,116.34657,0,228.759862204724,40666.9049074074,2011-05-03,21:43:04
39.992942,116.346585,0,230.15437664042,40666.9049652778,2011-05-03,21:43:09
39.992887,116.346616,0,232.246354986877,40666.9050231481,2011-05-03,21:43:14
39.992836,116.346656,0,231.589845800525,40666.9050810185,2011-05-03,21:43:19
39.992778,116.346701,0,234.976141732283,40666.9051388889,2011-05-03,21:43:24
39.992713,116.346749,0,239.612673884514,40666.9051967593,2011-05-03,21:43:29
39.992601,116.346826,0,247.392355643045,40666.9052546296,2011-05-03,21:43:34
39.992462,116.346921,0,250.782227690289,40666.9053125,2011-05-03,21:43:39
39.992355,116.346944,0,253.765101706037,40666.9053703704,2011-05-03,21:43:44
39.992261,116.346924,0,255.13561351706,40666.9054282407,2011-05-03,21:43:49
39.992195,116.346882,0,253.079606299213,40666.9054861111,2011-05-03,21:43:54
39.992166,116.346885,0,258.088599081365,40666.9055439815,2011-05-03,21:43:59
39.992184,116.346881,0,257.240206692913,40666.9056018519,2011-05-03,21:44:04
39.992194,116.34688,0,257.490915354331,40666.9056597222,2011-05-03,21:44:09
39.992194,116.34688,0,257.490915354331,40666.9056944444,2011-05-03,21:44:12
39.992196,116.346879,0,257.776640419947,40666.9057175926,2011-05-03,21:44:14
39.992217,116.346874,0,252.786122047244,40666.905775463,2011-05-03,21:44:19
39.992224,116.346862,0,246.043818897638,40666.9058333333,2011-05-03,21:44:24
39.992216,116.346917,0,250.448392388451,40666.9058912037,2011-05-03,21:44:29
39.992211,116.34694,0,249.066164698163,40666.9059490741,2011-05-03,21:44:34
39.99222,116.34696,0,244.352660761155,40666.9060069444,2011-05-03,21:44:39
39.992189,116.346962,0,235.338412073491,40666.9060648148,2011-05-03,21:44:44
39.992168,116.346975,0,221.456643700787,40666.9061226852,2011-05-03,21:44:49
39.992157,116.347036,0,218.405209973753,40666.9061805556,2011-05-03,21:44:54
39.992146,116.347112,0,220.662263779528,40666.9062384259,2011-05-03,21:44:59
39.992123,116.347174,0,224.108582677165,40666.9062962963,2011-05-03,21:45:04
39.992134,116.347252,0,219.319760498688,40666.9063541667,2011-05-03,21:45:09
39.992137,116.34735,0,209.870600393701,40666.906412037,2011-05-03,21:45:14
39.992139,116.347447,0,209.442047244094,40666.9064699074,2011-05-03,21:45:19
39.992143,116.34754,0,211.961676509186,40666.9065277778,2011-05-03,21:45:24
39.992142,116.347622,0,214.466984908136,40666.9065856481,2011-05-03,21:45:29
39.992148,116.347699,0,220.476085958005,40666.9066435185,2011-05-03,21:45:34
39.992125,116.347747,0,229.382578740157,40666.9067013889,2011-05-03,21:45:39
39.992133,116.347842,0,238.025994094488,40666.9067592593,2011-05-03,21:45:44
39.992142,116.347953,0,244.33499015748,40666.9068171296,2011-05-03,21:45:49
39.992119,116.348035,0,252.244429133858,40666.906875,2011-05-03,21:45:54
39.992109,116.348144,0,255.321617454068,40666.9069328704,2011-05-03,21:45:59
39.992102,116.348235,0,261.075803805774,40666.9069907407,2011-05-03,21:46:04
39.992134,116.348382,0,257.919540682415,40666.9070486111,2011-05-03,21:46:09
39.992174,116.348509,0,250.01968832021,40666.9071064815,2011-05-03,21:46:14
39.992175,116.348603,0,243.315032808399,40666.9071643518,2011-05-03,21:46:19
39.992214,116.348708,0,240.041400918635,40666.9072222222,2011-05-03,21:46:24
39.992235,116.348789,0,241.599019028871,40666.9072800926,2011-05-03,21:46:29
39.992212,116.348825,0,240.098848425197,40666.907337963,2011-05-03,21:46:34
39.992238,116.348888,0,242.992785433071,40666.9073958333,2011-05-03,21:46:39
39.992144,116.349028,0,250.971184383202,40666.9074537037,2011-05-03,21:46:44
39.992097,116.349143,0,262.129025590551,40666.9075115741,2011-05-03,21:46:49
39.992096,116.349245,0,272.051994750656,40666.9075694444,2011-05-03,21:46:54
39.992102,116.349334,0,292.911955380577,40666.9076273148,2011-05-03,21:46:59
39.992088,116.349418,0,293.983950131234,40666.9076851852,2011-05-03,21:47:04
39.99208,116.349513,0,295.85530511811,40666.9077430556,2011-05-03,21:47:09
39.99206,116.34961,0,291.338366141732,40666.9078009259,2011-05-03,21:47:14
39.992045,116.349704,0,286.669143700787,40666.9078587963,2011-05-03,21:47:19
39.992015,116.349775,0,276.567280183727,40666.9079166667,2011-05-03,21:47:24
39.991992,116.349855,0,269.863097112861,40666.907974537,2011-05-03,21:47:29
39.99201,116.349945,0,266.840853018373,40666.9080324074,2011-05-03,21:47:34
39.992064,116.350037,0,257.86655183727,40666.9080902778,2011-05-03,21:47:39
39.992089,116.350111,0,254.125770997375,40666.9081481481,2011-05-03,21:47:44
39.992088,116.350195,0,250.699199475066,40666.9082060185,2011-05-03,21:47:49
39.992076,116.350303,0,251.699908136483,40666.9082638889,2011-05-03,21:47:54
39.992074,116.350409,0,251.397762467192,40666.9083217593,2011-05-03,21:47:59
39.992061,116.350506,0,246.066522309711,40666.9083796296,2011-05-03,21:48:04
39.992045,116.350562,0,240.847221128609,40666.9084375,2011-05-03,21:48:09
39.992073,116.350663,0,236.362522965879,40666.9084953704,2011-05-03,21:48:14
39.992071,116.350758,0,229.218149606299,40666.9085532407,2011-05-03,21:48:19
39.992085,116.350869,0,229.620971128609,40666.9086111111,2011-05-03,21:48:24
39.992088,116.35094,0,229.609432414698,40666.9086689815,2011-05-03,21:48:29
39.992132,116.351034,0,228.735154199475,40666.9087268518,2011-05-03,21:48:34
39.992153,116.351138,0,229.611735564304,40666.9087847222,2011-05-03,21:48:39
39.992041,116.351273,0,229.836459973753,40666.9088425926,2011-05-03,21:48:44
39.992018,116.351397,0,227.149727690289,40666.908900463,2011-05-03,21:48:49
39.991979,116.351442,0,223.044173228346,40666.9089583333,2011-05-03,21:48:54
39.991924,116.351457,0,219.118464566929,40666.9090162037,2011-05-03,21:48:59
39.991878,116.351467,0,206.440203412073,40666.9090740741,2011-05-03,21:49:04
39.991796,116.351496,0,206.220219816273,40666.9091319444,2011-05-03,21:49:09
39.991702,116.351512,0,203.663156167979,40666.9091898148,2011-05-03,21:49:14
39.991645,116.351525,0,205.881952099738,40666.9092476852,2011-05-03,21:49:19
39.99157,116.351502,0,205.085695538058,40666.9093055556,2011-05-03,21:49:24
39.991575,116.351467,0,210.46593503937,40666.9093634259,2011-05-03,21:49:29
39.991527,116.351439,0,218.060410104987,40666.9094212963,2011-05-03,21:49:34
39.991546,116.351423,0,224.485646325459,40666.9094791667,2011-05-03,21:49:39
39.991575,116.351426,0,228.005682414698,40666.909537037,2011-05-03,21:49:44
39.991586,116.351447,0,229.510836614173,40666.9095949074,2011-05-03,21:49:49
39.991601,116.351538,0,229.755587270341,40666.9096527778,2011-05-03,21:49:54
39.991586,116.351616,0,229.831906167979,40666.9097106481,2011-05-03,21:49:59
39.991592,116.351691,0,230.309268372703,40666.9097685185,2011-05-03,21:50:04
39.991634,116.351747,0,231.032883858268,40666.9098263889,2011-05-03,21:50:09
39.991684,116.351779,0,231.875547900262,40666.9098842593,2011-05-03,21:50:14
39.991705,116.351791,0,232.503569553806,40666.9099421296,2011-05-03,21:50:19
39.991705,116.351776,0,232.80126312336,40666.91,2011-05-03,21:50:24
39.991712,116.35174,0,233.105360892388,40666.9100578704,2011-05-03,21:50:29
39.991715,116.351715,0,233.435918635171,40666.9101157407,2011-05-03,21:50:34
39.991702,116.351732,0,233.493713910761,40666.9101736111,2011-05-03,21:50:39
39.991702,116.351732,0,233.493713910761,40666.9102083333,2011-05-03,21:50:42
39.991702,116.351732,0,233.601020341207,40666.9102314815,2011-05-03,21:50:44
39.991705,116.351722,0,233.638041338583,40666.9102893519,2011-05-03,21:50:49
39.991736,116.351675,0,233.717591863517,40666.9103472222,2011-05-03,21:50:54
39.991766,116.351668,0,233.848602362205,40666.9104050926,2011-05-03,21:50:59
39.991867,116.351441,0,233.468733595801,40666.910462963,2011-05-03,21:51:04
39.991864,116.351414,0,233.475567585302,40666.9105208333,2011-05-03,21:51:09
39.991883,116.351399,0,233.434393044619,40666.9105787037,2011-05-03,21:51:14
39.991908,116.351353,0,233.458471128609,40666.9106365741,2011-05-03,21:51:19
39.991922,116.351342,0,233.498520341207,40666.9106944444,2011-05-03,21:51:24
39.991936,116.351362,0,233.574714566929,40666.9107523148,2011-05-03,21:51:29
39.991937,116.351362,0,233.586929133858,40666.9108101852,2011-05-03,21:51:34
39.991937,116.351365,0,233.594612860892,40666.9108680556,2011-05-03,21:51:39
39.991937,116.351365,0,233.594612860892,40666.9109027778,2011-05-03,21:51:42
39.991936,116.351371,0,233.608907480315,40666.9109259259,2011-05-03,21:51:44
39.991936,116.351381,0,233.64342519685,40666.9109837963,2011-05-03,21:51:49
39.99196,116.351404,0,234.119934383202,40666.9110416667,2011-05-03,21:51:54
39.991963,116.351398,0,234.155354330709,40666.911099537,2011-05-03,21:51:59
39.991963,116.351399,0,234.167070209974,40666.9111574074,2011-05-03,21:52:04
39.991963,116.351399,0,234.167070209974,40666.9111921296,2011-05-03,21:52:07
39.991963,116.351405,0,234.163038057743,40666.9112152778,2011-05-03,21:52:09
39.991928,116.351431,0,233.79280839895,40666.9112731481,2011-05-03,21:52:14
39.991917,116.351443,0,233.670606955381,40666.9113310185,2011-05-03,21:52:19
39.991915,116.35144,0,233.612985564304,40666.9113888889,2011-05-03,21:52:24
39.991915,116.35144,0,233.612985564304,40666.9114236111,2011-05-03,21:52:27
39.991916,116.351437,0,233.57812007874,40666.9114467593,2011-05-03,21:52:29
39.991921,116.351359,0,233.077001312336,40666.9115046296,2011-05-03,21:52:34
39.991944,116.351267,0,231.961276246719,40666.9115625,2011-05-03,21:52:39
39.991961,116.351224,0,230.802450787402,40666.9116203704,2011-05-03,21:52:44
39.991962,116.351214,0,230.626059711286,40666.9116782407,2011-05-03,21:52:49
39.991963,116.351209,0,230.488015091864,40666.9117361111,2011-05-03,21:52:54
