# Supplementary material for: Research on differential privacy protection method based on user tendency
Source: PLoS One. 2023 Oct 26;18(10):e0288823. doi: 10.1371/journal.pone.0288823 (PMC10602288; doi:10.1371/journal.pone.0288823)
Supplement: S5 Data — (ZIP) [file pone.0288823.s005.zip › Data 5-5/147/Trajectory/20110504090804.plt]

Geolife trajectory
WGS 84
Altitude is in Feet
Reserved 3
0,2,255,My Track,0,0,2,8421376
0
39.988869,116.352261,0,492.124632545932,40667.3806018519,2011-05-04,09:08:04
39.988841,116.352202,0,492.232916666667,40667.3806597222,2011-05-04,09:08:09
39.988841,116.352216,0,491.975147637795,40667.3807175926,2011-05-04,09:08:14
39.988739,116.35226,0,491.59968503937,40667.380775463,2011-05-04,09:08:19
39.988751,116.352287,0,491.573303805774,40667.3808333333,2011-05-04,09:08:24
39.988822,116.352295,0,492.221902887139,40667.3808912037,2011-05-04,09:08:29
39.98938,116.352291,0,605.971217191601,40667.3809490741,2011-05-04,09:08:34
39.989572,116.352239,0,595.481853674541,40667.3810069444,2011-05-04,09:08:39
39.989631,116.352154,0,589.537933070866,40667.3810648148,2011-05-04,09:08:44
39.989744,116.352116,0,585.18842847769,40667.3811226852,2011-05-04,09:08:49
39.989726,116.352105,0,582.715784120735,40667.3811805556,2011-05-04,09:08:54
39.989669,116.352125,0,582.52720144357,40667.3812384259,2011-05-04,09:08:59
39.989669,116.352125,0,582.52720144357,40667.3812731481,2011-05-04,09:09:02
39.989661,116.35213,0,582.026433727034,40667.3812962963,2011-05-04,09:09:04
39.989631,116.352139,0,580.857946194226,40667.3813541667,2011-05-04,09:09:09
39.989637,116.352167,0,578.036971784777,40667.381412037,2011-05-04,09:09:14
39.989616,116.352183,0,577.26467191601,40667.3814699074,2011-05-04,09:09:19
39.989575,116.352199,0,576.373474409449,40667.3815277778,2011-05-04,09:09:24
39.989536,116.3522,0,576.567762467192,40667.3815856481,2011-05-04,09:09:29
39.989497,116.352197,0,578.228907480315,40667.3816435185,2011-05-04,09:09:34
39.989532,116.352283,0,580.388015091864,40667.3817013889,2011-05-04,09:09:39
39.989561,116.352267,0,583.038080708661,40667.3817592593,2011-05-04,09:09:44
39.9896,116.352318,0,584.665534776903,40667.3818171296,2011-05-04,09:09:49
39.989632,116.352365,0,584.26469160105,40667.381875,2011-05-04,09:09:54
39.989642,116.352387,0,584.895216535433,40667.3819328704,2011-05-04,09:09:59
39.98965,116.352412,0,585.423717191601,40667.3819907407,2011-05-04,09:10:04
39.989631,116.352427,0,583.093799212598,40667.3820486111,2011-05-04,09:10:09
39.989599,116.352387,0,579.995282152231,40667.3821064815,2011-05-04,09:10:14
39.991811,116.351043,0,2002.06306102362,40667.3829166667,2011-05-04,09:11:24
39.991635,116.3511,0,1965.19966863517,40667.382974537,2011-05-04,09:11:29
39.99155,116.351086,0,1944.2194324147,40667.3830324074,2011-05-04,09:11:34
39.991533,116.35104,0,1944.49256889764,40667.3830902778,2011-05-04,09:11:39
39.99201,116.350134,0,1860.67015419947,40667.3831481481,2011-05-04,09:11:44
39.992004,116.35,0,1853.69816929134,40667.3832060185,2011-05-04,09:11:49
39.991395,116.350413,0,1535.45519685039,40667.3832638889,2011-05-04,09:11:54
39.990873,116.350687,0,1353.99445538058,40667.3833217593,2011-05-04,09:11:59
39.990037,116.350846,0,1175.04280183727,40667.3833796296,2011-05-04,09:12:04
39.990094,116.351048,0,1126.75463910761,40667.3834375,2011-05-04,09:12:09
39.990021,116.35116,0,1053.63680774278,40667.3834953704,2011-05-04,09:12:14
39.989729,116.351269,0,907.765085301837,40667.3835532407,2011-05-04,09:12:19
39.989298,116.351466,0,796.324261811024,40667.3836111111,2011-05-04,09:12:24
39.989087,116.351779,0,651.257532808399,40667.3836689815,2011-05-04,09:12:29
39.988978,116.351783,0,616.652923228346,40667.3837268518,2011-05-04,09:12:34
39.989143,116.351671,0,599.224711286089,40667.3837847222,2011-05-04,09:12:39
39.989295,116.351464,0,600.564110892388,40667.3838425926,2011-05-04,09:12:44
39.989313,116.351446,0,596.675521653543,40667.383900463,2011-05-04,09:12:49
39.989356,116.351478,0,586.833303805774,40667.3839583333,2011-05-04,09:12:54
39.989356,116.351478,0,586.833303805774,40667.3839930556,2011-05-04,09:12:57
39.989358,116.351478,0,582.236692913386,40667.3840162037,2011-05-04,09:12:59
39.989407,116.351461,0,583.119931102362,40667.3840740741,2011-05-04,09:13:04
39.98946,116.351458,0,585.023375984252,40667.3841319444,2011-05-04,09:13:09
39.989487,116.351443,0,576.204215879265,40667.3841898148,2011-05-04,09:13:14
39.989511,116.351416,0,573.19751312336,40667.3842476852,2011-05-04,09:13:19
39.989615,116.351346,0,581.677755905512,40667.3843055556,2011-05-04,09:13:24
39.989728,116.351312,0,595.217227690289,40667.3843634259,2011-05-04,09:13:29
39.989811,116.351306,0,594.881213910761,40667.3844212963,2011-05-04,09:13:34
39.989915,116.351257,0,600.957896981627,40667.3844791667,2011-05-04,09:13:39
39.990047,116.351235,0,620.644337270341,40667.384537037,2011-05-04,09:13:44
39.990086,116.351241,0,622.570859580052,40667.3845949074,2011-05-04,09:13:49
39.990127,116.351251,0,619.847454068242,40667.3846527778,2011-05-04,09:13:54
39.990214,116.35119,0,633.649199475066,40667.3847106481,2011-05-04,09:13:59
39.990289,116.35114,0,652.294009186352,40667.3847685185,2011-05-04,09:14:04
39.990385,116.351137,0,670.704629265092,40667.3848263889,2011-05-04,09:14:09
39.990452,116.351142,0,672.538887795276,40667.3848842593,2011-05-04,09:14:14
39.990527,116.351113,0,684.934950787401,40667.3849421296,2011-05-04,09:14:19
39.990599,116.351167,0,673.077601706037,40667.385,2011-05-04,09:14:24
39.990667,116.351167,0,679.192680446194,40667.3850578704,2011-05-04,09:14:29
39.990794,116.35107,0,692.189333989501,40667.3851157407,2011-05-04,09:14:34
39.990887,116.351067,0,700.170862860892,40667.3851736111,2011-05-04,09:14:39
39.990989,116.351033,0,717.308064304462,40667.3852314815,2011-05-04,09:14:44
39.991093,116.351005,0,730.921929133858,40667.3852893518,2011-05-04,09:14:49
39.991211,116.350995,0,750.177837926509,40667.3853472222,2011-05-04,09:14:54
39.991293,116.351069,0,754.294908136483,40667.3854050926,2011-05-04,09:14:59
39.991346,116.351141,0,757.232526246719,40667.385462963,2011-05-04,09:15:04
39.991397,116.351255,0,751.772454068241,40667.3855208333,2011-05-04,09:15:09
39.991264,116.35151,0,657.151689632546,40667.3855787037,2011-05-04,09:15:14
39.990959,116.351746,0,539.183579396325,40667.3856365741,2011-05-04,09:15:19
39.989915,116.351978,0,309.617477034121,40667.3856944444,2011-05-04,09:15:24
39.989898,116.352119,0,295.792477034121,40667.3857523148,2011-05-04,09:15:29
39.989901,116.352226,0,280.837037401575,40667.3858101852,2011-05-04,09:15:34
39.989894,116.352305,0,275.983484251968,40667.3858680556,2011-05-04,09:15:39
39.989904,116.352402,0,280.266909448819,40667.3859259259,2011-05-04,09:15:44
39.9899,116.352487,0,285.832037401575,40667.3859837963,2011-05-04,09:15:49
39.989909,116.352587,0,288.604727690289,40667.3860416667,2011-05-04,09:15:54
39.989929,116.352697,0,281.07905839895,40667.386099537,2011-05-04,09:15:59
39.989979,116.352794,0,271.000049212598,40667.3861574074,2011-05-04,09:16:04
39.990107,116.353039,0,251.148379265092,40667.3889930556,2011-05-04,09:20:09
39.99016,116.353059,0,251.284872047244,40667.3890509259,2011-05-04,09:20:14
39.990189,116.353079,0,251.161519028871,40667.3891087963,2011-05-04,09:20:19
39.990206,116.353066,0,251.093261154856,40667.3891666667,2011-05-04,09:20:24
39.990203,116.353051,0,250.362762467192,40667.389224537,2011-05-04,09:20:29
39.990209,116.353061,0,250.006748687664,40667.3892824074,2011-05-04,09:20:34
39.990209,116.353061,0,250.006748687664,40667.3893171296,2011-05-04,09:20:37
39.990216,116.353067,0,249.520200131234,40667.3893402778,2011-05-04,09:20:39
39.990218,116.353079,0,248.855531496063,40667.3893981481,2011-05-04,09:20:44
39.990222,116.353087,0,248.073641732283,40667.3894560185,2011-05-04,09:20:49
39.990222,116.353087,0,248.073641732283,40667.3894907407,2011-05-04,09:20:52
39.990222,116.353083,0,246.97248687664,40667.3895138889,2011-05-04,09:20:54
39.990149,116.352978,0,243.198464566929,40667.3895717593,2011-05-04,09:20:59
39.990137,116.352975,0,240.203152887139,40667.3896296296,2011-05-04,09:21:04
39.990134,116.352963,0,238.849783464567,40667.3896875,2011-05-04,09:21:09
39.990119,116.352961,0,236.787168635171,40667.3897453704,2011-05-04,09:21:14
39.990081,116.35295,0,236.803864829396,40667.3898032407,2011-05-04,09:21:19
39.990046,116.352932,0,238.565160761155,40667.3898611111,2011-05-04,09:21:24
39.990029,116.352914,0,237.655866141732,40667.3899189815,2011-05-04,09:21:29
39.990024,116.352881,0,234.837168635171,40667.3899768519,2011-05-04,09:21:34
39.990073,116.352852,0,232.251811023622,40667.3900347222,2011-05-04,09:21:39
39.990078,116.352844,0,230.798195538058,40667.3900925926,2011-05-04,09:21:44
39.990079,116.352842,0,229.260226377953,40667.390150463,2011-05-04,09:21:49
39.990079,116.352842,0,229.260226377953,40667.3901851852,2011-05-04,09:21:52
39.990075,116.352845,0,227.682785433071,40667.3902083333,2011-05-04,09:21:54
39.990078,116.352855,0,226.016958661417,40667.3902662037,2011-05-04,09:21:59
39.9901,116.352927,0,225.707227690289,40667.3903240741,2011-05-04,09:22:04
39.990101,116.352979,0,223.681505905512,40667.3903819444,2011-05-04,09:22:09
39.99009,116.352993,0,221.110541338583,40667.3904398148,2011-05-04,09:22:14
39.990079,116.352998,0,217.562273622047,40667.3904976852,2011-05-04,09:22:19
39.990072,116.353006,0,215.688841863517,40667.3905555556,2011-05-04,09:22:24
39.990067,116.353007,0,213.573687664042,40667.3906134259,2011-05-04,09:22:29
39.990071,116.353007,0,211.649015748032,40667.3906712963,2011-05-04,09:22:34
39.990076,116.353011,0,210.137956036745,40667.3907291667,2011-05-04,09:22:39
39.990082,116.353009,0,208.844963910761,40667.390787037,2011-05-04,09:22:44
39.99009,116.353007,0,207.500282152231,40667.3908449074,2011-05-04,09:22:49
39.990098,116.353007,0,206.188690944882,40667.3909027778,2011-05-04,09:22:54
39.990104,116.353011,0,204.761811023622,40667.3909606481,2011-05-04,09:22:59
39.990106,116.353009,0,203.314603018373,40667.3910185185,2011-05-04,09:23:04
39.990109,116.353004,0,201.636036745407,40667.3910763889,2011-05-04,09:23:09
39.990111,116.352997,0,199.570918635171,40667.3911342593,2011-05-04,09:23:14
39.990114,116.352993,0,197.409868766404,40667.3911921296,2011-05-04,09:23:19
39.990116,116.352996,0,195.192778871391,40667.39125,2011-05-04,09:23:24
39.990116,116.352996,0,195.192778871391,40667.3912847222,2011-05-04,09:23:27
39.990124,116.352994,0,193.140564304462,40667.3913078704,2011-05-04,09:23:29
39.990133,116.352989,0,191.046758530184,40667.3913657407,2011-05-04,09:23:34
39.990144,116.352993,0,189.04093832021,40667.3914236111,2011-05-04,09:23:39
39.990151,116.352995,0,187.072352362205,40667.3914814815,2011-05-04,09:23:44
39.990157,116.352993,0,185.148533464567,40667.3915393518,2011-05-04,09:23:49
39.99016,116.352987,0,183.029924540682,40667.3915972222,2011-05-04,09:23:54
39.990159,116.352986,0,180.882582020997,40667.3916550926,2011-05-04,09:23:59
39.990161,116.352987,0,178.991440288714,40667.391712963,2011-05-04,09:24:04
39.990163,116.352988,0,177.216391076115,40667.3917708333,2011-05-04,09:24:09
39.990163,116.352992,0,175.626295931759,40667.3918287037,2011-05-04,09:24:14
39.990161,116.352997,0,174.148802493438,40667.3918865741,2011-05-04,09:24:19
39.990165,116.353001,0,172.931804461942,40667.3919444444,2011-05-04,09:24:24
39.990169,116.353004,0,172.053871391076,40667.3920023148,2011-05-04,09:24:29
39.990172,116.353005,0,170.976732283465,40667.3920601852,2011-05-04,09:24:34
39.990172,116.353005,0,170.976732283465,40667.3920949074,2011-05-04,09:24:37
39.990173,116.353012,0,169.644717847769,40667.3921180556,2011-05-04,09:24:39
39.99018,116.353046,0,157.664593175853,40667.3921759259,2011-05-04,09:24:44
39.990169,116.353068,0,159.033353018373,40667.3922337963,2011-05-04,09:24:49
39.990153,116.35306,0,166.428008530184,40667.3922916667,2011-05-04,09:24:54
39.990135,116.35302,0,173.806643700787,40667.392349537,2011-05-04,09:24:59
39.990112,116.352959,0,183.335839895013,40667.3924074074,2011-05-04,09:25:04
39.990102,116.352893,0,191.248546587927,40667.3924652778,2011-05-04,09:25:09
39.990081,116.352815,0,196.254885170604,40667.3925231481,2011-05-04,09:25:14
39.99005,116.352752,0,199.954717847769,40667.3925810185,2011-05-04,09:25:19
39.990054,116.352663,0,207.816108923885,40667.3926388889,2011-05-04,09:25:24
39.990057,116.352563,0,219.484012467192,40667.3926967593,2011-05-04,09:25:29
39.990044,116.352511,0,227.02529855643,40667.3927546296,2011-05-04,09:25:34
39.990027,116.352467,0,235.791545275591,40667.3928125,2011-05-04,09:25:39
39.990017,116.35241,0,239.154409448819,40667.3928703704,2011-05-04,09:25:44
39.990009,116.35235,0,246.86342847769,40667.3929282407,2011-05-04,09:25:49
39.99001,116.352272,0,249.99157808399,40667.3929861111,2011-05-04,09:25:54
39.989991,116.352196,0,254.399281496063,40667.3930439815,2011-05-04,09:25:59
39.98997,116.352128,0,252.077349081365,40667.3931018518,2011-05-04,09:26:04
39.989989,116.352032,0,248.107460629921,40667.3931597222,2011-05-04,09:26:09
39.99003,116.351976,0,247.248976377953,40667.3932175926,2011-05-04,09:26:14
39.990084,116.351926,0,246.525511811024,40667.393275463,2011-05-04,09:26:19
39.990108,116.351899,0,244.684596456693,40667.3933333333,2011-05-04,09:26:24
39.990154,116.351838,0,248.16811023622,40667.3933912037,2011-05-04,09:26:29
39.990212,116.351766,0,250.420531496063,40667.3934490741,2011-05-04,09:26:34
39.990275,116.351702,0,246.947280183727,40667.3935069444,2011-05-04,09:26:39
39.990356,116.351568,0,233.649530839895,40667.3935648148,2011-05-04,09:26:44
39.990433,116.351621,0,225.720469160105,40667.3936226852,2011-05-04,09:26:49
39.990507,116.351628,0,219.430498687664,40667.3936805556,2011-05-04,09:26:54
39.990586,116.351618,0,211.345994094488,40667.3937384259,2011-05-04,09:26:59
39.990627,116.351564,0,219.845259186352,40667.3937962963,2011-05-04,09:27:04
39.990671,116.351537,0,227.828713910761,40667.3938541667,2011-05-04,09:27:09
39.990732,116.351527,0,240.94281167979,40667.393912037,2011-05-04,09:27:14
39.9908,116.351534,0,249.745577427822,40667.3939699074,2011-05-04,09:27:19
39.990863,116.351539,0,254.673169291339,40667.3940277778,2011-05-04,09:27:24
39.990996,116.351711,0,222.328490813648,40667.3940856481,2011-05-04,09:27:29
39.991075,116.351652,0,217.321151574803,40667.3941435185,2011-05-04,09:27:34
39.991138,116.35162,0,223.494150262467,40667.3942013889,2011-05-04,09:27:39
39.991203,116.351605,0,221.915282152231,40667.3942592593,2011-05-04,09:27:44
39.991286,116.351614,0,203.655597112861,40667.3943171296,2011-05-04,09:27:49
39.99136,116.35159,0,210.043914041995,40667.394375,2011-05-04,09:27:54
39.991425,116.351572,0,217.967647637795,40667.3944328704,2011-05-04,09:27:59
39.991464,116.351514,0,230.169222440945,40667.3944907407,2011-05-04,09:28:04
39.991554,116.351587,0,226.053477690289,40667.3945486111,2011-05-04,09:28:09
39.991711,116.351621,0,176.122043963255,40667.3946064815,2011-05-04,09:28:14
39.991799,116.351609,0,168.928011811024,40667.3946643519,2011-05-04,09:28:19
39.991876,116.351605,0,169.231824146982,40667.3947222222,2011-05-04,09:28:24
39.991925,116.351565,0,178.95906167979,40667.3947800926,2011-05-04,09:28:29
39.991986,116.351531,0,190.489973753281,40667.394837963,2011-05-04,09:28:34
39.992054,116.351541,0,197.825793963255,40667.3948958333,2011-05-04,09:28:39
39.992176,116.351628,0,182.240479002625,40667.3949537037,2011-05-04,09:28:44
39.992176,116.351628,0,182.240479002625,40667.3949884259,2011-05-04,09:28:47
39.992179,116.35163,0,184.900853018373,40667.3950115741,2011-05-04,09:28:49
39.992211,116.351719,0,192.403041338583,40667.3950694444,2011-05-04,09:28:54
39.992253,116.351799,0,198.520813648294,40667.3951273148,2011-05-04,09:28:59
39.992222,116.351871,0,207.387906824147,40667.3951851852,2011-05-04,09:29:04
39.992209,116.351955,0,213.663044619423,40667.3952430556,2011-05-04,09:29:09
39.992263,116.352036,0,217.213841863517,40667.3953009259,2011-05-04,09:29:14
39.992336,116.352162,0,223.272480314961,40667.3953587963,2011-05-04,09:29:19
39.992349,116.352277,0,232.655406824147,40667.3954166667,2011-05-04,09:29:24
39.992399,116.352402,0,236.250410104987,40667.395474537,2011-05-04,09:29:29
39.992449,116.352504,0,237.847250656168,40667.3955324074,2011-05-04,09:29:34
39.992284,116.35278,0,190.755702099738,40667.4043287037,2011-05-04,09:42:14
39.992265,116.352781,0,189.896732283465,40667.4043865741,2011-05-04,09:42:19
39.992248,116.352773,0,189.148333333333,40667.4044444444,2011-05-04,09:42:24
39.992231,116.352661,0,188.245748031496,40667.4045023148,2011-05-04,09:42:29
39.99219,116.352442,0,187.151450131234,40667.4045601852,2011-05-04,09:42:34
39.992156,116.352219,0,185.861650262467,40667.4046180556,2011-05-04,09:42:39
39.992096,116.352089,0,184.318398950131,40667.4046759259,2011-05-04,09:42:44
39.992072,116.351993,0,182.745062335958,40667.4047337963,2011-05-04,09:42:49
39.992072,116.351968,0,180.92592191601,40667.4047916667,2011-05-04,09:42:54
39.992023,116.351897,0,178.968799212598,40667.404849537,2011-05-04,09:42:59
39.991925,116.35165,0,176.988585958005,40667.4049074074,2011-05-04,09:43:04
39.991956,116.351368,0,174.781292650919,40667.4049652778,2011-05-04,09:43:09
39.991926,116.351004,0,172.522637795276,40667.4050231481,2011-05-04,09:43:14
39.991888,116.350476,0,170.806387795276,40667.4050810185,2011-05-04,09:43:19
39.991928,116.349782,0,168.913018372703,40667.4051388889,2011-05-04,09:43:24
39.992027,116.349258,0,166.743520341207,40667.4051967593,2011-05-04,09:43:29
39.99216,116.349102,0,248.517713254593,40667.405775463,2011-05-04,09:44:19
39.992132,116.348224,0,216.971971784777,40667.4058333333,2011-05-04,09:44:24
39.992133,116.347841,0,182.391053149606,40667.4058912037,2011-05-04,09:44:29
39.992166,116.347774,0,175.796017060367,40667.4059490741,2011-05-04,09:44:34
39.992083,116.347733,0,172.529747375328,40667.4060648148,2011-05-04,09:44:44
39.992058,116.347661,0,171.876791338583,40667.4061226852,2011-05-04,09:44:49
39.992203,116.347562,0,171.608362860892,40667.4061805556,2011-05-04,09:44:54
39.992153,116.347208,0,171.097306430446,40667.4062384259,2011-05-04,09:44:59
39.992116,116.346884,0,170.724898293963,40667.4062962963,2011-05-04,09:45:04
39.992092,116.346432,0,170.358284120735,40667.4063541667,2011-05-04,09:45:09
39.992087,116.345957,0,169.72186351706,40667.406412037,2011-05-04,09:45:14
39.99208,116.345456,0,168.901427165354,40667.4064699074,2011-05-04,09:45:19
39.992079,116.344939,0,167.863398950131,40667.4065277778,2011-05-04,09:45:24
39.992094,116.34448,0,166.961489501312,40667.4065856481,2011-05-04,09:45:29
39.992106,116.344108,0,165.790436351706,40667.4066435185,2011-05-04,09:45:34
39.992058,116.343983,0,164.556164698163,40667.4067013889,2011-05-04,09:45:39
39.992052,116.343859,0,163.175879265092,40667.4067592593,2011-05-04,09:45:44
39.992003,116.343789,0,161.838556430446,40667.4068171296,2011-05-04,09:45:49
39.991919,116.343816,0,160.458205380577,40667.406875,2011-05-04,09:45:54
39.991841,116.34372,0,159.091935695538,40667.4069328704,2011-05-04,09:45:59
39.992996,116.343752,0,123.612060367454,40667.4069907407,2011-05-04,09:46:04
39.992179,116.343202,0,151.692162073491,40667.4070486111,2011-05-04,09:46:09
39.992176,116.342753,0,150.070666010499,40667.4071064815,2011-05-04,09:46:14
39.992181,116.342391,0,149.006292650919,40667.4071643518,2011-05-04,09:46:19
39.99219,116.342029,0,147.750157480315,40667.4072222222,2011-05-04,09:46:24
39.992209,116.34163,0,146.570869422572,40667.4072800926,2011-05-04,09:46:29
39.99221,116.341096,0,145.286010498688,40667.407337963,2011-05-04,09:46:34
39.991907,116.340094,0,143.584967191601,40667.4073958333,2011-05-04,09:46:39
39.991858,116.339364,0,142.13,40667.4074537037,2011-05-04,09:46:44
39.991822,116.338807,0,140.645574146982,40667.4075115741,2011-05-04,09:46:49
39.991838,116.338449,0,139.423143044619,40667.4075694444,2011-05-04,09:46:54
39.991873,116.338406,0,138.293789370079,40667.4076273148,2011-05-04,09:46:59
39.991896,116.338372,0,137.352168635171,40667.4076851852,2011-05-04,09:47:04
39.991896,116.338372,0,137.352168635171,40667.4077199074,2011-05-04,09:47:07
39.991897,116.338369,0,136.346666666667,40667.4077430556,2011-05-04,09:47:09
39.991926,116.338259,0,135.361853674541,40667.4078009259,2011-05-04,09:47:14
39.991942,116.338148,0,134.487339238845,40667.4078587963,2011-05-04,09:47:19
39.992045,116.336388,0,-35.0011581364829,40667.4080324074,2011-05-04,09:47:34
39.992037,116.336448,0,-39.8972440944882,40667.4080902778,2011-05-04,09:47:39
39.992131,116.336586,0,-38.8048293963255,40667.4081481481,2011-05-04,09:47:44
39.991848,116.337593,0,-43.3231496062992,40667.4082060185,2011-05-04,09:47:49
39.991641,116.33722,0,-38.1138615485564,40667.4082638889,2011-05-04,09:47:54
39.991626,116.3367,0,-36.3564927821522,40667.4083217593,2011-05-04,09:47:59
39.991611,116.33612,0,-32.4443208661417,40667.4083796296,2011-05-04,09:48:04
39.991595,116.335469,0,-31.0300459317585,40667.4084375,2011-05-04,09:48:09
39.991575,116.334815,0,-31.3472211286089,40667.4084953704,2011-05-04,09:48:14
39.991585,116.334336,0,-32.5760269028871,40667.4085532407,2011-05-04,09:48:19
39.99157,116.334051,0,-30.7216305774278,40667.4086111111,2011-05-04,09:48:24
39.991575,116.333854,0,-30.9680511811024,40667.4086689815,2011-05-04,09:48:29
39.991663,116.333579,0,-26.46687335958,40667.4087268518,2011-05-04,09:48:34
39.991685,116.333212,0,-18.0828576115486,40667.4087847222,2011-05-04,09:48:39
39.991698,116.332735,0,-14.847532808399,40667.4088425926,2011-05-04,09:48:44
39.991612,116.332177,0,-7.74274278215223,40667.408900463,2011-05-04,09:48:49
39.991624,116.331836,0,5.01623031496063,40667.4089583333,2011-05-04,09:48:54
39.991576,116.331711,0,20.573717191601,40667.4090162037,2011-05-04,09:48:59
39.991504,116.331635,0,33.840718503937,40667.4090740741,2011-05-04,09:49:04
39.991469,116.331525,0,47.6776640419947,40667.4091319444,2011-05-04,09:49:09
39.991464,116.331523,0,56.4760662729659,40667.4091898148,2011-05-04,09:49:14
39.991464,116.331523,0,56.4760662729659,40667.409224537,2011-05-04,09:49:17
39.991464,116.331518,0,58.3832644356955,40667.4092476852,2011-05-04,09:49:19
39.991455,116.331509,0,61.9101345144357,40667.4093055556,2011-05-04,09:49:24
39.991256,116.331622,0,79.2376509186352,40667.4093634259,2011-05-04,09:49:29
39.991149,116.331569,0,91.7441765091863,40667.4094212963,2011-05-04,09:49:34
39.991066,116.331375,0,110.772037401575,40667.4094791667,2011-05-04,09:49:39
39.991339,116.330785,0,158.923379265092,40667.409537037,2011-05-04,09:49:44
39.991611,116.330202,0,203.075521653543,40667.4095949074,2011-05-04,09:49:49
39.991622,116.329847,0,230.902099737533,40667.4096527778,2011-05-04,09:49:54
39.991636,116.329602,0,265.378553149606,40667.4097106481,2011-05-04,09:49:59
39.991609,116.329519,0,285.327942913386,40667.4097685185,2011-05-04,09:50:04
39.991604,116.329557,0,295.318694225722,40667.4098263889,2011-05-04,09:50:09
39.991604,116.329545,0,300.22718832021,40667.4098842593,2011-05-04,09:50:14
39.991598,116.329514,0,302.790718503937,40667.4099421296,2011-05-04,09:50:19
39.991562,116.329312,0,309.364137139108,40667.41,2011-05-04,09:50:24
39.991513,116.329078,0,308.435219816273,40667.4100578704,2011-05-04,09:50:29
39.991463,116.328744,0,308.139730971129,40667.4101157407,2011-05-04,09:50:34
39.991479,116.328233,0,302.329901574803,40667.4101736111,2011-05-04,09:50:39
39.991496,116.327892,0,298.606942257218,40667.4102314815,2011-05-04,09:50:44
39.99152,116.32772,0,294.099242125984,40667.4102893519,2011-05-04,09:50:49
39.991514,116.327695,0,293.813940288714,40667.4103472222,2011-05-04,09:50:54
39.991513,116.327697,0,293.552519685039,40667.4104050926,2011-05-04,09:50:59
39.991513,116.327697,0,293.552519685039,40667.4104398148,2011-05-04,09:51:02
39.991513,116.32769,0,293.100912073491,40667.410462963,2011-05-04,09:51:04
39.991532,116.327668,0,292.642549212598,40667.4105208333,2011-05-04,09:51:09
39.991532,116.327668,0,292.642549212598,40667.4105555556,2011-05-04,09:51:12
39.991534,116.32766,0,292.485354330709,40667.4105787037,2011-05-04,09:51:14
39.991526,116.327628,0,292.105889107612,40667.4106365741,2011-05-04,09:51:19
39.991528,116.327624,0,291.7643667979,40667.4106944444,2011-05-04,09:51:24
39.991528,116.327624,0,291.7643667979,40667.4107291667,2011-05-04,09:51:27
39.991527,116.327631,0,291.747772309711,40667.4107523148,2011-05-04,09:51:29
39.991531,116.327616,0,291.628323490814,40667.4108101852,2011-05-04,09:51:34
39.991534,116.3276,0,291.399891732283,40667.4108680556,2011-05-04,09:51:39
39.991535,116.327596,0,291.092089895013,40667.4109259259,2011-05-04,09:51:44
39.991535,116.327591,0,290.622837926509,40667.4109837963,2011-05-04,09:51:49
39.991535,116.327591,0,289.714767060367,40667.4110416667,2011-05-04,09:51:54
39.991535,116.327591,0,289.714767060367,40667.4110763889,2011-05-04,09:51:57
39.991535,116.327591,0,289.087395013123,40667.411099537,2011-05-04,09:51:59
39.991543,116.327601,0,289.819422572179,40667.4111574074,2011-05-04,09:52:04
39.991543,116.3276,0,290.19656167979,40667.4112152778,2011-05-04,09:52:09
39.991544,116.327592,0,290.206197506562,40667.4112731481,2011-05-04,09:52:14
39.991544,116.327592,0,290.206197506562,40667.4113078704,2011-05-04,09:52:17
39.991544,116.327595,0,290.208549868766,40667.4113310185,2011-05-04,09:52:19
39.991542,116.327607,0,290.465141076116,40667.4113888889,2011-05-04,09:52:24
39.991543,116.327607,0,290.909114173228,40667.4114467593,2011-05-04,09:52:29
39.991543,116.327607,0,290.909114173228,40667.4114814815,2011-05-04,09:52:32
39.991543,116.327602,0,291.189307742782,40667.4115046296,2011-05-04,09:52:34
39.991513,116.327431,0,291.340869422572,40667.4115625,2011-05-04,09:52:39
39.991497,116.327042,0,292.741118766404,40667.4116203704,2011-05-04,09:52:44
39.991475,116.326582,0,290.592549212598,40667.4116782407,2011-05-04,09:52:49
39.991424,116.326067,0,288.543674540682,40667.4117361111,2011-05-04,09:52:54
39.991443,116.325494,0,291.415360892388,40667.4117939815,2011-05-04,09:52:59
39.991402,116.324931,0,295.80281496063,40667.4118518519,2011-05-04,09:53:04
39.991347,116.324282,0,291.014192913386,40667.4119097222,2011-05-04,09:53:09
39.991318,116.323609,0,282.557654199475,40667.4119675926,2011-05-04,09:53:14
39.991301,116.323003,0,278.013585958005,40667.412025463,2011-05-04,09:53:19
39.991284,116.322525,0,275.641213910761,40667.4120833333,2011-05-04,09:53:24
39.991329,116.322227,0,271.637132545932,40667.4121412037,2011-05-04,09:53:29
39.991329,116.322227,0,271.637132545932,40667.4121759259,2011-05-04,09:53:32
39.991332,116.322222,0,272.951125328084,40667.4121990741,2011-05-04,09:53:34
39.991334,116.322205,0,272.689104330709,40667.4122569444,2011-05-04,09:53:39
39.991333,116.322195,0,272.830728346457,40667.4123148148,2011-05-04,09:53:44
39.991341,116.322033,0,261.103087270341,40667.4123726852,2011-05-04,09:53:49
39.991316,116.32169,0,270.063920603675,40667.4124305556,2011-05-04,09:53:54
39.991302,116.321203,0,275.430528215223,40667.4124884259,2011-05-04,09:53:59
39.99127,116.320597,0,283.553982939633,40667.4125462963,2011-05-04,09:54:04
39.991236,116.319934,0,286.271479658793,40667.4126041667,2011-05-04,09:54:09
39.991221,116.319221,0,289.679849081365,40667.412662037,2011-05-04,09:54:14
39.991193,116.318534,0,292.780416666667,40667.4127199074,2011-05-04,09:54:19
39.991177,116.318047,0,283.880859580053,40667.4127777778,2011-05-04,09:54:24
39.991135,116.317713,0,281.084816272966,40667.4128356481,2011-05-04,09:54:29
39.991148,116.317473,0,265.314022309711,40667.4128935185,2011-05-04,09:54:34
39.991174,116.317437,0,254.439481627297,40667.4129513889,2011-05-04,09:54:39
39.991174,116.317437,0,254.439481627297,40667.4129861111,2011-05-04,09:54:42
39.991173,116.317438,0,254.453674540682,40667.4130092593,2011-05-04,09:54:44
39.991175,116.317429,0,253.759668635171,40667.4130671296,2011-05-04,09:54:49
39.991182,116.317249,0,246.103717191601,40667.413125,2011-05-04,09:54:54
39.99117,116.31701,0,246.654445538058,40667.4131828704,2011-05-04,09:54:59
39.991175,116.316819,0,256.119576771654,40667.4132407407,2011-05-04,09:55:04
39.991166,116.316749,0,269.483254593176,40667.4132986111,2011-05-04,09:55:09
39.991117,116.316598,0,277.862975721785,40667.4133564815,2011-05-04,09:55:14
39.991047,116.316431,0,306.632473753281,40667.4134143519,2011-05-04,09:55:19
39.991045,116.316201,0,350.928169291339,40667.4134722222,2011-05-04,09:55:24
39.991025,116.315835,0,391.277477034121,40667.4135300926,2011-05-04,09:55:29
39.990996,116.315279,0,425.020803805774,40667.413587963,2011-05-04,09:55:34
39.990957,116.314615,0,451.62406167979,40667.4136458333,2011-05-04,09:55:39
39.990918,116.313893,0,457.532237532808,40667.4137037037,2011-05-04,09:55:44
39.990902,116.313165,0,448.389327427822,40667.4137615741,2011-05-04,09:55:49
39.990894,116.312506,0,435.190977690289,40667.4138194444,2011-05-04,09:55:54
39.990878,116.312129,0,437.164655511811,40667.4138773148,2011-05-04,09:55:59
39.990872,116.311988,0,434.35625,40667.4139351852,2011-05-04,09:56:04
39.990882,116.311918,0,427.643333333333,40667.4139930556,2011-05-04,09:56:09
39.990882,116.311892,0,428.565216535433,40667.4140509259,2011-05-04,09:56:14
39.990882,116.311862,0,428.96030511811,40667.4141087963,2011-05-04,09:56:19
39.990872,116.311478,0,413.127759186352,40667.4141666667,2011-05-04,09:56:24
39.99086,116.311179,0,398.057926509186,40667.414224537,2011-05-04,09:56:29
39.990846,116.310787,0,385.65187664042,40667.4142824074,2011-05-04,09:56:34
39.990786,116.310389,0,372.899173228346,40667.4143402778,2011-05-04,09:56:39
39.990584,116.310097,0,374.026410761155,40667.4143981481,2011-05-04,09:56:44
39.990298,116.309943,0,363.902043963255,40667.4144560185,2011-05-04,09:56:49
39.989955,116.30989,0,368.449517716535,40667.4145138889,2011-05-04,09:56:54
39.989543,116.309936,0,382.091368110236,40667.4145717593,2011-05-04,09:56:59
39.989185,116.309983,0,391.759671916011,40667.4146296296,2011-05-04,09:57:04
39.988918,116.309963,0,397.607772309711,40667.4146875,2011-05-04,09:57:09
39.988707,116.309879,0,408.181417322835,40667.4147453704,2011-05-04,09:57:14
39.988895,116.310025,0,420.567670603675,40667.4148032407,2011-05-04,09:57:19
39.988945,116.310019,0,425.567326115486,40667.4148611111,2011-05-04,09:57:24
39.988967,116.310017,0,428.605469160105,40667.4149189815,2011-05-04,09:57:29
39.988967,116.310017,0,428.605469160105,40667.4149537037,2011-05-04,09:57:32
39.988973,116.310016,0,433.461148293963,40667.4149768518,2011-05-04,09:57:34
39.988905,116.309987,0,445.791230314961,40667.4150347222,2011-05-04,09:57:39
39.98874,116.309942,0,457.452939632546,40667.4150925926,2011-05-04,09:57:44
39.988449,116.30992,0,464.94436351706,40667.415150463,2011-05-04,09:57:49
39.988159,116.309932,0,476.425400262467,40667.4152083333,2011-05-04,09:57:54
39.987927,116.309945,0,480.449356955381,40667.4152662037,2011-05-04,09:57:59
39.987779,116.309966,0,473.724826115485,40667.4153240741,2011-05-04,09:58:04
39.987791,116.309973,0,484.474110892388,40667.4153819444,2011-05-04,09:58:09
39.987787,116.309974,0,484.999258530184,40667.4154398148,2011-05-04,09:58:14
39.987787,116.309975,0,485.039458661417,40667.4154976852,2011-05-04,09:58:19
39.987787,116.309975,0,485.039458661417,40667.4155324074,2011-05-04,09:58:22
39.987794,116.309975,0,485.553241469816,40667.4155555556,2011-05-04,09:58:24
39.987803,116.309976,0,486.92157480315,40667.4156134259,2011-05-04,09:58:29
39.987812,116.309977,0,489.978490813648,40667.4156712963,2011-05-04,09:58:34
39.987822,116.309976,0,493.890856299213,40667.4157291667,2011-05-04,09:58:39
39.987828,116.309976,0,496.315291994751,40667.415787037,2011-05-04,09:58:44
39.987828,116.309976,0,497.492791994751,40667.4158449074,2011-05-04,09:58:49
39.987833,116.309976,0,498.305744750656,40667.4159027778,2011-05-04,09:58:54
39.987833,116.309976,0,498.305744750656,40667.4159375,2011-05-04,09:58:57
39.987834,116.309977,0,498.976167979003,40667.4159606481,2011-05-04,09:58:59
39.987739,116.310007,0,495.542890419947,40667.4160185185,2011-05-04,09:59:04
39.987648,116.310013,0,499.105029527559,40667.4160763889,2011-05-04,09:59:09
39.987571,116.30994,0,496.104281496063,40667.4161342593,2011-05-04,09:59:14
39.987517,116.309921,0,497.701699475066,40667.4161921296,2011-05-04,09:59:19
39.987519,116.309947,0,503.389904855643,40667.41625,2011-05-04,09:59:24
39.987455,116.309965,0,508.539245406824,40667.4163078704,2011-05-04,09:59:29
39.987341,116.309998,0,509.332723097113,40667.4163657407,2011-05-04,09:59:34
39.987296,116.309974,0,498.247923228346,40667.4164236111,2011-05-04,09:59:39
39.987226,116.309954,0,481.9075,40667.4164814815,2011-05-04,09:59:44
39.987203,116.309962,0,478.632368766404,40667.4165393518,2011-05-04,09:59:49
39.987164,116.309941,0,465.754812992126,40667.4165972222,2011-05-04,09:59:54
39.987096,116.309934,0,444.341843832021,40667.4166550926,2011-05-04,09:59:59
39.98708,116.309896,0,432.70781824147,40667.416712963,2011-05-04,10:00:04
39.987084,116.309862,0,428.676604330709,40667.4167708333,2011-05-04,10:00:09
39.987084,116.309857,0,420.688067585302,40667.4168287037,2011-05-04,10:00:14
39.987084,116.309857,0,420.688067585302,40667.4168634259,2011-05-04,10:00:17
39.987082,116.309857,0,419.216932414698,40667.4168865741,2011-05-04,10:00:19
39.987041,116.309858,0,416.879704724409,40667.4169444444,2011-05-04,10:00:24
39.987002,116.309843,0,412.721158136483,40667.4170023148,2011-05-04,10:00:29
39.98695,116.309852,0,408.653024934383,40667.4170601852,2011-05-04,10:00:34
39.986901,116.309872,0,405.54625,40667.4171180556,2011-05-04,10:00:39
39.986864,116.309866,0,400.394904855643,40667.4171759259,2011-05-04,10:00:44
39.986837,116.309864,0,394.191092519685,40667.4172337963,2011-05-04,10:00:49
39.986815,116.309846,0,387.538074146982,40667.4172916667,2011-05-04,10:00:54
39.9868,116.309818,0,381.205501968504,40667.417349537,2011-05-04,10:00:59
39.986791,116.309812,0,378.850524934383,40667.4174074074,2011-05-04,10:01:04
39.986786,116.309809,0,376.342312992126,40667.4174652778,2011-05-04,10:01:09
39.986787,116.309807,0,373.779255249344,40667.4175231481,2011-05-04,10:01:14
39.986788,116.309807,0,370.984114173228,40667.4175810185,2011-05-04,10:01:19
39.986788,116.309807,0,370.984114173228,40667.4176157407,2011-05-04,10:01:22
39.986789,116.309812,0,367.886325459318,40667.4176388889,2011-05-04,10:01:24
39.986796,116.309822,0,364.89156167979,40667.4176967593,2011-05-04,10:01:29
39.986803,116.309832,0,361.276535433071,40667.4177546296,2011-05-04,10:01:34
39.986806,116.309843,0,357.138090551181,40667.4178125,2011-05-04,10:01:39
39.986802,116.309854,0,353.000521653543,40667.4178703704,2011-05-04,10:01:44
39.986793,116.309863,0,348.270144356955,40667.4179282407,2011-05-04,10:01:49
39.986772,116.309861,0,336.555646325459,40667.4179861111,2011-05-04,10:01:54
39.986797,116.309833,0,319.799589895013,40667.4180439815,2011-05-04,10:01:59
39.986798,116.309829,0,313.448569553806,40667.4181018519,2011-05-04,10:02:04
39.986802,116.309832,0,307.230410104987,40667.4181597222,2011-05-04,10:02:09
39.986801,116.309839,0,300.850705380577,40667.4182175926,2011-05-04,10:02:14
39.986801,116.309839,0,300.850705380577,40667.4182523148,2011-05-04,10:02:17
39.9868,116.309844,0,295.058172572178,40667.418275463,2011-05-04,10:02:19
39.986764,116.309847,0,300.263356299213,40667.4183333333,2011-05-04,10:02:24
39.986633,116.309866,0,300.699019028871,40667.4183912037,2011-05-04,10:02:29
39.986487,116.309888,0,298.111456692913,40667.4184490741,2011-05-04,10:02:34
39.986437,116.309876,0,300.632037401575,40667.4185069444,2011-05-04,10:02:39
39.986426,116.309879,0,300.806427165354,40667.4185648148,2011-05-04,10:02:44
39.986442,116.309879,0,301.988530183727,40667.4186226852,2011-05-04,10:02:49
39.986442,116.309879,0,301.988530183727,40667.4186574074,2011-05-04,10:02:52
39.986446,116.30988,0,303.738261154856,40667.4186805556,2011-05-04,10:02:54
39.986424,116.309879,0,305.014632545932,40667.4187384259,2011-05-04,10:02:59
39.986333,116.309892,0,308.419776902887,40667.4187962963,2011-05-04,10:03:04
39.986243,116.309936,0,310.32719816273,40667.4188541667,2011-05-04,10:03:09
39.986179,116.309967,0,311.233589238845,40667.418912037,2011-05-04,10:03:14
39.986169,116.309968,0,311.680341207349,40667.4189699074,2011-05-04,10:03:19
39.986163,116.309959,0,315.282001312336,40667.4190277778,2011-05-04,10:03:24
39.986165,116.30996,0,315.483497375328,40667.4190856481,2011-05-04,10:03:29
39.986165,116.30996,0,315.483497375328,40667.4191203704,2011-05-04,10:03:32
39.986159,116.309958,0,316.642276902887,40667.4191435185,2011-05-04,10:03:34
39.986121,116.30995,0,315.291361548556,40667.4192013889,2011-05-04,10:03:39
39.986117,116.309949,0,315.74406824147,40667.4192592593,2011-05-04,10:03:44
39.986117,116.309949,0,315.74406824147,40667.4192939815,2011-05-04,10:03:47
39.986112,116.309949,0,315.814855643045,40667.4193171296,2011-05-04,10:03:49
39.986096,116.309914,0,313.149625984252,40667.419375,2011-05-04,10:03:54
39.986067,116.309897,0,310.123198818898,40667.4194328704,2011-05-04,10:03:59
39.98604,116.309874,0,305.057109580053,40667.4194907407,2011-05-04,10:04:04
39.986019,116.30987,0,298.957024278215,40667.4195486111,2011-05-04,10:04:09
39.986005,116.309883,0,289.90092191601,40667.4196064815,2011-05-04,10:04:14
39.986006,116.309895,0,281.208818897638,40667.4196643519,2011-05-04,10:04:19
39.985998,116.309896,0,280.683146325459,40667.4197222222,2011-05-04,10:04:24
39.985998,116.309896,0,280.683146325459,40667.4197569444,2011-05-04,10:04:27
39.985996,116.309898,0,280.430036089239,40667.4197800926,2011-05-04,10:04:29
39.98599,116.309949,0,273.703851706037,40667.419837963,2011-05-04,10:04:34
39.98598,116.309951,0,260.316617454068,40667.4198958333,2011-05-04,10:04:39
39.985906,116.309978,0,256.985367454068,40667.4199537037,2011-05-04,10:04:44
39.985784,116.310049,0,253.694740813648,40667.4200115741,2011-05-04,10:04:49
39.985723,116.310065,0,248.420593832021,40667.4200694444,2011-05-04,10:04:54
39.985679,116.31007,0,251.483415354331,40667.4201273148,2011-05-04,10:04:59
39.985596,116.310078,0,256.690728346457,40667.4201851852,2011-05-04,10:05:04
39.985449,116.310081,0,260.960787401575,40667.4202430556,2011-05-04,10:05:09
39.985229,116.310034,0,264.886220472441,40667.4203009259,2011-05-04,10:05:14
39.985016,116.309995,0,258.876496062992,40667.4203587963,2011-05-04,10:05:19
39.984764,116.309983,0,245.528582677165,40667.4204166667,2011-05-04,10:05:24
39.984342,116.310015,0,206.397460629921,40667.420474537,2011-05-04,10:05:29
39.984047,116.310052,0,186.132132545932,40667.4205324074,2011-05-04,10:05:34
39.983791,116.310096,0,180.052736220472,40667.4205902778,2011-05-04,10:05:39
39.983498,116.310122,0,175.493031496063,40667.4206481481,2011-05-04,10:05:44
39.983149,116.31019,0,177.825692257218,40667.4207060185,2011-05-04,10:05:49
39.982772,116.310246,0,178.067828083989,40667.4207638889,2011-05-04,10:05:54
39.982547,116.310305,0,177.250997375328,40667.4208217593,2011-05-04,10:05:59
39.982244,116.310379,0,176.385695538058,40667.4208796296,2011-05-04,10:06:04
39.982107,116.310408,0,176.218100393701,40667.4209375,2011-05-04,10:06:09
39.982004,116.310449,0,175.110049212598,40667.4209953704,2011-05-04,10:06:14
39.981877,116.310544,0,175.289793307087,40667.4210532407,2011-05-04,10:06:19
39.981786,116.310564,0,179.057670603675,40667.4211111111,2011-05-04,10:06:24
39.98177,116.310591,0,181.638999343832,40667.4211689815,2011-05-04,10:06:29
39.981741,116.310598,0,185.526650262467,40667.4212268519,2011-05-04,10:06:34
39.981619,116.310609,0,189.718674540682,40667.4212847222,2011-05-04,10:06:39
39.981392,116.310579,0,200.344632545932,40667.4213425926,2011-05-04,10:06:44
39.98123,116.310564,0,210.900895669291,40667.421400463,2011-05-04,10:06:49
39.981209,116.310584,0,216.507598425197,40667.4214583333,2011-05-04,10:06:54
39.981188,116.310565,0,218.682851049869,40667.4215162037,2011-05-04,10:06:59
39.981133,116.310546,0,228.853576115486,40667.4215740741,2011-05-04,10:07:04
39.981017,116.31053,0,241.1906167979,40667.4216319444,2011-05-04,10:07:09
39.98093,116.310519,0,250.487916666667,40667.4216898148,2011-05-04,10:07:14
39.980938,116.310548,0,254.444087926509,40667.4217476852,2011-05-04,10:07:19
39.980938,116.310548,0,254.444087926509,40667.4217824074,2011-05-04,10:07:22
39.980933,116.310547,0,258.249524278215,40667.4218055556,2011-05-04,10:07:24
39.981017,116.310407,0,284.470410104987,40667.4218634259,2011-05-04,10:07:29
39.981164,116.310393,0,301.424337270341,40667.4219212963,2011-05-04,10:07:34
39.981164,116.310393,0,301.424337270341,40667.4219560185,2011-05-04,10:07:37
39.981161,116.310398,0,296.723221784777,40667.4219791667,2011-05-04,10:07:39
39.981192,116.310351,0,279.748369422572,40667.422037037,2011-05-04,10:07:44
39.981207,116.31032,0,275.100646325459,40667.4220949074,2011-05-04,10:07:49
39.9812,116.310297,0,287.140823490814,40667.4221527778,2011-05-04,10:07:54
39.981196,116.310243,0,289.292572178478,40667.4222106481,2011-05-04,10:07:59
39.981191,116.310171,0,288.429484908136,40667.4222685185,2011-05-04,10:08:04
39.981132,116.310086,0,292.605452755906,40667.4223263889,2011-05-04,10:08:09
39.981082,116.310006,0,294.511148293963,40667.4223842593,2011-05-04,10:08:14
39.981061,116.309857,0,287.061427165354,40667.4224421296,2011-05-04,10:08:19
39.981065,116.309746,0,286.052585301837,40667.4225,2011-05-04,10:08:24
39.98104,116.309698,0,283.220672572178,40667.4225578704,2011-05-04,10:08:29
39.981045,116.309603,0,286.153484251969,40667.4226157407,2011-05-04,10:08:34
39.981047,116.30952,0,289.630088582677,40667.4226736111,2011-05-04,10:08:39
39.981051,116.309423,0,296.879465223097,40667.4227314815,2011-05-04,10:08:44
39.981044,116.309308,0,303.768097112861,40667.4227893518,2011-05-04,10:08:49
39.981021,116.309276,0,305.419081364829,40667.4228472222,2011-05-04,10:08:54
39.981008,116.309226,0,314.973195538058,40667.4229050926,2011-05-04,10:08:59
39.98101,116.309161,0,318.164724409449,40667.422962963,2011-05-04,10:09:04
39.981031,116.309079,0,320.76217519685,40667.4230208333,2011-05-04,10:09:09
39.981075,116.309003,0,324.038707349081,40667.4230787037,2011-05-04,10:09:14
39.981111,116.308772,0,329.195131233596,40667.4231365741,2011-05-04,10:09:19
39.981147,116.308677,0,328.774839238845,40667.4231944444,2011-05-04,10:09:24
39.981188,116.308645,0,332.622001312336,40667.4232523148,2011-05-04,10:09:29
39.981212,116.308521,0,325.720429790026,40667.4233101852,2011-05-04,10:09:34
39.981214,116.308473,0,321.035160761155,40667.4233680556,2011-05-04,10:09:39
39.98122,116.308408,0,325.047877296588,40667.4234259259,2011-05-04,10:09:44
39.981277,116.308384,0,326.247877296588,40667.4234837963,2011-05-04,10:09:49
39.981327,116.308367,0,329.772942913386,40667.4235416667,2011-05-04,10:09:54
39.981258,116.308287,0,339.719393044619,40667.423599537,2011-05-04,10:09:59
39.98111,116.308123,0,351.011945538058,40667.4236574074,2011-05-04,10:10:04
39.981036,116.307843,0,363.648881233596,40667.4237152778,2011-05-04,10:10:09
39.980756,116.307704,0,377.866115485564,40667.4237731481,2011-05-04,10:10:14
39.980667,116.307664,0,386.90001312336,40667.4238310185,2011-05-04,10:10:19
39.980511,116.30772,0,398.434940944882,40667.4238888889,2011-05-04,10:10:24
39.980405,116.307748,0,412.383343175853,40667.4239467593,2011-05-04,10:10:29
39.980354,116.307786,0,430.405734908136,40667.4240046296,2011-05-04,10:10:34
39.980305,116.307805,0,447.976020341207,40667.4240625,2011-05-04,10:10:39
39.980291,116.307692,0,450.901371391076,40667.4241203704,2011-05-04,10:10:44
39.980302,116.307653,0,453.498471128609,40667.4241782407,2011-05-04,10:10:49
39.980302,116.307653,0,453.498471128609,40667.424212963,2011-05-04,10:10:52
39.980307,116.307651,0,457.818838582677,40667.4242361111,2011-05-04,10:10:54
39.980421,116.30751,0,468.214189632546,40667.4242939815,2011-05-04,10:10:59
39.980504,116.307427,0,477.829730971129,40667.4243518518,2011-05-04,10:11:04
39.980404,116.307401,0,474.725206692913,40667.4244097222,2011-05-04,10:11:09
39.980341,116.30733,0,480.886643700787,40667.4244675926,2011-05-04,10:11:14
39.980227,116.307281,0,484.450282152231,40667.424525463,2011-05-04,10:11:19
39.980109,116.307269,0,481.514268372703,40667.4245833333,2011-05-04,10:11:24
39.980087,116.30728,0,472.857007874016,40667.4246412037,2011-05-04,10:11:29
39.980077,116.307241,0,480.789776902887,40667.4246990741,2011-05-04,10:11:34
39.980079,116.307275,0,480.622270341207,40667.4247569444,2011-05-04,10:11:39
39.98007,116.307307,0,479.238766404199,40667.4248148148,2011-05-04,10:11:44
39.980061,116.307308,0,480.584973753281,40667.4248726852,2011-05-04,10:11:49
39.980061,116.307308,0,480.584973753281,40667.4249074074,2011-05-04,10:11:52
39.980055,116.307309,0,481.070170603675,40667.4249305556,2011-05-04,10:11:54
39.979983,116.307366,0,488.466978346457,40667.4249884259,2011-05-04,10:11:59
39.979842,116.307279,0,490.704284776903,40667.4250462963,2011-05-04,10:12:04
39.97973,116.307279,0,489.218202099738,40667.4251041667,2011-05-04,10:12:09
39.979693,116.307309,0,487.219343832021,40667.425162037,2011-05-04,10:12:14
39.979672,116.307366,0,467.327900262467,40667.4252199074,2011-05-04,10:12:19
39.979622,116.307321,0,451.167749343832,40667.4252777778,2011-05-04,10:12:24
39.979607,116.307247,0,452.809921259843,40667.4253356481,2011-05-04,10:12:29
39.979605,116.307144,0,444.200721784777,40667.4253935185,2011-05-04,10:12:34
39.9796,116.307087,0,446.327988845144,40667.4254513889,2011-05-04,10:12:39
39.979549,116.307072,0,440.79342519685,40667.4255092593,2011-05-04,10:12:44
39.979526,116.307036,0,448.682339238845,40667.4255671296,2011-05-04,10:12:49
39.979473,116.307019,0,454.636371391076,40667.425625,2011-05-04,10:12:54
39.979403,116.306999,0,455.044222440945,40667.4256828704,2011-05-04,10:12:59
39.979365,116.3069,0,459.919274934383,40667.4257407407,2011-05-04,10:13:04
39.979321,116.30685,0,463.944281496063,40667.4257986111,2011-05-04,10:13:09
39.979292,116.306751,0,458.233549868766,40667.4258564815,2011-05-04,10:13:14
39.979266,116.306647,0,455.874494750656,40667.4259143519,2011-05-04,10:13:19
39.979273,116.306548,0,456.718884514436,40667.4259722222,2011-05-04,10:13:24
39.979279,116.30643,0,455.767463910761,40667.4260300926,2011-05-04,10:13:29
39.979246,116.306358,0,455.770518372703,40667.426087963,2011-05-04,10:13:34
39.97921,116.306257,0,452.202575459318,40667.4261458333,2011-05-04,10:13:39
39.979186,116.306163,0,452.258992782152,40667.4262037037,2011-05-04,10:13:44
39.979205,116.306018,0,453.238799212598,40667.4262615741,2011-05-04,10:13:49
39.979221,116.305935,0,455.242316272966,40667.4263194444,2011-05-04,10:13:54
39.979152,116.305862,0,450.512844488189,40667.4263773148,2011-05-04,10:13:59
39.979076,116.305731,0,448.789169947507,40667.4264351852,2011-05-04,10:14:04
39.979015,116.305562,0,462.770685695538,40667.4264930556,2011-05-04,10:14:09
39.978961,116.305511,0,475.218215223097,40667.4265509259,2011-05-04,10:14:14
39.978906,116.305524,0,479.534429133858,40667.4266087963,2011-05-04,10:14:19
39.978832,116.305537,0,482.226843832021,40667.4266666667,2011-05-04,10:14:24
39.978819,116.305547,0,485.303533464567,40667.426724537,2011-05-04,10:14:29
39.978825,116.305546,0,487.769419291339,40667.4267824074,2011-05-04,10:14:34
39.978825,116.305546,0,487.769419291339,40667.4268171296,2011-05-04,10:14:37
39.978824,116.305546,0,490.03561023622,40667.4268402778,2011-05-04,10:14:39
39.978814,116.305546,0,490.626486220472,40667.4268981481,2011-05-04,10:14:44
39.978793,116.305468,0,490.38594160105,40667.4269560185,2011-05-04,10:14:49
39.97877,116.305441,0,490.334576771654,40667.4270138889,2011-05-04,10:14:54
39.978791,116.305406,0,490.372775590551,40667.4270717593,2011-05-04,10:14:59
39.97876,116.30533,0,490.658576115486,40667.4271296296,2011-05-04,10:15:04
