# Supplementary material for: Research on differential privacy protection method based on user tendency
Source: PLoS One. 2023 Oct 26;18(10):e0288823. doi: 10.1371/journal.pone.0288823 (PMC10602288; doi:10.1371/journal.pone.0288823)
Supplement: S5 Data — (ZIP) [file pone.0288823.s005.zip › Data 5-5/147/Trajectory/20110504222727.plt]

Geolife trajectory
WGS 84
Altitude is in Feet
Reserved 3
0,2,255,My Track,0,0,2,8421376
0
39.98365,116.304269,0,67.4587106299213,40667.9357291667,2011-05-04,22:27:27
39.983714,116.304356,0,155.393782808399,40667.9357986111,2011-05-04,22:27:33
39.983784,116.304283,0,151.002014435696,40667.9358564815,2011-05-04,22:27:38
39.983743,116.304282,0,155.949140419948,40667.9359143519,2011-05-04,22:27:43
39.983716,116.304256,0,147.854425853018,40667.9359722222,2011-05-04,22:27:48
39.983701,116.30433,0,116.307391732283,40667.9360300926,2011-05-04,22:27:53
39.983722,116.304337,0,124.980059055118,40667.936087963,2011-05-04,22:27:58
39.98371,116.304326,0,128.124980314961,40667.9361458333,2011-05-04,22:28:03
39.983709,116.304327,0,128.550541338583,40667.9362037037,2011-05-04,22:28:08
39.983709,116.304327,0,128.550541338583,40667.9362384259,2011-05-04,22:28:11
39.983714,116.304328,0,129.631748687664,40667.9362615741,2011-05-04,22:28:13
39.983732,116.304337,0,151.756528871391,40667.9363194444,2011-05-04,22:28:18
39.983738,116.304335,0,154.841965223097,40667.9363773148,2011-05-04,22:28:23
39.983738,116.304327,0,157.664616141732,40667.9364351852,2011-05-04,22:28:28
39.983738,116.304327,0,157.664616141732,40667.9364699074,2011-05-04,22:28:31
39.983737,116.304322,0,160.12062992126,40667.9364930556,2011-05-04,22:28:33
39.983731,116.304312,0,162.07720144357,40667.9365509259,2011-05-04,22:28:38
39.983724,116.304303,0,163.455498687664,40667.9366087963,2011-05-04,22:28:43
39.98372,116.304298,0,164.235108267717,40667.9366666667,2011-05-04,22:28:48
39.983718,116.304298,0,164.614524278215,40667.936724537,2011-05-04,22:28:53
39.983714,116.304295,0,164.815498687664,40667.9367824074,2011-05-04,22:28:58
39.983711,116.304292,0,164.677365485564,40667.9368402778,2011-05-04,22:29:03
39.983706,116.304286,0,163.939019028871,40667.9368981481,2011-05-04,22:29:08
39.983706,116.304286,0,163.939019028871,40667.9369328704,2011-05-04,22:29:11
39.9837,116.30428,0,162.479120734908,40667.9369560185,2011-05-04,22:29:13
39.983705,116.304295,0,160.389560367454,40667.9370138889,2011-05-04,22:29:18
39.983704,116.304314,0,153.845177165354,40667.9370717593,2011-05-04,22:29:23
39.983704,116.304315,0,152.125521653543,40667.9371296296,2011-05-04,22:29:28
39.983703,116.304317,0,150.335390419947,40667.9371875,2011-05-04,22:29:33
39.983703,116.304317,0,150.335390419947,40667.9372222222,2011-05-04,22:29:36
39.983707,116.30431,0,148.570830052493,40667.9372453704,2011-05-04,22:29:38
39.983711,116.304298,0,146.964865485564,40667.9373032407,2011-05-04,22:29:43
39.983711,116.304298,0,146.964865485564,40667.937337963,2011-05-04,22:29:46
39.983713,116.304301,0,145.35499671916,40667.9373611111,2011-05-04,22:29:48
39.983662,116.304752,0,146.59561351706,40667.9374189815,2011-05-04,22:29:53
39.983623,116.305427,0,148.968996062992,40667.9374768519,2011-05-04,22:29:58
39.983705,116.305934,0,142.375164041995,40667.9375347222,2011-05-04,22:30:03
39.983773,116.30652,0,139.12530183727,40667.9375925926,2011-05-04,22:30:08
39.983794,116.307245,0,134.904028871391,40667.937650463,2011-05-04,22:30:13
39.983833,116.30794,0,133.933671259843,40667.9377083333,2011-05-04,22:30:18
39.983874,116.308657,0,137.321893044619,40667.9377662037,2011-05-04,22:30:23
39.983902,116.309151,0,141.414721128609,40667.9378240741,2011-05-04,22:30:28
39.983931,116.309338,0,156.261840551181,40667.9378819444,2011-05-04,22:30:33
39.983928,116.309433,0,162.674911417323,40667.9379398148,2011-05-04,22:30:38
39.983934,116.3095,0,168.599793307087,40667.9379976852,2011-05-04,22:30:43
39.983938,116.309537,0,173.442919947507,40667.9380555556,2011-05-04,22:30:48
39.983929,116.309553,0,175.219445538058,40667.9381134259,2011-05-04,22:30:53
39.983911,116.30955,0,177.008061023622,40667.9381712963,2011-05-04,22:30:58
39.983934,116.309558,0,178.951528871391,40667.9382291667,2011-05-04,22:31:03
39.983954,116.309567,0,181.34749015748,40667.938287037,2011-05-04,22:31:08
39.983979,116.309598,0,184.35655839895,40667.9383449074,2011-05-04,22:31:13
39.983986,116.309626,0,187.600905511811,40667.9384027778,2011-05-04,22:31:18
39.983999,116.30982,0,191.004107611549,40667.9384606481,2011-05-04,22:31:23
39.984062,116.31025,0,192.460675853018,40667.9385185185,2011-05-04,22:31:28
39.984023,116.310814,0,188.737552493438,40667.9385763889,2011-05-04,22:31:33
39.983967,116.311491,0,189.629225721785,40667.9386342593,2011-05-04,22:31:38
39.984022,116.312093,0,188.649845800525,40667.9386921296,2011-05-04,22:31:43
39.984071,116.312633,0,187.170485564304,40667.93875,2011-05-04,22:31:48
39.984076,116.31309,0,191.855518372703,40667.9388078704,2011-05-04,22:31:53
39.984079,116.313376,0,195.691141732283,40667.9388657407,2011-05-04,22:31:58
39.98411,116.313486,0,199.571696194226,40667.9389236111,2011-05-04,22:32:03
39.98414,116.31366,0,207.299248687664,40667.9389814815,2011-05-04,22:32:08
39.984164,116.314056,0,214.998090551181,40667.9390393518,2011-05-04,22:32:13
39.984151,116.31463,0,216.613930446194,40667.9390972222,2011-05-04,22:32:18
39.984123,116.315169,0,216.819432414698,40667.9391550926,2011-05-04,22:32:23
39.984085,116.315574,0,213.998533464567,40667.939212963,2011-05-04,22:32:28
39.98409,116.315738,0,204.944586614173,40667.9392708333,2011-05-04,22:32:33
39.984074,116.315744,0,201.114005905512,40667.9393287037,2011-05-04,22:32:38
39.984073,116.315767,0,199.563284120735,40667.9393865741,2011-05-04,22:32:43
39.98411,116.315962,0,192.07468832021,40667.9394444444,2011-05-04,22:32:48
39.984157,116.316404,0,186.552286745407,40667.9395023148,2011-05-04,22:32:53
39.984161,116.316967,0,181.282785433071,40667.9395601852,2011-05-04,22:32:58
39.984179,116.317524,0,181.117746062992,40667.9396180556,2011-05-04,22:33:03
39.984175,116.31811,0,171.961709317585,40667.9396759259,2011-05-04,22:33:08
39.984198,116.318651,0,169.467650918635,40667.9397337963,2011-05-04,22:33:13
39.984221,116.319203,0,167.022703412074,40667.9397916667,2011-05-04,22:33:18
39.984252,116.319694,0,172.491325459318,40667.939849537,2011-05-04,22:33:23
39.98428,116.320095,0,170.187962598425,40667.9399074074,2011-05-04,22:33:28
39.984319,116.320405,0,180.645137795276,40667.9399652778,2011-05-04,22:33:33
39.984321,116.32064,0,185.929822834646,40667.9400231481,2011-05-04,22:33:38
39.984318,116.320671,0,189.912549212598,40667.9400810185,2011-05-04,22:33:43
39.984319,116.32069,0,191.793179133858,40667.9401388889,2011-05-04,22:33:48
39.98432,116.320695,0,192.806614173228,40667.9401967593,2011-05-04,22:33:53
39.98432,116.320698,0,193.342424540682,40667.9402546296,2011-05-04,22:33:58
39.984319,116.320693,0,193.61625984252,40667.9403125,2011-05-04,22:34:03
39.984319,116.320693,0,193.61625984252,40667.9403472222,2011-05-04,22:34:06
39.984319,116.320696,0,193.65999015748,40667.9403703704,2011-05-04,22:34:08
39.984317,116.320807,0,194.786062992126,40667.9404282407,2011-05-04,22:34:13
39.984366,116.32104,0,198.334458661417,40667.9404861111,2011-05-04,22:34:18
39.984331,116.3215,0,202.543730314961,40667.9405439815,2011-05-04,22:34:23
39.984277,116.322046,0,210.219179790026,40667.9406018518,2011-05-04,22:34:28
39.984334,116.322528,0,210.592365485564,40667.9406597222,2011-05-04,22:34:33
39.984356,116.323027,0,216.310580708661,40667.9407175926,2011-05-04,22:34:38
39.98436,116.323508,0,222.243562992126,40667.940775463,2011-05-04,22:34:43
39.984371,116.323904,0,210.57687007874,40667.9408333333,2011-05-04,22:34:48
39.984385,116.324219,0,201.668927165354,40667.9408912037,2011-05-04,22:34:53
39.984405,116.324434,0,194.370203412073,40667.9409490741,2011-05-04,22:34:58
39.984395,116.324496,0,185.700088582677,40667.9410069444,2011-05-04,22:35:03
39.98439,116.32452,0,178.12312007874,40667.9410648148,2011-05-04,22:35:08
39.984423,116.324686,0,171.991371391076,40667.9411226852,2011-05-04,22:35:13
39.984455,116.325108,0,171.91906824147,40667.9411805556,2011-05-04,22:35:18
39.984465,116.325609,0,172.11529855643,40667.9412384259,2011-05-04,22:35:23
39.984469,116.326117,0,171.53968832021,40667.9412962963,2011-05-04,22:35:28
39.984479,116.326514,0,172.786112204724,40667.9413541667,2011-05-04,22:35:33
39.984489,116.32671,0,177.90905839895,40667.941412037,2011-05-04,22:35:38
39.98449,116.326727,0,184.779655511811,40667.9414699074,2011-05-04,22:35:43
39.98449,116.326716,0,185.761653543307,40667.9415277778,2011-05-04,22:35:48
39.984502,116.326711,0,186.893608923885,40667.9415856482,2011-05-04,22:35:53
39.984544,116.326736,0,187.571781496063,40667.9416435185,2011-05-04,22:35:58
39.984546,116.326726,0,189.22374015748,40667.9417013889,2011-05-04,22:36:03
39.984547,116.326709,0,191.140587270341,40667.9417592593,2011-05-04,22:36:08
39.984547,116.326709,0,191.140587270341,40667.9417939815,2011-05-04,22:36:11
39.984549,116.326713,0,192.464957349081,40667.9418171296,2011-05-04,22:36:13
39.98455,116.326723,0,193.45186023622,40667.941875,2011-05-04,22:36:18
39.98455,116.326726,0,194.107965879265,40667.9419328704,2011-05-04,22:36:23
39.984549,116.326725,0,194.425183727034,40667.9419907407,2011-05-04,22:36:28
39.984549,116.326725,0,194.425183727034,40667.942025463,2011-05-04,22:36:31
39.984549,116.32672,0,194.51249015748,40667.9420486111,2011-05-04,22:36:33
39.984547,116.326711,0,194.339652230971,40667.9421064815,2011-05-04,22:36:38
39.984547,116.32671,0,194.152270341207,40667.9421643519,2011-05-04,22:36:43
39.984548,116.326713,0,194.375170603675,40667.9422222222,2011-05-04,22:36:48
39.984548,116.326711,0,194.432992125984,40667.9422800926,2011-05-04,22:36:53
39.984552,116.326719,0,194.521502624672,40667.942337963,2011-05-04,22:36:58
39.984552,116.326719,0,194.512165354331,40667.9423958333,2011-05-04,22:37:03
39.984552,116.326719,0,194.512165354331,40667.9424305556,2011-05-04,22:37:06
39.984553,116.326727,0,194.72843175853,40667.9424537037,2011-05-04,22:37:08
39.984555,116.326744,0,195.226758530184,40667.9425115741,2011-05-04,22:37:13
39.984565,116.326837,0,196.894484908136,40667.9425694444,2011-05-04,22:37:18
39.98465,116.327178,0,204.932595144357,40667.9426273148,2011-05-04,22:37:23
39.984678,116.327801,0,204.290492125984,40667.9426851852,2011-05-04,22:37:28
39.984703,116.328462,0,201.233766404199,40667.9427430556,2011-05-04,22:37:33
39.984698,116.329178,0,196.484166666667,40667.9428009259,2011-05-04,22:37:38
39.98471,116.329937,0,192.71905511811,40667.9428587963,2011-05-04,22:37:43
39.984735,116.330704,0,177.681840551181,40667.9429166667,2011-05-04,22:37:48
39.984732,116.331479,0,162.017765748031,40667.942974537,2011-05-04,22:37:53
39.984776,116.332211,0,147.846601049869,40667.9430324074,2011-05-04,22:37:58
39.98478,116.332893,0,142.768661417323,40667.9430902778,2011-05-04,22:38:03
39.984815,116.333514,0,138.823517060367,40667.9431481481,2011-05-04,22:38:08
39.984795,116.334134,0,136.70062664042,40667.9432060185,2011-05-04,22:38:13
39.984784,116.334779,0,133.902755905512,40667.9432638889,2011-05-04,22:38:18
39.984823,116.335492,0,133.243106955381,40667.9433217593,2011-05-04,22:38:23
39.98493,116.336229,0,146.424839238845,40667.9433796296,2011-05-04,22:38:28
39.984945,116.336958,0,152.764619422572,40667.9434375,2011-05-04,22:38:33
39.984947,116.33761,0,158.045196850394,40667.9434953704,2011-05-04,22:38:38
39.984969,116.338128,0,170.310649606299,40667.9435532407,2011-05-04,22:38:43
39.984993,116.338633,0,188.872857611549,40667.9436111111,2011-05-04,22:38:48
39.985015,116.339028,0,203.805419947507,40667.9436689815,2011-05-04,22:38:53
39.985046,116.339321,0,212.758333333333,40667.9437268519,2011-05-04,22:38:58
39.985077,116.339401,0,217.324130577428,40667.9437847222,2011-05-04,22:39:03
39.985088,116.339404,0,218.212874015748,40667.9438425926,2011-05-04,22:39:08
39.9851,116.339442,0,216.791948818898,40667.943900463,2011-05-04,22:39:13
39.985164,116.33969,0,217.025062335958,40667.9439583333,2011-05-04,22:39:18
39.985214,116.340233,0,219.231929133858,40667.9440162037,2011-05-04,22:39:23
39.985215,116.340789,0,215.266394356955,40667.9440740741,2011-05-04,22:39:28
39.985254,116.341375,0,213.20998687664,40667.9441319444,2011-05-04,22:39:33
39.985262,116.342012,0,209.808838582677,40667.9441898148,2011-05-04,22:39:38
39.985269,116.342626,0,207.486653543307,40667.9442476852,2011-05-04,22:39:43
39.985306,116.343126,0,210.887227690289,40667.9443055556,2011-05-04,22:39:48
39.985348,116.343674,0,216.557759186352,40667.9443634259,2011-05-04,22:39:53
39.985347,116.344297,0,219.312454068241,40667.9444212963,2011-05-04,22:39:58
39.985361,116.344817,0,226.659022309711,40667.9444791667,2011-05-04,22:40:03
39.985407,116.3453,0,242.381131889764,40667.944537037,2011-05-04,22:40:08
39.985498,116.345827,0,260.295265748032,40667.9445949074,2011-05-04,22:40:13
39.985501,116.346479,0,273.742526246719,40667.9446527778,2011-05-04,22:40:18
39.985471,116.347002,0,288.663648293963,40667.9447106481,2011-05-04,22:40:23
39.985443,116.347048,0,296.255423228346,40667.9447685185,2011-05-04,22:40:28
39.985431,116.347041,0,302.249501312336,40667.9448263889,2011-05-04,22:40:33
39.985431,116.347041,0,302.249501312336,40667.9448611111,2011-05-04,22:40:36
39.985431,116.347039,0,303.882637795276,40667.9448842593,2011-05-04,22:40:38
39.985427,116.347025,0,303.830150918635,40667.9449421296,2011-05-04,22:40:43
39.985421,116.347015,0,303.419419291339,40667.945,2011-05-04,22:40:48
39.985419,116.347012,0,302.912746062992,40667.9450578704,2011-05-04,22:40:53
39.985419,116.347012,0,302.912746062992,40667.9450925926,2011-05-04,22:40:56
39.985418,116.347018,0,302.39250328084,40667.9451157407,2011-05-04,22:40:58
39.985416,116.347029,0,302.048005249344,40667.9451736111,2011-05-04,22:41:03
39.985416,116.347029,0,302.048005249344,40667.9452083333,2011-05-04,22:41:06
39.985412,116.347037,0,301.916968503937,40667.9452314815,2011-05-04,22:41:08
39.985411,116.347046,0,301.84187664042,40667.9452893519,2011-05-04,22:41:13
39.98541,116.347051,0,301.765055774278,40667.9453472222,2011-05-04,22:41:18
39.98541,116.347057,0,301.773166010499,40667.9454050926,2011-05-04,22:41:23
39.98541,116.347063,0,301.80998687664,40667.945462963,2011-05-04,22:41:28
39.98541,116.347066,0,301.719248687664,40667.9455208333,2011-05-04,22:41:33
39.98541,116.34707,0,301.661354986877,40667.9455787037,2011-05-04,22:41:38
39.985409,116.34707,0,301.609639107612,40667.9456365741,2011-05-04,22:41:43
39.985408,116.347071,0,301.387965879265,40667.9456944444,2011-05-04,22:41:48
39.985406,116.347066,0,300.958287401575,40667.9457523148,2011-05-04,22:41:53
39.985406,116.347069,0,300.603727034121,40667.9458101852,2011-05-04,22:41:58
39.985404,116.347069,0,300.201755249344,40667.9458680556,2011-05-04,22:42:03
39.985404,116.347069,0,300.201755249344,40667.9459027778,2011-05-04,22:42:06
39.985403,116.347072,0,299.847621391076,40667.9459259259,2011-05-04,22:42:08
39.985455,116.347267,0,293.109547244094,40667.9459837963,2011-05-04,22:42:13
39.985641,116.347382,0,288.999212598425,40667.9460416667,2011-05-04,22:42:18
39.986059,116.347435,0,268.408933727034,40667.946099537,2011-05-04,22:42:23
39.986517,116.347408,0,256.195495406824,40667.9461574074,2011-05-04,22:42:28
39.98702,116.347396,0,247.528648293963,40667.9462152778,2011-05-04,22:42:33
39.987502,116.347388,0,257.972555774278,40667.9462731481,2011-05-04,22:42:38
39.9879,116.347338,0,261.829232283465,40667.9463310185,2011-05-04,22:42:43
39.988209,116.347322,0,251.967011154856,40667.9463888889,2011-05-04,22:42:48
39.988475,116.347285,0,246.207119422572,40667.9464467593,2011-05-04,22:42:53
39.988796,116.347266,0,223.781003937008,40667.9465046296,2011-05-04,22:42:58
39.989145,116.347246,0,204.229278215223,40667.9465625,2011-05-04,22:43:03
39.989431,116.347241,0,193.73779855643,40667.9466203704,2011-05-04,22:43:08
39.989467,116.347231,0,179.039311023622,40667.9466782407,2011-05-04,22:43:13
39.989483,116.347234,0,173.34501312336,40667.9467361111,2011-05-04,22:43:18
39.989452,116.347242,0,173.134865485564,40667.9467939815,2011-05-04,22:43:23
39.98942,116.347329,0,154.500144356955,40667.9468518518,2011-05-04,22:43:28
39.989377,116.347377,0,162.181968503937,40667.9469097222,2011-05-04,22:43:33
39.989338,116.347422,0,167.389327427822,40667.9469675926,2011-05-04,22:43:38
39.989284,116.347403,0,180.130656167979,40667.947025463,2011-05-04,22:43:43
39.989227,116.347428,0,175.836732283465,40667.9470833333,2011-05-04,22:43:48
39.989173,116.347446,0,177.446637139108,40667.9471412037,2011-05-04,22:43:53
39.989137,116.347487,0,177.734468503937,40667.9471990741,2011-05-04,22:43:58
39.989085,116.34754,0,177.949708005249,40667.9472569444,2011-05-04,22:44:03
39.989034,116.347591,0,181.15938648294,40667.9473148148,2011-05-04,22:44:08
39.988972,116.347604,0,177.695446194226,40667.9473726852,2011-05-04,22:44:13
39.988924,116.347634,0,176.054875328084,40667.9474305556,2011-05-04,22:44:18
39.98892,116.347699,0,176.864908136483,40667.9474884259,2011-05-04,22:44:23
39.988868,116.34776,0,176.025839895013,40667.9475462963,2011-05-04,22:44:28
39.988793,116.347824,0,175.795679133858,40667.9476041667,2011-05-04,22:44:33
39.988734,116.347871,0,178.030357611549,40667.947662037,2011-05-04,22:44:38
39.988689,116.347933,0,177.097457349081,40667.9477199074,2011-05-04,22:44:43
39.988659,116.347981,0,180.298225065617,40667.9477777778,2011-05-04,22:44:48
39.988617,116.348045,0,188.16375984252,40667.9478356481,2011-05-04,22:44:53
39.988572,116.348104,0,193.895767716535,40667.9478935185,2011-05-04,22:44:58
39.988541,116.348167,0,199.353038057743,40667.9479513889,2011-05-04,22:45:03
39.988544,116.348252,0,207.05656167979,40667.9480092593,2011-05-04,22:45:08
39.988516,116.348364,0,209.415728346457,40667.9480671296,2011-05-04,22:45:13
39.988453,116.348368,0,214.097106299213,40667.948125,2011-05-04,22:45:18
39.988402,116.348406,0,215.439832677165,40667.9481828704,2011-05-04,22:45:23
39.988377,116.348491,0,221.768375984252,40667.9482407407,2011-05-04,22:45:28
39.988293,116.348637,0,226.012729658793,40667.9482986111,2011-05-04,22:45:33
39.988266,116.34871,0,231.362791994751,40667.9483564815,2011-05-04,22:45:38
39.98826,116.348802,0,235.624865485564,40667.9484143518,2011-05-04,22:45:43
39.988262,116.348897,0,245.973280839895,40667.9484722222,2011-05-04,22:45:48
39.988276,116.348987,0,260.105708661417,40667.9485300926,2011-05-04,22:45:53
39.988257,116.349089,0,270.506213910761,40667.948587963,2011-05-04,22:45:58
39.988234,116.349155,0,275.727844488189,40667.9486458333,2011-05-04,22:46:03
39.988225,116.349221,0,282.924957349081,40667.9487037037,2011-05-04,22:46:08
39.988186,116.349235,0,272.491335301837,40667.9487615741,2011-05-04,22:46:13
39.988132,116.349264,0,266.929960629921,40667.9488194444,2011-05-04,22:46:18
39.988146,116.349402,0,262.518054461942,40667.9488773148,2011-05-04,22:46:23
39.988224,116.349477,0,260.927296587926,40667.9489351852,2011-05-04,22:46:28
39.988327,116.34951,0,258.856118766404,40667.9489930556,2011-05-04,22:46:33
39.988374,116.349559,0,256.248008530184,40667.9490509259,2011-05-04,22:46:38
39.98832,116.34966,0,255.517683727034,40667.9491087963,2011-05-04,22:46:43
39.988234,116.349692,0,256.327355643045,40667.9491666667,2011-05-04,22:46:48
39.988129,116.34973,0,259.692050524934,40667.949224537,2011-05-04,22:46:53
39.988034,116.349771,0,262.075485564304,40667.9492824074,2011-05-04,22:46:58
39.987948,116.349815,0,264.605374015748,40667.9493402778,2011-05-04,22:47:03
39.987887,116.349844,0,265.258828740157,40667.9493981482,2011-05-04,22:47:08
39.987812,116.349889,0,257.500075459318,40667.9494560185,2011-05-04,22:47:13
39.987796,116.349977,0,249.855213254593,40667.9495138889,2011-05-04,22:47:18
39.987763,116.350065,0,244.367854330709,40667.9495717593,2011-05-04,22:47:23
39.987761,116.350141,0,243.674550524934,40667.9496296296,2011-05-04,22:47:28
39.987756,116.350223,0,242.475551181102,40667.9496875,2011-05-04,22:47:33
39.987786,116.350297,0,241.823897637795,40667.9497453704,2011-05-04,22:47:38
39.987809,116.350369,0,242.085971128609,40667.9498032407,2011-05-04,22:47:43
39.98781,116.350465,0,239.001748687664,40667.9498611111,2011-05-04,22:47:48
39.987825,116.350566,0,232.288779527559,40667.9499189815,2011-05-04,22:47:53
39.987843,116.350647,0,233.521122047244,40667.9499768519,2011-05-04,22:47:58
39.98783,116.35075,0,223.745262467192,40667.9500347222,2011-05-04,22:48:03
39.987849,116.350832,0,218.613467847769,40667.9500925926,2011-05-04,22:48:08
39.987812,116.350935,0,196.75656496063,40667.950150463,2011-05-04,22:48:13
39.987776,116.351027,0,191.871463254593,40667.9502083333,2011-05-04,22:48:18
39.987777,116.35112,0,185.62530839895,40667.9502662037,2011-05-04,22:48:23
39.987717,116.351197,0,173.942234251969,40667.9503240741,2011-05-04,22:48:28
39.987721,116.351267,0,168.304730971129,40667.9503819444,2011-05-04,22:48:33
39.987757,116.351351,0,164.88873687664,40667.9504398148,2011-05-04,22:48:38
39.987787,116.351443,0,162.54094488189,40667.9504976852,2011-05-04,22:48:43
39.987808,116.351517,0,164.54406167979,40667.9505555556,2011-05-04,22:48:48
39.987777,116.351568,0,166.941213910761,40667.9506134259,2011-05-04,22:48:53
39.987709,116.351614,0,174.065751312336,40667.9506712963,2011-05-04,22:48:58
39.987654,116.351725,0,178.614576771654,40667.9507291667,2011-05-04,22:49:03
39.987611,116.35179,0,187.156683070866,40667.950787037,2011-05-04,22:49:08
39.987547,116.351869,0,193.843415354331,40667.9508449074,2011-05-04,22:49:13
39.98749,116.351901,0,203.969747375328,40667.9509027778,2011-05-04,22:49:18
39.987317,116.351848,0,209.292864173228,40667.9509606481,2011-05-04,22:49:23
39.98721,116.351848,0,215.089878608924,40667.9510185185,2011-05-04,22:49:28
39.987166,116.351872,0,226.520754593176,40667.9510763889,2011-05-04,22:49:33
39.98714,116.351928,0,238.450544619423,40667.9511342593,2011-05-04,22:49:38
39.987163,116.351953,0,251.350853018373,40667.9511921296,2011-05-04,22:49:43
39.987214,116.352013,0,260.201302493438,40667.95125,2011-05-04,22:49:48
39.987414,116.352162,0,267.007132545932,40667.9513078704,2011-05-04,22:49:53
39.987493,116.352195,0,271.013641732283,40667.9513657407,2011-05-04,22:49:58
39.987513,116.352195,0,274.250777559055,40667.9514236111,2011-05-04,22:50:03
39.987477,116.35219,0,276.696512467192,40667.9514814815,2011-05-04,22:50:08
39.987501,116.352181,0,278.544737532808,40667.9515393519,2011-05-04,22:50:13
39.987514,116.352216,0,277.82437664042,40667.9515972222,2011-05-04,22:50:18
39.987523,116.35227,0,274.186971784777,40667.9516550926,2011-05-04,22:50:23
39.987551,116.352344,0,269.181509186352,40667.951712963,2011-05-04,22:50:28
39.987513,116.353099,0,13.0383956692913,40667.9524652778,2011-05-04,22:51:33
39.987528,116.352851,0,230.292874015748,40667.9525231481,2011-05-04,22:51:38
39.98758,116.352869,0,270.15468175853,40667.9525810185,2011-05-04,22:51:43
39.98764,116.352812,0,275.00938648294,40667.9526388889,2011-05-04,22:51:48
39.98763,116.352798,0,277.254950787402,40667.9526967593,2011-05-04,22:51:53
39.98751,116.353095,0,287.511781496063,40667.9528125,2011-05-04,22:52:03
39.987482,116.352882,0,284.343704068241,40667.9528703704,2011-05-04,22:52:08
39.987555,116.35277,0,278.817949475066,40667.9529282407,2011-05-04,22:52:13
39.987555,116.35277,0,278.817949475066,40667.952962963,2011-05-04,22:52:16
39.987562,116.352766,0,276.815508530184,40667.9529861111,2011-05-04,22:52:18
39.987418,116.352753,0,272.000131233596,40667.9530439815,2011-05-04,22:52:23
39.987445,116.352743,0,268.818513779528,40667.9531018519,2011-05-04,22:52:28
39.987461,116.352754,0,264.934455380577,40667.9531597222,2011-05-04,22:52:33
39.987496,116.352771,0,261.582677165354,40667.9532175926,2011-05-04,22:52:38
39.987496,116.352771,0,261.582677165354,40667.9532523148,2011-05-04,22:52:41
39.987502,116.352768,0,257.808805774278,40667.953275463,2011-05-04,22:52:43
39.987569,116.352748,0,254.121840551181,40667.9533333333,2011-05-04,22:52:48
39.9875,116.352752,0,251.615580708661,40667.9533912037,2011-05-04,22:52:53
39.987704,116.352776,0,160.117148950131,40667.9535648148,2011-05-04,22:53:08
39.987618,116.353102,0,236.276840551181,40667.9565162037,2011-05-04,22:57:23
39.987596,116.353134,0,236.748671259843,40667.9565740741,2011-05-04,22:57:28
39.987611,116.353142,0,239.24529855643,40667.9566319444,2011-05-04,22:57:33
39.987565,116.3532,0,242.172375328084,40667.9566898148,2011-05-04,22:57:38
39.98745,116.353289,0,245.174498031496,40667.9567476852,2011-05-04,22:57:43
