# Supplementary material for: Research on differential privacy protection method based on user tendency
Source: PLoS One. 2023 Oct 26;18(10):e0288823. doi: 10.1371/journal.pone.0288823 (PMC10602288; doi:10.1371/journal.pone.0288823)
Supplement: S5 Data — (ZIP) [file pone.0288823.s005.zip › Data 5-5/147/Trajectory/20110505093137.plt]

Geolife trajectory
WGS 84
Altitude is in Feet
Reserved 3
0,2,255,My Track,0,0,2,8421376
0
39.9878,116.352231,0,296.344130577428,40668.3969560185,2011-05-05,09:31:37
39.987831,116.352171,0,322.159343832021,40668.3970138889,2011-05-05,09:31:42
39.987875,116.352199,0,322.748395669291,40668.3970717593,2011-05-05,09:31:47
39.98792,116.352369,0,322.969642388451,40668.3971296296,2011-05-05,09:31:52
39.987871,116.352618,0,324.714438976378,40668.3971875,2011-05-05,09:31:57
39.98782,116.352863,0,326.829520997375,40668.3972453704,2011-05-05,09:32:02
39.987802,116.353043,0,329.423087270341,40668.3973032407,2011-05-05,09:32:07
39.987799,116.353166,0,331.523625328084,40668.3973611111,2011-05-05,09:32:12
39.987764,116.353169,0,333.410823490814,40668.3974189815,2011-05-05,09:32:17
39.987721,116.353167,0,335.890026246719,40668.3974768519,2011-05-05,09:32:22
39.987184,116.35222,0,211.772844488189,40668.3981828704,2011-05-05,09:33:23
39.987364,116.351832,0,246.074757217848,40668.3982291667,2011-05-05,09:33:27
39.987268,116.35204,0,256.270912073491,40668.3982638889,2011-05-05,09:33:30
39.987252,116.351953,0,234.39780183727,40668.3983101852,2011-05-05,09:33:34
39.987232,116.351971,0,229.873733595801,40668.3983564815,2011-05-05,09:33:38
39.98721,116.351945,0,226.014730971129,40668.3984027778,2011-05-05,09:33:42
39.987181,116.351904,0,224.546095800525,40668.3984375,2011-05-05,09:33:45
39.987161,116.351872,0,222.994537401575,40668.3984837963,2011-05-05,09:33:49
39.987225,116.351859,0,222.272998687664,40668.3985300926,2011-05-05,09:33:53
39.987293,116.351865,0,222.546033464567,40668.3985763889,2011-05-05,09:33:57
39.987323,116.351868,0,223.277959317585,40668.3986111111,2011-05-05,09:34:00
39.987406,116.351865,0,224.229832677165,40668.3986574074,2011-05-05,09:34:04
39.987402,116.351813,0,225.151318897638,40668.3986921296,2011-05-05,09:34:07
39.987509,116.351856,0,226.219783464567,40668.3987384259,2011-05-05,09:34:11
39.987571,116.35183,0,225.979012467192,40668.3987847222,2011-05-05,09:34:15
39.987669,116.351783,0,224.243599081365,40668.3988310185,2011-05-05,09:34:19
39.987741,116.351727,0,224.021099081365,40668.3988657407,2011-05-05,09:34:22
39.987838,116.35164,0,225.348635170604,40668.398912037,2011-05-05,09:34:26
39.987942,116.351585,0,225.857887139108,40668.3989583333,2011-05-05,09:34:30
39.987957,116.35154,0,225.734534120735,40668.3989930556,2011-05-05,09:34:33
39.988009,116.351531,0,225.962916666667,40668.3990393518,2011-05-05,09:34:37
39.988029,116.351549,0,225.065485564304,40668.3990856481,2011-05-05,09:34:41
39.988067,116.351592,0,223.801105643045,40668.3991319444,2011-05-05,09:34:45
39.988111,116.351647,0,221.636715879265,40668.3991666667,2011-05-05,09:34:48
39.988164,116.3517,0,219.739251968504,40668.399212963,2011-05-05,09:34:52
39.988222,116.35173,0,218.351020341207,40668.3992592593,2011-05-05,09:34:56
39.988286,116.351714,0,218.877066929134,40668.3992939815,2011-05-05,09:34:59
39.988343,116.351745,0,216.986414041995,40668.3993402778,2011-05-05,09:35:03
39.988373,116.351772,0,214.331669947507,40668.3993865741,2011-05-05,09:35:07
39.988419,116.351769,0,213.634186351706,40668.3994212963,2011-05-05,09:35:10
39.988482,116.351785,0,213.045410104987,40668.3994675926,2011-05-05,09:35:14
39.988552,116.351782,0,213.207736220472,40668.3995138889,2011-05-05,09:35:18
39.988604,116.351767,0,213.438671259842,40668.3995601852,2011-05-05,09:35:22
39.988668,116.351775,0,213.592834645669,40668.3995949074,2011-05-05,09:35:25
39.988729,116.351792,0,212.740810367454,40668.3996412037,2011-05-05,09:35:29
39.988819,116.351778,0,214.285137795276,40668.3996875,2011-05-05,09:35:33
39.988885,116.351762,0,214.881469816273,40668.3997222222,2011-05-05,09:35:36
39.988982,116.351714,0,218.333395669291,40668.3997685185,2011-05-05,09:35:40
39.989048,116.351686,0,221.35156496063,40668.3998032407,2011-05-05,09:35:43
39.989114,116.351655,0,226.664730971129,40668.399849537,2011-05-05,09:35:47
39.989134,116.351679,0,228.513408792651,40668.3998958333,2011-05-05,09:35:51
39.989203,116.351721,0,230.87311351706,40668.3999421296,2011-05-05,09:35:55
39.989261,116.351756,0,232.218293963255,40668.3999768518,2011-05-05,09:35:58
39.989297,116.351764,0,234.543106955381,40668.4000231481,2011-05-05,09:36:02
39.989358,116.35176,0,238.100436351706,40668.4000694444,2011-05-05,09:36:06
39.98938,116.351741,0,240.782365485564,40668.4001041667,2011-05-05,09:36:09
39.989443,116.351736,0,244.019425853018,40668.400150463,2011-05-05,09:36:13
39.989465,116.351821,0,243.198815616798,40668.4002083333,2011-05-05,09:36:18
39.98949,116.351836,0,243.90531167979,40668.4002199074,2011-05-05,09:36:19
39.989512,116.351864,0,245.05219816273,40668.4002546296,2011-05-05,09:36:22
39.989578,116.351842,0,247.739606299213,40668.4003009259,2011-05-05,09:36:26
39.989649,116.351831,0,251.541663385827,40668.4003472222,2011-05-05,09:36:30
39.989683,116.351832,0,252.405075459318,40668.4003819444,2011-05-05,09:36:33
39.989721,116.351807,0,255.356410761155,40668.4004282407,2011-05-05,09:36:37
39.989779,116.351776,0,258.503385826772,40668.400462963,2011-05-05,09:36:40
39.989847,116.351717,0,256.291538713911,40668.4005092593,2011-05-05,09:36:44
39.989872,116.351784,0,256.471108923885,40668.4005555556,2011-05-05,09:36:48
39.989892,116.351813,0,257.579498031496,40668.4006018518,2011-05-05,09:36:52
39.989904,116.351858,0,256.994327427822,40668.4006481481,2011-05-05,09:36:56
39.989914,116.351914,0,255.167152230971,40668.4006944444,2011-05-05,09:37:00
39.989972,116.351951,0,256.394740813648,40668.4007291667,2011-05-05,09:37:03
39.989999,116.352006,0,259.017769028871,40668.400775463,2011-05-05,09:37:07
39.989996,116.352069,0,261.421702755906,40668.4008217593,2011-05-05,09:37:11
39.990014,116.352154,0,264.17844816273,40668.4008680556,2011-05-05,09:37:15
39.990014,116.352245,0,264.70657480315,40668.4009143518,2011-05-05,09:37:19
39.990033,116.352308,0,255.124648950131,40668.4009606481,2011-05-05,09:37:23
39.990037,116.352392,0,250.492847769029,40668.4010069444,2011-05-05,09:37:27
39.990029,116.352491,0,250.985977690289,40668.4010532407,2011-05-05,09:37:31
39.990026,116.352575,0,249.69906824147,40668.401099537,2011-05-05,09:37:35
39.990036,116.352628,0,250.998543307087,40668.4011342593,2011-05-05,09:37:38
39.990024,116.352718,0,257.921620734908,40668.4011805556,2011-05-05,09:37:42
39.990037,116.352793,0,261.568234908137,40668.4012268518,2011-05-05,09:37:46
39.990038,116.352867,0,263.113638451444,40668.4012731481,2011-05-05,09:37:50
39.99005,116.352943,0,266.509819553806,40668.4013194444,2011-05-05,09:37:54
39.990056,116.353021,0,271.617408136483,40668.4013541667,2011-05-05,09:37:57
39.990043,116.353131,0,279.798582677165,40668.401400463,2011-05-05,09:38:01
39.990068,116.353174,0,288.164183070866,40668.4014467593,2011-05-05,09:38:05
39.99012,116.353216,0,290.623612204724,40668.4014930556,2011-05-05,09:38:09
39.990117,116.353297,0,296.039780183727,40668.4015393518,2011-05-05,09:38:13
39.990109,116.353417,0,295.683018372703,40668.4015856481,2011-05-05,09:38:17
39.990119,116.353492,0,300.122883858268,40668.4016319444,2011-05-05,09:38:21
39.990097,116.353513,0,308.6156167979,40668.4016782407,2011-05-05,09:38:25
39.990064,116.353473,0,312.401354986877,40668.4017361111,2011-05-05,09:38:30
39.990054,116.353468,0,320.400078740157,40668.4017939815,2011-05-05,09:38:35
39.990065,116.353471,0,329.211276246719,40668.4018518519,2011-05-05,09:38:40
39.990065,116.353471,0,329.211276246719,40668.4018865741,2011-05-05,09:38:43
39.990069,116.353477,0,331.297047244094,40668.4019097222,2011-05-05,09:38:45
39.990058,116.353454,0,333.484839238845,40668.4019675926,2011-05-05,09:38:50
39.990058,116.353454,0,333.484839238845,40668.4020023148,2011-05-05,09:38:53
39.990065,116.353446,0,331.437893700787,40668.402025463,2011-05-05,09:38:55
39.990081,116.353443,0,326.834927821522,40668.4020717593,2011-05-05,09:38:59
39.990092,116.353393,0,310.789019028871,40668.4021180556,2011-05-05,09:39:03
39.990093,116.353296,0,289.474097769029,40668.4021643519,2011-05-05,09:39:07
39.990085,116.353233,0,281.382709973753,40668.4022106482,2011-05-05,09:39:11
39.990086,116.353187,0,280.22906167979,40668.4022453704,2011-05-05,09:39:14
39.990048,116.353044,0,262.727660761155,40668.4022916667,2011-05-05,09:39:18
39.990041,116.353013,0,257.024816272966,40668.402337963,2011-05-05,09:39:22
39.990013,116.352908,0,246.618927165354,40668.4023842593,2011-05-05,09:39:26
39.990001,116.352831,0,237.088467847769,40668.4024189815,2011-05-05,09:39:29
39.989996,116.352761,0,234.110072178478,40668.4024768519,2011-05-05,09:39:34
39.989986,116.352714,0,231.573051181102,40668.4025115741,2011-05-05,09:39:37
39.989987,116.352662,0,231.767139107612,40668.4025462963,2011-05-05,09:39:40
39.989992,116.35258,0,233.165961286089,40668.4025925926,2011-05-05,09:39:44
39.989991,116.352532,0,233.795561023622,40668.4026273148,2011-05-05,09:39:47
39.990014,116.352407,0,236.2981167979,40668.4026736111,2011-05-05,09:39:51
39.990028,116.352284,0,233.322880577428,40668.4027199074,2011-05-05,09:39:55
39.990024,116.35222,0,232.354012467192,40668.4027546296,2011-05-05,09:39:58
39.990022,116.35209,0,229.277923228346,40668.4028009259,2011-05-05,09:40:02
39.990024,116.352048,0,220.623290682415,40668.4028472222,2011-05-05,09:40:06
39.990025,116.351963,0,209.139639107612,40668.4028819444,2011-05-05,09:40:09
39.990013,116.351892,0,199.466289370079,40668.4029282407,2011-05-05,09:40:13
39.989972,116.351844,0,198.597631233596,40668.402962963,2011-05-05,09:40:16
39.989907,116.351789,0,195.745446194226,40668.4030092593,2011-05-05,09:40:20
39.989866,116.351714,0,191.174442257218,40668.4030439815,2011-05-05,09:40:23
39.989812,116.351664,0,177.710702099738,40668.4030902778,2011-05-05,09:40:27
39.989764,116.351585,0,169.85531496063,40668.4031365741,2011-05-05,09:40:31
39.989712,116.351637,0,157.112962598425,40668.4031712963,2011-05-05,09:40:34
39.989639,116.351632,0,149.738218503937,40668.4032175926,2011-05-05,09:40:38
39.989561,116.35166,0,141.038681102362,40668.4032638889,2011-05-05,09:40:42
39.989518,116.351639,0,132.606673228346,40668.4032986111,2011-05-05,09:40:45
39.989455,116.351642,0,120.880485564304,40668.4033449074,2011-05-05,09:40:49
39.9894,116.351619,0,112.265528215223,40668.4033912037,2011-05-05,09:40:53
39.98934,116.351607,0,103.508625328084,40668.4034375,2011-05-05,09:40:57
39.989305,116.351576,0,97.7219127296588,40668.4034722222,2011-05-05,09:41:00
39.989237,116.351584,0,94.772404855643,40668.4035185185,2011-05-05,09:41:04
39.989189,116.351564,0,90.7053280839895,40668.4035648148,2011-05-05,09:41:08
39.989141,116.35156,0,88.1475787401575,40668.403599537,2011-05-05,09:41:11
39.989081,116.351553,0,85.3036023622047,40668.4036458333,2011-05-05,09:41:15
39.989037,116.351519,0,80.2284842519685,40668.4036921296,2011-05-05,09:41:19
39.989011,116.351531,0,76.629156824147,40668.4037268519,2011-05-05,09:41:22
39.988939,116.351547,0,77.2898293963254,40668.4037731481,2011-05-05,09:41:26
39.988858,116.351544,0,76.368467847769,40668.4038194444,2011-05-05,09:41:30
39.988801,116.351549,0,74.5135531496063,40668.4038657407,2011-05-05,09:41:34
39.988752,116.351551,0,73.5120078740157,40668.403900463,2011-05-05,09:41:37
39.98865,116.351566,0,83.4067650918635,40668.4039467593,2011-05-05,09:41:41
39.988606,116.351585,0,86.6949146981627,40668.4039930556,2011-05-05,09:41:45
39.988556,116.351611,0,92.1274409448819,40668.4040277778,2011-05-05,09:41:48
39.988498,116.351604,0,94.3878510498688,40668.4040740741,2011-05-05,09:41:52
39.988443,116.351614,0,96.5347112860892,40668.4041087963,2011-05-05,09:41:55
39.988386,116.351649,0,101.288766404199,40668.4041550926,2011-05-05,09:41:59
39.988317,116.351667,0,107.282027559055,40668.4042013889,2011-05-05,09:42:03
39.988256,116.351673,0,110.31311023622,40668.4042361111,2011-05-05,09:42:06
39.988203,116.351682,0,118.991784776903,40668.4042824074,2011-05-05,09:42:10
39.988164,116.351709,0,126.587024278215,40668.4043171296,2011-05-05,09:42:13
39.988097,116.3517,0,138.836433727034,40668.4043634259,2011-05-05,09:42:17
39.988041,116.351678,0,143.913208661417,40668.4044097222,2011-05-05,09:42:21
39.988012,116.351673,0,150.442900262467,40668.4044560185,2011-05-05,09:42:25
39.987974,116.35165,0,153.918530183727,40668.4044907407,2011-05-05,09:42:28
39.987925,116.351606,0,158.75625,40668.404537037,2011-05-05,09:42:32
39.987868,116.351586,0,160.445603674541,40668.4045833333,2011-05-05,09:42:36
39.987829,116.351594,0,159.621587926509,40668.4046180556,2011-05-05,09:42:39
39.987822,116.351556,0,165.841446850394,40668.4046643519,2011-05-05,09:42:43
39.987818,116.351506,0,172.631473097113,40668.4047106481,2011-05-05,09:42:47
39.987749,116.351493,0,178.150127952756,40668.4047569444,2011-05-05,09:42:51
39.987687,116.351485,0,180.618280839895,40668.4047916667,2011-05-05,09:42:54
39.987597,116.351501,0,182.399350393701,40668.404837963,2011-05-05,09:42:58
39.987441,116.351325,0,178.708015091864,40668.4048726852,2011-05-05,09:43:01
39.987332,116.351032,0,179.244776902887,40668.4049189815,2011-05-05,09:43:05
39.987314,116.350985,0,178.708392388451,40668.4049537037,2011-05-05,09:43:08
39.987281,116.351021,0,180.628920603675,40668.405,2011-05-05,09:43:12
39.987278,116.351059,0,179.3106332021,40668.4050462963,2011-05-05,09:43:16
39.98712,116.351664,0,176.116850393701,40668.4050925926,2011-05-05,09:43:20
39.987065,116.351805,0,172.954507874016,40668.4051273148,2011-05-05,09:43:23
39.987065,116.351949,0,167.376138451444,40668.4051736111,2011-05-05,09:43:27
39.987104,116.352122,0,161.889655511811,40668.4052199074,2011-05-05,09:43:31
39.987152,116.352235,0,160.961938976378,40668.4052662037,2011-05-05,09:43:35
39.987204,116.352311,0,161.215915354331,40668.4053009259,2011-05-05,09:43:38
39.98731,116.352321,0,162.276095800525,40668.4053472222,2011-05-05,09:43:42
39.987354,116.35228,0,159.488674540682,40668.4053935185,2011-05-05,09:43:46
39.98738,116.352239,0,156.209711286089,40668.4054282407,2011-05-05,09:43:49
39.987423,116.35222,0,153.803087270341,40668.405474537,2011-05-05,09:43:53
39.987429,116.352233,0,151.658395669291,40668.4055208333,2011-05-05,09:43:57
39.987425,116.352258,0,151.053802493438,40668.4055555556,2011-05-05,09:44:00
39.987416,116.352287,0,150.230751312336,40668.4056018519,2011-05-05,09:44:04
39.987408,116.352319,0,149.477522965879,40668.4056481481,2011-05-05,09:44:08
39.987516,116.352773,0,120.753490813648,40668.4064930556,2011-05-05,09:45:21
39.987519,116.352763,0,137.753198818898,40668.4065509259,2011-05-05,09:45:26
39.98758,116.352715,0,126.515111548556,40668.4065972222,2011-05-05,09:45:30
39.987596,116.352647,0,121.368710629921,40668.4066550926,2011-05-05,09:45:35
39.987616,116.352627,0,118.767381889764,40668.4066898148,2011-05-05,09:45:38
39.987625,116.352555,0,119.786587926509,40668.4067476852,2011-05-05,09:45:43
39.987647,116.352477,0,120.426325459318,40668.4068055556,2011-05-05,09:45:48
39.987679,116.352433,0,120.752877296588,40668.4068518518,2011-05-05,09:45:52
39.987565,116.35128,0,-196.537621391076,40668.4094791667,2011-05-05,09:49:39
39.987561,116.351688,0,-128.845869422572,40668.409537037,2011-05-05,09:49:44
39.98756,116.352268,0,4.98648950131234,40668.4095949074,2011-05-05,09:49:49
39.98756,116.352554,0,69.5812171916011,40668.4096527778,2011-05-05,09:49:54
39.987631,116.352778,0,149.809294619423,40668.4097106481,2011-05-05,09:49:59
39.987652,116.352746,0,168.095885826772,40668.4097685185,2011-05-05,09:50:04
39.987649,116.352725,0,187.193553149606,40668.4098263889,2011-05-05,09:50:09
39.987644,116.352736,0,199.275203412073,40668.4098842593,2011-05-05,09:50:14
39.987615,116.352715,0,196.237575459318,40668.4099421296,2011-05-05,09:50:19
39.987407,116.352227,0,145.233622047244,40668.4106365741,2011-05-05,09:51:19
39.987333,116.352076,0,163.89187335958,40668.4106944444,2011-05-05,09:51:24
39.98725,116.352009,0,175.617785433071,40668.4107523148,2011-05-05,09:51:29
39.987182,116.351992,0,210.712063648294,40668.4108101852,2011-05-05,09:51:34
39.987125,116.351998,0,210.08907152231,40668.4108680556,2011-05-05,09:51:39
39.987111,116.351936,0,211.362562335958,40668.4109259259,2011-05-05,09:51:44
39.987176,116.351874,0,204.815351049869,40668.4109837963,2011-05-05,09:51:49
39.987169,116.351823,0,211.687339238845,40668.4110416667,2011-05-05,09:51:54
39.987136,116.351801,0,217.238349737533,40668.411099537,2011-05-05,09:51:59
39.987023,116.35175,0,224.611578083989,40668.4111574074,2011-05-05,09:52:04
39.986955,116.351689,0,234.708959973753,40668.4112152778,2011-05-05,09:52:09
39.986856,116.351554,0,240.915252624672,40668.4112731481,2011-05-05,09:52:14
39.986744,116.351517,0,240.710426509186,40668.4113310185,2011-05-05,09:52:19
39.986668,116.351495,0,242.91376312336,40668.4113888889,2011-05-05,09:52:24
39.986581,116.351485,0,251.171007217848,40668.4114467593,2011-05-05,09:52:29
39.986526,116.351517,0,267.756305774278,40668.4115046296,2011-05-05,09:52:34
39.986442,116.351668,0,251.501988188976,40668.4115625,2011-05-05,09:52:39
39.986358,116.351614,0,250.049124015748,40668.4116203704,2011-05-05,09:52:44
39.98627,116.351576,0,253.020459317585,40668.4116782407,2011-05-05,09:52:49
39.986198,116.351553,0,256.474737532808,40668.4117361111,2011-05-05,09:52:54
39.986136,116.351647,0,246.207670603675,40668.4117939815,2011-05-05,09:52:59
39.986059,116.35182,0,215.314780183727,40668.4118518519,2011-05-05,09:53:04
39.985987,116.351884,0,203.837421259843,40668.4119097222,2011-05-05,09:53:09
39.985989,116.351895,0,202.110672572178,40668.4119675926,2011-05-05,09:53:14
39.986001,116.351828,0,198.653513779528,40668.412025463,2011-05-05,09:53:19
39.986008,116.351772,0,204.821496062992,40668.4120833333,2011-05-05,09:53:24
39.986034,116.351589,0,194.541827427822,40668.4121412037,2011-05-05,09:53:29
39.986056,116.351489,0,198.410364173228,40668.4121990741,2011-05-05,09:53:34
39.986064,116.351413,0,202.887089895013,40668.4122569444,2011-05-05,09:53:39
39.986072,116.351348,0,205.08781167979,40668.4123148148,2011-05-05,09:53:44
39.98606,116.351256,0,197.825918635171,40668.4123726852,2011-05-05,09:53:49
39.986073,116.351143,0,199.02032808399,40668.4124305556,2011-05-05,09:53:54
39.986076,116.351039,0,195.616512467192,40668.4124884259,2011-05-05,09:53:59
39.986094,116.350951,0,198.525131233596,40668.4125462963,2011-05-05,09:54:04
39.986089,116.350888,0,202.602565616798,40668.4126041667,2011-05-05,09:54:09
39.98609,116.350811,0,205.552296587927,40668.412662037,2011-05-05,09:54:14
39.98612,116.350687,0,209.098238188976,40668.4127199074,2011-05-05,09:54:19
39.98613,116.350674,0,208.436948818898,40668.4127777778,2011-05-05,09:54:24
39.986117,116.350609,0,209.570393700787,40668.4128356481,2011-05-05,09:54:29
39.986093,116.350573,0,204.155600393701,40668.4128935185,2011-05-05,09:54:34
39.986072,116.350542,0,188.819717847769,40668.4129513889,2011-05-05,09:54:39
39.98603,116.350523,0,180.467906824147,40668.4130092593,2011-05-05,09:54:44
39.986028,116.350528,0,180.846774934383,40668.4130671296,2011-05-05,09:54:49
39.986028,116.350528,0,180.846774934383,40668.4131018519,2011-05-05,09:54:52
39.986022,116.350531,0,180.753786089239,40668.413125,2011-05-05,09:54:54
39.986013,116.350535,0,180.638307086614,40668.4131828704,2011-05-05,09:54:59
39.986013,116.350535,0,180.638307086614,40668.4132175926,2011-05-05,09:55:02
39.986007,116.350539,0,180.486105643045,40668.4132407407,2011-05-05,09:55:04
39.985998,116.350541,0,180.318372703412,40668.4132986111,2011-05-05,09:55:09
39.985969,116.350538,0,179.126082677165,40668.4133564815,2011-05-05,09:55:14
39.985937,116.350545,0,176.800442913386,40668.4134143519,2011-05-05,09:55:19
39.985921,116.350544,0,175.694343832021,40668.4134722222,2011-05-05,09:55:24
39.98591,116.350541,0,175.563156167979,40668.4135300926,2011-05-05,09:55:29
39.985889,116.350535,0,175.235252624672,40668.413587963,2011-05-05,09:55:34
39.985881,116.350526,0,174.165574146982,40668.4136458333,2011-05-05,09:55:39
39.985866,116.350516,0,173.326614173228,40668.4137037037,2011-05-05,09:55:44
39.985862,116.35051,0,173.197004593176,40668.4137615741,2011-05-05,09:55:49
39.985859,116.350507,0,173.078172572178,40668.4138194444,2011-05-05,09:55:54
39.985858,116.350504,0,172.952427821522,40668.4138773148,2011-05-05,09:55:59
39.985857,116.350505,0,172.885183727034,40668.4139351852,2011-05-05,09:56:04
39.985854,116.350502,0,172.774320866142,40668.4139930556,2011-05-05,09:56:09
39.985858,116.350498,0,172.565977690289,40668.4140509259,2011-05-05,09:56:14
39.985863,116.350494,0,171.32593832021,40668.4141087963,2011-05-05,09:56:19
39.985863,116.350494,0,171.32593832021,40668.4141435185,2011-05-05,09:56:22
39.985859,116.350491,0,170.456755249344,40668.4141666667,2011-05-05,09:56:24
39.985869,116.350493,0,170.113057742782,40668.414224537,2011-05-05,09:56:29
39.985869,116.350493,0,170.113057742782,40668.4142592593,2011-05-05,09:56:32
39.985877,116.350489,0,169.800036089239,40668.4142824074,2011-05-05,09:56:34
39.985887,116.350489,0,169.523031496063,40668.4143402778,2011-05-05,09:56:39
39.985898,116.350488,0,169.091476377953,40668.4143981481,2011-05-05,09:56:44
39.985932,116.350497,0,166.424704724409,40668.4144560185,2011-05-05,09:56:49
39.985935,116.350484,0,164.891929133858,40668.4145138889,2011-05-05,09:56:54
39.985937,116.350483,0,164.499471784777,40668.4145717593,2011-05-05,09:56:59
39.985939,116.350481,0,164.116535433071,40668.4146296296,2011-05-05,09:57:04
39.985939,116.350481,0,164.116535433071,40668.4146643518,2011-05-05,09:57:07
39.985936,116.350484,0,163.056719160105,40668.4146875,2011-05-05,09:57:09
39.985925,116.350477,0,160.14625984252,40668.4147453704,2011-05-05,09:57:14
39.985926,116.350426,0,158.315016404199,40668.4148032407,2011-05-05,09:57:19
39.985921,116.350399,0,158.249435695538,40668.4148611111,2011-05-05,09:57:24
39.985944,116.35042,0,157.949944225722,40668.4149189815,2011-05-05,09:57:29
39.985975,116.350394,0,156.76467191601,40668.4149768518,2011-05-05,09:57:34
39.985886,116.350141,0,153.410541338583,40668.4150347222,2011-05-05,09:57:39
39.985873,116.349681,0,147.857516404199,40668.4150925926,2011-05-05,09:57:44
39.985861,116.349303,0,145.01843175853,40668.415150463,2011-05-05,09:57:49
39.98584,116.349073,0,140.501607611549,40668.4152083333,2011-05-05,09:57:54
39.985843,116.348986,0,133.350265748031,40668.4152662037,2011-05-05,09:57:59
39.985866,116.348963,0,128.797372047244,40668.4153240741,2011-05-05,09:58:04
39.985869,116.348947,0,122.764829396325,40668.4153819444,2011-05-05,09:58:09
39.985877,116.348939,0,119.848402230971,40668.4154398148,2011-05-05,09:58:14
39.985877,116.348942,0,118.204977034121,40668.4154976852,2011-05-05,09:58:19
39.98588,116.34894,0,117.515403543307,40668.4155555556,2011-05-05,09:58:24
39.985884,116.348932,0,117.461774934383,40668.4156134259,2011-05-05,09:58:29
39.985884,116.348932,0,117.461774934383,40668.4156481481,2011-05-05,09:58:32
39.985878,116.348937,0,118.017421259843,40668.4156712963,2011-05-05,09:58:34
39.985867,116.348946,0,119.063799212598,40668.4157291667,2011-05-05,09:58:39
39.985859,116.348952,0,119.608218503937,40668.415787037,2011-05-05,09:58:44
39.985857,116.348958,0,119.675862860892,40668.4158449074,2011-05-05,09:58:49
39.985857,116.348958,0,119.675862860892,40668.4158796296,2011-05-05,09:58:52
39.985856,116.348963,0,119.658592519685,40668.4159027778,2011-05-05,09:58:54
39.985843,116.348917,0,121.221906167979,40668.4159606481,2011-05-05,09:58:59
39.985822,116.348708,0,128.183828740157,40668.4160185185,2011-05-05,09:59:04
39.985798,116.34845,0,138.120551181102,40668.4160763889,2011-05-05,09:59:09
39.985797,116.348241,0,144.871614173228,40668.4161342593,2011-05-05,09:59:14
39.985782,116.347927,0,151.730521653543,40668.4161921296,2011-05-05,09:59:19
39.985756,116.347528,0,151.418188976378,40668.41625,2011-05-05,09:59:24
39.985566,116.347312,0,151.23655183727,40668.4163078704,2011-05-05,09:59:29
39.985252,116.34719,0,147.454806430446,40668.4163657407,2011-05-05,09:59:34
39.984888,116.34716,0,147.963169291339,40668.4164236111,2011-05-05,09:59:39
39.984388,116.347182,0,140.466276246719,40668.4164814815,2011-05-05,09:59:44
39.983839,116.347195,0,132.298671259843,40668.4165393518,2011-05-05,09:59:49
39.983323,116.347208,0,122.87063648294,40668.4165972222,2011-05-05,09:59:54
39.982822,116.347252,0,119.36936023622,40668.4166550926,2011-05-05,09:59:59
39.982351,116.347288,0,113.986958661417,40668.416712963,2011-05-05,10:00:04
39.981907,116.347346,0,107.281427165354,40668.4167708333,2011-05-05,10:00:09
39.981548,116.347361,0,102.842398293963,40668.4168287037,2011-05-05,10:00:14
39.981324,116.347351,0,94.8155019685039,40668.4168865741,2011-05-05,10:00:19
39.981292,116.34735,0,89.0842322834646,40668.4169444444,2011-05-05,10:00:24
39.981328,116.347324,0,86.3396522309711,40668.4170023148,2011-05-05,10:00:29
39.981324,116.347325,0,83.7817847769029,40668.4170601852,2011-05-05,10:00:34
39.981321,116.347324,0,82.9480577427822,40668.4171180556,2011-05-05,10:00:39
39.981313,116.347324,0,82.241374671916,40668.4171759259,2011-05-05,10:00:44
39.981313,116.347324,0,82.241374671916,40668.4172106481,2011-05-05,10:00:47
39.981318,116.347325,0,83.2133530183727,40668.4172337963,2011-05-05,10:00:49
39.981308,116.347324,0,83.428093832021,40668.4172916667,2011-05-05,10:00:54
39.981308,116.347324,0,83.428093832021,40668.4173263889,2011-05-05,10:00:57
39.98131,116.347324,0,83.4810826771653,40668.417349537,2011-05-05,10:00:59
39.981331,116.347329,0,85.2911417322835,40668.4174074074,2011-05-05,10:01:04
39.981322,116.347329,0,85.7800885826772,40668.4174652778,2011-05-05,10:01:09
39.981306,116.347324,0,85.9711417322835,40668.4175231481,2011-05-05,10:01:14
39.981136,116.347354,0,91.577250656168,40668.4175810185,2011-05-05,10:01:19
39.980834,116.347397,0,99.9027230971129,40668.4176388889,2011-05-05,10:01:24
39.980421,116.347457,0,106.594832677165,40668.4176967593,2011-05-05,10:01:29
39.979947,116.347521,0,114.006909448819,40668.4177546296,2011-05-05,10:01:34
39.979451,116.347541,0,117.761692913386,40668.4178125,2011-05-05,10:01:39
39.979022,116.347591,0,119.752244094488,40668.4178703704,2011-05-05,10:01:44
39.978667,116.347622,0,121.440187007874,40668.4179282407,2011-05-05,10:01:49
39.97825,116.34763,0,125.202719816273,40668.4179861111,2011-05-05,10:01:54
39.977767,116.347595,0,132.271148293963,40668.4180439815,2011-05-05,10:01:59
39.97724,116.347622,0,138.734668635171,40668.4181018519,2011-05-05,10:02:04
39.976742,116.347671,0,144.859648950131,40668.4181597222,2011-05-05,10:02:09
39.976357,116.347633,0,154.255843175853,40668.4182175926,2011-05-05,10:02:14
39.975943,116.347564,0,157.370718503937,40668.418275463,2011-05-05,10:02:19
39.975618,116.347491,0,162.830216535433,40668.4183333333,2011-05-05,10:02:24
39.975357,116.347378,0,169.244550524934,40668.4183912037,2011-05-05,10:02:29
39.975231,116.347071,0,157.693966535433,40668.4184490741,2011-05-05,10:02:34
39.975215,116.346645,0,147.320741469816,40668.4185069444,2011-05-05,10:02:39
39.9752,116.346089,0,143.210980971129,40668.4185648148,2011-05-05,10:02:44
39.975178,116.345472,0,140.625974409449,40668.4186226852,2011-05-05,10:02:49
39.975164,116.344789,0,142.830075459318,40668.4186805556,2011-05-05,10:02:54
39.975149,116.344113,0,147.00313976378,40668.4187384259,2011-05-05,10:02:59
39.97512,116.343532,0,152.975692257218,40668.4187962963,2011-05-05,10:03:04
39.975105,116.343018,0,156.180390419947,40668.4188541667,2011-05-05,10:03:09
39.975089,116.342477,0,155.281620734908,40668.418912037,2011-05-05,10:03:14
39.975071,116.341902,0,152.290836614173,40668.4189699074,2011-05-05,10:03:19
39.975079,116.341355,0,157.369704724409,40668.4190277778,2011-05-05,10:03:24
39.975095,116.340922,0,161.824803149606,40668.4190856481,2011-05-05,10:03:29
39.975112,116.340786,0,166.933956692913,40668.4191435185,2011-05-05,10:03:34
39.975121,116.340794,0,166.890452755906,40668.4192013889,2011-05-05,10:03:39
39.975121,116.340797,0,167.472631233596,40668.4192592593,2011-05-05,10:03:44
39.975121,116.340802,0,167.720574146982,40668.4193171296,2011-05-05,10:03:49
39.975121,116.340802,0,167.720574146982,40668.4193518519,2011-05-05,10:03:52
39.97512,116.340806,0,167.906151574803,40668.419375,2011-05-05,10:03:54
39.975119,116.340817,0,168.436332020997,40668.4194328704,2011-05-05,10:03:59
39.975125,116.340814,0,168.397919947507,40668.4194907407,2011-05-05,10:04:04
39.975124,116.340822,0,168.580872703412,40668.4195486111,2011-05-05,10:04:09
39.975124,116.340822,0,168.580872703412,40668.4195833333,2011-05-05,10:04:12
39.975124,116.340827,0,169.02032480315,40668.4196064815,2011-05-05,10:04:14
39.975125,116.340805,0,168.995793963255,40668.4196643519,2011-05-05,10:04:19
39.975138,116.340591,0,169.59812335958,40668.4197222222,2011-05-05,10:04:24
39.975151,116.340242,0,170.551535433071,40668.4197800926,2011-05-05,10:04:29
39.975131,116.339808,0,172.108727034121,40668.419837963,2011-05-05,10:04:34
39.975137,116.339372,0,174.452076771654,40668.4198958333,2011-05-05,10:04:39
39.975149,116.3389,0,174.535154199475,40668.4199537037,2011-05-05,10:04:44
39.975137,116.338356,0,175.789422572178,40668.4200115741,2011-05-05,10:04:49
39.975133,116.33788,0,177.658523622047,40668.4200694444,2011-05-05,10:04:54
39.975127,116.337477,0,179.829347112861,40668.4201273148,2011-05-05,10:04:59
39.975159,116.337109,0,179.082263779528,40668.4201851852,2011-05-05,10:05:04
39.97514,116.336741,0,185.27655511811,40668.4202430556,2011-05-05,10:05:09
39.975156,116.336338,0,181.454222440945,40668.4203009259,2011-05-05,10:05:14
39.975169,116.335897,0,169.390104986877,40668.4203587963,2011-05-05,10:05:19
39.975162,116.335385,0,164.352690288714,40668.4204166667,2011-05-05,10:05:24
39.975154,116.334885,0,158.911414041995,40668.420474537,2011-05-05,10:05:29
39.97515,116.334417,0,156.678015091864,40668.4205324074,2011-05-05,10:05:34
39.975168,116.334132,0,158.899511154856,40668.4205902778,2011-05-05,10:05:39
39.975175,116.33397,0,161.98842847769,40668.4206481481,2011-05-05,10:05:44
39.975206,116.333922,0,165.516522309711,40668.4207060185,2011-05-05,10:05:49
39.975217,116.333904,0,169.012001312336,40668.4207638889,2011-05-05,10:05:54
39.975204,116.333859,0,170.992053805774,40668.4208217593,2011-05-05,10:05:59
39.975158,116.333723,0,172.569806430446,40668.4208796296,2011-05-05,10:06:04
39.975154,116.333656,0,173.36469816273,40668.4209375,2011-05-05,10:06:09
39.975164,116.33365,0,173.683467847769,40668.4209953704,2011-05-05,10:06:14
39.975134,116.333608,0,175.429504593176,40668.4210532407,2011-05-05,10:06:19
39.975088,116.333431,0,177.272424540682,40668.4211111111,2011-05-05,10:06:24
39.97507,116.333127,0,178.390764435696,40668.4211689815,2011-05-05,10:06:29
39.975065,116.332759,0,176.564852362205,40668.4212268519,2011-05-05,10:06:34
39.975082,116.332302,0,172.901729002625,40668.4212847222,2011-05-05,10:06:39
39.975063,116.33176,0,174.286122047244,40668.4213425926,2011-05-05,10:06:44
39.975092,116.331155,0,173.054616141732,40668.421400463,2011-05-05,10:06:49
39.975105,116.33058,0,169.155715223097,40668.4214583333,2011-05-05,10:06:54
39.975122,116.330097,0,168.764809711286,40668.4215162037,2011-05-05,10:06:59
39.975103,116.329864,0,174.771768372703,40668.4215740741,2011-05-05,10:07:04
39.975085,116.329822,0,187.658261154856,40668.4216319444,2011-05-05,10:07:09
39.975084,116.329819,0,190.145413385827,40668.4216898148,2011-05-05,10:07:14
39.975084,116.329817,0,191.356840551181,40668.4217476852,2011-05-05,10:07:19
39.975084,116.329817,0,191.356840551181,40668.4217824074,2011-05-05,10:07:22
39.975084,116.329809,0,191.787109580052,40668.4218055556,2011-05-05,10:07:24
39.975085,116.32979,0,191.1256332021,40668.4218634259,2011-05-05,10:07:29
39.975085,116.32979,0,191.1256332021,40668.4218981481,2011-05-05,10:07:32
39.975085,116.329783,0,190.79530183727,40668.4219212963,2011-05-05,10:07:34
39.975088,116.329754,0,192.325259186352,40668.4219791667,2011-05-05,10:07:39
39.975129,116.329578,0,201.014432414698,40668.422037037,2011-05-05,10:07:44
39.975109,116.329239,0,207.122116141732,40668.4220949074,2011-05-05,10:07:49
39.975087,116.328926,0,215.420485564304,40668.4221527778,2011-05-05,10:07:54
39.975061,116.328656,0,223.977447506562,40668.4222106481,2011-05-05,10:07:59
39.975071,116.328496,0,235.37813648294,40668.4222685185,2011-05-05,10:08:04
39.975077,116.328399,0,243.379812992126,40668.4223263889,2011-05-05,10:08:09
39.975077,116.328159,0,250.37094816273,40668.4223842593,2011-05-05,10:08:14
39.975061,116.327737,0,256.805393700787,40668.4224421296,2011-05-05,10:08:19
39.975045,116.327181,0,265.372066929134,40668.4225,2011-05-05,10:08:24
39.975059,116.326635,0,270.991112204724,40668.4225578704,2011-05-05,10:08:29
39.975118,116.326128,0,274.889438976378,40668.4226157407,2011-05-05,10:08:34
39.975148,116.325863,0,280.879612860892,40668.4226736111,2011-05-05,10:08:39
39.975133,116.325837,0,276.215246062992,40668.4227314815,2011-05-05,10:08:44
39.975131,116.325846,0,277.029097769029,40668.4227893518,2011-05-05,10:08:49
39.975131,116.325835,0,276.634560367454,40668.4228472222,2011-05-05,10:08:54
39.97513,116.325823,0,276.069842519685,40668.4229050926,2011-05-05,10:08:59
39.975105,116.325732,0,267.302372047244,40668.422962963,2011-05-05,10:09:04
39.975107,116.325402,0,257.525807086614,40668.4230208333,2011-05-05,10:09:09
39.975062,116.324989,0,257.818543307087,40668.4230787037,2011-05-05,10:09:14
39.97503,116.324471,0,259.967739501312,40668.4231365741,2011-05-05,10:09:19
39.975038,116.323881,0,255.952168635171,40668.4231944444,2011-05-05,10:09:24
39.97505,116.323238,0,247.245049212598,40668.4232523148,2011-05-05,10:09:29
39.975054,116.322686,0,241.485606955381,40668.4233101852,2011-05-05,10:09:34
39.975007,116.322167,0,223.406968503937,40668.4233680556,2011-05-05,10:09:39
39.97501,116.321579,0,222.282709973753,40668.4234259259,2011-05-05,10:09:44
39.974994,116.321123,0,211.741003937008,40668.4234837963,2011-05-05,10:09:49
39.974991,116.320748,0,201.869849081365,40668.4235416667,2011-05-05,10:09:54
39.974962,116.320705,0,177.220646325459,40668.423599537,2011-05-05,10:09:59
39.974954,116.320716,0,175.782637795276,40668.4236574074,2011-05-05,10:10:04
39.974954,116.320671,0,178.48375328084,40668.4237152778,2011-05-05,10:10:09
39.974931,116.320534,0,181.10312664042,40668.4237731481,2011-05-05,10:10:14
39.974958,116.320174,0,181.526663385827,40668.4238310185,2011-05-05,10:10:19
39.974937,116.319663,0,181.816282808399,40668.4238888889,2011-05-05,10:10:24
39.974972,116.319123,0,175.940721784777,40668.4239467593,2011-05-05,10:10:29
39.974951,116.318778,0,177.20374015748,40668.4240046296,2011-05-05,10:10:34
39.974937,116.318371,0,177.572667322835,40668.4240625,2011-05-05,10:10:39
39.974925,116.31797,0,181.225990813648,40668.4241203704,2011-05-05,10:10:44
39.974913,116.317739,0,186.642162073491,40668.4241782407,2011-05-05,10:10:49
39.97489,116.317744,0,192.626381233596,40668.4242361111,2011-05-05,10:10:54
39.974889,116.317743,0,193.997867454068,40668.4242939815,2011-05-05,10:10:59
39.974889,116.317738,0,194.437385170604,40668.4243518518,2011-05-05,10:11:04
39.974889,116.317738,0,194.437385170604,40668.4243865741,2011-05-05,10:11:07
39.974888,116.317735,0,195.091204068241,40668.4244097222,2011-05-05,10:11:09
39.974919,116.317533,0,203.483510498688,40668.4244675926,2011-05-05,10:11:14
39.974884,116.317138,0,204.135728346457,40668.424525463,2011-05-05,10:11:19
39.974857,116.316628,0,200.884297900262,40668.4245833333,2011-05-05,10:11:24
39.974837,116.316011,0,196.652335958005,40668.4246412037,2011-05-05,10:11:29
39.97482,116.315275,0,193.348582677165,40668.4246990741,2011-05-05,10:11:34
39.974793,116.314577,0,187.12937335958,40668.4247569444,2011-05-05,10:11:39
39.974802,116.313982,0,181.241899606299,40668.4248148148,2011-05-05,10:11:44
39.974791,116.313493,0,176.504852362205,40668.4248726852,2011-05-05,10:11:49
39.974749,116.313134,0,179.180173884514,40668.4249305556,2011-05-05,10:11:54
39.974764,116.31282,0,171.747933070866,40668.4249884259,2011-05-05,10:11:59
39.974767,116.312789,0,167.407637795276,40668.4250462963,2011-05-05,10:12:04
39.974766,116.312791,0,167.763366141732,40668.4251041667,2011-05-05,10:12:09
39.974765,116.312788,0,168.25813648294,40668.425162037,2011-05-05,10:12:14
39.974764,116.312784,0,168.453077427822,40668.4252199074,2011-05-05,10:12:19
39.974763,116.31278,0,168.587227690289,40668.4252777778,2011-05-05,10:12:24
39.974764,116.312785,0,168.641371391076,40668.4253356481,2011-05-05,10:12:29
39.974764,116.312788,0,168.794484908137,40668.4253935185,2011-05-05,10:12:34
39.974764,116.312789,0,168.953805774278,40668.4254513889,2011-05-05,10:12:39
39.974764,116.312791,0,169.13000984252,40668.4255092593,2011-05-05,10:12:44
39.974764,116.312791,0,169.13000984252,40668.4255439815,2011-05-05,10:12:47
39.974765,116.312796,0,168.938848425197,40668.4255671296,2011-05-05,10:12:49
39.974748,116.312809,0,169.66125,40668.425625,2011-05-05,10:12:54
39.974743,116.312814,0,170.946683070866,40668.4256828704,2011-05-05,10:12:59
39.974743,116.312816,0,171.51529855643,40668.4257407407,2011-05-05,10:13:04
39.974743,116.312816,0,171.766079396325,40668.4257986111,2011-05-05,10:13:09
39.974744,116.312817,0,171.737933070866,40668.4258564815,2011-05-05,10:13:14
39.974744,116.312817,0,171.737933070866,40668.4258912037,2011-05-05,10:13:17
39.974744,116.312817,0,171.783290682415,40668.4259143519,2011-05-05,10:13:19
39.974743,116.312794,0,172.08282152231,40668.4259722222,2011-05-05,10:13:24
39.97473,116.312502,0,177.070912073491,40668.4260300926,2011-05-05,10:13:29
39.974695,116.312069,0,184.703349737533,40668.426087963,2011-05-05,10:13:34
39.974709,116.311597,0,190.523979658793,40668.4261458333,2011-05-05,10:13:39
39.974747,116.311082,0,190.941105643045,40668.4262037037,2011-05-05,10:13:44
39.97476,116.310652,0,194.53938648294,40668.4262615741,2011-05-05,10:13:49
39.974743,116.310313,0,192.284835958005,40668.4263194444,2011-05-05,10:13:54
39.974729,116.310056,0,192.57029855643,40668.4263773148,2011-05-05,10:13:59
39.974716,116.309814,0,197.508579396325,40668.4264351852,2011-05-05,10:14:04
39.974736,116.309701,0,204.85282152231,40668.4264930556,2011-05-05,10:14:09
39.974727,116.309457,0,206.668959973753,40668.4265509259,2011-05-05,10:14:14
39.974725,116.309275,0,208.652552493438,40668.4266087963,2011-05-05,10:14:19
39.974739,116.309112,0,213.448405511811,40668.4266666667,2011-05-05,10:14:24
39.974737,116.308925,0,218.704931102362,40668.426724537,2011-05-05,10:14:29
39.974729,116.308724,0,224.006781496063,40668.4267824074,2011-05-05,10:14:34
39.974727,116.308677,0,230.771738845144,40668.4268402778,2011-05-05,10:14:39
39.974728,116.308698,0,234.456023622047,40668.4268981481,2011-05-05,10:14:44
39.974729,116.308717,0,237.473188976378,40668.4269560185,2011-05-05,10:14:49
39.97473,116.308736,0,239.680082020997,40668.4270138889,2011-05-05,10:14:54
39.974727,116.308733,0,241.504727690289,40668.4270717593,2011-05-05,10:14:59
39.974726,116.308733,0,242.401459973753,40668.4271296296,2011-05-05,10:15:04
39.974726,116.308733,0,242.401459973753,40668.4271643519,2011-05-05,10:15:07
39.974726,116.308737,0,242.85842191601,40668.4271875,2011-05-05,10:15:09
39.974726,116.308749,0,243.200692257218,40668.4272453704,2011-05-05,10:15:14
39.974722,116.308648,0,242.96843175853,40668.4273032407,2011-05-05,10:15:19
39.974726,116.308262,0,241.06218503937,40668.4273611111,2011-05-05,10:15:24
39.97473,116.307754,0,241.55251312336,40668.4274189815,2011-05-05,10:15:29
39.974704,116.307165,0,242.098684383202,40668.4274768519,2011-05-05,10:15:34
39.974668,116.306554,0,242.403034776903,40668.4275347222,2011-05-05,10:15:39
39.974639,116.306143,0,243.151683070866,40668.4275925926,2011-05-05,10:15:44
39.974609,116.306007,0,243.145498687664,40668.427650463,2011-05-05,10:15:49
39.974583,116.305963,0,243.190479002625,40668.4277083333,2011-05-05,10:15:54
39.974581,116.305956,0,244.068487532808,40668.4277662037,2011-05-05,10:15:59
39.974579,116.305949,0,244.488254593176,40668.4278240741,2011-05-05,10:16:04
39.974577,116.305944,0,244.825593832021,40668.4278819444,2011-05-05,10:16:09
39.974575,116.305936,0,245.240203412073,40668.4279398148,2011-05-05,10:16:14
39.974574,116.30593,0,245.64187335958,40668.4279976852,2011-05-05,10:16:19
39.974571,116.30593,0,246.158585958005,40668.4280555556,2011-05-05,10:16:24
39.974571,116.305934,0,246.727460629921,40668.4281134259,2011-05-05,10:16:29
39.97457,116.30593,0,247.24657480315,40668.4281712963,2011-05-05,10:16:34
39.97457,116.30593,0,247.24657480315,40668.4282060185,2011-05-05,10:16:37
39.974569,116.305922,0,247.55968503937,40668.4282291667,2011-05-05,10:16:39
39.97457,116.305908,0,247.638156167979,40668.428287037,2011-05-05,10:16:44
39.974575,116.305668,0,249.578795931759,40668.4283449074,2011-05-05,10:16:49
39.974561,116.305218,0,248.735958005249,40668.4284027778,2011-05-05,10:16:54
39.974584,116.304715,0,244.72406824147,40668.4284606481,2011-05-05,10:16:59
39.97458,116.304205,0,244.904416010499,40668.4285185185,2011-05-05,10:17:04
39.974544,116.303761,0,245.228766404199,40668.4285763889,2011-05-05,10:17:09
39.974569,116.303657,0,243.071433727034,40668.4286342593,2011-05-05,10:17:14
39.974578,116.303701,0,245.068792650919,40668.4286921296,2011-05-05,10:17:19
39.974599,116.303646,0,247.673651574803,40668.42875,2011-05-05,10:17:24
39.974596,116.303586,0,249.425055774278,40668.4288078704,2011-05-05,10:17:29
39.974601,116.303524,0,252.022929790026,40668.4288657407,2011-05-05,10:17:34
39.974629,116.303444,0,255.845036089239,40668.4289236111,2011-05-05,10:17:39
39.974648,116.303305,0,261.701925853018,40668.4289814815,2011-05-05,10:17:44
39.974665,116.303203,0,272.563172572178,40668.4290393519,2011-05-05,10:17:49
39.974688,116.303091,0,287.126230314961,40668.4290972222,2011-05-05,10:17:54
39.974784,116.303015,0,313.692742782152,40668.4291550926,2011-05-05,10:17:59
39.974868,116.302979,0,326.001223753281,40668.429212963,2011-05-05,10:18:04
39.974939,116.302945,0,332.906026902887,40668.4292708333,2011-05-05,10:18:09
39.975019,116.302866,0,346.180396981627,40668.4293287037,2011-05-05,10:18:14
39.975107,116.302866,0,357.848940288714,40668.4293865741,2011-05-05,10:18:19
39.975205,116.302774,0,295.055646325459,40668.4294444444,2011-05-05,10:18:24
39.975259,116.302705,0,282.667716535433,40668.4295023148,2011-05-05,10:18:29
39.975309,116.30266,0,281.985751312336,40668.4295601852,2011-05-05,10:18:34
39.975376,116.302604,0,283.771125328084,40668.4296180556,2011-05-05,10:18:39
39.975426,116.30252,0,288.256473097113,40668.4296759259,2011-05-05,10:18:44
39.975511,116.302452,0,293.528989501312,40668.4297337963,2011-05-05,10:18:49
39.975605,116.302445,0,296.916988188976,40668.4297916667,2011-05-05,10:18:54
39.975745,116.302539,0,300.303031496063,40668.429849537,2011-05-05,10:18:59
39.975821,116.302549,0,303.899583333333,40668.4299074074,2011-05-05,10:19:04
39.975883,116.302558,0,299.178546587927,40668.4299652778,2011-05-05,10:19:09
39.975938,116.302555,0,291.539038713911,40668.4300231481,2011-05-05,10:19:14
39.975991,116.302548,0,294.944258530184,40668.4300810185,2011-05-05,10:19:19
39.97605,116.302615,0,295.671328740157,40668.4301388889,2011-05-05,10:19:24
39.976099,116.302601,0,302.983956692913,40668.4301967593,2011-05-05,10:19:29
39.976167,116.302667,0,303.827296587927,40668.4302546296,2011-05-05,10:19:34
39.976262,116.302794,0,303.914153543307,40668.4303125,2011-05-05,10:19:39
39.976362,116.302769,0,279.064327427822,40668.4303703704,2011-05-05,10:19:44
39.976441,116.302757,0,255.48249015748,40668.4304282407,2011-05-05,10:19:49
39.976505,116.302748,0,239.3631167979,40668.4304861111,2011-05-05,10:19:54
39.976592,116.30275,0,220.300518372703,40668.4305439815,2011-05-05,10:19:59
39.976643,116.302726,0,211.69720144357,40668.4306018518,2011-05-05,10:20:04
39.976704,116.302716,0,213.490134514436,40668.4306597222,2011-05-05,10:20:09
39.97676,116.302716,0,216.340193569554,40668.4307175926,2011-05-05,10:20:14
39.97685,116.302712,0,215.390272309711,40668.430775463,2011-05-05,10:20:19
39.976936,116.302712,0,216.757956036745,40668.4308333333,2011-05-05,10:20:24
39.976986,116.30286,0,215.849714566929,40668.4308912037,2011-05-05,10:20:29
39.97704,116.302972,0,216.701161417323,40668.4309490741,2011-05-05,10:20:34
39.977131,116.303001,0,217.39874671916,40668.4310069444,2011-05-05,10:20:39
39.977185,116.303036,0,225.651509186352,40668.4310648148,2011-05-05,10:20:44
39.977267,116.303003,0,215.555075459318,40668.4311226852,2011-05-05,10:20:49
39.97736,116.302959,0,205.17031496063,40668.4311805556,2011-05-05,10:20:54
39.97742,116.303006,0,199.51344816273,40668.4312384259,2011-05-05,10:20:59
39.977486,116.303064,0,194.406722440945,40668.4312962963,2011-05-05,10:21:04
39.977498,116.303117,0,206.998615485564,40668.4313541667,2011-05-05,10:21:09
39.97752,116.303179,0,218.639475065617,40668.431412037,2011-05-05,10:21:14
39.977553,116.303299,0,214.056204068241,40668.4314699074,2011-05-05,10:21:19
39.977586,116.303383,0,206.712099737533,40668.4315277778,2011-05-05,10:21:24
39.97759,116.30346,0,205.355590551181,40668.4315856481,2011-05-05,10:21:29
39.977614,116.303474,0,203.898408792651,40668.4316435185,2011-05-05,10:21:34
39.977628,116.303479,0,205.29437992126,40668.4317013889,2011-05-05,10:21:39
39.977629,116.303479,0,205.379632545932,40668.4317592593,2011-05-05,10:21:44
39.977625,116.303479,0,205.081417322835,40668.4318171296,2011-05-05,10:21:49
39.977625,116.303479,0,205.081417322835,40668.4318518518,2011-05-05,10:21:52
39.977624,116.303479,0,204.95468503937,40668.431875,2011-05-05,10:21:54
39.97763,116.303465,0,204.68375328084,40668.4319328704,2011-05-05,10:21:59
39.97763,116.303465,0,204.68375328084,40668.4319675926,2011-05-05,10:22:02
39.977633,116.303464,0,203.835118110236,40668.4319907407,2011-05-05,10:22:04
39.977694,116.303456,0,202.918717191601,40668.4320486111,2011-05-05,10:22:09
39.977736,116.30344,0,202.077066929134,40668.4321064815,2011-05-05,10:22:14
39.977811,116.303456,0,204.773612204724,40668.4321643518,2011-05-05,10:22:19
39.977751,116.303234,0,223.434852362205,40668.4322222222,2011-05-05,10:22:24
39.977839,116.303257,0,224.864665354331,40668.4322800926,2011-05-05,10:22:29
39.977943,116.303221,0,225.698891076115,40668.432337963,2011-05-05,10:22:34
39.978107,116.303273,0,224.746469816273,40668.4323958333,2011-05-05,10:22:39
39.978201,116.303278,0,231.743884514436,40668.4324537037,2011-05-05,10:22:44
39.978384,116.303339,0,249.399852362205,40668.4325115741,2011-05-05,10:22:49
39.978473,116.303391,0,249.059206036745,40668.4325694444,2011-05-05,10:22:54
39.978576,116.303422,0,238.611266404199,40668.4326273148,2011-05-05,10:22:59
39.978636,116.303468,0,227.758277559055,40668.4326851852,2011-05-05,10:23:04
39.978696,116.303484,0,214.581000656168,40668.4327430556,2011-05-05,10:23:09
39.978755,116.303517,0,208.479038713911,40668.4328009259,2011-05-05,10:23:14
39.978778,116.303508,0,213.200150918635,40668.4328587963,2011-05-05,10:23:19
39.978838,116.303514,0,215.583959973753,40668.4329166667,2011-05-05,10:23:24
39.97887,116.303578,0,230.499101049869,40668.432974537,2011-05-05,10:23:29
39.978886,116.303629,0,251.659107611549,40668.4330324074,2011-05-05,10:23:34
39.978914,116.30366,0,252.842339238845,40668.4330902778,2011-05-05,10:23:39
39.978912,116.303681,0,255.251732283465,40668.4331481481,2011-05-05,10:23:44
39.978932,116.303754,0,263.67154855643,40668.4332060185,2011-05-05,10:23:49
39.978937,116.303811,0,265.663953412073,40668.4332638889,2011-05-05,10:23:54
39.978916,116.303871,0,264.560793963255,40668.4333217593,2011-05-05,10:23:59
39.978864,116.303915,0,264.157096456693,40668.4333796296,2011-05-05,10:24:04
39.978782,116.303945,0,263.020574146982,40668.4334375,2011-05-05,10:24:09
39.97869,116.303992,0,261.940091863517,40668.4334953704,2011-05-05,10:24:14
