# Supplementary material for: Research on differential privacy protection method based on user tendency
Source: PLoS One. 2023 Oct 26;18(10):e0288823. doi: 10.1371/journal.pone.0288823 (PMC10602288; doi:10.1371/journal.pone.0288823)
Supplement: S5 Data — (ZIP) [file pone.0288823.s005.zip › Data 5-5/147/Trajectory/20110509090537.plt]

Geolife trajectory
WGS 84
Altitude is in Feet
Reserved 3
0,2,255,My Track,0,0,2,8421376
0
39.988912,116.352499,0,492.257545931759,40672.378900463,2011-05-09,09:05:37
39.989027,116.352457,0,491.765990813648,40672.3789583333,2011-05-09,09:05:42
39.989109,116.352431,0,491.453156167979,40672.3790162037,2011-05-09,09:05:47
39.989105,116.352447,0,493.106440288714,40672.3790740741,2011-05-09,09:05:52
39.989013,116.352476,0,497.933083989501,40672.3791319444,2011-05-09,09:05:57
39.988996,116.352492,0,501.455570866142,40672.3791898148,2011-05-09,09:06:02
39.987766,116.352766,0,59.1292158792651,40672.3792476852,2011-05-09,09:06:07
39.987766,116.352766,0,59.1292158792651,40672.3792824074,2011-05-09,09:06:10
39.987771,116.352761,0,60.950469160105,40672.3793055556,2011-05-09,09:06:12
39.987695,116.352772,0,78.535374015748,40672.3793634259,2011-05-09,09:06:17
39.987667,116.352769,0,80.7684284776903,40672.3794212963,2011-05-09,09:06:22
39.987639,116.352753,0,85.4329625984252,40672.3794791667,2011-05-09,09:06:27
39.987625,116.352753,0,87.9572309711286,40672.379537037,2011-05-09,09:06:32
39.9876,116.35275,0,93.0061056430446,40672.3795949074,2011-05-09,09:06:37
39.9876,116.35275,0,93.0061056430446,40672.3796296296,2011-05-09,09:06:40
39.987608,116.352746,0,97.3577395013123,40672.3796527778,2011-05-09,09:06:42
39.987625,116.352793,0,101.946978346457,40672.3797106481,2011-05-09,09:06:47
39.987628,116.352834,0,106.173651574803,40672.3797685185,2011-05-09,09:06:52
39.987634,116.352815,0,105.013809055118,40672.3798263889,2011-05-09,09:06:57
39.987651,116.352809,0,107.953618766404,40672.3798842593,2011-05-09,09:07:02
39.987664,116.352804,0,108.480577427822,40672.3799421296,2011-05-09,09:07:07
39.987718,116.352793,0,109.729028871391,40672.38,2011-05-09,09:07:12
39.987732,116.352786,0,111.579557086614,40672.3800578704,2011-05-09,09:07:17
39.98772,116.352788,0,115.594599737533,40672.3801157407,2011-05-09,09:07:22
39.987722,116.35279,0,115.811092519685,40672.3801736111,2011-05-09,09:07:27
39.987722,116.35279,0,115.811092519685,40672.3802083333,2011-05-09,09:07:30
39.987717,116.352794,0,115.457959317585,40672.3802314815,2011-05-09,09:07:32
39.987644,116.352844,0,111.387572178478,40672.3802893519,2011-05-09,09:07:37
39.987596,116.352846,0,108.219606299213,40672.3803472222,2011-05-09,09:07:42
39.987587,116.352907,0,104.366519028871,40672.3804050926,2011-05-09,09:07:47
39.987571,116.353005,0,104.594855643045,40672.380462963,2011-05-09,09:07:52
39.98755,116.353061,0,107.97904855643,40672.3805208333,2011-05-09,09:07:57
39.987543,116.353088,0,113.046049868766,40672.3805787037,2011-05-09,09:08:02
39.987559,116.353157,0,119.972893700787,40672.3806365741,2011-05-09,09:08:07
39.98758,116.353205,0,128.436640419948,40672.3806944444,2011-05-09,09:08:12
39.987605,116.353222,0,136.191151574803,40672.3807523148,2011-05-09,09:08:17
39.987605,116.353222,0,136.191151574803,40672.380787037,2011-05-09,09:08:20
39.98761,116.353218,0,142.388894356955,40672.3808101852,2011-05-09,09:08:22
39.987617,116.353208,0,143.589822834646,40672.3808680556,2011-05-09,09:08:27
39.987617,116.353208,0,143.589822834646,40672.3809027778,2011-05-09,09:08:30
39.987623,116.353208,0,144.155118110236,40672.3809259259,2011-05-09,09:08:32
39.98704,116.353397,0,223.203320209974,40672.3816203704,2011-05-09,09:09:32
39.986992,116.352816,0,86.7195767716536,40672.3816782407,2011-05-09,09:09:37
39.987088,116.352712,0,108.162450787402,40672.3817361111,2011-05-09,09:09:42
39.987123,116.352428,0,38.9346161417323,40672.3817939815,2011-05-09,09:09:47
39.987468,116.352174,0,497.507260498688,40672.3818518519,2011-05-09,09:09:52
39.987531,116.351983,0,389.178467847769,40672.3819097222,2011-05-09,09:09:57
39.98748,116.351889,0,344.194225721785,40672.3819675926,2011-05-09,09:10:02
39.987394,116.351866,0,317.293677821522,40672.382025463,2011-05-09,09:10:07
39.987329,116.351883,0,299.259921259842,40672.3820833333,2011-05-09,09:10:12
39.987231,116.351876,0,278.078940288714,40672.3821412037,2011-05-09,09:10:17
39.987036,116.351893,0,239.592273622047,40672.3821990741,2011-05-09,09:10:22
39.986938,116.351914,0,222.676020341207,40672.3822569444,2011-05-09,09:10:27
39.98683,116.351918,0,218.166742125984,40672.3823148148,2011-05-09,09:10:32
39.986725,116.351882,0,209.557253937008,40672.3823726852,2011-05-09,09:10:37
39.986644,116.351856,0,201.607037401575,40672.3824305556,2011-05-09,09:10:42
39.98657,116.351875,0,194.835836614173,40672.3824884259,2011-05-09,09:10:47
39.986498,116.351897,0,189.439957349081,40672.3825462963,2011-05-09,09:10:52
39.986379,116.351844,0,188.150892388451,40672.3826041667,2011-05-09,09:10:57
39.986284,116.351817,0,180.946023622047,40672.382662037,2011-05-09,09:11:02
39.986203,116.351803,0,175.077709973753,40672.3827199074,2011-05-09,09:11:07
39.986117,116.351776,0,167.188667979003,40672.3827777778,2011-05-09,09:11:12
39.98608,116.351745,0,166.481312335958,40672.3828356481,2011-05-09,09:11:17
39.986062,116.351702,0,170.081407480315,40672.3828935185,2011-05-09,09:11:22
39.98602,116.351589,0,170.932916666667,40672.3829513889,2011-05-09,09:11:27
39.986037,116.351464,0,177.832011154856,40672.3830092593,2011-05-09,09:11:32
39.986023,116.351336,0,180.550561023622,40672.3830671296,2011-05-09,09:11:37
39.986016,116.351248,0,187.175606955381,40672.383125,2011-05-09,09:11:42
39.986006,116.351136,0,192.486056430446,40672.3831828704,2011-05-09,09:11:47
39.986037,116.351003,0,190.570974409449,40672.3832407407,2011-05-09,09:11:52
39.986019,116.350923,0,199.663618766404,40672.3832986111,2011-05-09,09:11:57
39.986013,116.350832,0,201.371322178478,40672.3833564815,2011-05-09,09:12:02
39.986014,116.350729,0,206.601637139108,40672.3834143518,2011-05-09,09:12:07
39.985977,116.35064,0,212.380767716535,40672.3834722222,2011-05-09,09:12:12
39.985979,116.350615,0,213.695711942257,40672.3835300926,2011-05-09,09:12:17
39.985996,116.350565,0,216.276614173228,40672.383587963,2011-05-09,09:12:22
39.985971,116.350531,0,220.003103674541,40672.3836458333,2011-05-09,09:12:27
39.985967,116.350511,0,224.343398950131,40672.3837037037,2011-05-09,09:12:32
39.985937,116.350452,0,229.945469160105,40672.3837615741,2011-05-09,09:12:37
39.985944,116.350408,0,230.400331364829,40672.3838194444,2011-05-09,09:12:42
39.985947,116.35034,0,228.073517060367,40672.3838773148,2011-05-09,09:12:47
39.985941,116.350326,0,228.051965223097,40672.3839351852,2011-05-09,09:12:52
39.985937,116.350322,0,228.296338582677,40672.3839930556,2011-05-09,09:12:57
39.98594,116.350329,0,228.183326771654,40672.3840509259,2011-05-09,09:13:02
39.985942,116.350324,0,227.812168635171,40672.3841087963,2011-05-09,09:13:07
39.985937,116.350319,0,227.836148293963,40672.3841666667,2011-05-09,09:13:12
39.985937,116.350319,0,227.836148293963,40672.3842013889,2011-05-09,09:13:15
39.98594,116.350312,0,227.984028871391,40672.384224537,2011-05-09,09:13:17
39.985942,116.350303,0,228.138720472441,40672.3842824074,2011-05-09,09:13:22
39.985943,116.350294,0,228.26470144357,40672.3843402778,2011-05-09,09:13:27
39.985943,116.350283,0,228.394133858268,40672.3843981481,2011-05-09,09:13:32
39.985931,116.350248,0,229.049215879265,40672.3844560185,2011-05-09,09:13:37
39.985889,116.35019,0,233.481174540682,40672.3845138889,2011-05-09,09:13:42
39.985873,116.350152,0,233.348211942257,40672.3845717593,2011-05-09,09:13:47
39.985878,116.350172,0,233.308234908136,40672.3846296296,2011-05-09,09:13:52
39.985872,116.350173,0,233.223782808399,40672.3846875,2011-05-09,09:13:57
39.985868,116.350173,0,233.360400262467,40672.3847453704,2011-05-09,09:14:02
39.985863,116.350167,0,233.425154199475,40672.3848032407,2011-05-09,09:14:07
39.98586,116.350165,0,233.447434383202,40672.3848611111,2011-05-09,09:14:12
39.985865,116.350165,0,233.504980314961,40672.3849189815,2011-05-09,09:14:17
39.985865,116.350165,0,233.504980314961,40672.3849537037,2011-05-09,09:14:20
39.985864,116.350157,0,233.295269028871,40672.3849768518,2011-05-09,09:14:22
39.985847,116.350147,0,233.731656824147,40672.3850347222,2011-05-09,09:14:27
39.985822,116.350132,0,233.344908136483,40672.3850925926,2011-05-09,09:14:32
39.985812,116.350122,0,233.280826771654,40672.385150463,2011-05-09,09:14:37
39.985812,116.350122,0,233.280826771654,40672.3851851852,2011-05-09,09:14:40
39.985808,116.350118,0,233.342654199475,40672.3852083333,2011-05-09,09:14:42
39.985802,116.350108,0,233.467933070866,40672.3852662037,2011-05-09,09:14:47
39.985795,116.350103,0,233.593589238845,40672.3853240741,2011-05-09,09:14:52
39.985791,116.350097,0,233.781843832021,40672.3853819444,2011-05-09,09:14:57
39.985796,116.350095,0,233.844498031496,40672.3854398148,2011-05-09,09:15:02
39.985796,116.350095,0,233.844498031496,40672.385474537,2011-05-09,09:15:05
39.985797,116.350092,0,233.781420603675,40672.3854976852,2011-05-09,09:15:07
39.985814,116.350155,0,229.800918635171,40672.3855555556,2011-05-09,09:15:12
39.985856,116.350204,0,226.184114173228,40672.3856134259,2011-05-09,09:15:17
39.985858,116.350217,0,225.821167979003,40672.3856712963,2011-05-09,09:15:22
39.98585,116.350198,0,225.656991469816,40672.3857291667,2011-05-09,09:15:27
39.985847,116.350054,0,225.51061023622,40672.385787037,2011-05-09,09:15:32
39.985838,116.349814,0,225.275121391076,40672.3858449074,2011-05-09,09:15:37
39.985847,116.349654,0,225.078628608924,40672.3859027778,2011-05-09,09:15:42
39.985857,116.349611,0,224.693179133858,40672.3859606481,2011-05-09,09:15:47
39.985868,116.349617,0,224.536135170604,40672.3860185185,2011-05-09,09:15:52
39.985864,116.34963,0,224.94186023622,40672.3860763889,2011-05-09,09:15:57
39.985881,116.349617,0,223.987034120735,40672.3861342593,2011-05-09,09:16:02
39.985911,116.349625,0,220.261669947507,40672.3861921296,2011-05-09,09:16:07
39.985937,116.349607,0,214.581377952756,40672.38625,2011-05-09,09:16:12
39.985952,116.349601,0,208.643690944882,40672.3863078704,2011-05-09,09:16:17
39.985952,116.349601,0,208.643690944882,40672.3863425926,2011-05-09,09:16:20
39.985947,116.349606,0,205.089914698163,40672.3863657407,2011-05-09,09:16:22
39.985938,116.349614,0,203.443287401575,40672.3864236111,2011-05-09,09:16:27
39.985936,116.349613,0,202.926400918635,40672.3864814815,2011-05-09,09:16:32
39.985936,116.349613,0,202.926400918635,40672.3865162037,2011-05-09,09:16:35
39.98594,116.349618,0,202.750045931759,40672.3865393519,2011-05-09,09:16:37
39.985961,116.34962,0,202.147076771654,40672.3865972222,2011-05-09,09:16:42
39.985982,116.349624,0,200.848881233596,40672.3866550926,2011-05-09,09:16:47
39.985982,116.349624,0,200.848881233596,40672.3866898148,2011-05-09,09:16:50
39.985983,116.349632,0,199.774908136483,40672.386712963,2011-05-09,09:16:52
39.985968,116.34963,0,199.475725065617,40672.3867708333,2011-05-09,09:16:57
39.985954,116.349621,0,199.361335301837,40672.3868287037,2011-05-09,09:17:02
39.985954,116.349586,0,199.209711286089,40672.3868865741,2011-05-09,09:17:07
39.985986,116.34941,0,198.801122047244,40672.3869444444,2011-05-09,09:17:12
39.985988,116.349144,0,196.818143044619,40672.3870023148,2011-05-09,09:17:17
39.985906,116.348834,0,193.450744750656,40672.3870601852,2011-05-09,09:17:22
39.985908,116.34847,0,193.559593175853,40672.3871180556,2011-05-09,09:17:27
39.985938,116.348223,0,196.369563648294,40672.3871759259,2011-05-09,09:17:32
39.98591,116.348142,0,201.889137139108,40672.3872337963,2011-05-09,09:17:37
39.985904,116.348109,0,208.841335301837,40672.3872916667,2011-05-09,09:17:42
39.985911,116.348084,0,215.510721784777,40672.387349537,2011-05-09,09:17:47
39.985899,116.348079,0,219.293228346457,40672.3874074074,2011-05-09,09:17:52
39.985891,116.348063,0,222.15029855643,40672.3874652778,2011-05-09,09:17:57
39.985891,116.348063,0,222.15029855643,40672.3875,2011-05-09,09:18:00
39.985888,116.348058,0,223.625337926509,40672.3875231481,2011-05-09,09:18:02
39.985879,116.348062,0,223.873343175853,40672.3875810185,2011-05-09,09:18:07
39.985869,116.348068,0,223.830065616798,40672.3876388889,2011-05-09,09:18:12
39.985852,116.348065,0,223.709940944882,40672.3876967593,2011-05-09,09:18:17
39.985842,116.348055,0,223.473776246719,40672.3877546296,2011-05-09,09:18:22
39.985836,116.348044,0,223.339261811024,40672.3878125,2011-05-09,09:18:27
39.985833,116.348034,0,223.253979658793,40672.3878703704,2011-05-09,09:18:32
39.985832,116.348018,0,223.141843832021,40672.3879282407,2011-05-09,09:18:37
39.985813,116.348025,0,222.777270341207,40672.3879861111,2011-05-09,09:18:42
39.985806,116.348034,0,222.286715879265,40672.3880439815,2011-05-09,09:18:47
39.985806,116.34805,0,222.115403543307,40672.3881018519,2011-05-09,09:18:52
39.985815,116.348061,0,222.199183070866,40672.3881597222,2011-05-09,09:18:57
39.985824,116.348058,0,222.334822834646,40672.3882175926,2011-05-09,09:19:02
39.985824,116.348058,0,222.334822834646,40672.3882523148,2011-05-09,09:19:05
39.985832,116.34805,0,222.468313648294,40672.388275463,2011-05-09,09:19:07
39.985833,116.348041,0,222.503480971129,40672.3883333333,2011-05-09,09:19:12
39.985834,116.348044,0,222.408238188976,40672.3883912037,2011-05-09,09:19:17
39.985834,116.348044,0,222.408238188976,40672.3884259259,2011-05-09,09:19:20
39.985836,116.348047,0,221.941991469816,40672.3884490741,2011-05-09,09:19:22
39.985846,116.348043,0,221.071043307087,40672.3885069444,2011-05-09,09:19:27
39.985848,116.348037,0,220.172237532808,40672.3885648148,2011-05-09,09:19:32
39.985847,116.348041,0,219.582959317585,40672.3886226852,2011-05-09,09:19:37
39.985852,116.348045,0,219.16812335958,40672.3886805556,2011-05-09,09:19:42
39.985849,116.348049,0,218.572414698163,40672.3887384259,2011-05-09,09:19:47
39.985843,116.348051,0,218.32969160105,40672.3887962963,2011-05-09,09:19:52
39.985843,116.348051,0,217.933579396325,40672.3888541667,2011-05-09,09:19:57
39.985842,116.348049,0,217.633835301837,40672.388912037,2011-05-09,09:20:02
39.98584,116.34805,0,217.325856299213,40672.3889699074,2011-05-09,09:20:07
39.98584,116.34805,0,217.325856299213,40672.3890046296,2011-05-09,09:20:10
39.985832,116.348047,0,216.956502624672,40672.3890277778,2011-05-09,09:20:12
39.985829,116.348022,0,216.505770997375,40672.3890856481,2011-05-09,09:20:17
39.985831,116.34794,0,214.27124343832,40672.3891435185,2011-05-09,09:20:22
39.985859,116.347688,0,208.517736220472,40672.3892013889,2011-05-09,09:20:27
39.985765,116.347358,0,195.740400262467,40672.3892592593,2011-05-09,09:20:32
39.985538,116.347223,0,188.71937007874,40672.3893171296,2011-05-09,09:20:37
39.985155,116.347083,0,179.423248031496,40672.389375,2011-05-09,09:20:42
39.984595,116.347109,0,143.279251968504,40672.3894328704,2011-05-09,09:20:47
39.98405,116.347184,0,121.175859580052,40672.3894907407,2011-05-09,09:20:52
39.983405,116.347178,0,104.814120734908,40672.3895486111,2011-05-09,09:20:57
39.982722,116.347267,0,88.1249245406824,40672.3896064815,2011-05-09,09:21:02
39.982041,116.347365,0,77.6004855643045,40672.3896643519,2011-05-09,09:21:07
39.981503,116.347364,0,73.3637926509186,40672.3897222222,2011-05-09,09:21:12
39.981322,116.34739,0,74.3143897637795,40672.3897800926,2011-05-09,09:21:17
39.981301,116.347393,0,74.2237007874016,40672.389837963,2011-05-09,09:21:22
39.981292,116.347414,0,69.6546948818898,40672.3898958333,2011-05-09,09:21:27
39.981283,116.347414,0,66.2923622047244,40672.3899537037,2011-05-09,09:21:32
39.981283,116.347406,0,65.7788287401575,40672.3900115741,2011-05-09,09:21:37
39.981278,116.347406,0,65.6374803149606,40672.3900694444,2011-05-09,09:21:42
39.981278,116.347406,0,65.6374803149606,40672.3901041667,2011-05-09,09:21:45
39.981273,116.347412,0,65.4812106299213,40672.3901273148,2011-05-09,09:21:47
39.981212,116.347454,0,66.2269750656168,40672.3901851852,2011-05-09,09:21:52
39.980995,116.347472,0,67.4982349081365,40672.3902430556,2011-05-09,09:21:57
39.980698,116.347508,0,68.3817322834646,40672.3903009259,2011-05-09,09:22:02
39.980335,116.347526,0,70.3670275590551,40672.3903587963,2011-05-09,09:22:07
39.979909,116.347549,0,73.5957972440945,40672.3904166667,2011-05-09,09:22:12
39.979399,116.347546,0,76.8827395013123,40672.390474537,2011-05-09,09:22:17
39.978807,116.347532,0,80.4635531496063,40672.3905324074,2011-05-09,09:22:22
39.978172,116.347533,0,83.4008530183727,40672.3905902778,2011-05-09,09:22:27
39.977445,116.347537,0,86.6708792650919,40672.3906481481,2011-05-09,09:22:32
39.976747,116.347542,0,88.6462795275591,40672.3907060185,2011-05-09,09:22:37
39.97618,116.34755,0,91.5800131233596,40672.3907638889,2011-05-09,09:22:42
39.97576,116.347487,0,95.0377460629921,40672.3908217593,2011-05-09,09:22:47
39.975583,116.34738,0,98.3838287401575,40672.3908796296,2011-05-09,09:22:52
39.975488,116.347278,0,101.375242782152,40672.3909375,2011-05-09,09:22:57
39.975429,116.347211,0,105.924304461942,40672.3909953704,2011-05-09,09:23:02
39.975433,116.346998,0,109.864045275591,40672.3910532407,2011-05-09,09:23:07
39.975458,116.34661,0,113.958034776903,40672.3911111111,2011-05-09,09:23:12
39.975403,116.346156,0,117.088704068241,40672.3911689815,2011-05-09,09:23:17
39.975367,116.345557,0,120.278179133858,40672.3912268518,2011-05-09,09:23:22
39.975323,116.344828,0,123.652411417323,40672.3912847222,2011-05-09,09:23:27
39.975303,116.344068,0,127.351351706037,40672.3913425926,2011-05-09,09:23:32
39.9753,116.343435,0,131.210354330709,40672.391400463,2011-05-09,09:23:37
39.975293,116.342967,0,134.496650262467,40672.3914583333,2011-05-09,09:23:42
39.975348,116.34273,0,139.078179133858,40672.3915162037,2011-05-09,09:23:47
39.97538,116.342603,0,143.115114829396,40672.3915740741,2011-05-09,09:23:52
39.975381,116.342559,0,147.641499343832,40672.3916319444,2011-05-09,09:23:57
39.975381,116.342559,0,147.641499343832,40672.3916666667,2011-05-09,09:24:00
39.975382,116.342553,0,150.190075459318,40672.3916898148,2011-05-09,09:24:02
39.975386,116.342573,0,151.718382545932,40672.3917476852,2011-05-09,09:24:07
39.975386,116.342573,0,151.718382545932,40672.3917824074,2011-05-09,09:24:10
39.975386,116.34258,0,153.602112860892,40672.3918055556,2011-05-09,09:24:12
39.975377,116.342581,0,154.653057742782,40672.3918634259,2011-05-09,09:24:17
39.975365,116.342576,0,155.53156496063,40672.3919212963,2011-05-09,09:24:22
39.975345,116.342572,0,156.294192913386,40672.3919791667,2011-05-09,09:24:27
39.975341,116.342543,0,157.508074146982,40672.392037037,2011-05-09,09:24:32
39.975272,116.342382,0,160.304967191601,40672.3920949074,2011-05-09,09:24:37
39.975182,116.34202,0,163.759734251969,40672.3921527778,2011-05-09,09:24:42
39.975116,116.341638,0,167.129222440945,40672.3922106481,2011-05-09,09:24:47
39.975112,116.341238,0,170.472677165354,40672.3922685185,2011-05-09,09:24:52
39.975194,116.340904,0,172.800892388451,40672.3923263889,2011-05-09,09:24:57
39.975197,116.340616,0,173.90373687664,40672.3923842593,2011-05-09,09:25:02
39.975233,116.340465,0,174.46062335958,40672.3924421296,2011-05-09,09:25:07
39.975205,116.340345,0,176.009442257218,40672.3925,2011-05-09,09:25:12
39.975184,116.340381,0,177.103579396325,40672.3925578704,2011-05-09,09:25:17
39.975167,116.340403,0,178.503914041995,40672.3926157407,2011-05-09,09:25:22
39.975155,116.340427,0,179.795131233596,40672.3926736111,2011-05-09,09:25:27
39.975142,116.340435,0,181.189471784777,40672.3927314815,2011-05-09,09:25:32
39.975114,116.340416,0,182.755400262467,40672.3927893518,2011-05-09,09:25:37
39.975084,116.340354,0,184.864773622047,40672.3928472222,2011-05-09,09:25:42
39.975064,116.340339,0,187.325889107612,40672.3929050926,2011-05-09,09:25:47
39.975068,116.340261,0,187.715846456693,40672.392962963,2011-05-09,09:25:52
39.975071,116.340232,0,189.492309711286,40672.3930208333,2011-05-09,09:25:57
39.975113,116.340203,0,188.602125984252,40672.3930787037,2011-05-09,09:26:02
39.975216,116.340157,0,187.825180446194,40672.3931365741,2011-05-09,09:26:07
39.975251,116.340133,0,189.010528215223,40672.3931944444,2011-05-09,09:26:12
39.975242,116.340107,0,191.141640419947,40672.3932523148,2011-05-09,09:26:17
39.975103,116.339889,0,210.433395669291,40672.3933101852,2011-05-09,09:26:22
39.975101,116.33971,0,230.43374671916,40672.3933680556,2011-05-09,09:26:27
39.975151,116.339324,0,239.798503937008,40672.3934259259,2011-05-09,09:26:32
39.975144,116.338922,0,245.829580052493,40672.3934837963,2011-05-09,09:26:37
39.975299,116.33855,0,248.303900918635,40672.3935416667,2011-05-09,09:26:42
39.975326,116.338317,0,251.863661417323,40672.393599537,2011-05-09,09:26:47
39.975342,116.33832,0,254.41279855643,40672.3936574074,2011-05-09,09:26:52
39.975333,116.338318,0,255.201719160105,40672.3937152778,2011-05-09,09:26:57
39.975333,116.338318,0,255.201719160105,40672.39375,2011-05-09,09:27:00
39.975336,116.338323,0,255.034212598425,40672.3937731481,2011-05-09,09:27:02
39.975362,116.338159,0,245.66717847769,40672.3938310185,2011-05-09,09:27:07
39.975393,116.337863,0,237.579196194226,40672.3938888889,2011-05-09,09:27:12
39.975306,116.337376,0,195.914078083989,40672.3939467593,2011-05-09,09:27:17
39.975281,116.336832,0,177.670226377953,40672.3940046296,2011-05-09,09:27:22
39.975246,116.336177,0,170.604625984252,40672.3940625,2011-05-09,09:27:27
39.975193,116.335126,0,161.98407480315,40672.3941203704,2011-05-09,09:27:32
39.975162,116.334077,0,165.777555774278,40672.3941782407,2011-05-09,09:27:37
39.975197,116.333115,0,157.373671259843,40672.3942361111,2011-05-09,09:27:42
39.975231,116.332199,0,162.12654855643,40672.3942939815,2011-05-09,09:27:47
39.975237,116.331396,0,169.521204068241,40672.3943518519,2011-05-09,09:27:52
39.975246,116.330781,0,173.953198818898,40672.3944097222,2011-05-09,09:27:57
39.975253,116.330536,0,172.217660761155,40672.3944675926,2011-05-09,09:28:02
39.97524,116.330431,0,170.480423228346,40672.394525463,2011-05-09,09:28:07
39.975255,116.330294,0,186.089855643045,40672.3945833333,2011-05-09,09:28:12
39.975283,116.33014,0,205.618766404199,40672.3946412037,2011-05-09,09:28:17
39.975292,116.329878,0,221.142706692913,40672.3946990741,2011-05-09,09:28:22
39.975294,116.329378,0,227.467670603675,40672.3947569444,2011-05-09,09:28:27
39.975306,116.328994,0,240.208959973753,40672.3948148148,2011-05-09,09:28:32
39.975338,116.328612,0,213.39469160105,40672.3948726852,2011-05-09,09:28:37
39.975342,116.328555,0,217.663221784777,40672.3949305556,2011-05-09,09:28:42
39.97536,116.328562,0,222.313021653543,40672.3949884259,2011-05-09,09:28:47
39.975361,116.328582,0,225.916482939633,40672.3950462963,2011-05-09,09:28:52
39.975358,116.328585,0,228.007109580052,40672.3951041667,2011-05-09,09:28:57
39.975363,116.328582,0,228.750774278215,40672.395162037,2011-05-09,09:29:02
39.975367,116.328587,0,229.116000656168,40672.3952199074,2011-05-09,09:29:07
39.975367,116.328587,0,229.116000656168,40672.3952546296,2011-05-09,09:29:10
39.975374,116.328583,0,229.285459317585,40672.3952777778,2011-05-09,09:29:12
39.975407,116.328593,0,229.664150262467,40672.3953356481,2011-05-09,09:29:17
39.975438,116.328598,0,230.58686023622,40672.3953935185,2011-05-09,09:29:22
39.97546,116.328599,0,232.482769028871,40672.3954513889,2011-05-09,09:29:27
39.975475,116.328607,0,236.787221128609,40672.3955092593,2011-05-09,09:29:32
39.975482,116.328637,0,241.708956692913,40672.3955671296,2011-05-09,09:29:37
39.975479,116.328652,0,244.848871391076,40672.395625,2011-05-09,09:29:42
39.975457,116.328658,0,246.347641076115,40672.3956828704,2011-05-09,09:29:47
39.97547,116.328664,0,247.905987532808,40672.3957407407,2011-05-09,09:29:52
39.975493,116.328674,0,251.331279527559,40672.3957986111,2011-05-09,09:29:57
39.975518,116.328678,0,255.514281496063,40672.3958564815,2011-05-09,09:30:02
39.975545,116.328677,0,260.18968832021,40672.3959143519,2011-05-09,09:30:07
39.975561,116.328674,0,265.582125984252,40672.3959722222,2011-05-09,09:30:12
39.975593,116.328671,0,272.976758530184,40672.3960300926,2011-05-09,09:30:17
39.9756,116.328686,0,280.749229002625,40672.396087963,2011-05-09,09:30:22
39.975589,116.328698,0,286.407670603675,40672.3961458333,2011-05-09,09:30:27
39.975575,116.328696,0,290.568520341207,40672.3962037037,2011-05-09,09:30:32
39.975548,116.328691,0,293.111725721785,40672.3962615741,2011-05-09,09:30:37
39.975532,116.328677,0,294.675777559055,40672.3963194444,2011-05-09,09:30:42
39.975504,116.328591,0,300.882769028871,40672.3963773148,2011-05-09,09:30:47
39.975414,116.328335,0,311.69999015748,40672.3964351852,2011-05-09,09:30:52
39.975273,116.327956,0,330.006958661417,40672.3964930556,2011-05-09,09:30:57
39.975204,116.327576,0,338.484222440945,40672.3965509259,2011-05-09,09:31:02
39.975202,116.327171,0,355.68657808399,40672.3966087963,2011-05-09,09:31:07
39.975167,116.326729,0,356.137283464567,40672.3966666667,2011-05-09,09:31:12
39.975154,116.326319,0,355.128290682415,40672.396724537,2011-05-09,09:31:17
39.975119,116.326088,0,355.54562992126,40672.3967824074,2011-05-09,09:31:22
39.975118,116.326094,0,361.411328740158,40672.3968402778,2011-05-09,09:31:27
39.975118,116.326094,0,361.411328740158,40672.396875,2011-05-09,09:31:30
39.975119,116.326093,0,362.112791994751,40672.3968981481,2011-05-09,09:31:32
39.975111,116.326067,0,362.305403543307,40672.3969560185,2011-05-09,09:31:37
39.975113,116.325989,0,360.794015748031,40672.3970138889,2011-05-09,09:31:42
39.975135,116.325675,0,357.335508530184,40672.3970717593,2011-05-09,09:31:47
39.975178,116.325272,0,352.960721784777,40672.3971296296,2011-05-09,09:31:52
39.975169,116.324673,0,346.871348425197,40672.3971875,2011-05-09,09:31:57
39.975153,116.323974,0,345.637929790026,40672.3972453704,2011-05-09,09:32:02
39.975141,116.323217,0,336.703927165354,40672.3973032407,2011-05-09,09:32:07
39.975108,116.322456,0,318.079721128609,40672.3973611111,2011-05-09,09:32:12
39.975094,116.32171,0,276.039478346457,40672.3974189815,2011-05-09,09:32:17
39.975074,116.320989,0,230.810912073491,40672.3974768519,2011-05-09,09:32:22
39.975056,116.320321,0,202.708694225722,40672.3975347222,2011-05-09,09:32:27
39.975055,116.31984,0,200.897027559055,40672.3975925926,2011-05-09,09:32:32
39.975085,116.31959,0,198.748694225722,40672.397650463,2011-05-09,09:32:37
39.975058,116.319517,0,193.739475065617,40672.3977083333,2011-05-09,09:32:42
39.975038,116.319496,0,189.557939632546,40672.3977662037,2011-05-09,09:32:47
39.975025,116.319483,0,183.724268372703,40672.3978240741,2011-05-09,09:32:52
39.975013,116.319468,0,178.88467191601,40672.3978819444,2011-05-09,09:32:57
39.975001,116.319473,0,174.811679790026,40672.3979398148,2011-05-09,09:33:02
39.975004,116.319488,0,171.802687007874,40672.3979976852,2011-05-09,09:33:07
39.975004,116.319499,0,170.409222440945,40672.3980555556,2011-05-09,09:33:12
39.974993,116.319515,0,169.734202755906,40672.3981134259,2011-05-09,09:33:17
39.974991,116.31953,0,169.152286745407,40672.3981712963,2011-05-09,09:33:22
39.974991,116.31953,0,169.152286745407,40672.3982060185,2011-05-09,09:33:25
39.974995,116.319527,0,169.052139107612,40672.3982291667,2011-05-09,09:33:27
39.974994,116.319512,0,169.042001312336,40672.398287037,2011-05-09,09:33:32
39.974994,116.319512,0,169.042001312336,40672.3983217593,2011-05-09,09:33:35
39.97499,116.319504,0,168.807962598425,40672.3983449074,2011-05-09,09:33:37
39.974989,116.319519,0,169.05249015748,40672.3984027778,2011-05-09,09:33:42
39.974983,116.319538,0,169.305400262467,40672.3984606481,2011-05-09,09:33:47
39.974983,116.319538,0,169.305400262467,40672.3984953704,2011-05-09,09:33:50
39.974979,116.319544,0,169.414297900262,40672.3985185185,2011-05-09,09:33:52
39.975016,116.319408,0,170.230114829396,40672.3985763889,2011-05-09,09:33:57
39.975025,116.319091,0,172.200190288714,40672.3986342593,2011-05-09,09:34:02
39.97501,116.318689,0,175.268907480315,40672.3986921296,2011-05-09,09:34:07
39.975019,116.318242,0,176.23155511811,40672.39875,2011-05-09,09:34:12
39.975022,116.317783,0,176.687339238845,40672.3988078704,2011-05-09,09:34:17
39.975027,116.317478,0,180.644238845144,40672.3988657407,2011-05-09,09:34:22
39.975013,116.317436,0,184.094475065617,40672.3989236111,2011-05-09,09:34:27
39.975013,116.317436,0,184.094475065617,40672.3989583333,2011-05-09,09:34:30
39.975011,116.317438,0,185.054432414698,40672.3989814815,2011-05-09,09:34:32
39.975012,116.317406,0,184.846801181102,40672.3990393518,2011-05-09,09:34:37
39.975038,116.317234,0,184.711059711286,40672.3990972222,2011-05-09,09:34:42
39.975158,116.317022,0,181.361820866142,40672.3991550926,2011-05-09,09:34:47
39.975282,116.316681,0,173.930383858268,40672.399212963,2011-05-09,09:34:52
39.975118,116.316052,0,164.464015748032,40672.3992708333,2011-05-09,09:34:57
39.975039,116.315236,0,152.717211286089,40672.3993287037,2011-05-09,09:35:02
39.974986,116.314336,0,137.44750984252,40672.3993865741,2011-05-09,09:35:07
39.975056,116.313479,0,132.072791994751,40672.3994444444,2011-05-09,09:35:12
39.975006,116.312512,0,122.009199475066,40672.3995023148,2011-05-09,09:35:17
39.974889,116.311708,0,126.651489501312,40672.3995601852,2011-05-09,09:35:22
39.974841,116.311135,0,127.181332020997,40672.3996180556,2011-05-09,09:35:27
39.974803,116.310836,0,135.406371391076,40672.3996759259,2011-05-09,09:35:32
39.974801,116.310786,0,130.554960629921,40672.3997337963,2011-05-09,09:35:37
39.974759,116.310679,0,129.373569553806,40672.3997916667,2011-05-09,09:35:42
39.974726,116.310597,0,130.045183727034,40672.399849537,2011-05-09,09:35:47
39.974735,116.310548,0,134.21905839895,40672.3999074074,2011-05-09,09:35:52
39.974728,116.310489,0,142.953339895013,40672.3999652778,2011-05-09,09:35:57
39.974741,116.310451,0,150.553959973753,40672.4000231481,2011-05-09,09:36:02
39.974731,116.310414,0,153.411706036745,40672.4000810185,2011-05-09,09:36:07
39.974747,116.31036,0,153.236515748032,40672.4001388889,2011-05-09,09:36:12
39.974736,116.310251,0,154.024222440945,40672.4001967593,2011-05-09,09:36:17
39.974732,116.310169,0,160.587654199475,40672.4002546296,2011-05-09,09:36:22
39.974759,116.310047,0,163.412217847769,40672.4003125,2011-05-09,09:36:27
39.974744,116.309925,0,163.303523622047,40672.4003703704,2011-05-09,09:36:32
39.974751,116.309857,0,163.940331364829,40672.4004282407,2011-05-09,09:36:37
39.974736,116.309766,0,165.688221784777,40672.4004861111,2011-05-09,09:36:42
39.974733,116.309709,0,164.382427821522,40672.4005439815,2011-05-09,09:36:47
39.974689,116.309631,0,165.711423884514,40672.4006018518,2011-05-09,09:36:52
39.974658,116.309509,0,164.603812335958,40672.4006597222,2011-05-09,09:36:57
39.974656,116.309275,0,160.437969160105,40672.4007175926,2011-05-09,09:37:02
39.974661,116.30907,0,154.764347112861,40672.400775463,2011-05-09,09:37:07
39.974653,116.30893,0,154.83749671916,40672.4008333333,2011-05-09,09:37:12
39.974656,116.308891,0,155.55562007874,40672.4008912037,2011-05-09,09:37:17
39.974618,116.308758,0,160.639117454068,40672.4009490741,2011-05-09,09:37:22
39.974581,116.308724,0,164.285508530184,40672.4010069444,2011-05-09,09:37:27
39.974584,116.308721,0,164.426604330709,40672.4010648148,2011-05-09,09:37:32
39.974587,116.308723,0,164.378858267717,40672.4011226852,2011-05-09,09:37:37
39.974587,116.308722,0,164.257385170604,40672.4011805556,2011-05-09,09:37:42
39.974587,116.308722,0,164.257385170604,40672.4012152778,2011-05-09,09:37:45
39.974587,116.308724,0,164.088402230971,40672.4012384259,2011-05-09,09:37:47
39.974611,116.3086,0,162.318461286089,40672.4012962963,2011-05-09,09:37:52
39.974608,116.30847,0,162.909087926509,40672.4013541667,2011-05-09,09:37:57
39.974624,116.308303,0,163.779333989501,40672.401412037,2011-05-09,09:38:02
39.974624,116.308,0,158.863192257218,40672.4014699074,2011-05-09,09:38:07
39.974577,116.307636,0,161.570977690289,40672.4015277778,2011-05-09,09:38:12
39.974561,116.307235,0,163.919655511811,40672.4015856481,2011-05-09,09:38:17
39.974577,116.3068,0,168.38155183727,40672.4016435185,2011-05-09,09:38:22
39.974587,116.306586,0,181.441282808399,40672.4017013889,2011-05-09,09:38:27
39.974588,116.306533,0,192.890567585302,40672.4017592593,2011-05-09,09:38:32
39.974584,116.306514,0,198.124799868766,40672.4018171296,2011-05-09,09:38:37
39.974584,116.306514,0,198.124799868766,40672.4018518519,2011-05-09,09:38:40
39.974583,116.306515,0,201.204416010499,40672.401875,2011-05-09,09:38:42
39.974578,116.3065,0,202.86749015748,40672.4019328704,2011-05-09,09:38:47
39.974561,116.306327,0,205.337168635171,40672.4019907407,2011-05-09,09:38:52
39.974563,116.30595,0,212.740183727034,40672.4020486111,2011-05-09,09:38:57
39.974556,116.305632,0,203.468667979003,40672.4021064815,2011-05-09,09:39:02
39.9745,116.305277,0,203.542385170604,40672.4021643519,2011-05-09,09:39:07
39.974487,116.304831,0,203.392900262467,40672.4022222222,2011-05-09,09:39:12
39.974545,116.304296,0,214.509337270341,40672.4022800926,2011-05-09,09:39:17
39.974594,116.303866,0,212.004980314961,40672.402337963,2011-05-09,09:39:22
39.974574,116.303773,0,209.239097769029,40672.4023958333,2011-05-09,09:39:27
39.974543,116.303685,0,206.376948818898,40672.4024537037,2011-05-09,09:39:32
39.974602,116.303538,0,215.062319553806,40672.4025115741,2011-05-09,09:39:37
39.974635,116.303388,0,216.409278215223,40672.4025694444,2011-05-09,09:39:42
39.974642,116.303254,0,236.654730971129,40672.4026273148,2011-05-09,09:39:47
39.974652,116.303172,0,251.089032152231,40672.4026851852,2011-05-09,09:39:52
39.974671,116.303137,0,249.695288713911,40672.4027430556,2011-05-09,09:39:57
39.97475,116.303129,0,237.369337270341,40672.4028009259,2011-05-09,09:40:02
39.974788,116.303149,0,235.690593832021,40672.4028587963,2011-05-09,09:40:07
39.97481,116.303158,0,222.63499343832,40672.4029166667,2011-05-09,09:40:12
39.974829,116.303225,0,202.904622703412,40672.402974537,2011-05-09,09:40:17
39.974869,116.303213,0,198.975485564304,40672.4030324074,2011-05-09,09:40:22
39.974998,116.303154,0,207.157109580052,40672.4030902778,2011-05-09,09:40:27
39.975078,116.303078,0,218.430065616798,40672.4031481481,2011-05-09,09:40:32
39.975113,116.303052,0,224.290984251969,40672.4032060185,2011-05-09,09:40:37
39.975155,116.302953,0,241.658192257218,40672.4032638889,2011-05-09,09:40:42
39.975199,116.302862,0,252.531607611549,40672.4033217593,2011-05-09,09:40:47
39.975256,116.302743,0,237.592588582677,40672.4033796296,2011-05-09,09:40:52
39.975301,116.302683,0,244.670275590551,40672.4034375,2011-05-09,09:40:57
39.975355,116.302655,0,244.70875,40672.4034953704,2011-05-09,09:41:02
39.975431,116.302609,0,241.967073490814,40672.4035532407,2011-05-09,09:41:07
39.975498,116.302576,0,244.349258530184,40672.4036111111,2011-05-09,09:41:12
39.975593,116.302657,0,247.974645669291,40672.4036689815,2011-05-09,09:41:17
39.975682,116.30283,0,241.768628608924,40672.4037268519,2011-05-09,09:41:22
39.97573,116.302824,0,242.363061023622,40672.4037847222,2011-05-09,09:41:27
39.975799,116.302843,0,243.248700787402,40672.4038425926,2011-05-09,09:41:32
39.975853,116.302855,0,246.774494750656,40672.403900463,2011-05-09,09:41:37
39.975933,116.302865,0,250.730265748031,40672.4039583333,2011-05-09,09:41:42
39.976087,116.302911,0,264.849150262467,40672.4040162037,2011-05-09,09:41:47
39.976198,116.302949,0,275.518336614173,40672.4040740741,2011-05-09,09:41:52
39.976348,116.30311,0,266.986131889764,40672.4041319444,2011-05-09,09:41:57
39.976407,116.303149,0,277.404583333333,40672.4041898148,2011-05-09,09:42:02
39.976454,116.303106,0,300.434468503937,40672.4042476852,2011-05-09,09:42:07
39.976496,116.303035,0,304.508533464567,40672.4043055556,2011-05-09,09:42:12
39.976564,116.302956,0,320.051774934383,40672.4043634259,2011-05-09,09:42:17
39.976642,116.302902,0,331.51313648294,40672.4044212963,2011-05-09,09:42:22
39.976702,116.302895,0,335.158549868766,40672.4044791667,2011-05-09,09:42:27
39.976764,116.302862,0,339.515741469816,40672.404537037,2011-05-09,09:42:32
39.976902,116.302947,0,355.712335958005,40672.4045949074,2011-05-09,09:42:37
39.977076,116.303095,0,355.866899606299,40672.4046527778,2011-05-09,09:42:42
39.977135,116.303076,0,348.278280839895,40672.4047106481,2011-05-09,09:42:47
39.97721,116.303104,0,332.621026902887,40672.4047685185,2011-05-09,09:42:52
39.977245,116.303137,0,333.255757874016,40672.4048263889,2011-05-09,09:42:57
39.977344,116.303058,0,338.938480971129,40672.4048842593,2011-05-09,09:43:02
39.977391,116.30302,0,348.926377952756,40672.4049421296,2011-05-09,09:43:07
39.977437,116.30303,0,363.986646981627,40672.405,2011-05-09,09:43:12
39.977433,116.303107,0,345.809091207349,40672.4050578704,2011-05-09,09:43:17
39.977455,116.303203,0,334.962358923884,40672.4051157407,2011-05-09,09:43:22
39.977451,116.303291,0,310.255134514436,40672.4051736111,2011-05-09,09:43:27
39.977427,116.303279,0,325.514274934383,40672.4052314815,2011-05-09,09:43:32
39.977463,116.303308,0,328.07905839895,40672.4052893519,2011-05-09,09:43:37
39.977493,116.303319,0,336.773362860892,40672.4053472222,2011-05-09,09:43:42
39.977528,116.303344,0,343.322378608924,40672.4054050926,2011-05-09,09:43:47
39.97756,116.303362,0,346.755606955381,40672.405462963,2011-05-09,09:43:52
39.97763,116.30332,0,347.618618766404,40672.4055208333,2011-05-09,09:43:57
39.977691,116.303381,0,353.186975065617,40672.4055787037,2011-05-09,09:44:02
39.977766,116.303406,0,357.268024934383,40672.4056365741,2011-05-09,09:44:07
39.97781,116.303442,0,351.019081364829,40672.4056944444,2011-05-09,09:44:12
39.9779,116.303548,0,337.324219160105,40672.4057523148,2011-05-09,09:44:17
39.977909,116.303564,0,326.76406496063,40672.4058101852,2011-05-09,09:44:22
39.977932,116.303581,0,327.687024278215,40672.4058680556,2011-05-09,09:44:27
39.978025,116.303646,0,333.038966535433,40672.4059259259,2011-05-09,09:44:32
39.978079,116.303703,0,337.479908136483,40672.4059837963,2011-05-09,09:44:37
39.978114,116.303739,0,336.118556430446,40672.4060416667,2011-05-09,09:44:42
39.978235,116.303736,0,343.659041994751,40672.406099537,2011-05-09,09:44:47
39.978252,116.303762,0,338.755354330709,40672.4061574074,2011-05-09,09:44:52
39.97828,116.303845,0,330.400518372703,40672.4062152778,2011-05-09,09:44:57
39.978309,116.303831,0,335.352788713911,40672.4062731481,2011-05-09,09:45:02
39.978309,116.303756,0,347.144934383202,40672.4063310185,2011-05-09,09:45:07
39.978313,116.303698,0,362.371459973753,40672.4063888889,2011-05-09,09:45:12
39.978373,116.303706,0,379.378825459318,40672.4064467593,2011-05-09,09:45:17
39.978459,116.303723,0,388.876620734908,40672.4065046296,2011-05-09,09:45:22
39.978524,116.303698,0,396.879625984252,40672.4065625,2011-05-09,09:45:27
