# Supplementary material for: Research on differential privacy protection method based on user tendency
Source: PLoS One. 2023 Oct 26;18(10):e0288823. doi: 10.1371/journal.pone.0288823 (PMC10602288; doi:10.1371/journal.pone.0288823)
Supplement: S5 Data — (ZIP) [file pone.0288823.s005.zip › Data 5-5/147/Trajectory/20110509213336.plt]

Geolife trajectory
WGS 84
Altitude is in Feet
Reserved 3
0,2,255,My Track,0,0,2,8421376
0
39.979375,116.306767,0,492.754258530184,40672.8983333333,2011-05-09,21:33:36
39.979441,116.306764,0,493.961545275591,40672.8983912037,2011-05-09,21:33:41
39.979078,116.305013,0,491.923385826772,40672.8984490741,2011-05-09,21:33:46
39.978987,116.304335,0,491.805639763779,40672.8985069444,2011-05-09,21:33:51
39.97902,116.304223,0,492.231765091864,40672.8985648148,2011-05-09,21:33:56
39.979114,116.30423,0,491.178868110236,40672.8986226852,2011-05-09,21:34:01
39.979191,116.304226,0,492.548005249344,40672.8986805556,2011-05-09,21:34:06
39.979224,116.304208,0,491.23874015748,40672.8987384259,2011-05-09,21:34:11
39.979306,116.304233,0,491.936801181102,40672.8987962963,2011-05-09,21:34:16
39.979385,116.30424,0,492.949648950131,40672.8988541667,2011-05-09,21:34:21
39.979479,116.304267,0,494.053106955381,40672.898912037,2011-05-09,21:34:26
39.979544,116.304274,0,492.642621391076,40672.8989699074,2011-05-09,21:34:31
39.979625,116.304272,0,493.751637139108,40672.8990277778,2011-05-09,21:34:36
39.979696,116.304295,0,494.187073490814,40672.8990856481,2011-05-09,21:34:41
39.979737,116.304269,0,492.680666010499,40672.8991435185,2011-05-09,21:34:46
39.979796,116.304265,0,491.887040682415,40672.8992013889,2011-05-09,21:34:51
39.979885,116.304277,0,491.979954068241,40672.8992592593,2011-05-09,21:34:56
39.979948,116.304276,0,490.879297900262,40672.8993171296,2011-05-09,21:35:01
39.980008,116.30427,0,490.402962598425,40672.899375,2011-05-09,21:35:06
39.980061,116.304261,0,489.72657808399,40672.8994328704,2011-05-09,21:35:11
39.980129,116.304256,0,486.407093175853,40672.8994907407,2011-05-09,21:35:16
39.980196,116.304258,0,482.721053149606,40672.8995486111,2011-05-09,21:35:21
39.98024,116.304269,0,482.183392388451,40672.8996064815,2011-05-09,21:35:26
39.980284,116.304277,0,480.556587926509,40672.8996643518,2011-05-09,21:35:31
39.980377,116.304301,0,479.211781496063,40672.8997222222,2011-05-09,21:35:36
39.980448,116.304284,0,478.581656824147,40672.8997800926,2011-05-09,21:35:41
39.980498,116.304276,0,478.043845144357,40672.899837963,2011-05-09,21:35:46
39.980584,116.304289,0,478.433572834646,40672.8998958333,2011-05-09,21:35:51
39.980659,116.304276,0,476.894629265092,40672.8999537037,2011-05-09,21:35:56
39.980734,116.304269,0,476.489980314961,40672.9000115741,2011-05-09,21:36:01
39.980821,116.304295,0,477.24656167979,40672.9000694444,2011-05-09,21:36:06
39.980918,116.304309,0,480.554235564304,40672.9001273148,2011-05-09,21:36:11
39.980976,116.304289,0,481.68592847769,40672.9001851852,2011-05-09,21:36:16
39.981069,116.304316,0,485.089419291339,40672.9002430556,2011-05-09,21:36:21
39.981092,116.304264,0,485.86467519685,40672.9003009259,2011-05-09,21:36:26
39.981189,116.304319,0,486.360583989501,40672.9003587963,2011-05-09,21:36:31
39.981302,116.304376,0,490.934917979003,40672.9004166667,2011-05-09,21:36:36
39.981361,116.304416,0,500.843720472441,40672.900474537,2011-05-09,21:36:41
39.981392,116.304347,0,504.620971128609,40672.9005324074,2011-05-09,21:36:46
39.981477,116.304349,0,506.594799868766,40672.9005902778,2011-05-09,21:36:51
39.981543,116.30435,0,510.838727034121,40672.9006481481,2011-05-09,21:36:56
39.981593,116.304324,0,515.948018372703,40672.9007060185,2011-05-09,21:37:01
39.981685,116.304323,0,520.132919947507,40672.9007638889,2011-05-09,21:37:06
39.981713,116.304297,0,527.75875984252,40672.9008217593,2011-05-09,21:37:11
39.98181,116.304315,0,536.174524278215,40672.9008796296,2011-05-09,21:37:16
39.981883,116.304323,0,541.042316272966,40672.9009375,2011-05-09,21:37:21
39.981875,116.304272,0,544.286112204724,40672.9009953704,2011-05-09,21:37:26
39.981867,116.30426,0,547.419570209974,40672.9010532407,2011-05-09,21:37:31
39.981915,116.304235,0,544.702775590551,40672.9011111111,2011-05-09,21:37:36
39.981979,116.304231,0,544.973106955381,40672.9011689815,2011-05-09,21:37:41
39.982031,116.304259,0,545.852942913386,40672.9012268518,2011-05-09,21:37:46
39.98206,116.30421,0,549.23625656168,40672.9012847222,2011-05-09,21:37:51
39.982121,116.304199,0,550.113188976378,40672.9013425926,2011-05-09,21:37:56
39.982132,116.30415,0,552.159858923884,40672.901400463,2011-05-09,21:38:01
39.982219,116.304174,0,552.349842519685,40672.9014583333,2011-05-09,21:38:06
39.982326,116.304175,0,552.849455380577,40672.9015162037,2011-05-09,21:38:11
39.982379,116.304169,0,555.275593832021,40672.9015740741,2011-05-09,21:38:16
39.982453,116.304183,0,556.320078740157,40672.9016319444,2011-05-09,21:38:21
39.982558,116.304263,0,558.196640419947,40672.9016898148,2011-05-09,21:38:26
39.982655,116.304364,0,559.519619422572,40672.9017476852,2011-05-09,21:38:31
39.982761,116.304438,0,561.423815616798,40672.9018055556,2011-05-09,21:38:36
39.982783,116.304198,0,563.820816929134,40672.9018634259,2011-05-09,21:38:41
39.98283,116.304154,0,563.844947506562,40672.9019212963,2011-05-09,21:38:46
39.982885,116.304113,0,563.789776902887,40672.9019791667,2011-05-09,21:38:51
39.9829,116.304073,0,563.650656167979,40672.902037037,2011-05-09,21:38:56
39.982913,116.304077,0,563.449708005249,40672.9020949074,2011-05-09,21:39:01
39.983711,116.303749,0,-266.788487532808,40672.9021527778,2011-05-09,21:39:06
39.983628,116.303874,0,-222.170370734908,40672.9022106482,2011-05-09,21:39:11
39.983628,116.303874,0,-222.170370734908,40672.9022453704,2011-05-09,21:39:14
39.98362,116.303882,0,-211.486364829396,40672.9022685185,2011-05-09,21:39:16
39.98361,116.303884,0,-210.658595800525,40672.9023263889,2011-05-09,21:39:21
39.983598,116.303892,0,-209.826473097113,40672.9023842593,2011-05-09,21:39:26
39.983592,116.303896,0,-208.845889107612,40672.9024421296,2011-05-09,21:39:31
39.983592,116.303896,0,-208.845889107612,40672.9024768519,2011-05-09,21:39:34
39.983593,116.303896,0,-207.01874015748,40672.9025,2011-05-09,21:39:36
39.983574,116.303917,0,-199.456942257218,40672.9025578704,2011-05-09,21:39:41
39.983574,116.303917,0,-199.456942257218,40672.9025925926,2011-05-09,21:39:44
39.983568,116.303921,0,-197.844143700787,40672.9026157407,2011-05-09,21:39:46
39.983566,116.303937,0,-197.099786745407,40672.9026736111,2011-05-09,21:39:51
39.983514,116.303996,0,-190.503054461942,40672.9027314815,2011-05-09,21:39:56
39.98351,116.304354,0,-175.156181102362,40672.9027893519,2011-05-09,21:40:01
39.983519,116.304438,0,-161.459625984252,40672.9028472222,2011-05-09,21:40:06
39.983431,116.304408,0,-141.541925853018,40672.9029050926,2011-05-09,21:40:11
39.983534,116.304438,0,-74.4049442257218,40672.902962963,2011-05-09,21:40:16
39.983554,116.304446,0,-59.1798162729659,40672.9030208333,2011-05-09,21:40:21
39.983687,116.30444,0,11.4041043307087,40672.9030787037,2011-05-09,21:40:26
39.983707,116.304449,0,34.7177657480315,40672.9031365741,2011-05-09,21:40:31
39.983706,116.304465,0,50.3775787401575,40672.9031944444,2011-05-09,21:40:36
39.983704,116.30449,0,68.9765715223097,40672.9032523148,2011-05-09,21:40:41
39.983703,116.304475,0,76.880593832021,40672.9033101852,2011-05-09,21:40:46
39.983629,116.304509,0,98.5303018372703,40672.9033680556,2011-05-09,21:40:51
39.983611,116.30451,0,104.308648293963,40672.9034259259,2011-05-09,21:40:56
39.983611,116.30451,0,104.308648293963,40672.9034606481,2011-05-09,21:40:59
39.983605,116.304511,0,106.116417322835,40672.9034837963,2011-05-09,21:41:01
39.983606,116.304537,0,111.683083989501,40672.9035416667,2011-05-09,21:41:06
39.98364,116.304529,0,136.750288713911,40672.903599537,2011-05-09,21:41:11
39.983692,116.304494,0,155.133300524934,40672.9036574074,2011-05-09,21:41:16
39.983752,116.304399,0,162.722332677165,40672.9037152778,2011-05-09,21:41:21
39.983821,116.304297,0,166.258234908136,40672.9037731481,2011-05-09,21:41:26
39.98388,116.304249,0,168.353566272966,40672.9038310185,2011-05-09,21:41:31
39.983892,116.304211,0,168.908248031496,40672.9038888889,2011-05-09,21:41:36
39.983854,116.304191,0,168.30625656168,40672.9039467593,2011-05-09,21:41:41
39.983809,116.304205,0,172.646151574803,40672.9040046296,2011-05-09,21:41:46
39.983809,116.304205,0,172.646151574803,40672.9040393519,2011-05-09,21:41:49
39.983815,116.304205,0,174.037414698163,40672.9040625,2011-05-09,21:41:51
39.983808,116.304231,0,174.518143044619,40672.9041203704,2011-05-09,21:41:56
39.983767,116.304273,0,174.828526902887,40672.9041782407,2011-05-09,21:42:01
39.98377,116.304293,0,171.562969160105,40672.9042361111,2011-05-09,21:42:06
39.983776,116.304297,0,171.770698818898,40672.9042939815,2011-05-09,21:42:11
39.983776,116.304297,0,171.770698818898,40672.9043287037,2011-05-09,21:42:14
39.983784,116.304296,0,172.056725721785,40672.9043518519,2011-05-09,21:42:16
39.983794,116.304297,0,170.442614829396,40672.9044097222,2011-05-09,21:42:21
39.983786,116.304375,0,167.895239501312,40672.9044675926,2011-05-09,21:42:26
39.983776,116.304387,0,167.226302493438,40672.904525463,2011-05-09,21:42:31
39.983776,116.304433,0,164.927358923885,40672.9045833333,2011-05-09,21:42:36
39.983806,116.304433,0,167.045278871391,40672.9046412037,2011-05-09,21:42:41
39.983801,116.304438,0,167.199219160105,40672.9046990741,2011-05-09,21:42:46
39.983796,116.304443,0,167.695469160105,40672.9047569444,2011-05-09,21:42:51
39.9838,116.304441,0,168.190830052493,40672.9048148148,2011-05-09,21:42:56
39.983808,116.304436,0,167.930144356955,40672.9048726852,2011-05-09,21:43:01
39.983808,116.304436,0,167.930144356955,40672.9049074074,2011-05-09,21:43:04
39.983807,116.304436,0,167.800774278215,40672.9049305556,2011-05-09,21:43:06
39.98377,116.304429,0,169.956213910761,40672.9049884259,2011-05-09,21:43:11
39.983762,116.304433,0,168.593074146982,40672.9050462963,2011-05-09,21:43:16
39.983761,116.304435,0,168.960364173228,40672.9051041667,2011-05-09,21:43:21
39.983761,116.304435,0,168.960364173228,40672.9051388889,2011-05-09,21:43:24
39.983762,116.304434,0,169.040150918635,40672.905162037,2011-05-09,21:43:26
39.983769,116.304449,0,168.787437664042,40672.9052199074,2011-05-09,21:43:31
39.983802,116.304653,0,167.421755249344,40672.9052777778,2011-05-09,21:43:36
39.983783,116.305004,0,167.826177821522,40672.9053356481,2011-05-09,21:43:41
39.983799,116.305398,0,167.231847112861,40672.9053935185,2011-05-09,21:43:46
39.983794,116.305885,0,166.344744094488,40672.9054513889,2011-05-09,21:43:51
39.983808,116.306447,0,167.819809711286,40672.9055092593,2011-05-09,21:43:56
39.983802,116.306942,0,166.482388451444,40672.9055671296,2011-05-09,21:44:01
39.983783,116.307326,0,173.953034776903,40672.905625,2011-05-09,21:44:06
39.983767,116.307713,0,173.806456692913,40672.9056828704,2011-05-09,21:44:11
39.983756,116.308078,0,169.115479002625,40672.9057407407,2011-05-09,21:44:16
39.983773,116.30845,0,165.412595144357,40672.9057986111,2011-05-09,21:44:21
39.983795,116.308798,0,158.071204068241,40672.9058564815,2011-05-09,21:44:26
39.983756,116.30911,0,148.661456692913,40672.9059143519,2011-05-09,21:44:31
39.983777,116.309297,0,139.952831364829,40672.9059722222,2011-05-09,21:44:36
39.983801,116.309348,0,130.844327427822,40672.9060300926,2011-05-09,21:44:41
39.983863,116.309369,0,128.077834645669,40672.906087963,2011-05-09,21:44:46
39.983842,116.30937,0,120.715055774278,40672.9061458333,2011-05-09,21:44:51
39.983838,116.309371,0,117.474504593176,40672.9062037037,2011-05-09,21:44:56
39.983845,116.309375,0,114.795390419947,40672.9062615741,2011-05-09,21:45:01
39.983852,116.309374,0,112.4106167979,40672.9063194444,2011-05-09,21:45:06
39.983857,116.309372,0,110.536633858268,40672.9063773148,2011-05-09,21:45:11
39.983857,116.309372,0,110.536633858268,40672.906412037,2011-05-09,21:45:14
39.983859,116.309364,0,109.030016404199,40672.9064351852,2011-05-09,21:45:16
39.983859,116.309355,0,107.901715879265,40672.9064930556,2011-05-09,21:45:21
39.983857,116.309344,0,107.008792650919,40672.9065509259,2011-05-09,21:45:26
39.983853,116.309335,0,106.279757217848,40672.9066087963,2011-05-09,21:45:31
39.983849,116.309331,0,105.767926509186,40672.9066666667,2011-05-09,21:45:36
39.983849,116.309331,0,105.767926509186,40672.9067013889,2011-05-09,21:45:39
39.983841,116.309335,0,105.517040682415,40672.906724537,2011-05-09,21:45:41
39.983835,116.309346,0,105.497604986877,40672.9067824074,2011-05-09,21:45:46
39.983829,116.309357,0,105.583021653543,40672.9068402778,2011-05-09,21:45:51
39.983819,116.309386,0,105.640656167979,40672.9068981481,2011-05-09,21:45:56
39.983815,116.309641,0,106.975111548556,40672.9069560185,2011-05-09,21:46:01
39.983909,116.309966,0,101.327851049869,40672.9070138889,2011-05-09,21:46:06
39.983961,116.310323,0,95.5396358267717,40672.9070717593,2011-05-09,21:46:11
39.983981,116.310741,0,96.2835597112861,40672.9071296296,2011-05-09,21:46:16
39.98396,116.311188,0,98.5374803149606,40672.9071875,2011-05-09,21:46:21
39.983977,116.311692,0,101.14092847769,40672.9072453704,2011-05-09,21:46:26
39.983991,116.312201,0,102.516479658793,40672.9073032407,2011-05-09,21:46:31
39.983984,116.312638,0,108.615433070866,40672.9073611111,2011-05-09,21:46:36
39.983984,116.312846,0,111.304655511811,40672.9074189815,2011-05-09,21:46:41
39.983974,116.312872,0,112.16655511811,40672.9074768518,2011-05-09,21:46:46
39.983974,116.312872,0,112.16655511811,40672.9075115741,2011-05-09,21:46:49
39.983972,116.312878,0,111.670905511811,40672.9075347222,2011-05-09,21:46:51
39.98395,116.31288,0,111.115111548556,40672.9075925926,2011-05-09,21:46:56
39.98395,116.31288,0,111.115111548556,40672.9076273148,2011-05-09,21:46:59
39.983944,116.312875,0,110.488389107612,40672.907650463,2011-05-09,21:47:01
39.983946,116.312857,0,110.344635826772,40672.9077083333,2011-05-09,21:47:06
39.983958,116.312893,0,110.488225065617,40672.9077662037,2011-05-09,21:47:11
39.983959,116.312935,0,112.474498031496,40672.9078240741,2011-05-09,21:47:16
39.983977,116.313076,0,114.203700787402,40672.9078819444,2011-05-09,21:47:21
39.98401,116.313309,0,116.740889107612,40672.9079398148,2011-05-09,21:47:26
39.984039,116.313651,0,118.860774278215,40672.9079976852,2011-05-09,21:47:31
39.984036,116.314101,0,121.105961286089,40672.9080555556,2011-05-09,21:47:36
39.98403,116.314543,0,124.188146325459,40672.9081134259,2011-05-09,21:47:41
39.984029,116.314917,0,123.934356955381,40672.9081712963,2011-05-09,21:47:46
39.983985,116.315109,0,127.907926509186,40672.9082291667,2011-05-09,21:47:51
39.983995,116.3151,0,124.784002624672,40672.908287037,2011-05-09,21:47:56
39.98405,116.315103,0,129.913933727034,40672.9083449074,2011-05-09,21:48:01
39.984044,116.315235,0,133.276437007874,40672.9084027778,2011-05-09,21:48:06
39.984029,116.315389,0,137.645777559055,40672.9084606481,2011-05-09,21:48:11
39.984039,116.315397,0,137.216925853018,40672.9085185185,2011-05-09,21:48:16
39.984075,116.315497,0,138.143077427822,40672.9085763889,2011-05-09,21:48:21
39.984078,116.315745,0,139.488950131234,40672.9086342593,2011-05-09,21:48:26
39.984108,116.316096,0,141.801660104987,40672.9086921296,2011-05-09,21:48:31
39.984107,116.316501,0,148.012431102362,40672.90875,2011-05-09,21:48:36
39.984133,116.317091,0,156.380272309711,40672.9088078704,2011-05-09,21:48:41
39.984186,116.317698,0,157.843323490814,40672.9088657407,2011-05-09,21:48:46
39.984255,116.318363,0,153.548612204724,40672.9089236111,2011-05-09,21:48:51
39.984282,116.319073,0,139.58530511811,40672.9089814815,2011-05-09,21:48:56
39.984316,116.319774,0,137.146187664042,40672.9090393518,2011-05-09,21:49:01
39.984311,116.320326,0,130.92999671916,40672.9090972222,2011-05-09,21:49:06
39.984315,116.320616,0,115.570971128609,40672.9091550926,2011-05-09,21:49:11
39.984317,116.320734,0,102.749484908136,40672.909212963,2011-05-09,21:49:16
39.984296,116.320712,0,99.90375,40672.9092708333,2011-05-09,21:49:21
39.984296,116.320709,0,99.185282152231,40672.9093287037,2011-05-09,21:49:26
39.984295,116.320709,0,99.0516666666667,40672.9093865741,2011-05-09,21:49:31
39.984295,116.320709,0,99.0516666666667,40672.9094212963,2011-05-09,21:49:34
39.984295,116.320709,0,99.1382250656168,40672.9094444444,2011-05-09,21:49:36
39.984294,116.320691,0,98.1579855643045,40672.9095023148,2011-05-09,21:49:41
39.984293,116.320686,0,97.1076312335958,40672.9095601852,2011-05-09,21:49:46
39.984293,116.320685,0,96.5523720472441,40672.9096180556,2011-05-09,21:49:51
39.984293,116.320685,0,96.5523720472441,40672.9096527778,2011-05-09,21:49:54
39.984292,116.32068,0,96.2385531496063,40672.9096759259,2011-05-09,21:49:56
39.984292,116.320669,0,95.4680675853018,40672.9097337963,2011-05-09,21:50:01
39.984291,116.320677,0,95.2549179790026,40672.9097916667,2011-05-09,21:50:06
39.984291,116.320679,0,95.0963976377953,40672.909849537,2011-05-09,21:50:11
39.98429,116.320682,0,95.1531299212598,40672.9099074074,2011-05-09,21:50:16
39.98429,116.320682,0,95.1531299212598,40672.9099421296,2011-05-09,21:50:19
39.98429,116.320685,0,94.7556955380577,40672.9099652778,2011-05-09,21:50:21
39.984309,116.320833,0,92.8660269028871,40672.9100231482,2011-05-09,21:50:26
39.984329,116.321148,0,94.8165649606299,40672.9100810185,2011-05-09,21:50:31
39.984339,116.32156,0,104.216322178478,40672.9101388889,2011-05-09,21:50:36
39.984347,116.322064,0,111.475114829396,40672.9101967593,2011-05-09,21:50:41
39.984349,116.322577,0,118.300032808399,40672.9102546296,2011-05-09,21:50:46
39.984342,116.322986,0,110.986725721785,40672.9103125,2011-05-09,21:50:51
39.984328,116.32346,0,113.257549212598,40672.9103703704,2011-05-09,21:50:56
39.9843,116.324032,0,122.150849737533,40672.9104282407,2011-05-09,21:51:01
39.984274,116.324441,0,123.64281167979,40672.9104861111,2011-05-09,21:51:06
39.984257,116.324487,0,121.551335301837,40672.9105439815,2011-05-09,21:51:11
39.984275,116.32462,0,121.600419947507,40672.9106018519,2011-05-09,21:51:16
39.984346,116.324932,0,136.989809711286,40672.9106597222,2011-05-09,21:51:21
39.984344,116.325285,0,138.089537401575,40672.9107175926,2011-05-09,21:51:26
39.984386,116.325712,0,139.067716535433,40672.910775463,2011-05-09,21:51:31
39.984413,116.326108,0,135.722749343832,40672.9108333333,2011-05-09,21:51:36
39.984429,116.326413,0,127.934258530184,40672.9108912037,2011-05-09,21:51:41
39.984422,116.326541,0,120.870912073491,40672.9109490741,2011-05-09,21:51:46
39.984395,116.326534,0,113.062270341207,40672.9110069444,2011-05-09,21:51:51
39.984396,116.326525,0,110.109658792651,40672.9110648148,2011-05-09,21:51:56
39.984396,116.326525,0,110.109658792651,40672.911099537,2011-05-09,21:51:59
39.984396,116.326528,0,109.629294619423,40672.9111226852,2011-05-09,21:52:01
39.984355,116.326636,0,103.261194225722,40672.9111805556,2011-05-09,21:52:06
39.984366,116.326967,0,99.686686351706,40672.9112384259,2011-05-09,21:52:11
39.984444,116.327397,0,117.710068897638,40672.9112962963,2011-05-09,21:52:16
39.984543,116.327914,0,136.993562992126,40672.9113541667,2011-05-09,21:52:21
39.984563,116.328504,0,145.807066929134,40672.911412037,2011-05-09,21:52:26
39.984582,116.32921,0,152.454977034121,40672.9114699074,2011-05-09,21:52:31
39.984633,116.329928,0,161.51124015748,40672.9115277778,2011-05-09,21:52:36
39.984666,116.330679,0,162.114396325459,40672.9115856481,2011-05-09,21:52:41
39.984765,116.331427,0,161.444760498688,40672.9116435185,2011-05-09,21:52:46
39.984821,116.332186,0,157.81844488189,40672.9117013889,2011-05-09,21:52:51
39.984832,116.332911,0,173.36187007874,40672.9117592593,2011-05-09,21:52:56
39.984834,116.333628,0,180.695977690289,40672.9118171296,2011-05-09,21:53:01
39.984849,116.334295,0,178.077854330709,40672.911875,2011-05-09,21:53:06
39.984858,116.335017,0,179.910646325459,40672.9119328704,2011-05-09,21:53:11
39.984903,116.335748,0,180.337434383202,40672.9119907407,2011-05-09,21:53:16
39.984917,116.3365,0,175.82342847769,40672.9120486111,2011-05-09,21:53:21
39.984928,116.337272,0,164.413389107612,40672.9121064815,2011-05-09,21:53:26
39.985014,116.337976,0,173.219809711286,40672.9121643519,2011-05-09,21:53:31
39.985052,116.338625,0,176.847326115486,40672.9122222222,2011-05-09,21:53:36
39.985078,116.33916,0,174.745485564304,40672.9122800926,2011-05-09,21:53:41
39.985078,116.33951,0,168.411387795276,40672.912337963,2011-05-09,21:53:46
39.985083,116.339521,0,178.07030511811,40672.9123958333,2011-05-09,21:53:51
39.985079,116.339559,0,179.550091863517,40672.9124537037,2011-05-09,21:53:56
39.985062,116.33981,0,176.62124671916,40672.9125115741,2011-05-09,21:54:01
39.985115,116.34019,0,178.414317585302,40672.9125694444,2011-05-09,21:54:06
39.985148,116.34068,0,164.267972440945,40672.9126273148,2011-05-09,21:54:11
39.985139,116.341204,0,152.38592847769,40672.9126851852,2011-05-09,21:54:16
39.985126,116.341798,0,149.383894356955,40672.9127430556,2011-05-09,21:54:21
39.985126,116.34243,0,142.199284776903,40672.9128009259,2011-05-09,21:54:26
39.985162,116.343017,0,137.79342191601,40672.9128587963,2011-05-09,21:54:31
39.985174,116.34353,0,137.419176509186,40672.9129166667,2011-05-09,21:54:36
39.985161,116.343802,0,135.967936351706,40672.912974537,2011-05-09,21:54:41
39.985161,116.343802,0,135.967936351706,40672.9130092593,2011-05-09,21:54:44
39.985161,116.343804,0,131.157477034121,40672.9130324074,2011-05-09,21:54:46
39.98513,116.343934,0,125.124160104987,40672.9130902778,2011-05-09,21:54:51
39.985137,116.3442,0,122.124429133858,40672.9131481481,2011-05-09,21:54:56
39.985144,116.344524,0,118.988730314961,40672.9132060185,2011-05-09,21:55:01
39.985183,116.344912,0,123.702545931759,40672.9132638889,2011-05-09,21:55:06
39.985243,116.345391,0,154.667477034121,40672.9133217593,2011-05-09,21:55:11
39.985241,116.345866,0,166.870790682415,40672.9133796296,2011-05-09,21:55:16
39.985283,116.346315,0,182.200905511811,40672.9134375,2011-05-09,21:55:21
39.985287,116.346708,0,174.959238845144,40672.9134953704,2011-05-09,21:55:26
39.985289,116.346944,0,171.025793963255,40672.9135532407,2011-05-09,21:55:31
39.985255,116.346959,0,165.196942257218,40672.9136111111,2011-05-09,21:55:36
39.985254,116.346958,0,164.004760498688,40672.9136689815,2011-05-09,21:55:41
39.985255,116.346959,0,164.292992125984,40672.9137268519,2011-05-09,21:55:46
39.985256,116.346963,0,164.576515748031,40672.9137847222,2011-05-09,21:55:51
39.985256,116.346962,0,164.901289370079,40672.9138425926,2011-05-09,21:55:56
39.985255,116.346967,0,164.85657152231,40672.913900463,2011-05-09,21:56:01
39.985255,116.346968,0,164.722732939633,40672.9139583333,2011-05-09,21:56:06
39.985255,116.34696,0,164.880915354331,40672.9140162037,2011-05-09,21:56:11
39.985255,116.34696,0,164.880915354331,40672.9140509259,2011-05-09,21:56:14
39.985255,116.346958,0,165.076167979003,40672.9140740741,2011-05-09,21:56:16
39.985256,116.346949,0,165.355675853018,40672.9141319444,2011-05-09,21:56:21
39.985256,116.346944,0,165.559301181102,40672.9141898148,2011-05-09,21:56:26
39.985256,116.346937,0,165.400843175853,40672.9142476852,2011-05-09,21:56:31
39.985255,116.346937,0,165.483894356955,40672.9143055556,2011-05-09,21:56:36
39.985254,116.346944,0,165.420705380577,40672.9143634259,2011-05-09,21:56:41
39.985254,116.346948,0,165.533343175853,40672.9144212963,2011-05-09,21:56:46
39.985255,116.346949,0,165.38875328084,40672.9144791667,2011-05-09,21:56:51
39.985255,116.346956,0,164.954041994751,40672.914537037,2011-05-09,21:56:56
39.985255,116.346956,0,164.954041994751,40672.9145717593,2011-05-09,21:56:59
39.985256,116.346955,0,164.86905183727,40672.9145949074,2011-05-09,21:57:01
39.98526,116.34708,0,160.07281824147,40672.9146527778,2011-05-09,21:57:06
39.985262,116.347369,0,158.623848425197,40672.9147106481,2011-05-09,21:57:11
39.985294,116.347723,0,161.322234251969,40672.9147685185,2011-05-09,21:57:16
39.985288,116.348169,0,163.488536745407,40672.9148263889,2011-05-09,21:57:21
39.985357,116.348713,0,165.314324146982,40672.9148842593,2011-05-09,21:57:26
39.985391,116.349404,0,160.857837926509,40672.9149421296,2011-05-09,21:57:31
39.985397,116.350068,0,155.367375328084,40672.915,2011-05-09,21:57:36
39.98541,116.350569,0,156.786673228346,40672.9150578704,2011-05-09,21:57:41
39.98539,116.350815,0,152.044796587927,40672.9151157407,2011-05-09,21:57:46
39.98539,116.350835,0,151.283248031496,40672.9151736111,2011-05-09,21:57:51
39.985372,116.350797,0,155.040912073491,40672.9152314815,2011-05-09,21:57:56
39.985339,116.350682,0,165.220459317585,40672.9152893518,2011-05-09,21:58:01
39.985303,116.350657,0,172.205521653543,40672.9153472222,2011-05-09,21:58:06
39.985275,116.350628,0,179.039160104987,40672.9154050926,2011-05-09,21:58:11
39.985268,116.350581,0,182.897335958005,40672.915462963,2011-05-09,21:58:16
39.985247,116.350443,0,187.110902230971,40672.9155208333,2011-05-09,21:58:21
39.985284,116.350322,0,184.958874671916,40672.9155787037,2011-05-09,21:58:26
39.985298,116.350216,0,178.295344488189,40672.9156365741,2011-05-09,21:58:31
39.985321,116.350129,0,174.785285433071,40672.9156944444,2011-05-09,21:58:36
39.985311,116.350048,0,175.401909448819,40672.9157523148,2011-05-09,21:58:41
39.98533,116.349949,0,177.736581364829,40672.9158101852,2011-05-09,21:58:46
39.985336,116.349861,0,180.211017060367,40672.9158680556,2011-05-09,21:58:51
39.985311,116.349793,0,180.123635170604,40672.9159259259,2011-05-09,21:58:56
39.985299,116.349665,0,181.878218503937,40672.9159837963,2011-05-09,21:59:01
39.98529,116.349551,0,181.79811023622,40672.9160416667,2011-05-09,21:59:06
39.985311,116.349451,0,180.309589895013,40672.916099537,2011-05-09,21:59:11
39.985315,116.349348,0,176.609806430446,40672.9161574074,2011-05-09,21:59:16
39.985322,116.349241,0,169.150485564304,40672.9162152778,2011-05-09,21:59:21
39.985328,116.349162,0,167.614406167979,40672.9162731481,2011-05-09,21:59:26
39.985329,116.349074,0,164.880590551181,40672.9163310185,2011-05-09,21:59:31
39.985335,116.34896,0,165.389229002625,40672.9163888889,2011-05-09,21:59:36
39.985326,116.348874,0,166.890364173228,40672.9164467593,2011-05-09,21:59:41
39.985315,116.348819,0,169.470167322835,40672.9165046296,2011-05-09,21:59:46
39.985329,116.348695,0,166.494852362205,40672.9165625,2011-05-09,21:59:51
39.985311,116.348602,0,163.281082677165,40672.9166203704,2011-05-09,21:59:56
39.9853,116.348514,0,166.244806430446,40672.9166782407,2011-05-09,22:00:01
39.985297,116.348429,0,171.013966535433,40672.9167361111,2011-05-09,22:00:06
39.985306,116.348339,0,166.988986220472,40672.9167939815,2011-05-09,22:00:11
39.985308,116.348225,0,166.556591207349,40672.9168518518,2011-05-09,22:00:16
39.985299,116.348138,0,164.468507217848,40672.9169097222,2011-05-09,22:00:21
39.985302,116.348036,0,160.502624671916,40672.9169675926,2011-05-09,22:00:26
39.985307,116.347976,0,158.682070209974,40672.917025463,2011-05-09,22:00:31
39.985302,116.347967,0,159.41531167979,40672.9170833333,2011-05-09,22:00:36
39.985307,116.347948,0,161.591125328084,40672.9171412037,2011-05-09,22:00:41
39.985315,116.347957,0,161.824514435696,40672.9171990741,2011-05-09,22:00:46
39.985327,116.347971,0,161.865150918635,40672.9172569444,2011-05-09,22:00:51
39.985312,116.347976,0,162.357208005249,40672.9173148148,2011-05-09,22:00:56
39.9853,116.347951,0,162.459947506562,40672.9173726852,2011-05-09,22:01:01
39.985337,116.347874,0,161.819632545932,40672.9174305556,2011-05-09,22:01:06
39.985416,116.347821,0,161.507660761155,40672.9174884259,2011-05-09,22:01:11
39.985462,116.347827,0,161.510190288714,40672.9175462963,2011-05-09,22:01:16
39.985563,116.347753,0,161.335751312336,40672.9176041667,2011-05-09,22:01:21
39.985828,116.348038,0,162.82719816273,40672.917662037,2011-05-09,22:01:26
39.985871,116.348034,0,163.128005249344,40672.9177199074,2011-05-09,22:01:31
39.985881,116.348012,0,163.600137795276,40672.9177777778,2011-05-09,22:01:36
39.985925,116.347939,0,164.815784120735,40672.9178356482,2011-05-09,22:01:41
39.985947,116.347995,0,167.9406332021,40672.9178935185,2011-05-09,22:01:46
39.985964,116.348038,0,175.818871391076,40672.9179513889,2011-05-09,22:01:51
39.985949,116.348115,0,179.720088582677,40672.9180092593,2011-05-09,22:01:56
39.985909,116.348181,0,186.46594488189,40672.9180671296,2011-05-09,22:02:01
39.985895,116.348303,0,200.635954724409,40672.918125,2011-05-09,22:02:06
39.985882,116.348384,0,212.380141076115,40672.9181828704,2011-05-09,22:02:11
39.985875,116.348474,0,223.684261811024,40672.9182407407,2011-05-09,22:02:16
39.985884,116.348583,0,235.359737532808,40672.9182986111,2011-05-09,22:02:21
39.985879,116.348682,0,245.721397637795,40672.9183564815,2011-05-09,22:02:26
39.985869,116.348755,0,254.380357611549,40672.9184143519,2011-05-09,22:02:31
39.985867,116.348838,0,264.42405183727,40672.9184722222,2011-05-09,22:02:36
39.985897,116.348915,0,273.874737532808,40672.9185300926,2011-05-09,22:02:41
39.985905,116.349002,0,278.84280511811,40672.918587963,2011-05-09,22:02:46
39.985926,116.349077,0,283.276814304462,40672.9186458333,2011-05-09,22:02:51
39.985942,116.349203,0,288.65593832021,40672.9187037037,2011-05-09,22:02:56
39.985971,116.349265,0,291.547598425197,40672.9187615741,2011-05-09,22:03:01
39.985969,116.349342,0,294.257135826772,40672.9188194444,2011-05-09,22:03:06
39.985963,116.349406,0,297.375751312336,40672.9188773148,2011-05-09,22:03:11
39.985956,116.349458,0,298.734199475066,40672.9189351852,2011-05-09,22:03:16
39.985998,116.349464,0,290.939475065617,40672.9189930556,2011-05-09,22:03:21
39.986002,116.349606,0,286.892742782152,40672.9190509259,2011-05-09,22:03:26
39.985994,116.349695,0,287.520666010499,40672.9191087963,2011-05-09,22:03:31
39.985979,116.349814,0,288.944419291339,40672.9191666667,2011-05-09,22:03:36
39.985965,116.349955,0,292.509258530184,40672.919224537,2011-05-09,22:03:41
39.985949,116.35008,0,293.848631889764,40672.9192824074,2011-05-09,22:03:46
39.985989,116.350156,0,296.282555774278,40672.9193402778,2011-05-09,22:03:51
39.985994,116.350205,0,297.60688648294,40672.9193981481,2011-05-09,22:03:56
39.985978,116.350249,0,299.656811023622,40672.9194560185,2011-05-09,22:04:01
39.985968,116.350372,0,297.364186351706,40672.9195138889,2011-05-09,22:04:06
39.985952,116.350458,0,298.033412073491,40672.9195717593,2011-05-09,22:04:11
39.985953,116.350564,0,299.535259186352,40672.9196296296,2011-05-09,22:04:16
39.985948,116.350658,0,299.929320866142,40672.9196875,2011-05-09,22:04:21
39.985985,116.350721,0,300.257650918635,40672.9197453704,2011-05-09,22:04:26
39.985999,116.350797,0,300.424629265092,40672.9198032407,2011-05-09,22:04:31
39.985987,116.350898,0,300.23905183727,40672.9198611111,2011-05-09,22:04:36
39.985969,116.350989,0,300.529409448819,40672.9199189815,2011-05-09,22:04:41
39.985957,116.351141,0,298.441089238845,40672.9199768519,2011-05-09,22:04:46
39.985946,116.351245,0,297.019914698163,40672.9200347222,2011-05-09,22:04:51
39.985935,116.35134,0,296.597467191601,40672.9200925926,2011-05-09,22:04:56
39.985922,116.351411,0,299.106958661417,40672.920150463,2011-05-09,22:05:01
39.985929,116.351494,0,302.804435695538,40672.9202083333,2011-05-09,22:05:06
39.985922,116.351573,0,305.723454724409,40672.9202662037,2011-05-09,22:05:11
39.985914,116.351708,0,309.313927165354,40672.9203240741,2011-05-09,22:05:16
39.98597,116.351764,0,314.150055774278,40672.9203819444,2011-05-09,22:05:21
39.986005,116.351793,0,322.516735564304,40672.9204398148,2011-05-09,22:05:26
39.986035,116.351813,0,328.54876312336,40672.9204976852,2011-05-09,22:05:31
39.98608,116.351824,0,329.025449475066,40672.9205555556,2011-05-09,22:05:36
39.986151,116.351837,0,331.286984908137,40672.9206134259,2011-05-09,22:05:41
39.986233,116.351853,0,332.972158792651,40672.9206712963,2011-05-09,22:05:46
39.986323,116.351839,0,336.332119422572,40672.9207291667,2011-05-09,22:05:51
39.986359,116.35186,0,339.660570866142,40672.920787037,2011-05-09,22:05:56
39.986397,116.351868,0,342.837631233596,40672.9208449074,2011-05-09,22:06:01
39.986419,116.351874,0,343.80249343832,40672.9209027778,2011-05-09,22:06:06
39.986419,116.351874,0,343.80249343832,40672.9209375,2011-05-09,22:06:09
39.986422,116.351871,0,344.717972440945,40672.9209606481,2011-05-09,22:06:11
39.986456,116.351871,0,345.534327427821,40672.9210185185,2011-05-09,22:06:16
39.986546,116.351862,0,346.652129265092,40672.9210763889,2011-05-09,22:06:21
39.986618,116.35188,0,344.633992782152,40672.9211342593,2011-05-09,22:06:26
39.986648,116.351914,0,343.757437664042,40672.9211921296,2011-05-09,22:06:31
39.986796,116.351914,0,351.063208661417,40672.92125,2011-05-09,22:06:36
39.986891,116.351997,0,354.214740813648,40672.9213078704,2011-05-09,22:06:41
39.986925,116.352036,0,353.658707349081,40672.9213657407,2011-05-09,22:06:46
39.98694,116.352112,0,352.630465879265,40672.9214236111,2011-05-09,22:06:51
39.987009,116.352199,0,346.647322834646,40672.9214814815,2011-05-09,22:06:56
