# Supplementary material for: Research on differential privacy protection method based on user tendency
Source: PLoS One. 2023 Oct 26;18(10):e0288823. doi: 10.1371/journal.pone.0288823 (PMC10602288; doi:10.1371/journal.pone.0288823)
Supplement: S5 Data — (ZIP) [file pone.0288823.s005.zip › Data 5-5/147/Trajectory/20110510091728.plt]

Geolife trajectory
WGS 84
Altitude is in Feet
Reserved 3
0,2,255,My Track,0,0,2,8421376
0
39.989618,116.351927,0,492.126033464567,40673.3871296296,2011-05-10,09:17:28
39.989496,116.352036,0,492.277519685039,40673.3871875,2011-05-10,09:17:33
39.989119,116.35232,0,464.775856299213,40673.3872453704,2011-05-10,09:17:38
39.988977,116.352353,0,442.144087926509,40673.3873032407,2011-05-10,09:17:43
39.988961,116.352336,0,437.290761154856,40673.3873611111,2011-05-10,09:17:48
39.98895,116.352344,0,436.400915354331,40673.3874189815,2011-05-10,09:17:53
39.988907,116.352379,0,431.057887139108,40673.3874768519,2011-05-10,09:17:58
39.988863,116.352405,0,426.229041994751,40673.3875347222,2011-05-10,09:18:03
39.988842,116.352419,0,426.425383858268,40673.3875925926,2011-05-10,09:18:08
39.986373,116.351672,0,323.984842519685,40673.3896759259,2011-05-10,09:21:08
39.986327,116.351675,0,309.540154199475,40673.3897337963,2011-05-10,09:21:13
39.986269,116.351696,0,308.019206036745,40673.3897916667,2011-05-10,09:21:18
39.986311,116.351817,0,302.383694225722,40673.389849537,2011-05-10,09:21:23
39.986167,116.351781,0,299.39656496063,40673.3899074074,2011-05-10,09:21:28
39.985972,116.351666,0,294.686489501312,40673.3899652778,2011-05-10,09:21:33
39.985963,116.351605,0,306.454704724409,40673.3900231481,2011-05-10,09:21:38
39.985952,116.351532,0,311.11779855643,40673.3900810185,2011-05-10,09:21:43
39.985941,116.351435,0,316.785728346457,40673.3901388889,2011-05-10,09:21:48
39.985956,116.351298,0,321.562434383202,40673.3901967593,2011-05-10,09:21:53
39.985941,116.351172,0,320.29594816273,40673.3902546296,2011-05-10,09:21:58
39.985912,116.351008,0,298.204947506562,40673.3903125,2011-05-10,09:22:03
39.985895,116.350898,0,303.262575459318,40673.3903703704,2011-05-10,09:22:08
39.98589,116.350812,0,307.656912729659,40673.3904282407,2011-05-10,09:22:13
39.985863,116.350689,0,305.978244750656,40673.3904861111,2011-05-10,09:22:18
39.985866,116.350585,0,311.207034120735,40673.3905439815,2011-05-10,09:22:23
39.985854,116.350487,0,320.045515091864,40673.3906018519,2011-05-10,09:22:28
39.985905,116.35019,0,176.50029855643,40673.3951157407,2011-05-10,09:28:58
39.985883,116.349893,0,176.154872047244,40673.3951736111,2011-05-10,09:29:03
39.985876,116.349598,0,177.703953412073,40673.3952314815,2011-05-10,09:29:08
39.985872,116.349484,0,178.068553149606,40673.3952893519,2011-05-10,09:29:13
39.985871,116.349468,0,179.070889107612,40673.3953472222,2011-05-10,09:29:18
39.985871,116.349478,0,179.580830052493,40673.3954050926,2011-05-10,09:29:23
39.98587,116.349481,0,179.792401574803,40673.395462963,2011-05-10,09:29:28
39.98587,116.349481,0,179.792401574803,40673.3954976852,2011-05-10,09:29:31
39.985869,116.349484,0,179.980757874016,40673.3955208333,2011-05-10,09:29:33
39.985869,116.349503,0,179.896630577428,40673.3955787037,2011-05-10,09:29:38
39.985869,116.349503,0,179.896630577428,40673.3956134259,2011-05-10,09:29:41
39.985868,116.349501,0,179.411433727034,40673.3956365741,2011-05-10,09:29:43
39.985868,116.349518,0,179.397752624672,40673.3956944444,2011-05-10,09:29:48
39.985868,116.34953,0,179.641227034121,40673.3957523148,2011-05-10,09:29:53
39.985868,116.349537,0,179.742076771654,40673.3958101852,2011-05-10,09:29:58
39.985868,116.349539,0,179.459127296588,40673.3958680556,2011-05-10,09:30:03
39.985868,116.349539,0,179.459127296588,40673.3959027778,2011-05-10,09:30:06
39.985867,116.349537,0,179.25624015748,40673.3959259259,2011-05-10,09:30:08
39.985857,116.34949,0,178.932791994751,40673.3959837963,2011-05-10,09:30:13
39.985843,116.349214,0,180.675213254593,40673.3960416667,2011-05-10,09:30:18
39.985811,116.348815,0,178.565567585302,40673.396099537,2011-05-10,09:30:23
39.985786,116.348465,0,165.660275590551,40673.3961574074,2011-05-10,09:30:28
39.98577,116.348161,0,162.394727690289,40673.3962152778,2011-05-10,09:30:33
39.985754,116.347838,0,155.522329396325,40673.3962731481,2011-05-10,09:30:38
39.985753,116.347709,0,151.469865485564,40673.3963310185,2011-05-10,09:30:43
39.985753,116.347709,0,151.469865485564,40673.3963657407,2011-05-10,09:30:46
39.985751,116.347706,0,149.329153543307,40673.3963888889,2011-05-10,09:30:48
39.985752,116.347715,0,149.178280839895,40673.3964467593,2011-05-10,09:30:53
39.985752,116.347715,0,149.178280839895,40673.3964814815,2011-05-10,09:30:56
39.985752,116.347723,0,149.229642388451,40673.3965046296,2011-05-10,09:30:58
39.985752,116.347733,0,149.240180446194,40673.3965625,2011-05-10,09:31:03
39.985752,116.347733,0,149.240180446194,40673.3965972222,2011-05-10,09:31:06
39.985752,116.347737,0,148.999849081365,40673.3966203704,2011-05-10,09:31:08
39.985752,116.347753,0,149.107706692913,40673.3966782407,2011-05-10,09:31:13
39.985752,116.347768,0,149.56281496063,40673.3967361111,2011-05-10,09:31:18
39.985752,116.347768,0,149.56281496063,40673.3967708333,2011-05-10,09:31:21
39.985753,116.347773,0,149.85436351706,40673.3967939815,2011-05-10,09:31:23
39.985749,116.347794,0,150.213353018373,40673.3968518519,2011-05-10,09:31:28
39.985749,116.347816,0,150.961085958005,40673.3969097222,2011-05-10,09:31:33
39.985752,116.347824,0,151.97593832021,40673.3969675926,2011-05-10,09:31:38
39.985752,116.347824,0,151.97593832021,40673.3970023148,2011-05-10,09:31:41
39.985756,116.347816,0,153.111824146982,40673.397025463,2011-05-10,09:31:43
39.985761,116.347807,0,154.688615485564,40673.3970833333,2011-05-10,09:31:48
39.985761,116.347813,0,156.657414698163,40673.3971412037,2011-05-10,09:31:53
39.985761,116.347813,0,156.657414698163,40673.3971759259,2011-05-10,09:31:56
39.985763,116.347813,0,158.825370734908,40673.3971990741,2011-05-10,09:31:58
39.985765,116.347802,0,161.578287401575,40673.3972569444,2011-05-10,09:32:03
39.985765,116.347793,0,164.51311351706,40673.3973148148,2011-05-10,09:32:08
39.985764,116.34778,0,167.601453412073,40673.3973726852,2011-05-10,09:32:13
39.985764,116.347764,0,170.575839895013,40673.3974305556,2011-05-10,09:32:18
39.985768,116.34775,0,173.783090551181,40673.3974884259,2011-05-10,09:32:23
39.985773,116.34774,0,177.209356955381,40673.3975462963,2011-05-10,09:32:28
39.985772,116.347727,0,180.875334645669,40673.3976041667,2011-05-10,09:32:33
39.985768,116.347713,0,184.694350393701,40673.397662037,2011-05-10,09:32:38
39.985768,116.347713,0,184.694350393701,40673.3976967593,2011-05-10,09:32:41
39.985764,116.347705,0,188.57718175853,40673.3977199074,2011-05-10,09:32:43
39.985765,116.347695,0,191.623080708661,40673.3977777778,2011-05-10,09:32:48
39.985765,116.347695,0,191.623080708661,40673.3978125,2011-05-10,09:32:51
39.985765,116.347689,0,194.114524278215,40673.3978356481,2011-05-10,09:32:53
39.985766,116.347679,0,195.764005905512,40673.3978935185,2011-05-10,09:32:58
39.985771,116.347663,0,196.661774934383,40673.3979513889,2011-05-10,09:33:03
39.985741,116.347501,0,196.299891732283,40673.3980092593,2011-05-10,09:33:08
39.985554,116.347321,0,198.010498687664,40673.3980671296,2011-05-10,09:33:13
39.985088,116.347173,0,194.4981332021,40673.398125,2011-05-10,09:33:18
39.984499,116.347207,0,178.684337270341,40673.3981828704,2011-05-10,09:33:23
39.98386,116.347253,0,158.973316929134,40673.3982407407,2011-05-10,09:33:28
39.983202,116.347325,0,149.647559055118,40673.3982986111,2011-05-10,09:33:33
39.982561,116.347418,0,146.107086614173,40673.3983564815,2011-05-10,09:33:38
39.981951,116.347516,0,147.870731627297,40673.3984143519,2011-05-10,09:33:43
39.981518,116.347596,0,154.097312992126,40673.3984722222,2011-05-10,09:33:48
39.981287,116.347755,0,169.998503937008,40673.3985300926,2011-05-10,09:33:53
39.981323,116.347768,0,192.717303149606,40673.398587963,2011-05-10,09:33:58
39.981348,116.347776,0,198.159429133858,40673.3986458333,2011-05-10,09:34:03
39.98139,116.347753,0,203.3656167979,40673.3987037037,2011-05-10,09:34:08
39.981484,116.347688,0,218.039009186352,40673.3987615741,2011-05-10,09:34:13
39.981545,116.347669,0,244.673605643045,40673.3988194444,2011-05-10,09:34:18
39.981447,116.34763,0,262.38343832021,40673.3988773148,2011-05-10,09:34:23
39.981198,116.347621,0,279.794153543307,40673.3989351852,2011-05-10,09:34:28
39.980887,116.347525,0,278.323690944882,40673.3989930556,2011-05-10,09:34:33
39.980432,116.347536,0,287.483969816273,40673.3990509259,2011-05-10,09:34:38
39.979876,116.347524,0,279.463320209974,40673.3991087963,2011-05-10,09:34:43
39.979301,116.347532,0,277.997214566929,40673.3991666667,2011-05-10,09:34:48
39.978708,116.34756,0,275.927365485564,40673.399224537,2011-05-10,09:34:53
39.978173,116.347548,0,273.146617454068,40673.3992824074,2011-05-10,09:34:58
39.977556,116.347545,0,270.190052493438,40673.3993402778,2011-05-10,09:35:03
39.976861,116.347616,0,267.471830708661,40673.3993981481,2011-05-10,09:35:08
39.97635,116.347646,0,264.393238188976,40673.3994560185,2011-05-10,09:35:13
39.97583,116.347549,0,260.710229658793,40673.3995138889,2011-05-10,09:35:18
39.975538,116.347433,0,255.263973097113,40673.3995717593,2011-05-10,09:35:23
39.975362,116.347371,0,251.869041994751,40673.3996296296,2011-05-10,09:35:28
39.975261,116.347054,0,252.009038713911,40673.3996875,2011-05-10,09:35:33
39.975234,116.346527,0,250.778848425197,40673.3997453704,2011-05-10,09:35:38
39.975195,116.345933,0,246.479881889764,40673.3998032407,2011-05-10,09:35:43
39.975184,116.345312,0,244.473661417323,40673.3998611111,2011-05-10,09:35:48
39.975175,116.344692,0,244.280272309711,40673.3999189815,2011-05-10,09:35:53
39.975173,116.344053,0,244.507401574803,40673.3999768518,2011-05-10,09:35:58
39.975181,116.34364,0,245.013198818898,40673.4000347222,2011-05-10,09:36:03
39.975157,116.343605,0,245.258851706037,40673.4000925926,2011-05-10,09:36:08
39.975144,116.343606,0,247.454806430446,40673.400150463,2011-05-10,09:36:13
39.975139,116.343605,0,249.159078083989,40673.4002083333,2011-05-10,09:36:18
39.975139,116.343605,0,249.159078083989,40673.4002430556,2011-05-10,09:36:21
39.975139,116.343605,0,249.543028215223,40673.4002662037,2011-05-10,09:36:23
39.975128,116.343607,0,250.385666010499,40673.4003240741,2011-05-10,09:36:28
39.975123,116.343608,0,250.633546587927,40673.4003819444,2011-05-10,09:36:33
39.975123,116.343608,0,250.633546587927,40673.4004166667,2011-05-10,09:36:36
39.975131,116.3436,0,250.517952755906,40673.4004398148,2011-05-10,09:36:38
39.975129,116.343334,0,247.925659448819,40673.4004976852,2011-05-10,09:36:43
39.975068,116.342973,0,248.245803805774,40673.4005555556,2011-05-10,09:36:48
39.974912,116.342549,0,248.212014435696,40673.4006134259,2011-05-10,09:36:53
39.974788,116.342027,0,249.224183070866,40673.4006712963,2011-05-10,09:36:58
39.974793,116.341426,0,249.261679790026,40673.4007291667,2011-05-10,09:37:03
39.974875,116.340788,0,250.996617454068,40673.400787037,2011-05-10,09:37:08
39.974916,116.340287,0,252.083205380577,40673.4008449074,2011-05-10,09:37:13
39.974942,116.340124,0,258.074481627297,40673.4009027778,2011-05-10,09:37:18
39.974962,116.340095,0,259.811446850394,40673.4009606481,2011-05-10,09:37:23
39.974953,116.340097,0,262.154081364829,40673.4010185185,2011-05-10,09:37:28
39.974942,116.340098,0,263.708218503937,40673.4010763889,2011-05-10,09:37:33
39.974944,116.340098,0,264.439419291339,40673.4011342593,2011-05-10,09:37:38
39.974949,116.340099,0,265.212096456693,40673.4011921296,2011-05-10,09:37:43
39.974954,116.340099,0,265.797240813648,40673.40125,2011-05-10,09:37:48
39.974955,116.3401,0,266.466715879265,40673.4013078704,2011-05-10,09:37:53
39.974955,116.3401,0,266.466715879265,40673.4013425926,2011-05-10,09:37:56
39.974957,116.3401,0,267.367775590551,40673.4013657407,2011-05-10,09:37:58
39.974935,116.340085,0,268.536765091863,40673.4014236111,2011-05-10,09:38:03
39.974947,116.340051,0,275.941660104987,40673.4014814815,2011-05-10,09:38:08
39.974982,116.340011,0,274.320912073491,40673.4015393518,2011-05-10,09:38:13
39.974981,116.339801,0,276.703973097113,40673.4015972222,2011-05-10,09:38:18
39.974998,116.339408,0,261.951154855643,40673.4016550926,2011-05-10,09:38:23
39.975004,116.339214,0,260.801666666667,40673.401712963,2011-05-10,09:38:28
39.97497,116.338942,0,260.522946194226,40673.4017708333,2011-05-10,09:38:33
39.97497,116.338592,0,257.903848425197,40673.4018287037,2011-05-10,09:38:38
39.975079,116.338109,0,258.588864829396,40673.4018865741,2011-05-10,09:38:43
39.975127,116.337507,0,250.338307086614,40673.4019444444,2011-05-10,09:38:48
39.975134,116.337103,0,240.967516404199,40673.4020023148,2011-05-10,09:38:53
39.975145,116.336719,0,228.09249015748,40673.4020601852,2011-05-10,09:38:58
39.975137,116.336281,0,217.841066272966,40673.4021180556,2011-05-10,09:39:03
39.97511,116.335723,0,217.825721784777,40673.4021759259,2011-05-10,09:39:08
39.975084,116.335489,0,217.279097769029,40673.4021990741,2011-05-10,09:39:10
39.975007,116.334918,0,225.735085301837,40673.4022569444,2011-05-10,09:39:15
39.975038,116.33433,0,237.922618110236,40673.4023148148,2011-05-10,09:39:20
39.975082,116.333842,0,250.260885826772,40673.4023726852,2011-05-10,09:39:25
39.975075,116.333629,0,262.695347769029,40673.4024305556,2011-05-10,09:39:30
39.975127,116.333562,0,272.589005905512,40673.4024884259,2011-05-10,09:39:35
39.975188,116.333527,0,280.292916666667,40673.4025462963,2011-05-10,09:39:40
39.975199,116.333501,0,285.704406167979,40673.4026041667,2011-05-10,09:39:45
39.975171,116.333447,0,293.282086614173,40673.402662037,2011-05-10,09:39:50
39.975161,116.33328,0,303.558891076115,40673.4027199074,2011-05-10,09:39:55
39.975141,116.333008,0,329.102742782152,40673.4027777778,2011-05-10,09:40:00
39.975132,116.332754,0,351.743497375328,40673.4028356481,2011-05-10,09:40:05
39.975011,116.332444,0,383.26250984252,40673.4028935185,2011-05-10,09:40:10
39.975,116.331913,0,420.070059055118,40673.4029513889,2011-05-10,09:40:15
39.975043,116.331193,0,438.913208661417,40673.4030092593,2011-05-10,09:40:20
39.975102,116.330416,0,453.146036745407,40673.4030671296,2011-05-10,09:40:25
39.975192,116.329816,0,434.564206036745,40673.403125,2011-05-10,09:40:30
39.975227,116.329551,0,408.290777559055,40673.4031828704,2011-05-10,09:40:35
39.975227,116.329551,0,408.290777559055,40673.4032175926,2011-05-10,09:40:38
39.975226,116.329545,0,412.104199475066,40673.4032407407,2011-05-10,09:40:40
39.975225,116.329533,0,412.824133858268,40673.4032986111,2011-05-10,09:40:45
39.975225,116.329525,0,412.976797900262,40673.4033564815,2011-05-10,09:40:50
39.975224,116.329519,0,413.196945538058,40673.4034143519,2011-05-10,09:40:55
39.975224,116.329519,0,413.196945538058,40673.4034490741,2011-05-10,09:40:58
39.975223,116.329511,0,413.111338582677,40673.4034722222,2011-05-10,09:41:00
39.975218,116.329502,0,413.609425853018,40673.4035300926,2011-05-10,09:41:05
39.975215,116.329502,0,414.369514435696,40673.403587963,2011-05-10,09:41:10
39.975215,116.329502,0,414.369514435696,40673.4036226852,2011-05-10,09:41:13
39.975214,116.329502,0,415.304940944882,40673.4036458333,2011-05-10,09:41:15
39.975213,116.329492,0,415.52999343832,40673.4037037037,2011-05-10,09:41:20
39.975212,116.329482,0,415.13405511811,40673.4037615741,2011-05-10,09:41:25
39.975212,116.329482,0,415.13405511811,40673.4037962963,2011-05-10,09:41:28
39.975213,116.329483,0,414.634012467192,40673.4038194444,2011-05-10,09:41:30
39.975213,116.329474,0,414.126988188976,40673.4038773148,2011-05-10,09:41:35
39.975212,116.329461,0,413.732778871391,40673.4039351852,2011-05-10,09:41:40
39.975219,116.329346,0,413.855229658793,40673.4039930556,2011-05-10,09:41:45
39.975228,116.32908,0,413.993927165354,40673.4040509259,2011-05-10,09:41:50
39.975233,116.328749,0,421.269484908136,40673.4041087963,2011-05-10,09:41:55
39.975242,116.328539,0,432.553730314961,40673.4041666667,2011-05-10,09:42:00
39.975229,116.32847,0,434.030849737533,40673.404224537,2011-05-10,09:42:05
39.975228,116.328465,0,437.488405511811,40673.4042824074,2011-05-10,09:42:10
39.975228,116.328465,0,437.488405511811,40673.4043171296,2011-05-10,09:42:13
39.975229,116.328465,0,438.592063648294,40673.4043402778,2011-05-10,09:42:15
39.975238,116.328331,0,438.769832677165,40673.4043981481,2011-05-10,09:42:20
39.975224,116.327986,0,446.644580052493,40673.4044560185,2011-05-10,09:42:25
39.975208,116.327539,0,458.083615485564,40673.4045138889,2011-05-10,09:42:30
39.975206,116.327058,0,472.29186023622,40673.4045717593,2011-05-10,09:42:35
39.975235,116.326522,0,468.515360892388,40673.4046296296,2011-05-10,09:42:40
39.975308,116.326049,0,462.066919291339,40673.4046875,2011-05-10,09:42:45
39.975281,116.32578,0,452.600262467192,40673.4047453704,2011-05-10,09:42:50
39.975258,116.325742,0,442.086368110236,40673.4048032407,2011-05-10,09:42:55
39.975258,116.325724,0,442.513392388451,40673.4048611111,2011-05-10,09:43:00
39.97524,116.325545,0,441.50094816273,40673.4049189815,2011-05-10,09:43:05
39.975216,116.325056,0,423.12001312336,40673.4049768519,2011-05-10,09:43:10
39.975153,116.324399,0,384.148274278215,40673.4050347222,2011-05-10,09:43:15
39.975166,116.323732,0,338.87657808399,40673.4050925926,2011-05-10,09:43:20
39.975148,116.323085,0,323.251640419947,40673.405150463,2011-05-10,09:43:25
39.975107,116.322379,0,308.892683727034,40673.4052083333,2011-05-10,09:43:30
39.975073,116.321635,0,280.503576115486,40673.4052662037,2011-05-10,09:43:35
39.975067,116.320882,0,259.453605643045,40673.4053240741,2011-05-10,09:43:40
39.975023,116.320309,0,246.840800524934,40673.4053819444,2011-05-10,09:43:45
39.974996,116.31992,0,232.605396981627,40673.4054398148,2011-05-10,09:43:50
39.974959,116.319495,0,230.398979658793,40673.4054976852,2011-05-10,09:43:55
39.974951,116.319153,0,195.554035433071,40673.4055555556,2011-05-10,09:44:00
39.974937,116.319,0,171.587562335958,40673.4056134259,2011-05-10,09:44:05
39.974921,116.318704,0,171.100134514436,40673.4056712963,2011-05-10,09:44:10
39.974928,116.318282,0,169.53688648294,40673.4057291667,2011-05-10,09:44:15
39.974926,116.317773,0,171.408904199475,40673.405787037,2011-05-10,09:44:20
39.974868,116.317563,0,179.681738845144,40673.4058449074,2011-05-10,09:44:25
39.974852,116.31756,0,188.413205380577,40673.4059027778,2011-05-10,09:44:30
39.974853,116.31756,0,189.814668635171,40673.4059606481,2011-05-10,09:44:35
39.974853,116.31756,0,189.814668635171,40673.4059953704,2011-05-10,09:44:38
39.974853,116.317564,0,190.179842519685,40673.4060185185,2011-05-10,09:44:40
39.974904,116.317421,0,200.75843175853,40673.4060763889,2011-05-10,09:44:45
39.974923,116.317195,0,204.032988845144,40673.4061342593,2011-05-10,09:44:50
39.974823,116.316619,0,217.88875,40673.4061921296,2011-05-10,09:44:55
39.974773,116.315946,0,231.314179790026,40673.40625,2011-05-10,09:45:00
39.974757,116.315184,0,238.000764435696,40673.4063078704,2011-05-10,09:45:05
39.974734,116.314545,0,245.222857611549,40673.4063657407,2011-05-10,09:45:10
39.974762,116.314373,0,260.749776902887,40673.4064236111,2011-05-10,09:45:15
39.974777,116.314258,0,273.324235564304,40673.4064814815,2011-05-10,09:45:20
39.974777,116.31416,0,295.804416010499,40673.4065393518,2011-05-10,09:45:25
39.974787,116.314165,0,305.731315616798,40673.4065972222,2011-05-10,09:45:30
39.974787,116.314138,0,308.673513779528,40673.4066550926,2011-05-10,09:45:35
39.974787,116.314093,0,311.790853018373,40673.406712963,2011-05-10,09:45:40
39.974784,116.314038,0,315.563021653543,40673.4067708333,2011-05-10,09:45:45
39.974776,116.313724,0,320.967627952756,40673.4068287037,2011-05-10,09:45:50
39.974783,116.313219,0,312.751633858268,40673.4068865741,2011-05-10,09:45:55
39.974774,116.312769,0,301.678674540682,40673.4069444444,2011-05-10,09:46:00
39.974787,116.312398,0,286.333854986877,40673.4070023148,2011-05-10,09:46:05
39.974787,116.312206,0,284.965344488189,40673.4070601852,2011-05-10,09:46:10
39.974791,116.312141,0,288.903943569554,40673.4071180556,2011-05-10,09:46:15
39.974791,116.312141,0,288.903943569554,40673.4071527778,2011-05-10,09:46:18
39.97479,116.312145,0,291.007585301837,40673.4071759259,2011-05-10,09:46:20
39.974789,116.312162,0,292.264183070866,40673.4072337963,2011-05-10,09:46:25
39.974789,116.312162,0,292.264183070866,40673.4072685185,2011-05-10,09:46:28
39.974788,116.31217,0,293.077532808399,40673.4072916667,2011-05-10,09:46:30
39.974787,116.31218,0,294.090856299213,40673.407349537,2011-05-10,09:46:35
39.974786,116.312182,0,295.599488188976,40673.4074074074,2011-05-10,09:46:40
39.974785,116.312178,0,296.356597769029,40673.4074652778,2011-05-10,09:46:45
39.974784,116.312177,0,297.086446850394,40673.4075231481,2011-05-10,09:46:50
39.974784,116.312177,0,297.086446850394,40673.4075578704,2011-05-10,09:46:53
39.974784,116.312179,0,297.548638451444,40673.4075810185,2011-05-10,09:46:55
39.974783,116.312167,0,298.390124671916,40673.4076388889,2011-05-10,09:47:00
39.974781,116.312162,0,299.501217191601,40673.4076967593,2011-05-10,09:47:05
39.974779,116.312155,0,300.474491469816,40673.4077546296,2011-05-10,09:47:10
39.974778,116.312148,0,301.217555774278,40673.4078125,2011-05-10,09:47:15
39.974777,116.312142,0,301.837444225722,40673.4078703704,2011-05-10,09:47:20
39.974777,116.31214,0,302.28594816273,40673.4079282407,2011-05-10,09:47:25
39.974778,116.312146,0,302.465718503937,40673.4079861111,2011-05-10,09:47:30
39.974778,116.312151,0,302.561312335958,40673.4080439815,2011-05-10,09:47:35
39.974778,116.312156,0,302.870567585302,40673.4081018518,2011-05-10,09:47:40
39.974777,116.312161,0,303.231912729659,40673.4081597222,2011-05-10,09:47:45
39.974777,116.312153,0,303.701040026247,40673.4082175926,2011-05-10,09:47:50
39.974775,116.312151,0,304.624353674541,40673.408275463,2011-05-10,09:47:55
39.974775,116.312143,0,304.118881233596,40673.4083333333,2011-05-10,09:48:00
39.974775,116.312146,0,302.464842519685,40673.4083912037,2011-05-10,09:48:05
39.974776,116.312144,0,302.186975065617,40673.4084490741,2011-05-10,09:48:10
39.974775,116.312138,0,302.747965879265,40673.4085069444,2011-05-10,09:48:15
39.974775,116.312137,0,303.20718175853,40673.4085648148,2011-05-10,09:48:20
39.974776,116.312136,0,302.683861548556,40673.4086226852,2011-05-10,09:48:25
39.974776,116.312137,0,302.227526246719,40673.4086805556,2011-05-10,09:48:30
39.974777,116.312134,0,301.761200787402,40673.4087384259,2011-05-10,09:48:35
39.974778,116.312132,0,301.911712598425,40673.4087962963,2011-05-10,09:48:40
39.974778,116.312132,0,301.911712598425,40673.4088310185,2011-05-10,09:48:43
39.974779,116.312128,0,302.478008530184,40673.4088541667,2011-05-10,09:48:45
39.974795,116.311933,0,300.94937664042,40673.408912037,2011-05-10,09:48:50
39.974793,116.311623,0,288.376318897638,40673.4089699074,2011-05-10,09:48:55
39.974754,116.311341,0,267.567572178478,40673.4090277778,2011-05-10,09:49:00
39.974738,116.311037,0,251.969714566929,40673.4090856481,2011-05-10,09:49:05
39.974769,116.310657,0,240.099022309711,40673.4091435185,2011-05-10,09:49:10
39.974806,116.310372,0,229.077276902887,40673.4092013889,2011-05-10,09:49:15
39.974801,116.310058,0,223.085725065617,40673.4092592593,2011-05-10,09:49:20
39.974771,116.309854,0,215.779501312336,40673.4093171296,2011-05-10,09:49:25
39.97474,116.309718,0,209.729215879265,40673.409375,2011-05-10,09:49:30
39.974652,116.309585,0,203.08499671916,40673.4094328704,2011-05-10,09:49:35
39.974554,116.309492,0,197.548966535433,40673.4094907407,2011-05-10,09:49:40
39.974515,116.309271,0,189.423297244094,40673.4095486111,2011-05-10,09:49:45
39.974503,116.309075,0,183.275479002625,40673.4096064815,2011-05-10,09:49:50
39.974499,116.309005,0,179.888080708661,40673.4096643519,2011-05-10,09:49:55
39.974499,116.309005,0,179.888080708661,40673.4096990741,2011-05-10,09:49:58
39.974498,116.309008,0,179.016646981627,40673.4097222222,2011-05-10,09:50:00
39.974487,116.308912,0,179.111138451444,40673.4097800926,2011-05-10,09:50:05
39.974488,116.308662,0,179.804730971129,40673.409837963,2011-05-10,09:50:10
39.974517,116.308316,0,180.419635826772,40673.4098958333,2011-05-10,09:50:15
39.974541,116.307847,0,179.655406824147,40673.4099537037,2011-05-10,09:50:20
39.974521,116.30724,0,178.809704724409,40673.4100115741,2011-05-10,09:50:25
39.974576,116.306835,0,181.177519685039,40673.4100694444,2011-05-10,09:50:30
39.974632,116.30666,0,184.525816929134,40673.4101273148,2011-05-10,09:50:35
39.974609,116.306593,0,186.183982939633,40673.4101851852,2011-05-10,09:50:40
39.974594,116.3066,0,189.547086614173,40673.4102430556,2011-05-10,09:50:45
39.974596,116.306621,0,193.14092519685,40673.4103009259,2011-05-10,09:50:50
39.97457,116.306467,0,195.500643044619,40673.4103587963,2011-05-10,09:50:55
39.974492,116.306023,0,197.688674540682,40673.4104166667,2011-05-10,09:51:00
39.974418,116.305448,0,202.081922572178,40673.410474537,2011-05-10,09:51:05
39.97437,116.305021,0,206.616292650919,40673.4105324074,2011-05-10,09:51:10
39.974318,116.304593,0,212.156689632546,40673.4105902778,2011-05-10,09:51:15
39.974469,116.304051,0,217.051643700787,40673.4106481481,2011-05-10,09:51:20
39.974461,116.303694,0,218.31187007874,40673.4107060185,2011-05-10,09:51:25
39.974534,116.303627,0,225.235019685039,40673.4107638889,2011-05-10,09:51:30
39.97458,116.303573,0,225.097125984252,40673.4108217593,2011-05-10,09:51:35
39.974665,116.303415,0,229.198576115486,40673.4108796296,2011-05-10,09:51:40
39.97469,116.303394,0,231.620557742782,40673.4109375,2011-05-10,09:51:45
39.974711,116.303364,0,231.873569553806,40673.4109953704,2011-05-10,09:51:50
39.974694,116.303267,0,234.023992782152,40673.4110532407,2011-05-10,09:51:55
39.974749,116.303056,0,231.117414698163,40673.4111111111,2011-05-10,09:52:00
39.974822,116.302997,0,251.098566272966,40673.4111689815,2011-05-10,09:52:05
39.974898,116.302972,0,263.098569553806,40673.4112268519,2011-05-10,09:52:10
39.975,116.302874,0,235.256033464567,40673.4112847222,2011-05-10,09:52:15
39.975071,116.302819,0,226.721975065617,40673.4113425926,2011-05-10,09:52:20
39.975164,116.302851,0,222.352020997375,40673.411400463,2011-05-10,09:52:25
39.975232,116.302851,0,231.242116141732,40673.4114583333,2011-05-10,09:52:30
39.975291,116.302802,0,235.198513779528,40673.4115162037,2011-05-10,09:52:35
39.975382,116.302747,0,253.701771653543,40673.4115740741,2011-05-10,09:52:40
39.975451,116.302745,0,265.379251968504,40673.4116319444,2011-05-10,09:52:45
39.975521,116.302679,0,269.36000328084,40673.4116898148,2011-05-10,09:52:50
39.975638,116.30277,0,257.929580052493,40673.4117476852,2011-05-10,09:52:55
39.975727,116.302777,0,262.445065616798,40673.4118055556,2011-05-10,09:53:00
39.975798,116.302776,0,251.278638451444,40673.4118634259,2011-05-10,09:53:05
39.975864,116.302789,0,242.109498031496,40673.4119212963,2011-05-10,09:53:10
39.975906,116.302785,0,230.246364829396,40673.4119791667,2011-05-10,09:53:15
39.975976,116.302741,0,238.65124015748,40673.412037037,2011-05-10,09:53:20
39.976039,116.302723,0,258.998622047244,40673.4120949074,2011-05-10,09:53:25
39.97611,116.302735,0,292.505728346457,40673.4121527778,2011-05-10,09:53:30
39.976169,116.302671,0,301.943251312336,40673.4122106481,2011-05-10,09:53:35
39.976277,116.302792,0,310.99845144357,40673.4122685185,2011-05-10,09:53:40
39.97636,116.302835,0,328.820797244094,40673.4123263889,2011-05-10,09:53:45
39.976432,116.302841,0,326.731223753281,40673.4123842593,2011-05-10,09:53:50
39.976525,116.302805,0,297.994189632546,40673.4124421296,2011-05-10,09:53:55
39.976593,116.302786,0,264.137322834646,40673.4125,2011-05-10,09:54:00
39.976642,116.3028,0,240.164429133858,40673.4125578704,2011-05-10,09:54:05
39.976706,116.302814,0,233.437946194226,40673.4126157407,2011-05-10,09:54:10
39.976772,116.302831,0,233.649632545932,40673.4126736111,2011-05-10,09:54:15
39.97682,116.302863,0,235.035538057743,40673.4127314815,2011-05-10,09:54:20
39.976877,116.302882,0,237.298625328084,40673.4127893519,2011-05-10,09:54:25
39.976955,116.302892,0,242.486463254593,40673.4128472222,2011-05-10,09:54:30
39.977056,116.302942,0,247.463290682415,40673.4129050926,2011-05-10,09:54:35
39.977116,116.303037,0,240.892099737533,40673.412962963,2011-05-10,09:54:40
39.97717,116.303089,0,242.383234908136,40673.4130208333,2011-05-10,09:54:45
39.977238,116.303081,0,238.880823490814,40673.4130787037,2011-05-10,09:54:50
39.977316,116.303042,0,219.506541994751,40673.4131365741,2011-05-10,09:54:55
39.977388,116.303034,0,197.904954068241,40673.4131944444,2011-05-10,09:55:00
39.977484,116.303048,0,188.274294619423,40673.4132523148,2011-05-10,09:55:05
39.977536,116.303096,0,180.384757217848,40673.4133101852,2011-05-10,09:55:10
39.977547,116.303177,0,175.082765748031,40673.4133680556,2011-05-10,09:55:15
39.977545,116.303278,0,171.293087270341,40673.4134259259,2011-05-10,09:55:20
39.977574,116.303366,0,169.196604330709,40673.4134837963,2011-05-10,09:55:25
39.9776,116.303427,0,158.652532808399,40673.4135416667,2011-05-10,09:55:30
39.977626,116.303509,0,157.827316272966,40673.413599537,2011-05-10,09:55:35
39.977653,116.303563,0,149.314022309711,40673.4136574074,2011-05-10,09:55:40
39.977727,116.303588,0,140.21562992126,40673.4137152778,2011-05-10,09:55:45
39.977817,116.303614,0,134.135531496063,40673.4137731481,2011-05-10,09:55:50
39.977888,116.303603,0,135.240465879265,40673.4138310185,2011-05-10,09:55:55
39.977974,116.303602,0,133.681433727034,40673.4138888889,2011-05-10,09:56:00
39.978036,116.303598,0,128.67748687664,40673.4139467593,2011-05-10,09:56:05
39.978085,116.3036,0,118.453257874016,40673.4140046296,2011-05-10,09:56:10
39.978128,116.303602,0,109.373353018373,40673.4140625,2011-05-10,09:56:15
39.978198,116.303526,0,116.496299212598,40673.4141203704,2011-05-10,09:56:20
39.978301,116.303496,0,120.072828083989,40673.4141782407,2011-05-10,09:56:25
39.978537,116.30347,0,113.330374015748,40673.4142361111,2011-05-10,09:56:30
39.978583,116.303414,0,111.309835958005,40673.4142939815,2011-05-10,09:56:35
39.978678,116.303361,0,120.213001968504,40673.4143518518,2011-05-10,09:56:40
39.978672,116.303476,0,132.881624015748,40673.4144097222,2011-05-10,09:56:45
39.978726,116.303546,0,143.633300524934,40673.4144675926,2011-05-10,09:56:50
39.978788,116.303561,0,151.097293307087,40673.414525463,2011-05-10,09:56:55
39.978845,116.303594,0,166.10437335958,40673.4145833333,2011-05-10,09:57:00
39.978917,116.303674,0,170.971827427821,40673.4146412037,2011-05-10,09:57:05
39.978932,116.303749,0,189.029337270341,40673.4146990741,2011-05-10,09:57:10
39.979013,116.303818,0,199.589527559055,40673.4147569444,2011-05-10,09:57:15
39.979036,116.303828,0,204.628720472441,40673.4148148148,2011-05-10,09:57:20
39.979072,116.303864,0,210.716994750656,40673.4148726852,2011-05-10,09:57:25
39.979082,116.303919,0,215.075085301837,40673.4149305556,2011-05-10,09:57:30
39.979059,116.304006,0,219.913392388451,40673.4149884259,2011-05-10,09:57:35
39.979051,116.30405,0,222.519202755906,40673.4150462963,2011-05-10,09:57:40
39.979055,116.304052,0,223.984580052493,40673.4151041667,2011-05-10,09:57:45
39.979056,116.30405,0,224.814025590551,40673.415162037,2011-05-10,09:57:50
39.979049,116.30405,0,225.220702099738,40673.4152199074,2011-05-10,09:57:55
