# Supplementary material for: Research on differential privacy protection method based on user tendency
Source: PLoS One. 2023 Oct 26;18(10):e0288823. doi: 10.1371/journal.pone.0288823 (PMC10602288; doi:10.1371/journal.pone.0288823)
Supplement: S5 Data — (ZIP) [file pone.0288823.s005.zip › Data 5-5/147/Trajectory/20110510220025.plt]

Geolife trajectory
WGS 84
Altitude is in Feet
Reserved 3
0,2,255,My Track,0,0,2,8421376
0
39.983528,116.304247,0,315.771502624672,40673.9169560185,2011-05-10,22:00:25
39.983565,116.304269,0,263.829793307087,40673.9170138889,2011-05-10,22:00:30
39.983651,116.304247,0,251.075515091864,40673.9170717593,2011-05-10,22:00:35
39.983602,116.304208,0,254.754944225722,40673.9171296296,2011-05-10,22:00:40
39.983607,116.304348,0,235.803959973753,40673.9171875,2011-05-10,22:00:45
39.983615,116.304232,0,232.366925853018,40673.9172453704,2011-05-10,22:00:50
39.983602,116.30424,0,229.309639107612,40673.9173032407,2011-05-10,22:00:55
39.983605,116.304225,0,228.515410104987,40673.9173611111,2011-05-10,22:01:00
39.983601,116.304294,0,93.9814796587927,40673.9174189815,2011-05-10,22:01:05
39.983589,116.304299,0,67.2312106299213,40673.9174768519,2011-05-10,22:01:10
39.983569,116.304301,0,40.8790124671916,40673.9175347222,2011-05-10,22:01:15
39.983498,116.304422,0,31.3854199475066,40673.9175925926,2011-05-10,22:01:20
39.983492,116.3044,0,14.2179593175853,40673.917650463,2011-05-10,22:01:25
39.983457,116.30441,0,-8.16963582677165,40673.9177083333,2011-05-10,22:01:30
39.983457,116.30441,0,-8.16963582677165,40673.9177430556,2011-05-10,22:01:33
39.983451,116.304414,0,-10.852532808399,40673.9177662037,2011-05-10,22:01:35
39.983445,116.304431,0,-12.19093832021,40673.9178240741,2011-05-10,22:01:40
39.983445,116.304431,0,-12.19093832021,40673.9178587963,2011-05-10,22:01:43
39.983439,116.304427,0,-11.9959809711286,40673.9178819444,2011-05-10,22:01:45
39.983451,116.304394,0,-8.38304790026247,40673.9179398148,2011-05-10,22:01:50
39.983435,116.304407,0,-9.31313320209974,40673.9179976852,2011-05-10,22:01:55
39.983427,116.304406,0,-9.32078412073491,40673.9180555556,2011-05-10,22:02:00
39.983422,116.304403,0,-9.27937335958005,40673.9181134259,2011-05-10,22:02:05
39.983422,116.304403,0,-9.27937335958005,40673.9181481482,2011-05-10,22:02:08
39.983421,116.304399,0,-9.24605643044619,40673.9181712963,2011-05-10,22:02:10
39.983431,116.304396,0,-9.30295603674541,40673.9182291667,2011-05-10,22:02:15
39.983477,116.304424,0,-10.0577001312336,40673.918287037,2011-05-10,22:02:20
39.983491,116.30463,0,-10.2776935695538,40673.9183449074,2011-05-10,22:02:25
39.983493,116.30498,0,-7.35834317585302,40673.9184027778,2011-05-10,22:02:30
39.983494,116.305368,0,-2.07824475065617,40673.9184606481,2011-05-10,22:02:35
39.983521,116.305799,0,4.46107611548556,40673.9185185185,2011-05-10,22:02:40
39.983551,116.306261,0,10.8948622047244,40673.9185763889,2011-05-10,22:02:45
39.983602,116.306704,0,17.368874671916,40673.9186342593,2011-05-10,22:02:50
39.98363,116.307199,0,22.7773359580052,40673.9186921296,2011-05-10,22:02:55
39.983654,116.307738,0,27.6336286089239,40673.91875,2011-05-10,22:03:00
39.9836,116.308254,0,32.375,40673.9188078704,2011-05-10,22:03:05
39.983542,116.308654,0,36.0915419947507,40673.9188657407,2011-05-10,22:03:10
39.983548,116.308812,0,40.2974573490814,40673.9189236111,2011-05-10,22:03:15
39.983568,116.30881,0,42.5916272965879,40673.9189814815,2011-05-10,22:03:20
39.983568,116.30881,0,42.5916272965879,40673.9190162037,2011-05-10,22:03:23
39.983563,116.308809,0,42.8574245406824,40673.9190393519,2011-05-10,22:03:25
39.983542,116.308805,0,42.489655511811,40673.9190972222,2011-05-10,22:03:30
39.983733,116.309104,0,43.002250656168,40673.9191550926,2011-05-10,22:03:35
39.983815,116.309421,0,43.8359645669291,40673.919212963,2011-05-10,22:03:40
39.983823,116.309679,0,43.1750885826772,40673.9192708333,2011-05-10,22:03:45
39.983831,116.309948,0,41.6289960629921,40673.9193287037,2011-05-10,22:03:50
39.983828,116.310309,0,43.1092847769029,40673.9193865741,2011-05-10,22:03:55
39.983831,116.31068,0,48.515406824147,40673.9194444444,2011-05-10,22:04:00
39.983823,116.310951,0,54.4089173228346,40673.9195023148,2011-05-10,22:04:05
39.983808,116.311241,0,54.4138648293963,40673.9195601852,2011-05-10,22:04:10
39.983792,116.311613,0,54.4186154855643,40673.9196180556,2011-05-10,22:04:15
39.983886,116.312117,0,57.7702296587927,40673.9196759259,2011-05-10,22:04:20
39.983919,116.312587,0,63.1183267716535,40673.9197337963,2011-05-10,22:04:25
39.983926,116.313034,0,69.6110531496063,40673.9197916667,2011-05-10,22:04:30
39.983933,116.313489,0,72.8380643044619,40673.919849537,2011-05-10,22:04:35
39.983943,116.313874,0,77.2834317585302,40673.9199074074,2011-05-10,22:04:40
39.98391,116.314288,0,79.4099770341207,40673.9199652778,2011-05-10,22:04:45
39.983898,116.314731,0,77.6136089238845,40673.9200231481,2011-05-10,22:04:50
39.983938,116.315153,0,77.1441601049869,40673.9200810185,2011-05-10,22:04:55
39.984007,116.315366,0,76.0242388451444,40673.9201388889,2011-05-10,22:05:00
39.983994,116.315479,0,79.7406397637795,40673.9201967593,2011-05-10,22:05:05
39.984041,116.315485,0,78.0837926509186,40673.9202546296,2011-05-10,22:05:10
39.984061,116.315501,0,78.3944750656168,40673.9203125,2011-05-10,22:05:15
39.984085,116.315652,0,82.2747408136483,40673.9203703704,2011-05-10,22:05:20
39.984112,116.315757,0,85.5015387139108,40673.9204282407,2011-05-10,22:05:25
39.984144,116.31575,0,96.5535170603674,40673.9204861111,2011-05-10,22:05:30
39.984158,116.315737,0,111.355206692913,40673.9205439815,2011-05-10,22:05:35
39.984136,116.315729,0,116.508175853018,40673.9206018519,2011-05-10,22:05:40
39.984113,116.315789,0,123.472677165354,40673.9206597222,2011-05-10,22:05:45
39.984123,116.316017,0,129.926387795276,40673.9207175926,2011-05-10,22:05:50
39.984135,116.316383,0,129.687516404199,40673.920775463,2011-05-10,22:05:55
39.984147,116.316838,0,131.288887795276,40673.9208333333,2011-05-10,22:06:00
39.984158,116.317353,0,132.155206692913,40673.9208912037,2011-05-10,22:06:05
39.984172,116.317977,0,128.346817585302,40673.9209490741,2011-05-10,22:06:10
39.984189,116.318531,0,130.941650262467,40673.9210069444,2011-05-10,22:06:15
39.984245,116.319117,0,132.989819553806,40673.9210648148,2011-05-10,22:06:20
39.984281,116.319616,0,137.070495406824,40673.9211226852,2011-05-10,22:06:25
39.984319,116.320053,0,137.180016404199,40673.9211805556,2011-05-10,22:06:30
39.984344,116.32039,0,139.486082677165,40673.9212384259,2011-05-10,22:06:35
39.984359,116.320645,0,145.45468175853,40673.9212962963,2011-05-10,22:06:40
39.984362,116.320721,0,145.422604986877,40673.9213541667,2011-05-10,22:06:45
39.984376,116.32071,0,143.683950131234,40673.921412037,2011-05-10,22:06:50
39.984376,116.32071,0,143.683950131234,40673.9214467593,2011-05-10,22:06:53
39.984379,116.32071,0,143.697591863517,40673.9214699074,2011-05-10,22:06:55
39.984388,116.320713,0,144.214393044619,40673.9215277778,2011-05-10,22:07:00
39.984367,116.320718,0,146.423789370079,40673.9215856481,2011-05-10,22:07:05
39.984346,116.320718,0,148.209888451444,40673.9216435185,2011-05-10,22:07:10
39.984346,116.320718,0,148.209888451444,40673.9216782407,2011-05-10,22:07:13
39.984343,116.320722,0,148.393087270341,40673.9217013889,2011-05-10,22:07:15
39.984316,116.32074,0,149.028845144357,40673.9217592593,2011-05-10,22:07:20
39.984313,116.320751,0,148.71562335958,40673.9218171296,2011-05-10,22:07:25
39.984305,116.320765,0,148.350334645669,40673.921875,2011-05-10,22:07:30
39.984318,116.320824,0,149.726768372703,40673.9219328704,2011-05-10,22:07:35
39.984372,116.321129,0,153.537949475066,40673.9219907407,2011-05-10,22:07:40
39.984398,116.321652,0,153.744501312336,40673.9220486111,2011-05-10,22:07:45
39.984399,116.322331,0,156.127322834646,40673.9221064815,2011-05-10,22:07:50
39.984385,116.322981,0,160.513549868766,40673.9221643518,2011-05-10,22:07:55
39.984409,116.323598,0,163.785866141732,40673.9222222222,2011-05-10,22:08:00
39.984402,116.323989,0,156.981151574803,40673.9222800926,2011-05-10,22:08:05
39.984422,116.324193,0,150.202578740157,40673.922337963,2011-05-10,22:08:10
39.984432,116.3243,0,138.684494750656,40673.9223958333,2011-05-10,22:08:15
39.984421,116.32439,0,134.657749343832,40673.9224537037,2011-05-10,22:08:20
39.984434,116.324471,0,139.977135826772,40673.9225115741,2011-05-10,22:08:25
39.984426,116.324486,0,133.04154855643,40673.9225694444,2011-05-10,22:08:30
39.984426,116.324486,0,133.04154855643,40673.9226041667,2011-05-10,22:08:33
39.984424,116.324493,0,132.011328740158,40673.9226273148,2011-05-10,22:08:35
39.984405,116.324644,0,138.612982283465,40673.9226851852,2011-05-10,22:08:40
39.98439,116.32492,0,143.588146325459,40673.9227430556,2011-05-10,22:08:45
39.984402,116.325289,0,153.770121391076,40673.9228009259,2011-05-10,22:08:50
39.984411,116.325674,0,160.624662073491,40673.9228587963,2011-05-10,22:08:55
39.984424,116.326009,0,169.008674540682,40673.9229166667,2011-05-10,22:09:00
39.984445,116.326283,0,177.008661417323,40673.922974537,2011-05-10,22:09:05
39.984467,116.326427,0,180.532411417323,40673.9230324074,2011-05-10,22:09:10
39.984489,116.326441,0,184.424153543307,40673.9230902778,2011-05-10,22:09:15
39.984489,116.326441,0,184.424153543307,40673.923125,2011-05-10,22:09:18
39.984487,116.326438,0,185.58748687664,40673.9231481481,2011-05-10,22:09:20
39.984473,116.326446,0,186.310278871391,40673.9232060185,2011-05-10,22:09:25
39.984481,116.326426,0,186.53749343832,40673.9232638889,2011-05-10,22:09:30
39.984502,116.32641,0,186.390839895013,40673.9233217593,2011-05-10,22:09:35
39.984526,116.326397,0,185.839297900262,40673.9233796296,2011-05-10,22:09:40
39.98454,116.326401,0,185.021013779528,40673.9234375,2011-05-10,22:09:45
39.98455,116.326412,0,184.444278215223,40673.9234953704,2011-05-10,22:09:50
39.984567,116.326423,0,183.467903543307,40673.9235532407,2011-05-10,22:09:55
39.984567,116.326423,0,183.467903543307,40673.923587963,2011-05-10,22:09:58
39.984573,116.326429,0,182.499773622047,40673.9236111111,2011-05-10,22:10:00
39.984566,116.326419,0,182.160767716535,40673.9236689815,2011-05-10,22:10:05
39.984555,116.326398,0,182.013097112861,40673.9237268518,2011-05-10,22:10:10
39.984543,116.32637,0,181.705357611549,40673.9237847222,2011-05-10,22:10:15
39.98454,116.326347,0,181.250259186352,40673.9238425926,2011-05-10,22:10:20
39.984539,116.326328,0,180.724763779528,40673.923900463,2011-05-10,22:10:25
39.984539,116.326328,0,180.724763779528,40673.9239351852,2011-05-10,22:10:28
39.98454,116.326324,0,180.421089238845,40673.9239583333,2011-05-10,22:10:30
39.984543,116.326335,0,180.192870734908,40673.9240162037,2011-05-10,22:10:35
39.98455,116.326368,0,179.917004593176,40673.9240740741,2011-05-10,22:10:40
39.984556,116.326409,0,179.518802493438,40673.9241319444,2011-05-10,22:10:45
39.984547,116.326431,0,179.084455380577,40673.9241898148,2011-05-10,22:10:50
39.984517,116.326448,0,178.906361548556,40673.9242476852,2011-05-10,22:10:55
39.984564,116.326697,0,175.908645013123,40673.9243055556,2011-05-10,22:11:00
39.984577,116.327343,0,161.837929790026,40673.9243634259,2011-05-10,22:11:05
39.984625,116.327969,0,159.33592519685,40673.9244212963,2011-05-10,22:11:10
39.984653,116.328654,0,165.424609580053,40673.9244791667,2011-05-10,22:11:15
39.984657,116.329304,0,165.320869422572,40673.924537037,2011-05-10,22:11:20
39.984646,116.329933,0,167.941269685039,40673.9245949074,2011-05-10,22:11:25
39.984668,116.33064,0,171.488615485564,40673.9246527778,2011-05-10,22:11:30
39.984718,116.331402,0,172.33405511811,40673.9247106481,2011-05-10,22:11:35
39.984792,116.33216,0,162.945433070866,40673.9247685185,2011-05-10,22:11:40
39.984823,116.332984,0,151.113799212598,40673.9248263889,2011-05-10,22:11:45
39.984818,116.333849,0,141.61843175853,40673.9248842593,2011-05-10,22:11:50
39.984811,116.334782,0,130.318054461942,40673.9249421296,2011-05-10,22:11:55
39.984854,116.335783,0,128.119435695538,40673.925,2011-05-10,22:12:00
39.98492,116.336662,0,125.58875656168,40673.9250578704,2011-05-10,22:12:05
39.984944,116.337422,0,117.033172572178,40673.9251157407,2011-05-10,22:12:10
39.984936,116.338051,0,110.95624015748,40673.9251736111,2011-05-10,22:12:15
39.984945,116.338604,0,112.51467191601,40673.9252314815,2011-05-10,22:12:20
39.984995,116.339052,0,118.083041338583,40673.9252893519,2011-05-10,22:12:25
39.985035,116.339378,0,124.275052493438,40673.9253472222,2011-05-10,22:12:30
39.98508,116.33951,0,123.55937007874,40673.9254050926,2011-05-10,22:12:35
39.985101,116.339506,0,126.889796587927,40673.925462963,2011-05-10,22:12:40
39.985101,116.339506,0,126.889796587927,40673.9254976852,2011-05-10,22:12:43
39.985108,116.339508,0,126.925291994751,40673.9255208333,2011-05-10,22:12:45
39.98508,116.339648,0,130.862900262467,40673.9255787037,2011-05-10,22:12:50
39.98509,116.340032,0,133.26375656168,40673.9256365741,2011-05-10,22:12:55
39.985134,116.340611,0,131.894347112861,40673.9256944444,2011-05-10,22:13:00
39.985158,116.341273,0,129.538897637795,40673.9257523148,2011-05-10,22:13:05
39.985186,116.342015,0,122.46592519685,40673.9258101852,2011-05-10,22:13:10
39.985201,116.342811,0,114.272273622047,40673.9258680556,2011-05-10,22:13:15
39.985245,116.343517,0,115.504465223097,40673.9259259259,2011-05-10,22:13:20
39.985245,116.34419,0,119.409960629921,40673.9259837963,2011-05-10,22:13:25
39.985231,116.344766,0,121.623274278215,40673.9260416667,2011-05-10,22:13:30
39.985224,116.345284,0,122.799911417323,40673.926099537,2011-05-10,22:13:35
39.985173,116.345692,0,108.760098425197,40673.9261574074,2011-05-10,22:13:40
39.985059,116.345939,0,83.0861286089239,40673.9262152778,2011-05-10,22:13:45
39.984977,116.346069,0,72.0104593175853,40673.9262731481,2011-05-10,22:13:50
39.984986,116.346227,0,68.6468110236221,40673.9263310185,2011-05-10,22:13:55
39.984976,116.346271,0,58.3077788713911,40673.9263888889,2011-05-10,22:14:00
39.984951,116.346245,0,55.583937007874,40673.9264467593,2011-05-10,22:14:05
39.984929,116.346253,0,52.7615419947507,40673.9265046296,2011-05-10,22:14:10
39.984836,116.34624,0,94.3092913385827,40673.9265625,2011-05-10,22:14:15
39.98497,116.346539,0,132.657949475066,40673.9266203704,2011-05-10,22:14:20
39.98499,116.346575,0,166.870915354331,40673.9266782407,2011-05-10,22:14:25
39.985026,116.34643,0,201.711906167979,40673.9267361111,2011-05-10,22:14:30
39.985512,116.346468,0,229.204507874016,40673.9267939815,2011-05-10,22:14:35
39.985935,116.346595,0,249.949776902887,40673.9268518519,2011-05-10,22:14:40
39.986603,116.347073,0,259.598034776903,40673.9269097222,2011-05-10,22:14:45
39.987121,116.347233,0,255.885485564304,40673.9269675926,2011-05-10,22:14:50
39.98757,116.347245,0,256.064005905512,40673.927025463,2011-05-10,22:14:55
39.988021,116.34731,0,264.985193569554,40673.9270833333,2011-05-10,22:15:00
39.988349,116.347279,0,276.352565616798,40673.9271412037,2011-05-10,22:15:05
39.988646,116.347272,0,281.604957349081,40673.9271990741,2011-05-10,22:15:10
39.988969,116.347294,0,232.852148950131,40673.9272569444,2011-05-10,22:15:15
39.989244,116.347306,0,221.994980314961,40673.9273148148,2011-05-10,22:15:20
39.989534,116.347266,0,233.78282152231,40673.9273726852,2011-05-10,22:15:25
39.989666,116.347226,0,254.574396325459,40673.9274305556,2011-05-10,22:15:30
39.989683,116.347237,0,279.226102362205,40673.9274884259,2011-05-10,22:15:35
39.989673,116.347252,0,283.47250656168,40673.9275462963,2011-05-10,22:15:40
39.989539,116.347378,0,250.351122047244,40673.9276041667,2011-05-10,22:15:45
39.989495,116.3474,0,238.405587270341,40673.927662037,2011-05-10,22:15:50
39.989426,116.347432,0,236.968041338583,40673.9277199074,2011-05-10,22:15:55
39.989354,116.347457,0,230.928454724409,40673.9277777778,2011-05-10,22:16:00
39.98928,116.347461,0,242.86625656168,40673.9278356481,2011-05-10,22:16:05
39.989218,116.347457,0,247.766938976378,40673.9278935185,2011-05-10,22:16:10
39.989118,116.347499,0,226.547536089239,40673.9279513889,2011-05-10,22:16:15
39.989009,116.347531,0,218.552440944882,40673.9280092593,2011-05-10,22:16:20
39.988925,116.347553,0,217.827522965879,40673.9280671296,2011-05-10,22:16:25
39.988869,116.347662,0,221.663021653543,40673.928125,2011-05-10,22:16:30
39.988871,116.34777,0,223.850666010499,40673.9281828704,2011-05-10,22:16:35
39.988791,116.347846,0,211.918599081365,40673.9282407407,2011-05-10,22:16:40
39.98874,116.347939,0,195.087398293963,40673.9282986111,2011-05-10,22:16:45
39.988738,116.34806,0,188.396082677165,40673.9283564815,2011-05-10,22:16:50
39.988743,116.348172,0,182.293467847769,40673.9284143519,2011-05-10,22:16:55
39.988742,116.348263,0,171.841948818898,40673.9284722222,2011-05-10,22:17:00
39.988747,116.348355,0,164.809891732283,40673.9285300926,2011-05-10,22:17:05
39.988772,116.348426,0,168.023310367454,40673.928587963,2011-05-10,22:17:10
39.988752,116.348512,0,169.540341207349,40673.9286458333,2011-05-10,22:17:15
39.988751,116.3486,0,169.175692257218,40673.9287037037,2011-05-10,22:17:20
39.988731,116.348689,0,165.943559711286,40673.9287615741,2011-05-10,22:17:25
39.988673,116.348754,0,163.538723753281,40673.9288194444,2011-05-10,22:17:30
39.988606,116.348777,0,166.581948818898,40673.9288773148,2011-05-10,22:17:35
39.988521,116.348802,0,169.646594488189,40673.9289351852,2011-05-10,22:17:40
39.988457,116.34882,0,177.536624015748,40673.9289930556,2011-05-10,22:17:45
39.988373,116.348837,0,179.220597112861,40673.9290509259,2011-05-10,22:17:50
39.988301,116.348846,0,185.475662729659,40673.9291087963,2011-05-10,22:17:55
39.988237,116.348876,0,193.375964566929,40673.9291666667,2011-05-10,22:18:00
39.988199,116.348951,0,201.87937335958,40673.929224537,2011-05-10,22:18:05
39.988208,116.349043,0,209.519744094488,40673.9292824074,2011-05-10,22:18:10
39.988191,116.349114,0,208.895036089239,40673.9293402778,2011-05-10,22:18:15
39.988186,116.349255,0,185.323851706037,40673.9293981481,2011-05-10,22:18:20
39.988202,116.349325,0,180.808051181102,40673.9294560185,2011-05-10,22:18:25
39.98822,116.349432,0,179.001404199475,40673.9295138889,2011-05-10,22:18:30
39.988232,116.349534,0,164.101167979003,40673.9295717593,2011-05-10,22:18:35
39.988218,116.34964,0,159.842775590551,40673.9296296296,2011-05-10,22:18:40
39.98817,116.349748,0,160.310964566929,40673.9296875,2011-05-10,22:18:45
39.988099,116.349781,0,159.516286089239,40673.9297453704,2011-05-10,22:18:50
39.987989,116.3498,0,155.21844160105,40673.9298032407,2011-05-10,22:18:55
39.987904,116.349794,0,153.968152887139,40673.9298611111,2011-05-10,22:19:00
39.987817,116.349782,0,155.83843175853,40673.9299189815,2011-05-10,22:19:05
39.987753,116.349801,0,164.188336614173,40673.9299768518,2011-05-10,22:19:10
39.987735,116.34987,0,168.395882545932,40673.9300347222,2011-05-10,22:19:15
39.987713,116.350006,0,163.45875,40673.9300925926,2011-05-10,22:19:20
39.987722,116.350141,0,169.128169291339,40673.930150463,2011-05-10,22:19:25
39.987704,116.350227,0,170.558031496063,40673.9302083333,2011-05-10,22:19:30
39.987707,116.350344,0,164.053835301837,40673.9302662037,2011-05-10,22:19:35
39.987734,116.350457,0,159.214550524934,40673.9303240741,2011-05-10,22:19:40
39.987743,116.350534,0,157.611751968504,40673.9303819444,2011-05-10,22:19:45
39.987742,116.350626,0,156.392975721785,40673.9304398148,2011-05-10,22:19:50
39.987728,116.350741,0,151.922145669291,40673.9304976852,2011-05-10,22:19:55
39.987715,116.350854,0,148.545787401575,40673.9305555556,2011-05-10,22:20:00
39.987683,116.351015,0,140.620029527559,40673.9306134259,2011-05-10,22:20:05
39.987683,116.351164,0,130.879747375328,40673.9306712963,2011-05-10,22:20:10
39.987709,116.351247,0,126.220849737533,40673.9307291667,2011-05-10,22:20:15
39.987741,116.351344,0,128.166167979003,40673.930787037,2011-05-10,22:20:20
39.987749,116.351462,0,134.945242782152,40673.9308449074,2011-05-10,22:20:25
39.987706,116.35155,0,145.061584645669,40673.9309027778,2011-05-10,22:20:30
39.987598,116.351648,0,150.473638451444,40673.9309606481,2011-05-10,22:20:35
39.987536,116.35174,0,156.510557742782,40673.9310185185,2011-05-10,22:20:40
39.987461,116.351781,0,161.915164041995,40673.9310763889,2011-05-10,22:20:45
39.987315,116.351863,0,160.278034776903,40673.9311342593,2011-05-10,22:20:50
39.987192,116.35188,0,161.270895669291,40673.9311921296,2011-05-10,22:20:55
