# Supplementary material for: Research on differential privacy protection method based on user tendency
Source: PLoS One. 2023 Oct 26;18(10):e0288823. doi: 10.1371/journal.pone.0288823 (PMC10602288; doi:10.1371/journal.pone.0288823)
Supplement: S5 Data — (ZIP) [file pone.0288823.s005.zip › Data 5-5/147/Trajectory/20110511090033.plt]

Geolife trajectory
WGS 84
Altitude is in Feet
Reserved 3
0,2,255,My Track,0,0,2,8421376
0
39.988839,116.352545,0,492.104156824147,40674.3753819444,2011-05-11,09:00:33
39.989326,116.352417,0,730.731092519685,40674.3754398148,2011-05-11,09:00:38
39.98939,116.352432,0,730.832969160105,40674.3754976852,2011-05-11,09:00:43
39.989467,116.352429,0,730.076738845144,40674.3755555556,2011-05-11,09:00:48
39.989577,116.352415,0,726.461384514436,40674.3756134259,2011-05-11,09:00:53
39.989618,116.352408,0,724.71343175853,40674.3756712963,2011-05-11,09:00:58
39.989668,116.352409,0,721.809658792651,40674.3757291667,2011-05-11,09:01:03
39.989762,116.35231,0,716.731653543307,40674.375787037,2011-05-11,09:01:08
39.989763,116.352299,0,713.31875328084,40674.3758449074,2011-05-11,09:01:13
39.989694,116.352327,0,711.786266404199,40674.3759027778,2011-05-11,09:01:18
39.989617,116.35231,0,706.114130577428,40674.3759606481,2011-05-11,09:01:23
39.989582,116.352319,0,697.420475721785,40674.3760185185,2011-05-11,09:01:28
39.989575,116.352328,0,686.957742782152,40674.3760763889,2011-05-11,09:01:33
39.989586,116.352364,0,671.117437664042,40674.3761342593,2011-05-11,09:01:38
39.98957,116.352381,0,652.474432414698,40674.3761921296,2011-05-11,09:01:43
39.989507,116.352397,0,634.581748687664,40674.37625,2011-05-11,09:01:48
39.989435,116.352354,0,618.369635826772,40674.3763078704,2011-05-11,09:01:53
39.989331,116.352348,0,603.650711942257,40674.3763657407,2011-05-11,09:01:58
39.989203,116.352376,0,584.376026902887,40674.3764236111,2011-05-11,09:02:03
39.989087,116.352391,0,569.531597769029,40674.3764814815,2011-05-11,09:02:08
39.988999,116.352419,0,559.17875,40674.3765393518,2011-05-11,09:02:13
39.988974,116.352418,0,548.431715879265,40674.3765972222,2011-05-11,09:02:18
39.988931,116.352428,0,545.255958005249,40674.3766550926,2011-05-11,09:02:23
39.9889,116.352425,0,537.846581364829,40674.376712963,2011-05-11,09:02:28
39.988901,116.352444,0,537.011354986877,40674.3767708333,2011-05-11,09:02:33
39.98893,116.352429,0,543.906496062992,40674.3768287037,2011-05-11,09:02:38
39.988936,116.352453,0,549.342988845144,40674.3768865741,2011-05-11,09:02:43
39.988971,116.352481,0,550.383871391076,40674.3769444444,2011-05-11,09:02:48
39.988995,116.352503,0,552.010374015748,40674.3770023148,2011-05-11,09:02:53
39.988974,116.352487,0,554.666794619423,40674.3770601852,2011-05-11,09:02:58
39.988992,116.352505,0,547.783467847769,40674.3771180556,2011-05-11,09:03:03
39.989,116.35249,0,545.811040026247,40674.3771759259,2011-05-11,09:03:08
39.988986,116.352496,0,545.520580708661,40674.3772337963,2011-05-11,09:03:13
39.988976,116.352508,0,545.269924540682,40674.3772916667,2011-05-11,09:03:18
39.988946,116.352514,0,544.863622047244,40674.377349537,2011-05-11,09:03:23
39.988887,116.352478,0,544.335521653543,40674.3774074074,2011-05-11,09:03:28
39.988927,116.352456,0,544.102286745407,40674.3774652778,2011-05-11,09:03:33
39.988934,116.352477,0,540.366984908136,40674.3775231481,2011-05-11,09:03:38
39.988955,116.352477,0,539.031541994751,40674.3775810185,2011-05-11,09:03:43
39.988973,116.352458,0,538.358713910761,40674.3776388889,2011-05-11,09:03:48
39.98899,116.352449,0,537.185918635171,40674.3776967593,2011-05-11,09:03:53
39.989025,116.35245,0,536.134973753281,40674.3777546296,2011-05-11,09:03:58
39.98904,116.352449,0,536.204809711286,40674.3778125,2011-05-11,09:04:03
39.989064,116.352446,0,536.372217847769,40674.3778703704,2011-05-11,09:04:08
39.989064,116.352446,0,536.372217847769,40674.3779050926,2011-05-11,09:04:11
39.989071,116.35244,0,537.143166010499,40674.3779282407,2011-05-11,09:04:13
39.98907,116.352572,0,538.871794619423,40674.3779861111,2011-05-11,09:04:18
39.989091,116.35264,0,539.507627952756,40674.3780439815,2011-05-11,09:04:23
39.989092,116.352674,0,537.695196850394,40674.3781018518,2011-05-11,09:04:28
39.98907,116.352632,0,531.261125328084,40674.3781597222,2011-05-11,09:04:33
39.989053,116.352571,0,526.595328083989,40674.3782175926,2011-05-11,09:04:38
39.989077,116.35254,0,524.437572178478,40674.378275463,2011-05-11,09:04:43
39.989097,116.352475,0,521.221761811024,40674.3783333333,2011-05-11,09:04:48
39.989098,116.352441,0,513.617549212598,40674.3783912037,2011-05-11,09:04:53
39.988547,116.352553,0,466.760150918635,40674.3784490741,2011-05-11,09:04:58
39.988512,116.352566,0,469.31719816273,40674.3785069444,2011-05-11,09:05:03
39.988502,116.352563,0,469.175423228346,40674.3785648148,2011-05-11,09:05:08
39.988058,116.352514,0,465.885774278215,40674.3786226852,2011-05-11,09:05:13
39.987939,116.352561,0,466.027047244094,40674.3786805556,2011-05-11,09:05:18
39.987935,116.352548,0,465.869954068241,40674.3787384259,2011-05-11,09:05:23
39.987931,116.352543,0,465.57563976378,40674.3787962963,2011-05-11,09:05:28
39.987931,116.352543,0,465.57563976378,40674.3788310185,2011-05-11,09:05:31
39.987932,116.352546,0,465.195872703412,40674.3788541667,2011-05-11,09:05:33
39.987924,116.352555,0,464.873927165354,40674.378912037,2011-05-11,09:05:38
39.98789,116.352548,0,457.04498687664,40674.3789699074,2011-05-11,09:05:43
39.987329,116.351639,0,164.945282152231,40674.3796064815,2011-05-11,09:06:38
39.987448,116.351682,0,175.587775590551,40674.3796643519,2011-05-11,09:06:43
39.987646,116.352041,0,176.82999015748,40674.3797222222,2011-05-11,09:06:48
39.987614,116.352045,0,178.026053149606,40674.3797800926,2011-05-11,09:06:53
39.987529,116.352115,0,187.370331364829,40674.379837963,2011-05-11,09:06:58
39.987271,116.352128,0,195.061942257218,40674.3798958333,2011-05-11,09:07:03
39.987264,116.352023,0,194.511788057743,40674.3799537037,2011-05-11,09:07:08
39.987264,116.351934,0,191.594858923885,40674.3800115741,2011-05-11,09:07:13
39.987257,116.351889,0,199.97719488189,40674.3800694444,2011-05-11,09:07:18
39.987257,116.351889,0,199.97719488189,40674.3801041667,2011-05-11,09:07:21
39.987252,116.351883,0,219.58406167979,40674.3801273148,2011-05-11,09:07:23
39.9872,116.351791,0,239.774799868766,40674.3801851852,2011-05-11,09:07:28
39.987175,116.351764,0,246.388267716535,40674.3802430556,2011-05-11,09:07:33
39.987033,116.351758,0,262.493398950131,40674.3803009259,2011-05-11,09:07:38
39.986936,116.351783,0,270.882427821522,40674.3803587963,2011-05-11,09:07:43
39.986876,116.351786,0,272.384780183727,40674.3804166667,2011-05-11,09:07:48
39.986789,116.351757,0,270.167749343832,40674.380474537,2011-05-11,09:07:53
39.986764,116.351757,0,268.633533464567,40674.3805324074,2011-05-11,09:07:58
39.986701,116.351705,0,274.082618110236,40674.3805902778,2011-05-11,09:08:03
39.986682,116.35173,0,276.221003937008,40674.3806481481,2011-05-11,09:08:08
39.986589,116.351744,0,268.741617454068,40674.3807060185,2011-05-11,09:08:13
39.986544,116.351751,0,262.533772965879,40674.3807638889,2011-05-11,09:08:18
39.986428,116.351753,0,262.996994750656,40674.3808217593,2011-05-11,09:08:23
39.986301,116.351718,0,257.89626312336,40674.3808796296,2011-05-11,09:08:28
39.986136,116.351675,0,244.456663385827,40674.3809375,2011-05-11,09:08:33
39.986102,116.351668,0,239.095360892388,40674.3809953704,2011-05-11,09:08:38
39.986085,116.35161,0,234.65904855643,40674.3810532407,2011-05-11,09:08:43
39.986067,116.351534,0,226.957142388451,40674.3811111111,2011-05-11,09:08:48
39.986054,116.351538,0,234.431545275591,40674.3811689815,2011-05-11,09:08:53
39.986038,116.351557,0,237.247060367454,40674.3812268519,2011-05-11,09:08:58
39.986014,116.351505,0,236.855656167979,40674.3812847222,2011-05-11,09:09:03
39.986071,116.351399,0,245.043310367454,40674.3813425926,2011-05-11,09:09:08
39.986087,116.351325,0,258.026099081365,40674.381400463,2011-05-11,09:09:13
39.986093,116.351263,0,268.866673228346,40674.3814583333,2011-05-11,09:09:18
39.986103,116.351186,0,274.00532480315,40674.3815162037,2011-05-11,09:09:23
39.986092,116.351101,0,281.350544619423,40674.3815740741,2011-05-11,09:09:28
39.98609,116.35104,0,278.662057086614,40674.3816319444,2011-05-11,09:09:33
39.986094,116.350945,0,279.972122703412,40674.3816898148,2011-05-11,09:09:38
39.986122,116.350899,0,276.124107611549,40674.3817476852,2011-05-11,09:09:43
39.986127,116.350868,0,272.81155511811,40674.3818055556,2011-05-11,09:09:48
39.986119,116.350802,0,271.20655183727,40674.3818634259,2011-05-11,09:09:53
39.986103,116.350444,0,262.946958661417,40674.3819212963,2011-05-11,09:09:58
39.986066,116.350009,0,260.904868766404,40674.3819791667,2011-05-11,09:10:03
39.986067,116.349478,0,258.00592191601,40674.382037037,2011-05-11,09:10:08
39.986038,116.348937,0,251.039320866142,40674.3820949074,2011-05-11,09:10:13
39.985934,116.348497,0,243.842306430446,40674.3821527778,2011-05-11,09:10:18
39.985872,116.348299,0,234.381807742782,40674.3822106481,2011-05-11,09:10:23
39.985872,116.348314,0,223.661233595801,40674.3822685185,2011-05-11,09:10:28
39.985863,116.34836,0,212.221696194226,40674.3823263889,2011-05-11,09:10:33
39.985858,116.348398,0,199.661581364829,40674.3823842593,2011-05-11,09:10:38
39.985849,116.348403,0,184.907073490814,40674.3824421296,2011-05-11,09:10:43
39.985823,116.348409,0,170.886286089239,40674.3825,2011-05-11,09:10:48
39.985805,116.348395,0,162.124209317585,40674.3825578704,2011-05-11,09:10:53
39.985788,116.34837,0,159.888054461942,40674.3826157407,2011-05-11,09:10:58
39.985768,116.34832,0,160.022946194226,40674.3826736111,2011-05-11,09:11:03
39.985764,116.348297,0,160.893054461942,40674.3827314815,2011-05-11,09:11:08
39.98579,116.348286,0,162.172217847769,40674.3827893519,2011-05-11,09:11:13
39.985782,116.348297,0,163.452319553806,40674.3828472222,2011-05-11,09:11:18
39.985782,116.348297,0,163.452319553806,40674.3828819444,2011-05-11,09:11:21
39.985782,116.3483,0,163.013917322835,40674.3829050926,2011-05-11,09:11:23
39.98579,116.348309,0,163.851348425197,40674.382962963,2011-05-11,09:11:28
39.985819,116.348305,0,166.039517716535,40674.3830208333,2011-05-11,09:11:33
39.98582,116.348294,0,167.66155183727,40674.3830787037,2011-05-11,09:11:38
39.985821,116.348279,0,167.86281167979,40674.3831365741,2011-05-11,09:11:43
39.985821,116.348274,0,167.904963910761,40674.3831944444,2011-05-11,09:11:48
39.985821,116.348274,0,167.904963910761,40674.3832291667,2011-05-11,09:11:51
39.985828,116.348275,0,165.50157808399,40674.3832523148,2011-05-11,09:11:53
39.985826,116.348259,0,164.430436351706,40674.3833101852,2011-05-11,09:11:58
39.985804,116.348275,0,163.451830708661,40674.3833680556,2011-05-11,09:12:03
39.985829,116.348231,0,170.169478346457,40674.3834259259,2011-05-11,09:12:08
39.985846,116.348019,0,175.453057742782,40674.3834837963,2011-05-11,09:12:13
39.985841,116.347639,0,179.351709317585,40674.3835416667,2011-05-11,09:12:18
39.985769,116.347321,0,182.91468503937,40674.383599537,2011-05-11,09:12:23
39.985526,116.347113,0,189.97749343832,40674.3836574074,2011-05-11,09:12:28
39.985166,116.347222,0,188.07373687664,40674.3837152778,2011-05-11,09:12:33
39.984537,116.347223,0,183.079124015748,40674.3837731481,2011-05-11,09:12:38
39.983897,116.3472,0,167.545859580052,40674.3838310185,2011-05-11,09:12:43
39.98327,116.347193,0,146.384163385827,40674.3838888889,2011-05-11,09:12:48
39.982724,116.347247,0,128.562542650919,40674.3839467593,2011-05-11,09:12:53
39.982107,116.34736,0,118.910570866142,40674.3840046296,2011-05-11,09:12:58
39.98163,116.347376,0,116.384084645669,40674.3840625,2011-05-11,09:13:03
39.981347,116.347395,0,111.406906167979,40674.3841203704,2011-05-11,09:13:08
39.981321,116.34741,0,115.291128608924,40674.3841782407,2011-05-11,09:13:13
39.981301,116.347413,0,111.035587270341,40674.3842361111,2011-05-11,09:13:18
39.981301,116.347413,0,111.035587270341,40674.3842708333,2011-05-11,09:13:21
39.981303,116.347413,0,107.642647637795,40674.3842939815,2011-05-11,09:13:23
39.981321,116.34741,0,106.995413385827,40674.3843518518,2011-05-11,09:13:28
39.981332,116.347406,0,108.492542650919,40674.3844097222,2011-05-11,09:13:33
39.981241,116.347419,0,107.641482939633,40674.3844675926,2011-05-11,09:13:38
39.980962,116.347477,0,107.389320866142,40674.384525463,2011-05-11,09:13:43
39.980539,116.347485,0,114.085131233596,40674.3845833333,2011-05-11,09:13:48
39.980108,116.347513,0,118.127381889764,40674.3846412037,2011-05-11,09:13:53
39.979624,116.347533,0,111.764271653543,40674.3846990741,2011-05-11,09:13:58
39.979126,116.347556,0,111.286922572178,40674.3847569444,2011-05-11,09:14:03
39.978611,116.347599,0,112.455698818898,40674.3848148148,2011-05-11,09:14:08
39.978074,116.347585,0,116.206692913386,40674.3848726852,2011-05-11,09:14:13
39.977507,116.347552,0,119.79375984252,40674.3849305556,2011-05-11,09:14:18
39.976919,116.34756,0,116.967280183727,40674.3849884259,2011-05-11,09:14:23
39.976428,116.347541,0,106.76218832021,40674.3850462963,2011-05-11,09:14:28
39.975983,116.347488,0,99.197749343832,40674.3851041667,2011-05-11,09:14:33
39.975595,116.347353,0,98.7749835958005,40674.385162037,2011-05-11,09:14:38
39.975373,116.347228,0,94.7676804461942,40674.3852199074,2011-05-11,09:14:43
39.97533,116.347269,0,98.7990583989501,40674.3852777778,2011-05-11,09:14:48
39.975258,116.347206,0,107.575088582677,40674.3853356481,2011-05-11,09:14:53
39.975212,116.34693,0,112.13438976378,40674.3853935185,2011-05-11,09:14:58
39.975215,116.346481,0,117.157614829396,40674.3854513889,2011-05-11,09:15:03
39.975227,116.345945,0,120.741902887139,40674.3855092593,2011-05-11,09:15:08
39.975234,116.345343,0,123.648106955381,40674.3855671296,2011-05-11,09:15:13
39.975236,116.344696,0,125.47718175853,40674.385625,2011-05-11,09:15:18
39.975241,116.3441,0,129.504566929134,40674.3856828704,2011-05-11,09:15:23
39.975257,116.343662,0,131.842421259843,40674.3857407407,2011-05-11,09:15:28
39.975227,116.343349,0,133.921030183727,40674.3857986111,2011-05-11,09:15:33
39.975221,116.343041,0,131.330239501312,40674.3858564815,2011-05-11,09:15:38
39.975235,116.342894,0,133.213471128609,40674.3859143518,2011-05-11,09:15:43
39.975298,116.342779,0,138.812677165354,40674.3859722222,2011-05-11,09:15:48
39.975308,116.342761,0,138.536751968504,40674.3860300926,2011-05-11,09:15:53
39.975306,116.342751,0,137.487870734908,40674.386087963,2011-05-11,09:15:58
39.975306,116.342751,0,137.305285433071,40674.3861458333,2011-05-11,09:16:03
39.975307,116.342753,0,137.397749343832,40674.3862037037,2011-05-11,09:16:08
39.975308,116.342757,0,137.610449475066,40674.3862615741,2011-05-11,09:16:13
39.975307,116.342759,0,137.821719160105,40674.3863194444,2011-05-11,09:16:18
39.975307,116.342759,0,137.821719160105,40674.3863541667,2011-05-11,09:16:21
39.975305,116.342765,0,138.091804461942,40674.3863773148,2011-05-11,09:16:23
39.975197,116.342664,0,141.307962598425,40674.3864351852,2011-05-11,09:16:28
39.974974,116.342319,0,147.571614173228,40674.3864930556,2011-05-11,09:16:33
39.974935,116.34192,0,163.471719160105,40674.3865509259,2011-05-11,09:16:38
39.974969,116.341443,0,178.117588582677,40674.3866087963,2011-05-11,09:16:43
39.975015,116.340909,0,187.466076115486,40674.3866666667,2011-05-11,09:16:48
39.975058,116.340387,0,193.527240813648,40674.386724537,2011-05-11,09:16:53
39.975044,116.339977,0,201.8843667979,40674.3867824074,2011-05-11,09:16:58
39.974964,116.339777,0,208.780485564304,40674.3868402778,2011-05-11,09:17:03
39.974956,116.339741,0,213.74529855643,40674.3868981482,2011-05-11,09:17:08
39.974957,116.339738,0,216.477736220472,40674.3869560185,2011-05-11,09:17:13
39.974958,116.339741,0,217.928248031496,40674.3870138889,2011-05-11,09:17:18
39.974959,116.339742,0,218.877867454068,40674.3870717593,2011-05-11,09:17:23
39.974959,116.339736,0,219.517355643045,40674.3871296296,2011-05-11,09:17:28
39.974957,116.339729,0,219.811692913386,40674.3871875,2011-05-11,09:17:33
39.974955,116.339722,0,219.751942257218,40674.3872453704,2011-05-11,09:17:38
39.974954,116.339721,0,219.416154855643,40674.3873032407,2011-05-11,09:17:43
39.974953,116.339716,0,219.115711942257,40674.3873611111,2011-05-11,09:17:48
39.974952,116.339708,0,219.089977034121,40674.3874189815,2011-05-11,09:17:53
39.974951,116.339705,0,219.235531496063,40674.3874768519,2011-05-11,09:17:58
39.97495,116.3397,0,219.470974409449,40674.3875347222,2011-05-11,09:18:03
39.97495,116.3397,0,219.470974409449,40674.3875694444,2011-05-11,09:18:06
39.97495,116.339698,0,219.395830052493,40674.3875925926,2011-05-11,09:18:08
39.974907,116.339603,0,224.645770997375,40674.387650463,2011-05-11,09:18:13
39.974917,116.339346,0,237.202155511811,40674.3877083333,2011-05-11,09:18:18
39.974949,116.338901,0,253.319652230971,40674.3877662037,2011-05-11,09:18:23
39.975019,116.338491,0,265.049845800525,40674.3878240741,2011-05-11,09:18:28
39.975078,116.338259,0,272.501771653543,40674.3878819444,2011-05-11,09:18:33
39.975142,116.338223,0,267.749947506562,40674.3879398148,2011-05-11,09:18:38
39.975142,116.338223,0,267.749947506562,40674.387974537,2011-05-11,09:18:41
39.975144,116.338225,0,268.03219488189,40674.3879976852,2011-05-11,09:18:43
39.975148,116.338234,0,268.332312992126,40674.3880555556,2011-05-11,09:18:48
39.975148,116.338234,0,268.332312992126,40674.3880902778,2011-05-11,09:18:51
39.97515,116.338242,0,268.654284776903,40674.3881134259,2011-05-11,09:18:53
39.975152,116.338252,0,268.90499343832,40674.3881712963,2011-05-11,09:18:58
39.975154,116.338261,0,269.149294619423,40674.3882291667,2011-05-11,09:19:03
39.975152,116.338247,0,269.262683727034,40674.388287037,2011-05-11,09:19:08
39.975154,116.337994,0,269.880495406824,40674.3883449074,2011-05-11,09:19:13
39.975126,116.337509,0,266.442237532808,40674.3884027778,2011-05-11,09:19:18
39.975125,116.336893,0,262.650118110236,40674.3884606481,2011-05-11,09:19:23
39.975098,116.336202,0,257.934911417323,40674.3885185185,2011-05-11,09:19:28
39.97509,116.335354,0,252.385052493438,40674.3885763889,2011-05-11,09:19:33
39.975087,116.334423,0,247.239015748031,40674.3886342593,2011-05-11,09:19:38
39.975069,116.33346,0,244.87718175853,40674.3886921296,2011-05-11,09:19:43
39.975074,116.332564,0,255.753047900262,40674.38875,2011-05-11,09:19:48
39.975156,116.331871,0,262.964402887139,40674.3888078704,2011-05-11,09:19:53
39.975206,116.331233,0,263.880731627297,40674.3888657407,2011-05-11,09:19:58
39.975228,116.330661,0,265.478700787402,40674.3889236111,2011-05-11,09:20:03
39.975246,116.330084,0,266.310347769029,40674.3889814815,2011-05-11,09:20:08
39.975243,116.329724,0,269.895111548556,40674.3890393519,2011-05-11,09:20:13
39.975226,116.329627,0,271.604668635171,40674.3890972222,2011-05-11,09:20:18
39.975248,116.329507,0,272.223503937008,40674.3891550926,2011-05-11,09:20:23
39.975289,116.329467,0,276.86094160105,40674.389212963,2011-05-11,09:20:28
39.97529,116.329264,0,284.008841863517,40674.3892708333,2011-05-11,09:20:33
39.975348,116.328869,0,281.194274934383,40674.3893287037,2011-05-11,09:20:38
39.975339,116.328343,0,274.262841207349,40674.3893865741,2011-05-11,09:20:43
39.975262,116.327745,0,265.159957349081,40674.3894444444,2011-05-11,09:20:48
39.975257,116.327185,0,258.992539370079,40674.3895023148,2011-05-11,09:20:53
39.975214,116.326581,0,256.484573490814,40674.3895601852,2011-05-11,09:20:58
39.975189,116.326066,0,257.672988845144,40674.3896180556,2011-05-11,09:21:03
39.975234,116.325794,0,263.193710629921,40674.3896759259,2011-05-11,09:21:08
39.975224,116.325807,0,270.214130577428,40674.3897337963,2011-05-11,09:21:13
39.975231,116.325828,0,276.992427821522,40674.3897916667,2011-05-11,09:21:18
39.975231,116.325828,0,276.992427821522,40674.3898263889,2011-05-11,09:21:21
39.975231,116.32583,0,280.03625,40674.389849537,2011-05-11,09:21:23
39.975211,116.325743,0,281.892411417323,40674.3899074074,2011-05-11,09:21:28
39.97517,116.325337,0,275.473080708661,40674.3899652778,2011-05-11,09:21:33
39.975196,116.324912,0,271.209580052493,40674.3900231481,2011-05-11,09:21:38
39.975076,116.324251,0,251.961906167979,40674.3900810185,2011-05-11,09:21:43
39.975075,116.323647,0,235.315958005249,40674.3901388889,2011-05-11,09:21:48
39.975047,116.32311,0,222.696968503937,40674.3901967593,2011-05-11,09:21:53
39.975014,116.322498,0,209.626223753281,40674.3902546296,2011-05-11,09:21:58
39.975095,116.321865,0,194.667969160105,40674.3903125,2011-05-11,09:22:03
39.975076,116.321181,0,180.141581364829,40674.3903703704,2011-05-11,09:22:08
39.975026,116.320583,0,171.564356955381,40674.3904282407,2011-05-11,09:22:13
39.974983,116.320104,0,165.161735564304,40674.3904861111,2011-05-11,09:22:18
39.974973,116.319801,0,164.499281496063,40674.3905439815,2011-05-11,09:22:23
39.974963,116.319588,0,159.099609580052,40674.3906018519,2011-05-11,09:22:28
39.974955,116.319334,0,156.28469160105,40674.3906597222,2011-05-11,09:22:33
39.974944,116.319091,0,154.085908792651,40674.3907175926,2011-05-11,09:22:38
39.974986,116.318785,0,153.039160104987,40674.390775463,2011-05-11,09:22:43
39.974995,116.318471,0,150.875232939633,40674.3908333333,2011-05-11,09:22:48
39.975006,116.318132,0,147.24532480315,40674.3908912037,2011-05-11,09:22:53
39.974974,116.317851,0,163.196902887139,40674.3909490741,2011-05-11,09:22:58
39.974972,116.317792,0,164.013848425197,40674.3910069444,2011-05-11,09:23:03
39.974969,116.317773,0,163.02123687664,40674.3910648148,2011-05-11,09:23:08
39.974967,116.317755,0,162.859350393701,40674.3911226852,2011-05-11,09:23:13
39.974966,116.317734,0,162.940702099738,40674.3911805556,2011-05-11,09:23:18
39.974932,116.317622,0,164.915131233596,40674.3912384259,2011-05-11,09:23:23
39.974917,116.317294,0,173.307716535433,40674.3912962963,2011-05-11,09:23:28
39.974863,116.316834,0,177.799524278215,40674.3913541667,2011-05-11,09:23:33
39.974795,116.316204,0,182.929901574803,40674.391412037,2011-05-11,09:23:38
39.974751,116.315428,0,187.127483595801,40674.3914699074,2011-05-11,09:23:43
39.974739,116.314712,0,194.584878608924,40674.3915277778,2011-05-11,09:23:48
39.974758,116.314086,0,206.10218503937,40674.3915856481,2011-05-11,09:23:53
39.974787,116.313401,0,213.647627952756,40674.3916435185,2011-05-11,09:23:58
39.974768,116.313145,0,222.408366141732,40674.3917013889,2011-05-11,09:24:03
39.974783,116.313134,0,228.099271653543,40674.3917592593,2011-05-11,09:24:08
39.974784,116.313141,0,229.378871391076,40674.3918171296,2011-05-11,09:24:13
39.974783,116.31314,0,230.046220472441,40674.391875,2011-05-11,09:24:18
39.974783,116.31314,0,230.046220472441,40674.3919097222,2011-05-11,09:24:21
39.974785,116.313134,0,230.562654199475,40674.3919328704,2011-05-11,09:24:23
39.974768,116.313013,0,236.22154855643,40674.3919907407,2011-05-11,09:24:28
39.974759,116.312513,0,239.966361548556,40674.3920486111,2011-05-11,09:24:33
39.974755,116.312315,0,259.658707349081,40674.3921064815,2011-05-11,09:24:38
39.974738,116.312001,0,271.331354986877,40674.3921643518,2011-05-11,09:24:43
39.974735,116.31153,0,269.398776246719,40674.3922222222,2011-05-11,09:24:48
39.974739,116.311019,0,262.082893700787,40674.3922800926,2011-05-11,09:24:53
39.974712,116.310661,0,259.187053805774,40674.392337963,2011-05-11,09:24:58
39.974707,116.310428,0,251.935272309711,40674.3923958333,2011-05-11,09:25:03
39.974703,116.310205,0,228.051062992126,40674.3924537037,2011-05-11,09:25:08
39.974684,116.310033,0,214.616394356955,40674.3925115741,2011-05-11,09:25:13
39.974652,116.309826,0,201.114583333333,40674.3925694444,2011-05-11,09:25:18
39.974711,116.309491,0,186.365206692913,40674.3926273148,2011-05-11,09:25:23
39.974732,116.309404,0,183.749084645669,40674.3926851852,2011-05-11,09:25:28
39.974745,116.309373,0,184.309803149606,40674.3927430556,2011-05-11,09:25:33
39.974735,116.309265,0,183.881712598425,40674.3928009259,2011-05-11,09:25:38
39.974707,116.309059,0,186.318087270341,40674.3928587963,2011-05-11,09:25:43
39.974691,116.308888,0,186.352454068241,40674.3929166667,2011-05-11,09:25:48
39.974688,116.308854,0,186.664261811024,40674.392974537,2011-05-11,09:25:53
39.974688,116.308851,0,186.20686351706,40674.3930324074,2011-05-11,09:25:58
39.974688,116.308851,0,186.20686351706,40674.3930671296,2011-05-11,09:26:01
39.974689,116.308851,0,186.375984251969,40674.3930902778,2011-05-11,09:26:03
39.974705,116.308818,0,188.979940944882,40674.3931481481,2011-05-11,09:26:08
39.974665,116.308623,0,190.373418635171,40674.3932060185,2011-05-11,09:26:13
39.97466,116.308411,0,183.762526246719,40674.3932638889,2011-05-11,09:26:18
39.974623,116.307915,0,178.780167322835,40674.3933217593,2011-05-11,09:26:23
39.974626,116.307382,0,178.054773622047,40674.3933796296,2011-05-11,09:26:28
39.974619,116.306961,0,179.833526902887,40674.3934375,2011-05-11,09:26:33
39.974617,116.306753,0,183.555072178478,40674.3934953704,2011-05-11,09:26:38
39.974632,116.306706,0,188.669343832021,40674.3935532407,2011-05-11,09:26:43
39.974632,116.306695,0,189.99156167979,40674.3936111111,2011-05-11,09:26:48
39.974631,116.306676,0,190.052247375328,40674.3936689815,2011-05-11,09:26:53
39.974617,116.306605,0,189.932775590551,40674.3937268518,2011-05-11,09:26:58
39.974576,116.306363,0,191.802263779528,40674.3937847222,2011-05-11,09:27:03
39.974573,116.305987,0,193.758287401575,40674.3938425926,2011-05-11,09:27:08
39.974565,116.305571,0,197.310347769029,40674.393900463,2011-05-11,09:27:13
39.974499,116.305079,0,205.171040026247,40674.3939583333,2011-05-11,09:27:18
39.97442,116.304598,0,218.406538713911,40674.3940162037,2011-05-11,09:27:23
39.97437,116.304135,0,233.127765748031,40674.3940740741,2011-05-11,09:27:28
39.974432,116.304008,0,246.677522965879,40674.3941319444,2011-05-11,09:27:33
39.974466,116.303927,0,260.448805774278,40674.3941898148,2011-05-11,09:27:38
39.974538,116.30363,0,268.509206036745,40674.3942476852,2011-05-11,09:27:43
39.974561,116.303549,0,263.559212598425,40674.3943055556,2011-05-11,09:27:48
39.974576,116.303465,0,257.517421259842,40674.3943634259,2011-05-11,09:27:53
39.974619,116.303366,0,250.92345144357,40674.3944212963,2011-05-11,09:27:58
39.97466,116.30334,0,241.462952755906,40674.3944791667,2011-05-11,09:28:03
39.97468,116.303233,0,242.01095144357,40674.394537037,2011-05-11,09:28:08
39.974719,116.303167,0,238.131099081365,40674.3945949074,2011-05-11,09:28:13
39.974768,116.303155,0,237.05812992126,40674.3946527778,2011-05-11,09:28:18
39.974793,116.303224,0,219.458608923885,40674.3947106482,2011-05-11,09:28:23
39.974885,116.303127,0,208.16595144357,40674.3947685185,2011-05-11,09:28:28
39.974946,116.303084,0,207.445452755906,40674.3948263889,2011-05-11,09:28:33
39.975029,116.303055,0,204.764225721785,40674.3948842593,2011-05-11,09:28:38
39.975107,116.302974,0,202.451929133858,40674.3949421296,2011-05-11,09:28:43
39.975143,116.302931,0,209.542696850394,40674.395,2011-05-11,09:28:48
39.975177,116.302877,0,214.575019685039,40674.3950578704,2011-05-11,09:28:53
39.975179,116.302722,0,242.947253937008,40674.3951157407,2011-05-11,09:28:58
39.975227,116.302688,0,258.287870734908,40674.3951736111,2011-05-11,09:29:03
39.975241,116.302655,0,271.156017060367,40674.3952314815,2011-05-11,09:29:08
39.975313,116.302616,0,270.347719816273,40674.3952893519,2011-05-11,09:29:13
39.975421,116.302642,0,280.23374343832,40674.3953472222,2011-05-11,09:29:18
39.97552,116.302693,0,285.802224409449,40674.3954050926,2011-05-11,09:29:23
39.975627,116.302809,0,300.564727690289,40674.395462963,2011-05-11,09:29:28
39.975685,116.302825,0,313.825856299213,40674.3955208333,2011-05-11,09:29:33
39.975743,116.302901,0,327.500419947507,40674.3955787037,2011-05-11,09:29:38
39.975778,116.302939,0,342.126181102362,40674.3956365741,2011-05-11,09:29:43
39.975827,116.302877,0,354.592155511811,40674.3956944444,2011-05-11,09:29:48
39.975914,116.302902,0,362.950574146982,40674.3957523148,2011-05-11,09:29:53
39.976013,116.302904,0,376.15906167979,40674.3958101852,2011-05-11,09:29:58
39.976108,116.302944,0,386.98281496063,40674.3958680556,2011-05-11,09:30:03
39.976186,116.302916,0,400.488471128609,40674.3959259259,2011-05-11,09:30:08
39.976281,116.302941,0,402.117299868766,40674.3959837963,2011-05-11,09:30:13
39.976307,116.302904,0,401.926991469816,40674.3960416667,2011-05-11,09:30:18
39.97638,116.302916,0,401.372883858268,40674.396099537,2011-05-11,09:30:23
39.976438,116.302831,0,405.152286745407,40674.3961574074,2011-05-11,09:30:28
39.976457,116.302761,0,413.226430446194,40674.3962152778,2011-05-11,09:30:33
39.976466,116.302692,0,420.397910104987,40674.3962731481,2011-05-11,09:30:38
39.976587,116.302766,0,427.216856955381,40674.3963310185,2011-05-11,09:30:43
39.977063,116.302794,0,428.214186351706,40674.3963888889,2011-05-11,09:30:48
39.977206,116.302814,0,427.429721128609,40674.3964467593,2011-05-11,09:30:53
39.977314,116.302921,0,427.403589238845,40674.3965046296,2011-05-11,09:30:58
39.97732,116.302977,0,427.215905511811,40674.3965625,2011-05-11,09:31:03
39.977344,116.302929,0,440.592477034121,40674.3966203704,2011-05-11,09:31:08
39.977346,116.302946,0,446.447988845144,40674.3966782407,2011-05-11,09:31:13
39.97732,116.302967,0,444.310705380577,40674.3967361111,2011-05-11,09:31:18
39.977293,116.303009,0,445.327910104987,40674.3967939815,2011-05-11,09:31:23
39.977262,116.303086,0,447.11561023622,40674.3968518519,2011-05-11,09:31:28
39.977263,116.303193,0,450.781072834646,40674.3969097222,2011-05-11,09:31:33
39.977355,116.303287,0,451.391125328084,40674.3969675926,2011-05-11,09:31:38
39.977393,116.303318,0,452.141998031496,40674.397025463,2011-05-11,09:31:43
39.977439,116.30337,0,441.978484251969,40674.3970833333,2011-05-11,09:31:48
39.977469,116.303408,0,432.577857611549,40674.3971412037,2011-05-11,09:31:53
39.977524,116.30345,0,426.151998031496,40674.3971990741,2011-05-11,09:31:58
39.97758,116.30346,0,430.992857611549,40674.3972569444,2011-05-11,09:32:03
39.977625,116.30345,0,435.040790682415,40674.3973148148,2011-05-11,09:32:08
39.977691,116.30347,0,439.787988845144,40674.3973726852,2011-05-11,09:32:13
39.977759,116.303474,0,441.20938648294,40674.3974305556,2011-05-11,09:32:18
39.97785,116.303506,0,439.642106299213,40674.3974884259,2011-05-11,09:32:23
39.977955,116.303579,0,443.634924540682,40674.3975462963,2011-05-11,09:32:28
39.978,116.303635,0,449.927473753281,40674.3976041667,2011-05-11,09:32:33
39.978064,116.303719,0,461.734812992126,40674.397662037,2011-05-11,09:32:38
39.978169,116.303855,0,474.484160104987,40674.3977199074,2011-05-11,09:32:43
39.978251,116.303881,0,486.151276246719,40674.3977777778,2011-05-11,09:32:48
39.978433,116.303605,0,486.484035433071,40674.3978356481,2011-05-11,09:32:53
39.978455,116.303529,0,506.349747375328,40674.3978935185,2011-05-11,09:32:58
39.978481,116.303525,0,517.359504593176,40674.3979513889,2011-05-11,09:33:03
39.978481,116.303499,0,520.144235564304,40674.3980092593,2011-05-11,09:33:08
39.978438,116.303463,0,524.586305774278,40674.3980671296,2011-05-11,09:33:13
39.978384,116.303465,0,532.347260498688,40674.398125,2011-05-11,09:33:18
39.978391,116.303454,0,537.169950787401,40674.3981828704,2011-05-11,09:33:23
39.978386,116.303418,0,545.664658792651,40674.3982407407,2011-05-11,09:33:28
39.978404,116.303441,0,546.488923884514,40674.3982986111,2011-05-11,09:33:33
39.978367,116.30341,0,525.213077427822,40674.3983564815,2011-05-11,09:33:38
39.978306,116.303494,0,541.268146325459,40674.3984143519,2011-05-11,09:33:43
