# Supplementary material for: Research on differential privacy protection method based on user tendency
Source: PLoS One. 2023 Oct 26;18(10):e0288823. doi: 10.1371/journal.pone.0288823 (PMC10602288; doi:10.1371/journal.pone.0288823)
Supplement: S5 Data — (ZIP) [file pone.0288823.s005.zip › Data 5-5/147/Trajectory/20110511220208.plt]

Geolife trajectory
WGS 84
Altitude is in Feet
Reserved 3
0,2,255,My Track,0,0,2,8421376
0
39.981837,116.304503,0,492.571332020997,40674.9181481482,2011-05-11,22:02:08
39.981909,116.304487,0,494.34782152231,40674.9182060185,2011-05-11,22:02:13
39.982007,116.304471,0,495.348353018373,40674.9182638889,2011-05-11,22:02:18
39.982072,116.304456,0,495.479163385827,40674.9183217593,2011-05-11,22:02:23
39.982167,116.30445,0,496.179274934383,40674.9183796296,2011-05-11,22:02:28
39.982245,116.304457,0,496.369107611549,40674.9184375,2011-05-11,22:02:33
39.982304,116.304458,0,492.080026246719,40674.9184953704,2011-05-11,22:02:38
39.982379,116.304466,0,491.207654199475,40674.9185532407,2011-05-11,22:02:43
39.982479,116.304523,0,489.609937664042,40674.9186111111,2011-05-11,22:02:48
39.982534,116.304415,0,488.778061023622,40674.9186689815,2011-05-11,22:02:53
39.982626,116.30442,0,487.247677165354,40674.9187268519,2011-05-11,22:02:58
39.982713,116.304402,0,488.667326115485,40674.9187847222,2011-05-11,22:03:03
39.982777,116.304404,0,491.432929790026,40674.9188425926,2011-05-11,22:03:08
39.982839,116.304406,0,492.773582677165,40674.918900463,2011-05-11,22:03:13
39.982906,116.304438,0,479.627742782152,40674.9189583333,2011-05-11,22:03:18
39.98299,116.304434,0,479.878503937008,40674.9190162037,2011-05-11,22:03:23
39.983051,116.304452,0,484.876807742782,40674.9190740741,2011-05-11,22:03:28
39.983113,116.304495,0,492.059452099738,40674.9191319444,2011-05-11,22:03:33
39.983209,116.304571,0,499.184927821522,40674.9191898148,2011-05-11,22:03:38
39.983271,116.304622,0,505.967627952756,40674.9192476852,2011-05-11,22:03:43
39.983345,116.304638,0,513.217755905512,40674.9193055556,2011-05-11,22:03:48
39.983406,116.304702,0,519.561217191601,40674.9193634259,2011-05-11,22:03:53
39.983444,116.304828,0,525.723904199475,40674.9194212963,2011-05-11,22:03:58
39.983408,116.30503,0,532.220705380577,40674.9194791667,2011-05-11,22:04:03
39.983471,116.3058,0,387.13968175853,40674.919537037,2011-05-11,22:04:08
39.983458,116.305827,0,392.175259186352,40674.9195949074,2011-05-11,22:04:13
39.98348,116.305783,0,400.02342191601,40674.9196527778,2011-05-11,22:04:18
39.983481,116.305721,0,403.697345800525,40674.9197106481,2011-05-11,22:04:23
39.983515,116.305693,0,407.571115485564,40674.9197685185,2011-05-11,22:04:28
39.98351,116.305652,0,405.94906824147,40674.9198263889,2011-05-11,22:04:33
39.98351,116.305663,0,403.745980971129,40674.9198842593,2011-05-11,22:04:38
39.98348,116.305785,0,401.192260498688,40674.9199421296,2011-05-11,22:04:43
39.983483,116.305766,0,369.649045275591,40674.92,2011-05-11,22:04:48
39.983478,116.306053,0,364.349796587927,40674.9200578704,2011-05-11,22:04:53
39.983458,116.306166,0,347.618192257218,40674.9201157407,2011-05-11,22:04:58
39.983514,116.306343,0,338.82188648294,40674.9201736111,2011-05-11,22:05:03
39.983647,116.306542,0,330.21719160105,40674.9202314815,2011-05-11,22:05:08
39.983711,116.306804,0,322.032463910761,40674.9202893519,2011-05-11,22:05:13
39.98376,116.307115,0,312.528408792651,40674.9203472222,2011-05-11,22:05:18
39.983846,116.307432,0,301.999970472441,40674.9204050926,2011-05-11,22:05:23
39.983944,116.307712,0,290.660659448819,40674.920462963,2011-05-11,22:05:28
39.983996,116.308021,0,279.226427165354,40674.9205208333,2011-05-11,22:05:33
39.983974,116.308286,0,266.900551181102,40674.9205787037,2011-05-11,22:05:38
39.983948,116.308386,0,254.171276246719,40674.9206365741,2011-05-11,22:05:43
39.983923,116.308449,0,240.180223097113,40674.9206944444,2011-05-11,22:05:48
39.98387,116.30873,0,235.316033464567,40674.9207523148,2011-05-11,22:05:53
39.983556,116.308685,0,234.997417979003,40674.9208101852,2011-05-11,22:05:58
39.983305,116.309192,0,239.856348425197,40674.9208680556,2011-05-11,22:06:03
39.983134,116.30937,0,241.222680446194,40674.9209259259,2011-05-11,22:06:08
39.982858,116.309439,0,243.083074146982,40674.9209837963,2011-05-11,22:06:13
39.982777,116.309599,0,245.07655183727,40674.9210416667,2011-05-11,22:06:18
39.982724,116.309678,0,259.846991469816,40674.921099537,2011-05-11,22:06:23
39.98269,116.309682,0,283.586348425197,40674.9211574074,2011-05-11,22:06:28
39.982653,116.309687,0,303.21999671916,40674.9212152778,2011-05-11,22:06:33
39.982783,116.309384,0,333.199563648294,40674.9212731481,2011-05-11,22:06:38
39.982855,116.309379,0,356.670065616798,40674.9213310185,2011-05-11,22:06:43
39.982855,116.309379,0,356.670065616798,40674.9213657407,2011-05-11,22:06:46
39.982862,116.309383,0,357.095964566929,40674.9213888889,2011-05-11,22:06:48
39.982866,116.309392,0,357.57032152231,40674.9214467593,2011-05-11,22:06:53
39.983502,116.309762,0,457.337746062992,40674.9215046296,2011-05-11,22:06:58
39.984018,116.310111,0,330.716479658793,40674.9215625,2011-05-11,22:07:03
39.984065,116.310402,0,251.026729002625,40674.9216203704,2011-05-11,22:07:08
39.984107,116.310698,0,203.629954068241,40674.9216782407,2011-05-11,22:07:13
39.984125,116.311082,0,181.375915354331,40674.9217361111,2011-05-11,22:07:18
39.984132,116.311548,0,173.903950131234,40674.9217939815,2011-05-11,22:07:23
39.984097,116.312103,0,167.022388451444,40674.9218518519,2011-05-11,22:07:28
39.984063,116.312662,0,163.842522965879,40674.9219097222,2011-05-11,22:07:33
39.984071,116.313251,0,155.058507217848,40674.9219675926,2011-05-11,22:07:38
39.984089,116.313785,0,153.880882545932,40674.922025463,2011-05-11,22:07:43
39.984059,116.314269,0,148.624973753281,40674.9220833333,2011-05-11,22:07:48
39.984021,116.314688,0,141.243959973753,40674.9221412037,2011-05-11,22:07:53
39.984023,116.315097,0,139.04437664042,40674.9221990741,2011-05-11,22:07:58
39.984051,116.315423,0,138.000078740157,40674.9222569444,2011-05-11,22:08:03
39.984074,116.315659,0,136.616837270341,40674.9223148148,2011-05-11,22:08:08
39.984078,116.315718,0,135.482303149606,40674.9223726852,2011-05-11,22:08:13
39.984055,116.315758,0,136.350895669291,40674.9224305556,2011-05-11,22:08:18
39.984081,116.315912,0,141.30845144357,40674.9224884259,2011-05-11,22:08:23
39.984108,116.316208,0,139.759632545932,40674.9225462963,2011-05-11,22:08:28
39.984135,116.316617,0,140.109750656168,40674.9226041667,2011-05-11,22:08:33
39.984153,116.317014,0,139.867890419947,40674.922662037,2011-05-11,22:08:38
39.984164,116.317446,0,135.604704724409,40674.9227199074,2011-05-11,22:08:43
39.984184,116.317931,0,134.447854330709,40674.9227777778,2011-05-11,22:08:48
39.984197,116.318375,0,129.921368110236,40674.9228356481,2011-05-11,22:08:53
39.984199,116.318803,0,124.206679790026,40674.9228935185,2011-05-11,22:08:58
39.984213,116.319258,0,121.057591863517,40674.9229513889,2011-05-11,22:09:03
39.984239,116.319677,0,120.249032152231,40674.9230092593,2011-05-11,22:09:08
39.984247,116.320079,0,121.296446850394,40674.9230671296,2011-05-11,22:09:13
39.984285,116.320481,0,125.010921916011,40674.923125,2011-05-11,22:09:18
39.984312,116.320856,0,129.486230314961,40674.9231828704,2011-05-11,22:09:23
39.984319,116.321267,0,133.734599737533,40674.9232407407,2011-05-11,22:09:28
39.984355,116.321649,0,138.803881233596,40674.9232986111,2011-05-11,22:09:33
39.984356,116.32212,0,144.815770997375,40674.9233564815,2011-05-11,22:09:38
39.984315,116.322525,0,144.701991469816,40674.9234143518,2011-05-11,22:09:43
39.984327,116.322951,0,139.613851706037,40674.9234722222,2011-05-11,22:09:48
39.984348,116.32334,0,139.591325459318,40674.9235300926,2011-05-11,22:09:53
39.984341,116.323785,0,132.136581364829,40674.923587963,2011-05-11,22:09:58
39.984292,116.324155,0,127.403618766404,40674.9236458333,2011-05-11,22:10:03
39.984309,116.32433,0,122.695784120735,40674.9237037037,2011-05-11,22:10:08
39.984322,116.324322,0,121.99469488189,40674.9237615741,2011-05-11,22:10:13
39.984323,116.324318,0,121.801630577428,40674.9238194444,2011-05-11,22:10:18
39.984323,116.324318,0,121.801630577428,40674.9238541667,2011-05-11,22:10:21
39.98432,116.324312,0,121.676814304462,40674.9238773148,2011-05-11,22:10:23
39.984289,116.324328,0,124.300557742782,40674.9239351852,2011-05-11,22:10:28
39.98432,116.324513,0,129.954658792651,40674.9239930556,2011-05-11,22:10:33
39.984404,116.324859,0,127.897887139108,40674.9240509259,2011-05-11,22:10:38
39.984466,116.325221,0,120.661840551181,40674.9241087963,2011-05-11,22:10:43
39.984485,116.325549,0,110.554783464567,40674.9241666667,2011-05-11,22:10:48
39.984491,116.325792,0,100.79125984252,40674.924224537,2011-05-11,22:10:53
39.984482,116.32594,0,93.692437664042,40674.9242824074,2011-05-11,22:10:58
39.984471,116.32605,0,88.702624671916,40674.9243402778,2011-05-11,22:11:03
39.984461,116.326336,0,92.4456200787401,40674.9243981481,2011-05-11,22:11:08
39.98446,116.326678,0,82.748969816273,40674.9244560185,2011-05-11,22:11:13
39.984574,116.327067,0,76.0438484251968,40674.9245138889,2011-05-11,22:11:18
39.984651,116.327508,0,73.5753674540682,40674.9245717593,2011-05-11,22:11:23
39.984729,116.327996,0,81.9329330708661,40674.9246296296,2011-05-11,22:11:28
39.984727,116.32854,0,87.6431135170604,40674.9246875,2011-05-11,22:11:33
39.984733,116.32905,0,100.335662729659,40674.9247453704,2011-05-11,22:11:38
39.984678,116.329596,0,111.810580708661,40674.9248032407,2011-05-11,22:11:43
39.984655,116.330133,0,115.457683727034,40674.9248611111,2011-05-11,22:11:48
39.984663,116.330677,0,113.356332020997,40674.9249189815,2011-05-11,22:11:53
39.984711,116.33125,0,112.048097112861,40674.9249768518,2011-05-11,22:11:58
39.984763,116.331795,0,119.466519028871,40674.9250347222,2011-05-11,22:12:03
39.984794,116.332269,0,132.066233595801,40674.9250925926,2011-05-11,22:12:08
39.984811,116.332675,0,148.274091207349,40674.925150463,2011-05-11,22:12:13
39.984822,116.333126,0,148.58469816273,40674.9252083333,2011-05-11,22:12:18
39.984798,116.333626,0,147.177627952756,40674.9252662037,2011-05-11,22:12:23
39.98479,116.334099,0,142.149950787402,40674.9253240741,2011-05-11,22:12:28
39.984805,116.334546,0,140.937919947507,40674.9253819444,2011-05-11,22:12:33
39.98488,116.334992,0,143.213786089239,40674.9254398148,2011-05-11,22:12:38
39.98494,116.335515,0,166.575675853018,40674.9254976852,2011-05-11,22:12:43
39.984949,116.335981,0,171.008008530184,40674.9255555556,2011-05-11,22:12:48
39.984953,116.336415,0,170.408572834646,40674.9256134259,2011-05-11,22:12:53
39.984976,116.336875,0,174.879803149606,40674.9256712963,2011-05-11,22:12:58
39.985003,116.337312,0,176.269288057743,40674.9257291667,2011-05-11,22:13:03
39.985016,116.337671,0,175.14782152231,40674.925787037,2011-05-11,22:13:08
39.985087,116.337984,0,174.705511811024,40674.9258449074,2011-05-11,22:13:13
39.985131,116.338342,0,182.750055774278,40674.9259027778,2011-05-11,22:13:18
39.985117,116.338689,0,154.284278215223,40674.9259606482,2011-05-11,22:13:23
39.985103,116.339032,0,142.691377952756,40674.9260185185,2011-05-11,22:13:28
39.985097,116.339282,0,136.432972440945,40674.9260763889,2011-05-11,22:13:33
39.985077,116.339364,0,137.65061023622,40674.9261342593,2011-05-11,22:13:38
39.985077,116.339364,0,137.65061023622,40674.9261689815,2011-05-11,22:13:41
39.985078,116.339372,0,138.13186351706,40674.9261921296,2011-05-11,22:13:43
39.985079,116.339414,0,139.592926509186,40674.92625,2011-05-11,22:13:48
39.985139,116.339605,0,148.79188976378,40674.9263078704,2011-05-11,22:13:53
39.985165,116.339891,0,144.721729002625,40674.9263657407,2011-05-11,22:13:58
39.985156,116.340281,0,150.14592191601,40674.9264236111,2011-05-11,22:14:03
39.985145,116.340637,0,156.930236220472,40674.9264814815,2011-05-11,22:14:08
39.985173,116.340959,0,164.258034776903,40674.9265393519,2011-05-11,22:14:13
39.985212,116.341256,0,168.78468503937,40674.9265972222,2011-05-11,22:14:18
39.985219,116.341555,0,175.336289370079,40674.9266550926,2011-05-11,22:14:23
39.985208,116.341807,0,178.811545275591,40674.926712963,2011-05-11,22:14:28
39.98525,116.34207,0,183.836683070866,40674.9267708333,2011-05-11,22:14:33
39.985306,116.342435,0,192.100019685039,40674.9268287037,2011-05-11,22:14:38
39.98536,116.342849,0,202.430889107612,40674.9268865741,2011-05-11,22:14:43
39.985344,116.34336,0,210.894763779528,40674.9269444444,2011-05-11,22:14:48
39.985336,116.343848,0,220.400816929134,40674.9270023148,2011-05-11,22:14:53
39.985325,116.344326,0,229.407208005249,40674.9270601852,2011-05-11,22:14:58
39.985348,116.34477,0,238.731614173228,40674.9271180556,2011-05-11,22:15:03
39.985353,116.345197,0,249.424281496063,40674.9271759259,2011-05-11,22:15:08
39.985362,116.345622,0,260.426627296588,40674.9272337963,2011-05-11,22:15:13
39.985395,116.346009,0,268.919511154856,40674.9272916667,2011-05-11,22:15:18
39.985409,116.3464,0,281.962545931758,40674.927349537,2011-05-11,22:15:23
39.985397,116.346731,0,298.861906167979,40674.9274074074,2011-05-11,22:15:28
39.985405,116.346833,0,308.680121391076,40674.9274652778,2011-05-11,22:15:33
39.985401,116.346835,0,308.140856299213,40674.9275231481,2011-05-11,22:15:38
39.985401,116.346835,0,308.140856299213,40674.9275578704,2011-05-11,22:15:41
39.985404,116.346827,0,307.69125328084,40674.9275810185,2011-05-11,22:15:43
39.985409,116.346815,0,303.445977690289,40674.9276388889,2011-05-11,22:15:48
39.98542,116.346837,0,301.064917979003,40674.9276967593,2011-05-11,22:15:53
39.98542,116.346837,0,301.064917979003,40674.9277314815,2011-05-11,22:15:56
39.985425,116.346832,0,281.179481627297,40674.9277546296,2011-05-11,22:15:58
39.985452,116.346767,0,256.245229658793,40674.9278125,2011-05-11,22:16:03
39.985415,116.346784,0,243.193884514436,40674.9278703704,2011-05-11,22:16:08
39.985375,116.34682,0,214.144189632546,40674.9279282407,2011-05-11,22:16:13
39.985346,116.346833,0,195.066811023622,40674.9279861111,2011-05-11,22:16:18
39.985334,116.346811,0,188.76467519685,40674.9280439815,2011-05-11,22:16:23
39.985334,116.346811,0,188.76467519685,40674.9280787037,2011-05-11,22:16:26
39.985335,116.346809,0,187.687362204724,40674.9281018519,2011-05-11,22:16:28
39.985345,116.346813,0,184.595501968504,40674.9281597222,2011-05-11,22:16:33
39.985326,116.346844,0,179.667073490814,40674.9282175926,2011-05-11,22:16:38
39.985344,116.346798,0,181.385977690289,40674.928275463,2011-05-11,22:16:43
39.985343,116.346776,0,180.140068897638,40674.9283333333,2011-05-11,22:16:48
39.98534,116.346805,0,175.716847112861,40674.9283912037,2011-05-11,22:16:53
39.985335,116.346829,0,172.620246062992,40674.9284490741,2011-05-11,22:16:58
39.985335,116.346829,0,172.620246062992,40674.9284837963,2011-05-11,22:17:01
39.985343,116.346829,0,170.689416010499,40674.9285069444,2011-05-11,22:17:03
39.985348,116.346845,0,169.215252624672,40674.9285648148,2011-05-11,22:17:08
39.985349,116.346852,0,164.18001312336,40674.9286226852,2011-05-11,22:17:13
39.985349,116.346856,0,163.717030839895,40674.9286805556,2011-05-11,22:17:18
39.985349,116.346856,0,163.717030839895,40674.9287152778,2011-05-11,22:17:21
39.985348,116.346857,0,163.649911417323,40674.9287384259,2011-05-11,22:17:23
39.98535,116.346897,0,162.901653543307,40674.9287962963,2011-05-11,22:17:28
39.985404,116.347072,0,163.293159448819,40674.9288541667,2011-05-11,22:17:33
39.985563,116.347253,0,161.491679790026,40674.928912037,2011-05-11,22:17:38
39.985831,116.347326,0,161.323933727034,40674.9289699074,2011-05-11,22:17:43
39.986144,116.347375,0,164.580997375328,40674.9290277778,2011-05-11,22:17:48
39.986458,116.347352,0,163.734780183727,40674.9290856481,2011-05-11,22:17:53
39.986798,116.347302,0,180.214183070866,40674.9291435185,2011-05-11,22:17:58
39.987192,116.347386,0,182.598845144357,40674.9292013889,2011-05-11,22:18:03
39.987542,116.347311,0,179.951072834646,40674.9292592593,2011-05-11,22:18:08
39.987847,116.347218,0,178.417759186352,40674.9293171296,2011-05-11,22:18:13
39.988177,116.347192,0,198.008543307087,40674.929375,2011-05-11,22:18:18
39.988468,116.347155,0,206.722362204724,40674.9294328704,2011-05-11,22:18:23
39.988797,116.347138,0,203.733080708661,40674.9294907407,2011-05-11,22:18:28
39.989123,116.347106,0,200.490551181102,40674.9295486111,2011-05-11,22:18:33
39.989437,116.347108,0,205.791502624672,40674.9296064815,2011-05-11,22:18:38
39.989594,116.347073,0,183.521430446194,40674.9296643519,2011-05-11,22:18:43
39.989587,116.347143,0,188.817965879265,40674.9297222222,2011-05-11,22:18:48
39.989542,116.347272,0,156.891801181102,40674.9297800926,2011-05-11,22:18:53
39.989481,116.347312,0,154.458405511811,40674.929837963,2011-05-11,22:18:58
39.989442,116.347344,0,148.503021653543,40674.9298958333,2011-05-11,22:19:03
39.989403,116.347345,0,150.469570209974,40674.9299537037,2011-05-11,22:19:08
39.989359,116.347392,0,141.540698818898,40674.9300115741,2011-05-11,22:19:13
39.989289,116.347398,0,140.386541994751,40674.9300694444,2011-05-11,22:19:18
39.98922,116.347383,0,140.935029527559,40674.9301273148,2011-05-11,22:19:23
39.989153,116.347395,0,142.78031496063,40674.9301851852,2011-05-11,22:19:28
39.989099,116.347407,0,144.479507874016,40674.9302430556,2011-05-11,22:19:33
39.98904,116.347435,0,153.639648950131,40674.9303009259,2011-05-11,22:19:38
39.989006,116.347448,0,160.893018372703,40674.9303587963,2011-05-11,22:19:43
39.988971,116.347482,0,170.471325459318,40674.9304166667,2011-05-11,22:19:48
39.988915,116.347481,0,177.714557086614,40674.930474537,2011-05-11,22:19:53
39.988847,116.347509,0,180.945347769029,40674.9305324074,2011-05-11,22:19:58
39.988848,116.347557,0,180.238526902887,40674.9305902778,2011-05-11,22:20:03
39.988831,116.347611,0,180.27530839895,40674.9306481481,2011-05-11,22:20:08
39.988778,116.347754,0,164.146961942257,40674.9307060185,2011-05-11,22:20:13
39.988728,116.34782,0,156.376679790026,40674.9307638889,2011-05-11,22:20:18
39.988667,116.347823,0,152.648651574803,40674.9308217593,2011-05-11,22:20:23
39.988628,116.347813,0,154.796784776903,40674.9308796296,2011-05-11,22:20:28
39.988569,116.34783,0,156.002545931759,40674.9309375,2011-05-11,22:20:33
39.988492,116.347847,0,151.340229658793,40674.9309953704,2011-05-11,22:20:38
39.98846,116.347858,0,151.011085958005,40674.9310532407,2011-05-11,22:20:43
39.988407,116.347868,0,148.41843175853,40674.9311111111,2011-05-11,22:20:48
39.988374,116.347883,0,147.857129265092,40674.9311689815,2011-05-11,22:20:53
39.988314,116.34788,0,145.410203412073,40674.9312268518,2011-05-11,22:20:58
39.988187,116.347875,0,143.540462598425,40674.9312847222,2011-05-11,22:21:03
39.988125,116.347899,0,148.083868110236,40674.9313425926,2011-05-11,22:21:08
39.988068,116.347919,0,152.822778871391,40674.931400463,2011-05-11,22:21:13
39.988,116.347936,0,155.158307086614,40674.9314583333,2011-05-11,22:21:18
39.987935,116.347919,0,155.923097112861,40674.9315162037,2011-05-11,22:21:23
39.987794,116.347922,0,161.652916666667,40674.9315740741,2011-05-11,22:21:28
39.987725,116.347947,0,160.351223753281,40674.9316319444,2011-05-11,22:21:33
39.987692,116.34803,0,158.908963254593,40674.9316898148,2011-05-11,22:21:38
39.987672,116.348104,0,154.153379265092,40674.9317476852,2011-05-11,22:21:43
39.987648,116.348197,0,158.281026902887,40674.9318055556,2011-05-11,22:21:48
39.987646,116.348228,0,162.988372703412,40674.9318634259,2011-05-11,22:21:53
39.987674,116.348268,0,167.393684383202,40674.9319212963,2011-05-11,22:21:58
39.987704,116.348282,0,171.113353018373,40674.9319791667,2011-05-11,22:22:03
39.987727,116.348301,0,172.856824146982,40674.932037037,2011-05-11,22:22:08
39.987714,116.348369,0,176.951453412073,40674.9320949074,2011-05-11,22:22:13
39.987726,116.348447,0,179.897919947507,40674.9321527778,2011-05-11,22:22:18
39.987726,116.348447,0,179.897919947507,40674.9321875,2011-05-11,22:22:21
39.987726,116.348445,0,181.044957349081,40674.9322106481,2011-05-11,22:22:23
39.987747,116.348496,0,187.759150262467,40674.9322685185,2011-05-11,22:22:28
39.987752,116.348591,0,191.01875,40674.9323263889,2011-05-11,22:22:33
39.987752,116.348592,0,192.593628608924,40674.9323842593,2011-05-11,22:22:38
39.987752,116.348592,0,192.593628608924,40674.9324189815,2011-05-11,22:22:41
39.987751,116.348597,0,194.376646981627,40674.9324421296,2011-05-11,22:22:43
39.98775,116.348606,0,196.620285433071,40674.9325,2011-05-11,22:22:48
39.987749,116.348678,0,209.310538057743,40674.9325578704,2011-05-11,22:22:53
39.987754,116.348766,0,221.710679133858,40674.9326157407,2011-05-11,22:22:58
39.987727,116.348858,0,229.959488188976,40674.9326736111,2011-05-11,22:23:03
39.987718,116.348961,0,237.458395669291,40674.9327314815,2011-05-11,22:23:08
39.987733,116.349067,0,243.402942913386,40674.9327893518,2011-05-11,22:23:13
39.987735,116.349173,0,249.997536089239,40674.9328472222,2011-05-11,22:23:18
39.987664,116.349307,0,252.601066272966,40674.9329050926,2011-05-11,22:23:23
39.987669,116.349366,0,254.146669947507,40674.932962963,2011-05-11,22:23:28
39.987659,116.349507,0,256.324629265092,40674.9330208333,2011-05-11,22:23:33
39.987633,116.349676,0,259.582788713911,40674.9330787037,2011-05-11,22:23:38
39.987658,116.349797,0,262.145895669291,40674.9331365741,2011-05-11,22:23:43
39.987679,116.349894,0,267.226978346457,40674.9331944444,2011-05-11,22:23:48
39.987687,116.349981,0,267.44031496063,40674.9332523148,2011-05-11,22:23:53
39.987673,116.350102,0,269.331469816273,40674.9333101852,2011-05-11,22:23:58
39.987658,116.35022,0,272.991427165354,40674.9333680556,2011-05-11,22:24:03
39.987642,116.35039,0,271.859530839895,40674.9334259259,2011-05-11,22:24:08
39.987686,116.350515,0,269.633891076115,40674.9334837963,2011-05-11,22:24:13
39.987699,116.350568,0,269.276801181102,40674.9335416667,2011-05-11,22:24:18
39.987702,116.350613,0,272.342352362205,40674.933599537,2011-05-11,22:24:23
39.987717,116.350696,0,269.692539370079,40674.9336574074,2011-05-11,22:24:28
39.987728,116.350759,0,269.940295275591,40674.9337152778,2011-05-11,22:24:33
39.987726,116.350849,0,269.308090551181,40674.9337731482,2011-05-11,22:24:38
39.987708,116.350973,0,266.208248031496,40674.9338310185,2011-05-11,22:24:43
39.987674,116.351114,0,264.92812335958,40674.9338888889,2011-05-11,22:24:48
39.987637,116.351268,0,267.394760498688,40674.9339467593,2011-05-11,22:24:53
39.987655,116.351423,0,271.306902887139,40674.9340046296,2011-05-11,22:24:58
39.98756,116.351494,0,279.692552493438,40674.9340625,2011-05-11,22:25:03
39.987492,116.351564,0,286.418635170604,40674.9341203704,2011-05-11,22:25:08
39.9874,116.351595,0,292.122381889764,40674.9341782407,2011-05-11,22:25:13
39.987295,116.351608,0,295.547775590551,40674.9342361111,2011-05-11,22:25:18
39.987213,116.351625,0,294.856473097113,40674.9342939815,2011-05-11,22:25:23
39.987151,116.351684,0,287.356463254593,40674.9343518519,2011-05-11,22:25:28
39.987156,116.351737,0,286.789891732283,40674.9344097222,2011-05-11,22:25:33
39.987165,116.351958,0,289.204763779528,40674.9344675926,2011-05-11,22:25:38
39.987139,116.35212,0,294.23688648294,40674.934525463,2011-05-11,22:25:43
39.987139,116.352139,0,295.014668635171,40674.9345833333,2011-05-11,22:25:48
39.987138,116.352177,0,296.647080052493,40674.9346412037,2011-05-11,22:25:53
39.987115,116.352269,0,300.012447506562,40674.9346990741,2011-05-11,22:25:58
39.987097,116.352353,0,304.709557086614,40674.9347569444,2011-05-11,22:26:03
39.987067,116.352376,0,308.441128608924,40674.9348148148,2011-05-11,22:26:08
39.987054,116.352409,0,309.414625984252,40674.9348726852,2011-05-11,22:26:13
