# Supplementary material for: Research on differential privacy protection method based on user tendency
Source: PLoS One. 2023 Oct 26;18(10):e0288823. doi: 10.1371/journal.pone.0288823 (PMC10602288; doi:10.1371/journal.pone.0288823)
Supplement: S5 Data — (ZIP) [file pone.0288823.s005.zip › Data 5-5/147/Trajectory/20110512092100.plt]

Geolife trajectory
WGS 84
Altitude is in Feet
Reserved 3
0,2,255,My Track,0,0,2,8421376
0
39.985799,116.350486,0,491.969340551181,40675.3895833333,2011-05-12,09:21:00
39.985753,116.35039,0,491.76313648294,40675.3896412037,2011-05-12,09:21:05
39.985764,116.350298,0,491.333307086614,40675.3896990741,2011-05-12,09:21:10
39.985733,116.350194,0,491.250357611549,40675.3897569444,2011-05-12,09:21:15
39.985728,116.350128,0,492.123930446194,40675.3898148148,2011-05-12,09:21:20
39.985701,116.350075,0,491.958828740157,40675.3898726852,2011-05-12,09:21:25
39.9857,116.350028,0,492.46405183727,40675.3899305556,2011-05-12,09:21:30
39.985842,116.350322,0,220.580564304462,40675.3930555556,2011-05-12,09:26:00
39.985946,116.350522,0,218.785705380577,40675.3931134259,2011-05-12,09:26:05
39.985956,116.350525,0,218.774091207349,40675.3931712963,2011-05-12,09:26:10
39.985964,116.350528,0,218.719849081365,40675.3932291667,2011-05-12,09:26:15
39.985964,116.350528,0,218.719849081365,40675.3932638889,2011-05-12,09:26:18
39.985967,116.350534,0,218.502355643045,40675.393287037,2011-05-12,09:26:20
39.985975,116.350543,0,218.067995406824,40675.3933449074,2011-05-12,09:26:25
39.985975,116.350543,0,218.067995406824,40675.3933796296,2011-05-12,09:26:28
39.985981,116.350548,0,217.271089238845,40675.3934027778,2011-05-12,09:26:30
39.985976,116.35058,0,216.188681102362,40675.3934606481,2011-05-12,09:26:35
39.985989,116.350619,0,213.302578740157,40675.3935185185,2011-05-12,09:26:40
39.985978,116.350656,0,211.646013779528,40675.3935763889,2011-05-12,09:26:45
39.98598,116.35069,0,209.605862860892,40675.3936342593,2011-05-12,09:26:50
39.98596,116.350549,0,207.125396981627,40675.3936921296,2011-05-12,09:26:55
39.985948,116.350502,0,202.805275590551,40675.39375,2011-05-12,09:27:00
39.985972,116.350493,0,195.83843503937,40675.3938078704,2011-05-12,09:27:05
39.985948,116.350452,0,188.608782808399,40675.3938657407,2011-05-12,09:27:10
39.985949,116.350312,0,179.644330708661,40675.3939236111,2011-05-12,09:27:15
39.985911,116.349978,0,165.414596456693,40675.3939814815,2011-05-12,09:27:20
39.985881,116.349613,0,149.663727034121,40675.3940393519,2011-05-12,09:27:25
39.985841,116.34917,0,137.464419291339,40675.3940972222,2011-05-12,09:27:30
39.985821,116.348706,0,124.291233595801,40675.3941550926,2011-05-12,09:27:35
39.985817,116.348427,0,115.426105643045,40675.394212963,2011-05-12,09:27:40
39.98582,116.348355,0,110.132024278215,40675.3942708333,2011-05-12,09:27:45
39.98581,116.348298,0,108.018786089239,40675.3943287037,2011-05-12,09:27:50
39.985823,116.348258,0,114.913061023622,40675.3943865741,2011-05-12,09:27:55
39.985856,116.348254,0,119.341702755906,40675.3944444444,2011-05-12,09:28:00
39.985865,116.348301,0,125.746650262467,40675.3945023148,2011-05-12,09:28:05
39.985865,116.348301,0,125.746650262467,40675.394537037,2011-05-12,09:28:08
39.985869,116.348303,0,126.979596456693,40675.3945601852,2011-05-12,09:28:10
39.985812,116.348257,0,133.793034776903,40675.3946180556,2011-05-12,09:28:15
39.985824,116.348242,0,144.794219160105,40675.3946759259,2011-05-12,09:28:20
39.985844,116.348274,0,151.282883858268,40675.3947337963,2011-05-12,09:28:25
39.985842,116.348274,0,152.581394356955,40675.3947916667,2011-05-12,09:28:30
39.985842,116.348277,0,153.366735564304,40675.394849537,2011-05-12,09:28:35
39.985845,116.348282,0,153.313333333333,40675.3949074074,2011-05-12,09:28:40
39.985847,116.348282,0,153.056266404199,40675.3949652778,2011-05-12,09:28:45
39.985851,116.348282,0,152.875446194226,40675.3950231481,2011-05-12,09:28:50
39.985851,116.348282,0,152.875446194226,40675.3950578704,2011-05-12,09:28:53
39.985854,116.348284,0,152.529019028871,40675.3950810185,2011-05-12,09:28:55
39.985831,116.348266,0,151.908254593176,40675.3951388889,2011-05-12,09:29:00
39.985826,116.348288,0,155.104639107612,40675.3951967593,2011-05-12,09:29:05
39.98582,116.348289,0,155.581702755906,40675.3952546296,2011-05-12,09:29:10
39.985818,116.348295,0,155.181072834646,40675.3953125,2011-05-12,09:29:15
39.985812,116.348292,0,155.731499343832,40675.3953703704,2011-05-12,09:29:20
39.985811,116.348297,0,156.305429790026,40675.3954282407,2011-05-12,09:29:25
39.985811,116.348303,0,156.857736220472,40675.3954861111,2011-05-12,09:29:30
39.985811,116.348303,0,156.857736220472,40675.3955208333,2011-05-12,09:29:33
39.985811,116.348304,0,157.329091207349,40675.3955439815,2011-05-12,09:29:35
39.985812,116.348294,0,157.413307086614,40675.3956018519,2011-05-12,09:29:40
39.985789,116.348281,0,159.158881233596,40675.3956597222,2011-05-12,09:29:45
39.985807,116.348303,0,158.650216535433,40675.3957175926,2011-05-12,09:29:50
39.985807,116.348303,0,158.650216535433,40675.3957523148,2011-05-12,09:29:53
39.985813,116.348309,0,159.205652887139,40675.395775463,2011-05-12,09:29:55
39.98583,116.348251,0,164.24405511811,40675.3958333333,2011-05-12,09:30:00
39.985823,116.347997,0,171.847230971129,40675.3958912037,2011-05-12,09:30:05
39.985804,116.347656,0,170.451000656168,40675.3959490741,2011-05-12,09:30:10
39.985683,116.347457,0,167.110085301837,40675.3960069444,2011-05-12,09:30:15
39.985467,116.347333,0,166.035147637795,40675.3960648148,2011-05-12,09:30:20
39.985013,116.34729,0,163.857578740157,40675.3961226852,2011-05-12,09:30:25
39.984431,116.347273,0,152.511545275591,40675.3961805556,2011-05-12,09:30:30
39.983912,116.347292,0,138.974314304462,40675.3962384259,2011-05-12,09:30:35
39.983366,116.347329,0,126.099009186352,40675.3962962963,2011-05-12,09:30:40
39.982766,116.347349,0,117.249589895013,40675.3963541667,2011-05-12,09:30:45
39.982121,116.347381,0,105.962263779528,40675.396412037,2011-05-12,09:30:50
39.981448,116.34739,0,93.3158694225722,40675.3964699074,2011-05-12,09:30:55
39.981197,116.347395,0,80.4410892388451,40675.3965277778,2011-05-12,09:31:00
39.981225,116.347357,0,68.5527066929134,40675.3965856481,2011-05-12,09:31:05
39.981228,116.347372,0,52.8339501312336,40675.3966435185,2011-05-12,09:31:10
39.981269,116.34742,0,38.6843011811024,40675.3967013889,2011-05-12,09:31:15
39.981297,116.347449,0,31.7420702099738,40675.3967592593,2011-05-12,09:31:20
39.981325,116.347456,0,26.7284776902887,40675.3968171296,2011-05-12,09:31:25
39.981175,116.347391,0,32.9901968503937,40675.396875,2011-05-12,09:31:30
39.980923,116.347446,0,33.1257217847769,40675.3969328704,2011-05-12,09:31:35
39.980516,116.34745,0,24.6082906824147,40675.3969907407,2011-05-12,09:31:40
39.980056,116.347424,0,25.2660367454068,40675.3970486111,2011-05-12,09:31:45
39.979561,116.347501,0,30.4666896325459,40675.3971064815,2011-05-12,09:31:50
39.979012,116.347543,0,23.7933497375328,40675.3971643519,2011-05-12,09:31:55
39.978532,116.347579,0,18.5009612860892,40675.3972222222,2011-05-12,09:32:00
39.978599,116.346141,0,-234.989783464567,40675.3972800926,2011-05-12,09:32:05
39.977528,116.346921,0,-239.628720472441,40675.397337963,2011-05-12,09:32:10
39.976933,116.34754,0,2.6127001312336,40675.3973958333,2011-05-12,09:32:15
39.976588,116.347392,0,6.70510170603675,40675.3974537037,2011-05-12,09:32:20
39.976161,116.347522,0,35.976062992126,40675.3975115741,2011-05-12,09:32:25
39.975797,116.347479,0,45.5018143044619,40675.3975694444,2011-05-12,09:32:30
39.975535,116.347291,0,63.6687795275591,40675.3976273148,2011-05-12,09:32:35
39.975393,116.34714,0,103.202680446194,40675.3976851852,2011-05-12,09:32:40
39.9753,116.346962,0,130.351095800525,40675.3977430556,2011-05-12,09:32:45
39.975271,116.346528,0,130.271824146982,40675.3978009259,2011-05-12,09:32:50
39.975254,116.346014,0,154.040141076115,40675.3978587963,2011-05-12,09:32:55
39.975238,116.345421,0,165.420554461942,40675.3979166667,2011-05-12,09:33:00
39.97525,116.344833,0,170.656076115486,40675.397974537,2011-05-12,09:33:05
39.975256,116.344239,0,180.08469816273,40675.3980324074,2011-05-12,09:33:10
39.97528,116.343701,0,193.869599737533,40675.3980902778,2011-05-12,09:33:15
39.975286,116.34319,0,203.83906167979,40675.3981481481,2011-05-12,09:33:20
39.975247,116.342685,0,208.772611548556,40675.3982060185,2011-05-12,09:33:25
39.975229,116.342102,0,210.764452099738,40675.3982638889,2011-05-12,09:33:30
39.975273,116.341436,0,213.356141732283,40675.3983217593,2011-05-12,09:33:35
39.975283,116.340855,0,214.615643044619,40675.3983796296,2011-05-12,09:33:40
39.975245,116.340459,0,216.676906167979,40675.3984375,2011-05-12,09:33:45
39.975257,116.340196,0,218.063290682415,40675.3984953704,2011-05-12,09:33:50
39.975279,116.340112,0,218.472867454068,40675.3985532407,2011-05-12,09:33:55
39.975249,116.34014,0,218.507086614173,40675.3986111111,2011-05-12,09:34:00
39.975242,116.340158,0,218.733162729659,40675.3986689815,2011-05-12,09:34:05
39.975242,116.340158,0,218.733162729659,40675.3987037037,2011-05-12,09:34:08
39.975241,116.340161,0,218.868356299213,40675.3987268518,2011-05-12,09:34:10
39.975198,116.340088,0,218.465734908136,40675.3987847222,2011-05-12,09:34:15
39.975238,116.339997,0,219.854770341207,40675.3988425926,2011-05-12,09:34:20
39.975237,116.33996,0,222.603681102362,40675.398900463,2011-05-12,09:34:25
39.975256,116.339813,0,214.640974409449,40675.3989583333,2011-05-12,09:34:30
39.975261,116.339574,0,208.277050524934,40675.3990162037,2011-05-12,09:34:35
39.975232,116.339207,0,211.845583989501,40675.3990740741,2011-05-12,09:34:40
39.975154,116.338727,0,219.180990813648,40675.3991319444,2011-05-12,09:34:45
39.975176,116.338132,0,230.57437007874,40675.3991898148,2011-05-12,09:34:50
39.97517,116.337438,0,231.768166010499,40675.3992476852,2011-05-12,09:34:55
39.975255,116.336813,0,226.718297244094,40675.3993055556,2011-05-12,09:35:00
39.975221,116.336156,0,216.468727034121,40675.3993634259,2011-05-12,09:35:05
39.975216,116.335534,0,203.941450131234,40675.3994212963,2011-05-12,09:35:10
39.975218,116.334864,0,191.510807086614,40675.3994791667,2011-05-12,09:35:15
39.975217,116.334237,0,176.202244094488,40675.399537037,2011-05-12,09:35:20
39.975226,116.33367,0,169.556522309711,40675.3995949074,2011-05-12,09:35:25
39.975267,116.333461,0,166.439845800525,40675.3996527778,2011-05-12,09:35:30
39.975312,116.333431,0,162.819750656168,40675.3997106481,2011-05-12,09:35:35
39.975325,116.333456,0,162.540810367454,40675.3997685185,2011-05-12,09:35:40
39.975325,116.333465,0,162.164081364829,40675.3998263889,2011-05-12,09:35:45
39.975323,116.33348,0,161.925839895013,40675.3998842593,2011-05-12,09:35:50
39.975322,116.333484,0,161.835039370079,40675.3999421296,2011-05-12,09:35:55
39.975322,116.333484,0,161.835039370079,40675.3999768518,2011-05-12,09:35:58
39.97532,116.333476,0,161.642214566929,40675.4,2011-05-12,09:36:00
39.975274,116.333309,0,163.719320866142,40675.4000578704,2011-05-12,09:36:05
39.975227,116.333031,0,166.269849081365,40675.4001157407,2011-05-12,09:36:10
39.975248,116.332532,0,159.844790026247,40675.4001736111,2011-05-12,09:36:15
39.975245,116.332017,0,170.482450787402,40675.4002314815,2011-05-12,09:36:20
39.975272,116.331449,0,173.887942913386,40675.4002893518,2011-05-12,09:36:25
39.975305,116.330868,0,174.096062992126,40675.4003472222,2011-05-12,09:36:30
39.975303,116.330352,0,175.219796587926,40675.4004050926,2011-05-12,09:36:35
39.975295,116.329857,0,172.553900918635,40675.400462963,2011-05-12,09:36:40
39.975271,116.329259,0,172.285246062992,40675.4005208333,2011-05-12,09:36:45
39.975304,116.328721,0,163.742063648294,40675.4005787037,2011-05-12,09:36:50
39.975318,116.328177,0,159.578572834646,40675.4006365741,2011-05-12,09:36:55
39.975343,116.32759,0,158.779202755906,40675.4006944444,2011-05-12,09:37:00
39.975268,116.327013,0,163.379078083989,40675.4007523148,2011-05-12,09:37:05
39.975281,116.32652,0,159.271847112861,40675.4008101852,2011-05-12,09:37:10
39.975257,116.326053,0,155.653166010499,40675.4008680556,2011-05-12,09:37:15
39.975271,116.325864,0,154.360672572178,40675.4009259259,2011-05-12,09:37:20
39.975271,116.325886,0,156.09467191601,40675.4009837963,2011-05-12,09:37:25
39.975272,116.325884,0,156.10218175853,40675.4010416667,2011-05-12,09:37:30
39.975272,116.325884,0,156.10218175853,40675.4010763889,2011-05-12,09:37:33
39.975271,116.325877,0,156.376217191601,40675.401099537,2011-05-12,09:37:35
39.975253,116.325728,0,157.928792650919,40675.4011574074,2011-05-12,09:37:40
39.975176,116.325344,0,167.883261154856,40675.4012152778,2011-05-12,09:37:45
39.975217,116.324811,0,153.501902887139,40675.4012731481,2011-05-12,09:37:50
39.975181,116.324171,0,139.03282480315,40675.4013310185,2011-05-12,09:37:55
39.975154,116.323525,0,134.852778871391,40675.4013888889,2011-05-12,09:38:00
39.975131,116.322816,0,131.805764435696,40675.4014467593,2011-05-12,09:38:05
39.97511,116.322159,0,122.341207349081,40675.4015046296,2011-05-12,09:38:10
39.975088,116.321582,0,106.594156824147,40675.4015625,2011-05-12,09:38:15
39.975085,116.321058,0,103.736062992126,40675.4016203704,2011-05-12,09:38:20
39.975084,116.320549,0,123.965784120735,40675.4016782407,2011-05-12,09:38:25
39.975081,116.320213,0,139.635479002625,40675.4017361111,2011-05-12,09:38:30
39.975077,116.320138,0,145.091722440945,40675.4017939815,2011-05-12,09:38:35
39.975077,116.320133,0,148.811315616798,40675.4018518519,2011-05-12,09:38:40
39.975077,116.320135,0,149.476847112861,40675.4019097222,2011-05-12,09:38:45
39.975077,116.320135,0,149.476847112861,40675.4019444444,2011-05-12,09:38:48
39.975078,116.320134,0,149.530262467192,40675.4019675926,2011-05-12,09:38:50
39.975046,116.319944,0,149.18844160105,40675.402025463,2011-05-12,09:38:55
39.97504,116.319685,0,150.599278215223,40675.4020833333,2011-05-12,09:39:00
39.975043,116.319209,0,154.301000656168,40675.4021412037,2011-05-12,09:39:05
39.974997,116.318702,0,150.167598425197,40675.4021990741,2011-05-12,09:39:10
39.975008,116.318181,0,151.198028215223,40675.4022569444,2011-05-12,09:39:15
39.975032,116.317802,0,154.961765091864,40675.4023148148,2011-05-12,09:39:20
39.975044,116.317714,0,154.827962598425,40675.4023726852,2011-05-12,09:39:25
39.975046,116.31771,0,156.017913385827,40675.4024305556,2011-05-12,09:39:30
39.975047,116.317705,0,156.455403543307,40675.4024884259,2011-05-12,09:39:35
39.975047,116.317705,0,156.455403543307,40675.4025231482,2011-05-12,09:39:38
39.975047,116.317704,0,156.680479002625,40675.4025462963,2011-05-12,09:39:40
39.975048,116.317695,0,156.982677165354,40675.4026041667,2011-05-12,09:39:45
39.975015,116.317537,0,155.888303805774,40675.402662037,2011-05-12,09:39:50
39.974975,116.317185,0,154.736587926509,40675.4027199074,2011-05-12,09:39:55
39.974945,116.31669,0,155.050485564304,40675.4027777778,2011-05-12,09:40:00
39.974899,116.316054,0,159.73905839895,40675.4028356481,2011-05-12,09:40:05
39.974863,116.315269,0,164.704297900262,40675.4028935185,2011-05-12,09:40:10
39.974855,116.314625,0,166.885797244094,40675.4029513889,2011-05-12,09:40:15
39.974837,116.314034,0,169.432483595801,40675.4030092593,2011-05-12,09:40:20
39.974848,116.313494,0,165.441466535433,40675.4030671296,2011-05-12,09:40:25
39.974853,116.312999,0,160.890564304462,40675.403125,2011-05-12,09:40:30
39.974879,116.312684,0,158.323717191601,40675.4031828704,2011-05-12,09:40:35
39.974885,116.312652,0,154.617290026247,40675.4032407407,2011-05-12,09:40:40
39.974884,116.312652,0,154.19437007874,40675.4032986111,2011-05-12,09:40:45
39.974885,116.312649,0,154.049327427822,40675.4033564815,2011-05-12,09:40:50
39.974885,116.312646,0,153.339767060367,40675.4034143519,2011-05-12,09:40:55
39.974888,116.312644,0,153.245889107612,40675.4034722222,2011-05-12,09:41:00
39.974889,116.312646,0,153.357099737533,40675.4035300926,2011-05-12,09:41:05
39.97489,116.312649,0,153.513618766404,40675.403587963,2011-05-12,09:41:10
39.97489,116.312648,0,153.539911417323,40675.4036458333,2011-05-12,09:41:15
39.97489,116.312643,0,153.452378608924,40675.4037037037,2011-05-12,09:41:20
39.97489,116.312645,0,153.265160761155,40675.4037615741,2011-05-12,09:41:25
39.974891,116.312648,0,153.097755905512,40675.4038194444,2011-05-12,09:41:30
39.974892,116.31265,0,153.069232283465,40675.4038773148,2011-05-12,09:41:35
39.974893,116.31265,0,153.030810367454,40675.4039351852,2011-05-12,09:41:40
39.974893,116.312649,0,153.087244094488,40675.4039930556,2011-05-12,09:41:45
39.974893,116.312649,0,153.087244094488,40675.4040277778,2011-05-12,09:41:48
39.974892,116.312649,0,153.234212598425,40675.4040509259,2011-05-12,09:41:50
39.9749,116.312549,0,151.729219160105,40675.4041087963,2011-05-12,09:41:55
39.974881,116.312237,0,149.048694225722,40675.4041666667,2011-05-12,09:42:00
39.974853,116.311813,0,145.004438976378,40675.404224537,2011-05-12,09:42:05
39.974846,116.311316,0,143.504606299213,40675.4042824074,2011-05-12,09:42:10
39.97481,116.310797,0,144.196220472441,40675.4043402778,2011-05-12,09:42:15
39.974757,116.310308,0,143.870068897638,40675.4043981481,2011-05-12,09:42:20
39.974722,116.310002,0,144.080252624672,40675.4044560185,2011-05-12,09:42:25
39.974698,116.309811,0,142.220987532808,40675.4045138889,2011-05-12,09:42:30
39.974728,116.309491,0,141.955524934383,40675.4045717593,2011-05-12,09:42:35
39.974695,116.30918,0,146.252401574803,40675.4046296296,2011-05-12,09:42:40
39.974718,116.308864,0,147.419274934383,40675.4046875,2011-05-12,09:42:45
39.974721,116.308733,0,152.443612204724,40675.4047453704,2011-05-12,09:42:50
39.974732,116.308701,0,158.336656824147,40675.4048032407,2011-05-12,09:42:55
39.974731,116.308704,0,159.466722440945,40675.4048611111,2011-05-12,09:43:00
39.974731,116.308704,0,159.466722440945,40675.4048958333,2011-05-12,09:43:03
39.974729,116.308703,0,159.87313648294,40675.4049189815,2011-05-12,09:43:05
39.974729,116.30869,0,160.183293963255,40675.4049768519,2011-05-12,09:43:10
39.974732,116.308641,0,158.475915354331,40675.4050347222,2011-05-12,09:43:15
39.974734,116.30862,0,159.225488845144,40675.4050925926,2011-05-12,09:43:20
39.974731,116.308528,0,155.002352362205,40675.405150463,2011-05-12,09:43:25
39.97471,116.308265,0,154.621167979003,40675.4052083333,2011-05-12,09:43:30
39.974627,116.307856,0,159.095853018373,40675.4052662037,2011-05-12,09:43:35
39.97461,116.30734,0,163.706443569554,40675.4053240741,2011-05-12,09:43:40
39.974633,116.306791,0,160.150488845144,40675.4053819444,2011-05-12,09:43:45
39.974644,116.306273,0,168.500597112861,40675.4054398148,2011-05-12,09:43:50
39.97469,116.305979,0,186.928953412074,40675.4054976852,2011-05-12,09:43:55
39.974691,116.305909,0,186.53467847769,40675.4055555556,2011-05-12,09:44:00
39.974694,116.30594,0,185.50813976378,40675.4056134259,2011-05-12,09:44:05
39.974705,116.305933,0,187.310885826772,40675.4056712963,2011-05-12,09:44:10
39.974714,116.30591,0,184.420551181102,40675.4057291667,2011-05-12,09:44:15
39.974694,116.305917,0,175.369593175853,40675.405787037,2011-05-12,09:44:20
39.974681,116.305938,0,170.657877296588,40675.4058449074,2011-05-12,09:44:25
39.974659,116.305943,0,173.689586614173,40675.4059027778,2011-05-12,09:44:30
39.974662,116.305945,0,178.258100393701,40675.4059606481,2011-05-12,09:44:35
39.974662,116.30595,0,178.318848425197,40675.4060185185,2011-05-12,09:44:40
39.974662,116.30595,0,178.318848425197,40675.4060532407,2011-05-12,09:44:43
39.974664,116.30595,0,178.337834645669,40675.4060763889,2011-05-12,09:44:45
39.974677,116.305795,0,178.941830708661,40675.4061342593,2011-05-12,09:44:50
39.974695,116.305489,0,182.343654855643,40675.4061921296,2011-05-12,09:44:55
39.974589,116.305008,0,195.862378608924,40675.40625,2011-05-12,09:45:00
39.974568,116.304422,0,207.667975721785,40675.4063078704,2011-05-12,09:45:05
39.974493,116.303923,0,222.417125984252,40675.4063657407,2011-05-12,09:45:10
39.974472,116.303756,0,238.244416010499,40675.4064236111,2011-05-12,09:45:15
39.974463,116.303753,0,242.60218175853,40675.4064814815,2011-05-12,09:45:20
39.974465,116.303729,0,246.136656824147,40675.4065393518,2011-05-12,09:45:25
39.974486,116.303621,0,254.371948818898,40675.4065972222,2011-05-12,09:45:30
39.974555,116.303566,0,262.624911417323,40675.4066550926,2011-05-12,09:45:35
39.974599,116.303484,0,268.858461286089,40675.406712963,2011-05-12,09:45:40
39.974619,116.303393,0,274.03656167979,40675.4067708333,2011-05-12,09:45:45
39.974618,116.303336,0,279.822936351706,40675.4068287037,2011-05-12,09:45:50
39.974531,116.303155,0,289.424586614173,40675.4068865741,2011-05-12,09:45:55
39.974642,116.303083,0,307.716309055118,40675.4069444444,2011-05-12,09:46:00
39.974675,116.303081,0,319.349658792651,40675.4070023148,2011-05-12,09:46:05
39.974739,116.303044,0,328.231269685039,40675.4070601852,2011-05-12,09:46:10
39.974797,116.30298,0,337.961676509186,40675.4071180556,2011-05-12,09:46:15
39.974919,116.302978,0,350.204353674541,40675.4071759259,2011-05-12,09:46:20
39.975009,116.302952,0,362.04125328084,40675.4072337963,2011-05-12,09:46:25
39.975076,116.302916,0,373.781984908136,40675.4072916667,2011-05-12,09:46:30
39.975133,116.302896,0,383.512040682415,40675.407349537,2011-05-12,09:46:35
39.975254,116.30286,0,373.413832020997,40675.4074074074,2011-05-12,09:46:40
39.975477,116.302741,0,360.461358267717,40675.4074652778,2011-05-12,09:46:45
39.975565,116.302707,0,360.446364829396,40675.4075231481,2011-05-12,09:46:50
39.975653,116.302725,0,358.788599081365,40675.4075810185,2011-05-12,09:46:55
39.975739,116.302731,0,358.253687664042,40675.4076388889,2011-05-12,09:47:00
39.975838,116.302725,0,356.374225721785,40675.4076967593,2011-05-12,09:47:05
39.975873,116.302817,0,328.839294619423,40675.4077546296,2011-05-12,09:47:10
39.975928,116.302832,0,318.327575459318,40675.4078125,2011-05-12,09:47:15
39.975872,116.302887,0,277.271971784777,40675.4078703704,2011-05-12,09:47:20
39.975918,116.302924,0,275.610150918635,40675.4079282407,2011-05-12,09:47:25
39.975943,116.302922,0,270.532096456693,40675.4079861111,2011-05-12,09:47:30
39.97601,116.302922,0,270.204845800525,40675.4080439815,2011-05-12,09:47:35
39.976068,116.302919,0,258.541607611549,40675.4081018518,2011-05-12,09:47:40
39.976136,116.302918,0,258.376528871391,40675.4081597222,2011-05-12,09:47:45
39.976205,116.302931,0,257.291594488189,40675.4082175926,2011-05-12,09:47:50
39.97629,116.302928,0,262.381410761155,40675.408275463,2011-05-12,09:47:55
39.976384,116.302926,0,260.608727034121,40675.4083333333,2011-05-12,09:48:00
39.976469,116.302896,0,261.632437664042,40675.4083912037,2011-05-12,09:48:05
39.976522,116.30288,0,260.876607611549,40675.4084490741,2011-05-12,09:48:10
39.976581,116.302879,0,265.194849081365,40675.4085069444,2011-05-12,09:48:15
39.976636,116.302875,0,269.70875984252,40675.4085648148,2011-05-12,09:48:20
39.976737,116.302885,0,278.897900262467,40675.4086226852,2011-05-12,09:48:25
39.976837,116.30291,0,284.457693569554,40675.4086805556,2011-05-12,09:48:30
39.976908,116.302901,0,288.437972440945,40675.4087384259,2011-05-12,09:48:35
39.977028,116.302908,0,294.029081364829,40675.4087962963,2011-05-12,09:48:40
39.977115,116.302906,0,287.453182414698,40675.4088541667,2011-05-12,09:48:45
39.977219,116.303033,0,294.275157480315,40675.408912037,2011-05-12,09:48:50
39.977235,116.303032,0,300.650433070866,40675.4089699074,2011-05-12,09:48:55
39.977256,116.303004,0,298.312831364829,40675.4090277778,2011-05-12,09:49:00
39.97736,116.302985,0,292.423077427822,40675.4090856481,2011-05-12,09:49:05
39.977501,116.30297,0,266.601033464567,40675.4091435185,2011-05-12,09:49:10
39.977527,116.303066,0,239.736902887139,40675.4092013889,2011-05-12,09:49:15
39.977502,116.303145,0,234.653166010499,40675.4092592593,2011-05-12,09:49:20
39.977509,116.303242,0,216.419015748031,40675.4093171296,2011-05-12,09:49:25
39.977557,116.30331,0,206.587145669291,40675.409375,2011-05-12,09:49:30
39.977609,116.303374,0,201.764596456693,40675.4094328704,2011-05-12,09:49:35
39.977599,116.303412,0,196.539737532808,40675.4094907407,2011-05-12,09:49:40
39.97762,116.303426,0,195.665721784777,40675.4095486111,2011-05-12,09:49:45
39.977649,116.303475,0,186.95250656168,40675.4096064815,2011-05-12,09:49:50
39.977665,116.303501,0,184.060793963255,40675.4096643519,2011-05-12,09:49:55
39.977736,116.303516,0,183.292851049869,40675.4097222222,2011-05-12,09:50:00
39.977828,116.303546,0,182.163772965879,40675.4097800926,2011-05-12,09:50:05
39.977877,116.303556,0,174.096788057743,40675.409837963,2011-05-12,09:50:10
39.977909,116.303593,0,164.082106299213,40675.4098958333,2011-05-12,09:50:15
39.977954,116.303594,0,154.267759186352,40675.4099537037,2011-05-12,09:50:20
39.977963,116.303538,0,147.483494094488,40675.4100115741,2011-05-12,09:50:25
39.97803,116.3035,0,142.772742782152,40675.4100694444,2011-05-12,09:50:30
39.978081,116.303537,0,142.322299868766,40675.4101273148,2011-05-12,09:50:35
39.978168,116.303688,0,144.379005905512,40675.4101851852,2011-05-12,09:50:40
39.97815,116.303706,0,144.123654855643,40675.4102430556,2011-05-12,09:50:45
39.978194,116.303778,0,140.992900262467,40675.4103009259,2011-05-12,09:50:50
39.977841,116.304103,0,136.437765748032,40675.4103587963,2011-05-12,09:50:55
39.978161,116.303731,0,133.31249343832,40675.4104166667,2011-05-12,09:51:00
39.978304,116.3038,0,130.478254593176,40675.410474537,2011-05-12,09:51:05
39.978594,116.304269,0,129.819104330709,40675.4105324074,2011-05-12,09:51:10
39.978656,116.303567,0,54.5225688976378,40675.4105902778,2011-05-12,09:51:15
39.978584,116.303431,0,428.526469816273,40675.4106481481,2011-05-12,09:51:20
39.978602,116.303048,0,639.133103674541,40675.4107060185,2011-05-12,09:51:25
39.978608,116.303153,0,646.450111548556,40675.4107638889,2011-05-12,09:51:30
39.977984,116.303698,0,492.609931102362,40675.4108217593,2011-05-12,09:51:35
