# Supplementary material for: Research on differential privacy protection method based on user tendency
Source: PLoS One. 2023 Oct 26;18(10):e0288823. doi: 10.1371/journal.pone.0288823 (PMC10602288; doi:10.1371/journal.pone.0288823)
Supplement: S5 Data — (ZIP) [file pone.0288823.s005.zip › Data 5-5/147/Trajectory/20110512213721.plt]

Geolife trajectory
WGS 84
Altitude is in Feet
Reserved 3
0,2,255,My Track,0,0,2,8421376
0
39.981477,116.304228,0,3.35885826771653,40675.9009375,2011-05-12,21:37:21
39.982267,116.300959,0,-716.017775590551,40675.9010069444,2011-05-12,21:37:27
39.981533,116.304724,0,168.53967191601,40675.9010648148,2011-05-12,21:37:32
39.981589,116.304716,0,166.263592519685,40675.9011226852,2011-05-12,21:37:37
39.981638,116.304745,0,165.92406167979,40675.9011805556,2011-05-12,21:37:42
39.98171,116.30473,0,174.172946194226,40675.9012384259,2011-05-12,21:37:47
39.981732,116.304723,0,185.003969816273,40675.9012962963,2011-05-12,21:37:52
39.981765,116.304622,0,191.910049212598,40675.9013541667,2011-05-12,21:37:57
39.981756,116.304613,0,210.994635826772,40675.901412037,2011-05-12,21:38:02
39.981796,116.304562,0,223.383366141732,40675.9014699074,2011-05-12,21:38:07
39.981838,116.304591,0,230.606486220472,40675.9015277778,2011-05-12,21:38:12
39.981892,116.304604,0,233.04561351706,40675.9015856481,2011-05-12,21:38:17
39.981971,116.30465,0,233.511161417323,40675.9016435185,2011-05-12,21:38:22
39.982178,116.304725,0,199.102116141732,40675.9017013889,2011-05-12,21:38:27
39.982292,116.30472,0,200.03405183727,40675.9017592593,2011-05-12,21:38:32
39.982376,116.304762,0,212.981906167979,40675.9018171296,2011-05-12,21:38:37
39.982424,116.30464,0,207.59782808399,40675.901875,2011-05-12,21:38:42
39.982457,116.304567,0,174.881177821522,40675.9019328704,2011-05-12,21:38:47
39.982467,116.304491,0,182.675902230971,40675.9019907407,2011-05-12,21:38:52
39.982521,116.304471,0,184.889429133858,40675.9020486111,2011-05-12,21:38:57
39.982571,116.304579,0,189.875367454068,40675.9021064815,2011-05-12,21:39:02
39.982652,116.304601,0,192.797152230971,40675.9021643519,2011-05-12,21:39:07
39.982627,116.304508,0,229.865597112861,40675.9022222222,2011-05-12,21:39:12
39.982622,116.30449,0,243.672247375328,40675.9022800926,2011-05-12,21:39:17
39.982622,116.304442,0,265.193973097113,40675.902337963,2011-05-12,21:39:22
39.982637,116.304408,0,280.782244094488,40675.9023958333,2011-05-12,21:39:27
39.982688,116.304406,0,290.408270997375,40675.9024537037,2011-05-12,21:39:32
39.982725,116.304386,0,310.040446194226,40675.9025115741,2011-05-12,21:39:37
39.982891,116.304658,0,322.651925853018,40675.9025694444,2011-05-12,21:39:42
39.983064,116.305077,0,332.287667322835,40675.9026273148,2011-05-12,21:39:47
39.983159,116.305242,0,339.082030839895,40675.9026851852,2011-05-12,21:39:52
39.983248,116.305268,0,345.275583989501,40675.9027430556,2011-05-12,21:39:57
39.983313,116.305324,0,346.442670603675,40675.9028009259,2011-05-12,21:40:02
39.983389,116.305351,0,348.251748687664,40675.9028587963,2011-05-12,21:40:07
39.983495,116.305312,0,363.746377952756,40675.9029166667,2011-05-12,21:40:12
39.983535,116.305239,0,372.203339895013,40675.902974537,2011-05-12,21:40:17
39.983578,116.305177,0,374.539842519685,40675.9030324074,2011-05-12,21:40:22
39.983664,116.305164,0,377.599084645669,40675.9030902778,2011-05-12,21:40:27
39.983675,116.30517,0,385.588146325459,40675.9031481481,2011-05-12,21:40:32
39.983651,116.305174,0,395.44436023622,40675.9032060185,2011-05-12,21:40:37
39.98363,116.305152,0,397.446899606299,40675.9032638889,2011-05-12,21:40:42
39.98363,116.305152,0,397.446899606299,40675.9032986111,2011-05-12,21:40:45
39.983625,116.305148,0,403.52751312336,40675.9033217593,2011-05-12,21:40:47
39.98361,116.305138,0,401.396689632546,40675.9033796296,2011-05-12,21:40:52
39.983605,116.305128,0,400.598907480315,40675.9034375,2011-05-12,21:40:57
39.983595,116.305125,0,401.09063648294,40675.9034953704,2011-05-12,21:41:02
39.983599,116.305107,0,399.017559055118,40675.9035532407,2011-05-12,21:41:07
39.983588,116.305102,0,397.883461286089,40675.9036111111,2011-05-12,21:41:12
39.983588,116.305102,0,397.883461286089,40675.9036458333,2011-05-12,21:41:15
39.983592,116.305105,0,397.954199475066,40675.9036689815,2011-05-12,21:41:17
39.983609,116.305117,0,397.142851049869,40675.9037268519,2011-05-12,21:41:22
39.983615,116.305213,0,395.560101706037,40675.9037847222,2011-05-12,21:41:27
39.983615,116.305448,0,394.768202099738,40675.9038425926,2011-05-12,21:41:32
39.983606,116.305802,0,394.814209317585,40675.903900463,2011-05-12,21:41:37
39.983635,116.306244,0,395.190396981627,40675.9039583333,2011-05-12,21:41:42
39.983647,116.306716,0,395.402283464567,40675.9040162037,2011-05-12,21:41:47
39.983661,116.307244,0,395.075429790026,40675.9040740741,2011-05-12,21:41:52
39.983714,116.307791,0,392.662959317585,40675.9041319444,2011-05-12,21:41:57
39.983725,116.308297,0,389.672303149606,40675.9041898148,2011-05-12,21:42:02
39.983722,116.3087,0,387.335823490814,40675.9042476852,2011-05-12,21:42:07
39.983695,116.30903,0,384.359484908136,40675.9043055556,2011-05-12,21:42:12
39.983739,116.309401,0,381.258316929134,40675.9043634259,2011-05-12,21:42:17
39.983766,116.309639,0,378.663497375328,40675.9044212963,2011-05-12,21:42:22
39.983772,116.309703,0,376.471646981627,40675.9044791667,2011-05-12,21:42:27
39.983744,116.309513,0,375.386361548556,40675.904537037,2011-05-12,21:42:32
39.983707,116.309875,0,372.844081364829,40675.9045949074,2011-05-12,21:42:37
39.983622,116.310038,0,373.226151574803,40675.9046527778,2011-05-12,21:42:42
39.983551,116.310403,0,372.115032808399,40675.9047106481,2011-05-12,21:42:47
39.983513,116.311191,0,367.68062335958,40675.9047685185,2011-05-12,21:42:52
39.983581,116.312291,0,358.691827427821,40675.9048263889,2011-05-12,21:42:57
39.983728,116.312983,0,352.147946194226,40675.9048842593,2011-05-12,21:43:02
39.983799,116.313259,0,349.051282808399,40675.9049421296,2011-05-12,21:43:07
39.983833,116.313573,0,347.206184383202,40675.905,2011-05-12,21:43:12
39.983865,116.313831,0,345.504015748031,40675.9050578704,2011-05-12,21:43:17
39.983919,116.313837,0,345.609721128609,40675.9051157407,2011-05-12,21:43:22
39.983939,116.31383,0,345.973467847769,40675.9051736111,2011-05-12,21:43:27
39.983955,116.313844,0,346.434586614173,40675.9052314815,2011-05-12,21:43:32
39.983934,116.314028,0,347.402303149606,40675.9052893519,2011-05-12,21:43:37
39.983969,116.314368,0,348.844353674541,40675.9053472222,2011-05-12,21:43:42
39.983996,116.314764,0,350.761062992126,40675.9054050926,2011-05-12,21:43:47
39.984032,116.315295,0,352.581053149606,40675.905462963,2011-05-12,21:43:52
39.984102,116.315788,0,352.66062664042,40675.9055208333,2011-05-12,21:43:57
39.984107,116.31595,0,352.569416010499,40675.9055787037,2011-05-12,21:44:02
39.984087,116.315946,0,353.367647637795,40675.9056365741,2011-05-12,21:44:07
39.984072,116.315949,0,354.083353018373,40675.9056944444,2011-05-12,21:44:12
39.984101,116.31596,0,354.909872047244,40675.9057523148,2011-05-12,21:44:17
39.98412,116.316033,0,356.404311023622,40675.9058101852,2011-05-12,21:44:22
39.98411,116.316275,0,358.482470472441,40675.9058680556,2011-05-12,21:44:27
39.984111,116.31672,0,360.901748687664,40675.9059259259,2011-05-12,21:44:32
39.984149,116.317296,0,363.875285433071,40675.9059837963,2011-05-12,21:44:37
39.984177,116.318036,0,364.848083989501,40675.9060416667,2011-05-12,21:44:42
39.984234,116.318804,0,365.791545275591,40675.906099537,2011-05-12,21:44:47
39.984307,116.319609,0,363.916610892388,40675.9061574074,2011-05-12,21:44:52
39.984349,116.320363,0,362.208382545932,40675.9062152778,2011-05-12,21:44:57
39.984348,116.32103,0,358.368579396325,40675.9062731481,2011-05-12,21:45:02
39.984326,116.32125,0,356.135980971129,40675.9063310185,2011-05-12,21:45:07
39.984325,116.321231,0,354.581719160105,40675.9063888889,2011-05-12,21:45:12
39.984315,116.321217,0,353.860029527559,40675.9064467593,2011-05-12,21:45:17
39.98431,116.321208,0,353.357011154856,40675.9065046296,2011-05-12,21:45:22
39.984319,116.32121,0,353.247975721785,40675.9065625,2011-05-12,21:45:27
39.984334,116.321214,0,353.629944225722,40675.9066203704,2011-05-12,21:45:32
39.984327,116.321205,0,353.552001312336,40675.9066782407,2011-05-12,21:45:37
39.98434,116.321201,0,353.858251312336,40675.9067361111,2011-05-12,21:45:42
39.98436,116.321196,0,355.230442913386,40675.9067939815,2011-05-12,21:45:47
39.98436,116.321196,0,355.230442913386,40675.9068287037,2011-05-12,21:45:50
39.984362,116.321195,0,356.518175853018,40675.9068518518,2011-05-12,21:45:52
39.984337,116.321176,0,357.04750328084,40675.9069097222,2011-05-12,21:45:57
39.98432,116.321167,0,357.14720144357,40675.9069675926,2011-05-12,21:46:02
39.984333,116.321148,0,356.706509186352,40675.907025463,2011-05-12,21:46:07
39.984323,116.321127,0,356.409793307087,40675.9070833333,2011-05-12,21:46:12
39.984369,116.32114,0,354.569301181102,40675.9071412037,2011-05-12,21:46:17
39.984481,116.321303,0,348.384586614173,40675.9071990741,2011-05-12,21:46:22
39.984533,116.321698,0,342.731374671916,40675.9072569444,2011-05-12,21:46:27
39.984528,116.322278,0,334.710974409449,40675.9073148148,2011-05-12,21:46:32
39.984513,116.32283,0,326.701210629921,40675.9073726852,2011-05-12,21:46:37
39.984561,116.323439,0,317.010554461942,40675.9074305556,2011-05-12,21:46:42
39.984567,116.32402,0,299.446702755906,40675.9074884259,2011-05-12,21:46:47
39.984568,116.324447,0,292.289737532808,40675.9075462963,2011-05-12,21:46:52
39.984536,116.324596,0,290.644137139108,40675.9076041667,2011-05-12,21:46:57
39.984536,116.324596,0,290.644137139108,40675.9076388889,2011-05-12,21:47:00
39.984533,116.324594,0,293.901322178478,40675.907662037,2011-05-12,21:47:02
39.984553,116.324589,0,300.467709973753,40675.9077199074,2011-05-12,21:47:07
39.984577,116.324588,0,310.554202755905,40675.9077777778,2011-05-12,21:47:12
39.984589,116.324692,0,322.509625984252,40675.9078356481,2011-05-12,21:47:17
39.984612,116.324947,0,332.848707349081,40675.9078935185,2011-05-12,21:47:22
39.984613,116.325382,0,344.170446194226,40675.9079513889,2011-05-12,21:47:27
39.984632,116.325925,0,352.607162073491,40675.9080092593,2011-05-12,21:47:32
39.984683,116.326397,0,356.940597112861,40675.9080671296,2011-05-12,21:47:37
39.984728,116.32669,0,359.932857611549,40675.908125,2011-05-12,21:47:42
39.98474,116.326745,0,365.549524278215,40675.9081828704,2011-05-12,21:47:47
39.984712,116.32678,0,377.176515748031,40675.9082407407,2011-05-12,21:47:52
39.984675,116.326785,0,388.711643700787,40675.9082986111,2011-05-12,21:47:57
39.98465,116.326748,0,396.396181102362,40675.9083564815,2011-05-12,21:48:02
39.984682,116.326687,0,398.176975065617,40675.9084143518,2011-05-12,21:48:07
39.984644,116.326664,0,395.654566929134,40675.9084722222,2011-05-12,21:48:12
39.984633,116.326656,0,393.235137795276,40675.9085300926,2011-05-12,21:48:17
39.984648,116.326628,0,387.972385170604,40675.908587963,2011-05-12,21:48:22
39.984625,116.326636,0,386.096049868766,40675.9086458333,2011-05-12,21:48:27
39.984629,116.326621,0,375.208792650919,40675.9087037037,2011-05-12,21:48:32
39.9846,116.326591,0,356.57562335958,40675.9087615741,2011-05-12,21:48:37
39.984638,116.326655,0,349.102795275591,40675.9088194444,2011-05-12,21:48:42
39.984682,116.326725,0,337.560406824147,40675.9088773148,2011-05-12,21:48:47
39.984696,116.326762,0,329.353175853018,40675.9089351852,2011-05-12,21:48:52
39.98469,116.326772,0,322.214862204724,40675.9089930556,2011-05-12,21:48:57
39.984678,116.32677,0,305.657874015748,40675.9090509259,2011-05-12,21:49:02
39.984668,116.326752,0,296.688631889764,40675.9091087963,2011-05-12,21:49:07
39.984627,116.326763,0,292.898687664042,40675.9091666667,2011-05-12,21:49:12
39.984571,116.32682,0,290.799104330709,40675.909224537,2011-05-12,21:49:17
39.984498,116.326905,0,289.179560367454,40675.9092824074,2011-05-12,21:49:22
39.984498,116.326905,0,289.179560367454,40675.9093171296,2011-05-12,21:49:25
39.984506,116.326913,0,291.595534776903,40675.9093402778,2011-05-12,21:49:27
39.984526,116.326876,0,295.511354986877,40675.9093981481,2011-05-12,21:49:32
39.984505,116.326857,0,288.410662729659,40675.9094560185,2011-05-12,21:49:37
39.98453,116.326992,0,289.735042650919,40675.9095138889,2011-05-12,21:49:42
39.984545,116.327332,0,293.92279855643,40675.9095717593,2011-05-12,21:49:47
39.984607,116.327784,0,300.167237532808,40675.9096296296,2011-05-12,21:49:52
39.984668,116.328357,0,300.035777559055,40675.9096875,2011-05-12,21:49:57
39.98474,116.32903,0,303.322650918635,40675.9097453704,2011-05-12,21:50:02
39.984769,116.329765,0,282.396906167979,40675.9098032407,2011-05-12,21:50:07
39.984798,116.330536,0,256.739438976378,40675.9098611111,2011-05-12,21:50:12
39.98484,116.331301,0,238.603507217848,40675.9099189815,2011-05-12,21:50:17
39.984861,116.332085,0,215.947283464567,40675.9099768519,2011-05-12,21:50:22
39.984872,116.332822,0,201.110790682415,40675.9100347222,2011-05-12,21:50:27
39.984868,116.333577,0,177.390780839895,40675.9100925926,2011-05-12,21:50:32
39.984825,116.334342,0,156.047162073491,40675.910150463,2011-05-12,21:50:37
39.984812,116.335128,0,138.59625,40675.9102083333,2011-05-12,21:50:42
39.984835,116.33591,0,129.884107611549,40675.9102662037,2011-05-12,21:50:47
39.984864,116.336711,0,121.123897637795,40675.9103240741,2011-05-12,21:50:52
39.984852,116.337496,0,108.602729658793,40675.9103819444,2011-05-12,21:50:57
39.984856,116.338179,0,102.004117454068,40675.9104398148,2011-05-12,21:51:02
39.984904,116.338716,0,101.155666010499,40675.9104976852,2011-05-12,21:51:07
39.984919,116.339075,0,96.129156824147,40675.9105555556,2011-05-12,21:51:12
39.985017,116.339313,0,119.048868110236,40675.9106134259,2011-05-12,21:51:17
39.985033,116.339474,0,120.419166666667,40675.9106712963,2011-05-12,21:51:22
39.985039,116.339489,0,123.394543963255,40675.9107291667,2011-05-12,21:51:27
39.985043,116.33948,0,123.548382545932,40675.910787037,2011-05-12,21:51:32
39.985043,116.33948,0,123.548382545932,40675.9108217593,2011-05-12,21:51:35
39.985047,116.339473,0,124.097572178478,40675.9108449074,2011-05-12,21:51:37
39.985056,116.339475,0,124.735219816273,40675.9109027778,2011-05-12,21:51:42
39.98504,116.339635,0,130.551807742782,40675.9109606481,2011-05-12,21:51:47
39.985081,116.33997,0,135.43530839895,40675.9110185185,2011-05-12,21:51:52
39.985077,116.340399,0,136.721279527559,40675.9110763889,2011-05-12,21:51:57
39.985113,116.340908,0,138.625485564304,40675.9111342593,2011-05-12,21:52:02
39.985122,116.341448,0,134.503471128609,40675.9111921296,2011-05-12,21:52:07
39.985139,116.342077,0,130.536686351706,40675.91125,2011-05-12,21:52:12
39.985179,116.342892,0,125.503891076115,40675.9113078704,2011-05-12,21:52:17
39.985236,116.343683,0,125.242280183727,40675.9113657407,2011-05-12,21:52:22
39.985297,116.344404,0,136.238057742782,40675.9114236111,2011-05-12,21:52:27
39.9853,116.345053,0,134.162716535433,40675.9114814815,2011-05-12,21:52:32
39.985325,116.345593,0,136.151026902887,40675.9115393519,2011-05-12,21:52:37
39.985316,116.346035,0,135.220131233596,40675.9115972222,2011-05-12,21:52:42
39.985309,116.346376,0,136.352660761155,40675.9116550926,2011-05-12,21:52:47
39.985319,116.346592,0,138.381020341207,40675.911712963,2011-05-12,21:52:52
39.985326,116.346601,0,140.802591863517,40675.9117708333,2011-05-12,21:52:57
39.985326,116.346601,0,140.802591863517,40675.9118055556,2011-05-12,21:53:00
39.985324,116.346593,0,141.650761154856,40675.9118287037,2011-05-12,21:53:02
39.985321,116.346579,0,141.924773622047,40675.9118865741,2011-05-12,21:53:07
39.985316,116.346567,0,142.094019028871,40675.9119444444,2011-05-12,21:53:12
39.985318,116.346545,0,142.305718503937,40675.9120023148,2011-05-12,21:53:17
39.985325,116.346528,0,142.915518372703,40675.9120601852,2011-05-12,21:53:22
39.985342,116.34653,0,143.200042650919,40675.9121180556,2011-05-12,21:53:27
39.985342,116.34653,0,143.200042650919,40675.9121527778,2011-05-12,21:53:30
39.985341,116.346537,0,143.287552493438,40675.9121759259,2011-05-12,21:53:32
39.985356,116.346529,0,143.383405511811,40675.9122337963,2011-05-12,21:53:37
39.985373,116.346574,0,142.64876312336,40675.9122916667,2011-05-12,21:53:42
39.98533,116.346632,0,142.82873687664,40675.912349537,2011-05-12,21:53:47
39.985292,116.346815,0,141.935498687664,40675.9124074074,2011-05-12,21:53:52
39.985298,116.347015,0,142.838274278215,40675.9124652778,2011-05-12,21:53:57
39.985376,116.347167,0,141.09468832021,40675.9125231481,2011-05-12,21:54:02
39.985461,116.347269,0,139.655492125984,40675.9125810185,2011-05-12,21:54:07
39.985938,116.347209,0,141.721922572178,40675.9126388889,2011-05-12,21:54:12
39.986441,116.347204,0,142.780666010499,40675.9126967593,2011-05-12,21:54:17
39.987,116.347181,0,140.927319553806,40675.9127546296,2011-05-12,21:54:22
39.98753,116.347156,0,140.755108267717,40675.9128125,2011-05-12,21:54:27
39.988017,116.347116,0,141.760370734908,40675.9128703704,2011-05-12,21:54:32
39.988538,116.347116,0,142.725823490814,40675.9129282407,2011-05-12,21:54:37
39.989019,116.347118,0,144.689954068241,40675.9129861111,2011-05-12,21:54:42
39.989379,116.347157,0,143.08595144357,40675.9130439815,2011-05-12,21:54:47
39.989524,116.346956,0,197.213615485564,40675.9131018519,2011-05-12,21:54:52
39.989562,116.346922,0,205.092444225722,40675.9131597222,2011-05-12,21:54:57
39.989563,116.346935,0,210.90717847769,40675.9132175926,2011-05-12,21:55:02
39.989532,116.34696,0,216.026856955381,40675.913275463,2011-05-12,21:55:07
39.989462,116.346995,0,215.101991469816,40675.9133333333,2011-05-12,21:55:12
39.989413,116.347014,0,219.102595144357,40675.9133912037,2011-05-12,21:55:17
39.989385,116.347021,0,220.725718503937,40675.9134490741,2011-05-12,21:55:22
39.989329,116.347022,0,223.85592191601,40675.9135069444,2011-05-12,21:55:27
39.989266,116.347032,0,228.417864173228,40675.9135648148,2011-05-12,21:55:32
39.989201,116.347044,0,233.537693569554,40675.9136226852,2011-05-12,21:55:37
39.989138,116.347097,0,233.342952755906,40675.9136805556,2011-05-12,21:55:42
39.989086,116.347189,0,227.855646325459,40675.9137384259,2011-05-12,21:55:47
39.989032,116.347289,0,227.054960629921,40675.9137962963,2011-05-12,21:55:52
39.988965,116.347349,0,225.662923228346,40675.9138541667,2011-05-12,21:55:57
39.988885,116.347374,0,222.309442257218,40675.913912037,2011-05-12,21:56:02
39.988863,116.347466,0,220.251833989501,40675.9139699074,2011-05-12,21:56:07
39.988912,116.347702,0,227.224520997375,40675.9140277778,2011-05-12,21:56:12
39.988862,116.347809,0,204.693562992126,40675.9140856481,2011-05-12,21:56:17
39.988806,116.347821,0,202.650387139108,40675.9141435185,2011-05-12,21:56:22
39.988767,116.347824,0,204.619671916011,40675.9142013889,2011-05-12,21:56:27
39.988712,116.347819,0,204.288979658793,40675.9142592593,2011-05-12,21:56:32
39.988675,116.347844,0,201.236082677165,40675.9143171296,2011-05-12,21:56:37
39.988611,116.347847,0,201.176456692913,40675.914375,2011-05-12,21:56:42
39.988532,116.347854,0,203.752893700787,40675.9144328704,2011-05-12,21:56:47
39.988467,116.347862,0,199.173490813648,40675.9144907407,2011-05-12,21:56:52
39.988408,116.347863,0,195.859812992126,40675.9145486111,2011-05-12,21:56:57
39.988335,116.347846,0,206.705065616798,40675.9146064815,2011-05-12,21:57:02
39.988256,116.347844,0,206.53842191601,40675.9146643518,2011-05-12,21:57:07
39.98818,116.347883,0,210.379829396325,40675.9147222222,2011-05-12,21:57:12
39.988119,116.347876,0,217.113044619423,40675.9147800926,2011-05-12,21:57:17
39.988068,116.347882,0,222.255026246719,40675.914837963,2011-05-12,21:57:22
39.987998,116.347894,0,227.585790682415,40675.9148958333,2011-05-12,21:57:27
39.987902,116.34792,0,233.673310367454,40675.9149537037,2011-05-12,21:57:32
39.987803,116.347981,0,230.699849081365,40675.9150115741,2011-05-12,21:57:37
39.987756,116.348015,0,225.802293307087,40675.9150694444,2011-05-12,21:57:42
39.987725,116.348032,0,220.284648950131,40675.9151273148,2011-05-12,21:57:47
39.9877,116.348067,0,214.290068897638,40675.9151851852,2011-05-12,21:57:52
39.987683,116.348091,0,209.380383858268,40675.9152430556,2011-05-12,21:57:57
39.987678,116.348125,0,205.727726377953,40675.9153009259,2011-05-12,21:58:02
39.987678,116.348181,0,206.110045931759,40675.9153587963,2011-05-12,21:58:07
39.987671,116.348223,0,205.750252624672,40675.9154166667,2011-05-12,21:58:12
39.987679,116.348257,0,206.334097769029,40675.915474537,2011-05-12,21:58:17
39.98769,116.348273,0,205.68280839895,40675.9155324074,2011-05-12,21:58:22
39.987685,116.34831,0,203.12001312336,40675.9155902778,2011-05-12,21:58:27
39.987646,116.348367,0,202.378700787402,40675.9156481481,2011-05-12,21:58:32
39.987549,116.348425,0,201.046135170604,40675.9157060185,2011-05-12,21:58:37
39.987522,116.348476,0,208.437713254593,40675.9157638889,2011-05-12,21:58:42
39.987385,116.348485,0,216.02625656168,40675.9158217593,2011-05-12,21:58:47
39.987445,116.348526,0,224.06092519685,40675.9158796296,2011-05-12,21:58:52
39.98751,116.348595,0,242.301837270341,40675.9159375,2011-05-12,21:58:57
39.987542,116.348656,0,248.401696194226,40675.9159953704,2011-05-12,21:59:02
39.987534,116.348677,0,256.854153543307,40675.9160532407,2011-05-12,21:59:07
39.987537,116.348723,0,265.645856299213,40675.9161111111,2011-05-12,21:59:12
39.987544,116.348745,0,285.285488845144,40675.9161689815,2011-05-12,21:59:17
39.987538,116.348783,0,292.253192257218,40675.9162268518,2011-05-12,21:59:22
39.987509,116.348758,0,298.892168635171,40675.9162847222,2011-05-12,21:59:27
39.987514,116.348781,0,303.713979658793,40675.9163425926,2011-05-12,21:59:32
39.987512,116.348861,0,308.196975065617,40675.916400463,2011-05-12,21:59:37
39.987509,116.348917,0,311.871276246719,40675.9164583333,2011-05-12,21:59:42
39.987518,116.348975,0,314.21375984252,40675.9165162037,2011-05-12,21:59:47
39.987521,116.349088,0,317.208723753281,40675.9165740741,2011-05-12,21:59:52
39.987519,116.34923,0,320.745426509186,40675.9166319444,2011-05-12,21:59:57
39.98756,116.349403,0,331.090242782152,40675.9166898148,2011-05-12,22:00:02
39.987589,116.349568,0,339.052772309711,40675.9167476852,2011-05-12,22:00:07
39.987616,116.349727,0,339.63531496063,40675.9168055556,2011-05-12,22:00:12
39.987612,116.349908,0,333.299586614173,40675.9168634259,2011-05-12,22:00:17
39.987605,116.350085,0,317.371899606299,40675.9169212963,2011-05-12,22:00:22
39.987589,116.350179,0,304.88562335958,40675.9169791667,2011-05-12,22:00:27
39.987587,116.350253,0,295.084153543307,40675.917037037,2011-05-12,22:00:32
39.987585,116.350296,0,290.203018372703,40675.9170949074,2011-05-12,22:00:37
39.987599,116.350374,0,285.97656496063,40675.9171527778,2011-05-12,22:00:42
39.987621,116.350511,0,277.22937007874,40675.9172106481,2011-05-12,22:00:47
39.987635,116.350712,0,264.101026902887,40675.9172685185,2011-05-12,22:00:52
39.987607,116.351028,0,250.362260498688,40675.9173263889,2011-05-12,22:00:57
39.987528,116.351233,0,237.517746062992,40675.9173842593,2011-05-12,22:01:02
39.987479,116.35142,0,224.665793963255,40675.9174421296,2011-05-12,22:01:07
39.987463,116.35166,0,219.224419291339,40675.9175,2011-05-12,22:01:12
39.987391,116.35176,0,215.235206692913,40675.9175578704,2011-05-12,22:01:17
39.987335,116.351778,0,214.342408136483,40675.9176157407,2011-05-12,22:01:22
39.987287,116.351785,0,216.444019028871,40675.9176736111,2011-05-12,22:01:27
39.987251,116.351734,0,219.163618766404,40675.9177314815,2011-05-12,22:01:32
39.987178,116.351704,0,224.767217847769,40675.9177893519,2011-05-12,22:01:37
39.987141,116.351732,0,238.54436023622,40675.9178472222,2011-05-12,22:01:42
39.987122,116.351753,0,243.494855643045,40675.9179050926,2011-05-12,22:01:47
39.9871,116.351837,0,251.130482283465,40675.917962963,2011-05-12,22:01:52
39.987152,116.351964,0,256.493510498688,40675.9180208333,2011-05-12,22:01:57
39.987157,116.351999,0,259.451377952756,40675.9180787037,2011-05-12,22:02:02
39.987178,116.352006,0,265.630961286089,40675.9181365741,2011-05-12,22:02:07
39.98723,116.352021,0,272.845295275591,40675.9181944444,2011-05-12,22:02:12
39.987281,116.35206,0,282.562260498688,40675.9182523148,2011-05-12,22:02:17
39.987249,116.352124,0,284.899737532808,40675.9183101852,2011-05-12,22:02:22
39.987237,116.352151,0,285.768182414698,40675.9183680556,2011-05-12,22:02:27
39.98721,116.35225,0,286.68313648294,40675.9184259259,2011-05-12,22:02:32
39.987193,116.352314,0,287.354160104987,40675.9184837963,2011-05-12,22:02:37
