# Supplementary material for: Research on differential privacy protection method based on user tendency
Source: PLoS One. 2023 Oct 26;18(10):e0288823. doi: 10.1371/journal.pone.0288823 (PMC10602288; doi:10.1371/journal.pone.0288823)
Supplement: S5 Data — (ZIP) [file pone.0288823.s005.zip › Data 5-5/147/Trajectory/20110513085630.plt]

Geolife trajectory
WGS 84
Altitude is in Feet
Reserved 3
0,2,255,My Track,0,0,2,8421376
0
39.988586,116.352553,0,492.13404527559,40676.3725694444,2011-05-13,08:56:30
39.988789,116.352535,0,491.615856299213,40676.3726273148,2011-05-13,08:56:35
39.988682,116.352541,0,491.993973097113,40676.3726851852,2011-05-13,08:56:40
39.988722,116.35254,0,492.174041994751,40676.3727430556,2011-05-13,08:56:45
39.988713,116.352522,0,492.545049212598,40676.3728009259,2011-05-13,08:56:50
39.988755,116.35251,0,492.690429790026,40676.3728587963,2011-05-13,08:56:55
39.988856,116.352474,0,492.525725065617,40676.3729166667,2011-05-13,08:57:00
39.988933,116.35246,0,492.817135826772,40676.372974537,2011-05-13,08:57:05
39.988979,116.352471,0,493.488211942257,40676.3730324074,2011-05-13,08:57:10
39.988867,116.352467,0,493.503730314961,40676.3730902778,2011-05-13,08:57:15
39.988865,116.352452,0,493.666781496063,40676.3731481481,2011-05-13,08:57:20
39.988846,116.352435,0,494.223618766404,40676.3732060185,2011-05-13,08:57:25
39.988846,116.35245,0,494.297709973753,40676.3732638889,2011-05-13,08:57:30
39.988832,116.352441,0,494.601282808399,40676.3733217593,2011-05-13,08:57:35
39.988665,116.352407,0,494.109127296588,40676.3733796296,2011-05-13,08:57:40
39.988615,116.352414,0,492.928871391076,40676.3734375,2011-05-13,08:57:45
39.988562,116.352413,0,492.107962598425,40676.3734953704,2011-05-13,08:57:50
39.988574,116.352399,0,491.174563648294,40676.3735532407,2011-05-13,08:57:55
39.988812,116.352459,0,491.256463254593,40676.3736111111,2011-05-13,08:58:00
39.988824,116.352455,0,491.260167322835,40676.3736689815,2011-05-13,08:58:05
39.988887,116.352467,0,492.857736220472,40676.3737268519,2011-05-13,08:58:10
39.988931,116.352457,0,494.61124343832,40676.3737847222,2011-05-13,08:58:15
39.988884,116.352472,0,495.583891076115,40676.3738425926,2011-05-13,08:58:20
39.989102,116.352088,0,755.697286745407,40676.373900463,2011-05-13,08:58:25
39.989167,116.352126,0,752.94499671916,40676.3739583333,2011-05-13,08:58:30
39.989147,116.352091,0,749.750364173228,40676.3740162037,2011-05-13,08:58:35
39.989138,116.352074,0,748.259176509186,40676.3740740741,2011-05-13,08:58:40
39.989181,116.352076,0,747.662040682415,40676.3741319444,2011-05-13,08:58:45
39.989164,116.352079,0,747.435561023622,40676.3741898148,2011-05-13,08:58:50
39.989223,116.352071,0,746.480734908136,40676.3742476852,2011-05-13,08:58:55
39.989223,116.352071,0,746.480734908136,40676.3742824074,2011-05-13,08:58:58
39.989217,116.352074,0,748.276646981627,40676.3743055556,2011-05-13,08:59:00
39.989619,116.352329,0,735.033241469816,40676.3743634259,2011-05-13,08:59:05
39.989695,116.352393,0,730.040692257218,40676.3744212963,2011-05-13,08:59:10
39.989706,116.352412,0,729.993884514436,40676.3744791667,2011-05-13,08:59:15
39.989687,116.352407,0,729.469940944882,40676.374537037,2011-05-13,08:59:20
39.989669,116.352404,0,728.114570209974,40676.3745949074,2011-05-13,08:59:25
39.989637,116.352417,0,727.397988845144,40676.3746527778,2011-05-13,08:59:30
39.989596,116.352422,0,726.885757874016,40676.3747106481,2011-05-13,08:59:35
39.98955,116.352423,0,726.631945538058,40676.3747685185,2011-05-13,08:59:40
39.989521,116.352511,0,725.875413385827,40676.3748263889,2011-05-13,08:59:45
39.989468,116.352531,0,725.396525590551,40676.3748842593,2011-05-13,08:59:50
39.989464,116.35259,0,724.817460629921,40676.3749421296,2011-05-13,08:59:55
39.989487,116.352602,0,724.214619422572,40676.375,2011-05-13,09:00:00
39.989499,116.352619,0,723.428500656168,40676.3750578704,2011-05-13,09:00:05
39.989493,116.352668,0,722.445790682415,40676.3751157407,2011-05-13,09:00:10
39.989495,116.352684,0,721.54312992126,40676.3751736111,2011-05-13,09:00:15
39.989485,116.352692,0,720.667601706037,40676.3752314815,2011-05-13,09:00:20
39.989436,116.352659,0,719.93655183727,40676.3752893518,2011-05-13,09:00:25
39.989403,116.352658,0,719.041850393701,40676.3753472222,2011-05-13,09:00:30
39.989429,116.352744,0,708.474137139108,40676.3754050926,2011-05-13,09:00:35
39.989393,116.352831,0,692.326102362205,40676.375462963,2011-05-13,09:00:40
39.989328,116.352899,0,677.368185695538,40676.3755208333,2011-05-13,09:00:45
39.989286,116.352934,0,663.49029527559,40676.3755787037,2011-05-13,09:00:50
39.989244,116.352963,0,650.68467847769,40676.3756365741,2011-05-13,09:00:55
39.988696,116.353156,0,615.825902230971,40676.3756944444,2011-05-13,09:01:00
39.987927,116.353486,0,597.830544619423,40676.3757523148,2011-05-13,09:01:05
39.987887,116.353507,0,587.653914041995,40676.3758101852,2011-05-13,09:01:10
39.987844,116.353472,0,578.493782808399,40676.3758680556,2011-05-13,09:01:15
39.987822,116.353476,0,569.291404199475,40676.3759259259,2011-05-13,09:01:20
39.987817,116.353455,0,562.113914041995,40676.3759837963,2011-05-13,09:01:25
39.987817,116.353455,0,562.113914041995,40676.3760185185,2011-05-13,09:01:28
39.987809,116.353459,0,561.89094160105,40676.3760416667,2011-05-13,09:01:30
39.987544,116.352593,0,347.763923884514,40676.3767939815,2011-05-13,09:02:35
39.987509,116.352475,0,318.957627952756,40676.3768518518,2011-05-13,09:02:40
39.987489,116.352645,0,306.317211286089,40676.3769097222,2011-05-13,09:02:45
39.98734,116.352676,0,313.847936351706,40676.3769675926,2011-05-13,09:02:50
39.987229,116.352609,0,316.058330052493,40676.377025463,2011-05-13,09:02:55
39.987179,116.352457,0,302.765564304462,40676.3770833333,2011-05-13,09:03:00
39.987212,116.352184,0,264.768599081365,40676.3771412037,2011-05-13,09:03:05
39.987258,116.351922,0,244.767621391076,40676.3771990741,2011-05-13,09:03:10
39.987229,116.351873,0,246.781653543307,40676.3772569444,2011-05-13,09:03:15
39.987152,116.35184,0,251.961981627297,40676.3773148148,2011-05-13,09:03:20
39.987058,116.351805,0,263.121896325459,40676.3773726852,2011-05-13,09:03:25
39.986883,116.351853,0,272.640744750656,40676.3774305556,2011-05-13,09:03:30
39.986772,116.351759,0,273.268015091864,40676.3774884259,2011-05-13,09:03:35
39.986655,116.351691,0,267.860108267717,40676.3775462963,2011-05-13,09:03:40
39.986599,116.351679,0,269.030121391076,40676.3776041667,2011-05-13,09:03:45
39.98653,116.35166,0,272.771906167979,40676.377662037,2011-05-13,09:03:50
39.986496,116.351678,0,272.610505249344,40676.3777199074,2011-05-13,09:03:55
39.986375,116.351747,0,269.412542650919,40676.3777777778,2011-05-13,09:04:00
39.986415,116.351844,0,253.526207349081,40676.3778356481,2011-05-13,09:04:05
39.986347,116.351838,0,249.66342519685,40676.3778935185,2011-05-13,09:04:10
39.986246,116.351834,0,245.213973097113,40676.3779513889,2011-05-13,09:04:15
39.986102,116.351859,0,235.883257874016,40676.3780092593,2011-05-13,09:04:20
39.986063,116.35182,0,230.842099737533,40676.3780671296,2011-05-13,09:04:25
39.986042,116.351752,0,229.107788713911,40676.378125,2011-05-13,09:04:30
39.986032,116.351659,0,226.131774934383,40676.3781828704,2011-05-13,09:04:35
39.986019,116.351561,0,223.284917979003,40676.3782407407,2011-05-13,09:04:40
39.986019,116.351495,0,222.81248687664,40676.3782986111,2011-05-13,09:04:45
39.986009,116.351407,0,222.02749671916,40676.3783564815,2011-05-13,09:04:50
39.986005,116.351334,0,219.857224409449,40676.3784143519,2011-05-13,09:04:55
39.986008,116.351256,0,217.881515748031,40676.3784722222,2011-05-13,09:05:00
39.986026,116.35117,0,216.271984908136,40676.3785300926,2011-05-13,09:05:05
39.986026,116.351076,0,216.364471784777,40676.378587963,2011-05-13,09:05:10
39.986039,116.350963,0,216.424645669291,40676.3786458333,2011-05-13,09:05:15
39.986017,116.350837,0,215.543336614173,40676.3787037037,2011-05-13,09:05:20
39.986009,116.350785,0,216.014540682415,40676.3787615741,2011-05-13,09:05:25
39.986009,116.350723,0,217.753684383202,40676.3788194444,2011-05-13,09:05:30
39.986,116.350664,0,219.107125984252,40676.3788773148,2011-05-13,09:05:35
39.985983,116.350604,0,220.196266404199,40676.3789351852,2011-05-13,09:05:40
39.985981,116.35056,0,221.658215223097,40676.3789930556,2011-05-13,09:05:45
39.985972,116.350524,0,223.41593175853,40676.3790509259,2011-05-13,09:05:50
39.985947,116.350468,0,223.985757874016,40676.3791087963,2011-05-13,09:05:55
39.9859,116.350378,0,223.430547900262,40676.3791666667,2011-05-13,09:06:00
39.985884,116.350371,0,222.864625984252,40676.379224537,2011-05-13,09:06:05
39.985902,116.35037,0,222.390367454068,40676.3792824074,2011-05-13,09:06:10
39.985902,116.35037,0,222.390367454068,40676.3793171296,2011-05-13,09:06:13
39.985909,116.350363,0,221.947145669291,40676.3793402778,2011-05-13,09:06:15
39.98592,116.350346,0,221.212240813648,40676.3793981481,2011-05-13,09:06:20
39.985924,116.350318,0,219.889038713911,40676.3794560185,2011-05-13,09:06:25
39.985974,116.350359,0,212.6725,40676.3795138889,2011-05-13,09:06:30
39.985981,116.35035,0,209.819438976378,40676.3795717593,2011-05-13,09:06:35
39.985981,116.35035,0,209.819438976378,40676.3796064815,2011-05-13,09:06:38
39.985978,116.350349,0,209.632020997375,40676.3796296296,2011-05-13,09:06:40
39.985978,116.350323,0,209.44062335958,40676.3796875,2011-05-13,09:06:45
39.985973,116.350238,0,208.87282152231,40676.3797453704,2011-05-13,09:06:50
39.985943,116.350102,0,208.090748031496,40676.3798032407,2011-05-13,09:06:55
39.985952,116.349996,0,205.403927165354,40676.3798611111,2011-05-13,09:07:00
39.985913,116.349935,0,202.126515748031,40676.3799189815,2011-05-13,09:07:05
39.985865,116.349801,0,198.728418635171,40676.3799768519,2011-05-13,09:07:10
39.98587,116.349768,0,190.996148293963,40676.3800347222,2011-05-13,09:07:15
39.98588,116.349716,0,178.368674540682,40676.3800925926,2011-05-13,09:07:20
39.985903,116.349718,0,172.73280839895,40676.380150463,2011-05-13,09:07:25
39.985912,116.349713,0,171.324586614173,40676.3802083333,2011-05-13,09:07:30
39.985912,116.349713,0,171.324586614173,40676.3802430556,2011-05-13,09:07:33
39.985914,116.349714,0,169.861686351706,40676.3802662037,2011-05-13,09:07:35
39.985903,116.349693,0,169.431230314961,40676.3803240741,2011-05-13,09:07:40
39.985868,116.349671,0,166.223592519685,40676.3803819444,2011-05-13,09:07:45
39.985871,116.349673,0,164.384603018373,40676.3804398148,2011-05-13,09:07:50
39.985871,116.349673,0,164.384603018373,40676.380474537,2011-05-13,09:07:53
39.985879,116.349673,0,163.919419291339,40676.3804976852,2011-05-13,09:07:55
39.985878,116.349662,0,164.329448818898,40676.3805555556,2011-05-13,09:08:00
39.985881,116.349646,0,165.226453412073,40676.3806134259,2011-05-13,09:08:05
39.985885,116.349638,0,165.631125328084,40676.3806712963,2011-05-13,09:08:10
39.985885,116.349638,0,165.631125328084,40676.3807060185,2011-05-13,09:08:13
39.985889,116.349636,0,167.68250328084,40676.3807291667,2011-05-13,09:08:15
39.985862,116.349638,0,168.222217847769,40676.380787037,2011-05-13,09:08:20
39.985884,116.349648,0,168.085347769029,40676.3808449074,2011-05-13,09:08:25
39.985884,116.349648,0,168.085347769029,40676.3808796296,2011-05-13,09:08:28
39.98588,116.349656,0,166.574087926509,40676.3809027778,2011-05-13,09:08:30
39.985869,116.349657,0,166.093809055118,40676.3809606481,2011-05-13,09:08:35
39.985869,116.349657,0,166.093809055118,40676.3809953704,2011-05-13,09:08:38
39.985869,116.34966,0,165.818533464567,40676.3810185185,2011-05-13,09:08:40
39.985876,116.34953,0,165.56936351706,40676.3810763889,2011-05-13,09:08:45
39.985882,116.349161,0,165.99687664042,40676.3811342593,2011-05-13,09:08:50
39.985859,116.348748,0,166.660082020997,40676.3811921296,2011-05-13,09:08:55
39.985833,116.348433,0,165.912135826772,40676.38125,2011-05-13,09:09:00
39.98582,116.34809,0,166.072083333333,40676.3813078704,2011-05-13,09:09:05
39.985805,116.347656,0,167.878218503937,40676.3813657407,2011-05-13,09:09:10
39.985718,116.347275,0,168.366683070866,40676.3814236111,2011-05-13,09:09:15
39.985487,116.34705,0,169.487988845144,40676.3814814815,2011-05-13,09:09:20
39.985134,116.347032,0,169.38967847769,40676.3815393519,2011-05-13,09:09:25
39.984745,116.347107,0,169.266128608924,40676.3815972222,2011-05-13,09:09:30
39.984303,116.347173,0,170.986784776903,40676.3816550926,2011-05-13,09:09:35
39.983821,116.347222,0,168.910475721785,40676.381712963,2011-05-13,09:09:40
39.983428,116.347239,0,165.826115485564,40676.3817708333,2011-05-13,09:09:45
39.983135,116.347272,0,170.098851706037,40676.3818287037,2011-05-13,09:09:50
39.982787,116.347293,0,172.848202099738,40676.3818865741,2011-05-13,09:09:55
39.982373,116.347318,0,173.169809711286,40676.3819444444,2011-05-13,09:10:00
39.98202,116.347365,0,173.650124671916,40676.3820023148,2011-05-13,09:10:05
39.981835,116.347376,0,169.318005249344,40676.3820601852,2011-05-13,09:10:10
39.981697,116.347359,0,168.522762467192,40676.3821180556,2011-05-13,09:10:15
39.981647,116.347355,0,168.627552493438,40676.3821759259,2011-05-13,09:10:20
39.981647,116.347369,0,167.966026902887,40676.3822337963,2011-05-13,09:10:25
39.981646,116.347371,0,168.134960629921,40676.3822916667,2011-05-13,09:10:30
39.981644,116.347373,0,168.300475721785,40676.382349537,2011-05-13,09:10:35
39.981647,116.347381,0,168.337709973753,40676.3824074074,2011-05-13,09:10:40
39.981647,116.347381,0,168.337709973753,40676.3824421296,2011-05-13,09:10:43
39.981645,116.34738,0,168.276046587927,40676.3824652778,2011-05-13,09:10:45
39.981632,116.347379,0,168.383766404199,40676.3825231481,2011-05-13,09:10:50
39.981619,116.347395,0,168.708615485564,40676.3825810185,2011-05-13,09:10:55
39.981489,116.347391,0,167.442769028871,40676.3826388889,2011-05-13,09:11:00
39.981434,116.347404,0,165.98655183727,40676.3826967593,2011-05-13,09:11:05
39.981428,116.347437,0,164.809488188976,40676.3827546296,2011-05-13,09:11:10
39.981423,116.347448,0,163.925226377953,40676.3828125,2011-05-13,09:11:15
39.981423,116.347448,0,163.925226377953,40676.3828472222,2011-05-13,09:11:18
39.981428,116.347453,0,163.938966535433,40676.3828703704,2011-05-13,09:11:20
39.981456,116.347441,0,163.912834645669,40676.3829282407,2011-05-13,09:11:25
39.981368,116.347452,0,164.16748687664,40676.3829861111,2011-05-13,09:11:30
39.981144,116.347446,0,164.095459317585,40676.3830439815,2011-05-13,09:11:35
39.980774,116.347449,0,161.992759186352,40676.3831018518,2011-05-13,09:11:40
39.980362,116.347475,0,158.556328740157,40676.3831597222,2011-05-13,09:11:45
39.97988,116.347509,0,152.93125,40676.3832175926,2011-05-13,09:11:50
39.979373,116.347508,0,148.867372047244,40676.383275463,2011-05-13,09:11:55
39.978926,116.347464,0,144.443248031496,40676.3833333333,2011-05-13,09:12:00
39.978514,116.347433,0,141.024327427822,40676.3833912037,2011-05-13,09:12:05
39.977922,116.347351,0,140.089248687664,40676.3834490741,2011-05-13,09:12:10
39.977271,116.347392,0,143.145426509186,40676.3835069444,2011-05-13,09:12:15
39.976652,116.347407,0,142.566751968504,40676.3835648148,2011-05-13,09:12:20
39.976224,116.347419,0,143.017657480315,40676.3836226852,2011-05-13,09:12:25
39.975962,116.347386,0,145.342355643045,40676.3836805556,2011-05-13,09:12:30
39.975785,116.347399,0,147.649422572178,40676.3837384259,2011-05-13,09:12:35
39.975609,116.347344,0,151.327375328084,40676.3837962963,2011-05-13,09:12:40
39.975498,116.347231,0,154.66749015748,40676.3838541667,2011-05-13,09:12:45
39.975439,116.347103,0,159.000561023622,40676.383912037,2011-05-13,09:12:50
39.975464,116.346831,0,163.879032152231,40676.3839699074,2011-05-13,09:12:55
39.975452,116.346376,0,166.428083989501,40676.3840277778,2011-05-13,09:13:00
39.97542,116.345837,0,168.266272965879,40676.3840856481,2011-05-13,09:13:05
39.975335,116.345169,0,171.523946850394,40676.3841435185,2011-05-13,09:13:10
39.975287,116.344467,0,176.967874015748,40676.3842013889,2011-05-13,09:13:15
39.97523,116.343755,0,183.505961286089,40676.3842592593,2011-05-13,09:13:20
39.975157,116.343083,0,191.114156824147,40676.3843171296,2011-05-13,09:13:25
39.975107,116.34248,0,199.418845144357,40676.384375,2011-05-13,09:13:30
39.975021,116.341932,0,208.128192257218,40676.3844328704,2011-05-13,09:13:35
39.975119,116.34167,0,210.412093175853,40676.3845486111,2011-05-13,09:13:45
39.97511,116.341705,0,220.623543307087,40676.3846064815,2011-05-13,09:13:50
39.97511,116.341705,0,220.623543307087,40676.3846412037,2011-05-13,09:13:53
39.975109,116.341701,0,225.715062335958,40676.3846643518,2011-05-13,09:13:55
39.975099,116.341691,0,228.751850393701,40676.3847222222,2011-05-13,09:14:00
39.975119,116.341696,0,229.986820866142,40676.3847800926,2011-05-13,09:14:05
39.975137,116.341727,0,231.691318897638,40676.384837963,2011-05-13,09:14:10
39.975138,116.341754,0,233.751706036745,40676.3848958333,2011-05-13,09:14:15
39.975138,116.341754,0,233.751706036745,40676.3849305556,2011-05-13,09:14:18
39.975136,116.341749,0,235.01436351706,40676.3849537037,2011-05-13,09:14:20
39.975136,116.341763,0,245.849603018373,40676.3850115741,2011-05-13,09:14:25
39.975153,116.341759,0,286.650193569554,40676.3850694444,2011-05-13,09:14:30
39.975169,116.341551,0,301.442732939633,40676.3851273148,2011-05-13,09:14:35
39.975204,116.341271,0,309.861725721785,40676.3851851852,2011-05-13,09:14:40
39.975198,116.340786,0,318.220242782152,40676.3852430556,2011-05-13,09:14:45
39.975133,116.340034,0,318.585393700787,40676.3853009259,2011-05-13,09:14:50
39.975116,116.339492,0,318.097417979003,40676.3853587963,2011-05-13,09:14:55
39.975105,116.339436,0,319.584599737533,40676.3854166667,2011-05-13,09:15:00
39.975115,116.33943,0,319.906594488189,40676.385474537,2011-05-13,09:15:05
39.975137,116.339425,0,322.310131233596,40676.3855324074,2011-05-13,09:15:10
39.975153,116.339448,0,325.043645013123,40676.3855902778,2011-05-13,09:15:15
39.975163,116.339465,0,327.452637795276,40676.3856481481,2011-05-13,09:15:20
39.975159,116.33945,0,328.758618766404,40676.3857060185,2011-05-13,09:15:25
39.975159,116.339435,0,330.193638451444,40676.3857638889,2011-05-13,09:15:30
39.975153,116.33946,0,332.144888451444,40676.3858217593,2011-05-13,09:15:35
39.975148,116.339469,0,333.495426509186,40676.3858796296,2011-05-13,09:15:40
39.975138,116.339434,0,333.486591207349,40676.3859375,2011-05-13,09:15:45
39.975138,116.339434,0,333.486591207349,40676.3859722222,2011-05-13,09:15:48
39.975141,116.339428,0,333.303090551181,40676.3859953704,2011-05-13,09:15:50
39.975165,116.339419,0,334.502919947507,40676.3860532407,2011-05-13,09:15:55
39.975172,116.339428,0,338.305173884514,40676.3861111111,2011-05-13,09:16:00
39.97519,116.339456,0,340.854616141732,40676.3861689815,2011-05-13,09:16:05
39.975203,116.339344,0,344.773241469816,40676.3862268519,2011-05-13,09:16:10
39.97513,116.339054,0,355.968398950131,40676.3862847222,2011-05-13,09:16:15
39.975112,116.338803,0,367.97813976378,40676.3863425926,2011-05-13,09:16:20
39.97518,116.338399,0,375.676443569554,40676.386400463,2011-05-13,09:16:25
39.975215,116.338145,0,385.521991469816,40676.3864583333,2011-05-13,09:16:30
39.975214,116.338,0,396.672847769029,40676.3865162037,2011-05-13,09:16:35
39.975165,116.338019,0,406.38312992126,40676.3865740741,2011-05-13,09:16:40
39.975179,116.338126,0,402.216473097113,40676.3866319444,2011-05-13,09:16:45
39.975185,116.338181,0,401.242424540682,40676.3866898148,2011-05-13,09:16:50
39.975212,116.338211,0,391.97813976378,40676.3867476852,2011-05-13,09:16:55
39.975212,116.338211,0,391.97813976378,40676.3867824074,2011-05-13,09:16:58
39.975208,116.338212,0,391.78345144357,40676.3868055556,2011-05-13,09:17:00
39.975219,116.338122,0,378.711430446194,40676.3868634259,2011-05-13,09:17:05
39.975205,116.337955,0,371.473090551181,40676.3869212963,2011-05-13,09:17:10
39.975176,116.337573,0,368.446715879265,40676.3869791667,2011-05-13,09:17:15
39.975131,116.336999,0,369.987388451444,40676.387037037,2011-05-13,09:17:20
39.97512,116.33625,0,369.73437664042,40676.3870949074,2011-05-13,09:17:25
39.97508,116.335434,0,369.361591207349,40676.3871527778,2011-05-13,09:17:30
39.975073,116.334536,0,363.219455380577,40676.3872106481,2011-05-13,09:17:35
39.97509,116.333658,0,359.132047244094,40676.3872685185,2011-05-13,09:17:40
39.975129,116.332752,0,362.513684383202,40676.3873263889,2011-05-13,09:17:45
39.975144,116.33197,0,368.726584645669,40676.3873842593,2011-05-13,09:17:50
39.975167,116.331229,0,365.436535433071,40676.3874421296,2011-05-13,09:17:55
39.975178,116.330589,0,361.408024934383,40676.3875,2011-05-13,09:18:00
39.975211,116.330249,0,359.170567585302,40676.3875578704,2011-05-13,09:18:05
39.975264,116.330076,0,363.156049868766,40676.3876157407,2011-05-13,09:18:10
39.975297,116.329895,0,359.401128608924,40676.3876736111,2011-05-13,09:18:15
39.975308,116.329858,0,357.220718503937,40676.3877314815,2011-05-13,09:18:20
39.975322,116.329843,0,360.444012467192,40676.3877893519,2011-05-13,09:18:25
39.975344,116.329831,0,363.331591207349,40676.3878472222,2011-05-13,09:18:30
39.975356,116.329825,0,366.01657480315,40676.3879050926,2011-05-13,09:18:35
39.975344,116.329819,0,367.218326771653,40676.387962963,2011-05-13,09:18:40
39.975343,116.329808,0,367.562952755905,40676.3880208333,2011-05-13,09:18:45
39.975333,116.329809,0,368.005498687664,40676.3880787037,2011-05-13,09:18:50
39.975333,116.329809,0,368.005498687664,40676.3881134259,2011-05-13,09:18:53
39.975337,116.329803,0,368.510793963255,40676.3881365741,2011-05-13,09:18:55
39.975346,116.329791,0,368.822578740158,40676.3881944444,2011-05-13,09:19:00
39.975348,116.329767,0,368.52436023622,40676.3882523148,2011-05-13,09:19:05
39.975356,116.329756,0,367.379425853018,40676.3883101852,2011-05-13,09:19:10
39.975371,116.329771,0,366.486151574803,40676.3883680556,2011-05-13,09:19:15
39.975382,116.329804,0,366.518464566929,40676.3884259259,2011-05-13,09:19:20
39.975406,116.329826,0,367.607683727034,40676.3884837963,2011-05-13,09:19:25
39.975419,116.329824,0,368.303038057743,40676.3885416667,2011-05-13,09:19:30
39.97541,116.329645,0,364.457076771654,40676.388599537,2011-05-13,09:19:35
39.975388,116.329295,0,359.823946850394,40676.3886574074,2011-05-13,09:19:40
39.975295,116.329099,0,346.686269685039,40676.3887152778,2011-05-13,09:19:45
39.975272,116.329032,0,340.794340551181,40676.3887731481,2011-05-13,09:19:50
39.975271,116.329022,0,337.745787401575,40676.3888310185,2011-05-13,09:19:55
39.975289,116.329018,0,335.146660104987,40676.3888888889,2011-05-13,09:20:00
39.975296,116.329014,0,332.66187664042,40676.3889467593,2011-05-13,09:20:05
39.975296,116.329014,0,332.66187664042,40676.3889814815,2011-05-13,09:20:08
39.975292,116.329012,0,331.557791994751,40676.3890046296,2011-05-13,09:20:10
39.975293,116.329021,0,330.891797900262,40676.3890625,2011-05-13,09:20:15
39.975297,116.329047,0,331.002332677165,40676.3891203704,2011-05-13,09:20:20
39.975293,116.329036,0,331.069790026247,40676.3891782407,2011-05-13,09:20:25
39.97527,116.329017,0,331.339422572178,40676.3892361111,2011-05-13,09:20:30
39.975243,116.328988,0,331.764872047244,40676.3892939815,2011-05-13,09:20:35
39.975221,116.328844,0,334.138996062992,40676.3893518519,2011-05-13,09:20:40
39.975157,116.328493,0,340.070800524934,40676.3894097222,2011-05-13,09:20:45
39.975071,116.328121,0,344.202864173228,40676.3894675926,2011-05-13,09:20:50
39.97504,116.327866,0,348.432221128609,40676.389525463,2011-05-13,09:20:55
39.975043,116.327556,0,352.355577427822,40676.3895833333,2011-05-13,09:21:00
39.975077,116.327106,0,354.113868110236,40676.3896412037,2011-05-13,09:21:05
39.975115,116.326551,0,352.609038713911,40676.3896990741,2011-05-13,09:21:10
39.975129,116.326243,0,351.503704068241,40676.3897569444,2011-05-13,09:21:15
39.975148,116.325975,0,348.46093175853,40676.3898148148,2011-05-13,09:21:20
39.97514,116.325924,0,348.312273622047,40676.3898726852,2011-05-13,09:21:25
39.975131,116.32591,0,347.081958661417,40676.3899305556,2011-05-13,09:21:30
39.975132,116.3259,0,346.563520341207,40676.3899884259,2011-05-13,09:21:35
39.975094,116.325655,0,344.951709317585,40676.3900462963,2011-05-13,09:21:40
39.975054,116.325207,0,340.233976377953,40676.3901041667,2011-05-13,09:21:45
39.975029,116.324623,0,336.200583989501,40676.390162037,2011-05-13,09:21:50
39.97501,116.32397,0,330.931922572178,40676.3902199074,2011-05-13,09:21:55
39.975017,116.323228,0,334.741286089239,40676.3902777778,2011-05-13,09:22:00
39.974981,116.322468,0,338.655157480315,40676.3903356481,2011-05-13,09:22:05
39.974979,116.321899,0,339.027463910761,40676.3903935185,2011-05-13,09:22:10
39.975002,116.321485,0,337.23813648294,40676.3904513889,2011-05-13,09:22:15
39.975038,116.321206,0,333.652595144357,40676.3905092593,2011-05-13,09:22:20
39.97503,116.321019,0,325.323540026247,40676.3905671296,2011-05-13,09:22:25
39.974994,116.32077,0,318.094465223097,40676.390625,2011-05-13,09:22:30
39.97499,116.320498,0,314.713950131234,40676.3906828704,2011-05-13,09:22:35
39.974938,116.320109,0,308.515144356955,40676.3907407407,2011-05-13,09:22:40
39.974939,116.319773,0,304.266935695538,40676.3907986111,2011-05-13,09:22:45
39.974938,116.319668,0,303.576811023622,40676.3908564815,2011-05-13,09:22:50
39.974931,116.319627,0,310.873772965879,40676.3909143518,2011-05-13,09:22:55
39.974933,116.319617,0,312.35812664042,40676.3909722222,2011-05-13,09:23:00
39.974942,116.319607,0,312.209091207349,40676.3910300926,2011-05-13,09:23:05
39.974957,116.31959,0,311.756033464567,40676.391087963,2011-05-13,09:23:10
39.974964,116.319585,0,311.502047244094,40676.3911458333,2011-05-13,09:23:15
39.97497,116.319591,0,311.558090551181,40676.3912037037,2011-05-13,09:23:20
39.974976,116.319593,0,311.598664698163,40676.3912615741,2011-05-13,09:23:25
39.974976,116.319593,0,311.598664698163,40676.3912962963,2011-05-13,09:23:28
39.974979,116.3196,0,311.564173228346,40676.3913194444,2011-05-13,09:23:30
39.974982,116.319611,0,311.445702099738,40676.3913773148,2011-05-13,09:23:35
39.974975,116.319612,0,311.26029855643,40676.3914351852,2011-05-13,09:23:40
39.974975,116.319612,0,311.26029855643,40676.3914699074,2011-05-13,09:23:43
39.974971,116.319607,0,311.160702099737,40676.3914930556,2011-05-13,09:23:45
39.974965,116.319594,0,311.096371391076,40676.3915509259,2011-05-13,09:23:50
39.974962,116.31958,0,311.007637795276,40676.3916087963,2011-05-13,09:23:55
39.974968,116.31958,0,311.08906167979,40676.3916666667,2011-05-13,09:24:00
39.974976,116.319584,0,311.179799868766,40676.391724537,2011-05-13,09:24:05
39.974976,116.319584,0,311.179799868766,40676.3917592593,2011-05-13,09:24:08
39.974975,116.319579,0,311.21123687664,40676.3917824074,2011-05-13,09:24:10
39.97496,116.319574,0,311.459642388451,40676.3918402778,2011-05-13,09:24:15
39.974953,116.319551,0,311.531181102362,40676.3918981481,2011-05-13,09:24:20
39.975001,116.319306,0,300.603051181102,40676.3919560185,2011-05-13,09:24:25
39.974998,116.318873,0,294.433930446194,40676.3920138889,2011-05-13,09:24:30
39.97497,116.318376,0,292.543001968504,40676.3920717593,2011-05-13,09:24:35
39.975029,116.31773,0,284.468359580052,40676.3921296296,2011-05-13,09:24:40
39.975044,116.317557,0,268.068211942257,40676.3921875,2011-05-13,09:24:45
39.975044,116.317557,0,268.068211942257,40676.3922222222,2011-05-13,09:24:48
39.97504,116.317549,0,259.885711942257,40676.3922453704,2011-05-13,09:24:50
39.975035,116.317534,0,255.506318897638,40676.3923032407,2011-05-13,09:24:55
39.975041,116.317495,0,251.95812664042,40676.3923611111,2011-05-13,09:25:00
39.975026,116.317273,0,245.660823490814,40676.3924189815,2011-05-13,09:25:05
39.974962,116.316896,0,240.921135170604,40676.3924768518,2011-05-13,09:25:10
39.974926,116.316412,0,236.982962598425,40676.3925347222,2011-05-13,09:25:15
39.974881,116.315779,0,242.662529527559,40676.3925925926,2011-05-13,09:25:20
39.974828,116.315117,0,246.729288057743,40676.392650463,2011-05-13,09:25:25
39.974806,116.314466,0,247.273382545932,40676.3927083333,2011-05-13,09:25:30
39.97481,116.313844,0,245.965072178478,40676.3927662037,2011-05-13,09:25:35
39.974816,116.313226,0,250.299107611549,40676.3928240741,2011-05-13,09:25:40
39.974793,116.312731,0,249.970452755906,40676.3928819444,2011-05-13,09:25:45
39.974775,116.312432,0,252.692381889764,40676.3929398148,2011-05-13,09:25:50
39.974735,116.312308,0,260.06092847769,40676.3929976852,2011-05-13,09:25:55
39.97476,116.312298,0,261.765052493438,40676.3930555556,2011-05-13,09:26:00
39.974785,116.312272,0,262.225793963255,40676.3931134259,2011-05-13,09:26:05
39.974788,116.312294,0,264.184606299213,40676.3931712963,2011-05-13,09:26:10
39.974782,116.312311,0,272.320849737533,40676.3932291667,2011-05-13,09:26:15
39.974782,116.312311,0,272.320849737533,40676.3932638889,2011-05-13,09:26:18
39.974774,116.312317,0,275.908717191601,40676.393287037,2011-05-13,09:26:20
39.974748,116.31232,0,277.71063648294,40676.3933449074,2011-05-13,09:26:25
39.974735,116.312318,0,279.382946194226,40676.3934027778,2011-05-13,09:26:30
39.974735,116.312318,0,279.382946194226,40676.3934375,2011-05-13,09:26:33
39.974735,116.312316,0,280.551833989501,40676.3934606481,2011-05-13,09:26:35
39.974732,116.312302,0,280.709753937008,40676.3935185185,2011-05-13,09:26:40
39.97472,116.312287,0,280.7518832021,40676.3935763889,2011-05-13,09:26:45
39.974706,116.312277,0,281.067995406824,40676.3936342593,2011-05-13,09:26:50
39.974691,116.31227,0,281.678047900262,40676.3936921296,2011-05-13,09:26:55
39.974689,116.312263,0,281.866279527559,40676.39375,2011-05-13,09:27:00
39.974689,116.312263,0,281.866279527559,40676.3937847222,2011-05-13,09:27:03
39.974683,116.312255,0,281.756017060367,40676.3938078704,2011-05-13,09:27:05
39.974674,116.31227,0,282.166624015748,40676.3938657407,2011-05-13,09:27:10
39.974669,116.312279,0,282.614475065617,40676.3939236111,2011-05-13,09:27:15
39.974664,116.312274,0,282.729340551181,40676.3939814815,2011-05-13,09:27:20
39.974656,116.312274,0,282.731292650919,40676.3940393519,2011-05-13,09:27:25
39.974661,116.312276,0,282.825459317585,40676.3940972222,2011-05-13,09:27:30
39.974661,116.312277,0,283.120196850394,40676.3941550926,2011-05-13,09:27:35
39.974661,116.312277,0,283.120196850394,40676.3941898148,2011-05-13,09:27:38
39.974657,116.312279,0,283.293812335958,40676.394212963,2011-05-13,09:27:40
39.974662,116.312268,0,283.254612860892,40676.3942708333,2011-05-13,09:27:45
39.97467,116.31198,0,280.31531824147,40676.3943287037,2011-05-13,09:27:50
39.974752,116.311509,0,265.745577427822,40676.3943865741,2011-05-13,09:27:55
39.974745,116.31096,0,266.403589238845,40676.3944444444,2011-05-13,09:28:00
39.9747,116.310324,0,265.944498031496,40676.3945023148,2011-05-13,09:28:05
39.974672,116.309651,0,263.945360892388,40676.3945601852,2011-05-13,09:28:10
39.974653,116.309001,0,257.320104986877,40676.3946180556,2011-05-13,09:28:15
39.974599,116.30864,0,254.561732283465,40676.3946759259,2011-05-13,09:28:20
39.974588,116.308605,0,248.962162073491,40676.3947337963,2011-05-13,09:28:25
39.97459,116.308591,0,246.788585958005,40676.3947916667,2011-05-13,09:28:30
39.974591,116.30859,0,245.857290026247,40676.394849537,2011-05-13,09:28:35
39.974591,116.30859,0,245.857290026247,40676.3948842593,2011-05-13,09:28:38
39.974587,116.308587,0,245.517368766404,40676.3949074074,2011-05-13,09:28:40
39.974584,116.30857,0,245.451988188976,40676.3949652778,2011-05-13,09:28:45
39.974584,116.308455,0,244.158897637795,40676.3950231481,2011-05-13,09:28:50
39.974625,116.308089,0,243.784311023622,40676.3950810185,2011-05-13,09:28:55
39.974595,116.307489,0,241.607880577428,40676.3951388889,2011-05-13,09:29:00
39.974563,116.307037,0,240.075495406824,40676.3951967593,2011-05-13,09:29:05
39.97458,116.306766,0,241.820367454068,40676.3952546296,2011-05-13,09:29:10
39.974582,116.306291,0,246.356404199475,40676.3953125,2011-05-13,09:29:15
39.974588,116.305934,0,248.595209973753,40676.3953703704,2011-05-13,09:29:20
39.974617,116.30557,0,248.779212598425,40676.3954282407,2011-05-13,09:29:25
39.974581,116.30503,0,257.091696194226,40676.3954861111,2011-05-13,09:29:30
39.974546,116.304456,0,260.317470472441,40676.3955439815,2011-05-13,09:29:35
39.974534,116.303844,0,261.717969160105,40676.3956018519,2011-05-13,09:29:40
39.974499,116.303467,0,258.688963254593,40676.3956597222,2011-05-13,09:29:45
39.974456,116.303418,0,263.563339895013,40676.3957175926,2011-05-13,09:29:50
39.974463,116.303424,0,269.341830708661,40676.395775463,2011-05-13,09:29:55
39.974463,116.303424,0,269.341830708661,40676.3958101852,2011-05-13,09:29:58
39.97446,116.303418,0,270.925131233596,40676.3958333333,2011-05-13,09:30:00
39.974475,116.303407,0,271.422693569554,40676.3958912037,2011-05-13,09:30:05
39.974497,116.303387,0,271.867693569554,40676.3959490741,2011-05-13,09:30:10
39.974505,116.303352,0,271.990593832021,40676.3960069444,2011-05-13,09:30:15
39.97452,116.303344,0,272.855108267717,40676.3960648148,2011-05-13,09:30:20
39.97452,116.303344,0,272.855108267717,40676.396099537,2011-05-13,09:30:23
39.974527,116.303337,0,274.313379265092,40676.3961226852,2011-05-13,09:30:25
39.974539,116.303347,0,275.974599737533,40676.3961805556,2011-05-13,09:30:30
39.974546,116.3033,0,278.553851706037,40676.3962384259,2011-05-13,09:30:35
39.974561,116.303128,0,280.746423884514,40676.3962962963,2011-05-13,09:30:40
39.974631,116.303035,0,285.894163385827,40676.3963541667,2011-05-13,09:30:45
39.974712,116.302973,0,289.46781496063,40676.396412037,2011-05-13,09:30:50
39.974803,116.302917,0,292.335593832021,40676.3964699074,2011-05-13,09:30:55
39.974919,116.302922,0,306.604166666667,40676.3965277778,2011-05-13,09:31:00
39.975024,116.302869,0,308.245187007874,40676.3965856481,2011-05-13,09:31:05
39.975054,116.302837,0,317.816797900262,40676.3966435185,2011-05-13,09:31:10
39.975062,116.302801,0,324.587585301837,40676.3967013889,2011-05-13,09:31:15
39.975007,116.302721,0,341.735449475066,40676.3967592593,2011-05-13,09:31:20
39.975029,116.302666,0,348.856092519685,40676.3968171296,2011-05-13,09:31:25
39.975086,116.30264,0,354.685469160105,40676.396875,2011-05-13,09:31:30
39.975155,116.302606,0,361.574980314961,40676.3969328704,2011-05-13,09:31:35
39.975223,116.302587,0,368.542083333333,40676.3969907407,2011-05-13,09:31:40
39.975325,116.302648,0,384.407142388451,40676.3970486111,2011-05-13,09:31:45
39.975389,116.302686,0,388.499757217848,40676.3971064815,2011-05-13,09:31:50
39.975566,116.302733,0,388.289350393701,40676.3971643519,2011-05-13,09:31:55
39.975692,116.302794,0,387.437326115486,40676.3972222222,2011-05-13,09:32:00
39.975741,116.302774,0,391.399655511811,40676.3972800926,2011-05-13,09:32:05
39.975787,116.302769,0,395.00281496063,40676.397337963,2011-05-13,09:32:10
39.975901,116.302818,0,400.59344816273,40676.3973958333,2011-05-13,09:32:15
39.976079,116.3029,0,404.808038057743,40676.3974537037,2011-05-13,09:32:20
39.976209,116.302947,0,408.303720472441,40676.3975115741,2011-05-13,09:32:25
39.976292,116.302917,0,410.363254593176,40676.3975694444,2011-05-13,09:32:30
39.976379,116.302855,0,409.514333989501,40676.3976273148,2011-05-13,09:32:35
39.97652,116.30288,0,392.953067585302,40676.3976851852,2011-05-13,09:32:40
39.976555,116.302857,0,392.096463254593,40676.3977430556,2011-05-13,09:32:45
39.976577,116.302808,0,401.961935695538,40676.3978009259,2011-05-13,09:32:50
39.976658,116.302736,0,411.882851049869,40676.3978587963,2011-05-13,09:32:55
39.976724,116.302756,0,418.327037401575,40676.3979166667,2011-05-13,09:33:00
39.976805,116.302777,0,424.462116141732,40676.397974537,2011-05-13,09:33:05
39.976941,116.302847,0,426.949927821522,40676.3980324074,2011-05-13,09:33:10
39.977042,116.302896,0,417.453835301837,40676.3980902778,2011-05-13,09:33:15
39.977078,116.302878,0,411.588914041995,40676.3981481481,2011-05-13,09:33:20
39.977219,116.30297,0,402.13094160105,40676.3982060185,2011-05-13,09:33:25
39.9773,116.303039,0,392.254957349081,40676.3982638889,2011-05-13,09:33:30
39.977306,116.302991,0,387.413169291339,40676.3983217593,2011-05-13,09:33:35
39.977336,116.302976,0,382.371085958005,40676.3983796296,2011-05-13,09:33:40
39.977395,116.302987,0,378.759665354331,40676.3984375,2011-05-13,09:33:45
39.977481,116.303052,0,377.944560367454,40676.3984953704,2011-05-13,09:33:50
39.977526,116.303161,0,377.652450787402,40676.3985532407,2011-05-13,09:33:55
39.97756,116.303201,0,375.183861548556,40676.3986111111,2011-05-13,09:34:00
39.977579,116.303237,0,370.630052493438,40676.3986689815,2011-05-13,09:34:05
39.977611,116.303324,0,366.41501312336,40676.3987268518,2011-05-13,09:34:10
39.977648,116.303438,0,359.524278215223,40676.3987847222,2011-05-13,09:34:15
39.977626,116.303459,0,360.168172572178,40676.3988425926,2011-05-13,09:34:20
39.977589,116.303469,0,363.233369422572,40676.398900463,2011-05-13,09:34:25
39.977583,116.303482,0,362.589402887139,40676.3989583333,2011-05-13,09:34:30
39.977585,116.303495,0,363.038782808399,40676.3990162037,2011-05-13,09:34:35
39.977601,116.303487,0,364.704481627297,40676.3990740741,2011-05-13,09:34:40
39.977648,116.303477,0,366.328156167979,40676.3991319444,2011-05-13,09:34:45
39.97772,116.30351,0,366.46279855643,40676.3991898148,2011-05-13,09:34:50
39.97772,116.30351,0,366.46279855643,40676.399224537,2011-05-13,09:34:53
39.977727,116.303509,0,364.774944225722,40676.3992476852,2011-05-13,09:34:55
39.97773,116.303446,0,366.190187007874,40676.3993055556,2011-05-13,09:35:00
39.9778,116.303519,0,359.816036745407,40676.3993634259,2011-05-13,09:35:05
39.977861,116.30354,0,357.535479002625,40676.3994212963,2011-05-13,09:35:10
39.977984,116.303593,0,360.152578740157,40676.3994791667,2011-05-13,09:35:15
39.97811,116.303658,0,360.227368766404,40676.399537037,2011-05-13,09:35:20
39.978178,116.303668,0,360.765082020997,40676.3995949074,2011-05-13,09:35:25
39.978205,116.303717,0,362.268057742782,40676.3996527778,2011-05-13,09:35:30
39.978236,116.303729,0,360.630141076115,40676.3997106481,2011-05-13,09:35:35
39.978372,116.303834,0,352.613418635171,40676.3997685185,2011-05-13,09:35:40
39.978453,116.303589,0,353.234458661417,40676.3998263889,2011-05-13,09:35:45
39.978543,116.303421,0,360.380859580053,40676.3998842593,2011-05-13,09:35:50
39.978526,116.303389,0,361.354708005249,40676.3999421296,2011-05-13,09:35:55
39.978454,116.303368,0,370.15063976378,40676.4,2011-05-13,09:36:00
39.978428,116.303365,0,374.131213910761,40676.4000578704,2011-05-13,09:36:05
39.978428,116.303365,0,374.131213910761,40676.4000925926,2011-05-13,09:36:08
39.978429,116.303361,0,376.852391732283,40676.4001157407,2011-05-13,09:36:10
39.978433,116.303482,0,377.800259186352,40676.4001736111,2011-05-13,09:36:15
