# Supplementary material for: Research on differential privacy protection method based on user tendency
Source: PLoS One. 2023 Oct 26;18(10):e0288823. doi: 10.1371/journal.pone.0288823 (PMC10602288; doi:10.1371/journal.pone.0288823)
Supplement: S5 Data — (ZIP) [file pone.0288823.s005.zip › Data 5-5/147/Trajectory/20110515092153.plt]

Geolife trajectory
WGS 84
Altitude is in Feet
Reserved 3
0,2,255,My Track,0,0,2,8421376
0
39.990816,116.352574,0,492.125282152231,40678.3901967593,2011-05-15,09:21:53
39.990669,116.35263,0,492.023008530184,40678.3902546296,2011-05-15,09:21:58
39.990611,116.352623,0,492.265705380577,40678.3903125,2011-05-15,09:22:03
39.990582,116.352617,0,492.246581364829,40678.3903703704,2011-05-15,09:22:08
39.990564,116.352613,0,492.230862860892,40678.3904282407,2011-05-15,09:22:13
39.995676,116.351644,0,1118.76890748032,40678.3926851852,2011-05-15,09:25:28
39.995454,116.351692,0,1140.08745734908,40678.3927430556,2011-05-15,09:25:33
39.995911,116.351683,0,1199.97059711286,40678.3928009259,2011-05-15,09:25:38
39.997435,116.351672,0,1439.7099015748,40678.3928587963,2011-05-15,09:25:43
39.986455,116.351584,0,295.705770997375,40678.3932060185,2011-05-15,09:26:13
39.986393,116.351583,0,323.034973753281,40678.3932638889,2011-05-15,09:26:18
39.986334,116.351594,0,335.536742125984,40678.3933217593,2011-05-15,09:26:23
39.986239,116.351624,0,344.098884514436,40678.3933796296,2011-05-15,09:26:28
39.986207,116.351655,0,350.86812007874,40678.3934375,2011-05-15,09:26:33
39.986168,116.351736,0,345.941502624672,40678.3934953704,2011-05-15,09:26:38
39.986129,116.351699,0,350.546998031496,40678.3935532407,2011-05-15,09:26:43
39.98611,116.351657,0,350.332834645669,40678.3936111111,2011-05-15,09:26:48
39.986119,116.351615,0,354.495134514436,40678.3936689815,2011-05-15,09:26:53
39.986128,116.351641,0,343.317545931759,40678.3937268518,2011-05-15,09:26:58
39.986117,116.351604,0,334.281446850394,40678.3937847222,2011-05-15,09:27:03
39.986101,116.351533,0,334.536184383202,40678.3938425926,2011-05-15,09:27:08
39.986091,116.351472,0,330.527673884514,40678.393900463,2011-05-15,09:27:13
39.986054,116.351408,0,327.179625984252,40678.3939583333,2011-05-15,09:27:18
39.986028,116.35132,0,325.617401574803,40678.3940162037,2011-05-15,09:27:23
39.98601,116.351179,0,325.869137139108,40678.3940740741,2011-05-15,09:27:28
39.98603,116.351098,0,330.793802493438,40678.3941319444,2011-05-15,09:27:33
39.986024,116.351029,0,329.76436023622,40678.3941898148,2011-05-15,09:27:38
39.986035,116.350913,0,326.155288713911,40678.3942476852,2011-05-15,09:27:43
39.986023,116.350797,0,320.844124015748,40678.3943055556,2011-05-15,09:27:48
39.986004,116.350777,0,320.04125984252,40678.3943634259,2011-05-15,09:27:53
39.985972,116.350634,0,320.848179133858,40678.3944212963,2011-05-15,09:27:58
39.98596,116.350554,0,329.962276902887,40678.3944791667,2011-05-15,09:28:03
39.985926,116.350474,0,337.135036089239,40678.394537037,2011-05-15,09:28:08
39.985883,116.350424,0,346.225354330709,40678.3945949074,2011-05-15,09:28:13
39.985863,116.35038,0,353.241417322835,40678.3946527778,2011-05-15,09:28:18
39.986151,116.350069,0,512.430787401575,40678.3947106482,2011-05-15,09:28:23
39.986102,116.350036,0,514.000019685039,40678.3947685185,2011-05-15,09:28:28
39.986079,116.350024,0,517.042664041995,40678.3948263889,2011-05-15,09:28:33
39.985963,116.350134,0,518.306272965879,40678.3948842593,2011-05-15,09:28:38
39.985992,116.350242,0,514.981026902887,40678.3949421296,2011-05-15,09:28:43
39.985999,116.350286,0,511.527473753281,40678.395,2011-05-15,09:28:48
39.986,116.350274,0,510.752919947507,40678.3950578704,2011-05-15,09:28:53
39.985991,116.350262,0,509.92875656168,40678.3951157407,2011-05-15,09:28:58
39.985966,116.350239,0,510.1812664042,40678.3951736111,2011-05-15,09:29:03
39.986001,116.350287,0,508.716512467192,40678.3952314815,2011-05-15,09:29:08
39.985981,116.350263,0,510.283090551181,40678.3952893519,2011-05-15,09:29:13
39.985978,116.350261,0,510.612247375328,40678.3953472222,2011-05-15,09:29:18
39.985978,116.350261,0,510.612247375328,40678.3953819444,2011-05-15,09:29:21
39.98598,116.350263,0,510.525839895013,40678.3954050926,2011-05-15,09:29:23
39.986003,116.350293,0,510.513024934383,40678.395462963,2011-05-15,09:29:28
39.986032,116.350321,0,509.915137795276,40678.3955208333,2011-05-15,09:29:33
39.986065,116.350352,0,507.626469816273,40678.3955787037,2011-05-15,09:29:38
39.986093,116.350392,0,504.417519685039,40678.3956365741,2011-05-15,09:29:43
39.986106,116.350399,0,503.154816272966,40678.3956944444,2011-05-15,09:29:48
39.98606,116.350418,0,503.4412664042,40678.3957523148,2011-05-15,09:29:53
39.986054,116.350406,0,502.228372703412,40678.3958101852,2011-05-15,09:29:58
39.986029,116.350379,0,502.306420603675,40678.3958680556,2011-05-15,09:30:03
39.986022,116.350375,0,509.603704068241,40678.3959259259,2011-05-15,09:30:08
39.986022,116.350375,0,509.603704068241,40678.3959606481,2011-05-15,09:30:11
39.986018,116.350371,0,510.06156824147,40678.3959837963,2011-05-15,09:30:13
39.985992,116.350328,0,513.258805774278,40678.3960416667,2011-05-15,09:30:18
39.98598,116.350293,0,518.738303805774,40678.396099537,2011-05-15,09:30:23
39.98598,116.350293,0,518.738303805774,40678.3961342593,2011-05-15,09:30:26
39.985978,116.350288,0,526.181519028871,40678.3961574074,2011-05-15,09:30:28
39.985958,116.350286,0,531.348881233596,40678.3962152778,2011-05-15,09:30:33
39.985994,116.350294,0,536.304885170604,40678.3962731481,2011-05-15,09:30:38
39.986011,116.350314,0,537.887782152231,40678.3963310185,2011-05-15,09:30:43
39.986047,116.350322,0,538.739432414698,40678.3963888889,2011-05-15,09:30:48
39.986061,116.350353,0,539.34968503937,40678.3964467593,2011-05-15,09:30:53
39.986077,116.350297,0,540.291443569554,40678.3965046296,2011-05-15,09:30:58
39.98606,116.3501,0,536.15720144357,40678.3965625,2011-05-15,09:31:03
39.986013,116.34992,0,508.116023622047,40678.3966203704,2011-05-15,09:31:08
39.985965,116.349446,0,488.387230971129,40678.3966782407,2011-05-15,09:31:13
39.985942,116.348971,0,465.172345800525,40678.3967361111,2011-05-15,09:31:18
39.985946,116.348601,0,448.501368110236,40678.3967939815,2011-05-15,09:31:23
39.985949,116.348473,0,433.072217847769,40678.3968518519,2011-05-15,09:31:28
39.985967,116.348487,0,426.290216535433,40678.3969097222,2011-05-15,09:31:33
39.985978,116.34848,0,424.002250656168,40678.3969675926,2011-05-15,09:31:38
39.985987,116.348463,0,422.75656496063,40678.397025463,2011-05-15,09:31:43
39.985988,116.348444,0,421.723592519685,40678.3970833333,2011-05-15,09:31:48
39.985986,116.348441,0,421.17061351706,40678.3971412037,2011-05-15,09:31:53
39.985986,116.348441,0,421.17061351706,40678.3971759259,2011-05-15,09:31:56
39.985983,116.348444,0,420.914947506562,40678.3971990741,2011-05-15,09:31:58
39.986038,116.348444,0,423.061791338583,40678.3972569444,2011-05-15,09:32:03
39.986117,116.34823,0,340.098382545932,40678.3973148148,2011-05-15,09:32:08
39.98612,116.348165,0,312.751709317585,40678.3973726852,2011-05-15,09:32:13
39.98614,116.348129,0,298.069156824147,40678.3974305556,2011-05-15,09:32:18
39.986084,116.348134,0,281.555272309711,40678.3974884259,2011-05-15,09:32:23
39.986088,116.348151,0,276.806374671916,40678.3975462963,2011-05-15,09:32:28
39.98611,116.348172,0,267.922759186352,40678.3976041667,2011-05-15,09:32:33
39.986112,116.348154,0,231.251702755905,40678.397662037,2011-05-15,09:32:38
39.98612,116.348133,0,215.625137795276,40678.3977199074,2011-05-15,09:32:43
39.986103,116.348156,0,207.972939632546,40678.3977777778,2011-05-15,09:32:48
39.98603,116.348167,0,202.990429790026,40678.3978356481,2011-05-15,09:32:53
39.986,116.348174,0,200.945472440945,40678.3978935185,2011-05-15,09:32:58
39.986016,116.348207,0,194.67219816273,40678.3979513889,2011-05-15,09:33:03
39.985964,116.348202,0,191.224041994751,40678.3980092593,2011-05-15,09:33:08
39.985943,116.348159,0,187.785206692913,40678.3980671296,2011-05-15,09:33:13
39.985912,116.348008,0,186.076076115486,40678.398125,2011-05-15,09:33:18
39.985889,116.347708,0,184.328887795276,40678.3981828704,2011-05-15,09:33:23
39.985831,116.347355,0,184.061469816273,40678.3982407407,2011-05-15,09:33:28
39.985575,116.347063,0,186.014501312336,40678.3982986111,2011-05-15,09:33:33
39.985109,116.346955,0,187.858658136483,40678.3983564815,2011-05-15,09:33:38
39.984668,116.347128,0,188.558231627297,40678.3984143519,2011-05-15,09:33:43
39.983977,116.347208,0,194.700232939633,40678.3984722222,2011-05-15,09:33:48
39.983337,116.347299,0,202.431040026247,40678.3985300926,2011-05-15,09:33:53
39.982779,116.347348,0,212.397887139108,40678.398587963,2011-05-15,09:33:58
39.98225,116.347426,0,223.276584645669,40678.3986458333,2011-05-15,09:34:03
39.981774,116.347536,0,237.409862204724,40678.3987037037,2011-05-15,09:34:08
39.981444,116.347523,0,246.748585958005,40678.3987615741,2011-05-15,09:34:13
39.981422,116.347506,0,255.966761811024,40678.3988194444,2011-05-15,09:34:18
39.981441,116.3475,0,261.98845144357,40678.3988773148,2011-05-15,09:34:23
39.981441,116.3475,0,261.98845144357,40678.398912037,2011-05-15,09:34:26
39.98144,116.347497,0,263.512076771654,40678.3989351852,2011-05-15,09:34:28
39.981439,116.34747,0,261.692162073491,40678.3989930556,2011-05-15,09:34:33
39.981391,116.34744,0,252.078100393701,40678.3990509259,2011-05-15,09:34:38
39.981117,116.347485,0,237.612962598425,40678.3991087963,2011-05-15,09:34:43
39.980792,116.34751,0,235.727664041995,40678.3991666667,2011-05-15,09:34:48
39.980355,116.347529,0,240.702440944882,40678.399224537,2011-05-15,09:34:53
39.979922,116.347603,0,233.273067585302,40678.3992824074,2011-05-15,09:34:58
39.979375,116.347648,0,240.508802493438,40678.3993402778,2011-05-15,09:35:03
39.978783,116.347663,0,245.871807742782,40678.3993981481,2011-05-15,09:35:08
39.978177,116.347618,0,253.308011811024,40678.3994560185,2011-05-15,09:35:13
39.977565,116.347613,0,261.540649606299,40678.3995138889,2011-05-15,09:35:18
39.976962,116.34763,0,270.756322178478,40678.3995717593,2011-05-15,09:35:23
39.976411,116.347632,0,283.280820209974,40678.3996296296,2011-05-15,09:35:28
39.975943,116.34759,0,293.308418635171,40678.3996875,2011-05-15,09:35:33
39.975557,116.347548,0,299.560692257218,40678.3997453704,2011-05-15,09:35:38
39.975358,116.347512,0,305.431469816273,40678.3998032407,2011-05-15,09:35:43
39.97536,116.347171,0,305.265242782152,40678.3998611111,2011-05-15,09:35:48
39.975424,116.346747,0,298.443339895013,40678.3999189815,2011-05-15,09:35:53
39.975417,116.346182,0,298.603238188976,40678.3999768518,2011-05-15,09:35:58
39.975367,116.345477,0,301.870334645669,40678.4000347222,2011-05-15,09:36:03
39.975302,116.34478,0,313.293300524934,40678.4000925926,2011-05-15,09:36:08
39.975284,116.344087,0,328.021587926509,40678.400150463,2011-05-15,09:36:13
39.975278,116.343581,0,336.836341863517,40678.4002083333,2011-05-15,09:36:18
39.975297,116.343385,0,348.310495406824,40678.4002662037,2011-05-15,09:36:23
39.975264,116.343361,0,360.952162073491,40678.4003240741,2011-05-15,09:36:28
39.97527,116.34338,0,370.24718175853,40678.4003819444,2011-05-15,09:36:33
39.97525,116.343325,0,373.979704724409,40678.4004398148,2011-05-15,09:36:38
39.975234,116.343122,0,380.417906824147,40678.4004976852,2011-05-15,09:36:43
39.975208,116.34274,0,386.188861548556,40678.4005555556,2011-05-15,09:36:48
39.975182,116.342227,0,395.793664698163,40678.4006134259,2011-05-15,09:36:53
39.975192,116.341556,0,412.899229002625,40678.4006712963,2011-05-15,09:36:58
39.975188,116.340925,0,424.462365485564,40678.4007291667,2011-05-15,09:37:03
39.975224,116.340427,0,434.240958005249,40678.400787037,2011-05-15,09:37:08
39.975246,116.340214,0,444.980082020997,40678.4008449074,2011-05-15,09:37:13
39.975261,116.340201,0,456.022929790026,40678.4009027778,2011-05-15,09:37:18
39.975289,116.340178,0,462.395826771654,40678.4009606481,2011-05-15,09:37:23
39.975294,116.340132,0,459.125049212598,40678.4010185185,2011-05-15,09:37:28
39.975245,116.34017,0,453.582522965879,40678.4010763889,2011-05-15,09:37:33
39.975232,116.340221,0,449.726725721785,40678.4011342593,2011-05-15,09:37:38
39.975217,116.340235,0,448.650649606299,40678.4011921296,2011-05-15,09:37:43
39.975184,116.340251,0,449.263454724409,40678.40125,2011-05-15,09:37:48
39.975218,116.340254,0,451.680429790026,40678.4013078704,2011-05-15,09:37:53
39.975238,116.340249,0,453.265282152231,40678.4013657407,2011-05-15,09:37:58
39.975279,116.34019,0,454.21500328084,40678.4014236111,2011-05-15,09:38:03
39.975248,116.340176,0,453.113195538058,40678.4014814815,2011-05-15,09:38:08
39.975235,116.340115,0,456.938205380577,40678.4015393518,2011-05-15,09:38:13
39.975186,116.34007,0,469.460774278215,40678.4015972222,2011-05-15,09:38:18
39.975154,116.339795,0,483.677381889764,40678.4016550926,2011-05-15,09:38:23
39.97517,116.33936,0,496.684596456693,40678.401712963,2011-05-15,09:38:28
39.975176,116.338827,0,506.416230314961,40678.4017708333,2011-05-15,09:38:33
39.975182,116.338285,0,514.134183070866,40678.4018287037,2011-05-15,09:38:38
39.975258,116.337715,0,510.08594816273,40678.4018865741,2011-05-15,09:38:43
39.975265,116.337126,0,501.978868110236,40678.4019444444,2011-05-15,09:38:48
39.975331,116.336618,0,489.625055774278,40678.4020023148,2011-05-15,09:38:53
39.975395,116.336068,0,455.592096456693,40678.4020601852,2011-05-15,09:38:58
39.975402,116.335533,0,448.17937007874,40678.4021180556,2011-05-15,09:39:03
39.975371,116.33496,0,438.935088582677,40678.4021759259,2011-05-15,09:39:08
39.975348,116.334369,0,426.080859580053,40678.4022337963,2011-05-15,09:39:13
39.975333,116.33383,0,420.780784120735,40678.4022916667,2011-05-15,09:39:18
39.975282,116.333266,0,420.765262467192,40678.402349537,2011-05-15,09:39:23
39.975026,116.332922,0,422.953257874016,40678.4024074074,2011-05-15,09:39:28
39.974857,116.332973,0,427.53249671916,40678.4024652778,2011-05-15,09:39:33
39.974825,116.332992,0,427.257306430446,40678.4025231482,2011-05-15,09:39:38
39.974868,116.332921,0,426.32250656168,40678.4025810185,2011-05-15,09:39:43
39.975117,116.332838,0,450.585682414698,40678.4026388889,2011-05-15,09:39:48
39.975207,116.332401,0,446.037332677165,40678.4026967593,2011-05-15,09:39:53
39.975206,116.331887,0,420.134137139108,40678.4027546296,2011-05-15,09:39:58
39.975191,116.331318,0,371.382654199475,40678.4028125,2011-05-15,09:40:03
39.975218,116.330733,0,324.300380577428,40678.4028703704,2011-05-15,09:40:08
39.975239,116.330144,0,267.71936023622,40678.4029282407,2011-05-15,09:40:13
39.97522,116.329508,0,251.896325459318,40678.4029861111,2011-05-15,09:40:18
39.975231,116.328988,0,250.857470472441,40678.4030439815,2011-05-15,09:40:23
39.975207,116.328569,0,247.767565616798,40678.4031018519,2011-05-15,09:40:28
39.975293,116.328293,0,218.439576771654,40678.4031597222,2011-05-15,09:40:33
39.975312,116.328195,0,203.544435695538,40678.4032175926,2011-05-15,09:40:38
39.975303,116.328189,0,196.555518372703,40678.403275463,2011-05-15,09:40:43
39.975303,116.328189,0,196.555518372703,40678.4033101852,2011-05-15,09:40:46
39.975295,116.328189,0,192.667582020997,40678.4033333333,2011-05-15,09:40:48
39.975299,116.328199,0,191.043169291339,40678.4033912037,2011-05-15,09:40:53
39.975303,116.328212,0,190.143323490814,40678.4034490741,2011-05-15,09:40:58
39.975307,116.328218,0,189.792614829396,40678.4035069444,2011-05-15,09:41:03
39.975303,116.328217,0,189.787109580052,40678.4035648148,2011-05-15,09:41:08
39.975303,116.328217,0,189.787109580052,40678.403599537,2011-05-15,09:41:11
39.975299,116.328219,0,189.90094816273,40678.4036226852,2011-05-15,09:41:13
39.975296,116.32821,0,189.853540026247,40678.4036805556,2011-05-15,09:41:18
39.975284,116.328214,0,190.348274278215,40678.4037384259,2011-05-15,09:41:23
39.975276,116.328232,0,191.953349737533,40678.4037962963,2011-05-15,09:41:28
39.975274,116.32824,0,193.067447506562,40678.4038541667,2011-05-15,09:41:33
39.975268,116.328238,0,193.620078740157,40678.403912037,2011-05-15,09:41:38
39.975262,116.328236,0,193.936118766404,40678.4039699074,2011-05-15,09:41:43
39.975255,116.328238,0,193.919635826772,40678.4040277778,2011-05-15,09:41:48
39.975251,116.328246,0,193.878182414698,40678.4040856481,2011-05-15,09:41:53
39.975251,116.328246,0,193.878182414698,40678.4041203704,2011-05-15,09:41:56
39.975251,116.328246,0,193.965715223097,40678.4041435185,2011-05-15,09:41:58
39.975265,116.328227,0,194.03436351706,40678.4042013889,2011-05-15,09:42:03
39.975267,116.328221,0,194.498261154856,40678.4042592593,2011-05-15,09:42:08
39.975268,116.328219,0,194.937112860892,40678.4043171296,2011-05-15,09:42:13
39.975268,116.328219,0,194.937112860892,40678.4043518519,2011-05-15,09:42:16
39.975274,116.328211,0,195.15780839895,40678.404375,2011-05-15,09:42:18
39.975282,116.328197,0,195.065833333333,40678.4044328704,2011-05-15,09:42:23
39.975287,116.32817,0,194.763487532808,40678.4044907407,2011-05-15,09:42:28
39.975252,116.328029,0,194.765515091864,40678.4045486111,2011-05-15,09:42:33
39.97523,116.327758,0,194.620649606299,40678.4046064815,2011-05-15,09:42:38
39.975223,116.327251,0,201.561407480315,40678.4046643519,2011-05-15,09:42:43
39.975209,116.326681,0,210.990331364829,40678.4047222222,2011-05-15,09:42:48
39.975228,116.3261,0,233.562322834646,40678.4047800926,2011-05-15,09:42:53
39.975245,116.325818,0,251.560337926509,40678.404837963,2011-05-15,09:42:58
39.975254,116.32578,0,277.743228346457,40678.4048958333,2011-05-15,09:43:03
39.975247,116.325792,0,285.009150262467,40678.4049537037,2011-05-15,09:43:08
39.975259,116.325789,0,288.047365485564,40678.4050115741,2011-05-15,09:43:13
39.975269,116.325787,0,289.659950787402,40678.4050694444,2011-05-15,09:43:18
39.975258,116.325758,0,292.661122047244,40678.4051273148,2011-05-15,09:43:23
39.975282,116.325664,0,299.330383858268,40678.4051851852,2011-05-15,09:43:28
39.975326,116.325386,0,304.134248687664,40678.4052430556,2011-05-15,09:43:33
39.975296,116.324902,0,305.254704724409,40678.4053009259,2011-05-15,09:43:38
39.975297,116.324279,0,301.899645669291,40678.4053587963,2011-05-15,09:43:43
39.975275,116.323593,0,300.581499343832,40678.4054166667,2011-05-15,09:43:48
39.975265,116.322859,0,295.197844488189,40678.405474537,2011-05-15,09:43:53
39.975243,116.322104,0,286.474727690289,40678.4055324074,2011-05-15,09:43:58
39.975222,116.321395,0,272.431085958005,40678.4055902778,2011-05-15,09:44:03
39.975189,116.320776,0,252.492860892388,40678.4056481481,2011-05-15,09:44:08
39.975149,116.320198,0,238.314301181102,40678.4057060185,2011-05-15,09:44:13
39.975068,116.319695,0,224.996276246719,40678.4057638889,2011-05-15,09:44:18
39.975036,116.31939,0,212.274484908136,40678.4058217593,2011-05-15,09:44:23
39.975036,116.31939,0,212.274484908136,40678.4058564815,2011-05-15,09:44:26
39.975035,116.319393,0,213.127011154856,40678.4058796296,2011-05-15,09:44:28
39.975044,116.31941,0,208.726653543307,40678.4059375,2011-05-15,09:44:33
39.975044,116.31941,0,208.726653543307,40678.4059722222,2011-05-15,09:44:36
39.975037,116.319408,0,207.674146981627,40678.4059953704,2011-05-15,09:44:38
39.975027,116.319415,0,207.32343832021,40678.4060532407,2011-05-15,09:44:43
39.97503,116.319421,0,207.254543963255,40678.4061111111,2011-05-15,09:44:48
39.97503,116.319421,0,207.254543963255,40678.4061458333,2011-05-15,09:44:51
39.975024,116.319416,0,207.271312335958,40678.4061689815,2011-05-15,09:44:53
39.975005,116.319399,0,207.347883858268,40678.4062268519,2011-05-15,09:44:58
39.97499,116.319379,0,207.422260498688,40678.4062847222,2011-05-15,09:45:03
39.974987,116.319361,0,207.640331364829,40678.4063425926,2011-05-15,09:45:08
39.974988,116.31935,0,207.800688976378,40678.406400463,2011-05-15,09:45:13
39.97499,116.319339,0,207.804757217848,40678.4064583333,2011-05-15,09:45:18
39.974994,116.319343,0,207.844593175853,40678.4065162037,2011-05-15,09:45:23
39.974994,116.319343,0,207.844593175853,40678.4065509259,2011-05-15,09:45:26
39.975002,116.319343,0,207.892952755906,40678.4065740741,2011-05-15,09:45:28
39.97501,116.319373,0,208.735492125984,40678.4066319444,2011-05-15,09:45:33
39.975016,116.319452,0,209.810603674541,40678.4066898148,2011-05-15,09:45:38
39.975002,116.319461,0,208.359576771654,40678.4067476852,2011-05-15,09:45:43
39.974979,116.319435,0,205.817447506562,40678.4068055556,2011-05-15,09:45:48
39.974988,116.319426,0,202.961706036745,40678.4068634259,2011-05-15,09:45:53
39.975066,116.319204,0,200.790859580052,40678.4069212963,2011-05-15,09:45:58
39.975064,116.318837,0,196.499711286089,40678.4069791667,2011-05-15,09:46:03
39.975031,116.318313,0,189.34530183727,40678.407037037,2011-05-15,09:46:08
39.974958,116.317788,0,176.257900262467,40678.4070949074,2011-05-15,09:46:13
39.974922,116.317507,0,182.415531496063,40678.4071527778,2011-05-15,09:46:18
39.97493,116.317555,0,182.23561023622,40678.4072106481,2011-05-15,09:46:23
39.974925,116.317557,0,179.093028215223,40678.4072685185,2011-05-15,09:46:28
39.974925,116.317557,0,179.093028215223,40678.4073032407,2011-05-15,09:46:31
39.974933,116.317565,0,178.496479658793,40678.4073263889,2011-05-15,09:46:33
39.974926,116.317503,0,177.634619422572,40678.4073842593,2011-05-15,09:46:38
39.97488,116.317246,0,173.009173228346,40678.4074421296,2011-05-15,09:46:43
39.974886,116.316872,0,164.136922572178,40678.4075,2011-05-15,09:46:48
39.974874,116.316182,0,185.44498687664,40678.4075578704,2011-05-15,09:46:53
39.974838,116.315475,0,208.622575459318,40678.4076157407,2011-05-15,09:46:58
39.974747,116.314787,0,220.129708005249,40678.4076736111,2011-05-15,09:47:03
39.974742,116.314176,0,251.605367454068,40678.4077314815,2011-05-15,09:47:08
39.974735,116.313569,0,278.481761811024,40678.4077893518,2011-05-15,09:47:13
39.974774,116.312955,0,289.035557742782,40678.4078472222,2011-05-15,09:47:18
39.974817,116.312482,0,276.886496062992,40678.4079050926,2011-05-15,09:47:23
39.97482,116.312282,0,282.762106299213,40678.407962963,2011-05-15,09:47:28
39.974798,116.312248,0,309.113080708661,40678.4080208333,2011-05-15,09:47:33
39.974791,116.312225,0,317.421210629921,40678.4080787037,2011-05-15,09:47:38
39.974802,116.31221,0,322.216938976378,40678.4081365741,2011-05-15,09:47:43
39.974814,116.312208,0,325.286771653543,40678.4081944444,2011-05-15,09:47:48
39.97481,116.312225,0,327.175570866142,40678.4082523148,2011-05-15,09:47:53
39.974801,116.312218,0,328.137129265092,40678.4083101852,2011-05-15,09:47:58
39.974795,116.312205,0,328.57156496063,40678.4083680556,2011-05-15,09:48:03
39.974795,116.312205,0,328.57156496063,40678.4084027778,2011-05-15,09:48:06
39.974799,116.312201,0,328.22501312336,40678.4084259259,2011-05-15,09:48:08
39.974813,116.312176,0,328.781850393701,40678.4084837963,2011-05-15,09:48:13
39.974831,116.312139,0,331.022982283465,40678.4085416667,2011-05-15,09:48:18
39.974833,116.312122,0,334.156817585302,40678.408599537,2011-05-15,09:48:23
39.974831,116.312098,0,336.804452099737,40678.4086574074,2011-05-15,09:48:28
39.974841,116.312087,0,354.900209973753,40678.4087152778,2011-05-15,09:48:33
39.974807,116.31213,0,371.010423228346,40678.4087731481,2011-05-15,09:48:38
39.974812,116.312098,0,377.324921259842,40678.4088310185,2011-05-15,09:48:43
39.974917,116.31198,0,382.666000656168,40678.4088888889,2011-05-15,09:48:48
39.975017,116.311553,0,385.969793307087,40678.4089467593,2011-05-15,09:48:53
39.975008,116.31106,0,379.448362860892,40678.4090046296,2011-05-15,09:48:58
39.974952,116.310601,0,348.956066272966,40678.4090625,2011-05-15,09:49:03
39.97481,116.31016,0,313.024396325459,40678.4091203704,2011-05-15,09:49:08
39.974765,116.30966,0,288.311338582677,40678.4091782407,2011-05-15,09:49:13
39.974727,116.309214,0,260.937857611549,40678.4092361111,2011-05-15,09:49:18
39.974699,116.309037,0,227.75655183727,40678.4092939815,2011-05-15,09:49:23
39.974673,116.309044,0,208.522752624672,40678.4093518518,2011-05-15,09:49:28
39.974673,116.309044,0,208.522752624672,40678.4093865741,2011-05-15,09:49:31
39.97468,116.309042,0,192.609297900262,40678.4094097222,2011-05-15,09:49:33
39.974655,116.308843,0,174.824635826772,40678.4094675926,2011-05-15,09:49:38
39.974647,116.308663,0,159.658999343832,40678.409525463,2011-05-15,09:49:43
39.974621,116.308638,0,153.63155183727,40678.4095833333,2011-05-15,09:49:48
39.97461,116.308621,0,156.419471784777,40678.4096412037,2011-05-15,09:49:53
39.974612,116.308639,0,154.93655839895,40678.4096990741,2011-05-15,09:49:58
39.97464,116.308664,0,150.700154199475,40678.4097569444,2011-05-15,09:50:03
39.974657,116.308509,0,151.443343175853,40678.4098148148,2011-05-15,09:50:08
39.974635,116.308193,0,153.34500984252,40678.4098726852,2011-05-15,09:50:13
39.97461,116.307698,0,158.926932414698,40678.4099305556,2011-05-15,09:50:18
39.974606,116.307129,0,163.487073490814,40678.4099884259,2011-05-15,09:50:23
39.974626,116.306549,0,169.971607611549,40678.4100462963,2011-05-15,09:50:28
39.9746,116.306235,0,176.776837270341,40678.4101041667,2011-05-15,09:50:33
39.974569,116.306187,0,195.305291994751,40678.410162037,2011-05-15,09:50:38
39.974556,116.306169,0,201.427440944882,40678.4102199074,2011-05-15,09:50:43
39.974556,116.306169,0,201.427440944882,40678.4102546296,2011-05-15,09:50:46
39.974556,116.306165,0,206.571089238845,40678.4102777778,2011-05-15,09:50:48
39.974553,116.306155,0,208.768530183727,40678.4103356482,2011-05-15,09:50:53
39.974581,116.306,0,218.461581364829,40678.4103935185,2011-05-15,09:50:58
39.974579,116.305623,0,226.66312992126,40678.4104513889,2011-05-15,09:51:03
39.974566,116.305114,0,240.042903543307,40678.4105092593,2011-05-15,09:51:08
39.974499,116.30472,0,251.309176509186,40678.4105671296,2011-05-15,09:51:13
39.974473,116.30405,0,251.950390419947,40678.410625,2011-05-15,09:51:18
39.974454,116.303538,0,262.313904199475,40678.4106828704,2011-05-15,09:51:23
39.974532,116.303387,0,272.463225065617,40678.4107407407,2011-05-15,09:51:28
39.974552,116.303426,0,276.005387139108,40678.4107986111,2011-05-15,09:51:33
39.974566,116.30343,0,277.594192913386,40678.4108564815,2011-05-15,09:51:38
39.97459,116.303421,0,279.085127952756,40678.4109143519,2011-05-15,09:51:43
39.974611,116.303402,0,280.782017716535,40678.4109722222,2011-05-15,09:51:48
39.974626,116.303367,0,282.51655511811,40678.4110300926,2011-05-15,09:51:53
39.97465,116.303297,0,289.82345144357,40678.411087963,2011-05-15,09:51:58
39.974654,116.303255,0,298.216161417323,40678.4111458333,2011-05-15,09:52:03
39.974653,116.303245,0,306.445495406824,40678.4112037037,2011-05-15,09:52:08
39.974607,116.30319,0,310.374809711286,40678.4112615741,2011-05-15,09:52:13
39.974737,116.30313,0,307.448353018373,40678.4113194444,2011-05-15,09:52:18
39.974801,116.303117,0,308.865698818898,40678.4113773148,2011-05-15,09:52:23
39.974868,116.303076,0,309.560807086614,40678.4114351852,2011-05-15,09:52:28
39.975001,116.302962,0,295.586122047244,40678.4114930556,2011-05-15,09:52:33
39.975057,116.302897,0,292.472063648294,40678.4115509259,2011-05-15,09:52:38
39.975068,116.302826,0,290.859829396325,40678.4116087963,2011-05-15,09:52:43
39.975139,116.30287,0,278.907411417323,40678.4116666667,2011-05-15,09:52:48
39.975234,116.302853,0,278.688241469816,40678.411724537,2011-05-15,09:52:53
39.975265,116.302812,0,278.159438976378,40678.4117824074,2011-05-15,09:52:58
39.975266,116.302823,0,277.994586614173,40678.4118402778,2011-05-15,09:53:03
39.975296,116.302797,0,276.463100393701,40678.4118981481,2011-05-15,09:53:08
39.975356,116.302737,0,274.90312992126,40678.4119560185,2011-05-15,09:53:13
39.975424,116.302695,0,275.30469816273,40678.4120138889,2011-05-15,09:53:18
39.975472,116.30267,0,276.016850393701,40678.4120717593,2011-05-15,09:53:23
39.97551,116.302647,0,273.324809711286,40678.4121296296,2011-05-15,09:53:28
39.975563,116.302632,0,271.446397637795,40678.4121875,2011-05-15,09:53:33
39.975634,116.302629,0,270.240137795276,40678.4122453704,2011-05-15,09:53:38
39.975708,116.302662,0,270.404491469816,40678.4123032407,2011-05-15,09:53:43
39.9758,116.302673,0,267.048982939633,40678.4123611111,2011-05-15,09:53:48
39.97584,116.302725,0,266.934343832021,40678.4124189815,2011-05-15,09:53:53
39.975866,116.30273,0,265.708884514436,40678.4124768519,2011-05-15,09:53:58
39.975919,116.302769,0,266.135958005249,40678.4125347222,2011-05-15,09:54:03
39.975844,116.302823,0,271.009835958005,40678.4125925926,2011-05-15,09:54:08
39.975887,116.302716,0,275.355987532808,40678.412650463,2011-05-15,09:54:13
39.9759,116.302614,0,281.49219160105,40678.4127083333,2011-05-15,09:54:18
39.975999,116.302518,0,287.99592519685,40678.4127662037,2011-05-15,09:54:23
39.97609,116.302523,0,293.826430446194,40678.4128240741,2011-05-15,09:54:28
39.976149,116.302536,0,299.386751968504,40678.4128819444,2011-05-15,09:54:33
39.976239,116.30263,0,286.713346456693,40678.4129398148,2011-05-15,09:54:38
39.976374,116.302759,0,273.370442913386,40678.4129976852,2011-05-15,09:54:43
39.976479,116.302744,0,267.27593832021,40678.4130555556,2011-05-15,09:54:48
39.976552,116.302743,0,261.466535433071,40678.4131134259,2011-05-15,09:54:53
39.976587,116.302769,0,243.071660104987,40678.4131712963,2011-05-15,09:54:58
39.976578,116.302755,0,241.27782480315,40678.4132291667,2011-05-15,09:55:03
39.976592,116.302702,0,238.394724409449,40678.413287037,2011-05-15,09:55:08
39.976604,116.302659,0,234.41842847769,40678.4133449074,2011-05-15,09:55:13
39.976664,116.302653,0,231.944632545932,40678.4134027778,2011-05-15,09:55:18
39.976731,116.302609,0,232.016669947507,40678.4134606481,2011-05-15,09:55:23
39.976788,116.302566,0,231.496456692913,40678.4135185185,2011-05-15,09:55:28
39.976874,116.302512,0,231.047326115486,40678.4135763889,2011-05-15,09:55:33
39.976936,116.302572,0,232.856856955381,40678.4136342593,2011-05-15,09:55:38
39.976853,116.302675,0,236.506473097113,40678.4136921296,2011-05-15,09:55:43
39.976863,116.302779,0,237.617693569554,40678.41375,2011-05-15,09:55:48
39.977024,116.303002,0,235.682709973753,40678.4138078704,2011-05-15,09:55:53
39.97712,116.303059,0,233.960866141732,40678.4138657407,2011-05-15,09:55:58
39.97718,116.303048,0,232.99968175853,40678.4139236111,2011-05-15,09:56:03
39.977312,116.302985,0,231.474629265092,40678.4139814815,2011-05-15,09:56:08
39.977413,116.303048,0,230.739799868766,40678.4140393519,2011-05-15,09:56:13
39.977511,116.303083,0,228.322874015748,40678.4140972222,2011-05-15,09:56:18
39.977604,116.303115,0,227.612349081365,40678.4141550926,2011-05-15,09:56:23
39.977618,116.303163,0,226.302234251969,40678.414212963,2011-05-15,09:56:28
39.977629,116.303237,0,225.338572834646,40678.4142708333,2011-05-15,09:56:33
39.977657,116.303311,0,222.778546587926,40678.4143287037,2011-05-15,09:56:38
39.977658,116.303366,0,223.82656167979,40678.4143865741,2011-05-15,09:56:43
39.977652,116.303404,0,221.747352362205,40678.4144444444,2011-05-15,09:56:48
39.977652,116.303404,0,221.747352362205,40678.4144791667,2011-05-15,09:56:51
39.977654,116.303401,0,213.041381233596,40678.4145023148,2011-05-15,09:56:53
39.977678,116.30341,0,208.877992125984,40678.4145601852,2011-05-15,09:56:58
39.97769,116.303423,0,207.812103018373,40678.4146180556,2011-05-15,09:57:03
39.977679,116.303449,0,209.218021653543,40678.4146759259,2011-05-15,09:57:08
39.977659,116.303468,0,210.389265091864,40678.4147337963,2011-05-15,09:57:13
39.977664,116.303491,0,208.241594488189,40678.4147916667,2011-05-15,09:57:18
39.977715,116.303507,0,208.328366141732,40678.414849537,2011-05-15,09:57:23
39.977728,116.303511,0,212.437411417323,40678.4149074074,2011-05-15,09:57:28
39.977784,116.3035,0,225.425679133858,40678.4149652778,2011-05-15,09:57:33
39.97785,116.303517,0,234.051276246719,40678.4150231481,2011-05-15,09:57:38
39.97785,116.303517,0,234.051276246719,40678.4150578704,2011-05-15,09:57:41
39.977843,116.303515,0,240.96000984252,40678.4150810185,2011-05-15,09:57:43
39.977865,116.303497,0,254.473848425197,40678.4151388889,2011-05-15,09:57:48
39.977869,116.303426,0,280.30813648294,40678.4151967593,2011-05-15,09:57:53
39.977818,116.303502,0,286.859176509186,40678.4152546296,2011-05-15,09:57:58
39.977831,116.30353,0,288.910803805774,40678.4153125,2011-05-15,09:58:03
39.977961,116.303485,0,297.590367454068,40678.4153703704,2011-05-15,09:58:08
