# Supplementary material for: Research on differential privacy protection method based on user tendency
Source: PLoS One. 2023 Oct 26;18(10):e0288823. doi: 10.1371/journal.pone.0288823 (PMC10602288; doi:10.1371/journal.pone.0288823)
Supplement: S5 Data — (ZIP) [file pone.0288823.s005.zip › Data 5-5/147/Trajectory/20110516213330.plt]

Geolife trajectory
WGS 84
Altitude is in Feet
Reserved 3
0,2,255,My Track,0,0,2,8421376
0
39.980926,116.30474,0,104.491335301837,40679.8982638889,2011-05-16,21:33:30
39.98098,116.304725,0,161.21032152231,40679.8983217593,2011-05-16,21:33:35
39.981016,116.30473,0,150.743707349081,40679.8983796296,2011-05-16,21:33:40
39.981085,116.304704,0,170.707539370079,40679.8984375,2011-05-16,21:33:45
39.981143,116.304704,0,189.833566272966,40679.8984953704,2011-05-16,21:33:50
39.981201,116.304707,0,197.717273622047,40679.8985532407,2011-05-16,21:33:55
39.981267,116.304686,0,213.754858923884,40679.8986111111,2011-05-16,21:34:00
39.981344,116.304678,0,225.856486220472,40679.8986689815,2011-05-16,21:34:05
39.981397,116.304685,0,225.153143044619,40679.8987268518,2011-05-16,21:34:10
39.981468,116.304693,0,228.259245406824,40679.8987847222,2011-05-16,21:34:15
39.981534,116.304707,0,238.967030839895,40679.8988425926,2011-05-16,21:34:20
39.98158,116.304726,0,232.625196850394,40679.898900463,2011-05-16,21:34:25
39.981618,116.304744,0,232.460167322835,40679.8989583333,2011-05-16,21:34:30
39.981669,116.304733,0,235.338211942257,40679.8990162037,2011-05-16,21:34:35
39.981734,116.304725,0,239.814271653543,40679.8990740741,2011-05-16,21:34:40
39.981798,116.304742,0,246.635770997375,40679.8991319444,2011-05-16,21:34:45
39.981856,116.304686,0,250.190751312336,40679.8991898148,2011-05-16,21:34:50
39.981895,116.304661,0,254.667388451444,40679.8992476852,2011-05-16,21:34:55
39.981927,116.304633,0,260.41125984252,40679.8993055556,2011-05-16,21:35:00
39.981948,116.304611,0,263.236765091864,40679.8993634259,2011-05-16,21:35:05
39.981953,116.304598,0,265.877214566929,40679.8994212963,2011-05-16,21:35:10
39.981995,116.304605,0,269.014980314961,40679.8994791667,2011-05-16,21:35:15
39.982057,116.304606,0,276.655262467192,40679.899537037,2011-05-16,21:35:20
39.982125,116.304601,0,274.019265091864,40679.8995949074,2011-05-16,21:35:25
39.982307,116.304637,0,272.248385826772,40679.8996527778,2011-05-16,21:35:30
39.982418,116.304683,0,271.542667322835,40679.8997106481,2011-05-16,21:35:35
39.982483,116.304635,0,269.463405511811,40679.8997685185,2011-05-16,21:35:40
39.982515,116.30462,0,265.549786745407,40679.8998263889,2011-05-16,21:35:45
39.982576,116.304617,0,265.54220144357,40679.8998842593,2011-05-16,21:35:50
39.982655,116.30464,0,270.345091863517,40679.8999421296,2011-05-16,21:35:55
39.982724,116.304662,0,274.336732283465,40679.9,2011-05-16,21:36:00
39.982735,116.304552,0,274.20782480315,40679.9000578704,2011-05-16,21:36:05
39.982731,116.304542,0,276.475065616798,40679.9001157407,2011-05-16,21:36:10
39.98271,116.304504,0,280.038628608924,40679.9001736111,2011-05-16,21:36:15
39.98271,116.304504,0,280.038628608924,40679.9002083333,2011-05-16,21:36:18
39.982704,116.304502,0,284.460498687664,40679.9002314815,2011-05-16,21:36:20
39.982774,116.304512,0,285.879396325459,40679.9002893518,2011-05-16,21:36:25
39.98291,116.30455,0,289.481830708661,40679.9003472222,2011-05-16,21:36:30
39.983114,116.304654,0,296.49812007874,40679.9004050926,2011-05-16,21:36:35
39.983207,116.304676,0,303.003681102362,40679.900462963,2011-05-16,21:36:40
39.983276,116.304685,0,311.797936351706,40679.9005208333,2011-05-16,21:36:45
39.983369,116.304719,0,318.820508530184,40679.9005787037,2011-05-16,21:36:50
39.983446,116.304744,0,331.502598425197,40679.9006365741,2011-05-16,21:36:55
39.983498,116.304739,0,344.652867454068,40679.9006944444,2011-05-16,21:37:00
39.983567,116.304723,0,361.022975721785,40679.9007523148,2011-05-16,21:37:05
39.983657,116.304752,0,374.176295931758,40679.9008101852,2011-05-16,21:37:10
39.983728,116.304764,0,377.482467191601,40679.9008680556,2011-05-16,21:37:15
39.983763,116.304767,0,367.038356299213,40679.9009259259,2011-05-16,21:37:20
39.983834,116.304707,0,361.698280839895,40679.9009837963,2011-05-16,21:37:25
39.983856,116.304687,0,373.510751312336,40679.9010416667,2011-05-16,21:37:30
39.983862,116.304667,0,369.650022965879,40679.901099537,2011-05-16,21:37:35
39.983837,116.30465,0,365.849917979003,40679.9011574074,2011-05-16,21:37:40
39.983834,116.304636,0,362.513008530184,40679.9012152778,2011-05-16,21:37:45
39.983813,116.304612,0,355.378021653543,40679.9012731481,2011-05-16,21:37:50
39.983802,116.304608,0,354.233362860892,40679.9013310185,2011-05-16,21:37:55
39.983802,116.304608,0,354.233362860892,40679.9013657407,2011-05-16,21:37:58
39.983799,116.304612,0,353.204498031496,40679.9013888889,2011-05-16,21:38:00
39.983759,116.304588,0,346.941459973753,40679.9014467593,2011-05-16,21:38:05
39.983754,116.304598,0,347.00874343832,40679.9015046296,2011-05-16,21:38:10
39.983762,116.304603,0,346.954750656168,40679.9015625,2011-05-16,21:38:15
39.98377,116.304611,0,346.877155511811,40679.9016203704,2011-05-16,21:38:20
39.98377,116.304611,0,346.877155511811,40679.9016550926,2011-05-16,21:38:23
39.983774,116.304612,0,346.593054461942,40679.9016782407,2011-05-16,21:38:25
39.983787,116.304622,0,341.516003937008,40679.9017361111,2011-05-16,21:38:30
39.983778,116.304652,0,336.585131233596,40679.9017939815,2011-05-16,21:38:35
39.983752,116.304668,0,329.835095144357,40679.9018518519,2011-05-16,21:38:40
39.983755,116.304701,0,324.9593667979,40679.9019097222,2011-05-16,21:38:45
39.98374,116.304712,0,317.443412073491,40679.9019675926,2011-05-16,21:38:50
39.983669,116.304693,0,307.701791338583,40679.902025463,2011-05-16,21:38:55
39.983699,116.304492,0,283.628297244094,40679.9020833333,2011-05-16,21:39:00
39.983748,116.304461,0,277.716545275591,40679.9021412037,2011-05-16,21:39:05
39.98376,116.304451,0,276.687477034121,40679.9021990741,2011-05-16,21:39:10
39.98376,116.304451,0,276.687477034121,40679.9022337963,2011-05-16,21:39:13
39.983759,116.304455,0,277.002063648294,40679.9022569444,2011-05-16,21:39:15
39.983719,116.304512,0,258.319484908136,40679.9023148148,2011-05-16,21:39:20
39.983689,116.30456,0,229.483477690289,40679.9023726852,2011-05-16,21:39:25
39.983742,116.30449,0,233.877913385827,40679.9024305556,2011-05-16,21:39:30
39.983815,116.304414,0,231.059517716535,40679.9024884259,2011-05-16,21:39:35
39.983885,116.304542,0,124.177746062992,40679.9076967593,2011-05-16,21:47:05
39.983776,116.305076,0,125.516541994751,40679.9077546296,2011-05-16,21:47:10
39.983788,116.305597,0,124.549038713911,40679.9078125,2011-05-16,21:47:15
39.983815,116.306192,0,121.279665354331,40679.9078703704,2011-05-16,21:47:20
39.983834,116.306833,0,114.960370734908,40679.9079282407,2011-05-16,21:47:25
39.9838,116.307499,0,104.785291994751,40679.9079861111,2011-05-16,21:47:30
39.98375,116.308202,0,95.5137795275591,40679.9080439815,2011-05-16,21:47:35
39.983744,116.308814,0,84.6637631233596,40679.9081018518,2011-05-16,21:47:40
39.983788,116.309345,0,76.6824737532808,40679.9081597222,2011-05-16,21:47:45
39.983789,116.30961,0,72.1764140419947,40679.9082175926,2011-05-16,21:47:50
39.983756,116.309579,0,70.6746686351706,40679.908275463,2011-05-16,21:47:55
39.983744,116.309585,0,68.907595144357,40679.9083333333,2011-05-16,21:48:00
39.983723,116.309577,0,68.3430118110236,40679.9083912037,2011-05-16,21:48:05
39.983694,116.309552,0,67.5576738845144,40679.9084490741,2011-05-16,21:48:10
39.98367,116.30954,0,66.6248261154856,40679.9085069444,2011-05-16,21:48:15
39.983652,116.309538,0,65.7766896325459,40679.9085648148,2011-05-16,21:48:20
39.983642,116.309543,0,66.4812762467192,40679.9086226852,2011-05-16,21:48:25
39.983637,116.309543,0,66.40718832021,40679.9086805556,2011-05-16,21:48:30
39.983632,116.309543,0,66.430780839895,40679.9087384259,2011-05-16,21:48:35
39.983625,116.309543,0,66.4407250656168,40679.9087962963,2011-05-16,21:48:40
39.983631,116.309547,0,66.4126607611549,40679.9088541667,2011-05-16,21:48:45
39.983632,116.309549,0,66.4004954068241,40679.908912037,2011-05-16,21:48:50
39.983632,116.309549,0,66.4004954068241,40679.9089467593,2011-05-16,21:48:53
39.983635,116.309553,0,66.5608300524934,40679.9089699074,2011-05-16,21:48:55
39.983646,116.309556,0,67.0159317585302,40679.9090277778,2011-05-16,21:49:00
39.983663,116.309576,0,69.8690387139108,40679.9090856481,2011-05-16,21:49:05
39.983681,116.309576,0,72.0710531496063,40679.9091435185,2011-05-16,21:49:10
39.983696,116.309576,0,75.568907480315,40679.9092013889,2011-05-16,21:49:15
39.983705,116.309539,0,79.0735859580052,40679.9092592593,2011-05-16,21:49:20
39.983705,116.309539,0,79.0735859580052,40679.9092939815,2011-05-16,21:49:23
39.983706,116.309532,0,81.7213910761155,40679.9093171296,2011-05-16,21:49:25
39.98372,116.309533,0,83.6948458005249,40679.909375,2011-05-16,21:49:30
39.983752,116.309658,0,92.5846620734908,40679.9094328704,2011-05-16,21:49:35
39.983912,116.310016,0,121.222168635171,40679.9094907407,2011-05-16,21:49:40
39.984058,116.310433,0,146.526151574803,40679.9095486111,2011-05-16,21:49:45
39.984081,116.310858,0,155.998641732283,40679.9096064815,2011-05-16,21:49:50
39.984114,116.311433,0,161.968015091864,40679.9096643519,2011-05-16,21:49:55
39.98412,116.312016,0,170.977234251969,40679.9097222222,2011-05-16,21:50:00
39.984132,116.312596,0,176.693349737533,40679.9097800926,2011-05-16,21:50:05
39.984132,116.313234,0,181.354862204724,40679.909837963,2011-05-16,21:50:10
39.984138,116.313826,0,186.829192913386,40679.9098958333,2011-05-16,21:50:15
39.984115,116.314356,0,183.687673884514,40679.9099537037,2011-05-16,21:50:20
39.984112,116.314878,0,184.137828083989,40679.9100115741,2011-05-16,21:50:25
39.984122,116.315318,0,175.724406167979,40679.9100694444,2011-05-16,21:50:30
39.984128,116.315596,0,164.149665354331,40679.9101273148,2011-05-16,21:50:35
39.984129,116.315673,0,167.646958661417,40679.9101851852,2011-05-16,21:50:40
39.984126,116.315677,0,170.303543307087,40679.9102430556,2011-05-16,21:50:45
39.984126,116.315677,0,170.113769685039,40679.9103009259,2011-05-16,21:50:50
39.984126,116.315677,0,170.113769685039,40679.9103356482,2011-05-16,21:50:53
39.984126,116.315678,0,170.070830052493,40679.9103587963,2011-05-16,21:50:55
39.984127,116.315731,0,169.226040026247,40679.9104166667,2011-05-16,21:51:00
39.984123,116.315912,0,165.89250984252,40679.910474537,2011-05-16,21:51:05
39.98416,116.316165,0,166.602372047244,40679.9105324074,2011-05-16,21:51:10
39.984168,116.316469,0,160.272014435696,40679.9105902778,2011-05-16,21:51:15
39.984158,116.316803,0,165.47218175853,40679.9106481481,2011-05-16,21:51:20
39.984151,116.317241,0,163.072614829396,40679.9107060185,2011-05-16,21:51:25
39.984166,116.317727,0,158.122919947507,40679.9107638889,2011-05-16,21:51:30
39.984193,116.318267,0,157.037457349081,40679.9108217593,2011-05-16,21:51:35
39.984219,116.318817,0,157.805190288714,40679.9108796296,2011-05-16,21:51:40
39.984242,116.319295,0,148.937834645669,40679.9109375,2011-05-16,21:51:45
39.984244,116.319699,0,148.794832677165,40679.9109953704,2011-05-16,21:51:50
39.98426,116.320039,0,151.345485564304,40679.9110532407,2011-05-16,21:51:55
39.984263,116.320281,0,139.056479658793,40679.9111111111,2011-05-16,21:52:00
39.984268,116.320488,0,146.799438976378,40679.9111689815,2011-05-16,21:52:05
39.984305,116.320536,0,152.334416010499,40679.9112268519,2011-05-16,21:52:10
39.984304,116.320533,0,150.346167979003,40679.9112847222,2011-05-16,21:52:15
39.984304,116.320534,0,150.480895669291,40679.9113425926,2011-05-16,21:52:20
39.984304,116.320529,0,150.950262467192,40679.911400463,2011-05-16,21:52:25
39.984304,116.320529,0,150.950262467192,40679.9114351852,2011-05-16,21:52:28
39.984304,116.320533,0,151.297788713911,40679.9114583333,2011-05-16,21:52:30
39.984301,116.320627,0,149.659760498688,40679.9115162037,2011-05-16,21:52:35
39.984303,116.320889,0,144.053280839895,40679.9115740741,2011-05-16,21:52:40
39.984311,116.321253,0,141.378238188976,40679.9116319444,2011-05-16,21:52:45
39.984299,116.321667,0,141.762736220472,40679.9116898148,2011-05-16,21:52:50
39.984303,116.322156,0,137.520436351706,40679.9117476852,2011-05-16,21:52:55
39.984323,116.322689,0,141.35938976378,40679.9118055556,2011-05-16,21:53:00
39.984363,116.323148,0,139.248477690289,40679.9118634259,2011-05-16,21:53:05
39.984364,116.323534,0,140.741840551181,40679.9119212963,2011-05-16,21:53:10
39.984371,116.323861,0,148.814255249344,40679.9119791667,2011-05-16,21:53:15
39.984364,116.324008,0,150.76092847769,40679.912037037,2011-05-16,21:53:20
39.984357,116.324092,0,156.844107611549,40679.9120949074,2011-05-16,21:53:25
39.984378,116.324223,0,154.155521653543,40679.9121527778,2011-05-16,21:53:30
39.984387,116.324386,0,148.756184383202,40679.9122106481,2011-05-16,21:53:35
39.984409,116.324404,0,145.744465223097,40679.9122685185,2011-05-16,21:53:40
39.984408,116.324408,0,145.785252624672,40679.9123263889,2011-05-16,21:53:45
39.984408,116.324408,0,145.785252624672,40679.9123611111,2011-05-16,21:53:48
39.984407,116.324405,0,145.333284120735,40679.9123842593,2011-05-16,21:53:50
39.984403,116.324537,0,150.312837926509,40679.9124421296,2011-05-16,21:53:55
39.984431,116.324841,0,155.737604986877,40679.9125,2011-05-16,21:54:00
39.98446,116.325279,0,165.838320209974,40679.9125578704,2011-05-16,21:54:05
39.984479,116.325702,0,177.525383858268,40679.9126157407,2011-05-16,21:54:10
39.984484,116.326005,0,176.988297244094,40679.9126736111,2011-05-16,21:54:15
39.9845,116.326203,0,173.308480971129,40679.9127314815,2011-05-16,21:54:20
39.984516,116.326246,0,177.329655511811,40679.9127893519,2011-05-16,21:54:25
39.984517,116.326252,0,178.110456036745,40679.9128472222,2011-05-16,21:54:30
39.984517,116.326252,0,178.110456036745,40679.9128819444,2011-05-16,21:54:33
39.984518,116.326248,0,178.302129265092,40679.9129050926,2011-05-16,21:54:35
39.984521,116.326267,0,179.003166010499,40679.912962963,2011-05-16,21:54:40
39.98452,116.326276,0,179.732539370079,40679.9130208333,2011-05-16,21:54:45
39.984519,116.326291,0,180.423241469816,40679.9130787037,2011-05-16,21:54:50
39.984519,116.32631,0,180.848362860892,40679.9131365741,2011-05-16,21:54:55
39.984494,116.326397,0,182.760229658793,40679.9131944444,2011-05-16,21:55:00
39.984543,116.326689,0,190.193933727034,40679.9132523148,2011-05-16,21:55:05
39.984578,116.327179,0,195.00407152231,40679.9133101852,2011-05-16,21:55:10
39.984634,116.327787,0,192.301092519685,40679.9133680556,2011-05-16,21:55:15
39.984673,116.328431,0,189.969320866142,40679.9134259259,2011-05-16,21:55:20
39.984635,116.329063,0,169.90530183727,40679.9134837963,2011-05-16,21:55:25
39.984646,116.329741,0,148.594960629921,40679.9135416667,2011-05-16,21:55:30
39.984671,116.33047,0,137.766489501312,40679.913599537,2011-05-16,21:55:35
39.984703,116.331223,0,132.230187007874,40679.9136574074,2011-05-16,21:55:40
39.984733,116.331958,0,124.457152230971,40679.9137152778,2011-05-16,21:55:45
39.984759,116.332651,0,119.860039370079,40679.9137731481,2011-05-16,21:55:50
39.984766,116.33332,0,118.973011811024,40679.9138310185,2011-05-16,21:55:55
39.984745,116.334064,0,111.418244750656,40679.9138888889,2011-05-16,21:56:00
39.984776,116.334846,0,111.748513779528,40679.9139467593,2011-05-16,21:56:05
39.984845,116.335588,0,114.738795931759,40679.9140046296,2011-05-16,21:56:10
39.984814,116.336239,0,116.601489501312,40679.9140625,2011-05-16,21:56:15
39.984841,116.336822,0,110.530403543307,40679.9141203704,2011-05-16,21:56:20
39.984882,116.337389,0,112.152473753281,40679.9141782407,2011-05-16,21:56:25
39.984922,116.337845,0,124.347591863517,40679.9142361111,2011-05-16,21:56:30
39.984962,116.338198,0,137.843635170604,40679.9142939815,2011-05-16,21:56:35
39.984959,116.338642,0,147.041423884514,40679.9143518518,2011-05-16,21:56:40
39.984993,116.339039,0,158.029317585302,40679.9144097222,2011-05-16,21:56:45
39.985013,116.339397,0,160.752319553806,40679.9144675926,2011-05-16,21:56:50
39.985011,116.339458,0,163.497312992126,40679.914525463,2011-05-16,21:56:55
39.985011,116.339458,0,163.497312992126,40679.9145601852,2011-05-16,21:56:58
39.985012,116.339459,0,164.360862860892,40679.9145833333,2011-05-16,21:57:00
39.985015,116.339478,0,164.875095144357,40679.9146412037,2011-05-16,21:57:05
39.985057,116.339672,0,170.026614173228,40679.9146990741,2011-05-16,21:57:10
39.98511,116.339997,0,179.646335301837,40679.9147569444,2011-05-16,21:57:15
39.985168,116.340456,0,181.477352362205,40679.9148148148,2011-05-16,21:57:20
39.985149,116.341023,0,169.60717191601,40679.9148726852,2011-05-16,21:57:25
39.985173,116.341551,0,172.835774278215,40679.9149305556,2011-05-16,21:57:30
39.985222,116.342132,0,180.484967191601,40679.9149884259,2011-05-16,21:57:35
39.985236,116.342778,0,166.281289370079,40679.9150462963,2011-05-16,21:57:40
39.985265,116.343419,0,174.542526246719,40679.9151041667,2011-05-16,21:57:45
39.985298,116.344004,0,172.615239501312,40679.915162037,2011-05-16,21:57:50
39.985277,116.344626,0,154.882204724409,40679.9152199074,2011-05-16,21:57:55
39.985291,116.345198,0,129.587631233596,40679.9152777778,2011-05-16,21:58:00
39.985289,116.3457,0,130.631830708661,40679.9153356481,2011-05-16,21:58:05
39.985291,116.346097,0,140.14156496063,40679.9153935185,2011-05-16,21:58:10
39.985301,116.346353,0,171.903687664042,40679.9154513889,2011-05-16,21:58:15
39.985271,116.346565,0,178.901417322835,40679.9155092593,2011-05-16,21:58:20
39.985257,116.346715,0,180.598143044619,40679.9155671296,2011-05-16,21:58:25
39.985265,116.346735,0,183.703818897638,40679.915625,2011-05-16,21:58:30
39.985265,116.346735,0,186.30937664042,40679.9156828704,2011-05-16,21:58:35
39.985265,116.346735,0,186.30937664042,40679.9157175926,2011-05-16,21:58:38
39.985265,116.346728,0,187.153215223097,40679.9157407407,2011-05-16,21:58:40
39.985268,116.346719,0,187.633894356955,40679.9157986111,2011-05-16,21:58:45
39.985268,116.346719,0,187.633894356955,40679.9158333333,2011-05-16,21:58:48
39.98527,116.346715,0,188.033661417323,40679.9158564815,2011-05-16,21:58:50
39.985279,116.346687,0,191.029652230971,40679.9159143518,2011-05-16,21:58:55
39.98528,116.346685,0,191.471856955381,40679.9159722222,2011-05-16,21:59:00
39.985279,116.346681,0,191.134543963255,40679.9160300926,2011-05-16,21:59:05
39.98528,116.346677,0,190.91845144357,40679.916087963,2011-05-16,21:59:10
39.98528,116.346677,0,190.91845144357,40679.9161226852,2011-05-16,21:59:13
39.985286,116.346674,0,190.904734251968,40679.9161458333,2011-05-16,21:59:15
39.985287,116.346663,0,190.788615485564,40679.9162037037,2011-05-16,21:59:20
39.985286,116.34666,0,190.484268372703,40679.9162615741,2011-05-16,21:59:25
39.985286,116.346663,0,190.158228346457,40679.9163194444,2011-05-16,21:59:30
39.985286,116.346668,0,189.804481627297,40679.9163773148,2011-05-16,21:59:35
39.985286,116.346676,0,189.583707349081,40679.9164351852,2011-05-16,21:59:40
39.985286,116.346676,0,189.39688976378,40679.9164930556,2011-05-16,21:59:45
39.985285,116.346676,0,189.065770997375,40679.9165509259,2011-05-16,21:59:50
39.985285,116.34668,0,188.805524934383,40679.9166087963,2011-05-16,21:59:55
39.985285,116.346686,0,188.420889107612,40679.9166666667,2011-05-16,22:00:00
39.985285,116.346692,0,188.316709317585,40679.916724537,2011-05-16,22:00:05
39.985285,116.346692,0,188.316709317585,40679.9167592593,2011-05-16,22:00:08
39.985287,116.346695,0,188.631135170604,40679.9167824074,2011-05-16,22:00:10
39.985288,116.346706,0,189.112578740157,40679.9168402778,2011-05-16,22:00:15
39.985288,116.346717,0,189.567637795276,40679.9168981481,2011-05-16,22:00:20
39.985288,116.346729,0,190.002237532808,40679.9169560185,2011-05-16,22:00:25
39.985288,116.346729,0,190.002237532808,40679.9169907407,2011-05-16,22:00:28
39.985289,116.346727,0,190.067529527559,40679.9170138889,2011-05-16,22:00:30
39.985299,116.346768,0,190.563290682415,40679.9170717593,2011-05-16,22:00:35
39.985279,116.347029,0,182.33999015748,40679.9171296296,2011-05-16,22:00:40
39.985413,116.347286,0,177.179297900262,40679.9171875,2011-05-16,22:00:45
39.985696,116.347419,0,184.313280839895,40679.9172453704,2011-05-16,22:00:50
39.986233,116.347422,0,178.533940288714,40679.9173032407,2011-05-16,22:00:55
39.986768,116.347394,0,166.295357611549,40679.9173611111,2011-05-16,22:01:00
39.987353,116.347362,0,152.46093503937,40679.9174189815,2011-05-16,22:01:05
39.987886,116.34732,0,153.290793963255,40679.9174768519,2011-05-16,22:01:10
39.988343,116.34729,0,159.200196850394,40679.9175347222,2011-05-16,22:01:15
39.988789,116.347251,0,162.70781496063,40679.9175925926,2011-05-16,22:01:20
39.989218,116.347266,0,154.83532152231,40679.917650463,2011-05-16,22:01:25
39.989524,116.347265,0,157.030849737533,40679.9177083333,2011-05-16,22:01:30
39.989606,116.347229,0,164.537516404199,40679.9177662037,2011-05-16,22:01:35
39.989644,116.347239,0,171.424396325459,40679.9178240741,2011-05-16,22:01:40
39.989618,116.347255,0,173.328503937008,40679.9178819444,2011-05-16,22:01:45
39.989538,116.347255,0,164.815583989501,40679.9179398148,2011-05-16,22:01:50
39.989479,116.347293,0,160.249199475066,40679.9179976852,2011-05-16,22:01:55
39.989443,116.347314,0,160.520121391076,40679.9180555556,2011-05-16,22:02:00
39.989378,116.347344,0,156.691043307087,40679.9181134259,2011-05-16,22:02:05
39.989324,116.347335,0,150.179225721785,40679.9181712963,2011-05-16,22:02:10
39.989296,116.347314,0,146.609793307087,40679.9182291667,2011-05-16,22:02:15
39.989216,116.34732,0,143.688996062992,40679.918287037,2011-05-16,22:02:20
39.989143,116.347335,0,152.626725721785,40679.9183449074,2011-05-16,22:02:25
39.989093,116.347367,0,159.715118110236,40679.9184027778,2011-05-16,22:02:30
39.989034,116.347405,0,167.45155511811,40679.9184606481,2011-05-16,22:02:35
39.988981,116.3474,0,177.522342519685,40679.9185185185,2011-05-16,22:02:40
39.988901,116.347439,0,190.144885170604,40679.9185763889,2011-05-16,22:02:45
39.988885,116.347475,0,194.82562664042,40679.9186342593,2011-05-16,22:02:50
39.988857,116.347506,0,193.242401574803,40679.9186921296,2011-05-16,22:02:55
39.988791,116.347647,0,177.157106299213,40679.91875,2011-05-16,22:03:00
39.988738,116.347756,0,172.779317585302,40679.9188078704,2011-05-16,22:03:05
39.988665,116.347758,0,172.836499343832,40679.9188657407,2011-05-16,22:03:10
39.98864,116.34777,0,172.177601706037,40679.9189236111,2011-05-16,22:03:15
39.988598,116.347792,0,170.214908136483,40679.9189814815,2011-05-16,22:03:20
39.988538,116.347788,0,168.729793307087,40679.9190393519,2011-05-16,22:03:25
39.98846,116.347794,0,170.402263779528,40679.9190972222,2011-05-16,22:03:30
39.988361,116.347811,0,168.620557742782,40679.9191550926,2011-05-16,22:03:35
39.988281,116.347817,0,169.29592519685,40679.919212963,2011-05-16,22:03:40
39.988186,116.347827,0,172.888927165354,40679.9192708333,2011-05-16,22:03:45
39.988093,116.347834,0,171.989570209974,40679.9193287037,2011-05-16,22:03:50
39.988007,116.347849,0,169.15029855643,40679.9193865741,2011-05-16,22:03:55
39.98792,116.347836,0,161.462319553806,40679.9194444444,2011-05-16,22:04:00
39.987866,116.347863,0,157.922047244094,40679.9195023148,2011-05-16,22:04:05
39.987795,116.347867,0,154.859714566929,40679.9195601852,2011-05-16,22:04:10
39.987728,116.347894,0,149.489087926509,40679.9196180556,2011-05-16,22:04:15
39.987681,116.347962,0,151.218517060367,40679.9196759259,2011-05-16,22:04:20
39.987715,116.348052,0,152.589616141732,40679.9197337963,2011-05-16,22:04:25
39.987752,116.348116,0,151.447047244094,40679.9197916667,2011-05-16,22:04:30
39.987769,116.348188,0,151.975561023622,40679.919849537,2011-05-16,22:04:35
39.987796,116.34826,0,153.768218503937,40679.9199074074,2011-05-16,22:04:40
39.987801,116.348306,0,161.266213910761,40679.9199652778,2011-05-16,22:04:45
39.987803,116.348384,0,164.331049868766,40679.9200231481,2011-05-16,22:04:50
39.987821,116.348444,0,171.314648950131,40679.9200810185,2011-05-16,22:04:55
39.987845,116.348528,0,174.279639107612,40679.9201388889,2011-05-16,22:05:00
39.987848,116.348663,0,179.500492125984,40679.9201967593,2011-05-16,22:05:05
39.987834,116.348806,0,186.717680446194,40679.9202546296,2011-05-16,22:05:10
39.987827,116.348919,0,193.352762467192,40679.9203125,2011-05-16,22:05:15
39.987837,116.349016,0,204.222447506562,40679.9203703704,2011-05-16,22:05:20
39.987856,116.3491,0,210.653015091863,40679.9204282407,2011-05-16,22:05:25
39.987883,116.349137,0,220.940108267717,40679.9204861111,2011-05-16,22:05:30
39.987918,116.349188,0,223.781003937008,40679.9205439815,2011-05-16,22:05:35
39.987958,116.349219,0,232.324124015748,40679.9206018519,2011-05-16,22:05:40
39.988006,116.349258,0,241.953832020997,40679.9206597222,2011-05-16,22:05:45
39.988016,116.349358,0,250.120839895013,40679.9207175926,2011-05-16,22:05:50
39.987989,116.349493,0,251.463090551181,40679.920775463,2011-05-16,22:05:55
39.987958,116.349617,0,250.98342519685,40679.9208333333,2011-05-16,22:06:00
39.987954,116.34973,0,251.241617454068,40679.9208912037,2011-05-16,22:06:05
39.987934,116.349825,0,249.669658792651,40679.9209490741,2011-05-16,22:06:10
39.987914,116.349909,0,247.613251312336,40679.9210069444,2011-05-16,22:06:15
39.98787,116.350037,0,234.643379265092,40679.9210648148,2011-05-16,22:06:20
39.987781,116.350122,0,214.81248687664,40679.9211226852,2011-05-16,22:06:25
39.987796,116.350167,0,207.833356299213,40679.9211805556,2011-05-16,22:06:30
39.987813,116.350201,0,201.244166666667,40679.9212384259,2011-05-16,22:06:35
39.987812,116.350258,0,197.56469816273,40679.9212962963,2011-05-16,22:06:40
39.987809,116.350329,0,194.425807086614,40679.9213541667,2011-05-16,22:06:45
39.987805,116.350399,0,188.305583989501,40679.921412037,2011-05-16,22:06:50
39.987802,116.350492,0,184.450964566929,40679.9214699074,2011-05-16,22:06:55
39.987792,116.350577,0,180.8493667979,40679.9215277778,2011-05-16,22:07:00
39.987775,116.35067,0,177.564209317585,40679.9215856481,2011-05-16,22:07:05
39.987771,116.350754,0,172.978710629921,40679.9216435185,2011-05-16,22:07:10
39.987717,116.350875,0,169.21438976378,40679.9217013889,2011-05-16,22:07:15
39.987694,116.350964,0,169.538461286089,40679.9217592593,2011-05-16,22:07:20
39.987688,116.351046,0,166.206095800525,40679.9218171296,2011-05-16,22:07:25
39.987703,116.351114,0,166.625226377953,40679.921875,2011-05-16,22:07:30
39.987691,116.351163,0,167.234101049869,40679.9219328704,2011-05-16,22:07:35
39.987728,116.351235,0,166.484176509186,40679.9219907407,2011-05-16,22:07:40
39.987786,116.35132,0,164.923618766404,40679.9220486111,2011-05-16,22:07:45
39.987817,116.351367,0,164.957460629921,40679.9221064815,2011-05-16,22:07:50
39.987871,116.351395,0,164.030193569554,40679.9221643518,2011-05-16,22:07:55
39.98787,116.351418,0,164.498645013123,40679.9222222222,2011-05-16,22:08:00
39.98787,116.351436,0,165.132099737533,40679.9222800926,2011-05-16,22:08:05
39.98782,116.351486,0,164.508057742782,40679.922337963,2011-05-16,22:08:10
39.987741,116.351714,0,165.938966535433,40679.9223958333,2011-05-16,22:08:15
39.987674,116.35178,0,167.733677821522,40679.9224537037,2011-05-16,22:08:20
39.987602,116.351812,0,163.069622703412,40679.9225115741,2011-05-16,22:08:25
39.987444,116.351825,0,161.461617454068,40679.9225694444,2011-05-16,22:08:30
39.98731,116.351842,0,160.105183727034,40679.9226273148,2011-05-16,22:08:35
39.987247,116.351856,0,165.361318897638,40679.9226851852,2011-05-16,22:08:40
39.987197,116.351916,0,168.608792650919,40679.9227430556,2011-05-16,22:08:45
39.987202,116.351979,0,168.49436351706,40679.9228009259,2011-05-16,22:08:50
39.987244,116.352015,0,168.008690944882,40679.9228587963,2011-05-16,22:08:55
39.98727,116.352078,0,164.206059711286,40679.9229166667,2011-05-16,22:09:00
39.987292,116.352073,0,163.296601049869,40679.922974537,2011-05-16,22:09:05
39.987446,116.352088,0,163.712637795276,40679.9230324074,2011-05-16,22:09:10
39.98747,116.352107,0,165.142887139108,40679.9230902778,2011-05-16,22:09:15
39.987487,116.352137,0,168.552411417323,40679.9231481481,2011-05-16,22:09:20
39.987496,116.35218,0,172.225895669291,40679.9232060185,2011-05-16,22:09:25
39.987494,116.352313,0,177.277404855643,40679.9232638889,2011-05-16,22:09:30
39.987473,116.352443,0,180.966072834646,40679.9233217593,2011-05-16,22:09:35
39.987461,116.35248,0,181.860423228346,40679.9233796296,2011-05-16,22:09:40
39.987475,116.35253,0,182.445780839895,40679.9234375,2011-05-16,22:09:45
39.987489,116.352566,0,182.950390419948,40679.9234953704,2011-05-16,22:09:50
