# Supplementary material for: Research on differential privacy protection method based on user tendency
Source: PLoS One. 2023 Oct 26;18(10):e0288823. doi: 10.1371/journal.pone.0288823 (PMC10602288; doi:10.1371/journal.pone.0288823)
Supplement: S5 Data — (ZIP) [file pone.0288823.s005.zip › Data 5-5/147/Trajectory/20110517221041.plt]

Geolife trajectory
WGS 84
Altitude is in Feet
Reserved 3
0,2,255,My Track,0,0,2,8421376
0
39.982888,116.304955,0,492.124183070866,40680.9240856481,2011-05-17,22:10:41
39.983177,116.304703,0,492.315718503937,40680.9241435185,2011-05-17,22:10:46
39.983534,116.304367,0,492.640416666667,40680.9242013889,2011-05-17,22:10:51
39.983712,116.304311,0,493.16906824147,40680.9242592593,2011-05-17,22:10:56
39.983854,116.304228,0,493.445410104987,40680.9243171296,2011-05-17,22:11:01
39.983918,116.304212,0,493.719094488189,40680.924375,2011-05-17,22:11:06
39.98397,116.304131,0,493.186391076116,40680.9244328704,2011-05-17,22:11:11
39.984,116.30408,0,493.942519685039,40680.9244907407,2011-05-17,22:11:16
39.984025,116.304032,0,494.620958005249,40680.9245486111,2011-05-17,22:11:21
39.983926,116.304027,0,495.354107611549,40680.9246064815,2011-05-17,22:11:26
39.983947,116.304023,0,496.04781496063,40680.9246643518,2011-05-17,22:11:31
39.983946,116.303979,0,496.777713254593,40680.9247222222,2011-05-17,22:11:36
39.983935,116.30392,0,497.52092847769,40680.9247800926,2011-05-17,22:11:41
39.983967,116.304017,0,498.254780183727,40680.924837963,2011-05-17,22:11:46
39.98404,116.303972,0,498.303690944882,40680.9248958333,2011-05-17,22:11:51
39.984332,116.303501,0,448.42907808399,40680.9249537037,2011-05-17,22:11:56
39.98432,116.303571,0,435.128599081365,40680.9250115741,2011-05-17,22:12:01
39.984315,116.30358,0,431.286217191601,40680.9250694444,2011-05-17,22:12:06
39.983992,116.304081,0,411.845554461942,40680.9251273148,2011-05-17,22:12:11
39.983977,116.304113,0,401.406000656168,40680.9251851852,2011-05-17,22:12:16
39.983977,116.304113,0,401.406000656168,40680.9252199074,2011-05-17,22:12:19
39.98397,116.304112,0,400.782381889764,40680.9252430556,2011-05-17,22:12:21
39.983961,116.30411,0,400.115685695538,40680.9253009259,2011-05-17,22:12:26
39.983951,116.304114,0,399.46187992126,40680.9253587963,2011-05-17,22:12:31
39.98395,116.304112,0,398.830052493438,40680.9254166667,2011-05-17,22:12:36
39.98395,116.304109,0,398.230465879265,40680.925474537,2011-05-17,22:12:41
39.98395,116.304109,0,398.230465879265,40680.9255092593,2011-05-17,22:12:44
39.983945,116.304109,0,397.567549212598,40680.9255324074,2011-05-17,22:12:46
39.983922,116.304121,0,394.088264435696,40680.9255902778,2011-05-17,22:12:51
39.983917,116.304137,0,387.983070866142,40680.9256481482,2011-05-17,22:12:56
39.983877,116.304164,0,381.361118766404,40680.9257060185,2011-05-17,22:13:01
39.983856,116.304194,0,377.62281496063,40680.9257638889,2011-05-17,22:13:06
39.983847,116.304193,0,377.821459973753,40680.9258217593,2011-05-17,22:13:11
39.983838,116.30419,0,378.067687007874,40680.9258796296,2011-05-17,22:13:16
39.983831,116.304195,0,378.041430446194,40680.9259375,2011-05-17,22:13:21
39.983831,116.304195,0,378.041430446194,40680.9259722222,2011-05-17,22:13:24
39.983825,116.304202,0,378.31186351706,40680.9259953704,2011-05-17,22:13:26
39.98383,116.304228,0,374.900187007874,40680.9260532407,2011-05-17,22:13:31
39.983838,116.304237,0,373.350377296588,40680.9261111111,2011-05-17,22:13:36
39.983749,116.3044,0,357.139268372703,40680.9261689815,2011-05-17,22:13:41
39.983678,116.304687,0,141.364872047244,40680.9302199074,2011-05-17,22:19:31
39.983711,116.30505,0,135.194760498688,40680.9302777778,2011-05-17,22:19:36
39.983743,116.305541,0,122.065994094488,40680.9303356481,2011-05-17,22:19:41
39.983774,116.306028,0,111.039317585302,40680.9303935185,2011-05-17,22:19:46
39.983772,116.306554,0,101.98967847769,40680.9304513889,2011-05-17,22:19:51
39.983847,116.307014,0,94.248654855643,40680.9305092593,2011-05-17,22:19:56
39.983822,116.307511,0,83.8077788713911,40680.9305671296,2011-05-17,22:20:01
39.983805,116.307942,0,77.6737073490814,40680.930625,2011-05-17,22:20:06
39.983766,116.308316,0,60.3002624671916,40680.9306828704,2011-05-17,22:20:11
39.983742,116.308648,0,48.7349442257218,40680.9307407407,2011-05-17,22:20:16
39.983787,116.308883,0,32.8328608923884,40680.9307986111,2011-05-17,22:20:21
39.983766,116.30903,0,29.9106463254593,40680.9308564815,2011-05-17,22:20:26
39.983763,116.309103,0,26.2603969816273,40680.9309143518,2011-05-17,22:20:31
39.983758,116.309117,0,25.4600131233596,40680.9309722222,2011-05-17,22:20:36
39.983742,116.309106,0,21.1140091863517,40680.9310300926,2011-05-17,22:20:41
39.983718,116.309086,0,17.2982020997375,40680.931087963,2011-05-17,22:20:46
39.983698,116.309071,0,13.8691830708661,40680.9311458333,2011-05-17,22:20:51
39.983689,116.309067,0,11.1779954068241,40680.9312037037,2011-05-17,22:20:56
39.983688,116.309071,0,8.93051837270341,40680.9312615741,2011-05-17,22:21:01
39.98369,116.309074,0,7.02115157480315,40680.9313194444,2011-05-17,22:21:06
39.98369,116.309074,0,7.02115157480315,40680.9313541667,2011-05-17,22:21:09
39.983687,116.30908,0,5.26083661417323,40680.9313773148,2011-05-17,22:21:11
39.983699,116.309266,0,8.31455708661417,40680.9314351852,2011-05-17,22:21:16
39.983794,116.309662,0,18.8197112860892,40680.9314930556,2011-05-17,22:21:21
39.983915,116.310169,0,44.1930052493438,40680.9315509259,2011-05-17,22:21:26
39.983954,116.310718,0,59.7095177165354,40680.9316087963,2011-05-17,22:21:31
39.983959,116.311276,0,72.9682250656168,40680.9316666667,2011-05-17,22:21:36
39.984005,116.311897,0,79.4466404199475,40680.931724537,2011-05-17,22:21:41
39.98401,116.31249,0,81.1767650918635,40680.9317824074,2011-05-17,22:21:46
39.98404,116.312903,0,81.405469160105,40680.9318402778,2011-05-17,22:21:51
39.984035,116.31327,0,79.4840485564305,40680.9318981481,2011-05-17,22:21:56
39.984046,116.313762,0,77.5165452755905,40680.9319560185,2011-05-17,22:22:01
39.984021,116.314315,0,77.9097473753281,40680.9320138889,2011-05-17,22:22:06
39.984032,116.314848,0,81.7636351706037,40680.9320717593,2011-05-17,22:22:11
39.98404,116.315312,0,87.8979330708661,40680.9321296296,2011-05-17,22:22:16
39.98402,116.315587,0,93.6104429133858,40680.9321875,2011-05-17,22:22:21
39.984065,116.31566,0,96.7490387139108,40680.9322453704,2011-05-17,22:22:26
39.984078,116.315638,0,97.7793700787402,40680.9323032407,2011-05-17,22:22:31
39.984078,116.315638,0,97.7793700787402,40680.932337963,2011-05-17,22:22:34
39.984078,116.315643,0,96.7006167979003,40680.9323611111,2011-05-17,22:22:36
39.984063,116.315711,0,97.6795472440945,40680.9324189815,2011-05-17,22:22:41
39.984036,116.316023,0,100.223704068241,40680.9324768518,2011-05-17,22:22:46
39.984046,116.316431,0,104.546066272966,40680.9325347222,2011-05-17,22:22:51
39.984052,116.316968,0,108.124501312336,40680.9325925926,2011-05-17,22:22:56
39.984065,116.317564,0,111.079327427822,40680.932650463,2011-05-17,22:23:01
39.984098,116.318144,0,117.17906496063,40680.9327083333,2011-05-17,22:23:06
39.984159,116.318704,0,121.455367454068,40680.9327662037,2011-05-17,22:23:11
39.984197,116.319234,0,119.810603674541,40680.9328240741,2011-05-17,22:23:16
39.98423,116.319745,0,121.102408136483,40680.9328819444,2011-05-17,22:23:21
39.984238,116.320137,0,121.327972440945,40680.9329398148,2011-05-17,22:23:26
39.98424,116.320319,0,120.821948818898,40680.9329976852,2011-05-17,22:23:31
39.984216,116.320317,0,124.258205380577,40680.9330555556,2011-05-17,22:23:36
39.984224,116.320293,0,130.921837270341,40680.9331134259,2011-05-17,22:23:41
39.984234,116.320385,0,135.437545931759,40680.9331712963,2011-05-17,22:23:46
39.984258,116.320789,0,139.645492125984,40680.9332291667,2011-05-17,22:23:51
39.984282,116.321312,0,146.598917322835,40680.933287037,2011-05-17,22:23:56
39.984302,116.321918,0,154.811965223097,40680.9333449074,2011-05-17,22:24:01
39.984324,116.322499,0,161.822611548556,40680.9334027778,2011-05-17,22:24:06
39.984317,116.32305,0,163.907641076115,40680.9334606482,2011-05-17,22:24:11
39.984262,116.323396,0,161.175954724409,40680.9335185185,2011-05-17,22:24:16
39.984344,116.323726,0,157.725803805774,40680.9335763889,2011-05-17,22:24:21
39.98433,116.324016,0,149.563353018373,40680.9336342593,2011-05-17,22:24:26
39.984306,116.324129,0,144.965229658793,40680.9336921296,2011-05-17,22:24:31
39.984304,116.324119,0,143.875360892388,40680.93375,2011-05-17,22:24:36
39.984304,116.324112,0,143.300994094488,40680.9338078704,2011-05-17,22:24:41
39.984304,116.324112,0,143.300994094488,40680.9338425926,2011-05-17,22:24:44
39.984304,116.324107,0,143.202746062992,40680.9338657407,2011-05-17,22:24:46
39.984304,116.324118,0,143.177316272966,40680.9339236111,2011-05-17,22:24:51
39.984367,116.324271,0,140.227634514436,40680.9339814815,2011-05-17,22:24:56
39.984386,116.324557,0,134.706197506562,40680.9340393519,2011-05-17,22:25:01
39.984409,116.325001,0,131.663149606299,40680.9340972222,2011-05-17,22:25:06
39.984471,116.325409,0,130.043405511811,40680.9341550926,2011-05-17,22:25:11
39.984392,116.32573,0,142.726371391076,40680.934212963,2011-05-17,22:25:16
39.984422,116.325988,0,148.733996062992,40680.9342708333,2011-05-17,22:25:21
39.984464,116.326174,0,154.025410104987,40680.9343287037,2011-05-17,22:25:26
39.984476,116.326247,0,161.990269028871,40680.9343865741,2011-05-17,22:25:31
39.984465,116.326234,0,165.264173228346,40680.9344444444,2011-05-17,22:25:36
39.984464,116.326233,0,166.281200787402,40680.9345023148,2011-05-17,22:25:41
39.984464,116.326233,0,166.281200787402,40680.934537037,2011-05-17,22:25:44
39.984463,116.326225,0,166.807135826772,40680.9345601852,2011-05-17,22:25:46
39.984462,116.326208,0,167.268179133858,40680.9346180556,2011-05-17,22:25:51
39.984462,116.326204,0,167.485597112861,40680.9346759259,2011-05-17,22:25:56
39.984463,116.326207,0,167.597434383202,40680.9347337963,2011-05-17,22:26:01
39.984463,116.326207,0,167.597434383202,40680.9347685185,2011-05-17,22:26:04
39.984465,116.326212,0,167.647522965879,40680.9347916667,2011-05-17,22:26:06
39.984466,116.326223,0,167.612066929134,40680.934849537,2011-05-17,22:26:11
39.984467,116.326238,0,167.429251968504,40680.9349074074,2011-05-17,22:26:16
39.984467,116.326251,0,167.215990813648,40680.9349652778,2011-05-17,22:26:21
39.984467,116.326283,0,166.615150918635,40680.9350231481,2011-05-17,22:26:26
39.984467,116.326309,0,165.800734908136,40680.9350810185,2011-05-17,22:26:31
39.984466,116.32633,0,165.04218832021,40680.9351388889,2011-05-17,22:26:36
39.984466,116.326346,0,164.524727690289,40680.9351967593,2011-05-17,22:26:41
39.984467,116.326369,0,164.180416666667,40680.9352546296,2011-05-17,22:26:46
39.984467,116.326382,0,163.938854986877,40680.9353125,2011-05-17,22:26:51
39.984474,116.326459,0,163.725643044619,40680.9353703704,2011-05-17,22:26:56
39.98445,116.326723,0,161.949028871391,40680.9354282407,2011-05-17,22:27:01
39.984475,116.327138,0,161.365223097113,40680.9354861111,2011-05-17,22:27:06
39.984519,116.327736,0,156.773080708661,40680.9355439815,2011-05-17,22:27:11
39.984555,116.328378,0,160.983464566929,40680.9356018519,2011-05-17,22:27:16
39.984557,116.329048,0,167.631076115486,40680.9356597222,2011-05-17,22:27:21
39.984582,116.329797,0,163.278215223097,40680.9357175926,2011-05-17,22:27:26
39.984604,116.3306,0,168.417933070866,40680.935775463,2011-05-17,22:27:31
39.984655,116.331482,0,166.437257217848,40680.9358333333,2011-05-17,22:27:36
39.984708,116.332325,0,166.304406167979,40680.9358912037,2011-05-17,22:27:41
39.984755,116.333135,0,160.263930446194,40680.9359490741,2011-05-17,22:27:46
39.984768,116.333857,0,150.219461942257,40680.9360069444,2011-05-17,22:27:51
39.984761,116.334536,0,150.340259186352,40680.9360648148,2011-05-17,22:27:56
39.984795,116.335164,0,149.715679133858,40680.9361226852,2011-05-17,22:28:01
39.984828,116.335651,0,153.644904855643,40680.9361805556,2011-05-17,22:28:06
39.984878,116.336119,0,156.133507217848,40680.9362384259,2011-05-17,22:28:11
39.984894,116.336614,0,157.919468503937,40680.9362962963,2011-05-17,22:28:16
39.984887,116.337133,0,157.715954724409,40680.9363541667,2011-05-17,22:28:21
39.984868,116.337695,0,151.440203412073,40680.936412037,2011-05-17,22:28:26
39.98492,116.338246,0,152.25281496063,40680.9364699074,2011-05-17,22:28:31
39.984975,116.338739,0,150.970187007874,40680.9365277778,2011-05-17,22:28:36
39.985019,116.339132,0,151.90720144357,40680.9365856481,2011-05-17,22:28:41
39.985006,116.339391,0,157.048782808399,40680.9366435185,2011-05-17,22:28:46
39.985005,116.339383,0,157.526233595801,40680.9367013889,2011-05-17,22:28:51
39.985005,116.339383,0,157.526233595801,40680.9367361111,2011-05-17,22:28:54
39.985005,116.339383,0,158.205108267717,40680.9367592593,2011-05-17,22:28:56
39.985006,116.339392,0,158.311601049869,40680.9368171296,2011-05-17,22:29:01
39.985013,116.339472,0,156.029242125984,40680.936875,2011-05-17,22:29:06
39.985005,116.339736,0,154.012732939633,40680.9369328704,2011-05-17,22:29:11
39.984994,116.340103,0,154.125032808399,40680.9369907407,2011-05-17,22:29:16
39.985043,116.340635,0,149.677007874016,40680.9370486111,2011-05-17,22:29:21
39.98506,116.341273,0,149.552516404199,40680.9371064815,2011-05-17,22:29:26
39.985097,116.341961,0,145.00125,40680.9371643519,2011-05-17,22:29:31
39.985103,116.342592,0,141.497959317585,40680.9372222222,2011-05-17,22:29:36
39.985124,116.343102,0,136.778772965879,40680.9372800926,2011-05-17,22:29:41
39.985146,116.343557,0,133.246210629921,40680.937337963,2011-05-17,22:29:46
39.985173,116.344043,0,127.375744750656,40680.9373958333,2011-05-17,22:29:51
39.985203,116.34454,0,120.347103018373,40680.9374537037,2011-05-17,22:29:56
39.985195,116.345074,0,122.469229002625,40680.9375115741,2011-05-17,22:30:01
39.985151,116.345425,0,121.549396325459,40680.9375694444,2011-05-17,22:30:06
39.98506,116.345555,0,129.226788057743,40680.9376273148,2011-05-17,22:30:11
39.984973,116.345619,0,136.033343175853,40680.9376851852,2011-05-17,22:30:16
39.984916,116.345733,0,151.100295275591,40680.9377430556,2011-05-17,22:30:21
39.984899,116.345827,0,173.176830708661,40680.9378009259,2011-05-17,22:30:26
39.984925,116.34588,0,186.477772309711,40680.9378587963,2011-05-17,22:30:31
39.984931,116.345908,0,193.143730314961,40680.9379166667,2011-05-17,22:30:36
39.98494,116.345937,0,198.844786745407,40680.937974537,2011-05-17,22:30:41
39.984953,116.34597,0,203.87967519685,40680.9380324074,2011-05-17,22:30:46
39.984956,116.345988,0,207.326456692913,40680.9380902778,2011-05-17,22:30:51
39.984962,116.346001,0,208.782047244094,40680.9381481481,2011-05-17,22:30:56
39.984967,116.346008,0,209.527729658793,40680.9382060185,2011-05-17,22:31:01
39.984967,116.346008,0,209.527729658793,40680.9382407407,2011-05-17,22:31:04
39.984972,116.346014,0,209.855032808399,40680.9382638889,2011-05-17,22:31:06
39.985017,116.34614,0,207.926368110236,40680.9383217593,2011-05-17,22:31:11
39.98507,116.346426,0,202.970754593176,40680.9383796296,2011-05-17,22:31:16
39.985093,116.346727,0,206.058556430446,40680.9384375,2011-05-17,22:31:21
39.985274,116.346896,0,205.72842519685,40680.9384953704,2011-05-17,22:31:26
39.985467,116.346866,0,217.83343175853,40680.9385532407,2011-05-17,22:31:31
39.985902,116.346874,0,238.704281496063,40680.9386111111,2011-05-17,22:31:36
39.986037,116.346867,0,245.393566272966,40680.9386342593,2011-05-17,22:31:38
39.986336,116.346798,0,274.640505249344,40680.9386921296,2011-05-17,22:31:43
39.986666,116.346816,0,289.87248687664,40680.93875,2011-05-17,22:31:48
39.987108,116.346865,0,313.400209973753,40680.9388078704,2011-05-17,22:31:53
39.987559,116.347008,0,325.663608923885,40680.9388657407,2011-05-17,22:31:58
39.98806,116.347144,0,290.772995406824,40680.9389236111,2011-05-17,22:32:03
39.988382,116.347121,0,296.825098425197,40680.9389814815,2011-05-17,22:32:08
39.988734,116.347166,0,259.727844488189,40680.9390393518,2011-05-17,22:32:13
39.989057,116.347181,0,228.096492782152,40680.9390972222,2011-05-17,22:32:18
39.989279,116.347196,0,205.991824146982,40680.9391550926,2011-05-17,22:32:23
39.989377,116.347197,0,193.105193569554,40680.939212963,2011-05-17,22:32:28
39.989389,116.347176,0,182.454393044619,40680.9392708333,2011-05-17,22:32:33
39.989386,116.347194,0,175.734780183727,40680.9393287037,2011-05-17,22:32:38
39.989358,116.347219,0,170.82156824147,40680.9393865741,2011-05-17,22:32:43
39.989321,116.347221,0,166.679229002625,40680.9394444444,2011-05-17,22:32:48
39.989306,116.347225,0,163.798057742782,40680.9395023148,2011-05-17,22:32:53
39.98929,116.347231,0,162.587578740157,40680.9395601852,2011-05-17,22:32:58
39.989275,116.347242,0,162.748300524934,40680.9396180556,2011-05-17,22:33:03
39.989205,116.347321,0,162.430173884514,40680.9396759259,2011-05-17,22:33:08
39.989128,116.347404,0,157.413671259843,40680.9397337963,2011-05-17,22:33:13
39.989063,116.347467,0,154.210164041995,40680.9397916667,2011-05-17,22:33:18
39.98899,116.347468,0,159.705078740157,40680.939849537,2011-05-17,22:33:23
39.988938,116.347435,0,164.085236220472,40680.9399074074,2011-05-17,22:33:28
39.988892,116.347469,0,168.825646325459,40680.9399652778,2011-05-17,22:33:33
39.988941,116.347611,0,156.713645013123,40680.9400231481,2011-05-17,22:33:38
39.988932,116.347642,0,156.816935695538,40680.9400810185,2011-05-17,22:33:43
39.988923,116.347696,0,147.944347112861,40680.9401388889,2011-05-17,22:33:48
39.988923,116.347696,0,147.944347112861,40680.9401736111,2011-05-17,22:33:51
39.988922,116.347697,0,148.338694225722,40680.9401967593,2011-05-17,22:33:53
39.988874,116.347715,0,149.718307086614,40680.9402546296,2011-05-17,22:33:58
39.988699,116.347757,0,156.149265091864,40680.9403125,2011-05-17,22:34:03
39.988613,116.34782,0,160.008415354331,40680.9403703704,2011-05-17,22:34:08
39.988527,116.347858,0,164.266220472441,40680.9404282407,2011-05-17,22:34:13
39.988484,116.347875,0,166.902329396325,40680.9404861111,2011-05-17,22:34:18
39.988438,116.347927,0,168.515564304462,40680.9405439815,2011-05-17,22:34:23
39.988448,116.347986,0,167.065229658793,40680.9406018518,2011-05-17,22:34:28
39.988433,116.347998,0,167.244537401575,40680.9406597222,2011-05-17,22:34:33
39.98842,116.348012,0,167.823976377953,40680.9407175926,2011-05-17,22:34:38
39.988382,116.348075,0,168.977483595801,40680.940775463,2011-05-17,22:34:43
39.988287,116.348138,0,170.208500656168,40680.9408333333,2011-05-17,22:34:48
39.988202,116.348204,0,171.999881889764,40680.9408912037,2011-05-17,22:34:53
39.988218,116.348253,0,172.737890419947,40680.9409490741,2011-05-17,22:34:58
39.98822,116.348275,0,172.723959973753,40680.9410069444,2011-05-17,22:35:03
39.98822,116.348275,0,172.723959973753,40680.9410416667,2011-05-17,22:35:06
39.988219,116.348278,0,172.787112860892,40680.9410648148,2011-05-17,22:35:08
39.988214,116.348399,0,173.929944225722,40680.9411226852,2011-05-17,22:35:13
39.988221,116.34847,0,172.918549868766,40680.9411805556,2011-05-17,22:35:18
39.988178,116.348512,0,175.161312335958,40680.9412384259,2011-05-17,22:35:23
39.988161,116.348565,0,179.0356332021,40680.9412962963,2011-05-17,22:35:28
39.988142,116.348617,0,182.080669291339,40680.9413541667,2011-05-17,22:35:33
39.98811,116.348692,0,185.381535433071,40680.941412037,2011-05-17,22:35:38
39.988137,116.348773,0,188.51093832021,40680.9414699074,2011-05-17,22:35:43
39.988119,116.348826,0,191.118723753281,40680.9415277778,2011-05-17,22:35:48
39.98814,116.348903,0,193.244353674541,40680.9415856482,2011-05-17,22:35:53
39.988161,116.348965,0,197.41437664042,40680.9416435185,2011-05-17,22:35:58
39.988184,116.349047,0,197.862641076115,40680.9417013889,2011-05-17,22:36:03
39.988237,116.349155,0,197.093369422572,40680.9417592593,2011-05-17,22:36:08
39.988281,116.349248,0,196.47967519685,40680.9418171296,2011-05-17,22:36:13
39.988323,116.349356,0,194.668257874016,40680.941875,2011-05-17,22:36:18
39.988361,116.349478,0,192.018658136483,40680.9419328704,2011-05-17,22:36:23
39.988412,116.349572,0,187.628789370079,40680.9419907407,2011-05-17,22:36:28
39.988388,116.34955,0,190.062998687664,40680.9420486111,2011-05-17,22:36:33
39.988386,116.349546,0,190.385820209974,40680.9421064815,2011-05-17,22:36:38
39.988386,116.349546,0,190.385820209974,40680.9421412037,2011-05-17,22:36:41
39.988385,116.349546,0,190.528510498688,40680.9421643519,2011-05-17,22:36:43
39.988366,116.349552,0,190.406758530184,40680.9422222222,2011-05-17,22:36:48
39.98816,116.349594,0,193.961272965879,40680.9422800926,2011-05-17,22:36:53
39.988124,116.34962,0,194.003927165354,40680.942337963,2011-05-17,22:36:58
39.987996,116.349645,0,194.142545931759,40680.9423958333,2011-05-17,22:37:03
39.987789,116.349692,0,195.056522309711,40680.9424537037,2011-05-17,22:37:08
39.987715,116.349719,0,195.397969160105,40680.9425115741,2011-05-17,22:37:13
39.987654,116.34978,0,195.334340551181,40680.9425694444,2011-05-17,22:37:18
39.987638,116.349854,0,195.567775590551,40680.9426273148,2011-05-17,22:37:23
39.987641,116.349876,0,194.89657480315,40680.9426851852,2011-05-17,22:37:28
39.987592,116.349908,0,194.210416666667,40680.9427430556,2011-05-17,22:37:33
39.987548,116.349998,0,194.112234251968,40680.9428009259,2011-05-17,22:37:38
39.987553,116.350037,0,195.369019028871,40680.9428587963,2011-05-17,22:37:43
39.987544,116.350099,0,195.541958661417,40680.9429166667,2011-05-17,22:37:48
39.987533,116.35026,0,195.546965223097,40680.942974537,2011-05-17,22:37:53
39.987512,116.350346,0,197.146594488189,40680.9430324074,2011-05-17,22:37:58
39.987522,116.350465,0,198.642975721785,40680.9430902778,2011-05-17,22:38:03
39.987559,116.350545,0,196.936824146982,40680.9431481481,2011-05-17,22:38:08
39.987597,116.350565,0,197.463674540682,40680.9432060185,2011-05-17,22:38:13
39.987661,116.350641,0,201.53469816273,40680.9432638889,2011-05-17,22:38:18
39.98773,116.350736,0,204.630974409449,40680.9433217593,2011-05-17,22:38:23
39.987775,116.35086,0,204.780557742782,40680.9433796296,2011-05-17,22:38:28
39.987861,116.351061,0,195.414652230971,40680.9434375,2011-05-17,22:38:33
39.987883,116.351143,0,193.067736220472,40680.9434953704,2011-05-17,22:38:38
39.987889,116.351145,0,192.829904855643,40680.9435532407,2011-05-17,22:38:43
39.987893,116.351147,0,192.502388451444,40680.9436111111,2011-05-17,22:38:48
39.987889,116.35115,0,192.393779527559,40680.9436689815,2011-05-17,22:38:53
39.987889,116.35115,0,192.393779527559,40680.9437037037,2011-05-17,22:38:56
39.987884,116.351154,0,192.217739501312,40680.9437268519,2011-05-17,22:38:58
39.98781,116.351384,0,190.858290682415,40680.9437847222,2011-05-17,22:39:03
39.987743,116.351428,0,194.201420603675,40680.9438425926,2011-05-17,22:39:08
39.987684,116.35157,0,209.647975721785,40680.943900463,2011-05-17,22:39:13
39.987572,116.351554,0,210.814012467192,40680.9439583333,2011-05-17,22:39:18
39.987508,116.35153,0,211.153907480315,40680.9440162037,2011-05-17,22:39:23
39.987483,116.351524,0,212.166079396325,40680.9440740741,2011-05-17,22:39:28
39.987411,116.351499,0,214.611938976378,40680.9441319444,2011-05-17,22:39:33
39.987255,116.35156,0,223.273930446194,40680.9441898148,2011-05-17,22:39:38
39.987167,116.351623,0,224.206328740157,40680.9442476852,2011-05-17,22:39:43
39.98718,116.351665,0,221.920164041995,40680.9443055556,2011-05-17,22:39:48
39.98725,116.351842,0,218.305288713911,40680.9443634259,2011-05-17,22:39:53
39.987325,116.351986,0,219.131581364829,40680.9444212963,2011-05-17,22:39:58
39.987309,116.351943,0,230.543382545932,40680.9444791667,2011-05-17,22:40:03
39.987309,116.351943,0,230.543382545932,40680.9445138889,2011-05-17,22:40:06
39.987311,116.351937,0,243.162168635171,40680.944537037,2011-05-17,22:40:08
39.987326,116.351967,0,247.534202755906,40680.9445949074,2011-05-17,22:40:13
39.987325,116.35197,0,248.219547244094,40680.9446527778,2011-05-17,22:40:18
39.987327,116.351973,0,248.65813648294,40680.9447106481,2011-05-17,22:40:23
39.987323,116.351976,0,248.876282808399,40680.9447685185,2011-05-17,22:40:28
39.987323,116.351976,0,248.876282808399,40680.9448032407,2011-05-17,22:40:31
39.987317,116.351977,0,249.005114829396,40680.9448263889,2011-05-17,22:40:33
39.987883,116.352454,0,47.3752919947507,40680.9459259259,2011-05-17,22:42:08
39.987483,116.352976,0,214.719222440945,40680.9459837963,2011-05-17,22:42:13
39.987408,116.353044,0,248.218346456693,40680.9460416667,2011-05-17,22:42:18
39.98738,116.353008,0,248.605872703412,40680.946099537,2011-05-17,22:42:23
39.987377,116.352976,0,247.356459973753,40680.9461574074,2011-05-17,22:42:28
39.988167,116.352914,0,399.598274278215,40680.9463888889,2011-05-17,22:42:48
39.987835,116.352703,0,233.327985564304,40680.9464467593,2011-05-17,22:42:53
39.987829,116.352716,0,224.79936023622,40680.9465046296,2011-05-17,22:42:58
39.987634,116.352761,0,180.300764435696,40680.9465625,2011-05-17,22:43:03
39.987487,116.352752,0,177.741138451444,40680.9466203704,2011-05-17,22:43:08
39.987483,116.352749,0,174.972654199475,40680.9466782407,2011-05-17,22:43:13
39.987483,116.352749,0,174.972654199475,40680.946712963,2011-05-17,22:43:16
39.987484,116.352753,0,173.469251968504,40680.9467361111,2011-05-17,22:43:18
39.987454,116.352759,0,175.738973097113,40680.9467939815,2011-05-17,22:43:23
39.987387,116.352756,0,178.955246062992,40680.9468518518,2011-05-17,22:43:28
39.987455,116.352712,0,181.522545931759,40680.9469097222,2011-05-17,22:43:33
39.987365,116.352708,0,182.942293307087,40680.9469675926,2011-05-17,22:43:38
39.98737,116.352695,0,185.1543667979,40680.947025463,2011-05-17,22:43:43
39.987392,116.352682,0,186.276410761155,40680.9470833333,2011-05-17,22:43:48
39.987392,116.352682,0,186.276410761155,40680.9471180556,2011-05-17,22:43:51
39.987384,116.352683,0,186.478835301837,40680.9471412037,2011-05-17,22:43:53
39.987249,116.352695,0,187.372385170604,40680.9471990741,2011-05-17,22:43:58
39.987256,116.352761,0,189.101138451444,40680.9472569444,2011-05-17,22:44:03
39.98731,116.352802,0,190.656279527559,40680.9473148148,2011-05-17,22:44:08
39.98731,116.352802,0,190.656279527559,40680.947349537,2011-05-17,22:44:11
39.987307,116.352803,0,190.734537401575,40680.9473726852,2011-05-17,22:44:13
39.98739,116.352797,0,190.721158136483,40680.9474305556,2011-05-17,22:44:18
39.987325,116.35281,0,188.90125656168,40680.9474884259,2011-05-17,22:44:23
39.987447,116.352795,0,184.332631233596,40680.9475462963,2011-05-17,22:44:28
39.987554,116.352773,0,182.760104986877,40680.9476041667,2011-05-17,22:44:33
39.98755,116.352772,0,182.460213254593,40680.947662037,2011-05-17,22:44:38
39.98755,116.352772,0,182.460213254593,40680.9476967593,2011-05-17,22:44:41
39.98755,116.352772,0,182.24970144357,40680.9477199074,2011-05-17,22:44:43
39.987607,116.352756,0,182.249452099738,40680.9477777778,2011-05-17,22:44:48
39.987702,116.352744,0,182.106788057743,40680.9478356481,2011-05-17,22:44:53
39.987847,116.352738,0,182.650108267717,40680.9478935185,2011-05-17,22:44:58
39.988005,116.352709,0,183.414937664042,40680.9479513889,2011-05-17,22:45:03
39.98818,116.352662,0,184.658805774278,40680.9480092593,2011-05-17,22:45:08
39.988336,116.352624,0,185.845554461942,40680.9480671296,2011-05-17,22:45:13
39.988479,116.352573,0,188.091358267717,40680.948125,2011-05-17,22:45:18
39.988628,116.352495,0,190.83249671916,40680.9481828704,2011-05-17,22:45:23
39.988886,116.352385,0,191.966354986877,40680.9482407407,2011-05-17,22:45:28
39.988917,116.352383,0,191.811476377953,40680.9482986111,2011-05-17,22:45:33
39.988633,116.352487,0,191.313474409449,40680.9483564815,2011-05-17,22:45:38
39.988436,116.352632,0,190.212168635171,40680.9484143518,2011-05-17,22:45:43
39.988358,116.352691,0,190.309816272966,40680.9484722222,2011-05-17,22:45:48
39.98832,116.352739,0,190.642860892388,40680.9485300926,2011-05-17,22:45:53
39.988354,116.352748,0,191.035695538058,40680.948587963,2011-05-17,22:45:58
39.988344,116.352768,0,190.540987532808,40680.9486458333,2011-05-17,22:46:03
39.988271,116.352765,0,189.657224409449,40680.9487037037,2011-05-17,22:46:08
39.988038,116.352822,0,193.090738188976,40680.9487615741,2011-05-17,22:46:13
39.987692,116.352851,0,204.350052493438,40680.9488194444,2011-05-17,22:46:18
39.987271,116.35288,0,218.171046587927,40680.9488773148,2011-05-17,22:46:23
39.987153,116.352888,0,226.29219816273,40680.9489351852,2011-05-17,22:46:28
39.987198,116.352869,0,228.616309055118,40680.9489930556,2011-05-17,22:46:33
39.987292,116.352837,0,228.265026246719,40680.9490509259,2011-05-17,22:46:38
39.987526,116.352821,0,221.985593832021,40680.9491087963,2011-05-17,22:46:43
39.98768,116.352827,0,223.017214566929,40680.9491666667,2011-05-17,22:46:48
39.987758,116.352821,0,222.734265091864,40680.949224537,2011-05-17,22:46:53
39.987858,116.352821,0,225.491637139108,40680.9492824074,2011-05-17,22:46:58
39.987868,116.352838,0,223.56281167979,40680.9493402778,2011-05-17,22:47:03
39.987881,116.352822,0,220.12282480315,40680.9493981482,2011-05-17,22:47:08
39.987826,116.352801,0,217.811729002625,40680.9494560185,2011-05-17,22:47:13
39.987826,116.352801,0,217.811729002625,40680.9494907407,2011-05-17,22:47:16
39.98782,116.3528,0,213.812706692913,40680.9495138889,2011-05-17,22:47:18
39.987797,116.352827,0,208.879192913386,40680.9495717593,2011-05-17,22:47:23
39.987786,116.35282,0,204.09501312336,40680.9496296296,2011-05-17,22:47:28
39.98776,116.352827,0,202.469737532808,40680.9496875,2011-05-17,22:47:33
39.987812,116.352866,0,203.45376312336,40680.9497453704,2011-05-17,22:47:38
39.987873,116.35285,0,200.57218832021,40680.9498032407,2011-05-17,22:47:43
39.988019,116.352837,0,201.361312335958,40680.9499189815,2011-05-17,22:47:53
39.987933,116.352793,0,197.274265091864,40680.9499768519,2011-05-17,22:47:58
39.987817,116.35274,0,190.497296587926,40680.9500347222,2011-05-17,22:48:03
39.987889,116.352693,0,177.305075459318,40680.9500925926,2011-05-17,22:48:08
39.987907,116.352689,0,180.317460629921,40680.950150463,2011-05-17,22:48:13
39.988075,116.35267,0,181.281535433071,40680.9502083333,2011-05-17,22:48:18
39.988138,116.352638,0,179.769622703412,40680.9502662037,2011-05-17,22:48:23
39.988203,116.352602,0,171.998841863517,40680.9503240741,2011-05-17,22:48:28
39.98823,116.352594,0,174.24094160105,40680.9503819444,2011-05-17,22:48:33
39.988218,116.352589,0,189.1,40680.9504398148,2011-05-17,22:48:38
39.988174,116.352577,0,194.038956692913,40680.9504976852,2011-05-17,22:48:43
39.98812,116.352572,0,193.674895013123,40680.9505555556,2011-05-17,22:48:48
39.988055,116.352563,0,195.794757217848,40680.9506134259,2011-05-17,22:48:53
39.988055,116.352563,0,195.794757217848,40680.9506481481,2011-05-17,22:48:56
39.988054,116.352568,0,196.23781496063,40680.9506712963,2011-05-17,22:48:58
39.988069,116.352598,0,193.721089238845,40680.9507291667,2011-05-17,22:49:03
39.988082,116.352612,0,191.636322178478,40680.950787037,2011-05-17,22:49:08
39.988096,116.35261,0,186.469911417323,40680.9508449074,2011-05-17,22:49:13
39.988119,116.352606,0,180.902719816273,40680.9509027778,2011-05-17,22:49:18
39.988122,116.352592,0,174.038467847769,40680.9509606481,2011-05-17,22:49:23
39.988122,116.352592,0,174.038467847769,40680.9509953704,2011-05-17,22:49:26
39.988115,116.352596,0,167.09719488189,40680.9510185185,2011-05-17,22:49:28
39.988119,116.352583,0,163.258156167979,40680.9510763889,2011-05-17,22:49:33
39.988171,116.352585,0,154.877959317585,40680.9511342593,2011-05-17,22:49:38
39.988184,116.352595,0,150.292775590551,40680.9511921296,2011-05-17,22:49:43
39.988202,116.352613,0,149.12279855643,40680.95125,2011-05-17,22:49:48
39.988189,116.35265,0,150.828074146982,40680.9513078704,2011-05-17,22:49:53
39.988167,116.352675,0,150.837522965879,40680.9513657407,2011-05-17,22:49:58
39.988204,116.352716,0,148.464225721785,40680.9514236111,2011-05-17,22:50:03
39.98824,116.352716,0,146.134192913386,40680.9514814815,2011-05-17,22:50:08
39.98824,116.352716,0,146.134192913386,40680.9515162037,2011-05-17,22:50:11
39.988235,116.352709,0,150.666062992126,40680.9515393519,2011-05-17,22:50:13
39.988184,116.352689,0,154.06782480315,40680.9515972222,2011-05-17,22:50:18
39.988133,116.35265,0,159.482230971129,40680.9516550926,2011-05-17,22:50:23
39.988095,116.352646,0,170.489422572178,40680.951712963,2011-05-17,22:50:28
39.988077,116.352643,0,177.209294619423,40680.9517708333,2011-05-17,22:50:33
39.988045,116.352664,0,180.55342519685,40680.9518287037,2011-05-17,22:50:38
39.988041,116.352685,0,180.32967519685,40680.9518865741,2011-05-17,22:50:43
39.988,116.35269,0,182.752647637795,40680.9519444444,2011-05-17,22:50:48
39.988042,116.352692,0,185.116371391076,40680.9520023148,2011-05-17,22:50:53
39.988163,116.352664,0,183.443248031496,40680.9520601852,2011-05-17,22:50:58
39.988329,116.352637,0,183.275603674541,40680.9521180556,2011-05-17,22:51:03
39.988412,116.352637,0,183.565360892388,40680.9521759259,2011-05-17,22:51:08
39.988516,116.352614,0,183.291046587927,40680.9522337963,2011-05-17,22:51:13
39.988661,116.352622,0,185.414799868766,40680.9522916667,2011-05-17,22:51:18
39.988687,116.352631,0,189.46501312336,40680.952349537,2011-05-17,22:51:23
39.988666,116.35264,0,196.485770997375,40680.9524074074,2011-05-17,22:51:28
39.988627,116.35263,0,194.214671916011,40680.9524652778,2011-05-17,22:51:33
39.988443,116.352632,0,189.457664041995,40680.9525231481,2011-05-17,22:51:38
39.988359,116.352634,0,188.797401574803,40680.9525810185,2011-05-17,22:51:43
39.988136,116.352648,0,186.824662073491,40680.9526388889,2011-05-17,22:51:48
39.987761,116.352706,0,188.791181102362,40680.9526967593,2011-05-17,22:51:53
39.987551,116.352736,0,187.687887139108,40680.9527546296,2011-05-17,22:51:58
39.98743,116.352747,0,187.056171259843,40680.9528125,2011-05-17,22:52:03
39.987285,116.352781,0,187.788336614173,40680.9528703704,2011-05-17,22:52:08
39.987273,116.352803,0,187.377992125984,40680.9529282407,2011-05-17,22:52:13
39.987256,116.352827,0,184.413005249344,40680.9529861111,2011-05-17,22:52:18
39.987265,116.352824,0,183.542431102362,40680.9530439815,2011-05-17,22:52:23
39.987362,116.352814,0,182.209767060367,40680.9531018519,2011-05-17,22:52:28
39.987314,116.352822,0,180.194471784777,40680.9531597222,2011-05-17,22:52:33
39.987263,116.352834,0,179.122365485564,40680.9532175926,2011-05-17,22:52:38
39.987263,116.352834,0,179.122365485564,40680.9532523148,2011-05-17,22:52:41
39.987259,116.35284,0,181.280695538058,40680.953275463,2011-05-17,22:52:43
39.987152,116.352849,0,184.48374015748,40680.9533333333,2011-05-17,22:52:48
39.986932,116.352873,0,186.7068667979,40680.9533912037,2011-05-17,22:52:53
39.986813,116.352909,0,190.482578740157,40680.9534490741,2011-05-17,22:52:58
39.986908,116.352912,0,192.78157152231,40680.9535069444,2011-05-17,22:53:03
39.987036,116.352928,0,193.999721128609,40680.9535648148,2011-05-17,22:53:08
39.987272,116.35292,0,192.875249343832,40680.9536226852,2011-05-17,22:53:13
39.987576,116.352907,0,192.791309055118,40680.9536805556,2011-05-17,22:53:18
39.987889,116.352906,0,193.942424540682,40680.9537384259,2011-05-17,22:53:23
39.988164,116.352857,0,200.55092519685,40680.9537962963,2011-05-17,22:53:28
39.988584,116.352797,0,191.773956692913,40680.9538541667,2011-05-17,22:53:33
39.988697,116.352751,0,187.155331364829,40680.953912037,2011-05-17,22:53:38
39.988761,116.352738,0,184.963267716535,40680.9539699074,2011-05-17,22:53:43
39.988727,116.352724,0,190.453041338583,40680.9540277778,2011-05-17,22:53:48
39.988637,116.352716,0,196.356033464567,40680.9540856481,2011-05-17,22:53:53
39.988472,116.352681,0,197.389143700787,40680.9541435185,2011-05-17,22:53:58
39.988384,116.352644,0,202.795915354331,40680.9542013889,2011-05-17,22:54:03
39.988326,116.352621,0,205.42655511811,40680.9542592593,2011-05-17,22:54:08
39.988256,116.352613,0,208.354169947507,40680.9543171296,2011-05-17,22:54:13
39.988176,116.352622,0,210.296400918635,40680.954375,2011-05-17,22:54:18
39.988139,116.352627,0,211.361912729659,40680.9544328704,2011-05-17,22:54:23
39.988139,116.352627,0,211.361912729659,40680.9544675926,2011-05-17,22:54:26
39.988143,116.352627,0,212.558812335958,40680.9544907407,2011-05-17,22:54:28
39.98814,116.352655,0,217.313090551181,40680.9545486111,2011-05-17,22:54:33
39.988131,116.352672,0,220.789494750656,40680.9546064815,2011-05-17,22:54:38
39.988159,116.352689,0,222.500702099738,40680.9546643518,2011-05-17,22:54:43
39.988167,116.35272,0,223.306646981627,40680.9547222222,2011-05-17,22:54:48
39.98815,116.352807,0,223.167349081365,40680.9547800926,2011-05-17,22:54:53
39.988122,116.352858,0,227.005075459318,40680.954837963,2011-05-17,22:54:58
39.988122,116.352858,0,227.005075459318,40680.9548726852,2011-05-17,22:55:01
39.988115,116.35286,0,233.472437664042,40680.9548958333,2011-05-17,22:55:03
39.98813,116.352852,0,241.047890419947,40680.9549537037,2011-05-17,22:55:08
39.988094,116.352803,0,248.812152230971,40680.9550115741,2011-05-17,22:55:13
39.988049,116.352776,0,249.099580052493,40680.9550694444,2011-05-17,22:55:18
39.987971,116.352751,0,247.459835958005,40680.9551273148,2011-05-17,22:55:23
39.987919,116.352728,0,248.007562335958,40680.9551851852,2011-05-17,22:55:28
39.987854,116.352713,0,249.365708661417,40680.9552430556,2011-05-17,22:55:33
39.987783,116.352691,0,250.944652230971,40680.9553009259,2011-05-17,22:55:38
39.987821,116.352647,0,252.411482939633,40680.9553587963,2011-05-17,22:55:43
39.987872,116.352615,0,253.627381889764,40680.9554166667,2011-05-17,22:55:48
39.987896,116.35264,0,253.928152887139,40680.955474537,2011-05-17,22:55:53
39.987969,116.35269,0,254.732017716535,40680.9555324074,2011-05-17,22:55:58
39.98798,116.352772,0,254.121190944882,40680.9555902778,2011-05-17,22:56:03
39.987968,116.352836,0,256.566276246719,40680.9556481481,2011-05-17,22:56:08
39.988134,116.352858,0,260.569130577428,40680.9557060185,2011-05-17,22:56:13
39.988313,116.352879,0,262.408667979003,40680.9557638889,2011-05-17,22:56:18
39.988362,116.352848,0,263.95594816273,40680.9558217593,2011-05-17,22:56:23
39.988471,116.352776,0,259.040370734908,40680.9558796296,2011-05-17,22:56:28
39.988553,116.352748,0,244.96969488189,40680.9559375,2011-05-17,22:56:33
39.988497,116.352733,0,234.127119422572,40680.9559953704,2011-05-17,22:56:38
39.988438,116.352717,0,226.632414698163,40680.9560532407,2011-05-17,22:56:43
39.988248,116.352749,0,217.183080708661,40680.9561111111,2011-05-17,22:56:48
39.988265,116.35277,0,216.955400262467,40680.9561689815,2011-05-17,22:56:53
39.988282,116.352773,0,216.805790682415,40680.9562268518,2011-05-17,22:56:58
39.988302,116.352778,0,216.542267060367,40680.9562847222,2011-05-17,22:57:03
39.988329,116.352796,0,216.536683070866,40680.9563425926,2011-05-17,22:57:08
39.988351,116.352814,0,216.656758530184,40680.956400463,2011-05-17,22:57:13
39.988381,116.352825,0,217.198549868766,40680.9564583333,2011-05-17,22:57:18
39.988303,116.352827,0,218.665154199475,40680.9565162037,2011-05-17,22:57:23
39.988241,116.352831,0,222.403234908136,40680.9565740741,2011-05-17,22:57:28
39.988132,116.352852,0,227.163018372703,40680.9566319444,2011-05-17,22:57:33
39.988132,116.352852,0,227.163018372703,40680.9566666667,2011-05-17,22:57:36
39.988136,116.352854,0,238.088723753281,40680.9566898148,2011-05-17,22:57:38
39.988213,116.352816,0,250.964878608924,40680.9567476852,2011-05-17,22:57:43
39.988106,116.352846,0,258.058313648294,40680.9568055556,2011-05-17,22:57:48
39.987957,116.352898,0,259.171407480315,40680.9568634259,2011-05-17,22:57:53
39.987957,116.352898,0,259.171407480315,40680.9568981482,2011-05-17,22:57:56
39.987953,116.352892,0,257.634816272966,40680.9569212963,2011-05-17,22:57:58
39.987974,116.352903,0,265.429540682415,40680.9569791667,2011-05-17,22:58:03
39.988074,116.352865,0,264.662270341207,40680.957037037,2011-05-17,22:58:08
39.988252,116.352784,0,256.109662073491,40680.9570949074,2011-05-17,22:58:13
39.988261,116.352746,0,241.73626312336,40680.9571527778,2011-05-17,22:58:18
39.988164,116.352727,0,224.060449475066,40680.9572106482,2011-05-17,22:58:23
39.988122,116.352709,0,208.034967191601,40680.9572685185,2011-05-17,22:58:28
39.988063,116.352711,0,203.905393700787,40680.9573263889,2011-05-17,22:58:33
39.988006,116.352712,0,197.224091207349,40680.9573842593,2011-05-17,22:58:38
39.987931,116.352702,0,191.007851049869,40680.9574421296,2011-05-17,22:58:43
39.987876,116.352692,0,184.16655183727,40680.9575,2011-05-17,22:58:48
39.987891,116.352698,0,178.055964566929,40680.9575578704,2011-05-17,22:58:53
39.987901,116.352686,0,174.185912073491,40680.9576157407,2011-05-17,22:58:58
39.987964,116.352674,0,169.133553149606,40680.9576736111,2011-05-17,22:59:03
39.988067,116.352667,0,167.624855643045,40680.9577314815,2011-05-17,22:59:08
39.988116,116.352668,0,168.764635826772,40680.9577893519,2011-05-17,22:59:13
39.988099,116.352675,0,171.717408136483,40680.9578472222,2011-05-17,22:59:18
39.988058,116.35268,0,170.768989501312,40680.9579050926,2011-05-17,22:59:23
39.987961,116.352694,0,166.965958005249,40680.957962963,2011-05-17,22:59:28
39.987885,116.352706,0,164.296131889764,40680.9580208333,2011-05-17,22:59:33
39.987837,116.352703,0,165.116328740157,40680.9580787037,2011-05-17,22:59:38
39.987825,116.352677,0,170.496030183727,40680.9581365741,2011-05-17,22:59:43
39.987677,116.352688,0,173.229107611549,40680.9581944444,2011-05-17,22:59:48
39.987576,116.352695,0,179.623707349081,40680.9582523148,2011-05-17,22:59:53
39.987516,116.35272,0,187.042027559055,40680.9583101852,2011-05-17,22:59:58
39.987568,116.352747,0,197.403661417323,40680.9583680556,2011-05-17,23:00:03
39.987752,116.352729,0,210.134399606299,40680.9584259259,2011-05-17,23:00:08
39.987913,116.352728,0,216.154189632546,40680.9584837963,2011-05-17,23:00:13
39.98803,116.352741,0,218.288815616798,40680.9585416667,2011-05-17,23:00:18
39.988058,116.352755,0,217.939235564304,40680.958599537,2011-05-17,23:00:23
39.988095,116.35275,0,215.606916010499,40680.9586574074,2011-05-17,23:00:28
39.988155,116.352709,0,214.893786089239,40680.9587152778,2011-05-17,23:00:33
39.988212,116.35268,0,206.088881233596,40680.9587731481,2011-05-17,23:00:38
39.988244,116.352649,0,197.154005905512,40680.9588310185,2011-05-17,23:00:43
39.988063,116.352635,0,188.163684383202,40680.9588888889,2011-05-17,23:00:48
39.987998,116.352653,0,186.710357611549,40680.9589467593,2011-05-17,23:00:53
39.987959,116.352661,0,187.364599737533,40680.9590046296,2011-05-17,23:00:58
39.987963,116.352661,0,185.067358923885,40680.9590625,2011-05-17,23:01:03
39.987963,116.352661,0,185.067358923885,40680.9590972222,2011-05-17,23:01:06
39.987959,116.35266,0,180.830042650919,40680.9591203704,2011-05-17,23:01:08
39.987932,116.352663,0,173.85781824147,40680.9591782407,2011-05-17,23:01:13
39.987672,116.352668,0,152.116899606299,40680.9612037037,2011-05-17,23:04:08
39.987607,116.352653,0,151.21124671916,40680.9612615741,2011-05-17,23:04:13
39.987605,116.35264,0,152.789127296588,40680.9613194444,2011-05-17,23:04:18
39.98761,116.352624,0,153.759307742782,40680.9613773148,2011-05-17,23:04:23
39.98765,116.352623,0,153.932208005249,40680.9614351852,2011-05-17,23:04:28
39.987668,116.352636,0,154.505400262467,40680.9614930556,2011-05-17,23:04:33
39.987682,116.352643,0,154.005800524934,40680.9615509259,2011-05-17,23:04:38
39.987748,116.352655,0,157.384297900262,40680.9616087963,2011-05-17,23:04:43
39.987695,116.352639,0,164.181742125984,40680.9616666667,2011-05-17,23:04:48
39.987738,116.352657,0,167.857368766404,40680.961724537,2011-05-17,23:04:53
39.987753,116.352667,0,173.739173228346,40680.9617824074,2011-05-17,23:04:58
39.987753,116.352667,0,173.739173228346,40680.9618171296,2011-05-17,23:05:01
39.987759,116.352667,0,175.431856955381,40680.9618402778,2011-05-17,23:05:03
39.987817,116.352673,0,172.743684383202,40680.9618981481,2011-05-17,23:05:08
39.987838,116.352667,0,170.733346456693,40680.9619560185,2011-05-17,23:05:13
39.987838,116.352667,0,170.733346456693,40680.9619907407,2011-05-17,23:05:16
39.987843,116.352672,0,171.569025590551,40680.9620138889,2011-05-17,23:05:18
39.987898,116.352695,0,175.961909448819,40680.9620717593,2011-05-17,23:05:23
39.987953,116.352704,0,176.508244750656,40680.9621296296,2011-05-17,23:05:28
39.988001,116.352698,0,175.122739501312,40680.9621875,2011-05-17,23:05:33
39.988029,116.352698,0,177.827946194226,40680.9622453704,2011-05-17,23:05:38
39.988032,116.352697,0,178.613999343832,40680.9623032407,2011-05-17,23:05:43
39.988032,116.352697,0,179.296354986877,40680.9623611111,2011-05-17,23:05:48
39.988032,116.352697,0,179.296354986877,40680.9623958333,2011-05-17,23:05:51
39.988031,116.352697,0,175.667273622047,40680.9624189815,2011-05-17,23:05:53
39.98808,116.3527,0,173.58843832021,40680.9624768518,2011-05-17,23:05:58
39.988086,116.3527,0,173.11655511811,40680.9625347222,2011-05-17,23:06:03
39.988086,116.3527,0,173.11655511811,40680.9625694444,2011-05-17,23:06:06
39.988091,116.352696,0,172.442414698163,40680.9625925926,2011-05-17,23:06:08
39.98805,116.352688,0,172.125836614173,40680.962650463,2011-05-17,23:06:13
39.988023,116.352688,0,173.042165354331,40680.9627083333,2011-05-17,23:06:18
39.987973,116.352691,0,171.900347769029,40680.9627662037,2011-05-17,23:06:23
39.987979,116.352677,0,166.339973753281,40680.9628240741,2011-05-17,23:06:28
39.987979,116.352677,0,166.339973753281,40680.9628587963,2011-05-17,23:06:31
39.987983,116.352676,0,165.990229658793,40680.9628819444,2011-05-17,23:06:33
39.988011,116.352695,0,167.232736220472,40680.9629398148,2011-05-17,23:06:38
39.988011,116.352695,0,167.232736220472,40680.962974537,2011-05-17,23:06:41
39.988008,116.352701,0,168.562910104987,40680.9629976852,2011-05-17,23:06:43
39.987965,116.352687,0,168.474967191601,40680.9630555556,2011-05-17,23:06:48
39.987965,116.352687,0,168.474967191601,40680.9630902778,2011-05-17,23:06:51
39.98796,116.352687,0,168.449107611549,40680.9631134259,2011-05-17,23:06:53
39.987851,116.352679,0,168.259625984252,40680.9631712963,2011-05-17,23:06:58
39.987828,116.352695,0,170.274783464567,40680.9632291667,2011-05-17,23:07:03
39.987761,116.352715,0,169.082112860892,40680.963287037,2011-05-17,23:07:08
39.98773,116.352732,0,164.32969816273,40680.9633449074,2011-05-17,23:07:13
39.987753,116.35274,0,160.544114173228,40680.9634027778,2011-05-17,23:07:18
39.987742,116.352762,0,157.428687664042,40680.9634606481,2011-05-17,23:07:23
39.98771,116.35275,0,151.467034120735,40680.9635185185,2011-05-17,23:07:28
39.98771,116.35275,0,151.467034120735,40680.9635532407,2011-05-17,23:07:31
39.987708,116.352749,0,150.267158792651,40680.9635763889,2011-05-17,23:07:33
39.987697,116.352749,0,150.106410761155,40680.9636342593,2011-05-17,23:07:38
39.987695,116.352748,0,150.309320866142,40680.9636921296,2011-05-17,23:07:43
39.987694,116.352748,0,150.58062007874,40680.96375,2011-05-17,23:07:48
39.987693,116.352748,0,150.904442257218,40680.9638078704,2011-05-17,23:07:53
39.987693,116.352748,0,151.399665354331,40680.9638657407,2011-05-17,23:07:58
39.987694,116.352747,0,151.90561351706,40680.9639236111,2011-05-17,23:08:03
39.987693,116.352746,0,152.270912073491,40680.9639814815,2011-05-17,23:08:08
39.987693,116.352746,0,152.270912073491,40680.9640162037,2011-05-17,23:08:11
39.987689,116.352745,0,152.46467519685,40680.9640393518,2011-05-17,23:08:13
39.987692,116.352725,0,154.357532808399,40680.9640972222,2011-05-17,23:08:18
39.987705,116.352719,0,155.218730314961,40680.9641550926,2011-05-17,23:08:23
39.987731,116.352712,0,154.446391076115,40680.964212963,2011-05-17,23:08:28
39.987753,116.352702,0,154.026049868766,40680.9642708333,2011-05-17,23:08:33
39.987766,116.352698,0,154.135971128609,40680.9643287037,2011-05-17,23:08:38
39.987784,116.352695,0,154.837611548556,40680.9643865741,2011-05-17,23:08:43
39.98781,116.352722,0,153.412919947507,40680.9644444444,2011-05-17,23:08:48
39.987823,116.352784,0,156.738825459318,40680.9645023148,2011-05-17,23:08:53
39.987786,116.352794,0,159.659960629921,40680.9645601852,2011-05-17,23:08:58
39.987735,116.35277,0,161.76530511811,40680.9646180556,2011-05-17,23:09:03
39.987667,116.352743,0,159.21093503937,40680.9646759259,2011-05-17,23:09:08
39.98761,116.35273,0,156.99,40680.9647337963,2011-05-17,23:09:13
39.987619,116.352727,0,155.686794619423,40680.9647916667,2011-05-17,23:09:18
39.987619,116.352727,0,155.686794619423,40680.9648263889,2011-05-17,23:09:21
39.987626,116.352723,0,153.0256167979,40680.964849537,2011-05-17,23:09:23
39.987612,116.352725,0,154.739967191601,40680.9649074074,2011-05-17,23:09:28
39.987611,116.352724,0,154.240413385827,40680.9649652778,2011-05-17,23:09:33
39.987611,116.352724,0,154.240413385827,40680.965,2011-05-17,23:09:36
39.987608,116.352723,0,154.013845144357,40680.9650231482,2011-05-17,23:09:38
39.987605,116.352708,0,152.397795275591,40680.9650810185,2011-05-17,23:09:43
39.987575,116.352683,0,155.429740813648,40680.9651388889,2011-05-17,23:09:48
39.987844,116.352689,0,180.620521653543,40680.9704050926,2011-05-17,23:17:23
39.987886,116.352679,0,187.871161417323,40680.970462963,2011-05-17,23:17:28
39.98799,116.352672,0,199.217621391076,40680.9705208333,2011-05-17,23:17:33
39.988073,116.352637,0,210.407411417323,40680.9705787037,2011-05-17,23:17:38
39.988116,116.352608,0,215.634950787402,40680.9706365741,2011-05-17,23:17:43
39.988157,116.352615,0,222.285137795276,40680.9706944444,2011-05-17,23:17:48
39.988133,116.352611,0,231.290751312336,40680.9707523148,2011-05-17,23:17:53
39.988109,116.352645,0,241.82687664042,40680.9708101852,2011-05-17,23:17:58
39.988097,116.352674,0,250.138061023622,40680.9708680556,2011-05-17,23:18:03
39.988125,116.352706,0,256.226633858268,40680.9709259259,2011-05-17,23:18:08
39.988141,116.352721,0,257.612988845144,40680.9709837963,2011-05-17,23:18:13
39.988095,116.352738,0,260.883943569554,40680.9710416667,2011-05-17,23:18:18
39.98805,116.352731,0,261.643228346457,40680.971099537,2011-05-17,23:18:23
39.988042,116.35272,0,262.343513779528,40680.9711574074,2011-05-17,23:18:28
39.988046,116.35272,0,264.699839238845,40680.9712152778,2011-05-17,23:18:33
39.988046,116.35272,0,264.699839238845,40680.97125,2011-05-17,23:18:36
39.988047,116.35272,0,266.704908136483,40680.9712731481,2011-05-17,23:18:38
39.987974,116.352724,0,262.453300524934,40680.9713310185,2011-05-17,23:18:43
39.98791,116.352734,0,255.913021653543,40680.9713888889,2011-05-17,23:18:48
39.9879,116.352735,0,255.58907152231,40680.9714467593,2011-05-17,23:18:53
39.987813,116.352718,0,251.177014435696,40680.9715046296,2011-05-17,23:18:58
39.987803,116.352683,0,248.886092519685,40680.9715625,2011-05-17,23:19:03
39.987848,116.352657,0,248.257519685039,40680.9716203704,2011-05-17,23:19:08
39.987856,116.352652,0,248.206131889764,40680.9716782407,2011-05-17,23:19:13
39.987853,116.352653,0,248.300498687664,40680.9717361111,2011-05-17,23:19:18
39.987853,116.352653,0,248.300498687664,40680.9717708333,2011-05-17,23:19:21
39.98785,116.352654,0,248.503297244094,40680.9717939815,2011-05-17,23:19:23
39.987859,116.352653,0,248.734081364829,40680.9718518518,2011-05-17,23:19:28
39.987887,116.352658,0,255.051161417323,40680.9719097222,2011-05-17,23:19:33
39.987931,116.352682,0,256.573809055118,40680.9719675926,2011-05-17,23:19:38
39.987942,116.352693,0,257.556771653543,40680.972025463,2011-05-17,23:19:43
39.98798,116.352706,0,254.735121391076,40680.9720833333,2011-05-17,23:19:48
39.987975,116.35272,0,256.218070866142,40680.9721412037,2011-05-17,23:19:53
39.987925,116.352717,0,256.952752624672,40680.9721990741,2011-05-17,23:19:58
39.987925,116.352717,0,256.952752624672,40680.9722337963,2011-05-17,23:20:01
39.987933,116.352714,0,256.951272965879,40680.9722569444,2011-05-17,23:20:03
39.987942,116.352714,0,257.802421259843,40680.9723148148,2011-05-17,23:20:08
39.988008,116.35273,0,255.080095144357,40680.9723726852,2011-05-17,23:20:13
39.988066,116.352751,0,258.477053805774,40680.9724305556,2011-05-17,23:20:18
39.988112,116.352768,0,257.734714566929,40680.9724884259,2011-05-17,23:20:23
39.988191,116.352755,0,254.874242125984,40680.9725462963,2011-05-17,23:20:28
39.988237,116.352733,0,258.086322178478,40680.9726041667,2011-05-17,23:20:33
39.988297,116.352745,0,261.716968503937,40680.972662037,2011-05-17,23:20:38
39.988288,116.352724,0,261.965748031496,40680.9727199074,2011-05-17,23:20:43
39.988281,116.352705,0,262.181463254593,40680.9727777778,2011-05-17,23:20:48
39.988145,116.352715,0,266.085597112861,40680.9728356482,2011-05-17,23:20:53
39.988047,116.352718,0,271.631427165354,40680.9728935185,2011-05-17,23:20:58
39.988047,116.352727,0,274.023795931759,40680.9729513889,2011-05-17,23:21:03
39.988058,116.352723,0,272.065436351706,40680.9730092593,2011-05-17,23:21:08
39.988041,116.352704,0,266.28031167979,40680.9730671296,2011-05-17,23:21:13
39.988008,116.352692,0,255.605216535433,40680.973125,2011-05-17,23:21:18
39.987994,116.352674,0,251.316161417323,40680.9731828704,2011-05-17,23:21:23
39.987967,116.352658,0,251.92593503937,40680.9732407407,2011-05-17,23:21:28
39.987944,116.352666,0,249.938287401575,40680.9732986111,2011-05-17,23:21:33
39.987927,116.352684,0,249.626381233596,40680.9733564815,2011-05-17,23:21:38
39.987939,116.352701,0,248.797158792651,40680.9734143519,2011-05-17,23:21:43
39.987933,116.35272,0,246.837221128609,40680.9734722222,2011-05-17,23:21:48
39.987956,116.352745,0,245.443881233596,40680.9735300926,2011-05-17,23:21:53
39.987997,116.352729,0,245.18155839895,40680.973587963,2011-05-17,23:21:58
39.988007,116.352753,0,244.449904855643,40680.9736458333,2011-05-17,23:22:03
39.987971,116.352743,0,246.785757874016,40680.9737037037,2011-05-17,23:22:08
39.98798,116.352715,0,248.414288057743,40680.9737615741,2011-05-17,23:22:13
39.987862,116.352723,0,250.904904855643,40680.9738194444,2011-05-17,23:22:18
39.987821,116.352735,0,254.667536089239,40680.9738773148,2011-05-17,23:22:23
39.98783,116.352733,0,257.523379265092,40680.9739351852,2011-05-17,23:22:28
39.987826,116.352732,0,257.772585301837,40680.9739930556,2011-05-17,23:22:33
39.987828,116.352731,0,257.172998687664,40680.9740509259,2011-05-17,23:22:38
39.987828,116.352731,0,257.172998687664,40680.9740856481,2011-05-17,23:22:41
39.987826,116.35273,0,256.30875984252,40680.9741087963,2011-05-17,23:22:43
39.98782,116.352711,0,251.472027559055,40680.9741666667,2011-05-17,23:22:48
39.987785,116.352705,0,249.780068897638,40680.974224537,2011-05-17,23:22:53
39.987761,116.352702,0,245.114849081365,40680.9742824074,2011-05-17,23:22:58
39.987819,116.352691,0,238.426538713911,40680.9743402778,2011-05-17,23:23:03
39.987847,116.35268,0,239.19811351706,40680.9743981481,2011-05-17,23:23:08
39.987887,116.352671,0,240.642240813648,40680.9744560185,2011-05-17,23:23:13
39.987865,116.352685,0,241.165561023622,40680.9745138889,2011-05-17,23:23:18
39.987787,116.35272,0,240.041827427822,40680.9745717593,2011-05-17,23:23:23
39.987742,116.352749,0,232.073517060367,40680.9746296296,2011-05-17,23:23:28
39.987734,116.352749,0,231.371627296588,40680.9746875,2011-05-17,23:23:33
39.987726,116.352749,0,230.911459973753,40680.9747453704,2011-05-17,23:23:38
39.987726,116.352749,0,230.911459973753,40680.9747800926,2011-05-17,23:23:41
39.987723,116.352748,0,230.468264435696,40680.9748032407,2011-05-17,23:23:43
39.987713,116.352746,0,229.990675853018,40680.9748611111,2011-05-17,23:23:48
39.987693,116.352722,0,221.338897637795,40680.9749189815,2011-05-17,23:23:53
39.987693,116.352722,0,221.338897637795,40680.9749537037,2011-05-17,23:23:56
39.987697,116.35273,0,213.660967847769,40680.9749768519,2011-05-17,23:23:58
39.987779,116.352737,0,210.21437335958,40680.9750347222,2011-05-17,23:24:03
39.987858,116.352733,0,205.582158792651,40680.9750925926,2011-05-17,23:24:08
39.987914,116.352738,0,202.038832020997,40680.975150463,2011-05-17,23:24:13
39.987914,116.352738,0,202.038832020997,40680.9751851852,2011-05-17,23:24:16
39.987917,116.352743,0,201.808362860892,40680.9752083333,2011-05-17,23:24:18
39.987983,116.352732,0,208.569212598425,40680.9752662037,2011-05-17,23:24:23
39.987993,116.352729,0,215.933641732283,40680.9753240741,2011-05-17,23:24:28
39.987987,116.35271,0,223.720456036745,40680.9753819444,2011-05-17,23:24:33
39.98801,116.352688,0,238.320984251969,40680.9754398148,2011-05-17,23:24:38
39.987986,116.352684,0,241.43218832021,40680.9754976852,2011-05-17,23:24:43
39.987986,116.352684,0,241.43218832021,40680.9755324074,2011-05-17,23:24:46
39.987981,116.352683,0,242.300784120735,40680.9755555556,2011-05-17,23:24:48
39.987961,116.352685,0,243.763986220472,40680.9756134259,2011-05-17,23:24:53
39.98795,116.35269,0,242.323461286089,40680.9756712963,2011-05-17,23:24:58
39.987965,116.352701,0,238.685833333333,40680.9757291667,2011-05-17,23:25:03
39.987965,116.352701,0,238.685833333333,40680.9757638889,2011-05-17,23:25:06
39.987962,116.352701,0,238.357352362205,40680.975787037,2011-05-17,23:25:08
39.987953,116.352701,0,238.173300524934,40680.9758449074,2011-05-17,23:25:13
39.987928,116.352705,0,237.477769028871,40680.9759027778,2011-05-17,23:25:18
39.987906,116.352708,0,237.886450131234,40680.9759606481,2011-05-17,23:25:23
39.987916,116.352695,0,241.899189632546,40680.9760185185,2011-05-17,23:25:28
39.987916,116.352695,0,241.899189632546,40680.9760532407,2011-05-17,23:25:31
39.987919,116.352695,0,241.903946850394,40680.9760763889,2011-05-17,23:25:33
39.987906,116.352679,0,241.521952099738,40680.9761342593,2011-05-17,23:25:38
39.987852,116.352678,0,233.206135170604,40680.9761921296,2011-05-17,23:25:43
39.987822,116.352668,0,223.733070866142,40680.97625,2011-05-17,23:25:48
39.987784,116.352657,0,215.64218175853,40680.9763078704,2011-05-17,23:25:53
39.987717,116.352651,0,206.375698818898,40680.9763657407,2011-05-17,23:25:58
39.987699,116.352668,0,201.470557742782,40680.9764236111,2011-05-17,23:26:03
39.987699,116.352668,0,201.470557742782,40680.9764583333,2011-05-17,23:26:06
39.987693,116.352666,0,200.036128608924,40680.9764814815,2011-05-17,23:26:08
39.987727,116.35267,0,202.434481627297,40680.9765393519,2011-05-17,23:26:13
39.987762,116.352662,0,205.153654855643,40680.9765972222,2011-05-17,23:26:18
39.987754,116.352662,0,204.98874015748,40680.9766550926,2011-05-17,23:26:23
39.987752,116.352662,0,204.996062992126,40680.976712963,2011-05-17,23:26:28
39.987752,116.352662,0,204.996062992126,40680.9767476852,2011-05-17,23:26:31
39.987759,116.352663,0,205.824281496063,40680.9767708333,2011-05-17,23:26:33
39.987759,116.352642,0,206.883999343832,40680.9768287037,2011-05-17,23:26:38
39.987811,116.352681,0,209.555036089239,40680.9768865741,2011-05-17,23:26:43
39.987811,116.352681,0,209.555036089239,40680.9769212963,2011-05-17,23:26:46
39.987805,116.352678,0,210.377926509186,40680.9769444444,2011-05-17,23:26:48
39.987771,116.352697,0,210.300154199475,40680.9770023148,2011-05-17,23:26:53
39.987712,116.352694,0,206.548661417323,40680.9770601852,2011-05-17,23:26:58
39.987639,116.352701,0,200.59093832021,40680.9771180556,2011-05-17,23:27:03
39.987867,116.352682,0,199.881601049869,40680.9823842593,2011-05-17,23:34:38
39.987945,116.352667,0,196.521437007874,40680.9824421296,2011-05-17,23:34:43
39.988026,116.352676,0,193.007437664042,40680.9825,2011-05-17,23:34:48
39.988079,116.352665,0,189.109950787402,40680.9825578704,2011-05-17,23:34:53
39.988115,116.352634,0,190.115101706037,40680.9826157407,2011-05-17,23:34:58
39.988097,116.352598,0,194.000885826772,40680.9826736111,2011-05-17,23:35:03
39.988021,116.352602,0,194.50375328084,40680.9827314815,2011-05-17,23:35:08
39.987958,116.352621,0,190.842208005249,40680.9827893519,2011-05-17,23:35:13
39.987863,116.352657,0,188.099517716535,40680.9828472222,2011-05-17,23:35:18
39.987871,116.352658,0,186.800482283465,40680.9829050926,2011-05-17,23:35:23
39.987871,116.352658,0,186.800482283465,40680.9829398148,2011-05-17,23:35:26
39.987878,116.352659,0,185.565423228346,40680.982962963,2011-05-17,23:35:28
39.987887,116.352661,0,183.974514435696,40680.9830208333,2011-05-17,23:35:33
39.987871,116.352682,0,176.600082020997,40680.9830787037,2011-05-17,23:35:38
39.987841,116.352721,0,162.357043963255,40680.9831365741,2011-05-17,23:35:43
39.987845,116.352745,0,143.62343832021,40680.9831944444,2011-05-17,23:35:48
39.987806,116.352762,0,130.80312664042,40680.9832523148,2011-05-17,23:35:53
39.987815,116.352763,0,128.180511811024,40680.9833101852,2011-05-17,23:35:58
39.987826,116.352761,0,125.5906332021,40680.9833680556,2011-05-17,23:36:03
39.98787,116.352748,0,125.831482939633,40680.9834259259,2011-05-17,23:36:08
39.988009,116.352752,0,141.29092847769,40680.9834837963,2011-05-17,23:36:13
39.988071,116.352732,0,149.447673884514,40680.9835416667,2011-05-17,23:36:18
39.98803,116.35273,0,160.529219160105,40680.983599537,2011-05-17,23:36:23
39.987991,116.352735,0,165.802549212598,40680.9836574074,2011-05-17,23:36:28
39.987981,116.352735,0,167.057470472441,40680.9837152778,2011-05-17,23:36:33
39.987937,116.352737,0,161.946902887139,40680.9837731481,2011-05-17,23:36:38
39.987905,116.352736,0,158.132906824147,40680.9838310185,2011-05-17,23:36:43
39.987867,116.352733,0,154.511108923885,40680.9838888889,2011-05-17,23:36:48
39.987763,116.352729,0,153.579012467192,40680.9839467593,2011-05-17,23:36:53
39.987726,116.352729,0,161.177017716535,40680.9840046296,2011-05-17,23:36:58
39.987731,116.352738,0,165.700751312336,40680.9840625,2011-05-17,23:37:03
39.987717,116.352739,0,167.018497375328,40680.9841203704,2011-05-17,23:37:08
39.987683,116.352738,0,167.088070866142,40680.9841782407,2011-05-17,23:37:13
39.987579,116.352746,0,166.232893700787,40680.9842361111,2011-05-17,23:37:18
39.987555,116.352739,0,166.486043307087,40680.9842939815,2011-05-17,23:37:23
39.987553,116.35274,0,166.671171259843,40680.9843518519,2011-05-17,23:37:28
39.987553,116.35274,0,166.671171259843,40680.9843865741,2011-05-17,23:37:31
39.987554,116.352741,0,166.876646981627,40680.9844097222,2011-05-17,23:37:33
39.987605,116.352766,0,170.715551181102,40680.9844675926,2011-05-17,23:37:38
39.987653,116.352809,0,177.771099081365,40680.984525463,2011-05-17,23:37:43
39.987672,116.352838,0,180.916099081365,40680.9845833333,2011-05-17,23:37:48
39.987672,116.352838,0,180.916099081365,40680.9846180556,2011-05-17,23:37:51
39.98768,116.352831,0,181.524747375328,40680.9846412037,2011-05-17,23:37:53
39.98769,116.352836,0,182.204622703412,40680.9846990741,2011-05-17,23:37:58
39.98769,116.352836,0,182.204622703412,40680.9847337963,2011-05-17,23:38:01
39.987692,116.352833,0,182.17717519685,40680.9847569444,2011-05-17,23:38:03
39.987706,116.352822,0,183.125767716535,40680.9848148148,2011-05-17,23:38:08
39.987686,116.352793,0,184.492214566929,40680.9848726852,2011-05-17,23:38:13
39.987658,116.352786,0,184.563727034121,40680.9849305556,2011-05-17,23:38:18
39.987606,116.35271,0,185.596036745407,40680.9849884259,2011-05-17,23:38:23
39.987518,116.352695,0,188.576105643045,40680.9850462963,2011-05-17,23:38:28
39.987441,116.352647,0,190.260666010499,40680.9851041667,2011-05-17,23:38:33
39.987395,116.352622,0,192.578159448819,40680.985162037,2011-05-17,23:38:38
39.987416,116.352616,0,192.647956036745,40680.9852199074,2011-05-17,23:38:43
39.987494,116.352613,0,191.316666666667,40680.9852777778,2011-05-17,23:38:48
39.98765,116.352664,0,188.088467847769,40680.9853356481,2011-05-17,23:38:53
39.987791,116.352676,0,184.771509186352,40680.9853935185,2011-05-17,23:38:58
39.987913,116.352692,0,181.534445538058,40680.9854513889,2011-05-17,23:39:03
39.987938,116.35268,0,179.10782152231,40680.9855092593,2011-05-17,23:39:08
39.988006,116.352691,0,175.830173884514,40680.9855671296,2011-05-17,23:39:13
39.988009,116.352726,0,176.369412729659,40680.985625,2011-05-17,23:39:18
39.987943,116.352738,0,177.619399606299,40680.9856828704,2011-05-17,23:39:23
39.987849,116.352727,0,178.775725065617,40680.9857407407,2011-05-17,23:39:28
39.987772,116.352699,0,177.047621391076,40680.9857986111,2011-05-17,23:39:33
39.987702,116.352692,0,174.680295275591,40680.9858564815,2011-05-17,23:39:38
39.987655,116.352692,0,175.037683727034,40680.9859143518,2011-05-17,23:39:43
39.987589,116.352683,0,173.488175853018,40680.9859722222,2011-05-17,23:39:48
39.987603,116.352692,0,185.704806430446,40680.9860300926,2011-05-17,23:39:53
39.987646,116.352712,0,194.230954724409,40680.986087963,2011-05-17,23:39:58
39.987631,116.352712,0,194.736341863517,40680.9861458333,2011-05-17,23:40:03
39.987631,116.352712,0,194.736341863517,40680.9861805556,2011-05-17,23:40:06
39.987628,116.352712,0,194.875124671916,40680.9862037037,2011-05-17,23:40:08
39.987642,116.352707,0,199.387706692913,40680.9862615741,2011-05-17,23:40:13
39.987696,116.352717,0,200.469311023622,40680.9863194444,2011-05-17,23:40:18
39.987781,116.352725,0,201.47313648294,40680.9863773148,2011-05-17,23:40:23
39.987789,116.352735,0,197.743307086614,40680.9864351852,2011-05-17,23:40:28
39.98783,116.352733,0,190.365282152231,40680.9864930556,2011-05-17,23:40:33
39.987828,116.352722,0,180.294281496063,40680.9865509259,2011-05-17,23:40:38
39.987759,116.35271,0,178.42437992126,40680.9866087963,2011-05-17,23:40:43
39.987716,116.352696,0,180.24717519685,40680.9866666667,2011-05-17,23:40:48
39.987667,116.352691,0,181.424297900262,40680.986724537,2011-05-17,23:40:53
39.987629,116.352708,0,183.28248687664,40680.9867824074,2011-05-17,23:40:58
39.98764,116.35271,0,181.96437664042,40680.9868402778,2011-05-17,23:41:03
39.987657,116.352722,0,183.155380577428,40680.9868981481,2011-05-17,23:41:08
39.987716,116.352712,0,183.334212598425,40680.9869560185,2011-05-17,23:41:13
39.987759,116.352719,0,188.578231627297,40680.9870138889,2011-05-17,23:41:18
39.987683,116.352705,0,190.733772965879,40680.9870717593,2011-05-17,23:41:23
39.987678,116.352727,0,187.42686351706,40680.9871296296,2011-05-17,23:41:28
39.987648,116.352718,0,181.848707349081,40680.9871875,2011-05-17,23:41:33
39.987648,116.352718,0,181.848707349081,40680.9872222222,2011-05-17,23:41:36
39.987643,116.352723,0,180.278198818898,40680.9872453704,2011-05-17,23:41:38
39.987672,116.352738,0,179.579488188976,40680.9873032407,2011-05-17,23:41:43
39.987672,116.352738,0,179.579488188976,40680.987337963,2011-05-17,23:41:46
39.987668,116.352734,0,178.542375328084,40680.9873611111,2011-05-17,23:41:48
39.987658,116.352729,0,177.445111548556,40680.9874189815,2011-05-17,23:41:53
39.987658,116.352729,0,177.445111548556,40680.9874537037,2011-05-17,23:41:56
39.98766,116.352729,0,177.275990813648,40680.9874768518,2011-05-17,23:41:58
39.987681,116.352735,0,176.588405511811,40680.9875347222,2011-05-17,23:42:03
39.987676,116.352735,0,176.365242782152,40680.9875925926,2011-05-17,23:42:08
39.98767,116.352736,0,176.330853018373,40680.987650463,2011-05-17,23:42:13
39.98767,116.352736,0,176.330853018373,40680.9876851852,2011-05-17,23:42:16
39.987672,116.352737,0,175.200370734908,40680.9877083333,2011-05-17,23:42:18
39.987674,116.352721,0,173.268769685039,40680.9877662037,2011-05-17,23:42:23
39.987658,116.352729,0,171.192998687664,40680.9878240741,2011-05-17,23:42:28
39.987645,116.352718,0,172.904406167979,40680.9878819444,2011-05-17,23:42:33
39.987696,116.352725,0,176.203418635171,40680.9879398148,2011-05-17,23:42:38
39.987696,116.352725,0,176.386732283465,40680.9879976852,2011-05-17,23:42:43
39.987696,116.352725,0,176.386732283465,40680.9880324074,2011-05-17,23:42:46
39.987691,116.352721,0,179.30467519685,40680.9880555556,2011-05-17,23:42:48
39.9877,116.352708,0,184.003861548556,40680.9881134259,2011-05-17,23:42:53
39.987697,116.352697,0,187.120137795276,40680.9881712963,2011-05-17,23:42:58
39.987692,116.352698,0,187.052956036745,40680.9882291667,2011-05-17,23:43:03
39.987692,116.352698,0,187.052956036745,40680.9882638889,2011-05-17,23:43:06
39.987686,116.352696,0,185.519429133858,40680.988287037,2011-05-17,23:43:08
39.987668,116.352681,0,174.504839238845,40680.9883449074,2011-05-17,23:43:13
39.987664,116.352681,0,174.162893700787,40680.9884027778,2011-05-17,23:43:18
39.987664,116.352681,0,174.162893700787,40680.9884375,2011-05-17,23:43:21
39.98766,116.352682,0,174.085475721785,40680.9884606482,2011-05-17,23:43:23
39.987641,116.352683,0,175.527637795276,40680.9885185185,2011-05-17,23:43:28
39.987631,116.352704,0,176.428946850394,40680.9885763889,2011-05-17,23:43:33
39.987631,116.352704,0,176.428946850394,40680.9886111111,2011-05-17,23:43:36
39.987639,116.352712,0,177.977680446194,40680.9886342593,2011-05-17,23:43:38
39.987662,116.352714,0,177.783215223097,40680.9886921296,2011-05-17,23:43:43
39.987697,116.352701,0,175.365813648294,40680.98875,2011-05-17,23:43:48
39.987718,116.352699,0,175.220872703412,40680.9888078704,2011-05-17,23:43:53
39.987681,116.352689,0,175.849409448819,40680.9888657407,2011-05-17,23:43:58
39.987645,116.352674,0,177.758510498688,40680.9889236111,2011-05-17,23:44:03
39.987603,116.352683,0,177.218018372703,40680.9889814815,2011-05-17,23:44:08
39.98762,116.352684,0,177.038474409449,40680.9890393519,2011-05-17,23:44:13
39.987655,116.352693,0,175.02843503937,40680.9890972222,2011-05-17,23:44:18
39.987678,116.352699,0,173.606496062992,40680.9891550926,2011-05-17,23:44:23
39.987658,116.352692,0,172.463540026247,40680.989212963,2011-05-17,23:44:28
39.987654,116.352692,0,172.204747375328,40680.9892708333,2011-05-17,23:44:33
39.987654,116.352692,0,172.204747375328,40680.9893055556,2011-05-17,23:44:36
39.987662,116.352692,0,172.067713254593,40680.9893287037,2011-05-17,23:44:38
39.987638,116.352693,0,170.869452099738,40680.9893865741,2011-05-17,23:44:43
39.987644,116.3527,0,170.447230971129,40680.9894444444,2011-05-17,23:44:48
39.987639,116.352693,0,170.623074146982,40680.9895023148,2011-05-17,23:44:53
