# Supplementary material for: Research on differential privacy protection method based on user tendency
Source: PLoS One. 2023 Oct 26;18(10):e0288823. doi: 10.1371/journal.pone.0288823 (PMC10602288; doi:10.1371/journal.pone.0288823)
Supplement: S5 Data — (ZIP) [file pone.0288823.s005.zip › Data 5-5/147/Trajectory/20110518210025.plt]

Geolife trajectory
WGS 84
Altitude is in Feet
Reserved 3
0,2,255,My Track,0,0,2,8421376
0
39.979112,116.306371,0,492.377693569554,40681.8752893518,2011-05-18,21:00:25
39.979143,116.306254,0,492.414790026247,40681.8753472222,2011-05-18,21:00:30
39.979151,116.306111,0,491.903661417323,40681.8754050926,2011-05-18,21:00:35
39.979074,116.305623,0,491.836929133858,40681.875462963,2011-05-18,21:00:40
39.978835,116.304589,0,491.981207349081,40681.8755208333,2011-05-18,21:00:45
39.978698,116.30411,0,492.425354330709,40681.8755787037,2011-05-18,21:00:50
39.979105,116.304394,0,494.312076771654,40681.8756365741,2011-05-18,21:00:55
39.979859,116.304767,0,201.098661417323,40681.8756944444,2011-05-18,21:01:00
39.979939,116.304829,0,201.456502624672,40681.8757523148,2011-05-18,21:01:05
39.980033,116.304871,0,201.559468503937,40681.8758101852,2011-05-18,21:01:10
39.980102,116.304798,0,197.545898950131,40681.8758680556,2011-05-18,21:01:15
39.980158,116.304758,0,195.527401574803,40681.8759259259,2011-05-18,21:01:20
39.980208,116.304743,0,188.631984908136,40681.8759837963,2011-05-18,21:01:25
39.980269,116.304747,0,190.242119422572,40681.8760416667,2011-05-18,21:01:30
39.980333,116.304754,0,196.495718503937,40681.876099537,2011-05-18,21:01:35
39.980389,116.304744,0,199.677463910761,40681.8761574074,2011-05-18,21:01:40
39.980455,116.304741,0,203.917834645669,40681.8762152778,2011-05-18,21:01:45
39.980531,116.304742,0,190.703323490814,40681.8762731481,2011-05-18,21:01:50
39.980588,116.304741,0,193.459091207349,40681.8763310185,2011-05-18,21:01:55
39.980647,116.304737,0,185.740662729659,40681.8763888889,2011-05-18,21:02:00
39.980702,116.304752,0,186.912017716535,40681.8764467593,2011-05-18,21:02:05
39.980775,116.304754,0,184.681482939633,40681.8765046296,2011-05-18,21:02:10
39.980865,116.304754,0,181.036108923885,40681.8765625,2011-05-18,21:02:15
39.980928,116.30477,0,192.700997375328,40681.8766203704,2011-05-18,21:02:20
39.980997,116.304761,0,195.838461286089,40681.8766782407,2011-05-18,21:02:25
39.981077,116.304757,0,192.757280183727,40681.8767361111,2011-05-18,21:02:30
39.981155,116.304766,0,189.732867454068,40681.8767939815,2011-05-18,21:02:35
39.981215,116.304737,0,178.22562335958,40681.8768518518,2011-05-18,21:02:40
39.98128,116.304741,0,184.535830052493,40681.8769097222,2011-05-18,21:02:45
39.981356,116.304729,0,192.849878608924,40681.8769675926,2011-05-18,21:02:50
39.981414,116.304726,0,202.712335958005,40681.877025463,2011-05-18,21:02:55
39.981487,116.304713,0,209.17843503937,40681.8770833333,2011-05-18,21:03:00
39.981548,116.304706,0,210.029796587927,40681.8771412037,2011-05-18,21:03:05
39.981608,116.304682,0,203.030278871391,40681.8771990741,2011-05-18,21:03:10
39.981674,116.304651,0,199.360396981627,40681.8772569444,2011-05-18,21:03:15
39.981735,116.304653,0,207.365515091864,40681.8773148148,2011-05-18,21:03:20
39.981804,116.304623,0,203.230351049869,40681.8773726852,2011-05-18,21:03:25
39.981871,116.304637,0,200.328175853018,40681.8774305556,2011-05-18,21:03:30
39.98194,116.304648,0,210.75468832021,40681.8774884259,2011-05-18,21:03:35
39.982008,116.304643,0,211.214455380577,40681.8775462963,2011-05-18,21:03:40
39.98207,116.304632,0,210.276000656168,40681.8776041667,2011-05-18,21:03:45
39.982137,116.30461,0,207.406177821522,40681.877662037,2011-05-18,21:03:50
39.982197,116.3046,0,212.270905511811,40681.8777199074,2011-05-18,21:03:55
39.98227,116.304604,0,213.023382545932,40681.8777777778,2011-05-18,21:04:00
39.982359,116.304567,0,202.746853674541,40681.8778356481,2011-05-18,21:04:05
39.982392,116.304489,0,207.844780183727,40681.8778935185,2011-05-18,21:04:10
39.982452,116.304492,0,202.798418635171,40681.8779513889,2011-05-18,21:04:15
39.982513,116.304494,0,186.613064304462,40681.8780092593,2011-05-18,21:04:20
39.982557,116.304515,0,189.520016404199,40681.8780671296,2011-05-18,21:04:25
39.982609,116.304538,0,191.143316929134,40681.878125,2011-05-18,21:04:30
39.982637,116.304524,0,200.021584645669,40681.8781828704,2011-05-18,21:04:35
39.982685,116.3045,0,211.3868667979,40681.8782407407,2011-05-18,21:04:40
39.982761,116.304498,0,220.345249343832,40681.8782986111,2011-05-18,21:04:45
39.98288,116.304545,0,233.121079396325,40681.8783564815,2011-05-18,21:04:50
39.982941,116.304544,0,247.367296587927,40681.8784143519,2011-05-18,21:04:55
39.983013,116.304614,0,254.890436351706,40681.8784722222,2011-05-18,21:05:00
39.983084,116.304625,0,270.072604986877,40681.8785300926,2011-05-18,21:05:05
39.98321,116.304456,0,261.760121391076,40681.878587963,2011-05-18,21:05:10
39.983285,116.30443,0,257.992956036745,40681.8786458333,2011-05-18,21:05:15
39.983303,116.30431,0,266.498854986877,40681.8787037037,2011-05-18,21:05:20
39.983346,116.304291,0,274.445416666667,40681.8787615741,2011-05-18,21:05:25
39.98345,116.304382,0,284.005813648294,40681.8788194444,2011-05-18,21:05:30
39.983578,116.304472,0,280.99405511811,40681.8788773148,2011-05-18,21:05:35
39.983629,116.304486,0,280.959786745407,40681.8789351852,2011-05-18,21:05:40
39.983646,116.304489,0,282.48999671916,40681.8789930556,2011-05-18,21:05:45
39.983644,116.304473,0,282.265219816273,40681.8790509259,2011-05-18,21:05:50
39.983644,116.304473,0,282.265219816273,40681.8790856482,2011-05-18,21:05:53
39.983645,116.304474,0,281.761525590551,40681.8791087963,2011-05-18,21:05:55
39.983667,116.30442,0,280.011345144357,40681.8791666667,2011-05-18,21:06:00
39.983661,116.304402,0,278.575652887139,40681.879224537,2011-05-18,21:06:05
39.983664,116.304397,0,276.944717847769,40681.8792824074,2011-05-18,21:06:10
39.983664,116.304397,0,276.944717847769,40681.8793171296,2011-05-18,21:06:13
39.983667,116.304395,0,275.425898950131,40681.8793402778,2011-05-18,21:06:15
39.983685,116.304395,0,274.438533464567,40681.8793981481,2011-05-18,21:06:20
39.983714,116.304411,0,274.0206167979,40681.8794560185,2011-05-18,21:06:25
39.983766,116.30437,0,258.790515091864,40681.8795138889,2011-05-18,21:06:30
39.98379,116.304306,0,244.127309711286,40681.8795717593,2011-05-18,21:06:35
39.983771,116.304361,0,234.425413385827,40681.8796296296,2011-05-18,21:06:40
39.983764,116.304375,0,227.066049868766,40681.8796875,2011-05-18,21:06:45
39.983764,116.304375,0,227.066049868766,40681.8797222222,2011-05-18,21:06:48
39.983769,116.304376,0,224.63875984252,40681.8797453704,2011-05-18,21:06:50
39.983792,116.304367,0,219.070380577428,40681.8798032407,2011-05-18,21:06:55
39.983789,116.30435,0,213.120127952756,40681.8798611111,2011-05-18,21:07:00
39.983775,116.304405,0,203.870524934383,40681.8799189815,2011-05-18,21:07:05
39.983772,116.304394,0,202.76407480315,40681.8799768519,2011-05-18,21:07:10
39.983773,116.304392,0,202.85562664042,40681.8800347222,2011-05-18,21:07:15
39.983775,116.304392,0,202.822460629921,40681.8800925926,2011-05-18,21:07:20
39.983772,116.304394,0,202.748858267717,40681.880150463,2011-05-18,21:07:25
39.983772,116.304394,0,202.748858267717,40681.8801851852,2011-05-18,21:07:28
39.983777,116.304398,0,202.208579396325,40681.8802083333,2011-05-18,21:07:30
39.983785,116.304374,0,199.39780511811,40681.8802662037,2011-05-18,21:07:35
39.983785,116.304365,0,199.031804461942,40681.8803240741,2011-05-18,21:07:40
39.983859,116.304294,0,196.324832677165,40681.8803819444,2011-05-18,21:07:45
39.983886,116.304363,0,195.139550524934,40681.8804398148,2011-05-18,21:07:50
39.983883,116.304641,0,187.115180446194,40681.8804976852,2011-05-18,21:07:55
39.98388,116.305061,0,178.437919947507,40681.8805555556,2011-05-18,21:08:00
39.983857,116.305586,0,167.6231167979,40681.8806134259,2011-05-18,21:08:05
39.983878,116.306182,0,157.455232939633,40681.8806712963,2011-05-18,21:08:10
39.98385,116.306769,0,149.053976377953,40681.8807291667,2011-05-18,21:08:15
39.983825,116.307417,0,141.146952099738,40681.880787037,2011-05-18,21:08:20
39.983802,116.308052,0,135.182057086614,40681.8808449074,2011-05-18,21:08:25
39.983809,116.308694,0,128.144616141732,40681.8809027778,2011-05-18,21:08:30
39.983801,116.309281,0,117.130679133858,40681.8809606481,2011-05-18,21:08:35
39.983761,116.309744,0,110.801998031496,40681.8810185185,2011-05-18,21:08:40
39.983854,116.31014,0,105.056899606299,40681.8810763889,2011-05-18,21:08:45
39.983844,116.31042,0,99.317782152231,40681.8811342593,2011-05-18,21:08:50
39.983876,116.310823,0,96.3462631233596,40681.8811921296,2011-05-18,21:08:55
39.983932,116.31132,0,92.7287401574803,40681.88125,2011-05-18,21:09:00
39.983946,116.31181,0,95.3761745406824,40681.8813078704,2011-05-18,21:09:05
39.98397,116.312331,0,96.1653838582677,40681.8813657407,2011-05-18,21:09:10
39.983953,116.312787,0,98.7635072178478,40681.8814236111,2011-05-18,21:09:15
39.983956,116.313243,0,100.171171259843,40681.8814814815,2011-05-18,21:09:20
39.983958,116.313693,0,98.7705413385827,40681.8815393519,2011-05-18,21:09:25
39.98396,116.31413,0,100.173474409449,40681.8815972222,2011-05-18,21:09:30
39.983972,116.314597,0,99.8820472440945,40681.8816550926,2011-05-18,21:09:35
39.98399,116.315001,0,94.2068077427821,40681.881712963,2011-05-18,21:09:40
39.983933,116.315298,0,91.2621751968504,40681.8817708333,2011-05-18,21:09:45
39.983903,116.315559,0,88.3632644356955,40681.8818287037,2011-05-18,21:09:50
39.983878,116.315675,0,87.1689501312336,40681.8818865741,2011-05-18,21:09:55
39.983878,116.315675,0,87.1689501312336,40681.8819212963,2011-05-18,21:09:58
39.983878,116.315667,0,89.5031528871391,40681.8819444444,2011-05-18,21:10:00
39.983877,116.315677,0,88.902595144357,40681.8820023148,2011-05-18,21:10:05
39.98388,116.315706,0,89.2683727034121,40681.8820601852,2011-05-18,21:10:10
39.983898,116.315931,0,102.710856299213,40681.8821180556,2011-05-18,21:10:15
39.983958,116.316295,0,114.848156167979,40681.8821759259,2011-05-18,21:10:20
39.984028,116.316713,0,121.200190288714,40681.8822337963,2011-05-18,21:10:25
39.984072,116.317146,0,122.52031824147,40681.8822916667,2011-05-18,21:10:30
39.984131,116.317591,0,129.151332020997,40681.882349537,2011-05-18,21:10:35
39.984172,116.317996,0,137.506758530184,40681.8824074074,2011-05-18,21:10:40
39.984187,116.318407,0,136.871801181102,40681.8824652778,2011-05-18,21:10:45
39.98421,116.31883,0,136.803267716535,40681.8825231481,2011-05-18,21:10:50
39.984229,116.319256,0,140.978595800525,40681.8825810185,2011-05-18,21:10:55
39.984262,116.319682,0,144.37967191601,40681.8826388889,2011-05-18,21:11:00
39.984299,116.320081,0,145.563064304462,40681.8826967593,2011-05-18,21:11:05
39.984292,116.320493,0,153.463907480315,40681.8827546296,2011-05-18,21:11:10
39.984328,116.320887,0,156.543799212598,40681.8828125,2011-05-18,21:11:15
39.98436,116.321329,0,162.849238845144,40681.8828703704,2011-05-18,21:11:20
39.984393,116.321753,0,168.023733595801,40681.8829282407,2011-05-18,21:11:25
39.984417,116.322125,0,169.750761154856,40681.8829861111,2011-05-18,21:11:30
39.984392,116.322478,0,168.137463910761,40681.8830439815,2011-05-18,21:11:35
39.984406,116.322863,0,171.322473753281,40681.8831018518,2011-05-18,21:11:40
39.984428,116.323205,0,175.590164041995,40681.8831597222,2011-05-18,21:11:45
39.98443,116.323535,0,171.068858267717,40681.8832175926,2011-05-18,21:11:50
39.984426,116.323861,0,168.585866141732,40681.883275463,2011-05-18,21:11:55
39.984429,116.324119,0,170.573385826772,40681.8833333333,2011-05-18,21:12:00
39.984431,116.324353,0,170.282467191601,40681.8833912037,2011-05-18,21:12:05
39.984434,116.324428,0,168.899150262467,40681.8834490741,2011-05-18,21:12:10
39.984432,116.324424,0,169.571653543307,40681.8835069444,2011-05-18,21:12:15
39.984432,116.324424,0,169.571653543307,40681.8835416667,2011-05-18,21:12:18
39.984432,116.324431,0,169.582742782152,40681.8835648148,2011-05-18,21:12:20
39.984435,116.324534,0,163.734416010499,40681.8836226852,2011-05-18,21:12:25
39.984463,116.324774,0,159.342719816273,40681.8836805556,2011-05-18,21:12:30
39.984487,116.325038,0,161.904914698163,40681.8837384259,2011-05-18,21:12:35
39.984498,116.325288,0,167.448415354331,40681.8837962963,2011-05-18,21:12:40
39.984494,116.32556,0,165.826804461942,40681.8838541667,2011-05-18,21:12:45
39.984517,116.325936,0,165.87594160105,40681.883912037,2011-05-18,21:12:50
39.984572,116.326228,0,167.00375328084,40681.8839699074,2011-05-18,21:12:55
39.984568,116.32641,0,161.320567585302,40681.8840277778,2011-05-18,21:13:00
39.984563,116.326436,0,158.675137795276,40681.8840856481,2011-05-18,21:13:05
39.984563,116.326443,0,158.915032808399,40681.8841435185,2011-05-18,21:13:10
39.984564,116.326451,0,159.103038057743,40681.8842013889,2011-05-18,21:13:15
39.984564,116.326456,0,159.127093175853,40681.8842592593,2011-05-18,21:13:20
39.984563,116.32646,0,159.209583333333,40681.8843171296,2011-05-18,21:13:25
39.984562,116.326456,0,159.203887795276,40681.884375,2011-05-18,21:13:30
39.984561,116.326451,0,159.235564304462,40681.8844328704,2011-05-18,21:13:35
39.98456,116.326447,0,159.288966535433,40681.8844907407,2011-05-18,21:13:40
39.984559,116.326446,0,159.082837926509,40681.8845486111,2011-05-18,21:13:45
39.984558,116.326441,0,159.073562992126,40681.8846064815,2011-05-18,21:13:50
39.984557,116.326436,0,158.989484908136,40681.8846643518,2011-05-18,21:13:55
39.984556,116.326435,0,158.902040682415,40681.8847222222,2011-05-18,21:14:00
39.984556,116.326433,0,158.615688976378,40681.8847800926,2011-05-18,21:14:05
39.984555,116.326431,0,158.230675853018,40681.884837963,2011-05-18,21:14:10
39.984555,116.326428,0,157.772749343832,40681.8848958333,2011-05-18,21:14:15
39.984554,116.326426,0,157.428211942257,40681.8849537037,2011-05-18,21:14:20
39.984554,116.326426,0,157.428211942257,40681.8849884259,2011-05-18,21:14:23
39.984554,116.326419,0,157.496033464567,40681.8850115741,2011-05-18,21:14:25
39.984553,116.326406,0,157.807555774278,40681.8850694444,2011-05-18,21:14:30
39.984553,116.326397,0,158.097536089239,40681.8851273148,2011-05-18,21:14:35
39.984552,116.326392,0,158.266407480315,40681.8851851852,2011-05-18,21:14:40
39.984551,116.32639,0,158.293815616798,40681.8852430556,2011-05-18,21:14:45
39.984551,116.326393,0,158.159812992126,40681.8853009259,2011-05-18,21:14:50
39.98455,116.326393,0,158.104494750656,40681.8853587963,2011-05-18,21:14:55
39.984549,116.326392,0,158.136033464567,40681.8854166667,2011-05-18,21:15:00
39.984549,116.326392,0,158.136033464567,40681.8854513889,2011-05-18,21:15:03
39.984547,116.326399,0,158.263766404199,40681.885474537,2011-05-18,21:15:05
39.984519,116.326559,0,161.17345144357,40681.8855324074,2011-05-18,21:15:10
39.984533,116.326885,0,160.267759186352,40681.8855902778,2011-05-18,21:15:15
39.984568,116.327309,0,162.238950131234,40681.8856481481,2011-05-18,21:15:20
39.984602,116.32777,0,162.78343175853,40681.8857060185,2011-05-18,21:15:25
39.984625,116.328168,0,165.99124343832,40681.8857638889,2011-05-18,21:15:30
39.984657,116.328526,0,167.155190288714,40681.8858217593,2011-05-18,21:15:35
39.984678,116.328758,0,178.991604330709,40681.8858796296,2011-05-18,21:15:40
39.984698,116.329129,0,183.110160761155,40681.8859375,2011-05-18,21:15:45
39.984706,116.32962,0,179.729261811024,40681.8859953704,2011-05-18,21:15:50
39.984703,116.330165,0,170.867975721785,40681.8860532407,2011-05-18,21:15:55
39.984731,116.33074,0,162.209461942257,40681.8861111111,2011-05-18,21:16:00
39.984783,116.331359,0,160.859888451444,40681.8861689815,2011-05-18,21:16:05
39.984818,116.331981,0,162.374980314961,40681.8862268519,2011-05-18,21:16:10
39.984859,116.332612,0,161.946965223097,40681.8862847222,2011-05-18,21:16:15
39.984865,116.333212,0,166.895757874016,40681.8863425926,2011-05-18,21:16:20
39.98484,116.333911,0,173.612280183727,40681.886400463,2011-05-18,21:16:25
39.984843,116.334582,0,170.62186023622,40681.8864583333,2011-05-18,21:16:30
39.984856,116.335243,0,172.926348425197,40681.8865162037,2011-05-18,21:16:35
39.984926,116.335828,0,170.937874015748,40681.8865740741,2011-05-18,21:16:40
39.984945,116.336436,0,171.412358923885,40681.8866319444,2011-05-18,21:16:45
39.984978,116.336989,0,173.560577427822,40681.8866898148,2011-05-18,21:16:50
39.984997,116.337449,0,176.215597112861,40681.8867476852,2011-05-18,21:16:55
39.985003,116.337798,0,180.59312664042,40681.8868055556,2011-05-18,21:17:00
39.985,116.33818,0,198.868779527559,40681.8868634259,2011-05-18,21:17:05
39.98504,116.338597,0,209.860715223097,40681.8869212963,2011-05-18,21:17:10
39.985079,116.338903,0,199.663494094488,40681.8869791667,2011-05-18,21:17:15
39.985112,116.339037,0,195.511171259843,40681.887037037,2011-05-18,21:17:20
39.985124,116.339049,0,189.024258530184,40681.8870949074,2011-05-18,21:17:25
39.985124,116.339049,0,189.024258530184,40681.8871296296,2011-05-18,21:17:28
39.985124,116.339047,0,189.336128608924,40681.8871527778,2011-05-18,21:17:30
39.985115,116.339113,0,188.072260498688,40681.8872106481,2011-05-18,21:17:35
39.985106,116.339315,0,187.053792650919,40681.8872685185,2011-05-18,21:17:40
39.985085,116.339366,0,191.414124015748,40681.8873263889,2011-05-18,21:17:45
39.985059,116.339356,0,192.727929790026,40681.8873842593,2011-05-18,21:17:50
39.98506,116.339349,0,193.025482283465,40681.8874421296,2011-05-18,21:17:55
39.98506,116.339349,0,193.025482283465,40681.8874768519,2011-05-18,21:17:58
39.985061,116.339348,0,193.096069553806,40681.8875,2011-05-18,21:18:00
39.985093,116.339528,0,192.211118766404,40681.8875578704,2011-05-18,21:18:05
39.985124,116.339879,0,189.412673884514,40681.8876157407,2011-05-18,21:18:10
39.985175,116.340384,0,188.167713254593,40681.8876736111,2011-05-18,21:18:15
39.985205,116.341037,0,182.767778871391,40681.8877314815,2011-05-18,21:18:20
39.985212,116.341643,0,183.867706692913,40681.8877893519,2011-05-18,21:18:25
39.985228,116.342267,0,183.954865485564,40681.8878472222,2011-05-18,21:18:30
39.985261,116.342923,0,180.8375,40681.8879050926,2011-05-18,21:18:35
39.985288,116.343578,0,184.890265748032,40681.887962963,2011-05-18,21:18:40
39.98529,116.344268,0,190.172946194226,40681.8880208333,2011-05-18,21:18:45
39.985302,116.344894,0,191.434648950131,40681.8880787037,2011-05-18,21:18:50
39.985312,116.345406,0,193.112089895013,40681.8881365741,2011-05-18,21:18:55
39.985329,116.345684,0,194.564117454068,40681.8881944444,2011-05-18,21:19:00
39.98534,116.345706,0,199.246145013123,40681.8882523148,2011-05-18,21:19:05
39.985345,116.345682,0,212.431404199475,40681.8883101852,2011-05-18,21:19:10
39.985351,116.345677,0,221.864944225722,40681.8883680556,2011-05-18,21:19:15
39.985351,116.345669,0,223.72969160105,40681.8884259259,2011-05-18,21:19:20
39.985351,116.345666,0,224.256138451444,40681.8884837963,2011-05-18,21:19:25
39.985357,116.345669,0,222.872411417323,40681.8885416667,2011-05-18,21:19:30
39.985357,116.345669,0,222.872411417323,40681.8885763889,2011-05-18,21:19:33
39.985361,116.345671,0,221.533211942257,40681.888599537,2011-05-18,21:19:35
39.985361,116.345661,0,222.126666666667,40681.8886574074,2011-05-18,21:19:40
39.985354,116.345641,0,225.033546587927,40681.8887152778,2011-05-18,21:19:45
39.985361,116.345658,0,223.726085958005,40681.8887731481,2011-05-18,21:19:50
39.985388,116.345662,0,221.978861548556,40681.8888310185,2011-05-18,21:19:55
39.985388,116.345662,0,221.978861548556,40681.8888657407,2011-05-18,21:19:58
39.985395,116.345657,0,222.638897637795,40681.8888888889,2011-05-18,21:20:00
39.985382,116.345648,0,224.404524278215,40681.8889467593,2011-05-18,21:20:05
39.985379,116.345682,0,226.646358267717,40681.8890046296,2011-05-18,21:20:10
39.985354,116.345793,0,227.371076115486,40681.8890625,2011-05-18,21:20:15
39.985329,116.346018,0,229.297096456693,40681.8891203704,2011-05-18,21:20:20
39.985343,116.346316,0,237.306610892388,40681.8891782407,2011-05-18,21:20:25
39.985313,116.346526,0,244.455987532808,40681.8892361111,2011-05-18,21:20:30
39.985331,116.346719,0,247.516381233596,40681.8892939815,2011-05-18,21:20:35
39.985405,116.346871,0,251.601361548556,40681.8893518519,2011-05-18,21:20:40
39.985711,116.346888,0,258.872165354331,40681.8894097222,2011-05-18,21:20:45
39.986173,116.34696,0,259.616381233596,40681.8894675926,2011-05-18,21:20:50
39.986705,116.346988,0,260.203881233596,40681.889525463,2011-05-18,21:20:55
39.987175,116.34704,0,238.59219160105,40681.8895833333,2011-05-18,21:21:00
39.98763,116.347093,0,218.27437335958,40681.8896412037,2011-05-18,21:21:05
39.988054,116.347101,0,198.007906824147,40681.8896990741,2011-05-18,21:21:10
39.988479,116.347093,0,182.128628608924,40681.8897569444,2011-05-18,21:21:15
39.988878,116.347103,0,156.291952099738,40681.8898148148,2011-05-18,21:21:20
39.98919,116.347114,0,135.766729002625,40681.8898726852,2011-05-18,21:21:25
39.989354,116.347064,0,142.418480971129,40681.8899305556,2011-05-18,21:21:30
39.989356,116.347045,0,138.621856955381,40681.8899884259,2011-05-18,21:21:35
39.989319,116.347056,0,143.015892388451,40681.8900462963,2011-05-18,21:21:40
39.98929,116.347028,0,142.15936023622,40681.8901041667,2011-05-18,21:21:45
39.989339,116.347122,0,142.503208661417,40681.890162037,2011-05-18,21:21:50
39.989417,116.347252,0,145.902345800525,40681.8902199074,2011-05-18,21:21:55
39.989377,116.347322,0,142.157260498688,40681.8902777778,2011-05-18,21:22:00
39.989328,116.347342,0,158.395879265092,40681.8903356481,2011-05-18,21:22:05
39.989262,116.347388,0,169.017995406824,40681.8903935185,2011-05-18,21:22:10
39.98921,116.347411,0,181.068710629921,40681.8904513889,2011-05-18,21:22:15
39.989129,116.347463,0,181.529629265092,40681.8905092593,2011-05-18,21:22:20
39.9891,116.347513,0,190.164248687664,40681.8905671296,2011-05-18,21:22:25
39.989045,116.347553,0,189.648188976378,40681.890625,2011-05-18,21:22:30
39.989002,116.347579,0,189.272437664042,40681.8906828704,2011-05-18,21:22:35
39.988936,116.347599,0,189.830649606299,40681.8907407407,2011-05-18,21:22:40
39.988916,116.347712,0,188.671709317585,40681.8907986111,2011-05-18,21:22:45
39.988844,116.347806,0,167.882549212598,40681.8908564815,2011-05-18,21:22:50
39.988779,116.347847,0,157.300393700787,40681.8909143518,2011-05-18,21:22:55
39.988704,116.347879,0,145.496184383202,40681.8909722222,2011-05-18,21:23:00
39.988658,116.347888,0,151.805889107612,40681.8910300926,2011-05-18,21:23:05
39.988629,116.347961,0,156.007677165354,40681.891087963,2011-05-18,21:23:10
39.988584,116.348032,0,158.099478346457,40681.8911458333,2011-05-18,21:23:15
39.988535,116.348099,0,158.892667322835,40681.8912037037,2011-05-18,21:23:20
39.988469,116.348144,0,158.215469160105,40681.8912615741,2011-05-18,21:23:25
39.988453,116.348215,0,159.970718503937,40681.8913194444,2011-05-18,21:23:30
39.988454,116.348321,0,164.940039370079,40681.8913773148,2011-05-18,21:23:35
39.988408,116.348393,0,169.021026902887,40681.8914351852,2011-05-18,21:23:40
39.988371,116.348416,0,168.583612204724,40681.8914930556,2011-05-18,21:23:45
39.988345,116.348465,0,170.939790026247,40681.8915509259,2011-05-18,21:23:50
39.988319,116.348521,0,168.842155511811,40681.8916087963,2011-05-18,21:23:55
39.98826,116.348576,0,163.277752624672,40681.8916666667,2011-05-18,21:24:00
39.98822,116.348667,0,162.266607611549,40681.891724537,2011-05-18,21:24:05
39.988199,116.348743,0,159.962870734908,40681.8917824074,2011-05-18,21:24:10
39.988186,116.348827,0,155.958166010499,40681.8918402778,2011-05-18,21:24:15
39.988185,116.348909,0,156.715374015748,40681.8918981481,2011-05-18,21:24:20
39.988188,116.348993,0,157.334973753281,40681.8919560185,2011-05-18,21:24:25
39.988184,116.349093,0,156.754747375328,40681.8920138889,2011-05-18,21:24:30
39.988182,116.349172,0,159.116466535433,40681.8920717593,2011-05-18,21:24:35
39.988174,116.349233,0,163.315288713911,40681.8921296296,2011-05-18,21:24:40
39.988184,116.349329,0,165.159396325459,40681.8921875,2011-05-18,21:24:45
39.988213,116.349471,0,167.01719488189,40681.8922453704,2011-05-18,21:24:50
39.988208,116.349577,0,170.519583333333,40681.8923032407,2011-05-18,21:24:55
39.988203,116.349684,0,174.353267716535,40681.8923611111,2011-05-18,21:25:00
39.988176,116.349755,0,163.736519028871,40681.8924189815,2011-05-18,21:25:05
39.988112,116.349758,0,160.456017060367,40681.8924768518,2011-05-18,21:25:10
39.988068,116.349773,0,160.949461942257,40681.8925347222,2011-05-18,21:25:15
39.987995,116.349786,0,162.279124015748,40681.8925925926,2011-05-18,21:25:20
39.987918,116.349785,0,165.316276246719,40681.892650463,2011-05-18,21:25:25
39.987869,116.349804,0,166.644150262467,40681.8927083333,2011-05-18,21:25:30
39.987813,116.349869,0,167.294087926509,40681.8927662037,2011-05-18,21:25:35
39.987774,116.34992,0,171.663681102362,40681.8928240741,2011-05-18,21:25:40
39.987766,116.349977,0,172.065124671916,40681.8928819444,2011-05-18,21:25:45
39.987759,116.350024,0,177.485111548556,40681.8929398148,2011-05-18,21:25:50
39.987762,116.350101,0,184.605816929134,40681.8929976852,2011-05-18,21:25:55
39.987743,116.350139,0,185.201774934383,40681.8930555556,2011-05-18,21:26:00
39.987727,116.350204,0,188.673599081365,40681.8931134259,2011-05-18,21:26:05
39.987713,116.350302,0,191.017837926509,40681.8931712963,2011-05-18,21:26:10
39.987726,116.350393,0,192.314209317585,40681.8932291667,2011-05-18,21:26:15
39.987728,116.35051,0,196.893310367454,40681.893287037,2011-05-18,21:26:20
39.987744,116.350592,0,198.751633858268,40681.8933449074,2011-05-18,21:26:25
39.987738,116.350668,0,197.115833333333,40681.8934027778,2011-05-18,21:26:30
39.987739,116.350785,0,196.253884514436,40681.8934606481,2011-05-18,21:26:35
39.987751,116.350855,0,197.737874015748,40681.8935185185,2011-05-18,21:26:40
39.987762,116.350934,0,198.60280183727,40681.8935763889,2011-05-18,21:26:45
39.987742,116.351019,0,199.804081364829,40681.8936342593,2011-05-18,21:26:50
39.98775,116.351128,0,199.028664698163,40681.8936921296,2011-05-18,21:26:55
39.987746,116.351232,0,198.110984251968,40681.89375,2011-05-18,21:27:00
39.987765,116.351467,0,207.05529855643,40681.8938078704,2011-05-18,21:27:05
39.9877,116.351587,0,203.664845800525,40681.8938657407,2011-05-18,21:27:10
39.98764,116.35167,0,201.338871391076,40681.8939236111,2011-05-18,21:27:15
39.987561,116.351746,0,200.116328740157,40681.8939814815,2011-05-18,21:27:20
39.987494,116.3518,0,196.555744750656,40681.8940393519,2011-05-18,21:27:25
39.987406,116.351843,0,188.771971784777,40681.8940972222,2011-05-18,21:27:30
39.987283,116.351818,0,182.63436351706,40681.8941550926,2011-05-18,21:27:35
39.987208,116.351768,0,178.604274934383,40681.894212963,2011-05-18,21:27:40
39.987127,116.351742,0,174.288549868766,40681.8942708333,2011-05-18,21:27:45
39.987087,116.351811,0,173.000026246719,40681.8943287037,2011-05-18,21:27:50
39.987102,116.351969,0,173.402972440945,40681.8943865741,2011-05-18,21:27:55
39.98709,116.352069,0,176.390787401575,40681.8944444444,2011-05-18,21:28:00
39.987066,116.352127,0,177.443182414698,40681.8945023148,2011-05-18,21:28:05
39.987066,116.352127,0,177.443182414698,40681.894537037,2011-05-18,21:28:08
39.987063,116.352129,0,179.006197506562,40681.8945601852,2011-05-18,21:28:10
39.98707,116.352161,0,186.178202099738,40681.8946180556,2011-05-18,21:28:15
39.987071,116.352194,0,194.569084645669,40681.8946759259,2011-05-18,21:28:20
39.98704,116.352213,0,201.905830052493,40681.8947337963,2011-05-18,21:28:25
39.986994,116.352244,0,206.433868110236,40681.8947916667,2011-05-18,21:28:30
39.986959,116.352252,0,209.748664698163,40681.894849537,2011-05-18,21:28:35
39.986941,116.352258,0,212.647096456693,40681.8949074074,2011-05-18,21:28:40
39.98603,116.352473,0,278.142942913386,40681.8955439815,2011-05-18,21:29:35
39.987714,116.352727,0,329.120915354331,40681.8956018519,2011-05-18,21:29:40
39.987617,116.352841,0,232.698208661417,40681.8956597222,2011-05-18,21:29:45
39.987563,116.352865,0,197.72125328084,40681.8957175926,2011-05-18,21:29:50
39.987537,116.352846,0,195.826371391076,40681.895775463,2011-05-18,21:29:55
39.987488,116.352817,0,181.616361548556,40681.8961226852,2011-05-18,21:30:25
39.987516,116.353,0,188.301292650919,40681.8961805556,2011-05-18,21:30:30
39.987575,116.353057,0,185.897395013123,40681.8962384259,2011-05-18,21:30:35
39.987607,116.353003,0,186.231692913386,40681.8962962963,2011-05-18,21:30:40
39.98765,116.352935,0,185.899009186352,40681.8963541667,2011-05-18,21:30:45
39.987699,116.352884,0,184.809278215223,40681.896412037,2011-05-18,21:30:50
39.987776,116.352874,0,183.648661417323,40681.8964699074,2011-05-18,21:30:55
39.987953,116.352732,0,181.444271653543,40681.8965277778,2011-05-18,21:31:00
39.987998,116.352741,0,180.470800524934,40681.8965856481,2011-05-18,21:31:05
39.988035,116.352735,0,178.988963254593,40681.8966435185,2011-05-18,21:31:10
39.988035,116.352735,0,178.988963254593,40681.8966782407,2011-05-18,21:31:13
39.988039,116.352736,0,178.088064304462,40681.8967013889,2011-05-18,21:31:15
39.98803,116.352748,0,176.528671259843,40681.8967592593,2011-05-18,21:31:20
39.988013,116.352766,0,175.426023622047,40681.8968171296,2011-05-18,21:31:25
39.988019,116.35279,0,173.980032808399,40681.896875,2011-05-18,21:31:30
39.987981,116.352796,0,172.410738188976,40681.8969328704,2011-05-18,21:31:35
39.987987,116.352782,0,170.446732283465,40681.8969907407,2011-05-18,21:31:40
39.98795,116.352788,0,169.682391732283,40681.8970486111,2011-05-18,21:31:45
39.987926,116.352776,0,169.028248031496,40681.8971064815,2011-05-18,21:31:50
39.987911,116.35277,0,168.079041994751,40681.8971643519,2011-05-18,21:31:55
39.987891,116.352776,0,167.693415354331,40681.8972222222,2011-05-18,21:32:00
39.987898,116.352774,0,167.642214566929,40681.8972800926,2011-05-18,21:32:05
39.987898,116.352775,0,167.729711286089,40681.897337963,2011-05-18,21:32:10
39.987898,116.352775,0,167.729711286089,40681.8973726852,2011-05-18,21:32:13
39.987906,116.352774,0,167.851384514436,40681.8973958333,2011-05-18,21:32:15
39.987839,116.352769,0,171.225403543307,40681.8974537037,2011-05-18,21:32:20
39.98783,116.352764,0,172.717588582677,40681.8975115741,2011-05-18,21:32:25
39.98783,116.352764,0,172.717588582677,40681.8975462963,2011-05-18,21:32:28
39.987832,116.352764,0,172.700082020997,40681.8975694444,2011-05-18,21:32:30
39.987842,116.352762,0,173.251797900262,40681.8976273148,2011-05-18,21:32:35
39.98785,116.35276,0,173.831450131234,40681.8976851852,2011-05-18,21:32:40
39.987851,116.352759,0,174.185459317585,40681.8977430556,2011-05-18,21:32:45
39.987851,116.352759,0,174.185459317585,40681.8977777778,2011-05-18,21:32:48
39.98785,116.352759,0,174.256646981627,40681.8978009259,2011-05-18,21:32:50
39.987839,116.352762,0,174.389799868766,40681.8978587963,2011-05-18,21:32:55
39.987828,116.352766,0,174.443602362205,40681.8979166667,2011-05-18,21:33:00
39.987817,116.352767,0,175.741437007874,40681.897974537,2011-05-18,21:33:05
39.98778,116.352769,0,176.659619422572,40681.8980324074,2011-05-18,21:33:10
39.987773,116.352782,0,175.790538057743,40681.8980902778,2011-05-18,21:33:15
39.987765,116.352782,0,175.051364829396,40681.8981481481,2011-05-18,21:33:20
39.987516,116.352887,0,170.20468175853,40681.9189236111,2011-05-18,22:03:15
39.987499,116.352929,0,166.293543307087,40681.9189814815,2011-05-18,22:03:20
39.987503,116.352986,0,157.141072834646,40681.9190393519,2011-05-18,22:03:25
39.987472,116.35301,0,155.176640419947,40681.9190972222,2011-05-18,22:03:30
39.987433,116.353025,0,154.944891732283,40681.9191550926,2011-05-18,22:03:35
39.987422,116.352987,0,155.97813976378,40681.919212963,2011-05-18,22:03:40
39.987478,116.352918,0,155.477549212598,40681.9192708333,2011-05-18,22:03:45
39.987526,116.352851,0,151.672401574803,40681.9193287037,2011-05-18,22:03:50
39.987631,116.352764,0,147.603166010499,40681.9193865741,2011-05-18,22:03:55
39.987768,116.352683,0,145.517408136483,40681.9194444444,2011-05-18,22:04:00
39.987805,116.352656,0,139.661459973753,40681.9195023148,2011-05-18,22:04:05
39.987851,116.352682,0,136.792089895013,40681.9195601852,2011-05-18,22:04:10
39.987808,116.352728,0,133.32779855643,40681.9196180556,2011-05-18,22:04:15
39.987816,116.352747,0,133.564442257218,40681.9196759259,2011-05-18,22:04:20
39.987815,116.352809,0,135.337762467192,40681.9197337963,2011-05-18,22:04:25
39.987808,116.352829,0,132.226794619423,40681.9197916667,2011-05-18,22:04:30
39.987777,116.352842,0,126.831952099738,40681.919849537,2011-05-18,22:04:35
39.987777,116.352842,0,126.831952099738,40681.9198842593,2011-05-18,22:04:38
39.987778,116.352836,0,129.230104986877,40681.9199074074,2011-05-18,22:04:40
39.98785,116.352777,0,136.011115485564,40681.9199652778,2011-05-18,22:04:45
39.987845,116.352789,0,141.422631233596,40681.9200231481,2011-05-18,22:04:50
39.987801,116.352799,0,144.854967191601,40681.9200810185,2011-05-18,22:04:55
39.987774,116.3528,0,146.07968832021,40681.9201388889,2011-05-18,22:05:00
39.987783,116.352796,0,147.387837926509,40681.9201967593,2011-05-18,22:05:05
39.987795,116.352793,0,149.028333333333,40681.9202546296,2011-05-18,22:05:10
39.987795,116.352793,0,149.028333333333,40681.9202893519,2011-05-18,22:05:13
39.987792,116.352788,0,154.788011811024,40681.9203125,2011-05-18,22:05:15
39.987801,116.352785,0,157.260557742782,40681.9203703704,2011-05-18,22:05:20
39.987812,116.352779,0,162.573786089239,40681.9204282407,2011-05-18,22:05:25
39.98782,116.352753,0,164.493188976378,40681.9204861111,2011-05-18,22:05:30
39.98782,116.352753,0,164.493188976378,40681.9205208333,2011-05-18,22:05:33
39.987827,116.352751,0,166.009954068241,40681.9205439815,2011-05-18,22:05:35
39.987838,116.352747,0,166.913592519685,40681.9206018519,2011-05-18,22:05:40
39.987852,116.352749,0,167.941095800525,40681.9206597222,2011-05-18,22:05:45
39.98789,116.352739,0,172.096161417323,40681.9207175926,2011-05-18,22:05:50
39.987875,116.352741,0,177.526161417323,40681.920775463,2011-05-18,22:05:55
39.987884,116.352739,0,179.940472440945,40681.9208333333,2011-05-18,22:06:00
39.987884,116.352739,0,179.940472440945,40681.9208680556,2011-05-18,22:06:03
39.987883,116.352739,0,181.299619422572,40681.9208912037,2011-05-18,22:06:05
39.987802,116.352751,0,181.900045931759,40681.9209490741,2011-05-18,22:06:10
39.987845,116.352724,0,184.052158792651,40681.9210069444,2011-05-18,22:06:15
39.987851,116.352714,0,186.231266404199,40681.9210648148,2011-05-18,22:06:20
39.987851,116.352714,0,186.231266404199,40681.921099537,2011-05-18,22:06:23
39.98785,116.352714,0,186.445019685039,40681.9211226852,2011-05-18,22:06:25
39.987771,116.352779,0,187.905692257218,40681.9211805556,2011-05-18,22:06:30
39.987687,116.352845,0,188.382152230971,40681.9212384259,2011-05-18,22:06:35
39.987693,116.352823,0,190.007880577428,40681.9212962963,2011-05-18,22:06:40
39.987686,116.352846,0,190.168090551181,40681.9213541667,2011-05-18,22:06:45
39.987714,116.352809,0,190.759619422572,40681.921412037,2011-05-18,22:06:50
39.987726,116.352774,0,191.887919947507,40681.9214699074,2011-05-18,22:06:55
39.987726,116.352774,0,191.887919947507,40681.9215046296,2011-05-18,22:06:58
39.987727,116.352771,0,193.476925853018,40681.9215277778,2011-05-18,22:07:00
39.987786,116.352778,0,192.483779527559,40681.9215856481,2011-05-18,22:07:05
39.98787,116.352778,0,192.184609580052,40681.9216435185,2011-05-18,22:07:10
39.987951,116.352757,0,197.24904855643,40681.9217013889,2011-05-18,22:07:15
39.987982,116.352746,0,199.663769685039,40681.9217592593,2011-05-18,22:07:20
39.987953,116.352734,0,200.986811023622,40681.9218171296,2011-05-18,22:07:25
39.98793,116.352721,0,201.566174540682,40681.921875,2011-05-18,22:07:30
39.987977,116.352702,0,199.257857611549,40681.9219328704,2011-05-18,22:07:35
39.987977,116.352702,0,199.257857611549,40681.9219675926,2011-05-18,22:07:38
39.987978,116.352703,0,199.410282152231,40681.9219907407,2011-05-18,22:07:40
39.987929,116.352751,0,201.753044619423,40681.9220486111,2011-05-18,22:07:45
39.98785,116.352771,0,203.237634514436,40681.9221064815,2011-05-18,22:07:50
39.987885,116.35273,0,205.427417979003,40681.9221643518,2011-05-18,22:07:55
39.987894,116.352727,0,205.95188976378,40681.9222222222,2011-05-18,22:08:00
39.987947,116.352723,0,213.329009186352,40681.9222800926,2011-05-18,22:08:05
39.987958,116.352734,0,214.222883858268,40681.922337963,2011-05-18,22:08:10
39.988011,116.352713,0,214.161811023622,40681.9223958333,2011-05-18,22:08:15
39.98804,116.352696,0,214.200357611549,40681.9224537037,2011-05-18,22:08:20
39.987975,116.352718,0,213.475114829396,40681.9225115741,2011-05-18,22:08:25
39.987945,116.352725,0,212.328379265092,40681.9225694444,2011-05-18,22:08:30
39.987942,116.352773,0,215.051181102362,40681.9226273148,2011-05-18,22:08:35
39.987943,116.352788,0,217.737837926509,40681.9226851852,2011-05-18,22:08:40
39.987933,116.352755,0,222.389967191601,40681.9227430556,2011-05-18,22:08:45
39.987928,116.352755,0,223.350875984252,40681.9228009259,2011-05-18,22:08:50
39.987935,116.352754,0,223.396656824147,40681.9228587963,2011-05-18,22:08:55
39.987943,116.352752,0,223.369747375328,40681.9229166667,2011-05-18,22:09:00
39.987947,116.352751,0,223.475101706037,40681.922974537,2011-05-18,22:09:05
39.987953,116.352751,0,223.562562335958,40681.9230324074,2011-05-18,22:09:10
39.98796,116.352749,0,223.926758530184,40681.9230902778,2011-05-18,22:09:15
39.987952,116.352753,0,223.373103674541,40681.9231481481,2011-05-18,22:09:20
39.987959,116.352757,0,223.590721784777,40681.9232060185,2011-05-18,22:09:25
39.987959,116.352757,0,223.590721784777,40681.9232407407,2011-05-18,22:09:28
39.987957,116.352758,0,223.550672572178,40681.9232638889,2011-05-18,22:09:30
39.987929,116.352774,0,224.115741469816,40681.9233217593,2011-05-18,22:09:35
39.987936,116.352768,0,222.321581364829,40681.9233796296,2011-05-18,22:09:40
39.987936,116.352768,0,222.321581364829,40681.9234143518,2011-05-18,22:09:43
39.987931,116.352766,0,222.355374015748,40681.9234375,2011-05-18,22:09:45
39.987934,116.352789,0,224.992545931758,40681.9234953704,2011-05-18,22:09:50
39.987929,116.352787,0,225.426456692913,40681.9235532407,2011-05-18,22:09:55
39.987921,116.352788,0,225.466056430446,40681.9236111111,2011-05-18,22:10:00
39.987921,116.352788,0,225.466056430446,40681.9236458333,2011-05-18,22:10:03
39.987919,116.352789,0,225.474114173228,40681.9236689815,2011-05-18,22:10:05
39.987942,116.352795,0,224.941509186352,40681.9237268518,2011-05-18,22:10:10
39.987972,116.352802,0,223.276033464567,40681.9237847222,2011-05-18,22:10:15
39.987986,116.352799,0,223.77907808399,40681.9238425926,2011-05-18,22:10:20
39.987986,116.352799,0,223.77907808399,40681.9238773148,2011-05-18,22:10:23
39.987994,116.352796,0,223.554550524934,40681.923900463,2011-05-18,22:10:25
39.987993,116.352785,0,223.956469816273,40681.9239583333,2011-05-18,22:10:30
39.987964,116.352792,0,223.810065616798,40681.9240162037,2011-05-18,22:10:35
39.987894,116.352836,0,222.022664041995,40681.9240740741,2011-05-18,22:10:40
39.987832,116.352822,0,222.754642388451,40681.9241319444,2011-05-18,22:10:45
39.987879,116.352809,0,221.331036745407,40681.9241898148,2011-05-18,22:10:50
39.987908,116.352805,0,219.538832020997,40681.9242476852,2011-05-18,22:10:55
39.987908,116.352805,0,219.538832020997,40681.9242824074,2011-05-18,22:10:58
39.987904,116.352807,0,219.239012467192,40681.9243055556,2011-05-18,22:11:00
39.987919,116.352811,0,219.022395013123,40681.9243634259,2011-05-18,22:11:05
39.98792,116.352794,0,220.674104330709,40681.9244212963,2011-05-18,22:11:10
39.987935,116.352776,0,222.360331364829,40681.9244791667,2011-05-18,22:11:15
39.987935,116.352776,0,222.360331364829,40681.9245138889,2011-05-18,22:11:18
39.987943,116.352773,0,222.594744094488,40681.924537037,2011-05-18,22:11:20
39.987976,116.352775,0,221.598041338583,40681.9245949074,2011-05-18,22:11:25
39.988047,116.352785,0,220.741463254593,40681.9246527778,2011-05-18,22:11:30
39.988111,116.352782,0,219.28624671916,40681.9247106481,2011-05-18,22:11:35
39.988132,116.352772,0,224.812375328084,40681.9247685185,2011-05-18,22:11:40
39.988161,116.352745,0,224.971696194226,40681.9248263889,2011-05-18,22:11:45
39.988184,116.352682,0,228.941735564304,40681.9248842593,2011-05-18,22:11:50
39.988165,116.352682,0,229.634839238845,40681.9249421296,2011-05-18,22:11:55
39.988165,116.352682,0,229.634839238845,40681.9249768518,2011-05-18,22:11:58
39.988163,116.352682,0,230.436699475066,40681.925,2011-05-18,22:12:00
39.988134,116.352688,0,231.466669947507,40681.9250578704,2011-05-18,22:12:05
39.988042,116.352685,0,233.978362860892,40681.9251157407,2011-05-18,22:12:10
39.987995,116.352696,0,234.800173884514,40681.9251736111,2011-05-18,22:12:15
39.987961,116.352709,0,231.959826115486,40681.9252314815,2011-05-18,22:12:20
39.987916,116.352714,0,228.428503937008,40681.9252893519,2011-05-18,22:12:25
39.987874,116.352715,0,227.274832677165,40681.9253472222,2011-05-18,22:12:30
39.987859,116.352688,0,225.480646325459,40681.9254050926,2011-05-18,22:12:35
39.987849,116.352685,0,225.116699475066,40681.925462963,2011-05-18,22:12:40
39.987865,116.352702,0,224.134967191601,40681.9255208333,2011-05-18,22:12:45
39.987863,116.352704,0,224.102424540682,40681.9255787037,2011-05-18,22:12:50
39.987861,116.352706,0,224.259343832021,40681.9256365741,2011-05-18,22:12:55
39.987861,116.352706,0,224.259343832021,40681.9256712963,2011-05-18,22:12:58
39.987859,116.352708,0,224.328579396325,40681.9256944444,2011-05-18,22:13:00
39.987818,116.352718,0,224.016696194226,40681.9257523148,2011-05-18,22:13:05
39.987792,116.352749,0,223.395754593176,40681.9258101852,2011-05-18,22:13:10
39.987821,116.352775,0,222.537624671916,40681.9258680556,2011-05-18,22:13:15
39.987856,116.35277,0,222.973684383202,40681.9259259259,2011-05-18,22:13:20
39.987905,116.352783,0,223.722559055118,40681.9259837963,2011-05-18,22:13:25
39.987977,116.352795,0,221.308461286089,40681.9260416667,2011-05-18,22:13:30
39.988001,116.352803,0,219.492923228346,40681.926099537,2011-05-18,22:13:35
39.987998,116.352817,0,218.694442257218,40681.9261574074,2011-05-18,22:13:40
39.987998,116.352817,0,218.694442257218,40681.9261921296,2011-05-18,22:13:43
39.987992,116.352818,0,218.437224409449,40681.9262152778,2011-05-18,22:13:45
39.987998,116.352804,0,219.270173884514,40681.9262731481,2011-05-18,22:13:50
39.987998,116.352804,0,219.270173884514,40681.9263078704,2011-05-18,22:13:53
39.98799,116.352806,0,219.117562335958,40681.9263310185,2011-05-18,22:13:55
39.987981,116.352807,0,218.937942913386,40681.9263888889,2011-05-18,22:14:00
39.987992,116.352793,0,217.056148293963,40681.9264467593,2011-05-18,22:14:05
39.988021,116.352794,0,214.06125984252,40681.9265046296,2011-05-18,22:14:10
39.988035,116.352821,0,209.424278215223,40681.9265625,2011-05-18,22:14:15
39.988042,116.352812,0,208.901318897638,40681.9266203704,2011-05-18,22:14:20
39.988033,116.352807,0,207.05249343832,40681.9266782407,2011-05-18,22:14:25
39.987984,116.352803,0,207.845807086614,40681.9267361111,2011-05-18,22:14:30
39.987984,116.352803,0,207.845807086614,40681.9267708333,2011-05-18,22:14:33
39.987991,116.352795,0,207.660403543307,40681.9267939815,2011-05-18,22:14:35
39.98797,116.352794,0,208.089258530184,40681.9268518519,2011-05-18,22:14:40
39.987955,116.352816,0,204.938415354331,40681.9269097222,2011-05-18,22:14:45
39.987928,116.352808,0,203.155193569554,40681.9269675926,2011-05-18,22:14:50
39.987913,116.352816,0,204.434432414698,40681.927025463,2011-05-18,22:14:55
39.987927,116.35281,0,205.008664698163,40681.9270833333,2011-05-18,22:15:00
39.987931,116.35282,0,204.361604330709,40681.9271412037,2011-05-18,22:15:05
39.987946,116.352824,0,204.00469160105,40681.9271990741,2011-05-18,22:15:10
39.987991,116.352844,0,202.307788713911,40681.9272569444,2011-05-18,22:15:15
39.988003,116.352854,0,202.008884514436,40681.9273148148,2011-05-18,22:15:20
39.988003,116.352854,0,202.008884514436,40681.927349537,2011-05-18,22:15:23
39.988008,116.352854,0,201.85405511811,40681.9273726852,2011-05-18,22:15:25
39.988017,116.352851,0,201.895406824147,40681.9274305556,2011-05-18,22:15:30
39.988046,116.352826,0,203.053280839895,40681.9274884259,2011-05-18,22:15:35
39.988079,116.352791,0,205.955767716535,40681.9275462963,2011-05-18,22:15:40
39.988041,116.352813,0,208.22437335958,40681.9276041667,2011-05-18,22:15:45
39.988004,116.352826,0,208.201194225722,40681.927662037,2011-05-18,22:15:50
39.987961,116.352845,0,209.119963910761,40681.9277199074,2011-05-18,22:15:55
39.987971,116.352869,0,209.813854986877,40681.9277777778,2011-05-18,22:16:00
39.987956,116.352871,0,211.430170603675,40681.9278356481,2011-05-18,22:16:05
39.987932,116.352878,0,212.585643044619,40681.9278935185,2011-05-18,22:16:10
39.987905,116.352875,0,215.668041338583,40681.9279513889,2011-05-18,22:16:15
39.987876,116.352871,0,213.527654199475,40681.9280092593,2011-05-18,22:16:20
39.987875,116.352865,0,209.32249015748,40681.9280671296,2011-05-18,22:16:25
39.987875,116.352865,0,209.32249015748,40681.9281018519,2011-05-18,22:16:28
39.987868,116.352857,0,209.069891732283,40681.928125,2011-05-18,22:16:30
39.98787,116.352846,0,207.305856299213,40681.9281828704,2011-05-18,22:16:35
39.987895,116.352823,0,205.030354330709,40681.9282407407,2011-05-18,22:16:40
39.987916,116.352809,0,202.783248031496,40681.9282986111,2011-05-18,22:16:45
39.988009,116.352766,0,196.903244750656,40681.9283564815,2011-05-18,22:16:50
39.988023,116.352769,0,196.879944225722,40681.9284143519,2011-05-18,22:16:55
39.988113,116.352754,0,190.872568897638,40681.9284722222,2011-05-18,22:17:00
39.988079,116.352748,0,196.024639107612,40681.9285300926,2011-05-18,22:17:05
39.988063,116.352754,0,198.728330052493,40681.928587963,2011-05-18,22:17:10
39.988091,116.352749,0,198.815964566929,40681.9286458333,2011-05-18,22:17:15
39.988091,116.352749,0,198.815964566929,40681.9286805556,2011-05-18,22:17:18
39.988093,116.352749,0,199.042155511811,40681.9287037037,2011-05-18,22:17:20
39.988082,116.352741,0,201.165295275591,40681.9287615741,2011-05-18,22:17:25
39.988057,116.35273,0,204.121171259843,40681.9288194444,2011-05-18,22:17:30
39.988026,116.352729,0,205.811013779528,40681.9288773148,2011-05-18,22:17:35
39.987974,116.352786,0,205.69657480315,40681.9289351852,2011-05-18,22:17:40
39.987912,116.352805,0,207.199625984252,40681.9289930556,2011-05-18,22:17:45
39.987873,116.352777,0,209.17781167979,40681.9290509259,2011-05-18,22:17:50
39.987839,116.352781,0,209.091942257218,40681.9291087963,2011-05-18,22:17:55
39.987842,116.352784,0,208.350793963255,40681.9291666667,2011-05-18,22:18:00
39.987844,116.352783,0,208.435032808399,40681.929224537,2011-05-18,22:18:05
39.98784,116.352784,0,208.402555774278,40681.9292824074,2011-05-18,22:18:10
39.987839,116.352786,0,208.271732283465,40681.9293402778,2011-05-18,22:18:15
39.987839,116.352786,0,208.271732283465,40681.929375,2011-05-18,22:18:18
39.987832,116.352788,0,208.164862204724,40681.9293981481,2011-05-18,22:18:20
39.987819,116.352809,0,207.318408792651,40681.9294560185,2011-05-18,22:18:25
39.987747,116.352783,0,208.935187007874,40681.9295138889,2011-05-18,22:18:30
39.98772,116.352752,0,211.288595800525,40681.9295717593,2011-05-18,22:18:35
39.987676,116.352733,0,214.057332677165,40681.9296296296,2011-05-18,22:18:40
39.987679,116.352742,0,214.88905511811,40681.9296875,2011-05-18,22:18:45
39.987691,116.352763,0,213.198572834646,40681.9297453704,2011-05-18,22:18:50
39.987741,116.352793,0,211.708815616798,40681.9298032407,2011-05-18,22:18:55
39.98776,116.352813,0,209.693707349081,40681.9298611111,2011-05-18,22:19:00
39.987769,116.35282,0,208.485045931759,40681.9299189815,2011-05-18,22:19:05
39.987769,116.35282,0,208.485045931759,40681.9299537037,2011-05-18,22:19:08
39.987772,116.352819,0,208.261843832021,40681.9299768518,2011-05-18,22:19:10
39.987855,116.352835,0,207.917608267717,40681.9300347222,2011-05-18,22:19:15
39.987988,116.352815,0,209.296456692913,40681.9300925926,2011-05-18,22:19:20
39.988042,116.352803,0,213.614461942257,40681.930150463,2011-05-18,22:19:25
39.988061,116.352767,0,219.760980971129,40681.9302083333,2011-05-18,22:19:30
39.988027,116.35279,0,222.762601706037,40681.9302662037,2011-05-18,22:19:35
39.98796,116.352777,0,225.242204724409,40681.9303240741,2011-05-18,22:19:40
39.987935,116.352782,0,224.853100393701,40681.9303819444,2011-05-18,22:19:45
39.987935,116.352782,0,224.853100393701,40681.9304166667,2011-05-18,22:19:48
39.987935,116.352784,0,225.284780183727,40681.9304398148,2011-05-18,22:19:50
39.987926,116.352788,0,225.552309711286,40681.9304976852,2011-05-18,22:19:55
39.98791,116.352795,0,226.60593503937,40681.9305555556,2011-05-18,22:20:00
39.987934,116.352786,0,226.399878608924,40681.9306134259,2011-05-18,22:20:05
39.987937,116.352784,0,228.217618110236,40681.9306712963,2011-05-18,22:20:10
39.987937,116.352784,0,228.217618110236,40681.9307060185,2011-05-18,22:20:13
39.987932,116.352786,0,228.219294619423,40681.9307291667,2011-05-18,22:20:15
39.987921,116.352791,0,228.26342519685,40681.930787037,2011-05-18,22:20:20
39.987938,116.352824,0,226.528812335958,40681.9308449074,2011-05-18,22:20:25
39.987988,116.352818,0,224.031965223097,40681.9309027778,2011-05-18,22:20:30
39.988016,116.352829,0,223.372526246719,40681.9309606481,2011-05-18,22:20:35
39.988016,116.352829,0,223.372526246719,40681.9309953704,2011-05-18,22:20:38
39.988016,116.352827,0,224.065180446194,40681.9310185185,2011-05-18,22:20:40
39.988033,116.352792,0,224.728996062992,40681.9310763889,2011-05-18,22:20:45
39.988031,116.352751,0,225.789727690289,40681.9311342593,2011-05-18,22:20:50
39.987986,116.352766,0,223.710793963255,40681.9311921296,2011-05-18,22:20:55
39.987982,116.352764,0,222.8281332021,40681.93125,2011-05-18,22:21:00
39.987989,116.35276,0,222.704104330709,40681.9313078704,2011-05-18,22:21:05
39.987995,116.352758,0,222.834340551181,40681.9313657407,2011-05-18,22:21:10
39.987995,116.352758,0,222.834340551181,40681.931400463,2011-05-18,22:21:13
39.987996,116.352758,0,222.855114829396,40681.9314236111,2011-05-18,22:21:15
39.987952,116.352772,0,224.056594488189,40681.9314814815,2011-05-18,22:21:20
39.987928,116.352776,0,225.23844816273,40681.9315393518,2011-05-18,22:21:25
39.987917,116.352775,0,226.576597769029,40681.9315972222,2011-05-18,22:21:30
39.987928,116.352771,0,227.745137795276,40681.9316550926,2011-05-18,22:21:35
39.987972,116.352783,0,226.594819553806,40681.931712963,2011-05-18,22:21:40
39.987982,116.352779,0,225.926722440945,40681.9317708333,2011-05-18,22:21:45
39.987998,116.352777,0,225.143556430446,40681.9318287037,2011-05-18,22:21:50
39.987998,116.352777,0,225.143556430446,40681.9318634259,2011-05-18,22:21:53
39.98799,116.352779,0,225.269488188976,40681.9318865741,2011-05-18,22:21:55
39.987994,116.352807,0,224.964737532808,40681.9319444444,2011-05-18,22:22:00
39.987981,116.352813,0,226.065367454068,40681.9320023148,2011-05-18,22:22:05
39.98799,116.352766,0,227.69720144357,40681.9320601852,2011-05-18,22:22:10
39.988007,116.352788,0,222.933211942257,40681.9321180556,2011-05-18,22:22:15
39.98801,116.352776,0,216.215262467192,40681.9321759259,2011-05-18,22:22:20
39.987937,116.352801,0,214.480902230971,40681.9322337963,2011-05-18,22:22:25
39.987866,116.352828,0,213.567027559055,40681.9322916667,2011-05-18,22:22:30
39.987848,116.352809,0,214.9318832021,40681.932349537,2011-05-18,22:22:35
39.98786,116.352781,0,216.611653543307,40681.9324074074,2011-05-18,22:22:40
39.987874,116.35281,0,216.45250656168,40681.9324652778,2011-05-18,22:22:45
39.987888,116.352809,0,215.472473753281,40681.9325231481,2011-05-18,22:22:50
39.987888,116.352809,0,215.472473753281,40681.9325578704,2011-05-18,22:22:53
39.987891,116.352809,0,215.287345800525,40681.9325810185,2011-05-18,22:22:55
39.987912,116.352821,0,216.626669947507,40681.9326388889,2011-05-18,22:23:00
39.987917,116.352826,0,216.518261154856,40681.9326967593,2011-05-18,22:23:05
39.987917,116.352826,0,216.738608923885,40681.9327546296,2011-05-18,22:23:10
39.987917,116.352826,0,216.738608923885,40681.9327893518,2011-05-18,22:23:13
39.987923,116.352824,0,217.011745406824,40681.9328125,2011-05-18,22:23:15
39.987915,116.352814,0,218.796617454068,40681.9328703704,2011-05-18,22:23:20
39.987915,116.352761,0,226.38593832021,40681.9329282407,2011-05-18,22:23:25
39.987883,116.352761,0,230.411669947507,40681.9329861111,2011-05-18,22:23:30
39.987852,116.35275,0,235.370449475066,40681.9330439815,2011-05-18,22:23:35
39.987843,116.352754,0,238.017611548556,40681.9331018519,2011-05-18,22:23:40
39.98784,116.352756,0,237.930127952756,40681.9331597222,2011-05-18,22:23:45
39.987832,116.352759,0,237.630708661417,40681.9332175926,2011-05-18,22:23:50
39.987827,116.352762,0,237.41218832021,40681.933275463,2011-05-18,22:23:55
39.987827,116.352762,0,237.41218832021,40681.9333101852,2011-05-18,22:23:58
39.987822,116.352765,0,237.148188976378,40681.9333333333,2011-05-18,22:24:00
39.987867,116.352764,0,236.565721784777,40681.9333912037,2011-05-18,22:24:05
39.988069,116.352811,0,230.706282808399,40681.9334490741,2011-05-18,22:24:10
39.988173,116.352837,0,226.424311023622,40681.9335069444,2011-05-18,22:24:15
39.988234,116.352828,0,222.893937007874,40681.9335648148,2011-05-18,22:24:20
39.988287,116.352812,0,218.345885826772,40681.9336226852,2011-05-18,22:24:25
39.988241,116.352808,0,218.658723753281,40681.9336805556,2011-05-18,22:24:30
39.98823,116.352802,0,216.151384514436,40681.9337384259,2011-05-18,22:24:35
39.988145,116.35281,0,205.550807086614,40681.9337962963,2011-05-18,22:24:40
39.988034,116.352794,0,205.810826771654,40681.9338541667,2011-05-18,22:24:45
39.987958,116.352779,0,207.55812992126,40681.933912037,2011-05-18,22:24:50
39.987932,116.35279,0,206.658307086614,40681.9339699074,2011-05-18,22:24:55
39.987904,116.352816,0,204.648546587926,40681.9340277778,2011-05-18,22:25:00
39.987846,116.352811,0,202.300603674541,40681.9340856481,2011-05-18,22:25:05
39.987846,116.352811,0,202.300603674541,40681.9341203704,2011-05-18,22:25:08
39.987844,116.352819,0,199.544799868766,40681.9341435185,2011-05-18,22:25:10
39.987836,116.352778,0,197.295180446194,40681.9342013889,2011-05-18,22:25:15
39.987849,116.352733,0,191.501318897638,40681.9342592593,2011-05-18,22:25:20
39.987831,116.352727,0,192.90937992126,40681.9343171296,2011-05-18,22:25:25
39.987849,116.352729,0,190.625265748032,40681.934375,2011-05-18,22:25:30
39.987906,116.352714,0,191.83844816273,40681.9344328704,2011-05-18,22:25:35
39.987996,116.352677,0,187.677122703412,40681.9344907407,2011-05-18,22:25:40
39.988021,116.352708,0,184.507093175853,40681.9345486111,2011-05-18,22:25:45
39.988054,116.352713,0,179.532969160105,40681.9346064815,2011-05-18,22:25:50
39.988042,116.352724,0,176.190104986877,40681.9346643519,2011-05-18,22:25:55
39.988042,116.352724,0,176.190104986877,40681.9346990741,2011-05-18,22:25:58
39.988045,116.352723,0,175.613356299213,40681.9347222222,2011-05-18,22:26:00
39.988054,116.352721,0,175.312135826772,40681.9347800926,2011-05-18,22:26:05
39.98808,116.352714,0,178.31936351706,40681.934837963,2011-05-18,22:26:10
39.988084,116.352744,0,177.803513779528,40681.9348958333,2011-05-18,22:26:15
39.988033,116.352776,0,179.694868766404,40681.9349537037,2011-05-18,22:26:20
39.987933,116.352782,0,181.693592519685,40681.9350115741,2011-05-18,22:26:25
39.987828,116.352811,0,184.2775,40681.9350694444,2011-05-18,22:26:30
39.987703,116.352805,0,186.050393700787,40681.9351273148,2011-05-18,22:26:35
39.987583,116.352787,0,183.133152887139,40681.9351851852,2011-05-18,22:26:40
39.987518,116.3528,0,183.328543307087,40681.9352430556,2011-05-18,22:26:45
39.98755,116.352792,0,181.26343832021,40681.9353009259,2011-05-18,22:26:50
39.987596,116.352804,0,179.466437007874,40681.9353587963,2011-05-18,22:26:55
39.987644,116.352777,0,177.920846456693,40681.9354166667,2011-05-18,22:27:00
39.987668,116.352781,0,179.61592191601,40681.935474537,2011-05-18,22:27:05
39.987689,116.352785,0,183.446663385827,40681.9355324074,2011-05-18,22:27:10
39.987724,116.352812,0,180.153257874016,40681.9355902778,2011-05-18,22:27:15
39.987765,116.352799,0,181.641003937008,40681.9356481481,2011-05-18,22:27:20
39.987778,116.352767,0,186.105862860892,40681.9357060185,2011-05-18,22:27:25
39.987844,116.352745,0,188.61248687664,40681.9357638889,2011-05-18,22:27:30
39.987916,116.352725,0,189.832578740157,40681.9358217593,2011-05-18,22:27:35
39.988012,116.352704,0,190.021784776903,40681.9358796296,2011-05-18,22:27:40
39.988002,116.352719,0,178.486669947507,40681.9359375,2011-05-18,22:27:45
39.987983,116.35272,0,173.913185695538,40681.9359953704,2011-05-18,22:27:50
39.987816,116.352778,0,178.342627952756,40681.9360532407,2011-05-18,22:27:55
39.987785,116.352788,0,177.622355643045,40681.9361111111,2011-05-18,22:28:00
39.987808,116.352781,0,179.896079396325,40681.9361689815,2011-05-18,22:28:05
39.987822,116.352774,0,180.085150918635,40681.9362268519,2011-05-18,22:28:10
39.987867,116.352755,0,177.693316929134,40681.9362847222,2011-05-18,22:28:15
39.987858,116.352773,0,185.057483595801,40681.9363425926,2011-05-18,22:28:20
39.987854,116.352796,0,190.169153543307,40681.936400463,2011-05-18,22:28:25
39.987887,116.352818,0,195.033956692913,40681.9364583333,2011-05-18,22:28:30
39.987936,116.352802,0,199.046161417323,40681.9365162037,2011-05-18,22:28:35
39.987981,116.35279,0,196.78312335958,40681.9365740741,2011-05-18,22:28:40
39.988,116.352765,0,191.273362860892,40681.9366319444,2011-05-18,22:28:45
39.988013,116.352757,0,186.111758530184,40681.9366898148,2011-05-18,22:28:50
39.987954,116.352789,0,187.522582020997,40681.9367476852,2011-05-18,22:28:55
39.987885,116.352839,0,184.08344816273,40681.9368055556,2011-05-18,22:29:00
39.987875,116.352893,0,185.082227690289,40681.9368634259,2011-05-18,22:29:05
39.987813,116.352935,0,184.700744750656,40681.9369212963,2011-05-18,22:29:10
39.987765,116.352944,0,185.749924540682,40681.9369791667,2011-05-18,22:29:15
39.987743,116.352959,0,184.8375,40681.937037037,2011-05-18,22:29:20
39.987896,116.352893,0,186.499547244094,40681.9370949074,2011-05-18,22:29:25
39.987964,116.352843,0,191.384524278215,40681.9371527778,2011-05-18,22:29:30
39.987919,116.352849,0,198.525669291339,40681.9372106481,2011-05-18,22:29:35
39.987849,116.352883,0,194.987260498688,40681.9372685185,2011-05-18,22:29:40
39.987904,116.352859,0,190.599333989501,40681.9373263889,2011-05-18,22:29:45
39.987857,116.352849,0,192.704137139108,40681.9373842593,2011-05-18,22:29:50
39.987782,116.352885,0,201.320597112861,40681.9374421296,2011-05-18,22:29:55
39.987764,116.35289,0,206.379425853018,40681.9375,2011-05-18,22:30:00
39.987761,116.352889,0,206.912683727034,40681.9375578704,2011-05-18,22:30:05
39.987764,116.352888,0,207.084970472441,40681.9376157407,2011-05-18,22:30:10
39.987764,116.352888,0,207.084970472441,40681.937650463,2011-05-18,22:30:13
39.987764,116.352887,0,207.161489501312,40681.9376736111,2011-05-18,22:30:15
39.987729,116.352882,0,208.908077427822,40681.9377314815,2011-05-18,22:30:20
39.987722,116.352857,0,209.645187007874,40681.9377893518,2011-05-18,22:30:25
39.987764,116.352773,0,207.142929790026,40681.9378472222,2011-05-18,22:30:30
39.987788,116.352759,0,203.773005249344,40681.9379050926,2011-05-18,22:30:35
39.987855,116.352733,0,197.961023622047,40681.937962963,2011-05-18,22:30:40
39.987887,116.352745,0,192.17657480315,40681.9380208333,2011-05-18,22:30:45
39.987923,116.352736,0,188.852483595801,40681.9380787037,2011-05-18,22:30:50
39.987931,116.352708,0,185.801099081365,40681.9381365741,2011-05-18,22:30:55
39.987931,116.352708,0,185.801099081365,40681.9381712963,2011-05-18,22:30:58
39.987926,116.352708,0,185.521069553806,40681.9381944444,2011-05-18,22:31:00
39.987891,116.352736,0,182.694524278215,40681.9382523148,2011-05-18,22:31:05
39.987908,116.352748,0,178.490423228346,40681.9383101852,2011-05-18,22:31:10
39.987871,116.352787,0,178.571712598425,40681.9383680556,2011-05-18,22:31:15
39.987885,116.352778,0,178.760255905512,40681.9384259259,2011-05-18,22:31:20
39.987885,116.352778,0,178.760255905512,40681.9384606481,2011-05-18,22:31:23
39.987888,116.352778,0,178.668868110236,40681.9384837963,2011-05-18,22:31:25
39.98788,116.35281,0,175.233375984252,40681.9385416667,2011-05-18,22:31:30
39.987901,116.352797,0,175.479304461942,40681.938599537,2011-05-18,22:31:35
39.987911,116.352787,0,180.201417322835,40681.9386574074,2011-05-18,22:31:40
39.987897,116.352788,0,181.661929133858,40681.9387152778,2011-05-18,22:31:45
39.987868,116.352797,0,182.861430446194,40681.9387731481,2011-05-18,22:31:50
39.987859,116.352802,0,183.653868110236,40681.9388310185,2011-05-18,22:31:55
39.987859,116.352802,0,183.653868110236,40681.9388657407,2011-05-18,22:31:58
39.987853,116.352802,0,184.101443569554,40681.9388888889,2011-05-18,22:32:00
39.987862,116.352801,0,184.042536089239,40681.9389467593,2011-05-18,22:32:05
39.987889,116.352808,0,183.216755249344,40681.9390046296,2011-05-18,22:32:10
39.987892,116.352829,0,181.094717847769,40681.9390625,2011-05-18,22:32:15
39.98796,116.352787,0,177.635219816273,40681.9391203704,2011-05-18,22:32:20
39.98795,116.35276,0,175.672542650919,40681.9391782407,2011-05-18,22:32:25
39.987944,116.352761,0,175.281909448819,40681.9392361111,2011-05-18,22:32:30
39.987942,116.35276,0,175.237582020997,40681.9392939815,2011-05-18,22:32:35
39.987942,116.35276,0,175.237582020997,40681.9393287037,2011-05-18,22:32:38
39.987938,116.352759,0,175.341095800525,40681.9393518518,2011-05-18,22:32:40
39.987924,116.352769,0,175.510528215223,40681.9394097222,2011-05-18,22:32:45
39.987898,116.352767,0,172.371089238845,40681.9394675926,2011-05-18,22:32:50
39.987882,116.352767,0,171.154566929134,40681.939525463,2011-05-18,22:32:55
39.987882,116.352767,0,171.154566929134,40681.9395601852,2011-05-18,22:32:58
39.987874,116.352768,0,171.01873687664,40681.9395833333,2011-05-18,22:33:00
39.987838,116.352763,0,170.523851706037,40681.9396412037,2011-05-18,22:33:05
39.987824,116.35275,0,173.379566929134,40681.9396990741,2011-05-18,22:33:10
39.987832,116.352748,0,173.125793963255,40681.9397569444,2011-05-18,22:33:15
39.987834,116.352748,0,173.852851049869,40681.9398148148,2011-05-18,22:33:20
39.987834,116.352748,0,173.852851049869,40681.939849537,2011-05-18,22:33:23
39.98783,116.352749,0,174.286335301837,40681.9398726852,2011-05-18,22:33:25
39.987809,116.352756,0,174.201230314961,40681.9399305556,2011-05-18,22:33:30
39.987801,116.352739,0,173.610501968504,40681.9399884259,2011-05-18,22:33:35
39.987804,116.352738,0,173.666496062992,40681.9400462963,2011-05-18,22:33:40
39.987811,116.352737,0,173.634730971129,40681.9401041667,2011-05-18,22:33:45
39.987811,116.352737,0,173.634730971129,40681.9401388889,2011-05-18,22:33:48
39.987809,116.352736,0,173.772851049869,40681.940162037,2011-05-18,22:33:50
39.987745,116.352704,0,171.247378608924,40681.9402199074,2011-05-18,22:33:55
39.98766,116.352721,0,170.262778871391,40681.9402777778,2011-05-18,22:34:00
39.987644,116.352757,0,169.186305774278,40681.9403356481,2011-05-18,22:34:05
39.987609,116.352768,0,170.697290026247,40681.9403935185,2011-05-18,22:34:10
39.987592,116.352782,0,172.491459973753,40681.9404513889,2011-05-18,22:34:15
39.98751,116.352787,0,163.712575459318,40681.9405092593,2011-05-18,22:34:20
39.987444,116.352799,0,162.661620734908,40681.9405671296,2011-05-18,22:34:25
39.987372,116.352809,0,162.546351706037,40681.940625,2011-05-18,22:34:30
39.987322,116.35282,0,165.953549868766,40681.9406828704,2011-05-18,22:34:35
39.98743,116.352788,0,166.070456036745,40681.9407407407,2011-05-18,22:34:40
39.98743,116.352788,0,166.070456036745,40681.940775463,2011-05-18,22:34:43
39.987435,116.352788,0,166.331062992126,40681.9407986111,2011-05-18,22:34:45
39.987452,116.352812,0,169.544156824147,40681.9408564815,2011-05-18,22:34:50
39.987472,116.352821,0,171.961407480315,40681.9409143519,2011-05-18,22:34:55
39.98751,116.352806,0,175.554009186352,40681.9409722222,2011-05-18,22:35:00
39.987507,116.352827,0,184.634589895013,40681.9410300926,2011-05-18,22:35:05
39.987507,116.352827,0,184.634589895013,40681.9410648148,2011-05-18,22:35:08
39.987502,116.352827,0,185.804530839895,40681.941087963,2011-05-18,22:35:10
39.987446,116.352833,0,187.418704068241,40681.9411458333,2011-05-18,22:35:15
39.987405,116.35283,0,188.896361548556,40681.9412037037,2011-05-18,22:35:20
39.987333,116.352832,0,190.261003937008,40681.9412615741,2011-05-18,22:35:25
39.987311,116.352833,0,191.611456692913,40681.9413194444,2011-05-18,22:35:30
39.98735,116.352851,0,191.867883858268,40681.9413773148,2011-05-18,22:35:35
39.98735,116.352851,0,191.867883858268,40681.941412037,2011-05-18,22:35:38
39.987353,116.352852,0,192.049957349081,40681.9414351852,2011-05-18,22:35:40
39.987397,116.352849,0,191.542158792651,40681.9414930556,2011-05-18,22:35:45
39.987517,116.352778,0,187.823553149606,40681.9415509259,2011-05-18,22:35:50
39.987484,116.352764,0,188.832759186352,40681.9416087963,2011-05-18,22:35:55
39.987514,116.352767,0,187.157096456693,40681.9416666667,2011-05-18,22:36:00
39.987526,116.35277,0,187.69375656168,40681.941724537,2011-05-18,22:36:05
39.987535,116.352767,0,188.202644356955,40681.9417824074,2011-05-18,22:36:10
39.987621,116.352767,0,189.741115485564,40681.9418402778,2011-05-18,22:36:15
39.987655,116.352757,0,191.87875984252,40681.9418981481,2011-05-18,22:36:20
39.987712,116.352778,0,181.66717191601,40681.9419560185,2011-05-18,22:36:25
39.987755,116.352791,0,172.846099081365,40681.9420138889,2011-05-18,22:36:30
39.987787,116.352817,0,164.908362860892,40681.9420717593,2011-05-18,22:36:35
39.987776,116.352827,0,169.712227690289,40681.9421296296,2011-05-18,22:36:40
39.987776,116.352827,0,169.712227690289,40681.9421643519,2011-05-18,22:36:43
39.987776,116.352827,0,169.204865485564,40681.9421875,2011-05-18,22:36:45
39.987753,116.352807,0,172.732559055118,40681.9422453704,2011-05-18,22:36:50
39.987755,116.352785,0,173.393723753281,40681.9423032407,2011-05-18,22:36:55
39.98775,116.352785,0,173.667972440945,40681.9423611111,2011-05-18,22:37:00
39.987748,116.352784,0,173.898694225722,40681.9424189815,2011-05-18,22:37:05
39.987751,116.352783,0,174.04563648294,40681.9424768519,2011-05-18,22:37:10
39.987751,116.352783,0,174.04563648294,40681.9425115741,2011-05-18,22:37:13
39.987754,116.352782,0,174.46907152231,40681.9425347222,2011-05-18,22:37:15
39.987745,116.352785,0,174.594012467192,40681.9425925926,2011-05-18,22:37:20
39.987745,116.352794,0,174.815872703412,40681.942650463,2011-05-18,22:37:25
39.987736,116.352804,0,173.52718832021,40681.9427083333,2011-05-18,22:37:30
39.987712,116.352812,0,173.42438648294,40681.9427662037,2011-05-18,22:37:35
39.987707,116.352813,0,173.307440944882,40681.9428240741,2011-05-18,22:37:40
39.987707,116.352813,0,173.307440944882,40681.9428587963,2011-05-18,22:37:43
39.987713,116.352811,0,173.323723753281,40681.9428819444,2011-05-18,22:37:45
39.987722,116.352807,0,173.341131889764,40681.9429398148,2011-05-18,22:37:50
39.987722,116.352807,0,173.341131889764,40681.942974537,2011-05-18,22:37:53
39.98772,116.352807,0,173.460442913386,40681.9429976852,2011-05-18,22:37:55
39.987603,116.352812,0,172.512162073491,40681.9430555556,2011-05-18,22:38:00
39.987421,116.352837,0,167.91342519685,40681.9431134259,2011-05-18,22:38:05
39.987429,116.352833,0,172.08155839895,40681.9431712963,2011-05-18,22:38:10
39.987429,116.352833,0,172.08155839895,40681.9432060185,2011-05-18,22:38:13
39.987431,116.352839,0,174.533202099738,40681.9432291667,2011-05-18,22:38:15
39.987446,116.352847,0,176.14842847769,40681.943287037,2011-05-18,22:38:20
39.987472,116.352835,0,178.733208661417,40681.9433449074,2011-05-18,22:38:25
39.987472,116.352835,0,178.733208661417,40681.9433796296,2011-05-18,22:38:28
39.987474,116.352834,0,178.808553149606,40681.9434027778,2011-05-18,22:38:30
39.987462,116.352839,0,179.70970144357,40681.9434606481,2011-05-18,22:38:35
39.987452,116.352833,0,179.666282808399,40681.9435185185,2011-05-18,22:38:40
39.987508,116.352829,0,184.904708005249,40681.9435763889,2011-05-18,22:38:45
39.987545,116.352822,0,183.272962598425,40681.9436342593,2011-05-18,22:38:50
39.9876,116.352817,0,187.769248687664,40681.9436921296,2011-05-18,22:38:55
39.987631,116.352815,0,189.444550524934,40681.94375,2011-05-18,22:39:00
39.987656,116.352801,0,192.983520341207,40681.9438078704,2011-05-18,22:39:05
39.987662,116.352799,0,193.853215223097,40681.9438657407,2011-05-18,22:39:10
39.987662,116.352799,0,193.853215223097,40681.943900463,2011-05-18,22:39:13
39.987669,116.352797,0,194.608008530184,40681.9439236111,2011-05-18,22:39:15
39.987678,116.352804,0,199.230836614173,40681.9439814815,2011-05-18,22:39:20
39.987669,116.352807,0,200.308690944882,40681.9440393519,2011-05-18,22:39:25
39.98769,116.352803,0,202.99905183727,40681.9440972222,2011-05-18,22:39:30
39.987711,116.352789,0,202.955049212598,40681.9441550926,2011-05-18,22:39:35
39.987721,116.352775,0,203.343001968504,40681.944212963,2011-05-18,22:39:40
39.987766,116.352767,0,202.24874015748,40681.9442708333,2011-05-18,22:39:45
39.987789,116.352786,0,206.583415354331,40681.9443287037,2011-05-18,22:39:50
39.987789,116.352786,0,206.583415354331,40681.9443634259,2011-05-18,22:39:53
39.987795,116.352785,0,207.357542650919,40681.9443865741,2011-05-18,22:39:55
39.987806,116.352782,0,208.311955380577,40681.9444444444,2011-05-18,22:40:00
39.987864,116.352783,0,213.360597112861,40681.9445023148,2011-05-18,22:40:05
39.987852,116.352783,0,211.893517060367,40681.9445601852,2011-05-18,22:40:10
39.987852,116.352783,0,211.893517060367,40681.9445949074,2011-05-18,22:40:13
39.987855,116.352783,0,211.93624343832,40681.9446180556,2011-05-18,22:40:15
39.987866,116.352778,0,212.157542650919,40681.9446759259,2011-05-18,22:40:20
39.987875,116.352775,0,212.185826771654,40681.9447337963,2011-05-18,22:40:25
39.987884,116.352772,0,212.384297900262,40681.9447916667,2011-05-18,22:40:30
39.987884,116.35276,0,211.02249343832,40681.944849537,2011-05-18,22:40:35
39.987884,116.35276,0,211.02249343832,40681.9448842593,2011-05-18,22:40:38
39.987882,116.35276,0,210.996161417323,40681.9449074074,2011-05-18,22:40:40
39.987914,116.352754,0,208.56969816273,40681.9449652778,2011-05-18,22:40:45
39.987985,116.352718,0,193.641003937008,40681.9450231481,2011-05-18,22:40:50
39.987985,116.352718,0,193.641003937008,40681.9450578704,2011-05-18,22:40:53
39.987993,116.352718,0,184.315032808399,40681.9450810185,2011-05-18,22:40:55
39.988003,116.352725,0,177.642329396325,40681.9451388889,2011-05-18,22:41:00
39.987982,116.352727,0,175.607322834646,40681.9451967593,2011-05-18,22:41:05
39.987962,116.352704,0,169.731801181102,40681.9452546296,2011-05-18,22:41:10
39.987969,116.352676,0,163.402568897638,40681.9453125,2011-05-18,22:41:15
39.987969,116.352676,0,163.402568897638,40681.9453472222,2011-05-18,22:41:18
39.987976,116.352676,0,159.846541994751,40681.9453703704,2011-05-18,22:41:20
39.987907,116.352679,0,158.994806430446,40681.9454282407,2011-05-18,22:41:25
39.987932,116.352681,0,155.716505905512,40681.9454861111,2011-05-18,22:41:30
39.987932,116.352681,0,155.716505905512,40681.9455208333,2011-05-18,22:41:33
39.987928,116.352684,0,155.144714566929,40681.9455439815,2011-05-18,22:41:35
39.987937,116.352682,0,155.003891076115,40681.9456018518,2011-05-18,22:41:40
39.987915,116.352659,0,156.17280511811,40681.9456597222,2011-05-18,22:41:45
39.987869,116.352656,0,157.687844488189,40681.9457175926,2011-05-18,22:41:50
39.9878,116.352673,0,160.583323490814,40681.945775463,2011-05-18,22:41:55
39.987733,116.352705,0,163.145091863517,40681.9458333333,2011-05-18,22:42:00
39.987685,116.35271,0,165.783562992126,40681.9458912037,2011-05-18,22:42:05
39.987639,116.352697,0,167.09968503937,40681.9459490741,2011-05-18,22:42:10
39.987553,116.352715,0,167.498838582677,40681.9460069444,2011-05-18,22:42:15
39.987486,116.352732,0,168.511286089239,40681.9460648148,2011-05-18,22:42:20
39.987392,116.352752,0,170.339799868766,40681.9461226852,2011-05-18,22:42:25
39.987325,116.352764,0,170.543375984252,40681.9461805556,2011-05-18,22:42:30
39.987252,116.352759,0,166.623185695538,40681.9462384259,2011-05-18,22:42:35
39.987238,116.352763,0,166.461010498688,40681.9462962963,2011-05-18,22:42:40
39.987234,116.352747,0,168.081131889764,40681.9463541667,2011-05-18,22:42:45
39.9872,116.352758,0,169.248845144357,40681.946412037,2011-05-18,22:42:50
39.987111,116.35278,0,168.21187992126,40681.9464699074,2011-05-18,22:42:55
39.987115,116.352816,0,168.87375656168,40681.9465277778,2011-05-18,22:43:00
39.98716,116.352804,0,165.605508530184,40681.9465856481,2011-05-18,22:43:05
39.98716,116.352804,0,165.605508530184,40681.9466203704,2011-05-18,22:43:08
39.987161,116.352803,0,164.971450131234,40681.9466435185,2011-05-18,22:43:10
39.987207,116.352813,0,163.859320866142,40681.9467013889,2011-05-18,22:43:15
39.98723,116.352821,0,163.046692913386,40681.9467592593,2011-05-18,22:43:20
39.987234,116.35282,0,162.772204724409,40681.9468171296,2011-05-18,22:43:25
39.987234,116.35282,0,162.772204724409,40681.9468518518,2011-05-18,22:43:28
39.98724,116.352812,0,163.014117454068,40681.946875,2011-05-18,22:43:30
39.987251,116.35281,0,162.204356955381,40681.9469328704,2011-05-18,22:43:35
39.987295,116.352794,0,161.268179133858,40681.9469907407,2011-05-18,22:43:40
39.987545,116.352753,0,158.587152230971,40681.9470486111,2011-05-18,22:43:45
39.987542,116.352744,0,155.119858923884,40681.9471064815,2011-05-18,22:43:50
39.98764,116.352721,0,148.876545275591,40681.9471643518,2011-05-18,22:43:55
39.98764,116.352703,0,146.906220472441,40681.9472222222,2011-05-18,22:44:00
39.987541,116.352711,0,149.126377952756,40681.9472800926,2011-05-18,22:44:05
39.98748,116.352693,0,147.799970472441,40681.947337963,2011-05-18,22:44:10
39.987512,116.35268,0,144.184780183727,40681.9473958333,2011-05-18,22:44:15
39.987484,116.352689,0,145.222034120735,40681.9474537037,2011-05-18,22:44:20
39.98741,116.3527,0,141.011712598425,40681.9475115741,2011-05-18,22:44:25
39.987353,116.352709,0,138.540554461942,40681.9475694444,2011-05-18,22:44:30
39.987271,116.352712,0,138.34345144357,40681.9476273148,2011-05-18,22:44:35
39.98723,116.352739,0,136.427414698163,40681.9476851852,2011-05-18,22:44:40
39.987209,116.352747,0,136.55155511811,40681.9477430556,2011-05-18,22:44:45
39.987167,116.352749,0,136.154619422572,40681.9478009259,2011-05-18,22:44:50
39.987184,116.352761,0,136.39563976378,40681.9478587963,2011-05-18,22:44:55
39.987186,116.352784,0,138.411958661417,40681.9479166667,2011-05-18,22:45:00
39.987253,116.35277,0,141.183622047244,40681.947974537,2011-05-18,22:45:05
39.987285,116.352756,0,139.901656824147,40681.9480324074,2011-05-18,22:45:10
39.987259,116.352771,0,142.908710629921,40681.9480902778,2011-05-18,22:45:15
39.987245,116.352776,0,144.53656496063,40681.9481481481,2011-05-18,22:45:20
39.987245,116.352776,0,144.53656496063,40681.9481828704,2011-05-18,22:45:23
39.987247,116.352775,0,144.704471784777,40681.9482060185,2011-05-18,22:45:25
39.987294,116.352767,0,146.029553805774,40681.9482638889,2011-05-18,22:45:30
39.987301,116.35275,0,146.177335958005,40681.9483217593,2011-05-18,22:45:35
39.987297,116.352751,0,146.293566272966,40681.9483796296,2011-05-18,22:45:40
39.987302,116.352749,0,146.439406167979,40681.9484375,2011-05-18,22:45:45
39.987302,116.352749,0,146.439406167979,40681.9484722222,2011-05-18,22:45:48
39.987296,116.352756,0,149.023891076115,40681.9484953704,2011-05-18,22:45:50
39.987322,116.352739,0,149.772224409449,40681.9485532407,2011-05-18,22:45:55
39.987322,116.352739,0,149.772224409449,40681.948587963,2011-05-18,22:45:58
39.98732,116.352742,0,150.318159448819,40681.9486111111,2011-05-18,22:46:00
39.987497,116.352727,0,148.966269685039,40681.9486689815,2011-05-18,22:46:05
39.987576,116.352717,0,152.581633858268,40681.9487268519,2011-05-18,22:46:10
39.987642,116.352719,0,162.092395013123,40681.9487847222,2011-05-18,22:46:15
39.98768,116.352746,0,173.988717191601,40681.9488425926,2011-05-18,22:46:20
39.987781,116.352734,0,184.256122047244,40681.948900463,2011-05-18,22:46:25
39.987838,116.352739,0,191.647837926509,40681.9489583333,2011-05-18,22:46:30
39.987763,116.352749,0,190.972755905512,40681.9490162037,2011-05-18,22:46:35
39.987744,116.35275,0,191.793477690289,40681.9490740741,2011-05-18,22:46:40
39.987802,116.352744,0,190.721735564304,40681.9491319444,2011-05-18,22:46:45
39.987806,116.352748,0,190.661673228346,40681.9491898148,2011-05-18,22:46:50
39.987811,116.352743,0,189.921085958005,40681.9492476852,2011-05-18,22:46:55
39.987808,116.352743,0,189.747759186352,40681.9493055556,2011-05-18,22:47:00
39.987811,116.35274,0,189.590141076115,40681.9493634259,2011-05-18,22:47:05
39.987809,116.352741,0,189.463572834646,40681.9494212963,2011-05-18,22:47:10
39.987812,116.35274,0,189.459419291339,40681.9494791667,2011-05-18,22:47:15
39.987811,116.35274,0,189.537739501312,40681.949537037,2011-05-18,22:47:20
39.987811,116.35274,0,189.537739501312,40681.9495717593,2011-05-18,22:47:23
39.987806,116.352741,0,189.32061023622,40681.9495949074,2011-05-18,22:47:25
39.987851,116.352738,0,186.352956036745,40681.9496527778,2011-05-18,22:47:30
39.987756,116.352737,0,239.029806430446,40681.9532986111,2011-05-18,22:52:45
39.987578,116.352737,0,244.389432414698,40681.9533564815,2011-05-18,22:52:50
39.987465,116.352739,0,244.468503937008,40681.9534143518,2011-05-18,22:52:55
39.987494,116.352726,0,242.505862860892,40681.9534722222,2011-05-18,22:53:00
39.987422,116.352767,0,246.506036745407,40681.9535300926,2011-05-18,22:53:05
39.987403,116.352753,0,241.236998031496,40681.953587963,2011-05-18,22:53:10
39.987515,116.352761,0,234.413248031496,40681.9536458333,2011-05-18,22:53:15
39.98758,116.352749,0,227.665413385827,40681.9537037037,2011-05-18,22:53:20
39.987659,116.352736,0,225.48655511811,40681.9537615741,2011-05-18,22:53:25
39.987794,116.352713,0,221.678064304462,40681.9538194444,2011-05-18,22:53:30
39.987829,116.352721,0,220.462244094488,40681.9538773148,2011-05-18,22:53:35
39.987874,116.352698,0,212.308553149606,40681.9539351852,2011-05-18,22:53:40
39.987835,116.352713,0,211.415603674541,40681.9539930556,2011-05-18,22:53:45
39.987755,116.352713,0,214.169494750656,40681.9540509259,2011-05-18,22:53:50
39.987682,116.352701,0,213.118549868766,40681.9541087963,2011-05-18,22:53:55
39.987645,116.352709,0,212.479114173228,40681.9541666667,2011-05-18,22:54:00
39.987615,116.352692,0,210.132575459318,40681.954224537,2011-05-18,22:54:05
39.987677,116.352675,0,202.913861548556,40681.9542824074,2011-05-18,22:54:10
39.987695,116.352687,0,206.225036089239,40681.9543402778,2011-05-18,22:54:15
39.987695,116.352707,0,213.504826115486,40681.9543981481,2011-05-18,22:54:20
39.987625,116.352711,0,217.405754593176,40681.9544560185,2011-05-18,22:54:25
39.98757,116.352715,0,221.747477034121,40681.9545138889,2011-05-18,22:54:30
39.987552,116.352717,0,226.820823490814,40681.9545717593,2011-05-18,22:54:35
39.987506,116.352704,0,230.515121391076,40681.9546296296,2011-05-18,22:54:40
39.987505,116.352716,0,230.054406167979,40681.9546875,2011-05-18,22:54:45
39.987669,116.35268,0,224.503395669291,40681.9547453704,2011-05-18,22:54:50
39.987669,116.35268,0,224.503395669291,40681.9547800926,2011-05-18,22:54:53
39.987668,116.352688,0,227.739429133858,40681.9548032407,2011-05-18,22:54:55
39.987727,116.352715,0,219.164921259843,40681.9548611111,2011-05-18,22:55:00
39.987777,116.352705,0,206.896040026247,40681.9549189815,2011-05-18,22:55:05
39.987786,116.352701,0,201.541581364829,40681.9549768518,2011-05-18,22:55:10
39.987776,116.352733,0,195.515449475066,40681.9550347222,2011-05-18,22:55:15
39.987728,116.352744,0,192.793047900262,40681.9550925926,2011-05-18,22:55:20
39.987698,116.352724,0,191.941837270341,40681.955150463,2011-05-18,22:55:25
39.987698,116.352724,0,191.941837270341,40681.9551851852,2011-05-18,22:55:28
39.987698,116.352724,0,191.738825459318,40681.9552083333,2011-05-18,22:55:30
39.987585,116.352739,0,202.901994750656,40681.9552662037,2011-05-18,22:55:35
39.987556,116.352739,0,202.558697506562,40681.9553240741,2011-05-18,22:55:40
39.987438,116.352735,0,210.65344160105,40681.9553819444,2011-05-18,22:55:45
39.987438,116.352725,0,208.074514435696,40681.9554398148,2011-05-18,22:55:50
39.98748,116.352696,0,200.83219816273,40681.9554976852,2011-05-18,22:55:55
39.987516,116.35268,0,195.774468503937,40681.9555555556,2011-05-18,22:56:00
39.987538,116.352672,0,195.40657808399,40681.9556134259,2011-05-18,22:56:05
39.987538,116.352672,0,195.40657808399,40681.9556481481,2011-05-18,22:56:08
39.987538,116.352671,0,196.577621391076,40681.9556712963,2011-05-18,22:56:10
39.987582,116.352618,0,184.304206036745,40681.9557291667,2011-05-18,22:56:15
39.987665,116.352624,0,185.755082020997,40681.955787037,2011-05-18,22:56:20
39.987709,116.352646,0,188.37061351706,40681.9558449074,2011-05-18,22:56:25
39.987709,116.352646,0,188.37061351706,40681.9558796296,2011-05-18,22:56:28
39.987711,116.352638,0,188.887624671916,40681.9559027778,2011-05-18,22:56:30
39.987609,116.352629,0,192.994858923884,40681.9559606481,2011-05-18,22:56:35
39.987634,116.352636,0,191.813628608924,40681.9560185185,2011-05-18,22:56:40
39.987416,116.352637,0,193.215029527559,40681.9560763889,2011-05-18,22:56:45
39.987294,116.352648,0,199.131778215223,40681.9561342593,2011-05-18,22:56:50
39.987306,116.352664,0,193.344940944882,40681.9561921296,2011-05-18,22:56:55
39.98731,116.352666,0,193.112227690289,40681.95625,2011-05-18,22:57:00
39.987317,116.352665,0,192.564002624672,40681.9563078704,2011-05-18,22:57:05
39.987317,116.352665,0,192.564002624672,40681.9563425926,2011-05-18,22:57:08
39.987311,116.352665,0,191.782089895013,40681.9563657407,2011-05-18,22:57:10
39.987265,116.352672,0,189.20998687664,40681.9564236111,2011-05-18,22:57:15
39.987213,116.352671,0,185.231299212598,40681.9564814815,2011-05-18,22:57:20
39.987214,116.35267,0,185.142139107612,40681.9565393519,2011-05-18,22:57:25
39.987217,116.35267,0,184.989803149606,40681.9565972222,2011-05-18,22:57:30
39.987217,116.35267,0,184.989803149606,40681.9566319444,2011-05-18,22:57:33
39.987209,116.352671,0,184.595754593176,40681.9566550926,2011-05-18,22:57:35
39.987199,116.352673,0,184.428208661417,40681.956712963,2011-05-18,22:57:40
39.987188,116.352675,0,184.243494094488,40681.9567708333,2011-05-18,22:57:45
39.987198,116.352653,0,180.4956167979,40681.9568287037,2011-05-18,22:57:50
39.987332,116.352641,0,175.076295931759,40681.9568865741,2011-05-18,22:57:55
39.987421,116.352638,0,172.76469816273,40681.9569444444,2011-05-18,22:58:00
39.987588,116.352622,0,170.569005905512,40681.9570023148,2011-05-18,22:58:05
39.987711,116.352619,0,170.438720472441,40681.9570601852,2011-05-18,22:58:10
39.98778,116.352608,0,171.512355643045,40681.9571180556,2011-05-18,22:58:15
39.98778,116.352608,0,171.512355643045,40681.9571527778,2011-05-18,22:58:18
39.987776,116.352606,0,172.286158136483,40681.9571759259,2011-05-18,22:58:20
39.987702,116.352612,0,167.517250656168,40681.9572337963,2011-05-18,22:58:25
39.987636,116.352612,0,169.656896325459,40681.9572916667,2011-05-18,22:58:30
39.987629,116.35262,0,169.323549868766,40681.957349537,2011-05-18,22:58:35
39.987629,116.352619,0,169.309242125984,40681.9574074074,2011-05-18,22:58:40
39.987629,116.352619,0,169.309242125984,40681.9574421296,2011-05-18,22:58:43
39.987637,116.352617,0,169.355200131234,40681.9574652778,2011-05-18,22:58:45
39.987649,116.352616,0,168.909488188976,40681.9575231481,2011-05-18,22:58:50
39.987649,116.352616,0,168.909488188976,40681.9575578704,2011-05-18,22:58:53
39.987647,116.352617,0,168.244858923885,40681.9575810185,2011-05-18,22:58:55
39.987577,116.352623,0,164.866922572178,40681.9576388889,2011-05-18,22:59:00
39.987504,116.352631,0,165.592253937008,40681.9576967593,2011-05-18,22:59:05
39.987458,116.35265,0,163.034517716535,40681.9577546296,2011-05-18,22:59:10
39.987346,116.352631,0,160.549517716535,40681.9578125,2011-05-18,22:59:15
39.987346,116.352631,0,160.549517716535,40681.9578472222,2011-05-18,22:59:18
39.987353,116.352637,0,161.074603018373,40681.9578703704,2011-05-18,22:59:20
39.987364,116.352634,0,160.997244094488,40681.9579282407,2011-05-18,22:59:25
39.987376,116.352632,0,160.970551181102,40681.9579861111,2011-05-18,22:59:30
39.98738,116.352631,0,160.79937664042,40681.9580439815,2011-05-18,22:59:35
39.987383,116.352632,0,161.041938976378,40681.9581018519,2011-05-18,22:59:40
39.987383,116.352632,0,161.041938976378,40681.9581365741,2011-05-18,22:59:43
39.987384,116.352633,0,161.076194225722,40681.9581597222,2011-05-18,22:59:45
39.987408,116.352635,0,162.795170603675,40681.9582175926,2011-05-18,22:59:50
39.987416,116.352636,0,161.302372047244,40681.958275463,2011-05-18,22:59:55
39.987416,116.352636,0,161.302372047244,40681.9583101852,2011-05-18,22:59:58
39.987424,116.352639,0,159.012575459318,40681.9583333333,2011-05-18,23:00:00
39.987435,116.352637,0,158.508467847769,40681.9583912037,2011-05-18,23:00:05
39.987533,116.352646,0,154.011706036745,40681.9584490741,2011-05-18,23:00:10
39.987543,116.352639,0,156.40062335958,40681.9585069444,2011-05-18,23:00:15
39.987573,116.35265,0,156.396043307087,40681.9585648148,2011-05-18,23:00:20
39.987573,116.35265,0,156.396043307087,40681.958599537,2011-05-18,23:00:23
39.987578,116.352649,0,156.988172572178,40681.9586226852,2011-05-18,23:00:25
39.987642,116.352629,0,145.732562335958,40681.9586805556,2011-05-18,23:00:30
39.98773,116.352612,0,139.191519028871,40681.9587384259,2011-05-18,23:00:35
39.987742,116.352635,0,144.698664698163,40681.9587962963,2011-05-18,23:00:40
39.987752,116.352633,0,143.305183727034,40681.9588541667,2011-05-18,23:00:45
39.987751,116.352633,0,142.042631233596,40681.958912037,2011-05-18,23:00:50
39.987746,116.352635,0,141.93156824147,40681.9589699074,2011-05-18,23:00:55
39.987752,116.352634,0,141.664015748031,40681.9590277778,2011-05-18,23:01:00
39.987752,116.352634,0,141.664015748031,40681.9590625,2011-05-18,23:01:03
39.987748,116.35263,0,141.820180446194,40681.9590856481,2011-05-18,23:01:05
39.987705,116.352648,0,148.661656824147,40681.9591435185,2011-05-18,23:01:10
39.987725,116.352656,0,151.861358267717,40681.9592013889,2011-05-18,23:01:15
39.987729,116.352655,0,153.063802493438,40681.9592592593,2011-05-18,23:01:20
39.987737,116.352654,0,153.646292650919,40681.9593171296,2011-05-18,23:01:25
39.987742,116.352652,0,153.958202099738,40681.959375,2011-05-18,23:01:30
39.987746,116.352659,0,154.190551181102,40681.9594328704,2011-05-18,23:01:35
39.987749,116.352657,0,153.857703412073,40681.9594907407,2011-05-18,23:01:40
39.987749,116.352657,0,153.857703412073,40681.959525463,2011-05-18,23:01:43
39.98775,116.352656,0,153.915098425197,40681.9595486111,2011-05-18,23:01:45
39.987788,116.352622,0,153.032276902887,40681.9596064815,2011-05-18,23:01:50
39.987815,116.352623,0,153.405383858268,40681.9596643519,2011-05-18,23:01:55
39.987954,116.352613,0,148.435088582677,40681.9597222222,2011-05-18,23:02:00
39.987838,116.352635,0,158.924806430446,40681.962037037,2011-05-18,23:05:20
39.987685,116.352665,0,161.363284120735,40681.9620949074,2011-05-18,23:05:25
39.987626,116.352705,0,165.916742125984,40681.9621527778,2011-05-18,23:05:30
39.987581,116.35272,0,164.395656167979,40681.9622106481,2011-05-18,23:05:35
39.987584,116.352736,0,162.469156824147,40681.9622685185,2011-05-18,23:05:40
39.987596,116.352754,0,160.734409448819,40681.9623263889,2011-05-18,23:05:45
39.987593,116.352754,0,160.810354330709,40681.9623842593,2011-05-18,23:05:50
39.987593,116.352754,0,160.810354330709,40681.9624189815,2011-05-18,23:05:53
39.987597,116.352753,0,160.746272965879,40681.9624421296,2011-05-18,23:05:55
39.98762,116.35273,0,159.739435695538,40681.9625,2011-05-18,23:06:00
39.98763,116.352727,0,159.437463910761,40681.9625578704,2011-05-18,23:06:05
39.98763,116.352727,0,159.437463910761,40681.9625925926,2011-05-18,23:06:08
39.987623,116.352728,0,159.268503937008,40681.9626157407,2011-05-18,23:06:10
39.987602,116.352724,0,158.954242125984,40681.9626736111,2011-05-18,23:06:15
39.987557,116.352702,0,156.792942913386,40681.9627314815,2011-05-18,23:06:20
39.987558,116.352701,0,156.988585958005,40681.9627893518,2011-05-18,23:06:25
39.987563,116.352699,0,157.315147637795,40681.9628472222,2011-05-18,23:06:30
39.987563,116.352699,0,157.315147637795,40681.9628819444,2011-05-18,23:06:33
39.987565,116.352698,0,157.959855643045,40681.9629050926,2011-05-18,23:06:35
39.987551,116.352702,0,158.432687007874,40681.962962963,2011-05-18,23:06:40
39.987502,116.352683,0,155.682014435696,40681.9630208333,2011-05-18,23:06:45
39.987474,116.352688,0,156.975905511811,40681.9630787037,2011-05-18,23:06:50
39.987494,116.352703,0,158.876948818898,40681.9631365741,2011-05-18,23:06:55
39.987544,116.352696,0,159.151709317585,40681.9631944444,2011-05-18,23:07:00
39.98758,116.352688,0,159.030098425197,40681.9632523148,2011-05-18,23:07:05
39.987612,116.352666,0,158.454002624672,40681.9633101852,2011-05-18,23:07:10
39.987612,116.352666,0,158.454002624672,40681.9633449074,2011-05-18,23:07:13
39.987617,116.352669,0,156.776299212598,40681.9633680556,2011-05-18,23:07:15
39.987605,116.352672,0,157.253248031496,40681.9634259259,2011-05-18,23:07:20
39.9876,116.352681,0,157.45875,40681.9634837963,2011-05-18,23:07:25
39.9876,116.352681,0,157.45875,40681.9635185185,2011-05-18,23:07:28
39.987605,116.35268,0,157.512253937008,40681.9635416667,2011-05-18,23:07:30
39.987607,116.352697,0,159.522604986877,40681.963599537,2011-05-18,23:07:35
39.987632,116.352694,0,162.005761154856,40681.9636574074,2011-05-18,23:07:40
39.987683,116.35271,0,169.776968503937,40681.9637152778,2011-05-18,23:07:45
39.987706,116.352696,0,178.465869422572,40681.9637731481,2011-05-18,23:07:50
39.987683,116.352729,0,184.527257217848,40681.9638310185,2011-05-18,23:07:55
39.987686,116.352729,0,187.492345800525,40681.9638888889,2011-05-18,23:08:00
39.987685,116.352729,0,188.881617454068,40681.9639467593,2011-05-18,23:08:05
39.987678,116.352732,0,189.108221784777,40681.9640046296,2011-05-18,23:08:10
39.987675,116.352734,0,189.510367454068,40681.9640625,2011-05-18,23:08:15
39.98767,116.352735,0,189.713854986877,40681.9641203704,2011-05-18,23:08:20
39.98767,116.352734,0,189.756660104987,40681.9641782407,2011-05-18,23:08:25
39.987665,116.352734,0,189.65779855643,40681.9642361111,2011-05-18,23:08:30
39.987665,116.352734,0,189.65779855643,40681.9642708333,2011-05-18,23:08:33
39.987657,116.352732,0,186.600485564304,40681.9642939815,2011-05-18,23:08:35
39.987634,116.352723,0,184.416496062992,40681.9643518519,2011-05-18,23:08:40
39.987625,116.352725,0,184.353730314961,40681.9644097222,2011-05-18,23:08:45
39.987625,116.352725,0,184.353730314961,40681.9644444444,2011-05-18,23:08:48
39.987871,116.352813,0,224.751850393701,40681.977025463,2011-05-18,23:26:55
39.987906,116.352826,0,224.000849737533,40681.9770833333,2011-05-18,23:27:00
39.987947,116.352823,0,223.757752624672,40681.9771412037,2011-05-18,23:27:05
39.987947,116.352823,0,223.757752624672,40681.9771759259,2011-05-18,23:27:08
39.987944,116.352817,0,222.503307086614,40681.9771990741,2011-05-18,23:27:10
39.987912,116.352815,0,221.719517716535,40681.9772569444,2011-05-18,23:27:15
39.987873,116.352812,0,222.068845144357,40681.9773148148,2011-05-18,23:27:20
39.987873,116.352812,0,222.068845144357,40681.977349537,2011-05-18,23:27:23
39.987872,116.352806,0,223.496706036745,40681.9773726852,2011-05-18,23:27:25
39.987857,116.352792,0,223.418208661417,40681.9774305556,2011-05-18,23:27:30
39.987857,116.352792,0,223.418208661417,40681.9774652778,2011-05-18,23:27:33
39.987858,116.352788,0,224.419265091864,40681.9774884259,2011-05-18,23:27:35
39.987845,116.352763,0,226.768635170604,40681.9775462963,2011-05-18,23:27:40
39.987795,116.352763,0,229.270465879265,40681.9776041667,2011-05-18,23:27:45
39.987754,116.352757,0,230.55687335958,40681.977662037,2011-05-18,23:27:50
39.987735,116.352728,0,233.749780183727,40681.9777199074,2011-05-18,23:27:55
39.987757,116.352722,0,234.647762467192,40681.9777777778,2011-05-18,23:28:00
39.987769,116.352727,0,236.021200787402,40681.9778356481,2011-05-18,23:28:05
39.987797,116.352722,0,236.594881889764,40681.9778935185,2011-05-18,23:28:10
39.987795,116.352723,0,236.33999343832,40681.9779513889,2011-05-18,23:28:15
39.987795,116.352723,0,236.33999343832,40681.9779861111,2011-05-18,23:28:18
39.987798,116.352723,0,236.173989501312,40681.9780092593,2011-05-18,23:28:20
39.987824,116.352745,0,237.831532152231,40681.9780671296,2011-05-18,23:28:25
39.987824,116.352745,0,237.831532152231,40681.9781018518,2011-05-18,23:28:28
39.98782,116.352745,0,237.590285433071,40681.978125,2011-05-18,23:28:30
39.987857,116.352758,0,236.588474409449,40681.9781828704,2011-05-18,23:28:35
39.987892,116.352742,0,235.991115485564,40681.9782407407,2011-05-18,23:28:40
39.98794,116.352765,0,233.093648293963,40681.9782986111,2011-05-18,23:28:45
39.987923,116.352778,0,231.479435695538,40681.9783564815,2011-05-18,23:28:50
39.987886,116.352797,0,231.137739501312,40681.9784143518,2011-05-18,23:28:55
39.987886,116.352797,0,231.137739501312,40681.9784490741,2011-05-18,23:28:58
39.987889,116.352796,0,231.155561023622,40681.9784722222,2011-05-18,23:29:00
39.98787,116.352793,0,231.229274934383,40681.9785300926,2011-05-18,23:29:05
39.987866,116.352791,0,231.54844488189,40681.978587963,2011-05-18,23:29:10
39.987866,116.352791,0,231.54844488189,40681.9786226852,2011-05-18,23:29:13
39.987868,116.352785,0,233.050419947507,40681.9786458333,2011-05-18,23:29:15
39.987857,116.352787,0,232.726145013123,40681.9787037037,2011-05-18,23:29:20
39.987841,116.352782,0,232.499438976378,40681.9787615741,2011-05-18,23:29:25
39.987785,116.352782,0,234.545685695538,40681.9788194444,2011-05-18,23:29:30
39.987696,116.352779,0,234.521804461942,40681.9788773148,2011-05-18,23:29:35
39.987653,116.352766,0,235.479560367454,40681.9789351852,2011-05-18,23:29:40
39.987594,116.352722,0,236.246003937008,40681.9789930556,2011-05-18,23:29:45
39.987576,116.352697,0,236.406751968504,40681.9790509259,2011-05-18,23:29:50
39.987567,116.352716,0,237.487782152231,40681.9791087963,2011-05-18,23:29:55
39.987655,116.352737,0,233.214921259843,40681.9791666667,2011-05-18,23:30:00
39.987663,116.352744,0,232.882588582677,40681.979224537,2011-05-18,23:30:05
39.987671,116.352744,0,232.577237532808,40681.9792824074,2011-05-18,23:30:10
39.987671,116.352744,0,232.577237532808,40681.9793171296,2011-05-18,23:30:13
39.987678,116.352743,0,232.165830052493,40681.9793402778,2011-05-18,23:30:15
39.987689,116.352749,0,233.143559711286,40681.9793981481,2011-05-18,23:30:20
39.987699,116.35276,0,234.58375656168,40681.9794560185,2011-05-18,23:30:25
39.987708,116.352758,0,234.575196850394,40681.9795138889,2011-05-18,23:30:30
39.987724,116.352757,0,235.133182414698,40681.9795717593,2011-05-18,23:30:35
39.987724,116.352757,0,235.133182414698,40681.9796064815,2011-05-18,23:30:38
39.987724,116.352763,0,236.085731627297,40681.9796296296,2011-05-18,23:30:40
39.98771,116.352768,0,237.686804461942,40681.9796875,2011-05-18,23:30:45
39.987709,116.352769,0,237.907575459318,40681.9797453704,2011-05-18,23:30:50
39.987709,116.352769,0,237.907575459318,40681.9797800926,2011-05-18,23:30:53
39.987705,116.352769,0,237.923067585302,40681.9798032407,2011-05-18,23:30:55
39.987693,116.352772,0,237.94562335958,40681.9798611111,2011-05-18,23:31:00
39.987681,116.352762,0,236.331909448819,40681.9799189815,2011-05-18,23:31:05
39.987686,116.352749,0,234.77687007874,40681.9799768519,2011-05-18,23:31:10
39.987686,116.352749,0,234.77687007874,40681.9800115741,2011-05-18,23:31:13
39.987693,116.352749,0,234.831837270341,40681.9800347222,2011-05-18,23:31:15
39.987706,116.35273,0,233.541023622047,40681.9800925926,2011-05-18,23:31:20
39.987685,116.352719,0,234.413973097113,40681.980150463,2011-05-18,23:31:25
39.987684,116.352724,0,234.600177165354,40681.9802083333,2011-05-18,23:31:30
39.987684,116.352724,0,234.600177165354,40681.9802430556,2011-05-18,23:31:33
39.987676,116.352726,0,234.588412073491,40681.9802662037,2011-05-18,23:31:35
39.987689,116.352742,0,235.456007217848,40681.9803240741,2011-05-18,23:31:40
39.987697,116.352745,0,234.488891076115,40681.9803819444,2011-05-18,23:31:45
39.987691,116.352747,0,234.507762467192,40681.9804398148,2011-05-18,23:31:50
39.987693,116.352746,0,234.631942257218,40681.9804976852,2011-05-18,23:31:55
39.987688,116.352747,0,234.473346456693,40681.9805555556,2011-05-18,23:32:00
39.987688,116.352747,0,234.473346456693,40681.9805902778,2011-05-18,23:32:03
39.987692,116.352746,0,234.311046587927,40681.9806134259,2011-05-18,23:32:05
39.98768,116.352751,0,234.331171259843,40681.9806712963,2011-05-18,23:32:10
39.98764,116.352745,0,233.765200131234,40681.9807291667,2011-05-18,23:32:15
39.987599,116.352735,0,234.778346456693,40681.980787037,2011-05-18,23:32:20
39.987599,116.352735,0,234.778346456693,40681.9808217593,2011-05-18,23:32:23
39.987597,116.35273,0,235.537306430446,40681.9808449074,2011-05-18,23:32:25
39.987617,116.352721,0,235.777601706037,40681.9809027778,2011-05-18,23:32:30
39.98767,116.352703,0,236.22592847769,40681.9809606481,2011-05-18,23:32:35
39.987684,116.352706,0,236.478490813648,40681.9810185185,2011-05-18,23:32:40
39.987678,116.352707,0,236.719635826772,40681.9810763889,2011-05-18,23:32:45
39.987673,116.352709,0,236.774855643045,40681.9811342593,2011-05-18,23:32:50
39.987674,116.352709,0,236.781689632546,40681.9811921296,2011-05-18,23:32:55
39.987674,116.352709,0,236.781689632546,40681.9812268519,2011-05-18,23:32:58
39.987677,116.352709,0,237.009770341207,40681.98125,2011-05-18,23:33:00
39.987707,116.352736,0,237.021807742782,40681.9813078704,2011-05-18,23:33:05
39.9877,116.352742,0,236.483973097113,40681.9813657407,2011-05-18,23:33:10
39.987695,116.352744,0,236.674005905512,40681.9814236111,2011-05-18,23:33:15
39.987694,116.352745,0,236.742864173228,40681.9814814815,2011-05-18,23:33:20
39.987697,116.352744,0,236.887618110236,40681.9815393519,2011-05-18,23:33:25
39.987697,116.352744,0,236.887618110236,40681.9815740741,2011-05-18,23:33:28
39.987703,116.352743,0,237.025262467192,40681.9815972222,2011-05-18,23:33:30
39.987687,116.352738,0,237.244583333333,40681.9816550926,2011-05-18,23:33:35
39.987678,116.352741,0,237.302230971129,40681.981712963,2011-05-18,23:33:40
39.987687,116.352746,0,237.14874015748,40681.9817708333,2011-05-18,23:33:45
39.987704,116.352752,0,237.45218832021,40681.9818287037,2011-05-18,23:33:50
39.987748,116.352758,0,239.144248687664,40681.9818865741,2011-05-18,23:33:55
39.987825,116.352752,0,240.383497375328,40681.9819444444,2011-05-18,23:34:00
39.987893,116.352752,0,240.865567585302,40681.9820023148,2011-05-18,23:34:05
39.987869,116.35275,0,242.681079396325,40681.9820601852,2011-05-18,23:34:10
39.987842,116.352754,0,242.992162073491,40681.9821180556,2011-05-18,23:34:15
39.987843,116.352753,0,243.275908792651,40681.9821759259,2011-05-18,23:34:20
39.987843,116.352753,0,243.275908792651,40681.9822106481,2011-05-18,23:34:23
39.987841,116.352754,0,243.518106955381,40681.9822337963,2011-05-18,23:34:25
39.987774,116.352748,0,243.861230314961,40681.9822916667,2011-05-18,23:34:30
39.987762,116.352729,0,243.703061023622,40681.982349537,2011-05-18,23:34:35
39.98775,116.352728,0,240.863566272966,40681.9824074074,2011-05-18,23:34:40
39.987725,116.352738,0,235.867463910761,40681.9824652778,2011-05-18,23:34:45
39.987662,116.352741,0,231.419133858268,40681.9825231481,2011-05-18,23:34:50
39.987691,116.352754,0,230.160285433071,40681.9825810185,2011-05-18,23:34:55
39.987741,116.352754,0,229.256272965879,40681.9826388889,2011-05-18,23:35:00
39.987794,116.352753,0,237.380150918635,40681.9826967593,2011-05-18,23:35:05
39.987773,116.35275,0,243.284146981627,40681.9827546296,2011-05-18,23:35:10
39.987773,116.35275,0,244.553707349081,40681.9828125,2011-05-18,23:35:15
39.987773,116.35275,0,244.553707349081,40681.9828472222,2011-05-18,23:35:18
39.987765,116.352754,0,246.172050524934,40681.9828703704,2011-05-18,23:35:20
39.9877,116.352753,0,245.571961942257,40681.9829282407,2011-05-18,23:35:25
39.987751,116.352748,0,249.854609580053,40681.9829861111,2011-05-18,23:35:30
39.987745,116.352736,0,250.886958661417,40681.9830439815,2011-05-18,23:35:35
39.987736,116.352738,0,250.790488845144,40681.9831018519,2011-05-18,23:35:40
39.987715,116.35273,0,247.727365485564,40681.9831597222,2011-05-18,23:35:45
39.987702,116.352722,0,237.181354986877,40681.9832175926,2011-05-18,23:35:50
39.987693,116.352725,0,229.362352362205,40681.983275463,2011-05-18,23:35:55
39.987673,116.352721,0,229.361227034121,40681.9833333333,2011-05-18,23:36:00
39.987673,116.352721,0,229.361227034121,40681.9833680556,2011-05-18,23:36:03
39.98767,116.35272,0,231.706814304462,40681.9833912037,2011-05-18,23:36:05
39.987656,116.352733,0,236.245528215223,40681.9834490741,2011-05-18,23:36:10
39.987672,116.35275,0,238.79374015748,40681.9835069444,2011-05-18,23:36:15
39.987656,116.352737,0,238.757972440945,40681.9835648148,2011-05-18,23:36:20
39.987659,116.352736,0,240.654330708661,40681.9836226852,2011-05-18,23:36:25
39.987659,116.352736,0,241.184934383202,40681.9836805556,2011-05-18,23:36:30
39.987659,116.352736,0,241.184934383202,40681.9837152778,2011-05-18,23:36:33
39.987655,116.352738,0,241.619396325459,40681.9837384259,2011-05-18,23:36:35
39.987645,116.352745,0,240.909747375328,40681.9837962963,2011-05-18,23:36:40
39.987629,116.352739,0,236.877280183727,40681.9838541667,2011-05-18,23:36:45
39.987642,116.352731,0,234.58811351706,40681.983912037,2011-05-18,23:36:50
39.987642,116.352731,0,234.58811351706,40681.9839467593,2011-05-18,23:36:53
39.987637,116.352733,0,231.393953412073,40681.9839699074,2011-05-18,23:36:55
39.987592,116.352725,0,216.161971784777,40681.9840277778,2011-05-18,23:37:00
39.987572,116.352729,0,205.111302493438,40681.9840856481,2011-05-18,23:37:05
39.987572,116.352729,0,205.111302493438,40681.9841203704,2011-05-18,23:37:08
39.987578,116.352728,0,200.811896325459,40681.9841435185,2011-05-18,23:37:10
39.987588,116.352726,0,199.173704068241,40681.9842013889,2011-05-18,23:37:15
39.987588,116.352726,0,199.173704068241,40681.9842361111,2011-05-18,23:37:18
39.987593,116.352725,0,198.357624671916,40681.9842592593,2011-05-18,23:37:20
39.987604,116.35273,0,194.384783464567,40681.9843171296,2011-05-18,23:37:25
39.987609,116.35275,0,196.655803805774,40681.984375,2011-05-18,23:37:30
39.987609,116.35275,0,196.655803805774,40681.9844097222,2011-05-18,23:37:33
39.987607,116.352742,0,188.853946850394,40681.9844328704,2011-05-18,23:37:35
39.987575,116.352708,0,172.058339895013,40681.9844907407,2011-05-18,23:37:40
39.987587,116.352709,0,168.798375984252,40681.9845486111,2011-05-18,23:37:45
39.987587,116.352709,0,168.798375984252,40681.9845833333,2011-05-18,23:37:48
39.987583,116.352709,0,166.61875656168,40681.9846064815,2011-05-18,23:37:50
39.987568,116.352712,0,162.87624671916,40681.9846643518,2011-05-18,23:37:55
39.987539,116.35271,0,156.50342519685,40681.9847222222,2011-05-18,23:38:00
39.987548,116.352707,0,156.239212598425,40681.9847800926,2011-05-18,23:38:05
39.987548,116.352707,0,156.239212598425,40681.9848148148,2011-05-18,23:38:08
39.987548,116.352706,0,155.796916010499,40681.984837963,2011-05-18,23:38:10
39.987517,116.352722,0,151.746204068241,40681.9848958333,2011-05-18,23:38:15
39.987492,116.352719,0,148.844005905512,40681.9849537037,2011-05-18,23:38:20
39.987502,116.352721,0,145.036981627297,40681.9850115741,2011-05-18,23:38:25
39.987502,116.352721,0,145.036981627297,40681.9850462963,2011-05-18,23:38:28
39.987508,116.35272,0,146.02625,40681.9850694444,2011-05-18,23:38:30
39.987626,116.352709,0,151.789107611549,40681.9851273148,2011-05-18,23:38:35
39.987689,116.352703,0,161.618359580053,40681.9851851852,2011-05-18,23:38:40
39.987793,116.352684,0,167.969317585302,40681.9852430556,2011-05-18,23:38:45
39.987833,116.352676,0,180.535515091864,40681.9853009259,2011-05-18,23:38:50
39.987794,116.352675,0,185.125291994751,40681.9853587963,2011-05-18,23:38:55
39.987741,116.352695,0,184.311528871391,40681.9854166667,2011-05-18,23:39:00
