# Supplementary material for: Research on differential privacy protection method based on user tendency
Source: PLoS One. 2023 Oct 26;18(10):e0288823. doi: 10.1371/journal.pone.0288823 (PMC10602288; doi:10.1371/journal.pone.0288823)
Supplement: S5 Data — (ZIP) [file pone.0288823.s005.zip › Data 5-5/147/Trajectory/20110519084458.plt]

Geolife trajectory
WGS 84
Altitude is in Feet
Reserved 3
0,2,255,My Track,0,0,2,8421376
0
39.987391,116.352813,0,170.646952099738,40682.3645601852,2011-05-19,08:44:58
39.987627,116.35257,0,149.984960629921,40682.3646180556,2011-05-19,08:45:03
39.987657,116.352667,0,168.510285433071,40682.3646759259,2011-05-19,08:45:08
39.987571,116.352652,0,150.866646981627,40682.3647337963,2011-05-19,08:45:13
39.987453,116.352671,0,140.390144356955,40682.3647916667,2011-05-19,08:45:18
39.987337,116.352669,0,118.35719160105,40682.364849537,2011-05-19,08:45:23
39.987342,116.352686,0,117.297611548556,40682.3649074074,2011-05-19,08:45:28
39.987297,116.352712,0,114.84281167979,40682.3649652778,2011-05-19,08:45:33
39.987207,116.352734,0,103.33592519685,40682.3650231481,2011-05-19,08:45:38
39.987135,116.352774,0,96.8560203412073,40682.3650810185,2011-05-19,08:45:43
39.987138,116.352793,0,94.494156824147,40682.3651388889,2011-05-19,08:45:48
39.987107,116.352815,0,97.6531758530184,40682.3651967593,2011-05-19,08:45:53
39.987065,116.352859,0,102.767217847769,40682.3652546296,2011-05-19,08:45:58
39.987066,116.352833,0,104.415374015748,40682.3653125,2011-05-19,08:46:03
39.987043,116.352808,0,97.843405511811,40682.3653703704,2011-05-19,08:46:08
39.98703,116.35275,0,92.8603083989501,40682.3654282407,2011-05-19,08:46:13
39.987064,116.352758,0,96.8617093175853,40682.3654861111,2011-05-19,08:46:18
39.987096,116.352761,0,98.462093175853,40682.3655439815,2011-05-19,08:46:23
39.987107,116.352757,0,100.789009186352,40682.3656018519,2011-05-19,08:46:28
39.987107,116.352757,0,100.789009186352,40682.3656365741,2011-05-19,08:46:31
39.9871,116.352751,0,101.398871391076,40682.3656597222,2011-05-19,08:46:33
39.987067,116.352755,0,101.239406167979,40682.3657175926,2011-05-19,08:46:38
39.98702,116.352752,0,100.217559055118,40682.365775463,2011-05-19,08:46:43
39.987036,116.35278,0,101.311958661417,40682.3658333333,2011-05-19,08:46:48
39.987033,116.352768,0,101.395127952756,40682.3658912037,2011-05-19,08:46:53
39.987033,116.352731,0,101.452011154856,40682.3659490741,2011-05-19,08:46:58
39.987042,116.352743,0,102.083851706037,40682.3660069444,2011-05-19,08:47:03
39.987053,116.352773,0,103.620344488189,40682.3660648148,2011-05-19,08:47:08
39.98706,116.35276,0,104.104320866142,40682.3661226852,2011-05-19,08:47:13
39.987098,116.352783,0,106.214839238845,40682.3661805556,2011-05-19,08:47:18
39.987129,116.352845,0,109.949612860892,40682.3662384259,2011-05-19,08:47:23
39.987103,116.352884,0,113.069429133858,40682.3662962963,2011-05-19,08:47:28
39.987064,116.352931,0,116.681040026247,40682.3663541667,2011-05-19,08:47:33
39.987041,116.352935,0,118.443809055118,40682.366412037,2011-05-19,08:47:38
39.987041,116.352911,0,118.494507874016,40682.3664699074,2011-05-19,08:47:43
39.987045,116.352893,0,118.746095800525,40682.3665277778,2011-05-19,08:47:48
39.993551,116.352067,0,1552.63615485564,40682.367337963,2011-05-19,08:48:58
39.993926,116.352048,0,1586.70089895013,40682.3673958333,2011-05-19,08:49:03
39.994397,116.351702,0,1590.62132874016,40682.3674537037,2011-05-19,08:49:08
39.994638,116.351594,0,1635.52221784777,40682.3675115741,2011-05-19,08:49:13
39.994867,116.35149,0,1681.28046259843,40682.3675694444,2011-05-19,08:49:18
39.994939,116.351474,0,1698.70952427822,40682.3676273148,2011-05-19,08:49:23
39.994989,116.351451,0,1721.5548523622,40682.3676851852,2011-05-19,08:49:28
39.994986,116.351428,0,1739.85478674541,40682.3677430556,2011-05-19,08:49:33
39.994949,116.3514,0,1754.50482611549,40682.3678009259,2011-05-19,08:49:38
39.994921,116.351409,0,1780.72551509186,40682.3678587963,2011-05-19,08:49:43
39.994878,116.351392,0,1798.5,40682.3679166667,2011-05-19,08:49:48
39.994817,116.351351,0,1813.01867782152,40682.367974537,2011-05-19,08:49:53
39.994819,116.351307,0,1828.38960629921,40682.3680324074,2011-05-19,08:49:58
39.994768,116.351293,0,1832.3787171916,40682.3680902778,2011-05-19,08:50:03
39.994719,116.35129,0,1837.37627296588,40682.3681481481,2011-05-19,08:50:08
39.994704,116.351301,0,1846.61224409449,40682.3682060185,2011-05-19,08:50:13
39.994658,116.351287,0,1860.18495734908,40682.3682638889,2011-05-19,08:50:18
39.994582,116.35126,0,1876.13579724409,40682.3683217593,2011-05-19,08:50:23
39.994565,116.351262,0,1875.48579724409,40682.3683796296,2011-05-19,08:50:28
39.994344,116.351312,0,1795.42161089239,40682.3684375,2011-05-19,08:50:33
39.994134,116.351288,0,1753.93592519685,40682.3684953704,2011-05-19,08:50:38
39.994001,116.351249,0,1722.66541994751,40682.3685532407,2011-05-19,08:50:43
39.993987,116.351169,0,1707.17895341207,40682.3686111111,2011-05-19,08:50:48
39.993951,116.351109,0,1702.91109580052,40682.3686689815,2011-05-19,08:50:53
39.993945,116.35106,0,1703.19945209974,40682.3687268518,2011-05-19,08:50:58
39.993943,116.351011,0,1708.51479658793,40682.3687847222,2011-05-19,08:51:03
39.993969,116.350957,0,1718.886167979,40682.3688425926,2011-05-19,08:51:08
39.993988,116.350875,0,1723.54169947507,40682.368900463,2011-05-19,08:51:13
39.993959,116.350742,0,1723.71190944882,40682.3689583333,2011-05-19,08:51:18
39.993953,116.35063,0,1728.84542979003,40682.3690162037,2011-05-19,08:51:23
39.994035,116.350536,0,1747.72367782152,40682.3690740741,2011-05-19,08:51:28
39.994069,116.350346,0,1755.55391732283,40682.3691319444,2011-05-19,08:51:33
39.993652,116.35024,0,1751.68315288714,40682.3691898148,2011-05-19,08:51:38
39.993612,116.350135,0,1746.8081496063,40682.3692476852,2011-05-19,08:51:43
39.993594,116.350101,0,1741.88468832021,40682.3693055556,2011-05-19,08:51:48
39.9936,116.350089,0,1740.02820209974,40682.3693634259,2011-05-19,08:51:53
39.99364,116.350066,0,1743.58958661417,40682.3694212963,2011-05-19,08:51:58
39.993653,116.350066,0,1746.81595800525,40682.3694791667,2011-05-19,08:52:03
39.993663,116.350035,0,1745.81652887139,40682.369537037,2011-05-19,08:52:08
39.993665,116.349997,0,1744.3198851706,40682.3695949074,2011-05-19,08:52:13
39.993655,116.349964,0,1743.4620308399,40682.3696527778,2011-05-19,08:52:18
39.993638,116.349949,0,1741.75052165354,40682.3697106481,2011-05-19,08:52:23
39.993638,116.349949,0,1741.75052165354,40682.3697453704,2011-05-19,08:52:26
39.993641,116.349951,0,1740.12091535433,40682.3697685185,2011-05-19,08:52:28
39.993637,116.349925,0,1738.15068897638,40682.3698263889,2011-05-19,08:52:33
39.993615,116.349894,0,1736.602582021,40682.3698842593,2011-05-19,08:52:38
39.993628,116.349912,0,1734.84221456693,40682.3699421296,2011-05-19,08:52:43
39.993665,116.34992,0,1742.71871391076,40682.37,2011-05-19,08:52:48
39.993691,116.349952,0,1745.64171259843,40682.3700578704,2011-05-19,08:52:53
39.993714,116.349956,0,1750.21955052493,40682.3701157407,2011-05-19,08:52:58
39.993725,116.349944,0,1749.22752952756,40682.3701736111,2011-05-19,08:53:03
39.993701,116.349923,0,1747.06085958005,40682.3702314815,2011-05-19,08:53:08
39.993717,116.349905,0,1747.97959317585,40682.3702893518,2011-05-19,08:53:13
39.993703,116.349909,0,1747.60713254593,40682.3703472222,2011-05-19,08:53:18
39.993705,116.349922,0,1747.58450459318,40682.3704050926,2011-05-19,08:53:23
39.993696,116.349893,0,1748.37667979003,40682.370462963,2011-05-19,08:53:28
39.993696,116.349893,0,1748.37667979003,40682.3704976852,2011-05-19,08:53:31
39.993703,116.3499,0,1747.72848425197,40682.3705208333,2011-05-19,08:53:33
39.993744,116.349904,0,1747.51541994751,40682.3705787037,2011-05-19,08:53:38
39.993804,116.349917,0,1746.59969160105,40682.3706365741,2011-05-19,08:53:43
39.993829,116.349947,0,1747.13234908136,40682.3706944444,2011-05-19,08:53:48
39.993864,116.349986,0,1747.57229002625,40682.3707523148,2011-05-19,08:53:53
39.993907,116.350022,0,1747.7418996063,40682.3708101852,2011-05-19,08:53:58
39.993958,116.350059,0,1747.86805446194,40682.3708680556,2011-05-19,08:54:03
39.993974,116.350079,0,1748.00342191601,40682.3709259259,2011-05-19,08:54:08
39.993908,116.350093,0,1739.75045931759,40682.3709837963,2011-05-19,08:54:13
39.993868,116.350094,0,1739.72042322835,40682.3710416667,2011-05-19,08:54:18
39.993649,116.350056,0,1732.34634186352,40682.3712731482,2011-05-19,08:54:38
39.993771,116.350022,0,1735.02343832021,40682.3717361111,2011-05-19,08:55:18
39.993851,116.350041,0,1726.41163385827,40682.3717939815,2011-05-19,08:55:23
39.993978,116.350081,0,1725.68714238845,40682.3718518519,2011-05-19,08:55:28
39.993974,116.350063,0,1726.38620406824,40682.3719097222,2011-05-19,08:55:33
39.993998,116.349946,0,1726.29529199475,40682.3719675926,2011-05-19,08:55:38
39.994108,116.349752,0,1723.69929461942,40682.372025463,2011-05-19,08:55:43
39.994245,116.349537,0,1718.68592191601,40682.3720833333,2011-05-19,08:55:48
39.99422,116.349224,0,1714.99817913386,40682.3721412037,2011-05-19,08:55:53
39.994228,116.348852,0,1712.29745406824,40682.3721990741,2011-05-19,08:55:58
39.994155,116.348616,0,1692.55414370079,40682.3722569444,2011-05-19,08:56:03
39.994321,116.348537,0,1687.50132217848,40682.3723148148,2011-05-19,08:56:08
39.994355,116.348529,0,1683.13094160105,40682.3723726852,2011-05-19,08:56:13
39.99437,116.348531,0,1681.4893175853,40682.3724305556,2011-05-19,08:56:18
39.994367,116.348516,0,1680.45184055118,40682.3724884259,2011-05-19,08:56:23
39.994367,116.348516,0,1680.45184055118,40682.3725231481,2011-05-19,08:56:26
39.994366,116.348508,0,1679.42577755906,40682.3725462963,2011-05-19,08:56:28
39.994416,116.348525,0,1678.01764435696,40682.3726041667,2011-05-19,08:56:33
39.994428,116.34852,0,1677.32649278215,40682.372662037,2011-05-19,08:56:38
39.994448,116.348552,0,1676.33276902887,40682.3727199074,2011-05-19,08:56:43
39.994458,116.34856,0,1674.91532480315,40682.3727777778,2011-05-19,08:56:48
39.994458,116.34856,0,1674.91532480315,40682.3728125,2011-05-19,08:56:51
39.994455,116.348563,0,1673.52551181102,40682.3728356481,2011-05-19,08:56:53
39.994477,116.34857,0,1671.76724737533,40682.3728935185,2011-05-19,08:56:58
39.99449,116.348578,0,1671.25771981627,40682.3729513889,2011-05-19,08:57:03
39.994519,116.34858,0,1670.18690288714,40682.3730092593,2011-05-19,08:57:08
39.994553,116.34856,0,1669.34656496063,40682.3730671296,2011-05-19,08:57:13
39.994575,116.348537,0,1668.02283792651,40682.373125,2011-05-19,08:57:18
39.994595,116.348534,0,1666.59968503937,40682.3731828704,2011-05-19,08:57:23
39.994596,116.348549,0,1664.55727034121,40682.3732407407,2011-05-19,08:57:28
39.994611,116.348558,0,1663.15844816273,40682.3732986111,2011-05-19,08:57:33
39.994617,116.348582,0,1662.77647637795,40682.3733564815,2011-05-19,08:57:38
39.994613,116.348595,0,1662.76416010499,40682.3734143519,2011-05-19,08:57:43
39.994611,116.348607,0,1662.67375,40682.3734722222,2011-05-19,08:57:48
39.994603,116.348617,0,1662.61657808399,40682.3735300926,2011-05-19,08:57:53
39.994579,116.34861,0,1662.44977362205,40682.373587963,2011-05-19,08:57:58
39.994558,116.348618,0,1662.1868503937,40682.3736458333,2011-05-19,08:58:03
39.994558,116.348618,0,1662.1868503937,40682.3736805556,2011-05-19,08:58:06
39.994566,116.348624,0,1662.00783136483,40682.3737037037,2011-05-19,08:58:08
39.994738,116.348617,0,1660.77260826772,40682.3737615741,2011-05-19,08:58:13
39.994774,116.348556,0,1660.82797572178,40682.3738194444,2011-05-19,08:58:18
39.994505,116.348371,0,1656.98464566929,40682.3738773148,2011-05-19,08:58:23
39.994474,116.347972,0,1658.63407480315,40682.3739351852,2011-05-19,08:58:28
39.994494,116.34759,0,1661.03993766404,40682.3739930556,2011-05-19,08:58:33
39.994587,116.347378,0,1662.10184711286,40682.3740509259,2011-05-19,08:58:38
39.994658,116.347356,0,1663.40214566929,40682.3741087963,2011-05-19,08:58:43
39.994644,116.347367,0,1664.92151902887,40682.3741666667,2011-05-19,08:58:48
39.994606,116.347426,0,1666.07153543307,40682.374224537,2011-05-19,08:58:53
39.994545,116.347459,0,1667.29374015748,40682.3742824074,2011-05-19,08:58:58
39.994513,116.347475,0,1668.3450328084,40682.3743402778,2011-05-19,08:59:03
39.994531,116.347508,0,1669.23322834646,40682.3743981481,2011-05-19,08:59:08
39.994569,116.347558,0,1669.97724409449,40682.3744560185,2011-05-19,08:59:13
39.994615,116.347604,0,1671.21006233596,40682.3745138889,2011-05-19,08:59:18
39.994661,116.347664,0,1672.85038057743,40682.3745717593,2011-05-19,08:59:23
39.994704,116.347702,0,1674.52123687664,40682.3746296296,2011-05-19,08:59:28
39.994731,116.347701,0,1676.00396325459,40682.3746875,2011-05-19,08:59:33
39.994731,116.347701,0,1676.00396325459,40682.3747222222,2011-05-19,08:59:36
39.994726,116.347701,0,1677.46195866142,40682.3747453704,2011-05-19,08:59:38
39.99474,116.347673,0,1678.09133530184,40682.3748032407,2011-05-19,08:59:43
39.994769,116.347629,0,1679.06603346457,40682.3748611111,2011-05-19,08:59:48
39.994778,116.34757,0,1680.00769356955,40682.3749189815,2011-05-19,08:59:53
39.994712,116.347547,0,1681.33632874016,40682.3749768519,2011-05-19,08:59:58
39.984876,116.352204,0,1016.51099081365,40682.3752083333,2011-05-19,09:00:18
39.984981,116.351574,0,866.387234251968,40682.3752662037,2011-05-19,09:00:23
39.985043,116.350956,0,732.444452099737,40682.3753240741,2011-05-19,09:00:28
39.985125,116.350249,0,604.927132545932,40682.3753819444,2011-05-19,09:00:33
39.985169,116.349708,0,507.542716535433,40682.3754398148,2011-05-19,09:00:38
39.985216,116.34939,0,436.865688976378,40682.3754976852,2011-05-19,09:00:43
39.985484,116.34737,0,213.742919947507,40682.3755555556,2011-05-19,09:00:48
39.985329,116.346818,0,158.272690288714,40682.3756134259,2011-05-19,09:00:53
39.98487,116.34676,0,112.420229658793,40682.3756712963,2011-05-19,09:00:58
39.98426,116.346923,0,112.35812992126,40682.3757291667,2011-05-19,09:01:03
39.983585,116.34701,0,96.6557250656168,40682.375787037,2011-05-19,09:01:08
39.982933,116.347138,0,80.8885334645669,40682.3758449074,2011-05-19,09:01:13
39.98225,116.347243,0,82.5992224409449,40682.3759027778,2011-05-19,09:01:18
39.981694,116.347327,0,83.2844914698163,40682.3759606481,2011-05-19,09:01:23
39.981347,116.347412,0,85.5932447506562,40682.3760185185,2011-05-19,09:01:28
39.981341,116.347485,0,91.3123950131234,40682.3760763889,2011-05-19,09:01:33
39.981348,116.3475,0,91.7267552493438,40682.3761342593,2011-05-19,09:01:38
39.981348,116.3475,0,91.7267552493438,40682.3761689815,2011-05-19,09:01:41
39.981341,116.347494,0,92.4000262467192,40682.3761921296,2011-05-19,09:01:43
39.981356,116.347496,0,92.854311023622,40682.37625,2011-05-19,09:01:48
39.981367,116.347489,0,93.2285728346457,40682.3763078704,2011-05-19,09:01:53
39.981417,116.347549,0,106.341207349081,40682.3763657407,2011-05-19,09:01:58
39.981478,116.347551,0,110.635508530184,40682.3764236111,2011-05-19,09:02:03
39.981478,116.347551,0,110.635508530184,40682.3764583333,2011-05-19,09:02:06
39.981475,116.347558,0,114.50845144357,40682.3764814815,2011-05-19,09:02:08
39.981465,116.347565,0,114.684153543307,40682.3765393518,2011-05-19,09:02:13
39.981444,116.347549,0,114.420718503937,40682.3765972222,2011-05-19,09:02:18
39.981444,116.347549,0,114.420718503937,40682.3766319444,2011-05-19,09:02:21
39.981437,116.347544,0,114.278356299213,40682.3766550926,2011-05-19,09:02:23
39.981427,116.347556,0,114.582791994751,40682.376712963,2011-05-19,09:02:28
39.981423,116.347528,0,116.039849081365,40682.3767708333,2011-05-19,09:02:33
39.981322,116.347504,0,117.003861548556,40682.3768287037,2011-05-19,09:02:38
39.981103,116.347532,0,116.260971128609,40682.3768865741,2011-05-19,09:02:43
39.980787,116.347527,0,114.090410104987,40682.3769444444,2011-05-19,09:02:48
39.980411,116.347535,0,110.913776246719,40682.3770023148,2011-05-19,09:02:53
39.980003,116.347524,0,106.704166666667,40682.3770601852,2011-05-19,09:02:58
39.979529,116.347567,0,101.200200131234,40682.3771180556,2011-05-19,09:03:03
39.979045,116.347628,0,94.9394783464567,40682.3771759259,2011-05-19,09:03:08
39.97867,116.347727,0,90.9275196850394,40682.3772337963,2011-05-19,09:03:13
39.97831,116.347774,0,88.8795111548556,40682.3772916667,2011-05-19,09:03:18
39.977926,116.347723,0,87.4917782152231,40682.377349537,2011-05-19,09:03:23
39.977493,116.347666,0,87.3985367454068,40682.3774074074,2011-05-19,09:03:28
39.97704,116.347749,0,81.7879166666667,40682.3774652778,2011-05-19,09:03:33
39.976468,116.347767,0,78.6045209973753,40682.3775231481,2011-05-19,09:03:38
39.975895,116.347754,0,75.8240912073491,40682.3775810185,2011-05-19,09:03:43
39.975435,116.347739,0,74.2707152230971,40682.3776388889,2011-05-19,09:03:48
39.975181,116.347749,0,68.4957119422572,40682.3776967593,2011-05-19,09:03:53
39.975048,116.347664,0,59.4201935695538,40682.3777546296,2011-05-19,09:03:58
39.975112,116.347185,0,55.4682447506562,40682.3778125,2011-05-19,09:04:03
39.975123,116.346679,0,53.6326837270341,40682.3778703704,2011-05-19,09:04:08
39.975128,116.346147,0,50.0620997375328,40682.3779282407,2011-05-19,09:04:13
39.975138,116.345576,0,45.2418569553806,40682.3779861111,2011-05-19,09:04:18
39.975145,116.344959,0,46.1328576115486,40682.3780439815,2011-05-19,09:04:23
39.975249,116.344382,0,49.746469816273,40682.3781018518,2011-05-19,09:04:28
39.975302,116.343859,0,51.908812335958,40682.3781597222,2011-05-19,09:04:33
39.975298,116.343634,0,53.0333792650919,40682.3782175926,2011-05-19,09:04:38
39.975223,116.34357,0,56.5926738845144,40682.378275463,2011-05-19,09:04:43
39.975151,116.343357,0,69.3618667979003,40682.3783333333,2011-05-19,09:04:48
39.975141,116.343063,0,73.1310137795276,40682.3783912037,2011-05-19,09:04:53
39.975107,116.342666,0,75.3612893700787,40682.3784490741,2011-05-19,09:04:58
39.974989,116.342256,0,88.07375,40682.3785069444,2011-05-19,09:05:03
39.9749,116.3419,0,103.679028871391,40682.3785648148,2011-05-19,09:05:08
39.974909,116.3414,0,115.116387795276,40682.3786226852,2011-05-19,09:05:13
39.974948,116.340888,0,124.143339895013,40682.3786805556,2011-05-19,09:05:18
39.974945,116.340449,0,126.85750656168,40682.3787384259,2011-05-19,09:05:23
39.974954,116.340243,0,132.207732939633,40682.3787962963,2011-05-19,09:05:28
39.974979,116.340236,0,136.711955380577,40682.3788541667,2011-05-19,09:05:33
39.974975,116.340216,0,139.359940944882,40682.378912037,2011-05-19,09:05:38
39.97497,116.340207,0,140.563248031496,40682.3789699074,2011-05-19,09:05:43
39.974968,116.340203,0,141.062335958005,40682.3790277778,2011-05-19,09:05:48
39.974968,116.340203,0,141.062335958005,40682.3790625,2011-05-19,09:05:51
39.974968,116.340205,0,141.066853674541,40682.3790856482,2011-05-19,09:05:53
39.974956,116.340211,0,141.004340551181,40682.3791435185,2011-05-19,09:05:58
39.974932,116.340207,0,140.600354330709,40682.3792013889,2011-05-19,09:06:03
39.974921,116.340203,0,139.616843832021,40682.3792592593,2011-05-19,09:06:08
39.974933,116.340202,0,139.525557742782,40682.3793171296,2011-05-19,09:06:13
39.97497,116.340176,0,140.503336614173,40682.379375,2011-05-19,09:06:18
39.975052,116.340002,0,142.161525590551,40682.3794328704,2011-05-19,09:06:23
39.975098,116.339771,0,143.284409448819,40682.3794907407,2011-05-19,09:06:28
39.975124,116.339412,0,144.781742125984,40682.3795486111,2011-05-19,09:06:33
39.975115,116.338996,0,151.167053805774,40682.3796064815,2011-05-19,09:06:38
39.975096,116.338561,0,163.631112204724,40682.3796643519,2011-05-19,09:06:43
39.975068,116.338341,0,171.919307742782,40682.3797222222,2011-05-19,09:06:48
39.975109,116.338279,0,177.842539370079,40682.3797800926,2011-05-19,09:06:53
39.975118,116.33827,0,177.388704068241,40682.379837963,2011-05-19,09:06:58
39.975118,116.33827,0,177.388704068241,40682.3798726852,2011-05-19,09:07:01
39.975119,116.338267,0,178.356469816273,40682.3798958333,2011-05-19,09:07:03
39.975136,116.338251,0,179.003103674541,40682.3799537037,2011-05-19,09:07:08
39.975134,116.338233,0,179.619603018373,40682.3800115741,2011-05-19,09:07:13
39.975145,116.338235,0,180.810843175853,40682.3800694444,2011-05-19,09:07:18
39.975162,116.338238,0,183.267719816273,40682.3801273148,2011-05-19,09:07:23
39.975162,116.338238,0,183.267719816273,40682.380162037,2011-05-19,09:07:26
39.975169,116.338233,0,184.841830708661,40682.3801851852,2011-05-19,09:07:28
39.97517,116.338222,0,185.265554461942,40682.3802430556,2011-05-19,09:07:33
39.975158,116.338141,0,184.338661417323,40682.3803009259,2011-05-19,09:07:38
39.97514,116.33792,0,176.36907480315,40682.3803587963,2011-05-19,09:07:43
39.975081,116.33757,0,177.993585958005,40682.3804166667,2011-05-19,09:07:48
39.975056,116.337178,0,182.156286089239,40682.380474537,2011-05-19,09:07:53
39.975065,116.336724,0,189.992975721785,40682.3805324074,2011-05-19,09:07:58
39.97511,116.336176,0,201.488517060367,40682.3805902778,2011-05-19,09:08:03
39.975111,116.335465,0,209.865856299213,40682.3806481481,2011-05-19,09:08:08
39.975081,116.334617,0,215.62781496063,40682.3807060185,2011-05-19,09:08:13
39.975093,116.33375,0,215.661656824147,40682.3807638889,2011-05-19,09:08:18
39.975127,116.332815,0,219.701781496063,40682.3808217593,2011-05-19,09:08:23
39.975114,116.332006,0,228.211961942257,40682.3808796296,2011-05-19,09:08:28
39.975134,116.331331,0,238.48500984252,40682.3809375,2011-05-19,09:08:33
39.975184,116.330802,0,242.827933070866,40682.3809953704,2011-05-19,09:08:38
39.975199,116.330484,0,252.040452755905,40682.3810532407,2011-05-19,09:08:43
39.975165,116.330121,0,271.806942257218,40682.3811111111,2011-05-19,09:08:48
39.975144,116.329613,0,282.600108267717,40682.3811689815,2011-05-19,09:08:53
39.975146,116.32915,0,296.563625328084,40682.3812268519,2011-05-19,09:08:58
39.975156,116.328839,0,302.130856299213,40682.3812847222,2011-05-19,09:09:03
39.975137,116.328732,0,306.51843503937,40682.3813425926,2011-05-19,09:09:08
39.975131,116.328704,0,312.519199475066,40682.381400463,2011-05-19,09:09:13
39.975131,116.328704,0,312.519199475066,40682.3814351852,2011-05-19,09:09:16
39.975124,116.328703,0,315.187985564304,40682.3814583333,2011-05-19,09:09:18
39.975102,116.328682,0,316.334498031496,40682.3815162037,2011-05-19,09:09:23
39.975061,116.328559,0,317.667588582677,40682.3815740741,2011-05-19,09:09:28
39.974996,116.328459,0,315.31499015748,40682.3816319444,2011-05-19,09:09:33
39.974835,116.328254,0,318.359816272966,40682.3816898148,2011-05-19,09:09:38
39.974718,116.327872,0,316.432969160105,40682.3817476852,2011-05-19,09:09:43
39.974894,116.327297,0,326.080774278215,40682.3818055556,2011-05-19,09:09:48
39.974962,116.326749,0,332.958067585302,40682.3818634259,2011-05-19,09:09:53
39.97503,116.326253,0,337.555977690289,40682.3819212963,2011-05-19,09:09:58
39.975108,116.325941,0,313.820600393701,40682.3819791667,2011-05-19,09:10:03
39.975107,116.325771,0,305.451420603674,40682.382037037,2011-05-19,09:10:08
39.9751,116.325756,0,301.256230314961,40682.3820949074,2011-05-19,09:10:13
39.97507,116.325745,0,297.758323490814,40682.3821527778,2011-05-19,09:10:18
39.975031,116.32571,0,294.714724409449,40682.3822106481,2011-05-19,09:10:23
39.97494,116.325601,0,299.522621391076,40682.3822685185,2011-05-19,09:10:28
39.974814,116.325416,0,327.553687664042,40682.3823263889,2011-05-19,09:10:33
39.97476,116.325353,0,349.567119422572,40682.3823842593,2011-05-19,09:10:38
39.97479,116.325213,0,354.102979002625,40682.3824421296,2011-05-19,09:10:43
39.974848,116.324882,0,356.791414041995,40682.3825,2011-05-19,09:10:48
39.974889,116.324329,0,355.455918635171,40682.3825578704,2011-05-19,09:10:53
39.974912,116.323778,0,353.64125984252,40682.3826157407,2011-05-19,09:10:58
39.974952,116.323158,0,340.291745406824,40682.3826736111,2011-05-19,09:11:03
39.974961,116.322444,0,332.185515091864,40682.3827314815,2011-05-19,09:11:08
39.974968,116.321629,0,326.365374015748,40682.3827893519,2011-05-19,09:11:13
39.974944,116.320861,0,323.030892388451,40682.3828472222,2011-05-19,09:11:18
39.974915,116.32027,0,318.628221784777,40682.3829050926,2011-05-19,09:11:23
39.974936,116.31981,0,313.084494750656,40682.382962963,2011-05-19,09:11:28
39.974934,116.319504,0,303.963914041995,40682.3830208333,2011-05-19,09:11:33
39.974965,116.319374,0,296.153622047244,40682.3830787037,2011-05-19,09:11:38
39.974951,116.319374,0,287.609576771654,40682.3831365741,2011-05-19,09:11:43
39.974951,116.319374,0,287.609576771654,40682.3831712963,2011-05-19,09:11:46
39.974951,116.319379,0,287.131286089239,40682.3831944444,2011-05-19,09:11:48
39.974954,116.319388,0,286.863858267717,40682.3832523148,2011-05-19,09:11:53
39.974964,116.319386,0,286.318963254593,40682.3833101852,2011-05-19,09:11:58
39.974962,116.319377,0,286.126049868766,40682.3833680556,2011-05-19,09:12:03
39.974955,116.319366,0,286.127624671916,40682.3834259259,2011-05-19,09:12:08
39.974942,116.319349,0,286.683884514436,40682.3834837963,2011-05-19,09:12:13
39.974942,116.319349,0,286.683884514436,40682.3835185185,2011-05-19,09:12:16
39.974934,116.319354,0,287.808070866142,40682.3835416667,2011-05-19,09:12:18
39.974945,116.319229,0,282.209475065617,40682.383599537,2011-05-19,09:12:23
39.974945,116.318757,0,262.824507874016,40682.3836574074,2011-05-19,09:12:28
39.974948,116.318263,0,258.465062335958,40682.3837152778,2011-05-19,09:12:33
39.974931,116.317821,0,261.480902230971,40682.3837731481,2011-05-19,09:12:38
39.974922,116.317494,0,265.594793307087,40682.3838310185,2011-05-19,09:12:43
39.975013,116.317314,0,267.803687664042,40682.3838888889,2011-05-19,09:12:48
39.975036,116.317332,0,268.231414041995,40682.3839467593,2011-05-19,09:12:53
39.975025,116.317328,0,266.567240813648,40682.3840046296,2011-05-19,09:12:58
39.975012,116.317317,0,263.906988188976,40682.3840625,2011-05-19,09:13:03
39.975011,116.317306,0,262.038815616798,40682.3841203704,2011-05-19,09:13:08
39.975018,116.317297,0,260.740088582677,40682.3841782407,2011-05-19,09:13:13
39.975023,116.317239,0,259.583917322835,40682.3842361111,2011-05-19,09:13:18
39.975033,116.31708,0,258.522936351706,40682.3842939815,2011-05-19,09:13:23
39.975002,116.316852,0,256.741541994751,40682.3843518518,2011-05-19,09:13:28
39.974949,116.316425,0,255.370679133858,40682.3844097222,2011-05-19,09:13:33
39.97483,116.315797,0,252.007660761155,40682.3844675926,2011-05-19,09:13:38
39.974737,116.315071,0,249.633238188976,40682.384525463,2011-05-19,09:13:43
39.974683,116.314502,0,250.132076771654,40682.3845833333,2011-05-19,09:13:48
39.974696,116.314043,0,250.61967847769,40682.3846412037,2011-05-19,09:13:53
39.974725,116.313495,0,250.414576771654,40682.3846990741,2011-05-19,09:13:58
39.974731,116.312988,0,252.009189632546,40682.3847569444,2011-05-19,09:14:03
39.974665,116.312659,0,254.715895669291,40682.3848148148,2011-05-19,09:14:08
39.974583,116.312459,0,259.160495406824,40682.3848726852,2011-05-19,09:14:13
39.97458,116.312241,0,263.811847112861,40682.3849305556,2011-05-19,09:14:18
39.974575,116.311948,0,266.809314304462,40682.3849884259,2011-05-19,09:14:23
39.974681,116.311528,0,270.789839238845,40682.3850462963,2011-05-19,09:14:28
39.974704,116.311041,0,277.487460629921,40682.3851041667,2011-05-19,09:14:33
39.974726,116.310745,0,283.541666666667,40682.385162037,2011-05-19,09:14:38
39.974688,116.310583,0,285.485912073491,40682.3852199074,2011-05-19,09:14:43
39.974644,116.310377,0,286.469271653543,40682.3852777778,2011-05-19,09:14:48
39.974602,116.310201,0,287.705544619423,40682.3853356481,2011-05-19,09:14:53
39.974575,116.309965,0,288.090918635171,40682.3853935185,2011-05-19,09:14:58
39.974512,116.309714,0,289.146617454068,40682.3854513889,2011-05-19,09:15:03
39.974551,116.309494,0,289.720173884514,40682.3855092593,2011-05-19,09:15:08
39.974542,116.30934,0,289.303385826772,40682.3855671296,2011-05-19,09:15:13
39.974525,116.309306,0,291.06936023622,40682.385625,2011-05-19,09:15:18
39.974536,116.309305,0,293.555370734908,40682.3856828704,2011-05-19,09:15:23
39.974529,116.309322,0,296.126814304462,40682.3857407407,2011-05-19,09:15:28
39.974526,116.309336,0,298.662034120735,40682.3857986111,2011-05-19,09:15:33
39.974492,116.309245,0,301.266017060367,40682.3858564815,2011-05-19,09:15:38
39.97447,116.309066,0,302.091482939633,40682.3859143518,2011-05-19,09:15:43
39.974472,116.308957,0,302.362293307087,40682.3859722222,2011-05-19,09:15:48
39.974522,116.308887,0,303.863917322835,40682.3860300926,2011-05-19,09:15:53
39.974522,116.30873,0,305.176732283465,40682.386087963,2011-05-19,09:15:58
39.97451,116.30846,0,306.675554461942,40682.3861458333,2011-05-19,09:16:03
39.9745,116.308133,0,308.055150918635,40682.3862037037,2011-05-19,09:16:08
39.974481,116.307695,0,307.655810367454,40682.3862615741,2011-05-19,09:16:13
39.974428,116.30714,0,308.415971128609,40682.3863194444,2011-05-19,09:16:18
39.974444,116.306619,0,310.148805774278,40682.3863773148,2011-05-19,09:16:23
39.974488,116.306346,0,313.321735564304,40682.3864351852,2011-05-19,09:16:28
39.974517,116.30633,0,315.063382545932,40682.3864930556,2011-05-19,09:16:33
39.974526,116.30633,0,319.854255249344,40682.3865509259,2011-05-19,09:16:38
39.974517,116.306324,0,322.538812335958,40682.3866087963,2011-05-19,09:16:43
39.974517,116.306308,0,326.37250656168,40682.3866666667,2011-05-19,09:16:48
39.974523,116.306329,0,330.659537401575,40682.386724537,2011-05-19,09:16:53
39.974546,116.306254,0,334.392083333333,40682.3867824074,2011-05-19,09:16:58
39.974572,116.306037,0,334.692303149606,40682.3868402778,2011-05-19,09:17:03
39.974632,116.305689,0,330.284324146982,40682.3868981482,2011-05-19,09:17:08
39.974712,116.305377,0,327.402401574803,40682.3869560185,2011-05-19,09:17:13
39.974717,116.304949,0,324.982519685039,40682.3870138889,2011-05-19,09:17:18
39.974703,116.304504,0,324.404107611549,40682.3870717593,2011-05-19,09:17:23
39.974618,116.304239,0,308.253097112861,40682.3871296296,2011-05-19,09:17:28
39.97462,116.304187,0,312.037631233596,40682.3871875,2011-05-19,09:17:33
39.97463,116.304187,0,311.322349081365,40682.3872453704,2011-05-19,09:17:38
39.97467,116.304072,0,306.342267060367,40682.3873032407,2011-05-19,09:17:43
39.974729,116.303809,0,275.964137139108,40682.3873611111,2011-05-19,09:17:48
39.974722,116.303725,0,267.077467191601,40682.3874189815,2011-05-19,09:17:53
39.974677,116.303635,0,273.232372047244,40682.3874768519,2011-05-19,09:17:58
39.974659,116.303552,0,279.826515748032,40682.3875347222,2011-05-19,09:18:03
39.974682,116.303511,0,282.597778871391,40682.3875925926,2011-05-19,09:18:08
39.974688,116.303419,0,282.851942257218,40682.387650463,2011-05-19,09:18:13
39.974696,116.303325,0,283.183474409449,40682.3877083333,2011-05-19,09:18:18
39.974674,116.303245,0,285.516299212598,40682.3877662037,2011-05-19,09:18:23
39.974656,116.303085,0,286.311151574803,40682.3878240741,2011-05-19,09:18:28
39.974709,116.303034,0,289.019488188976,40682.3878819444,2011-05-19,09:18:33
39.974781,116.302978,0,297.537650918635,40682.3879398148,2011-05-19,09:18:38
39.974849,116.302944,0,303.195442913386,40682.3879976852,2011-05-19,09:18:43
39.974882,116.302893,0,314.146902887139,40682.3880555556,2011-05-19,09:18:48
39.974955,116.302879,0,323.786824146982,40682.3881134259,2011-05-19,09:18:53
39.975031,116.302904,0,330.84531496063,40682.3881712963,2011-05-19,09:18:58
39.975083,116.302866,0,334.954924540682,40682.3882291667,2011-05-19,09:19:03
39.975129,116.302848,0,344.894639107612,40682.388287037,2011-05-19,09:19:08
39.975185,116.302823,0,357.416709317585,40682.3883449074,2011-05-19,09:19:13
39.975245,116.302793,0,364.530291994751,40682.3884027778,2011-05-19,09:19:18
39.975283,116.302724,0,371.370541338583,40682.3884606481,2011-05-19,09:19:23
39.975304,116.302643,0,377.766040026247,40682.3885185185,2011-05-19,09:19:28
39.975324,116.302588,0,383.710360892388,40682.3885763889,2011-05-19,09:19:33
39.975363,116.302617,0,394.174895013123,40682.3886342593,2011-05-19,09:19:38
39.975444,116.302628,0,401.423372703412,40682.3886921296,2011-05-19,09:19:43
39.975523,116.302683,0,407.78998687664,40682.38875,2011-05-19,09:19:48
39.975596,116.302718,0,414.51531824147,40682.3888078704,2011-05-19,09:19:53
39.9757,116.302752,0,418.086666666667,40682.3888657407,2011-05-19,09:19:58
39.975836,116.30283,0,408.291427165354,40682.3889236111,2011-05-19,09:20:03
39.975969,116.302904,0,393.453782808399,40682.3889814815,2011-05-19,09:20:08
39.97599,116.302893,0,395.261811023622,40682.3890393519,2011-05-19,09:20:13
39.976019,116.302877,0,398.923543307087,40682.3890972222,2011-05-19,09:20:18
39.976067,116.302875,0,402.431614173228,40682.3891550926,2011-05-19,09:20:23
39.976139,116.30285,0,409.303651574803,40682.389212963,2011-05-19,09:20:28
39.976218,116.302857,0,416.857526246719,40682.3892708333,2011-05-19,09:20:33
39.976278,116.302899,0,425.677962598425,40682.3893287037,2011-05-19,09:20:38
39.976344,116.302929,0,432.329251968504,40682.3893865741,2011-05-19,09:20:43
39.976415,116.302906,0,434.778769685039,40682.3894444444,2011-05-19,09:20:48
39.976479,116.302898,0,435.919274934383,40682.3895023148,2011-05-19,09:20:53
39.976586,116.302781,0,440.303772965879,40682.3895601852,2011-05-19,09:20:58
39.976663,116.3028,0,446.878316929134,40682.3896180556,2011-05-19,09:21:03
39.976671,116.302753,0,458.649412729659,40682.3896759259,2011-05-19,09:21:08
39.976682,116.302743,0,467.330351049869,40682.3897337963,2011-05-19,09:21:13
39.976798,116.302761,0,482.093330052493,40682.3897916667,2011-05-19,09:21:18
39.976974,116.302801,0,503.147906824147,40682.389849537,2011-05-19,09:21:23
39.977034,116.302783,0,529.416151574803,40682.3899074074,2011-05-19,09:21:28
39.977167,116.302807,0,556.914212598425,40682.3899652778,2011-05-19,09:21:33
39.9772,116.302769,0,585.221469816273,40682.3900231481,2011-05-19,09:21:38
39.977226,116.30279,0,599.213599081365,40682.3900810185,2011-05-19,09:21:43
39.977277,116.302705,0,638.752083333333,40682.3901388889,2011-05-19,09:21:48
39.977329,116.302696,0,658.071975065617,40682.3901967593,2011-05-19,09:21:53
39.977335,116.302718,0,667.515052493438,40682.3902546296,2011-05-19,09:21:58
39.977348,116.30275,0,668.828018372703,40682.3903125,2011-05-19,09:22:03
39.977437,116.302851,0,685.399875328084,40682.3903703704,2011-05-19,09:22:08
39.977496,116.302905,0,699.584438976378,40682.3904282407,2011-05-19,09:22:13
39.97752,116.303016,0,710.774117454068,40682.3904861111,2011-05-19,09:22:18
39.977538,116.303113,0,721.234550524934,40682.3905439815,2011-05-19,09:22:23
39.977565,116.303156,0,726.422637795276,40682.3906018519,2011-05-19,09:22:28
39.977603,116.303208,0,736.60968175853,40682.3906597222,2011-05-19,09:22:33
39.977626,116.303247,0,739.205479002625,40682.3907175926,2011-05-19,09:22:38
39.977654,116.303324,0,742.663185695538,40682.390775463,2011-05-19,09:22:43
39.97768,116.30335,0,743.562893700787,40682.3908333333,2011-05-19,09:22:48
39.97771,116.303379,0,743.253313648294,40682.3908912037,2011-05-19,09:22:53
39.977806,116.30337,0,746.188277559055,40682.3909490741,2011-05-19,09:22:58
39.977845,116.303369,0,746.260114829396,40682.3910069444,2011-05-19,09:23:03
39.977898,116.303355,0,742.606266404199,40682.3910648148,2011-05-19,09:23:08
39.977974,116.303357,0,743.135118110236,40682.3911226852,2011-05-19,09:23:13
39.978013,116.303391,0,746.334255249344,40682.3911805556,2011-05-19,09:23:18
39.97813,116.303498,0,744.165685695538,40682.3912384259,2011-05-19,09:23:23
39.9782,116.303512,0,746.179816272966,40682.3912962963,2011-05-19,09:23:28
39.978302,116.303568,0,744.40718175853,40682.3913541667,2011-05-19,09:23:33
