# Supplementary material for: Research on differential privacy protection method based on user tendency
Source: PLoS One. 2023 Oct 26;18(10):e0288823. doi: 10.1371/journal.pone.0288823 (PMC10602288; doi:10.1371/journal.pone.0288823)
Supplement: S5 Data — (ZIP) [file pone.0288823.s005.zip › Data 5-5/148/Trajectory/20110514111537.plt]

Geolife trajectory
WGS 84
Altitude is in Feet
Reserved 3
0,2,255,My Track,0,0,2,8421376
0
39.9485766666667,116.419115,0,0,40677.4691782407,2011-05-14,11:15:37
39.94859,116.419138333333,0,0,40677.4691898148,2011-05-14,11:15:38
39.9486116666667,116.41916,0,0,40677.4692013889,2011-05-14,11:15:39
39.94862,116.419138333333,0,0,40677.469212963,2011-05-14,11:15:40
39.9486283333333,116.419061666667,0,0,40677.469224537,2011-05-14,11:15:41
39.9486283333333,116.419016666667,0,0,40677.4692361111,2011-05-14,11:15:42
39.9486183333333,116.418956666667,0,0,40677.4692476852,2011-05-14,11:15:43
39.9486133333333,116.41888,0,0,40677.4692592593,2011-05-14,11:15:44
39.9486066666667,116.418813333333,0,0,40677.4692708333,2011-05-14,11:15:45
39.948605,116.418731666667,0,0,40677.4692824074,2011-05-14,11:15:46
39.9485966666667,116.418623333333,0,0,40677.4692939815,2011-05-14,11:15:47
39.9485916666667,116.418506666667,0,0,40677.4693055556,2011-05-14,11:15:48
39.94858,116.418381666667,0,0,40677.4693171296,2011-05-14,11:15:49
39.9485666666667,116.418255,0,0,40677.4693287037,2011-05-14,11:15:50
39.9485566666667,116.41811,0,0,40677.4693402778,2011-05-14,11:15:51
39.9484683333333,116.416885,0,0,40677.4694097222,2011-05-14,11:15:57
39.94846,116.416688333333,0,0,40677.4694212963,2011-05-14,11:15:58
39.9484516666667,116.416486666667,0,0,40677.4694328704,2011-05-14,11:15:59
39.948445,116.416285,0,0,40677.4694444444,2011-05-14,11:16:00
39.9484366666667,116.416083333333,0,0,40677.4694560185,2011-05-14,11:16:01
39.9484283333333,116.415881666667,0,0,40677.4694675926,2011-05-14,11:16:02
39.948415,116.415681666667,0,0,40677.4694791667,2011-05-14,11:16:03
39.9484016666667,116.415476666667,0,0,40677.4694907407,2011-05-14,11:16:04
39.948385,116.41528,0,0,40677.4695023148,2011-05-14,11:16:05
39.94837,116.415085,0,0,40677.4695138889,2011-05-14,11:16:06
39.948355,116.41489,0,0,40677.469525463,2011-05-14,11:16:07
39.9483433333333,116.41471,0,0,40677.469537037,2011-05-14,11:16:08
39.9483266666667,116.414555,0,0,40677.4695486111,2011-05-14,11:16:09
39.948305,116.414423333333,0,0,40677.4695601852,2011-05-14,11:16:10
39.94829,116.4143,0,0,40677.4695717593,2011-05-14,11:16:11
39.948285,116.414181666667,0,0,40677.4695833333,2011-05-14,11:16:12
39.94828,116.414073333333,0,0,40677.4695949074,2011-05-14,11:16:13
39.9482716666667,116.413973333333,0,0,40677.4696064815,2011-05-14,11:16:14
39.9482683333333,116.413865,0,0,40677.4696180556,2011-05-14,11:16:15
39.9482666666667,116.413751666667,0,0,40677.4696296296,2011-05-14,11:16:16
39.9482616666667,116.413626666667,0,0,40677.4696412037,2011-05-14,11:16:17
39.9482616666667,116.41349,0,0,40677.4696527778,2011-05-14,11:16:18
39.9482583333333,116.413345,0,0,40677.4696643518,2011-05-14,11:16:19
39.9482533333333,116.413191666667,0,0,40677.4696759259,2011-05-14,11:16:20
39.9482416666667,116.41303,0,0,40677.4696875,2011-05-14,11:16:21
39.94823,116.412866666667,0,0,40677.4696990741,2011-05-14,11:16:22
39.9482216666667,116.412691666667,0,0,40677.4697106481,2011-05-14,11:16:23
39.94822,116.412513333333,0,0,40677.4697222222,2011-05-14,11:16:24
39.9482183333333,116.412333333333,0,0,40677.4697337963,2011-05-14,11:16:25
39.9482166666667,116.41215,0,0,40677.4697453704,2011-05-14,11:16:26
39.9482133333333,116.411965,0,0,40677.4697569444,2011-05-14,11:16:27
39.9482066666667,116.411778333333,0,0,40677.4697685185,2011-05-14,11:16:28
39.9481983333333,116.41159,0,0,40677.4697800926,2011-05-14,11:16:29
39.94819,116.411398333333,0,0,40677.4697916667,2011-05-14,11:16:30
39.9481816666667,116.411206666667,0,0,40677.4698032407,2011-05-14,11:16:31
39.9481766666667,116.411008333333,0,0,40677.4698148148,2011-05-14,11:16:32
39.9481683333333,116.41081,0,0,40677.4698263889,2011-05-14,11:16:33
39.94816,116.41061,0,0,40677.469837963,2011-05-14,11:16:34
39.9481533333333,116.410405,0,0,40677.469849537,2011-05-14,11:16:35
39.9481466666667,116.410198333333,0,0,40677.4698611111,2011-05-14,11:16:36
39.9481383333333,116.409988333333,0,0,40677.4698726852,2011-05-14,11:16:37
39.9481316666667,116.409775,0,0,40677.4698842593,2011-05-14,11:16:38
39.948125,116.409565,0,0,40677.4698958333,2011-05-14,11:16:39
39.9481133333333,116.40936,0,0,40677.4699074074,2011-05-14,11:16:40
39.9481083333333,116.409156666667,0,0,40677.4699189815,2011-05-14,11:16:41
39.9481033333333,116.408956666667,0,0,40677.4699305556,2011-05-14,11:16:42
39.9480983333333,116.408753333333,0,0,40677.4699421296,2011-05-14,11:16:43
39.948095,116.408541666667,0,0,40677.4699537037,2011-05-14,11:16:44
39.9480933333333,116.408325,0,0,40677.4699652778,2011-05-14,11:16:45
39.9480883333333,116.408105,0,0,40677.4699768518,2011-05-14,11:16:46
39.94808,116.407885,0,0,40677.4699884259,2011-05-14,11:16:47
39.9480733333333,116.407665,0,0,40677.47,2011-05-14,11:16:48
39.9480616666667,116.407448333333,0,0,40677.4700115741,2011-05-14,11:16:49
39.9480516666667,116.407231666667,0,0,40677.4700231481,2011-05-14,11:16:50
39.9480383333333,116.407015,0,0,40677.4700347222,2011-05-14,11:16:51
39.948025,116.406801666667,0,0,40677.4700462963,2011-05-14,11:16:52
39.9480133333333,116.406591666667,0,0,40677.4700578704,2011-05-14,11:16:53
39.9480033333333,116.406386666667,0,0,40677.4700694444,2011-05-14,11:16:54
39.9479933333333,116.406185,0,0,40677.4700810185,2011-05-14,11:16:55
39.9479866666667,116.405981666667,0,0,40677.4700925926,2011-05-14,11:16:56
39.9479783333333,116.40578,0,0,40677.4701041667,2011-05-14,11:16:57
39.9479666666667,116.40558,0,0,40677.4701157407,2011-05-14,11:16:58
39.9479516666667,116.405376666667,0,0,40677.4701273148,2011-05-14,11:16:59
39.947945,116.405168333333,0,0,40677.4701388889,2011-05-14,11:17:00
39.947935,116.40496,0,0,40677.470150463,2011-05-14,11:17:01
39.9479266666667,116.40475,0,0,40677.470162037,2011-05-14,11:17:02
39.94792,116.40454,0,0,40677.4701736111,2011-05-14,11:17:03
39.947755,116.404608333333,0,0,40677.4701851852,2011-05-14,11:17:04
39.9477433333333,116.404398333333,0,0,40677.4701967593,2011-05-14,11:17:05
39.9477316666667,116.404188333333,0,0,40677.4702083333,2011-05-14,11:17:06
39.9477216666667,116.403976666667,0,0,40677.4702199074,2011-05-14,11:17:07
39.9477133333333,116.403766666667,0,0,40677.4702314815,2011-05-14,11:17:08
39.9477116666667,116.403541666667,0,0,40677.4702430556,2011-05-14,11:17:09
39.9477116666667,116.403321666667,0,0,40677.4702546296,2011-05-14,11:17:10
39.9477083333333,116.4031,0,0,40677.4702662037,2011-05-14,11:17:11
39.9477066666667,116.402875,0,0,40677.4702777778,2011-05-14,11:17:12
39.947705,116.402646666667,0,0,40677.4702893518,2011-05-14,11:17:13
39.9477033333333,116.402415,0,0,40677.4703009259,2011-05-14,11:17:14
39.94771,116.402181666667,0,0,40677.4703125,2011-05-14,11:17:15
39.9477116666667,116.401951666667,0,0,40677.4703240741,2011-05-14,11:17:16
39.94771,116.401718333333,0,0,40677.4703356481,2011-05-14,11:17:17
39.9477083333333,116.401486666667,0,0,40677.4703472222,2011-05-14,11:17:18
39.9477016666667,116.40126,0,0,40677.4703587963,2011-05-14,11:17:19
39.9477,116.401031666667,0,0,40677.4703703704,2011-05-14,11:17:20
39.9476966666667,116.400806666667,0,0,40677.4703819444,2011-05-14,11:17:21
39.94769,116.400588333333,0,0,40677.4703935185,2011-05-14,11:17:22
39.9476783333333,116.400375,0,0,40677.4704050926,2011-05-14,11:17:23
39.9476733333333,116.40019,0,0,40677.4704166667,2011-05-14,11:17:24
39.9476666666667,116.399986666667,0,0,40677.4704282407,2011-05-14,11:17:25
39.9476666666667,116.39979,0,0,40677.4704398148,2011-05-14,11:17:26
39.9476633333333,116.399596666667,0,0,40677.4704513889,2011-05-14,11:17:27
39.947655,116.399398333333,0,0,40677.470462963,2011-05-14,11:17:28
39.9476533333333,116.39921,0,0,40677.470474537,2011-05-14,11:17:29
39.9476516666667,116.399025,0,0,40677.4704861111,2011-05-14,11:17:30
39.9476466666667,116.39884,0,0,40677.4704976852,2011-05-14,11:17:31
39.94764,116.398653333333,0,0,40677.4705092593,2011-05-14,11:17:32
39.9476333333333,116.39847,0,0,40677.4705208333,2011-05-14,11:17:33
39.9476316666667,116.398285,0,0,40677.4705324074,2011-05-14,11:17:34
39.94763,116.398103333333,0,0,40677.4705439815,2011-05-14,11:17:35
39.9476266666667,116.397918333333,0,0,40677.4705555556,2011-05-14,11:17:36
39.9476233333333,116.397731666667,0,0,40677.4705671296,2011-05-14,11:17:37
39.947615,116.397543333333,0,0,40677.4705787037,2011-05-14,11:17:38
39.9476116666667,116.397351666667,0,0,40677.4705902778,2011-05-14,11:17:39
39.9476033333333,116.397153333333,0,0,40677.4706018518,2011-05-14,11:17:40
39.9476016666667,116.396958333333,0,0,40677.4706134259,2011-05-14,11:17:41
39.9476,116.396761666667,0,0,40677.470625,2011-05-14,11:17:42
39.9475966666667,116.396561666667,0,0,40677.4706365741,2011-05-14,11:17:43
39.9475933333333,116.396358333333,0,0,40677.4706481481,2011-05-14,11:17:44
39.9475933333333,116.396153333333,0,0,40677.4706597222,2011-05-14,11:17:45
39.9475933333333,116.395943333333,0,0,40677.4706712963,2011-05-14,11:17:46
39.94759,116.39573,0,0,40677.4706828704,2011-05-14,11:17:47
39.94759,116.395516666667,0,0,40677.4706944444,2011-05-14,11:17:48
39.9475883333333,116.3953,0,0,40677.4707060185,2011-05-14,11:17:49
39.9475833333333,116.395083333333,0,0,40677.4707175926,2011-05-14,11:17:50
39.9475783333333,116.394863333333,0,0,40677.4707291667,2011-05-14,11:17:51
39.947575,116.394638333333,0,0,40677.4707407407,2011-05-14,11:17:52
39.9475733333333,116.394411666667,0,0,40677.4707523148,2011-05-14,11:17:53
39.9475733333333,116.394185,0,0,40677.4707638889,2011-05-14,11:17:54
39.9475733333333,116.393953333333,0,0,40677.470775463,2011-05-14,11:17:55
39.9475733333333,116.393723333333,0,0,40677.470787037,2011-05-14,11:17:56
39.9475733333333,116.393491666667,0,0,40677.4707986111,2011-05-14,11:17:57
39.9475716666667,116.39326,0,0,40677.4708101852,2011-05-14,11:17:58
39.9475683333333,116.39303,0,0,40677.4708217593,2011-05-14,11:17:59
39.947565,116.392798333333,0,0,40677.4708333333,2011-05-14,11:18:00
39.9475616666667,116.392568333333,0,0,40677.4708449074,2011-05-14,11:18:01
39.9475566666667,116.392338333333,0,0,40677.4708564815,2011-05-14,11:18:02
39.947555,116.392108333333,0,0,40677.4708680556,2011-05-14,11:18:03
39.9475533333333,116.391881666667,0,0,40677.4708796296,2011-05-14,11:18:04
39.9475516666667,116.391651666667,0,0,40677.4708912037,2011-05-14,11:18:05
39.9475483333333,116.391423333333,0,0,40677.4709027778,2011-05-14,11:18:06
39.947545,116.391195,0,0,40677.4709143518,2011-05-14,11:18:07
39.9475416666667,116.390965,0,0,40677.4709259259,2011-05-14,11:18:08
39.94754,116.390731666667,0,0,40677.4709375,2011-05-14,11:18:09
39.947535,116.390498333333,0,0,40677.4709490741,2011-05-14,11:18:10
39.9475316666667,116.390261666667,0,0,40677.4709606481,2011-05-14,11:18:11
39.9475283333333,116.390023333333,0,0,40677.4709722222,2011-05-14,11:18:12
39.947525,116.389783333333,0,0,40677.4709837963,2011-05-14,11:18:13
39.9475233333333,116.389545,0,0,40677.4709953704,2011-05-14,11:18:14
39.94752,116.389303333333,0,0,40677.4710069444,2011-05-14,11:18:15
39.9475166666667,116.389061666667,0,0,40677.4710185185,2011-05-14,11:18:16
39.9475133333333,116.388821666667,0,0,40677.4710300926,2011-05-14,11:18:17
39.94751,116.388581666667,0,0,40677.4710416667,2011-05-14,11:18:18
39.9475066666667,116.388343333333,0,0,40677.4710532407,2011-05-14,11:18:19
39.947505,116.388108333333,0,0,40677.4710648148,2011-05-14,11:18:20
39.9475033333333,116.387873333333,0,0,40677.4710763889,2011-05-14,11:18:21
39.947505,116.387636666667,0,0,40677.471087963,2011-05-14,11:18:22
39.9475033333333,116.38741,0,0,40677.471099537,2011-05-14,11:18:23
39.9475,116.387185,0,0,40677.4711111111,2011-05-14,11:18:24
39.9474983333333,116.386955,0,0,40677.4711226852,2011-05-14,11:18:25
39.947495,116.386731666667,0,0,40677.4711342593,2011-05-14,11:18:26
39.9474966666667,116.386503333333,0,0,40677.4711458333,2011-05-14,11:18:27
39.947495,116.38628,0,0,40677.4711574074,2011-05-14,11:18:28
39.9474966666667,116.386056666667,0,0,40677.4711689815,2011-05-14,11:18:29
39.947495,116.385836666667,0,0,40677.4711805556,2011-05-14,11:18:30
39.9474933333333,116.385616666667,0,0,40677.4711921296,2011-05-14,11:18:31
39.94749,116.3854,0,0,40677.4712037037,2011-05-14,11:18:32
39.9474866666667,116.385183333333,0,0,40677.4712152778,2011-05-14,11:18:33
39.9474866666667,116.38497,0,0,40677.4712268518,2011-05-14,11:18:34
39.9474866666667,116.38476,0,0,40677.4712384259,2011-05-14,11:18:35
39.9474833333333,116.384553333333,0,0,40677.47125,2011-05-14,11:18:36
39.9474833333333,116.384351666667,0,0,40677.4712615741,2011-05-14,11:18:37
39.9474833333333,116.384155,0,0,40677.4712731481,2011-05-14,11:18:38
39.94748,116.383958333333,0,0,40677.4712847222,2011-05-14,11:18:39
39.94748,116.383761666667,0,0,40677.4712962963,2011-05-14,11:18:40
39.9474783333333,116.383565,0,0,40677.4713078704,2011-05-14,11:18:41
39.9474783333333,116.383363333333,0,0,40677.4713194444,2011-05-14,11:18:42
39.9474766666667,116.38316,0,0,40677.4713310185,2011-05-14,11:18:43
39.9474766666667,116.38296,0,0,40677.4713425926,2011-05-14,11:18:44
39.9474766666667,116.382763333333,0,0,40677.4713541667,2011-05-14,11:18:45
39.9474783333333,116.382565,0,0,40677.4713657407,2011-05-14,11:18:46
39.9474766666667,116.382373333333,0,0,40677.4713773148,2011-05-14,11:18:47
39.9474766666667,116.38218,0,0,40677.4713888889,2011-05-14,11:18:48
39.947475,116.381983333333,0,0,40677.471400463,2011-05-14,11:18:49
39.9474716666667,116.381786666667,0,0,40677.471412037,2011-05-14,11:18:50
39.94747,116.381585,0,0,40677.4714236111,2011-05-14,11:18:51
39.9474683333333,116.381381666667,0,0,40677.4714351852,2011-05-14,11:18:52
39.9474683333333,116.381175,0,0,40677.4714467593,2011-05-14,11:18:53
39.9474666666667,116.380966666667,0,0,40677.4714583333,2011-05-14,11:18:54
39.9474683333333,116.380753333333,0,0,40677.4714699074,2011-05-14,11:18:55
39.9474666666667,116.38054,0,0,40677.4714814815,2011-05-14,11:18:56
39.947465,116.380321666667,0,0,40677.4714930556,2011-05-14,11:18:57
39.947465,116.3801,0,0,40677.4715046296,2011-05-14,11:18:58
39.9474633333333,116.379875,0,0,40677.4715162037,2011-05-14,11:18:59
39.9474616666667,116.379645,0,0,40677.4715277778,2011-05-14,11:19:00
39.94746,116.379416666667,0,0,40677.4715393518,2011-05-14,11:19:01
39.9474583333333,116.379181666667,0,0,40677.4715509259,2011-05-14,11:19:02
39.9474583333333,116.378945,0,0,40677.4715625,2011-05-14,11:19:03
39.9474566666667,116.378703333333,0,0,40677.4715740741,2011-05-14,11:19:04
39.9474566666667,116.378463333333,0,0,40677.4715856481,2011-05-14,11:19:05
39.947455,116.378221666667,0,0,40677.4715972222,2011-05-14,11:19:06
39.9474533333333,116.37798,0,0,40677.4716087963,2011-05-14,11:19:07
39.9474533333333,116.377735,0,0,40677.4716203704,2011-05-14,11:19:08
39.9474516666667,116.377498333333,0,0,40677.4716319444,2011-05-14,11:19:09
39.94745,116.377261666667,0,0,40677.4716435185,2011-05-14,11:19:10
39.94745,116.377023333333,0,0,40677.4716550926,2011-05-14,11:19:11
39.94745,116.376788333333,0,0,40677.4716666667,2011-05-14,11:19:12
39.94745,116.376555,0,0,40677.4716782407,2011-05-14,11:19:13
39.9474483333333,116.376326666667,0,0,40677.4716898148,2011-05-14,11:19:14
39.9474483333333,116.376098333333,0,0,40677.4717013889,2011-05-14,11:19:15
39.9474483333333,116.375873333333,0,0,40677.471712963,2011-05-14,11:19:16
39.9474483333333,116.37565,0,0,40677.471724537,2011-05-14,11:19:17
39.9474466666667,116.375421666667,0,0,40677.4717361111,2011-05-14,11:19:18
39.9474466666667,116.375195,0,0,40677.4717476852,2011-05-14,11:19:19
39.9474483333333,116.374963333333,0,0,40677.4717592593,2011-05-14,11:19:20
39.94745,116.374725,0,0,40677.4717708333,2011-05-14,11:19:21
39.94745,116.374491666667,0,0,40677.4717824074,2011-05-14,11:19:22
39.9474483333333,116.37426,0,0,40677.4717939815,2011-05-14,11:19:23
39.9474466666667,116.374028333333,0,0,40677.4718055556,2011-05-14,11:19:24
39.9474533333333,116.3738,0,0,40677.4718171296,2011-05-14,11:19:25
39.9474633333333,116.373573333333,0,0,40677.4718287037,2011-05-14,11:19:26
39.94747,116.37334,0,0,40677.4718402778,2011-05-14,11:19:27
39.9474766666667,116.373118333333,0,0,40677.4718518518,2011-05-14,11:19:28
39.9474766666667,116.372908333333,0,0,40677.4718634259,2011-05-14,11:19:29
39.9474733333333,116.372695,0,0,40677.471875,2011-05-14,11:19:30
39.947475,116.37248,0,0,40677.4718865741,2011-05-14,11:19:31
39.9474733333333,116.372265,0,0,40677.4718981481,2011-05-14,11:19:32
39.9474666666667,116.37205,0,0,40677.4719097222,2011-05-14,11:19:33
39.9474583333333,116.371841666667,0,0,40677.4719212963,2011-05-14,11:19:34
39.9474516666667,116.371635,0,0,40677.4719328704,2011-05-14,11:19:35
39.947435,116.371445,0,0,40677.4719444444,2011-05-14,11:19:36
39.9474333333333,116.371256666667,0,0,40677.4719560185,2011-05-14,11:19:37
39.9474283333333,116.371068333333,0,0,40677.4719675926,2011-05-14,11:19:38
39.9474266666667,116.370873333333,0,0,40677.4719791667,2011-05-14,11:19:39
39.9474166666667,116.370683333333,0,0,40677.4719907407,2011-05-14,11:19:40
39.9474083333333,116.370486666667,0,0,40677.4720023148,2011-05-14,11:19:41
39.9474016666667,116.37029,0,0,40677.4720138889,2011-05-14,11:19:42
39.9473966666667,116.370091666667,0,0,40677.472025463,2011-05-14,11:19:43
39.9473933333333,116.369891666667,0,0,40677.472037037,2011-05-14,11:19:44
39.9473866666667,116.369688333333,0,0,40677.4720486111,2011-05-14,11:19:45
39.94738,116.369485,0,0,40677.4720601852,2011-05-14,11:19:46
39.9473783333333,116.369281666667,0,0,40677.4720717593,2011-05-14,11:19:47
39.9473716666667,116.369081666667,0,0,40677.4720833333,2011-05-14,11:19:48
39.9473683333333,116.36888,0,0,40677.4720949074,2011-05-14,11:19:49
39.94736,116.36868,0,0,40677.4721064815,2011-05-14,11:19:50
39.9473516666667,116.368478333333,0,0,40677.4721180556,2011-05-14,11:19:51
39.9473416666667,116.368276666667,0,0,40677.4721296296,2011-05-14,11:19:52
39.94733,116.368076666667,0,0,40677.4721412037,2011-05-14,11:19:53
39.9473183333333,116.36788,0,0,40677.4721527778,2011-05-14,11:19:54
39.9473066666667,116.367685,0,0,40677.4721643519,2011-05-14,11:19:55
39.947295,116.367493333333,0,0,40677.4721759259,2011-05-14,11:19:56
39.947285,116.36731,0,0,40677.4721875,2011-05-14,11:19:57
39.947275,116.367135,0,0,40677.4721990741,2011-05-14,11:19:58
39.9472633333333,116.366961666667,0,0,40677.4722106481,2011-05-14,11:19:59
39.9472533333333,116.366788333333,0,0,40677.4722222222,2011-05-14,11:20:00
39.9472433333333,116.366615,0,0,40677.4722337963,2011-05-14,11:20:01
39.9472333333333,116.36644,0,0,40677.4722453704,2011-05-14,11:20:02
39.9472233333333,116.366261666667,0,0,40677.4722569444,2011-05-14,11:20:03
39.94721,116.366085,0,0,40677.4722685185,2011-05-14,11:20:04
39.947195,116.365908333333,0,0,40677.4722800926,2011-05-14,11:20:05
39.94718,116.365733333333,0,0,40677.4722916667,2011-05-14,11:20:06
39.9471616666667,116.365555,0,0,40677.4723032407,2011-05-14,11:20:07
39.94714,116.365376666667,0,0,40677.4723148148,2011-05-14,11:20:08
39.9471116666667,116.365195,0,0,40677.4723263889,2011-05-14,11:20:09
39.94708,116.365013333333,0,0,40677.472337963,2011-05-14,11:20:10
39.947045,116.364828333333,0,0,40677.472349537,2011-05-14,11:20:11
39.9470066666667,116.364645,0,0,40677.4723611111,2011-05-14,11:20:12
39.9469616666667,116.364461666667,0,0,40677.4723726852,2011-05-14,11:20:13
39.9469166666667,116.364283333333,0,0,40677.4723842593,2011-05-14,11:20:14
39.9468666666667,116.364101666667,0,0,40677.4723958333,2011-05-14,11:20:15
39.946815,116.363921666667,0,0,40677.4724074074,2011-05-14,11:20:16
39.9467616666667,116.363741666667,0,0,40677.4724189815,2011-05-14,11:20:17
39.9467066666667,116.363561666667,0,0,40677.4724305556,2011-05-14,11:20:18
39.9466483333333,116.363378333333,0,0,40677.4724421296,2011-05-14,11:20:19
39.946585,116.363195,0,0,40677.4724537037,2011-05-14,11:20:20
39.9465216666667,116.36301,0,0,40677.4724652778,2011-05-14,11:20:21
39.9464566666667,116.362828333333,0,0,40677.4724768519,2011-05-14,11:20:22
39.9463916666667,116.362645,0,0,40677.4724884259,2011-05-14,11:20:23
39.9463233333333,116.362471666667,0,0,40677.4725,2011-05-14,11:20:24
39.9462566666667,116.362298333333,0,0,40677.4725115741,2011-05-14,11:20:25
39.9461883333333,116.36213,0,0,40677.4725231482,2011-05-14,11:20:26
39.9461216666667,116.361963333333,0,0,40677.4725347222,2011-05-14,11:20:27
39.946055,116.361801666667,0,0,40677.4725462963,2011-05-14,11:20:28
39.9459916666667,116.361641666667,0,0,40677.4725578704,2011-05-14,11:20:29
39.9459266666667,116.361486666667,0,0,40677.4725694444,2011-05-14,11:20:30
39.9458633333333,116.361331666667,0,0,40677.4725810185,2011-05-14,11:20:31
39.9458016666667,116.361183333333,0,0,40677.4725925926,2011-05-14,11:20:32
39.9457416666667,116.361035,0,0,40677.4726041667,2011-05-14,11:20:33
39.9456816666667,116.360886666667,0,0,40677.4726157407,2011-05-14,11:20:34
39.9456216666667,116.36074,0,0,40677.4726273148,2011-05-14,11:20:35
39.94556,116.36059,0,0,40677.4726388889,2011-05-14,11:20:36
39.9455033333333,116.360435,0,0,40677.472650463,2011-05-14,11:20:37
39.945445,116.360288333333,0,0,40677.472662037,2011-05-14,11:20:38
39.9453833333333,116.360143333333,0,0,40677.4726736111,2011-05-14,11:20:39
39.9453233333333,116.359998333333,0,0,40677.4726851852,2011-05-14,11:20:40
39.9452616666667,116.359845,0,0,40677.4726967593,2011-05-14,11:20:41
39.9452,116.359686666667,0,0,40677.4727083333,2011-05-14,11:20:42
39.9451333333333,116.35953,0,0,40677.4727199074,2011-05-14,11:20:43
39.9450666666667,116.35937,0,0,40677.4727314815,2011-05-14,11:20:44
39.9450016666667,116.35921,0,0,40677.4727430556,2011-05-14,11:20:45
39.9449433333333,116.359041666667,0,0,40677.4727546296,2011-05-14,11:20:46
39.9448883333333,116.358876666667,0,0,40677.4727662037,2011-05-14,11:20:47
39.9448366666667,116.35871,0,0,40677.4727777778,2011-05-14,11:20:48
39.94479,116.358546666667,0,0,40677.4727893519,2011-05-14,11:20:49
39.9447433333333,116.358385,0,0,40677.4728009259,2011-05-14,11:20:50
39.9446966666667,116.358225,0,0,40677.4728125,2011-05-14,11:20:51
39.94465,116.358063333333,0,0,40677.4728240741,2011-05-14,11:20:52
39.944605,116.3579,0,0,40677.4728356482,2011-05-14,11:20:53
39.9445583333333,116.357736666667,0,0,40677.4728472222,2011-05-14,11:20:54
39.9445133333333,116.357573333333,0,0,40677.4728587963,2011-05-14,11:20:55
39.9444683333333,116.357415,0,0,40677.4728703704,2011-05-14,11:20:56
39.9444266666667,116.357263333333,0,0,40677.4728819444,2011-05-14,11:20:57
39.944385,116.357115,0,0,40677.4728935185,2011-05-14,11:20:58
39.944345,116.356971666667,0,0,40677.4729050926,2011-05-14,11:20:59
39.9443066666667,116.356828333333,0,0,40677.4729166667,2011-05-14,11:21:00
39.9442683333333,116.356683333333,0,0,40677.4729282407,2011-05-14,11:21:01
39.9442283333333,116.356536666667,0,0,40677.4729398148,2011-05-14,11:21:02
39.9441883333333,116.356386666667,0,0,40677.4729513889,2011-05-14,11:21:03
39.94415,116.356233333333,0,0,40677.472962963,2011-05-14,11:21:04
39.9441066666667,116.35608,0,0,40677.472974537,2011-05-14,11:21:05
39.9440616666667,116.355925,0,0,40677.4729861111,2011-05-14,11:21:06
39.9440183333333,116.355766666667,0,0,40677.4729976852,2011-05-14,11:21:07
39.9439733333333,116.355603333333,0,0,40677.4730092593,2011-05-14,11:21:08
39.9439266666667,116.355435,0,0,40677.4730208333,2011-05-14,11:21:09
39.9438816666667,116.355255,0,0,40677.4730324074,2011-05-14,11:21:10
39.9438366666667,116.355078333333,0,0,40677.4730439815,2011-05-14,11:21:11
39.943785,116.354901666667,0,0,40677.4730555556,2011-05-14,11:21:12
39.943735,116.354725,0,0,40677.4730671296,2011-05-14,11:21:13
39.9436866666667,116.35455,0,0,40677.4730787037,2011-05-14,11:21:14
39.9436433333333,116.354385,0,0,40677.4730902778,2011-05-14,11:21:15
39.943605,116.354236666667,0,0,40677.4731018519,2011-05-14,11:21:16
39.9435666666667,116.3541,0,0,40677.4731134259,2011-05-14,11:21:17
39.9435366666667,116.353965,0,0,40677.473125,2011-05-14,11:21:18
39.9434916666667,116.353841666667,0,0,40677.4731365741,2011-05-14,11:21:19
39.943455,116.353713333333,0,0,40677.4731481481,2011-05-14,11:21:20
39.9433983333333,116.35359,0,0,40677.4731597222,2011-05-14,11:21:21
39.94335,116.353463333333,0,0,40677.4731712963,2011-05-14,11:21:22
39.9433066666667,116.353331666667,0,0,40677.4731828704,2011-05-14,11:21:23
39.943275,116.353195,0,0,40677.4731944444,2011-05-14,11:21:24
39.94324,116.353055,0,0,40677.4732060185,2011-05-14,11:21:25
39.9432083333333,116.352913333333,0,0,40677.4732175926,2011-05-14,11:21:26
39.9431866666667,116.352773333333,0,0,40677.4732291667,2011-05-14,11:21:27
39.9431533333333,116.352645,0,0,40677.4732407407,2011-05-14,11:21:28
39.9431233333333,116.352523333333,0,0,40677.4732523148,2011-05-14,11:21:29
39.94309,116.352401666667,0,0,40677.4732638889,2011-05-14,11:21:30
39.9430566666667,116.352283333333,0,0,40677.473275463,2011-05-14,11:21:31
39.943025,116.352165,0,0,40677.473287037,2011-05-14,11:21:32
39.9429933333333,116.352046666667,0,0,40677.4732986111,2011-05-14,11:21:33
39.94296,116.351915,0,0,40677.4733101852,2011-05-14,11:21:34
39.9429266666667,116.351786666667,0,0,40677.4733217593,2011-05-14,11:21:35
39.9428916666667,116.351658333333,0,0,40677.4733333333,2011-05-14,11:21:36
39.942855,116.351525,0,0,40677.4733449074,2011-05-14,11:21:37
39.9428183333333,116.351388333333,0,0,40677.4733564815,2011-05-14,11:21:38
39.9427816666667,116.351251666667,0,0,40677.4733680556,2011-05-14,11:21:39
39.942745,116.35111,0,0,40677.4733796296,2011-05-14,11:21:40
39.9427083333333,116.350971666667,0,0,40677.4733912037,2011-05-14,11:21:41
39.94267,116.350833333333,0,0,40677.4734027778,2011-05-14,11:21:42
39.9426333333333,116.350691666667,0,0,40677.4734143519,2011-05-14,11:21:43
39.9425916666667,116.350555,0,0,40677.4734259259,2011-05-14,11:21:44
39.942555,116.350411666667,0,0,40677.4734375,2011-05-14,11:21:45
39.94251,116.350283333333,0,0,40677.4734490741,2011-05-14,11:21:46
39.94246,116.350158333333,0,0,40677.4734606481,2011-05-14,11:21:47
39.9424033333333,116.350036666667,0,0,40677.4734722222,2011-05-14,11:21:48
39.9423433333333,116.34992,0,0,40677.4734837963,2011-05-14,11:21:49
39.942275,116.349803333333,0,0,40677.4734953704,2011-05-14,11:21:50
39.9422016666667,116.349696666667,0,0,40677.4735069444,2011-05-14,11:21:51
39.9421166666667,116.349595,0,0,40677.4735185185,2011-05-14,11:21:52
39.942025,116.349498333333,0,0,40677.4735300926,2011-05-14,11:21:53
39.9419283333333,116.34941,0,0,40677.4735416667,2011-05-14,11:21:54
39.9418266666667,116.349331666667,0,0,40677.4735532407,2011-05-14,11:21:55
39.941725,116.349265,0,0,40677.4735648148,2011-05-14,11:21:56
39.9416183333333,116.34921,0,0,40677.4735763889,2011-05-14,11:21:57
39.941505,116.349165,0,0,40677.473587963,2011-05-14,11:21:58
39.9413866666667,116.349125,0,0,40677.473599537,2011-05-14,11:21:59
39.9412633333333,116.349106666667,0,0,40677.4736111111,2011-05-14,11:22:00
39.9411366666667,116.349103333333,0,0,40677.4736226852,2011-05-14,11:22:01
39.94101,116.349103333333,0,0,40677.4736342593,2011-05-14,11:22:02
39.9408816666667,116.349105,0,0,40677.4736458333,2011-05-14,11:22:03
39.9407533333333,116.349108333333,0,0,40677.4736574074,2011-05-14,11:22:04
39.940625,116.349113333333,0,0,40677.4736689815,2011-05-14,11:22:05
39.9404966666667,116.349123333333,0,0,40677.4736805556,2011-05-14,11:22:06
39.94037,116.349133333333,0,0,40677.4736921296,2011-05-14,11:22:07
39.9402283333333,116.349143333333,0,0,40677.4737037037,2011-05-14,11:22:08
39.9400933333333,116.34915,0,0,40677.4737152778,2011-05-14,11:22:09
39.939965,116.349156666667,0,0,40677.4737268519,2011-05-14,11:22:10
39.9398383333333,116.349161666667,0,0,40677.4737384259,2011-05-14,11:22:11
39.9397116666667,116.34917,0,0,40677.47375,2011-05-14,11:22:12
39.9395833333333,116.349178333333,0,0,40677.4737615741,2011-05-14,11:22:13
39.9394516666667,116.349195,0,0,40677.4737731481,2011-05-14,11:22:14
39.9393166666667,116.349203333333,0,0,40677.4737847222,2011-05-14,11:22:15
39.9391833333333,116.349213333333,0,0,40677.4737962963,2011-05-14,11:22:16
39.9390433333333,116.349221666667,0,0,40677.4738078704,2011-05-14,11:22:17
39.938895,116.349236666667,0,0,40677.4738194444,2011-05-14,11:22:18
39.9387416666667,116.349246666667,0,0,40677.4738310185,2011-05-14,11:22:19
39.93859,116.349245,0,0,40677.4738425926,2011-05-14,11:22:20
39.938435,116.349248333333,0,0,40677.4738541667,2011-05-14,11:22:21
39.938275,116.349255,0,0,40677.4738657407,2011-05-14,11:22:22
39.9381166666667,116.349263333333,0,0,40677.4738773148,2011-05-14,11:22:23
39.937955,116.349271666667,0,0,40677.4738888889,2011-05-14,11:22:24
39.9377933333333,116.349276666667,0,0,40677.473900463,2011-05-14,11:22:25
39.9376316666667,116.349286666667,0,0,40677.473912037,2011-05-14,11:22:26
39.9374683333333,116.349305,0,0,40677.4739236111,2011-05-14,11:22:27
39.9373016666667,116.34932,0,0,40677.4739351852,2011-05-14,11:22:28
39.9371366666667,116.349336666667,0,0,40677.4739467593,2011-05-14,11:22:29
39.9369683333333,116.34935,0,0,40677.4739583333,2011-05-14,11:22:30
39.9367966666667,116.349365,0,0,40677.4739699074,2011-05-14,11:22:31
39.9366233333333,116.349366666667,0,0,40677.4739814815,2011-05-14,11:22:32
39.9364466666667,116.349376666667,0,0,40677.4739930556,2011-05-14,11:22:33
39.9362683333333,116.349386666667,0,0,40677.4740046296,2011-05-14,11:22:34
39.9360966666667,116.349396666667,0,0,40677.4740162037,2011-05-14,11:22:35
39.9359283333333,116.349405,0,0,40677.4740277778,2011-05-14,11:22:36
39.9357666666667,116.349418333333,0,0,40677.4740393519,2011-05-14,11:22:37
39.9356066666667,116.349433333333,0,0,40677.4740509259,2011-05-14,11:22:38
39.9354483333333,116.34944,0,0,40677.4740625,2011-05-14,11:22:39
39.9352883333333,116.349445,0,0,40677.4740740741,2011-05-14,11:22:40
39.93513,116.349446666667,0,0,40677.4740856481,2011-05-14,11:22:41
39.934975,116.349451666667,0,0,40677.4740972222,2011-05-14,11:22:42
39.9348233333333,116.34946,0,0,40677.4741087963,2011-05-14,11:22:43
39.9346716666667,116.349471666667,0,0,40677.4741203704,2011-05-14,11:22:44
39.9345233333333,116.349486666667,0,0,40677.4741319444,2011-05-14,11:22:45
39.9343733333333,116.349481666667,0,0,40677.4741435185,2011-05-14,11:22:46
39.9342266666667,116.349488333333,0,0,40677.4741550926,2011-05-14,11:22:47
39.9340833333333,116.349496666667,0,0,40677.4741666667,2011-05-14,11:22:48
39.9339383333333,116.3495,0,0,40677.4741782407,2011-05-14,11:22:49
39.9337933333333,116.34951,0,0,40677.4741898148,2011-05-14,11:22:50
39.9336516666667,116.349521666667,0,0,40677.4742013889,2011-05-14,11:22:51
39.933535,116.349513333333,0,0,40677.474212963,2011-05-14,11:22:52
39.9333916666667,116.349516666667,0,0,40677.474224537,2011-05-14,11:22:53
39.9332416666667,116.349515,0,0,40677.4742361111,2011-05-14,11:22:54
39.9330916666667,116.34952,0,0,40677.4742476852,2011-05-14,11:22:55
39.9329416666667,116.34952,0,0,40677.4742592593,2011-05-14,11:22:56
39.93279,116.349518333333,0,0,40677.4742708333,2011-05-14,11:22:57
39.9326366666667,116.349523333333,0,0,40677.4742824074,2011-05-14,11:22:58
39.9324816666667,116.349525,0,0,40677.4742939815,2011-05-14,11:22:59
39.93233,116.349533333333,0,0,40677.4743055556,2011-05-14,11:23:00
39.9321783333333,116.349545,0,0,40677.4743171296,2011-05-14,11:23:01
39.9320233333333,116.34955,0,0,40677.4743287037,2011-05-14,11:23:02
39.931865,116.34956,0,0,40677.4743402778,2011-05-14,11:23:03
39.9317033333333,116.349561666667,0,0,40677.4743518519,2011-05-14,11:23:04
39.9315433333333,116.349566666667,0,0,40677.4743634259,2011-05-14,11:23:05
39.93138,116.349571666667,0,0,40677.474375,2011-05-14,11:23:06
39.9312183333333,116.349575,0,0,40677.4743865741,2011-05-14,11:23:07
39.9310566666667,116.349576666667,0,0,40677.4743981481,2011-05-14,11:23:08
39.930895,116.349581666667,0,0,40677.4744097222,2011-05-14,11:23:09
39.9307366666667,116.349588333333,0,0,40677.4744212963,2011-05-14,11:23:10
39.9305833333333,116.349595,0,0,40677.4744328704,2011-05-14,11:23:11
39.9304333333333,116.3496,0,0,40677.4744444444,2011-05-14,11:23:12
39.9302883333333,116.349606666667,0,0,40677.4744560185,2011-05-14,11:23:13
39.9301433333333,116.349606666667,0,0,40677.4744675926,2011-05-14,11:23:14
39.930005,116.349611666667,0,0,40677.4744791667,2011-05-14,11:23:15
39.9298733333333,116.349621666667,0,0,40677.4744907407,2011-05-14,11:23:16
39.929745,116.349636666667,0,0,40677.4745023148,2011-05-14,11:23:17
39.929615,116.349658333333,0,0,40677.4745138889,2011-05-14,11:23:18
39.92948,116.349673333333,0,0,40677.474525463,2011-05-14,11:23:19
39.9293366666667,116.349683333333,0,0,40677.474537037,2011-05-14,11:23:20
39.92919,116.349695,0,0,40677.4745486111,2011-05-14,11:23:21
39.9290366666667,116.349703333333,0,0,40677.4745601852,2011-05-14,11:23:22
39.9288783333333,116.349713333333,0,0,40677.4745717593,2011-05-14,11:23:23
39.9287183333333,116.349716666667,0,0,40677.4745833333,2011-05-14,11:23:24
39.928555,116.349721666667,0,0,40677.4745949074,2011-05-14,11:23:25
39.928395,116.349728333333,0,0,40677.4746064815,2011-05-14,11:23:26
39.92824,116.349735,0,0,40677.4746180556,2011-05-14,11:23:27
39.9280933333333,116.349745,0,0,40677.4746296296,2011-05-14,11:23:28
39.9279533333333,116.349748333333,0,0,40677.4746412037,2011-05-14,11:23:29
39.9278133333333,116.34975,0,0,40677.4746527778,2011-05-14,11:23:30
39.9276733333333,116.349755,0,0,40677.4746643519,2011-05-14,11:23:31
39.9275316666667,116.349761666667,0,0,40677.4746759259,2011-05-14,11:23:32
39.9273883333333,116.349766666667,0,0,40677.4746875,2011-05-14,11:23:33
39.9272466666667,116.349771666667,0,0,40677.4746990741,2011-05-14,11:23:34
39.927105,116.349775,0,0,40677.4747106481,2011-05-14,11:23:35
39.926965,116.349778333333,0,0,40677.4747222222,2011-05-14,11:23:36
39.9268233333333,116.349786666667,0,0,40677.4747337963,2011-05-14,11:23:37
39.92668,116.34979,0,0,40677.4747453704,2011-05-14,11:23:38
39.926535,116.349798333333,0,0,40677.4747569444,2011-05-14,11:23:39
39.926385,116.349811666667,0,0,40677.4747685185,2011-05-14,11:23:40
39.92623,116.349821666667,0,0,40677.4747800926,2011-05-14,11:23:41
39.9260683333333,116.349828333333,0,0,40677.4747916667,2011-05-14,11:23:42
39.9259066666667,116.349835,0,0,40677.4748032407,2011-05-14,11:23:43
39.9257416666667,116.34984,0,0,40677.4748148148,2011-05-14,11:23:44
39.92557,116.349838333333,0,0,40677.4748263889,2011-05-14,11:23:45
39.9253983333333,116.349841666667,0,0,40677.474837963,2011-05-14,11:23:46
39.9252283333333,116.349866666667,0,0,40677.474849537,2011-05-14,11:23:47
39.9250566666667,116.349861666667,0,0,40677.4748611111,2011-05-14,11:23:48
39.9248833333333,116.349858333333,0,0,40677.4748726852,2011-05-14,11:23:49
39.924715,116.34986,0,0,40677.4748842593,2011-05-14,11:23:50
39.924545,116.349868333333,0,0,40677.4748958333,2011-05-14,11:23:51
39.9243783333333,116.349875,0,0,40677.4749074074,2011-05-14,11:23:52
39.92421,116.349878333333,0,0,40677.4749189815,2011-05-14,11:23:53
39.924045,116.34988,0,0,40677.4749305556,2011-05-14,11:23:54
39.9238816666667,116.349881666667,0,0,40677.4749421296,2011-05-14,11:23:55
39.92372,116.349885,0,0,40677.4749537037,2011-05-14,11:23:56
39.9235633333333,116.349896666667,0,0,40677.4749652778,2011-05-14,11:23:57
39.923405,116.349906666667,0,0,40677.4749768519,2011-05-14,11:23:58
39.92325,116.349918333333,0,0,40677.4749884259,2011-05-14,11:23:59
39.9230933333333,116.349926666667,0,0,40677.475,2011-05-14,11:24:00
39.92294,116.34994,0,0,40677.4750115741,2011-05-14,11:24:01
39.922785,116.349953333333,0,0,40677.4750231481,2011-05-14,11:24:02
39.9226316666667,116.349961666667,0,0,40677.4750347222,2011-05-14,11:24:03
39.9224783333333,116.349968333333,0,0,40677.4750462963,2011-05-14,11:24:04
39.9223216666667,116.349978333333,0,0,40677.4750578704,2011-05-14,11:24:05
39.92216,116.349995,0,0,40677.4750694444,2011-05-14,11:24:06
39.9219983333333,116.35002,0,0,40677.4750810185,2011-05-14,11:24:07
39.92184,116.350021666667,0,0,40677.4750925926,2011-05-14,11:24:08
39.9216816666667,116.350023333333,0,0,40677.4751041667,2011-05-14,11:24:09
39.9215216666667,116.350021666667,0,0,40677.4751157407,2011-05-14,11:24:10
39.9213666666667,116.350025,0,0,40677.4751273148,2011-05-14,11:24:11
39.9212066666667,116.35003,0,0,40677.4751388889,2011-05-14,11:24:12
39.921045,116.350025,0,0,40677.475150463,2011-05-14,11:24:13
39.9208816666667,116.350028333333,0,0,40677.475162037,2011-05-14,11:24:14
39.9207233333333,116.350025,0,0,40677.4751736111,2011-05-14,11:24:15
39.9205633333333,116.350026666667,0,0,40677.4751851852,2011-05-14,11:24:16
39.9204033333333,116.350033333333,0,0,40677.4751967593,2011-05-14,11:24:17
39.9202383333333,116.350038333333,0,0,40677.4752083333,2011-05-14,11:24:18
39.920075,116.350043333333,0,0,40677.4752199074,2011-05-14,11:24:19
39.9199116666667,116.350048333333,0,0,40677.4752314815,2011-05-14,11:24:20
39.919745,116.35006,0,0,40677.4752430556,2011-05-14,11:24:21
39.9195733333333,116.350071666667,0,0,40677.4752546296,2011-05-14,11:24:22
39.9193983333333,116.350083333333,0,0,40677.4752662037,2011-05-14,11:24:23
39.9192183333333,116.350088333333,0,0,40677.4752777778,2011-05-14,11:24:24
39.919045,116.35012,0,0,40677.4752893519,2011-05-14,11:24:25
39.9188616666667,116.350133333333,0,0,40677.4753009259,2011-05-14,11:24:26
39.9186783333333,116.350143333333,0,0,40677.4753125,2011-05-14,11:24:27
39.9184933333333,116.350145,0,0,40677.4753240741,2011-05-14,11:24:28
39.9183083333333,116.350153333333,0,0,40677.4753356481,2011-05-14,11:24:29
39.9181216666667,116.350155,0,0,40677.4753472222,2011-05-14,11:24:30
39.917935,116.35016,0,0,40677.4753587963,2011-05-14,11:24:31
39.9177466666667,116.350153333333,0,0,40677.4753703704,2011-05-14,11:24:32
39.91756,116.350138333333,0,0,40677.4753819444,2011-05-14,11:24:33
39.9173683333333,116.350113333333,0,0,40677.4753935185,2011-05-14,11:24:34
39.91718,116.350116666667,0,0,40677.4754050926,2011-05-14,11:24:35
39.91699,116.35013,0,0,40677.4754166667,2011-05-14,11:24:36
39.9167983333333,116.350146666667,0,0,40677.4754282407,2011-05-14,11:24:37
39.9166066666667,116.350155,0,0,40677.4754398148,2011-05-14,11:24:38
39.9164133333333,116.350161666667,0,0,40677.4754513889,2011-05-14,11:24:39
39.9162166666667,116.350166666667,0,0,40677.475462963,2011-05-14,11:24:40
39.9160216666667,116.350173333333,0,0,40677.475474537,2011-05-14,11:24:41
39.915835,116.350173333333,0,0,40677.4754861111,2011-05-14,11:24:42
39.9156533333333,116.350176666667,0,0,40677.4754976852,2011-05-14,11:24:43
39.9154733333333,116.350185,0,0,40677.4755092593,2011-05-14,11:24:44
39.9152983333333,116.350193333333,0,0,40677.4755208333,2011-05-14,11:24:45
39.9151266666667,116.350205,0,0,40677.4755324074,2011-05-14,11:24:46
39.9149633333333,116.350216666667,0,0,40677.4755439815,2011-05-14,11:24:47
39.9148083333333,116.350225,0,0,40677.4755555556,2011-05-14,11:24:48
39.9146583333333,116.350233333333,0,0,40677.4755671296,2011-05-14,11:24:49
39.9145116666667,116.350241666667,0,0,40677.4755787037,2011-05-14,11:24:50
39.914365,116.350253333333,0,0,40677.4755902778,2011-05-14,11:24:51
39.9142266666667,116.350261666667,0,0,40677.4756018519,2011-05-14,11:24:52
39.9140916666667,116.350271666667,0,0,40677.4756134259,2011-05-14,11:24:53
39.91396,116.350281666667,0,0,40677.475625,2011-05-14,11:24:54
39.91383,116.350295,0,0,40677.4756365741,2011-05-14,11:24:55
39.9136933333333,116.350308333333,0,0,40677.4756481481,2011-05-14,11:24:56
39.913555,116.35032,0,0,40677.4756597222,2011-05-14,11:24:57
39.913415,116.350328333333,0,0,40677.4756712963,2011-05-14,11:24:58
39.913275,116.350336666667,0,0,40677.4756828704,2011-05-14,11:24:59
39.9131316666667,116.350343333333,0,0,40677.4756944444,2011-05-14,11:25:00
39.912985,116.350351666667,0,0,40677.4757060185,2011-05-14,11:25:01
39.9128366666667,116.350356666667,0,0,40677.4757175926,2011-05-14,11:25:02
39.9126866666667,116.350361666667,0,0,40677.4757291667,2011-05-14,11:25:03
39.912535,116.350368333333,0,0,40677.4757407407,2011-05-14,11:25:04
39.9123816666667,116.350373333333,0,0,40677.4757523148,2011-05-14,11:25:05
39.9122316666667,116.350378333333,0,0,40677.4757638889,2011-05-14,11:25:06
39.91208,116.350383333333,0,0,40677.475775463,2011-05-14,11:25:07
39.9119266666667,116.35039,0,0,40677.475787037,2011-05-14,11:25:08
39.9117816666667,116.3504,0,0,40677.4757986111,2011-05-14,11:25:09
39.9116416666667,116.350406666667,0,0,40677.4758101852,2011-05-14,11:25:10
39.9115016666667,116.350413333333,0,0,40677.4758217593,2011-05-14,11:25:11
39.911355,116.35042,0,0,40677.4758333333,2011-05-14,11:25:12
39.9112083333333,116.350428333333,0,0,40677.4758449074,2011-05-14,11:25:13
39.911065,116.350436666667,0,0,40677.4758564815,2011-05-14,11:25:14
39.91092,116.350441666667,0,0,40677.4758680556,2011-05-14,11:25:15
39.9107683333333,116.350446666667,0,0,40677.4758796296,2011-05-14,11:25:16
39.9106133333333,116.350446666667,0,0,40677.4758912037,2011-05-14,11:25:17
39.91046,116.35045,0,0,40677.4759027778,2011-05-14,11:25:18
39.9103033333333,116.350445,0,0,40677.4759143519,2011-05-14,11:25:19
39.9101466666667,116.350433333333,0,0,40677.4759259259,2011-05-14,11:25:20
39.9099916666667,116.350418333333,0,0,40677.4759375,2011-05-14,11:25:21
39.9098383333333,116.350403333333,0,0,40677.4759490741,2011-05-14,11:25:22
39.90969,116.350385,0,0,40677.4759606481,2011-05-14,11:25:23
39.9095466666667,116.350366666667,0,0,40677.4759722222,2011-05-14,11:25:24
39.9094033333333,116.350348333333,0,0,40677.4759837963,2011-05-14,11:25:25
39.9092566666667,116.350333333333,0,0,40677.4759953704,2011-05-14,11:25:26
39.9091066666667,116.350316666667,0,0,40677.4760069444,2011-05-14,11:25:27
39.908955,116.350303333333,0,0,40677.4760185185,2011-05-14,11:25:28
39.9088083333333,116.35029,0,0,40677.4760300926,2011-05-14,11:25:29
39.9086616666667,116.35027,0,0,40677.4760416667,2011-05-14,11:25:30
39.9085183333333,116.350248333333,0,0,40677.4760532407,2011-05-14,11:25:31
39.90838,116.350226666667,0,0,40677.4760648148,2011-05-14,11:25:32
39.90825,116.350201666667,0,0,40677.4760763889,2011-05-14,11:25:33
39.908125,116.35019,0,0,40677.476087963,2011-05-14,11:25:34
39.9080016666667,116.35019,0,0,40677.476099537,2011-05-14,11:25:35
39.9078733333333,116.350183333333,0,0,40677.4761111111,2011-05-14,11:25:36
39.9077483333333,116.350178333333,0,0,40677.4761226852,2011-05-14,11:25:37
39.9076216666667,116.350175,0,0,40677.4761342593,2011-05-14,11:25:38
39.90749,116.350175,0,0,40677.4761458333,2011-05-14,11:25:39
39.9073583333333,116.350181666667,0,0,40677.4761574074,2011-05-14,11:25:40
39.9072283333333,116.350188333333,0,0,40677.4761689815,2011-05-14,11:25:41
39.9071033333333,116.350195,0,0,40677.4761805556,2011-05-14,11:25:42
39.906975,116.350196666667,0,0,40677.4761921296,2011-05-14,11:25:43
39.90685,116.350198333333,0,0,40677.4762037037,2011-05-14,11:25:44
39.9067283333333,116.3502,0,0,40677.4762152778,2011-05-14,11:25:45
39.9066066666667,116.350201666667,0,0,40677.4762268519,2011-05-14,11:25:46
39.9064883333333,116.350203333333,0,0,40677.4762384259,2011-05-14,11:25:47
39.9063716666667,116.350206666667,0,0,40677.47625,2011-05-14,11:25:48
39.9062533333333,116.35021,0,0,40677.4762615741,2011-05-14,11:25:49
39.9061366666667,116.350215,0,0,40677.4762731481,2011-05-14,11:25:50
39.9060166666667,116.350228333333,0,0,40677.4762847222,2011-05-14,11:25:51
39.905895,116.350241666667,0,0,40677.4762962963,2011-05-14,11:25:52
39.9057833333333,116.350256666667,0,0,40677.4763078704,2011-05-14,11:25:53
39.9056716666667,116.350273333333,0,0,40677.4763194444,2011-05-14,11:25:54
39.90557,116.350281666667,0,0,40677.4763310185,2011-05-14,11:25:55
39.9054616666667,116.350278333333,0,0,40677.4763425926,2011-05-14,11:25:56
39.9053566666667,116.35028,0,0,40677.4763541667,2011-05-14,11:25:57
39.9052516666667,116.350286666667,0,0,40677.4763657407,2011-05-14,11:25:58
39.9051483333333,116.350295,0,0,40677.4763773148,2011-05-14,11:25:59
39.9050466666667,116.350293333333,0,0,40677.4763888889,2011-05-14,11:26:00
39.9049533333333,116.350288333333,0,0,40677.476400463,2011-05-14,11:26:01
39.904875,116.350288333333,0,0,40677.476412037,2011-05-14,11:26:02
39.9048083333333,116.35029,0,0,40677.4764236111,2011-05-14,11:26:03
39.90475,116.350283333333,0,0,40677.4764351852,2011-05-14,11:26:04
39.9046966666667,116.350286666667,0,0,40677.4764467593,2011-05-14,11:26:05
39.90464,116.35029,0,0,40677.4764583333,2011-05-14,11:26:06
39.9045783333333,116.350293333333,0,0,40677.4764699074,2011-05-14,11:26:07
39.904515,116.350293333333,0,0,40677.4764814815,2011-05-14,11:26:08
39.9044483333333,116.350293333333,0,0,40677.4764930556,2011-05-14,11:26:09
39.90438,116.350296666667,0,0,40677.4765046296,2011-05-14,11:26:10
39.9043083333333,116.3503,0,0,40677.4765162037,2011-05-14,11:26:11
39.9042333333333,116.350303333333,0,0,40677.4765277778,2011-05-14,11:26:12
39.904155,116.35031,0,0,40677.4765393519,2011-05-14,11:26:13
39.9040733333333,116.350315,0,0,40677.4765509259,2011-05-14,11:26:14
39.90399,116.350321666667,0,0,40677.4765625,2011-05-14,11:26:15
39.90391,116.35032,0,0,40677.4765740741,2011-05-14,11:26:16
39.903825,116.350321666667,0,0,40677.4765856481,2011-05-14,11:26:17
39.9037366666667,116.350325,0,0,40677.4765972222,2011-05-14,11:26:18
39.9036483333333,116.350326666667,0,0,40677.4766087963,2011-05-14,11:26:19
39.9035566666667,116.350331666667,0,0,40677.4766203704,2011-05-14,11:26:20
39.9034616666667,116.350335,0,0,40677.4766319444,2011-05-14,11:26:21
39.9033666666667,116.35034,0,0,40677.4766435185,2011-05-14,11:26:22
39.9032683333333,116.350343333333,0,0,40677.4766550926,2011-05-14,11:26:23
39.9031666666667,116.350341666667,0,0,40677.4766666667,2011-05-14,11:26:24
39.9030683333333,116.350348333333,0,0,40677.4766782407,2011-05-14,11:26:25
39.9029633333333,116.350348333333,0,0,40677.4766898148,2011-05-14,11:26:26
39.9028533333333,116.350348333333,0,0,40677.4767013889,2011-05-14,11:26:27
39.9027416666667,116.350348333333,0,0,40677.476712963,2011-05-14,11:26:28
39.9026316666667,116.350348333333,0,0,40677.476724537,2011-05-14,11:26:29
39.902515,116.350351666667,0,0,40677.4767361111,2011-05-14,11:26:30
39.9023933333333,116.350356666667,0,0,40677.4767476852,2011-05-14,11:26:31
39.9022683333333,116.350363333333,0,0,40677.4767592593,2011-05-14,11:26:32
39.9021383333333,116.35037,0,0,40677.4767708333,2011-05-14,11:26:33
39.9020083333333,116.350375,0,0,40677.4767824074,2011-05-14,11:26:34
39.90187,116.350381666667,0,0,40677.4767939815,2011-05-14,11:26:35
39.9017316666667,116.350388333333,0,0,40677.4768055556,2011-05-14,11:26:36
39.9015933333333,116.350395,0,0,40677.4768171296,2011-05-14,11:26:37
39.9014566666667,116.350398333333,0,0,40677.4768287037,2011-05-14,11:26:38
39.901315,116.350403333333,0,0,40677.4768402778,2011-05-14,11:26:39
39.901175,116.35041,0,0,40677.4768518518,2011-05-14,11:26:40
39.9010366666667,116.350416666667,0,0,40677.4768634259,2011-05-14,11:26:41
39.9008983333333,116.350421666667,0,0,40677.476875,2011-05-14,11:26:42
39.90076,116.350428333333,0,0,40677.4768865741,2011-05-14,11:26:43
39.900625,116.350435,0,0,40677.4768981481,2011-05-14,11:26:44
39.9004933333333,116.350441666667,0,0,40677.4769097222,2011-05-14,11:26:45
39.9003683333333,116.350446666667,0,0,40677.4769212963,2011-05-14,11:26:46
39.9002483333333,116.350451666667,0,0,40677.4769328704,2011-05-14,11:26:47
39.900135,116.350455,0,0,40677.4769444444,2011-05-14,11:26:48
39.900025,116.350456666667,0,0,40677.4769560185,2011-05-14,11:26:49
39.89992,116.350456666667,0,0,40677.4769675926,2011-05-14,11:26:50
39.8998183333333,116.350461666667,0,0,40677.4769791667,2011-05-14,11:26:51
39.8997166666667,116.350463333333,0,0,40677.4769907407,2011-05-14,11:26:52
39.8996183333333,116.350468333333,0,0,40677.4770023148,2011-05-14,11:26:53
39.8995183333333,116.350471666667,0,0,40677.4770138889,2011-05-14,11:26:54
39.8994166666667,116.350475,0,0,40677.477025463,2011-05-14,11:26:55
39.8993116666667,116.350478333333,0,0,40677.477037037,2011-05-14,11:26:56
39.8992016666667,116.350478333333,0,0,40677.4770486111,2011-05-14,11:26:57
39.8990883333333,116.350475,0,0,40677.4770601852,2011-05-14,11:26:58
39.8989733333333,116.350466666667,0,0,40677.4770717593,2011-05-14,11:26:59
39.8988566666667,116.350453333333,0,0,40677.4770833333,2011-05-14,11:27:00
39.8987383333333,116.350433333333,0,0,40677.4770949074,2011-05-14,11:27:01
39.898625,116.35041,0,0,40677.4771064815,2011-05-14,11:27:02
39.898505,116.350366666667,0,0,40677.4771180556,2011-05-14,11:27:03
39.8983883333333,116.350318333333,0,0,40677.4771296296,2011-05-14,11:27:04
39.8982716666667,116.350261666667,0,0,40677.4771412037,2011-05-14,11:27:05
39.8981633333333,116.350195,0,0,40677.4771527778,2011-05-14,11:27:06
39.89806,116.350118333333,0,0,40677.4771643518,2011-05-14,11:27:07
39.8979633333333,116.35004,0,0,40677.4771759259,2011-05-14,11:27:08
39.8978733333333,116.349958333333,0,0,40677.4771875,2011-05-14,11:27:09
39.89779,116.349876666667,0,0,40677.4771990741,2011-05-14,11:27:10
39.8977133333333,116.349786666667,0,0,40677.4772106481,2011-05-14,11:27:11
39.8976466666667,116.349698333333,0,0,40677.4772222222,2011-05-14,11:27:12
39.897585,116.349611666667,0,0,40677.4772337963,2011-05-14,11:27:13
39.897525,116.349526666667,0,0,40677.4772453704,2011-05-14,11:27:14
39.89747,116.349441666667,0,0,40677.4772569444,2011-05-14,11:27:15
39.89742,116.349355,0,0,40677.4772685185,2011-05-14,11:27:16
39.897375,116.349258333333,0,0,40677.4772800926,2011-05-14,11:27:17
39.897335,116.34916,0,0,40677.4772916667,2011-05-14,11:27:18
39.897295,116.349056666667,0,0,40677.4773032407,2011-05-14,11:27:19
39.897255,116.348951666667,0,0,40677.4773148148,2011-05-14,11:27:20
39.8972183333333,116.348845,0,0,40677.4773263889,2011-05-14,11:27:21
39.8971883333333,116.348736666667,0,0,40677.477337963,2011-05-14,11:27:22
39.8971616666667,116.348626666667,0,0,40677.477349537,2011-05-14,11:27:23
39.8971366666667,116.34851,0,0,40677.4773611111,2011-05-14,11:27:24
39.8971133333333,116.348388333333,0,0,40677.4773726852,2011-05-14,11:27:25
39.8970933333333,116.348261666667,0,0,40677.4773842593,2011-05-14,11:27:26
39.8970766666667,116.34813,0,0,40677.4773958333,2011-05-14,11:27:27
39.897065,116.347996666667,0,0,40677.4774074074,2011-05-14,11:27:28
39.8970533333333,116.347861666667,0,0,40677.4774189815,2011-05-14,11:27:29
39.8970466666667,116.347726666667,0,0,40677.4774305556,2011-05-14,11:27:30
39.8970383333333,116.347596666667,0,0,40677.4774421296,2011-05-14,11:27:31
39.89703,116.347468333333,0,0,40677.4774537037,2011-05-14,11:27:32
39.8970233333333,116.34734,0,0,40677.4774652778,2011-05-14,11:27:33
39.897015,116.34721,0,0,40677.4774768518,2011-05-14,11:27:34
39.8970083333333,116.347076666667,0,0,40677.4774884259,2011-05-14,11:27:35
39.8970016666667,116.34694,0,0,40677.4775,2011-05-14,11:27:36
39.8969966666667,116.346801666667,0,0,40677.4775115741,2011-05-14,11:27:37
39.8969916666667,116.34666,0,0,40677.4775231481,2011-05-14,11:27:38
39.8969833333333,116.346521666667,0,0,40677.4775347222,2011-05-14,11:27:39
39.8969816666667,116.34638,0,0,40677.4775462963,2011-05-14,11:27:40
39.8969783333333,116.346235,0,0,40677.4775578704,2011-05-14,11:27:41
39.8969716666667,116.34609,0,0,40677.4775694444,2011-05-14,11:27:42
39.8969616666667,116.345945,0,0,40677.4775810185,2011-05-14,11:27:43
39.896955,116.345793333333,0,0,40677.4775925926,2011-05-14,11:27:44
39.8969483333333,116.345633333333,0,0,40677.4776041667,2011-05-14,11:27:45
39.8969416666667,116.345471666667,0,0,40677.4776157407,2011-05-14,11:27:46
39.896935,116.345308333333,0,0,40677.4776273148,2011-05-14,11:27:47
39.8969283333333,116.345141666667,0,0,40677.4776388889,2011-05-14,11:27:48
39.896925,116.344976666667,0,0,40677.477650463,2011-05-14,11:27:49
39.8969183333333,116.344815,0,0,40677.477662037,2011-05-14,11:27:50
39.8969083333333,116.344653333333,0,0,40677.4776736111,2011-05-14,11:27:51
39.8968966666667,116.344491666667,0,0,40677.4776851852,2011-05-14,11:27:52
39.896885,116.344328333333,0,0,40677.4776967593,2011-05-14,11:27:53
39.896875,116.344168333333,0,0,40677.4777083333,2011-05-14,11:27:54
39.8968633333333,116.34402,0,0,40677.4777199074,2011-05-14,11:27:55
39.8968533333333,116.343883333333,0,0,40677.4777314815,2011-05-14,11:27:56
39.8968416666667,116.343753333333,0,0,40677.4777430556,2011-05-14,11:27:57
39.8968316666667,116.343628333333,0,0,40677.4777546296,2011-05-14,11:27:58
39.8968216666667,116.343503333333,0,0,40677.4777662037,2011-05-14,11:27:59
39.8968133333333,116.343376666667,0,0,40677.4777777778,2011-05-14,11:28:00
39.896805,116.343241666667,0,0,40677.4777893518,2011-05-14,11:28:01
39.8967966666667,116.343103333333,0,0,40677.4778009259,2011-05-14,11:28:02
39.8967866666667,116.34296,0,0,40677.4778125,2011-05-14,11:28:03
39.8967766666667,116.342818333333,0,0,40677.4778240741,2011-05-14,11:28:04
39.8967666666667,116.342683333333,0,0,40677.4778356481,2011-05-14,11:28:05
39.89676,116.342546666667,0,0,40677.4778472222,2011-05-14,11:28:06
39.8967516666667,116.34241,0,0,40677.4778587963,2011-05-14,11:28:07
39.896745,116.342271666667,0,0,40677.4778703704,2011-05-14,11:28:08
39.8967366666667,116.342128333333,0,0,40677.4778819444,2011-05-14,11:28:09
39.8967283333333,116.341985,0,0,40677.4778935185,2011-05-14,11:28:10
39.8967183333333,116.341835,0,0,40677.4779050926,2011-05-14,11:28:11
39.8967116666667,116.34168,0,0,40677.4779166667,2011-05-14,11:28:12
39.8967016666667,116.34152,0,0,40677.4779282407,2011-05-14,11:28:13
39.896695,116.341368333333,0,0,40677.4779398148,2011-05-14,11:28:14
39.89669,116.34122,0,0,40677.4779513889,2011-05-14,11:28:15
39.896685,116.341078333333,0,0,40677.477962963,2011-05-14,11:28:16
39.8966766666667,116.340938333333,0,0,40677.477974537,2011-05-14,11:28:17
39.89667,116.340798333333,0,0,40677.4779861111,2011-05-14,11:28:18
39.8966633333333,116.340655,0,0,40677.4779976852,2011-05-14,11:28:19
39.89665,116.34051,0,0,40677.4780092593,2011-05-14,11:28:20
39.89664,116.340356666667,0,0,40677.4780208333,2011-05-14,11:28:21
39.8966216666667,116.340198333333,0,0,40677.4780324074,2011-05-14,11:28:22
39.8966083333333,116.340033333333,0,0,40677.4780439815,2011-05-14,11:28:23
39.896595,116.339856666667,0,0,40677.4780555556,2011-05-14,11:28:24
39.8965833333333,116.339676666667,0,0,40677.4780671296,2011-05-14,11:28:25
39.896575,116.33949,0,0,40677.4780787037,2011-05-14,11:28:26
39.8965666666667,116.339298333333,0,0,40677.4780902778,2011-05-14,11:28:27
39.8965566666667,116.339101666667,0,0,40677.4781018518,2011-05-14,11:28:28
39.8965466666667,116.338901666667,0,0,40677.4781134259,2011-05-14,11:28:29
39.8965366666667,116.338698333333,0,0,40677.478125,2011-05-14,11:28:30
39.896525,116.338493333333,0,0,40677.4781365741,2011-05-14,11:28:31
39.896515,116.338288333333,0,0,40677.4781481481,2011-05-14,11:28:32
39.8965066666667,116.338083333333,0,0,40677.4781597222,2011-05-14,11:28:33
39.8964983333333,116.337876666667,0,0,40677.4781712963,2011-05-14,11:28:34
39.89649,116.337673333333,0,0,40677.4781828704,2011-05-14,11:28:35
39.8964816666667,116.337475,0,0,40677.4781944444,2011-05-14,11:28:36
39.89647,116.337278333333,0,0,40677.4782060185,2011-05-14,11:28:37
39.89646,116.337083333333,0,0,40677.4782175926,2011-05-14,11:28:38
39.89645,116.336888333333,0,0,40677.4782291667,2011-05-14,11:28:39
39.89644,116.336693333333,0,0,40677.4782407407,2011-05-14,11:28:40
39.89643,116.336501666667,0,0,40677.4782523148,2011-05-14,11:28:41
39.8964216666667,116.336316666667,0,0,40677.4782638889,2011-05-14,11:28:42
39.89641,116.336131666667,0,0,40677.478275463,2011-05-14,11:28:43
39.8964,116.33595,0,0,40677.478287037,2011-05-14,11:28:44
39.8963916666667,116.33577,0,0,40677.4782986111,2011-05-14,11:28:45
39.89638,116.335593333333,0,0,40677.4783101852,2011-05-14,11:28:46
39.8963733333333,116.335415,0,0,40677.4783217593,2011-05-14,11:28:47
39.8963683333333,116.335241666667,0,0,40677.4783333333,2011-05-14,11:28:48
39.896355,116.335071666667,0,0,40677.4783449074,2011-05-14,11:28:49
39.8963466666667,116.334896666667,0,0,40677.4783564815,2011-05-14,11:28:50
39.8963316666667,116.334718333333,0,0,40677.4783680556,2011-05-14,11:28:51
39.89632,116.334535,0,0,40677.4783796296,2011-05-14,11:28:52
39.89631,116.334345,0,0,40677.4783912037,2011-05-14,11:28:53
39.8963033333333,116.33415,0,0,40677.4784027778,2011-05-14,11:28:54
39.8962916666667,116.333956666667,0,0,40677.4784143518,2011-05-14,11:28:55
39.8962783333333,116.333765,0,0,40677.4784259259,2011-05-14,11:28:56
39.8962733333333,116.333566666667,0,0,40677.4784375,2011-05-14,11:28:57
39.89626,116.333371666667,0,0,40677.4784490741,2011-05-14,11:28:58
39.8962516666667,116.333166666667,0,0,40677.4784606481,2011-05-14,11:28:59
39.8962383333333,116.332961666667,0,0,40677.4784722222,2011-05-14,11:29:00
39.8962183333333,116.332756666667,0,0,40677.4784837963,2011-05-14,11:29:01
39.896205,116.33255,0,0,40677.4784953704,2011-05-14,11:29:02
39.8961933333333,116.33234,0,0,40677.4785069444,2011-05-14,11:29:03
39.8961833333333,116.332128333333,0,0,40677.4785185185,2011-05-14,11:29:04
39.8961783333333,116.331916666667,0,0,40677.4785300926,2011-05-14,11:29:05
39.896165,116.331706666667,0,0,40677.4785416667,2011-05-14,11:29:06
39.8961516666667,116.331501666667,0,0,40677.4785532407,2011-05-14,11:29:07
39.89614,116.331296666667,0,0,40677.4785648148,2011-05-14,11:29:08
39.89613,116.33109,0,0,40677.4785763889,2011-05-14,11:29:09
39.8961183333333,116.33089,0,0,40677.478587963,2011-05-14,11:29:10
39.8961083333333,116.33069,0,0,40677.478599537,2011-05-14,11:29:11
39.8960966666667,116.330495,0,0,40677.4786111111,2011-05-14,11:29:12
39.896085,116.330303333333,0,0,40677.4786226852,2011-05-14,11:29:13
39.8960766666667,116.330113333333,0,0,40677.4786342593,2011-05-14,11:29:14
39.896075,116.329928333333,0,0,40677.4786458333,2011-05-14,11:29:15
39.8960716666667,116.329745,0,0,40677.4786574074,2011-05-14,11:29:16
39.8960616666667,116.32957,0,0,40677.4786689815,2011-05-14,11:29:17
39.896045,116.3294,0,0,40677.4786805556,2011-05-14,11:29:18
39.896035,116.329228333333,0,0,40677.4786921296,2011-05-14,11:29:19
39.896025,116.329063333333,0,0,40677.4787037037,2011-05-14,11:29:20
39.89602,116.328901666667,0,0,40677.4787152778,2011-05-14,11:29:21
39.8960133333333,116.328741666667,0,0,40677.4787268518,2011-05-14,11:29:22
39.8960016666667,116.328583333333,0,0,40677.4787384259,2011-05-14,11:29:23
39.8959916666667,116.328423333333,0,0,40677.47875,2011-05-14,11:29:24
39.8959833333333,116.328261666667,0,0,40677.4787615741,2011-05-14,11:29:25
39.8959733333333,116.328098333333,0,0,40677.4787731481,2011-05-14,11:29:26
39.895965,116.327931666667,0,0,40677.4787847222,2011-05-14,11:29:27
39.89596,116.327765,0,0,40677.4787962963,2011-05-14,11:29:28
39.895955,116.327598333333,0,0,40677.4788078704,2011-05-14,11:29:29
39.8959466666667,116.327433333333,0,0,40677.4788194444,2011-05-14,11:29:30
39.8959383333333,116.327266666667,0,0,40677.4788310185,2011-05-14,11:29:31
39.895935,116.327096666667,0,0,40677.4788425926,2011-05-14,11:29:32
39.8959333333333,116.32693,0,0,40677.4788541667,2011-05-14,11:29:33
39.8959333333333,116.326763333333,0,0,40677.4788657407,2011-05-14,11:29:34
39.89593,116.3266,0,0,40677.4788773148,2011-05-14,11:29:35
39.89593,116.326436666667,0,0,40677.4788888889,2011-05-14,11:29:36
39.8959266666667,116.326275,0,0,40677.478900463,2011-05-14,11:29:37
39.8959283333333,116.326115,0,0,40677.478912037,2011-05-14,11:29:38
39.89594,116.325941666667,0,0,40677.4789236111,2011-05-14,11:29:39
39.8959433333333,116.325766666667,0,0,40677.4789351852,2011-05-14,11:29:40
39.8959416666667,116.325586666667,0,0,40677.4789467593,2011-05-14,11:29:41
39.895945,116.325401666667,0,0,40677.4789583333,2011-05-14,11:29:42
39.8959466666667,116.325215,0,0,40677.4789699074,2011-05-14,11:29:43
39.8959466666667,116.325033333333,0,0,40677.4789814815,2011-05-14,11:29:44
39.89594,116.324853333333,0,0,40677.4789930556,2011-05-14,11:29:45
39.8959316666667,116.324673333333,0,0,40677.4790046296,2011-05-14,11:29:46
39.8959283333333,116.324491666667,0,0,40677.4790162037,2011-05-14,11:29:47
39.8959183333333,116.324316666667,0,0,40677.4790277778,2011-05-14,11:29:48
39.8959083333333,116.324143333333,0,0,40677.4790393518,2011-05-14,11:29:49
39.8959066666667,116.323966666667,0,0,40677.4790509259,2011-05-14,11:29:50
39.895905,116.323795,0,0,40677.4790625,2011-05-14,11:29:51
39.8959033333333,116.323626666667,0,0,40677.4790740741,2011-05-14,11:29:52
39.8958983333333,116.323461666667,0,0,40677.4790856481,2011-05-14,11:29:53
39.895895,116.323296666667,0,0,40677.4790972222,2011-05-14,11:29:54
39.89589,116.32313,0,0,40677.4791087963,2011-05-14,11:29:55
39.89589,116.322966666667,0,0,40677.4791203704,2011-05-14,11:29:56
39.8958866666667,116.32281,0,0,40677.4791319444,2011-05-14,11:29:57
39.895885,116.322665,0,0,40677.4791435185,2011-05-14,11:29:58
39.895885,116.322536666667,0,0,40677.4791550926,2011-05-14,11:29:59
39.895885,116.322431666667,0,0,40677.4791666667,2011-05-14,11:30:00
39.895885,116.322355,0,0,40677.4791782407,2011-05-14,11:30:01
39.89589,116.322288333333,0,0,40677.4791898148,2011-05-14,11:30:02
39.8958933333333,116.322223333333,0,0,40677.4792013889,2011-05-14,11:30:03
39.8959,116.322155,0,0,40677.479212963,2011-05-14,11:30:04
39.8959033333333,116.322085,0,0,40677.479224537,2011-05-14,11:30:05
39.895905,116.32201,0,0,40677.4792361111,2011-05-14,11:30:06
39.8959066666667,116.321928333333,0,0,40677.4792476852,2011-05-14,11:30:07
39.895905,116.321838333333,0,0,40677.4792592593,2011-05-14,11:30:08
39.895905,116.321745,0,0,40677.4792708333,2011-05-14,11:30:09
39.8959083333333,116.321648333333,0,0,40677.4792824074,2011-05-14,11:30:10
39.8959133333333,116.32155,0,0,40677.4792939815,2011-05-14,11:30:11
39.8959216666667,116.321448333333,0,0,40677.4793055556,2011-05-14,11:30:12
39.8959283333333,116.321353333333,0,0,40677.4793171296,2011-05-14,11:30:13
39.895935,116.321263333333,0,0,40677.4793287037,2011-05-14,11:30:14
39.8959366666667,116.321186666667,0,0,40677.4793402778,2011-05-14,11:30:15
39.8959383333333,116.321108333333,0,0,40677.4793518518,2011-05-14,11:30:16
39.8959383333333,116.321031666667,0,0,40677.4793634259,2011-05-14,11:30:17
39.89594,116.320955,0,0,40677.479375,2011-05-14,11:30:18
39.89594,116.32088,0,0,40677.4793865741,2011-05-14,11:30:19
39.89594,116.320808333333,0,0,40677.4793981481,2011-05-14,11:30:20
39.8959366666667,116.32074,0,0,40677.4794097222,2011-05-14,11:30:21
39.8959333333333,116.320673333333,0,0,40677.4794212963,2011-05-14,11:30:22
39.8959333333333,116.320601666667,0,0,40677.4794328704,2011-05-14,11:30:23
39.8959316666667,116.32052,0,0,40677.4794444444,2011-05-14,11:30:24
39.89593,116.320435,0,0,40677.4794560185,2011-05-14,11:30:25
39.8959416666667,116.320341666667,0,0,40677.4794675926,2011-05-14,11:30:26
39.8959483333333,116.320245,0,0,40677.4794791667,2011-05-14,11:30:27
39.89595,116.32015,0,0,40677.4794907407,2011-05-14,11:30:28
39.8959483333333,116.320056666667,0,0,40677.4795023148,2011-05-14,11:30:29
39.89595,116.319965,0,0,40677.4795138889,2011-05-14,11:30:30
39.89595,116.31988,0,0,40677.479525463,2011-05-14,11:30:31
39.8959516666667,116.319801666667,0,0,40677.479537037,2011-05-14,11:30:32
39.89595,116.319728333333,0,0,40677.4795486111,2011-05-14,11:30:33
39.895945,116.319656666667,0,0,40677.4795601852,2011-05-14,11:30:34
39.8959383333333,116.319581666667,0,0,40677.4795717593,2011-05-14,11:30:35
39.8959366666667,116.319511666667,0,0,40677.4795833333,2011-05-14,11:30:36
39.8959383333333,116.319451666667,0,0,40677.4795949074,2011-05-14,11:30:37
39.895945,116.319391666667,0,0,40677.4796064815,2011-05-14,11:30:38
39.8959466666667,116.319333333333,0,0,40677.4796180556,2011-05-14,11:30:39
39.89595,116.319271666667,0,0,40677.4796296296,2011-05-14,11:30:40
39.89595,116.31921,0,0,40677.4796412037,2011-05-14,11:30:41
39.89595,116.319145,0,0,40677.4796527778,2011-05-14,11:30:42
39.89595,116.319075,0,0,40677.4796643518,2011-05-14,11:30:43
39.8959516666667,116.319001666667,0,0,40677.4796759259,2011-05-14,11:30:44
39.89595,116.31893,0,0,40677.4796875,2011-05-14,11:30:45
39.8959516666667,116.31886,0,0,40677.4796990741,2011-05-14,11:30:46
39.89595,116.318786666667,0,0,40677.4797106481,2011-05-14,11:30:47
39.8959483333333,116.318715,0,0,40677.4797222222,2011-05-14,11:30:48
39.8959466666667,116.31865,0,0,40677.4797337963,2011-05-14,11:30:49
39.8959483333333,116.318586666667,0,0,40677.4797453704,2011-05-14,11:30:50
39.895955,116.31852,0,0,40677.4797569444,2011-05-14,11:30:51
39.895965,116.318455,0,0,40677.4797685185,2011-05-14,11:30:52
39.8959766666667,116.318403333333,0,0,40677.4797800926,2011-05-14,11:30:53
39.895985,116.318345,0,0,40677.4797916667,2011-05-14,11:30:54
39.8959866666667,116.318288333333,0,0,40677.4798032407,2011-05-14,11:30:55
39.8959883333333,116.318243333333,0,0,40677.4798148148,2011-05-14,11:30:56
39.89599,116.318213333333,0,0,40677.4798263889,2011-05-14,11:30:57
39.8959883333333,116.318195,0,0,40677.479837963,2011-05-14,11:30:58
39.8959866666667,116.318181666667,0,0,40677.479849537,2011-05-14,11:30:59
39.8959866666667,116.318166666667,0,0,40677.4798611111,2011-05-14,11:31:00
39.8959866666667,116.318156666667,0,0,40677.4798726852,2011-05-14,11:31:01
39.8959866666667,116.318151666667,0,0,40677.4798842593,2011-05-14,11:31:02
39.8959866666667,116.31815,0,0,40677.4798958333,2011-05-14,11:31:03
39.8959883333333,116.31815,0,0,40677.4799074074,2011-05-14,11:31:04
39.8959883333333,116.318148333333,0,0,40677.4799189815,2011-05-14,11:31:05
39.8959883333333,116.318143333333,0,0,40677.4799305556,2011-05-14,11:31:06
39.8959883333333,116.318115,0,0,40677.4799421296,2011-05-14,11:31:07
39.8959866666667,116.318076666667,0,0,40677.4799537037,2011-05-14,11:31:08
39.8959866666667,116.31804,0,0,40677.4799652778,2011-05-14,11:31:09
39.8959883333333,116.318003333333,0,0,40677.4799768519,2011-05-14,11:31:10
39.89599,116.317966666667,0,0,40677.4799884259,2011-05-14,11:31:11
39.89599,116.31793,0,0,40677.48,2011-05-14,11:31:12
39.89599,116.317891666667,0,0,40677.4800115741,2011-05-14,11:31:13
39.89599,116.317853333333,0,0,40677.4800231481,2011-05-14,11:31:14
39.8959916666667,116.317815,0,0,40677.4800347222,2011-05-14,11:31:15
39.89599,116.317773333333,0,0,40677.4800462963,2011-05-14,11:31:16
39.8959916666667,116.317735,0,0,40677.4800578704,2011-05-14,11:31:17
39.8959916666667,116.317705,0,0,40677.4800694444,2011-05-14,11:31:18
39.8959916666667,116.317681666667,0,0,40677.4800810185,2011-05-14,11:31:19
39.8959916666667,116.317655,0,0,40677.4800925926,2011-05-14,11:31:20
39.8959916666667,116.31762,0,0,40677.4801041667,2011-05-14,11:31:21
39.8959916666667,116.317585,0,0,40677.4801157407,2011-05-14,11:31:22
39.89599,116.317545,0,0,40677.4801273148,2011-05-14,11:31:23
39.89599,116.3175,0,0,40677.4801388889,2011-05-14,11:31:24
39.8959916666667,116.317456666667,0,0,40677.480150463,2011-05-14,11:31:25
39.8959933333333,116.317418333333,0,0,40677.480162037,2011-05-14,11:31:26
39.895995,116.317393333333,0,0,40677.4801736111,2011-05-14,11:31:27
39.89599,116.317376666667,0,0,40677.4801851852,2011-05-14,11:31:28
39.8959883333333,116.317361666667,0,0,40677.4801967593,2011-05-14,11:31:29
39.8959866666667,116.317353333333,0,0,40677.4802083333,2011-05-14,11:31:30
39.8959866666667,116.317348333333,0,0,40677.4802199074,2011-05-14,11:31:31
39.8959883333333,116.317338333333,0,0,40677.4802314815,2011-05-14,11:31:32
39.89599,116.317325,0,0,40677.4802430556,2011-05-14,11:31:33
39.8959883333333,116.31731,0,0,40677.4802546296,2011-05-14,11:31:34
39.8959883333333,116.317293333333,0,0,40677.4802662037,2011-05-14,11:31:35
39.8959883333333,116.317276666667,0,0,40677.4802777778,2011-05-14,11:31:36
39.8959883333333,116.317263333333,0,0,40677.4802893519,2011-05-14,11:31:37
39.8959883333333,116.31725,0,0,40677.4803009259,2011-05-14,11:31:38
39.8959866666667,116.317238333333,0,0,40677.4803125,2011-05-14,11:31:39
39.895995,116.317223333333,0,0,40677.4803240741,2011-05-14,11:31:40
39.895995,116.317213333333,0,0,40677.4803356482,2011-05-14,11:31:41
39.8960033333333,116.317203333333,0,0,40677.4803472222,2011-05-14,11:31:42
39.8960016666667,116.317193333333,0,0,40677.4803587963,2011-05-14,11:31:43
39.896,116.317178333333,0,0,40677.4803703704,2011-05-14,11:31:44
39.8960033333333,116.317155,0,0,40677.4803819444,2011-05-14,11:31:45
39.896005,116.317128333333,0,0,40677.4803935185,2011-05-14,11:31:46
39.8960183333333,116.3171,0,0,40677.4804050926,2011-05-14,11:31:47
39.89602,116.317073333333,0,0,40677.4804166667,2011-05-14,11:31:48
39.8960183333333,116.317046666667,0,0,40677.4804282407,2011-05-14,11:31:49
39.8960183333333,116.317015,0,0,40677.4804398148,2011-05-14,11:31:50
39.8960216666667,116.316978333333,0,0,40677.4804513889,2011-05-14,11:31:51
39.8960166666667,116.316938333333,0,0,40677.480462963,2011-05-14,11:31:52
39.8960166666667,116.316893333333,0,0,40677.480474537,2011-05-14,11:31:53
39.8960166666667,116.316845,0,0,40677.4804861111,2011-05-14,11:31:54
39.896015,116.316795,0,0,40677.4804976852,2011-05-14,11:31:55
39.8960133333333,116.316746666667,0,0,40677.4805092593,2011-05-14,11:31:56
39.89602,116.316693333333,0,0,40677.4805208333,2011-05-14,11:31:57
39.8960216666667,116.316645,0,0,40677.4805324074,2011-05-14,11:31:58
39.8960183333333,116.316598333333,0,0,40677.4805439815,2011-05-14,11:31:59
39.896015,116.316545,0,0,40677.4805555556,2011-05-14,11:32:00
39.8960133333333,116.316486666667,0,0,40677.4805671296,2011-05-14,11:32:01
39.89601,116.31642,0,0,40677.4805787037,2011-05-14,11:32:02
39.8960066666667,116.316348333333,0,0,40677.4805902778,2011-05-14,11:32:03
39.8960033333333,116.316273333333,0,0,40677.4806018519,2011-05-14,11:32:04
39.896,116.316198333333,0,0,40677.4806134259,2011-05-14,11:32:05
39.8960033333333,116.316123333333,0,0,40677.480625,2011-05-14,11:32:06
39.8960033333333,116.316051666667,0,0,40677.4806365741,2011-05-14,11:32:07
39.896005,116.315985,0,0,40677.4806481482,2011-05-14,11:32:08
39.8960066666667,116.31592,0,0,40677.4806597222,2011-05-14,11:32:09
39.896005,116.31586,0,0,40677.4806712963,2011-05-14,11:32:10
39.8960033333333,116.315796666667,0,0,40677.4806828704,2011-05-14,11:32:11
39.896,116.31573,0,0,40677.4806944444,2011-05-14,11:32:12
39.8960016666667,116.315658333333,0,0,40677.4807060185,2011-05-14,11:32:13
39.895995,116.315586666667,0,0,40677.4807175926,2011-05-14,11:32:14
39.8959966666667,116.315513333333,0,0,40677.4807291667,2011-05-14,11:32:15
39.8959916666667,116.315443333333,0,0,40677.4807407407,2011-05-14,11:32:16
39.89599,116.315368333333,0,0,40677.4807523148,2011-05-14,11:32:17
39.8959866666667,116.315296666667,0,0,40677.4807638889,2011-05-14,11:32:18
39.895985,116.315223333333,0,0,40677.480775463,2011-05-14,11:32:19
39.8959866666667,116.31515,0,0,40677.480787037,2011-05-14,11:32:20
39.895985,116.31508,0,0,40677.4807986111,2011-05-14,11:32:21
39.89598,116.31501,0,0,40677.4808101852,2011-05-14,11:32:22
39.8959766666667,116.314941666667,0,0,40677.4808217593,2011-05-14,11:32:23
39.895975,116.31487,0,0,40677.4808333333,2011-05-14,11:32:24
39.8959733333333,116.314798333333,0,0,40677.4808449074,2011-05-14,11:32:25
39.8959683333333,116.314726666667,0,0,40677.4808564815,2011-05-14,11:32:26
39.895965,116.314655,0,0,40677.4808680556,2011-05-14,11:32:27
39.89596,116.314583333333,0,0,40677.4808796296,2011-05-14,11:32:28
39.895955,116.314511666667,0,0,40677.4808912037,2011-05-14,11:32:29
39.8959533333333,116.314435,0,0,40677.4809027778,2011-05-14,11:32:30
39.8959533333333,116.314356666667,0,0,40677.4809143519,2011-05-14,11:32:31
39.8959566666667,116.314273333333,0,0,40677.4809259259,2011-05-14,11:32:32
39.8959583333333,116.314186666667,0,0,40677.4809375,2011-05-14,11:32:33
39.89596,116.314113333333,0,0,40677.4809490741,2011-05-14,11:32:34
39.8959633333333,116.314051666667,0,0,40677.4809606481,2011-05-14,11:32:35
39.8959633333333,116.313991666667,0,0,40677.4809722222,2011-05-14,11:32:36
39.895965,116.313931666667,0,0,40677.4809837963,2011-05-14,11:32:37
39.895965,116.313868333333,0,0,40677.4809953704,2011-05-14,11:32:38
39.8959733333333,116.313793333333,0,0,40677.4810069444,2011-05-14,11:32:39
39.8959783333333,116.313713333333,0,0,40677.4810185185,2011-05-14,11:32:40
39.8959766666667,116.31364,0,0,40677.4810300926,2011-05-14,11:32:41
39.8959733333333,116.313581666667,0,0,40677.4810416667,2011-05-14,11:32:42
39.8959783333333,116.313538333333,0,0,40677.4810532407,2011-05-14,11:32:43
39.895985,116.313511666667,0,0,40677.4810648148,2011-05-14,11:32:44
39.895985,116.31349,0,0,40677.4810763889,2011-05-14,11:32:45
39.8959866666667,116.313461666667,0,0,40677.481087963,2011-05-14,11:32:46
39.8959866666667,116.313423333333,0,0,40677.481099537,2011-05-14,11:32:47
39.89599,116.313383333333,0,0,40677.4811111111,2011-05-14,11:32:48
39.8959933333333,116.313336666667,0,0,40677.4811226852,2011-05-14,11:32:49
39.8959933333333,116.31328,0,0,40677.4811342593,2011-05-14,11:32:50
39.8960016666667,116.31321,0,0,40677.4811458333,2011-05-14,11:32:51
39.8960133333333,116.31314,0,0,40677.4811574074,2011-05-14,11:32:52
39.896015,116.313071666667,0,0,40677.4811689815,2011-05-14,11:32:53
39.89601,116.313013333333,0,0,40677.4811805556,2011-05-14,11:32:54
39.8960066666667,116.312963333333,0,0,40677.4811921296,2011-05-14,11:32:55
39.8960016666667,116.312933333333,0,0,40677.4812037037,2011-05-14,11:32:56
39.8959966666667,116.312913333333,0,0,40677.4812152778,2011-05-14,11:32:57
39.8959933333333,116.3129,0,0,40677.4812268519,2011-05-14,11:32:58
39.8959933333333,116.312883333333,0,0,40677.4812384259,2011-05-14,11:32:59
39.895995,116.312866666667,0,0,40677.48125,2011-05-14,11:33:00
39.896,116.312846666667,0,0,40677.4812615741,2011-05-14,11:33:01
39.8960033333333,116.312825,0,0,40677.4812731481,2011-05-14,11:33:02
39.896005,116.312801666667,0,0,40677.4812847222,2011-05-14,11:33:03
39.896005,116.312776666667,0,0,40677.4812962963,2011-05-14,11:33:04
39.8960083333333,116.312758333333,0,0,40677.4813078704,2011-05-14,11:33:05
39.8960066666667,116.312738333333,0,0,40677.4813194444,2011-05-14,11:33:06
39.896,116.312731666667,0,0,40677.4813310185,2011-05-14,11:33:07
39.895995,116.312726666667,0,0,40677.4813425926,2011-05-14,11:33:08
39.8959816666667,116.312711666667,0,0,40677.4816435185,2011-05-14,11:33:34
39.8959816666667,116.312706666667,0,0,40677.4816550926,2011-05-14,11:33:35
39.89598,116.312698333333,0,0,40677.4816666667,2011-05-14,11:33:36
39.8959683333333,116.312673333333,0,0,40677.4816782407,2011-05-14,11:33:37
39.895965,116.312655,0,0,40677.4816898148,2011-05-14,11:33:38
39.8959616666667,116.312638333333,0,0,40677.4817013889,2011-05-14,11:33:39
39.8959616666667,116.312625,0,0,40677.481712963,2011-05-14,11:33:40
39.8960333333333,116.312686666667,0,0,40677.4820601852,2011-05-14,11:34:10
39.89505,116.313956666667,0,0,40677.486712963,2011-05-14,11:40:52
39.894495,116.314988333333,0,0,40677.4910763889,2011-05-14,11:47:09
39.8944833333333,116.314991666667,0,0,40677.491087963,2011-05-14,11:47:10
39.8944766666667,116.314993333333,0,0,40677.491099537,2011-05-14,11:47:11
39.8944666666667,116.315,0,0,40677.4911111111,2011-05-14,11:47:12
39.8944566666667,116.31501,0,0,40677.4911226852,2011-05-14,11:47:13
39.894445,116.31503,0,0,40677.4911342593,2011-05-14,11:47:14
39.8944383333333,116.31504,0,0,40677.4911458333,2011-05-14,11:47:15
39.8944266666667,116.315053333333,0,0,40677.4911574074,2011-05-14,11:47:16
39.8944183333333,116.31507,0,0,40677.4911689815,2011-05-14,11:47:17
39.8944016666667,116.315146666667,0,0,40677.4912731481,2011-05-14,11:47:26
39.894395,116.315148333333,0,0,40677.4912847222,2011-05-14,11:47:27
39.8943966666667,116.31514,0,0,40677.4912962963,2011-05-14,11:47:28
39.894395,116.315131666667,0,0,40677.4913078704,2011-05-14,11:47:29
39.894305,116.31513,0,0,40677.4914467593,2011-05-14,11:47:41
39.894295,116.315146666667,0,0,40677.4914583333,2011-05-14,11:47:42
39.8937666666667,116.315276666667,0,0,40677.4919444444,2011-05-14,11:48:24
39.8937516666667,116.31528,0,0,40677.4919560185,2011-05-14,11:48:25
39.8937416666667,116.31529,0,0,40677.4919675926,2011-05-14,11:48:26
39.89373,116.315303333333,0,0,40677.4919791667,2011-05-14,11:48:27
39.8937183333333,116.315306666667,0,0,40677.4919907407,2011-05-14,11:48:28
39.8937066666667,116.315305,0,0,40677.4920023148,2011-05-14,11:48:29
39.8937,116.315303333333,0,0,40677.4920138889,2011-05-14,11:48:30
39.8936883333333,116.315305,0,0,40677.492025463,2011-05-14,11:48:31
39.893675,116.315295,0,0,40677.492037037,2011-05-14,11:48:32
39.8933383333333,116.314608333333,0,0,40677.5066898148,2011-05-14,12:09:38
39.79803,116.187668333333,0,0,40677.5598148148,2011-05-14,13:26:08
39.7979116666667,116.187853333333,0,0,40677.5598263889,2011-05-14,13:26:09
39.7976633333333,116.188178333333,0,0,40677.559837963,2011-05-14,13:26:10
39.7850833333333,116.185873333333,0,0,40677.5605208333,2011-05-14,13:27:09
39.7847966666667,116.1857,0,0,40677.5605324074,2011-05-14,13:27:10
39.7845633333333,116.185568333333,0,0,40677.5605439815,2011-05-14,13:27:11
39.7843666666667,116.18544,0,0,40677.5605555556,2011-05-14,13:27:12
39.78412,116.185293333333,0,0,40677.5605671296,2011-05-14,13:27:13
39.7838633333333,116.185143333333,0,0,40677.5605787037,2011-05-14,13:27:14
39.783635,116.184976666667,0,0,40677.5605902778,2011-05-14,13:27:15
39.7834016666667,116.184815,0,0,40677.5606018519,2011-05-14,13:27:16
39.7831633333333,116.184626666667,0,0,40677.5606134259,2011-05-14,13:27:17
39.7829516666667,116.184473333333,0,0,40677.560625,2011-05-14,13:27:18
39.7827416666667,116.184315,0,0,40677.5606365741,2011-05-14,13:27:19
39.7825316666667,116.184161666667,0,0,40677.5606481481,2011-05-14,13:27:20
39.7823216666667,116.184006666667,0,0,40677.5606597222,2011-05-14,13:27:21
39.78211,116.183846666667,0,0,40677.5606712963,2011-05-14,13:27:22
39.7819033333333,116.183676666667,0,0,40677.5606828704,2011-05-14,13:27:23
39.7816983333333,116.18351,0,0,40677.5606944444,2011-05-14,13:27:24
39.7814883333333,116.183353333333,0,0,40677.5607060185,2011-05-14,13:27:25
39.781285,116.183198333333,0,0,40677.5607175926,2011-05-14,13:27:26
39.7810866666667,116.183043333333,0,0,40677.5607291667,2011-05-14,13:27:27
39.780885,116.18288,0,0,40677.5607407407,2011-05-14,13:27:28
39.780685,116.182721666667,0,0,40677.5607523148,2011-05-14,13:27:29
39.7804816666667,116.182576666667,0,0,40677.5607638889,2011-05-14,13:27:30
39.780275,116.182421666667,0,0,40677.560775463,2011-05-14,13:27:31
39.7800666666667,116.182268333333,0,0,40677.560787037,2011-05-14,13:27:32
39.7798633333333,116.182113333333,0,0,40677.5607986111,2011-05-14,13:27:33
39.7796466666667,116.181965,0,0,40677.5608101852,2011-05-14,13:27:34
39.7794433333333,116.181811666667,0,0,40677.5608217593,2011-05-14,13:27:35
39.7792216666667,116.18167,0,0,40677.5608333333,2011-05-14,13:27:36
39.7790183333333,116.18152,0,0,40677.5608449074,2011-05-14,13:27:37
39.778815,116.181365,0,0,40677.5608564815,2011-05-14,13:27:38
39.7786083333333,116.181216666667,0,0,40677.5608680556,2011-05-14,13:27:39
39.7784083333333,116.181061666667,0,0,40677.5608796296,2011-05-14,13:27:40
39.7782,116.180908333333,0,0,40677.5608912037,2011-05-14,13:27:41
39.7780016666667,116.180758333333,0,0,40677.5609027778,2011-05-14,13:27:42
39.7778033333333,116.18061,0,0,40677.5609143519,2011-05-14,13:27:43
39.7775966666667,116.180466666667,0,0,40677.5609259259,2011-05-14,13:27:44
39.777395,116.180316666667,0,0,40677.5609375,2011-05-14,13:27:45
39.7771883333333,116.180161666667,0,0,40677.5609490741,2011-05-14,13:27:46
39.7769833333333,116.180011666667,0,0,40677.5609606481,2011-05-14,13:27:47
39.776785,116.179856666667,0,0,40677.5609722222,2011-05-14,13:27:48
39.77658,116.179703333333,0,0,40677.5609837963,2011-05-14,13:27:49
39.77638,116.179545,0,0,40677.5609953704,2011-05-14,13:27:50
39.7761816666667,116.179385,0,0,40677.5610069444,2011-05-14,13:27:51
39.77598,116.179235,0,0,40677.5610185185,2011-05-14,13:27:52
39.7757816666667,116.179081666667,0,0,40677.5610300926,2011-05-14,13:27:53
39.7755833333333,116.178923333333,0,0,40677.5610416667,2011-05-14,13:27:54
39.77539,116.178763333333,0,0,40677.5610532407,2011-05-14,13:27:55
39.7751983333333,116.178606666667,0,0,40677.5610648148,2011-05-14,13:27:56
39.7750033333333,116.178451666667,0,0,40677.5610763889,2011-05-14,13:27:57
39.774805,116.178291666667,0,0,40677.561087963,2011-05-14,13:27:58
39.7746016666667,116.178138333333,0,0,40677.561099537,2011-05-14,13:27:59
39.7744066666667,116.177981666667,0,0,40677.5611111111,2011-05-14,13:28:00
39.7742083333333,116.177825,0,0,40677.5611226852,2011-05-14,13:28:01
39.7740083333333,116.177673333333,0,0,40677.5611342593,2011-05-14,13:28:02
39.7738133333333,116.177521666667,0,0,40677.5611458333,2011-05-14,13:28:03
39.7736166666667,116.177373333333,0,0,40677.5611574074,2011-05-14,13:28:04
39.7734166666667,116.177223333333,0,0,40677.5611689815,2011-05-14,13:28:05
39.773215,116.177078333333,0,0,40677.5611805556,2011-05-14,13:28:06
39.77302,116.176921666667,0,0,40677.5611921296,2011-05-14,13:28:07
39.7728183333333,116.176765,0,0,40677.5612037037,2011-05-14,13:28:08
39.772615,116.176615,0,0,40677.5612152778,2011-05-14,13:28:09
39.7724166666667,116.176465,0,0,40677.5612268519,2011-05-14,13:28:10
39.7722183333333,116.176311666667,0,0,40677.5612384259,2011-05-14,13:28:11
39.7720233333333,116.17616,0,0,40677.56125,2011-05-14,13:28:12
39.77183,116.176008333333,0,0,40677.5612615741,2011-05-14,13:28:13
39.7716366666667,116.175858333333,0,0,40677.5612731481,2011-05-14,13:28:14
39.77144,116.175703333333,0,0,40677.5612847222,2011-05-14,13:28:15
39.7712483333333,116.17555,0,0,40677.5612962963,2011-05-14,13:28:16
39.77106,116.175393333333,0,0,40677.5613078704,2011-05-14,13:28:17
39.7708716666667,116.175243333333,0,0,40677.5613194444,2011-05-14,13:28:18
39.7706816666667,116.175083333333,0,0,40677.5613310185,2011-05-14,13:28:19
39.7704916666667,116.174928333333,0,0,40677.5613425926,2011-05-14,13:28:20
39.7703,116.174776666667,0,0,40677.5613541667,2011-05-14,13:28:21
39.7701083333333,116.174621666667,0,0,40677.5613657407,2011-05-14,13:28:22
39.7699166666667,116.17447,0,0,40677.5613773148,2011-05-14,13:28:23
39.769725,116.174316666667,0,0,40677.5613888889,2011-05-14,13:28:24
39.7695333333333,116.174156666667,0,0,40677.561400463,2011-05-14,13:28:25
39.76934,116.174005,0,0,40677.561412037,2011-05-14,13:28:26
39.7691466666667,116.173853333333,0,0,40677.5614236111,2011-05-14,13:28:27
39.7689533333333,116.1737,0,0,40677.5614351852,2011-05-14,13:28:28
39.76876,116.173545,0,0,40677.5614467593,2011-05-14,13:28:29
39.768565,116.173395,0,0,40677.5614583333,2011-05-14,13:28:30
39.768375,116.173246666667,0,0,40677.5614699074,2011-05-14,13:28:31
39.76818,116.173098333333,0,0,40677.5614814815,2011-05-14,13:28:32
39.7679866666667,116.17294,0,0,40677.5614930556,2011-05-14,13:28:33
39.767795,116.172791666667,0,0,40677.5615046296,2011-05-14,13:28:34
39.7675983333333,116.172643333333,0,0,40677.5615162037,2011-05-14,13:28:35
39.7674116666667,116.172486666667,0,0,40677.5615277778,2011-05-14,13:28:36
39.7672183333333,116.17233,0,0,40677.5615393519,2011-05-14,13:28:37
39.767025,116.172183333333,0,0,40677.5615509259,2011-05-14,13:28:38
39.7668283333333,116.172036666667,0,0,40677.5615625,2011-05-14,13:28:39
39.7666316666667,116.17189,0,0,40677.5615740741,2011-05-14,13:28:40
39.7664333333333,116.171736666667,0,0,40677.5615856481,2011-05-14,13:28:41
39.7662366666667,116.171588333333,0,0,40677.5615972222,2011-05-14,13:28:42
39.76604,116.171451666667,0,0,40677.5616087963,2011-05-14,13:28:43
39.7658466666667,116.171311666667,0,0,40677.5616203704,2011-05-14,13:28:44
39.7656583333333,116.171166666667,0,0,40677.5616319444,2011-05-14,13:28:45
39.76547,116.171018333333,0,0,40677.5616435185,2011-05-14,13:28:46
39.7652766666667,116.17087,0,0,40677.5616550926,2011-05-14,13:28:47
39.7650816666667,116.170723333333,0,0,40677.5616666667,2011-05-14,13:28:48
39.7648866666667,116.17058,0,0,40677.5616782407,2011-05-14,13:28:49
39.764695,116.170426666667,0,0,40677.5616898148,2011-05-14,13:28:50
39.7645066666667,116.17028,0,0,40677.5617013889,2011-05-14,13:28:51
39.7643166666667,116.170126666667,0,0,40677.561712963,2011-05-14,13:28:52
39.7641283333333,116.169978333333,0,0,40677.561724537,2011-05-14,13:28:53
39.76393,116.16983,0,0,40677.5617361111,2011-05-14,13:28:54
39.7637383333333,116.169683333333,0,0,40677.5617476852,2011-05-14,13:28:55
39.7635433333333,116.169535,0,0,40677.5617592593,2011-05-14,13:28:56
39.7633516666667,116.169385,0,0,40677.5617708333,2011-05-14,13:28:57
39.76316,116.169235,0,0,40677.5617824074,2011-05-14,13:28:58
39.7629683333333,116.16909,0,0,40677.5617939815,2011-05-14,13:28:59
39.7627766666667,116.168945,0,0,40677.5618055556,2011-05-14,13:29:00
39.7625816666667,116.168798333333,0,0,40677.5618171296,2011-05-14,13:29:01
39.7623883333333,116.168651666667,0,0,40677.5618287037,2011-05-14,13:29:02
39.7621983333333,116.168503333333,0,0,40677.5618402778,2011-05-14,13:29:03
39.7620066666667,116.168358333333,0,0,40677.5618518519,2011-05-14,13:29:04
39.761815,116.168205,0,0,40677.5618634259,2011-05-14,13:29:05
39.7616283333333,116.168053333333,0,0,40677.561875,2011-05-14,13:29:06
39.76144,116.167906666667,0,0,40677.5618865741,2011-05-14,13:29:07
39.76125,116.167756666667,0,0,40677.5618981481,2011-05-14,13:29:08
39.7610616666667,116.167615,0,0,40677.5619097222,2011-05-14,13:29:09
39.7608783333333,116.167476666667,0,0,40677.5619212963,2011-05-14,13:29:10
39.7606933333333,116.167335,0,0,40677.5619328704,2011-05-14,13:29:11
39.7605083333333,116.167195,0,0,40677.5619444444,2011-05-14,13:29:12
39.760325,116.167056666667,0,0,40677.5619560185,2011-05-14,13:29:13
39.7601433333333,116.166915,0,0,40677.5619675926,2011-05-14,13:29:14
39.759965,116.16678,0,0,40677.5619791667,2011-05-14,13:29:15
39.7597866666667,116.166646666667,0,0,40677.5619907407,2011-05-14,13:29:16
39.7596133333333,116.166515,0,0,40677.5620023148,2011-05-14,13:29:17
39.7594416666667,116.166388333333,0,0,40677.5620138889,2011-05-14,13:29:18
39.759265,116.166263333333,0,0,40677.562025463,2011-05-14,13:29:19
39.7590933333333,116.166135,0,0,40677.562037037,2011-05-14,13:29:20
39.7589233333333,116.166011666667,0,0,40677.5620486111,2011-05-14,13:29:21
39.758755,116.165883333333,0,0,40677.5620601852,2011-05-14,13:29:22
39.75859,116.16576,0,0,40677.5620717593,2011-05-14,13:29:23
39.758425,116.16564,0,0,40677.5620833333,2011-05-14,13:29:24
39.7582633333333,116.165518333333,0,0,40677.5620949074,2011-05-14,13:29:25
39.7581033333333,116.165398333333,0,0,40677.5621064815,2011-05-14,13:29:26
39.757945,116.165276666667,0,0,40677.5621180556,2011-05-14,13:29:27
39.7577883333333,116.16515,0,0,40677.5621296296,2011-05-14,13:29:28
39.757635,116.165031666667,0,0,40677.5621412037,2011-05-14,13:29:29
39.7574783333333,116.164911666667,0,0,40677.5621527778,2011-05-14,13:29:30
39.757325,116.16479,0,0,40677.5621643519,2011-05-14,13:29:31
39.7571733333333,116.164675,0,0,40677.5621759259,2011-05-14,13:29:32
39.757025,116.164551666667,0,0,40677.5621875,2011-05-14,13:29:33
39.7568816666667,116.164436666667,0,0,40677.5621990741,2011-05-14,13:29:34
39.75674,116.164325,0,0,40677.5622106481,2011-05-14,13:29:35
39.7565966666667,116.164211666667,0,0,40677.5622222222,2011-05-14,13:29:36
39.7564583333333,116.164096666667,0,0,40677.5622337963,2011-05-14,13:29:37
39.7563183333333,116.163993333333,0,0,40677.5622453704,2011-05-14,13:29:38
39.7561833333333,116.16389,0,0,40677.5622569444,2011-05-14,13:29:39
39.7560516666667,116.163783333333,0,0,40677.5622685185,2011-05-14,13:29:40
39.75592,116.16368,0,0,40677.5622800926,2011-05-14,13:29:41
39.7557883333333,116.163578333333,0,0,40677.5622916667,2011-05-14,13:29:42
39.7556583333333,116.163478333333,0,0,40677.5623032407,2011-05-14,13:29:43
39.75553,116.163378333333,0,0,40677.5623148148,2011-05-14,13:29:44
39.7553983333333,116.163281666667,0,0,40677.5623263889,2011-05-14,13:29:45
39.7552733333333,116.16319,0,0,40677.562337963,2011-05-14,13:29:46
39.7551516666667,116.163091666667,0,0,40677.562349537,2011-05-14,13:29:47
39.7550283333333,116.163001666667,0,0,40677.5623611111,2011-05-14,13:29:48
39.75491,116.162913333333,0,0,40677.5623726852,2011-05-14,13:29:49
39.7547933333333,116.16283,0,0,40677.5623842593,2011-05-14,13:29:50
39.7546783333333,116.162748333333,0,0,40677.5623958333,2011-05-14,13:29:51
39.7545583333333,116.162665,0,0,40677.5624074074,2011-05-14,13:29:52
39.7544416666667,116.162581666667,0,0,40677.5624189815,2011-05-14,13:29:53
39.754325,116.162491666667,0,0,40677.5624305556,2011-05-14,13:29:54
39.7542133333333,116.162405,0,0,40677.5624421296,2011-05-14,13:29:55
39.7540966666667,116.162318333333,0,0,40677.5624537037,2011-05-14,13:29:56
39.7539816666667,116.162235,0,0,40677.5624652778,2011-05-14,13:29:57
39.75387,116.162148333333,0,0,40677.5624768519,2011-05-14,13:29:58
39.7537566666667,116.16206,0,0,40677.5624884259,2011-05-14,13:29:59
39.7536416666667,116.161973333333,0,0,40677.5625,2011-05-14,13:30:00
39.7535266666667,116.161888333333,0,0,40677.5625115741,2011-05-14,13:30:01
39.75341,116.161798333333,0,0,40677.5625231481,2011-05-14,13:30:02
39.753295,116.161703333333,0,0,40677.5625347222,2011-05-14,13:30:03
39.7531783333333,116.161608333333,0,0,40677.5625462963,2011-05-14,13:30:04
39.7530633333333,116.161518333333,0,0,40677.5625578704,2011-05-14,13:30:05
39.7529466666667,116.161426666667,0,0,40677.5625694444,2011-05-14,13:30:06
39.75283,116.161333333333,0,0,40677.5625810185,2011-05-14,13:30:07
39.7527133333333,116.161238333333,0,0,40677.5625925926,2011-05-14,13:30:08
39.7525966666667,116.161151666667,0,0,40677.5626041667,2011-05-14,13:30:09
39.7524816666667,116.161061666667,0,0,40677.5626157407,2011-05-14,13:30:10
39.7523633333333,116.160971666667,0,0,40677.5626273148,2011-05-14,13:30:11
39.7522466666667,116.160886666667,0,0,40677.5626388889,2011-05-14,13:30:12
39.7521333333333,116.160808333333,0,0,40677.562650463,2011-05-14,13:30:13
39.75202,116.160718333333,0,0,40677.562662037,2011-05-14,13:30:14
39.7519066666667,116.16063,0,0,40677.5626736111,2011-05-14,13:30:15
39.7517933333333,116.160541666667,0,0,40677.5626851852,2011-05-14,13:30:16
39.75168,116.160455,0,0,40677.5626967593,2011-05-14,13:30:17
39.7515683333333,116.160365,0,0,40677.5627083333,2011-05-14,13:30:18
39.7514516666667,116.160278333333,0,0,40677.5627199074,2011-05-14,13:30:19
39.7513366666667,116.160198333333,0,0,40677.5627314815,2011-05-14,13:30:20
39.751225,116.160118333333,0,0,40677.5627430556,2011-05-14,13:30:21
39.7511133333333,116.160035,0,0,40677.5627546296,2011-05-14,13:30:22
39.7510016666667,116.159951666667,0,0,40677.5627662037,2011-05-14,13:30:23
39.75089,116.159868333333,0,0,40677.5627777778,2011-05-14,13:30:24
39.7507766666667,116.159783333333,0,0,40677.5627893518,2011-05-14,13:30:25
39.7506616666667,116.1597,0,0,40677.5628009259,2011-05-14,13:30:26
39.7505483333333,116.159606666667,0,0,40677.5628125,2011-05-14,13:30:27
39.7504333333333,116.15952,0,0,40677.5628240741,2011-05-14,13:30:28
39.7503183333333,116.15943,0,0,40677.5628356481,2011-05-14,13:30:29
39.7502066666667,116.159343333333,0,0,40677.5628472222,2011-05-14,13:30:30
39.7500933333333,116.159255,0,0,40677.5628587963,2011-05-14,13:30:31
39.7499816666667,116.159168333333,0,0,40677.5628703704,2011-05-14,13:30:32
39.7498683333333,116.159083333333,0,0,40677.5628819444,2011-05-14,13:30:33
39.7497516666667,116.158991666667,0,0,40677.5628935185,2011-05-14,13:30:34
39.7496383333333,116.158903333333,0,0,40677.5629050926,2011-05-14,13:30:35
39.7495283333333,116.15881,0,0,40677.5629166667,2011-05-14,13:30:36
39.74942,116.158725,0,0,40677.5629282407,2011-05-14,13:30:37
39.74931,116.158646666667,0,0,40677.5629398148,2011-05-14,13:30:38
39.7491983333333,116.15857,0,0,40677.5629513889,2011-05-14,13:30:39
39.7490866666667,116.158483333333,0,0,40677.562962963,2011-05-14,13:30:40
39.748975,116.158395,0,0,40677.562974537,2011-05-14,13:30:41
39.7488616666667,116.158305,0,0,40677.5629861111,2011-05-14,13:30:42
39.748745,116.158215,0,0,40677.5629976852,2011-05-14,13:30:43
39.7486333333333,116.158128333333,0,0,40677.5630092593,2011-05-14,13:30:44
39.7485216666667,116.158048333333,0,0,40677.5630208333,2011-05-14,13:30:45
39.7484083333333,116.157966666667,0,0,40677.5630324074,2011-05-14,13:30:46
39.7482933333333,116.157881666667,0,0,40677.5630439815,2011-05-14,13:30:47
39.7481783333333,116.157796666667,0,0,40677.5630555556,2011-05-14,13:30:48
39.7480666666667,116.157713333333,0,0,40677.5630671296,2011-05-14,13:30:49
39.7479533333333,116.15763,0,0,40677.5630787037,2011-05-14,13:30:50
39.7478416666667,116.157543333333,0,0,40677.5630902778,2011-05-14,13:30:51
39.7477316666667,116.157461666667,0,0,40677.5631018518,2011-05-14,13:30:52
39.74762,116.157375,0,0,40677.5631134259,2011-05-14,13:30:53
39.74751,116.157295,0,0,40677.563125,2011-05-14,13:30:54
39.7473966666667,116.157203333333,0,0,40677.5631365741,2011-05-14,13:30:55
39.7472866666667,116.157116666667,0,0,40677.5631481481,2011-05-14,13:30:56
39.7471733333333,116.157031666667,0,0,40677.5631597222,2011-05-14,13:30:57
39.7470616666667,116.15695,0,0,40677.5631712963,2011-05-14,13:30:58
39.7469516666667,116.156871666667,0,0,40677.5631828704,2011-05-14,13:30:59
39.74684,116.156788333333,0,0,40677.5631944444,2011-05-14,13:31:00
39.7467283333333,116.156706666667,0,0,40677.5632060185,2011-05-14,13:31:01
39.7466166666667,116.156621666667,0,0,40677.5632175926,2011-05-14,13:31:02
39.746505,116.156535,0,0,40677.5632291667,2011-05-14,13:31:03
39.746395,116.15645,0,0,40677.5632407407,2011-05-14,13:31:04
39.7462833333333,116.156363333333,0,0,40677.5632523148,2011-05-14,13:31:05
39.7461716666667,116.156278333333,0,0,40677.5632638889,2011-05-14,13:31:06
39.74606,116.156196666667,0,0,40677.563275463,2011-05-14,13:31:07
39.7459466666667,116.15611,0,0,40677.563287037,2011-05-14,13:31:08
39.7458366666667,116.156023333333,0,0,40677.5632986111,2011-05-14,13:31:09
39.7457216666667,116.155936666667,0,0,40677.5633101852,2011-05-14,13:31:10
39.74561,116.155851666667,0,0,40677.5633217593,2011-05-14,13:31:11
39.745495,116.155765,0,0,40677.5633333333,2011-05-14,13:31:12
39.7453833333333,116.155675,0,0,40677.5633449074,2011-05-14,13:31:13
39.745265,116.155581666667,0,0,40677.5633564815,2011-05-14,13:31:14
39.74515,116.155491666667,0,0,40677.5633680556,2011-05-14,13:31:15
39.745035,116.1554,0,0,40677.5633796296,2011-05-14,13:31:16
39.7449166666667,116.155316666667,0,0,40677.5633912037,2011-05-14,13:31:17
39.7448033333333,116.155231666667,0,0,40677.5634027778,2011-05-14,13:31:18
39.7446883333333,116.155146666667,0,0,40677.5634143518,2011-05-14,13:31:19
39.7445733333333,116.155056666667,0,0,40677.5634259259,2011-05-14,13:31:20
39.744455,116.154966666667,0,0,40677.5634375,2011-05-14,13:31:21
39.7443366666667,116.15488,0,0,40677.5634490741,2011-05-14,13:31:22
39.7442216666667,116.154791666667,0,0,40677.5634606481,2011-05-14,13:31:23
39.74411,116.154705,0,0,40677.5634722222,2011-05-14,13:31:24
39.743995,116.154616666667,0,0,40677.5634837963,2011-05-14,13:31:25
39.7438816666667,116.15453,0,0,40677.5634953704,2011-05-14,13:31:26
39.7437683333333,116.154443333333,0,0,40677.5635069444,2011-05-14,13:31:27
39.74365,116.154358333333,0,0,40677.5635185185,2011-05-14,13:31:28
39.743535,116.15427,0,0,40677.5635300926,2011-05-14,13:31:29
39.7434183333333,116.154181666667,0,0,40677.5635416667,2011-05-14,13:31:30
39.7433033333333,116.154101666667,0,0,40677.5635532407,2011-05-14,13:31:31
39.7431866666667,116.154013333333,0,0,40677.5635648148,2011-05-14,13:31:32
39.7430683333333,116.15392,0,0,40677.5635763889,2011-05-14,13:31:33
39.742955,116.15383,0,0,40677.563587963,2011-05-14,13:31:34
39.74284,116.15374,0,0,40677.563599537,2011-05-14,13:31:35
39.742725,116.153653333333,0,0,40677.5636111111,2011-05-14,13:31:36
39.7426116666667,116.153566666667,0,0,40677.5636226852,2011-05-14,13:31:37
39.7425016666667,116.15348,0,0,40677.5636342593,2011-05-14,13:31:38
39.7423883333333,116.153393333333,0,0,40677.5636458333,2011-05-14,13:31:39
39.7422766666667,116.153306666667,0,0,40677.5636574074,2011-05-14,13:31:40
39.74216,116.15322,0,0,40677.5636689815,2011-05-14,13:31:41
39.742045,116.153131666667,0,0,40677.5636805556,2011-05-14,13:31:42
39.7419266666667,116.153041666667,0,0,40677.5636921296,2011-05-14,13:31:43
39.7418033333333,116.15295,0,0,40677.5637037037,2011-05-14,13:31:44
39.741685,116.15286,0,0,40677.5637152778,2011-05-14,13:31:45
39.7415616666667,116.152771666667,0,0,40677.5637268518,2011-05-14,13:31:46
39.74144,116.152678333333,0,0,40677.5637384259,2011-05-14,13:31:47
39.7413233333333,116.152588333333,0,0,40677.56375,2011-05-14,13:31:48
39.74121,116.1525,0,0,40677.5637615741,2011-05-14,13:31:49
39.7410933333333,116.152408333333,0,0,40677.5637731481,2011-05-14,13:31:50
39.740975,116.15232,0,0,40677.5637847222,2011-05-14,13:31:51
39.7408566666667,116.152231666667,0,0,40677.5637962963,2011-05-14,13:31:52
39.7407316666667,116.152138333333,0,0,40677.5638078704,2011-05-14,13:31:53
39.7406083333333,116.15204,0,0,40677.5638194444,2011-05-14,13:31:54
39.7404866666667,116.151941666667,0,0,40677.5638310185,2011-05-14,13:31:55
39.7403616666667,116.151836666667,0,0,40677.5638425926,2011-05-14,13:31:56
39.740235,116.151741666667,0,0,40677.5638541667,2011-05-14,13:31:57
39.74011,116.151643333333,0,0,40677.5638657407,2011-05-14,13:31:58
39.7399816666667,116.151541666667,0,0,40677.5638773148,2011-05-14,13:31:59
39.7398516666667,116.151443333333,0,0,40677.5638888889,2011-05-14,13:32:00
39.739725,116.151341666667,0,0,40677.563900463,2011-05-14,13:32:01
39.7395933333333,116.151231666667,0,0,40677.563912037,2011-05-14,13:32:02
39.7394616666667,116.151133333333,0,0,40677.5639236111,2011-05-14,13:32:03
39.7393283333333,116.15104,0,0,40677.5639351852,2011-05-14,13:32:04
39.7391916666667,116.150938333333,0,0,40677.5639467593,2011-05-14,13:32:05
39.7390583333333,116.150836666667,0,0,40677.5639583333,2011-05-14,13:32:06
39.7389183333333,116.150735,0,0,40677.5639699074,2011-05-14,13:32:07
39.738775,116.150631666667,0,0,40677.5639814815,2011-05-14,13:32:08
39.738625,116.150525,0,0,40677.5639930556,2011-05-14,13:32:09
39.7384816666667,116.150416666667,0,0,40677.5640046296,2011-05-14,13:32:10
39.73834,116.150306666667,0,0,40677.5640162037,2011-05-14,13:32:11
39.73819,116.150186666667,0,0,40677.5640277778,2011-05-14,13:32:12
39.7380433333333,116.150066666667,0,0,40677.5640393518,2011-05-14,13:32:13
39.737895,116.14995,0,0,40677.5640509259,2011-05-14,13:32:14
39.7377483333333,116.149835,0,0,40677.5640625,2011-05-14,13:32:15
39.7375966666667,116.149713333333,0,0,40677.5640740741,2011-05-14,13:32:16
39.73744,116.149593333333,0,0,40677.5640856481,2011-05-14,13:32:17
39.737285,116.14948,0,0,40677.5640972222,2011-05-14,13:32:18
39.73713,116.14937,0,0,40677.5641087963,2011-05-14,13:32:19
39.7369733333333,116.149253333333,0,0,40677.5641203704,2011-05-14,13:32:20
39.7368183333333,116.149136666667,0,0,40677.5641319444,2011-05-14,13:32:21
39.7366583333333,116.149013333333,0,0,40677.5641435185,2011-05-14,13:32:22
39.736495,116.148888333333,0,0,40677.5641550926,2011-05-14,13:32:23
39.73633,116.14876,0,0,40677.5641666667,2011-05-14,13:32:24
39.73617,116.148625,0,0,40677.5641782407,2011-05-14,13:32:25
39.736005,116.148491666667,0,0,40677.5641898148,2011-05-14,13:32:26
39.73584,116.14836,0,0,40677.5642013889,2011-05-14,13:32:27
39.7356733333333,116.148231666667,0,0,40677.564212963,2011-05-14,13:32:28
39.735505,116.148106666667,0,0,40677.564224537,2011-05-14,13:32:29
39.73533,116.147975,0,0,40677.5642361111,2011-05-14,13:32:30
39.735155,116.147845,0,0,40677.5642476852,2011-05-14,13:32:31
39.73498,116.147711666667,0,0,40677.5642592593,2011-05-14,13:32:32
39.7348033333333,116.14758,0,0,40677.5642708333,2011-05-14,13:32:33
39.7346266666667,116.147448333333,0,0,40677.5642824074,2011-05-14,13:32:34
39.7344483333333,116.14731,0,0,40677.5642939815,2011-05-14,13:32:35
39.7342716666667,116.147183333333,0,0,40677.5643055556,2011-05-14,13:32:36
39.7340933333333,116.147058333333,0,0,40677.5643171296,2011-05-14,13:32:37
39.7339116666667,116.146926666667,0,0,40677.5643287037,2011-05-14,13:32:38
39.7337283333333,116.146796666667,0,0,40677.5643402778,2011-05-14,13:32:39
39.7335416666667,116.146656666667,0,0,40677.5643518518,2011-05-14,13:32:40
39.7333516666667,116.146506666667,0,0,40677.5643634259,2011-05-14,13:32:41
39.7331616666667,116.146368333333,0,0,40677.564375,2011-05-14,13:32:42
39.732955,116.14624,0,0,40677.5643865741,2011-05-14,13:32:43
39.7327366666667,116.146113333333,0,0,40677.5643981481,2011-05-14,13:32:44
39.73253,116.146003333333,0,0,40677.5644097222,2011-05-14,13:32:45
39.7323233333333,116.145903333333,0,0,40677.5644212963,2011-05-14,13:32:46
39.7321166666667,116.145808333333,0,0,40677.5644328704,2011-05-14,13:32:47
39.7319116666667,116.1457,0,0,40677.5644444444,2011-05-14,13:32:48
39.7317033333333,116.145595,0,0,40677.5644560185,2011-05-14,13:32:49
39.731495,116.145488333333,0,0,40677.5644675926,2011-05-14,13:32:50
39.7312816666667,116.14538,0,0,40677.5644791667,2011-05-14,13:32:51
39.7310666666667,116.145265,0,0,40677.5644907407,2011-05-14,13:32:52
39.73085,116.145145,0,0,40677.5645023148,2011-05-14,13:32:53
39.7306233333333,116.145041666667,0,0,40677.5645138889,2011-05-14,13:32:54
39.7304066666667,116.14493,0,0,40677.564525463,2011-05-14,13:32:55
39.7301833333333,116.144818333333,0,0,40677.564537037,2011-05-14,13:32:56
39.729955,116.1447,0,0,40677.5645486111,2011-05-14,13:32:57
39.72973,116.144581666667,0,0,40677.5645601852,2011-05-14,13:32:58
39.7295016666667,116.144466666667,0,0,40677.5645717593,2011-05-14,13:32:59
39.7292683333333,116.144355,0,0,40677.5645833333,2011-05-14,13:33:00
39.7290333333333,116.14424,0,0,40677.5645949074,2011-05-14,13:33:01
39.7288083333333,116.144121666667,0,0,40677.5646064815,2011-05-14,13:33:02
39.7285733333333,116.144003333333,0,0,40677.5646180556,2011-05-14,13:33:03
39.7283466666667,116.143886666667,0,0,40677.5646296296,2011-05-14,13:33:04
39.728115,116.143771666667,0,0,40677.5646412037,2011-05-14,13:33:05
39.7278783333333,116.143653333333,0,0,40677.5646527778,2011-05-14,13:33:06
39.7276483333333,116.143535,0,0,40677.5646643518,2011-05-14,13:33:07
39.727415,116.143411666667,0,0,40677.5646759259,2011-05-14,13:33:08
39.7271766666667,116.143295,0,0,40677.5646875,2011-05-14,13:33:09
39.7269366666667,116.143178333333,0,0,40677.5646990741,2011-05-14,13:33:10
39.7266983333333,116.143058333333,0,0,40677.5647106481,2011-05-14,13:33:11
39.7264516666667,116.142938333333,0,0,40677.5647222222,2011-05-14,13:33:12
39.7262116666667,116.142815,0,0,40677.5647337963,2011-05-14,13:33:13
39.7259683333333,116.142693333333,0,0,40677.5647453704,2011-05-14,13:33:14
39.725725,116.142575,0,0,40677.5647569444,2011-05-14,13:33:15
39.7254816666667,116.142456666667,0,0,40677.5647685185,2011-05-14,13:33:16
39.72524,116.142335,0,0,40677.5647800926,2011-05-14,13:33:17
39.7249983333333,116.14222,0,0,40677.5647916667,2011-05-14,13:33:18
39.72475,116.142115,0,0,40677.5648032407,2011-05-14,13:33:19
39.7245083333333,116.142011666667,0,0,40677.5648148148,2011-05-14,13:33:20
39.724265,116.141896666667,0,0,40677.5648263889,2011-05-14,13:33:21
39.72402,116.141765,0,0,40677.564837963,2011-05-14,13:33:22
39.7237766666667,116.141635,0,0,40677.564849537,2011-05-14,13:33:23
39.723525,116.141505,0,0,40677.5648611111,2011-05-14,13:33:24
39.7232766666667,116.14137,0,0,40677.5648726852,2011-05-14,13:33:25
39.723025,116.141238333333,0,0,40677.5648842593,2011-05-14,13:33:26
39.722775,116.141103333333,0,0,40677.5648958333,2011-05-14,13:33:27
39.7225233333333,116.14097,0,0,40677.5649074074,2011-05-14,13:33:28
39.7222666666667,116.140836666667,0,0,40677.5649189815,2011-05-14,13:33:29
39.722015,116.140698333333,0,0,40677.5649305556,2011-05-14,13:33:30
39.7217683333333,116.140563333333,0,0,40677.5649421296,2011-05-14,13:33:31
39.7215233333333,116.14042,0,0,40677.5649537037,2011-05-14,13:33:32
39.721275,116.14029,0,0,40677.5649652778,2011-05-14,13:33:33
39.7210216666667,116.140153333333,0,0,40677.5649768518,2011-05-14,13:33:34
39.7207616666667,116.140011666667,0,0,40677.5649884259,2011-05-14,13:33:35
39.7205033333333,116.139875,0,0,40677.565,2011-05-14,13:33:36
39.7202433333333,116.139735,0,0,40677.5650115741,2011-05-14,13:33:37
39.71999,116.139596666667,0,0,40677.5650231481,2011-05-14,13:33:38
39.719735,116.139458333333,0,0,40677.5650347222,2011-05-14,13:33:39
39.7194783333333,116.139318333333,0,0,40677.5650462963,2011-05-14,13:33:40
39.7192183333333,116.13917,0,0,40677.5650578704,2011-05-14,13:33:41
39.7189616666667,116.139018333333,0,0,40677.5650694444,2011-05-14,13:33:42
39.7187033333333,116.138861666667,0,0,40677.5650810185,2011-05-14,13:33:43
39.7184433333333,116.138696666667,0,0,40677.5650925926,2011-05-14,13:33:44
39.7181916666667,116.138523333333,0,0,40677.5651041667,2011-05-14,13:33:45
39.7179383333333,116.138348333333,0,0,40677.5651157407,2011-05-14,13:33:46
39.71769,116.138166666667,0,0,40677.5651273148,2011-05-14,13:33:47
39.7174383333333,116.137973333333,0,0,40677.5651388889,2011-05-14,13:33:48
39.717195,116.137778333333,0,0,40677.565150463,2011-05-14,13:33:49
39.7169533333333,116.137575,0,0,40677.565162037,2011-05-14,13:33:50
39.7167133333333,116.137371666667,0,0,40677.5651736111,2011-05-14,13:33:51
39.716475,116.137163333333,0,0,40677.5651851852,2011-05-14,13:33:52
39.7162316666667,116.136955,0,0,40677.5651967593,2011-05-14,13:33:53
39.7159816666667,116.136738333333,0,0,40677.5652083333,2011-05-14,13:33:54
39.71574,116.136521666667,0,0,40677.5652199074,2011-05-14,13:33:55
39.7154966666667,116.136303333333,0,0,40677.5652314815,2011-05-14,13:33:56
39.715245,116.13609,0,0,40677.5652430556,2011-05-14,13:33:57
39.7149916666667,116.135883333333,0,0,40677.5652546296,2011-05-14,13:33:58
39.71474,116.135676666667,0,0,40677.5652662037,2011-05-14,13:33:59
39.7144916666667,116.135466666667,0,0,40677.5652777778,2011-05-14,13:34:00
39.7142383333333,116.13526,0,0,40677.5652893518,2011-05-14,13:34:01
39.7139816666667,116.135053333333,0,0,40677.5653009259,2011-05-14,13:34:02
39.7137266666667,116.134846666667,0,0,40677.5653125,2011-05-14,13:34:03
39.7134716666667,116.134635,0,0,40677.5653240741,2011-05-14,13:34:04
39.7132233333333,116.13442,0,0,40677.5653356481,2011-05-14,13:34:05
39.7129716666667,116.134208333333,0,0,40677.5653472222,2011-05-14,13:34:06
39.712715,116.133996666667,0,0,40677.5653587963,2011-05-14,13:34:07
39.7124616666667,116.133778333333,0,0,40677.5653703704,2011-05-14,13:34:08
39.712205,116.133565,0,0,40677.5653819444,2011-05-14,13:34:09
39.7119483333333,116.13336,0,0,40677.5653935185,2011-05-14,13:34:10
39.7116933333333,116.133148333333,0,0,40677.5654050926,2011-05-14,13:34:11
39.7114316666667,116.13293,0,0,40677.5654166667,2011-05-14,13:34:12
39.7111783333333,116.132713333333,0,0,40677.5654282407,2011-05-14,13:34:13
39.7109166666667,116.132493333333,0,0,40677.5654398148,2011-05-14,13:34:14
39.7106633333333,116.132271666667,0,0,40677.5654513889,2011-05-14,13:34:15
39.7104066666667,116.132053333333,0,0,40677.565462963,2011-05-14,13:34:16
39.7101466666667,116.131836666667,0,0,40677.565474537,2011-05-14,13:34:17
39.7098866666667,116.131621666667,0,0,40677.5654861111,2011-05-14,13:34:18
39.7096233333333,116.131401666667,0,0,40677.5654976852,2011-05-14,13:34:19
39.70937,116.13118,0,0,40677.5655092593,2011-05-14,13:34:20
39.70911,116.130958333333,0,0,40677.5655208333,2011-05-14,13:34:21
39.7088483333333,116.130735,0,0,40677.5655324074,2011-05-14,13:34:22
39.7085883333333,116.130508333333,0,0,40677.5655439815,2011-05-14,13:34:23
39.7083283333333,116.13028,0,0,40677.5655555556,2011-05-14,13:34:24
39.7080616666667,116.130056666667,0,0,40677.5655671296,2011-05-14,13:34:25
39.7078,116.129831666667,0,0,40677.5655787037,2011-05-14,13:34:26
39.7075433333333,116.129601666667,0,0,40677.5655902778,2011-05-14,13:34:27
39.7072833333333,116.129375,0,0,40677.5656018518,2011-05-14,13:34:28
39.7070233333333,116.129145,0,0,40677.5656134259,2011-05-14,13:34:29
39.7067583333333,116.128916666667,0,0,40677.565625,2011-05-14,13:34:30
39.70649,116.128691666667,0,0,40677.5656365741,2011-05-14,13:34:31
39.7062183333333,116.12847,0,0,40677.5656481481,2011-05-14,13:34:32
39.7059533333333,116.128243333333,0,0,40677.5656597222,2011-05-14,13:34:33
39.7056833333333,116.128016666667,0,0,40677.5656712963,2011-05-14,13:34:34
39.70541,116.127791666667,0,0,40677.5656828704,2011-05-14,13:34:35
39.7051416666667,116.127563333333,0,0,40677.5656944444,2011-05-14,13:34:36
39.704875,116.127336666667,0,0,40677.5657060185,2011-05-14,13:34:37
39.7046083333333,116.127108333333,0,0,40677.5657175926,2011-05-14,13:34:38
39.7043383333333,116.126876666667,0,0,40677.5657291667,2011-05-14,13:34:39
39.7040683333333,116.126655,0,0,40677.5657407407,2011-05-14,13:34:40
39.7037966666667,116.12643,0,0,40677.5657523148,2011-05-14,13:34:41
39.7035316666667,116.126196666667,0,0,40677.5657638889,2011-05-14,13:34:42
39.7032716666667,116.125968333333,0,0,40677.565775463,2011-05-14,13:34:43
39.7030033333333,116.12574,0,0,40677.565787037,2011-05-14,13:34:44
39.7027183333333,116.12551,0,0,40677.5657986111,2011-05-14,13:34:45
39.7024416666667,116.125281666667,0,0,40677.5658101852,2011-05-14,13:34:46
39.7021716666667,116.125048333333,0,0,40677.5658217593,2011-05-14,13:34:47
39.7018933333333,116.12482,0,0,40677.5658333333,2011-05-14,13:34:48
39.7016216666667,116.12459,0,0,40677.5658449074,2011-05-14,13:34:49
39.7013433333333,116.124366666667,0,0,40677.5658564815,2011-05-14,13:34:50
39.7010616666667,116.12414,0,0,40677.5658680556,2011-05-14,13:34:51
39.70078,116.123915,0,0,40677.5658796296,2011-05-14,13:34:52
39.700505,116.123685,0,0,40677.5658912037,2011-05-14,13:34:53
39.7002266666667,116.123455,0,0,40677.5659027778,2011-05-14,13:34:54
39.6999383333333,116.123233333333,0,0,40677.5659143519,2011-05-14,13:34:55
39.6996566666667,116.123006666667,0,0,40677.5659259259,2011-05-14,13:34:56
39.6993783333333,116.122778333333,0,0,40677.5659375,2011-05-14,13:34:57
39.69909,116.122551666667,0,0,40677.5659490741,2011-05-14,13:34:58
39.6988116666667,116.122321666667,0,0,40677.5659606481,2011-05-14,13:34:59
39.698525,116.122091666667,0,0,40677.5659722222,2011-05-14,13:35:00
39.698235,116.121856666667,0,0,40677.5659837963,2011-05-14,13:35:01
39.6979516666667,116.121621666667,0,0,40677.5659953704,2011-05-14,13:35:02
39.6976583333333,116.121388333333,0,0,40677.5660069444,2011-05-14,13:35:03
39.6973716666667,116.121146666667,0,0,40677.5660185185,2011-05-14,13:35:04
39.6970833333333,116.120905,0,0,40677.5660300926,2011-05-14,13:35:05
39.6967983333333,116.120661666667,0,0,40677.5660416667,2011-05-14,13:35:06
39.6965166666667,116.120421666667,0,0,40677.5660532407,2011-05-14,13:35:07
39.6962316666667,116.120178333333,0,0,40677.5660648148,2011-05-14,13:35:08
39.69595,116.119931666667,0,0,40677.5660763889,2011-05-14,13:35:09
39.6956633333333,116.119688333333,0,0,40677.566087963,2011-05-14,13:35:10
39.6953716666667,116.119445,0,0,40677.566099537,2011-05-14,13:35:11
39.6950883333333,116.119198333333,0,0,40677.5661111111,2011-05-14,13:35:12
39.6948,116.11895,0,0,40677.5661226852,2011-05-14,13:35:13
39.6945116666667,116.1187,0,0,40677.5661342593,2011-05-14,13:35:14
39.69422,116.118451666667,0,0,40677.5661458333,2011-05-14,13:35:15
39.6939333333333,116.118205,0,0,40677.5661574074,2011-05-14,13:35:16
39.693645,116.117966666667,0,0,40677.5661689815,2011-05-14,13:35:17
39.6933516666667,116.117725,0,0,40677.5661805556,2011-05-14,13:35:18
39.6930566666667,116.117485,0,0,40677.5661921296,2011-05-14,13:35:19
39.6927616666667,116.11724,0,0,40677.5662037037,2011-05-14,13:35:20
39.6924683333333,116.11699,0,0,40677.5662152778,2011-05-14,13:35:21
39.6921783333333,116.116746666667,0,0,40677.5662268519,2011-05-14,13:35:22
39.6918833333333,116.116498333333,0,0,40677.5662384259,2011-05-14,13:35:23
39.69159,116.116246666667,0,0,40677.56625,2011-05-14,13:35:24
39.6912933333333,116.116,0,0,40677.5662615741,2011-05-14,13:35:25
39.6909983333333,116.115751666667,0,0,40677.5662731482,2011-05-14,13:35:26
39.6907083333333,116.115503333333,0,0,40677.5662847222,2011-05-14,13:35:27
39.6904133333333,116.11525,0,0,40677.5662962963,2011-05-14,13:35:28
39.690115,116.114996666667,0,0,40677.5663078704,2011-05-14,13:35:29
39.6898166666667,116.114743333333,0,0,40677.5663194444,2011-05-14,13:35:30
39.6895216666667,116.114495,0,0,40677.5663310185,2011-05-14,13:35:31
39.6892283333333,116.11424,0,0,40677.5663425926,2011-05-14,13:35:32
39.6889316666667,116.113985,0,0,40677.5663541667,2011-05-14,13:35:33
39.6886266666667,116.113731666667,0,0,40677.5663657407,2011-05-14,13:35:34
39.6883316666667,116.11348,0,0,40677.5663773148,2011-05-14,13:35:35
39.6880283333333,116.113226666667,0,0,40677.5663888889,2011-05-14,13:35:36
39.6877266666667,116.112973333333,0,0,40677.566400463,2011-05-14,13:35:37
39.6874316666667,116.112716666667,0,0,40677.566412037,2011-05-14,13:35:38
39.6871366666667,116.11246,0,0,40677.5664236111,2011-05-14,13:35:39
39.6868366666667,116.112203333333,0,0,40677.5664351852,2011-05-14,13:35:40
39.68654,116.111948333333,0,0,40677.5664467593,2011-05-14,13:35:41
39.6862383333333,116.111693333333,0,0,40677.5664583333,2011-05-14,13:35:42
39.6859366666667,116.111436666667,0,0,40677.5664699074,2011-05-14,13:35:43
39.685635,116.111178333333,0,0,40677.5664814815,2011-05-14,13:35:44
39.6853333333333,116.11092,0,0,40677.5664930556,2011-05-14,13:35:45
39.6850283333333,116.110661666667,0,0,40677.5665046296,2011-05-14,13:35:46
39.6847216666667,116.110408333333,0,0,40677.5665162037,2011-05-14,13:35:47
39.6844066666667,116.110143333333,0,0,40677.5665277778,2011-05-14,13:35:48
39.6841033333333,116.109888333333,0,0,40677.5665393519,2011-05-14,13:35:49
39.6837966666667,116.109633333333,0,0,40677.5665509259,2011-05-14,13:35:50
39.6834933333333,116.109378333333,0,0,40677.5665625,2011-05-14,13:35:51
39.6831866666667,116.10912,0,0,40677.5665740741,2011-05-14,13:35:52
39.68288,116.108863333333,0,0,40677.5665856482,2011-05-14,13:35:53
39.682575,116.108605,0,0,40677.5665972222,2011-05-14,13:35:54
39.6822666666667,116.108341666667,0,0,40677.5666087963,2011-05-14,13:35:55
39.6819533333333,116.10808,0,0,40677.5666203704,2011-05-14,13:35:56
39.6816416666667,116.107815,0,0,40677.5666319444,2011-05-14,13:35:57
39.681335,116.107545,0,0,40677.5666435185,2011-05-14,13:35:58
39.6810283333333,116.107271666667,0,0,40677.5666550926,2011-05-14,13:35:59
39.680715,116.107003333333,0,0,40677.5666666667,2011-05-14,13:36:00
39.680405,116.106731666667,0,0,40677.5666782407,2011-05-14,13:36:01
39.68011,116.106403333333,0,0,40677.5666898148,2011-05-14,13:36:02
39.6798,116.1061,0,0,40677.5667013889,2011-05-14,13:36:03
39.6794866666667,116.105811666667,0,0,40677.566712963,2011-05-14,13:36:04
39.6791733333333,116.105541666667,0,0,40677.566724537,2011-05-14,13:36:05
39.678865,116.10526,0,0,40677.5667361111,2011-05-14,13:36:06
39.6785516666667,116.104991666667,0,0,40677.5667476852,2011-05-14,13:36:07
39.6782416666667,116.10472,0,0,40677.5667592593,2011-05-14,13:36:08
39.6779233333333,116.104445,0,0,40677.5667708333,2011-05-14,13:36:09
39.6776116666667,116.104171666667,0,0,40677.5667824074,2011-05-14,13:36:10
39.6772983333333,116.103906666667,0,0,40677.5667939815,2011-05-14,13:36:11
39.6769833333333,116.103641666667,0,0,40677.5668055556,2011-05-14,13:36:12
39.67666,116.103375,0,0,40677.5668171296,2011-05-14,13:36:13
39.6763433333333,116.103115,0,0,40677.5668287037,2011-05-14,13:36:14
39.6760266666667,116.102848333333,0,0,40677.5668402778,2011-05-14,13:36:15
39.6757083333333,116.102591666667,0,0,40677.5668518519,2011-05-14,13:36:16
39.6753916666667,116.102326666667,0,0,40677.5668634259,2011-05-14,13:36:17
39.6750783333333,116.102055,0,0,40677.566875,2011-05-14,13:36:18
39.6747583333333,116.101781666667,0,0,40677.5668865741,2011-05-14,13:36:19
39.6744366666667,116.101508333333,0,0,40677.5668981481,2011-05-14,13:36:20
39.67412,116.101241666667,0,0,40677.5669097222,2011-05-14,13:36:21
39.6738016666667,116.100976666667,0,0,40677.5669212963,2011-05-14,13:36:22
39.6734883333333,116.100716666667,0,0,40677.5669328704,2011-05-14,13:36:23
39.6731733333333,116.100451666667,0,0,40677.5669444444,2011-05-14,13:36:24
39.67286,116.100181666667,0,0,40677.5669560185,2011-05-14,13:36:25
39.67255,116.099911666667,0,0,40677.5669675926,2011-05-14,13:36:26
39.672235,116.099638333333,0,0,40677.5669791667,2011-05-14,13:36:27
39.671915,116.099368333333,0,0,40677.5669907407,2011-05-14,13:36:28
39.6716,116.0991,0,0,40677.5670023148,2011-05-14,13:36:29
39.6712816666667,116.098831666667,0,0,40677.5670138889,2011-05-14,13:36:30
39.6709583333333,116.098563333333,0,0,40677.567025463,2011-05-14,13:36:31
39.6706366666667,116.098293333333,0,0,40677.567037037,2011-05-14,13:36:32
39.67032,116.09802,0,0,40677.5670486111,2011-05-14,13:36:33
39.6699966666667,116.097748333333,0,0,40677.5670601852,2011-05-14,13:36:34
39.66968,116.097481666667,0,0,40677.5670717593,2011-05-14,13:36:35
39.66936,116.097211666667,0,0,40677.5670833333,2011-05-14,13:36:36
39.6690383333333,116.096946666667,0,0,40677.5670949074,2011-05-14,13:36:37
39.6687233333333,116.096676666667,0,0,40677.5671064815,2011-05-14,13:36:38
39.6684083333333,116.09641,0,0,40677.5671180556,2011-05-14,13:36:39
39.6680883333333,116.096145,0,0,40677.5671296296,2011-05-14,13:36:40
39.667765,116.095878333333,0,0,40677.5671412037,2011-05-14,13:36:41
39.6674483333333,116.095613333333,0,0,40677.5671527778,2011-05-14,13:36:42
39.66713,116.095341666667,0,0,40677.5671643519,2011-05-14,13:36:43
39.6668066666667,116.095071666667,0,0,40677.5671759259,2011-05-14,13:36:44
39.6664883333333,116.094801666667,0,0,40677.5671875,2011-05-14,13:36:45
39.66617,116.094531666667,0,0,40677.5671990741,2011-05-14,13:36:46
39.665845,116.094261666667,0,0,40677.5672106481,2011-05-14,13:36:47
39.6655266666667,116.09399,0,0,40677.5672222222,2011-05-14,13:36:48
39.6652083333333,116.093721666667,0,0,40677.5672337963,2011-05-14,13:36:49
39.6648866666667,116.09345,0,0,40677.5672453704,2011-05-14,13:36:50
39.664565,116.093175,0,0,40677.5672569444,2011-05-14,13:36:51
39.6642483333333,116.092906666667,0,0,40677.5672685185,2011-05-14,13:36:52
39.6639266666667,116.092635,0,0,40677.5672800926,2011-05-14,13:36:53
39.6636066666667,116.092363333333,0,0,40677.5672916667,2011-05-14,13:36:54
39.6632883333333,116.092096666667,0,0,40677.5673032407,2011-05-14,13:36:55
39.6629716666667,116.091821666667,0,0,40677.5673148148,2011-05-14,13:36:56
39.6626533333333,116.091548333333,0,0,40677.5673263889,2011-05-14,13:36:57
39.6623366666667,116.091278333333,0,0,40677.567337963,2011-05-14,13:36:58
39.6620183333333,116.091011666667,0,0,40677.567349537,2011-05-14,13:36:59
39.661695,116.090743333333,0,0,40677.5673611111,2011-05-14,13:37:00
39.661375,116.090476666667,0,0,40677.5673726852,2011-05-14,13:37:01
39.6610583333333,116.090203333333,0,0,40677.5673842593,2011-05-14,13:37:02
39.6607416666667,116.089933333333,0,0,40677.5673958333,2011-05-14,13:37:03
39.6604233333333,116.08966,0,0,40677.5674074074,2011-05-14,13:37:04
39.6601,116.089388333333,0,0,40677.5674189815,2011-05-14,13:37:05
39.65978,116.089111666667,0,0,40677.5674305556,2011-05-14,13:37:06
39.6594616666667,116.088838333333,0,0,40677.5674421296,2011-05-14,13:37:07
39.6591383333333,116.088566666667,0,0,40677.5674537037,2011-05-14,13:37:08
39.6588133333333,116.0883,0,0,40677.5674652778,2011-05-14,13:37:09
39.6584883333333,116.088028333333,0,0,40677.5674768519,2011-05-14,13:37:10
39.6581683333333,116.087758333333,0,0,40677.5674884259,2011-05-14,13:37:11
39.6578466666667,116.08749,0,0,40677.5675,2011-05-14,13:37:12
39.657525,116.08723,0,0,40677.5675115741,2011-05-14,13:37:13
39.6572066666667,116.086965,0,0,40677.5675231481,2011-05-14,13:37:14
39.6568883333333,116.086701666667,0,0,40677.5675347222,2011-05-14,13:37:15
39.6565683333333,116.086431666667,0,0,40677.5675462963,2011-05-14,13:37:16
39.6562516666667,116.086158333333,0,0,40677.5675578704,2011-05-14,13:37:17
39.65593,116.085891666667,0,0,40677.5675694444,2011-05-14,13:37:18
39.6556066666667,116.08563,0,0,40677.5675810185,2011-05-14,13:37:19
39.6552866666667,116.085361666667,0,0,40677.5675925926,2011-05-14,13:37:20
39.65497,116.085098333333,0,0,40677.5676041667,2011-05-14,13:37:21
39.6546533333333,116.08483,0,0,40677.5676157407,2011-05-14,13:37:22
39.6543416666667,116.084565,0,0,40677.5676273148,2011-05-14,13:37:23
39.6540266666667,116.084296666667,0,0,40677.5676388889,2011-05-14,13:37:24
39.653705,116.084026666667,0,0,40677.567650463,2011-05-14,13:37:25
39.6533833333333,116.083756666667,0,0,40677.567662037,2011-05-14,13:37:26
39.6530633333333,116.083488333333,0,0,40677.5676736111,2011-05-14,13:37:27
39.6527416666667,116.083223333333,0,0,40677.5676851852,2011-05-14,13:37:28
39.6524266666667,116.08296,0,0,40677.5676967593,2011-05-14,13:37:29
39.6521066666667,116.082691666667,0,0,40677.5677083333,2011-05-14,13:37:30
39.6517866666667,116.082415,0,0,40677.5677199074,2011-05-14,13:37:31
39.65147,116.082145,0,0,40677.5677314815,2011-05-14,13:37:32
39.651155,116.081875,0,0,40677.5677430556,2011-05-14,13:37:33
39.6508333333333,116.081601666667,0,0,40677.5677546296,2011-05-14,13:37:34
39.65051,116.081326666667,0,0,40677.5677662037,2011-05-14,13:37:35
39.650185,116.081058333333,0,0,40677.5677777778,2011-05-14,13:37:36
39.6498633333333,116.080788333333,0,0,40677.5677893519,2011-05-14,13:37:37
39.6495383333333,116.080513333333,0,0,40677.5678009259,2011-05-14,13:37:38
39.649215,116.08024,0,0,40677.5678125,2011-05-14,13:37:39
39.64889,116.079975,0,0,40677.5678240741,2011-05-14,13:37:40
39.64857,116.07971,0,0,40677.5678356481,2011-05-14,13:37:41
39.6482533333333,116.079435,0,0,40677.5678472222,2011-05-14,13:37:42
39.647935,116.079165,0,0,40677.5678587963,2011-05-14,13:37:43
39.64761,116.07889,0,0,40677.5678703704,2011-05-14,13:37:44
39.64729,116.078616666667,0,0,40677.5678819444,2011-05-14,13:37:45
39.646965,116.078343333333,0,0,40677.5678935185,2011-05-14,13:37:46
39.646645,116.078075,0,0,40677.5679050926,2011-05-14,13:37:47
39.646325,116.077806666667,0,0,40677.5679166667,2011-05-14,13:37:48
39.646005,116.077536666667,0,0,40677.5679282407,2011-05-14,13:37:49
39.6456816666667,116.07727,0,0,40677.5679398148,2011-05-14,13:37:50
39.64536,116.077001666667,0,0,40677.5679513889,2011-05-14,13:37:51
39.6450366666667,116.076736666667,0,0,40677.567962963,2011-05-14,13:37:52
39.6447166666667,116.076468333333,0,0,40677.567974537,2011-05-14,13:37:53
39.6443983333333,116.076203333333,0,0,40677.5679861111,2011-05-14,13:37:54
39.64408,116.075936666667,0,0,40677.5679976852,2011-05-14,13:37:55
39.64375,116.075666666667,0,0,40677.5680092593,2011-05-14,13:37:56
39.6434266666667,116.0754,0,0,40677.5680208333,2011-05-14,13:37:57
39.643105,116.07513,0,0,40677.5680324074,2011-05-14,13:37:58
39.6427833333333,116.074858333333,0,0,40677.5680439815,2011-05-14,13:37:59
39.642465,116.07459,0,0,40677.5680555556,2011-05-14,13:38:00
39.6421516666667,116.07432,0,0,40677.5680671296,2011-05-14,13:38:01
39.6418383333333,116.074053333333,0,0,40677.5680787037,2011-05-14,13:38:02
39.6415183333333,116.073785,0,0,40677.5680902778,2011-05-14,13:38:03
39.641195,116.073513333333,0,0,40677.5681018519,2011-05-14,13:38:04
39.6408733333333,116.073245,0,0,40677.5681134259,2011-05-14,13:38:05
39.6405516666667,116.072975,0,0,40677.568125,2011-05-14,13:38:06
39.64023,116.072711666667,0,0,40677.5681365741,2011-05-14,13:38:07
39.6399083333333,116.072446666667,0,0,40677.5681481481,2011-05-14,13:38:08
39.63959,116.072183333333,0,0,40677.5681597222,2011-05-14,13:38:09
39.63927,116.071916666667,0,0,40677.5681712963,2011-05-14,13:38:10
39.6389516666667,116.071643333333,0,0,40677.5681828704,2011-05-14,13:38:11
39.63864,116.071371666667,0,0,40677.5681944444,2011-05-14,13:38:12
39.638325,116.071101666667,0,0,40677.5682060185,2011-05-14,13:38:13
39.6380083333333,116.070833333333,0,0,40677.5682175926,2011-05-14,13:38:14
39.63769,116.070561666667,0,0,40677.5682291667,2011-05-14,13:38:15
39.6373766666667,116.070295,0,0,40677.5682407407,2011-05-14,13:38:16
39.6370566666667,116.07003,0,0,40677.5682523148,2011-05-14,13:38:17
39.6367433333333,116.069763333333,0,0,40677.5682638889,2011-05-14,13:38:18
39.6364283333333,116.069498333333,0,0,40677.568275463,2011-05-14,13:38:19
39.63611,116.06923,0,0,40677.568287037,2011-05-14,13:38:20
39.635795,116.068965,0,0,40677.5682986111,2011-05-14,13:38:21
39.6354833333333,116.068705,0,0,40677.5683101852,2011-05-14,13:38:22
39.6351683333333,116.068438333333,0,0,40677.5683217593,2011-05-14,13:38:23
39.634855,116.068173333333,0,0,40677.5683333333,2011-05-14,13:38:24
39.63454,116.067905,0,0,40677.5683449074,2011-05-14,13:38:25
39.63423,116.067641666667,0,0,40677.5683564815,2011-05-14,13:38:26
39.6339233333333,116.067381666667,0,0,40677.5683680556,2011-05-14,13:38:27
39.633615,116.06712,0,0,40677.5683796296,2011-05-14,13:38:28
39.633305,116.066853333333,0,0,40677.5683912037,2011-05-14,13:38:29
39.6329883333333,116.06659,0,0,40677.5684027778,2011-05-14,13:38:30
39.632665,116.066325,0,0,40677.5684143519,2011-05-14,13:38:31
39.6323566666667,116.066063333333,0,0,40677.5684259259,2011-05-14,13:38:32
39.6320366666667,116.065806666667,0,0,40677.5684375,2011-05-14,13:38:33
39.63172,116.065543333333,0,0,40677.5684490741,2011-05-14,13:38:34
39.63141,116.06528,0,0,40677.5684606481,2011-05-14,13:38:35
39.6310966666667,116.065015,0,0,40677.5684722222,2011-05-14,13:38:36
39.6307833333333,116.064753333333,0,0,40677.5684837963,2011-05-14,13:38:37
39.6304733333333,116.064488333333,0,0,40677.5684953704,2011-05-14,13:38:38
39.63017,116.064223333333,0,0,40677.5685069444,2011-05-14,13:38:39
39.62986,116.063966666667,0,0,40677.5685185185,2011-05-14,13:38:40
39.62955,116.063705,0,0,40677.5685300926,2011-05-14,13:38:41
39.629245,116.063446666667,0,0,40677.5685416667,2011-05-14,13:38:42
39.62893,116.063188333333,0,0,40677.5685532407,2011-05-14,13:38:43
39.6286166666667,116.06293,0,0,40677.5685648148,2011-05-14,13:38:44
39.6283083333333,116.062671666667,0,0,40677.5685763889,2011-05-14,13:38:45
39.628005,116.062405,0,0,40677.568587963,2011-05-14,13:38:46
39.62769,116.062143333333,0,0,40677.568599537,2011-05-14,13:38:47
39.6273783333333,116.06188,0,0,40677.5686111111,2011-05-14,13:38:48
39.6270666666667,116.061616666667,0,0,40677.5686226852,2011-05-14,13:38:49
39.6267533333333,116.061356666667,0,0,40677.5686342593,2011-05-14,13:38:50
39.6264433333333,116.061095,0,0,40677.5686458333,2011-05-14,13:38:51
39.626135,116.060835,0,0,40677.5686574074,2011-05-14,13:38:52
39.6258233333333,116.060576666667,0,0,40677.5686689815,2011-05-14,13:38:53
39.62551,116.060323333333,0,0,40677.5686805556,2011-05-14,13:38:54
39.62519,116.060076666667,0,0,40677.5686921296,2011-05-14,13:38:55
39.6248733333333,116.059836666667,0,0,40677.5687037037,2011-05-14,13:38:56
39.6245533333333,116.059603333333,0,0,40677.5687152778,2011-05-14,13:38:57
39.62423,116.05938,0,0,40677.5687268519,2011-05-14,13:38:58
39.6239066666667,116.059163333333,0,0,40677.5687384259,2011-05-14,13:38:59
39.623585,116.05895,0,0,40677.56875,2011-05-14,13:39:00
39.6232583333333,116.058733333333,0,0,40677.5687615741,2011-05-14,13:39:01
39.622925,116.058513333333,0,0,40677.5687731481,2011-05-14,13:39:02
39.6225933333333,116.058296666667,0,0,40677.5687847222,2011-05-14,13:39:03
39.622265,116.058085,0,0,40677.5687962963,2011-05-14,13:39:04
39.6219383333333,116.057875,0,0,40677.5688078704,2011-05-14,13:39:05
39.6216166666667,116.057666666667,0,0,40677.5688194444,2011-05-14,13:39:06
39.62129,116.05745,0,0,40677.5688310185,2011-05-14,13:39:07
39.6209616666667,116.057233333333,0,0,40677.5688425926,2011-05-14,13:39:08
39.620635,116.05702,0,0,40677.5688541667,2011-05-14,13:39:09
39.620305,116.056808333333,0,0,40677.5688657407,2011-05-14,13:39:10
39.6199716666667,116.056593333333,0,0,40677.5688773148,2011-05-14,13:39:11
39.6196383333333,116.056378333333,0,0,40677.5688888889,2011-05-14,13:39:12
39.6193083333333,116.056161666667,0,0,40677.568900463,2011-05-14,13:39:13
39.618975,116.055946666667,0,0,40677.568912037,2011-05-14,13:39:14
39.6186366666667,116.055728333333,0,0,40677.5689236111,2011-05-14,13:39:15
39.618305,116.055508333333,0,0,40677.5689351852,2011-05-14,13:39:16
39.6179766666667,116.05528,0,0,40677.5689467593,2011-05-14,13:39:17
39.617655,116.05505,0,0,40677.5689583333,2011-05-14,13:39:18
39.6173316666667,116.054813333333,0,0,40677.5689699074,2011-05-14,13:39:19
39.617015,116.054566666667,0,0,40677.5689814815,2011-05-14,13:39:20
39.6166966666667,116.054318333333,0,0,40677.5689930556,2011-05-14,13:39:21
39.61638,116.054071666667,0,0,40677.5690046296,2011-05-14,13:39:22
39.61606,116.053811666667,0,0,40677.5690162037,2011-05-14,13:39:23
39.6157466666667,116.053551666667,0,0,40677.5690277778,2011-05-14,13:39:24
39.615435,116.05329,0,0,40677.5690393519,2011-05-14,13:39:25
39.6151216666667,116.05302,0,0,40677.5690509259,2011-05-14,13:39:26
39.61481,116.052745,0,0,40677.5690625,2011-05-14,13:39:27
39.61451,116.052463333333,0,0,40677.5690740741,2011-05-14,13:39:28
39.6142016666667,116.05218,0,0,40677.5690856481,2011-05-14,13:39:29
39.6138966666667,116.051893333333,0,0,40677.5690972222,2011-05-14,13:39:30
39.6135916666667,116.051606666667,0,0,40677.5691087963,2011-05-14,13:39:31
39.61329,116.051315,0,0,40677.5691203704,2011-05-14,13:39:32
39.6129833333333,116.051025,0,0,40677.5691319444,2011-05-14,13:39:33
39.6126816666667,116.050745,0,0,40677.5691435185,2011-05-14,13:39:34
39.6123766666667,116.050463333333,0,0,40677.5691550926,2011-05-14,13:39:35
39.612075,116.05018,0,0,40677.5691666667,2011-05-14,13:39:36
39.6117683333333,116.049886666667,0,0,40677.5691782407,2011-05-14,13:39:37
39.6114583333333,116.049596666667,0,0,40677.5691898148,2011-05-14,13:39:38
39.61116,116.049305,0,0,40677.5692013889,2011-05-14,13:39:39
39.6108516666667,116.049013333333,0,0,40677.569212963,2011-05-14,13:39:40
39.6105483333333,116.048723333333,0,0,40677.569224537,2011-05-14,13:39:41
39.6102416666667,116.048435,0,0,40677.5692361111,2011-05-14,13:39:42
39.6099416666667,116.048148333333,0,0,40677.5692476852,2011-05-14,13:39:43
39.6096433333333,116.047871666667,0,0,40677.5692592593,2011-05-14,13:39:44
39.60933,116.047583333333,0,0,40677.5692708333,2011-05-14,13:39:45
39.6090266666667,116.047295,0,0,40677.5692824074,2011-05-14,13:39:46
39.60872,116.047006666667,0,0,40677.5692939815,2011-05-14,13:39:47
39.6084116666667,116.046718333333,0,0,40677.5693055556,2011-05-14,13:39:48
39.608115,116.046426666667,0,0,40677.5693171296,2011-05-14,13:39:49
39.607805,116.046138333333,0,0,40677.5693287037,2011-05-14,13:39:50
39.607495,116.045853333333,0,0,40677.5693402778,2011-05-14,13:39:51
39.607185,116.045566666667,0,0,40677.5693518519,2011-05-14,13:39:52
39.606885,116.045283333333,0,0,40677.5693634259,2011-05-14,13:39:53
39.6065833333333,116.044998333333,0,0,40677.569375,2011-05-14,13:39:54
39.6062783333333,116.044705,0,0,40677.5693865741,2011-05-14,13:39:55
39.6059733333333,116.044411666667,0,0,40677.5693981481,2011-05-14,13:39:56
39.6056733333333,116.044121666667,0,0,40677.5694097222,2011-05-14,13:39:57
39.60537,116.043826666667,0,0,40677.5694212963,2011-05-14,13:39:58
39.605065,116.043531666667,0,0,40677.5694328704,2011-05-14,13:39:59
39.60476,116.043238333333,0,0,40677.5694444444,2011-05-14,13:40:00
39.6044516666667,116.04295,0,0,40677.5694560185,2011-05-14,13:40:01
39.6041483333333,116.042661666667,0,0,40677.5694675926,2011-05-14,13:40:02
39.60384,116.04237,0,0,40677.5694791667,2011-05-14,13:40:03
39.6035383333333,116.042085,0,0,40677.5694907407,2011-05-14,13:40:04
39.603225,116.041795,0,0,40677.5695023148,2011-05-14,13:40:05
39.602915,116.041511666667,0,0,40677.5695138889,2011-05-14,13:40:06
39.6026066666667,116.041226666667,0,0,40677.569525463,2011-05-14,13:40:07
39.602295,116.04094,0,0,40677.569537037,2011-05-14,13:40:08
39.6019866666667,116.040653333333,0,0,40677.5695486111,2011-05-14,13:40:09
39.6016866666667,116.040363333333,0,0,40677.5695601852,2011-05-14,13:40:10
39.6013833333333,116.040075,0,0,40677.5695717593,2011-05-14,13:40:11
39.601085,116.039783333333,0,0,40677.5695833333,2011-05-14,13:40:12
39.6007733333333,116.03949,0,0,40677.5695949074,2011-05-14,13:40:13
39.6004683333333,116.039193333333,0,0,40677.5696064815,2011-05-14,13:40:14
39.6001683333333,116.038903333333,0,0,40677.5696180556,2011-05-14,13:40:15
39.59986,116.038618333333,0,0,40677.5696296296,2011-05-14,13:40:16
39.59955,116.038331666667,0,0,40677.5696412037,2011-05-14,13:40:17
39.5992466666667,116.038045,0,0,40677.5696527778,2011-05-14,13:40:18
39.5989416666667,116.037755,0,0,40677.5696643519,2011-05-14,13:40:19
39.5986383333333,116.037461666667,0,0,40677.5696759259,2011-05-14,13:40:20
39.598325,116.03717,0,0,40677.5696875,2011-05-14,13:40:21
39.598015,116.036881666667,0,0,40677.5696990741,2011-05-14,13:40:22
39.5977083333333,116.036595,0,0,40677.5697106481,2011-05-14,13:40:23
39.5973983333333,116.036306666667,0,0,40677.5697222222,2011-05-14,13:40:24
39.5970916666667,116.03602,0,0,40677.5697337963,2011-05-14,13:40:25
39.5967883333333,116.035725,0,0,40677.5697453704,2011-05-14,13:40:26
39.596475,116.035441666667,0,0,40677.5697569444,2011-05-14,13:40:27
39.5961616666667,116.035153333333,0,0,40677.5697685185,2011-05-14,13:40:28
39.595855,116.034866666667,0,0,40677.5697800926,2011-05-14,13:40:29
39.5955383333333,116.034576666667,0,0,40677.5697916667,2011-05-14,13:40:30
39.5952283333333,116.034271666667,0,0,40677.5698032407,2011-05-14,13:40:31
39.5949166666667,116.033978333333,0,0,40677.5698148148,2011-05-14,13:40:32
39.5946233333333,116.033681666667,0,0,40677.5698263889,2011-05-14,13:40:33
39.5943216666667,116.033386666667,0,0,40677.569837963,2011-05-14,13:40:34
39.594015,116.033095,0,0,40677.569849537,2011-05-14,13:40:35
39.593705,116.032803333333,0,0,40677.5698611111,2011-05-14,13:40:36
39.593395,116.032511666667,0,0,40677.5698726852,2011-05-14,13:40:37
39.5930916666667,116.032221666667,0,0,40677.5698842593,2011-05-14,13:40:38
39.592785,116.031931666667,0,0,40677.5698958333,2011-05-14,13:40:39
39.5924766666667,116.031643333333,0,0,40677.5699074074,2011-05-14,13:40:40
39.5921733333333,116.031356666667,0,0,40677.5699189815,2011-05-14,13:40:41
39.5918683333333,116.031056666667,0,0,40677.5699305556,2011-05-14,13:40:42
39.591565,116.03076,0,0,40677.5699421296,2011-05-14,13:40:43
39.5912516666667,116.030465,0,0,40677.5699537037,2011-05-14,13:40:44
39.5909516666667,116.030171666667,0,0,40677.5699652778,2011-05-14,13:40:45
39.5906483333333,116.029878333333,0,0,40677.5699768519,2011-05-14,13:40:46
39.59034,116.029583333333,0,0,40677.5699884259,2011-05-14,13:40:47
39.5900333333333,116.029288333333,0,0,40677.57,2011-05-14,13:40:48
39.5897233333333,116.029,0,0,40677.5700115741,2011-05-14,13:40:49
39.5894133333333,116.02872,0,0,40677.5700231481,2011-05-14,13:40:50
39.5890966666667,116.028441666667,0,0,40677.5700347222,2011-05-14,13:40:51
39.58879,116.028155,0,0,40677.5700462963,2011-05-14,13:40:52
39.5884883333333,116.027868333333,0,0,40677.5700578704,2011-05-14,13:40:53
39.5881783333333,116.027581666667,0,0,40677.5700694444,2011-05-14,13:40:54
39.587865,116.02729,0,0,40677.5700810185,2011-05-14,13:40:55
39.5875583333333,116.027001666667,0,0,40677.5700925926,2011-05-14,13:40:56
39.58725,116.026711666667,0,0,40677.5701041667,2011-05-14,13:40:57
39.5869466666667,116.026425,0,0,40677.5701157407,2011-05-14,13:40:58
39.5866416666667,116.02613,0,0,40677.5701273148,2011-05-14,13:40:59
39.586335,116.025838333333,0,0,40677.5701388889,2011-05-14,13:41:00
39.586025,116.025546666667,0,0,40677.570150463,2011-05-14,13:41:01
39.5857133333333,116.025256666667,0,0,40677.570162037,2011-05-14,13:41:02
39.5854016666667,116.024973333333,0,0,40677.5701736111,2011-05-14,13:41:03
39.5850916666667,116.024705,0,0,40677.5701851852,2011-05-14,13:41:04
39.5847766666667,116.024436666667,0,0,40677.5701967593,2011-05-14,13:41:05
39.5844533333333,116.024178333333,0,0,40677.5702083333,2011-05-14,13:41:06
39.5841316666667,116.023918333333,0,0,40677.5702199074,2011-05-14,13:41:07
39.583805,116.023668333333,0,0,40677.5702314815,2011-05-14,13:41:08
39.58347,116.023425,0,0,40677.5702430556,2011-05-14,13:41:09
39.5831366666667,116.02319,0,0,40677.5702546296,2011-05-14,13:41:10
39.582805,116.02296,0,0,40677.5702662037,2011-05-14,13:41:11
39.5824683333333,116.02274,0,0,40677.5702777778,2011-05-14,13:41:12
39.5821266666667,116.022525,0,0,40677.5702893519,2011-05-14,13:41:13
39.5817866666667,116.02231,0,0,40677.5703009259,2011-05-14,13:41:14
39.5814466666667,116.022106666667,0,0,40677.5703125,2011-05-14,13:41:15
39.581105,116.021908333333,0,0,40677.5703240741,2011-05-14,13:41:16
39.580755,116.021721666667,0,0,40677.5703356481,2011-05-14,13:41:17
39.5804,116.021536666667,0,0,40677.5703472222,2011-05-14,13:41:18
39.58004,116.021356666667,0,0,40677.5703587963,2011-05-14,13:41:19
39.57968,116.021185,0,0,40677.5703703704,2011-05-14,13:41:20
39.5793216666667,116.021016666667,0,0,40677.5703819444,2011-05-14,13:41:21
39.5789633333333,116.020845,0,0,40677.5703935185,2011-05-14,13:41:22
39.578605,116.020671666667,0,0,40677.5704050926,2011-05-14,13:41:23
39.57825,116.020498333333,0,0,40677.5704166667,2011-05-14,13:41:24
39.5778916666667,116.020325,0,0,40677.5704282407,2011-05-14,13:41:25
39.577535,116.02015,0,0,40677.5704398148,2011-05-14,13:41:26
39.57718,116.01997,0,0,40677.5704513889,2011-05-14,13:41:27
39.576825,116.019795,0,0,40677.570462963,2011-05-14,13:41:28
39.5764633333333,116.019623333333,0,0,40677.570474537,2011-05-14,13:41:29
39.576105,116.019455,0,0,40677.5704861111,2011-05-14,13:41:30
39.5757416666667,116.019285,0,0,40677.5704976852,2011-05-14,13:41:31
39.575385,116.019115,0,0,40677.5705092593,2011-05-14,13:41:32
39.5750283333333,116.018941666667,0,0,40677.5705208333,2011-05-14,13:41:33
39.57468,116.018773333333,0,0,40677.5705324074,2011-05-14,13:41:34
39.5743266666667,116.018605,0,0,40677.5705439815,2011-05-14,13:41:35
39.57397,116.01843,0,0,40677.5705555556,2011-05-14,13:41:36
39.5736083333333,116.01825,0,0,40677.5705671296,2011-05-14,13:41:37
39.5732433333333,116.018073333333,0,0,40677.5705787037,2011-05-14,13:41:38
39.57288,116.0179,0,0,40677.5705902778,2011-05-14,13:41:39
39.5725166666667,116.017725,0,0,40677.5706018518,2011-05-14,13:41:40
39.5721533333333,116.017555,0,0,40677.5706134259,2011-05-14,13:41:41
39.5717916666667,116.017386666667,0,0,40677.570625,2011-05-14,13:41:42
39.5714316666667,116.017218333333,0,0,40677.5706365741,2011-05-14,13:41:43
39.57108,116.017041666667,0,0,40677.5706481481,2011-05-14,13:41:44
39.5707266666667,116.016863333333,0,0,40677.5706597222,2011-05-14,13:41:45
39.57037,116.01669,0,0,40677.5706712963,2011-05-14,13:41:46
39.5700133333333,116.016515,0,0,40677.5706828704,2011-05-14,13:41:47
39.5696566666667,116.016338333333,0,0,40677.5706944444,2011-05-14,13:41:48
39.5693083333333,116.016168333333,0,0,40677.5707060185,2011-05-14,13:41:49
39.568955,116.015988333333,0,0,40677.5707175926,2011-05-14,13:41:50
39.5686033333333,116.015811666667,0,0,40677.5707291667,2011-05-14,13:41:51
39.568245,116.015636666667,0,0,40677.5707407407,2011-05-14,13:41:52
39.5678833333333,116.015463333333,0,0,40677.5707523148,2011-05-14,13:41:53
39.567525,116.015286666667,0,0,40677.5707638889,2011-05-14,13:41:54
39.5671666666667,116.015115,0,0,40677.570775463,2011-05-14,13:41:55
39.5668066666667,116.014948333333,0,0,40677.570787037,2011-05-14,13:41:56
39.56645,116.014781666667,0,0,40677.5707986111,2011-05-14,13:41:57
39.5660983333333,116.014608333333,0,0,40677.5708101852,2011-05-14,13:41:58
39.5657416666667,116.01443,0,0,40677.5708217593,2011-05-14,13:41:59
39.5653883333333,116.014251666667,0,0,40677.5708333333,2011-05-14,13:42:00
39.5650366666667,116.014073333333,0,0,40677.5708449074,2011-05-14,13:42:01
39.564685,116.013898333333,0,0,40677.5708564815,2011-05-14,13:42:02
39.56433,116.013726666667,0,0,40677.5708680556,2011-05-14,13:42:03
39.563985,116.013551666667,0,0,40677.5708796296,2011-05-14,13:42:04
39.5636416666667,116.013376666667,0,0,40677.5708912037,2011-05-14,13:42:05
39.563295,116.013196666667,0,0,40677.5709027778,2011-05-14,13:42:06
39.5629416666667,116.013026666667,0,0,40677.5709143518,2011-05-14,13:42:07
39.562585,116.012861666667,0,0,40677.5709259259,2011-05-14,13:42:08
39.5622233333333,116.012701666667,0,0,40677.5709375,2011-05-14,13:42:09
39.5618616666667,116.01255,0,0,40677.5709490741,2011-05-14,13:42:10
39.5615166666667,116.012408333333,0,0,40677.5709606481,2011-05-14,13:42:11
39.5611583333333,116.012275,0,0,40677.5709722222,2011-05-14,13:42:12
39.5608,116.012146666667,0,0,40677.5709837963,2011-05-14,13:42:13
39.56044,116.012023333333,0,0,40677.5709953704,2011-05-14,13:42:14
39.5600816666667,116.011901666667,0,0,40677.5710069444,2011-05-14,13:42:15
39.559735,116.011783333333,0,0,40677.5710185185,2011-05-14,13:42:16
39.5593816666667,116.011675,0,0,40677.5710300926,2011-05-14,13:42:17
39.5590183333333,116.011566666667,0,0,40677.5710416667,2011-05-14,13:42:18
39.5586583333333,116.011465,0,0,40677.5710532407,2011-05-14,13:42:19
39.5582966666667,116.011365,0,0,40677.5710648148,2011-05-14,13:42:20
39.5579333333333,116.01126,0,0,40677.5710763889,2011-05-14,13:42:21
39.5575733333333,116.01115,0,0,40677.571087963,2011-05-14,13:42:22
39.55722,116.011045,0,0,40677.571099537,2011-05-14,13:42:23
39.55686,116.01094,0,0,40677.5711111111,2011-05-14,13:42:24
39.5565,116.010833333333,0,0,40677.5711226852,2011-05-14,13:42:25
39.5561466666667,116.010731666667,0,0,40677.5711342593,2011-05-14,13:42:26
39.55579,116.010626666667,0,0,40677.5711458333,2011-05-14,13:42:27
39.5554233333333,116.010521666667,0,0,40677.5711574074,2011-05-14,13:42:28
39.55505,116.010421666667,0,0,40677.5711689815,2011-05-14,13:42:29
39.5546866666667,116.010318333333,0,0,40677.5711805556,2011-05-14,13:42:30
39.5543266666667,116.010218333333,0,0,40677.5711921296,2011-05-14,13:42:31
39.55397,116.010121666667,0,0,40677.5712037037,2011-05-14,13:42:32
39.5536066666667,116.010026666667,0,0,40677.5712152778,2011-05-14,13:42:33
39.5532516666667,116.00992,0,0,40677.5712268518,2011-05-14,13:42:34
39.5529033333333,116.009815,0,0,40677.5712384259,2011-05-14,13:42:35
39.552545,116.00971,0,0,40677.57125,2011-05-14,13:42:36
39.552185,116.009601666667,0,0,40677.5712615741,2011-05-14,13:42:37
39.5518283333333,116.009493333333,0,0,40677.5712731481,2011-05-14,13:42:38
39.5514583333333,116.009391666667,0,0,40677.5712847222,2011-05-14,13:42:39
39.5511016666667,116.009295,0,0,40677.5712962963,2011-05-14,13:42:40
39.5507433333333,116.009196666667,0,0,40677.5713078704,2011-05-14,13:42:41
39.5503866666667,116.009091666667,0,0,40677.5713194444,2011-05-14,13:42:42
39.5500333333333,116.008985,0,0,40677.5713310185,2011-05-14,13:42:43
39.5496766666667,116.00888,0,0,40677.5713425926,2011-05-14,13:42:44
39.5493216666667,116.00878,0,0,40677.5713541667,2011-05-14,13:42:45
39.5489733333333,116.008673333333,0,0,40677.5713657407,2011-05-14,13:42:46
39.5486283333333,116.008558333333,0,0,40677.5713773148,2011-05-14,13:42:47
39.548275,116.00845,0,0,40677.5713888889,2011-05-14,13:42:48
39.547925,116.008341666667,0,0,40677.571400463,2011-05-14,13:42:49
39.5475733333333,116.008236666667,0,0,40677.571412037,2011-05-14,13:42:50
39.5472166666667,116.008138333333,0,0,40677.5714236111,2011-05-14,13:42:51
39.546865,116.008038333333,0,0,40677.5714351852,2011-05-14,13:42:52
39.5465116666667,116.00794,0,0,40677.5714467593,2011-05-14,13:42:53
39.54616,116.007843333333,0,0,40677.5714583333,2011-05-14,13:42:54
39.5458033333333,116.007743333333,0,0,40677.5714699074,2011-05-14,13:42:55
39.545445,116.007648333333,0,0,40677.5714814815,2011-05-14,13:42:56
39.5450933333333,116.007545,0,0,40677.5714930556,2011-05-14,13:42:57
39.5447466666667,116.007436666667,0,0,40677.5715046296,2011-05-14,13:42:58
39.5443933333333,116.00733,0,0,40677.5715162037,2011-05-14,13:42:59
39.5440516666667,116.007223333333,0,0,40677.5715277778,2011-05-14,13:43:00
39.5437133333333,116.007118333333,0,0,40677.5715393518,2011-05-14,13:43:01
39.543375,116.007016666667,0,0,40677.5715509259,2011-05-14,13:43:02
39.5430216666667,116.006908333333,0,0,40677.5715625,2011-05-14,13:43:03
39.5426816666667,116.006801666667,0,0,40677.5715740741,2011-05-14,13:43:04
39.5423366666667,116.006701666667,0,0,40677.5715856481,2011-05-14,13:43:05
39.54199,116.006605,0,0,40677.5715972222,2011-05-14,13:43:06
39.5416416666667,116.006506666667,0,0,40677.5716087963,2011-05-14,13:43:07
39.5412816666667,116.00641,0,0,40677.5716203704,2011-05-14,13:43:08
39.5409233333333,116.006311666667,0,0,40677.5716319444,2011-05-14,13:43:09
39.5405633333333,116.006213333333,0,0,40677.5716435185,2011-05-14,13:43:10
39.5402033333333,116.006106666667,0,0,40677.5716550926,2011-05-14,13:43:11
39.5398483333333,116.005996666667,0,0,40677.5716666667,2011-05-14,13:43:12
39.53949,116.005891666667,0,0,40677.5716782407,2011-05-14,13:43:13
39.5391283333333,116.005786666667,0,0,40677.5716898148,2011-05-14,13:43:14
39.5387666666667,116.005685,0,0,40677.5717013889,2011-05-14,13:43:15
39.5384116666667,116.005586666667,0,0,40677.571712963,2011-05-14,13:43:16
39.5380666666667,116.005491666667,0,0,40677.571724537,2011-05-14,13:43:17
39.5377033333333,116.0054,0,0,40677.5717361111,2011-05-14,13:43:18
39.5373466666667,116.005306666667,0,0,40677.5717476852,2011-05-14,13:43:19
39.5369833333333,116.00521,0,0,40677.5717592593,2011-05-14,13:43:20
39.536625,116.00511,0,0,40677.5717708333,2011-05-14,13:43:21
39.536275,116.005006666667,0,0,40677.5717824074,2011-05-14,13:43:22
39.5359166666667,116.00491,0,0,40677.5717939815,2011-05-14,13:43:23
39.5355566666667,116.004816666667,0,0,40677.5718055556,2011-05-14,13:43:24
39.5352016666667,116.004721666667,0,0,40677.5718171296,2011-05-14,13:43:25
39.5348383333333,116.004625,0,0,40677.5718287037,2011-05-14,13:43:26
39.5344783333333,116.004526666667,0,0,40677.5718402778,2011-05-14,13:43:27
39.5341233333333,116.004428333333,0,0,40677.5718518518,2011-05-14,13:43:28
39.53376,116.00433,0,0,40677.5718634259,2011-05-14,13:43:29
39.5333933333333,116.004231666667,0,0,40677.571875,2011-05-14,13:43:30
39.5330183333333,116.00414,0,0,40677.5718865741,2011-05-14,13:43:31
39.5326583333333,116.004041666667,0,0,40677.5718981481,2011-05-14,13:43:32
39.5323033333333,116.003941666667,0,0,40677.5719097222,2011-05-14,13:43:33
39.531945,116.003841666667,0,0,40677.5719212963,2011-05-14,13:43:34
39.53159,116.00373,0,0,40677.5719328704,2011-05-14,13:43:35
39.53124,116.003625,0,0,40677.5719444444,2011-05-14,13:43:36
39.5308733333333,116.003516666667,0,0,40677.5719560185,2011-05-14,13:43:37
39.530515,116.003405,0,0,40677.5719675926,2011-05-14,13:43:38
39.53016,116.003298333333,0,0,40677.5719791667,2011-05-14,13:43:39
39.5297966666667,116.003196666667,0,0,40677.5719907407,2011-05-14,13:43:40
39.5294316666667,116.003108333333,0,0,40677.5720023148,2011-05-14,13:43:41
39.529075,116.003001666667,0,0,40677.5720138889,2011-05-14,13:43:42
39.5287066666667,116.002895,0,0,40677.572025463,2011-05-14,13:43:43
39.5283366666667,116.002785,0,0,40677.572037037,2011-05-14,13:43:44
39.527975,116.002673333333,0,0,40677.5720486111,2011-05-14,13:43:45
39.527615,116.00256,0,0,40677.5720601852,2011-05-14,13:43:46
39.527255,116.00245,0,0,40677.5720717593,2011-05-14,13:43:47
39.5268933333333,116.002338333333,0,0,40677.5720833333,2011-05-14,13:43:48
39.5265366666667,116.00222,0,0,40677.5720949074,2011-05-14,13:43:49
39.526175,116.002105,0,0,40677.5721064815,2011-05-14,13:43:50
39.5258116666667,116.001986666667,0,0,40677.5721180556,2011-05-14,13:43:51
39.5254416666667,116.00187,0,0,40677.5721296296,2011-05-14,13:43:52
39.525075,116.001746666667,0,0,40677.5721412037,2011-05-14,13:43:53
39.524705,116.00162,0,0,40677.5721527778,2011-05-14,13:43:54
39.524335,116.001495,0,0,40677.5721643518,2011-05-14,13:43:55
39.5239683333333,116.001375,0,0,40677.5721759259,2011-05-14,13:43:56
39.52359,116.001256666667,0,0,40677.5721875,2011-05-14,13:43:57
39.5232083333333,116.00114,0,0,40677.5721990741,2011-05-14,13:43:58
39.5228233333333,116.001026666667,0,0,40677.5722106481,2011-05-14,13:43:59
39.5224433333333,116.000911666667,0,0,40677.5722222222,2011-05-14,13:44:00
39.5220766666667,116.0008,0,0,40677.5722337963,2011-05-14,13:44:01
39.521715,116.000695,0,0,40677.5722453704,2011-05-14,13:44:02
39.521345,116.000586666667,0,0,40677.5722569444,2011-05-14,13:44:03
39.5209716666667,116.000488333333,0,0,40677.5722685185,2011-05-14,13:44:04
39.5206066666667,116.000383333333,0,0,40677.5722800926,2011-05-14,13:44:05
39.5202366666667,116.000273333333,0,0,40677.5722916667,2011-05-14,13:44:06
39.5198666666667,116.000168333333,0,0,40677.5723032407,2011-05-14,13:44:07
39.519495,116.000061666667,0,0,40677.5723148148,2011-05-14,13:44:08
39.519125,115.999951666667,0,0,40677.5723263889,2011-05-14,13:44:09
39.518755,115.99985,0,0,40677.572337963,2011-05-14,13:44:10
39.5183816666667,115.999741666667,0,0,40677.572349537,2011-05-14,13:44:11
39.5180116666667,115.999628333333,0,0,40677.5723611111,2011-05-14,13:44:12
39.5176416666667,115.999513333333,0,0,40677.5723726852,2011-05-14,13:44:13
39.517265,115.99941,0,0,40677.5723842593,2011-05-14,13:44:14
39.5168883333333,115.99931,0,0,40677.5723958333,2011-05-14,13:44:15
39.516515,115.999208333333,0,0,40677.5724074074,2011-05-14,13:44:16
39.5161366666667,115.999108333333,0,0,40677.5724189815,2011-05-14,13:44:17
39.515765,115.99901,0,0,40677.5724305556,2011-05-14,13:44:18
39.5153833333333,115.998908333333,0,0,40677.5724421296,2011-05-14,13:44:19
39.5150033333333,115.99881,0,0,40677.5724537037,2011-05-14,13:44:20
39.51462,115.998711666667,0,0,40677.5724652778,2011-05-14,13:44:21
39.5142433333333,115.998605,0,0,40677.5724768518,2011-05-14,13:44:22
39.51387,115.998501666667,0,0,40677.5724884259,2011-05-14,13:44:23
39.5134933333333,115.998401666667,0,0,40677.5725,2011-05-14,13:44:24
39.51312,115.998301666667,0,0,40677.5725115741,2011-05-14,13:44:25
39.5127466666667,115.998191666667,0,0,40677.5725231481,2011-05-14,13:44:26
39.512375,115.998088333333,0,0,40677.5725347222,2011-05-14,13:44:27
39.5119966666667,115.997983333333,0,0,40677.5725462963,2011-05-14,13:44:28
39.511625,115.997871666667,0,0,40677.5725578704,2011-05-14,13:44:29
39.5112466666667,115.997771666667,0,0,40677.5725694444,2011-05-14,13:44:30
39.5108733333333,115.997665,0,0,40677.5725810185,2011-05-14,13:44:31
39.510495,115.997561666667,0,0,40677.5725925926,2011-05-14,13:44:32
39.510125,115.99745,0,0,40677.5726041667,2011-05-14,13:44:33
39.5097533333333,115.997336666667,0,0,40677.5726157407,2011-05-14,13:44:34
39.5093833333333,115.997225,0,0,40677.5726273148,2011-05-14,13:44:35
39.5090133333333,115.997116666667,0,0,40677.5726388889,2011-05-14,13:44:36
39.508645,115.99701,0,0,40677.572650463,2011-05-14,13:44:37
39.50827,115.996905,0,0,40677.572662037,2011-05-14,13:44:38
39.5079066666667,115.996801666667,0,0,40677.5726736111,2011-05-14,13:44:39
39.5075383333333,115.996693333333,0,0,40677.5726851852,2011-05-14,13:44:40
39.5071683333333,115.996588333333,0,0,40677.5726967593,2011-05-14,13:44:41
39.5068,115.996483333333,0,0,40677.5727083333,2011-05-14,13:44:42
39.5064316666667,115.996376666667,0,0,40677.5727199074,2011-05-14,13:44:43
39.5060633333333,115.996266666667,0,0,40677.5727314815,2011-05-14,13:44:44
39.5057,115.996155,0,0,40677.5727430556,2011-05-14,13:44:45
39.505325,115.996041666667,0,0,40677.5727546296,2011-05-14,13:44:46
39.504955,115.995923333333,0,0,40677.5727662037,2011-05-14,13:44:47
39.5045916666667,115.9958,0,0,40677.5727777778,2011-05-14,13:44:48
39.50423,115.995666666667,0,0,40677.5727893518,2011-05-14,13:44:49
39.5038666666667,115.995515,0,0,40677.5728009259,2011-05-14,13:44:50
39.503525,115.99534,0,0,40677.5728125,2011-05-14,13:44:51
39.503165,115.995181666667,0,0,40677.5728240741,2011-05-14,13:44:52
39.5028016666667,115.995016666667,0,0,40677.5728356481,2011-05-14,13:44:53
39.5024433333333,115.994848333333,0,0,40677.5728472222,2011-05-14,13:44:54
39.50209,115.994676666667,0,0,40677.5728587963,2011-05-14,13:44:55
39.5017433333333,115.994496666667,0,0,40677.5728703704,2011-05-14,13:44:56
39.501385,115.994313333333,0,0,40677.5728819444,2011-05-14,13:44:57
39.5010316666667,115.994116666667,0,0,40677.5728935185,2011-05-14,13:44:58
39.5006883333333,115.993916666667,0,0,40677.5729050926,2011-05-14,13:44:59
39.50034,115.993706666667,0,0,40677.5729166667,2011-05-14,13:45:00
39.50001,115.993493333333,0,0,40677.5729282407,2011-05-14,13:45:01
39.499675,115.993275,0,0,40677.5729398148,2011-05-14,13:45:02
39.4993433333333,115.993043333333,0,0,40677.5729513889,2011-05-14,13:45:03
39.4990233333333,115.992808333333,0,0,40677.572962963,2011-05-14,13:45:04
39.4986983333333,115.992561666667,0,0,40677.572974537,2011-05-14,13:45:05
39.498365,115.992311666667,0,0,40677.5729861111,2011-05-14,13:45:06
39.498035,115.99207,0,0,40677.5729976852,2011-05-14,13:45:07
39.4977016666667,115.991826666667,0,0,40677.5730092593,2011-05-14,13:45:08
39.4973733333333,115.991586666667,0,0,40677.5730208333,2011-05-14,13:45:09
39.4970433333333,115.991345,0,0,40677.5730324074,2011-05-14,13:45:10
39.4967116666667,115.991103333333,0,0,40677.5730439815,2011-05-14,13:45:11
39.4963833333333,115.990856666667,0,0,40677.5730555556,2011-05-14,13:45:12
39.49606,115.990606666667,0,0,40677.5730671296,2011-05-14,13:45:13
39.49573,115.990356666667,0,0,40677.5730787037,2011-05-14,13:45:14
39.4954033333333,115.990105,0,0,40677.5730902778,2011-05-14,13:45:15
39.495075,115.989851666667,0,0,40677.5731018518,2011-05-14,13:45:16
39.4947433333333,115.9896,0,0,40677.5731134259,2011-05-14,13:45:17
39.4944183333333,115.989348333333,0,0,40677.573125,2011-05-14,13:45:18
39.494095,115.989093333333,0,0,40677.5731365741,2011-05-14,13:45:19
39.4937683333333,115.988843333333,0,0,40677.5731481481,2011-05-14,13:45:20
39.4934416666667,115.988595,0,0,40677.5731597222,2011-05-14,13:45:21
39.493115,115.988343333333,0,0,40677.5731712963,2011-05-14,13:45:22
39.4927883333333,115.988098333333,0,0,40677.5731828704,2011-05-14,13:45:23
39.4924566666667,115.98785,0,0,40677.5731944444,2011-05-14,13:45:24
39.4921316666667,115.9876,0,0,40677.5732060185,2011-05-14,13:45:25
39.4918,115.987353333333,0,0,40677.5732175926,2011-05-14,13:45:26
39.49147,115.987105,0,0,40677.5732291667,2011-05-14,13:45:27
39.4911383333333,115.986856666667,0,0,40677.5732407407,2011-05-14,13:45:28
39.4908083333333,115.986606666667,0,0,40677.5732523148,2011-05-14,13:45:29
39.4904766666667,115.98636,0,0,40677.5732638889,2011-05-14,13:45:30
39.4901466666667,115.986115,0,0,40677.573275463,2011-05-14,13:45:31
39.4898133333333,115.98587,0,0,40677.573287037,2011-05-14,13:45:32
39.4894883333333,115.985626666667,0,0,40677.5732986111,2011-05-14,13:45:33
39.4891633333333,115.985381666667,0,0,40677.5733101852,2011-05-14,13:45:34
39.4888366666667,115.98514,0,0,40677.5733217593,2011-05-14,13:45:35
39.48851,115.984896666667,0,0,40677.5733333333,2011-05-14,13:45:36
39.48818,115.984656666667,0,0,40677.5733449074,2011-05-14,13:45:37
39.487845,115.98441,0,0,40677.5733564815,2011-05-14,13:45:38
39.48751,115.984165,0,0,40677.5733680556,2011-05-14,13:45:39
39.4871816666667,115.983918333333,0,0,40677.5733796296,2011-05-14,13:45:40
39.4868583333333,115.983668333333,0,0,40677.5733912037,2011-05-14,13:45:41
39.486535,115.983418333333,0,0,40677.5734027778,2011-05-14,13:45:42
39.4862,115.983173333333,0,0,40677.5734143518,2011-05-14,13:45:43
39.485865,115.982925,0,0,40677.5734259259,2011-05-14,13:45:44
39.4855333333333,115.982681666667,0,0,40677.5734375,2011-05-14,13:45:45
39.4852066666667,115.982438333333,0,0,40677.5734490741,2011-05-14,13:45:46
39.48487,115.9822,0,0,40677.5734606481,2011-05-14,13:45:47
39.48454,115.981958333333,0,0,40677.5734722222,2011-05-14,13:45:48
39.4842016666667,115.981715,0,0,40677.5734837963,2011-05-14,13:45:49
39.4838733333333,115.981473333333,0,0,40677.5734953704,2011-05-14,13:45:50
39.48355,115.981235,0,0,40677.5735069444,2011-05-14,13:45:51
39.4832216666667,115.980993333333,0,0,40677.5735185185,2011-05-14,13:45:52
39.4828916666667,115.980751666667,0,0,40677.5735300926,2011-05-14,13:45:53
39.4825633333333,115.98051,0,0,40677.5735416667,2011-05-14,13:45:54
39.4822366666667,115.980263333333,0,0,40677.5735532407,2011-05-14,13:45:55
39.4819,115.980011666667,0,0,40677.5735648148,2011-05-14,13:45:56
39.4815683333333,115.979763333333,0,0,40677.5735763889,2011-05-14,13:45:57
39.481235,115.979525,0,0,40677.573587963,2011-05-14,13:45:58
39.4808983333333,115.979286666667,0,0,40677.573599537,2011-05-14,13:45:59
39.480565,115.979043333333,0,0,40677.5736111111,2011-05-14,13:46:00
39.480235,115.978796666667,0,0,40677.5736226852,2011-05-14,13:46:01
39.4799066666667,115.97855,0,0,40677.5736342593,2011-05-14,13:46:02
39.4795733333333,115.978308333333,0,0,40677.5736458333,2011-05-14,13:46:03
39.4792483333333,115.978066666667,0,0,40677.5736574074,2011-05-14,13:46:04
39.4789083333333,115.977831666667,0,0,40677.5736689815,2011-05-14,13:46:05
39.4785733333333,115.977593333333,0,0,40677.5736805556,2011-05-14,13:46:06
39.4782416666667,115.977355,0,0,40677.5736921296,2011-05-14,13:46:07
39.4779116666667,115.977118333333,0,0,40677.5737037037,2011-05-14,13:46:08
39.4775816666667,115.976875,0,0,40677.5737152778,2011-05-14,13:46:09
39.4772483333333,115.976631666667,0,0,40677.5737268519,2011-05-14,13:46:10
39.47692,115.976388333333,0,0,40677.5737384259,2011-05-14,13:46:11
39.4766016666667,115.976135,0,0,40677.57375,2011-05-14,13:46:12
39.4762766666667,115.975885,0,0,40677.5737615741,2011-05-14,13:46:13
39.4759466666667,115.975636666667,0,0,40677.5737731481,2011-05-14,13:46:14
39.47562,115.975388333333,0,0,40677.5737847222,2011-05-14,13:46:15
39.4752916666667,115.975143333333,0,0,40677.5737962963,2011-05-14,13:46:16
39.4749583333333,115.974896666667,0,0,40677.5738078704,2011-05-14,13:46:17
39.47463,115.974651666667,0,0,40677.5738194444,2011-05-14,13:46:18
39.474295,115.97441,0,0,40677.5738310185,2011-05-14,13:46:19
39.4739666666667,115.97417,0,0,40677.5738425926,2011-05-14,13:46:20
39.473635,115.973931666667,0,0,40677.5738541667,2011-05-14,13:46:21
39.4733033333333,115.973686666667,0,0,40677.5738657407,2011-05-14,13:46:22
39.4729733333333,115.973443333333,0,0,40677.5738773148,2011-05-14,13:46:23
39.4726383333333,115.973205,0,0,40677.5738888889,2011-05-14,13:46:24
39.4723083333333,115.972961666667,0,0,40677.573900463,2011-05-14,13:46:25
39.4719816666667,115.972718333333,0,0,40677.573912037,2011-05-14,13:46:26
39.4716466666667,115.97248,0,0,40677.5739236111,2011-05-14,13:46:27
39.471315,115.972236666667,0,0,40677.5739351852,2011-05-14,13:46:28
39.4709783333333,115.971988333333,0,0,40677.5739467593,2011-05-14,13:46:29
39.4706533333333,115.971743333333,0,0,40677.5739583333,2011-05-14,13:46:30
39.4703283333333,115.971495,0,0,40677.5739699074,2011-05-14,13:46:31
39.4700016666667,115.971248333333,0,0,40677.5739814815,2011-05-14,13:46:32
39.4696783333333,115.970998333333,0,0,40677.5739930556,2011-05-14,13:46:33
39.4693516666667,115.97074,0,0,40677.5740046296,2011-05-14,13:46:34
39.46903,115.970485,0,0,40677.5740162037,2011-05-14,13:46:35
39.4687033333333,115.970238333333,0,0,40677.5740277778,2011-05-14,13:46:36
39.4683783333333,115.96999,0,0,40677.5740393519,2011-05-14,13:46:37
39.46805,115.96974,0,0,40677.5740509259,2011-05-14,13:46:38
39.4677166666667,115.969491666667,0,0,40677.5740625,2011-05-14,13:46:39
39.4673833333333,115.969245,0,0,40677.5740740741,2011-05-14,13:46:40
39.4670533333333,115.968996666667,0,0,40677.5740856482,2011-05-14,13:46:41
39.4667233333333,115.968748333333,0,0,40677.5740972222,2011-05-14,13:46:42
39.46639,115.968505,0,0,40677.5741087963,2011-05-14,13:46:43
39.4660583333333,115.968261666667,0,0,40677.5741203704,2011-05-14,13:46:44
39.4657316666667,115.968018333333,0,0,40677.5741319444,2011-05-14,13:46:45
39.4654033333333,115.967771666667,0,0,40677.5741435185,2011-05-14,13:46:46
39.4650816666667,115.967525,0,0,40677.5741550926,2011-05-14,13:46:47
39.46476,115.967281666667,0,0,40677.5741666667,2011-05-14,13:46:48
39.46443,115.967033333333,0,0,40677.5741782407,2011-05-14,13:46:49
39.464095,115.96679,0,0,40677.5741898148,2011-05-14,13:46:50
39.463765,115.966543333333,0,0,40677.5742013889,2011-05-14,13:46:51
39.46344,115.9663,0,0,40677.574212963,2011-05-14,13:46:52
39.4631083333333,115.966065,0,0,40677.574224537,2011-05-14,13:46:53
39.4627733333333,115.96583,0,0,40677.5742361111,2011-05-14,13:46:54
39.4624383333333,115.965595,0,0,40677.5742476852,2011-05-14,13:46:55
39.4621083333333,115.965355,0,0,40677.5742592593,2011-05-14,13:46:56
39.4617766666667,115.965115,0,0,40677.5742708333,2011-05-14,13:46:57
39.46145,115.964871666667,0,0,40677.5742824074,2011-05-14,13:46:58
39.4611216666667,115.96463,0,0,40677.5742939815,2011-05-14,13:46:59
39.4607933333333,115.964383333333,0,0,40677.5743055556,2011-05-14,13:47:00
39.4604683333333,115.964128333333,0,0,40677.5743171296,2011-05-14,13:47:01
39.460145,115.96387,0,0,40677.5743287037,2011-05-14,13:47:02
39.4598233333333,115.963608333333,0,0,40677.5743402778,2011-05-14,13:47:03
39.4594983333333,115.96336,0,0,40677.5743518519,2011-05-14,13:47:04
39.459175,115.963111666667,0,0,40677.5743634259,2011-05-14,13:47:05
39.4588533333333,115.962855,0,0,40677.574375,2011-05-14,13:47:06
39.4585266666667,115.9626,0,0,40677.5743865741,2011-05-14,13:47:07
39.4581983333333,115.962351666667,0,0,40677.5743981482,2011-05-14,13:47:08
39.4578666666667,115.962113333333,0,0,40677.5744097222,2011-05-14,13:47:09
39.457535,115.96187,0,0,40677.5744212963,2011-05-14,13:47:10
39.4572033333333,115.961616666667,0,0,40677.5744328704,2011-05-14,13:47:11
39.4568716666667,115.961366666667,0,0,40677.5744444444,2011-05-14,13:47:12
39.4565483333333,115.961116666667,0,0,40677.5744560185,2011-05-14,13:47:13
39.4562183333333,115.960868333333,0,0,40677.5744675926,2011-05-14,13:47:14
39.455885,115.960621666667,0,0,40677.5744791667,2011-05-14,13:47:15
39.45555,115.960375,0,0,40677.5744907407,2011-05-14,13:47:16
39.4552183333333,115.96013,0,0,40677.5745023148,2011-05-14,13:47:17
39.45489,115.959886666667,0,0,40677.5745138889,2011-05-14,13:47:18
39.4545633333333,115.959636666667,0,0,40677.574525463,2011-05-14,13:47:19
39.45424,115.959388333333,0,0,40677.574537037,2011-05-14,13:47:20
39.4539116666667,115.95914,0,0,40677.5745486111,2011-05-14,13:47:21
39.453585,115.958893333333,0,0,40677.5745601852,2011-05-14,13:47:22
39.45325,115.958651666667,0,0,40677.5745717593,2011-05-14,13:47:23
39.452915,115.958401666667,0,0,40677.5745833333,2011-05-14,13:47:24
39.4525866666667,115.958153333333,0,0,40677.5745949074,2011-05-14,13:47:25
39.4522533333333,115.957905,0,0,40677.5746064815,2011-05-14,13:47:26
39.451915,115.957666666667,0,0,40677.5746180556,2011-05-14,13:47:27
39.4515816666667,115.957426666667,0,0,40677.5746296296,2011-05-14,13:47:28
39.4512483333333,115.957181666667,0,0,40677.5746412037,2011-05-14,13:47:29
39.4509116666667,115.95694,0,0,40677.5746527778,2011-05-14,13:47:30
39.45058,115.956695,0,0,40677.5746643519,2011-05-14,13:47:31
39.4502466666667,115.956448333333,0,0,40677.5746759259,2011-05-14,13:47:32
39.4499133333333,115.956201666667,0,0,40677.5746875,2011-05-14,13:47:33
39.4495816666667,115.955953333333,0,0,40677.5746990741,2011-05-14,13:47:34
39.4492483333333,115.955705,0,0,40677.5747106481,2011-05-14,13:47:35
39.4489216666667,115.955455,0,0,40677.5747222222,2011-05-14,13:47:36
39.4485966666667,115.955208333333,0,0,40677.5747337963,2011-05-14,13:47:37
39.4482683333333,115.954963333333,0,0,40677.5747453704,2011-05-14,13:47:38
39.44794,115.954708333333,0,0,40677.5747569444,2011-05-14,13:47:39
39.44761,115.95446,0,0,40677.5747685185,2011-05-14,13:47:40
39.4472816666667,115.954216666667,0,0,40677.5747800926,2011-05-14,13:47:41
39.4469533333333,115.953965,0,0,40677.5747916667,2011-05-14,13:47:42
39.4466266666667,115.953711666667,0,0,40677.5748032407,2011-05-14,13:47:43
39.44629,115.95346,0,0,40677.5748148148,2011-05-14,13:47:44
39.4459533333333,115.95321,0,0,40677.5748263889,2011-05-14,13:47:45
39.445625,115.952953333333,0,0,40677.574837963,2011-05-14,13:47:46
39.445295,115.9527,0,0,40677.574849537,2011-05-14,13:47:47
39.4449666666667,115.95244,0,0,40677.5748611111,2011-05-14,13:47:48
39.4446383333333,115.952191666667,0,0,40677.5748726852,2011-05-14,13:47:49
39.4442983333333,115.951943333333,0,0,40677.5748842593,2011-05-14,13:47:50
39.4439666666667,115.951696666667,0,0,40677.5748958333,2011-05-14,13:47:51
39.443635,115.951455,0,0,40677.5749074074,2011-05-14,13:47:52
39.4433066666667,115.951211666667,0,0,40677.5749189815,2011-05-14,13:47:53
39.4429716666667,115.950971666667,0,0,40677.5749305556,2011-05-14,13:47:54
39.4426433333333,115.950721666667,0,0,40677.5749421296,2011-05-14,13:47:55
39.44231,115.950476666667,0,0,40677.5749537037,2011-05-14,13:47:56
39.4419866666667,115.95023,0,0,40677.5749652778,2011-05-14,13:47:57
39.4416566666667,115.949986666667,0,0,40677.5749768519,2011-05-14,13:47:58
39.44132,115.949736666667,0,0,40677.5749884259,2011-05-14,13:47:59
39.4409883333333,115.94949,0,0,40677.575,2011-05-14,13:48:00
39.4406583333333,115.949243333333,0,0,40677.5750115741,2011-05-14,13:48:01
39.44033,115.948991666667,0,0,40677.5750231481,2011-05-14,13:48:02
39.4400016666667,115.948738333333,0,0,40677.5750347222,2011-05-14,13:48:03
39.4396733333333,115.948483333333,0,0,40677.5750462963,2011-05-14,13:48:04
39.4393416666667,115.948241666667,0,0,40677.5750578704,2011-05-14,13:48:05
39.43902,115.947991666667,0,0,40677.5750694444,2011-05-14,13:48:06
39.4386983333333,115.94774,0,0,40677.5750810185,2011-05-14,13:48:07
39.438385,115.947486666667,0,0,40677.5750925926,2011-05-14,13:48:08
39.438075,115.947216666667,0,0,40677.5751041667,2011-05-14,13:48:09
39.4377733333333,115.94694,0,0,40677.5751157407,2011-05-14,13:48:10
39.4374683333333,115.94666,0,0,40677.5751273148,2011-05-14,13:48:11
39.4371566666667,115.946388333333,0,0,40677.5751388889,2011-05-14,13:48:12
39.4368466666667,115.946111666667,0,0,40677.575150463,2011-05-14,13:48:13
39.4365383333333,115.945823333333,0,0,40677.575162037,2011-05-14,13:48:14
39.4362316666667,115.945538333333,0,0,40677.5751736111,2011-05-14,13:48:15
39.435925,115.945258333333,0,0,40677.5751851852,2011-05-14,13:48:16
39.4356233333333,115.94498,0,0,40677.5751967593,2011-05-14,13:48:17
39.4353166666667,115.9447,0,0,40677.5752083333,2011-05-14,13:48:18
39.4350166666667,115.944415,0,0,40677.5752199074,2011-05-14,13:48:19
39.4347116666667,115.94413,0,0,40677.5752314815,2011-05-14,13:48:20
39.4344016666667,115.943845,0,0,40677.5752430556,2011-05-14,13:48:21
39.4341016666667,115.943558333333,0,0,40677.5752546296,2011-05-14,13:48:22
39.4337933333333,115.943273333333,0,0,40677.5752662037,2011-05-14,13:48:23
39.4334866666667,115.942991666667,0,0,40677.5752777778,2011-05-14,13:48:24
39.433175,115.94271,0,0,40677.5752893519,2011-05-14,13:48:25
39.4328633333333,115.942425,0,0,40677.5753009259,2011-05-14,13:48:26
39.4325483333333,115.942138333333,0,0,40677.5753125,2011-05-14,13:48:27
39.4322383333333,115.941851666667,0,0,40677.5753240741,2011-05-14,13:48:28
39.43193,115.941568333333,0,0,40677.5753356481,2011-05-14,13:48:29
39.4316333333333,115.94128,0,0,40677.5753472222,2011-05-14,13:48:30
39.4313266666667,115.940991666667,0,0,40677.5753587963,2011-05-14,13:48:31
39.4310183333333,115.940706666667,0,0,40677.5753703704,2011-05-14,13:48:32
39.430705,115.940426666667,0,0,40677.5753819444,2011-05-14,13:48:33
39.4303916666667,115.940146666667,0,0,40677.5753935185,2011-05-14,13:48:34
39.4300833333333,115.939866666667,0,0,40677.5754050926,2011-05-14,13:48:35
39.4297783333333,115.939588333333,0,0,40677.5754166667,2011-05-14,13:48:36
39.4294716666667,115.939305,0,0,40677.5754282407,2011-05-14,13:48:37
39.4291616666667,115.939021666667,0,0,40677.5754398148,2011-05-14,13:48:38
39.4288533333333,115.938736666667,0,0,40677.5754513889,2011-05-14,13:48:39
39.4285433333333,115.93845,0,0,40677.575462963,2011-05-14,13:48:40
39.42823,115.938168333333,0,0,40677.575474537,2011-05-14,13:48:41
39.4279183333333,115.93788,0,0,40677.5754861111,2011-05-14,13:48:42
39.4276133333333,115.937593333333,0,0,40677.5754976852,2011-05-14,13:48:43
39.4273066666667,115.937308333333,0,0,40677.5755092593,2011-05-14,13:48:44
39.4269983333333,115.937021666667,0,0,40677.5755208333,2011-05-14,13:48:45
39.4266916666667,115.936741666667,0,0,40677.5755324074,2011-05-14,13:48:46
39.426375,115.936451666667,0,0,40677.5755439815,2011-05-14,13:48:47
39.4260616666667,115.936171666667,0,0,40677.5755555556,2011-05-14,13:48:48
39.4257566666667,115.935891666667,0,0,40677.5755671296,2011-05-14,13:48:49
39.42545,115.935601666667,0,0,40677.5755787037,2011-05-14,13:48:50
39.4251416666667,115.935321666667,0,0,40677.5755902778,2011-05-14,13:48:51
39.4248316666667,115.93504,0,0,40677.5756018519,2011-05-14,13:48:52
39.4245183333333,115.934751666667,0,0,40677.5756134259,2011-05-14,13:48:53
39.424215,115.934465,0,0,40677.575625,2011-05-14,13:48:54
39.423905,115.934178333333,0,0,40677.5756365741,2011-05-14,13:48:55
39.4235933333333,115.933891666667,0,0,40677.5756481481,2011-05-14,13:48:56
39.4232866666667,115.933603333333,0,0,40677.5756597222,2011-05-14,13:48:57
39.4229766666667,115.933313333333,0,0,40677.5756712963,2011-05-14,13:48:58
39.4226683333333,115.93302,0,0,40677.5756828704,2011-05-14,13:48:59
39.4223566666667,115.932733333333,0,0,40677.5756944444,2011-05-14,13:49:00
39.4220366666667,115.932446666667,0,0,40677.5757060185,2011-05-14,13:49:01
39.421725,115.932161666667,0,0,40677.5757175926,2011-05-14,13:49:02
39.4214083333333,115.931871666667,0,0,40677.5757291667,2011-05-14,13:49:03
39.421095,115.931591666667,0,0,40677.5757407407,2011-05-14,13:49:04
39.420785,115.93131,0,0,40677.5757523148,2011-05-14,13:49:05
39.4204816666667,115.931026666667,0,0,40677.5757638889,2011-05-14,13:49:06
39.4201766666667,115.930743333333,0,0,40677.575775463,2011-05-14,13:49:07
39.4198683333333,115.930465,0,0,40677.575787037,2011-05-14,13:49:08
39.41956,115.930183333333,0,0,40677.5757986111,2011-05-14,13:49:09
39.41925,115.929903333333,0,0,40677.5758101852,2011-05-14,13:49:10
39.418945,115.929618333333,0,0,40677.5758217593,2011-05-14,13:49:11
39.4186283333333,115.929328333333,0,0,40677.5758333333,2011-05-14,13:49:12
39.4183133333333,115.92904,0,0,40677.5758449074,2011-05-14,13:49:13
39.4179933333333,115.928753333333,0,0,40677.5758564815,2011-05-14,13:49:14
39.4176833333333,115.928463333333,0,0,40677.5758680556,2011-05-14,13:49:15
39.4173733333333,115.928163333333,0,0,40677.5758796296,2011-05-14,13:49:16
39.4170616666667,115.927868333333,0,0,40677.5758912037,2011-05-14,13:49:17
39.41675,115.927576666667,0,0,40677.5759027778,2011-05-14,13:49:18
39.41644,115.92729,0,0,40677.5759143519,2011-05-14,13:49:19
39.4161283333333,115.927008333333,0,0,40677.5759259259,2011-05-14,13:49:20
39.415815,115.926726666667,0,0,40677.5759375,2011-05-14,13:49:21
39.4155066666667,115.926438333333,0,0,40677.5759490741,2011-05-14,13:49:22
39.415205,115.92615,0,0,40677.5759606481,2011-05-14,13:49:23
39.4149016666667,115.925865,0,0,40677.5759722222,2011-05-14,13:49:24
39.4146033333333,115.925581666667,0,0,40677.5759837963,2011-05-14,13:49:25
39.4142916666667,115.925295,0,0,40677.5759953704,2011-05-14,13:49:26
39.4139766666667,115.92501,0,0,40677.5760069444,2011-05-14,13:49:27
39.4136733333333,115.92473,0,0,40677.5760185185,2011-05-14,13:49:28
39.4133716666667,115.924446666667,0,0,40677.5760300926,2011-05-14,13:49:29
39.41307,115.92416,0,0,40677.5760416667,2011-05-14,13:49:30
39.4127733333333,115.923875,0,0,40677.5760532407,2011-05-14,13:49:31
39.412465,115.923588333333,0,0,40677.5760648148,2011-05-14,13:49:32
39.4121566666667,115.923301666667,0,0,40677.5760763889,2011-05-14,13:49:33
39.411835,115.923016666667,0,0,40677.576087963,2011-05-14,13:49:34
39.4115166666667,115.922733333333,0,0,40677.576099537,2011-05-14,13:49:35
39.4112016666667,115.922463333333,0,0,40677.5761111111,2011-05-14,13:49:36
39.4108883333333,115.922188333333,0,0,40677.5761226852,2011-05-14,13:49:37
39.4105816666667,115.92191,0,0,40677.5761342593,2011-05-14,13:49:38
39.41027,115.921626666667,0,0,40677.5761458333,2011-05-14,13:49:39
39.4099566666667,115.92134,0,0,40677.5761574074,2011-05-14,13:49:40
39.4096433333333,115.921051666667,0,0,40677.5761689815,2011-05-14,13:49:41
39.40934,115.920765,0,0,40677.5761805556,2011-05-14,13:49:42
39.4090383333333,115.920481666667,0,0,40677.5761921296,2011-05-14,13:49:43
39.40873,115.920195,0,0,40677.5762037037,2011-05-14,13:49:44
39.4084166666667,115.91991,0,0,40677.5762152778,2011-05-14,13:49:45
39.4080983333333,115.919615,0,0,40677.5762268519,2011-05-14,13:49:46
39.4077883333333,115.919325,0,0,40677.5762384259,2011-05-14,13:49:47
39.4074766666667,115.919036666667,0,0,40677.57625,2011-05-14,13:49:48
39.4071666666667,115.918741666667,0,0,40677.5762615741,2011-05-14,13:49:49
39.4068533333333,115.918448333333,0,0,40677.5762731481,2011-05-14,13:49:50
39.4065383333333,115.91816,0,0,40677.5762847222,2011-05-14,13:49:51
39.4062316666667,115.917881666667,0,0,40677.5762962963,2011-05-14,13:49:52
39.40592,115.917596666667,0,0,40677.5763078704,2011-05-14,13:49:53
39.4056083333333,115.917316666667,0,0,40677.5763194444,2011-05-14,13:49:54
39.4052966666667,115.917035,0,0,40677.5763310185,2011-05-14,13:49:55
39.4049833333333,115.916751666667,0,0,40677.5763425926,2011-05-14,13:49:56
39.4046716666667,115.916466666667,0,0,40677.5763541667,2011-05-14,13:49:57
39.4043566666667,115.916183333333,0,0,40677.5763657407,2011-05-14,13:49:58
39.4040516666667,115.9159,0,0,40677.5763773148,2011-05-14,13:49:59
39.4037533333333,115.91561,0,0,40677.5763888889,2011-05-14,13:50:00
39.4034516666667,115.91532,0,0,40677.576400463,2011-05-14,13:50:01
39.4031466666667,115.915031666667,0,0,40677.576412037,2011-05-14,13:50:02
39.4028333333333,115.914738333333,0,0,40677.5764236111,2011-05-14,13:50:03
39.4025183333333,115.914451666667,0,0,40677.5764351852,2011-05-14,13:50:04
39.4022066666667,115.914166666667,0,0,40677.5764467593,2011-05-14,13:50:05
39.401895,115.913883333333,0,0,40677.5764583333,2011-05-14,13:50:06
39.40158,115.913595,0,0,40677.5764699074,2011-05-14,13:50:07
39.4012683333333,115.913311666667,0,0,40677.5764814815,2011-05-14,13:50:08
39.40096,115.913025,0,0,40677.5764930556,2011-05-14,13:50:09
39.4006533333333,115.912738333333,0,0,40677.5765046296,2011-05-14,13:50:10
39.4003433333333,115.912458333333,0,0,40677.5765162037,2011-05-14,13:50:11
39.400035,115.91218,0,0,40677.5765277778,2011-05-14,13:50:12
39.3997216666667,115.911898333333,0,0,40677.5765393519,2011-05-14,13:50:13
39.3994083333333,115.911615,0,0,40677.5765509259,2011-05-14,13:50:14
39.3991,115.911326666667,0,0,40677.5765625,2011-05-14,13:50:15
39.3987916666667,115.911045,0,0,40677.5765740741,2011-05-14,13:50:16
39.3984833333333,115.910766666667,0,0,40677.5765856481,2011-05-14,13:50:17
39.3981766666667,115.910481666667,0,0,40677.5765972222,2011-05-14,13:50:18
39.3978683333333,115.910196666667,0,0,40677.5766087963,2011-05-14,13:50:19
39.3975633333333,115.909913333333,0,0,40677.5766203704,2011-05-14,13:50:20
39.397265,115.909636666667,0,0,40677.5766319444,2011-05-14,13:50:21
39.3969616666667,115.909353333333,0,0,40677.5766435185,2011-05-14,13:50:22
39.39666,115.909061666667,0,0,40677.5766550926,2011-05-14,13:50:23
39.39635,115.90878,0,0,40677.5766666667,2011-05-14,13:50:24
39.396055,115.908496666667,0,0,40677.5766782407,2011-05-14,13:50:25
39.3957533333333,115.908215,0,0,40677.5766898148,2011-05-14,13:50:26
39.3954466666667,115.90793,0,0,40677.5767013889,2011-05-14,13:50:27
39.39514,115.907648333333,0,0,40677.576712963,2011-05-14,13:50:28
39.3948316666667,115.907368333333,0,0,40677.576724537,2011-05-14,13:50:29
39.3945333333333,115.907086666667,0,0,40677.5767361111,2011-05-14,13:50:30
39.3942283333333,115.906806666667,0,0,40677.5767476852,2011-05-14,13:50:31
39.3939183333333,115.906528333333,0,0,40677.5767592593,2011-05-14,13:50:32
39.3936183333333,115.906243333333,0,0,40677.5767708333,2011-05-14,13:50:33
39.393325,115.905963333333,0,0,40677.5767824074,2011-05-14,13:50:34
39.3930216666667,115.90568,0,0,40677.5767939815,2011-05-14,13:50:35
39.392715,115.905401666667,0,0,40677.5768055556,2011-05-14,13:50:36
39.3924116666667,115.905118333333,0,0,40677.5768171296,2011-05-14,13:50:37
39.3921066666667,115.904836666667,0,0,40677.5768287037,2011-05-14,13:50:38
39.39181,115.904558333333,0,0,40677.5768402778,2011-05-14,13:50:39
39.3915116666667,115.90428,0,0,40677.5768518519,2011-05-14,13:50:40
39.391215,115.904006666667,0,0,40677.5768634259,2011-05-14,13:50:41
39.3909183333333,115.903735,0,0,40677.576875,2011-05-14,13:50:42
39.3906183333333,115.903463333333,0,0,40677.5768865741,2011-05-14,13:50:43
39.3903166666667,115.90319,0,0,40677.5768981481,2011-05-14,13:50:44
39.3900166666667,115.902915,0,0,40677.5769097222,2011-05-14,13:50:45
39.3897233333333,115.902636666667,0,0,40677.5769212963,2011-05-14,13:50:46
39.38942,115.90236,0,0,40677.5769328704,2011-05-14,13:50:47
39.3891216666667,115.902086666667,0,0,40677.5769444444,2011-05-14,13:50:48
39.388825,115.901816666667,0,0,40677.5769560185,2011-05-14,13:50:49
39.38852,115.901541666667,0,0,40677.5769675926,2011-05-14,13:50:50
39.3882116666667,115.901268333333,0,0,40677.5769791667,2011-05-14,13:50:51
39.3879116666667,115.900995,0,0,40677.5769907407,2011-05-14,13:50:52
39.3876116666667,115.900723333333,0,0,40677.5770023148,2011-05-14,13:50:53
39.38731,115.900455,0,0,40677.5770138889,2011-05-14,13:50:54
39.38702,115.900186666667,0,0,40677.577025463,2011-05-14,13:50:55
39.38672,115.89991,0,0,40677.577037037,2011-05-14,13:50:56
39.3864166666667,115.899633333333,0,0,40677.5770486111,2011-05-14,13:50:57
39.3861133333333,115.899346666667,0,0,40677.5770601852,2011-05-14,13:50:58
39.38581,115.89907,0,0,40677.5770717593,2011-05-14,13:50:59
39.385505,115.898791666667,0,0,40677.5770833333,2011-05-14,13:51:00
39.3852,115.898515,0,0,40677.5770949074,2011-05-14,13:51:01
39.3849066666667,115.898235,0,0,40677.5771064815,2011-05-14,13:51:02
39.3846066666667,115.89795,0,0,40677.5771180556,2011-05-14,13:51:03
39.3843016666667,115.897675,0,0,40677.5771296296,2011-05-14,13:51:04
39.3839916666667,115.897403333333,0,0,40677.5771412037,2011-05-14,13:51:05
39.3836866666667,115.897131666667,0,0,40677.5771527778,2011-05-14,13:51:06
39.3833766666667,115.896863333333,0,0,40677.5771643519,2011-05-14,13:51:07
39.383065,115.896601666667,0,0,40677.5771759259,2011-05-14,13:51:08
39.382745,115.896346666667,0,0,40677.5771875,2011-05-14,13:51:09
39.3824233333333,115.896095,0,0,40677.5771990741,2011-05-14,13:51:10
39.382095,115.89585,0,0,40677.5772106481,2011-05-14,13:51:11
39.3817633333333,115.895613333333,0,0,40677.5772222222,2011-05-14,13:51:12
39.3814333333333,115.895378333333,0,0,40677.5772337963,2011-05-14,13:51:13
39.3811016666667,115.895148333333,0,0,40677.5772453704,2011-05-14,13:51:14
39.380775,115.89492,0,0,40677.5772569444,2011-05-14,13:51:15
39.3804433333333,115.894693333333,0,0,40677.5772685185,2011-05-14,13:51:16
39.38011,115.894483333333,0,0,40677.5772800926,2011-05-14,13:51:17
39.379765,115.894276666667,0,0,40677.5772916667,2011-05-14,13:51:18
39.379415,115.894076666667,0,0,40677.5773032407,2011-05-14,13:51:19
39.3790633333333,115.893886666667,0,0,40677.5773148148,2011-05-14,13:51:20
39.3787166666667,115.893696666667,0,0,40677.5773263889,2011-05-14,13:51:21
39.3783683333333,115.893503333333,0,0,40677.577337963,2011-05-14,13:51:22
39.3780233333333,115.89331,0,0,40677.577349537,2011-05-14,13:51:23
39.37768,115.893118333333,0,0,40677.5773611111,2011-05-14,13:51:24
39.3773366666667,115.892925,0,0,40677.5773726852,2011-05-14,13:51:25
39.376995,115.89273,0,0,40677.5773842593,2011-05-14,13:51:26
39.3766383333333,115.892533333333,0,0,40677.5773958333,2011-05-14,13:51:27
39.3762833333333,115.892335,0,0,40677.5774074074,2011-05-14,13:51:28
39.37593,115.892136666667,0,0,40677.5774189815,2011-05-14,13:51:29
39.3755716666667,115.891936666667,0,0,40677.5774305556,2011-05-14,13:51:30
39.3752233333333,115.891738333333,0,0,40677.5774421296,2011-05-14,13:51:31
39.3748766666667,115.891543333333,0,0,40677.5774537037,2011-05-14,13:51:32
39.37453,115.89135,0,0,40677.5774652778,2011-05-14,13:51:33
39.3741816666667,115.891151666667,0,0,40677.5774768519,2011-05-14,13:51:34
39.3738366666667,115.890968333333,0,0,40677.5774884259,2011-05-14,13:51:35
39.3734816666667,115.890771666667,0,0,40677.5775,2011-05-14,13:51:36
39.3731283333333,115.890578333333,0,0,40677.5775115741,2011-05-14,13:51:37
39.372775,115.890385,0,0,40677.5775231481,2011-05-14,13:51:38
39.3724283333333,115.890181666667,0,0,40677.5775347222,2011-05-14,13:51:39
39.3720816666667,115.889981666667,0,0,40677.5775462963,2011-05-14,13:51:40
39.3717316666667,115.88978,0,0,40677.5775578704,2011-05-14,13:51:41
39.37138,115.889583333333,0,0,40677.5775694444,2011-05-14,13:51:42
39.37103,115.889388333333,0,0,40677.5775810185,2011-05-14,13:51:43
39.37068,115.889186666667,0,0,40677.5775925926,2011-05-14,13:51:44
39.3703266666667,115.888985,0,0,40677.5776041667,2011-05-14,13:51:45
39.3699683333333,115.888783333333,0,0,40677.5776157407,2011-05-14,13:51:46
39.3696166666667,115.888591666667,0,0,40677.5776273148,2011-05-14,13:51:47
39.3692633333333,115.888395,0,0,40677.5776388889,2011-05-14,13:51:48
39.3689116666667,115.888195,0,0,40677.577650463,2011-05-14,13:51:49
39.3685633333333,115.887995,0,0,40677.577662037,2011-05-14,13:51:50
39.3682166666667,115.887793333333,0,0,40677.5776736111,2011-05-14,13:51:51
39.3678683333333,115.887586666667,0,0,40677.5776851852,2011-05-14,13:51:52
39.3675233333333,115.887385,0,0,40677.5776967593,2011-05-14,13:51:53
39.367185,115.887183333333,0,0,40677.5777083333,2011-05-14,13:51:54
39.3668416666667,115.886986666667,0,0,40677.5777199074,2011-05-14,13:51:55
39.36649,115.886786666667,0,0,40677.5777314815,2011-05-14,13:51:56
39.36614,115.886586666667,0,0,40677.5777430556,2011-05-14,13:51:57
39.36579,115.886385,0,0,40677.5777546296,2011-05-14,13:51:58
39.3654416666667,115.886188333333,0,0,40677.5777662037,2011-05-14,13:51:59
39.3650966666667,115.885995,0,0,40677.5777777778,2011-05-14,13:52:00
39.3647483333333,115.885796666667,0,0,40677.5777893519,2011-05-14,13:52:01
39.3643966666667,115.885598333333,0,0,40677.5778009259,2011-05-14,13:52:02
39.364045,115.885393333333,0,0,40677.5778125,2011-05-14,13:52:03
39.3636916666667,115.885193333333,0,0,40677.5778240741,2011-05-14,13:52:04
39.3633433333333,115.884995,0,0,40677.5778356481,2011-05-14,13:52:05
39.3629883333333,115.88479,0,0,40677.5778472222,2011-05-14,13:52:06
39.3626383333333,115.884581666667,0,0,40677.5778587963,2011-05-14,13:52:07
39.3622833333333,115.884375,0,0,40677.5778703704,2011-05-14,13:52:08
39.361935,115.88416,0,0,40677.5778819444,2011-05-14,13:52:09
39.3615916666667,115.883941666667,0,0,40677.5778935185,2011-05-14,13:52:10
39.36125,115.883725,0,0,40677.5779050926,2011-05-14,13:52:11
39.3609033333333,115.883498333333,0,0,40677.5779166667,2011-05-14,13:52:12
39.36057,115.883263333333,0,0,40677.5779282407,2011-05-14,13:52:13
39.3602333333333,115.883016666667,0,0,40677.5779398148,2011-05-14,13:52:14
39.3599083333333,115.88277,0,0,40677.5779513889,2011-05-14,13:52:15
39.3595883333333,115.882515,0,0,40677.577962963,2011-05-14,13:52:16
39.3592616666667,115.88225,0,0,40677.577974537,2011-05-14,13:52:17
39.3589366666667,115.881986666667,0,0,40677.5779861111,2011-05-14,13:52:18
39.3586233333333,115.88172,0,0,40677.5779976852,2011-05-14,13:52:19
39.3583066666667,115.881458333333,0,0,40677.5780092593,2011-05-14,13:52:20
39.3579933333333,115.881185,0,0,40677.5780208333,2011-05-14,13:52:21
39.3576816666667,115.880903333333,0,0,40677.5780324074,2011-05-14,13:52:22
39.35737,115.880616666667,0,0,40677.5780439815,2011-05-14,13:52:23
39.3570633333333,115.880323333333,0,0,40677.5780555556,2011-05-14,13:52:24
39.3567566666667,115.880023333333,0,0,40677.5780671296,2011-05-14,13:52:25
39.3564466666667,115.879721666667,0,0,40677.5780787037,2011-05-14,13:52:26
39.3561383333333,115.879421666667,0,0,40677.5780902778,2011-05-14,13:52:27
39.3558383333333,115.879125,0,0,40677.5781018519,2011-05-14,13:52:28
39.3555316666667,115.878833333333,0,0,40677.5781134259,2011-05-14,13:52:29
39.3552266666667,115.878535,0,0,40677.578125,2011-05-14,13:52:30
39.3549183333333,115.878238333333,0,0,40677.5781365741,2011-05-14,13:52:31
39.3546133333333,115.877945,0,0,40677.5781481481,2011-05-14,13:52:32
39.3543066666667,115.87765,0,0,40677.5781597222,2011-05-14,13:52:33
39.3539983333333,115.877353333333,0,0,40677.5781712963,2011-05-14,13:52:34
39.3537033333333,115.87706,0,0,40677.5781828704,2011-05-14,13:52:35
39.3534083333333,115.87676,0,0,40677.5781944444,2011-05-14,13:52:36
39.3531066666667,115.876463333333,0,0,40677.5782060185,2011-05-14,13:52:37
39.3528033333333,115.87617,0,0,40677.5782175926,2011-05-14,13:52:38
39.3525066666667,115.875878333333,0,0,40677.5782291667,2011-05-14,13:52:39
39.3522033333333,115.875585,0,0,40677.5782407407,2011-05-14,13:52:40
39.3519033333333,115.875286666667,0,0,40677.5782523148,2011-05-14,13:52:41
39.3516,115.874988333333,0,0,40677.5782638889,2011-05-14,13:52:42
39.351295,115.874688333333,0,0,40677.578275463,2011-05-14,13:52:43
39.35099,115.874391666667,0,0,40677.578287037,2011-05-14,13:52:44
39.3506783333333,115.874095,0,0,40677.5782986111,2011-05-14,13:52:45
39.350375,115.873806666667,0,0,40677.5783101852,2011-05-14,13:52:46
39.3500666666667,115.873513333333,0,0,40677.5783217593,2011-05-14,13:52:47
39.3497633333333,115.87322,0,0,40677.5783333333,2011-05-14,13:52:48
39.349455,115.872923333333,0,0,40677.5783449074,2011-05-14,13:52:49
39.349145,115.872623333333,0,0,40677.5783564815,2011-05-14,13:52:50
39.3488383333333,115.87233,0,0,40677.5783680556,2011-05-14,13:52:51
39.3485316666667,115.872035,0,0,40677.5783796296,2011-05-14,13:52:52
39.348225,115.87174,0,0,40677.5783912037,2011-05-14,13:52:53
39.3479166666667,115.871443333333,0,0,40677.5784027778,2011-05-14,13:52:54
39.347615,115.87115,0,0,40677.5784143518,2011-05-14,13:52:55
39.3473116666667,115.870848333333,0,0,40677.5784259259,2011-05-14,13:52:56
39.34701,115.870551666667,0,0,40677.5784375,2011-05-14,13:52:57
39.346705,115.87025,0,0,40677.5784490741,2011-05-14,13:52:58
39.3464,115.869951666667,0,0,40677.5784606481,2011-05-14,13:52:59
39.3461,115.869656666667,0,0,40677.5784722222,2011-05-14,13:53:00
39.3457933333333,115.869361666667,0,0,40677.5784837963,2011-05-14,13:53:01
39.3454866666667,115.869056666667,0,0,40677.5784953704,2011-05-14,13:53:02
39.3451733333333,115.868751666667,0,0,40677.5785069444,2011-05-14,13:53:03
39.34487,115.868458333333,0,0,40677.5785185185,2011-05-14,13:53:04
39.3445616666667,115.868168333333,0,0,40677.5785300926,2011-05-14,13:53:05
39.344255,115.867868333333,0,0,40677.5785416667,2011-05-14,13:53:06
39.3439483333333,115.867561666667,0,0,40677.5785532407,2011-05-14,13:53:07
39.34364,115.867263333333,0,0,40677.5785648148,2011-05-14,13:53:08
39.3433366666667,115.86697,0,0,40677.5785763889,2011-05-14,13:53:09
39.3430316666667,115.866673333333,0,0,40677.578587963,2011-05-14,13:53:10
39.3427266666667,115.866373333333,0,0,40677.578599537,2011-05-14,13:53:11
39.3424283333333,115.866076666667,0,0,40677.5786111111,2011-05-14,13:53:12
39.3421233333333,115.865781666667,0,0,40677.5786226852,2011-05-14,13:53:13
39.341815,115.865481666667,0,0,40677.5786342593,2011-05-14,13:53:14
39.3415066666667,115.86519,0,0,40677.5786458333,2011-05-14,13:53:15
39.3411966666667,115.864893333333,0,0,40677.5786574074,2011-05-14,13:53:16
39.3408916666667,115.864593333333,0,0,40677.5786689815,2011-05-14,13:53:17
39.3405866666667,115.864295,0,0,40677.5786805556,2011-05-14,13:53:18
39.3402783333333,115.864003333333,0,0,40677.5786921296,2011-05-14,13:53:19
39.33997,115.86371,0,0,40677.5787037037,2011-05-14,13:53:20
39.3396633333333,115.863411666667,0,0,40677.5787152778,2011-05-14,13:53:21
39.33935,115.863113333333,0,0,40677.5787268518,2011-05-14,13:53:22
39.3390433333333,115.862821666667,0,0,40677.5787384259,2011-05-14,13:53:23
39.3387333333333,115.862533333333,0,0,40677.57875,2011-05-14,13:53:24
39.3384266666667,115.862231666667,0,0,40677.5787615741,2011-05-14,13:53:25
39.338125,115.861931666667,0,0,40677.5787731481,2011-05-14,13:53:26
39.33782,115.86164,0,0,40677.5787847222,2011-05-14,13:53:27
39.337515,115.861348333333,0,0,40677.5787962963,2011-05-14,13:53:28
39.3372033333333,115.861056666667,0,0,40677.5788078704,2011-05-14,13:53:29
39.3368983333333,115.860763333333,0,0,40677.5788194444,2011-05-14,13:53:30
39.3365966666667,115.86046,0,0,40677.5788310185,2011-05-14,13:53:31
39.33629,115.860165,0,0,40677.5788425926,2011-05-14,13:53:32
39.3359883333333,115.859871666667,0,0,40677.5788541667,2011-05-14,13:53:33
39.33568,115.859585,0,0,40677.5788657407,2011-05-14,13:53:34
39.3353783333333,115.859298333333,0,0,40677.5788773148,2011-05-14,13:53:35
39.3350716666667,115.859005,0,0,40677.5788888889,2011-05-14,13:53:36
39.3347633333333,115.858713333333,0,0,40677.578900463,2011-05-14,13:53:37
39.33446,115.858415,0,0,40677.578912037,2011-05-14,13:53:38
39.3341583333333,115.858116666667,0,0,40677.5789236111,2011-05-14,13:53:39
39.3338516666667,115.85782,0,0,40677.5789351852,2011-05-14,13:53:40
39.333545,115.857525,0,0,40677.5789467593,2011-05-14,13:53:41
39.333245,115.857226666667,0,0,40677.5789583333,2011-05-14,13:53:42
39.332945,115.856925,0,0,40677.5789699074,2011-05-14,13:53:43
39.3326516666667,115.85663,0,0,40677.5789814815,2011-05-14,13:53:44
39.3323466666667,115.856333333333,0,0,40677.5789930556,2011-05-14,13:53:45
39.3320416666667,115.856038333333,0,0,40677.5790046296,2011-05-14,13:53:46
39.331735,115.855738333333,0,0,40677.5790162037,2011-05-14,13:53:47
39.33143,115.855436666667,0,0,40677.5790277778,2011-05-14,13:53:48
39.331125,115.85514,0,0,40677.5790393518,2011-05-14,13:53:49
39.3308083333333,115.854848333333,0,0,40677.5790509259,2011-05-14,13:53:50
39.3305033333333,115.854551666667,0,0,40677.5790625,2011-05-14,13:53:51
39.330195,115.854255,0,0,40677.5790740741,2011-05-14,13:53:52
39.329885,115.85396,0,0,40677.5790856481,2011-05-14,13:53:53
39.3295733333333,115.853658333333,0,0,40677.5790972222,2011-05-14,13:53:54
39.329265,115.853365,0,0,40677.5791087963,2011-05-14,13:53:55
39.32896,115.853065,0,0,40677.5791203704,2011-05-14,13:53:56
39.3286566666667,115.852771666667,0,0,40677.5791319444,2011-05-14,13:53:57
39.328345,115.85247,0,0,40677.5791435185,2011-05-14,13:53:58
39.3280383333333,115.852171666667,0,0,40677.5791550926,2011-05-14,13:53:59
39.3277383333333,115.851876666667,0,0,40677.5791666667,2011-05-14,13:54:00
39.3274333333333,115.851585,0,0,40677.5791782407,2011-05-14,13:54:01
39.3271266666667,115.851296666667,0,0,40677.5791898148,2011-05-14,13:54:02
39.3268183333333,115.851006666667,0,0,40677.5792013889,2011-05-14,13:54:03
39.3265133333333,115.850711666667,0,0,40677.579212963,2011-05-14,13:54:04
39.3262066666667,115.850415,0,0,40677.579224537,2011-05-14,13:54:05
39.3259016666667,115.850121666667,0,0,40677.5792361111,2011-05-14,13:54:06
39.3255933333333,115.849825,0,0,40677.5792476852,2011-05-14,13:54:07
39.32529,115.849526666667,0,0,40677.5792592593,2011-05-14,13:54:08
39.3249783333333,115.849225,0,0,40677.5792708333,2011-05-14,13:54:09
39.3246683333333,115.848926666667,0,0,40677.5792824074,2011-05-14,13:54:10
39.3243616666667,115.848635,0,0,40677.5792939815,2011-05-14,13:54:11
39.3240616666667,115.848338333333,0,0,40677.5793055556,2011-05-14,13:54:12
39.3237616666667,115.848041666667,0,0,40677.5793171296,2011-05-14,13:54:13
39.3234616666667,115.847745,0,0,40677.5793287037,2011-05-14,13:54:14
39.32316,115.847451666667,0,0,40677.5793402778,2011-05-14,13:54:15
39.3228566666667,115.84716,0,0,40677.5793518518,2011-05-14,13:54:16
39.3225516666667,115.846866666667,0,0,40677.5793634259,2011-05-14,13:54:17
39.3222433333333,115.846566666667,0,0,40677.579375,2011-05-14,13:54:18
39.3219333333333,115.846268333333,0,0,40677.5793865741,2011-05-14,13:54:19
39.3216283333333,115.845973333333,0,0,40677.5793981481,2011-05-14,13:54:20
39.32133,115.84568,0,0,40677.5794097222,2011-05-14,13:54:21
39.3210283333333,115.845383333333,0,0,40677.5794212963,2011-05-14,13:54:22
39.320725,115.84508,0,0,40677.5794328704,2011-05-14,13:54:23
39.3204233333333,115.844786666667,0,0,40677.5794444444,2011-05-14,13:54:24
39.3201233333333,115.844495,0,0,40677.5794560185,2011-05-14,13:54:25
39.3198233333333,115.844205,0,0,40677.5794675926,2011-05-14,13:54:26
39.3195283333333,115.84391,0,0,40677.5794791667,2011-05-14,13:54:27
39.319225,115.843615,0,0,40677.5794907407,2011-05-14,13:54:28
39.3189183333333,115.843313333333,0,0,40677.5795023148,2011-05-14,13:54:29
39.3186083333333,115.843021666667,0,0,40677.5795138889,2011-05-14,13:54:30
39.3183066666667,115.842728333333,0,0,40677.579525463,2011-05-14,13:54:31
39.3179983333333,115.842428333333,0,0,40677.579537037,2011-05-14,13:54:32
39.3176966666667,115.842121666667,0,0,40677.5795486111,2011-05-14,13:54:33
39.3173933333333,115.841823333333,0,0,40677.5795601852,2011-05-14,13:54:34
39.3170933333333,115.841526666667,0,0,40677.5795717593,2011-05-14,13:54:35
39.3167933333333,115.841235,0,0,40677.5795833333,2011-05-14,13:54:36
39.3164916666667,115.840936666667,0,0,40677.5795949074,2011-05-14,13:54:37
39.31619,115.840643333333,0,0,40677.5796064815,2011-05-14,13:54:38
39.3158816666667,115.840345,0,0,40677.5796180556,2011-05-14,13:54:39
39.315565,115.840045,0,0,40677.5796296296,2011-05-14,13:54:40
39.3152633333333,115.839753333333,0,0,40677.5796412037,2011-05-14,13:54:41
39.3149633333333,115.839456666667,0,0,40677.5796527778,2011-05-14,13:54:42
39.31466,115.839156666667,0,0,40677.5796643518,2011-05-14,13:54:43
39.3143516666667,115.838861666667,0,0,40677.5796759259,2011-05-14,13:54:44
39.314045,115.838561666667,0,0,40677.5796875,2011-05-14,13:54:45
39.3137416666667,115.838266666667,0,0,40677.5796990741,2011-05-14,13:54:46
39.3134316666667,115.837973333333,0,0,40677.5797106481,2011-05-14,13:54:47
39.3131233333333,115.83768,0,0,40677.5797222222,2011-05-14,13:54:48
39.312825,115.837373333333,0,0,40677.5797337963,2011-05-14,13:54:49
39.312525,115.83707,0,0,40677.5797453704,2011-05-14,13:54:50
39.3122233333333,115.836778333333,0,0,40677.5797569444,2011-05-14,13:54:51
39.3119183333333,115.836485,0,0,40677.5797685185,2011-05-14,13:54:52
39.31161,115.836188333333,0,0,40677.5797800926,2011-05-14,13:54:53
39.3113033333333,115.83589,0,0,40677.5797916667,2011-05-14,13:54:54
39.311,115.835596666667,0,0,40677.5798032407,2011-05-14,13:54:55
39.3106933333333,115.835296666667,0,0,40677.5798148148,2011-05-14,13:54:56
39.3103866666667,115.835003333333,0,0,40677.5798263889,2011-05-14,13:54:57
39.3100833333333,115.834706666667,0,0,40677.579837963,2011-05-14,13:54:58
39.3097766666667,115.834408333333,0,0,40677.579849537,2011-05-14,13:54:59
39.309475,115.834116666667,0,0,40677.5798611111,2011-05-14,13:55:00
39.3091716666667,115.833818333333,0,0,40677.5798726852,2011-05-14,13:55:01
39.308865,115.83352,0,0,40677.5798842593,2011-05-14,13:55:02
39.3085683333333,115.833226666667,0,0,40677.5798958333,2011-05-14,13:55:03
39.3082683333333,115.832931666667,0,0,40677.5799074074,2011-05-14,13:55:04
39.307965,115.832635,0,0,40677.5799189815,2011-05-14,13:55:05
39.30766,115.832336666667,0,0,40677.5799305556,2011-05-14,13:55:06
39.3073483333333,115.832038333333,0,0,40677.5799421296,2011-05-14,13:55:07
39.307045,115.831738333333,0,0,40677.5799537037,2011-05-14,13:55:08
39.306745,115.831446666667,0,0,40677.5799652778,2011-05-14,13:55:09
39.3064366666667,115.831153333333,0,0,40677.5799768518,2011-05-14,13:55:10
39.3061316666667,115.83086,0,0,40677.5799884259,2011-05-14,13:55:11
39.3058216666667,115.830565,0,0,40677.58,2011-05-14,13:55:12
39.3055166666667,115.830268333333,0,0,40677.5800115741,2011-05-14,13:55:13
39.30521,115.82997,0,0,40677.5800231481,2011-05-14,13:55:14
39.304905,115.829673333333,0,0,40677.5800347222,2011-05-14,13:55:15
39.3046016666667,115.82938,0,0,40677.5800462963,2011-05-14,13:55:16
39.3043,115.82908,0,0,40677.5800578704,2011-05-14,13:55:17
39.3039933333333,115.828781666667,0,0,40677.5800694444,2011-05-14,13:55:18
39.3036883333333,115.828486666667,0,0,40677.5800810185,2011-05-14,13:55:19
39.30338,115.828191666667,0,0,40677.5800925926,2011-05-14,13:55:20
39.3030716666667,115.827893333333,0,0,40677.5801041667,2011-05-14,13:55:21
39.3027666666667,115.827596666667,0,0,40677.5801157407,2011-05-14,13:55:22
39.3024633333333,115.8273,0,0,40677.5801273148,2011-05-14,13:55:23
39.302155,115.827003333333,0,0,40677.5801388889,2011-05-14,13:55:24
39.301845,115.826711666667,0,0,40677.580150463,2011-05-14,13:55:25
39.3015283333333,115.826413333333,0,0,40677.580162037,2011-05-14,13:55:26
39.30121,115.826123333333,0,0,40677.5801736111,2011-05-14,13:55:27
39.3008916666667,115.825835,0,0,40677.5801851852,2011-05-14,13:55:28
39.30058,115.82554,0,0,40677.5801967593,2011-05-14,13:55:29
39.30028,115.825243333333,0,0,40677.5802083333,2011-05-14,13:55:30
39.299975,115.82495,0,0,40677.5802199074,2011-05-14,13:55:31
39.2996716666667,115.824653333333,0,0,40677.5802314815,2011-05-14,13:55:32
39.29937,115.824355,0,0,40677.5802430556,2011-05-14,13:55:33
39.299065,115.82406,0,0,40677.5802546296,2011-05-14,13:55:34
39.2987566666667,115.823761666667,0,0,40677.5802662037,2011-05-14,13:55:35
39.29845,115.823461666667,0,0,40677.5802777778,2011-05-14,13:55:36
39.2981416666667,115.823163333333,0,0,40677.5802893518,2011-05-14,13:55:37
39.2978333333333,115.822866666667,0,0,40677.5803009259,2011-05-14,13:55:38
39.2975283333333,115.822571666667,0,0,40677.5803125,2011-05-14,13:55:39
39.2972233333333,115.822275,0,0,40677.5803240741,2011-05-14,13:55:40
39.2969233333333,115.821978333333,0,0,40677.5803356481,2011-05-14,13:55:41
39.2966266666667,115.821683333333,0,0,40677.5803472222,2011-05-14,13:55:42
39.29632,115.821388333333,0,0,40677.5803587963,2011-05-14,13:55:43
39.2960133333333,115.82109,0,0,40677.5803703704,2011-05-14,13:55:44
39.2957066666667,115.820791666667,0,0,40677.5803819444,2011-05-14,13:55:45
39.2954,115.820495,0,0,40677.5803935185,2011-05-14,13:55:46
39.295095,115.820198333333,0,0,40677.5804050926,2011-05-14,13:55:47
39.2947916666667,115.819901666667,0,0,40677.5804166667,2011-05-14,13:55:48
39.29449,115.819603333333,0,0,40677.5804282407,2011-05-14,13:55:49
39.2941916666667,115.819305,0,0,40677.5804398148,2011-05-14,13:55:50
39.2938833333333,115.819006666667,0,0,40677.5804513889,2011-05-14,13:55:51
39.293575,115.818711666667,0,0,40677.580462963,2011-05-14,13:55:52
39.2932766666667,115.818418333333,0,0,40677.580474537,2011-05-14,13:55:53
39.2929733333333,115.818125,0,0,40677.5804861111,2011-05-14,13:55:54
39.2926733333333,115.817826666667,0,0,40677.5804976852,2011-05-14,13:55:55
39.2923683333333,115.81753,0,0,40677.5805092593,2011-05-14,13:55:56
39.292075,115.817238333333,0,0,40677.5805208333,2011-05-14,13:55:57
39.2917716666667,115.816943333333,0,0,40677.5805324074,2011-05-14,13:55:58
39.2914666666667,115.81665,0,0,40677.5805439815,2011-05-14,13:55:59
39.2911616666667,115.816356666667,0,0,40677.5805555556,2011-05-14,13:56:00
39.2908533333333,115.816061666667,0,0,40677.5805671296,2011-05-14,13:56:01
39.29055,115.815765,0,0,40677.5805787037,2011-05-14,13:56:02
39.290245,115.815471666667,0,0,40677.5805902778,2011-05-14,13:56:03
39.289935,115.815175,0,0,40677.5806018518,2011-05-14,13:56:04
39.2896283333333,115.814883333333,0,0,40677.5806134259,2011-05-14,13:56:05
39.2893216666667,115.814588333333,0,0,40677.580625,2011-05-14,13:56:06
39.2890183333333,115.814298333333,0,0,40677.5806365741,2011-05-14,13:56:07
39.2887133333333,115.814006666667,0,0,40677.5806481481,2011-05-14,13:56:08
39.2884083333333,115.81371,0,0,40677.5806597222,2011-05-14,13:56:09
39.2881033333333,115.81341,0,0,40677.5806712963,2011-05-14,13:56:10
39.2877966666667,115.813118333333,0,0,40677.5806828704,2011-05-14,13:56:11
39.2874933333333,115.812826666667,0,0,40677.5806944444,2011-05-14,13:56:12
39.2871866666667,115.812535,0,0,40677.5807060185,2011-05-14,13:56:13
39.286885,115.812238333333,0,0,40677.5807175926,2011-05-14,13:56:14
39.2865816666667,115.811945,0,0,40677.5807291667,2011-05-14,13:56:15
39.2862783333333,115.811648333333,0,0,40677.5807407407,2011-05-14,13:56:16
39.2859783333333,115.81136,0,0,40677.5807523148,2011-05-14,13:56:17
39.2856783333333,115.81107,0,0,40677.5807638889,2011-05-14,13:56:18
39.285375,115.810781666667,0,0,40677.580775463,2011-05-14,13:56:19
39.2850716666667,115.810491666667,0,0,40677.580787037,2011-05-14,13:56:20
39.2847666666667,115.810203333333,0,0,40677.5807986111,2011-05-14,13:56:21
39.2844633333333,115.809911666667,0,0,40677.5808101852,2011-05-14,13:56:22
39.28416,115.809616666667,0,0,40677.5808217593,2011-05-14,13:56:23
39.2838566666667,115.809328333333,0,0,40677.5808333333,2011-05-14,13:56:24
39.2835683333333,115.809036666667,0,0,40677.5808449074,2011-05-14,13:56:25
39.28327,115.808746666667,0,0,40677.5808564815,2011-05-14,13:56:26
39.28297,115.808455,0,0,40677.5808680556,2011-05-14,13:56:27
39.2826733333333,115.808155,0,0,40677.5808796296,2011-05-14,13:56:28
39.2823766666667,115.807866666667,0,0,40677.5808912037,2011-05-14,13:56:29
39.2820866666667,115.807578333333,0,0,40677.5809027778,2011-05-14,13:56:30
39.2817916666667,115.807288333333,0,0,40677.5809143518,2011-05-14,13:56:31
39.2814883333333,115.806998333333,0,0,40677.5809259259,2011-05-14,13:56:32
39.28119,115.806703333333,0,0,40677.5809375,2011-05-14,13:56:33
39.2808933333333,115.806413333333,0,0,40677.5809490741,2011-05-14,13:56:34
39.2805966666667,115.806128333333,0,0,40677.5809606481,2011-05-14,13:56:35
39.2803016666667,115.80584,0,0,40677.5809722222,2011-05-14,13:56:36
39.2800066666667,115.805555,0,0,40677.5809837963,2011-05-14,13:56:37
39.2797116666667,115.805266666667,0,0,40677.5809953704,2011-05-14,13:56:38
39.2794116666667,115.804976666667,0,0,40677.5810069444,2011-05-14,13:56:39
39.2791133333333,115.804686666667,0,0,40677.5810185185,2011-05-14,13:56:40
39.278815,115.804401666667,0,0,40677.5810300926,2011-05-14,13:56:41
39.27852,115.804115,0,0,40677.5810416667,2011-05-14,13:56:42
39.2782283333333,115.803833333333,0,0,40677.5810532407,2011-05-14,13:56:43
39.2779266666667,115.803546666667,0,0,40677.5810648148,2011-05-14,13:56:44
39.2776266666667,115.803261666667,0,0,40677.5810763889,2011-05-14,13:56:45
39.2773316666667,115.802976666667,0,0,40677.581087963,2011-05-14,13:56:46
39.2770266666667,115.802691666667,0,0,40677.581099537,2011-05-14,13:56:47
39.2767233333333,115.802408333333,0,0,40677.5811111111,2011-05-14,13:56:48
39.2764216666667,115.80212,0,0,40677.5811226852,2011-05-14,13:56:49
39.27612,115.801833333333,0,0,40677.5811342593,2011-05-14,13:56:50
39.2758133333333,115.80154,0,0,40677.5811458333,2011-05-14,13:56:51
39.2755133333333,115.801246666667,0,0,40677.5811574074,2011-05-14,13:56:52
39.2752133333333,115.80096,0,0,40677.5811689815,2011-05-14,13:56:53
39.2749133333333,115.800665,0,0,40677.5811805556,2011-05-14,13:56:54
39.27461,115.800375,0,0,40677.5811921296,2011-05-14,13:56:55
39.2743133333333,115.800086666667,0,0,40677.5812037037,2011-05-14,13:56:56
39.2740166666667,115.799796666667,0,0,40677.5812152778,2011-05-14,13:56:57
39.2737233333333,115.799505,0,0,40677.5812268518,2011-05-14,13:56:58
39.27343,115.799213333333,0,0,40677.5812384259,2011-05-14,13:56:59
39.273135,115.79892,0,0,40677.58125,2011-05-14,13:57:00
39.272835,115.798626666667,0,0,40677.5812615741,2011-05-14,13:57:01
39.27253,115.79834,0,0,40677.5812731481,2011-05-14,13:57:02
39.2722166666667,115.798048333333,0,0,40677.5812847222,2011-05-14,13:57:03
39.271915,115.797758333333,0,0,40677.5812962963,2011-05-14,13:57:04
39.2716083333333,115.797465,0,0,40677.5813078704,2011-05-14,13:57:05
39.27131,115.797175,0,0,40677.5813194444,2011-05-14,13:57:06
39.2710083333333,115.796888333333,0,0,40677.5813310185,2011-05-14,13:57:07
39.2707016666667,115.796593333333,0,0,40677.5813425926,2011-05-14,13:57:08
39.2703966666667,115.796301666667,0,0,40677.5813541667,2011-05-14,13:57:09
39.2700983333333,115.796008333333,0,0,40677.5813657407,2011-05-14,13:57:10
39.269795,115.795716666667,0,0,40677.5813773148,2011-05-14,13:57:11
39.269495,115.79543,0,0,40677.5813888889,2011-05-14,13:57:12
39.269195,115.795138333333,0,0,40677.581400463,2011-05-14,13:57:13
39.268895,115.794846666667,0,0,40677.581412037,2011-05-14,13:57:14
39.2685966666667,115.794555,0,0,40677.5814236111,2011-05-14,13:57:15
39.2683016666667,115.794265,0,0,40677.5814351852,2011-05-14,13:57:16
39.268,115.793971666667,0,0,40677.5814467593,2011-05-14,13:57:17
39.2676966666667,115.79368,0,0,40677.5814583333,2011-05-14,13:57:18
39.2673966666667,115.793386666667,0,0,40677.5814699074,2011-05-14,13:57:19
39.2670966666667,115.793093333333,0,0,40677.5814814815,2011-05-14,13:57:20
39.2667966666667,115.792795,0,0,40677.5814930556,2011-05-14,13:57:21
39.266495,115.792501666667,0,0,40677.5815046296,2011-05-14,13:57:22
39.2661866666667,115.792206666667,0,0,40677.5815162037,2011-05-14,13:57:23
39.2658833333333,115.791915,0,0,40677.5815277778,2011-05-14,13:57:24
39.26558,115.791621666667,0,0,40677.5815393519,2011-05-14,13:57:25
39.2652783333333,115.79133,0,0,40677.5815509259,2011-05-14,13:57:26
39.2649783333333,115.791041666667,0,0,40677.5815625,2011-05-14,13:57:27
39.26467,115.790753333333,0,0,40677.5815740741,2011-05-14,13:57:28
39.2643666666667,115.790466666667,0,0,40677.5815856481,2011-05-14,13:57:29
39.26406,115.79017,0,0,40677.5815972222,2011-05-14,13:57:30
39.2637466666667,115.789876666667,0,0,40677.5816087963,2011-05-14,13:57:31
39.263445,115.789583333333,0,0,40677.5816203704,2011-05-14,13:57:32
39.2631433333333,115.789291666667,0,0,40677.5816319444,2011-05-14,13:57:33
39.2628383333333,115.788998333333,0,0,40677.5816435185,2011-05-14,13:57:34
39.2625316666667,115.788696666667,0,0,40677.5816550926,2011-05-14,13:57:35
39.2622266666667,115.788401666667,0,0,40677.5816666667,2011-05-14,13:57:36
39.261925,115.788105,0,0,40677.5816782407,2011-05-14,13:57:37
39.26162,115.787808333333,0,0,40677.5816898148,2011-05-14,13:57:38
39.2613133333333,115.787508333333,0,0,40677.5817013889,2011-05-14,13:57:39
39.2610116666667,115.787215,0,0,40677.581712963,2011-05-14,13:57:40
39.26071,115.786916666667,0,0,40677.581724537,2011-05-14,13:57:41
39.2604133333333,115.78662,0,0,40677.5817361111,2011-05-14,13:57:42
39.26011,115.786331666667,0,0,40677.5817476852,2011-05-14,13:57:43
39.2598016666667,115.78604,0,0,40677.5817592593,2011-05-14,13:57:44
39.2594983333333,115.785746666667,0,0,40677.5817708333,2011-05-14,13:57:45
39.259195,115.78546,0,0,40677.5817824074,2011-05-14,13:57:46
39.258885,115.785171666667,0,0,40677.5817939815,2011-05-14,13:57:47
39.25857,115.784878333333,0,0,40677.5818055556,2011-05-14,13:57:48
39.2582616666667,115.78458,0,0,40677.5818171296,2011-05-14,13:57:49
39.2579633333333,115.784283333333,0,0,40677.5818287037,2011-05-14,13:57:50
39.2576566666667,115.783986666667,0,0,40677.5818402778,2011-05-14,13:57:51
39.2573566666667,115.783698333333,0,0,40677.5818518519,2011-05-14,13:57:52
39.25705,115.783411666667,0,0,40677.5818634259,2011-05-14,13:57:53
39.2567316666667,115.783135,0,0,40677.581875,2011-05-14,13:57:54
39.2564083333333,115.78286,0,0,40677.5818865741,2011-05-14,13:57:55
39.2560883333333,115.782595,0,0,40677.5818981482,2011-05-14,13:57:56
39.2557583333333,115.782333333333,0,0,40677.5819097222,2011-05-14,13:57:57
39.2554283333333,115.782075,0,0,40677.5819212963,2011-05-14,13:57:58
39.2550983333333,115.781823333333,0,0,40677.5819328704,2011-05-14,13:57:59
39.2547683333333,115.781583333333,0,0,40677.5819444444,2011-05-14,13:58:00
39.25444,115.781345,0,0,40677.5819560185,2011-05-14,13:58:01
39.2541033333333,115.781121666667,0,0,40677.5819675926,2011-05-14,13:58:02
39.2537666666667,115.7809,0,0,40677.5819791667,2011-05-14,13:58:03
39.253425,115.78068,0,0,40677.5819907407,2011-05-14,13:58:04
39.2530816666667,115.780466666667,0,0,40677.5820023148,2011-05-14,13:58:05
39.2527383333333,115.780256666667,0,0,40677.5820138889,2011-05-14,13:58:06
39.2523866666667,115.780051666667,0,0,40677.582025463,2011-05-14,13:58:07
39.2520316666667,115.779858333333,0,0,40677.582037037,2011-05-14,13:58:08
39.2516766666667,115.779661666667,0,0,40677.5820486111,2011-05-14,13:58:09
39.251325,115.779465,0,0,40677.5820601852,2011-05-14,13:58:10
39.2509733333333,115.779266666667,0,0,40677.5820717593,2011-05-14,13:58:11
39.2506283333333,115.77907,0,0,40677.5820833333,2011-05-14,13:58:12
39.2502816666667,115.778875,0,0,40677.5820949074,2011-05-14,13:58:13
39.2499366666667,115.778676666667,0,0,40677.5821064815,2011-05-14,13:58:14
39.2495883333333,115.778478333333,0,0,40677.5821180556,2011-05-14,13:58:15
39.2492416666667,115.778276666667,0,0,40677.5821296296,2011-05-14,13:58:16
39.2489016666667,115.778078333333,0,0,40677.5821412037,2011-05-14,13:58:17
39.2485533333333,115.777871666667,0,0,40677.5821527778,2011-05-14,13:58:18
39.2482116666667,115.777671666667,0,0,40677.5821643519,2011-05-14,13:58:19
39.2478666666667,115.77747,0,0,40677.5821759259,2011-05-14,13:58:20
39.2475166666667,115.777265,0,0,40677.5821875,2011-05-14,13:58:21
39.2471683333333,115.777058333333,0,0,40677.5821990741,2011-05-14,13:58:22
39.2468166666667,115.776856666667,0,0,40677.5822106482,2011-05-14,13:58:23
39.2464633333333,115.776655,0,0,40677.5822222222,2011-05-14,13:58:24
39.2461116666667,115.776455,0,0,40677.5822337963,2011-05-14,13:58:25
39.2457616666667,115.776253333333,0,0,40677.5822453704,2011-05-14,13:58:26
39.24541,115.776055,0,0,40677.5822569444,2011-05-14,13:58:27
39.2450633333333,115.775858333333,0,0,40677.5822685185,2011-05-14,13:58:28
39.244715,115.77566,0,0,40677.5822800926,2011-05-14,13:58:29
39.2443683333333,115.775456666667,0,0,40677.5822916667,2011-05-14,13:58:30
39.2440166666667,115.77525,0,0,40677.5823032407,2011-05-14,13:58:31
39.2436683333333,115.77505,0,0,40677.5823148148,2011-05-14,13:58:32
39.2433233333333,115.774846666667,0,0,40677.5823263889,2011-05-14,13:58:33
39.242975,115.774648333333,0,0,40677.582337963,2011-05-14,13:58:34
39.242625,115.77445,0,0,40677.582349537,2011-05-14,13:58:35
39.2422766666667,115.774253333333,0,0,40677.5823611111,2011-05-14,13:58:36
39.2419316666667,115.774056666667,0,0,40677.5823726852,2011-05-14,13:58:37
39.2415833333333,115.773858333333,0,0,40677.5823842593,2011-05-14,13:58:38
39.2412333333333,115.773658333333,0,0,40677.5823958333,2011-05-14,13:58:39
39.2408833333333,115.77346,0,0,40677.5824074074,2011-05-14,13:58:40
39.2405333333333,115.77326,0,0,40677.5824189815,2011-05-14,13:58:41
39.2401833333333,115.773058333333,0,0,40677.5824305556,2011-05-14,13:58:42
39.2398333333333,115.772856666667,0,0,40677.5824421296,2011-05-14,13:58:43
39.2394883333333,115.772658333333,0,0,40677.5824537037,2011-05-14,13:58:44
39.2391383333333,115.77246,0,0,40677.5824652778,2011-05-14,13:58:45
39.23879,115.772255,0,0,40677.5824768519,2011-05-14,13:58:46
39.2384483333333,115.772051666667,0,0,40677.5824884259,2011-05-14,13:58:47
39.23811,115.771851666667,0,0,40677.5825,2011-05-14,13:58:48
39.23777,115.771656666667,0,0,40677.5825115741,2011-05-14,13:58:49
39.2374316666667,115.77146,0,0,40677.5825231481,2011-05-14,13:58:50
39.2370816666667,115.771258333333,0,0,40677.5825347222,2011-05-14,13:58:51
39.23673,115.771058333333,0,0,40677.5825462963,2011-05-14,13:58:52
39.236385,115.770858333333,0,0,40677.5825578704,2011-05-14,13:58:53
39.236035,115.770661666667,0,0,40677.5825694444,2011-05-14,13:58:54
39.23569,115.770468333333,0,0,40677.5825810185,2011-05-14,13:58:55
39.2353483333333,115.770266666667,0,0,40677.5825925926,2011-05-14,13:58:56
39.2349983333333,115.770061666667,0,0,40677.5826041667,2011-05-14,13:58:57
39.23466,115.769858333333,0,0,40677.5826157407,2011-05-14,13:58:58
39.2343133333333,115.769661666667,0,0,40677.5826273148,2011-05-14,13:58:59
39.2339666666667,115.769458333333,0,0,40677.5826388889,2011-05-14,13:59:00
39.2336216666667,115.769261666667,0,0,40677.582650463,2011-05-14,13:59:01
39.2332766666667,115.769065,0,0,40677.582662037,2011-05-14,13:59:02
39.2329316666667,115.768863333333,0,0,40677.5826736111,2011-05-14,13:59:03
39.2325883333333,115.768665,0,0,40677.5826851852,2011-05-14,13:59:04
39.2322433333333,115.768466666667,0,0,40677.5826967593,2011-05-14,13:59:05
39.23189,115.768266666667,0,0,40677.5827083333,2011-05-14,13:59:06
39.2315333333333,115.768065,0,0,40677.5827199074,2011-05-14,13:59:07
39.2311766666667,115.767866666667,0,0,40677.5827314815,2011-05-14,13:59:08
39.2308233333333,115.767673333333,0,0,40677.5827430556,2011-05-14,13:59:09
39.2304733333333,115.767481666667,0,0,40677.5827546296,2011-05-14,13:59:10
39.2301266666667,115.767283333333,0,0,40677.5827662037,2011-05-14,13:59:11
39.2297816666667,115.767083333333,0,0,40677.5827777778,2011-05-14,13:59:12
39.2294333333333,115.766886666667,0,0,40677.5827893519,2011-05-14,13:59:13
39.229085,115.766688333333,0,0,40677.5828009259,2011-05-14,13:59:14
39.2287416666667,115.76649,0,0,40677.5828125,2011-05-14,13:59:15
39.2283916666667,115.766291666667,0,0,40677.5828240741,2011-05-14,13:59:16
39.2280366666667,115.766088333333,0,0,40677.5828356481,2011-05-14,13:59:17
39.2276883333333,115.76589,0,0,40677.5828472222,2011-05-14,13:59:18
39.2273383333333,115.765691666667,0,0,40677.5828587963,2011-05-14,13:59:19
39.22698,115.765498333333,0,0,40677.5828703704,2011-05-14,13:59:20
39.22663,115.7653,0,0,40677.5828819444,2011-05-14,13:59:21
39.22628,115.765101666667,0,0,40677.5828935185,2011-05-14,13:59:22
39.2259366666667,115.764901666667,0,0,40677.5829050926,2011-05-14,13:59:23
39.2255883333333,115.764703333333,0,0,40677.5829166667,2011-05-14,13:59:24
39.2252383333333,115.764505,0,0,40677.5829282407,2011-05-14,13:59:25
39.2248966666667,115.764303333333,0,0,40677.5829398148,2011-05-14,13:59:26
39.2245483333333,115.764101666667,0,0,40677.5829513889,2011-05-14,13:59:27
39.2242,115.763901666667,0,0,40677.582962963,2011-05-14,13:59:28
39.2238516666667,115.763701666667,0,0,40677.582974537,2011-05-14,13:59:29
39.2235033333333,115.763495,0,0,40677.5829861111,2011-05-14,13:59:30
39.2231533333333,115.763295,0,0,40677.5829976852,2011-05-14,13:59:31
39.2228083333333,115.763098333333,0,0,40677.5830092593,2011-05-14,13:59:32
39.222455,115.762895,0,0,40677.5830208333,2011-05-14,13:59:33
39.2221066666667,115.762693333333,0,0,40677.5830324074,2011-05-14,13:59:34
39.2217616666667,115.76249,0,0,40677.5830439815,2011-05-14,13:59:35
39.2214116666667,115.762286666667,0,0,40677.5830555556,2011-05-14,13:59:36
39.221065,115.762086666667,0,0,40677.5830671296,2011-05-14,13:59:37
39.2207216666667,115.761878333333,0,0,40677.5830787037,2011-05-14,13:59:38
39.2203783333333,115.761676666667,0,0,40677.5830902778,2011-05-14,13:59:39
39.2200283333333,115.76148,0,0,40677.5831018519,2011-05-14,13:59:40
39.2196783333333,115.761283333333,0,0,40677.5831134259,2011-05-14,13:59:41
39.2193266666667,115.761081666667,0,0,40677.583125,2011-05-14,13:59:42
39.21897,115.760878333333,0,0,40677.5831365741,2011-05-14,13:59:43
39.21862,115.760673333333,0,0,40677.5831481481,2011-05-14,13:59:44
39.2182683333333,115.760466666667,0,0,40677.5831597222,2011-05-14,13:59:45
39.217915,115.760265,0,0,40677.5831712963,2011-05-14,13:59:46
39.2175633333333,115.76007,0,0,40677.5831828704,2011-05-14,13:59:47
39.2172083333333,115.75988,0,0,40677.5831944444,2011-05-14,13:59:48
39.216855,115.759683333333,0,0,40677.5832060185,2011-05-14,13:59:49
39.2165016666667,115.759483333333,0,0,40677.5832175926,2011-05-14,13:59:50
39.2161533333333,115.759281666667,0,0,40677.5832291667,2011-05-14,13:59:51
39.215805,115.75908,0,0,40677.5832407407,2011-05-14,13:59:52
39.2154566666667,115.758885,0,0,40677.5832523148,2011-05-14,13:59:53
39.2151033333333,115.758685,0,0,40677.5832638889,2011-05-14,13:59:54
39.2147583333333,115.758488333333,0,0,40677.583275463,2011-05-14,13:59:55
39.2144133333333,115.75829,0,0,40677.583287037,2011-05-14,13:59:56
39.2140716666667,115.758096666667,0,0,40677.5832986111,2011-05-14,13:59:57
39.213725,115.757896666667,0,0,40677.5833101852,2011-05-14,13:59:58
39.21337,115.757695,0,0,40677.5833217593,2011-05-14,13:59:59
39.213015,115.757496666667,0,0,40677.5833333333,2011-05-14,14:00:00
39.212665,115.757296666667,0,0,40677.5833449074,2011-05-14,14:00:01
39.212315,115.757098333333,0,0,40677.5833564815,2011-05-14,14:00:02
39.2119666666667,115.756896666667,0,0,40677.5833680556,2011-05-14,14:00:03
39.21162,115.756695,0,0,40677.5833796296,2011-05-14,14:00:04
39.211265,115.756496666667,0,0,40677.5833912037,2011-05-14,14:00:05
39.2109116666667,115.756301666667,0,0,40677.5834027778,2011-05-14,14:00:06
39.21056,115.7561,0,0,40677.5834143519,2011-05-14,14:00:07
39.2102116666667,115.755898333333,0,0,40677.5834259259,2011-05-14,14:00:08
39.2098533333333,115.755701666667,0,0,40677.5834375,2011-05-14,14:00:09
39.2095,115.755503333333,0,0,40677.5834490741,2011-05-14,14:00:10
39.20915,115.755301666667,0,0,40677.5834606481,2011-05-14,14:00:11
39.2088033333333,115.755105,0,0,40677.5834722222,2011-05-14,14:00:12
39.208455,115.754911666667,0,0,40677.5834837963,2011-05-14,14:00:13
39.20811,115.754711666667,0,0,40677.5834953704,2011-05-14,14:00:14
39.2077633333333,115.75451,0,0,40677.5835069444,2011-05-14,14:00:15
39.2074166666667,115.754311666667,0,0,40677.5835185185,2011-05-14,14:00:16
39.20706,115.754113333333,0,0,40677.5835300926,2011-05-14,14:00:17
39.2067133333333,115.753913333333,0,0,40677.5835416667,2011-05-14,14:00:18
39.2063616666667,115.753708333333,0,0,40677.5835532407,2011-05-14,14:00:19
39.2060116666667,115.753506666667,0,0,40677.5835648148,2011-05-14,14:00:20
39.205665,115.753305,0,0,40677.5835763889,2011-05-14,14:00:21
39.2053233333333,115.753101666667,0,0,40677.583587963,2011-05-14,14:00:22
39.2049766666667,115.752898333333,0,0,40677.583599537,2011-05-14,14:00:23
39.204635,115.752696666667,0,0,40677.5836111111,2011-05-14,14:00:24
39.2042883333333,115.752491666667,0,0,40677.5836226852,2011-05-14,14:00:25
39.203935,115.752283333333,0,0,40677.5836342593,2011-05-14,14:00:26
39.2035866666667,115.752073333333,0,0,40677.5836458333,2011-05-14,14:00:27
39.2032416666667,115.751866666667,0,0,40677.5836574074,2011-05-14,14:00:28
39.2029,115.751658333333,0,0,40677.5836689815,2011-05-14,14:00:29
39.202555,115.751451666667,0,0,40677.5836805556,2011-05-14,14:00:30
39.2022183333333,115.751251666667,0,0,40677.5836921296,2011-05-14,14:00:31
39.2018716666667,115.751051666667,0,0,40677.5837037037,2011-05-14,14:00:32
39.20152,115.750851666667,0,0,40677.5837152778,2011-05-14,14:00:33
39.201175,115.750655,0,0,40677.5837268519,2011-05-14,14:00:34
39.2008316666667,115.750456666667,0,0,40677.5837384259,2011-05-14,14:00:35
39.2004866666667,115.750256666667,0,0,40677.58375,2011-05-14,14:00:36
39.200145,115.750053333333,0,0,40677.5837615741,2011-05-14,14:00:37
39.1997983333333,115.74985,0,0,40677.5837731481,2011-05-14,14:00:38
39.19945,115.749648333333,0,0,40677.5837847222,2011-05-14,14:00:39
39.1990983333333,115.749448333333,0,0,40677.5837962963,2011-05-14,14:00:40
39.19875,115.749246666667,0,0,40677.5838078704,2011-05-14,14:00:41
39.198395,115.749048333333,0,0,40677.5838194444,2011-05-14,14:00:42
39.1980383333333,115.748855,0,0,40677.5838310185,2011-05-14,14:00:43
39.1976866666667,115.748661666667,0,0,40677.5838425926,2011-05-14,14:00:44
39.1973366666667,115.748461666667,0,0,40677.5838541667,2011-05-14,14:00:45
39.19699,115.74826,0,0,40677.5838657407,2011-05-14,14:00:46
39.19664,115.748058333333,0,0,40677.5838773148,2011-05-14,14:00:47
39.1962916666667,115.747855,0,0,40677.5838888889,2011-05-14,14:00:48
39.1959416666667,115.747648333333,0,0,40677.583900463,2011-05-14,14:00:49
39.1955866666667,115.747446666667,0,0,40677.583912037,2011-05-14,14:00:50
39.19524,115.747248333333,0,0,40677.5839236111,2011-05-14,14:00:51
39.1948983333333,115.747046666667,0,0,40677.5839351852,2011-05-14,14:00:52
39.1945566666667,115.746843333333,0,0,40677.5839467593,2011-05-14,14:00:53
39.194205,115.746641666667,0,0,40677.5839583333,2011-05-14,14:00:54
39.193855,115.746441666667,0,0,40677.5839699074,2011-05-14,14:00:55
39.1935083333333,115.746246666667,0,0,40677.5839814815,2011-05-14,14:00:56
39.1931583333333,115.746048333333,0,0,40677.5839930556,2011-05-14,14:00:57
39.1928083333333,115.745848333333,0,0,40677.5840046296,2011-05-14,14:00:58
39.19246,115.745653333333,0,0,40677.5840162037,2011-05-14,14:00:59
39.1921133333333,115.74546,0,0,40677.5840277778,2011-05-14,14:01:00
39.1917583333333,115.745263333333,0,0,40677.5840393519,2011-05-14,14:01:01
39.1914066666667,115.745066666667,0,0,40677.5840509259,2011-05-14,14:01:02
39.1910583333333,115.744866666667,0,0,40677.5840625,2011-05-14,14:01:03
39.1907033333333,115.744663333333,0,0,40677.5840740741,2011-05-14,14:01:04
39.1903516666667,115.744463333333,0,0,40677.5840856481,2011-05-14,14:01:05
39.190005,115.744263333333,0,0,40677.5840972222,2011-05-14,14:01:06
39.1896533333333,115.744068333333,0,0,40677.5841087963,2011-05-14,14:01:07
39.1893083333333,115.743875,0,0,40677.5841203704,2011-05-14,14:01:08
39.188955,115.743676666667,0,0,40677.5841319444,2011-05-14,14:01:09
39.1886083333333,115.743475,0,0,40677.5841435185,2011-05-14,14:01:10
39.18826,115.743273333333,0,0,40677.5841550926,2011-05-14,14:01:11
39.187915,115.74307,0,0,40677.5841666667,2011-05-14,14:01:12
39.1875716666667,115.742868333333,0,0,40677.5841782407,2011-05-14,14:01:13
39.1872233333333,115.742671666667,0,0,40677.5841898148,2011-05-14,14:01:14
39.186875,115.742473333333,0,0,40677.5842013889,2011-05-14,14:01:15
39.18653,115.742276666667,0,0,40677.584212963,2011-05-14,14:01:16
39.1861783333333,115.742073333333,0,0,40677.584224537,2011-05-14,14:01:17
39.1858333333333,115.741868333333,0,0,40677.5842361111,2011-05-14,14:01:18
39.1854916666667,115.741666666667,0,0,40677.5842476852,2011-05-14,14:01:19
39.1851483333333,115.741465,0,0,40677.5842592593,2011-05-14,14:01:20
39.1847966666667,115.74126,0,0,40677.5842708333,2011-05-14,14:01:21
39.1844483333333,115.741061666667,0,0,40677.5842824074,2011-05-14,14:01:22
39.1841,115.740866666667,0,0,40677.5842939815,2011-05-14,14:01:23
39.18376,115.740666666667,0,0,40677.5843055556,2011-05-14,14:01:24
39.1834166666667,115.740466666667,0,0,40677.5843171296,2011-05-14,14:01:25
39.1830716666667,115.74027,0,0,40677.5843287037,2011-05-14,14:01:26
39.1827183333333,115.740068333333,0,0,40677.5843402778,2011-05-14,14:01:27
39.1823666666667,115.739868333333,0,0,40677.5843518519,2011-05-14,14:01:28
39.1820166666667,115.739665,0,0,40677.5843634259,2011-05-14,14:01:29
39.1816683333333,115.739466666667,0,0,40677.584375,2011-05-14,14:01:30
39.1813166666667,115.739275,0,0,40677.5843865741,2011-05-14,14:01:31
39.18097,115.73908,0,0,40677.5843981481,2011-05-14,14:01:32
39.180625,115.738885,0,0,40677.5844097222,2011-05-14,14:01:33
39.180275,115.738688333333,0,0,40677.5844212963,2011-05-14,14:01:34
39.1799266666667,115.73849,0,0,40677.5844328704,2011-05-14,14:01:35
39.17958,115.73829,0,0,40677.5844444444,2011-05-14,14:01:36
39.1792366666667,115.73809,0,0,40677.5844560185,2011-05-14,14:01:37
39.17889,115.737893333333,0,0,40677.5844675926,2011-05-14,14:01:38
39.1785466666667,115.737695,0,0,40677.5844791667,2011-05-14,14:01:39
39.1781966666667,115.737498333333,0,0,40677.5844907407,2011-05-14,14:01:40
39.1778533333333,115.737301666667,0,0,40677.5845023148,2011-05-14,14:01:41
39.1775033333333,115.737103333333,0,0,40677.5845138889,2011-05-14,14:01:42
39.1771566666667,115.736905,0,0,40677.584525463,2011-05-14,14:01:43
39.1768016666667,115.736708333333,0,0,40677.584537037,2011-05-14,14:01:44
39.1764533333333,115.736505,0,0,40677.5845486111,2011-05-14,14:01:45
39.1761016666667,115.736306666667,0,0,40677.5845601852,2011-05-14,14:01:46
39.17575,115.736105,0,0,40677.5845717593,2011-05-14,14:01:47
39.1754066666667,115.7359,0,0,40677.5845833333,2011-05-14,14:01:48
39.1750633333333,115.73569,0,0,40677.5845949074,2011-05-14,14:01:49
39.1747183333333,115.735491666667,0,0,40677.5846064815,2011-05-14,14:01:50
39.17438,115.735296666667,0,0,40677.5846180556,2011-05-14,14:01:51
39.1740333333333,115.7351,0,0,40677.5846296296,2011-05-14,14:01:52
39.1736883333333,115.734896666667,0,0,40677.5846412037,2011-05-14,14:01:53
39.1733433333333,115.734691666667,0,0,40677.5846527778,2011-05-14,14:01:54
39.1730033333333,115.73448,0,0,40677.5846643519,2011-05-14,14:01:55
39.17266,115.734273333333,0,0,40677.5846759259,2011-05-14,14:01:56
39.172325,115.734066666667,0,0,40677.5846875,2011-05-14,14:01:57
39.171985,115.733861666667,0,0,40677.5846990741,2011-05-14,14:01:58
39.1716416666667,115.733658333333,0,0,40677.5847106481,2011-05-14,14:01:59
39.1713,115.733451666667,0,0,40677.5847222222,2011-05-14,14:02:00
39.1709566666667,115.73325,0,0,40677.5847337963,2011-05-14,14:02:01
39.1706116666667,115.73305,0,0,40677.5847453704,2011-05-14,14:02:02
39.1702616666667,115.732846666667,0,0,40677.5847569444,2011-05-14,14:02:03
39.1699116666667,115.732645,0,0,40677.5847685185,2011-05-14,14:02:04
39.1695583333333,115.732448333333,0,0,40677.5847800926,2011-05-14,14:02:05
39.1692083333333,115.732248333333,0,0,40677.5847916667,2011-05-14,14:02:06
39.1688616666667,115.732048333333,0,0,40677.5848032407,2011-05-14,14:02:07
39.1685133333333,115.731848333333,0,0,40677.5848148148,2011-05-14,14:02:08
39.168165,115.731645,0,0,40677.5848263889,2011-05-14,14:02:09
39.1678166666667,115.731445,0,0,40677.584837963,2011-05-14,14:02:10
39.1674683333333,115.731248333333,0,0,40677.584849537,2011-05-14,14:02:11
39.1671166666667,115.731046666667,0,0,40677.5848611111,2011-05-14,14:02:12
39.1667683333333,115.730848333333,0,0,40677.5848726852,2011-05-14,14:02:13
39.1664116666667,115.730658333333,0,0,40677.5848842593,2011-05-14,14:02:14
39.1660483333333,115.73047,0,0,40677.5848958333,2011-05-14,14:02:15
39.1656933333333,115.730263333333,0,0,40677.5849074074,2011-05-14,14:02:16
39.1653383333333,115.730055,0,0,40677.5849189815,2011-05-14,14:02:17
39.1649966666667,115.729835,0,0,40677.5849305556,2011-05-14,14:02:18
39.1646583333333,115.72961,0,0,40677.5849421296,2011-05-14,14:02:19
39.1643233333333,115.72938,0,0,40677.5849537037,2011-05-14,14:02:20
39.163985,115.729151666667,0,0,40677.5849652778,2011-05-14,14:02:21
39.1636516666667,115.728921666667,0,0,40677.5849768519,2011-05-14,14:02:22
39.16332,115.728685,0,0,40677.5849884259,2011-05-14,14:02:23
39.1629916666667,115.728445,0,0,40677.585,2011-05-14,14:02:24
39.16266,115.7282,0,0,40677.5850115741,2011-05-14,14:02:25
39.1623183333333,115.727965,0,0,40677.5850231481,2011-05-14,14:02:26
39.1619683333333,115.727733333333,0,0,40677.5850347222,2011-05-14,14:02:27
39.16163,115.727498333333,0,0,40677.5850462963,2011-05-14,14:02:28
39.1612966666667,115.727263333333,0,0,40677.5850578704,2011-05-14,14:02:29
39.1609633333333,115.727023333333,0,0,40677.5850694444,2011-05-14,14:02:30
39.1606333333333,115.72678,0,0,40677.5850810185,2011-05-14,14:02:31
39.1602983333333,115.726538333333,0,0,40677.5850925926,2011-05-14,14:02:32
39.1599616666667,115.7263,0,0,40677.5851041667,2011-05-14,14:02:33
39.1596283333333,115.72606,0,0,40677.5851157407,2011-05-14,14:02:34
39.159295,115.72582,0,0,40677.5851273148,2011-05-14,14:02:35
39.1589566666667,115.725583333333,0,0,40677.5851388889,2011-05-14,14:02:36
39.15862,115.725345,0,0,40677.585150463,2011-05-14,14:02:37
39.158285,115.725105,0,0,40677.585162037,2011-05-14,14:02:38
39.1579466666667,115.724868333333,0,0,40677.5851736111,2011-05-14,14:02:39
39.15761,115.72463,0,0,40677.5851851852,2011-05-14,14:02:40
39.1572733333333,115.724396666667,0,0,40677.5851967593,2011-05-14,14:02:41
39.15694,115.72416,0,0,40677.5852083333,2011-05-14,14:02:42
39.156605,115.723918333333,0,0,40677.5852199074,2011-05-14,14:02:43
39.1562683333333,115.723671666667,0,0,40677.5852314815,2011-05-14,14:02:44
39.1559366666667,115.72343,0,0,40677.5852430556,2011-05-14,14:02:45
39.1556033333333,115.723188333333,0,0,40677.5852546296,2011-05-14,14:02:46
39.1552766666667,115.722948333333,0,0,40677.5852662037,2011-05-14,14:02:47
39.1549566666667,115.722706666667,0,0,40677.5852777778,2011-05-14,14:02:48
39.154625,115.722465,0,0,40677.5852893519,2011-05-14,14:02:49
39.1542983333333,115.722221666667,0,0,40677.5853009259,2011-05-14,14:02:50
39.1539633333333,115.72198,0,0,40677.5853125,2011-05-14,14:02:51
39.1536266666667,115.721741666667,0,0,40677.5853240741,2011-05-14,14:02:52
39.1532883333333,115.7215,0,0,40677.5853356481,2011-05-14,14:02:53
39.1529533333333,115.721268333333,0,0,40677.5853472222,2011-05-14,14:02:54
39.15261,115.721036666667,0,0,40677.5853587963,2011-05-14,14:02:55
39.1522833333333,115.720805,0,0,40677.5853703704,2011-05-14,14:02:56
39.1519466666667,115.720568333333,0,0,40677.5853819444,2011-05-14,14:02:57
39.1516183333333,115.720328333333,0,0,40677.5853935185,2011-05-14,14:02:58
39.15129,115.720091666667,0,0,40677.5854050926,2011-05-14,14:02:59
39.1509683333333,115.719853333333,0,0,40677.5854166667,2011-05-14,14:03:00
39.1506416666667,115.719618333333,0,0,40677.5854282407,2011-05-14,14:03:01
39.1503216666667,115.71938,0,0,40677.5854398148,2011-05-14,14:03:02
39.1499916666667,115.719143333333,0,0,40677.5854513889,2011-05-14,14:03:03
39.1496583333333,115.718908333333,0,0,40677.585462963,2011-05-14,14:03:04
39.1493283333333,115.71867,0,0,40677.585474537,2011-05-14,14:03:05
39.149005,115.718433333333,0,0,40677.5854861111,2011-05-14,14:03:06
39.1486816666667,115.718195,0,0,40677.5854976852,2011-05-14,14:03:07
39.1483516666667,115.717958333333,0,0,40677.5855092593,2011-05-14,14:03:08
39.1480266666667,115.717725,0,0,40677.5855208333,2011-05-14,14:03:09
39.147705,115.717493333333,0,0,40677.5855324074,2011-05-14,14:03:10
39.147385,115.717261666667,0,0,40677.5855439815,2011-05-14,14:03:11
39.1470616666667,115.717028333333,0,0,40677.5855555556,2011-05-14,14:03:12
39.146735,115.716793333333,0,0,40677.5855671296,2011-05-14,14:03:13
39.14641,115.716556666667,0,0,40677.5855787037,2011-05-14,14:03:14
39.146085,115.716323333333,0,0,40677.5855902778,2011-05-14,14:03:15
39.1457566666667,115.716095,0,0,40677.5856018519,2011-05-14,14:03:16
39.14543,115.715861666667,0,0,40677.5856134259,2011-05-14,14:03:17
39.1451083333333,115.715623333333,0,0,40677.585625,2011-05-14,14:03:18
39.144785,115.715388333333,0,0,40677.5856365741,2011-05-14,14:03:19
39.1444666666667,115.715151666667,0,0,40677.5856481481,2011-05-14,14:03:20
39.1441416666667,115.714916666667,0,0,40677.5856597222,2011-05-14,14:03:21
39.1438183333333,115.714681666667,0,0,40677.5856712963,2011-05-14,14:03:22
39.1434966666667,115.714451666667,0,0,40677.5856828704,2011-05-14,14:03:23
39.1431733333333,115.714216666667,0,0,40677.5856944444,2011-05-14,14:03:24
39.14285,115.713986666667,0,0,40677.5857060185,2011-05-14,14:03:25
39.1425316666667,115.713753333333,0,0,40677.5857175926,2011-05-14,14:03:26
39.14221,115.713516666667,0,0,40677.5857291667,2011-05-14,14:03:27
39.1418866666667,115.713285,0,0,40677.5857407407,2011-05-14,14:03:28
39.1415633333333,115.713058333333,0,0,40677.5857523148,2011-05-14,14:03:29
39.14124,115.712828333333,0,0,40677.5857638889,2011-05-14,14:03:30
39.140915,115.7126,0,0,40677.585775463,2011-05-14,14:03:31
39.1405883333333,115.712365,0,0,40677.585787037,2011-05-14,14:03:32
39.14027,115.712133333333,0,0,40677.5857986111,2011-05-14,14:03:33
39.13995,115.711898333333,0,0,40677.5858101852,2011-05-14,14:03:34
39.139635,115.71167,0,0,40677.5858217593,2011-05-14,14:03:35
39.13931,115.711438333333,0,0,40677.5858333333,2011-05-14,14:03:36
39.138995,115.711201666667,0,0,40677.5858449074,2011-05-14,14:03:37
39.1386716666667,115.710971666667,0,0,40677.5858564815,2011-05-14,14:03:38
39.13835,115.710741666667,0,0,40677.5858680556,2011-05-14,14:03:39
39.1380283333333,115.710511666667,0,0,40677.5858796296,2011-05-14,14:03:40
39.1377083333333,115.710276666667,0,0,40677.5858912037,2011-05-14,14:03:41
39.1373866666667,115.710041666667,0,0,40677.5859027778,2011-05-14,14:03:42
39.1370666666667,115.709806666667,0,0,40677.5859143519,2011-05-14,14:03:43
39.1367433333333,115.70957,0,0,40677.5859259259,2011-05-14,14:03:44
39.13642,115.709331666667,0,0,40677.5859375,2011-05-14,14:03:45
39.1361,115.709096666667,0,0,40677.5859490741,2011-05-14,14:03:46
39.135775,115.70886,0,0,40677.5859606481,2011-05-14,14:03:47
39.1354516666667,115.708625,0,0,40677.5859722222,2011-05-14,14:03:48
39.1351266666667,115.708391666667,0,0,40677.5859837963,2011-05-14,14:03:49
39.1348016666667,115.708156666667,0,0,40677.5859953704,2011-05-14,14:03:50
39.134475,115.70792,0,0,40677.5860069444,2011-05-14,14:03:51
39.1341466666667,115.707683333333,0,0,40677.5860185185,2011-05-14,14:03:52
39.1338216666667,115.707448333333,0,0,40677.5860300926,2011-05-14,14:03:53
39.1335,115.707208333333,0,0,40677.5860416667,2011-05-14,14:03:54
39.13317,115.706973333333,0,0,40677.5860532407,2011-05-14,14:03:55
39.13284,115.706735,0,0,40677.5860648148,2011-05-14,14:03:56
39.132515,115.706503333333,0,0,40677.5860763889,2011-05-14,14:03:57
39.1321866666667,115.70627,0,0,40677.586087963,2011-05-14,14:03:58
39.1318566666667,115.706031666667,0,0,40677.586099537,2011-05-14,14:03:59
39.1315266666667,115.705791666667,0,0,40677.5861111111,2011-05-14,14:04:00
39.1312016666667,115.705556666667,0,0,40677.5861226852,2011-05-14,14:04:01
39.1308716666667,115.705321666667,0,0,40677.5861342593,2011-05-14,14:04:02
39.130535,115.705095,0,0,40677.5861458333,2011-05-14,14:04:03
39.1302,115.704856666667,0,0,40677.5861574074,2011-05-14,14:04:04
39.129865,115.70462,0,0,40677.5861689815,2011-05-14,14:04:05
39.1295316666667,115.70438,0,0,40677.5861805556,2011-05-14,14:04:06
39.129195,115.704143333333,0,0,40677.5861921296,2011-05-14,14:04:07
39.128865,115.703901666667,0,0,40677.5862037037,2011-05-14,14:04:08
39.1285316666667,115.703656666667,0,0,40677.5862152778,2011-05-14,14:04:09
39.1282033333333,115.70342,0,0,40677.5862268518,2011-05-14,14:04:10
39.1278766666667,115.70319,0,0,40677.5862384259,2011-05-14,14:04:11
39.1275466666667,115.70295,0,0,40677.58625,2011-05-14,14:04:12
39.1272166666667,115.702715,0,0,40677.5862615741,2011-05-14,14:04:13
39.1268883333333,115.702478333333,0,0,40677.5862731481,2011-05-14,14:04:14
39.1265616666667,115.702241666667,0,0,40677.5862847222,2011-05-14,14:04:15
39.126235,115.702003333333,0,0,40677.5862962963,2011-05-14,14:04:16
39.1259016666667,115.701758333333,0,0,40677.5863078704,2011-05-14,14:04:17
39.1255716666667,115.701516666667,0,0,40677.5863194444,2011-05-14,14:04:18
39.1252383333333,115.70128,0,0,40677.5863310185,2011-05-14,14:04:19
39.12491,115.701041666667,0,0,40677.5863425926,2011-05-14,14:04:20
39.12458,115.700805,0,0,40677.5863541667,2011-05-14,14:04:21
39.1242483333333,115.700565,0,0,40677.5863657407,2011-05-14,14:04:22
39.1239166666667,115.700325,0,0,40677.5863773148,2011-05-14,14:04:23
39.1235933333333,115.700086666667,0,0,40677.5863888889,2011-05-14,14:04:24
39.1232666666667,115.699841666667,0,0,40677.586400463,2011-05-14,14:04:25
39.122935,115.699601666667,0,0,40677.586412037,2011-05-14,14:04:26
39.1225983333333,115.699361666667,0,0,40677.5864236111,2011-05-14,14:04:27
39.122265,115.699123333333,0,0,40677.5864351852,2011-05-14,14:04:28
39.1219316666667,115.698888333333,0,0,40677.5864467593,2011-05-14,14:04:29
39.1215983333333,115.69865,0,0,40677.5864583333,2011-05-14,14:04:30
39.121265,115.698411666667,0,0,40677.5864699074,2011-05-14,14:04:31
39.1209283333333,115.698166666667,0,0,40677.5864814815,2011-05-14,14:04:32
39.120595,115.697925,0,0,40677.5864930556,2011-05-14,14:04:33
39.1202633333333,115.697685,0,0,40677.5865046296,2011-05-14,14:04:34
39.11993,115.697446666667,0,0,40677.5865162037,2011-05-14,14:04:35
39.119595,115.697208333333,0,0,40677.5865277778,2011-05-14,14:04:36
39.1192616666667,115.696966666667,0,0,40677.5865393518,2011-05-14,14:04:37
39.118925,115.696733333333,0,0,40677.5865509259,2011-05-14,14:04:38
39.1185916666667,115.696493333333,0,0,40677.5865625,2011-05-14,14:04:39
39.11826,115.696255,0,0,40677.5865740741,2011-05-14,14:04:40
39.117925,115.696018333333,0,0,40677.5865856481,2011-05-14,14:04:41
39.1175933333333,115.69578,0,0,40677.5865972222,2011-05-14,14:04:42
39.11726,115.695545,0,0,40677.5866087963,2011-05-14,14:04:43
39.1169283333333,115.695301666667,0,0,40677.5866203704,2011-05-14,14:04:44
39.116595,115.69506,0,0,40677.5866319444,2011-05-14,14:04:45
39.11626,115.69481,0,0,40677.5866435185,2011-05-14,14:04:46
39.1159266666667,115.694571666667,0,0,40677.5866550926,2011-05-14,14:04:47
39.11559,115.69433,0,0,40677.5866666667,2011-05-14,14:04:48
39.1152583333333,115.694085,0,0,40677.5866782407,2011-05-14,14:04:49
39.1149266666667,115.693848333333,0,0,40677.5866898148,2011-05-14,14:04:50
39.1145966666667,115.693608333333,0,0,40677.5867013889,2011-05-14,14:04:51
39.114265,115.693366666667,0,0,40677.586712963,2011-05-14,14:04:52
39.1139333333333,115.693125,0,0,40677.586724537,2011-05-14,14:04:53
39.1136033333333,115.692886666667,0,0,40677.5867361111,2011-05-14,14:04:54
39.113275,115.692651666667,0,0,40677.5867476852,2011-05-14,14:04:55
39.112945,115.692418333333,0,0,40677.5867592593,2011-05-14,14:04:56
39.112605,115.692176666667,0,0,40677.5867708333,2011-05-14,14:04:57
39.11227,115.691938333333,0,0,40677.5867824074,2011-05-14,14:04:58
39.111935,115.691696666667,0,0,40677.5867939815,2011-05-14,14:04:59
39.1115966666667,115.691456666667,0,0,40677.5868055556,2011-05-14,14:05:00
39.1112633333333,115.691216666667,0,0,40677.5868171296,2011-05-14,14:05:01
39.1109333333333,115.69098,0,0,40677.5868287037,2011-05-14,14:05:02
39.1106033333333,115.690743333333,0,0,40677.5868402778,2011-05-14,14:05:03
39.1102783333333,115.690505,0,0,40677.5868518518,2011-05-14,14:05:04
39.10995,115.690265,0,0,40677.5868634259,2011-05-14,14:05:05
39.1096216666667,115.690025,0,0,40677.586875,2011-05-14,14:05:06
39.109295,115.689778333333,0,0,40677.5868865741,2011-05-14,14:05:07
39.1089616666667,115.689541666667,0,0,40677.5868981481,2011-05-14,14:05:08
39.1086283333333,115.689303333333,0,0,40677.5869097222,2011-05-14,14:05:09
39.1082966666667,115.689065,0,0,40677.5869212963,2011-05-14,14:05:10
39.107965,115.688826666667,0,0,40677.5869328704,2011-05-14,14:05:11
39.10763,115.688585,0,0,40677.5869444444,2011-05-14,14:05:12
39.1073033333333,115.688345,0,0,40677.5869560185,2011-05-14,14:05:13
39.106975,115.688106666667,0,0,40677.5869675926,2011-05-14,14:05:14
39.1066366666667,115.687866666667,0,0,40677.5869791667,2011-05-14,14:05:15
39.1063016666667,115.687621666667,0,0,40677.5869907407,2011-05-14,14:05:16
39.1059716666667,115.687376666667,0,0,40677.5870023148,2011-05-14,14:05:17
39.1056416666667,115.687131666667,0,0,40677.5870138889,2011-05-14,14:05:18
39.10531,115.68689,0,0,40677.587025463,2011-05-14,14:05:19
39.104975,115.68665,0,0,40677.587037037,2011-05-14,14:05:20
39.104645,115.686411666667,0,0,40677.5870486111,2011-05-14,14:05:21
39.1043116666667,115.68617,0,0,40677.5870601852,2011-05-14,14:05:22
39.1039783333333,115.68593,0,0,40677.5870717593,2011-05-14,14:05:23
39.1036533333333,115.685695,0,0,40677.5870833333,2011-05-14,14:05:24
39.1033233333333,115.685451666667,0,0,40677.5870949074,2011-05-14,14:05:25
39.102995,115.68521,0,0,40677.5871064815,2011-05-14,14:05:26
39.1026683333333,115.684973333333,0,0,40677.5871180556,2011-05-14,14:05:27
39.1023366666667,115.684735,0,0,40677.5871296296,2011-05-14,14:05:28
39.1020033333333,115.684495,0,0,40677.5871412037,2011-05-14,14:05:29
39.1016716666667,115.684255,0,0,40677.5871527778,2011-05-14,14:05:30
39.101335,115.684015,0,0,40677.5871643518,2011-05-14,14:05:31
39.101005,115.683775,0,0,40677.5871759259,2011-05-14,14:05:32
39.10068,115.68354,0,0,40677.5871875,2011-05-14,14:05:33
39.1003483333333,115.683293333333,0,0,40677.5871990741,2011-05-14,14:05:34
39.10002,115.683055,0,0,40677.5872106481,2011-05-14,14:05:35
39.09969,115.682818333333,0,0,40677.5872222222,2011-05-14,14:05:36
39.0993566666667,115.682581666667,0,0,40677.5872337963,2011-05-14,14:05:37
39.0990266666667,115.682345,0,0,40677.5872453704,2011-05-14,14:05:38
39.0986983333333,115.682108333333,0,0,40677.5872569444,2011-05-14,14:05:39
39.0983633333333,115.681871666667,0,0,40677.5872685185,2011-05-14,14:05:40
39.0980266666667,115.681636666667,0,0,40677.5872800926,2011-05-14,14:05:41
39.0976933333333,115.681396666667,0,0,40677.5872916667,2011-05-14,14:05:42
39.09736,115.68116,0,0,40677.5873032407,2011-05-14,14:05:43
39.0970266666667,115.680921666667,0,0,40677.5873148148,2011-05-14,14:05:44
39.0966983333333,115.680685,0,0,40677.5873263889,2011-05-14,14:05:45
39.0963683333333,115.680446666667,0,0,40677.587337963,2011-05-14,14:05:46
39.0960416666667,115.680205,0,0,40677.587349537,2011-05-14,14:05:47
39.09571,115.679965,0,0,40677.5873611111,2011-05-14,14:05:48
39.0953733333333,115.679721666667,0,0,40677.5873726852,2011-05-14,14:05:49
39.09504,115.679481666667,0,0,40677.5873842593,2011-05-14,14:05:50
39.0947083333333,115.679246666667,0,0,40677.5873958333,2011-05-14,14:05:51
39.0943766666667,115.67901,0,0,40677.5874074074,2011-05-14,14:05:52
39.0940416666667,115.67877,0,0,40677.5874189815,2011-05-14,14:05:53
39.0937116666667,115.678531666667,0,0,40677.5874305556,2011-05-14,14:05:54
39.0933816666667,115.678293333333,0,0,40677.5874421296,2011-05-14,14:05:55
39.0930566666667,115.678055,0,0,40677.5874537037,2011-05-14,14:05:56
39.0927266666667,115.677816666667,0,0,40677.5874652778,2011-05-14,14:05:57
39.0923966666667,115.677581666667,0,0,40677.5874768518,2011-05-14,14:05:58
39.0920666666667,115.677341666667,0,0,40677.5874884259,2011-05-14,14:05:59
39.091735,115.677103333333,0,0,40677.5875,2011-05-14,14:06:00
39.0914033333333,115.676868333333,0,0,40677.5875115741,2011-05-14,14:06:01
39.09107,115.676631666667,0,0,40677.5875231481,2011-05-14,14:06:02
39.0907366666667,115.676393333333,0,0,40677.5875347222,2011-05-14,14:06:03
39.0904016666667,115.67615,0,0,40677.5875462963,2011-05-14,14:06:04
39.0900733333333,115.67591,0,0,40677.5875578704,2011-05-14,14:06:05
39.089745,115.675675,0,0,40677.5875694444,2011-05-14,14:06:06
39.0894133333333,115.675433333333,0,0,40677.5875810185,2011-05-14,14:06:07
39.0890866666667,115.675198333333,0,0,40677.5875925926,2011-05-14,14:06:08
39.0887516666667,115.67496,0,0,40677.5876041667,2011-05-14,14:06:09
39.088425,115.674723333333,0,0,40677.5876157407,2011-05-14,14:06:10
39.088095,115.674481666667,0,0,40677.5876273148,2011-05-14,14:06:11
39.087765,115.674238333333,0,0,40677.5876388889,2011-05-14,14:06:12
39.0874366666667,115.673996666667,0,0,40677.587650463,2011-05-14,14:06:13
39.08711,115.673756666667,0,0,40677.587662037,2011-05-14,14:06:14
39.0867733333333,115.673516666667,0,0,40677.5876736111,2011-05-14,14:06:15
39.0864416666667,115.67328,0,0,40677.5876851852,2011-05-14,14:06:16
39.0861033333333,115.673048333333,0,0,40677.5876967593,2011-05-14,14:06:17
39.0857666666667,115.672808333333,0,0,40677.5877083333,2011-05-14,14:06:18
39.0854333333333,115.67257,0,0,40677.5877199074,2011-05-14,14:06:19
39.0851,115.672331666667,0,0,40677.5877314815,2011-05-14,14:06:20
39.084765,115.672093333333,0,0,40677.5877430556,2011-05-14,14:06:21
39.0844316666667,115.671851666667,0,0,40677.5877546296,2011-05-14,14:06:22
39.0841016666667,115.671611666667,0,0,40677.5877662037,2011-05-14,14:06:23
39.0837666666667,115.67137,0,0,40677.5877777778,2011-05-14,14:06:24
39.0834383333333,115.671131666667,0,0,40677.5877893518,2011-05-14,14:06:25
39.0831066666667,115.670895,0,0,40677.5878009259,2011-05-14,14:06:26
39.0827716666667,115.670658333333,0,0,40677.5878125,2011-05-14,14:06:27
39.08244,115.670418333333,0,0,40677.5878240741,2011-05-14,14:06:28
39.08211,115.670178333333,0,0,40677.5878356481,2011-05-14,14:06:29
39.0817766666667,115.669938333333,0,0,40677.5878472222,2011-05-14,14:06:30
39.0814433333333,115.6697,0,0,40677.5878587963,2011-05-14,14:06:31
39.0811083333333,115.66946,0,0,40677.5878703704,2011-05-14,14:06:32
39.0807766666667,115.669215,0,0,40677.5878819444,2011-05-14,14:06:33
39.0804416666667,115.668975,0,0,40677.5878935185,2011-05-14,14:06:34
39.0801083333333,115.66874,0,0,40677.5879050926,2011-05-14,14:06:35
39.0797783333333,115.668503333333,0,0,40677.5879166667,2011-05-14,14:06:36
39.0794466666667,115.668266666667,0,0,40677.5879282407,2011-05-14,14:06:37
39.0791133333333,115.668026666667,0,0,40677.5879398148,2011-05-14,14:06:38
39.0787816666667,115.667786666667,0,0,40677.5879513889,2011-05-14,14:06:39
39.0784466666667,115.667545,0,0,40677.587962963,2011-05-14,14:06:40
39.0781166666667,115.667303333333,0,0,40677.587974537,2011-05-14,14:06:41
39.0777833333333,115.667056666667,0,0,40677.5879861111,2011-05-14,14:06:42
39.077455,115.666813333333,0,0,40677.5879976852,2011-05-14,14:06:43
39.0771266666667,115.666571666667,0,0,40677.5880092593,2011-05-14,14:06:44
39.0767983333333,115.66634,0,0,40677.5880208333,2011-05-14,14:06:45
39.0764716666667,115.666106666667,0,0,40677.5880324074,2011-05-14,14:06:46
39.0761383333333,115.66587,0,0,40677.5880439815,2011-05-14,14:06:47
39.0758033333333,115.665631666667,0,0,40677.5880555556,2011-05-14,14:06:48
39.0754666666667,115.66539,0,0,40677.5880671296,2011-05-14,14:06:49
39.0751366666667,115.665146666667,0,0,40677.5880787037,2011-05-14,14:06:50
39.0748066666667,115.664901666667,0,0,40677.5880902778,2011-05-14,14:06:51
39.0744683333333,115.664663333333,0,0,40677.5881018518,2011-05-14,14:06:52
39.0741366666667,115.664425,0,0,40677.5881134259,2011-05-14,14:06:53
39.0738033333333,115.664185,0,0,40677.588125,2011-05-14,14:06:54
39.0734783333333,115.663936666667,0,0,40677.5881365741,2011-05-14,14:06:55
39.0731466666667,115.663693333333,0,0,40677.5881481481,2011-05-14,14:06:56
39.0728116666667,115.66345,0,0,40677.5881597222,2011-05-14,14:06:57
39.0724833333333,115.663206666667,0,0,40677.5881712963,2011-05-14,14:06:58
39.072155,115.66297,0,0,40677.5881828704,2011-05-14,14:06:59
39.071825,115.662725,0,0,40677.5881944444,2011-05-14,14:07:00
39.071485,115.66248,0,0,40677.5882060185,2011-05-14,14:07:01
39.071155,115.662241666667,0,0,40677.5882175926,2011-05-14,14:07:02
39.07082,115.662,0,0,40677.5882291667,2011-05-14,14:07:03
39.0704833333333,115.661756666667,0,0,40677.5882407407,2011-05-14,14:07:04
39.07015,115.66152,0,0,40677.5882523148,2011-05-14,14:07:05
39.0698183333333,115.661283333333,0,0,40677.5882638889,2011-05-14,14:07:06
39.069475,115.661046666667,0,0,40677.588275463,2011-05-14,14:07:07
39.0691383333333,115.660806666667,0,0,40677.588287037,2011-05-14,14:07:08
39.0687966666667,115.660568333333,0,0,40677.5882986111,2011-05-14,14:07:09
39.0684683333333,115.660325,0,0,40677.5883101852,2011-05-14,14:07:10
39.06814,115.660086666667,0,0,40677.5883217593,2011-05-14,14:07:11
39.0678066666667,115.659846666667,0,0,40677.5883333333,2011-05-14,14:07:12
39.06747,115.65961,0,0,40677.5883449074,2011-05-14,14:07:13
39.0671316666667,115.659368333333,0,0,40677.5883564815,2011-05-14,14:07:14
39.0668,115.659128333333,0,0,40677.5883680556,2011-05-14,14:07:15
39.0664683333333,115.658886666667,0,0,40677.5883796296,2011-05-14,14:07:16
39.0661416666667,115.658645,0,0,40677.5883912037,2011-05-14,14:07:17
39.06581,115.658403333333,0,0,40677.5884027778,2011-05-14,14:07:18
39.0654766666667,115.658165,0,0,40677.5884143518,2011-05-14,14:07:19
39.0651433333333,115.657928333333,0,0,40677.5884259259,2011-05-14,14:07:20
39.0648133333333,115.65769,0,0,40677.5884375,2011-05-14,14:07:21
39.06448,115.657455,0,0,40677.5884490741,2011-05-14,14:07:22
39.0641466666667,115.657221666667,0,0,40677.5884606481,2011-05-14,14:07:23
39.063815,115.656983333333,0,0,40677.5884722222,2011-05-14,14:07:24
39.0634816666667,115.656745,0,0,40677.5884837963,2011-05-14,14:07:25
39.0631483333333,115.656505,0,0,40677.5884953704,2011-05-14,14:07:26
39.0628133333333,115.656261666667,0,0,40677.5885069444,2011-05-14,14:07:27
39.0624783333333,115.65602,0,0,40677.5885185185,2011-05-14,14:07:28
39.0621483333333,115.655781666667,0,0,40677.5885300926,2011-05-14,14:07:29
39.0618183333333,115.655541666667,0,0,40677.5885416667,2011-05-14,14:07:30
39.0614883333333,115.6553,0,0,40677.5885532407,2011-05-14,14:07:31
39.0611566666667,115.655061666667,0,0,40677.5885648148,2011-05-14,14:07:32
39.060825,115.654821666667,0,0,40677.5885763889,2011-05-14,14:07:33
39.0604933333333,115.654588333333,0,0,40677.588587963,2011-05-14,14:07:34
39.060165,115.654351666667,0,0,40677.588599537,2011-05-14,14:07:35
39.0598333333333,115.654121666667,0,0,40677.5886111111,2011-05-14,14:07:36
39.059495,115.6539,0,0,40677.5886226852,2011-05-14,14:07:37
39.0591566666667,115.653678333333,0,0,40677.5886342593,2011-05-14,14:07:38
39.0588166666667,115.653463333333,0,0,40677.5886458333,2011-05-14,14:07:39
39.05848,115.653251666667,0,0,40677.5886574074,2011-05-14,14:07:40
39.058135,115.653045,0,0,40677.5886689815,2011-05-14,14:07:41
39.0577833333333,115.652836666667,0,0,40677.5886805556,2011-05-14,14:07:42
39.0574366666667,115.652633333333,0,0,40677.5886921296,2011-05-14,14:07:43
39.0570916666667,115.652433333333,0,0,40677.5887037037,2011-05-14,14:07:44
39.0567466666667,115.652235,0,0,40677.5887152778,2011-05-14,14:07:45
39.0563983333333,115.65203,0,0,40677.5887268518,2011-05-14,14:07:46
39.0560483333333,115.651825,0,0,40677.5887384259,2011-05-14,14:07:47
39.0557033333333,115.651616666667,0,0,40677.58875,2011-05-14,14:07:48
39.0553616666667,115.651413333333,0,0,40677.5887615741,2011-05-14,14:07:49
39.0550283333333,115.651203333333,0,0,40677.5887731481,2011-05-14,14:07:50
39.0546816666667,115.651001666667,0,0,40677.5887847222,2011-05-14,14:07:51
39.0543316666667,115.650803333333,0,0,40677.5887962963,2011-05-14,14:07:52
39.0539783333333,115.650601666667,0,0,40677.5888078704,2011-05-14,14:07:53
39.053625,115.650401666667,0,0,40677.5888194444,2011-05-14,14:07:54
39.0532766666667,115.650203333333,0,0,40677.5888310185,2011-05-14,14:07:55
39.0529266666667,115.650001666667,0,0,40677.5888425926,2011-05-14,14:07:56
39.052575,115.6498,0,0,40677.5888541667,2011-05-14,14:07:57
39.05223,115.649601666667,0,0,40677.5888657407,2011-05-14,14:07:58
39.0518833333333,115.649401666667,0,0,40677.5888773148,2011-05-14,14:07:59
39.051535,115.649201666667,0,0,40677.5888888889,2011-05-14,14:08:00
39.0511866666667,115.649003333333,0,0,40677.588900463,2011-05-14,14:08:01
39.05084,115.648803333333,0,0,40677.588912037,2011-05-14,14:08:02
39.0504966666667,115.648603333333,0,0,40677.5889236111,2011-05-14,14:08:03
39.0501516666667,115.648405,0,0,40677.5889351852,2011-05-14,14:08:04
39.049805,115.648205,0,0,40677.5889467593,2011-05-14,14:08:05
39.0494616666667,115.648008333333,0,0,40677.5889583333,2011-05-14,14:08:06
39.0491116666667,115.64781,0,0,40677.5889699074,2011-05-14,14:08:07
39.0487616666667,115.647615,0,0,40677.5889814815,2011-05-14,14:08:08
39.04841,115.647416666667,0,0,40677.5889930556,2011-05-14,14:08:09
39.0480583333333,115.647216666667,0,0,40677.5890046296,2011-05-14,14:08:10
39.0477133333333,115.647015,0,0,40677.5890162037,2011-05-14,14:08:11
39.0473683333333,115.646815,0,0,40677.5890277778,2011-05-14,14:08:12
39.0470183333333,115.646611666667,0,0,40677.5890393518,2011-05-14,14:08:13
39.04667,115.646411666667,0,0,40677.5890509259,2011-05-14,14:08:14
39.0463216666667,115.64621,0,0,40677.5890625,2011-05-14,14:08:15
39.0459716666667,115.646006666667,0,0,40677.5890740741,2011-05-14,14:08:16
39.0456233333333,115.645805,0,0,40677.5890856481,2011-05-14,14:08:17
39.0452766666667,115.645603333333,0,0,40677.5890972222,2011-05-14,14:08:18
39.0449316666667,115.645406666667,0,0,40677.5891087963,2011-05-14,14:08:19
39.0445866666667,115.645206666667,0,0,40677.5891203704,2011-05-14,14:08:20
39.0442433333333,115.645006666667,0,0,40677.5891319444,2011-05-14,14:08:21
39.0439,115.644806666667,0,0,40677.5891435185,2011-05-14,14:08:22
39.0435533333333,115.644606666667,0,0,40677.5891550926,2011-05-14,14:08:23
39.04321,115.644403333333,0,0,40677.5891666667,2011-05-14,14:08:24
39.0428616666667,115.644203333333,0,0,40677.5891782407,2011-05-14,14:08:25
39.0425116666667,115.644003333333,0,0,40677.5891898148,2011-05-14,14:08:26
39.042165,115.643803333333,0,0,40677.5892013889,2011-05-14,14:08:27
39.041815,115.6436,0,0,40677.589212963,2011-05-14,14:08:28
39.041465,115.643396666667,0,0,40677.589224537,2011-05-14,14:08:29
39.0411166666667,115.643195,0,0,40677.5892361111,2011-05-14,14:08:30
39.04077,115.642993333333,0,0,40677.5892476852,2011-05-14,14:08:31
39.04042,115.64279,0,0,40677.5892592593,2011-05-14,14:08:32
39.0400716666667,115.642586666667,0,0,40677.5892708333,2011-05-14,14:08:33
39.039725,115.642386666667,0,0,40677.5892824074,2011-05-14,14:08:34
39.039375,115.642181666667,0,0,40677.5892939815,2011-05-14,14:08:35
39.03903,115.641981666667,0,0,40677.5893055556,2011-05-14,14:08:36
39.0386816666667,115.641781666667,0,0,40677.5893171296,2011-05-14,14:08:37
39.0383316666667,115.641581666667,0,0,40677.5893287037,2011-05-14,14:08:38
39.037985,115.64138,0,0,40677.5893402778,2011-05-14,14:08:39
39.0376416666667,115.64118,0,0,40677.5893518519,2011-05-14,14:08:40
39.0373,115.640978333333,0,0,40677.5893634259,2011-05-14,14:08:41
39.036955,115.640781666667,0,0,40677.589375,2011-05-14,14:08:42
39.0366116666667,115.640583333333,0,0,40677.5893865741,2011-05-14,14:08:43
39.0362616666667,115.640385,0,0,40677.5893981481,2011-05-14,14:08:44
39.035915,115.640186666667,0,0,40677.5894097222,2011-05-14,14:08:45
39.0355683333333,115.63999,0,0,40677.5894212963,2011-05-14,14:08:46
39.0352216666667,115.63979,0,0,40677.5894328704,2011-05-14,14:08:47
39.034875,115.63959,0,0,40677.5894444444,2011-05-14,14:08:48
39.0345266666667,115.639393333333,0,0,40677.5894560185,2011-05-14,14:08:49
39.03418,115.639193333333,0,0,40677.5894675926,2011-05-14,14:08:50
39.0338366666667,115.638988333333,0,0,40677.5894791667,2011-05-14,14:08:51
39.0334883333333,115.638788333333,0,0,40677.5894907407,2011-05-14,14:08:52
39.03314,115.638586666667,0,0,40677.5895023148,2011-05-14,14:08:53
39.032795,115.638386666667,0,0,40677.5895138889,2011-05-14,14:08:54
39.032445,115.638188333333,0,0,40677.589525463,2011-05-14,14:08:55
39.0321,115.63799,0,0,40677.589537037,2011-05-14,14:08:56
39.0317566666667,115.63779,0,0,40677.5895486111,2011-05-14,14:08:57
39.03141,115.637591666667,0,0,40677.5895601852,2011-05-14,14:08:58
39.0310616666667,115.637391666667,0,0,40677.5895717593,2011-05-14,14:08:59
39.0307133333333,115.637195,0,0,40677.5895833333,2011-05-14,14:09:00
39.030365,115.637,0,0,40677.5895949074,2011-05-14,14:09:01
39.03002,115.6368,0,0,40677.5896064815,2011-05-14,14:09:02
39.0296766666667,115.636606666667,0,0,40677.5896180556,2011-05-14,14:09:03
39.0293266666667,115.636406666667,0,0,40677.5896296296,2011-05-14,14:09:04
39.0289816666667,115.636203333333,0,0,40677.5896412037,2011-05-14,14:09:05
39.0286333333333,115.635998333333,0,0,40677.5896527778,2011-05-14,14:09:06
39.028285,115.635795,0,0,40677.5896643519,2011-05-14,14:09:07
39.0279383333333,115.635593333333,0,0,40677.5896759259,2011-05-14,14:09:08
39.0275933333333,115.635391666667,0,0,40677.5896875,2011-05-14,14:09:09
39.0272483333333,115.63519,0,0,40677.5896990741,2011-05-14,14:09:10
39.0269,115.634991666667,0,0,40677.5897106482,2011-05-14,14:09:11
39.026555,115.634793333333,0,0,40677.5897222222,2011-05-14,14:09:12
39.0262066666667,115.634593333333,0,0,40677.5897337963,2011-05-14,14:09:13
39.0258633333333,115.634395,0,0,40677.5897453704,2011-05-14,14:09:14
39.0255166666667,115.634193333333,0,0,40677.5897569444,2011-05-14,14:09:15
39.025165,115.633993333333,0,0,40677.5897685185,2011-05-14,14:09:16
39.02482,115.633788333333,0,0,40677.5897800926,2011-05-14,14:09:17
39.0244733333333,115.633583333333,0,0,40677.5897916667,2011-05-14,14:09:18
39.02412,115.633381666667,0,0,40677.5898032407,2011-05-14,14:09:19
39.02377,115.633183333333,0,0,40677.5898148148,2011-05-14,14:09:20
39.0234216666667,115.632985,0,0,40677.5898263889,2011-05-14,14:09:21
39.0230783333333,115.63278,0,0,40677.589837963,2011-05-14,14:09:22
39.0227316666667,115.632581666667,0,0,40677.589849537,2011-05-14,14:09:23
39.02238,115.632375,0,0,40677.5898611111,2011-05-14,14:09:24
39.02203,115.632168333333,0,0,40677.5898726852,2011-05-14,14:09:25
39.021685,115.631961666667,0,0,40677.5898842593,2011-05-14,14:09:26
39.0213366666667,115.631751666667,0,0,40677.5898958333,2011-05-14,14:09:27
39.020995,115.631545,0,0,40677.5899074074,2011-05-14,14:09:28
39.02065,115.631323333333,0,0,40677.5899189815,2011-05-14,14:09:29
39.0203116666667,115.6311,0,0,40677.5899305556,2011-05-14,14:09:30
39.0199733333333,115.63087,0,0,40677.5899421296,2011-05-14,14:09:31
39.01964,115.630636666667,0,0,40677.5899537037,2011-05-14,14:09:32
39.0193116666667,115.630401666667,0,0,40677.5899652778,2011-05-14,14:09:33
39.01899,115.63016,0,0,40677.5899768519,2011-05-14,14:09:34
39.0186633333333,115.62991,0,0,40677.5899884259,2011-05-14,14:09:35
39.018335,115.629656666667,0,0,40677.59,2011-05-14,14:09:36
39.0180083333333,115.6294,0,0,40677.5900115741,2011-05-14,14:09:37
39.0176766666667,115.629138333333,0,0,40677.5900231482,2011-05-14,14:09:38
39.0173533333333,115.628871666667,0,0,40677.5900347222,2011-05-14,14:09:39
39.0170316666667,115.628595,0,0,40677.5900462963,2011-05-14,14:09:40
39.0167216666667,115.628311666667,0,0,40677.5900578704,2011-05-14,14:09:41
39.01641,115.628031666667,0,0,40677.5900694444,2011-05-14,14:09:42
39.0160983333333,115.627746666667,0,0,40677.5900810185,2011-05-14,14:09:43
39.0157966666667,115.627458333333,0,0,40677.5900925926,2011-05-14,14:09:44
39.0154916666667,115.62717,0,0,40677.5901041667,2011-05-14,14:09:45
39.0151866666667,115.626881666667,0,0,40677.5901157407,2011-05-14,14:09:46
39.0148716666667,115.626591666667,0,0,40677.5901273148,2011-05-14,14:09:47
39.014565,115.626305,0,0,40677.5901388889,2011-05-14,14:09:48
39.0142533333333,115.626013333333,0,0,40677.590150463,2011-05-14,14:09:49
39.013945,115.625728333333,0,0,40677.590162037,2011-05-14,14:09:50
39.0136366666667,115.625443333333,0,0,40677.5901736111,2011-05-14,14:09:51
39.0133283333333,115.625156666667,0,0,40677.5901851852,2011-05-14,14:09:52
39.0130183333333,115.624861666667,0,0,40677.5901967593,2011-05-14,14:09:53
39.0127083333333,115.624566666667,0,0,40677.5902083333,2011-05-14,14:09:54
39.0124,115.624275,0,0,40677.5902199074,2011-05-14,14:09:55
39.0120883333333,115.623988333333,0,0,40677.5902314815,2011-05-14,14:09:56
39.01178,115.623701666667,0,0,40677.5902430556,2011-05-14,14:09:57
39.01147,115.623413333333,0,0,40677.5902546296,2011-05-14,14:09:58
39.011155,115.623125,0,0,40677.5902662037,2011-05-14,14:09:59
39.01085,115.622836666667,0,0,40677.5902777778,2011-05-14,14:10:00
39.0105416666667,115.622541666667,0,0,40677.5902893519,2011-05-14,14:10:01
39.0102383333333,115.622246666667,0,0,40677.5903009259,2011-05-14,14:10:02
39.0099316666667,115.621958333333,0,0,40677.5903125,2011-05-14,14:10:03
39.0096233333333,115.621668333333,0,0,40677.5903240741,2011-05-14,14:10:04
39.00932,115.621375,0,0,40677.5903356481,2011-05-14,14:10:05
39.00902,115.621083333333,0,0,40677.5903472222,2011-05-14,14:10:06
39.0087183333333,115.62079,0,0,40677.5903587963,2011-05-14,14:10:07
39.008415,115.620503333333,0,0,40677.5903703704,2011-05-14,14:10:08
39.0081066666667,115.620213333333,0,0,40677.5903819444,2011-05-14,14:10:09
39.0078033333333,115.619926666667,0,0,40677.5903935185,2011-05-14,14:10:10
39.0074966666667,115.619636666667,0,0,40677.5904050926,2011-05-14,14:10:11
39.0071883333333,115.619341666667,0,0,40677.5904166667,2011-05-14,14:10:12
39.0068833333333,115.619048333333,0,0,40677.5904282407,2011-05-14,14:10:13
39.0065783333333,115.618755,0,0,40677.5904398148,2011-05-14,14:10:14
39.00627,115.618465,0,0,40677.5904513889,2011-05-14,14:10:15
39.0059633333333,115.618175,0,0,40677.590462963,2011-05-14,14:10:16
39.005655,115.617881666667,0,0,40677.590474537,2011-05-14,14:10:17
39.0053433333333,115.61759,0,0,40677.5904861111,2011-05-14,14:10:18
39.0050333333333,115.617298333333,0,0,40677.5904976852,2011-05-14,14:10:19
39.0047266666667,115.61701,0,0,40677.5905092593,2011-05-14,14:10:20
39.0044166666667,115.61672,0,0,40677.5905208333,2011-05-14,14:10:21
39.0041116666667,115.61643,0,0,40677.5905324074,2011-05-14,14:10:22
39.0038066666667,115.616136666667,0,0,40677.5905439815,2011-05-14,14:10:23
39.0034966666667,115.615841666667,0,0,40677.5905555556,2011-05-14,14:10:24
39.0031866666667,115.615546666667,0,0,40677.5905671296,2011-05-14,14:10:25
39.0028783333333,115.615265,0,0,40677.5905787037,2011-05-14,14:10:26
39.00257,115.614981666667,0,0,40677.5905902778,2011-05-14,14:10:27
39.002265,115.6147,0,0,40677.5906018519,2011-05-14,14:10:28
39.0019583333333,115.614415,0,0,40677.5906134259,2011-05-14,14:10:29
39.0016466666667,115.614121666667,0,0,40677.590625,2011-05-14,14:10:30
39.0013366666667,115.613836666667,0,0,40677.5906365741,2011-05-14,14:10:31
39.0010266666667,115.613545,0,0,40677.5906481481,2011-05-14,14:10:32
39.00072,115.613255,0,0,40677.5906597222,2011-05-14,14:10:33
39.0004116666667,115.612968333333,0,0,40677.5906712963,2011-05-14,14:10:34
39.0000983333333,115.612676666667,0,0,40677.5906828704,2011-05-14,14:10:35
38.999795,115.612383333333,0,0,40677.5906944444,2011-05-14,14:10:36
38.999485,115.612093333333,0,0,40677.5907060185,2011-05-14,14:10:37
38.99918,115.611806666667,0,0,40677.5907175926,2011-05-14,14:10:38
38.9988716666667,115.61152,0,0,40677.5907291667,2011-05-14,14:10:39
38.9985666666667,115.611233333333,0,0,40677.5907407407,2011-05-14,14:10:40
38.9982533333333,115.610943333333,0,0,40677.5907523148,2011-05-14,14:10:41
38.99794,115.610653333333,0,0,40677.5907638889,2011-05-14,14:10:42
38.99763,115.610363333333,0,0,40677.590775463,2011-05-14,14:10:43
38.9973216666667,115.610071666667,0,0,40677.590787037,2011-05-14,14:10:44
38.997015,115.609781666667,0,0,40677.5907986111,2011-05-14,14:10:45
38.9967083333333,115.609491666667,0,0,40677.5908101852,2011-05-14,14:10:46
38.9964,115.609203333333,0,0,40677.5908217593,2011-05-14,14:10:47
38.9960916666667,115.608911666667,0,0,40677.5908333333,2011-05-14,14:10:48
38.9957816666667,115.60862,0,0,40677.5908449074,2011-05-14,14:10:49
38.9954766666667,115.608328333333,0,0,40677.5908564815,2011-05-14,14:10:50
38.9951716666667,115.608036666667,0,0,40677.5908680556,2011-05-14,14:10:51
38.9948616666667,115.607746666667,0,0,40677.5908796296,2011-05-14,14:10:52
38.994555,115.607456666667,0,0,40677.5908912037,2011-05-14,14:10:53
38.9942483333333,115.607161666667,0,0,40677.5909027778,2011-05-14,14:10:54
38.99394,115.606873333333,0,0,40677.5909143519,2011-05-14,14:10:55
38.9936333333333,115.606583333333,0,0,40677.5909259259,2011-05-14,14:10:56
38.9933266666667,115.60629,0,0,40677.5909375,2011-05-14,14:10:57
38.9930216666667,115.606001666667,0,0,40677.5909490741,2011-05-14,14:10:58
38.992715,115.605716666667,0,0,40677.5909606481,2011-05-14,14:10:59
38.992405,115.605431666667,0,0,40677.5909722222,2011-05-14,14:11:00
38.9920966666667,115.605146666667,0,0,40677.5909837963,2011-05-14,14:11:01
38.9917866666667,115.604856666667,0,0,40677.5909953704,2011-05-14,14:11:02
38.9914816666667,115.604568333333,0,0,40677.5910069444,2011-05-14,14:11:03
38.9911766666667,115.60428,0,0,40677.5910185185,2011-05-14,14:11:04
38.99087,115.603988333333,0,0,40677.5910300926,2011-05-14,14:11:05
38.9905666666667,115.603706666667,0,0,40677.5910416667,2011-05-14,14:11:06
38.99026,115.603421666667,0,0,40677.5910532407,2011-05-14,14:11:07
38.9899516666667,115.603131666667,0,0,40677.5910648148,2011-05-14,14:11:08
38.9896466666667,115.602841666667,0,0,40677.5910763889,2011-05-14,14:11:09
38.989335,115.60255,0,0,40677.591087963,2011-05-14,14:11:10
38.989025,115.602261666667,0,0,40677.591099537,2011-05-14,14:11:11
38.9887216666667,115.601975,0,0,40677.5911111111,2011-05-14,14:11:12
38.98842,115.60169,0,0,40677.5911226852,2011-05-14,14:11:13
38.988115,115.601396666667,0,0,40677.5911342593,2011-05-14,14:11:14
38.98781,115.601108333333,0,0,40677.5911458333,2011-05-14,14:11:15
38.9875083333333,115.60082,0,0,40677.5911574074,2011-05-14,14:11:16
38.987205,115.60053,0,0,40677.5911689815,2011-05-14,14:11:17
38.986895,115.600243333333,0,0,40677.5911805556,2011-05-14,14:11:18
38.986585,115.599956666667,0,0,40677.5911921296,2011-05-14,14:11:19
38.986275,115.599666666667,0,0,40677.5912037037,2011-05-14,14:11:20
38.985965,115.59938,0,0,40677.5912152778,2011-05-14,14:11:21
38.98566,115.599095,0,0,40677.5912268519,2011-05-14,14:11:22
38.9853533333333,115.59881,0,0,40677.5912384259,2011-05-14,14:11:23
38.985045,115.598523333333,0,0,40677.59125,2011-05-14,14:11:24
38.98474,115.598235,0,0,40677.5912615741,2011-05-14,14:11:25
38.984435,115.597946666667,0,0,40677.5912731481,2011-05-14,14:11:26
38.9841283333333,115.597655,0,0,40677.5912847222,2011-05-14,14:11:27
38.9838216666667,115.597363333333,0,0,40677.5912962963,2011-05-14,14:11:28
38.9835183333333,115.597071666667,0,0,40677.5913078704,2011-05-14,14:11:29
38.98321,115.596783333333,0,0,40677.5913194444,2011-05-14,14:11:30
38.9829033333333,115.596491666667,0,0,40677.5913310185,2011-05-14,14:11:31
38.9825966666667,115.596198333333,0,0,40677.5913425926,2011-05-14,14:11:32
38.9822883333333,115.59591,0,0,40677.5913541667,2011-05-14,14:11:33
38.9819816666667,115.595621666667,0,0,40677.5913657407,2011-05-14,14:11:34
38.9816766666667,115.595328333333,0,0,40677.5913773148,2011-05-14,14:11:35
38.9813733333333,115.595036666667,0,0,40677.5913888889,2011-05-14,14:11:36
38.98107,115.594746666667,0,0,40677.591400463,2011-05-14,14:11:37
38.9807616666667,115.594455,0,0,40677.591412037,2011-05-14,14:11:38
38.980455,115.594165,0,0,40677.5914236111,2011-05-14,14:11:39
38.9801516666667,115.593876666667,0,0,40677.5914351852,2011-05-14,14:11:40
38.979845,115.593588333333,0,0,40677.5914467593,2011-05-14,14:11:41
38.9795366666667,115.593296666667,0,0,40677.5914583333,2011-05-14,14:11:42
38.9792266666667,115.593005,0,0,40677.5914699074,2011-05-14,14:11:43
38.978915,115.592718333333,0,0,40677.5914814815,2011-05-14,14:11:44
38.9786083333333,115.59243,0,0,40677.5914930556,2011-05-14,14:11:45
38.9782983333333,115.592143333333,0,0,40677.5915046296,2011-05-14,14:11:46
38.9779933333333,115.591853333333,0,0,40677.5915162037,2011-05-14,14:11:47
38.977685,115.591563333333,0,0,40677.5915277778,2011-05-14,14:11:48
38.9773766666667,115.591275,0,0,40677.5915393519,2011-05-14,14:11:49
38.97707,115.590991666667,0,0,40677.5915509259,2011-05-14,14:11:50
38.976765,115.590705,0,0,40677.5915625,2011-05-14,14:11:51
38.9764583333333,115.590418333333,0,0,40677.5915740741,2011-05-14,14:11:52
38.976155,115.59013,0,0,40677.5915856481,2011-05-14,14:11:53
38.97585,115.589845,0,0,40677.5915972222,2011-05-14,14:11:54
38.9755416666667,115.589555,0,0,40677.5916087963,2011-05-14,14:11:55
38.9752366666667,115.589265,0,0,40677.5916203704,2011-05-14,14:11:56
38.9749316666667,115.588973333333,0,0,40677.5916319444,2011-05-14,14:11:57
38.974625,115.58868,0,0,40677.5916435185,2011-05-14,14:11:58
38.97432,115.588383333333,0,0,40677.5916550926,2011-05-14,14:11:59
38.97401,115.588091666667,0,0,40677.5916666667,2011-05-14,14:12:00
38.9737033333333,115.5878,0,0,40677.5916782407,2011-05-14,14:12:01
38.973395,115.587506666667,0,0,40677.5916898148,2011-05-14,14:12:02
38.97309,115.587223333333,0,0,40677.5917013889,2011-05-14,14:12:03
38.9727833333333,115.58694,0,0,40677.591712963,2011-05-14,14:12:04
38.9724716666667,115.586651666667,0,0,40677.591724537,2011-05-14,14:12:05
38.9721633333333,115.586366666667,0,0,40677.5917361111,2011-05-14,14:12:06
38.9718583333333,115.58608,0,0,40677.5917476852,2011-05-14,14:12:07
38.971555,115.58579,0,0,40677.5917592593,2011-05-14,14:12:08
38.97125,115.585501666667,0,0,40677.5917708333,2011-05-14,14:12:09
38.9709416666667,115.585211666667,0,0,40677.5917824074,2011-05-14,14:12:10
38.9706316666667,115.584925,0,0,40677.5917939815,2011-05-14,14:12:11
38.9703233333333,115.584638333333,0,0,40677.5918055556,2011-05-14,14:12:12
38.9700166666667,115.58435,0,0,40677.5918171296,2011-05-14,14:12:13
38.9697083333333,115.584061666667,0,0,40677.5918287037,2011-05-14,14:12:14
38.969405,115.583771666667,0,0,40677.5918402778,2011-05-14,14:12:15
38.9690933333333,115.583481666667,0,0,40677.5918518519,2011-05-14,14:12:16
38.9687816666667,115.583191666667,0,0,40677.5918634259,2011-05-14,14:12:17
38.9684716666667,115.582898333333,0,0,40677.591875,2011-05-14,14:12:18
38.9681683333333,115.58261,0,0,40677.5918865741,2011-05-14,14:12:19
38.967865,115.58232,0,0,40677.5918981481,2011-05-14,14:12:20
38.9675666666667,115.582031666667,0,0,40677.5919097222,2011-05-14,14:12:21
38.96726,115.581738333333,0,0,40677.5919212963,2011-05-14,14:12:22
38.966955,115.58145,0,0,40677.5919328704,2011-05-14,14:12:23
38.9666516666667,115.58116,0,0,40677.5919444444,2011-05-14,14:12:24
38.9663483333333,115.58087,0,0,40677.5919560185,2011-05-14,14:12:25
38.9660433333333,115.580581666667,0,0,40677.5919675926,2011-05-14,14:12:26
38.965735,115.580288333333,0,0,40677.5919791667,2011-05-14,14:12:27
38.96543,115.579988333333,0,0,40677.5919907407,2011-05-14,14:12:28
38.9651266666667,115.579696666667,0,0,40677.5920023148,2011-05-14,14:12:29
38.9648266666667,115.579413333333,0,0,40677.5920138889,2011-05-14,14:12:30
38.9645183333333,115.57913,0,0,40677.592025463,2011-05-14,14:12:31
38.9642166666667,115.57884,0,0,40677.592037037,2011-05-14,14:12:32
38.9639133333333,115.578553333333,0,0,40677.5920486111,2011-05-14,14:12:33
38.9636083333333,115.578261666667,0,0,40677.5920601852,2011-05-14,14:12:34
38.9633016666667,115.57797,0,0,40677.5920717593,2011-05-14,14:12:35
38.9629966666667,115.577681666667,0,0,40677.5920833333,2011-05-14,14:12:36
38.9626933333333,115.57739,0,0,40677.5920949074,2011-05-14,14:12:37
38.962385,115.577096666667,0,0,40677.5921064815,2011-05-14,14:12:38
38.9620783333333,115.576805,0,0,40677.5921180556,2011-05-14,14:12:39
38.9617766666667,115.576513333333,0,0,40677.5921296296,2011-05-14,14:12:40
38.961475,115.576223333333,0,0,40677.5921412037,2011-05-14,14:12:41
38.9611683333333,115.575933333333,0,0,40677.5921527778,2011-05-14,14:12:42
38.96086,115.575648333333,0,0,40677.5921643519,2011-05-14,14:12:43
38.9605516666667,115.575365,0,0,40677.5921759259,2011-05-14,14:12:44
38.960245,115.57508,0,0,40677.5921875,2011-05-14,14:12:45
38.9599383333333,115.574795,0,0,40677.5921990741,2011-05-14,14:12:46
38.9596316666667,115.574511666667,0,0,40677.5922106481,2011-05-14,14:12:47
38.9593283333333,115.574228333333,0,0,40677.5922222222,2011-05-14,14:12:48
38.9590216666667,115.57394,0,0,40677.5922337963,2011-05-14,14:12:49
38.9587166666667,115.573651666667,0,0,40677.5922453704,2011-05-14,14:12:50
38.958415,115.573366666667,0,0,40677.5922569444,2011-05-14,14:12:51
38.9581083333333,115.573078333333,0,0,40677.5922685185,2011-05-14,14:12:52
38.9578016666667,115.57279,0,0,40677.5922800926,2011-05-14,14:12:53
38.9574983333333,115.572503333333,0,0,40677.5922916667,2011-05-14,14:12:54
38.9571916666667,115.572216666667,0,0,40677.5923032407,2011-05-14,14:12:55
38.956885,115.571933333333,0,0,40677.5923148148,2011-05-14,14:12:56
38.9565766666667,115.571646666667,0,0,40677.5923263889,2011-05-14,14:12:57
38.9562716666667,115.57136,0,0,40677.592337963,2011-05-14,14:12:58
38.9559666666667,115.571071666667,0,0,40677.592349537,2011-05-14,14:12:59
38.955665,115.570783333333,0,0,40677.5923611111,2011-05-14,14:13:00
38.955365,115.570493333333,0,0,40677.5923726852,2011-05-14,14:13:01
38.9550633333333,115.570196666667,0,0,40677.5923842593,2011-05-14,14:13:02
38.954765,115.569901666667,0,0,40677.5923958333,2011-05-14,14:13:03
38.954465,115.569606666667,0,0,40677.5924074074,2011-05-14,14:13:04
38.95416,115.569306666667,0,0,40677.5924189815,2011-05-14,14:13:05
38.9538583333333,115.569008333333,0,0,40677.5924305556,2011-05-14,14:13:06
38.9535616666667,115.568711666667,0,0,40677.5924421296,2011-05-14,14:13:07
38.9532616666667,115.56841,0,0,40677.5924537037,2011-05-14,14:13:08
38.9529583333333,115.56811,0,0,40677.5924652778,2011-05-14,14:13:09
38.95266,115.567806666667,0,0,40677.5924768519,2011-05-14,14:13:10
38.95236,115.567505,0,0,40677.5924884259,2011-05-14,14:13:11
38.9520616666667,115.567205,0,0,40677.5925,2011-05-14,14:13:12
38.95176,115.566908333333,0,0,40677.5925115741,2011-05-14,14:13:13
38.951465,115.56661,0,0,40677.5925231481,2011-05-14,14:13:14
38.9511633333333,115.56631,0,0,40677.5925347222,2011-05-14,14:13:15
38.9508633333333,115.566018333333,0,0,40677.5925462963,2011-05-14,14:13:16
38.9505616666667,115.565723333333,0,0,40677.5925578704,2011-05-14,14:13:17
38.9502616666667,115.565423333333,0,0,40677.5925694444,2011-05-14,14:13:18
38.9499616666667,115.565121666667,0,0,40677.5925810185,2011-05-14,14:13:19
38.949665,115.564823333333,0,0,40677.5925925926,2011-05-14,14:13:20
38.9493666666667,115.564523333333,0,0,40677.5926041667,2011-05-14,14:13:21
38.9490716666667,115.564225,0,0,40677.5926157407,2011-05-14,14:13:22
38.9487716666667,115.563925,0,0,40677.5926273148,2011-05-14,14:13:23
38.948465,115.563621666667,0,0,40677.5926388889,2011-05-14,14:13:24
38.9481583333333,115.563325,0,0,40677.592650463,2011-05-14,14:13:25
38.9478583333333,115.563035,0,0,40677.592662037,2011-05-14,14:13:26
38.9475616666667,115.562733333333,0,0,40677.5926736111,2011-05-14,14:13:27
38.9472616666667,115.562431666667,0,0,40677.5926851852,2011-05-14,14:13:28
38.9469566666667,115.56213,0,0,40677.5926967593,2011-05-14,14:13:29
38.9466566666667,115.561826666667,0,0,40677.5927083333,2011-05-14,14:13:30
38.9463566666667,115.561526666667,0,0,40677.5927199074,2011-05-14,14:13:31
38.94605,115.561226666667,0,0,40677.5927314815,2011-05-14,14:13:32
38.9457483333333,115.56093,0,0,40677.5927430556,2011-05-14,14:13:33
38.945445,115.560623333333,0,0,40677.5927546296,2011-05-14,14:13:34
38.9451433333333,115.560321666667,0,0,40677.5927662037,2011-05-14,14:13:35
38.9448416666667,115.560021666667,0,0,40677.5927777778,2011-05-14,14:13:36
38.9445383333333,115.559721666667,0,0,40677.5927893519,2011-05-14,14:13:37
38.94423,115.559421666667,0,0,40677.5928009259,2011-05-14,14:13:38
38.94392,115.55913,0,0,40677.5928125,2011-05-14,14:13:39
38.94361,115.558836666667,0,0,40677.5928240741,2011-05-14,14:13:40
38.9432966666667,115.558541666667,0,0,40677.5928356481,2011-05-14,14:13:41
38.9429833333333,115.558261666667,0,0,40677.5928472222,2011-05-14,14:13:42
38.9426716666667,115.557986666667,0,0,40677.5928587963,2011-05-14,14:13:43
38.9423516666667,115.557718333333,0,0,40677.5928703704,2011-05-14,14:13:44
38.9420333333333,115.557451666667,0,0,40677.5928819444,2011-05-14,14:13:45
38.9417166666667,115.557178333333,0,0,40677.5928935185,2011-05-14,14:13:46
38.9413966666667,115.55691,0,0,40677.5929050926,2011-05-14,14:13:47
38.9410766666667,115.556638333333,0,0,40677.5929166667,2011-05-14,14:13:48
38.9407583333333,115.556361666667,0,0,40677.5929282407,2011-05-14,14:13:49
38.940445,115.556086666667,0,0,40677.5929398148,2011-05-14,14:13:50
38.9401266666667,115.555813333333,0,0,40677.5929513889,2011-05-14,14:13:51
38.9398083333333,115.555541666667,0,0,40677.592962963,2011-05-14,14:13:52
38.9394883333333,115.555268333333,0,0,40677.592974537,2011-05-14,14:13:53
38.9391683333333,115.554996666667,0,0,40677.5929861111,2011-05-14,14:13:54
38.9388483333333,115.554723333333,0,0,40677.5929976852,2011-05-14,14:13:55
38.93853,115.554455,0,0,40677.5930092593,2011-05-14,14:13:56
38.93821,115.554188333333,0,0,40677.5930208333,2011-05-14,14:13:57
38.93789,115.553915,0,0,40677.5930324074,2011-05-14,14:13:58
38.93757,115.553638333333,0,0,40677.5930439815,2011-05-14,14:13:59
38.9372566666667,115.553366666667,0,0,40677.5930555556,2011-05-14,14:14:00
38.9369433333333,115.553093333333,0,0,40677.5930671296,2011-05-14,14:14:01
38.9366283333333,115.552823333333,0,0,40677.5930787037,2011-05-14,14:14:02
38.9363083333333,115.552555,0,0,40677.5930902778,2011-05-14,14:14:03
38.9359916666667,115.552281666667,0,0,40677.5931018519,2011-05-14,14:14:04
38.9356783333333,115.552015,0,0,40677.5931134259,2011-05-14,14:14:05
38.9353616666667,115.551746666667,0,0,40677.593125,2011-05-14,14:14:06
38.935045,115.551476666667,0,0,40677.5931365741,2011-05-14,14:14:07
38.9347266666667,115.551206666667,0,0,40677.5931481481,2011-05-14,14:14:08
38.9344083333333,115.550936666667,0,0,40677.5931597222,2011-05-14,14:14:09
38.93409,115.550668333333,0,0,40677.5931712963,2011-05-14,14:14:10
38.9337733333333,115.550398333333,0,0,40677.5931828704,2011-05-14,14:14:11
38.9334533333333,115.55013,0,0,40677.5931944444,2011-05-14,14:14:12
38.93314,115.549858333333,0,0,40677.5932060185,2011-05-14,14:14:13
38.9328233333333,115.549586666667,0,0,40677.5932175926,2011-05-14,14:14:14
38.9325116666667,115.549313333333,0,0,40677.5932291667,2011-05-14,14:14:15
38.932195,115.549043333333,0,0,40677.5932407407,2011-05-14,14:14:16
38.9318816666667,115.548773333333,0,0,40677.5932523148,2011-05-14,14:14:17
38.9315633333333,115.548503333333,0,0,40677.5932638889,2011-05-14,14:14:18
38.9312483333333,115.548231666667,0,0,40677.593275463,2011-05-14,14:14:19
38.9309316666667,115.547965,0,0,40677.593287037,2011-05-14,14:14:20
38.9306166666667,115.547695,0,0,40677.5932986111,2011-05-14,14:14:21
38.9303016666667,115.547426666667,0,0,40677.5933101852,2011-05-14,14:14:22
38.929985,115.547156666667,0,0,40677.5933217593,2011-05-14,14:14:23
38.92967,115.546885,0,0,40677.5933333333,2011-05-14,14:14:24
38.9293566666667,115.546615,0,0,40677.5933449074,2011-05-14,14:14:25
38.929045,115.546343333333,0,0,40677.5933564815,2011-05-14,14:14:26
38.9287333333333,115.546073333333,0,0,40677.5933680556,2011-05-14,14:14:27
38.9284233333333,115.545801666667,0,0,40677.5933796296,2011-05-14,14:14:28
38.92811,115.545535,0,0,40677.5933912037,2011-05-14,14:14:29
38.9277966666667,115.54527,0,0,40677.5934027778,2011-05-14,14:14:30
38.9274833333333,115.545001666667,0,0,40677.5934143519,2011-05-14,14:14:31
38.92717,115.544731666667,0,0,40677.5934259259,2011-05-14,14:14:32
38.92686,115.544463333333,0,0,40677.5934375,2011-05-14,14:14:33
38.92655,115.54419,0,0,40677.5934490741,2011-05-14,14:14:34
38.926235,115.543921666667,0,0,40677.5934606481,2011-05-14,14:14:35
38.9259266666667,115.543653333333,0,0,40677.5934722222,2011-05-14,14:14:36
38.92562,115.543388333333,0,0,40677.5934837963,2011-05-14,14:14:37
38.9253116666667,115.543116666667,0,0,40677.5934953704,2011-05-14,14:14:38
38.9250033333333,115.54285,0,0,40677.5935069444,2011-05-14,14:14:39
38.924695,115.542581666667,0,0,40677.5935185185,2011-05-14,14:14:40
38.9243833333333,115.542315,0,0,40677.5935300926,2011-05-14,14:14:41
38.924075,115.542048333333,0,0,40677.5935416667,2011-05-14,14:14:42
38.92377,115.541781666667,0,0,40677.5935532407,2011-05-14,14:14:43
38.9234616666667,115.541513333333,0,0,40677.5935648148,2011-05-14,14:14:44
38.9231533333333,115.541248333333,0,0,40677.5935763889,2011-05-14,14:14:45
38.9228466666667,115.540986666667,0,0,40677.593587963,2011-05-14,14:14:46
38.9225366666667,115.540725,0,0,40677.593599537,2011-05-14,14:14:47
38.9222316666667,115.54046,0,0,40677.5936111111,2011-05-14,14:14:48
38.9219233333333,115.5402,0,0,40677.5936226852,2011-05-14,14:14:49
38.92162,115.539938333333,0,0,40677.5936342593,2011-05-14,14:14:50
38.9213116666667,115.539676666667,0,0,40677.5936458333,2011-05-14,14:14:51
38.921005,115.539413333333,0,0,40677.5936574074,2011-05-14,14:14:52
38.9206966666667,115.539146666667,0,0,40677.5936689815,2011-05-14,14:14:53
38.92039,115.538886666667,0,0,40677.5936805556,2011-05-14,14:14:54
38.920085,115.53863,0,0,40677.5936921296,2011-05-14,14:14:55
38.9197833333333,115.53837,0,0,40677.5937037037,2011-05-14,14:14:56
38.9194783333333,115.538113333333,0,0,40677.5937152778,2011-05-14,14:14:57
38.9191716666667,115.537853333333,0,0,40677.5937268519,2011-05-14,14:14:58
38.9188683333333,115.537593333333,0,0,40677.5937384259,2011-05-14,14:14:59
38.9185633333333,115.537333333333,0,0,40677.59375,2011-05-14,14:15:00
38.91826,115.537075,0,0,40677.5937615741,2011-05-14,14:15:01
38.91796,115.536818333333,0,0,40677.5937731481,2011-05-14,14:15:02
38.9176583333333,115.536556666667,0,0,40677.5937847222,2011-05-14,14:15:03
38.9173566666667,115.536296666667,0,0,40677.5937962963,2011-05-14,14:15:04
38.9170533333333,115.536038333333,0,0,40677.5938078704,2011-05-14,14:15:05
38.91675,115.53578,0,0,40677.5938194444,2011-05-14,14:15:06
38.916445,115.535518333333,0,0,40677.5938310185,2011-05-14,14:15:07
38.9161383333333,115.535261666667,0,0,40677.5938425926,2011-05-14,14:15:08
38.9158366666667,115.534998333333,0,0,40677.5938541667,2011-05-14,14:15:09
38.9155333333333,115.534736666667,0,0,40677.5938657407,2011-05-14,14:15:10
38.91523,115.534475,0,0,40677.5938773148,2011-05-14,14:15:11
38.9149283333333,115.53421,0,0,40677.5938888889,2011-05-14,14:15:12
38.9146283333333,115.533943333333,0,0,40677.593900463,2011-05-14,14:15:13
38.914335,115.533671666667,0,0,40677.593912037,2011-05-14,14:15:14
38.9140416666667,115.533395,0,0,40677.5939236111,2011-05-14,14:15:15
38.9137483333333,115.53311,0,0,40677.5939351852,2011-05-14,14:15:16
38.91346,115.532816666667,0,0,40677.5939467593,2011-05-14,14:15:17
38.9131716666667,115.532521666667,0,0,40677.5939583333,2011-05-14,14:15:18
38.9128916666667,115.532218333333,0,0,40677.5939699074,2011-05-14,14:15:19
38.9126116666667,115.531908333333,0,0,40677.5939814815,2011-05-14,14:15:20
38.912325,115.531596666667,0,0,40677.5939930556,2011-05-14,14:15:21
38.9120433333333,115.531288333333,0,0,40677.5940046296,2011-05-14,14:15:22
38.91176,115.53098,0,0,40677.5940162037,2011-05-14,14:15:23
38.91148,115.530673333333,0,0,40677.5940277778,2011-05-14,14:15:24
38.9111966666667,115.530366666667,0,0,40677.5940393518,2011-05-14,14:15:25
38.91091,115.53005,0,0,40677.5940509259,2011-05-14,14:15:26
38.9106283333333,115.529738333333,0,0,40677.5940625,2011-05-14,14:15:27
38.9103433333333,115.529423333333,0,0,40677.5940740741,2011-05-14,14:15:28
38.9100616666667,115.529111666667,0,0,40677.5940856481,2011-05-14,14:15:29
38.909775,115.528798333333,0,0,40677.5940972222,2011-05-14,14:15:30
38.9094916666667,115.528481666667,0,0,40677.5941087963,2011-05-14,14:15:31
38.90921,115.52817,0,0,40677.5941203704,2011-05-14,14:15:32
38.908925,115.527856666667,0,0,40677.5941319444,2011-05-14,14:15:33
38.90864,115.52754,0,0,40677.5941435185,2011-05-14,14:15:34
38.90836,115.527226666667,0,0,40677.5941550926,2011-05-14,14:15:35
38.908085,115.526908333333,0,0,40677.5941666667,2011-05-14,14:15:36
38.9078033333333,115.526596666667,0,0,40677.5941782407,2011-05-14,14:15:37
38.907515,115.52628,0,0,40677.5941898148,2011-05-14,14:15:38
38.9072266666667,115.525965,0,0,40677.5942013889,2011-05-14,14:15:39
38.9069416666667,115.525648333333,0,0,40677.594212963,2011-05-14,14:15:40
38.906655,115.525331666667,0,0,40677.594224537,2011-05-14,14:15:41
38.906365,115.525013333333,0,0,40677.5942361111,2011-05-14,14:15:42
38.90608,115.524693333333,0,0,40677.5942476852,2011-05-14,14:15:43
38.9057916666667,115.52438,0,0,40677.5942592593,2011-05-14,14:15:44
38.9055,115.524063333333,0,0,40677.5942708333,2011-05-14,14:15:45
38.9052066666667,115.52375,0,0,40677.5942824074,2011-05-14,14:15:46
38.904915,115.523431666667,0,0,40677.5942939815,2011-05-14,14:15:47
38.9046233333333,115.523118333333,0,0,40677.5943055556,2011-05-14,14:15:48
38.904335,115.522803333333,0,0,40677.5943171296,2011-05-14,14:15:49
38.9040483333333,115.522486666667,0,0,40677.5943287037,2011-05-14,14:15:50
38.9037633333333,115.52217,0,0,40677.5943402778,2011-05-14,14:15:51
38.9034783333333,115.521858333333,0,0,40677.5943518518,2011-05-14,14:15:52
38.9031883333333,115.521538333333,0,0,40677.5943634259,2011-05-14,14:15:53
38.9029016666667,115.521223333333,0,0,40677.594375,2011-05-14,14:15:54
38.902615,115.520905,0,0,40677.5943865741,2011-05-14,14:15:55
38.902325,115.520585,0,0,40677.5943981481,2011-05-14,14:15:56
38.9020316666667,115.520268333333,0,0,40677.5944097222,2011-05-14,14:15:57
38.9017416666667,115.51995,0,0,40677.5944212963,2011-05-14,14:15:58
38.90145,115.519633333333,0,0,40677.5944328704,2011-05-14,14:15:59
38.90116,115.519315,0,0,40677.5944444444,2011-05-14,14:16:00
38.9008716666667,115.519001666667,0,0,40677.5944560185,2011-05-14,14:16:01
38.9005816666667,115.518685,0,0,40677.5944675926,2011-05-14,14:16:02
38.9002866666667,115.518366666667,0,0,40677.5944791667,2011-05-14,14:16:03
38.8999966666667,115.518051666667,0,0,40677.5944907407,2011-05-14,14:16:04
38.8997066666667,115.517733333333,0,0,40677.5945023148,2011-05-14,14:16:05
38.899415,115.517415,0,0,40677.5945138889,2011-05-14,14:16:06
38.899125,115.5171,0,0,40677.594525463,2011-05-14,14:16:07
38.8988316666667,115.516778333333,0,0,40677.594537037,2011-05-14,14:16:08
38.8985433333333,115.51646,0,0,40677.5945486111,2011-05-14,14:16:09
38.8982533333333,115.516141666667,0,0,40677.5945601852,2011-05-14,14:16:10
38.8979633333333,115.515825,0,0,40677.5945717593,2011-05-14,14:16:11
38.89767,115.515505,0,0,40677.5945833333,2011-05-14,14:16:12
38.89738,115.515183333333,0,0,40677.5945949074,2011-05-14,14:16:13
38.8970866666667,115.51486,0,0,40677.5946064815,2011-05-14,14:16:14
38.8967933333333,115.51454,0,0,40677.5946180556,2011-05-14,14:16:15
38.896505,115.514225,0,0,40677.5946296296,2011-05-14,14:16:16
38.896215,115.513913333333,0,0,40677.5946412037,2011-05-14,14:16:17
38.8959283333333,115.513601666667,0,0,40677.5946527778,2011-05-14,14:16:18
38.895635,115.513285,0,0,40677.5946643518,2011-05-14,14:16:19
38.8953433333333,115.512968333333,0,0,40677.5946759259,2011-05-14,14:16:20
38.895055,115.51265,0,0,40677.5946875,2011-05-14,14:16:21
38.894765,115.51233,0,0,40677.5946990741,2011-05-14,14:16:22
38.8944783333333,115.512011666667,0,0,40677.5947106481,2011-05-14,14:16:23
38.8941933333333,115.511693333333,0,0,40677.5947222222,2011-05-14,14:16:24
38.8939016666667,115.511371666667,0,0,40677.5947337963,2011-05-14,14:16:25
38.893615,115.511053333333,0,0,40677.5947453704,2011-05-14,14:16:26
38.89333,115.51074,0,0,40677.5947569444,2011-05-14,14:16:27
38.893045,115.510425,0,0,40677.5947685185,2011-05-14,14:16:28
38.8927583333333,115.510111666667,0,0,40677.5947800926,2011-05-14,14:16:29
38.8924683333333,115.509791666667,0,0,40677.5947916667,2011-05-14,14:16:30
38.8921766666667,115.509473333333,0,0,40677.5948032407,2011-05-14,14:16:31
38.8918866666667,115.509158333333,0,0,40677.5948148148,2011-05-14,14:16:32
38.8915933333333,115.508838333333,0,0,40677.5948263889,2011-05-14,14:16:33
38.8912983333333,115.508521666667,0,0,40677.594837963,2011-05-14,14:16:34
38.8910083333333,115.508203333333,0,0,40677.594849537,2011-05-14,14:16:35
38.8907183333333,115.50788,0,0,40677.5948611111,2011-05-14,14:16:36
38.8904283333333,115.50756,0,0,40677.5948726852,2011-05-14,14:16:37
38.8901383333333,115.507245,0,0,40677.5948842593,2011-05-14,14:16:38
38.88985,115.50693,0,0,40677.5948958333,2011-05-14,14:16:39
38.889565,115.506611666667,0,0,40677.5949074074,2011-05-14,14:16:40
38.8892766666667,115.506301666667,0,0,40677.5949189815,2011-05-14,14:16:41
38.8889866666667,115.505988333333,0,0,40677.5949305556,2011-05-14,14:16:42
38.888695,115.505671666667,0,0,40677.5949421296,2011-05-14,14:16:43
38.8884033333333,115.505358333333,0,0,40677.5949537037,2011-05-14,14:16:44
38.88812,115.505025,0,0,40677.5949652778,2011-05-14,14:16:45
38.8878383333333,115.504688333333,0,0,40677.5949768518,2011-05-14,14:16:46
38.8875616666667,115.50435,0,0,40677.5949884259,2011-05-14,14:16:47
38.8872866666667,115.504005,0,0,40677.595,2011-05-14,14:16:48
38.8870133333333,115.503655,0,0,40677.5950115741,2011-05-14,14:16:49
38.886745,115.503296666667,0,0,40677.5950231481,2011-05-14,14:16:50
38.8864833333333,115.502928333333,0,0,40677.5950347222,2011-05-14,14:16:51
38.8862266666667,115.502563333333,0,0,40677.5950462963,2011-05-14,14:16:52
38.88598,115.502193333333,0,0,40677.5950578704,2011-05-14,14:16:53
38.8857366666667,115.501811666667,0,0,40677.5950694444,2011-05-14,14:16:54
38.8854966666667,115.501431666667,0,0,40677.5950810185,2011-05-14,14:16:55
38.88526,115.501053333333,0,0,40677.5950925926,2011-05-14,14:16:56
38.8850133333333,115.500683333333,0,0,40677.5951041667,2011-05-14,14:16:57
38.884765,115.50031,0,0,40677.5951157407,2011-05-14,14:16:58
38.8845183333333,115.49994,0,0,40677.5951273148,2011-05-14,14:16:59
38.884275,115.499566666667,0,0,40677.5951388889,2011-05-14,14:17:00
38.8840333333333,115.499198333333,0,0,40677.595150463,2011-05-14,14:17:01
38.88379,115.49883,0,0,40677.595162037,2011-05-14,14:17:02
38.8835483333333,115.498461666667,0,0,40677.5951736111,2011-05-14,14:17:03
38.8833083333333,115.498091666667,0,0,40677.5951851852,2011-05-14,14:17:04
38.8830633333333,115.497718333333,0,0,40677.5951967593,2011-05-14,14:17:05
38.8828166666667,115.497345,0,0,40677.5952083333,2011-05-14,14:17:06
38.8825566666667,115.496978333333,0,0,40677.5952199074,2011-05-14,14:17:07
38.8823133333333,115.496608333333,0,0,40677.5952314815,2011-05-14,14:17:08
38.882075,115.496243333333,0,0,40677.5952430556,2011-05-14,14:17:09
38.88184,115.495883333333,0,0,40677.5952546296,2011-05-14,14:17:10
38.8816016666667,115.49553,0,0,40677.5952662037,2011-05-14,14:17:11
38.881365,115.495171666667,0,0,40677.5952777778,2011-05-14,14:17:12
38.881125,115.49481,0,0,40677.5952893518,2011-05-14,14:17:13
38.8808833333333,115.494451666667,0,0,40677.5953009259,2011-05-14,14:17:14
38.8806433333333,115.494095,0,0,40677.5953125,2011-05-14,14:17:15
38.8804083333333,115.493738333333,0,0,40677.5953240741,2011-05-14,14:17:16
38.8801816666667,115.493386666667,0,0,40677.5953356481,2011-05-14,14:17:17
38.879955,115.493038333333,0,0,40677.5953472222,2011-05-14,14:17:18
38.879725,115.492691666667,0,0,40677.5953587963,2011-05-14,14:17:19
38.87949,115.492351666667,0,0,40677.5953703704,2011-05-14,14:17:20
38.8792633333333,115.492018333333,0,0,40677.5953819444,2011-05-14,14:17:21
38.8790333333333,115.491685,0,0,40677.5953935185,2011-05-14,14:17:22
38.8788,115.491346666667,0,0,40677.5954050926,2011-05-14,14:17:23
38.878575,115.491005,0,0,40677.5954166667,2011-05-14,14:17:24
38.8783483333333,115.490671666667,0,0,40677.5954282407,2011-05-14,14:17:25
38.8781283333333,115.49035,0,0,40677.5954398148,2011-05-14,14:17:26
38.8779033333333,115.490038333333,0,0,40677.5954513889,2011-05-14,14:17:27
38.8776783333333,115.489705,0,0,40677.595462963,2011-05-14,14:17:28
38.8774566666667,115.489376666667,0,0,40677.595474537,2011-05-14,14:17:29
38.8772483333333,115.489053333333,0,0,40677.5954861111,2011-05-14,14:17:30
38.87704,115.488735,0,0,40677.5954976852,2011-05-14,14:17:31
38.8768266666667,115.488423333333,0,0,40677.5955092593,2011-05-14,14:17:32
38.8766133333333,115.488111666667,0,0,40677.5955208333,2011-05-14,14:17:33
38.8764066666667,115.487803333333,0,0,40677.5955324074,2011-05-14,14:17:34
38.8762016666667,115.487491666667,0,0,40677.5955439815,2011-05-14,14:17:35
38.8759983333333,115.487186666667,0,0,40677.5955555556,2011-05-14,14:17:36
38.8757883333333,115.486888333333,0,0,40677.5955671296,2011-05-14,14:17:37
38.8755783333333,115.486595,0,0,40677.5955787037,2011-05-14,14:17:38
38.87538,115.48631,0,0,40677.5955902778,2011-05-14,14:17:39
38.8751766666667,115.486033333333,0,0,40677.5956018518,2011-05-14,14:17:40
38.87496,115.485768333333,0,0,40677.5956134259,2011-05-14,14:17:41
38.87473,115.485511666667,0,0,40677.595625,2011-05-14,14:17:42
38.874505,115.485255,0,0,40677.5956365741,2011-05-14,14:17:43
38.8742833333333,115.485005,0,0,40677.5956481481,2011-05-14,14:17:44
38.8740583333333,115.484761666667,0,0,40677.5956597222,2011-05-14,14:17:45
38.8738316666667,115.484521666667,0,0,40677.5956712963,2011-05-14,14:17:46
38.8736133333333,115.484288333333,0,0,40677.5956828704,2011-05-14,14:17:47
38.873385,115.484055,0,0,40677.5956944444,2011-05-14,14:17:48
38.8731483333333,115.483835,0,0,40677.5957060185,2011-05-14,14:17:49
38.8729183333333,115.48361,0,0,40677.5957175926,2011-05-14,14:17:50
38.87269,115.483386666667,0,0,40677.5957291667,2011-05-14,14:17:51
38.872455,115.48317,0,0,40677.5957407407,2011-05-14,14:17:52
38.8722216666667,115.482956666667,0,0,40677.5957523148,2011-05-14,14:17:53
38.871985,115.482738333333,0,0,40677.5957638889,2011-05-14,14:17:54
38.8717483333333,115.482521666667,0,0,40677.595775463,2011-05-14,14:17:55
38.871515,115.482301666667,0,0,40677.595787037,2011-05-14,14:17:56
38.87128,115.482088333333,0,0,40677.5957986111,2011-05-14,14:17:57
38.87104,115.481875,0,0,40677.5958101852,2011-05-14,14:17:58
38.8707983333333,115.481666666667,0,0,40677.5958217593,2011-05-14,14:17:59
38.8705583333333,115.481456666667,0,0,40677.5958333333,2011-05-14,14:18:00
38.8703233333333,115.481246666667,0,0,40677.5958449074,2011-05-14,14:18:01
38.8700866666667,115.481038333333,0,0,40677.5958564815,2011-05-14,14:18:02
38.8698516666667,115.480828333333,0,0,40677.5958680556,2011-05-14,14:18:03
38.8696166666667,115.480616666667,0,0,40677.5958796296,2011-05-14,14:18:04
38.8693783333333,115.480405,0,0,40677.5958912037,2011-05-14,14:18:05
38.86914,115.480193333333,0,0,40677.5959027778,2011-05-14,14:18:06
38.8689016666667,115.47998,0,0,40677.5959143518,2011-05-14,14:18:07
38.8686683333333,115.479773333333,0,0,40677.5959259259,2011-05-14,14:18:08
38.8684383333333,115.479561666667,0,0,40677.5959375,2011-05-14,14:18:09
38.8682116666667,115.479348333333,0,0,40677.5959490741,2011-05-14,14:18:10
38.8679766666667,115.479141666667,0,0,40677.5959606481,2011-05-14,14:18:11
38.867745,115.478926666667,0,0,40677.5959722222,2011-05-14,14:18:12
38.86751,115.478716666667,0,0,40677.5959837963,2011-05-14,14:18:13
38.867275,115.478511666667,0,0,40677.5959953704,2011-05-14,14:18:14
38.867045,115.478301666667,0,0,40677.5960069444,2011-05-14,14:18:15
38.8668166666667,115.478083333333,0,0,40677.5960185185,2011-05-14,14:18:16
38.866585,115.477876666667,0,0,40677.5960300926,2011-05-14,14:18:17
38.866355,115.477675,0,0,40677.5960416667,2011-05-14,14:18:18
38.8661266666667,115.477471666667,0,0,40677.5960532407,2011-05-14,14:18:19
38.86589,115.47727,0,0,40677.5960648148,2011-05-14,14:18:20
38.8656533333333,115.477078333333,0,0,40677.5960763889,2011-05-14,14:18:21
38.8654166666667,115.476881666667,0,0,40677.596087963,2011-05-14,14:18:22
38.8651883333333,115.47668,0,0,40677.596099537,2011-05-14,14:18:23
38.864955,115.476475,0,0,40677.5961111111,2011-05-14,14:18:24
38.8647216666667,115.476276666667,0,0,40677.5961226852,2011-05-14,14:18:25
38.8644916666667,115.476076666667,0,0,40677.5961342593,2011-05-14,14:18:26
38.8642533333333,115.475873333333,0,0,40677.5961458333,2011-05-14,14:18:27
38.864025,115.475666666667,0,0,40677.5961574074,2011-05-14,14:18:28
38.8638016666667,115.475463333333,0,0,40677.5961689815,2011-05-14,14:18:29
38.8635683333333,115.475256666667,0,0,40677.5961805556,2011-05-14,14:18:30
38.8633366666667,115.475048333333,0,0,40677.5961921296,2011-05-14,14:18:31
38.8631083333333,115.47484,0,0,40677.5962037037,2011-05-14,14:18:32
38.8628716666667,115.474641666667,0,0,40677.5962152778,2011-05-14,14:18:33
38.8626433333333,115.47444,0,0,40677.5962268518,2011-05-14,14:18:34
38.862415,115.474231666667,0,0,40677.5962384259,2011-05-14,14:18:35
38.8621766666667,115.474023333333,0,0,40677.59625,2011-05-14,14:18:36
38.8619483333333,115.473818333333,0,0,40677.5962615741,2011-05-14,14:18:37
38.8617283333333,115.473606666667,0,0,40677.5962731481,2011-05-14,14:18:38
38.8615033333333,115.4734,0,0,40677.5962847222,2011-05-14,14:18:39
38.8612783333333,115.473193333333,0,0,40677.5962962963,2011-05-14,14:18:40
38.86106,115.472985,0,0,40677.5963078704,2011-05-14,14:18:41
38.8608316666667,115.472778333333,0,0,40677.5963194444,2011-05-14,14:18:42
38.860625,115.472551666667,0,0,40677.5963310185,2011-05-14,14:18:43
38.8604,115.47234,0,0,40677.5963425926,2011-05-14,14:18:44
38.8601666666667,115.47213,0,0,40677.5963541667,2011-05-14,14:18:45
38.8599416666667,115.471921666667,0,0,40677.5963657407,2011-05-14,14:18:46
38.8597166666667,115.471713333333,0,0,40677.5963773148,2011-05-14,14:18:47
38.8594966666667,115.4715,0,0,40677.5963888889,2011-05-14,14:18:48
38.85927,115.471295,0,0,40677.596400463,2011-05-14,14:18:49
38.859045,115.471093333333,0,0,40677.596412037,2011-05-14,14:18:50
38.8588133333333,115.470886666667,0,0,40677.5964236111,2011-05-14,14:18:51
38.858585,115.470681666667,0,0,40677.5964351852,2011-05-14,14:18:52
38.858365,115.470481666667,0,0,40677.5964467593,2011-05-14,14:18:53
38.85814,115.470281666667,0,0,40677.5964583333,2011-05-14,14:18:54
38.8579216666667,115.470088333333,0,0,40677.5964699074,2011-05-14,14:18:55
38.8577083333333,115.469888333333,0,0,40677.5964814815,2011-05-14,14:18:56
38.8574916666667,115.469691666667,0,0,40677.5964930556,2011-05-14,14:18:57
38.85728,115.469501666667,0,0,40677.5965046296,2011-05-14,14:18:58
38.857065,115.469315,0,0,40677.5965162037,2011-05-14,14:18:59
38.856855,115.469125,0,0,40677.5965277778,2011-05-14,14:19:00
38.8566416666667,115.468928333333,0,0,40677.5965393518,2011-05-14,14:19:01
38.8564383333333,115.468736666667,0,0,40677.5965509259,2011-05-14,14:19:02
38.85624,115.468545,0,0,40677.5965625,2011-05-14,14:19:03
38.8560333333333,115.46835,0,0,40677.5965740741,2011-05-14,14:19:04
38.8558316666667,115.46816,0,0,40677.5965856481,2011-05-14,14:19:05
38.8556283333333,115.467973333333,0,0,40677.5965972222,2011-05-14,14:19:06
38.8554183333333,115.46779,0,0,40677.5966087963,2011-05-14,14:19:07
38.8552183333333,115.467606666667,0,0,40677.5966203704,2011-05-14,14:19:08
38.8550133333333,115.46742,0,0,40677.5966319444,2011-05-14,14:19:09
38.8548066666667,115.46724,0,0,40677.5966435185,2011-05-14,14:19:10
38.8546,115.46706,0,0,40677.5966550926,2011-05-14,14:19:11
38.854395,115.466883333333,0,0,40677.5966666667,2011-05-14,14:19:12
38.8541883333333,115.466693333333,0,0,40677.5966782407,2011-05-14,14:19:13
38.8539816666667,115.466498333333,0,0,40677.5966898148,2011-05-14,14:19:14
38.853775,115.466308333333,0,0,40677.5967013889,2011-05-14,14:19:15
38.8535716666667,115.46612,0,0,40677.596712963,2011-05-14,14:19:16
38.853365,115.465928333333,0,0,40677.596724537,2011-05-14,14:19:17
38.8531533333333,115.465753333333,0,0,40677.5967361111,2011-05-14,14:19:18
38.8529483333333,115.465568333333,0,0,40677.5967476852,2011-05-14,14:19:19
38.8527433333333,115.46538,0,0,40677.5967592593,2011-05-14,14:19:20
38.85254,115.4652,0,0,40677.5967708333,2011-05-14,14:19:21
38.852335,115.465011666667,0,0,40677.5967824074,2011-05-14,14:19:22
38.8521316666667,115.46483,0,0,40677.5967939815,2011-05-14,14:19:23
38.851925,115.464643333333,0,0,40677.5968055556,2011-05-14,14:19:24
38.85172,115.464456666667,0,0,40677.5968171296,2011-05-14,14:19:25
38.8515133333333,115.464265,0,0,40677.5968287037,2011-05-14,14:19:26
38.8513066666667,115.464076666667,0,0,40677.5968402778,2011-05-14,14:19:27
38.8511033333333,115.463888333333,0,0,40677.5968518518,2011-05-14,14:19:28
38.8508983333333,115.463701666667,0,0,40677.5968634259,2011-05-14,14:19:29
38.85069,115.463515,0,0,40677.596875,2011-05-14,14:19:30
38.8504916666667,115.463325,0,0,40677.5968865741,2011-05-14,14:19:31
38.8502916666667,115.463128333333,0,0,40677.5968981481,2011-05-14,14:19:32
38.850085,115.462935,0,0,40677.5969097222,2011-05-14,14:19:33
38.8498783333333,115.462746666667,0,0,40677.5969212963,2011-05-14,14:19:34
38.8496716666667,115.462558333333,0,0,40677.5969328704,2011-05-14,14:19:35
38.8494716666667,115.462366666667,0,0,40677.5969444444,2011-05-14,14:19:36
38.8492766666667,115.46216,0,0,40677.5969560185,2011-05-14,14:19:37
38.84909,115.461946666667,0,0,40677.5969675926,2011-05-14,14:19:38
38.84891,115.461723333333,0,0,40677.5969791667,2011-05-14,14:19:39
38.8487316666667,115.46148,0,0,40677.5969907407,2011-05-14,14:19:40
38.8485633333333,115.461226666667,0,0,40677.5970023148,2011-05-14,14:19:41
38.8484083333333,115.460965,0,0,40677.5970138889,2011-05-14,14:19:42
38.848265,115.460701666667,0,0,40677.597025463,2011-05-14,14:19:43
38.8481266666667,115.460435,0,0,40677.597037037,2011-05-14,14:19:44
38.8479933333333,115.460165,0,0,40677.5970486111,2011-05-14,14:19:45
38.8478633333333,115.459891666667,0,0,40677.5970601852,2011-05-14,14:19:46
38.8477283333333,115.459611666667,0,0,40677.5970717593,2011-05-14,14:19:47
38.8475916666667,115.45933,0,0,40677.5970833333,2011-05-14,14:19:48
38.8474566666667,115.459056666667,0,0,40677.5970949074,2011-05-14,14:19:49
38.8473183333333,115.458778333333,0,0,40677.5971064815,2011-05-14,14:19:50
38.847185,115.4585,0,0,40677.5971180556,2011-05-14,14:19:51
38.8470566666667,115.458218333333,0,0,40677.5971296296,2011-05-14,14:19:52
38.8469233333333,115.457945,0,0,40677.5971412037,2011-05-14,14:19:53
38.8467833333333,115.45767,0,0,40677.5971527778,2011-05-14,14:19:54
38.8466433333333,115.457396666667,0,0,40677.5971643519,2011-05-14,14:19:55
38.8465116666667,115.457118333333,0,0,40677.5971759259,2011-05-14,14:19:56
38.8463716666667,115.45684,0,0,40677.5971875,2011-05-14,14:19:57
38.8462383333333,115.456565,0,0,40677.5971990741,2011-05-14,14:19:58
38.8460983333333,115.45628,0,0,40677.5972106481,2011-05-14,14:19:59
38.8459633333333,115.455993333333,0,0,40677.5972222222,2011-05-14,14:20:00
38.8458233333333,115.455715,0,0,40677.5972337963,2011-05-14,14:20:01
38.8456733333333,115.45543,0,0,40677.5972453704,2011-05-14,14:20:02
38.84552,115.455146666667,0,0,40677.5972569444,2011-05-14,14:20:03
38.845365,115.454866666667,0,0,40677.5972685185,2011-05-14,14:20:04
38.8452233333333,115.454586666667,0,0,40677.5972800926,2011-05-14,14:20:05
38.8450816666667,115.454295,0,0,40677.5972916667,2011-05-14,14:20:06
38.8449433333333,115.454001666667,0,0,40677.5973032407,2011-05-14,14:20:07
38.8448083333333,115.453715,0,0,40677.5973148148,2011-05-14,14:20:08
38.8446683333333,115.45343,0,0,40677.5973263889,2011-05-14,14:20:09
38.8445266666667,115.45315,0,0,40677.597337963,2011-05-14,14:20:10
38.8443816666667,115.452865,0,0,40677.597349537,2011-05-14,14:20:11
38.844235,115.452573333333,0,0,40677.5973611111,2011-05-14,14:20:12
38.8440966666667,115.452275,0,0,40677.5973726852,2011-05-14,14:20:13
38.8439566666667,115.451985,0,0,40677.5973842593,2011-05-14,14:20:14
38.84381,115.451691666667,0,0,40677.5973958333,2011-05-14,14:20:15
38.8436666666667,115.451391666667,0,0,40677.5974074074,2011-05-14,14:20:16
38.8435216666667,115.45109,0,0,40677.5974189815,2011-05-14,14:20:17
38.8433716666667,115.450793333333,0,0,40677.5974305556,2011-05-14,14:20:18
38.8432233333333,115.450501666667,0,0,40677.5974421296,2011-05-14,14:20:19
38.84307,115.450208333333,0,0,40677.5974537037,2011-05-14,14:20:20
38.8429166666667,115.449916666667,0,0,40677.5974652778,2011-05-14,14:20:21
38.842755,115.449621666667,0,0,40677.5974768519,2011-05-14,14:20:22
38.8426033333333,115.44933,0,0,40677.5974884259,2011-05-14,14:20:23
38.8424516666667,115.449035,0,0,40677.5975,2011-05-14,14:20:24
38.8423033333333,115.448741666667,0,0,40677.5975115741,2011-05-14,14:20:25
38.8421466666667,115.448443333333,0,0,40677.5975231482,2011-05-14,14:20:26
38.841995,115.448143333333,0,0,40677.5975347222,2011-05-14,14:20:27
38.841845,115.447836666667,0,0,40677.5975462963,2011-05-14,14:20:28
38.8417016666667,115.447536666667,0,0,40677.5975578704,2011-05-14,14:20:29
38.8415483333333,115.447238333333,0,0,40677.5975694444,2011-05-14,14:20:30
38.8413933333333,115.446941666667,0,0,40677.5975810185,2011-05-14,14:20:31
38.841235,115.446641666667,0,0,40677.5975925926,2011-05-14,14:20:32
38.8410816666667,115.446335,0,0,40677.5976041667,2011-05-14,14:20:33
38.840925,115.446031666667,0,0,40677.5976157407,2011-05-14,14:20:34
38.8407733333333,115.445726666667,0,0,40677.5976273148,2011-05-14,14:20:35
38.8406216666667,115.445411666667,0,0,40677.5976388889,2011-05-14,14:20:36
38.8404683333333,115.445095,0,0,40677.597650463,2011-05-14,14:20:37
38.840315,115.444788333333,0,0,40677.597662037,2011-05-14,14:20:38
38.8401566666667,115.444481666667,0,0,40677.5976736111,2011-05-14,14:20:39
38.8400066666667,115.444166666667,0,0,40677.5976851852,2011-05-14,14:20:40
38.8398533333333,115.443855,0,0,40677.5976967593,2011-05-14,14:20:41
38.8397,115.44355,0,0,40677.5977083333,2011-05-14,14:20:42
38.83954,115.443243333333,0,0,40677.5977199074,2011-05-14,14:20:43
38.8393816666667,115.442936666667,0,0,40677.5977314815,2011-05-14,14:20:44
38.839225,115.44263,0,0,40677.5977430556,2011-05-14,14:20:45
38.8390716666667,115.442323333333,0,0,40677.5977546296,2011-05-14,14:20:46
38.83892,115.442021666667,0,0,40677.5977662037,2011-05-14,14:20:47
38.8387633333333,115.441718333333,0,0,40677.5977777778,2011-05-14,14:20:48
38.8386133333333,115.441406666667,0,0,40677.5977893519,2011-05-14,14:20:49
38.8384633333333,115.4411,0,0,40677.5978009259,2011-05-14,14:20:50
38.83831,115.440783333333,0,0,40677.5978125,2011-05-14,14:20:51
38.8381566666667,115.440473333333,0,0,40677.5978240741,2011-05-14,14:20:52
38.8380016666667,115.440156666667,0,0,40677.5978356482,2011-05-14,14:20:53
38.83785,115.439841666667,0,0,40677.5978472222,2011-05-14,14:20:54
38.8377016666667,115.439536666667,0,0,40677.5978587963,2011-05-14,14:20:55
38.8375483333333,115.439228333333,0,0,40677.5978703704,2011-05-14,14:20:56
38.8373916666667,115.438921666667,0,0,40677.5978819444,2011-05-14,14:20:57
38.8372333333333,115.438613333333,0,0,40677.5978935185,2011-05-14,14:20:58
38.83709,115.438305,0,0,40677.5979050926,2011-05-14,14:20:59
38.836945,115.437983333333,0,0,40677.5979166667,2011-05-14,14:21:00
38.836805,115.437665,0,0,40677.5979282407,2011-05-14,14:21:01
38.8366733333333,115.437346666667,0,0,40677.5979398148,2011-05-14,14:21:02
38.836545,115.43703,0,0,40677.5979513889,2011-05-14,14:21:03
38.836415,115.436705,0,0,40677.597962963,2011-05-14,14:21:04
38.8362833333333,115.436383333333,0,0,40677.597974537,2011-05-14,14:21:05
38.8361516666667,115.436061666667,0,0,40677.5979861111,2011-05-14,14:21:06
38.836015,115.43574,0,0,40677.5979976852,2011-05-14,14:21:07
38.835885,115.435418333333,0,0,40677.5980092593,2011-05-14,14:21:08
38.8357566666667,115.435091666667,0,0,40677.5980208333,2011-05-14,14:21:09
38.835625,115.434763333333,0,0,40677.5980324074,2011-05-14,14:21:10
38.835495,115.434445,0,0,40677.5980439815,2011-05-14,14:21:11
38.8353666666667,115.434128333333,0,0,40677.5980555556,2011-05-14,14:21:12
38.8352366666667,115.433805,0,0,40677.5980671296,2011-05-14,14:21:13
38.83511,115.433485,0,0,40677.5980787037,2011-05-14,14:21:14
38.8349816666667,115.433163333333,0,0,40677.5980902778,2011-05-14,14:21:15
38.8348566666667,115.432835,0,0,40677.5981018519,2011-05-14,14:21:16
38.8347283333333,115.43251,0,0,40677.5981134259,2011-05-14,14:21:17
38.8346,115.432183333333,0,0,40677.598125,2011-05-14,14:21:18
38.834475,115.43186,0,0,40677.5981365741,2011-05-14,14:21:19
38.834355,115.43153,0,0,40677.5981481481,2011-05-14,14:21:20
38.8342366666667,115.431193333333,0,0,40677.5981597222,2011-05-14,14:21:21
38.8341183333333,115.430853333333,0,0,40677.5981712963,2011-05-14,14:21:22
38.834005,115.430511666667,0,0,40677.5981828704,2011-05-14,14:21:23
38.8338966666667,115.430168333333,0,0,40677.5981944444,2011-05-14,14:21:24
38.8337783333333,115.429826666667,0,0,40677.5982060185,2011-05-14,14:21:25
38.8336566666667,115.429485,0,0,40677.5982175926,2011-05-14,14:21:26
38.833535,115.42914,0,0,40677.5982291667,2011-05-14,14:21:27
38.8334216666667,115.428796666667,0,0,40677.5982407407,2011-05-14,14:21:28
38.8333066666667,115.428443333333,0,0,40677.5982523148,2011-05-14,14:21:29
38.83319,115.428093333333,0,0,40677.5982638889,2011-05-14,14:21:30
38.8330766666667,115.427745,0,0,40677.598275463,2011-05-14,14:21:31
38.8329616666667,115.427393333333,0,0,40677.598287037,2011-05-14,14:21:32
38.8328383333333,115.427045,0,0,40677.5982986111,2011-05-14,14:21:33
38.8327166666667,115.426696666667,0,0,40677.5983101852,2011-05-14,14:21:34
38.8325966666667,115.426348333333,0,0,40677.5983217593,2011-05-14,14:21:35
38.8324733333333,115.425995,0,0,40677.5983333333,2011-05-14,14:21:36
38.8323483333333,115.425636666667,0,0,40677.5983449074,2011-05-14,14:21:37
38.8322283333333,115.425281666667,0,0,40677.5983564815,2011-05-14,14:21:38
38.83211,115.42493,0,0,40677.5983680556,2011-05-14,14:21:39
38.8319916666667,115.424571666667,0,0,40677.5983796296,2011-05-14,14:21:40
38.831875,115.424215,0,0,40677.5983912037,2011-05-14,14:21:41
38.83176,115.423858333333,0,0,40677.5984027778,2011-05-14,14:21:42
38.8316416666667,115.423496666667,0,0,40677.5984143519,2011-05-14,14:21:43
38.8315233333333,115.423135,0,0,40677.5984259259,2011-05-14,14:21:44
38.8314016666667,115.42277,0,0,40677.5984375,2011-05-14,14:21:45
38.8312833333333,115.4224,0,0,40677.5984490741,2011-05-14,14:21:46
38.8311633333333,115.42203,0,0,40677.5984606481,2011-05-14,14:21:47
38.8310383333333,115.421663333333,0,0,40677.5984722222,2011-05-14,14:21:48
38.8309116666667,115.4213,0,0,40677.5984837963,2011-05-14,14:21:49
38.830785,115.420931666667,0,0,40677.5984953704,2011-05-14,14:21:50
38.8306633333333,115.420565,0,0,40677.5985069444,2011-05-14,14:21:51
38.8305416666667,115.4202,0,0,40677.5985185185,2011-05-14,14:21:52
38.83042,115.419826666667,0,0,40677.5985300926,2011-05-14,14:21:53
38.8302983333333,115.419456666667,0,0,40677.5985416667,2011-05-14,14:21:54
38.8301716666667,115.419081666667,0,0,40677.5985532407,2011-05-14,14:21:55
38.83005,115.418708333333,0,0,40677.5985648148,2011-05-14,14:21:56
38.8299283333333,115.418333333333,0,0,40677.5985763889,2011-05-14,14:21:57
38.829805,115.417961666667,0,0,40677.598587963,2011-05-14,14:21:58
38.82968,115.417588333333,0,0,40677.598599537,2011-05-14,14:21:59
38.829555,115.417218333333,0,0,40677.5986111111,2011-05-14,14:22:00
38.829425,115.416848333333,0,0,40677.5986226852,2011-05-14,14:22:01
38.8293,115.41648,0,0,40677.5986342593,2011-05-14,14:22:02
38.82917,115.416106666667,0,0,40677.5986458333,2011-05-14,14:22:03
38.82904,115.415731666667,0,0,40677.5986574074,2011-05-14,14:22:04
38.8289133333333,115.415358333333,0,0,40677.5986689815,2011-05-14,14:22:05
38.828785,115.414981666667,0,0,40677.5986805556,2011-05-14,14:22:06
38.828655,115.414603333333,0,0,40677.5986921296,2011-05-14,14:22:07
38.828525,115.414221666667,0,0,40677.5987037037,2011-05-14,14:22:08
38.8284016666667,115.413841666667,0,0,40677.5987152778,2011-05-14,14:22:09
38.8282766666667,115.413461666667,0,0,40677.5987268519,2011-05-14,14:22:10
38.8281483333333,115.413078333333,0,0,40677.5987384259,2011-05-14,14:22:11
38.8280216666667,115.412695,0,0,40677.59875,2011-05-14,14:22:12
38.827895,115.412316666667,0,0,40677.5987615741,2011-05-14,14:22:13
38.8277633333333,115.411935,0,0,40677.5987731481,2011-05-14,14:22:14
38.8276266666667,115.411551666667,0,0,40677.5987847222,2011-05-14,14:22:15
38.82749,115.41117,0,0,40677.5987962963,2011-05-14,14:22:16
38.8273566666667,115.410786666667,0,0,40677.5988078704,2011-05-14,14:22:17
38.8272266666667,115.410401666667,0,0,40677.5988194444,2011-05-14,14:22:18
38.8270966666667,115.410015,0,0,40677.5988310185,2011-05-14,14:22:19
38.82697,115.409626666667,0,0,40677.5988425926,2011-05-14,14:22:20
38.8268366666667,115.409228333333,0,0,40677.5988541667,2011-05-14,14:22:21
38.8267016666667,115.408833333333,0,0,40677.5988657407,2011-05-14,14:22:22
38.82657,115.408445,0,0,40677.5988773148,2011-05-14,14:22:23
38.8264333333333,115.408056666667,0,0,40677.5988888889,2011-05-14,14:22:24
38.826295,115.407668333333,0,0,40677.598900463,2011-05-14,14:22:25
38.8261683333333,115.407276666667,0,0,40677.598912037,2011-05-14,14:22:26
38.8260383333333,115.406886666667,0,0,40677.5989236111,2011-05-14,14:22:27
38.8259083333333,115.406491666667,0,0,40677.5989351852,2011-05-14,14:22:28
38.8257733333333,115.406101666667,0,0,40677.5989467593,2011-05-14,14:22:29
38.8256366666667,115.405708333333,0,0,40677.5989583333,2011-05-14,14:22:30
38.825505,115.40532,0,0,40677.5989699074,2011-05-14,14:22:31
38.8253733333333,115.404928333333,0,0,40677.5989814815,2011-05-14,14:22:32
38.82524,115.404536666667,0,0,40677.5989930556,2011-05-14,14:22:33
38.82511,115.404143333333,0,0,40677.5990046296,2011-05-14,14:22:34
38.8249733333333,115.403746666667,0,0,40677.5990162037,2011-05-14,14:22:35
38.8248316666667,115.40335,0,0,40677.5990277778,2011-05-14,14:22:36
38.824695,115.402955,0,0,40677.5990393519,2011-05-14,14:22:37
38.8245633333333,115.402555,0,0,40677.5990509259,2011-05-14,14:22:38
38.8244283333333,115.402155,0,0,40677.5990625,2011-05-14,14:22:39
38.82429,115.401751666667,0,0,40677.5990740741,2011-05-14,14:22:40
38.824155,115.401348333333,0,0,40677.5990856481,2011-05-14,14:22:41
38.8240233333333,115.400945,0,0,40677.5990972222,2011-05-14,14:22:42
38.8238866666667,115.400541666667,0,0,40677.5991087963,2011-05-14,14:22:43
38.8237516666667,115.400138333333,0,0,40677.5991203704,2011-05-14,14:22:44
38.8236216666667,115.399738333333,0,0,40677.5991319444,2011-05-14,14:22:45
38.8234816666667,115.399336666667,0,0,40677.5991435185,2011-05-14,14:22:46
38.8233433333333,115.398933333333,0,0,40677.5991550926,2011-05-14,14:22:47
38.8232083333333,115.398523333333,0,0,40677.5991666667,2011-05-14,14:22:48
38.82307,115.398118333333,0,0,40677.5991782407,2011-05-14,14:22:49
38.8229316666667,115.397711666667,0,0,40677.5991898148,2011-05-14,14:22:50
38.822795,115.397301666667,0,0,40677.5992013889,2011-05-14,14:22:51
38.8226583333333,115.396896666667,0,0,40677.599212963,2011-05-14,14:22:52
38.82252,115.39649,0,0,40677.599224537,2011-05-14,14:22:53
38.8223816666667,115.39608,0,0,40677.5992361111,2011-05-14,14:22:54
38.8222383333333,115.395675,0,0,40677.5992476852,2011-05-14,14:22:55
38.8220983333333,115.395271666667,0,0,40677.5992592593,2011-05-14,14:22:56
38.8219533333333,115.394861666667,0,0,40677.5992708333,2011-05-14,14:22:57
38.821815,115.39445,0,0,40677.5992824074,2011-05-14,14:22:58
38.8216733333333,115.39404,0,0,40677.5992939815,2011-05-14,14:22:59
38.8215383333333,115.393626666667,0,0,40677.5993055556,2011-05-14,14:23:00
38.8214016666667,115.393215,0,0,40677.5993171296,2011-05-14,14:23:01
38.8212616666667,115.392803333333,0,0,40677.5993287037,2011-05-14,14:23:02
38.821125,115.392381666667,0,0,40677.5993402778,2011-05-14,14:23:03
38.8209866666667,115.391965,0,0,40677.5993518519,2011-05-14,14:23:04
38.820845,115.391545,0,0,40677.5993634259,2011-05-14,14:23:05
38.8207066666667,115.391126666667,0,0,40677.599375,2011-05-14,14:23:06
38.8205666666667,115.390711666667,0,0,40677.5993865741,2011-05-14,14:23:07
38.8204266666667,115.390295,0,0,40677.5993981481,2011-05-14,14:23:08
38.8202883333333,115.389876666667,0,0,40677.5994097222,2011-05-14,14:23:09
38.82015,115.389463333333,0,0,40677.5994212963,2011-05-14,14:23:10
38.8200166666667,115.389045,0,0,40677.5994328704,2011-05-14,14:23:11
38.81988,115.388626666667,0,0,40677.5994444444,2011-05-14,14:23:12
38.819735,115.388208333333,0,0,40677.5994560185,2011-05-14,14:23:13
38.81959,115.387788333333,0,0,40677.5994675926,2011-05-14,14:23:14
38.8194466666667,115.387366666667,0,0,40677.5994791667,2011-05-14,14:23:15
38.8193016666667,115.386948333333,0,0,40677.5994907407,2011-05-14,14:23:16
38.819165,115.38653,0,0,40677.5995023148,2011-05-14,14:23:17
38.8190283333333,115.386113333333,0,0,40677.5995138889,2011-05-14,14:23:18
38.81889,115.385695,0,0,40677.599525463,2011-05-14,14:23:19
38.8187516666667,115.385278333333,0,0,40677.599537037,2011-05-14,14:23:20
38.818615,115.384861666667,0,0,40677.5995486111,2011-05-14,14:23:21
38.8184716666667,115.384448333333,0,0,40677.5995601852,2011-05-14,14:23:22
38.8183283333333,115.384035,0,0,40677.5995717593,2011-05-14,14:23:23
38.8181866666667,115.383616666667,0,0,40677.5995833333,2011-05-14,14:23:24
38.8180433333333,115.383196666667,0,0,40677.5995949074,2011-05-14,14:23:25
38.8178966666667,115.382776666667,0,0,40677.5996064815,2011-05-14,14:23:26
38.81775,115.382351666667,0,0,40677.5996180556,2011-05-14,14:23:27
38.8176,115.381926666667,0,0,40677.5996296296,2011-05-14,14:23:28
38.8174533333333,115.381501666667,0,0,40677.5996412037,2011-05-14,14:23:29
38.8173066666667,115.38108,0,0,40677.5996527778,2011-05-14,14:23:30
38.8171666666667,115.380658333333,0,0,40677.5996643519,2011-05-14,14:23:31
38.8170216666667,115.380238333333,0,0,40677.5996759259,2011-05-14,14:23:32
38.8168766666667,115.379815,0,0,40677.5996875,2011-05-14,14:23:33
38.816735,115.379391666667,0,0,40677.5996990741,2011-05-14,14:23:34
38.8165883333333,115.378975,0,0,40677.5997106481,2011-05-14,14:23:35
38.8164483333333,115.378563333333,0,0,40677.5997222222,2011-05-14,14:23:36
38.8163033333333,115.37815,0,0,40677.5997337963,2011-05-14,14:23:37
38.81616,115.377735,0,0,40677.5997453704,2011-05-14,14:23:38
38.8160216666667,115.377323333333,0,0,40677.5997569444,2011-05-14,14:23:39
38.8158833333333,115.376911666667,0,0,40677.5997685185,2011-05-14,14:23:40
38.81574,115.3765,0,0,40677.5997800926,2011-05-14,14:23:41
38.815595,115.376081666667,0,0,40677.5997916667,2011-05-14,14:23:42
38.8154566666667,115.37567,0,0,40677.5998032407,2011-05-14,14:23:43
38.81532,115.375255,0,0,40677.5998148148,2011-05-14,14:23:44
38.8151816666667,115.374838333333,0,0,40677.5998263889,2011-05-14,14:23:45
38.8150466666667,115.37442,0,0,40677.599837963,2011-05-14,14:23:46
38.8149116666667,115.37401,0,0,40677.599849537,2011-05-14,14:23:47
38.814775,115.3736,0,0,40677.5998611111,2011-05-14,14:23:48
38.8146383333333,115.373185,0,0,40677.5998726852,2011-05-14,14:23:49
38.8145016666667,115.372776666667,0,0,40677.5998842593,2011-05-14,14:23:50
38.8143633333333,115.372361666667,0,0,40677.5998958333,2011-05-14,14:23:51
38.8142266666667,115.371945,0,0,40677.5999074074,2011-05-14,14:23:52
38.81409,115.371531666667,0,0,40677.5999189815,2011-05-14,14:23:53
38.8139516666667,115.371115,0,0,40677.5999305556,2011-05-14,14:23:54
38.8138166666667,115.370701666667,0,0,40677.5999421296,2011-05-14,14:23:55
38.813685,115.37029,0,0,40677.5999537037,2011-05-14,14:23:56
38.8135466666667,115.369885,0,0,40677.5999652778,2011-05-14,14:23:57
38.8134066666667,115.369481666667,0,0,40677.5999768519,2011-05-14,14:23:58
38.8132716666667,115.369078333333,0,0,40677.5999884259,2011-05-14,14:23:59
38.8131383333333,115.368675,0,0,40677.6,2011-05-14,14:24:00
38.8129983333333,115.368268333333,0,0,40677.6000115741,2011-05-14,14:24:01
38.8128616666667,115.367865,0,0,40677.6000231481,2011-05-14,14:24:02
38.8127233333333,115.36746,0,0,40677.6000347222,2011-05-14,14:24:03
38.812585,115.367055,0,0,40677.6000462963,2011-05-14,14:24:04
38.8124466666667,115.366643333333,0,0,40677.6000578704,2011-05-14,14:24:05
38.8123116666667,115.366233333333,0,0,40677.6000694444,2011-05-14,14:24:06
38.8121766666667,115.365823333333,0,0,40677.6000810185,2011-05-14,14:24:07
38.8120383333333,115.365415,0,0,40677.6000925926,2011-05-14,14:24:08
38.8119033333333,115.365008333333,0,0,40677.6001041667,2011-05-14,14:24:09
38.8117666666667,115.364598333333,0,0,40677.6001157407,2011-05-14,14:24:10
38.8116283333333,115.364193333333,0,0,40677.6001273148,2011-05-14,14:24:11
38.8114933333333,115.363788333333,0,0,40677.6001388889,2011-05-14,14:24:12
38.8113516666667,115.363381666667,0,0,40677.600150463,2011-05-14,14:24:13
38.811205,115.362968333333,0,0,40677.600162037,2011-05-14,14:24:14
38.8110533333333,115.362555,0,0,40677.6001736111,2011-05-14,14:24:15
38.810905,115.362141666667,0,0,40677.6001851852,2011-05-14,14:24:16
38.8107616666667,115.361733333333,0,0,40677.6001967593,2011-05-14,14:24:17
38.81061,115.361326666667,0,0,40677.6002083333,2011-05-14,14:24:18
38.8104583333333,115.360921666667,0,0,40677.6002199074,2011-05-14,14:24:19
38.81031,115.360513333333,0,0,40677.6002314815,2011-05-14,14:24:20
38.810165,115.360101666667,0,0,40677.6002430556,2011-05-14,14:24:21
38.810015,115.359691666667,0,0,40677.6002546296,2011-05-14,14:24:22
38.8098666666667,115.359281666667,0,0,40677.6002662037,2011-05-14,14:24:23
38.80972,115.358871666667,0,0,40677.6002777778,2011-05-14,14:24:24
38.809575,115.358458333333,0,0,40677.6002893519,2011-05-14,14:24:25
38.809435,115.358045,0,0,40677.6003009259,2011-05-14,14:24:26
38.8092983333333,115.357623333333,0,0,40677.6003125,2011-05-14,14:24:27
38.80916,115.357205,0,0,40677.6003240741,2011-05-14,14:24:28
38.8090133333333,115.356793333333,0,0,40677.6003356481,2011-05-14,14:24:29
38.8088733333333,115.356378333333,0,0,40677.6003472222,2011-05-14,14:24:30
38.8087316666667,115.35596,0,0,40677.6003587963,2011-05-14,14:24:31
38.8085933333333,115.35554,0,0,40677.6003703704,2011-05-14,14:24:32
38.80845,115.355118333333,0,0,40677.6003819444,2011-05-14,14:24:33
38.808305,115.35469,0,0,40677.6003935185,2011-05-14,14:24:34
38.8081633333333,115.354265,0,0,40677.6004050926,2011-05-14,14:24:35
38.808015,115.353841666667,0,0,40677.6004166667,2011-05-14,14:24:36
38.80787,115.353418333333,0,0,40677.6004282407,2011-05-14,14:24:37
38.807725,115.352996666667,0,0,40677.6004398148,2011-05-14,14:24:38
38.8075733333333,115.352571666667,0,0,40677.6004513889,2011-05-14,14:24:39
38.807425,115.352146666667,0,0,40677.600462963,2011-05-14,14:24:40
38.80728,115.351721666667,0,0,40677.600474537,2011-05-14,14:24:41
38.8071366666667,115.351298333333,0,0,40677.6004861111,2011-05-14,14:24:42
38.8069966666667,115.35087,0,0,40677.6004976852,2011-05-14,14:24:43
38.8068583333333,115.350445,0,0,40677.6005092593,2011-05-14,14:24:44
38.8067183333333,115.350016666667,0,0,40677.6005208333,2011-05-14,14:24:45
38.8065866666667,115.34958,0,0,40677.6005324074,2011-05-14,14:24:46
38.8064583333333,115.349148333333,0,0,40677.6005439815,2011-05-14,14:24:47
38.8063216666667,115.348716666667,0,0,40677.6005555556,2011-05-14,14:24:48
38.8061866666667,115.348291666667,0,0,40677.6005671296,2011-05-14,14:24:49
38.8060516666667,115.347858333333,0,0,40677.6005787037,2011-05-14,14:24:50
38.805915,115.347423333333,0,0,40677.6005902778,2011-05-14,14:24:51
38.8057766666667,115.346996666667,0,0,40677.6006018519,2011-05-14,14:24:52
38.80564,115.346565,0,0,40677.6006134259,2011-05-14,14:24:53
38.805495,115.34613,0,0,40677.600625,2011-05-14,14:24:54
38.80535,115.345698333333,0,0,40677.6006365741,2011-05-14,14:24:55
38.8052066666667,115.345266666667,0,0,40677.6006481481,2011-05-14,14:24:56
38.80506,115.34484,0,0,40677.6006597222,2011-05-14,14:24:57
38.8049166666667,115.344406666667,0,0,40677.6006712963,2011-05-14,14:24:58
38.8047683333333,115.343973333333,0,0,40677.6006828704,2011-05-14,14:24:59
38.8046216666667,115.343536666667,0,0,40677.6006944444,2011-05-14,14:25:00
38.804475,115.343105,0,0,40677.6007060185,2011-05-14,14:25:01
38.8043266666667,115.342676666667,0,0,40677.6007175926,2011-05-14,14:25:02
38.80418,115.342243333333,0,0,40677.6007291667,2011-05-14,14:25:03
38.8040316666667,115.341816666667,0,0,40677.6007407407,2011-05-14,14:25:04
38.8038866666667,115.341386666667,0,0,40677.6007523148,2011-05-14,14:25:05
38.80374,115.340953333333,0,0,40677.6007638889,2011-05-14,14:25:06
38.803595,115.340521666667,0,0,40677.600775463,2011-05-14,14:25:07
38.8034483333333,115.34009,0,0,40677.600787037,2011-05-14,14:25:08
38.8033016666667,115.339656666667,0,0,40677.6007986111,2011-05-14,14:25:09
38.8031533333333,115.339223333333,0,0,40677.6008101852,2011-05-14,14:25:10
38.8030016666667,115.338788333333,0,0,40677.6008217593,2011-05-14,14:25:11
38.8028533333333,115.338353333333,0,0,40677.6008333333,2011-05-14,14:25:12
38.802705,115.337916666667,0,0,40677.6008449074,2011-05-14,14:25:13
38.8025566666667,115.337483333333,0,0,40677.6008564815,2011-05-14,14:25:14
38.80241,115.33705,0,0,40677.6008680556,2011-05-14,14:25:15
38.8022683333333,115.336618333333,0,0,40677.6008796296,2011-05-14,14:25:16
38.8021233333333,115.336185,0,0,40677.6008912037,2011-05-14,14:25:17
38.8019683333333,115.335743333333,0,0,40677.6009027778,2011-05-14,14:25:18
38.8018166666667,115.335305,0,0,40677.6009143519,2011-05-14,14:25:19
38.801665,115.334868333333,0,0,40677.6009259259,2011-05-14,14:25:20
38.8015166666667,115.33443,0,0,40677.6009375,2011-05-14,14:25:21
38.80137,115.33399,0,0,40677.6009490741,2011-05-14,14:25:22
38.8012216666667,115.333548333333,0,0,40677.6009606481,2011-05-14,14:25:23
38.8010716666667,115.333103333333,0,0,40677.6009722222,2011-05-14,14:25:24
38.8009266666667,115.332661666667,0,0,40677.6009837963,2011-05-14,14:25:25
38.800785,115.332213333333,0,0,40677.6009953704,2011-05-14,14:25:26
38.800635,115.331771666667,0,0,40677.6010069444,2011-05-14,14:25:27
38.8004833333333,115.331326666667,0,0,40677.6010185185,2011-05-14,14:25:28
38.8003333333333,115.330886666667,0,0,40677.6010300926,2011-05-14,14:25:29
38.8001866666667,115.330443333333,0,0,40677.6010416667,2011-05-14,14:25:30
38.800035,115.33,0,0,40677.6010532407,2011-05-14,14:25:31
38.7998816666667,115.329556666667,0,0,40677.6010648148,2011-05-14,14:25:32
38.799735,115.329113333333,0,0,40677.6010763889,2011-05-14,14:25:33
38.7995833333333,115.328675,0,0,40677.601087963,2011-05-14,14:25:34
38.79943,115.32823,0,0,40677.601099537,2011-05-14,14:25:35
38.799275,115.327788333333,0,0,40677.6011111111,2011-05-14,14:25:36
38.7991216666667,115.327345,0,0,40677.6011226852,2011-05-14,14:25:37
38.7989666666667,115.3269,0,0,40677.6011342593,2011-05-14,14:25:38
38.7988183333333,115.326453333333,0,0,40677.6011458333,2011-05-14,14:25:39
38.7986683333333,115.32601,0,0,40677.6011574074,2011-05-14,14:25:40
38.7985216666667,115.325561666667,0,0,40677.6011689815,2011-05-14,14:25:41
38.7983683333333,115.32511,0,0,40677.6011805556,2011-05-14,14:25:42
38.7982183333333,115.324661666667,0,0,40677.6011921296,2011-05-14,14:25:43
38.798065,115.324218333333,0,0,40677.6012037037,2011-05-14,14:25:44
38.7979166666667,115.323773333333,0,0,40677.6012152778,2011-05-14,14:25:45
38.7977633333333,115.32333,0,0,40677.6012268519,2011-05-14,14:25:46
38.7976166666667,115.322888333333,0,0,40677.6012384259,2011-05-14,14:25:47
38.7974666666667,115.322443333333,0,0,40677.60125,2011-05-14,14:25:48
38.7973133333333,115.322005,0,0,40677.6012615741,2011-05-14,14:25:49
38.79716,115.321556666667,0,0,40677.6012731481,2011-05-14,14:25:50
38.797005,115.321108333333,0,0,40677.6012847222,2011-05-14,14:25:51
38.7968466666667,115.32066,0,0,40677.6012962963,2011-05-14,14:25:52
38.796695,115.320205,0,0,40677.6013078704,2011-05-14,14:25:53
38.7965466666667,115.319761666667,0,0,40677.6013194444,2011-05-14,14:25:54
38.7963983333333,115.319316666667,0,0,40677.6013310185,2011-05-14,14:25:55
38.796245,115.318868333333,0,0,40677.6013425926,2011-05-14,14:25:56
38.7960933333333,115.318423333333,0,0,40677.6013541667,2011-05-14,14:25:57
38.79594,115.31798,0,0,40677.6013657407,2011-05-14,14:25:58
38.7957833333333,115.31753,0,0,40677.6013773148,2011-05-14,14:25:59
38.79563,115.31708,0,0,40677.6013888889,2011-05-14,14:26:00
38.79548,115.31663,0,0,40677.601400463,2011-05-14,14:26:01
38.7953266666667,115.316183333333,0,0,40677.601412037,2011-05-14,14:26:02
38.7951766666667,115.315736666667,0,0,40677.6014236111,2011-05-14,14:26:03
38.7950266666667,115.315288333333,0,0,40677.6014351852,2011-05-14,14:26:04
38.7948733333333,115.31484,0,0,40677.6014467593,2011-05-14,14:26:05
38.79472,115.31439,0,0,40677.6014583333,2011-05-14,14:26:06
38.7945716666667,115.313938333333,0,0,40677.6014699074,2011-05-14,14:26:07
38.7944266666667,115.31349,0,0,40677.6014814815,2011-05-14,14:26:08
38.7942716666667,115.313045,0,0,40677.6014930556,2011-05-14,14:26:09
38.79412,115.312595,0,0,40677.6015046296,2011-05-14,14:26:10
38.793965,115.312141666667,0,0,40677.6015162037,2011-05-14,14:26:11
38.7938133333333,115.311696666667,0,0,40677.6015277778,2011-05-14,14:26:12
38.7936633333333,115.311253333333,0,0,40677.6015393519,2011-05-14,14:26:13
38.7935116666667,115.310805,0,0,40677.6015509259,2011-05-14,14:26:14
38.7933616666667,115.310355,0,0,40677.6015625,2011-05-14,14:26:15
38.7932066666667,115.309905,0,0,40677.6015740741,2011-05-14,14:26:16
38.7930533333333,115.309458333333,0,0,40677.6015856481,2011-05-14,14:26:17
38.7929033333333,115.309008333333,0,0,40677.6015972222,2011-05-14,14:26:18
38.7927483333333,115.308561666667,0,0,40677.6016087963,2011-05-14,14:26:19
38.792595,115.308115,0,0,40677.6016203704,2011-05-14,14:26:20
38.7924366666667,115.307665,0,0,40677.6016319444,2011-05-14,14:26:21
38.7922833333333,115.307216666667,0,0,40677.6016435185,2011-05-14,14:26:22
38.7921283333333,115.306771666667,0,0,40677.6016550926,2011-05-14,14:26:23
38.79198,115.30633,0,0,40677.6016666667,2011-05-14,14:26:24
38.7918266666667,115.305883333333,0,0,40677.6016782407,2011-05-14,14:26:25
38.7916766666667,115.305431666667,0,0,40677.6016898148,2011-05-14,14:26:26
38.791525,115.304983333333,0,0,40677.6017013889,2011-05-14,14:26:27
38.791375,115.304533333333,0,0,40677.601712963,2011-05-14,14:26:28
38.7912216666667,115.304083333333,0,0,40677.601724537,2011-05-14,14:26:29
38.7910716666667,115.30363,0,0,40677.6017361111,2011-05-14,14:26:30
38.790915,115.30318,0,0,40677.6017476852,2011-05-14,14:26:31
38.79076,115.30273,0,0,40677.6017592593,2011-05-14,14:26:32
38.7906066666667,115.302281666667,0,0,40677.6017708333,2011-05-14,14:26:33
38.7904533333333,115.301831666667,0,0,40677.6017824074,2011-05-14,14:26:34
38.7902983333333,115.301388333333,0,0,40677.6017939815,2011-05-14,14:26:35
38.7901416666667,115.300945,0,0,40677.6018055556,2011-05-14,14:26:36
38.7899883333333,115.300498333333,0,0,40677.6018171296,2011-05-14,14:26:37
38.789835,115.30005,0,0,40677.6018287037,2011-05-14,14:26:38
38.7896833333333,115.299603333333,0,0,40677.6018402778,2011-05-14,14:26:39
38.7895316666667,115.299153333333,0,0,40677.6018518518,2011-05-14,14:26:40
38.7893816666667,115.298701666667,0,0,40677.6018634259,2011-05-14,14:26:41
38.789235,115.29825,0,0,40677.601875,2011-05-14,14:26:42
38.7890816666667,115.2978,0,0,40677.6018865741,2011-05-14,14:26:43
38.7889316666667,115.297351666667,0,0,40677.6018981481,2011-05-14,14:26:44
38.7887816666667,115.296906666667,0,0,40677.6019097222,2011-05-14,14:26:45
38.7886316666667,115.296456666667,0,0,40677.6019212963,2011-05-14,14:26:46
38.78848,115.296003333333,0,0,40677.6019328704,2011-05-14,14:26:47
38.7883316666667,115.295555,0,0,40677.6019444444,2011-05-14,14:26:48
38.7881783333333,115.295105,0,0,40677.6019560185,2011-05-14,14:26:49
38.7880266666667,115.294658333333,0,0,40677.6019675926,2011-05-14,14:26:50
38.7878716666667,115.294213333333,0,0,40677.6019791667,2011-05-14,14:26:51
38.787715,115.293763333333,0,0,40677.6019907407,2011-05-14,14:26:52
38.7875616666667,115.293318333333,0,0,40677.6020023148,2011-05-14,14:26:53
38.7874083333333,115.29287,0,0,40677.6020138889,2011-05-14,14:26:54
38.7872566666667,115.292415,0,0,40677.602025463,2011-05-14,14:26:55
38.7871066666667,115.291961666667,0,0,40677.602037037,2011-05-14,14:26:56
38.7869566666667,115.291513333333,0,0,40677.6020486111,2011-05-14,14:26:57
38.7868016666667,115.291061666667,0,0,40677.6020601852,2011-05-14,14:26:58
38.78665,115.290618333333,0,0,40677.6020717593,2011-05-14,14:26:59
38.786495,115.290175,0,0,40677.6020833333,2011-05-14,14:27:00
38.786345,115.289728333333,0,0,40677.6020949074,2011-05-14,14:27:01
38.7861916666667,115.289278333333,0,0,40677.6021064815,2011-05-14,14:27:02
38.7860366666667,115.288833333333,0,0,40677.6021180556,2011-05-14,14:27:03
38.7858783333333,115.288381666667,0,0,40677.6021296296,2011-05-14,14:27:04
38.785725,115.287928333333,0,0,40677.6021412037,2011-05-14,14:27:05
38.7855683333333,115.287473333333,0,0,40677.6021527778,2011-05-14,14:27:06
38.785415,115.287015,0,0,40677.6021643518,2011-05-14,14:27:07
38.785255,115.28656,0,0,40677.6021759259,2011-05-14,14:27:08
38.7851016666667,115.286105,0,0,40677.6021875,2011-05-14,14:27:09
38.78495,115.285653333333,0,0,40677.6021990741,2011-05-14,14:27:10
38.7847966666667,115.285205,0,0,40677.6022106481,2011-05-14,14:27:11
38.7846433333333,115.284758333333,0,0,40677.6022222222,2011-05-14,14:27:12
38.7844883333333,115.284305,0,0,40677.6022337963,2011-05-14,14:27:13
38.7843366666667,115.283853333333,0,0,40677.6022453704,2011-05-14,14:27:14
38.7841866666667,115.283401666667,0,0,40677.6022569444,2011-05-14,14:27:15
38.78404,115.282953333333,0,0,40677.6022685185,2011-05-14,14:27:16
38.7838916666667,115.282506666667,0,0,40677.6022800926,2011-05-14,14:27:17
38.7837433333333,115.282056666667,0,0,40677.6022916667,2011-05-14,14:27:18
38.7835916666667,115.281608333333,0,0,40677.6023032407,2011-05-14,14:27:19
38.7834416666667,115.28116,0,0,40677.6023148148,2011-05-14,14:27:20
38.78329,115.280715,0,0,40677.6023263889,2011-05-14,14:27:21
38.7831383333333,115.28027,0,0,40677.602337963,2011-05-14,14:27:22
38.782985,115.279821666667,0,0,40677.602349537,2011-05-14,14:27:23
38.7828333333333,115.279375,0,0,40677.6023611111,2011-05-14,14:27:24
38.7826816666667,115.278925,0,0,40677.6023726852,2011-05-14,14:27:25
38.7825283333333,115.278476666667,0,0,40677.6023842593,2011-05-14,14:27:26
38.7823766666667,115.278031666667,0,0,40677.6023958333,2011-05-14,14:27:27
38.78222,115.277583333333,0,0,40677.6024074074,2011-05-14,14:27:28
38.7820666666667,115.277128333333,0,0,40677.6024189815,2011-05-14,14:27:29
38.7819116666667,115.276676666667,0,0,40677.6024305556,2011-05-14,14:27:30
38.781755,115.276225,0,0,40677.6024421296,2011-05-14,14:27:31
38.7816,115.27578,0,0,40677.6024537037,2011-05-14,14:27:32
38.7814466666667,115.275326666667,0,0,40677.6024652778,2011-05-14,14:27:33
38.781295,115.274878333333,0,0,40677.6024768518,2011-05-14,14:27:34
38.7811416666667,115.274425,0,0,40677.6024884259,2011-05-14,14:27:35
38.7809866666667,115.273975,0,0,40677.6025,2011-05-14,14:27:36
38.7808283333333,115.273528333333,0,0,40677.6025115741,2011-05-14,14:27:37
38.7806766666667,115.27308,0,0,40677.6025231481,2011-05-14,14:27:38
38.7805216666667,115.272626666667,0,0,40677.6025347222,2011-05-14,14:27:39
38.7803683333333,115.272178333333,0,0,40677.6025462963,2011-05-14,14:27:40
38.7802166666667,115.271733333333,0,0,40677.6025578704,2011-05-14,14:27:41
38.7800633333333,115.271281666667,0,0,40677.6025694444,2011-05-14,14:27:42
38.7799116666667,115.270833333333,0,0,40677.6025810185,2011-05-14,14:27:43
38.7797583333333,115.270386666667,0,0,40677.6025925926,2011-05-14,14:27:44
38.7796033333333,115.269938333333,0,0,40677.6026041667,2011-05-14,14:27:45
38.7794466666667,115.269488333333,0,0,40677.6026157407,2011-05-14,14:27:46
38.77929,115.269036666667,0,0,40677.6026273148,2011-05-14,14:27:47
38.7791433333333,115.268585,0,0,40677.6026388889,2011-05-14,14:27:48
38.7789933333333,115.268131666667,0,0,40677.602650463,2011-05-14,14:27:49
38.7788383333333,115.26768,0,0,40677.602662037,2011-05-14,14:27:50
38.778695,115.26723,0,0,40677.6026736111,2011-05-14,14:27:51
38.7785483333333,115.266781666667,0,0,40677.6026851852,2011-05-14,14:27:52
38.778395,115.266333333333,0,0,40677.6026967593,2011-05-14,14:27:53
38.7782433333333,115.265883333333,0,0,40677.6027083333,2011-05-14,14:27:54
38.7780933333333,115.26544,0,0,40677.6027199074,2011-05-14,14:27:55
38.7779333333333,115.264998333333,0,0,40677.6027314815,2011-05-14,14:27:56
38.7777733333333,115.264555,0,0,40677.6027430556,2011-05-14,14:27:57
38.777605,115.264126666667,0,0,40677.6027546296,2011-05-14,14:27:58
38.7774366666667,115.2637,0,0,40677.6027662037,2011-05-14,14:27:59
38.77725,115.263266666667,0,0,40677.6027777778,2011-05-14,14:28:00
38.77706,115.262841666667,0,0,40677.6027893518,2011-05-14,14:28:01
38.7768633333333,115.26242,0,0,40677.6028009259,2011-05-14,14:28:02
38.77666,115.262008333333,0,0,40677.6028125,2011-05-14,14:28:03
38.7764483333333,115.261601666667,0,0,40677.6028240741,2011-05-14,14:28:04
38.7762283333333,115.261201666667,0,0,40677.6028356481,2011-05-14,14:28:05
38.7760033333333,115.260805,0,0,40677.6028472222,2011-05-14,14:28:06
38.7757733333333,115.260423333333,0,0,40677.6028587963,2011-05-14,14:28:07
38.7755283333333,115.260041666667,0,0,40677.6028703704,2011-05-14,14:28:08
38.7752866666667,115.259671666667,0,0,40677.6028819444,2011-05-14,14:28:09
38.775035,115.259308333333,0,0,40677.6028935185,2011-05-14,14:28:10
38.77479,115.25894,0,0,40677.6029050926,2011-05-14,14:28:11
38.77454,115.258575,0,0,40677.6029166667,2011-05-14,14:28:12
38.7742883333333,115.258215,0,0,40677.6029282407,2011-05-14,14:28:13
38.7740366666667,115.257845,0,0,40677.6029398148,2011-05-14,14:28:14
38.7737833333333,115.25748,0,0,40677.6029513889,2011-05-14,14:28:15
38.7735333333333,115.257116666667,0,0,40677.602962963,2011-05-14,14:28:16
38.77328,115.256746666667,0,0,40677.602974537,2011-05-14,14:28:17
38.7730316666667,115.256378333333,0,0,40677.6029861111,2011-05-14,14:28:18
38.7727866666667,115.256011666667,0,0,40677.6029976852,2011-05-14,14:28:19
38.7725433333333,115.25564,0,0,40677.6030092593,2011-05-14,14:28:20
38.7722966666667,115.255275,0,0,40677.6030208333,2011-05-14,14:28:21
38.7720433333333,115.254906666667,0,0,40677.6030324074,2011-05-14,14:28:22
38.77179,115.25454,0,0,40677.6030439815,2011-05-14,14:28:23
38.7715383333333,115.254171666667,0,0,40677.6030555556,2011-05-14,14:28:24
38.7712933333333,115.2538,0,0,40677.6030671296,2011-05-14,14:28:25
38.7710483333333,115.253433333333,0,0,40677.6030787037,2011-05-14,14:28:26
38.7708033333333,115.253066666667,0,0,40677.6030902778,2011-05-14,14:28:27
38.7705566666667,115.252696666667,0,0,40677.6031018518,2011-05-14,14:28:28
38.7703083333333,115.252328333333,0,0,40677.6031134259,2011-05-14,14:28:29
38.77006,115.251963333333,0,0,40677.603125,2011-05-14,14:28:30
38.7698133333333,115.251595,0,0,40677.6031365741,2011-05-14,14:28:31
38.7695666666667,115.25123,0,0,40677.6031481481,2011-05-14,14:28:32
38.7693166666667,115.250863333333,0,0,40677.6031597222,2011-05-14,14:28:33
38.769065,115.250495,0,0,40677.6031712963,2011-05-14,14:28:34
38.768815,115.250131666667,0,0,40677.6031828704,2011-05-14,14:28:35
38.7685666666667,115.249768333333,0,0,40677.6031944444,2011-05-14,14:28:36
38.7683233333333,115.2494,0,0,40677.6032060185,2011-05-14,14:28:37
38.7680783333333,115.249033333333,0,0,40677.6032175926,2011-05-14,14:28:38
38.7678316666667,115.248666666667,0,0,40677.6032291667,2011-05-14,14:28:39
38.767585,115.248298333333,0,0,40677.6032407407,2011-05-14,14:28:40
38.7673316666667,115.247928333333,0,0,40677.6032523148,2011-05-14,14:28:41
38.7670883333333,115.247556666667,0,0,40677.6032638889,2011-05-14,14:28:42
38.7668383333333,115.247188333333,0,0,40677.603275463,2011-05-14,14:28:43
38.7665883333333,115.246816666667,0,0,40677.603287037,2011-05-14,14:28:44
38.7663416666667,115.246451666667,0,0,40677.6032986111,2011-05-14,14:28:45
38.7660916666667,115.246085,0,0,40677.6033101852,2011-05-14,14:28:46
38.765845,115.245716666667,0,0,40677.6033217593,2011-05-14,14:28:47
38.7655966666667,115.245341666667,0,0,40677.6033333333,2011-05-14,14:28:48
38.7653466666667,115.244971666667,0,0,40677.6033449074,2011-05-14,14:28:49
38.7651,115.244601666667,0,0,40677.6033564815,2011-05-14,14:28:50
38.76485,115.244228333333,0,0,40677.6033680556,2011-05-14,14:28:51
38.7646016666667,115.243853333333,0,0,40677.6033796296,2011-05-14,14:28:52
38.7643533333333,115.24348,0,0,40677.6033912037,2011-05-14,14:28:53
38.764105,115.243108333333,0,0,40677.6034027778,2011-05-14,14:28:54
38.76385,115.242736666667,0,0,40677.6034143518,2011-05-14,14:28:55
38.7635966666667,115.242366666667,0,0,40677.6034259259,2011-05-14,14:28:56
38.7633483333333,115.241991666667,0,0,40677.6034375,2011-05-14,14:28:57
38.7631016666667,115.241611666667,0,0,40677.6034490741,2011-05-14,14:28:58
38.76285,115.241233333333,0,0,40677.6034606481,2011-05-14,14:28:59
38.7626,115.240856666667,0,0,40677.6034722222,2011-05-14,14:29:00
38.76235,115.240481666667,0,0,40677.6034837963,2011-05-14,14:29:01
38.7620966666667,115.240103333333,0,0,40677.6034953704,2011-05-14,14:29:02
38.7618416666667,115.239725,0,0,40677.6035069444,2011-05-14,14:29:03
38.7615933333333,115.23935,0,0,40677.6035185185,2011-05-14,14:29:04
38.7613383333333,115.238976666667,0,0,40677.6035300926,2011-05-14,14:29:05
38.7610866666667,115.238605,0,0,40677.6035416667,2011-05-14,14:29:06
38.7608316666667,115.238233333333,0,0,40677.6035532407,2011-05-14,14:29:07
38.7605783333333,115.237855,0,0,40677.6035648148,2011-05-14,14:29:08
38.7603266666667,115.237485,0,0,40677.6035763889,2011-05-14,14:29:09
38.76008,115.237111666667,0,0,40677.603587963,2011-05-14,14:29:10
38.7598283333333,115.236736666667,0,0,40677.603599537,2011-05-14,14:29:11
38.7595833333333,115.236365,0,0,40677.6036111111,2011-05-14,14:29:12
38.7593316666667,115.23599,0,0,40677.6036226852,2011-05-14,14:29:13
38.75908,115.235616666667,0,0,40677.6036342593,2011-05-14,14:29:14
38.7588266666667,115.235245,0,0,40677.6036458333,2011-05-14,14:29:15
38.758575,115.234868333333,0,0,40677.6036574074,2011-05-14,14:29:16
38.7583283333333,115.234496666667,0,0,40677.6036689815,2011-05-14,14:29:17
38.758075,115.234126666667,0,0,40677.6036805556,2011-05-14,14:29:18
38.75782,115.233758333333,0,0,40677.6036921296,2011-05-14,14:29:19
38.75757,115.23339,0,0,40677.6037037037,2011-05-14,14:29:20
38.7573166666667,115.23302,0,0,40677.6037152778,2011-05-14,14:29:21
38.7570683333333,115.232651666667,0,0,40677.6037268518,2011-05-14,14:29:22
38.756815,115.232286666667,0,0,40677.6037384259,2011-05-14,14:29:23
38.756565,115.231916666667,0,0,40677.60375,2011-05-14,14:29:24
38.7563133333333,115.231541666667,0,0,40677.6037615741,2011-05-14,14:29:25
38.756065,115.231168333333,0,0,40677.6037731481,2011-05-14,14:29:26
38.7558183333333,115.230793333333,0,0,40677.6037847222,2011-05-14,14:29:27
38.7555666666667,115.230425,0,0,40677.6037962963,2011-05-14,14:29:28
38.7553166666667,115.230051666667,0,0,40677.6038078704,2011-05-14,14:29:29
38.7550616666667,115.22968,0,0,40677.6038194444,2011-05-14,14:29:30
38.7548066666667,115.229303333333,0,0,40677.6038310185,2011-05-14,14:29:31
38.754555,115.228925,0,0,40677.6038425926,2011-05-14,14:29:32
38.7543033333333,115.228555,0,0,40677.6038541667,2011-05-14,14:29:33
38.7540466666667,115.228183333333,0,0,40677.6038657407,2011-05-14,14:29:34
38.753795,115.227813333333,0,0,40677.6038773148,2011-05-14,14:29:35
38.753545,115.227443333333,0,0,40677.6038888889,2011-05-14,14:29:36
38.7532916666667,115.227071666667,0,0,40677.603900463,2011-05-14,14:29:37
38.7530366666667,115.2267,0,0,40677.603912037,2011-05-14,14:29:38
38.752785,115.22633,0,0,40677.6039236111,2011-05-14,14:29:39
38.7525283333333,115.225955,0,0,40677.6039351852,2011-05-14,14:29:40
38.7522766666667,115.225581666667,0,0,40677.6039467593,2011-05-14,14:29:41
38.7520283333333,115.225208333333,0,0,40677.6039583333,2011-05-14,14:29:42
38.7517733333333,115.224831666667,0,0,40677.6039699074,2011-05-14,14:29:43
38.751525,115.224455,0,0,40677.6039814815,2011-05-14,14:29:44
38.7512733333333,115.224088333333,0,0,40677.6039930556,2011-05-14,14:29:45
38.75102,115.223716666667,0,0,40677.6040046296,2011-05-14,14:29:46
38.7507716666667,115.223346666667,0,0,40677.6040162037,2011-05-14,14:29:47
38.7505233333333,115.222975,0,0,40677.6040277778,2011-05-14,14:29:48
38.7502783333333,115.222603333333,0,0,40677.6040393518,2011-05-14,14:29:49
38.7500283333333,115.222236666667,0,0,40677.6040509259,2011-05-14,14:29:50
38.7497816666667,115.221865,0,0,40677.6040625,2011-05-14,14:29:51
38.7495333333333,115.221498333333,0,0,40677.6040740741,2011-05-14,14:29:52
38.749285,115.221125,0,0,40677.6040856481,2011-05-14,14:29:53
38.749035,115.220748333333,0,0,40677.6040972222,2011-05-14,14:29:54
38.748785,115.220371666667,0,0,40677.6041087963,2011-05-14,14:29:55
38.7485366666667,115.219998333333,0,0,40677.6041203704,2011-05-14,14:29:56
38.7482883333333,115.219631666667,0,0,40677.6041319444,2011-05-14,14:29:57
38.74804,115.219261666667,0,0,40677.6041435185,2011-05-14,14:29:58
38.747785,115.218886666667,0,0,40677.6041550926,2011-05-14,14:29:59
38.7475266666667,115.218511666667,0,0,40677.6041666667,2011-05-14,14:30:00
38.7472783333333,115.218141666667,0,0,40677.6041782407,2011-05-14,14:30:01
38.7470316666667,115.217766666667,0,0,40677.6041898148,2011-05-14,14:30:02
38.7467883333333,115.217388333333,0,0,40677.6042013889,2011-05-14,14:30:03
38.7465466666667,115.217008333333,0,0,40677.604212963,2011-05-14,14:30:04
38.74631,115.216621666667,0,0,40677.604224537,2011-05-14,14:30:05
38.7460766666667,115.216231666667,0,0,40677.6042361111,2011-05-14,14:30:06
38.7458433333333,115.215843333333,0,0,40677.6042476852,2011-05-14,14:30:07
38.745615,115.215458333333,0,0,40677.6042592593,2011-05-14,14:30:08
38.7453783333333,115.215073333333,0,0,40677.6042708333,2011-05-14,14:30:09
38.7451416666667,115.214685,0,0,40677.6042824074,2011-05-14,14:30:10
38.7449033333333,115.214295,0,0,40677.6042939815,2011-05-14,14:30:11
38.7446666666667,115.213915,0,0,40677.6043055556,2011-05-14,14:30:12
38.7444316666667,115.213531666667,0,0,40677.6043171296,2011-05-14,14:30:13
38.7441966666667,115.213146666667,0,0,40677.6043287037,2011-05-14,14:30:14
38.7439583333333,115.212758333333,0,0,40677.6043402778,2011-05-14,14:30:15
38.7437233333333,115.21237,0,0,40677.6043518518,2011-05-14,14:30:16
38.743485,115.211983333333,0,0,40677.6043634259,2011-05-14,14:30:17
38.7432483333333,115.211591666667,0,0,40677.604375,2011-05-14,14:30:18
38.743015,115.211206666667,0,0,40677.6043865741,2011-05-14,14:30:19
38.742775,115.210825,0,0,40677.6043981481,2011-05-14,14:30:20
38.74253,115.210446666667,0,0,40677.6044097222,2011-05-14,14:30:21
38.7422833333333,115.210078333333,0,0,40677.6044212963,2011-05-14,14:30:22
38.7420333333333,115.209708333333,0,0,40677.6044328704,2011-05-14,14:30:23
38.7417766666667,115.209341666667,0,0,40677.6044444444,2011-05-14,14:30:24
38.7415216666667,115.208985,0,0,40677.6044560185,2011-05-14,14:30:25
38.74127,115.208621666667,0,0,40677.6044675926,2011-05-14,14:30:26
38.7410133333333,115.208253333333,0,0,40677.6044791667,2011-05-14,14:30:27
38.7407616666667,115.207888333333,0,0,40677.6044907407,2011-05-14,14:30:28
38.7405083333333,115.20752,0,0,40677.6045023148,2011-05-14,14:30:29
38.7402566666667,115.207153333333,0,0,40677.6045138889,2011-05-14,14:30:30
38.7400016666667,115.206788333333,0,0,40677.604525463,2011-05-14,14:30:31
38.73975,115.206423333333,0,0,40677.604537037,2011-05-14,14:30:32
38.7394983333333,115.206071666667,0,0,40677.6045486111,2011-05-14,14:30:33
38.73923,115.20571,0,0,40677.6045601852,2011-05-14,14:30:34
38.7389783333333,115.205335,0,0,40677.6045717593,2011-05-14,14:30:35
38.73873,115.204958333333,0,0,40677.6045833333,2011-05-14,14:30:36
38.738485,115.204575,0,0,40677.6045949074,2011-05-14,14:30:37
38.7382333333333,115.204193333333,0,0,40677.6046064815,2011-05-14,14:30:38
38.73798,115.203808333333,0,0,40677.6046180556,2011-05-14,14:30:39
38.737735,115.203431666667,0,0,40677.6046296296,2011-05-14,14:30:40
38.73749,115.20305,0,0,40677.6046412037,2011-05-14,14:30:41
38.7372466666667,115.202671666667,0,0,40677.6046527778,2011-05-14,14:30:42
38.7369983333333,115.202295,0,0,40677.6046643518,2011-05-14,14:30:43
38.7367416666667,115.201913333333,0,0,40677.6046759259,2011-05-14,14:30:44
38.7364833333333,115.20154,0,0,40677.6046875,2011-05-14,14:30:45
38.7362316666667,115.201176666667,0,0,40677.6046990741,2011-05-14,14:30:46
38.73599,115.20081,0,0,40677.6047106481,2011-05-14,14:30:47
38.7357516666667,115.200438333333,0,0,40677.6047222222,2011-05-14,14:30:48
38.7355066666667,115.20006,0,0,40677.6047337963,2011-05-14,14:30:49
38.735255,115.199686666667,0,0,40677.6047453704,2011-05-14,14:30:50
38.7350016666667,115.199315,0,0,40677.6047569444,2011-05-14,14:30:51
38.7347533333333,115.198946666667,0,0,40677.6047685185,2011-05-14,14:30:52
38.7345083333333,115.198578333333,0,0,40677.6047800926,2011-05-14,14:30:53
38.7342633333333,115.198215,0,0,40677.6047916667,2011-05-14,14:30:54
38.7340066666667,115.197846666667,0,0,40677.6048032407,2011-05-14,14:30:55
38.7337516666667,115.197478333333,0,0,40677.6048148148,2011-05-14,14:30:56
38.73349,115.197116666667,0,0,40677.6048263889,2011-05-14,14:30:57
38.73324,115.196753333333,0,0,40677.604837963,2011-05-14,14:30:58
38.7329966666667,115.196388333333,0,0,40677.604849537,2011-05-14,14:30:59
38.7327466666667,115.196021666667,0,0,40677.6048611111,2011-05-14,14:31:00
38.7324966666667,115.195651666667,0,0,40677.6048726852,2011-05-14,14:31:01
38.7322466666667,115.195275,0,0,40677.6048842593,2011-05-14,14:31:02
38.7319916666667,115.194898333333,0,0,40677.6048958333,2011-05-14,14:31:03
38.7317433333333,115.194518333333,0,0,40677.6049074074,2011-05-14,14:31:04
38.7314916666667,115.194145,0,0,40677.6049189815,2011-05-14,14:31:05
38.7312466666667,115.193775,0,0,40677.6049305556,2011-05-14,14:31:06
38.7309933333333,115.193403333333,0,0,40677.6049421296,2011-05-14,14:31:07
38.7307366666667,115.193036666667,0,0,40677.6049537037,2011-05-14,14:31:08
38.7304833333333,115.192665,0,0,40677.6049652778,2011-05-14,14:31:09
38.7302333333333,115.192291666667,0,0,40677.6049768519,2011-05-14,14:31:10
38.7299883333333,115.191921666667,0,0,40677.6049884259,2011-05-14,14:31:11
38.7297416666667,115.191546666667,0,0,40677.605,2011-05-14,14:31:12
38.7294883333333,115.191171666667,0,0,40677.6050115741,2011-05-14,14:31:13
38.7292433333333,115.190796666667,0,0,40677.6050231481,2011-05-14,14:31:14
38.7289983333333,115.190425,0,0,40677.6050347222,2011-05-14,14:31:15
38.7287466666667,115.19006,0,0,40677.6050462963,2011-05-14,14:31:16
38.7284966666667,115.189693333333,0,0,40677.6050578704,2011-05-14,14:31:17
38.7282466666667,115.189321666667,0,0,40677.6050694444,2011-05-14,14:31:18
38.7279966666667,115.188945,0,0,40677.6050810185,2011-05-14,14:31:19
38.7277483333333,115.188575,0,0,40677.6050925926,2011-05-14,14:31:20
38.7275016666667,115.188206666667,0,0,40677.6051041667,2011-05-14,14:31:21
38.727255,115.187828333333,0,0,40677.6051157407,2011-05-14,14:31:22
38.727005,115.18745,0,0,40677.6051273148,2011-05-14,14:31:23
38.72675,115.187076666667,0,0,40677.6051388889,2011-05-14,14:31:24
38.7264916666667,115.186713333333,0,0,40677.605150463,2011-05-14,14:31:25
38.7262433333333,115.186341666667,0,0,40677.605162037,2011-05-14,14:31:26
38.7259916666667,115.185971666667,0,0,40677.6051736111,2011-05-14,14:31:27
38.72574,115.185603333333,0,0,40677.6051851852,2011-05-14,14:31:28
38.7254933333333,115.185226666667,0,0,40677.6051967593,2011-05-14,14:31:29
38.7252483333333,115.18485,0,0,40677.6052083333,2011-05-14,14:31:30
38.725,115.184476666667,0,0,40677.6052199074,2011-05-14,14:31:31
38.72475,115.184101666667,0,0,40677.6052314815,2011-05-14,14:31:32
38.7245016666667,115.183731666667,0,0,40677.6052430556,2011-05-14,14:31:33
38.7242516666667,115.183368333333,0,0,40677.6052546296,2011-05-14,14:31:34
38.7240066666667,115.182996666667,0,0,40677.6052662037,2011-05-14,14:31:35
38.72376,115.182621666667,0,0,40677.6052777778,2011-05-14,14:31:36
38.72351,115.182241666667,0,0,40677.6052893519,2011-05-14,14:31:37
38.72326,115.181861666667,0,0,40677.6053009259,2011-05-14,14:31:38
38.7230083333333,115.181488333333,0,0,40677.6053125,2011-05-14,14:31:39
38.72276,115.181118333333,0,0,40677.6053240741,2011-05-14,14:31:40
38.7225083333333,115.180743333333,0,0,40677.6053356482,2011-05-14,14:31:41
38.72226,115.18037,0,0,40677.6053472222,2011-05-14,14:31:42
38.7220066666667,115.180001666667,0,0,40677.6053587963,2011-05-14,14:31:43
38.721755,115.179635,0,0,40677.6053703704,2011-05-14,14:31:44
38.7215,115.179261666667,0,0,40677.6053819444,2011-05-14,14:31:45
38.7212483333333,115.17889,0,0,40677.6053935185,2011-05-14,14:31:46
38.7209983333333,115.178515,0,0,40677.6054050926,2011-05-14,14:31:47
38.720745,115.178148333333,0,0,40677.6054166667,2011-05-14,14:31:48
38.7205016666667,115.177773333333,0,0,40677.6054282407,2011-05-14,14:31:49
38.7202566666667,115.177405,0,0,40677.6054398148,2011-05-14,14:31:50
38.7200016666667,115.177031666667,0,0,40677.6054513889,2011-05-14,14:31:51
38.7197466666667,115.176661666667,0,0,40677.605462963,2011-05-14,14:31:52
38.7194983333333,115.176298333333,0,0,40677.605474537,2011-05-14,14:31:53
38.7192483333333,115.17593,0,0,40677.6054861111,2011-05-14,14:31:54
38.719005,115.175553333333,0,0,40677.6054976852,2011-05-14,14:31:55
38.7187566666667,115.175185,0,0,40677.6055092593,2011-05-14,14:31:56
38.7185066666667,115.17482,0,0,40677.6055208333,2011-05-14,14:31:57
38.7182533333333,115.174448333333,0,0,40677.6055324074,2011-05-14,14:31:58
38.7180033333333,115.174083333333,0,0,40677.6055439815,2011-05-14,14:31:59
38.7177533333333,115.17372,0,0,40677.6055555556,2011-05-14,14:32:00
38.717505,115.173348333333,0,0,40677.6055671296,2011-05-14,14:32:01
38.7172516666667,115.172981666667,0,0,40677.6055787037,2011-05-14,14:32:02
38.7169966666667,115.172615,0,0,40677.6055902778,2011-05-14,14:32:03
38.7167433333333,115.172246666667,0,0,40677.6056018519,2011-05-14,14:32:04
38.7164883333333,115.171875,0,0,40677.6056134259,2011-05-14,14:32:05
38.7162383333333,115.171501666667,0,0,40677.605625,2011-05-14,14:32:06
38.7159933333333,115.171133333333,0,0,40677.6056365741,2011-05-14,14:32:07
38.7157433333333,115.170768333333,0,0,40677.6056481482,2011-05-14,14:32:08
38.71549,115.170405,0,0,40677.6056597222,2011-05-14,14:32:09
38.7152416666667,115.170045,0,0,40677.6056712963,2011-05-14,14:32:10
38.7149916666667,115.16969,0,0,40677.6056828704,2011-05-14,14:32:11
38.714735,115.169338333333,0,0,40677.6056944444,2011-05-14,14:32:12
38.7144783333333,115.168986666667,0,0,40677.6057060185,2011-05-14,14:32:13
38.71422,115.168631666667,0,0,40677.6057175926,2011-05-14,14:32:14
38.7139633333333,115.168273333333,0,0,40677.6057291667,2011-05-14,14:32:15
38.7137033333333,115.167915,0,0,40677.6057407407,2011-05-14,14:32:16
38.7134466666667,115.167561666667,0,0,40677.6057523148,2011-05-14,14:32:17
38.7131916666667,115.167198333333,0,0,40677.6057638889,2011-05-14,14:32:18
38.71294,115.166828333333,0,0,40677.605775463,2011-05-14,14:32:19
38.7126883333333,115.166456666667,0,0,40677.605787037,2011-05-14,14:32:20
38.7124416666667,115.16609,0,0,40677.6057986111,2011-05-14,14:32:21
38.7121983333333,115.165718333333,0,0,40677.6058101852,2011-05-14,14:32:22
38.7119483333333,115.165346666667,0,0,40677.6058217593,2011-05-14,14:32:23
38.7116966666667,115.164975,0,0,40677.6058333333,2011-05-14,14:32:24
38.7114416666667,115.164613333333,0,0,40677.6058449074,2011-05-14,14:32:25
38.7111883333333,115.164246666667,0,0,40677.6058564815,2011-05-14,14:32:26
38.7109333333333,115.163883333333,0,0,40677.6058680556,2011-05-14,14:32:27
38.7106766666667,115.16352,0,0,40677.6058796296,2011-05-14,14:32:28
38.7104133333333,115.163155,0,0,40677.6058912037,2011-05-14,14:32:29
38.710155,115.162783333333,0,0,40677.6059027778,2011-05-14,14:32:30
38.7098933333333,115.16242,0,0,40677.6059143519,2011-05-14,14:32:31
38.709635,115.16205,0,0,40677.6059259259,2011-05-14,14:32:32
38.7093783333333,115.161683333333,0,0,40677.6059375,2011-05-14,14:32:33
38.7091266666667,115.161315,0,0,40677.6059490741,2011-05-14,14:32:34
38.7088733333333,115.160946666667,0,0,40677.6059606481,2011-05-14,14:32:35
38.70862,115.160573333333,0,0,40677.6059722222,2011-05-14,14:32:36
38.70837,115.160196666667,0,0,40677.6059837963,2011-05-14,14:32:37
38.7081233333333,115.15982,0,0,40677.6059953704,2011-05-14,14:32:38
38.70787,115.159445,0,0,40677.6060069444,2011-05-14,14:32:39
38.70762,115.159065,0,0,40677.6060185185,2011-05-14,14:32:40
38.707375,115.158685,0,0,40677.6060300926,2011-05-14,14:32:41
38.707125,115.15831,0,0,40677.6060416667,2011-05-14,14:32:42
38.7068783333333,115.157933333333,0,0,40677.6060532407,2011-05-14,14:32:43
38.7066266666667,115.157566666667,0,0,40677.6060648148,2011-05-14,14:32:44
38.706375,115.157198333333,0,0,40677.6060763889,2011-05-14,14:32:45
38.7061233333333,115.156828333333,0,0,40677.606087963,2011-05-14,14:32:46
38.7058766666667,115.156458333333,0,0,40677.606099537,2011-05-14,14:32:47
38.7056233333333,115.156083333333,0,0,40677.6061111111,2011-05-14,14:32:48
38.7053733333333,115.155703333333,0,0,40677.6061226852,2011-05-14,14:32:49
38.7051283333333,115.155326666667,0,0,40677.6061342593,2011-05-14,14:32:50
38.7048833333333,115.154945,0,0,40677.6061458333,2011-05-14,14:32:51
38.7046383333333,115.154555,0,0,40677.6061574074,2011-05-14,14:32:52
38.7044,115.154168333333,0,0,40677.6061689815,2011-05-14,14:32:53
38.7041733333333,115.153793333333,0,0,40677.6061805556,2011-05-14,14:32:54
38.7039516666667,115.15342,0,0,40677.6061921296,2011-05-14,14:32:55
38.7037166666667,115.15305,0,0,40677.6062037037,2011-05-14,14:32:56
38.7034783333333,115.15267,0,0,40677.6062152778,2011-05-14,14:32:57
38.7032433333333,115.152283333333,0,0,40677.6062268519,2011-05-14,14:32:58
38.7030083333333,115.1519,0,0,40677.6062384259,2011-05-14,14:32:59
38.70277,115.151523333333,0,0,40677.60625,2011-05-14,14:33:00
38.7025316666667,115.151155,0,0,40677.6062615741,2011-05-14,14:33:01
38.7022933333333,115.15078,0,0,40677.6062731481,2011-05-14,14:33:02
38.7020566666667,115.150408333333,0,0,40677.6062847222,2011-05-14,14:33:03
38.7018383333333,115.15004,0,0,40677.6062962963,2011-05-14,14:33:04
38.7016083333333,115.149663333333,0,0,40677.6063078704,2011-05-14,14:33:05
38.7013733333333,115.149286666667,0,0,40677.6063194444,2011-05-14,14:33:06
38.7011366666667,115.148918333333,0,0,40677.6063310185,2011-05-14,14:33:07
38.7009016666667,115.148558333333,0,0,40677.6063425926,2011-05-14,14:33:08
38.700665,115.148196666667,0,0,40677.6063541667,2011-05-14,14:33:09
38.7004333333333,115.147836666667,0,0,40677.6063657407,2011-05-14,14:33:10
38.7002033333333,115.147471666667,0,0,40677.6063773148,2011-05-14,14:33:11
38.6999766666667,115.147095,0,0,40677.6063888889,2011-05-14,14:33:12
38.69974,115.146728333333,0,0,40677.606400463,2011-05-14,14:33:13
38.699505,115.14636,0,0,40677.606412037,2011-05-14,14:33:14
38.699275,115.145995,0,0,40677.6064236111,2011-05-14,14:33:15
38.6990483333333,115.145625,0,0,40677.6064351852,2011-05-14,14:33:16
38.6988133333333,115.145256666667,0,0,40677.6064467593,2011-05-14,14:33:17
38.6985833333333,115.14489,0,0,40677.6064583333,2011-05-14,14:33:18
38.6983466666667,115.144526666667,0,0,40677.6064699074,2011-05-14,14:33:19
38.6981133333333,115.144165,0,0,40677.6064814815,2011-05-14,14:33:20
38.6978766666667,115.143798333333,0,0,40677.6064930556,2011-05-14,14:33:21
38.6976333333333,115.143446666667,0,0,40677.6065046296,2011-05-14,14:33:22
38.69739,115.143096666667,0,0,40677.6065162037,2011-05-14,14:33:23
38.6971483333333,115.142746666667,0,0,40677.6065277778,2011-05-14,14:33:24
38.696905,115.142395,0,0,40677.6065393519,2011-05-14,14:33:25
38.6966666666667,115.14204,0,0,40677.6065509259,2011-05-14,14:33:26
38.6964266666667,115.14169,0,0,40677.6065625,2011-05-14,14:33:27
38.696185,115.141343333333,0,0,40677.6065740741,2011-05-14,14:33:28
38.69595,115.14099,0,0,40677.6065856481,2011-05-14,14:33:29
38.69571,115.140645,0,0,40677.6065972222,2011-05-14,14:33:30
38.6954716666667,115.140295,0,0,40677.6066087963,2011-05-14,14:33:31
38.6952366666667,115.139938333333,0,0,40677.6066203704,2011-05-14,14:33:32
38.6949966666667,115.139585,0,0,40677.6066319444,2011-05-14,14:33:33
38.6947533333333,115.139236666667,0,0,40677.6066435185,2011-05-14,14:33:34
38.6945116666667,115.138891666667,0,0,40677.6066550926,2011-05-14,14:33:35
38.6942666666667,115.138548333333,0,0,40677.6066666667,2011-05-14,14:33:36
38.694025,115.138201666667,0,0,40677.6066782407,2011-05-14,14:33:37
38.6937816666667,115.13785,0,0,40677.6066898148,2011-05-14,14:33:38
38.6935433333333,115.137496666667,0,0,40677.6067013889,2011-05-14,14:33:39
38.693305,115.137143333333,0,0,40677.606712963,2011-05-14,14:33:40
38.6930633333333,115.136788333333,0,0,40677.606724537,2011-05-14,14:33:41
38.6928266666667,115.136433333333,0,0,40677.6067361111,2011-05-14,14:33:42
38.69259,115.136078333333,0,0,40677.6067476852,2011-05-14,14:33:43
38.6923466666667,115.135728333333,0,0,40677.6067592593,2011-05-14,14:33:44
38.6921066666667,115.135376666667,0,0,40677.6067708333,2011-05-14,14:33:45
38.6918616666667,115.135025,0,0,40677.6067824074,2011-05-14,14:33:46
38.691615,115.134673333333,0,0,40677.6067939815,2011-05-14,14:33:47
38.6913683333333,115.134325,0,0,40677.6068055556,2011-05-14,14:33:48
38.6911216666667,115.133973333333,0,0,40677.6068171296,2011-05-14,14:33:49
38.6908733333333,115.133618333333,0,0,40677.6068287037,2011-05-14,14:33:50
38.6906266666667,115.133258333333,0,0,40677.6068402778,2011-05-14,14:33:51
38.6903783333333,115.132898333333,0,0,40677.6068518519,2011-05-14,14:33:52
38.6901316666667,115.132536666667,0,0,40677.6068634259,2011-05-14,14:33:53
38.6898883333333,115.132178333333,0,0,40677.606875,2011-05-14,14:33:54
38.6896416666667,115.131823333333,0,0,40677.6068865741,2011-05-14,14:33:55
38.6893933333333,115.131471666667,0,0,40677.6068981481,2011-05-14,14:33:56
38.6891366666667,115.131123333333,0,0,40677.6069097222,2011-05-14,14:33:57
38.68888,115.130778333333,0,0,40677.6069212963,2011-05-14,14:33:58
38.6886183333333,115.130431666667,0,0,40677.6069328704,2011-05-14,14:33:59
38.6883583333333,115.130086666667,0,0,40677.6069444444,2011-05-14,14:34:00
38.688095,115.12974,0,0,40677.6069560185,2011-05-14,14:34:01
38.68783,115.129395,0,0,40677.6069675926,2011-05-14,14:34:02
38.68757,115.12905,0,0,40677.6069791667,2011-05-14,14:34:03
38.6873116666667,115.128703333333,0,0,40677.6069907407,2011-05-14,14:34:04
38.68705,115.128356666667,0,0,40677.6070023148,2011-05-14,14:34:05
38.6867883333333,115.128013333333,0,0,40677.6070138889,2011-05-14,14:34:06
38.686525,115.127673333333,0,0,40677.607025463,2011-05-14,14:34:07
38.6862616666667,115.127333333333,0,0,40677.607037037,2011-05-14,14:34:08
38.686,115.12699,0,0,40677.6070486111,2011-05-14,14:34:09
38.6857366666667,115.126643333333,0,0,40677.6070601852,2011-05-14,14:34:10
38.68548,115.1263,0,0,40677.6070717593,2011-05-14,14:34:11
38.685215,115.12596,0,0,40677.6070833333,2011-05-14,14:34:12
38.68495,115.125616666667,0,0,40677.6070949074,2011-05-14,14:34:13
38.6846833333333,115.125271666667,0,0,40677.6071064815,2011-05-14,14:34:14
38.6844166666667,115.12493,0,0,40677.6071180556,2011-05-14,14:34:15
38.684155,115.124588333333,0,0,40677.6071296296,2011-05-14,14:34:16
38.6838983333333,115.124245,0,0,40677.6071412037,2011-05-14,14:34:17
38.6836416666667,115.1239,0,0,40677.6071527778,2011-05-14,14:34:18
38.6833816666667,115.123548333333,0,0,40677.6071643519,2011-05-14,14:34:19
38.683125,115.1232,0,0,40677.6071759259,2011-05-14,14:34:20
38.6828633333333,115.122853333333,0,0,40677.6071875,2011-05-14,14:34:21
38.6825983333333,115.122506666667,0,0,40677.6071990741,2011-05-14,14:34:22
38.6823316666667,115.122166666667,0,0,40677.6072106481,2011-05-14,14:34:23
38.6820683333333,115.121826666667,0,0,40677.6072222222,2011-05-14,14:34:24
38.6818066666667,115.121485,0,0,40677.6072337963,2011-05-14,14:34:25
38.6815466666667,115.121148333333,0,0,40677.6072453704,2011-05-14,14:34:26
38.6812833333333,115.120806666667,0,0,40677.6072569444,2011-05-14,14:34:27
38.6810166666667,115.120465,0,0,40677.6072685185,2011-05-14,14:34:28
38.680745,115.120126666667,0,0,40677.6072800926,2011-05-14,14:34:29
38.6804816666667,115.11979,0,0,40677.6072916667,2011-05-14,14:34:30
38.6802183333333,115.119448333333,0,0,40677.6073032407,2011-05-14,14:34:31
38.6799483333333,115.119105,0,0,40677.6073148148,2011-05-14,14:34:32
38.6796816666667,115.118763333333,0,0,40677.6073263889,2011-05-14,14:34:33
38.6794133333333,115.118415,0,0,40677.607337963,2011-05-14,14:34:34
38.6791416666667,115.118061666667,0,0,40677.607349537,2011-05-14,14:34:35
38.6788666666667,115.11771,0,0,40677.6073611111,2011-05-14,14:34:36
38.678595,115.117366666667,0,0,40677.6073726852,2011-05-14,14:34:37
38.6783233333333,115.11702,0,0,40677.6073842593,2011-05-14,14:34:38
38.67805,115.116671666667,0,0,40677.6073958333,2011-05-14,14:34:39
38.6777833333333,115.11632,0,0,40677.6074074074,2011-05-14,14:34:40
38.6775216666667,115.115968333333,0,0,40677.6074189815,2011-05-14,14:34:41
38.67726,115.115625,0,0,40677.6074305556,2011-05-14,14:34:42
38.676995,115.115275,0,0,40677.6074421296,2011-05-14,14:34:43
38.6767283333333,115.114926666667,0,0,40677.6074537037,2011-05-14,14:34:44
38.67646,115.114581666667,0,0,40677.6074652778,2011-05-14,14:34:45
38.6761966666667,115.114231666667,0,0,40677.6074768519,2011-05-14,14:34:46
38.6759383333333,115.113873333333,0,0,40677.6074884259,2011-05-14,14:34:47
38.6756816666667,115.113513333333,0,0,40677.6075,2011-05-14,14:34:48
38.67543,115.113141666667,0,0,40677.6075115741,2011-05-14,14:34:49
38.6751866666667,115.112761666667,0,0,40677.6075231481,2011-05-14,14:34:50
38.67495,115.112376666667,0,0,40677.6075347222,2011-05-14,14:34:51
38.674715,115.111991666667,0,0,40677.6075462963,2011-05-14,14:34:52
38.6744833333333,115.111608333333,0,0,40677.6075578704,2011-05-14,14:34:53
38.674255,115.111218333333,0,0,40677.6075694444,2011-05-14,14:34:54
38.674025,115.110828333333,0,0,40677.6075810185,2011-05-14,14:34:55
38.6737916666667,115.110435,0,0,40677.6075925926,2011-05-14,14:34:56
38.6735583333333,115.110043333333,0,0,40677.6076041667,2011-05-14,14:34:57
38.67332,115.109655,0,0,40677.6076157407,2011-05-14,14:34:58
38.6730883333333,115.109265,0,0,40677.6076273148,2011-05-14,14:34:59
38.67286,115.108876666667,0,0,40677.6076388889,2011-05-14,14:35:00
38.672635,115.10849,0,0,40677.607650463,2011-05-14,14:35:01
38.6724133333333,115.108105,0,0,40677.607662037,2011-05-14,14:35:02
38.6721866666667,115.10772,0,0,40677.6076736111,2011-05-14,14:35:03
38.6719566666667,115.107326666667,0,0,40677.6076851852,2011-05-14,14:35:04
38.6717316666667,115.106933333333,0,0,40677.6076967593,2011-05-14,14:35:05
38.6715066666667,115.106546666667,0,0,40677.6077083333,2011-05-14,14:35:06
38.671275,115.106153333333,0,0,40677.6077199074,2011-05-14,14:35:07
38.671045,115.105763333333,0,0,40677.6077314815,2011-05-14,14:35:08
38.6708116666667,115.105375,0,0,40677.6077430556,2011-05-14,14:35:09
38.6705783333333,115.104983333333,0,0,40677.6077546296,2011-05-14,14:35:10
38.6703466666667,115.10459,0,0,40677.6077662037,2011-05-14,14:35:11
38.6701233333333,115.1042,0,0,40677.6077777778,2011-05-14,14:35:12
38.6699,115.103803333333,0,0,40677.6077893519,2011-05-14,14:35:13
38.6696683333333,115.103411666667,0,0,40677.6078009259,2011-05-14,14:35:14
38.6694366666667,115.103018333333,0,0,40677.6078125,2011-05-14,14:35:15
38.6692016666667,115.10263,0,0,40677.6078240741,2011-05-14,14:35:16
38.6689683333333,115.102243333333,0,0,40677.6078356481,2011-05-14,14:35:17
38.66874,115.10186,0,0,40677.6078472222,2011-05-14,14:35:18
38.6685066666667,115.101478333333,0,0,40677.6078587963,2011-05-14,14:35:19
38.668275,115.101088333333,0,0,40677.6078703704,2011-05-14,14:35:20
38.6680466666667,115.100695,0,0,40677.6078819444,2011-05-14,14:35:21
38.667815,115.100306666667,0,0,40677.6078935185,2011-05-14,14:35:22
38.6675783333333,115.099925,0,0,40677.6079050926,2011-05-14,14:35:23
38.6673416666667,115.09954,0,0,40677.6079166667,2011-05-14,14:35:24
38.6671083333333,115.099148333333,0,0,40677.6079282407,2011-05-14,14:35:25
38.6668766666667,115.098761666667,0,0,40677.6079398148,2011-05-14,14:35:26
38.6666483333333,115.09837,0,0,40677.6079513889,2011-05-14,14:35:27
38.6664183333333,115.09798,0,0,40677.607962963,2011-05-14,14:35:28
38.6661866666667,115.09759,0,0,40677.607974537,2011-05-14,14:35:29
38.665955,115.0972,0,0,40677.6079861111,2011-05-14,14:35:30
38.665725,115.096808333333,0,0,40677.6079976852,2011-05-14,14:35:31
38.66549,115.09642,0,0,40677.6080092593,2011-05-14,14:35:32
38.6652533333333,115.09604,0,0,40677.6080208333,2011-05-14,14:35:33
38.665015,115.095661666667,0,0,40677.6080324074,2011-05-14,14:35:34
38.6647833333333,115.095271666667,0,0,40677.6080439815,2011-05-14,14:35:35
38.664545,115.094876666667,0,0,40677.6080555556,2011-05-14,14:35:36
38.6643083333333,115.094478333333,0,0,40677.6080671296,2011-05-14,14:35:37
38.6640716666667,115.09409,0,0,40677.6080787037,2011-05-14,14:35:38
38.6638316666667,115.093708333333,0,0,40677.6080902778,2011-05-14,14:35:39
38.6635966666667,115.093323333333,0,0,40677.6081018519,2011-05-14,14:35:40
38.6633633333333,115.092935,0,0,40677.6081134259,2011-05-14,14:35:41
38.66313,115.092541666667,0,0,40677.608125,2011-05-14,14:35:42
38.6628933333333,115.092156666667,0,0,40677.6081365741,2011-05-14,14:35:43
38.6626583333333,115.091776666667,0,0,40677.6081481481,2011-05-14,14:35:44
38.662425,115.09139,0,0,40677.6081597222,2011-05-14,14:35:45
38.6621883333333,115.091006666667,0,0,40677.6081712963,2011-05-14,14:35:46
38.6619516666667,115.090623333333,0,0,40677.6081828704,2011-05-14,14:35:47
38.6617083333333,115.090245,0,0,40677.6081944444,2011-05-14,14:35:48
38.6614716666667,115.089858333333,0,0,40677.6082060185,2011-05-14,14:35:49
38.6612383333333,115.089473333333,0,0,40677.6082175926,2011-05-14,14:35:50
38.6610083333333,115.089085,0,0,40677.6082291667,2011-05-14,14:35:51
38.6607883333333,115.088688333333,0,0,40677.6082407407,2011-05-14,14:35:52
38.6605583333333,115.088291666667,0,0,40677.6082523148,2011-05-14,14:35:53
38.6603283333333,115.087895,0,0,40677.6082638889,2011-05-14,14:35:54
38.6600966666667,115.087503333333,0,0,40677.608275463,2011-05-14,14:35:55
38.6598683333333,115.087113333333,0,0,40677.608287037,2011-05-14,14:35:56
38.65964,115.086723333333,0,0,40677.6082986111,2011-05-14,14:35:57
38.65941,115.086336666667,0,0,40677.6083101852,2011-05-14,14:35:58
38.6591766666667,115.085945,0,0,40677.6083217593,2011-05-14,14:35:59
38.6589433333333,115.085555,0,0,40677.6083333333,2011-05-14,14:36:00
38.6587033333333,115.085171666667,0,0,40677.6083449074,2011-05-14,14:36:01
38.65847,115.084786666667,0,0,40677.6083564815,2011-05-14,14:36:02
38.6582366666667,115.084405,0,0,40677.6083680556,2011-05-14,14:36:03
38.6580033333333,115.084015,0,0,40677.6083796296,2011-05-14,14:36:04
38.6577716666667,115.083626666667,0,0,40677.6083912037,2011-05-14,14:36:05
38.65754,115.083238333333,0,0,40677.6084027778,2011-05-14,14:36:06
38.65731,115.082855,0,0,40677.6084143519,2011-05-14,14:36:07
38.6570783333333,115.08247,0,0,40677.6084259259,2011-05-14,14:36:08
38.656845,115.082083333333,0,0,40677.6084375,2011-05-14,14:36:09
38.656615,115.081698333333,0,0,40677.6084490741,2011-05-14,14:36:10
38.6563766666667,115.081316666667,0,0,40677.6084606481,2011-05-14,14:36:11
38.6561466666667,115.080928333333,0,0,40677.6084722222,2011-05-14,14:36:12
38.6559133333333,115.080533333333,0,0,40677.6084837963,2011-05-14,14:36:13
38.6556833333333,115.080143333333,0,0,40677.6084953704,2011-05-14,14:36:14
38.655455,115.07975,0,0,40677.6085069444,2011-05-14,14:36:15
38.6552216666667,115.07936,0,0,40677.6085185185,2011-05-14,14:36:16
38.6549933333333,115.078973333333,0,0,40677.6085300926,2011-05-14,14:36:17
38.6547666666667,115.078588333333,0,0,40677.6085416667,2011-05-14,14:36:18
38.6545333333333,115.0782,0,0,40677.6085532407,2011-05-14,14:36:19
38.6543016666667,115.077811666667,0,0,40677.6085648148,2011-05-14,14:36:20
38.65407,115.077418333333,0,0,40677.6085763889,2011-05-14,14:36:21
38.6538383333333,115.077025,0,0,40677.608587963,2011-05-14,14:36:22
38.65361,115.076633333333,0,0,40677.608599537,2011-05-14,14:36:23
38.653375,115.076248333333,0,0,40677.6086111111,2011-05-14,14:36:24
38.6531433333333,115.075858333333,0,0,40677.6086226852,2011-05-14,14:36:25
38.6529083333333,115.07547,0,0,40677.6086342593,2011-05-14,14:36:26
38.6526766666667,115.075076666667,0,0,40677.6086458333,2011-05-14,14:36:27
38.6524466666667,115.074678333333,0,0,40677.6086574074,2011-05-14,14:36:28
38.6522216666667,115.074286666667,0,0,40677.6086689815,2011-05-14,14:36:29
38.6519966666667,115.073898333333,0,0,40677.6086805556,2011-05-14,14:36:30
38.6517683333333,115.07351,0,0,40677.6086921296,2011-05-14,14:36:31
38.65154,115.07312,0,0,40677.6087037037,2011-05-14,14:36:32
38.6513116666667,115.07273,0,0,40677.6087152778,2011-05-14,14:36:33
38.6510816666667,115.072341666667,0,0,40677.6087268519,2011-05-14,14:36:34
38.650855,115.071958333333,0,0,40677.6087384259,2011-05-14,14:36:35
38.65063,115.071575,0,0,40677.60875,2011-05-14,14:36:36
38.6504016666667,115.07119,0,0,40677.6087615741,2011-05-14,14:36:37
38.650175,115.070801666667,0,0,40677.6087731481,2011-05-14,14:36:38
38.6499466666667,115.070418333333,0,0,40677.6087847222,2011-05-14,14:36:39
38.6497083333333,115.070028333333,0,0,40677.6087962963,2011-05-14,14:36:40
38.6494733333333,115.069636666667,0,0,40677.6088078704,2011-05-14,14:36:41
38.649245,115.06924,0,0,40677.6088194444,2011-05-14,14:36:42
38.6490116666667,115.068845,0,0,40677.6088310185,2011-05-14,14:36:43
38.64878,115.06845,0,0,40677.6088425926,2011-05-14,14:36:44
38.6485466666667,115.068056666667,0,0,40677.6088541667,2011-05-14,14:36:45
38.6483116666667,115.067665,0,0,40677.6088657407,2011-05-14,14:36:46
38.648085,115.067271666667,0,0,40677.6088773148,2011-05-14,14:36:47
38.647855,115.066883333333,0,0,40677.6088888889,2011-05-14,14:36:48
38.6476216666667,115.066493333333,0,0,40677.608900463,2011-05-14,14:36:49
38.6473866666667,115.0661,0,0,40677.608912037,2011-05-14,14:36:50
38.6471533333333,115.065706666667,0,0,40677.6089236111,2011-05-14,14:36:51
38.64692,115.065316666667,0,0,40677.6089351852,2011-05-14,14:36:52
38.6466816666667,115.06493,0,0,40677.6089467593,2011-05-14,14:36:53
38.6464466666667,115.064541666667,0,0,40677.6089583333,2011-05-14,14:36:54
38.6462083333333,115.064151666667,0,0,40677.6089699074,2011-05-14,14:36:55
38.6459683333333,115.063763333333,0,0,40677.6089814815,2011-05-14,14:36:56
38.645735,115.063378333333,0,0,40677.6089930556,2011-05-14,14:36:57
38.6455016666667,115.062998333333,0,0,40677.6090046296,2011-05-14,14:36:58
38.64527,115.062615,0,0,40677.6090162037,2011-05-14,14:36:59
38.6450416666667,115.062226666667,0,0,40677.6090277778,2011-05-14,14:37:00
38.64481,115.061838333333,0,0,40677.6090393519,2011-05-14,14:37:01
38.6445766666667,115.061451666667,0,0,40677.6090509259,2011-05-14,14:37:02
38.6443416666667,115.06106,0,0,40677.6090625,2011-05-14,14:37:03
38.6441166666667,115.060666666667,0,0,40677.6090740741,2011-05-14,14:37:04
38.643895,115.06028,0,0,40677.6090856481,2011-05-14,14:37:05
38.6436766666667,115.059891666667,0,0,40677.6090972222,2011-05-14,14:37:06
38.6434616666667,115.0595,0,0,40677.6091087963,2011-05-14,14:37:07
38.6432383333333,115.059115,0,0,40677.6091203704,2011-05-14,14:37:08
38.6430033333333,115.058736666667,0,0,40677.6091319444,2011-05-14,14:37:09
38.642765,115.05836,0,0,40677.6091435185,2011-05-14,14:37:10
38.6425283333333,115.057978333333,0,0,40677.6091550926,2011-05-14,14:37:11
38.64229,115.057588333333,0,0,40677.6091666667,2011-05-14,14:37:12
38.642055,115.0572,0,0,40677.6091782407,2011-05-14,14:37:13
38.64182,115.056811666667,0,0,40677.6091898148,2011-05-14,14:37:14
38.641585,115.056423333333,0,0,40677.6092013889,2011-05-14,14:37:15
38.6413516666667,115.056033333333,0,0,40677.609212963,2011-05-14,14:37:16
38.6411283333333,115.055646666667,0,0,40677.609224537,2011-05-14,14:37:17
38.6409016666667,115.055261666667,0,0,40677.6092361111,2011-05-14,14:37:18
38.6406683333333,115.054866666667,0,0,40677.6092476852,2011-05-14,14:37:19
38.6404466666667,115.05447,0,0,40677.6092592593,2011-05-14,14:37:20
38.640215,115.054071666667,0,0,40677.6092708333,2011-05-14,14:37:21
38.6399833333333,115.053676666667,0,0,40677.6092824074,2011-05-14,14:37:22
38.63974,115.053286666667,0,0,40677.6092939815,2011-05-14,14:37:23
38.6394983333333,115.052891666667,0,0,40677.6093055556,2011-05-14,14:37:24
38.6392583333333,115.052503333333,0,0,40677.6093171296,2011-05-14,14:37:25
38.63902,115.052118333333,0,0,40677.6093287037,2011-05-14,14:37:26
38.6387883333333,115.051726666667,0,0,40677.6093402778,2011-05-14,14:37:27
38.63856,115.051335,0,0,40677.6093518519,2011-05-14,14:37:28
38.6383266666667,115.05095,0,0,40677.6093634259,2011-05-14,14:37:29
38.638095,115.05056,0,0,40677.609375,2011-05-14,14:37:30
38.63786,115.050173333333,0,0,40677.6093865741,2011-05-14,14:37:31
38.6376316666667,115.04978,0,0,40677.6093981481,2011-05-14,14:37:32
38.6373983333333,115.049393333333,0,0,40677.6094097222,2011-05-14,14:37:33
38.637165,115.04901,0,0,40677.6094212963,2011-05-14,14:37:34
38.6369283333333,115.048626666667,0,0,40677.6094328704,2011-05-14,14:37:35
38.636685,115.048246666667,0,0,40677.6094444444,2011-05-14,14:37:36
38.6364433333333,115.047866666667,0,0,40677.6094560185,2011-05-14,14:37:37
38.6361966666667,115.047491666667,0,0,40677.6094675926,2011-05-14,14:37:38
38.6359516666667,115.047123333333,0,0,40677.6094791667,2011-05-14,14:37:39
38.635705,115.046758333333,0,0,40677.6094907407,2011-05-14,14:37:40
38.63545,115.046395,0,0,40677.6095023148,2011-05-14,14:37:41
38.6351916666667,115.046036666667,0,0,40677.6095138889,2011-05-14,14:37:42
38.63494,115.045683333333,0,0,40677.609525463,2011-05-14,14:37:43
38.6346866666667,115.045336666667,0,0,40677.609537037,2011-05-14,14:37:44
38.6344316666667,115.044991666667,0,0,40677.6095486111,2011-05-14,14:37:45
38.6341766666667,115.044645,0,0,40677.6095601852,2011-05-14,14:37:46
38.6339216666667,115.044298333333,0,0,40677.6095717593,2011-05-14,14:37:47
38.6336833333333,115.043961666667,0,0,40677.6095833333,2011-05-14,14:37:48
38.6334433333333,115.043621666667,0,0,40677.6095949074,2011-05-14,14:37:49
38.6332083333333,115.043286666667,0,0,40677.6096064815,2011-05-14,14:37:50
38.6329866666667,115.042956666667,0,0,40677.6096180556,2011-05-14,14:37:51
38.6327583333333,115.042631666667,0,0,40677.6096296296,2011-05-14,14:37:52
38.6325366666667,115.042305,0,0,40677.6096412037,2011-05-14,14:37:53
38.6323133333333,115.041978333333,0,0,40677.6096527778,2011-05-14,14:37:54
38.6320916666667,115.041648333333,0,0,40677.6096643518,2011-05-14,14:37:55
38.6318666666667,115.041325,0,0,40677.6096759259,2011-05-14,14:37:56
38.63164,115.041001666667,0,0,40677.6096875,2011-05-14,14:37:57
38.6314166666667,115.040676666667,0,0,40677.6096990741,2011-05-14,14:37:58
38.631195,115.040361666667,0,0,40677.6097106481,2011-05-14,14:37:59
38.6309683333333,115.040051666667,0,0,40677.6097222222,2011-05-14,14:38:00
38.630745,115.039745,0,0,40677.6097337963,2011-05-14,14:38:01
38.6305266666667,115.039436666667,0,0,40677.6097453704,2011-05-14,14:38:02
38.6303083333333,115.039133333333,0,0,40677.6097569444,2011-05-14,14:38:03
38.6301,115.03883,0,0,40677.6097685185,2011-05-14,14:38:04
38.6298983333333,115.038525,0,0,40677.6097800926,2011-05-14,14:38:05
38.6296933333333,115.03822,0,0,40677.6097916667,2011-05-14,14:38:06
38.629485,115.03792,0,0,40677.6098032407,2011-05-14,14:38:07
38.6292766666667,115.03762,0,0,40677.6098148148,2011-05-14,14:38:08
38.6290666666667,115.037323333333,0,0,40677.6098263889,2011-05-14,14:38:09
38.6288566666667,115.037018333333,0,0,40677.609837963,2011-05-14,14:38:10
38.6286433333333,115.036715,0,0,40677.609849537,2011-05-14,14:38:11
38.6284333333333,115.036415,0,0,40677.6098611111,2011-05-14,14:38:12
38.6282266666667,115.036118333333,0,0,40677.6098726852,2011-05-14,14:38:13
38.6280166666667,115.035816666667,0,0,40677.6098842593,2011-05-14,14:38:14
38.627815,115.035523333333,0,0,40677.6098958333,2011-05-14,14:38:15
38.627615,115.035231666667,0,0,40677.6099074074,2011-05-14,14:38:16
38.627405,115.034938333333,0,0,40677.6099189815,2011-05-14,14:38:17
38.6271933333333,115.034635,0,0,40677.6099305556,2011-05-14,14:38:18
38.6269833333333,115.034335,0,0,40677.6099421296,2011-05-14,14:38:19
38.6267766666667,115.034048333333,0,0,40677.6099537037,2011-05-14,14:38:20
38.62657,115.033753333333,0,0,40677.6099652778,2011-05-14,14:38:21
38.6263616666667,115.03346,0,0,40677.6099768518,2011-05-14,14:38:22
38.62615,115.033168333333,0,0,40677.6099884259,2011-05-14,14:38:23
38.6259366666667,115.032881666667,0,0,40677.61,2011-05-14,14:38:24
38.6257233333333,115.032591666667,0,0,40677.6100115741,2011-05-14,14:38:25
38.625515,115.0323,0,0,40677.6100231481,2011-05-14,14:38:26
38.62531,115.032003333333,0,0,40677.6100347222,2011-05-14,14:38:27
38.6251016666667,115.03171,0,0,40677.6100462963,2011-05-14,14:38:28
38.6248866666667,115.031415,0,0,40677.6100578704,2011-05-14,14:38:29
38.6246833333333,115.031116666667,0,0,40677.6100694444,2011-05-14,14:38:30
38.6244766666667,115.030823333333,0,0,40677.6100810185,2011-05-14,14:38:31
38.6242766666667,115.030531666667,0,0,40677.6100925926,2011-05-14,14:38:32
38.6240666666667,115.030238333333,0,0,40677.6101041667,2011-05-14,14:38:33
38.6238633333333,115.029941666667,0,0,40677.6101157407,2011-05-14,14:38:34
38.62366,115.029633333333,0,0,40677.6101273148,2011-05-14,14:38:35
38.62346,115.029333333333,0,0,40677.6101388889,2011-05-14,14:38:36
38.62326,115.029031666667,0,0,40677.610150463,2011-05-14,14:38:37
38.6230483333333,115.028738333333,0,0,40677.610162037,2011-05-14,14:38:38
38.62283,115.028461666667,0,0,40677.6101736111,2011-05-14,14:38:39
38.6226,115.028195,0,0,40677.6101851852,2011-05-14,14:38:40
38.622365,115.027935,0,0,40677.6101967593,2011-05-14,14:38:41
38.6221233333333,115.02768,0,0,40677.6102083333,2011-05-14,14:38:42
38.6218733333333,115.02744,0,0,40677.6102199074,2011-05-14,14:38:43
38.621625,115.027203333333,0,0,40677.6102314815,2011-05-14,14:38:44
38.6213766666667,115.026968333333,0,0,40677.6102430556,2011-05-14,14:38:45
38.621125,115.026733333333,0,0,40677.6102546296,2011-05-14,14:38:46
38.6208733333333,115.026496666667,0,0,40677.6102662037,2011-05-14,14:38:47
38.6206233333333,115.026268333333,0,0,40677.6102777778,2011-05-14,14:38:48
38.6203733333333,115.026048333333,0,0,40677.6102893518,2011-05-14,14:38:49
38.6201133333333,115.025836666667,0,0,40677.6103009259,2011-05-14,14:38:50
38.6198533333333,115.025621666667,0,0,40677.6103125,2011-05-14,14:38:51
38.6195933333333,115.025401666667,0,0,40677.6103240741,2011-05-14,14:38:52
38.619335,115.025183333333,0,0,40677.6103356481,2011-05-14,14:38:53
38.6190783333333,115.024966666667,0,0,40677.6103472222,2011-05-14,14:38:54
38.6188133333333,115.024748333333,0,0,40677.6103587963,2011-05-14,14:38:55
38.61855,115.02453,0,0,40677.6103703704,2011-05-14,14:38:56
38.6182916666667,115.024311666667,0,0,40677.6103819444,2011-05-14,14:38:57
38.6180316666667,115.02409,0,0,40677.6103935185,2011-05-14,14:38:58
38.6177733333333,115.023866666667,0,0,40677.6104050926,2011-05-14,14:38:59
38.6175166666667,115.023641666667,0,0,40677.6104166667,2011-05-14,14:39:00
38.6172533333333,115.023421666667,0,0,40677.6104282407,2011-05-14,14:39:01
38.6169916666667,115.023205,0,0,40677.6104398148,2011-05-14,14:39:02
38.61673,115.022985,0,0,40677.6104513889,2011-05-14,14:39:03
38.61647,115.022761666667,0,0,40677.610462963,2011-05-14,14:39:04
38.6162116666667,115.02254,0,0,40677.610474537,2011-05-14,14:39:05
38.6159533333333,115.022321666667,0,0,40677.6104861111,2011-05-14,14:39:06
38.6156966666667,115.022106666667,0,0,40677.6104976852,2011-05-14,14:39:07
38.6154416666667,115.021888333333,0,0,40677.6105092593,2011-05-14,14:39:08
38.6151816666667,115.021673333333,0,0,40677.6105208333,2011-05-14,14:39:09
38.6149233333333,115.021461666667,0,0,40677.6105324074,2011-05-14,14:39:10
38.6146616666667,115.021245,0,0,40677.6105439815,2011-05-14,14:39:11
38.614395,115.02103,0,0,40677.6105555556,2011-05-14,14:39:12
38.6141316666667,115.02081,0,0,40677.6105671296,2011-05-14,14:39:13
38.6138733333333,115.02059,0,0,40677.6105787037,2011-05-14,14:39:14
38.613615,115.020378333333,0,0,40677.6105902778,2011-05-14,14:39:15
38.6133583333333,115.020171666667,0,0,40677.6106018518,2011-05-14,14:39:16
38.6130966666667,115.019953333333,0,0,40677.6106134259,2011-05-14,14:39:17
38.6128316666667,115.019743333333,0,0,40677.610625,2011-05-14,14:39:18
38.6125633333333,115.019535,0,0,40677.6106365741,2011-05-14,14:39:19
38.6122916666667,115.01934,0,0,40677.6106481481,2011-05-14,14:39:20
38.61203,115.019161666667,0,0,40677.6106597222,2011-05-14,14:39:21
38.6117566666667,115.018991666667,0,0,40677.6106712963,2011-05-14,14:39:22
38.6114816666667,115.018826666667,0,0,40677.6106828704,2011-05-14,14:39:23
38.6112,115.018666666667,0,0,40677.6106944444,2011-05-14,14:39:24
38.61092,115.01852,0,0,40677.6107060185,2011-05-14,14:39:25
38.6106416666667,115.018385,0,0,40677.6107175926,2011-05-14,14:39:26
38.6103616666667,115.018255,0,0,40677.6107291667,2011-05-14,14:39:27
38.6100716666667,115.018138333333,0,0,40677.6107407407,2011-05-14,14:39:28
38.6097783333333,115.018028333333,0,0,40677.6107523148,2011-05-14,14:39:29
38.6094866666667,115.01793,0,0,40677.6107638889,2011-05-14,14:39:30
38.609195,115.017841666667,0,0,40677.610775463,2011-05-14,14:39:31
38.6089016666667,115.017763333333,0,0,40677.610787037,2011-05-14,14:39:32
38.6086,115.017688333333,0,0,40677.6107986111,2011-05-14,14:39:33
38.608295,115.017606666667,0,0,40677.6108101852,2011-05-14,14:39:34
38.6079916666667,115.01752,0,0,40677.6108217593,2011-05-14,14:39:35
38.6076916666667,115.017443333333,0,0,40677.6108333333,2011-05-14,14:39:36
38.6073866666667,115.017361666667,0,0,40677.6108449074,2011-05-14,14:39:37
38.6070833333333,115.017283333333,0,0,40677.6108564815,2011-05-14,14:39:38
38.6067766666667,115.017206666667,0,0,40677.6108680556,2011-05-14,14:39:39
38.606475,115.017133333333,0,0,40677.6108796296,2011-05-14,14:39:40
38.6061716666667,115.017051666667,0,0,40677.6108912037,2011-05-14,14:39:41
38.6058666666667,115.016973333333,0,0,40677.6109027778,2011-05-14,14:39:42
38.6055583333333,115.016895,0,0,40677.6109143518,2011-05-14,14:39:43
38.6052516666667,115.016818333333,0,0,40677.6109259259,2011-05-14,14:39:44
38.60495,115.01674,0,0,40677.6109375,2011-05-14,14:39:45
38.6046583333333,115.016658333333,0,0,40677.6109490741,2011-05-14,14:39:46
38.6043616666667,115.016578333333,0,0,40677.6109606481,2011-05-14,14:39:47
38.6040666666667,115.016498333333,0,0,40677.6109722222,2011-05-14,14:39:48
38.6037683333333,115.016425,0,0,40677.6109837963,2011-05-14,14:39:49
38.6034583333333,115.016351666667,0,0,40677.6109953704,2011-05-14,14:39:50
38.603155,115.01628,0,0,40677.6110069444,2011-05-14,14:39:51
38.60286,115.016203333333,0,0,40677.6110185185,2011-05-14,14:39:52
38.602565,115.016121666667,0,0,40677.6110300926,2011-05-14,14:39:53
38.602275,115.016036666667,0,0,40677.6110416667,2011-05-14,14:39:54
38.6019866666667,115.015955,0,0,40677.6110532407,2011-05-14,14:39:55
38.6016983333333,115.015873333333,0,0,40677.6110648148,2011-05-14,14:39:56
38.6014,115.015788333333,0,0,40677.6110763889,2011-05-14,14:39:57
38.6011066666667,115.01571,0,0,40677.611087963,2011-05-14,14:39:58
38.600815,115.015625,0,0,40677.611099537,2011-05-14,14:39:59
38.60053,115.015545,0,0,40677.6111111111,2011-05-14,14:40:00
38.6002366666667,115.015465,0,0,40677.6111226852,2011-05-14,14:40:01
38.5999416666667,115.015386666667,0,0,40677.6111342593,2011-05-14,14:40:02
38.59965,115.015306666667,0,0,40677.6111458333,2011-05-14,14:40:03
38.5993566666667,115.015223333333,0,0,40677.6111574074,2011-05-14,14:40:04
38.5990616666667,115.015141666667,0,0,40677.6111689815,2011-05-14,14:40:05
38.598755,115.01506,0,0,40677.6111805556,2011-05-14,14:40:06
38.598455,115.014983333333,0,0,40677.6111921296,2011-05-14,14:40:07
38.5981583333333,115.014906666667,0,0,40677.6112037037,2011-05-14,14:40:08
38.597865,115.01483,0,0,40677.6112152778,2011-05-14,14:40:09
38.5975666666667,115.014751666667,0,0,40677.6112268518,2011-05-14,14:40:10
38.597265,115.014671666667,0,0,40677.6112384259,2011-05-14,14:40:11
38.5969683333333,115.014588333333,0,0,40677.61125,2011-05-14,14:40:12
38.5966766666667,115.014511666667,0,0,40677.6112615741,2011-05-14,14:40:13
38.596385,115.01444,0,0,40677.6112731481,2011-05-14,14:40:14
38.5960916666667,115.014365,0,0,40677.6112847222,2011-05-14,14:40:15
38.5958,115.014285,0,0,40677.6112962963,2011-05-14,14:40:16
38.5955033333333,115.014208333333,0,0,40677.6113078704,2011-05-14,14:40:17
38.595205,115.014131666667,0,0,40677.6113194444,2011-05-14,14:40:18
38.5949083333333,115.014056666667,0,0,40677.6113310185,2011-05-14,14:40:19
38.5946133333333,115.013983333333,0,0,40677.6113425926,2011-05-14,14:40:20
38.5943166666667,115.013903333333,0,0,40677.6113541667,2011-05-14,14:40:21
38.59403,115.013826666667,0,0,40677.6113657407,2011-05-14,14:40:22
38.5937466666667,115.013746666667,0,0,40677.6113773148,2011-05-14,14:40:23
38.5934566666667,115.013666666667,0,0,40677.6113888889,2011-05-14,14:40:24
38.5931616666667,115.013593333333,0,0,40677.611400463,2011-05-14,14:40:25
38.5928733333333,115.013513333333,0,0,40677.611412037,2011-05-14,14:40:26
38.59259,115.013438333333,0,0,40677.6114236111,2011-05-14,14:40:27
38.592305,115.01336,0,0,40677.6114351852,2011-05-14,14:40:28
38.5920166666667,115.013281666667,0,0,40677.6114467593,2011-05-14,14:40:29
38.5917283333333,115.013201666667,0,0,40677.6114583333,2011-05-14,14:40:30
38.5914383333333,115.013125,0,0,40677.6114699074,2011-05-14,14:40:31
38.59115,115.013051666667,0,0,40677.6114814815,2011-05-14,14:40:32
38.5908616666667,115.012975,0,0,40677.6114930556,2011-05-14,14:40:33
38.59057,115.0129,0,0,40677.6115046296,2011-05-14,14:40:34
38.5902816666667,115.012826666667,0,0,40677.6115162037,2011-05-14,14:40:35
38.589995,115.012758333333,0,0,40677.6115277778,2011-05-14,14:40:36
38.5897116666667,115.012685,0,0,40677.6115393518,2011-05-14,14:40:37
38.58943,115.012605,0,0,40677.6115509259,2011-05-14,14:40:38
38.5891483333333,115.012525,0,0,40677.6115625,2011-05-14,14:40:39
38.5888666666667,115.01245,0,0,40677.6115740741,2011-05-14,14:40:40
38.5885833333333,115.01238,0,0,40677.6115856481,2011-05-14,14:40:41
38.588295,115.012303333333,0,0,40677.6115972222,2011-05-14,14:40:42
38.58801,115.012228333333,0,0,40677.6116087963,2011-05-14,14:40:43
38.587725,115.012143333333,0,0,40677.6116203704,2011-05-14,14:40:44
38.58744,115.012065,0,0,40677.6116319444,2011-05-14,14:40:45
38.5871583333333,115.011988333333,0,0,40677.6116435185,2011-05-14,14:40:46
38.586875,115.011911666667,0,0,40677.6116550926,2011-05-14,14:40:47
38.5865916666667,115.011836666667,0,0,40677.6116666667,2011-05-14,14:40:48
38.5863116666667,115.011768333333,0,0,40677.6116782407,2011-05-14,14:40:49
38.5860283333333,115.011696666667,0,0,40677.6116898148,2011-05-14,14:40:50
38.5857383333333,115.011636666667,0,0,40677.6117013889,2011-05-14,14:40:51
38.58545,115.011581666667,0,0,40677.611712963,2011-05-14,14:40:52
38.5851633333333,115.011525,0,0,40677.611724537,2011-05-14,14:40:53
38.58487,115.011485,0,0,40677.6117361111,2011-05-14,14:40:54
38.5845766666667,115.01145,0,0,40677.6117476852,2011-05-14,14:40:55
38.58429,115.011416666667,0,0,40677.6117592593,2011-05-14,14:40:56
38.5840083333333,115.011386666667,0,0,40677.6117708333,2011-05-14,14:40:57
38.5837283333333,115.01136,0,0,40677.6117824074,2011-05-14,14:40:58
38.58345,115.011335,0,0,40677.6117939815,2011-05-14,14:40:59
38.58318,115.011306666667,0,0,40677.6118055556,2011-05-14,14:41:00
38.5828966666667,115.011281666667,0,0,40677.6118171296,2011-05-14,14:41:01
38.582615,115.011258333333,0,0,40677.6118287037,2011-05-14,14:41:02
38.5823366666667,115.011226666667,0,0,40677.6118402778,2011-05-14,14:41:03
38.5820566666667,115.011191666667,0,0,40677.6118518518,2011-05-14,14:41:04
38.5817733333333,115.011148333333,0,0,40677.6118634259,2011-05-14,14:41:05
38.5815,115.0111,0,0,40677.611875,2011-05-14,14:41:06
38.5812266666667,115.011045,0,0,40677.6118865741,2011-05-14,14:41:07
38.58096,115.010981666667,0,0,40677.6118981481,2011-05-14,14:41:08
38.580675,115.010915,0,0,40677.6119097222,2011-05-14,14:41:09
38.5803866666667,115.010836666667,0,0,40677.6119212963,2011-05-14,14:41:10
38.580105,115.010746666667,0,0,40677.6119328704,2011-05-14,14:41:11
38.579825,115.010653333333,0,0,40677.6119444444,2011-05-14,14:41:12
38.57956,115.010555,0,0,40677.6119560185,2011-05-14,14:41:13
38.5793016666667,115.010445,0,0,40677.6119675926,2011-05-14,14:41:14
38.5790416666667,115.010328333333,0,0,40677.6119791667,2011-05-14,14:41:15
38.5787883333333,115.010223333333,0,0,40677.6119907407,2011-05-14,14:41:16
38.5785283333333,115.010113333333,0,0,40677.6120023148,2011-05-14,14:41:17
38.5782766666667,115.010001666667,0,0,40677.6120138889,2011-05-14,14:41:18
38.5780266666667,115.009895,0,0,40677.612025463,2011-05-14,14:41:19
38.57778,115.009786666667,0,0,40677.612037037,2011-05-14,14:41:20
38.5775183333333,115.009676666667,0,0,40677.6120486111,2011-05-14,14:41:21
38.577255,115.009566666667,0,0,40677.6120601852,2011-05-14,14:41:22
38.5769933333333,115.009463333333,0,0,40677.6120717593,2011-05-14,14:41:23
38.5767383333333,115.009355,0,0,40677.6120833333,2011-05-14,14:41:24
38.5764783333333,115.009246666667,0,0,40677.6120949074,2011-05-14,14:41:25
38.576215,115.009135,0,0,40677.6121064815,2011-05-14,14:41:26
38.5759533333333,115.00902,0,0,40677.6121180556,2011-05-14,14:41:27
38.57569,115.008906666667,0,0,40677.6121296296,2011-05-14,14:41:28
38.5754316666667,115.008801666667,0,0,40677.6121412037,2011-05-14,14:41:29
38.5751633333333,115.008678333333,0,0,40677.6121527778,2011-05-14,14:41:30
38.5749033333333,115.008548333333,0,0,40677.6121643518,2011-05-14,14:41:31
38.5746416666667,115.008413333333,0,0,40677.6121759259,2011-05-14,14:41:32
38.574385,115.008276666667,0,0,40677.6121875,2011-05-14,14:41:33
38.57413,115.008136666667,0,0,40677.6121990741,2011-05-14,14:41:34
38.5738833333333,115.007996666667,0,0,40677.6122106481,2011-05-14,14:41:35
38.5736283333333,115.00785,0,0,40677.6122222222,2011-05-14,14:41:36
38.5733833333333,115.0077,0,0,40677.6122337963,2011-05-14,14:41:37
38.5731416666667,115.007545,0,0,40677.6122453704,2011-05-14,14:41:38
38.5728966666667,115.007396666667,0,0,40677.6122569444,2011-05-14,14:41:39
38.572655,115.007241666667,0,0,40677.6122685185,2011-05-14,14:41:40
38.572415,115.007088333333,0,0,40677.6122800926,2011-05-14,14:41:41
38.57217,115.006935,0,0,40677.6122916667,2011-05-14,14:41:42
38.5719283333333,115.006793333333,0,0,40677.6123032407,2011-05-14,14:41:43
38.5716816666667,115.006655,0,0,40677.6123148148,2011-05-14,14:41:44
38.5714333333333,115.006518333333,0,0,40677.6123263889,2011-05-14,14:41:45
38.57118,115.00639,0,0,40677.612337963,2011-05-14,14:41:46
38.5709266666667,115.006263333333,0,0,40677.612349537,2011-05-14,14:41:47
38.57068,115.006143333333,0,0,40677.6123611111,2011-05-14,14:41:48
38.5704266666667,115.006031666667,0,0,40677.6123726852,2011-05-14,14:41:49
38.5701683333333,115.005931666667,0,0,40677.6123842593,2011-05-14,14:41:50
38.5699083333333,115.005825,0,0,40677.6123958333,2011-05-14,14:41:51
38.5696566666667,115.005716666667,0,0,40677.6124074074,2011-05-14,14:41:52
38.5694,115.00561,0,0,40677.6124189815,2011-05-14,14:41:53
38.569145,115.005498333333,0,0,40677.6124305556,2011-05-14,14:41:54
38.5688916666667,115.005391666667,0,0,40677.6124421296,2011-05-14,14:41:55
38.568635,115.005298333333,0,0,40677.6124537037,2011-05-14,14:41:56
38.5683766666667,115.0052,0,0,40677.6124652778,2011-05-14,14:41:57
38.568115,115.005098333333,0,0,40677.6124768518,2011-05-14,14:41:58
38.5678666666667,115.004998333333,0,0,40677.6124884259,2011-05-14,14:41:59
38.567625,115.004898333333,0,0,40677.6125,2011-05-14,14:42:00
38.567375,115.004791666667,0,0,40677.6125115741,2011-05-14,14:42:01
38.5671166666667,115.00469,0,0,40677.6125231481,2011-05-14,14:42:02
38.566865,115.004585,0,0,40677.6125347222,2011-05-14,14:42:03
38.5666133333333,115.004483333333,0,0,40677.6125462963,2011-05-14,14:42:04
38.56636,115.00438,0,0,40677.6125578704,2011-05-14,14:42:05
38.56611,115.004281666667,0,0,40677.6125694444,2011-05-14,14:42:06
38.5658533333333,115.004188333333,0,0,40677.6125810185,2011-05-14,14:42:07
38.5655883333333,115.00409,0,0,40677.6125925926,2011-05-14,14:42:08
38.5653316666667,115.003983333333,0,0,40677.6126041667,2011-05-14,14:42:09
38.5650816666667,115.003876666667,0,0,40677.6126157407,2011-05-14,14:42:10
38.5648316666667,115.003775,0,0,40677.6126273148,2011-05-14,14:42:11
38.5645816666667,115.00367,0,0,40677.6126388889,2011-05-14,14:42:12
38.5643233333333,115.003566666667,0,0,40677.612650463,2011-05-14,14:42:13
38.564075,115.003471666667,0,0,40677.612662037,2011-05-14,14:42:14
38.5638233333333,115.00338,0,0,40677.6126736111,2011-05-14,14:42:15
38.56357,115.003286666667,0,0,40677.6126851852,2011-05-14,14:42:16
38.56332,115.003195,0,0,40677.6126967593,2011-05-14,14:42:17
38.5630666666667,115.003098333333,0,0,40677.6127083333,2011-05-14,14:42:18
38.5628083333333,115.003,0,0,40677.6127199074,2011-05-14,14:42:19
38.5625566666667,115.002903333333,0,0,40677.6127314815,2011-05-14,14:42:20
38.5623016666667,115.0028,0,0,40677.6127430556,2011-05-14,14:42:21
38.5620533333333,115.002696666667,0,0,40677.6127546296,2011-05-14,14:42:22
38.5618066666667,115.0026,0,0,40677.6127662037,2011-05-14,14:42:23
38.5615633333333,115.002498333333,0,0,40677.6127777778,2011-05-14,14:42:24
38.5613166666667,115.002398333333,0,0,40677.6127893519,2011-05-14,14:42:25
38.5610716666667,115.002301666667,0,0,40677.6128009259,2011-05-14,14:42:26
38.5608216666667,115.002205,0,0,40677.6128125,2011-05-14,14:42:27
38.5605716666667,115.002108333333,0,0,40677.6128240741,2011-05-14,14:42:28
38.5603216666667,115.00201,0,0,40677.6128356481,2011-05-14,14:42:29
38.560065,115.001916666667,0,0,40677.6128472222,2011-05-14,14:42:30
38.55981,115.001818333333,0,0,40677.6128587963,2011-05-14,14:42:31
38.559555,115.001725,0,0,40677.6128703704,2011-05-14,14:42:32
38.5593033333333,115.00163,0,0,40677.6128819444,2011-05-14,14:42:33
38.5590533333333,115.001536666667,0,0,40677.6128935185,2011-05-14,14:42:34
38.5588066666667,115.001438333333,0,0,40677.6129050926,2011-05-14,14:42:35
38.5585583333333,115.001336666667,0,0,40677.6129166667,2011-05-14,14:42:36
38.5583116666667,115.00124,0,0,40677.6129282407,2011-05-14,14:42:37
38.55806,115.001143333333,0,0,40677.6129398148,2011-05-14,14:42:38
38.5578166666667,115.001045,0,0,40677.6129513889,2011-05-14,14:42:39
38.5575716666667,115.000943333333,0,0,40677.612962963,2011-05-14,14:42:40
38.5573166666667,115.000843333333,0,0,40677.612974537,2011-05-14,14:42:41
38.5570633333333,115.000743333333,0,0,40677.6129861111,2011-05-14,14:42:42
38.5568133333333,115.000645,0,0,40677.6129976852,2011-05-14,14:42:43
38.5565633333333,115.000541666667,0,0,40677.6130092593,2011-05-14,14:42:44
38.5563183333333,115.000445,0,0,40677.6130208333,2011-05-14,14:42:45
38.55607,115.000348333333,0,0,40677.6130324074,2011-05-14,14:42:46
38.5558183333333,115.00026,0,0,40677.6130439815,2011-05-14,14:42:47
38.5555716666667,115.00016,0,0,40677.6130555556,2011-05-14,14:42:48
38.5553266666667,115.000056666667,0,0,40677.6130671296,2011-05-14,14:42:49
38.5550833333333,114.99995,0,0,40677.6130787037,2011-05-14,14:42:50
38.55484,114.999843333333,0,0,40677.6130902778,2011-05-14,14:42:51
38.55459,114.999743333333,0,0,40677.6131018519,2011-05-14,14:42:52
38.554345,114.999635,0,0,40677.6131134259,2011-05-14,14:42:53
38.554095,114.999531666667,0,0,40677.613125,2011-05-14,14:42:54
38.5538483333333,114.999428333333,0,0,40677.6131365741,2011-05-14,14:42:55
38.5536066666667,114.999326666667,0,0,40677.6131481482,2011-05-14,14:42:56
38.553365,114.999223333333,0,0,40677.6131597222,2011-05-14,14:42:57
38.553125,114.999115,0,0,40677.6131712963,2011-05-14,14:42:58
38.5528883333333,114.999003333333,0,0,40677.6131828704,2011-05-14,14:42:59
38.5526516666667,114.998893333333,0,0,40677.6131944444,2011-05-14,14:43:00
38.552415,114.998785,0,0,40677.6132060185,2011-05-14,14:43:01
38.5521766666667,114.998675,0,0,40677.6132175926,2011-05-14,14:43:02
38.55194,114.99857,0,0,40677.6132291667,2011-05-14,14:43:03
38.5517016666667,114.998463333333,0,0,40677.6132407407,2011-05-14,14:43:04
38.55146,114.998356666667,0,0,40677.6132523148,2011-05-14,14:43:05
38.5512083333333,114.998256666667,0,0,40677.6132638889,2011-05-14,14:43:06
38.5509516666667,114.998158333333,0,0,40677.613275463,2011-05-14,14:43:07
38.5507016666667,114.998056666667,0,0,40677.613287037,2011-05-14,14:43:08
38.55046,114.997955,0,0,40677.6132986111,2011-05-14,14:43:09
38.5502166666667,114.99785,0,0,40677.6133101852,2011-05-14,14:43:10
38.549975,114.997756666667,0,0,40677.6133217593,2011-05-14,14:43:11
38.5497316666667,114.99766,0,0,40677.6133333333,2011-05-14,14:43:12
38.5494883333333,114.997563333333,0,0,40677.6133449074,2011-05-14,14:43:13
38.5492416666667,114.997468333333,0,0,40677.6133564815,2011-05-14,14:43:14
38.5489966666667,114.997378333333,0,0,40677.6133680556,2011-05-14,14:43:15
38.5487533333333,114.997285,0,0,40677.6133796296,2011-05-14,14:43:16
38.548505,114.997191666667,0,0,40677.6133912037,2011-05-14,14:43:17
38.5482566666667,114.997105,0,0,40677.6134027778,2011-05-14,14:43:18
38.5480133333333,114.997018333333,0,0,40677.6134143519,2011-05-14,14:43:19
38.5477683333333,114.996931666667,0,0,40677.6134259259,2011-05-14,14:43:20
38.5475266666667,114.996846666667,0,0,40677.6134375,2011-05-14,14:43:21
38.5472833333333,114.996756666667,0,0,40677.6134490741,2011-05-14,14:43:22
38.547035,114.996665,0,0,40677.6134606482,2011-05-14,14:43:23
38.5467883333333,114.996573333333,0,0,40677.6134722222,2011-05-14,14:43:24
38.5465366666667,114.996473333333,0,0,40677.6134837963,2011-05-14,14:43:25
38.5462883333333,114.996375,0,0,40677.6134953704,2011-05-14,14:43:26
38.5460466666667,114.996278333333,0,0,40677.6135069444,2011-05-14,14:43:27
38.5458016666667,114.996181666667,0,0,40677.6135185185,2011-05-14,14:43:28
38.5455583333333,114.996078333333,0,0,40677.6135300926,2011-05-14,14:43:29
38.545315,114.995976666667,0,0,40677.6135416667,2011-05-14,14:43:30
38.5450783333333,114.995868333333,0,0,40677.6135532407,2011-05-14,14:43:31
38.5448366666667,114.995768333333,0,0,40677.6135648148,2011-05-14,14:43:32
38.5445983333333,114.995666666667,0,0,40677.6135763889,2011-05-14,14:43:33
38.5443566666667,114.995566666667,0,0,40677.613587963,2011-05-14,14:43:34
38.5441216666667,114.995466666667,0,0,40677.613599537,2011-05-14,14:43:35
38.5438816666667,114.99536,0,0,40677.6136111111,2011-05-14,14:43:36
38.543635,114.995263333333,0,0,40677.6136226852,2011-05-14,14:43:37
38.5433883333333,114.995175,0,0,40677.6136342593,2011-05-14,14:43:38
38.543145,114.995088333333,0,0,40677.6136458333,2011-05-14,14:43:39
38.542905,114.995001666667,0,0,40677.6136574074,2011-05-14,14:43:40
38.54267,114.994911666667,0,0,40677.6136689815,2011-05-14,14:43:41
38.54243,114.994823333333,0,0,40677.6136805556,2011-05-14,14:43:42
38.5421966666667,114.994733333333,0,0,40677.6136921296,2011-05-14,14:43:43
38.54196,114.994648333333,0,0,40677.6137037037,2011-05-14,14:43:44
38.54172,114.99456,0,0,40677.6137152778,2011-05-14,14:43:45
38.5414766666667,114.994475,0,0,40677.6137268519,2011-05-14,14:43:46
38.5412383333333,114.994385,0,0,40677.6137384259,2011-05-14,14:43:47
38.5410016666667,114.994288333333,0,0,40677.61375,2011-05-14,14:43:48
38.5407633333333,114.994193333333,0,0,40677.6137615741,2011-05-14,14:43:49
38.5405233333333,114.994093333333,0,0,40677.6137731481,2011-05-14,14:43:50
38.5402866666667,114.993981666667,0,0,40677.6137847222,2011-05-14,14:43:51
38.5400583333333,114.993851666667,0,0,40677.6137962963,2011-05-14,14:43:52
38.539845,114.993703333333,0,0,40677.6138078704,2011-05-14,14:43:53
38.5396316666667,114.993551666667,0,0,40677.6138194444,2011-05-14,14:43:54
38.5394216666667,114.993378333333,0,0,40677.6138310185,2011-05-14,14:43:55
38.53922,114.993198333333,0,0,40677.6138425926,2011-05-14,14:43:56
38.5390283333333,114.993005,0,0,40677.6138541667,2011-05-14,14:43:57
38.538845,114.992796666667,0,0,40677.6138657407,2011-05-14,14:43:58
38.5386783333333,114.992575,0,0,40677.6138773148,2011-05-14,14:43:59
38.538515,114.992343333333,0,0,40677.6138888889,2011-05-14,14:44:00
38.53835,114.992103333333,0,0,40677.613900463,2011-05-14,14:44:01
38.5381866666667,114.991861666667,0,0,40677.613912037,2011-05-14,14:44:02
38.5380383333333,114.991606666667,0,0,40677.6139236111,2011-05-14,14:44:03
38.537895,114.991346666667,0,0,40677.6139351852,2011-05-14,14:44:04
38.5377633333333,114.991081666667,0,0,40677.6139467593,2011-05-14,14:44:05
38.5376433333333,114.990803333333,0,0,40677.6139583333,2011-05-14,14:44:06
38.53753,114.990528333333,0,0,40677.6139699074,2011-05-14,14:44:07
38.5374233333333,114.990243333333,0,0,40677.6139814815,2011-05-14,14:44:08
38.5373233333333,114.989956666667,0,0,40677.6139930556,2011-05-14,14:44:09
38.537235,114.989668333333,0,0,40677.6140046296,2011-05-14,14:44:10
38.53716,114.989373333333,0,0,40677.6140162037,2011-05-14,14:44:11
38.53709,114.989075,0,0,40677.6140277778,2011-05-14,14:44:12
38.5370166666667,114.988775,0,0,40677.6140393519,2011-05-14,14:44:13
38.5369433333333,114.988471666667,0,0,40677.6140509259,2011-05-14,14:44:14
38.5368716666667,114.98817,0,0,40677.6140625,2011-05-14,14:44:15
38.5367966666667,114.987873333333,0,0,40677.6140740741,2011-05-14,14:44:16
38.5367216666667,114.987575,0,0,40677.6140856481,2011-05-14,14:44:17
[truncated: 2,050,728 more chars]
