# Supplementary material for: Research on differential privacy protection method based on user tendency
Source: PLoS One. 2023 Oct 26;18(10):e0288823. doi: 10.1371/journal.pone.0288823 (PMC10602288; doi:10.1371/journal.pone.0288823)
Supplement: S5 Data — (ZIP) [file pone.0288823.s005.zip › Data 5-5/148/Trajectory/20110522083444.plt]

Geolife trajectory
WGS 84
Altitude is in Feet
Reserved 3
0,2,255,My Track,0,0,2,8421376
0
30.5448066666667,114.36409,0,0,40685.3574537037,2011-05-22,08:34:44
30.5448066666667,114.364088333333,0,0,40685.3574652778,2011-05-22,08:34:45
30.5447866666667,114.364096666667,0,0,40685.3579861111,2011-05-22,08:35:30
30.544785,114.364098333333,0,0,40685.3579976852,2011-05-22,08:35:31
30.5447766666667,114.364098333333,0,0,40685.3580092593,2011-05-22,08:35:32
30.54476,114.364095,0,0,40685.3580208333,2011-05-22,08:35:33
30.5447333333333,114.364081666667,0,0,40685.3580324074,2011-05-22,08:35:34
30.5447,114.364066666667,0,0,40685.3580439815,2011-05-22,08:35:35
30.5446616666667,114.364055,0,0,40685.3580555556,2011-05-22,08:35:36
30.54462,114.364038333333,0,0,40685.3580671296,2011-05-22,08:35:37
30.5445733333333,114.364021666667,0,0,40685.3580787037,2011-05-22,08:35:38
30.544525,114.364001666667,0,0,40685.3580902778,2011-05-22,08:35:39
30.54447,114.363968333333,0,0,40685.3581018519,2011-05-22,08:35:40
30.5444166666667,114.363941666667,0,0,40685.3581134259,2011-05-22,08:35:41
30.5443733333333,114.36392,0,0,40685.358125,2011-05-22,08:35:42
30.5443316666667,114.363893333333,0,0,40685.3581365741,2011-05-22,08:35:43
30.5442916666667,114.36388,0,0,40685.3581481481,2011-05-22,08:35:44
30.544265,114.363868333333,0,0,40685.3581597222,2011-05-22,08:35:45
30.54425,114.363863333333,0,0,40685.3581712963,2011-05-22,08:35:46
30.544235,114.363863333333,0,0,40685.3581828704,2011-05-22,08:35:47
30.5442283333333,114.363868333333,0,0,40685.3581944444,2011-05-22,08:35:48
30.54422,114.363876666667,0,0,40685.3582060185,2011-05-22,08:35:49
30.544215,114.363881666667,0,0,40685.3582175926,2011-05-22,08:35:50
30.54421,114.363888333333,0,0,40685.3582291667,2011-05-22,08:35:51
30.5442066666667,114.363905,0,0,40685.3582407407,2011-05-22,08:35:52
30.544205,114.363931666667,0,0,40685.3582523148,2011-05-22,08:35:53
30.5442,114.363966666667,0,0,40685.3582638889,2011-05-22,08:35:54
30.54419,114.364005,0,0,40685.358275463,2011-05-22,08:35:55
30.5441783333333,114.364041666667,0,0,40685.358287037,2011-05-22,08:35:56
30.5441666666667,114.364081666667,0,0,40685.3582986111,2011-05-22,08:35:57
30.5441533333333,114.36412,0,0,40685.3583101852,2011-05-22,08:35:58
30.544145,114.364153333333,0,0,40685.3583217593,2011-05-22,08:35:59
30.54414,114.364185,0,0,40685.3583333333,2011-05-22,08:36:00
30.54414,114.364223333333,0,0,40685.3583449074,2011-05-22,08:36:01
30.5441466666667,114.364263333333,0,0,40685.3583564815,2011-05-22,08:36:02
30.5441483333333,114.364311666667,0,0,40685.3583680556,2011-05-22,08:36:03
30.544155,114.364356666667,0,0,40685.3583796296,2011-05-22,08:36:04
30.5441566666667,114.364401666667,0,0,40685.3583912037,2011-05-22,08:36:05
30.54416,114.364448333333,0,0,40685.3584027778,2011-05-22,08:36:06
30.5441566666667,114.364493333333,0,0,40685.3584143519,2011-05-22,08:36:07
30.54415,114.364535,0,0,40685.3584259259,2011-05-22,08:36:08
30.54414,114.364575,0,0,40685.3584375,2011-05-22,08:36:09
30.54413,114.364611666667,0,0,40685.3584490741,2011-05-22,08:36:10
30.5441266666667,114.364636666667,0,0,40685.3584606481,2011-05-22,08:36:11
30.5441166666667,114.36466,0,0,40685.3584722222,2011-05-22,08:36:12
30.5441116666667,114.364683333333,0,0,40685.3584837963,2011-05-22,08:36:13
30.5441016666667,114.364703333333,0,0,40685.3584953704,2011-05-22,08:36:14
30.5440783333333,114.36472,0,0,40685.3585069444,2011-05-22,08:36:15
30.5440616666667,114.364715,0,0,40685.3585185185,2011-05-22,08:36:16
30.5440483333333,114.364715,0,0,40685.3585300926,2011-05-22,08:36:17
30.5440316666667,114.364715,0,0,40685.3585416667,2011-05-22,08:36:18
30.544015,114.364716666667,0,0,40685.3585532407,2011-05-22,08:36:19
30.543995,114.364726666667,0,0,40685.3585648148,2011-05-22,08:36:20
30.5439833333333,114.364738333333,0,0,40685.3585763889,2011-05-22,08:36:21
30.5439616666667,114.364748333333,0,0,40685.358587963,2011-05-22,08:36:22
30.5439433333333,114.364766666667,0,0,40685.358599537,2011-05-22,08:36:23
30.543925,114.364808333333,0,0,40685.3586111111,2011-05-22,08:36:24
30.5439033333333,114.364826666667,0,0,40685.3586226852,2011-05-22,08:36:25
30.5438866666667,114.364835,0,0,40685.3586342593,2011-05-22,08:36:26
30.5438733333333,114.364843333333,0,0,40685.3586458333,2011-05-22,08:36:27
30.5438583333333,114.364853333333,0,0,40685.3586574074,2011-05-22,08:36:28
30.54385,114.364836666667,0,0,40685.3586689815,2011-05-22,08:36:29
30.5438533333333,114.364826666667,0,0,40685.3586805556,2011-05-22,08:36:30
30.5438516666667,114.364805,0,0,40685.3586921296,2011-05-22,08:36:31
30.5438833333333,114.364788333333,0,0,40685.3587037037,2011-05-22,08:36:32
30.5438883333333,114.364768333333,0,0,40685.3587152778,2011-05-22,08:36:33
30.5438966666667,114.36475,0,0,40685.3587268519,2011-05-22,08:36:34
30.5439066666667,114.36474,0,0,40685.3587384259,2011-05-22,08:36:35
30.543915,114.364715,0,0,40685.35875,2011-05-22,08:36:36
30.543905,114.364671666667,0,0,40685.3587615741,2011-05-22,08:36:37
30.543915,114.364618333333,0,0,40685.3587731481,2011-05-22,08:36:38
30.543925,114.364571666667,0,0,40685.3587847222,2011-05-22,08:36:39
30.5439266666667,114.36452,0,0,40685.3587962963,2011-05-22,08:36:40
30.5439383333333,114.364471666667,0,0,40685.3588078704,2011-05-22,08:36:41
30.5439533333333,114.36442,0,0,40685.3588194444,2011-05-22,08:36:42
30.5439516666667,114.364356666667,0,0,40685.3588310185,2011-05-22,08:36:43
30.54395,114.3643,0,0,40685.3588425926,2011-05-22,08:36:44
30.5439483333333,114.364233333333,0,0,40685.3588541667,2011-05-22,08:36:45
30.5439433333333,114.364168333333,0,0,40685.3588657407,2011-05-22,08:36:46
30.5439366666667,114.364103333333,0,0,40685.3588773148,2011-05-22,08:36:47
30.5439266666667,114.364036666667,0,0,40685.3588888889,2011-05-22,08:36:48
30.5439066666667,114.363976666667,0,0,40685.358900463,2011-05-22,08:36:49
30.543885,114.363916666667,0,0,40685.358912037,2011-05-22,08:36:50
30.54386,114.36386,0,0,40685.3589236111,2011-05-22,08:36:51
30.543825,114.363796666667,0,0,40685.3589351852,2011-05-22,08:36:52
30.5437966666667,114.363735,0,0,40685.3589467593,2011-05-22,08:36:53
30.54377,114.363678333333,0,0,40685.3589583333,2011-05-22,08:36:54
30.5437383333333,114.363621666667,0,0,40685.3589699074,2011-05-22,08:36:55
30.5437066666667,114.363563333333,0,0,40685.3589814815,2011-05-22,08:36:56
30.5436683333333,114.363501666667,0,0,40685.3589930556,2011-05-22,08:36:57
30.543625,114.363431666667,0,0,40685.3590046296,2011-05-22,08:36:58
30.5435833333333,114.363361666667,0,0,40685.3590162037,2011-05-22,08:36:59
30.5435483333333,114.363301666667,0,0,40685.3590277778,2011-05-22,08:37:00
30.5435083333333,114.363236666667,0,0,40685.3590393519,2011-05-22,08:37:01
30.5434583333333,114.363163333333,0,0,40685.3590509259,2011-05-22,08:37:02
30.543405,114.36311,0,0,40685.3590625,2011-05-22,08:37:03
30.5433516666667,114.363051666667,0,0,40685.3590740741,2011-05-22,08:37:04
30.5433033333333,114.362986666667,0,0,40685.3590856481,2011-05-22,08:37:05
30.54326,114.362915,0,0,40685.3590972222,2011-05-22,08:37:06
30.5432183333333,114.362846666667,0,0,40685.3591087963,2011-05-22,08:37:07
30.5431716666667,114.36278,0,0,40685.3591203704,2011-05-22,08:37:08
30.5431216666667,114.362713333333,0,0,40685.3591319444,2011-05-22,08:37:09
30.5430666666667,114.362616666667,0,0,40685.3591435185,2011-05-22,08:37:10
30.5430283333333,114.362555,0,0,40685.3591550926,2011-05-22,08:37:11
30.5429966666667,114.362493333333,0,0,40685.3591666667,2011-05-22,08:37:12
30.542975,114.362436666667,0,0,40685.3591782407,2011-05-22,08:37:13
30.5429666666667,114.362393333333,0,0,40685.3591898148,2011-05-22,08:37:14
30.54296,114.362358333333,0,0,40685.3592013889,2011-05-22,08:37:15
30.5429516666667,114.362326666667,0,0,40685.359212963,2011-05-22,08:37:16
30.5429383333333,114.362286666667,0,0,40685.359224537,2011-05-22,08:37:17
30.54293,114.36225,0,0,40685.3592361111,2011-05-22,08:37:18
30.542935,114.362208333333,0,0,40685.3592476852,2011-05-22,08:37:19
30.5429383333333,114.362148333333,0,0,40685.3592592593,2011-05-22,08:37:20
30.5429416666667,114.362091666667,0,0,40685.3592708333,2011-05-22,08:37:21
30.54295,114.362031666667,0,0,40685.3592824074,2011-05-22,08:37:22
30.54296,114.361971666667,0,0,40685.3592939815,2011-05-22,08:37:23
30.5429616666667,114.361898333333,0,0,40685.3593055556,2011-05-22,08:37:24
30.5429716666667,114.361828333333,0,0,40685.3593171296,2011-05-22,08:37:25
30.54298,114.361748333333,0,0,40685.3593287037,2011-05-22,08:37:26
30.54299,114.361666666667,0,0,40685.3593402778,2011-05-22,08:37:27
30.5429983333333,114.361571666667,0,0,40685.3593518519,2011-05-22,08:37:28
30.5430016666667,114.361478333333,0,0,40685.3593634259,2011-05-22,08:37:29
30.5430033333333,114.361376666667,0,0,40685.359375,2011-05-22,08:37:30
30.5430116666667,114.36128,0,0,40685.3593865741,2011-05-22,08:37:31
30.5430466666667,114.361176666667,0,0,40685.3593981481,2011-05-22,08:37:32
30.5430683333333,114.361071666667,0,0,40685.3594097222,2011-05-22,08:37:33
30.5430966666667,114.360968333333,0,0,40685.3594212963,2011-05-22,08:37:34
30.5431166666667,114.36086,0,0,40685.3594328704,2011-05-22,08:37:35
30.54314,114.36077,0,0,40685.3594444444,2011-05-22,08:37:36
30.5431566666667,114.360671666667,0,0,40685.3594560185,2011-05-22,08:37:37
30.54318,114.360568333333,0,0,40685.3594675926,2011-05-22,08:37:38
30.5432066666667,114.360466666667,0,0,40685.3594791667,2011-05-22,08:37:39
30.543235,114.360363333333,0,0,40685.3594907407,2011-05-22,08:37:40
30.5432683333333,114.360266666667,0,0,40685.3595023148,2011-05-22,08:37:41
30.543305,114.36017,0,0,40685.3595138889,2011-05-22,08:37:42
30.543345,114.360086666667,0,0,40685.359525463,2011-05-22,08:37:43
30.5433733333333,114.359998333333,0,0,40685.359537037,2011-05-22,08:37:44
30.5434083333333,114.359915,0,0,40685.3595486111,2011-05-22,08:37:45
30.543455,114.359843333333,0,0,40685.3595601852,2011-05-22,08:37:46
30.5435016666667,114.359776666667,0,0,40685.3595717593,2011-05-22,08:37:47
30.5435366666667,114.359713333333,0,0,40685.3595833333,2011-05-22,08:37:48
30.5435616666667,114.359643333333,0,0,40685.3595949074,2011-05-22,08:37:49
30.5435733333333,114.359558333333,0,0,40685.3596064815,2011-05-22,08:37:50
30.5435766666667,114.359481666667,0,0,40685.3596180556,2011-05-22,08:37:51
30.5435666666667,114.359398333333,0,0,40685.3596296296,2011-05-22,08:37:52
30.5435516666667,114.359313333333,0,0,40685.3596412037,2011-05-22,08:37:53
30.543535,114.359218333333,0,0,40685.3596527778,2011-05-22,08:37:54
30.5435316666667,114.359123333333,0,0,40685.3596643518,2011-05-22,08:37:55
30.543555,114.359035,0,0,40685.3596759259,2011-05-22,08:37:56
30.5435833333333,114.35895,0,0,40685.3596875,2011-05-22,08:37:57
30.5436133333333,114.358881666667,0,0,40685.3596990741,2011-05-22,08:37:58
30.5436666666667,114.358831666667,0,0,40685.3597106481,2011-05-22,08:37:59
30.543715,114.358785,0,0,40685.3597222222,2011-05-22,08:38:00
30.5437566666667,114.358741666667,0,0,40685.3597337963,2011-05-22,08:38:01
30.5438066666667,114.358708333333,0,0,40685.3597453704,2011-05-22,08:38:02
30.5438566666667,114.358673333333,0,0,40685.3597569444,2011-05-22,08:38:03
30.5438833333333,114.35858,0,0,40685.3597685185,2011-05-22,08:38:04
30.5438983333333,114.358471666667,0,0,40685.3597800926,2011-05-22,08:38:05
30.543945,114.358456666667,0,0,40685.3597916667,2011-05-22,08:38:06
30.5439883333333,114.358445,0,0,40685.3598032407,2011-05-22,08:38:07
30.544035,114.358435,0,0,40685.3598148148,2011-05-22,08:38:08
30.5440733333333,114.358423333333,0,0,40685.3598263889,2011-05-22,08:38:09
30.54411,114.358401666667,0,0,40685.359837963,2011-05-22,08:38:10
30.5441383333333,114.358375,0,0,40685.359849537,2011-05-22,08:38:11
30.5441383333333,114.358313333333,0,0,40685.3598611111,2011-05-22,08:38:12
30.54413,114.358278333333,0,0,40685.3598726852,2011-05-22,08:38:13
30.5441266666667,114.358218333333,0,0,40685.3598842593,2011-05-22,08:38:14
30.5441183333333,114.35816,0,0,40685.3598958333,2011-05-22,08:38:15
30.54411,114.358101666667,0,0,40685.3599074074,2011-05-22,08:38:16
30.5441016666667,114.358048333333,0,0,40685.3599189815,2011-05-22,08:38:17
30.5441016666667,114.357978333333,0,0,40685.3599305556,2011-05-22,08:38:18
30.5440866666667,114.357933333333,0,0,40685.3599421296,2011-05-22,08:38:19
30.544065,114.357891666667,0,0,40685.3599537037,2011-05-22,08:38:20
30.5440433333333,114.357845,0,0,40685.3599652778,2011-05-22,08:38:21
30.5440266666667,114.35778,0,0,40685.3599768518,2011-05-22,08:38:22
30.5440133333333,114.35771,0,0,40685.3599884259,2011-05-22,08:38:23
30.5440016666667,114.357641666667,0,0,40685.36,2011-05-22,08:38:24
30.5439883333333,114.357566666667,0,0,40685.3600115741,2011-05-22,08:38:25
30.54397,114.357463333333,0,0,40685.3600231481,2011-05-22,08:38:26
30.5439566666667,114.357391666667,0,0,40685.3600347222,2011-05-22,08:38:27
30.5439466666667,114.357313333333,0,0,40685.3600462963,2011-05-22,08:38:28
30.5439466666667,114.357235,0,0,40685.3600578704,2011-05-22,08:38:29
30.543945,114.357151666667,0,0,40685.3600694444,2011-05-22,08:38:30
30.543945,114.357071666667,0,0,40685.3600810185,2011-05-22,08:38:31
30.5439416666667,114.35699,0,0,40685.3600925926,2011-05-22,08:38:32
30.54394,114.356906666667,0,0,40685.3601041667,2011-05-22,08:38:33
30.5439316666667,114.35681,0,0,40685.3601157407,2011-05-22,08:38:34
30.54392,114.35666,0,0,40685.3601273148,2011-05-22,08:38:35
30.5439083333333,114.356578333333,0,0,40685.3601388889,2011-05-22,08:38:36
30.54391,114.356483333333,0,0,40685.360150463,2011-05-22,08:38:37
30.5439016666667,114.356408333333,0,0,40685.360162037,2011-05-22,08:38:38
30.543895,114.356331666667,0,0,40685.3601736111,2011-05-22,08:38:39
30.54389,114.356258333333,0,0,40685.3601851852,2011-05-22,08:38:40
30.54389,114.356175,0,0,40685.3601967593,2011-05-22,08:38:41
30.5438766666667,114.356098333333,0,0,40685.3602083333,2011-05-22,08:38:42
30.543865,114.35604,0,0,40685.3602199074,2011-05-22,08:38:43
30.5438633333333,114.35599,0,0,40685.3602314815,2011-05-22,08:38:44
30.5438633333333,114.35594,0,0,40685.3602430556,2011-05-22,08:38:45
30.5438616666667,114.355898333333,0,0,40685.3602546296,2011-05-22,08:38:46
30.543855,114.355853333333,0,0,40685.3602662037,2011-05-22,08:38:47
30.543855,114.355806666667,0,0,40685.3602777778,2011-05-22,08:38:48
30.5438533333333,114.355758333333,0,0,40685.3602893518,2011-05-22,08:38:49
30.54385,114.355708333333,0,0,40685.3603009259,2011-05-22,08:38:50
30.54385,114.35566,0,0,40685.3603125,2011-05-22,08:38:51
30.5438516666667,114.355605,0,0,40685.3603240741,2011-05-22,08:38:52
30.5438516666667,114.355541666667,0,0,40685.3603356481,2011-05-22,08:38:53
30.54385,114.35547,0,0,40685.3603472222,2011-05-22,08:38:54
30.543835,114.35536,0,0,40685.3603587963,2011-05-22,08:38:55
30.5438283333333,114.3553,0,0,40685.3603703704,2011-05-22,08:38:56
30.54382,114.355221666667,0,0,40685.3603819444,2011-05-22,08:38:57
30.54381,114.355145,0,0,40685.3603935185,2011-05-22,08:38:58
30.5438016666667,114.355058333333,0,0,40685.3604050926,2011-05-22,08:38:59
30.5437983333333,114.354993333333,0,0,40685.3604166667,2011-05-22,08:39:00
30.5437916666667,114.35493,0,0,40685.3604282407,2011-05-22,08:39:01
30.5437883333333,114.35488,0,0,40685.3604398148,2011-05-22,08:39:02
30.5437933333333,114.354836666667,0,0,40685.3604513889,2011-05-22,08:39:03
30.5438016666667,114.35481,0,0,40685.360462963,2011-05-22,08:39:04
30.5438183333333,114.354763333333,0,0,40685.360474537,2011-05-22,08:39:05
30.5438216666667,114.354731666667,0,0,40685.3604861111,2011-05-22,08:39:06
30.5438216666667,114.354683333333,0,0,40685.3604976852,2011-05-22,08:39:07
30.5438283333333,114.354655,0,0,40685.3605092593,2011-05-22,08:39:08
30.5438316666667,114.354636666667,0,0,40685.3605208333,2011-05-22,08:39:09
30.5438316666667,114.354616666667,0,0,40685.3605324074,2011-05-22,08:39:10
30.5438333333333,114.354601666667,0,0,40685.3605439815,2011-05-22,08:39:11
30.5438366666667,114.354596666667,0,0,40685.3605555556,2011-05-22,08:39:12
30.543845,114.35459,0,0,40685.3605671296,2011-05-22,08:39:13
30.543855,114.354581666667,0,0,40685.3605787037,2011-05-22,08:39:14
30.5438533333333,114.354578333333,0,0,40685.3605902778,2011-05-22,08:39:15
30.5438533333333,114.354576666667,0,0,40685.3606018518,2011-05-22,08:39:16
30.543845,114.354551666667,0,0,40685.3607407407,2011-05-22,08:39:28
30.54384,114.354555,0,0,40685.3607523148,2011-05-22,08:39:29
30.5438366666667,114.354556666667,0,0,40685.3607638889,2011-05-22,08:39:30
30.5438316666667,114.354558333333,0,0,40685.360775463,2011-05-22,08:39:31
30.5438283333333,114.354563333333,0,0,40685.360787037,2011-05-22,08:39:32
30.5438316666667,114.354598333333,0,0,40685.3607986111,2011-05-22,08:39:33
30.543845,114.354613333333,0,0,40685.3608101852,2011-05-22,08:39:34
30.5438516666667,114.354636666667,0,0,40685.3608217593,2011-05-22,08:39:35
30.54386,114.354656666667,0,0,40685.3608333333,2011-05-22,08:39:36
30.543865,114.354666666667,0,0,40685.3608449074,2011-05-22,08:39:37
30.5438716666667,114.354673333333,0,0,40685.3608564815,2011-05-22,08:39:38
30.5438833333333,114.354673333333,0,0,40685.3608680556,2011-05-22,08:39:39
30.54389,114.354681666667,0,0,40685.3608796296,2011-05-22,08:39:40
30.543905,114.35469,0,0,40685.3608912037,2011-05-22,08:39:41
30.5439166666667,114.3547,0,0,40685.3609027778,2011-05-22,08:39:42
30.543925,114.354715,0,0,40685.3609143518,2011-05-22,08:39:43
30.5439366666667,114.354738333333,0,0,40685.3609259259,2011-05-22,08:39:44
30.5439416666667,114.35476,0,0,40685.3609375,2011-05-22,08:39:45
30.5439466666667,114.354791666667,0,0,40685.3609490741,2011-05-22,08:39:46
30.54396,114.354823333333,0,0,40685.3609606481,2011-05-22,08:39:47
30.54397,114.354866666667,0,0,40685.3609722222,2011-05-22,08:39:48
30.543975,114.354913333333,0,0,40685.3609837963,2011-05-22,08:39:49
30.5439833333333,114.354968333333,0,0,40685.3609953704,2011-05-22,08:39:50
30.5439816666667,114.35502,0,0,40685.3610069444,2011-05-22,08:39:51
30.54399,114.355088333333,0,0,40685.3610185185,2011-05-22,08:39:52
30.5439916666667,114.355158333333,0,0,40685.3610300926,2011-05-22,08:39:53
30.543995,114.35523,0,0,40685.3610416667,2011-05-22,08:39:54
30.5439966666667,114.35531,0,0,40685.3610532407,2011-05-22,08:39:55
30.544005,114.355386666667,0,0,40685.3610648148,2011-05-22,08:39:56
30.544005,114.355471666667,0,0,40685.3610763889,2011-05-22,08:39:57
30.5440016666667,114.355555,0,0,40685.361087963,2011-05-22,08:39:58
30.5440066666667,114.355643333333,0,0,40685.361099537,2011-05-22,08:39:59
30.5440166666667,114.355735,0,0,40685.3611111111,2011-05-22,08:40:00
30.5440283333333,114.355813333333,0,0,40685.3611226852,2011-05-22,08:40:01
30.5440383333333,114.355911666667,0,0,40685.3611342593,2011-05-22,08:40:02
30.5440516666667,114.356048333333,0,0,40685.3611458333,2011-05-22,08:40:03
30.5440666666667,114.356143333333,0,0,40685.3611574074,2011-05-22,08:40:04
30.5440816666667,114.356238333333,0,0,40685.3611689815,2011-05-22,08:40:05
30.544095,114.356333333333,0,0,40685.3611805556,2011-05-22,08:40:06
30.5440983333333,114.356433333333,0,0,40685.3611921296,2011-05-22,08:40:07
30.5440983333333,114.356535,0,0,40685.3612037037,2011-05-22,08:40:08
30.5440966666667,114.356635,0,0,40685.3612152778,2011-05-22,08:40:09
30.5441033333333,114.356736666667,0,0,40685.3612268518,2011-05-22,08:40:10
30.5441116666667,114.356835,0,0,40685.3612384259,2011-05-22,08:40:11
30.5441333333333,114.356925,0,0,40685.36125,2011-05-22,08:40:12
30.54414,114.357023333333,0,0,40685.3612615741,2011-05-22,08:40:13
30.5441466666667,114.357118333333,0,0,40685.3612731481,2011-05-22,08:40:14
30.5441533333333,114.357206666667,0,0,40685.3612847222,2011-05-22,08:40:15
30.5441583333333,114.357285,0,0,40685.3612962963,2011-05-22,08:40:16
30.54417,114.35735,0,0,40685.3613078704,2011-05-22,08:40:17
30.5441816666667,114.357408333333,0,0,40685.3613194444,2011-05-22,08:40:18
30.5441816666667,114.357466666667,0,0,40685.3613310185,2011-05-22,08:40:19
30.5441916666667,114.357513333333,0,0,40685.3613425926,2011-05-22,08:40:20
30.5442033333333,114.357556666667,0,0,40685.3613541667,2011-05-22,08:40:21
30.544205,114.357603333333,0,0,40685.3613657407,2011-05-22,08:40:22
30.5442016666667,114.357648333333,0,0,40685.3613773148,2011-05-22,08:40:23
30.5441966666667,114.357688333333,0,0,40685.3613888889,2011-05-22,08:40:24
30.5442,114.357725,0,0,40685.361400463,2011-05-22,08:40:25
30.5442033333333,114.357788333333,0,0,40685.361412037,2011-05-22,08:40:26
30.544205,114.357876666667,0,0,40685.3614236111,2011-05-22,08:40:27
30.5442016666667,114.357936666667,0,0,40685.3614351852,2011-05-22,08:40:28
30.5442,114.357965,0,0,40685.3614467593,2011-05-22,08:40:29
30.5441866666667,114.357991666667,0,0,40685.3614583333,2011-05-22,08:40:30
30.5441633333333,114.358011666667,0,0,40685.3614699074,2011-05-22,08:40:31
30.54414,114.358056666667,0,0,40685.3614814815,2011-05-22,08:40:32
30.5441016666667,114.358075,0,0,40685.3614930556,2011-05-22,08:40:33
30.5440516666667,114.358093333333,0,0,40685.3615046296,2011-05-22,08:40:34
30.543985,114.358116666667,0,0,40685.3615162037,2011-05-22,08:40:35
30.5439266666667,114.358121666667,0,0,40685.3615277778,2011-05-22,08:40:36
30.543865,114.358135,0,0,40685.3615393518,2011-05-22,08:40:37
30.5437966666667,114.358146666667,0,0,40685.3615509259,2011-05-22,08:40:38
30.5437316666667,114.358158333333,0,0,40685.3615625,2011-05-22,08:40:39
30.5436633333333,114.35817,0,0,40685.3615740741,2011-05-22,08:40:40
30.5436,114.358183333333,0,0,40685.3615856481,2011-05-22,08:40:41
30.5435516666667,114.358206666667,0,0,40685.3615972222,2011-05-22,08:40:42
30.5435066666667,114.35824,0,0,40685.3616087963,2011-05-22,08:40:43
30.54346,114.358288333333,0,0,40685.3616203704,2011-05-22,08:40:44
30.54343,114.358345,0,0,40685.3616319444,2011-05-22,08:40:45
30.543415,114.35841,0,0,40685.3616435185,2011-05-22,08:40:46
30.5434016666667,114.358481666667,0,0,40685.3616550926,2011-05-22,08:40:47
30.5433766666667,114.358556666667,0,0,40685.3616666667,2011-05-22,08:40:48
30.5433616666667,114.35863,0,0,40685.3616782407,2011-05-22,08:40:49
30.5433633333333,114.3587,0,0,40685.3616898148,2011-05-22,08:40:50
30.54337,114.35877,0,0,40685.3617013889,2011-05-22,08:40:51
30.5433666666667,114.358835,0,0,40685.361712963,2011-05-22,08:40:52
30.5433633333333,114.358898333333,0,0,40685.361724537,2011-05-22,08:40:53
30.5433366666667,114.358958333333,0,0,40685.3617361111,2011-05-22,08:40:54
30.5433083333333,114.359026666667,0,0,40685.3617476852,2011-05-22,08:40:55
30.5432866666667,114.359098333333,0,0,40685.3617592593,2011-05-22,08:40:56
30.5432566666667,114.359171666667,0,0,40685.3617708333,2011-05-22,08:40:57
30.543225,114.359236666667,0,0,40685.3617824074,2011-05-22,08:40:58
30.5432,114.359305,0,0,40685.3617939815,2011-05-22,08:40:59
30.5431716666667,114.359381666667,0,0,40685.3618055556,2011-05-22,08:41:00
30.543135,114.35945,0,0,40685.3618171296,2011-05-22,08:41:01
30.5431033333333,114.359528333333,0,0,40685.3618287037,2011-05-22,08:41:02
30.543075,114.359598333333,0,0,40685.3618402778,2011-05-22,08:41:03
30.5430516666667,114.359675,0,0,40685.3618518518,2011-05-22,08:41:04
30.5430316666667,114.35975,0,0,40685.3618634259,2011-05-22,08:41:05
30.54302,114.359821666667,0,0,40685.361875,2011-05-22,08:41:06
30.543,114.35989,0,0,40685.3618865741,2011-05-22,08:41:07
30.5429866666667,114.35996,0,0,40685.3618981481,2011-05-22,08:41:08
30.54297,114.360026666667,0,0,40685.3619097222,2011-05-22,08:41:09
30.5429533333333,114.360093333333,0,0,40685.3619212963,2011-05-22,08:41:10
30.5429366666667,114.360163333333,0,0,40685.3619328704,2011-05-22,08:41:11
30.5429166666667,114.360238333333,0,0,40685.3619444444,2011-05-22,08:41:12
30.5428966666667,114.360316666667,0,0,40685.3619560185,2011-05-22,08:41:13
30.5428716666667,114.360393333333,0,0,40685.3619675926,2011-05-22,08:41:14
30.5428483333333,114.360471666667,0,0,40685.3619791667,2011-05-22,08:41:15
30.54283,114.36055,0,0,40685.3619907407,2011-05-22,08:41:16
30.542815,114.360631666667,0,0,40685.3620023148,2011-05-22,08:41:17
30.5428083333333,114.360713333333,0,0,40685.3620138889,2011-05-22,08:41:18
30.542795,114.3608,0,0,40685.362025463,2011-05-22,08:41:19
30.542795,114.360891666667,0,0,40685.362037037,2011-05-22,08:41:20
30.542785,114.36098,0,0,40685.3620486111,2011-05-22,08:41:21
30.5427833333333,114.36107,0,0,40685.3620601852,2011-05-22,08:41:22
30.5427816666667,114.361156666667,0,0,40685.3620717593,2011-05-22,08:41:23
30.5427716666667,114.361238333333,0,0,40685.3620833333,2011-05-22,08:41:24
30.5427616666667,114.36131,0,0,40685.3620949074,2011-05-22,08:41:25
30.5427583333333,114.361375,0,0,40685.3621064815,2011-05-22,08:41:26
30.5427633333333,114.36143,0,0,40685.3621180556,2011-05-22,08:41:27
30.54294,114.361946666667,0,0,40685.3621412037,2011-05-22,08:41:29
30.5429383333333,114.361995,0,0,40685.3621527778,2011-05-22,08:41:30
30.5429283333333,114.362025,0,0,40685.3621643518,2011-05-22,08:41:31
30.542925,114.362046666667,0,0,40685.3621759259,2011-05-22,08:41:32
30.5429183333333,114.362065,0,0,40685.3621875,2011-05-22,08:41:33
30.5429116666667,114.36208,0,0,40685.3621990741,2011-05-22,08:41:34
30.542915,114.362105,0,0,40685.3622106481,2011-05-22,08:41:35
30.542915,114.362126666667,0,0,40685.3622222222,2011-05-22,08:41:36
30.542915,114.362151666667,0,0,40685.3622337963,2011-05-22,08:41:37
30.5429216666667,114.362183333333,0,0,40685.3622453704,2011-05-22,08:41:38
30.5429266666667,114.362215,0,0,40685.3622569444,2011-05-22,08:41:39
30.5429333333333,114.362258333333,0,0,40685.3622685185,2011-05-22,08:41:40
30.542945,114.36232,0,0,40685.3622800926,2011-05-22,08:41:41
30.5429616666667,114.362375,0,0,40685.3622916667,2011-05-22,08:41:42
30.5430083333333,114.362438333333,0,0,40685.3623032407,2011-05-22,08:41:43
30.5430566666667,114.362493333333,0,0,40685.3623148148,2011-05-22,08:41:44
30.5430883333333,114.362561666667,0,0,40685.3623263889,2011-05-22,08:41:45
30.5431283333333,114.36261,0,0,40685.362337963,2011-05-22,08:41:46
30.5431816666667,114.362663333333,0,0,40685.362349537,2011-05-22,08:41:47
30.543225,114.362718333333,0,0,40685.3623611111,2011-05-22,08:41:48
30.5432883333333,114.362776666667,0,0,40685.3623726852,2011-05-22,08:41:49
30.5433633333333,114.362846666667,0,0,40685.3623842593,2011-05-22,08:41:50
30.54344,114.36294,0,0,40685.3623958333,2011-05-22,08:41:51
30.5435116666667,114.363021666667,0,0,40685.3624074074,2011-05-22,08:41:52
30.5435783333333,114.363105,0,0,40685.3624189815,2011-05-22,08:41:53
30.5436416666667,114.363183333333,0,0,40685.3624305556,2011-05-22,08:41:54
30.5437016666667,114.363256666667,0,0,40685.3624421296,2011-05-22,08:41:55
30.5437316666667,114.363346666667,0,0,40685.3624537037,2011-05-22,08:41:56
30.5437766666667,114.36343,0,0,40685.3624652778,2011-05-22,08:41:57
30.543815,114.363526666667,0,0,40685.3624768518,2011-05-22,08:41:58
30.5438316666667,114.36361,0,0,40685.3624884259,2011-05-22,08:41:59
30.5438116666667,114.363683333333,0,0,40685.3625,2011-05-22,08:42:00
30.5437916666667,114.363758333333,0,0,40685.3625115741,2011-05-22,08:42:01
30.54378,114.363843333333,0,0,40685.3625231481,2011-05-22,08:42:02
30.5437666666667,114.363986666667,0,0,40685.3625347222,2011-05-22,08:42:03
30.5437466666667,114.364091666667,0,0,40685.3625462963,2011-05-22,08:42:04
30.5436966666667,114.364178333333,0,0,40685.3625578704,2011-05-22,08:42:05
30.5436833333333,114.36424,0,0,40685.3625694444,2011-05-22,08:42:06
30.54366,114.364291666667,0,0,40685.3625810185,2011-05-22,08:42:07
30.5436416666667,114.364331666667,0,0,40685.3625925926,2011-05-22,08:42:08
30.543615,114.364381666667,0,0,40685.3626041667,2011-05-22,08:42:09
30.5436116666667,114.364423333333,0,0,40685.3626157407,2011-05-22,08:42:10
30.5435866666667,114.36447,0,0,40685.3626273148,2011-05-22,08:42:11
30.5435783333333,114.364516666667,0,0,40685.3626388889,2011-05-22,08:42:12
30.54356,114.364571666667,0,0,40685.362650463,2011-05-22,08:42:13
30.5435533333333,114.364621666667,0,0,40685.362662037,2011-05-22,08:42:14
30.543535,114.364676666667,0,0,40685.3626736111,2011-05-22,08:42:15
30.5435266666667,114.364741666667,0,0,40685.3626851852,2011-05-22,08:42:16
30.543535,114.364806666667,0,0,40685.3626967593,2011-05-22,08:42:17
30.5435416666667,114.364866666667,0,0,40685.3627083333,2011-05-22,08:42:18
30.54354,114.364916666667,0,0,40685.3627199074,2011-05-22,08:42:19
30.5435416666667,114.36497,0,0,40685.3627314815,2011-05-22,08:42:20
30.5435233333333,114.365023333333,0,0,40685.3627430556,2011-05-22,08:42:21
30.54351,114.36508,0,0,40685.3627546296,2011-05-22,08:42:22
30.5435883333333,114.365123333333,0,0,40685.3627662037,2011-05-22,08:42:23
30.5435966666667,114.365131666667,0,0,40685.3627777778,2011-05-22,08:42:24
30.5437283333333,114.365163333333,0,0,40685.3627893519,2011-05-22,08:42:25
30.5437616666667,114.365156666667,0,0,40685.3628009259,2011-05-22,08:42:26
30.5437816666667,114.36515,0,0,40685.3628125,2011-05-22,08:42:27
30.5438116666667,114.36514,0,0,40685.3628240741,2011-05-22,08:42:28
30.5438433333333,114.365118333333,0,0,40685.3628356481,2011-05-22,08:42:29
30.54388,114.365095,0,0,40685.3628472222,2011-05-22,08:42:30
30.5439216666667,114.365063333333,0,0,40685.3628587963,2011-05-22,08:42:31
30.54396,114.365046666667,0,0,40685.3628703704,2011-05-22,08:42:32
30.543995,114.365031666667,0,0,40685.3628819444,2011-05-22,08:42:33
30.5440283333333,114.36502,0,0,40685.3628935185,2011-05-22,08:42:34
30.54406,114.365008333333,0,0,40685.3629050926,2011-05-22,08:42:35
30.54409,114.36499,0,0,40685.3629166667,2011-05-22,08:42:36
30.5441183333333,114.364928333333,0,0,40685.3629282407,2011-05-22,08:42:37
30.5441383333333,114.364883333333,0,0,40685.3629398148,2011-05-22,08:42:38
30.5441466666667,114.364826666667,0,0,40685.3629513889,2011-05-22,08:42:39
30.54415,114.364776666667,0,0,40685.362962963,2011-05-22,08:42:40
30.54415,114.36472,0,0,40685.362974537,2011-05-22,08:42:41
30.5441466666667,114.364663333333,0,0,40685.3629861111,2011-05-22,08:42:42
30.5441416666667,114.36458,0,0,40685.3629976852,2011-05-22,08:42:43
30.5441383333333,114.364511666667,0,0,40685.3630092593,2011-05-22,08:42:44
30.5441383333333,114.364448333333,0,0,40685.3630208333,2011-05-22,08:42:45
30.5441416666667,114.364395,0,0,40685.3630324074,2011-05-22,08:42:46
30.5441433333333,114.364345,0,0,40685.3630439815,2011-05-22,08:42:47
30.5441466666667,114.364295,0,0,40685.3630555556,2011-05-22,08:42:48
30.54415,114.36424,0,0,40685.3630671296,2011-05-22,08:42:49
30.544155,114.364186666667,0,0,40685.3630787037,2011-05-22,08:42:50
30.544165,114.364146666667,0,0,40685.3630902778,2011-05-22,08:42:51
30.5441766666667,114.364111666667,0,0,40685.3631018519,2011-05-22,08:42:52
30.5441833333333,114.364073333333,0,0,40685.3631134259,2011-05-22,08:42:53
30.5441933333333,114.364038333333,0,0,40685.363125,2011-05-22,08:42:54
30.5442083333333,114.363995,0,0,40685.3631365741,2011-05-22,08:42:55
30.5442083333333,114.363868333333,0,0,40685.3631481482,2011-05-22,08:42:56
30.5442283333333,114.363846666667,0,0,40685.3631597222,2011-05-22,08:42:57
30.5442633333333,114.363848333333,0,0,40685.3631712963,2011-05-22,08:42:58
30.544295,114.363843333333,0,0,40685.3631828704,2011-05-22,08:42:59
30.5443266666667,114.363841666667,0,0,40685.3631944444,2011-05-22,08:43:00
30.5443633333333,114.363836666667,0,0,40685.3632060185,2011-05-22,08:43:01
30.5444033333333,114.363825,0,0,40685.3632175926,2011-05-22,08:43:02
30.5444333333333,114.3638,0,0,40685.3632291667,2011-05-22,08:43:03
30.5444716666667,114.363795,0,0,40685.3632407407,2011-05-22,08:43:04
30.5445166666667,114.363806666667,0,0,40685.3632523148,2011-05-22,08:43:05
30.5445483333333,114.363805,0,0,40685.3632638889,2011-05-22,08:43:06
30.5445833333333,114.363813333333,0,0,40685.363275463,2011-05-22,08:43:07
30.544645,114.36383,0,0,40685.363287037,2011-05-22,08:43:08
30.5447,114.363838333333,0,0,40685.3632986111,2011-05-22,08:43:09
30.544735,114.363841666667,0,0,40685.3633101852,2011-05-22,08:43:10
30.544765,114.36385,0,0,40685.3633217593,2011-05-22,08:43:11
30.5448116666667,114.363865,0,0,40685.3633333333,2011-05-22,08:43:12
30.54487,114.363891666667,0,0,40685.3633449074,2011-05-22,08:43:13
30.5448933333333,114.363921666667,0,0,40685.3633564815,2011-05-22,08:43:14
30.5449,114.363933333333,0,0,40685.3633680556,2011-05-22,08:43:15
30.544905,114.363938333333,0,0,40685.3633796296,2011-05-22,08:43:16
30.54491,114.363951666667,0,0,40685.3633912037,2011-05-22,08:43:17
30.5449066666667,114.363961666667,0,0,40685.3634027778,2011-05-22,08:43:18
30.5449366666667,114.363965,0,0,40685.363587963,2011-05-22,08:43:34
30.5449383333333,114.363968333333,0,0,40685.363599537,2011-05-22,08:43:35
30.5449433333333,114.363971666667,0,0,40685.3636111111,2011-05-22,08:43:36
30.5449566666667,114.363988333333,0,0,40685.3637731481,2011-05-22,08:43:50
30.5449533333333,114.363988333333,0,0,40685.3637847222,2011-05-22,08:43:51
30.5449466666667,114.363991666667,0,0,40685.3637962963,2011-05-22,08:43:52
30.54494,114.363988333333,0,0,40685.3638078704,2011-05-22,08:43:53
30.54492,114.363993333333,0,0,40685.3638194444,2011-05-22,08:43:54
30.5449183333333,114.363971666667,0,0,40685.3638310185,2011-05-22,08:43:55
30.5449016666667,114.363963333333,0,0,40685.3638425926,2011-05-22,08:43:56
30.5448933333333,114.363961666667,0,0,40685.3638541667,2011-05-22,08:43:57
30.5448933333333,114.363961666667,0,0,40685.3645486111,2011-05-22,08:44:57
30.5448983333333,114.363955,0,0,40685.3645717593,2011-05-22,08:44:59
30.5448883333333,114.363953333333,0,0,40685.3645833333,2011-05-22,08:45:00
30.5448633333333,114.36396,0,0,40685.3645949074,2011-05-22,08:45:01
30.5448333333333,114.363966666667,0,0,40685.3646064815,2011-05-22,08:45:02
30.5447966666667,114.363968333333,0,0,40685.3646180556,2011-05-22,08:45:03
30.5447516666667,114.363955,0,0,40685.3646296296,2011-05-22,08:45:04
30.5447033333333,114.363943333333,0,0,40685.3646412037,2011-05-22,08:45:05
30.54465,114.363925,0,0,40685.3646527778,2011-05-22,08:45:06
30.5445933333333,114.363906666667,0,0,40685.3646643519,2011-05-22,08:45:07
30.5445383333333,114.363883333333,0,0,40685.3646759259,2011-05-22,08:45:08
30.5444883333333,114.363868333333,0,0,40685.3646875,2011-05-22,08:45:09
30.5444466666667,114.36385,0,0,40685.3646990741,2011-05-22,08:45:10
30.5444083333333,114.363831666667,0,0,40685.3647106481,2011-05-22,08:45:11
30.5443666666667,114.363823333333,0,0,40685.3647222222,2011-05-22,08:45:12
30.544335,114.363816666667,0,0,40685.3647337963,2011-05-22,08:45:13
30.5443083333333,114.363816666667,0,0,40685.3647453704,2011-05-22,08:45:14
30.5442866666667,114.363838333333,0,0,40685.3647569444,2011-05-22,08:45:15
30.54427,114.363853333333,0,0,40685.3647685185,2011-05-22,08:45:16
30.5442633333333,114.363875,0,0,40685.3647800926,2011-05-22,08:45:17
30.54425,114.3639,0,0,40685.3647916667,2011-05-22,08:45:18
30.5442416666667,114.363941666667,0,0,40685.3648032407,2011-05-22,08:45:19
30.5442283333333,114.36398,0,0,40685.3648148148,2011-05-22,08:45:20
30.5442133333333,114.364016666667,0,0,40685.3648263889,2011-05-22,08:45:21
30.5441933333333,114.36405,0,0,40685.364837963,2011-05-22,08:45:22
30.5441716666667,114.364088333333,0,0,40685.364849537,2011-05-22,08:45:23
30.5441583333333,114.364138333333,0,0,40685.3648611111,2011-05-22,08:45:24
30.5441433333333,114.364178333333,0,0,40685.3648726852,2011-05-22,08:45:25
30.5441233333333,114.364233333333,0,0,40685.3648842593,2011-05-22,08:45:26
30.544115,114.364355,0,0,40685.3648958333,2011-05-22,08:45:27
30.5441033333333,114.364413333333,0,0,40685.3649074074,2011-05-22,08:45:28
30.5440866666667,114.364471666667,0,0,40685.3649189815,2011-05-22,08:45:29
30.5440666666667,114.364525,0,0,40685.3649305556,2011-05-22,08:45:30
30.5440583333333,114.364593333333,0,0,40685.3649421296,2011-05-22,08:45:31
30.5440533333333,114.364663333333,0,0,40685.3649537037,2011-05-22,08:45:32
30.5440433333333,114.364715,0,0,40685.3649652778,2011-05-22,08:45:33
30.5440283333333,114.364763333333,0,0,40685.3649768519,2011-05-22,08:45:34
30.5440116666667,114.3648,0,0,40685.3649884259,2011-05-22,08:45:35
30.5439933333333,114.364813333333,0,0,40685.365,2011-05-22,08:45:36
30.5439766666667,114.364818333333,0,0,40685.3650115741,2011-05-22,08:45:37
30.543955,114.36481,0,0,40685.3650231481,2011-05-22,08:45:38
30.5439316666667,114.364798333333,0,0,40685.3650347222,2011-05-22,08:45:39
30.543905,114.364786666667,0,0,40685.3650462963,2011-05-22,08:45:40
30.5438616666667,114.36478,0,0,40685.3650578704,2011-05-22,08:45:41
30.543825,114.364791666667,0,0,40685.3650694444,2011-05-22,08:45:42
30.5437966666667,114.364806666667,0,0,40685.3650810185,2011-05-22,08:45:43
30.5437733333333,114.364823333333,0,0,40685.3650925926,2011-05-22,08:45:44
30.5437583333333,114.364833333333,0,0,40685.3651041667,2011-05-22,08:45:45
30.5437433333333,114.364835,0,0,40685.3651157407,2011-05-22,08:45:46
30.5437216666667,114.36482,0,0,40685.3651273148,2011-05-22,08:45:47
30.5437083333333,114.364816666667,0,0,40685.3651388889,2011-05-22,08:45:48
30.543695,114.364818333333,0,0,40685.365150463,2011-05-22,08:45:49
30.5436866666667,114.364816666667,0,0,40685.365162037,2011-05-22,08:45:50
30.5436766666667,114.364818333333,0,0,40685.3651736111,2011-05-22,08:45:51
30.5436683333333,114.36482,0,0,40685.3651851852,2011-05-22,08:45:52
30.54366,114.364821666667,0,0,40685.3651967593,2011-05-22,08:45:53
30.5436366666667,114.3648,0,0,40685.3652083333,2011-05-22,08:45:54
30.54362,114.364786666667,0,0,40685.3652199074,2011-05-22,08:45:55
30.5436033333333,114.364768333333,0,0,40685.3652314815,2011-05-22,08:45:56
30.543595,114.364745,0,0,40685.3652430556,2011-05-22,08:45:57
30.5435833333333,114.364695,0,0,40685.3652546296,2011-05-22,08:45:58
30.5435833333333,114.36465,0,0,40685.3652662037,2011-05-22,08:45:59
30.543585,114.364615,0,0,40685.3652777778,2011-05-22,08:46:00
30.54359,114.36458,0,0,40685.3652893519,2011-05-22,08:46:01
30.5435916666667,114.364536666667,0,0,40685.3653009259,2011-05-22,08:46:02
30.5435966666667,114.3645,0,0,40685.3653125,2011-05-22,08:46:03
30.54361,114.364463333333,0,0,40685.3653240741,2011-05-22,08:46:04
30.543625,114.364426666667,0,0,40685.3653356481,2011-05-22,08:46:05
30.5436383333333,114.364386666667,0,0,40685.3653472222,2011-05-22,08:46:06
30.5436566666667,114.364341666667,0,0,40685.3653587963,2011-05-22,08:46:07
30.5436783333333,114.364296666667,0,0,40685.3653703704,2011-05-22,08:46:08
30.5436966666667,114.364246666667,0,0,40685.3653819444,2011-05-22,08:46:09
30.543715,114.364193333333,0,0,40685.3653935185,2011-05-22,08:46:10
30.543735,114.364143333333,0,0,40685.3654050926,2011-05-22,08:46:11
30.5437583333333,114.364093333333,0,0,40685.3654166667,2011-05-22,08:46:12
30.5437666666667,114.364021666667,0,0,40685.3654282407,2011-05-22,08:46:13
30.5437766666667,114.363966666667,0,0,40685.3654398148,2011-05-22,08:46:14
30.543775,114.36391,0,0,40685.3654513889,2011-05-22,08:46:15
30.5437733333333,114.363848333333,0,0,40685.365462963,2011-05-22,08:46:16
30.5437733333333,114.363783333333,0,0,40685.365474537,2011-05-22,08:46:17
30.54377,114.363725,0,0,40685.3654861111,2011-05-22,08:46:18
30.5437733333333,114.363656666667,0,0,40685.3654976852,2011-05-22,08:46:19
30.54375,114.363585,0,0,40685.3655092593,2011-05-22,08:46:20
30.5437033333333,114.363441666667,0,0,40685.3655208333,2011-05-22,08:46:21
30.5436783333333,114.363363333333,0,0,40685.3655324074,2011-05-22,08:46:22
30.5436466666667,114.36328,0,0,40685.3655439815,2011-05-22,08:46:23
30.543615,114.36321,0,0,40685.3655555556,2011-05-22,08:46:24
30.5435866666667,114.363151666667,0,0,40685.3655671296,2011-05-22,08:46:25
30.5435516666667,114.363073333333,0,0,40685.3655787037,2011-05-22,08:46:26
30.5435183333333,114.362996666667,0,0,40685.3655902778,2011-05-22,08:46:27
30.5434766666667,114.362935,0,0,40685.3656018519,2011-05-22,08:46:28
30.5434416666667,114.362886666667,0,0,40685.3656134259,2011-05-22,08:46:29
30.5433933333333,114.362833333333,0,0,40685.365625,2011-05-22,08:46:30
30.5433416666667,114.362775,0,0,40685.3656365741,2011-05-22,08:46:31
30.5433033333333,114.36273,0,0,40685.3656481481,2011-05-22,08:46:32
30.54326,114.362681666667,0,0,40685.3656597222,2011-05-22,08:46:33
30.543215,114.362631666667,0,0,40685.3656712963,2011-05-22,08:46:34
30.5431716666667,114.362576666667,0,0,40685.3656828704,2011-05-22,08:46:35
30.5431416666667,114.362521666667,0,0,40685.3656944444,2011-05-22,08:46:36
30.543105,114.362476666667,0,0,40685.3657060185,2011-05-22,08:46:37
30.5430583333333,114.36241,0,0,40685.3657175926,2011-05-22,08:46:38
30.543025,114.362355,0,0,40685.3657291667,2011-05-22,08:46:39
30.5429933333333,114.362295,0,0,40685.3657407407,2011-05-22,08:46:40
30.54297,114.362243333333,0,0,40685.3657523148,2011-05-22,08:46:41
30.5429533333333,114.362196666667,0,0,40685.3657638889,2011-05-22,08:46:42
30.5429433333333,114.36215,0,0,40685.365775463,2011-05-22,08:46:43
30.5429416666667,114.36211,0,0,40685.365787037,2011-05-22,08:46:44
30.5429683333333,114.362051666667,0,0,40685.3657986111,2011-05-22,08:46:45
30.5429966666667,114.361956666667,0,0,40685.3658101852,2011-05-22,08:46:46
30.542995,114.361888333333,0,0,40685.3658217593,2011-05-22,08:46:47
30.5430016666667,114.361798333333,0,0,40685.3658333333,2011-05-22,08:46:48
30.5430133333333,114.361705,0,0,40685.3658449074,2011-05-22,08:46:49
30.5430316666667,114.3616,0,0,40685.3658564815,2011-05-22,08:46:50
30.54304,114.36148,0,0,40685.3658680556,2011-05-22,08:46:51
30.5430416666667,114.361361666667,0,0,40685.3658796296,2011-05-22,08:46:52
30.5430483333333,114.361241666667,0,0,40685.3658912037,2011-05-22,08:46:53
30.543045,114.361121666667,0,0,40685.3659027778,2011-05-22,08:46:54
30.543045,114.360998333333,0,0,40685.3659143519,2011-05-22,08:46:55
30.543045,114.360885,0,0,40685.3659259259,2011-05-22,08:46:56
30.543065,114.360771666667,0,0,40685.3659375,2011-05-22,08:46:57
30.543095,114.36066,0,0,40685.3659490741,2011-05-22,08:46:58
30.54312,114.360551666667,0,0,40685.3659606481,2011-05-22,08:46:59
30.5431483333333,114.360448333333,0,0,40685.3659722222,2011-05-22,08:47:00
30.543175,114.360348333333,0,0,40685.3659837963,2011-05-22,08:47:01
30.543205,114.360258333333,0,0,40685.3659953704,2011-05-22,08:47:02
30.5432366666667,114.360178333333,0,0,40685.3660069444,2011-05-22,08:47:03
30.54326,114.360095,0,0,40685.3660185185,2011-05-22,08:47:04
30.5432933333333,114.360016666667,0,0,40685.3660300926,2011-05-22,08:47:05
30.543335,114.359935,0,0,40685.3660416667,2011-05-22,08:47:06
30.5433833333333,114.359855,0,0,40685.3660532407,2011-05-22,08:47:07
30.543425,114.35978,0,0,40685.3660648148,2011-05-22,08:47:08
30.54346,114.35971,0,0,40685.3660763889,2011-05-22,08:47:09
30.5434966666667,114.359651666667,0,0,40685.366087963,2011-05-22,08:47:10
30.543525,114.35959,0,0,40685.366099537,2011-05-22,08:47:11
30.5435616666667,114.35954,0,0,40685.3661111111,2011-05-22,08:47:12
30.5436016666667,114.359488333333,0,0,40685.3661226852,2011-05-22,08:47:13
30.5436416666667,114.359431666667,0,0,40685.3661342593,2011-05-22,08:47:14
30.5436683333333,114.35936,0,0,40685.3661458333,2011-05-22,08:47:15
30.5436633333333,114.359265,0,0,40685.3661574074,2011-05-22,08:47:16
30.5436183333333,114.359101666667,0,0,40685.3661689815,2011-05-22,08:47:17
30.5436183333333,114.359021666667,0,0,40685.3661805556,2011-05-22,08:47:18
30.5436083333333,114.358951666667,0,0,40685.3661921296,2011-05-22,08:47:19
30.5435933333333,114.35888,0,0,40685.3662037037,2011-05-22,08:47:20
30.54358,114.358811666667,0,0,40685.3662152778,2011-05-22,08:47:21
30.5435683333333,114.35875,0,0,40685.3662268519,2011-05-22,08:47:22
30.5435733333333,114.358705,0,0,40685.3662384259,2011-05-22,08:47:23
30.5435866666667,114.358661666667,0,0,40685.36625,2011-05-22,08:47:24
30.5436133333333,114.358625,0,0,40685.3662615741,2011-05-22,08:47:25
30.54365,114.3586,0,0,40685.3662731481,2011-05-22,08:47:26
30.543665,114.358563333333,0,0,40685.3662847222,2011-05-22,08:47:27
30.5436633333333,114.358531666667,0,0,40685.3662962963,2011-05-22,08:47:28
30.5436983333333,114.358515,0,0,40685.3663078704,2011-05-22,08:47:29
30.5437266666667,114.358496666667,0,0,40685.3663194444,2011-05-22,08:47:30
30.54375,114.358475,0,0,40685.3663310185,2011-05-22,08:47:31
30.5437716666667,114.358445,0,0,40685.3663425926,2011-05-22,08:47:32
30.5437983333333,114.358423333333,0,0,40685.3663541667,2011-05-22,08:47:33
30.543845,114.358415,0,0,40685.3663657407,2011-05-22,08:47:34
30.5438933333333,114.358411666667,0,0,40685.3663773148,2011-05-22,08:47:35
30.5439483333333,114.358408333333,0,0,40685.3663888889,2011-05-22,08:47:36
30.5440266666667,114.358411666667,0,0,40685.366400463,2011-05-22,08:47:37
30.5440866666667,114.358416666667,0,0,40685.366412037,2011-05-22,08:47:38
30.544145,114.358423333333,0,0,40685.3664236111,2011-05-22,08:47:39
30.5442033333333,114.358426666667,0,0,40685.3664351852,2011-05-22,08:47:40
30.5442583333333,114.35842,0,0,40685.3664467593,2011-05-22,08:47:41
30.544295,114.3584,0,0,40685.3664583333,2011-05-22,08:47:42
30.5443083333333,114.358368333333,0,0,40685.3664699074,2011-05-22,08:47:43
30.5443116666667,114.358331666667,0,0,40685.3664814815,2011-05-22,08:47:44
30.5443116666667,114.358296666667,0,0,40685.3664930556,2011-05-22,08:47:45
30.5443133333333,114.358253333333,0,0,40685.3665046296,2011-05-22,08:47:46
30.5443083333333,114.35818,0,0,40685.3665162037,2011-05-22,08:47:47
30.5443,114.358098333333,0,0,40685.3665277778,2011-05-22,08:47:48
30.5442966666667,114.358003333333,0,0,40685.3665393519,2011-05-22,08:47:49
30.5442916666667,114.357901666667,0,0,40685.3665509259,2011-05-22,08:47:50
30.54428,114.357795,0,0,40685.3665625,2011-05-22,08:47:51
30.544265,114.357683333333,0,0,40685.3665740741,2011-05-22,08:47:52
30.5442533333333,114.35757,0,0,40685.3665856481,2011-05-22,08:47:53
30.5442383333333,114.357455,0,0,40685.3665972222,2011-05-22,08:47:54
30.5442283333333,114.357336666667,0,0,40685.3666087963,2011-05-22,08:47:55
30.5442183333333,114.35721,0,0,40685.3666203704,2011-05-22,08:47:56
30.5442116666667,114.357086666667,0,0,40685.3666319444,2011-05-22,08:47:57
30.5442083333333,114.35697,0,0,40685.3666435185,2011-05-22,08:47:58
30.5442033333333,114.356856666667,0,0,40685.3666550926,2011-05-22,08:47:59
30.5442166666667,114.356725,0,0,40685.3666666667,2011-05-22,08:48:00
30.5442183333333,114.356618333333,0,0,40685.3666782407,2011-05-22,08:48:01
30.54421,114.356513333333,0,0,40685.3666898148,2011-05-22,08:48:02
30.5442033333333,114.35643,0,0,40685.3667013889,2011-05-22,08:48:03
30.5441966666667,114.356345,0,0,40685.366712963,2011-05-22,08:48:04
30.544195,114.356261666667,0,0,40685.366724537,2011-05-22,08:48:05
30.544195,114.356173333333,0,0,40685.3667361111,2011-05-22,08:48:06
30.54419,114.356098333333,0,0,40685.3667476852,2011-05-22,08:48:07
30.5441883333333,114.356021666667,0,0,40685.3667592593,2011-05-22,08:48:08
30.5441866666667,114.355943333333,0,0,40685.3667708333,2011-05-22,08:48:09
30.5441833333333,114.355868333333,0,0,40685.3667824074,2011-05-22,08:48:10
30.5441833333333,114.355793333333,0,0,40685.3667939815,2011-05-22,08:48:11
30.5441866666667,114.355718333333,0,0,40685.3668055556,2011-05-22,08:48:12
30.5441866666667,114.355638333333,0,0,40685.3668171296,2011-05-22,08:48:13
30.544185,114.355556666667,0,0,40685.3668287037,2011-05-22,08:48:14
30.5441783333333,114.355456666667,0,0,40685.3668402778,2011-05-22,08:48:15
30.5441716666667,114.35536,0,0,40685.3668518519,2011-05-22,08:48:16
30.5441683333333,114.355261666667,0,0,40685.3668634259,2011-05-22,08:48:17
30.5441716666667,114.355166666667,0,0,40685.366875,2011-05-22,08:48:18
30.54418,114.355066666667,0,0,40685.3668865741,2011-05-22,08:48:19
30.5441983333333,114.354955,0,0,40685.3668981481,2011-05-22,08:48:20
30.5442083333333,114.354851666667,0,0,40685.3669097222,2011-05-22,08:48:21
30.54421,114.354738333333,0,0,40685.3669212963,2011-05-22,08:48:22
30.54421,114.354645,0,0,40685.3669328704,2011-05-22,08:48:23
30.5442016666667,114.354543333333,0,0,40685.3669444444,2011-05-22,08:48:24
30.5441933333333,114.354435,0,0,40685.3669560185,2011-05-22,08:48:25
30.54419,114.354321666667,0,0,40685.3669675926,2011-05-22,08:48:26
30.5441716666667,114.354188333333,0,0,40685.3669791667,2011-05-22,08:48:27
30.54416,114.354088333333,0,0,40685.3669907407,2011-05-22,08:48:28
30.54415,114.353986666667,0,0,40685.3670023148,2011-05-22,08:48:29
30.5441466666667,114.353886666667,0,0,40685.3670138889,2011-05-22,08:48:30
30.544145,114.353788333333,0,0,40685.367025463,2011-05-22,08:48:31
30.5441383333333,114.353683333333,0,0,40685.367037037,2011-05-22,08:48:32
30.5441433333333,114.353565,0,0,40685.3670486111,2011-05-22,08:48:33
30.544135,114.35346,0,0,40685.3670601852,2011-05-22,08:48:34
30.5441266666667,114.353363333333,0,0,40685.3670717593,2011-05-22,08:48:35
30.54412,114.353273333333,0,0,40685.3670833333,2011-05-22,08:48:36
30.5441116666667,114.353176666667,0,0,40685.3670949074,2011-05-22,08:48:37
30.5441066666667,114.35309,0,0,40685.3671064815,2011-05-22,08:48:38
30.5441,114.353005,0,0,40685.3671180556,2011-05-22,08:48:39
30.5441033333333,114.352926666667,0,0,40685.3671296296,2011-05-22,08:48:40
30.5441,114.352841666667,0,0,40685.3671412037,2011-05-22,08:48:41
30.54409,114.352771666667,0,0,40685.3671527778,2011-05-22,08:48:42
30.5440866666667,114.352703333333,0,0,40685.3671643519,2011-05-22,08:48:43
30.5440883333333,114.352645,0,0,40685.3671759259,2011-05-22,08:48:44
30.5440766666667,114.352593333333,0,0,40685.3671875,2011-05-22,08:48:45
30.5440866666667,114.352546666667,0,0,40685.3671990741,2011-05-22,08:48:46
30.5440983333333,114.35251,0,0,40685.3672106481,2011-05-22,08:48:47
30.544125,114.35248,0,0,40685.3672222222,2011-05-22,08:48:48
30.5441516666667,114.352445,0,0,40685.3672337963,2011-05-22,08:48:49
30.5441766666667,114.352428333333,0,0,40685.3672453704,2011-05-22,08:48:50
30.544205,114.352408333333,0,0,40685.3672569444,2011-05-22,08:48:51
30.544235,114.352401666667,0,0,40685.3672685185,2011-05-22,08:48:52
30.5442583333333,114.352385,0,0,40685.3672800926,2011-05-22,08:48:53
30.5443,114.352385,0,0,40685.3672916667,2011-05-22,08:48:54
30.54434,114.35237,0,0,40685.3673032407,2011-05-22,08:48:55
30.5443866666667,114.352365,0,0,40685.3673148148,2011-05-22,08:48:56
30.544435,114.352356666667,0,0,40685.3673263889,2011-05-22,08:48:57
30.5444933333333,114.352341666667,0,0,40685.367337963,2011-05-22,08:48:58
30.5445533333333,114.352325,0,0,40685.367349537,2011-05-22,08:48:59
30.5446083333333,114.352308333333,0,0,40685.3673611111,2011-05-22,08:49:00
30.544675,114.352295,0,0,40685.3673726852,2011-05-22,08:49:01
30.5447483333333,114.352288333333,0,0,40685.3673842593,2011-05-22,08:49:02
30.5448383333333,114.352286666667,0,0,40685.3673958333,2011-05-22,08:49:03
30.5449133333333,114.352281666667,0,0,40685.3674074074,2011-05-22,08:49:04
30.5449883333333,114.35228,0,0,40685.3674189815,2011-05-22,08:49:05
30.545055,114.35222,0,0,40685.3674305556,2011-05-22,08:49:06
30.5451333333333,114.352225,0,0,40685.3674421296,2011-05-22,08:49:07
30.54521,114.35222,0,0,40685.3674537037,2011-05-22,08:49:08
30.5452866666667,114.352211666667,0,0,40685.3674652778,2011-05-22,08:49:09
30.54537,114.352208333333,0,0,40685.3674768518,2011-05-22,08:49:10
30.5454383333333,114.352206666667,0,0,40685.3674884259,2011-05-22,08:49:11
30.5454983333333,114.352208333333,0,0,40685.3675,2011-05-22,08:49:12
30.5455566666667,114.352208333333,0,0,40685.3675115741,2011-05-22,08:49:13
30.5456083333333,114.352215,0,0,40685.3675231481,2011-05-22,08:49:14
30.545655,114.352218333333,0,0,40685.3675347222,2011-05-22,08:49:15
30.5457016666667,114.35221,0,0,40685.3675462963,2011-05-22,08:49:16
30.5457416666667,114.352205,0,0,40685.3675578704,2011-05-22,08:49:17
30.545785,114.352203333333,0,0,40685.3675694444,2011-05-22,08:49:18
30.545805,114.352173333333,0,0,40685.3675810185,2011-05-22,08:49:19
30.54584,114.352168333333,0,0,40685.3675925926,2011-05-22,08:49:20
30.5458733333333,114.352161666667,0,0,40685.3676041667,2011-05-22,08:49:21
30.5458966666667,114.35216,0,0,40685.3676157407,2011-05-22,08:49:22
30.545915,114.352163333333,0,0,40685.3676273148,2011-05-22,08:49:23
30.5459233333333,114.352158333333,0,0,40685.3676388889,2011-05-22,08:49:24
30.545935,114.352153333333,0,0,40685.367650463,2011-05-22,08:49:25
30.5459366666667,114.352141666667,0,0,40685.367662037,2011-05-22,08:49:26
30.5459366666667,114.352135,0,0,40685.3676736111,2011-05-22,08:49:27
30.5459383333333,114.352126666667,0,0,40685.3676851852,2011-05-22,08:49:28
30.54594,114.352118333333,0,0,40685.3676967593,2011-05-22,08:49:29
30.5459266666667,114.352136666667,0,0,40685.3679166667,2011-05-22,08:49:48
30.5459283333333,114.352138333333,0,0,40685.3679282407,2011-05-22,08:49:49
30.5459333333333,114.352143333333,0,0,40685.3679398148,2011-05-22,08:49:50
30.5459316666667,114.352141666667,0,0,40685.3679513889,2011-05-22,08:49:51
30.54593,114.35214,0,0,40685.367962963,2011-05-22,08:49:52
30.5459266666667,114.352138333333,0,0,40685.367974537,2011-05-22,08:49:53
30.5459133333333,114.352145,0,0,40685.3679861111,2011-05-22,08:49:54
30.54589,114.35215,0,0,40685.3679976852,2011-05-22,08:49:55
30.5458583333333,114.352155,0,0,40685.3680092593,2011-05-22,08:49:56
30.5458183333333,114.352155,0,0,40685.3680208333,2011-05-22,08:49:57
30.54577,114.352155,0,0,40685.3680324074,2011-05-22,08:49:58
30.5457233333333,114.352155,0,0,40685.3680439815,2011-05-22,08:49:59
30.5456716666667,114.352156666667,0,0,40685.3680555556,2011-05-22,08:50:00
30.5456166666667,114.352166666667,0,0,40685.3680671296,2011-05-22,08:50:01
30.5455566666667,114.352173333333,0,0,40685.3680787037,2011-05-22,08:50:02
30.5454933333333,114.352173333333,0,0,40685.3680902778,2011-05-22,08:50:03
30.545435,114.352186666667,0,0,40685.3681018518,2011-05-22,08:50:04
30.5453716666667,114.352196666667,0,0,40685.3681134259,2011-05-22,08:50:05
30.5453,114.352196666667,0,0,40685.368125,2011-05-22,08:50:06
30.5452316666667,114.352208333333,0,0,40685.3681365741,2011-05-22,08:50:07
30.5451666666667,114.35221,0,0,40685.3681481481,2011-05-22,08:50:08
30.5451033333333,114.35221,0,0,40685.3681597222,2011-05-22,08:50:09
30.5450216666667,114.352216666667,0,0,40685.3681712963,2011-05-22,08:50:10
30.5449633333333,114.352208333333,0,0,40685.3681828704,2011-05-22,08:50:11
30.5448866666667,114.352205,0,0,40685.3681944444,2011-05-22,08:50:12
30.5448266666667,114.3522,0,0,40685.3682060185,2011-05-22,08:50:13
30.5447716666667,114.352196666667,0,0,40685.3682175926,2011-05-22,08:50:14
30.5447183333333,114.352196666667,0,0,40685.3682291667,2011-05-22,08:50:15
30.54467,114.352196666667,0,0,40685.3682407407,2011-05-22,08:50:16
30.54462,114.352198333333,0,0,40685.3682523148,2011-05-22,08:50:17
30.544565,114.352205,0,0,40685.3682638889,2011-05-22,08:50:18
30.54452,114.352205,0,0,40685.368275463,2011-05-22,08:50:19
30.54447,114.352216666667,0,0,40685.368287037,2011-05-22,08:50:20
30.5444116666667,114.352216666667,0,0,40685.3682986111,2011-05-22,08:50:21
30.5443616666667,114.352221666667,0,0,40685.3683101852,2011-05-22,08:50:22
30.544325,114.352235,0,0,40685.3683217593,2011-05-22,08:50:23
30.544295,114.352231666667,0,0,40685.3683333333,2011-05-22,08:50:24
30.544265,114.352245,0,0,40685.3683449074,2011-05-22,08:50:25
30.5442383333333,114.35227,0,0,40685.3683564815,2011-05-22,08:50:26
30.54421,114.352326666667,0,0,40685.3683680556,2011-05-22,08:50:27
30.5441883333333,114.352371666667,0,0,40685.3683796296,2011-05-22,08:50:28
30.5441716666667,114.352413333333,0,0,40685.3683912037,2011-05-22,08:50:29
30.5441566666667,114.352451666667,0,0,40685.3684027778,2011-05-22,08:50:30
30.544145,114.352501666667,0,0,40685.3684143518,2011-05-22,08:50:31
30.544115,114.35256,0,0,40685.3684259259,2011-05-22,08:50:32
30.5441,114.352615,0,0,40685.3684375,2011-05-22,08:50:33
30.54409,114.352653333333,0,0,40685.3684490741,2011-05-22,08:50:34
30.54408,114.352718333333,0,0,40685.3684606481,2011-05-22,08:50:35
30.5440633333333,114.352788333333,0,0,40685.3684722222,2011-05-22,08:50:36
30.5440266666667,114.352855,0,0,40685.3684837963,2011-05-22,08:50:37
30.5440083333333,114.352953333333,0,0,40685.3684953704,2011-05-22,08:50:38
30.5440016666667,114.353036666667,0,0,40685.3685069444,2011-05-22,08:50:39
30.543995,114.353115,0,0,40685.3685185185,2011-05-22,08:50:40
30.5439816666667,114.353186666667,0,0,40685.3685300926,2011-05-22,08:50:41
30.5439666666667,114.35325,0,0,40685.3685416667,2011-05-22,08:50:42
30.543955,114.353306666667,0,0,40685.3685532407,2011-05-22,08:50:43
30.5439416666667,114.353363333333,0,0,40685.3685648148,2011-05-22,08:50:44
30.5439383333333,114.353445,0,0,40685.3685763889,2011-05-22,08:50:45
30.5439366666667,114.353518333333,0,0,40685.368587963,2011-05-22,08:50:46
30.5439333333333,114.35359,0,0,40685.368599537,2011-05-22,08:50:47
30.543935,114.353655,0,0,40685.3686111111,2011-05-22,08:50:48
30.5439383333333,114.353718333333,0,0,40685.3686226852,2011-05-22,08:50:49
30.5439416666667,114.353781666667,0,0,40685.3686342593,2011-05-22,08:50:50
30.5439483333333,114.353848333333,0,0,40685.3686458333,2011-05-22,08:50:51
30.54395,114.35391,0,0,40685.3686574074,2011-05-22,08:50:52
30.54395,114.353981666667,0,0,40685.3686689815,2011-05-22,08:50:53
30.5439516666667,114.354063333333,0,0,40685.3686805556,2011-05-22,08:50:54
30.5439516666667,114.354143333333,0,0,40685.3686921296,2011-05-22,08:50:55
30.5439433333333,114.354211666667,0,0,40685.3687037037,2011-05-22,08:50:56
30.5439366666667,114.354296666667,0,0,40685.3687152778,2011-05-22,08:50:57
30.5439333333333,114.354365,0,0,40685.3687268518,2011-05-22,08:50:58
30.543935,114.354421666667,0,0,40685.3687384259,2011-05-22,08:50:59
30.543945,114.354475,0,0,40685.36875,2011-05-22,08:51:00
30.5439433333333,114.354533333333,0,0,40685.3687615741,2011-05-22,08:51:01
30.54394,114.354595,0,0,40685.3687731481,2011-05-22,08:51:02
30.5439383333333,114.354656666667,0,0,40685.3687847222,2011-05-22,08:51:03
30.543935,114.354731666667,0,0,40685.3687962963,2011-05-22,08:51:04
30.5439333333333,114.354811666667,0,0,40685.3688078704,2011-05-22,08:51:05
30.543935,114.354898333333,0,0,40685.3688194444,2011-05-22,08:51:06
30.5439416666667,114.354983333333,0,0,40685.3688310185,2011-05-22,08:51:07
30.5439416666667,114.355068333333,0,0,40685.3688425926,2011-05-22,08:51:08
30.54394,114.355146666667,0,0,40685.3688541667,2011-05-22,08:51:09
30.54394,114.35521,0,0,40685.3688657407,2011-05-22,08:51:10
30.5439333333333,114.355276666667,0,0,40685.3688773148,2011-05-22,08:51:11
30.5439266666667,114.355338333333,0,0,40685.3688888889,2011-05-22,08:51:12
30.5439283333333,114.35538,0,0,40685.368900463,2011-05-22,08:51:13
30.54396,114.355398333333,0,0,40685.368912037,2011-05-22,08:51:14
30.544015,114.3554,0,0,40685.3689236111,2011-05-22,08:51:15
30.5440716666667,114.355398333333,0,0,40685.3689351852,2011-05-22,08:51:16
30.54415,114.35539,0,0,40685.3689467593,2011-05-22,08:51:17
30.5442316666667,114.355378333333,0,0,40685.3689583333,2011-05-22,08:51:18
30.5442983333333,114.35537,0,0,40685.3689699074,2011-05-22,08:51:19
30.5443666666667,114.355356666667,0,0,40685.3689814815,2011-05-22,08:51:20
30.5444566666667,114.355341666667,0,0,40685.3689930556,2011-05-22,08:51:21
30.5445416666667,114.355328333333,0,0,40685.3690046296,2011-05-22,08:51:22
30.5446133333333,114.35532,0,0,40685.3690162037,2011-05-22,08:51:23
30.544685,114.355311666667,0,0,40685.3690277778,2011-05-22,08:51:24
30.5447383333333,114.355305,0,0,40685.3690393518,2011-05-22,08:51:25
30.544795,114.35529,0,0,40685.3690509259,2011-05-22,08:51:26
30.54485,114.355268333333,0,0,40685.3690625,2011-05-22,08:51:27
30.5448916666667,114.35524,0,0,40685.3690740741,2011-05-22,08:51:28
30.5449283333333,114.355206666667,0,0,40685.3690856481,2011-05-22,08:51:29
30.5449733333333,114.355166666667,0,0,40685.3690972222,2011-05-22,08:51:30
30.54502,114.35513,0,0,40685.3691087963,2011-05-22,08:51:31
30.5450733333333,114.355098333333,0,0,40685.3691203704,2011-05-22,08:51:32
30.5451333333333,114.35508,0,0,40685.3691319444,2011-05-22,08:51:33
30.545205,114.355071666667,0,0,40685.3691435185,2011-05-22,08:51:34
30.5452783333333,114.355061666667,0,0,40685.3691550926,2011-05-22,08:51:35
30.545355,114.355048333333,0,0,40685.3691666667,2011-05-22,08:51:36
30.545435,114.355036666667,0,0,40685.3691782407,2011-05-22,08:51:37
30.5455183333333,114.355023333333,0,0,40685.3691898148,2011-05-22,08:51:38
30.5456016666667,114.35501,0,0,40685.3692013889,2011-05-22,08:51:39
30.5456866666667,114.355,0,0,40685.369212963,2011-05-22,08:51:40
30.5457833333333,114.35499,0,0,40685.369224537,2011-05-22,08:51:41
30.54588,114.35498,0,0,40685.3692361111,2011-05-22,08:51:42
30.5459766666667,114.354971666667,0,0,40685.3692476852,2011-05-22,08:51:43
30.5460683333333,114.354956666667,0,0,40685.3692592593,2011-05-22,08:51:44
30.5461683333333,114.35494,0,0,40685.3692708333,2011-05-22,08:51:45
30.5462833333333,114.354925,0,0,40685.3692824074,2011-05-22,08:51:46
30.54639,114.354915,0,0,40685.3692939815,2011-05-22,08:51:47
30.5464916666667,114.354903333333,0,0,40685.3693055556,2011-05-22,08:51:48
30.5465983333333,114.354891666667,0,0,40685.3693171296,2011-05-22,08:51:49
30.5467,114.354878333333,0,0,40685.3693287037,2011-05-22,08:51:50
30.546805,114.354865,0,0,40685.3693402778,2011-05-22,08:51:51
30.5469116666667,114.35485,0,0,40685.3693518518,2011-05-22,08:51:52
30.5470083333333,114.354838333333,0,0,40685.3693634259,2011-05-22,08:51:53
30.5471033333333,114.354825,0,0,40685.369375,2011-05-22,08:51:54
30.5471933333333,114.354811666667,0,0,40685.3693865741,2011-05-22,08:51:55
30.5472916666667,114.354806666667,0,0,40685.3693981481,2011-05-22,08:51:56
30.547375,114.354803333333,0,0,40685.3694097222,2011-05-22,08:51:57
30.5474566666667,114.3548,0,0,40685.3694212963,2011-05-22,08:51:58
30.5475266666667,114.354806666667,0,0,40685.3694328704,2011-05-22,08:51:59
30.5475816666667,114.354793333333,0,0,40685.3694444444,2011-05-22,08:52:00
30.54764,114.354786666667,0,0,40685.3694560185,2011-05-22,08:52:01
30.54769,114.3548,0,0,40685.3694675926,2011-05-22,08:52:02
30.5477416666667,114.354811666667,0,0,40685.3694791667,2011-05-22,08:52:03
30.5477833333333,114.354801666667,0,0,40685.3694907407,2011-05-22,08:52:04
30.54781,114.354793333333,0,0,40685.3695023148,2011-05-22,08:52:05
30.5478433333333,114.354793333333,0,0,40685.3695138889,2011-05-22,08:52:06
30.5478716666667,114.354788333333,0,0,40685.369525463,2011-05-22,08:52:07
30.5478966666667,114.354783333333,0,0,40685.369537037,2011-05-22,08:52:08
30.547915,114.354775,0,0,40685.3695486111,2011-05-22,08:52:09
30.5479366666667,114.354765,0,0,40685.3695601852,2011-05-22,08:52:10
30.5479566666667,114.354745,0,0,40685.3695717593,2011-05-22,08:52:11
30.5479766666667,114.354715,0,0,40685.3695833333,2011-05-22,08:52:12
30.5479933333333,114.354681666667,0,0,40685.3695949074,2011-05-22,08:52:13
30.54801,114.35464,0,0,40685.3696064815,2011-05-22,08:52:14
30.5480216666667,114.354588333333,0,0,40685.3696180556,2011-05-22,08:52:15
30.5480233333333,114.35453,0,0,40685.3696296296,2011-05-22,08:52:16
30.54803,114.354466666667,0,0,40685.3696412037,2011-05-22,08:52:17
30.5480233333333,114.354405,0,0,40685.3696527778,2011-05-22,08:52:18
30.5480216666667,114.354328333333,0,0,40685.3696643518,2011-05-22,08:52:19
30.5480216666667,114.354253333333,0,0,40685.3696759259,2011-05-22,08:52:20
30.5480216666667,114.354171666667,0,0,40685.3696875,2011-05-22,08:52:21
30.5480383333333,114.354066666667,0,0,40685.3696990741,2011-05-22,08:52:22
30.5480316666667,114.353963333333,0,0,40685.3697106481,2011-05-22,08:52:23
30.548025,114.353871666667,0,0,40685.3697222222,2011-05-22,08:52:24
30.548025,114.353783333333,0,0,40685.3697337963,2011-05-22,08:52:25
30.54803,114.353688333333,0,0,40685.3697453704,2011-05-22,08:52:26
30.54803,114.35358,0,0,40685.3697569444,2011-05-22,08:52:27
30.5480183333333,114.353463333333,0,0,40685.3697685185,2011-05-22,08:52:28
30.548,114.353335,0,0,40685.3697800926,2011-05-22,08:52:29
30.5479666666667,114.353176666667,0,0,40685.3697916667,2011-05-22,08:52:30
30.5479383333333,114.353081666667,0,0,40685.3698032407,2011-05-22,08:52:31
30.5479166666667,114.35299,0,0,40685.3698148148,2011-05-22,08:52:32
30.5478966666667,114.352896666667,0,0,40685.3698263889,2011-05-22,08:52:33
30.5478766666667,114.352808333333,0,0,40685.369837963,2011-05-22,08:52:34
30.5478583333333,114.352725,0,0,40685.369849537,2011-05-22,08:52:35
30.547845,114.35263,0,0,40685.3698611111,2011-05-22,08:52:36
30.5478416666667,114.352545,0,0,40685.3698726852,2011-05-22,08:52:37
30.5478433333333,114.352466666667,0,0,40685.3698842593,2011-05-22,08:52:38
30.5478466666667,114.352386666667,0,0,40685.3698958333,2011-05-22,08:52:39
30.5478483333333,114.352305,0,0,40685.3699074074,2011-05-22,08:52:40
30.5478533333333,114.35223,0,0,40685.3699189815,2011-05-22,08:52:41
30.5478616666667,114.352156666667,0,0,40685.3699305556,2011-05-22,08:52:42
30.54787,114.35208,0,0,40685.3699421296,2011-05-22,08:52:43
30.547885,114.352008333333,0,0,40685.3699537037,2011-05-22,08:52:44
30.5479,114.351931666667,0,0,40685.3699652778,2011-05-22,08:52:45
30.5479066666667,114.351835,0,0,40685.3699768518,2011-05-22,08:52:46
30.547915,114.351721666667,0,0,40685.3699884259,2011-05-22,08:52:47
30.5479166666667,114.351603333333,0,0,40685.37,2011-05-22,08:52:48
30.547915,114.351473333333,0,0,40685.3700115741,2011-05-22,08:52:49
30.54791,114.35133,0,0,40685.3700231481,2011-05-22,08:52:50
30.5479083333333,114.3512,0,0,40685.3700347222,2011-05-22,08:52:51
30.54791,114.351076666667,0,0,40685.3700462963,2011-05-22,08:52:52
30.5479166666667,114.350958333333,0,0,40685.3700578704,2011-05-22,08:52:53
30.5479166666667,114.350831666667,0,0,40685.3700694444,2011-05-22,08:52:54
30.5479133333333,114.350695,0,0,40685.3700810185,2011-05-22,08:52:55
30.5479133333333,114.350568333333,0,0,40685.3700925926,2011-05-22,08:52:56
30.5479183333333,114.350443333333,0,0,40685.3701041667,2011-05-22,08:52:57
30.5479266666667,114.350323333333,0,0,40685.3701157407,2011-05-22,08:52:58
30.547935,114.350203333333,0,0,40685.3701273148,2011-05-22,08:52:59
30.54795,114.35009,0,0,40685.3701388889,2011-05-22,08:53:00
30.5479733333333,114.349985,0,0,40685.370150463,2011-05-22,08:53:01
30.5480083333333,114.349878333333,0,0,40685.370162037,2011-05-22,08:53:02
30.5480383333333,114.34978,0,0,40685.3701736111,2011-05-22,08:53:03
30.548075,114.349691666667,0,0,40685.3701851852,2011-05-22,08:53:04
30.5481016666667,114.349596666667,0,0,40685.3701967593,2011-05-22,08:53:05
30.54813,114.349505,0,0,40685.3702083333,2011-05-22,08:53:06
30.5481583333333,114.34941,0,0,40685.3702199074,2011-05-22,08:53:07
30.5481883333333,114.349313333333,0,0,40685.3702314815,2011-05-22,08:53:08
30.5482133333333,114.34921,0,0,40685.3702430556,2011-05-22,08:53:09
30.5482416666667,114.349111666667,0,0,40685.3702546296,2011-05-22,08:53:10
30.5482616666667,114.34902,0,0,40685.3702662037,2011-05-22,08:53:11
30.5482816666667,114.34895,0,0,40685.3702777778,2011-05-22,08:53:12
30.5482966666667,114.348895,0,0,40685.3702893518,2011-05-22,08:53:13
30.5483033333333,114.348863333333,0,0,40685.3703009259,2011-05-22,08:53:14
30.5483083333333,114.348848333333,0,0,40685.3703125,2011-05-22,08:53:15
30.5483116666667,114.348836666667,0,0,40685.3703240741,2011-05-22,08:53:16
30.5483166666667,114.348831666667,0,0,40685.3703356481,2011-05-22,08:53:17
30.5483166666667,114.348811666667,0,0,40685.3703472222,2011-05-22,08:53:18
30.5483216666667,114.348791666667,0,0,40685.3703587963,2011-05-22,08:53:19
30.548325,114.348755,0,0,40685.3703703704,2011-05-22,08:53:20
30.54833,114.348715,0,0,40685.3703819444,2011-05-22,08:53:21
30.548335,114.348671666667,0,0,40685.3703935185,2011-05-22,08:53:22
30.5483366666667,114.34862,0,0,40685.3704050926,2011-05-22,08:53:23
30.54834,114.348575,0,0,40685.3704166667,2011-05-22,08:53:24
30.5483433333333,114.348526666667,0,0,40685.3704282407,2011-05-22,08:53:25
30.5483466666667,114.348476666667,0,0,40685.3704398148,2011-05-22,08:53:26
30.5483516666667,114.34842,0,0,40685.3704513889,2011-05-22,08:53:27
30.5483583333333,114.348355,0,0,40685.370462963,2011-05-22,08:53:28
30.548365,114.34829,0,0,40685.370474537,2011-05-22,08:53:29
30.54837,114.348221666667,0,0,40685.3704861111,2011-05-22,08:53:30
30.5483766666667,114.348153333333,0,0,40685.3704976852,2011-05-22,08:53:31
30.5483833333333,114.348083333333,0,0,40685.3705092593,2011-05-22,08:53:32
30.54839,114.348008333333,0,0,40685.3705208333,2011-05-22,08:53:33
30.5483983333333,114.347928333333,0,0,40685.3705324074,2011-05-22,08:53:34
30.5484066666667,114.347843333333,0,0,40685.3705439815,2011-05-22,08:53:35
30.5484166666667,114.347751666667,0,0,40685.3705555556,2011-05-22,08:53:36
30.5484216666667,114.347655,0,0,40685.3705671296,2011-05-22,08:53:37
30.5484233333333,114.347551666667,0,0,40685.3705787037,2011-05-22,08:53:38
30.5484216666667,114.347441666667,0,0,40685.3705902778,2011-05-22,08:53:39
30.54842,114.347323333333,0,0,40685.3706018519,2011-05-22,08:53:40
30.548415,114.347198333333,0,0,40685.3706134259,2011-05-22,08:53:41
30.5484066666667,114.347071666667,0,0,40685.370625,2011-05-22,08:53:42
30.5483983333333,114.346938333333,0,0,40685.3706365741,2011-05-22,08:53:43
30.5483883333333,114.346808333333,0,0,40685.3706481481,2011-05-22,08:53:44
30.54838,114.346678333333,0,0,40685.3706597222,2011-05-22,08:53:45
30.5483733333333,114.346546666667,0,0,40685.3706712963,2011-05-22,08:53:46
30.548365,114.346413333333,0,0,40685.3706828704,2011-05-22,08:53:47
30.548355,114.34628,0,0,40685.3706944444,2011-05-22,08:53:48
30.5483483333333,114.346148333333,0,0,40685.3707060185,2011-05-22,08:53:49
30.5483316666667,114.346005,0,0,40685.3707175926,2011-05-22,08:53:50
30.5483266666667,114.345876666667,0,0,40685.3707291667,2011-05-22,08:53:51
30.54831,114.345741666667,0,0,40685.3707407407,2011-05-22,08:53:52
30.5483033333333,114.345623333333,0,0,40685.3707523148,2011-05-22,08:53:53
30.5482966666667,114.345516666667,0,0,40685.3707638889,2011-05-22,08:53:54
30.54829,114.345416666667,0,0,40685.370775463,2011-05-22,08:53:55
30.548285,114.345326666667,0,0,40685.370787037,2011-05-22,08:53:56
30.5482783333333,114.345243333333,0,0,40685.3707986111,2011-05-22,08:53:57
30.5482733333333,114.345161666667,0,0,40685.3708101852,2011-05-22,08:53:58
30.548265,114.345078333333,0,0,40685.3708217593,2011-05-22,08:53:59
30.5482583333333,114.344995,0,0,40685.3708333333,2011-05-22,08:54:00
30.5482533333333,114.344913333333,0,0,40685.3708449074,2011-05-22,08:54:01
30.5482466666667,114.344835,0,0,40685.3708564815,2011-05-22,08:54:02
30.5482433333333,114.344751666667,0,0,40685.3708680556,2011-05-22,08:54:03
30.5482366666667,114.344666666667,0,0,40685.3708796296,2011-05-22,08:54:04
30.5482316666667,114.34458,0,0,40685.3708912037,2011-05-22,08:54:05
30.5482266666667,114.344485,0,0,40685.3709027778,2011-05-22,08:54:06
30.5482233333333,114.344385,0,0,40685.3709143519,2011-05-22,08:54:07
30.5482166666667,114.34428,0,0,40685.3709259259,2011-05-22,08:54:08
30.5482116666667,114.344168333333,0,0,40685.3709375,2011-05-22,08:54:09
30.54821,114.344058333333,0,0,40685.3709490741,2011-05-22,08:54:10
30.5482083333333,114.343951666667,0,0,40685.3709606482,2011-05-22,08:54:11
30.5482083333333,114.343848333333,0,0,40685.3709722222,2011-05-22,08:54:12
30.5482183333333,114.343751666667,0,0,40685.3709837963,2011-05-22,08:54:13
30.5482366666667,114.34366,0,0,40685.3709953704,2011-05-22,08:54:14
30.54823,114.343576666667,0,0,40685.3710069444,2011-05-22,08:54:15
30.5482216666667,114.343498333333,0,0,40685.3710185185,2011-05-22,08:54:16
30.5482183333333,114.343436666667,0,0,40685.3710300926,2011-05-22,08:54:17
30.5482333333333,114.343391666667,0,0,40685.3710416667,2011-05-22,08:54:18
30.54824,114.343355,0,0,40685.3710532407,2011-05-22,08:54:19
30.5482383333333,114.34332,0,0,40685.3710648148,2011-05-22,08:54:20
30.5482316666667,114.343286666667,0,0,40685.3710763889,2011-05-22,08:54:21
30.54823,114.343251666667,0,0,40685.371087963,2011-05-22,08:54:22
30.548225,114.343223333333,0,0,40685.371099537,2011-05-22,08:54:23
30.5482283333333,114.34321,0,0,40685.3711111111,2011-05-22,08:54:24
30.54822,114.343216666667,0,0,40685.3711805556,2011-05-22,08:54:30
30.5482183333333,114.343211666667,0,0,40685.3711921296,2011-05-22,08:54:31
30.5482166666667,114.343191666667,0,0,40685.3712037037,2011-05-22,08:54:32
30.548215,114.343163333333,0,0,40685.3712152778,2011-05-22,08:54:33
30.5482133333333,114.343126666667,0,0,40685.3712268519,2011-05-22,08:54:34
30.548215,114.34309,0,0,40685.3712384259,2011-05-22,08:54:35
30.5482116666667,114.343053333333,0,0,40685.37125,2011-05-22,08:54:36
30.5482083333333,114.343015,0,0,40685.3712615741,2011-05-22,08:54:37
30.548205,114.34298,0,0,40685.3712731482,2011-05-22,08:54:38
30.548205,114.342943333333,0,0,40685.3712847222,2011-05-22,08:54:39
30.5482033333333,114.342906666667,0,0,40685.3712962963,2011-05-22,08:54:40
30.5482,114.342871666667,0,0,40685.3713078704,2011-05-22,08:54:41
30.548195,114.342843333333,0,0,40685.3713194444,2011-05-22,08:54:42
30.5481933333333,114.342826666667,0,0,40685.3713310185,2011-05-22,08:54:43
30.5481916666667,114.342821666667,0,0,40685.3715625,2011-05-22,08:55:03
30.54819,114.34282,0,0,40685.3715740741,2011-05-22,08:55:04
30.54819,114.342798333333,0,0,40685.3715856481,2011-05-22,08:55:05
30.5481866666667,114.34276,0,0,40685.3715972222,2011-05-22,08:55:06
30.5481833333333,114.342711666667,0,0,40685.3716087963,2011-05-22,08:55:07
30.54818,114.342651666667,0,0,40685.3716203704,2011-05-22,08:55:08
30.5481766666667,114.342585,0,0,40685.3716319444,2011-05-22,08:55:09
30.5481733333333,114.342513333333,0,0,40685.3716435185,2011-05-22,08:55:10
30.54817,114.342438333333,0,0,40685.3716550926,2011-05-22,08:55:11
30.5481666666667,114.342358333333,0,0,40685.3716666667,2011-05-22,08:55:12
30.5481616666667,114.342273333333,0,0,40685.3716782407,2011-05-22,08:55:13
30.5481566666667,114.34218,0,0,40685.3716898148,2011-05-22,08:55:14
30.5481516666667,114.342085,0,0,40685.3717013889,2011-05-22,08:55:15
30.5481466666667,114.341985,0,0,40685.371712963,2011-05-22,08:55:16
30.54814,114.341885,0,0,40685.371724537,2011-05-22,08:55:17
30.5481333333333,114.341783333333,0,0,40685.3717361111,2011-05-22,08:55:18
30.548125,114.341678333333,0,0,40685.3717476852,2011-05-22,08:55:19
30.548115,114.341571666667,0,0,40685.3717592593,2011-05-22,08:55:20
30.5481083333333,114.341463333333,0,0,40685.3717708333,2011-05-22,08:55:21
30.5481016666667,114.341353333333,0,0,40685.3717824074,2011-05-22,08:55:22
30.548095,114.341241666667,0,0,40685.3717939815,2011-05-22,08:55:23
30.5480916666667,114.341131666667,0,0,40685.3718055556,2011-05-22,08:55:24
30.548085,114.341026666667,0,0,40685.3718171296,2011-05-22,08:55:25
30.54808,114.340923333333,0,0,40685.3718287037,2011-05-22,08:55:26
30.5480733333333,114.340826666667,0,0,40685.3718402778,2011-05-22,08:55:27
30.548065,114.340745,0,0,40685.3718518519,2011-05-22,08:55:28
30.5480566666667,114.340681666667,0,0,40685.3718634259,2011-05-22,08:55:29
30.54805,114.34063,0,0,40685.371875,2011-05-22,08:55:30
30.5480433333333,114.340581666667,0,0,40685.3718865741,2011-05-22,08:55:31
30.548035,114.340533333333,0,0,40685.3718981481,2011-05-22,08:55:32
30.5480266666667,114.340476666667,0,0,40685.3719097222,2011-05-22,08:55:33
30.5480233333333,114.34041,0,0,40685.3719212963,2011-05-22,08:55:34
30.548025,114.340331666667,0,0,40685.3719328704,2011-05-22,08:55:35
30.5480283333333,114.340248333333,0,0,40685.3719444444,2011-05-22,08:55:36
30.5480283333333,114.34016,0,0,40685.3719560185,2011-05-22,08:55:37
30.5480283333333,114.340073333333,0,0,40685.3719675926,2011-05-22,08:55:38
30.5480283333333,114.339991666667,0,0,40685.3719791667,2011-05-22,08:55:39
30.5480266666667,114.339911666667,0,0,40685.3719907407,2011-05-22,08:55:40
30.5480233333333,114.339835,0,0,40685.3720023148,2011-05-22,08:55:41
30.5480183333333,114.339758333333,0,0,40685.3720138889,2011-05-22,08:55:42
30.5480133333333,114.339686666667,0,0,40685.372025463,2011-05-22,08:55:43
30.54801,114.339621666667,0,0,40685.372037037,2011-05-22,08:55:44
30.5480066666667,114.339561666667,0,0,40685.3720486111,2011-05-22,08:55:45
30.5480033333333,114.339511666667,0,0,40685.3720601852,2011-05-22,08:55:46
30.548,114.339461666667,0,0,40685.3720717593,2011-05-22,08:55:47
30.547995,114.33941,0,0,40685.3720833333,2011-05-22,08:55:48
30.5479916666667,114.339361666667,0,0,40685.3720949074,2011-05-22,08:55:49
30.5479883333333,114.339316666667,0,0,40685.3721064815,2011-05-22,08:55:50
30.5479866666667,114.339273333333,0,0,40685.3721180556,2011-05-22,08:55:51
30.5479833333333,114.339231666667,0,0,40685.3721296296,2011-05-22,08:55:52
30.5479816666667,114.339186666667,0,0,40685.3721412037,2011-05-22,08:55:53
30.54798,114.339141666667,0,0,40685.3721527778,2011-05-22,08:55:54
30.5479783333333,114.339101666667,0,0,40685.3721643519,2011-05-22,08:55:55
30.54798,114.339071666667,0,0,40685.3721759259,2011-05-22,08:55:56
30.54798,114.33905,0,0,40685.3721875,2011-05-22,08:55:57
30.54798,114.339028333333,0,0,40685.3721990741,2011-05-22,08:55:58
30.5479783333333,114.33901,0,0,40685.3722106481,2011-05-22,08:55:59
30.5479766666667,114.338993333333,0,0,40685.3722222222,2011-05-22,08:56:00
30.547975,114.338981666667,0,0,40685.3722337963,2011-05-22,08:56:01
30.547975,114.338971666667,0,0,40685.3722453704,2011-05-22,08:56:02
30.547975,114.338966666667,0,0,40685.3725578704,2011-05-22,08:56:29
30.547975,114.338966666667,0,0,40685.3725694444,2011-05-22,08:56:30
30.547975,114.338958333333,0,0,40685.3725810185,2011-05-22,08:56:31
30.5479766666667,114.338938333333,0,0,40685.3725925926,2011-05-22,08:56:32
30.5479733333333,114.33891,0,0,40685.3726041667,2011-05-22,08:56:33
30.54797,114.338871666667,0,0,40685.3726157407,2011-05-22,08:56:34
30.54797,114.338825,0,0,40685.3726273148,2011-05-22,08:56:35
30.547965,114.338778333333,0,0,40685.3726388889,2011-05-22,08:56:36
30.547965,114.338728333333,0,0,40685.372650463,2011-05-22,08:56:37
30.5479616666667,114.33868,0,0,40685.372662037,2011-05-22,08:56:38
30.5479616666667,114.338626666667,0,0,40685.3726736111,2011-05-22,08:56:39
30.54796,114.33857,0,0,40685.3726851852,2011-05-22,08:56:40
30.54796,114.338513333333,0,0,40685.3726967593,2011-05-22,08:56:41
30.5479616666667,114.338458333333,0,0,40685.3727083333,2011-05-22,08:56:42
30.5479833333333,114.338411666667,0,0,40685.3727199074,2011-05-22,08:56:43
30.54801,114.33837,0,0,40685.3727314815,2011-05-22,08:56:44
30.548045,114.338336666667,0,0,40685.3727430556,2011-05-22,08:56:45
30.5480783333333,114.33832,0,0,40685.3727546296,2011-05-22,08:56:46
30.5481016666667,114.33831,0,0,40685.3727662037,2011-05-22,08:56:47
30.54812,114.338298333333,0,0,40685.3727777778,2011-05-22,08:56:48
30.5481433333333,114.338288333333,0,0,40685.3727893519,2011-05-22,08:56:49
30.548175,114.338281666667,0,0,40685.3728009259,2011-05-22,08:56:50
30.5482116666667,114.33827,0,0,40685.3728125,2011-05-22,08:56:51
30.5482583333333,114.33826,0,0,40685.3728240741,2011-05-22,08:56:52
30.54831,114.338251666667,0,0,40685.3728356481,2011-05-22,08:56:53
30.54837,114.33824,0,0,40685.3728472222,2011-05-22,08:56:54
30.5484366666667,114.33823,0,0,40685.3728587963,2011-05-22,08:56:55
30.548505,114.338223333333,0,0,40685.3728703704,2011-05-22,08:56:56
30.54857,114.338216666667,0,0,40685.3728819444,2011-05-22,08:56:57
30.5486283333333,114.338213333333,0,0,40685.3728935185,2011-05-22,08:56:58
30.54868,114.33821,0,0,40685.3729050926,2011-05-22,08:56:59
30.5487283333333,114.338206666667,0,0,40685.3729166667,2011-05-22,08:57:00
30.5487733333333,114.338205,0,0,40685.3729282407,2011-05-22,08:57:01
30.5488166666667,114.338205,0,0,40685.3729398148,2011-05-22,08:57:02
30.5488566666667,114.338201666667,0,0,40685.3729513889,2011-05-22,08:57:03
30.5488966666667,114.338201666667,0,0,40685.372962963,2011-05-22,08:57:04
30.548935,114.3382,0,0,40685.372974537,2011-05-22,08:57:05
30.5489716666667,114.338196666667,0,0,40685.3729861111,2011-05-22,08:57:06
30.549005,114.338193333333,0,0,40685.3729976852,2011-05-22,08:57:07
30.5490366666667,114.338188333333,0,0,40685.3730092593,2011-05-22,08:57:08
30.5490716666667,114.338181666667,0,0,40685.3730208333,2011-05-22,08:57:09
30.5491066666667,114.338181666667,0,0,40685.3730324074,2011-05-22,08:57:10
30.5491416666667,114.338181666667,0,0,40685.3730439815,2011-05-22,08:57:11
30.549175,114.33818,0,0,40685.3730555556,2011-05-22,08:57:12
30.5492083333333,114.338178333333,0,0,40685.3730671296,2011-05-22,08:57:13
30.5492383333333,114.338175,0,0,40685.3730787037,2011-05-22,08:57:14
30.5492633333333,114.338176666667,0,0,40685.3730902778,2011-05-22,08:57:15
30.5492816666667,114.338173333333,0,0,40685.3731018519,2011-05-22,08:57:16
30.5493,114.338175,0,0,40685.3731134259,2011-05-22,08:57:17
30.54932,114.338171666667,0,0,40685.373125,2011-05-22,08:57:18
30.5493383333333,114.338173333333,0,0,40685.3731365741,2011-05-22,08:57:19
30.5493533333333,114.338176666667,0,0,40685.3731481481,2011-05-22,08:57:20
30.549375,114.338191666667,0,0,40685.3731597222,2011-05-22,08:57:21
30.5493983333333,114.338198333333,0,0,40685.3731712963,2011-05-22,08:57:22
30.549425,114.338206666667,0,0,40685.3731828704,2011-05-22,08:57:23
30.549455,114.33822,0,0,40685.3731944444,2011-05-22,08:57:24
30.54948,114.338228333333,0,0,40685.3732060185,2011-05-22,08:57:25
30.5495,114.33823,0,0,40685.3732175926,2011-05-22,08:57:26
30.549515,114.33823,0,0,40685.3732291667,2011-05-22,08:57:27
30.5495266666667,114.338221666667,0,0,40685.3732407407,2011-05-22,08:57:28
30.5495433333333,114.338213333333,0,0,40685.3732523148,2011-05-22,08:57:29
30.5495616666667,114.3382,0,0,40685.3732638889,2011-05-22,08:57:30
30.5495866666667,114.338193333333,0,0,40685.373275463,2011-05-22,08:57:31
30.5496166666667,114.338196666667,0,0,40685.373287037,2011-05-22,08:57:32
30.5496516666667,114.338198333333,0,0,40685.3732986111,2011-05-22,08:57:33
30.549695,114.338218333333,0,0,40685.3733101852,2011-05-22,08:57:34
30.5497266666667,114.338163333333,0,0,40685.3733217593,2011-05-22,08:57:35
30.5497783333333,114.338176666667,0,0,40685.3733333333,2011-05-22,08:57:36
30.5498333333333,114.338193333333,0,0,40685.3733449074,2011-05-22,08:57:37
30.5498883333333,114.338196666667,0,0,40685.3733564815,2011-05-22,08:57:38
30.5499433333333,114.338203333333,0,0,40685.3733680556,2011-05-22,08:57:39
30.549995,114.33822,0,0,40685.3733796296,2011-05-22,08:57:40
30.5500433333333,114.338233333333,0,0,40685.3733912037,2011-05-22,08:57:41
30.5500866666667,114.338246666667,0,0,40685.3734027778,2011-05-22,08:57:42
30.5501266666667,114.33826,0,0,40685.3734143519,2011-05-22,08:57:43
30.5501583333333,114.338266666667,0,0,40685.3734259259,2011-05-22,08:57:44
30.5501883333333,114.338268333333,0,0,40685.3734375,2011-05-22,08:57:45
30.5502233333333,114.33827,0,0,40685.3734490741,2011-05-22,08:57:46
30.5502566666667,114.338268333333,0,0,40685.3734606481,2011-05-22,08:57:47
30.5502933333333,114.33827,0,0,40685.3734722222,2011-05-22,08:57:48
30.5503366666667,114.338281666667,0,0,40685.3734837963,2011-05-22,08:57:49
30.5503883333333,114.338303333333,0,0,40685.3734953704,2011-05-22,08:57:50
30.5504433333333,114.338323333333,0,0,40685.3735069444,2011-05-22,08:57:51
30.5505016666667,114.338341666667,0,0,40685.3735185185,2011-05-22,08:57:52
30.5505533333333,114.338356666667,0,0,40685.3735300926,2011-05-22,08:57:53
30.5506066666667,114.338383333333,0,0,40685.3735416667,2011-05-22,08:57:54
30.5506616666667,114.338418333333,0,0,40685.3735532407,2011-05-22,08:57:55
30.5507183333333,114.338466666667,0,0,40685.3735648148,2011-05-22,08:57:56
30.550775,114.338488333333,0,0,40685.3735763889,2011-05-22,08:57:57
30.55082,114.338506666667,0,0,40685.373587963,2011-05-22,08:57:58
30.5508566666667,114.338526666667,0,0,40685.373599537,2011-05-22,08:57:59
30.55088,114.338533333333,0,0,40685.3736111111,2011-05-22,08:58:00
30.5508916666667,114.338531666667,0,0,40685.3736226852,2011-05-22,08:58:01
30.5509033333333,114.338541666667,0,0,40685.3736342593,2011-05-22,08:58:02
30.5509183333333,114.338555,0,0,40685.3736458333,2011-05-22,08:58:03
30.5509366666667,114.338558333333,0,0,40685.3736574074,2011-05-22,08:58:04
30.5509666666667,114.338575,0,0,40685.3736689815,2011-05-22,08:58:05
30.5509933333333,114.338583333333,0,0,40685.3736805556,2011-05-22,08:58:06
30.5510283333333,114.338596666667,0,0,40685.3736921296,2011-05-22,08:58:07
30.5510533333333,114.338596666667,0,0,40685.3737037037,2011-05-22,08:58:08
30.5510666666667,114.338613333333,0,0,40685.3737152778,2011-05-22,08:58:09
30.551075,114.33862,0,0,40685.3737268519,2011-05-22,08:58:10
30.5510766666667,114.33863,0,0,40685.3737384259,2011-05-22,08:58:11
30.5510933333333,114.338665,0,0,40685.3740509259,2011-05-22,08:58:38
30.5510966666667,114.338665,0,0,40685.3740625,2011-05-22,08:58:39
30.551105,114.338665,0,0,40685.3740740741,2011-05-22,08:58:40
30.551135,114.338665,0,0,40685.3740856481,2011-05-22,08:58:41
30.55117,114.338663333333,0,0,40685.3740972222,2011-05-22,08:58:42
30.551205,114.33866,0,0,40685.3741087963,2011-05-22,08:58:43
30.5512483333333,114.338651666667,0,0,40685.3741203704,2011-05-22,08:58:44
30.5513566666667,114.338656666667,0,0,40685.3741319444,2011-05-22,08:58:45
30.55143,114.33871,0,0,40685.3741435185,2011-05-22,08:58:46
30.5514933333333,114.338758333333,0,0,40685.3741550926,2011-05-22,08:58:47
30.5515566666667,114.338796666667,0,0,40685.3741666667,2011-05-22,08:58:48
30.5516216666667,114.338838333333,0,0,40685.3741782407,2011-05-22,08:58:49
30.5516883333333,114.338876666667,0,0,40685.3741898148,2011-05-22,08:58:50
30.5517533333333,114.338908333333,0,0,40685.3742013889,2011-05-22,08:58:51
30.5518333333333,114.33896,0,0,40685.374212963,2011-05-22,08:58:52
30.5519033333333,114.339011666667,0,0,40685.374224537,2011-05-22,08:58:53
30.5519766666667,114.339081666667,0,0,40685.3742361111,2011-05-22,08:58:54
30.5520516666667,114.339143333333,0,0,40685.3742476852,2011-05-22,08:58:55
30.5521233333333,114.339203333333,0,0,40685.3742592593,2011-05-22,08:58:56
30.5521966666667,114.339266666667,0,0,40685.3742708333,2011-05-22,08:58:57
30.552265,114.339331666667,0,0,40685.3742824074,2011-05-22,08:58:58
30.552335,114.339398333333,0,0,40685.3742939815,2011-05-22,08:58:59
30.5524066666667,114.339461666667,0,0,40685.3743055556,2011-05-22,08:59:00
30.5524783333333,114.339521666667,0,0,40685.3743171296,2011-05-22,08:59:01
30.5525583333333,114.339586666667,0,0,40685.3743287037,2011-05-22,08:59:02
30.552665,114.33976,0,0,40685.3743402778,2011-05-22,08:59:03
30.5527433333333,114.33983,0,0,40685.3743518519,2011-05-22,08:59:04
30.552815,114.339883333333,0,0,40685.3743634259,2011-05-22,08:59:05
30.5528866666667,114.339933333333,0,0,40685.374375,2011-05-22,08:59:06
30.552955,114.339983333333,0,0,40685.3743865741,2011-05-22,08:59:07
30.553025,114.340038333333,0,0,40685.3743981481,2011-05-22,08:59:08
30.5530916666667,114.340091666667,0,0,40685.3744097222,2011-05-22,08:59:09
30.5531533333333,114.340138333333,0,0,40685.3744212963,2011-05-22,08:59:10
30.5532116666667,114.340186666667,0,0,40685.3744328704,2011-05-22,08:59:11
30.553265,114.340236666667,0,0,40685.3744444444,2011-05-22,08:59:12
30.553315,114.340286666667,0,0,40685.3744560185,2011-05-22,08:59:13
30.5533583333333,114.340381666667,0,0,40685.3744675926,2011-05-22,08:59:14
30.553395,114.340421666667,0,0,40685.3744791667,2011-05-22,08:59:15
30.5534233333333,114.340453333333,0,0,40685.3744907407,2011-05-22,08:59:16
30.5534416666667,114.340478333333,0,0,40685.3745023148,2011-05-22,08:59:17
30.5534566666667,114.340498333333,0,0,40685.3745138889,2011-05-22,08:59:18
30.553465,114.34052,0,0,40685.374525463,2011-05-22,08:59:19
30.5534733333333,114.340538333333,0,0,40685.374537037,2011-05-22,08:59:20
30.55348,114.340558333333,0,0,40685.3745486111,2011-05-22,08:59:21
30.5534866666667,114.340571666667,0,0,40685.3745601852,2011-05-22,08:59:22
30.5534916666667,114.340585,0,0,40685.3745717593,2011-05-22,08:59:23
30.553495,114.340598333333,0,0,40685.3745833333,2011-05-22,08:59:24
30.5535016666667,114.340613333333,0,0,40685.3745949074,2011-05-22,08:59:25
30.5535083333333,114.340631666667,0,0,40685.3746064815,2011-05-22,08:59:26
30.5535183333333,114.340643333333,0,0,40685.3746180556,2011-05-22,08:59:27
30.553535,114.340655,0,0,40685.3746296296,2011-05-22,08:59:28
30.5535516666667,114.340666666667,0,0,40685.3746412037,2011-05-22,08:59:29
30.5535683333333,114.340681666667,0,0,40685.3746527778,2011-05-22,08:59:30
30.55358,114.340695,0,0,40685.3746643519,2011-05-22,08:59:31
30.5535916666667,114.340706666667,0,0,40685.3746759259,2011-05-22,08:59:32
30.5536033333333,114.340716666667,0,0,40685.3746875,2011-05-22,08:59:33
30.5536133333333,114.340723333333,0,0,40685.3746990741,2011-05-22,08:59:34
30.55362,114.340728333333,0,0,40685.3747106481,2011-05-22,08:59:35
30.5536316666667,114.34072,0,0,40685.3747685185,2011-05-22,08:59:40
30.5536316666667,114.340715,0,0,40685.3747800926,2011-05-22,08:59:41
30.5536316666667,114.340708333333,0,0,40685.3747916667,2011-05-22,08:59:42
30.5536283333333,114.340701666667,0,0,40685.3748032407,2011-05-22,08:59:43
30.5536466666667,114.340486666667,0,0,40685.3764930556,2011-05-22,09:02:09
30.5536433333333,114.340483333333,0,0,40685.3765046296,2011-05-22,09:02:10
30.5536366666667,114.34048,0,0,40685.3765162037,2011-05-22,09:02:11
30.5535816666667,114.340568333333,0,0,40685.3765277778,2011-05-22,09:02:12
30.5535733333333,114.340556666667,0,0,40685.3765393518,2011-05-22,09:02:13
30.5535533333333,114.340568333333,0,0,40685.3765509259,2011-05-22,09:02:14
30.5535266666667,114.340605,0,0,40685.3765625,2011-05-22,09:02:15
30.553525,114.340581666667,0,0,40685.3765740741,2011-05-22,09:02:16
30.5535183333333,114.340578333333,0,0,40685.3765856481,2011-05-22,09:02:17
30.5535183333333,114.340566666667,0,0,40685.3765972222,2011-05-22,09:02:18
30.5535183333333,114.34055,0,0,40685.3766087963,2011-05-22,09:02:19
30.55352,114.340535,0,0,40685.3766203704,2011-05-22,09:02:20
30.5535183333333,114.340521666667,0,0,40685.3766319444,2011-05-22,09:02:21
30.5535216666667,114.340508333333,0,0,40685.3766435185,2011-05-22,09:02:22
30.5535283333333,114.34051,0,0,40685.3766550926,2011-05-22,09:02:23
30.5535333333333,114.340505,0,0,40685.3766666667,2011-05-22,09:02:24
30.5535316666667,114.3405,0,0,40685.3766782407,2011-05-22,09:02:25
30.5535316666667,114.340493333333,0,0,40685.3766898148,2011-05-22,09:02:26
30.553535,114.340486666667,0,0,40685.3767013889,2011-05-22,09:02:27
30.5535433333333,114.340493333333,0,0,40685.376712963,2011-05-22,09:02:28
30.5535516666667,114.34049,0,0,40685.376724537,2011-05-22,09:02:29
30.5535666666667,114.34049,0,0,40685.3767361111,2011-05-22,09:02:30
30.5535866666667,114.3405,0,0,40685.3767476852,2011-05-22,09:02:31
30.553615,114.340516666667,0,0,40685.3767592593,2011-05-22,09:02:32
30.5536483333333,114.340536666667,0,0,40685.3767708333,2011-05-22,09:02:33
30.5536866666667,114.340556666667,0,0,40685.3767824074,2011-05-22,09:02:34
30.55373,114.34058,0,0,40685.3767939815,2011-05-22,09:02:35
30.5537816666667,114.340605,0,0,40685.3768055556,2011-05-22,09:02:36
30.5538316666667,114.340631666667,0,0,40685.3768171296,2011-05-22,09:02:37
30.5538816666667,114.340658333333,0,0,40685.3768287037,2011-05-22,09:02:38
30.5539316666667,114.340688333333,0,0,40685.3768402778,2011-05-22,09:02:39
30.553985,114.34071,0,0,40685.3768518518,2011-05-22,09:02:40
30.5540383333333,114.34072,0,0,40685.3768634259,2011-05-22,09:02:41
30.5540883333333,114.340706666667,0,0,40685.376875,2011-05-22,09:02:42
30.5541383333333,114.340676666667,0,0,40685.3768865741,2011-05-22,09:02:43
30.5541766666667,114.340633333333,0,0,40685.3768981481,2011-05-22,09:02:44
30.5542116666667,114.340578333333,0,0,40685.3769097222,2011-05-22,09:02:45
30.55424,114.340513333333,0,0,40685.3769212963,2011-05-22,09:02:46
30.55427,114.340445,0,0,40685.3769328704,2011-05-22,09:02:47
30.5542983333333,114.340371666667,0,0,40685.3769444444,2011-05-22,09:02:48
30.5543283333333,114.340293333333,0,0,40685.3769560185,2011-05-22,09:02:49
30.55436,114.340211666667,0,0,40685.3769675926,2011-05-22,09:02:50
30.5543933333333,114.340126666667,0,0,40685.3769791667,2011-05-22,09:02:51
30.554425,114.340036666667,0,0,40685.3769907407,2011-05-22,09:02:52
30.5544616666667,114.339938333333,0,0,40685.3770023148,2011-05-22,09:02:53
30.5545033333333,114.339838333333,0,0,40685.3770138889,2011-05-22,09:02:54
30.5545433333333,114.339736666667,0,0,40685.377025463,2011-05-22,09:02:55
30.55459,114.339628333333,0,0,40685.377037037,2011-05-22,09:02:56
30.5546366666667,114.33952,0,0,40685.3770486111,2011-05-22,09:02:57
30.55469,114.33941,0,0,40685.3770601852,2011-05-22,09:02:58
30.5547366666667,114.339298333333,0,0,40685.3770717593,2011-05-22,09:02:59
30.5547833333333,114.339188333333,0,0,40685.3770833333,2011-05-22,09:03:00
30.55483,114.339075,0,0,40685.3770949074,2011-05-22,09:03:01
30.554875,114.338963333333,0,0,40685.3771064815,2011-05-22,09:03:02
30.55492,114.338856666667,0,0,40685.3771180556,2011-05-22,09:03:03
30.5549666666667,114.33875,0,0,40685.3771296296,2011-05-22,09:03:04
30.5550133333333,114.338646666667,0,0,40685.3771412037,2011-05-22,09:03:05
30.5550533333333,114.338548333333,0,0,40685.3771527778,2011-05-22,09:03:06
30.5550933333333,114.338453333333,0,0,40685.3771643518,2011-05-22,09:03:07
30.55513,114.338363333333,0,0,40685.3771759259,2011-05-22,09:03:08
30.555165,114.338276666667,0,0,40685.3771875,2011-05-22,09:03:09
30.5551983333333,114.338193333333,0,0,40685.3771990741,2011-05-22,09:03:10
30.5552316666667,114.338113333333,0,0,40685.3772106481,2011-05-22,09:03:11
30.555265,114.33804,0,0,40685.3772222222,2011-05-22,09:03:12
30.555295,114.337965,0,0,40685.3772337963,2011-05-22,09:03:13
30.5553266666667,114.337891666667,0,0,40685.3772453704,2011-05-22,09:03:14
30.555365,114.33782,0,0,40685.3772569444,2011-05-22,09:03:15
30.5554066666667,114.337741666667,0,0,40685.3772685185,2011-05-22,09:03:16
30.5554516666667,114.337658333333,0,0,40685.3772800926,2011-05-22,09:03:17
30.5555,114.33757,0,0,40685.3772916667,2011-05-22,09:03:18
30.55555,114.337478333333,0,0,40685.3773032407,2011-05-22,09:03:19
30.5555966666667,114.337383333333,0,0,40685.3773148148,2011-05-22,09:03:20
30.5556433333333,114.337286666667,0,0,40685.3773263889,2011-05-22,09:03:21
30.5556933333333,114.337195,0,0,40685.377337963,2011-05-22,09:03:22
30.5557416666667,114.337096666667,0,0,40685.377349537,2011-05-22,09:03:23
30.5557883333333,114.336998333333,0,0,40685.3773611111,2011-05-22,09:03:24
30.555835,114.336901666667,0,0,40685.3773726852,2011-05-22,09:03:25
30.5558783333333,114.336808333333,0,0,40685.3773842593,2011-05-22,09:03:26
30.55592,114.336715,0,0,40685.3773958333,2011-05-22,09:03:27
30.5559616666667,114.336631666667,0,0,40685.3774074074,2011-05-22,09:03:28
30.5559966666667,114.336556666667,0,0,40685.3774189815,2011-05-22,09:03:29
30.556025,114.336495,0,0,40685.3774305556,2011-05-22,09:03:30
30.5560466666667,114.336443333333,0,0,40685.3774421296,2011-05-22,09:03:31
30.55606,114.336411666667,0,0,40685.3774537037,2011-05-22,09:03:32
30.55607,114.336391666667,0,0,40685.3774652778,2011-05-22,09:03:33
30.5560783333333,114.336383333333,0,0,40685.3777662037,2011-05-22,09:03:59
30.55608,114.336381666667,0,0,40685.3777777778,2011-05-22,09:04:00
30.5560883333333,114.336365,0,0,40685.3777893518,2011-05-22,09:04:01
30.5561016666667,114.336338333333,0,0,40685.3778009259,2011-05-22,09:04:02
30.5561166666667,114.336301666667,0,0,40685.3778125,2011-05-22,09:04:03
30.5561333333333,114.336271666667,0,0,40685.3778240741,2011-05-22,09:04:04
30.5561483333333,114.33624,0,0,40685.3778356481,2011-05-22,09:04:05
30.5561633333333,114.336196666667,0,0,40685.3778472222,2011-05-22,09:04:06
30.5561816666667,114.336158333333,0,0,40685.3778587963,2011-05-22,09:04:07
30.5562,114.336121666667,0,0,40685.3778703704,2011-05-22,09:04:08
30.55622,114.336091666667,0,0,40685.3778819444,2011-05-22,09:04:09
30.5562433333333,114.336065,0,0,40685.3778935185,2011-05-22,09:04:10
30.5562666666667,114.336061666667,0,0,40685.3779050926,2011-05-22,09:04:11
30.5562883333333,114.33606,0,0,40685.3779166667,2011-05-22,09:04:12
30.556305,114.336051666667,0,0,40685.3779282407,2011-05-22,09:04:13
30.556325,114.33605,0,0,40685.3779398148,2011-05-22,09:04:14
30.5563516666667,114.336051666667,0,0,40685.3779513889,2011-05-22,09:04:15
30.5563883333333,114.336061666667,0,0,40685.377962963,2011-05-22,09:04:16
30.55643,114.33608,0,0,40685.377974537,2011-05-22,09:04:17
30.5564816666667,114.336091666667,0,0,40685.3779861111,2011-05-22,09:04:18
30.5565433333333,114.33612,0,0,40685.3779976852,2011-05-22,09:04:19
30.5566066666667,114.336148333333,0,0,40685.3780092593,2011-05-22,09:04:20
30.55667,114.33618,0,0,40685.3780208333,2011-05-22,09:04:21
30.5567366666667,114.336211666667,0,0,40685.3780324074,2011-05-22,09:04:22
30.5568033333333,114.336245,0,0,40685.3780439815,2011-05-22,09:04:23
30.556875,114.336283333333,0,0,40685.3780555556,2011-05-22,09:04:24
30.5569483333333,114.336325,0,0,40685.3780671296,2011-05-22,09:04:25
30.5570266666667,114.336368333333,0,0,40685.3780787037,2011-05-22,09:04:26
30.5571066666667,114.336418333333,0,0,40685.3780902778,2011-05-22,09:04:27
30.55718,114.336485,0,0,40685.3781018518,2011-05-22,09:04:28
30.55726,114.336531666667,0,0,40685.3781134259,2011-05-22,09:04:29
30.5573383333333,114.336583333333,0,0,40685.378125,2011-05-22,09:04:30
30.5574183333333,114.336641666667,0,0,40685.3781365741,2011-05-22,09:04:31
30.5574933333333,114.336693333333,0,0,40685.3781481481,2011-05-22,09:04:32
30.5575616666667,114.33674,0,0,40685.3781597222,2011-05-22,09:04:33
30.5576216666667,114.336776666667,0,0,40685.3781712963,2011-05-22,09:04:34
30.557675,114.336806666667,0,0,40685.3781828704,2011-05-22,09:04:35
30.5577183333333,114.33683,0,0,40685.3781944444,2011-05-22,09:04:36
30.5577583333333,114.336856666667,0,0,40685.3782060185,2011-05-22,09:04:37
30.5578,114.336883333333,0,0,40685.3782175926,2011-05-22,09:04:38
30.55784,114.336911666667,0,0,40685.3782291667,2011-05-22,09:04:39
30.55788,114.336938333333,0,0,40685.3782407407,2011-05-22,09:04:40
30.557915,114.336963333333,0,0,40685.3782523148,2011-05-22,09:04:41
30.5579416666667,114.336958333333,0,0,40685.3782638889,2011-05-22,09:04:42
30.5579683333333,114.336973333333,0,0,40685.378275463,2011-05-22,09:04:43
30.5579983333333,114.336998333333,0,0,40685.378287037,2011-05-22,09:04:44
30.55803,114.337028333333,0,0,40685.3782986111,2011-05-22,09:04:45
30.558065,114.337065,0,0,40685.3783101852,2011-05-22,09:04:46
30.558105,114.33711,0,0,40685.3783217593,2011-05-22,09:04:47
30.55815,114.337161666667,0,0,40685.3783333333,2011-05-22,09:04:48
30.5582016666667,114.337211666667,0,0,40685.3783449074,2011-05-22,09:04:49
30.55826,114.337266666667,0,0,40685.3783564815,2011-05-22,09:04:50
30.5583216666667,114.337323333333,0,0,40685.3783680556,2011-05-22,09:04:51
30.5583883333333,114.337383333333,0,0,40685.3783796296,2011-05-22,09:04:52
30.5584566666667,114.337445,0,0,40685.3783912037,2011-05-22,09:04:53
30.5585266666667,114.33751,0,0,40685.3784027778,2011-05-22,09:04:54
30.5586,114.337578333333,0,0,40685.3784143519,2011-05-22,09:04:55
30.558675,114.337645,0,0,40685.3784259259,2011-05-22,09:04:56
30.5587516666667,114.33771,0,0,40685.3784375,2011-05-22,09:04:57
30.5588266666667,114.337778333333,0,0,40685.3784490741,2011-05-22,09:04:58
30.5589066666667,114.337846666667,0,0,40685.3784606481,2011-05-22,09:04:59
30.5589866666667,114.337916666667,0,0,40685.3784722222,2011-05-22,09:05:00
30.5590716666667,114.33798,0,0,40685.3784837963,2011-05-22,09:05:01
30.559155,114.338045,0,0,40685.3784953704,2011-05-22,09:05:02
30.5592383333333,114.338113333333,0,0,40685.3785069444,2011-05-22,09:05:03
30.5593183333333,114.338183333333,0,0,40685.3785185185,2011-05-22,09:05:04
30.5593966666667,114.338253333333,0,0,40685.3785300926,2011-05-22,09:05:05
30.55947,114.338316666667,0,0,40685.3785416667,2011-05-22,09:05:06
30.55954,114.338378333333,0,0,40685.3785532407,2011-05-22,09:05:07
30.5596066666667,114.338436666667,0,0,40685.3785648148,2011-05-22,09:05:08
30.5596716666667,114.338493333333,0,0,40685.3785763889,2011-05-22,09:05:09
30.5597316666667,114.338545,0,0,40685.378587963,2011-05-22,09:05:10
30.5597883333333,114.338596666667,0,0,40685.378599537,2011-05-22,09:05:11
30.5598416666667,114.33864,0,0,40685.3786111111,2011-05-22,09:05:12
30.5598883333333,114.338691666667,0,0,40685.3786226852,2011-05-22,09:05:13
30.5599366666667,114.338738333333,0,0,40685.3786342593,2011-05-22,09:05:14
30.5599866666667,114.338788333333,0,0,40685.3786458333,2011-05-22,09:05:15
30.56004,114.338835,0,0,40685.3786574074,2011-05-22,09:05:16
30.5600966666667,114.33888,0,0,40685.3786689815,2011-05-22,09:05:17
30.560155,114.338926666667,0,0,40685.3786805556,2011-05-22,09:05:18
30.5602133333333,114.338978333333,0,0,40685.3786921296,2011-05-22,09:05:19
30.5602716666667,114.339033333333,0,0,40685.3787037037,2011-05-22,09:05:20
30.5603316666667,114.33909,0,0,40685.3787152778,2011-05-22,09:05:21
30.5603916666667,114.339145,0,0,40685.3787268519,2011-05-22,09:05:22
30.5604483333333,114.339203333333,0,0,40685.3787384259,2011-05-22,09:05:23
30.5605066666667,114.339258333333,0,0,40685.37875,2011-05-22,09:05:24
30.5605633333333,114.33931,0,0,40685.3787615741,2011-05-22,09:05:25
30.5606166666667,114.33936,0,0,40685.3787731482,2011-05-22,09:05:26
30.5606666666667,114.339405,0,0,40685.3787847222,2011-05-22,09:05:27
30.56071,114.339445,0,0,40685.3787962963,2011-05-22,09:05:28
30.5607466666667,114.339476666667,0,0,40685.3788078704,2011-05-22,09:05:29
30.5607733333333,114.339505,0,0,40685.3788194444,2011-05-22,09:05:30
30.5607966666667,114.339525,0,0,40685.3788310185,2011-05-22,09:05:31
30.560815,114.339543333333,0,0,40685.3788425926,2011-05-22,09:05:32
30.560835,114.339558333333,0,0,40685.3788541667,2011-05-22,09:05:33
30.560855,114.339571666667,0,0,40685.3788657407,2011-05-22,09:05:34
30.5608766666667,114.339588333333,0,0,40685.3788773148,2011-05-22,09:05:35
30.5609,114.33961,0,0,40685.3788888889,2011-05-22,09:05:36
30.5609266666667,114.339636666667,0,0,40685.378900463,2011-05-22,09:05:37
30.560955,114.339665,0,0,40685.378912037,2011-05-22,09:05:38
30.5609883333333,114.3397,0,0,40685.3789236111,2011-05-22,09:05:39
30.5610216666667,114.339735,0,0,40685.3789351852,2011-05-22,09:05:40
30.5610583333333,114.33977,0,0,40685.3789467593,2011-05-22,09:05:41
30.5610933333333,114.339805,0,0,40685.3789583333,2011-05-22,09:05:42
30.56113,114.339835,0,0,40685.3789699074,2011-05-22,09:05:43
30.5611683333333,114.33987,0,0,40685.3789814815,2011-05-22,09:05:44
30.5612083333333,114.339906666667,0,0,40685.3789930556,2011-05-22,09:05:45
30.5612516666667,114.339945,0,0,40685.3790046296,2011-05-22,09:05:46
30.5612933333333,114.339988333333,0,0,40685.3790162037,2011-05-22,09:05:47
30.5613366666667,114.340026666667,0,0,40685.3790277778,2011-05-22,09:05:48
30.5613816666667,114.340065,0,0,40685.3790393519,2011-05-22,09:05:49
30.5614266666667,114.340101666667,0,0,40685.3790509259,2011-05-22,09:05:50
30.5614716666667,114.340145,0,0,40685.3790625,2011-05-22,09:05:51
30.561515,114.340191666667,0,0,40685.3790740741,2011-05-22,09:05:52
30.5615616666667,114.340238333333,0,0,40685.3790856482,2011-05-22,09:05:53
30.5616133333333,114.340286666667,0,0,40685.3790972222,2011-05-22,09:05:54
30.5616666666667,114.340333333333,0,0,40685.3791087963,2011-05-22,09:05:55
30.5617183333333,114.340381666667,0,0,40685.3791203704,2011-05-22,09:05:56
30.5617683333333,114.34043,0,0,40685.3791319444,2011-05-22,09:05:57
30.5618216666667,114.340478333333,0,0,40685.3791435185,2011-05-22,09:05:58
30.5618733333333,114.340526666667,0,0,40685.3791550926,2011-05-22,09:05:59
30.5619216666667,114.340575,0,0,40685.3791666667,2011-05-22,09:06:00
30.5619683333333,114.340616666667,0,0,40685.3791782407,2011-05-22,09:06:01
30.5620083333333,114.34065,0,0,40685.3791898148,2011-05-22,09:06:02
30.56204,114.340676666667,0,0,40685.3792013889,2011-05-22,09:06:03
30.5620616666667,114.340696666667,0,0,40685.379212963,2011-05-22,09:06:04
30.5620766666667,114.340713333333,0,0,40685.379224537,2011-05-22,09:06:05
30.5620916666667,114.34073,0,0,40685.3792361111,2011-05-22,09:06:06
30.5621066666667,114.340748333333,0,0,40685.3792476852,2011-05-22,09:06:07
30.5621266666667,114.340765,0,0,40685.3792592593,2011-05-22,09:06:08
30.562145,114.340783333333,0,0,40685.3792708333,2011-05-22,09:06:09
30.5621633333333,114.340798333333,0,0,40685.3792824074,2011-05-22,09:06:10
30.5621833333333,114.340813333333,0,0,40685.3792939815,2011-05-22,09:06:11
30.5622016666667,114.34083,0,0,40685.3793055556,2011-05-22,09:06:12
30.5622233333333,114.340845,0,0,40685.3793171296,2011-05-22,09:06:13
30.5622433333333,114.340865,0,0,40685.3793287037,2011-05-22,09:06:14
30.56226,114.340883333333,0,0,40685.3793402778,2011-05-22,09:06:15
30.5622766666667,114.3409,0,0,40685.3793518519,2011-05-22,09:06:16
30.562295,114.340916666667,0,0,40685.3793634259,2011-05-22,09:06:17
30.5623133333333,114.340935,0,0,40685.379375,2011-05-22,09:06:18
30.5623333333333,114.340955,0,0,40685.3793865741,2011-05-22,09:06:19
30.562355,114.340976666667,0,0,40685.3793981481,2011-05-22,09:06:20
30.562385,114.341001666667,0,0,40685.3794097222,2011-05-22,09:06:21
30.5624166666667,114.341031666667,0,0,40685.3794212963,2011-05-22,09:06:22
30.5624516666667,114.341068333333,0,0,40685.3794328704,2011-05-22,09:06:23
30.562495,114.341106666667,0,0,40685.3794444444,2011-05-22,09:06:24
30.5625433333333,114.341148333333,0,0,40685.3794560185,2011-05-22,09:06:25
30.5625933333333,114.34119,0,0,40685.3794675926,2011-05-22,09:06:26
30.56264,114.341228333333,0,0,40685.3794791667,2011-05-22,09:06:27
30.562685,114.341271666667,0,0,40685.3794907407,2011-05-22,09:06:28
30.5627316666667,114.341315,0,0,40685.3795023148,2011-05-22,09:06:29
30.5627816666667,114.341366666667,0,0,40685.3795138889,2011-05-22,09:06:30
30.5628366666667,114.341413333333,0,0,40685.379525463,2011-05-22,09:06:31
30.5628883333333,114.341461666667,0,0,40685.379537037,2011-05-22,09:06:32
30.5629383333333,114.341511666667,0,0,40685.3795486111,2011-05-22,09:06:33
30.56299,114.341561666667,0,0,40685.3795601852,2011-05-22,09:06:34
30.563045,114.341613333333,0,0,40685.3795717593,2011-05-22,09:06:35
30.5631033333333,114.34166,0,0,40685.3795833333,2011-05-22,09:06:36
30.563165,114.341708333333,0,0,40685.3795949074,2011-05-22,09:06:37
30.56323,114.341763333333,0,0,40685.3796064815,2011-05-22,09:06:38
30.5632966666667,114.34182,0,0,40685.3796180556,2011-05-22,09:06:39
30.5633666666667,114.341886666667,0,0,40685.3796296296,2011-05-22,09:06:40
30.5634366666667,114.341948333333,0,0,40685.3796412037,2011-05-22,09:06:41
30.5635066666667,114.342008333333,0,0,40685.3796527778,2011-05-22,09:06:42
30.5635783333333,114.342071666667,0,0,40685.3796643519,2011-05-22,09:06:43
30.5636483333333,114.342135,0,0,40685.3796759259,2011-05-22,09:06:44
30.5637183333333,114.3422,0,0,40685.3796875,2011-05-22,09:06:45
30.563785,114.34226,0,0,40685.3796990741,2011-05-22,09:06:46
30.5638516666667,114.34232,0,0,40685.3797106481,2011-05-22,09:06:47
30.563915,114.342376666667,0,0,40685.3797222222,2011-05-22,09:06:48
30.5639783333333,114.342428333333,0,0,40685.3797337963,2011-05-22,09:06:49
30.5640366666667,114.342476666667,0,0,40685.3797453704,2011-05-22,09:06:50
30.5640916666667,114.342525,0,0,40685.3797569444,2011-05-22,09:06:51
30.56414,114.342568333333,0,0,40685.3797685185,2011-05-22,09:06:52
30.5641833333333,114.342611666667,0,0,40685.3797800926,2011-05-22,09:06:53
30.56422,114.342646666667,0,0,40685.3797916667,2011-05-22,09:06:54
30.564255,114.342686666667,0,0,40685.3798032407,2011-05-22,09:06:55
30.5642883333333,114.342723333333,0,0,40685.3798148148,2011-05-22,09:06:56
30.56432,114.342761666667,0,0,40685.3798263889,2011-05-22,09:06:57
30.56435,114.342803333333,0,0,40685.379837963,2011-05-22,09:06:58
30.56438,114.342848333333,0,0,40685.379849537,2011-05-22,09:06:59
30.5644133333333,114.342896666667,0,0,40685.3798611111,2011-05-22,09:07:00
30.564455,114.342943333333,0,0,40685.3798726852,2011-05-22,09:07:01
30.5645033333333,114.342993333333,0,0,40685.3798842593,2011-05-22,09:07:02
30.5645566666667,114.343045,0,0,40685.3798958333,2011-05-22,09:07:03
30.5646166666667,114.343098333333,0,0,40685.3799074074,2011-05-22,09:07:04
30.564675,114.343155,0,0,40685.3799189815,2011-05-22,09:07:05
30.5647383333333,114.343213333333,0,0,40685.3799305556,2011-05-22,09:07:06
30.5648,114.343271666667,0,0,40685.3799421296,2011-05-22,09:07:07
30.5648616666667,114.343328333333,0,0,40685.3799537037,2011-05-22,09:07:08
30.5649233333333,114.343386666667,0,0,40685.3799652778,2011-05-22,09:07:09
30.56498,114.343441666667,0,0,40685.3799768519,2011-05-22,09:07:10
30.5650316666667,114.343503333333,0,0,40685.3799884259,2011-05-22,09:07:11
30.56508,114.343563333333,0,0,40685.38,2011-05-22,09:07:12
30.5651233333333,114.34363,0,0,40685.3800115741,2011-05-22,09:07:13
30.5651616666667,114.343696666667,0,0,40685.3800231481,2011-05-22,09:07:14
30.5652033333333,114.343761666667,0,0,40685.3800347222,2011-05-22,09:07:15
30.56525,114.343815,0,0,40685.3800462963,2011-05-22,09:07:16
30.565295,114.343871666667,0,0,40685.3800578704,2011-05-22,09:07:17
30.5653433333333,114.34392,0,0,40685.3800694444,2011-05-22,09:07:18
30.5653933333333,114.343968333333,0,0,40685.3800810185,2011-05-22,09:07:19
30.5654533333333,114.344015,0,0,40685.3800925926,2011-05-22,09:07:20
30.565515,114.344053333333,0,0,40685.3801041667,2011-05-22,09:07:21
30.5655783333333,114.344081666667,0,0,40685.3801157407,2011-05-22,09:07:22
30.5656433333333,114.344108333333,0,0,40685.3801273148,2011-05-22,09:07:23
30.5657066666667,114.344138333333,0,0,40685.3801388889,2011-05-22,09:07:24
30.5657633333333,114.344181666667,0,0,40685.380150463,2011-05-22,09:07:25
30.56582,114.34423,0,0,40685.380162037,2011-05-22,09:07:26
30.5658783333333,114.344281666667,0,0,40685.3801736111,2011-05-22,09:07:27
30.5659433333333,114.344338333333,0,0,40685.3801851852,2011-05-22,09:07:28
30.5660116666667,114.3444,0,0,40685.3801967593,2011-05-22,09:07:29
30.56609,114.344463333333,0,0,40685.3802083333,2011-05-22,09:07:30
30.5661716666667,114.34453,0,0,40685.3802199074,2011-05-22,09:07:31
30.566255,114.344601666667,0,0,40685.3802314815,2011-05-22,09:07:32
30.5663416666667,114.344676666667,0,0,40685.3802430556,2011-05-22,09:07:33
30.5664266666667,114.344751666667,0,0,40685.3802546296,2011-05-22,09:07:34
30.5665066666667,114.344825,0,0,40685.3802662037,2011-05-22,09:07:35
30.5665866666667,114.344896666667,0,0,40685.3802777778,2011-05-22,09:07:36
30.56667,114.34497,0,0,40685.3802893519,2011-05-22,09:07:37
30.5667533333333,114.345043333333,0,0,40685.3803009259,2011-05-22,09:07:38
30.5668366666667,114.345115,0,0,40685.3803125,2011-05-22,09:07:39
30.5669183333333,114.345185,0,0,40685.3803240741,2011-05-22,09:07:40
30.5670016666667,114.345258333333,0,0,40685.3803356481,2011-05-22,09:07:41
30.5670833333333,114.345335,0,0,40685.3803472222,2011-05-22,09:07:42
30.567165,114.34541,0,0,40685.3803587963,2011-05-22,09:07:43
30.5672483333333,114.34549,0,0,40685.3803703704,2011-05-22,09:07:44
30.567335,114.345563333333,0,0,40685.3803819444,2011-05-22,09:07:45
30.5674183333333,114.345635,0,0,40685.3803935185,2011-05-22,09:07:46
30.5675016666667,114.345708333333,0,0,40685.3804050926,2011-05-22,09:07:47
30.567585,114.345785,0,0,40685.3804166667,2011-05-22,09:07:48
30.5676666666667,114.34586,0,0,40685.3804282407,2011-05-22,09:07:49
30.5677433333333,114.34593,0,0,40685.3804398148,2011-05-22,09:07:50
30.5678133333333,114.345998333333,0,0,40685.3804513889,2011-05-22,09:07:51
30.5678783333333,114.346056666667,0,0,40685.380462963,2011-05-22,09:07:52
30.56794,114.34611,0,0,40685.380474537,2011-05-22,09:07:53
30.568,114.34616,0,0,40685.3804861111,2011-05-22,09:07:54
30.5680583333333,114.34621,0,0,40685.3804976852,2011-05-22,09:07:55
30.5681183333333,114.346255,0,0,40685.3805092593,2011-05-22,09:07:56
30.56818,114.346298333333,0,0,40685.3805208333,2011-05-22,09:07:57
30.5682433333333,114.346335,0,0,40685.3805324074,2011-05-22,09:07:58
30.56831,114.34637,0,0,40685.3805439815,2011-05-22,09:07:59
30.5683783333333,114.346406666667,0,0,40685.3805555556,2011-05-22,09:08:00
30.5684466666667,114.346446666667,0,0,40685.3805671296,2011-05-22,09:08:01
30.5685166666667,114.346493333333,0,0,40685.3805787037,2011-05-22,09:08:02
30.5685866666667,114.346546666667,0,0,40685.3805902778,2011-05-22,09:08:03
30.5686616666667,114.346605,0,0,40685.3806018519,2011-05-22,09:08:04
30.5687383333333,114.346668333333,0,0,40685.3806134259,2011-05-22,09:08:05
30.568815,114.346735,0,0,40685.380625,2011-05-22,09:08:06
30.568895,114.346803333333,0,0,40685.3806365741,2011-05-22,09:08:07
30.568975,114.346871666667,0,0,40685.3806481481,2011-05-22,09:08:08
30.5690533333333,114.346943333333,0,0,40685.3806597222,2011-05-22,09:08:09
30.569135,114.347016666667,0,0,40685.3806712963,2011-05-22,09:08:10
30.5692166666667,114.347091666667,0,0,40685.3806828704,2011-05-22,09:08:11
30.5693,114.34717,0,0,40685.3806944444,2011-05-22,09:08:12
30.5693866666667,114.347246666667,0,0,40685.3807060185,2011-05-22,09:08:13
30.569475,114.34733,0,0,40685.3807175926,2011-05-22,09:08:14
30.569565,114.347411666667,0,0,40685.3807291667,2011-05-22,09:08:15
30.5696516666667,114.347486666667,0,0,40685.3807407407,2011-05-22,09:08:16
30.5697366666667,114.347561666667,0,0,40685.3807523148,2011-05-22,09:08:17
30.5698216666667,114.347636666667,0,0,40685.3807638889,2011-05-22,09:08:18
30.569905,114.34771,0,0,40685.380775463,2011-05-22,09:08:19
30.5699866666667,114.34778,0,0,40685.380787037,2011-05-22,09:08:20
30.570065,114.347846666667,0,0,40685.3807986111,2011-05-22,09:08:21
30.57014,114.347913333333,0,0,40685.3808101852,2011-05-22,09:08:22
30.5702116666667,114.34798,0,0,40685.3808217593,2011-05-22,09:08:23
30.5702816666667,114.348041666667,0,0,40685.3808333333,2011-05-22,09:08:24
30.57035,114.3481,0,0,40685.3808449074,2011-05-22,09:08:25
30.5704216666667,114.348155,0,0,40685.3808564815,2011-05-22,09:08:26
30.5704883333333,114.348208333333,0,0,40685.3808680556,2011-05-22,09:08:27
30.5705516666667,114.34826,0,0,40685.3808796296,2011-05-22,09:08:28
30.5706116666667,114.34831,0,0,40685.3808912037,2011-05-22,09:08:29
30.57067,114.348361666667,0,0,40685.3809027778,2011-05-22,09:08:30
30.57073,114.348413333333,0,0,40685.3809143519,2011-05-22,09:08:31
30.5707916666667,114.348471666667,0,0,40685.3809259259,2011-05-22,09:08:32
30.5708566666667,114.348526666667,0,0,40685.3809375,2011-05-22,09:08:33
30.57092,114.348588333333,0,0,40685.3809490741,2011-05-22,09:08:34
30.570985,114.348648333333,0,0,40685.3809606481,2011-05-22,09:08:35
30.57105,114.348708333333,0,0,40685.3809722222,2011-05-22,09:08:36
30.571115,114.348768333333,0,0,40685.3809837963,2011-05-22,09:08:37
30.5711766666667,114.348828333333,0,0,40685.3809953704,2011-05-22,09:08:38
30.5712366666667,114.348881666667,0,0,40685.3810069444,2011-05-22,09:08:39
30.57129,114.348935,0,0,40685.3810185185,2011-05-22,09:08:40
30.5713366666667,114.34899,0,0,40685.3810300926,2011-05-22,09:08:41
30.5713733333333,114.349046666667,0,0,40685.3810416667,2011-05-22,09:08:42
30.571405,114.349108333333,0,0,40685.3810532407,2011-05-22,09:08:43
30.5714366666667,114.349165,0,0,40685.3810648148,2011-05-22,09:08:44
30.5714633333333,114.34922,0,0,40685.3810763889,2011-05-22,09:08:45
30.5714916666667,114.349271666667,0,0,40685.381087963,2011-05-22,09:08:46
30.5715216666667,114.34932,0,0,40685.381099537,2011-05-22,09:08:47
30.5715566666667,114.349363333333,0,0,40685.3811111111,2011-05-22,09:08:48
30.5715983333333,114.349408333333,0,0,40685.3811226852,2011-05-22,09:08:49
30.5716483333333,114.349455,0,0,40685.3811342593,2011-05-22,09:08:50
30.5717016666667,114.349498333333,0,0,40685.3811458333,2011-05-22,09:08:51
30.571755,114.349546666667,0,0,40685.3811574074,2011-05-22,09:08:52
30.571815,114.349596666667,0,0,40685.3811689815,2011-05-22,09:08:53
30.5718783333333,114.34965,0,0,40685.3811805556,2011-05-22,09:08:54
30.5719433333333,114.349706666667,0,0,40685.3811921296,2011-05-22,09:08:55
30.5720066666667,114.349761666667,0,0,40685.3812037037,2011-05-22,09:08:56
30.5720716666667,114.349816666667,0,0,40685.3812152778,2011-05-22,09:08:57
30.572135,114.349873333333,0,0,40685.3812268519,2011-05-22,09:08:58
30.572195,114.349928333333,0,0,40685.3812384259,2011-05-22,09:08:59
30.5722516666667,114.34998,0,0,40685.38125,2011-05-22,09:09:00
30.5723016666667,114.350023333333,0,0,40685.3812615741,2011-05-22,09:09:01
30.57234,114.350056666667,0,0,40685.3812731481,2011-05-22,09:09:02
30.5723733333333,114.350085,0,0,40685.3812847222,2011-05-22,09:09:03
30.5724,114.350108333333,0,0,40685.3812962963,2011-05-22,09:09:04
30.5724233333333,114.350126666667,0,0,40685.3813078704,2011-05-22,09:09:05
30.5724416666667,114.350141666667,0,0,40685.3813194444,2011-05-22,09:09:06
30.5724566666667,114.350156666667,0,0,40685.3813310185,2011-05-22,09:09:07
30.572475,114.350171666667,0,0,40685.3813425926,2011-05-22,09:09:08
30.5724966666667,114.350185,0,0,40685.3813541667,2011-05-22,09:09:09
30.572525,114.35021,0,0,40685.3813657407,2011-05-22,09:09:10
30.5725583333333,114.35024,0,0,40685.3813773148,2011-05-22,09:09:11
30.5726,114.350276666667,0,0,40685.3813888889,2011-05-22,09:09:12
30.5726483333333,114.350318333333,0,0,40685.381400463,2011-05-22,09:09:13
30.5727016666667,114.350361666667,0,0,40685.381412037,2011-05-22,09:09:14
30.5727566666667,114.350408333333,0,0,40685.3814236111,2011-05-22,09:09:15
30.5728133333333,114.35046,0,0,40685.3814351852,2011-05-22,09:09:16
30.5728716666667,114.35051,0,0,40685.3814467593,2011-05-22,09:09:17
30.5729283333333,114.35056,0,0,40685.3814583333,2011-05-22,09:09:18
30.5729866666667,114.350611666667,0,0,40685.3814699074,2011-05-22,09:09:19
30.5730416666667,114.350663333333,0,0,40685.3814814815,2011-05-22,09:09:20
30.573095,114.350711666667,0,0,40685.3814930556,2011-05-22,09:09:21
30.573145,114.35076,0,0,40685.3815046296,2011-05-22,09:09:22
30.57319,114.350801666667,0,0,40685.3815162037,2011-05-22,09:09:23
30.5732333333333,114.350831666667,0,0,40685.3815277778,2011-05-22,09:09:24
30.573275,114.350856666667,0,0,40685.3815393519,2011-05-22,09:09:25
30.57332,114.350883333333,0,0,40685.3815509259,2011-05-22,09:09:26
30.5733666666667,114.350908333333,0,0,40685.3815625,2011-05-22,09:09:27
30.573415,114.350933333333,0,0,40685.3815740741,2011-05-22,09:09:28
30.573465,114.35096,0,0,40685.3815856481,2011-05-22,09:09:29
30.5735166666667,114.350985,0,0,40685.3815972222,2011-05-22,09:09:30
30.5735716666667,114.35101,0,0,40685.3816087963,2011-05-22,09:09:31
30.57363,114.35104,0,0,40685.3816203704,2011-05-22,09:09:32
30.5736916666667,114.351076666667,0,0,40685.3816319444,2011-05-22,09:09:33
30.573755,114.351131666667,0,0,40685.3816435185,2011-05-22,09:09:34
30.5738216666667,114.351181666667,0,0,40685.3816550926,2011-05-22,09:09:35
30.573895,114.351238333333,0,0,40685.3816666667,2011-05-22,09:09:36
30.5739633333333,114.351296666667,0,0,40685.3816782407,2011-05-22,09:09:37
30.5740333333333,114.351363333333,0,0,40685.3816898148,2011-05-22,09:09:38
30.5741033333333,114.351433333333,0,0,40685.3817013889,2011-05-22,09:09:39
30.574175,114.351503333333,0,0,40685.381712963,2011-05-22,09:09:40
30.5742466666667,114.351581666667,0,0,40685.381724537,2011-05-22,09:09:41
30.57432,114.351651666667,0,0,40685.3817361111,2011-05-22,09:09:42
30.57439,114.351721666667,0,0,40685.3817476852,2011-05-22,09:09:43
30.5744566666667,114.351781666667,0,0,40685.3817592593,2011-05-22,09:09:44
30.5745216666667,114.351841666667,0,0,40685.3817708333,2011-05-22,09:09:45
30.5745833333333,114.351903333333,0,0,40685.3817824074,2011-05-22,09:09:46
30.57465,114.351971666667,0,0,40685.3817939815,2011-05-22,09:09:47
30.5747133333333,114.352036666667,0,0,40685.3818055556,2011-05-22,09:09:48
30.5747783333333,114.3521,0,0,40685.3818171296,2011-05-22,09:09:49
30.5748416666667,114.352161666667,0,0,40685.3818287037,2011-05-22,09:09:50
30.5749083333333,114.352225,0,0,40685.3818402778,2011-05-22,09:09:51
30.574975,114.352285,0,0,40685.3818518519,2011-05-22,09:09:52
30.5750416666667,114.35235,0,0,40685.3818634259,2011-05-22,09:09:53
30.57511,114.352416666667,0,0,40685.381875,2011-05-22,09:09:54
30.5751783333333,114.352486666667,0,0,40685.3818865741,2011-05-22,09:09:55
30.5752466666667,114.352555,0,0,40685.3818981481,2011-05-22,09:09:56
30.5753133333333,114.352625,0,0,40685.3819097222,2011-05-22,09:09:57
30.5753833333333,114.352698333333,0,0,40685.3819212963,2011-05-22,09:09:58
30.5754516666667,114.35277,0,0,40685.3819328704,2011-05-22,09:09:59
30.5755216666667,114.352846666667,0,0,40685.3819444444,2011-05-22,09:10:00
30.5755966666667,114.352923333333,0,0,40685.3819560185,2011-05-22,09:10:01
30.575675,114.352996666667,0,0,40685.3819675926,2011-05-22,09:10:02
30.575755,114.353071666667,0,0,40685.3819791667,2011-05-22,09:10:03
30.5758366666667,114.353146666667,0,0,40685.3819907407,2011-05-22,09:10:04
30.57592,114.35322,0,0,40685.3820023148,2011-05-22,09:10:05
30.5760033333333,114.353295,0,0,40685.3820138889,2011-05-22,09:10:06
30.5760883333333,114.353375,0,0,40685.382025463,2011-05-22,09:10:07
30.5761716666667,114.353456666667,0,0,40685.382037037,2011-05-22,09:10:08
30.57626,114.353536666667,0,0,40685.3820486111,2011-05-22,09:10:09
30.5763433333333,114.353613333333,0,0,40685.3820601852,2011-05-22,09:10:10
30.5764233333333,114.353685,0,0,40685.3820717593,2011-05-22,09:10:11
30.5764983333333,114.353753333333,0,0,40685.3820833333,2011-05-22,09:10:12
30.57657,114.35382,0,0,40685.3820949074,2011-05-22,09:10:13
30.5766416666667,114.353885,0,0,40685.3821064815,2011-05-22,09:10:14
30.57671,114.353946666667,0,0,40685.3821180556,2011-05-22,09:10:15
30.5767766666667,114.354008333333,0,0,40685.3821296296,2011-05-22,09:10:16
30.57684,114.35407,0,0,40685.3821412037,2011-05-22,09:10:17
30.576905,114.354131666667,0,0,40685.3821527778,2011-05-22,09:10:18
30.5769716666667,114.354188333333,0,0,40685.3821643519,2011-05-22,09:10:19
30.57704,114.354246666667,0,0,40685.3821759259,2011-05-22,09:10:20
30.5771116666667,114.354303333333,0,0,40685.3821875,2011-05-22,09:10:21
30.577185,114.35436,0,0,40685.3821990741,2011-05-22,09:10:22
30.5772633333333,114.354416666667,0,0,40685.3822106481,2011-05-22,09:10:23
30.577345,114.354475,0,0,40685.3822222222,2011-05-22,09:10:24
30.5774316666667,114.354531666667,0,0,40685.3822337963,2011-05-22,09:10:25
30.5775233333333,114.354586666667,0,0,40685.3822453704,2011-05-22,09:10:26
30.5776183333333,114.354635,0,0,40685.3822569444,2011-05-22,09:10:27
30.5777166666667,114.35468,0,0,40685.3822685185,2011-05-22,09:10:28
30.5778133333333,114.35472,0,0,40685.3822800926,2011-05-22,09:10:29
30.5779133333333,114.354753333333,0,0,40685.3822916667,2011-05-22,09:10:30
30.5780133333333,114.354786666667,0,0,40685.3823032407,2011-05-22,09:10:31
30.5781166666667,114.354818333333,0,0,40685.3823148148,2011-05-22,09:10:32
30.5782166666667,114.354841666667,0,0,40685.3823263889,2011-05-22,09:10:33
30.5783133333333,114.35486,0,0,40685.382337963,2011-05-22,09:10:34
30.5784116666667,114.354871666667,0,0,40685.382349537,2011-05-22,09:10:35
30.5785083333333,114.354881666667,0,0,40685.3823611111,2011-05-22,09:10:36
30.5786033333333,114.354888333333,0,0,40685.3823726852,2011-05-22,09:10:37
30.5786966666667,114.35489,0,0,40685.3823842593,2011-05-22,09:10:38
30.57879,114.35489,0,0,40685.3823958333,2011-05-22,09:10:39
30.57888,114.354888333333,0,0,40685.3824074074,2011-05-22,09:10:40
30.5789716666667,114.354885,0,0,40685.3824189815,2011-05-22,09:10:41
30.5790666666667,114.354881666667,0,0,40685.3824305556,2011-05-22,09:10:42
30.579165,114.354878333333,0,0,40685.3824421296,2011-05-22,09:10:43
30.5792616666667,114.354858333333,0,0,40685.3824537037,2011-05-22,09:10:44
30.5793583333333,114.354831666667,0,0,40685.3824652778,2011-05-22,09:10:45
30.5794566666667,114.354801666667,0,0,40685.3824768519,2011-05-22,09:10:46
30.579555,114.354761666667,0,0,40685.3824884259,2011-05-22,09:10:47
30.5796566666667,114.354713333333,0,0,40685.3825,2011-05-22,09:10:48
30.57976,114.354663333333,0,0,40685.3825115741,2011-05-22,09:10:49
30.5798616666667,114.354603333333,0,0,40685.3825231481,2011-05-22,09:10:50
30.5799533333333,114.354545,0,0,40685.3825347222,2011-05-22,09:10:51
30.5800416666667,114.354488333333,0,0,40685.3825462963,2011-05-22,09:10:52
30.5801266666667,114.354436666667,0,0,40685.3825578704,2011-05-22,09:10:53
30.5802,114.354391666667,0,0,40685.3825694444,2011-05-22,09:10:54
30.580275,114.35434,0,0,40685.3825810185,2011-05-22,09:10:55
30.5803416666667,114.354283333333,0,0,40685.3825925926,2011-05-22,09:10:56
30.5804033333333,114.354223333333,0,0,40685.3826041667,2011-05-22,09:10:57
30.58045,114.354156666667,0,0,40685.3826157407,2011-05-22,09:10:58
30.5805,114.354095,0,0,40685.3826273148,2011-05-22,09:10:59
30.5805516666667,114.35403,0,0,40685.3826388889,2011-05-22,09:11:00
30.5806033333333,114.353963333333,0,0,40685.382650463,2011-05-22,09:11:01
30.5806583333333,114.353891666667,0,0,40685.382662037,2011-05-22,09:11:02
30.5807116666667,114.353815,0,0,40685.3826736111,2011-05-22,09:11:03
30.5807666666667,114.353731666667,0,0,40685.3826851852,2011-05-22,09:11:04
30.5808233333333,114.353645,0,0,40685.3826967593,2011-05-22,09:11:05
30.5808816666667,114.353555,0,0,40685.3827083333,2011-05-22,09:11:06
30.580945,114.353463333333,0,0,40685.3827199074,2011-05-22,09:11:07
30.5810083333333,114.353371666667,0,0,40685.3827314815,2011-05-22,09:11:08
30.5810716666667,114.353281666667,0,0,40685.3827430556,2011-05-22,09:11:09
30.581135,114.353191666667,0,0,40685.3827546296,2011-05-22,09:11:10
30.581195,114.353105,0,0,40685.3827662037,2011-05-22,09:11:11
30.5812566666667,114.35302,0,0,40685.3827777778,2011-05-22,09:11:12
30.5813183333333,114.352938333333,0,0,40685.3827893519,2011-05-22,09:11:13
30.5813783333333,114.35286,0,0,40685.3828009259,2011-05-22,09:11:14
30.581435,114.352783333333,0,0,40685.3828125,2011-05-22,09:11:15
30.5814883333333,114.352708333333,0,0,40685.3828240741,2011-05-22,09:11:16
30.58154,114.352636666667,0,0,40685.3828356481,2011-05-22,09:11:17
30.58159,114.352565,0,0,40685.3828472222,2011-05-22,09:11:18
30.5816416666667,114.352491666667,0,0,40685.3828587963,2011-05-22,09:11:19
30.5816966666667,114.352418333333,0,0,40685.3828703704,2011-05-22,09:11:20
30.5817516666667,114.35234,0,0,40685.3828819444,2011-05-22,09:11:21
30.5818083333333,114.352261666667,0,0,40685.3828935185,2011-05-22,09:11:22
30.5818633333333,114.352183333333,0,0,40685.3829050926,2011-05-22,09:11:23
30.5819216666667,114.352106666667,0,0,40685.3829166667,2011-05-22,09:11:24
30.5819783333333,114.352033333333,0,0,40685.3829282407,2011-05-22,09:11:25
30.5820333333333,114.351961666667,0,0,40685.3829398148,2011-05-22,09:11:26
30.5820866666667,114.351888333333,0,0,40685.3829513889,2011-05-22,09:11:27
30.58214,114.351818333333,0,0,40685.382962963,2011-05-22,09:11:28
30.582195,114.351743333333,0,0,40685.382974537,2011-05-22,09:11:29
30.5822466666667,114.351663333333,0,0,40685.3829861111,2011-05-22,09:11:30
30.5823016666667,114.351583333333,0,0,40685.3829976852,2011-05-22,09:11:31
30.5823583333333,114.3515,0,0,40685.3830092593,2011-05-22,09:11:32
30.58242,114.351416666667,0,0,40685.3830208333,2011-05-22,09:11:33
30.5824816666667,114.35133,0,0,40685.3830324074,2011-05-22,09:11:34
30.582545,114.351236666667,0,0,40685.3830439815,2011-05-22,09:11:35
30.58261,114.351141666667,0,0,40685.3830555556,2011-05-22,09:11:36
30.5826816666667,114.351041666667,0,0,40685.3830671296,2011-05-22,09:11:37
30.5827566666667,114.350936666667,0,0,40685.3830787037,2011-05-22,09:11:38
30.5828366666667,114.350826666667,0,0,40685.3830902778,2011-05-22,09:11:39
30.58292,114.350713333333,0,0,40685.3831018518,2011-05-22,09:11:40
30.5830083333333,114.350595,0,0,40685.3831134259,2011-05-22,09:11:41
30.5831,114.350475,0,0,40685.383125,2011-05-22,09:11:42
30.5831916666667,114.350353333333,0,0,40685.3831365741,2011-05-22,09:11:43
30.5832866666667,114.350231666667,0,0,40685.3831481481,2011-05-22,09:11:44
30.58338,114.350105,0,0,40685.3831597222,2011-05-22,09:11:45
30.583475,114.34998,0,0,40685.3831712963,2011-05-22,09:11:46
30.5835683333333,114.34985,0,0,40685.3831828704,2011-05-22,09:11:47
30.58366,114.34972,0,0,40685.3831944444,2011-05-22,09:11:48
30.5837566666667,114.349591666667,0,0,40685.3832060185,2011-05-22,09:11:49
30.5838533333333,114.349463333333,0,0,40685.3832175926,2011-05-22,09:11:50
30.5839516666667,114.349333333333,0,0,40685.3832291667,2011-05-22,09:11:51
30.5840516666667,114.349201666667,0,0,40685.3832407407,2011-05-22,09:11:52
30.58415,114.349068333333,0,0,40685.3832523148,2011-05-22,09:11:53
30.5842516666667,114.348933333333,0,0,40685.3832638889,2011-05-22,09:11:54
30.5843533333333,114.348798333333,0,0,40685.383275463,2011-05-22,09:11:55
30.5844566666667,114.348663333333,0,0,40685.383287037,2011-05-22,09:11:56
30.5845616666667,114.348526666667,0,0,40685.3832986111,2011-05-22,09:11:57
30.584665,114.34839,0,0,40685.3833101852,2011-05-22,09:11:58
30.5847683333333,114.348255,0,0,40685.3833217593,2011-05-22,09:11:59
30.5848716666667,114.34812,0,0,40685.3833333333,2011-05-22,09:12:00
30.5849733333333,114.347985,0,0,40685.3833449074,2011-05-22,09:12:01
30.5850783333333,114.347848333333,0,0,40685.3833564815,2011-05-22,09:12:02
30.5851816666667,114.347713333333,0,0,40685.3833680556,2011-05-22,09:12:03
30.5852833333333,114.347576666667,0,0,40685.3833796296,2011-05-22,09:12:04
30.5853833333333,114.34744,0,0,40685.3833912037,2011-05-22,09:12:05
30.5854833333333,114.347308333333,0,0,40685.3834027778,2011-05-22,09:12:06
30.585585,114.347173333333,0,0,40685.3834143518,2011-05-22,09:12:07
30.58569,114.347046666667,0,0,40685.3834259259,2011-05-22,09:12:08
30.58579,114.346916666667,0,0,40685.3834375,2011-05-22,09:12:09
30.5858866666667,114.346783333333,0,0,40685.3834490741,2011-05-22,09:12:10
30.5859866666667,114.346655,0,0,40685.3834606481,2011-05-22,09:12:11
30.586085,114.346523333333,0,0,40685.3834722222,2011-05-22,09:12:12
30.5861833333333,114.346393333333,0,0,40685.3834837963,2011-05-22,09:12:13
30.5862816666667,114.346261666667,0,0,40685.3834953704,2011-05-22,09:12:14
30.58638,114.34613,0,0,40685.3835069444,2011-05-22,09:12:15
30.5864816666667,114.346,0,0,40685.3835185185,2011-05-22,09:12:16
30.586585,114.345873333333,0,0,40685.3835300926,2011-05-22,09:12:17
30.5866866666667,114.345738333333,0,0,40685.3835416667,2011-05-22,09:12:18
30.58679,114.345601666667,0,0,40685.3835532407,2011-05-22,09:12:19
30.5868933333333,114.345465,0,0,40685.3835648148,2011-05-22,09:12:20
30.587,114.345326666667,0,0,40685.3835763889,2011-05-22,09:12:21
30.5871083333333,114.345188333333,0,0,40685.383587963,2011-05-22,09:12:22
30.5872133333333,114.345048333333,0,0,40685.383599537,2011-05-22,09:12:23
30.5873216666667,114.34491,0,0,40685.3836111111,2011-05-22,09:12:24
30.58743,114.344768333333,0,0,40685.3836226852,2011-05-22,09:12:25
30.5875383333333,114.34463,0,0,40685.3836342593,2011-05-22,09:12:26
30.587645,114.344488333333,0,0,40685.3836458333,2011-05-22,09:12:27
30.5877516666667,114.344345,0,0,40685.3836574074,2011-05-22,09:12:28
30.58786,114.3442,0,0,40685.3836689815,2011-05-22,09:12:29
30.5879716666667,114.344055,0,0,40685.3836805556,2011-05-22,09:12:30
30.5880816666667,114.343908333333,0,0,40685.3836921296,2011-05-22,09:12:31
30.5881933333333,114.34376,0,0,40685.3837037037,2011-05-22,09:12:32
30.5883066666667,114.343613333333,0,0,40685.3837152778,2011-05-22,09:12:33
30.58842,114.343465,0,0,40685.3837268518,2011-05-22,09:12:34
30.5885316666667,114.34332,0,0,40685.3837384259,2011-05-22,09:12:35
30.58864,114.343175,0,0,40685.38375,2011-05-22,09:12:36
30.5887516666667,114.343031666667,0,0,40685.3837615741,2011-05-22,09:12:37
30.58886,114.342888333333,0,0,40685.3837731481,2011-05-22,09:12:38
30.5889666666667,114.342745,0,0,40685.3837847222,2011-05-22,09:12:39
30.589075,114.3426,0,0,40685.3837962963,2011-05-22,09:12:40
30.58918,114.342456666667,0,0,40685.3838078704,2011-05-22,09:12:41
30.5892883333333,114.342313333333,0,0,40685.3838194444,2011-05-22,09:12:42
30.589395,114.342168333333,0,0,40685.3838310185,2011-05-22,09:12:43
30.5895016666667,114.342025,0,0,40685.3838425926,2011-05-22,09:12:44
30.5896083333333,114.341883333333,0,0,40685.3838541667,2011-05-22,09:12:45
30.5897133333333,114.341743333333,0,0,40685.3838657407,2011-05-22,09:12:46
30.5898166666667,114.341608333333,0,0,40685.3838773148,2011-05-22,09:12:47
30.58992,114.341471666667,0,0,40685.3838888889,2011-05-22,09:12:48
30.59002,114.341335,0,0,40685.383900463,2011-05-22,09:12:49
30.5901233333333,114.341205,0,0,40685.383912037,2011-05-22,09:12:50
30.5902266666667,114.341071666667,0,0,40685.3839236111,2011-05-22,09:12:51
30.5903283333333,114.340936666667,0,0,40685.3839351852,2011-05-22,09:12:52
30.5904283333333,114.340803333333,0,0,40685.3839467593,2011-05-22,09:12:53
30.59053,114.340671666667,0,0,40685.3839583333,2011-05-22,09:12:54
30.59063,114.340538333333,0,0,40685.3839699074,2011-05-22,09:12:55
30.5907283333333,114.340405,0,0,40685.3839814815,2011-05-22,09:12:56
30.5908233333333,114.340276666667,0,0,40685.3839930556,2011-05-22,09:12:57
30.5909183333333,114.340146666667,0,0,40685.3840046296,2011-05-22,09:12:58
30.5910133333333,114.340018333333,0,0,40685.3840162037,2011-05-22,09:12:59
30.5911066666667,114.339891666667,0,0,40685.3840277778,2011-05-22,09:13:00
30.5912,114.339765,0,0,40685.3840393518,2011-05-22,09:13:01
30.591295,114.339638333333,0,0,40685.3840509259,2011-05-22,09:13:02
30.59139,114.339511666667,0,0,40685.3840625,2011-05-22,09:13:03
30.591485,114.339386666667,0,0,40685.3840740741,2011-05-22,09:13:04
30.5915816666667,114.339256666667,0,0,40685.3840856481,2011-05-22,09:13:05
30.5916783333333,114.33913,0,0,40685.3840972222,2011-05-22,09:13:06
30.591775,114.339001666667,0,0,40685.3841087963,2011-05-22,09:13:07
30.5918733333333,114.338871666667,0,0,40685.3841203704,2011-05-22,09:13:08
30.5919683333333,114.338745,0,0,40685.3841319444,2011-05-22,09:13:09
30.5920616666667,114.338616666667,0,0,40685.3841435185,2011-05-22,09:13:10
30.5921583333333,114.338488333333,0,0,40685.3841550926,2011-05-22,09:13:11
30.5922566666667,114.338363333333,0,0,40685.3841666667,2011-05-22,09:13:12
30.5923516666667,114.33824,0,0,40685.3841782407,2011-05-22,09:13:13
30.5924483333333,114.338116666667,0,0,40685.3841898148,2011-05-22,09:13:14
30.5925416666667,114.337996666667,0,0,40685.3842013889,2011-05-22,09:13:15
30.592635,114.337878333333,0,0,40685.384212963,2011-05-22,09:13:16
30.5927233333333,114.337758333333,0,0,40685.384224537,2011-05-22,09:13:17
30.5928116666667,114.337643333333,0,0,40685.3842361111,2011-05-22,09:13:18
30.5928983333333,114.337526666667,0,0,40685.3842476852,2011-05-22,09:13:19
30.5929816666667,114.337411666667,0,0,40685.3842592593,2011-05-22,09:13:20
30.593065,114.337301666667,0,0,40685.3842708333,2011-05-22,09:13:21
30.5931466666667,114.337191666667,0,0,40685.3842824074,2011-05-22,09:13:22
30.59323,114.337085,0,0,40685.3842939815,2011-05-22,09:13:23
30.593315,114.336976666667,0,0,40685.3843055556,2011-05-22,09:13:24
30.593395,114.336871666667,0,0,40685.3843171296,2011-05-22,09:13:25
30.59348,114.336763333333,0,0,40685.3843287037,2011-05-22,09:13:26
30.5935633333333,114.336655,0,0,40685.3843402778,2011-05-22,09:13:27
30.593645,114.336545,0,0,40685.3843518518,2011-05-22,09:13:28
30.5937283333333,114.336433333333,0,0,40685.3843634259,2011-05-22,09:13:29
30.5938116666667,114.336325,0,0,40685.384375,2011-05-22,09:13:30
30.5938966666667,114.336211666667,0,0,40685.3843865741,2011-05-22,09:13:31
30.59398,114.3361,0,0,40685.3843981481,2011-05-22,09:13:32
30.5940666666667,114.335986666667,0,0,40685.3844097222,2011-05-22,09:13:33
30.59415,114.335873333333,0,0,40685.3844212963,2011-05-22,09:13:34
30.594235,114.335758333333,0,0,40685.3844328704,2011-05-22,09:13:35
30.5943166666667,114.335646666667,0,0,40685.3844444444,2011-05-22,09:13:36
30.5943983333333,114.335533333333,0,0,40685.3844560185,2011-05-22,09:13:37
30.594475,114.335421666667,0,0,40685.3844675926,2011-05-22,09:13:38
30.5945483333333,114.335315,0,0,40685.3844791667,2011-05-22,09:13:39
30.5946183333333,114.335208333333,0,0,40685.3844907407,2011-05-22,09:13:40
30.5946883333333,114.335106666667,0,0,40685.3845023148,2011-05-22,09:13:41
30.5947616666667,114.335006666667,0,0,40685.3845138889,2011-05-22,09:13:42
30.594835,114.334908333333,0,0,40685.384525463,2011-05-22,09:13:43
30.59491,114.334808333333,0,0,40685.384537037,2011-05-22,09:13:44
30.5949816666667,114.33471,0,0,40685.3845486111,2011-05-22,09:13:45
30.5950516666667,114.334611666667,0,0,40685.3845601852,2011-05-22,09:13:46
30.595125,114.33451,0,0,40685.3845717593,2011-05-22,09:13:47
30.5952,114.334406666667,0,0,40685.3845833333,2011-05-22,09:13:48
30.5952783333333,114.334308333333,0,0,40685.3845949074,2011-05-22,09:13:49
30.5953583333333,114.33421,0,0,40685.3846064815,2011-05-22,09:13:50
30.595435,114.334105,0,0,40685.3846180556,2011-05-22,09:13:51
30.595515,114.333996666667,0,0,40685.3846296296,2011-05-22,09:13:52
30.5955933333333,114.333886666667,0,0,40685.3846412037,2011-05-22,09:13:53
30.595675,114.333778333333,0,0,40685.3846527778,2011-05-22,09:13:54
30.59576,114.333668333333,0,0,40685.3846643518,2011-05-22,09:13:55
30.5958483333333,114.333556666667,0,0,40685.3846759259,2011-05-22,09:13:56
30.595935,114.33344,0,0,40685.3846875,2011-05-22,09:13:57
30.59602,114.333323333333,0,0,40685.3846990741,2011-05-22,09:13:58
30.5961083333333,114.333206666667,0,0,40685.3847106481,2011-05-22,09:13:59
30.596195,114.333093333333,0,0,40685.3847222222,2011-05-22,09:14:00
30.5962783333333,114.332983333333,0,0,40685.3847337963,2011-05-22,09:14:01
30.5963583333333,114.33288,0,0,40685.3847453704,2011-05-22,09:14:02
30.5964366666667,114.332776666667,0,0,40685.3847569444,2011-05-22,09:14:03
30.5965133333333,114.332675,0,0,40685.3847685185,2011-05-22,09:14:04
30.5965883333333,114.332575,0,0,40685.3847800926,2011-05-22,09:14:05
30.59666,114.332476666667,0,0,40685.3847916667,2011-05-22,09:14:06
30.59673,114.33238,0,0,40685.3848032407,2011-05-22,09:14:07
30.5968033333333,114.332283333333,0,0,40685.3848148148,2011-05-22,09:14:08
30.5968766666667,114.332191666667,0,0,40685.3848263889,2011-05-22,09:14:09
30.5969483333333,114.332096666667,0,0,40685.384837963,2011-05-22,09:14:10
30.5970216666667,114.332,0,0,40685.384849537,2011-05-22,09:14:11
30.5970916666667,114.331903333333,0,0,40685.3848611111,2011-05-22,09:14:12
30.5971633333333,114.331808333333,0,0,40685.3848726852,2011-05-22,09:14:13
30.597235,114.331715,0,0,40685.3848842593,2011-05-22,09:14:14
30.5973083333333,114.331618333333,0,0,40685.3848958333,2011-05-22,09:14:15
30.5973816666667,114.331518333333,0,0,40685.3849074074,2011-05-22,09:14:16
30.5974533333333,114.33142,0,0,40685.3849189815,2011-05-22,09:14:17
30.597525,114.331325,0,0,40685.3849305556,2011-05-22,09:14:18
30.5975933333333,114.33124,0,0,40685.3849421296,2011-05-22,09:14:19
30.5976583333333,114.331158333333,0,0,40685.3849537037,2011-05-22,09:14:20
30.5977183333333,114.33108,0,0,40685.3849652778,2011-05-22,09:14:21
30.597775,114.331005,0,0,40685.3849768518,2011-05-22,09:14:22
30.59783,114.330933333333,0,0,40685.3849884259,2011-05-22,09:14:23
30.5978833333333,114.330865,0,0,40685.385,2011-05-22,09:14:24
30.597935,114.3308,0,0,40685.3850115741,2011-05-22,09:14:25
30.597985,114.330731666667,0,0,40685.3850231481,2011-05-22,09:14:26
30.5980333333333,114.330666666667,0,0,40685.3850347222,2011-05-22,09:14:27
30.5980833333333,114.330603333333,0,0,40685.3850462963,2011-05-22,09:14:28
30.5981316666667,114.330538333333,0,0,40685.3850578704,2011-05-22,09:14:29
30.5981816666667,114.330473333333,0,0,40685.3850694444,2011-05-22,09:14:30
30.598235,114.330406666667,0,0,40685.3850810185,2011-05-22,09:14:31
30.5982866666667,114.330338333333,0,0,40685.3850925926,2011-05-22,09:14:32
30.5983383333333,114.330268333333,0,0,40685.3851041667,2011-05-22,09:14:33
30.5983933333333,114.330195,0,0,40685.3851157407,2011-05-22,09:14:34
30.5984483333333,114.330121666667,0,0,40685.3851273148,2011-05-22,09:14:35
30.598505,114.330045,0,0,40685.3851388889,2011-05-22,09:14:36
30.5985633333333,114.329968333333,0,0,40685.385150463,2011-05-22,09:14:37
30.5986216666667,114.329888333333,0,0,40685.385162037,2011-05-22,09:14:38
30.5986816666667,114.329805,0,0,40685.3851736111,2011-05-22,09:14:39
30.5987433333333,114.329716666667,0,0,40685.3851851852,2011-05-22,09:14:40
30.5988083333333,114.329628333333,0,0,40685.3851967593,2011-05-22,09:14:41
30.5988766666667,114.329531666667,0,0,40685.3852083333,2011-05-22,09:14:42
30.59895,114.329436666667,0,0,40685.3852199074,2011-05-22,09:14:43
30.5990233333333,114.32934,0,0,40685.3852314815,2011-05-22,09:14:44
30.5991016666667,114.329238333333,0,0,40685.3852430556,2011-05-22,09:14:45
30.5991816666667,114.329133333333,0,0,40685.3852546296,2011-05-22,09:14:46
30.5992616666667,114.329028333333,0,0,40685.3852662037,2011-05-22,09:14:47
30.59934,114.328921666667,0,0,40685.3852777778,2011-05-22,09:14:48
30.5994183333333,114.328815,0,0,40685.3852893518,2011-05-22,09:14:49
30.5994966666667,114.32871,0,0,40685.3853009259,2011-05-22,09:14:50
30.599575,114.328601666667,0,0,40685.3853125,2011-05-22,09:14:51
30.5996533333333,114.328493333333,0,0,40685.3853240741,2011-05-22,09:14:52
30.59973,114.32839,0,0,40685.3853356481,2011-05-22,09:14:53
30.599805,114.328286666667,0,0,40685.3853472222,2011-05-22,09:14:54
30.5998783333333,114.328183333333,0,0,40685.3853587963,2011-05-22,09:14:55
30.59995,114.328076666667,0,0,40685.3853703704,2011-05-22,09:14:56
30.6000216666667,114.327968333333,0,0,40685.3853819444,2011-05-22,09:14:57
30.6000916666667,114.32786,0,0,40685.3853935185,2011-05-22,09:14:58
30.600165,114.327753333333,0,0,40685.3854050926,2011-05-22,09:14:59
30.6002366666667,114.327646666667,0,0,40685.3854166667,2011-05-22,09:15:00
30.6003083333333,114.327538333333,0,0,40685.3854282407,2011-05-22,09:15:01
30.6003816666667,114.327428333333,0,0,40685.3854398148,2011-05-22,09:15:02
30.600455,114.327316666667,0,0,40685.3854513889,2011-05-22,09:15:03
30.6005266666667,114.327201666667,0,0,40685.385462963,2011-05-22,09:15:04
30.6006,114.327086666667,0,0,40685.385474537,2011-05-22,09:15:05
30.600675,114.326971666667,0,0,40685.3854861111,2011-05-22,09:15:06
30.6007516666667,114.326856666667,0,0,40685.3854976852,2011-05-22,09:15:07
30.6008216666667,114.326745,0,0,40685.3855092593,2011-05-22,09:15:08
30.600885,114.326646666667,0,0,40685.3855208333,2011-05-22,09:15:09
30.6009416666667,114.326556666667,0,0,40685.3855324074,2011-05-22,09:15:10
30.6010016666667,114.32647,0,0,40685.3855439815,2011-05-22,09:15:11
30.6010633333333,114.32638,0,0,40685.3855555556,2011-05-22,09:15:12
30.601125,114.326285,0,0,40685.3855671296,2011-05-22,09:15:13
30.60119,114.326186666667,0,0,40685.3855787037,2011-05-22,09:15:14
30.6012583333333,114.326083333333,0,0,40685.3855902778,2011-05-22,09:15:15
30.60133,114.32597,0,0,40685.3856018518,2011-05-22,09:15:16
30.6014033333333,114.325855,0,0,40685.3856134259,2011-05-22,09:15:17
30.60148,114.325736666667,0,0,40685.385625,2011-05-22,09:15:18
30.60156,114.325615,0,0,40685.3856365741,2011-05-22,09:15:19
30.60164,114.32549,0,0,40685.3856481481,2011-05-22,09:15:20
30.601725,114.325361666667,0,0,40685.3856597222,2011-05-22,09:15:21
30.60181,114.325231666667,0,0,40685.3856712963,2011-05-22,09:15:22
30.6018966666667,114.3251,0,0,40685.3856828704,2011-05-22,09:15:23
30.601985,114.324968333333,0,0,40685.3856944444,2011-05-22,09:15:24
30.602075,114.324833333333,0,0,40685.3857060185,2011-05-22,09:15:25
30.6021633333333,114.324693333333,0,0,40685.3857175926,2011-05-22,09:15:26
30.6022516666667,114.32456,0,0,40685.3857291667,2011-05-22,09:15:27
30.60234,114.324428333333,0,0,40685.3857407407,2011-05-22,09:15:28
30.6024266666667,114.324295,0,0,40685.3857523148,2011-05-22,09:15:29
30.6025133333333,114.324158333333,0,0,40685.3857638889,2011-05-22,09:15:30
30.6026,114.324026666667,0,0,40685.385775463,2011-05-22,09:15:31
30.6026866666667,114.323893333333,0,0,40685.385787037,2011-05-22,09:15:32
30.602775,114.323758333333,0,0,40685.3857986111,2011-05-22,09:15:33
30.6028616666667,114.323625,0,0,40685.3858101852,2011-05-22,09:15:34
30.6029483333333,114.323491666667,0,0,40685.3858217593,2011-05-22,09:15:35
30.6030366666667,114.32336,0,0,40685.3858333333,2011-05-22,09:15:36
30.603125,114.323226666667,0,0,40685.3858449074,2011-05-22,09:15:37
30.60321,114.323091666667,0,0,40685.3858564815,2011-05-22,09:15:38
30.6032933333333,114.32296,0,0,40685.3858680556,2011-05-22,09:15:39
30.603375,114.32283,0,0,40685.3858796296,2011-05-22,09:15:40
30.6034583333333,114.3227,0,0,40685.3858912037,2011-05-22,09:15:41
30.60354,114.322571666667,0,0,40685.3859027778,2011-05-22,09:15:42
30.6036216666667,114.322443333333,0,0,40685.3859143518,2011-05-22,09:15:43
30.603705,114.322316666667,0,0,40685.3859259259,2011-05-22,09:15:44
30.6037883333333,114.322188333333,0,0,40685.3859375,2011-05-22,09:15:45
30.6038733333333,114.322058333333,0,0,40685.3859490741,2011-05-22,09:15:46
30.6039566666667,114.321931666667,0,0,40685.3859606481,2011-05-22,09:15:47
30.60404,114.321805,0,0,40685.3859722222,2011-05-22,09:15:48
30.6041216666667,114.321678333333,0,0,40685.3859837963,2011-05-22,09:15:49
30.6042,114.321553333333,0,0,40685.3859953704,2011-05-22,09:15:50
30.6042783333333,114.32143,0,0,40685.3860069444,2011-05-22,09:15:51
30.6043566666667,114.321308333333,0,0,40685.3860185185,2011-05-22,09:15:52
30.604435,114.321191666667,0,0,40685.3860300926,2011-05-22,09:15:53
30.604515,114.321065,0,0,40685.3860416667,2011-05-22,09:15:54
30.604595,114.320943333333,0,0,40685.3860532407,2011-05-22,09:15:55
30.6046783333333,114.32082,0,0,40685.3860648148,2011-05-22,09:15:56
30.6047616666667,114.320691666667,0,0,40685.3860763889,2011-05-22,09:15:57
30.604845,114.320565,0,0,40685.386087963,2011-05-22,09:15:58
30.6049283333333,114.320436666667,0,0,40685.386099537,2011-05-22,09:15:59
30.6050133333333,114.320305,0,0,40685.3861111111,2011-05-22,09:16:00
30.6050966666667,114.320176666667,0,0,40685.3861226852,2011-05-22,09:16:01
30.6051766666667,114.320053333333,0,0,40685.3861342593,2011-05-22,09:16:02
30.6052566666667,114.319925,0,0,40685.3861458333,2011-05-22,09:16:03
30.6053366666667,114.3198,0,0,40685.3861574074,2011-05-22,09:16:04
30.6054166666667,114.319678333333,0,0,40685.3861689815,2011-05-22,09:16:05
30.6054983333333,114.319555,0,0,40685.3861805556,2011-05-22,09:16:06
30.6055783333333,114.319428333333,0,0,40685.3861921296,2011-05-22,09:16:07
30.6056616666667,114.319305,0,0,40685.3862037037,2011-05-22,09:16:08
30.6057416666667,114.319185,0,0,40685.3862152778,2011-05-22,09:16:09
30.60582,114.319066666667,0,0,40685.3862268519,2011-05-22,09:16:10
30.6058966666667,114.318951666667,0,0,40685.3862384259,2011-05-22,09:16:11
30.60597,114.318841666667,0,0,40685.38625,2011-05-22,09:16:12
30.6060416666667,114.31873,0,0,40685.3862615741,2011-05-22,09:16:13
30.6061133333333,114.31862,0,0,40685.3862731481,2011-05-22,09:16:14
30.606185,114.318511666667,0,0,40685.3862847222,2011-05-22,09:16:15
30.6062583333333,114.318396666667,0,0,40685.3862962963,2011-05-22,09:16:16
30.60633,114.318283333333,0,0,40685.3863078704,2011-05-22,09:16:17
30.6064016666667,114.31817,0,0,40685.3863194444,2011-05-22,09:16:18
30.606475,114.318056666667,0,0,40685.3863310185,2011-05-22,09:16:19
30.60655,114.31795,0,0,40685.3863425926,2011-05-22,09:16:20
30.6066266666667,114.317833333333,0,0,40685.3863541667,2011-05-22,09:16:21
30.6067033333333,114.317713333333,0,0,40685.3863657407,2011-05-22,09:16:22
30.60678,114.317596666667,0,0,40685.3863773148,2011-05-22,09:16:23
30.606855,114.317481666667,0,0,40685.3863888889,2011-05-22,09:16:24
30.6069283333333,114.317366666667,0,0,40685.386400463,2011-05-22,09:16:25
30.6069966666667,114.317261666667,0,0,40685.386412037,2011-05-22,09:16:26
30.60706,114.317161666667,0,0,40685.3864236111,2011-05-22,09:16:27
30.6071183333333,114.317075,0,0,40685.3864351852,2011-05-22,09:16:28
30.6071683333333,114.316995,0,0,40685.3864467593,2011-05-22,09:16:29
30.6072183333333,114.316918333333,0,0,40685.3864583333,2011-05-22,09:16:30
30.6072666666667,114.316841666667,0,0,40685.3864699074,2011-05-22,09:16:31
30.607315,114.316763333333,0,0,40685.3864814815,2011-05-22,09:16:32
30.6073683333333,114.316681666667,0,0,40685.3864930556,2011-05-22,09:16:33
30.6074233333333,114.3166,0,0,40685.3865046296,2011-05-22,09:16:34
30.6074783333333,114.316513333333,0,0,40685.3865162037,2011-05-22,09:16:35
30.6075366666667,114.316425,0,0,40685.3865277778,2011-05-22,09:16:36
30.6075966666667,114.316335,0,0,40685.3865393519,2011-05-22,09:16:37
30.6076583333333,114.31624,0,0,40685.3865509259,2011-05-22,09:16:38
30.6077233333333,114.316141666667,0,0,40685.3865625,2011-05-22,09:16:39
30.6077883333333,114.316043333333,0,0,40685.3865740741,2011-05-22,09:16:40
30.607855,114.315943333333,0,0,40685.3865856482,2011-05-22,09:16:41
30.6079216666667,114.315841666667,0,0,40685.3865972222,2011-05-22,09:16:42
30.6079916666667,114.315731666667,0,0,40685.3866087963,2011-05-22,09:16:43
30.6080633333333,114.315621666667,0,0,40685.3866203704,2011-05-22,09:16:44
30.608135,114.315511666667,0,0,40685.3866319444,2011-05-22,09:16:45
30.6082116666667,114.315396666667,0,0,40685.3866435185,2011-05-22,09:16:46
30.6082883333333,114.315281666667,0,0,40685.3866550926,2011-05-22,09:16:47
30.6083633333333,114.315165,0,0,40685.3866666667,2011-05-22,09:16:48
30.6084383333333,114.315048333333,0,0,40685.3866782407,2011-05-22,09:16:49
30.6085116666667,114.314935,0,0,40685.3866898148,2011-05-22,09:16:50
30.608585,114.314818333333,0,0,40685.3867013889,2011-05-22,09:16:51
30.60866,114.314703333333,0,0,40685.386712963,2011-05-22,09:16:52
30.6087333333333,114.314586666667,0,0,40685.386724537,2011-05-22,09:16:53
30.6088083333333,114.314471666667,0,0,40685.3867361111,2011-05-22,09:16:54
30.6088866666667,114.314358333333,0,0,40685.3867476852,2011-05-22,09:16:55
30.6089633333333,114.314245,0,0,40685.3867592593,2011-05-22,09:16:56
30.6090383333333,114.314133333333,0,0,40685.3867708333,2011-05-22,09:16:57
30.60911,114.314018333333,0,0,40685.3867824074,2011-05-22,09:16:58
30.6091833333333,114.313906666667,0,0,40685.3867939815,2011-05-22,09:16:59
30.6092583333333,114.313798333333,0,0,40685.3868055556,2011-05-22,09:17:00
30.6093316666667,114.313688333333,0,0,40685.3868171296,2011-05-22,09:17:01
30.609405,114.313576666667,0,0,40685.3868287037,2011-05-22,09:17:02
30.6094766666667,114.313463333333,0,0,40685.3868402778,2011-05-22,09:17:03
30.6095516666667,114.313348333333,0,0,40685.3868518519,2011-05-22,09:17:04
30.609625,114.313233333333,0,0,40685.3868634259,2011-05-22,09:17:05
30.6097,114.313116666667,0,0,40685.386875,2011-05-22,09:17:06
30.6097783333333,114.313,0,0,40685.3868865741,2011-05-22,09:17:07
30.6098533333333,114.312881666667,0,0,40685.3868981482,2011-05-22,09:17:08
30.60993,114.312761666667,0,0,40685.3869097222,2011-05-22,09:17:09
30.6100083333333,114.312638333333,0,0,40685.3869212963,2011-05-22,09:17:10
30.610085,114.31252,0,0,40685.3869328704,2011-05-22,09:17:11
30.610165,114.312396666667,0,0,40685.3869444444,2011-05-22,09:17:12
30.610245,114.312273333333,0,0,40685.3869560185,2011-05-22,09:17:13
30.6103216666667,114.312153333333,0,0,40685.3869675926,2011-05-22,09:17:14
30.6104,114.312028333333,0,0,40685.3869791667,2011-05-22,09:17:15
30.6104816666667,114.311905,0,0,40685.3869907407,2011-05-22,09:17:16
30.6105616666667,114.311776666667,0,0,40685.3870023148,2011-05-22,09:17:17
30.6106416666667,114.311651666667,0,0,40685.3870138889,2011-05-22,09:17:18
30.6107216666667,114.311528333333,0,0,40685.387025463,2011-05-22,09:17:19
30.6108033333333,114.311408333333,0,0,40685.387037037,2011-05-22,09:17:20
30.610885,114.311285,0,0,40685.3870486111,2011-05-22,09:17:21
30.6109633333333,114.311165,0,0,40685.3870601852,2011-05-22,09:17:22
30.6110433333333,114.311046666667,0,0,40685.3870717593,2011-05-22,09:17:23
30.6111216666667,114.310926666667,0,0,40685.3870833333,2011-05-22,09:17:24
30.6112016666667,114.31081,0,0,40685.3870949074,2011-05-22,09:17:25
30.6112783333333,114.310691666667,0,0,40685.3871064815,2011-05-22,09:17:26
30.6113533333333,114.310575,0,0,40685.3871180556,2011-05-22,09:17:27
30.6114283333333,114.31046,0,0,40685.3871296296,2011-05-22,09:17:28
30.6115016666667,114.310343333333,0,0,40685.3871412037,2011-05-22,09:17:29
30.6115766666667,114.310228333333,0,0,40685.3871527778,2011-05-22,09:17:30
30.6116483333333,114.310113333333,0,0,40685.3871643519,2011-05-22,09:17:31
30.61172,114.309998333333,0,0,40685.3871759259,2011-05-22,09:17:32
30.6117933333333,114.309881666667,0,0,40685.3871875,2011-05-22,09:17:33
30.611865,114.309765,0,0,40685.3871990741,2011-05-22,09:17:34
30.6119366666667,114.309646666667,0,0,40685.3872106481,2011-05-22,09:17:35
30.61201,114.309526666667,0,0,40685.3872222222,2011-05-22,09:17:36
30.6120816666667,114.309406666667,0,0,40685.3872337963,2011-05-22,09:17:37
30.612155,114.309286666667,0,0,40685.3872453704,2011-05-22,09:17:38
30.6122283333333,114.309161666667,0,0,40685.3872569444,2011-05-22,09:17:39
30.6123,114.309036666667,0,0,40685.3872685185,2011-05-22,09:17:40
30.6123733333333,114.308911666667,0,0,40685.3872800926,2011-05-22,09:17:41
30.6124483333333,114.308788333333,0,0,40685.3872916667,2011-05-22,09:17:42
30.612525,114.308663333333,0,0,40685.3873032407,2011-05-22,09:17:43
30.6126,114.308536666667,0,0,40685.3873148148,2011-05-22,09:17:44
30.6126766666667,114.308405,0,0,40685.3873263889,2011-05-22,09:17:45
30.612755,114.308276666667,0,0,40685.387337963,2011-05-22,09:17:46
30.6128316666667,114.308143333333,0,0,40685.387349537,2011-05-22,09:17:47
30.6129083333333,114.308011666667,0,0,40685.3873611111,2011-05-22,09:17:48
30.6129866666667,114.307878333333,0,0,40685.3873726852,2011-05-22,09:17:49
30.6130616666667,114.30775,0,0,40685.3873842593,2011-05-22,09:17:50
30.6131366666667,114.30762,0,0,40685.3873958333,2011-05-22,09:17:51
30.6132116666667,114.307493333333,0,0,40685.3874074074,2011-05-22,09:17:52
30.613285,114.307368333333,0,0,40685.3874189815,2011-05-22,09:17:53
30.6133566666667,114.307245,0,0,40685.3874305556,2011-05-22,09:17:54
30.6134283333333,114.307121666667,0,0,40685.3874421296,2011-05-22,09:17:55
30.6135,114.307003333333,0,0,40685.3874537037,2011-05-22,09:17:56
30.6135683333333,114.306885,0,0,40685.3874652778,2011-05-22,09:17:57
30.6136366666667,114.306771666667,0,0,40685.3874768519,2011-05-22,09:17:58
30.6137033333333,114.306658333333,0,0,40685.3874884259,2011-05-22,09:17:59
30.61377,114.306545,0,0,40685.3875,2011-05-22,09:18:00
30.613835,114.30643,0,0,40685.3875115741,2011-05-22,09:18:01
30.6139,114.30632,0,0,40685.3875231481,2011-05-22,09:18:02
30.613965,114.30621,0,0,40685.3875347222,2011-05-22,09:18:03
30.6140283333333,114.306103333333,0,0,40685.3875462963,2011-05-22,09:18:04
30.6140916666667,114.305996666667,0,0,40685.3875578704,2011-05-22,09:18:05
30.6141533333333,114.305886666667,0,0,40685.3875694444,2011-05-22,09:18:06
30.6142233333333,114.305783333333,0,0,40685.3875810185,2011-05-22,09:18:07
30.6142883333333,114.30568,0,0,40685.3875925926,2011-05-22,09:18:08
30.61435,114.305575,0,0,40685.3876041667,2011-05-22,09:18:09
30.61441,114.305468333333,0,0,40685.3876157407,2011-05-22,09:18:10
30.6144716666667,114.305363333333,0,0,40685.3876273148,2011-05-22,09:18:11
30.6145383333333,114.305258333333,0,0,40685.3876388889,2011-05-22,09:18:12
30.614605,114.305153333333,0,0,40685.387650463,2011-05-22,09:18:13
30.6146683333333,114.305043333333,0,0,40685.387662037,2011-05-22,09:18:14
30.6147333333333,114.304935,0,0,40685.3876736111,2011-05-22,09:18:15
30.6147966666667,114.304823333333,0,0,40685.3876851852,2011-05-22,09:18:16
30.6148633333333,114.30471,0,0,40685.3876967593,2011-05-22,09:18:17
30.61493,114.304593333333,0,0,40685.3877083333,2011-05-22,09:18:18
30.6149983333333,114.304473333333,0,0,40685.3877199074,2011-05-22,09:18:19
30.615065,114.304358333333,0,0,40685.3877314815,2011-05-22,09:18:20
30.61513,114.304248333333,0,0,40685.3877430556,2011-05-22,09:18:21
30.6151883333333,114.304146666667,0,0,40685.3877546296,2011-05-22,09:18:22
30.6152433333333,114.304048333333,0,0,40685.3877662037,2011-05-22,09:18:23
30.6153,114.303951666667,0,0,40685.3877777778,2011-05-22,09:18:24
30.6153583333333,114.303855,0,0,40685.3877893519,2011-05-22,09:18:25
30.6154216666667,114.303753333333,0,0,40685.3878009259,2011-05-22,09:18:26
30.615485,114.303645,0,0,40685.3878125,2011-05-22,09:18:27
30.6155516666667,114.303528333333,0,0,40685.3878240741,2011-05-22,09:18:28
30.6156216666667,114.303406666667,0,0,40685.3878356481,2011-05-22,09:18:29
30.615695,114.303278333333,0,0,40685.3878472222,2011-05-22,09:18:30
30.61577,114.303148333333,0,0,40685.3878587963,2011-05-22,09:18:31
30.6158483333333,114.303015,0,0,40685.3878703704,2011-05-22,09:18:32
30.6159283333333,114.302876666667,0,0,40685.3878819444,2011-05-22,09:18:33
30.6160116666667,114.302736666667,0,0,40685.3878935185,2011-05-22,09:18:34
30.6160933333333,114.302593333333,0,0,40685.3879050926,2011-05-22,09:18:35
30.616175,114.302451666667,0,0,40685.3879166667,2011-05-22,09:18:36
30.61626,114.302306666667,0,0,40685.3879282407,2011-05-22,09:18:37
30.6163433333333,114.302165,0,0,40685.3879398148,2011-05-22,09:18:38
30.6164266666667,114.30202,0,0,40685.3879513889,2011-05-22,09:18:39
30.6165116666667,114.301873333333,0,0,40685.387962963,2011-05-22,09:18:40
30.61659,114.301731666667,0,0,40685.387974537,2011-05-22,09:18:41
30.6166733333333,114.301585,0,0,40685.3879861111,2011-05-22,09:18:42
30.6167533333333,114.301441666667,0,0,40685.3879976852,2011-05-22,09:18:43
30.6168316666667,114.301296666667,0,0,40685.3880092593,2011-05-22,09:18:44
30.6169166666667,114.301148333333,0,0,40685.3880208333,2011-05-22,09:18:45
30.6170016666667,114.301001666667,0,0,40685.3880324074,2011-05-22,09:18:46
30.6170866666667,114.30085,0,0,40685.3880439815,2011-05-22,09:18:47
30.6171716666667,114.300701666667,0,0,40685.3880555556,2011-05-22,09:18:48
30.6172566666667,114.300553333333,0,0,40685.3880671296,2011-05-22,09:18:49
30.61734,114.300405,0,0,40685.3880787037,2011-05-22,09:18:50
30.617425,114.300256666667,0,0,40685.3880902778,2011-05-22,09:18:51
30.61751,114.300111666667,0,0,40685.3881018519,2011-05-22,09:18:52
30.617595,114.299968333333,0,0,40685.3881134259,2011-05-22,09:18:53
30.617675,114.299825,0,0,40685.388125,2011-05-22,09:18:54
30.617755,114.299686666667,0,0,40685.3881365741,2011-05-22,09:18:55
30.617835,114.299551666667,0,0,40685.3881481481,2011-05-22,09:18:56
30.6179133333333,114.299418333333,0,0,40685.3881597222,2011-05-22,09:18:57
30.6179916666667,114.29929,0,0,40685.3881712963,2011-05-22,09:18:58
30.6180666666667,114.299161666667,0,0,40685.3881828704,2011-05-22,09:18:59
30.61814,114.299038333333,0,0,40685.3881944444,2011-05-22,09:19:00
30.6182116666667,114.298913333333,0,0,40685.3882060185,2011-05-22,09:19:01
30.61828,114.29879,0,0,40685.3882175926,2011-05-22,09:19:02
30.6183483333333,114.298668333333,0,0,40685.3882291667,2011-05-22,09:19:03
30.6184166666667,114.298548333333,0,0,40685.3882407407,2011-05-22,09:19:04
30.618485,114.298426666667,0,0,40685.3882523148,2011-05-22,09:19:05
30.6185533333333,114.29831,0,0,40685.3882638889,2011-05-22,09:19:06
30.6186216666667,114.298193333333,0,0,40685.388275463,2011-05-22,09:19:07
30.6186866666667,114.298078333333,0,0,40685.388287037,2011-05-22,09:19:08
30.6187483333333,114.297968333333,0,0,40685.3882986111,2011-05-22,09:19:09
30.6188083333333,114.297861666667,0,0,40685.3883101852,2011-05-22,09:19:10
30.618865,114.297755,0,0,40685.3883217593,2011-05-22,09:19:11
30.618925,114.297651666667,0,0,40685.3883333333,2011-05-22,09:19:12
30.6189816666667,114.29755,0,0,40685.3883449074,2011-05-22,09:19:13
30.6190383333333,114.297451666667,0,0,40685.3883564815,2011-05-22,09:19:14
30.6190966666667,114.297355,0,0,40685.3883680556,2011-05-22,09:19:15
30.619155,114.297256666667,0,0,40685.3883796296,2011-05-22,09:19:16
30.6192133333333,114.297161666667,0,0,40685.3883912037,2011-05-22,09:19:17
30.6192716666667,114.297065,0,0,40685.3884027778,2011-05-22,09:19:18
30.6193333333333,114.29697,0,0,40685.3884143519,2011-05-22,09:19:19
30.619395,114.29688,0,0,40685.3884259259,2011-05-22,09:19:20
30.6194566666667,114.296793333333,0,0,40685.3884375,2011-05-22,09:19:21
30.61952,114.29671,0,0,40685.3884490741,2011-05-22,09:19:22
30.6195766666667,114.296633333333,0,0,40685.3884606481,2011-05-22,09:19:23
30.6196266666667,114.29657,0,0,40685.3884722222,2011-05-22,09:19:24
30.6196666666667,114.296518333333,0,0,40685.3884837963,2011-05-22,09:19:25
30.6197,114.296476666667,0,0,40685.3884953704,2011-05-22,09:19:26
30.6197233333333,114.296443333333,0,0,40685.3885069444,2011-05-22,09:19:27
30.619745,114.296413333333,0,0,40685.3885185185,2011-05-22,09:19:28
30.61976,114.296386666667,0,0,40685.3885300926,2011-05-22,09:19:29
30.6197716666667,114.296368333333,0,0,40685.3885416667,2011-05-22,09:19:30
30.6197816666667,114.296351666667,0,0,40685.3885532407,2011-05-22,09:19:31
30.619795,114.296331666667,0,0,40685.3885648148,2011-05-22,09:19:32
30.61981,114.296305,0,0,40685.3885763889,2011-05-22,09:19:33
30.6198233333333,114.29627,0,0,40685.388587963,2011-05-22,09:19:34
30.6198366666667,114.296228333333,0,0,40685.388599537,2011-05-22,09:19:35
30.619855,114.296186666667,0,0,40685.3886111111,2011-05-22,09:19:36
30.6198733333333,114.296143333333,0,0,40685.3886226852,2011-05-22,09:19:37
30.619895,114.296101666667,0,0,40685.3886342593,2011-05-22,09:19:38
30.6199166666667,114.296063333333,0,0,40685.3886458333,2011-05-22,09:19:39
30.61994,114.296023333333,0,0,40685.3886574074,2011-05-22,09:19:40
30.6199616666667,114.29598,0,0,40685.3886689815,2011-05-22,09:19:41
30.6199816666667,114.295938333333,0,0,40685.3886805556,2011-05-22,09:19:42
30.6200016666667,114.2959,0,0,40685.3886921296,2011-05-22,09:19:43
30.62002,114.295866666667,0,0,40685.3887037037,2011-05-22,09:19:44
30.62004,114.295835,0,0,40685.3887152778,2011-05-22,09:19:45
30.6200583333333,114.2958,0,0,40685.3887268519,2011-05-22,09:19:46
30.6200783333333,114.295763333333,0,0,40685.3887384259,2011-05-22,09:19:47
30.6200966666667,114.295726666667,0,0,40685.38875,2011-05-22,09:19:48
30.620115,114.295695,0,0,40685.3887615741,2011-05-22,09:19:49
30.6201283333333,114.295668333333,0,0,40685.3887731481,2011-05-22,09:19:50
30.6201383333333,114.29565,0,0,40685.3887847222,2011-05-22,09:19:51
30.6201466666667,114.295633333333,0,0,40685.3887962963,2011-05-22,09:19:52
30.6201566666667,114.295618333333,0,0,40685.3888078704,2011-05-22,09:19:53
30.6201683333333,114.295596666667,0,0,40685.3888194444,2011-05-22,09:19:54
30.6201833333333,114.295568333333,0,0,40685.3888310185,2011-05-22,09:19:55
30.6202016666667,114.29553,0,0,40685.3888425926,2011-05-22,09:19:56
30.6202216666667,114.295491666667,0,0,40685.3888541667,2011-05-22,09:19:57
30.62024,114.295453333333,0,0,40685.3888657407,2011-05-22,09:19:58
30.62026,114.295413333333,0,0,40685.3888773148,2011-05-22,09:19:59
30.6202783333333,114.295371666667,0,0,40685.3888888889,2011-05-22,09:20:00
30.6203,114.295328333333,0,0,40685.388900463,2011-05-22,09:20:01
30.6203233333333,114.295283333333,0,0,40685.388912037,2011-05-22,09:20:02
30.620345,114.29524,0,0,40685.3889236111,2011-05-22,09:20:03
30.6203666666667,114.295198333333,0,0,40685.3889351852,2011-05-22,09:20:04
30.620385,114.295156666667,0,0,40685.3889467593,2011-05-22,09:20:05
30.6204033333333,114.295116666667,0,0,40685.3889583333,2011-05-22,09:20:06
30.6204216666667,114.295076666667,0,0,40685.3889699074,2011-05-22,09:20:07
30.62044,114.295038333333,0,0,40685.3889814815,2011-05-22,09:20:08
30.6204583333333,114.295005,0,0,40685.3889930556,2011-05-22,09:20:09
30.620475,114.294968333333,0,0,40685.3890046296,2011-05-22,09:20:10
30.620495,114.29493,0,0,40685.3890162037,2011-05-22,09:20:11
30.6205166666667,114.294885,0,0,40685.3890277778,2011-05-22,09:20:12
30.62054,114.294838333333,0,0,40685.3890393519,2011-05-22,09:20:13
30.6205616666667,114.29479,0,0,40685.3890509259,2011-05-22,09:20:14
30.6205833333333,114.294743333333,0,0,40685.3890625,2011-05-22,09:20:15
30.6206033333333,114.2947,0,0,40685.3890740741,2011-05-22,09:20:16
30.6206216666667,114.294656666667,0,0,40685.3890856481,2011-05-22,09:20:17
30.6206466666667,114.294611666667,0,0,40685.3890972222,2011-05-22,09:20:18
30.6206716666667,114.29456,0,0,40685.3891087963,2011-05-22,09:20:19
30.6207,114.294503333333,0,0,40685.3891203704,2011-05-22,09:20:20
30.6207316666667,114.294438333333,0,0,40685.3891319444,2011-05-22,09:20:21
30.6207633333333,114.294366666667,0,0,40685.3891435185,2011-05-22,09:20:22
30.6207966666667,114.29429,0,0,40685.3891550926,2011-05-22,09:20:23
30.62083,114.294215,0,0,40685.3891666667,2011-05-22,09:20:24
30.620865,114.294136666667,0,0,40685.3891782407,2011-05-22,09:20:25
30.6208983333333,114.294061666667,0,0,40685.3891898148,2011-05-22,09:20:26
30.62093,114.293986666667,0,0,40685.3892013889,2011-05-22,09:20:27
30.6209616666667,114.293913333333,0,0,40685.389212963,2011-05-22,09:20:28
30.620995,114.293836666667,0,0,40685.389224537,2011-05-22,09:20:29
30.6210316666667,114.29376,0,0,40685.3892361111,2011-05-22,09:20:30
30.6210716666667,114.29368,0,0,40685.3892476852,2011-05-22,09:20:31
30.6211133333333,114.2936,0,0,40685.3892592593,2011-05-22,09:20:32
30.6211533333333,114.293515,0,0,40685.3892708333,2011-05-22,09:20:33
30.6212016666667,114.29343,0,0,40685.3892824074,2011-05-22,09:20:34
30.62125,114.293338333333,0,0,40685.3892939815,2011-05-22,09:20:35
30.6212966666667,114.29325,0,0,40685.3893055556,2011-05-22,09:20:36
30.621345,114.293165,0,0,40685.3893171296,2011-05-22,09:20:37
30.62139,114.293083333333,0,0,40685.3893287037,2011-05-22,09:20:38
30.6214283333333,114.29301,0,0,40685.3893402778,2011-05-22,09:20:39
30.6214666666667,114.292946666667,0,0,40685.3893518519,2011-05-22,09:20:40
30.6214966666667,114.292883333333,0,0,40685.3893634259,2011-05-22,09:20:41
30.6215366666667,114.292815,0,0,40685.389375,2011-05-22,09:20:42
30.6215633333333,114.29274,0,0,40685.3893865741,2011-05-22,09:20:43
30.6215983333333,114.29267,0,0,40685.3893981481,2011-05-22,09:20:44
30.6216316666667,114.292601666667,0,0,40685.3894097222,2011-05-22,09:20:45
30.6216616666667,114.292526666667,0,0,40685.3894212963,2011-05-22,09:20:46
30.6216966666667,114.292453333333,0,0,40685.3894328704,2011-05-22,09:20:47
30.6217316666667,114.292378333333,0,0,40685.3894444444,2011-05-22,09:20:48
30.6217666666667,114.292316666667,0,0,40685.3894560185,2011-05-22,09:20:49
30.6217916666667,114.292268333333,0,0,40685.3894675926,2011-05-22,09:20:50
30.621815,114.29223,0,0,40685.3894791667,2011-05-22,09:20:51
30.621835,114.292196666667,0,0,40685.3894907407,2011-05-22,09:20:52
30.6218533333333,114.292161666667,0,0,40685.3895023148,2011-05-22,09:20:53
30.6218783333333,114.292128333333,0,0,40685.3895138889,2011-05-22,09:20:54
30.6219033333333,114.292088333333,0,0,40685.389525463,2011-05-22,09:20:55
30.6219316666667,114.29204,0,0,40685.389537037,2011-05-22,09:20:56
30.6219633333333,114.291986666667,0,0,40685.3895486111,2011-05-22,09:20:57
30.621995,114.291921666667,0,0,40685.3895601852,2011-05-22,09:20:58
30.622025,114.291855,0,0,40685.3895717593,2011-05-22,09:20:59
30.6220583333333,114.291788333333,0,0,40685.3895833333,2011-05-22,09:21:00
30.622095,114.291713333333,0,0,40685.3895949074,2011-05-22,09:21:01
30.6221216666667,114.291628333333,0,0,40685.3896064815,2011-05-22,09:21:02
30.6221616666667,114.29153,0,0,40685.3896180556,2011-05-22,09:21:03
30.6222116666667,114.291431666667,0,0,40685.3896296296,2011-05-22,09:21:04
30.622265,114.291331666667,0,0,40685.3896412037,2011-05-22,09:21:05
30.6223183333333,114.291233333333,0,0,40685.3896527778,2011-05-22,09:21:06
30.6223683333333,114.291135,0,0,40685.3896643519,2011-05-22,09:21:07
30.6224083333333,114.291041666667,0,0,40685.3896759259,2011-05-22,09:21:08
30.6224566666667,114.290951666667,0,0,40685.3896875,2011-05-22,09:21:09
30.6225066666667,114.290853333333,0,0,40685.3896990741,2011-05-22,09:21:10
30.6225516666667,114.29076,0,0,40685.3897106481,2011-05-22,09:21:11
30.6226,114.290671666667,0,0,40685.3897222222,2011-05-22,09:21:12
30.622645,114.29058,0,0,40685.3897337963,2011-05-22,09:21:13
30.6226833333333,114.2905,0,0,40685.3897453704,2011-05-22,09:21:14
30.622725,114.290431666667,0,0,40685.3897569444,2011-05-22,09:21:15
30.6227566666667,114.290363333333,0,0,40685.3897685185,2011-05-22,09:21:16
30.622785,114.290296666667,0,0,40685.3897800926,2011-05-22,09:21:17
30.6228166666667,114.290223333333,0,0,40685.3897916667,2011-05-22,09:21:18
30.62285,114.290151666667,0,0,40685.3898032407,2011-05-22,09:21:19
30.6228866666667,114.29008,0,0,40685.3898148148,2011-05-22,09:21:20
30.6229233333333,114.29001,0,0,40685.3898263889,2011-05-22,09:21:21
30.6229616666667,114.289933333333,0,0,40685.389837963,2011-05-22,09:21:22
30.623005,114.289871666667,0,0,40685.389849537,2011-05-22,09:21:23
30.6230416666667,114.289801666667,0,0,40685.3898611111,2011-05-22,09:21:24
30.62308,114.289705,0,0,40685.3898726852,2011-05-22,09:21:25
30.6231233333333,114.289621666667,0,0,40685.3898842593,2011-05-22,09:21:26
30.6231666666667,114.289536666667,0,0,40685.3898958333,2011-05-22,09:21:27
30.6232116666667,114.289445,0,0,40685.3899074074,2011-05-22,09:21:28
30.6232583333333,114.289355,0,0,40685.3899189815,2011-05-22,09:21:29
30.623305,114.289268333333,0,0,40685.3899305556,2011-05-22,09:21:30
30.62335,114.289183333333,0,0,40685.3899421296,2011-05-22,09:21:31
30.623395,114.289095,0,0,40685.3899537037,2011-05-22,09:21:32
30.6234483333333,114.289011666667,0,0,40685.3899652778,2011-05-22,09:21:33
30.6234966666667,114.288928333333,0,0,40685.3899768519,2011-05-22,09:21:34
30.6235483333333,114.28885,0,0,40685.3899884259,2011-05-22,09:21:35
30.6236,114.28877,0,0,40685.39,2011-05-22,09:21:36
30.62365,114.28869,0,0,40685.3900115741,2011-05-22,09:21:37
30.6237016666667,114.288608333333,0,0,40685.3900231481,2011-05-22,09:21:38
30.6237533333333,114.288526666667,0,0,40685.3900347222,2011-05-22,09:21:39
30.6238083333333,114.288445,0,0,40685.3900462963,2011-05-22,09:21:40
30.6238616666667,114.288358333333,0,0,40685.3900578704,2011-05-22,09:21:41
30.6239216666667,114.28827,0,0,40685.3900694444,2011-05-22,09:21:42
30.6239816666667,114.288183333333,0,0,40685.3900810185,2011-05-22,09:21:43
30.6240483333333,114.288096666667,0,0,40685.3900925926,2011-05-22,09:21:44
30.6241083333333,114.288008333333,0,0,40685.3901041667,2011-05-22,09:21:45
30.6241716666667,114.287926666667,0,0,40685.3901157407,2011-05-22,09:21:46
30.62425,114.28786,0,0,40685.3901273148,2011-05-22,09:21:47
30.62431,114.287785,0,0,40685.3901388889,2011-05-22,09:21:48
30.6243666666667,114.287718333333,0,0,40685.390150463,2011-05-22,09:21:49
30.6244266666667,114.287663333333,0,0,40685.390162037,2011-05-22,09:21:50
30.6244833333333,114.287613333333,0,0,40685.3901736111,2011-05-22,09:21:51
30.6245216666667,114.287555,0,0,40685.3901851852,2011-05-22,09:21:52
30.624575,114.287518333333,0,0,40685.3901967593,2011-05-22,09:21:53
30.6246166666667,114.287468333333,0,0,40685.3902083333,2011-05-22,09:21:54
30.6246683333333,114.28741,0,0,40685.3902199074,2011-05-22,09:21:55
30.6247266666667,114.287353333333,0,0,40685.3902314815,2011-05-22,09:21:56
30.6247883333333,114.287283333333,0,0,40685.3902430556,2011-05-22,09:21:57
30.624845,114.287205,0,0,40685.3902546296,2011-05-22,09:21:58
30.6249033333333,114.28713,0,0,40685.3902662037,2011-05-22,09:21:59
30.62496,114.287048333333,0,0,40685.3902777778,2011-05-22,09:22:00
30.6250166666667,114.286968333333,0,0,40685.3902893519,2011-05-22,09:22:01
30.6250683333333,114.286901666667,0,0,40685.3903009259,2011-05-22,09:22:02
30.625115,114.28684,0,0,40685.3903125,2011-05-22,09:22:03
30.6251683333333,114.286783333333,0,0,40685.3903240741,2011-05-22,09:22:04
30.625215,114.286718333333,0,0,40685.3903356481,2011-05-22,09:22:05
30.6252566666667,114.28663,0,0,40685.3903472222,2011-05-22,09:22:06
30.6252666666667,114.286518333333,0,0,40685.3903587963,2011-05-22,09:22:07
30.62527,114.286408333333,0,0,40685.3903703704,2011-05-22,09:22:08
30.6252916666667,114.286301666667,0,0,40685.3903819444,2011-05-22,09:22:09
30.6253,114.286201666667,0,0,40685.3903935185,2011-05-22,09:22:10
30.6253166666667,114.2861,0,0,40685.3904050926,2011-05-22,09:22:11
30.62536,114.286013333333,0,0,40685.3904166667,2011-05-22,09:22:12
30.6254066666667,114.285923333333,0,0,40685.3904282407,2011-05-22,09:22:13
30.6254633333333,114.28584,0,0,40685.3904398148,2011-05-22,09:22:14
30.6255216666667,114.285743333333,0,0,40685.3904513889,2011-05-22,09:22:15
30.6255816666667,114.285635,0,0,40685.390462963,2011-05-22,09:22:16
30.6256466666667,114.285551666667,0,0,40685.390474537,2011-05-22,09:22:17
30.62571,114.285471666667,0,0,40685.3904861111,2011-05-22,09:22:18
30.62577,114.285393333333,0,0,40685.3904976852,2011-05-22,09:22:19
30.6258383333333,114.285325,0,0,40685.3905092593,2011-05-22,09:22:20
30.62589,114.285238333333,0,0,40685.3905208333,2011-05-22,09:22:21
30.62595,114.285143333333,0,0,40685.3905324074,2011-05-22,09:22:22
30.62601,114.285063333333,0,0,40685.3905439815,2011-05-22,09:22:23
30.6260683333333,114.284981666667,0,0,40685.3905555556,2011-05-22,09:22:24
30.626125,114.284901666667,0,0,40685.3905671296,2011-05-22,09:22:25
30.6261816666667,114.284826666667,0,0,40685.3905787037,2011-05-22,09:22:26
30.6262266666667,114.284746666667,0,0,40685.3905902778,2011-05-22,09:22:27
30.6262883333333,114.284685,0,0,40685.3906018519,2011-05-22,09:22:28
30.6263466666667,114.284615,0,0,40685.3906134259,2011-05-22,09:22:29
30.6264083333333,114.28455,0,0,40685.390625,2011-05-22,09:22:30
30.6264633333333,114.284473333333,0,0,40685.3906365741,2011-05-22,09:22:31
30.6264516666667,114.284393333333,0,0,40685.3906481481,2011-05-22,09:22:32
30.6264833333333,114.284308333333,0,0,40685.3906597222,2011-05-22,09:22:33
30.62653,114.284248333333,0,0,40685.3906712963,2011-05-22,09:22:34
30.6265716666667,114.284181666667,0,0,40685.3906828704,2011-05-22,09:22:35
30.6266033333333,114.284135,0,0,40685.3906944444,2011-05-22,09:22:36
30.626655,114.284096666667,0,0,40685.3907060185,2011-05-22,09:22:37
30.6266916666667,114.28407,0,0,40685.3907175926,2011-05-22,09:22:38
30.626735,114.28404,0,0,40685.3907291667,2011-05-22,09:22:39
30.626765,114.284021666667,0,0,40685.3907407407,2011-05-22,09:22:40
30.6267916666667,114.284011666667,0,0,40685.3907523148,2011-05-22,09:22:41
30.62681,114.283995,0,0,40685.3907638889,2011-05-22,09:22:42
30.6268533333333,114.283985,0,0,40685.3908333333,2011-05-22,09:22:48
30.6268583333333,114.283983333333,0,0,40685.3908449074,2011-05-22,09:22:49
30.626865,114.283981666667,0,0,40685.3908564815,2011-05-22,09:22:50
30.6268783333333,114.283981666667,0,0,40685.3908680556,2011-05-22,09:22:51
30.6269,114.283973333333,0,0,40685.3908796296,2011-05-22,09:22:52
30.6269183333333,114.283953333333,0,0,40685.3908912037,2011-05-22,09:22:53
30.6269283333333,114.283943333333,0,0,40685.3909027778,2011-05-22,09:22:54
30.6269366666667,114.283926666667,0,0,40685.3909143518,2011-05-22,09:22:55
30.6269733333333,114.283923333333,0,0,40685.3909259259,2011-05-22,09:22:56
30.6269883333333,114.283906666667,0,0,40685.3909375,2011-05-22,09:22:57
30.627,114.283898333333,0,0,40685.3909490741,2011-05-22,09:22:58
30.6270033333333,114.283876666667,0,0,40685.3909606481,2011-05-22,09:22:59
30.6270133333333,114.28386,0,0,40685.3909722222,2011-05-22,09:23:00
30.6270466666667,114.283831666667,0,0,40685.3909837963,2011-05-22,09:23:01
30.62708,114.283806666667,0,0,40685.3909953704,2011-05-22,09:23:02
30.6271033333333,114.283788333333,0,0,40685.3910069444,2011-05-22,09:23:03
30.6271216666667,114.283775,0,0,40685.3910185185,2011-05-22,09:23:04
30.6271316666667,114.283766666667,0,0,40685.3910300926,2011-05-22,09:23:05
30.62714,114.28376,0,0,40685.3910416667,2011-05-22,09:23:06
30.62715,114.283745,0,0,40685.3911111111,2011-05-22,09:23:12
30.62715,114.283735,0,0,40685.3911226852,2011-05-22,09:23:13
30.627155,114.283728333333,0,0,40685.3911342593,2011-05-22,09:23:14
30.6271683333333,114.283723333333,0,0,40685.3911458333,2011-05-22,09:23:15
30.6271883333333,114.28371,0,0,40685.3911574074,2011-05-22,09:23:16
30.62721,114.283688333333,0,0,40685.3911689815,2011-05-22,09:23:17
30.6272333333333,114.283671666667,0,0,40685.3911805556,2011-05-22,09:23:18
30.6272583333333,114.283656666667,0,0,40685.3911921296,2011-05-22,09:23:19
30.627285,114.283631666667,0,0,40685.3912037037,2011-05-22,09:23:20
30.6273166666667,114.283608333333,0,0,40685.3912152778,2011-05-22,09:23:21
30.62735,114.283583333333,0,0,40685.3912268518,2011-05-22,09:23:22
30.6273883333333,114.283556666667,0,0,40685.3912384259,2011-05-22,09:23:23
30.6274466666667,114.28351,0,0,40685.39125,2011-05-22,09:23:24
30.627495,114.28344,0,0,40685.3912615741,2011-05-22,09:23:25
30.6275283333333,114.28339,0,0,40685.3912731481,2011-05-22,09:23:26
30.62756,114.283351666667,0,0,40685.3912847222,2011-05-22,09:23:27
30.6275833333333,114.28332,0,0,40685.3912962963,2011-05-22,09:23:28
30.6276,114.283293333333,0,0,40685.3913078704,2011-05-22,09:23:29
30.6276066666667,114.283263333333,0,0,40685.3913194444,2011-05-22,09:23:30
30.6276116666667,114.283221666667,0,0,40685.3913310185,2011-05-22,09:23:31
30.6276133333333,114.283183333333,0,0,40685.3913425926,2011-05-22,09:23:32
30.6276066666667,114.283146666667,0,0,40685.3913541667,2011-05-22,09:23:33
30.627595,114.283106666667,0,0,40685.3913657407,2011-05-22,09:23:34
30.6275733333333,114.283056666667,0,0,40685.3913773148,2011-05-22,09:23:35
30.62756,114.28301,0,0,40685.3913888889,2011-05-22,09:23:36
30.6275466666667,114.282956666667,0,0,40685.391400463,2011-05-22,09:23:37
30.6275283333333,114.282913333333,0,0,40685.391412037,2011-05-22,09:23:38
30.627515,114.28286,0,0,40685.3914236111,2011-05-22,09:23:39
30.6274983333333,114.2828,0,0,40685.3914351852,2011-05-22,09:23:40
30.627485,114.282763333333,0,0,40685.3914467593,2011-05-22,09:23:41
30.6274616666667,114.282736666667,0,0,40685.3914583333,2011-05-22,09:23:42
30.6274466666667,114.282703333333,0,0,40685.3914699074,2011-05-22,09:23:43
30.62743,114.282668333333,0,0,40685.3914814815,2011-05-22,09:23:44
30.627405,114.282635,0,0,40685.3914930556,2011-05-22,09:23:45
30.6273716666667,114.282613333333,0,0,40685.3915046296,2011-05-22,09:23:46
30.6273366666667,114.282591666667,0,0,40685.3915162037,2011-05-22,09:23:47
30.6273116666667,114.28257,0,0,40685.3915277778,2011-05-22,09:23:48
30.6272966666667,114.282556666667,0,0,40685.3915393518,2011-05-22,09:23:49
30.6272916666667,114.282546666667,0,0,40685.3915509259,2011-05-22,09:23:50
30.6272933333333,114.282533333333,0,0,40685.3915625,2011-05-22,09:23:51
30.6272866666667,114.282505,0,0,40685.3915740741,2011-05-22,09:23:52
30.6272916666667,114.282478333333,0,0,40685.3915856481,2011-05-22,09:23:53
30.6273,114.282458333333,0,0,40685.3915972222,2011-05-22,09:23:54
30.62731,114.282436666667,0,0,40685.3916087963,2011-05-22,09:23:55
30.6273183333333,114.282418333333,0,0,40685.3916203704,2011-05-22,09:23:56
30.62734,114.282403333333,0,0,40685.3916319444,2011-05-22,09:23:57
30.6273666666667,114.282391666667,0,0,40685.3916435185,2011-05-22,09:23:58
30.6273883333333,114.282368333333,0,0,40685.3916550926,2011-05-22,09:23:59
30.6274133333333,114.282343333333,0,0,40685.3916666667,2011-05-22,09:24:00
30.627425,114.28232,0,0,40685.3916782407,2011-05-22,09:24:01
30.6274233333333,114.282308333333,0,0,40685.3916898148,2011-05-22,09:24:02
30.6273983333333,114.282271666667,0,0,40685.3917013889,2011-05-22,09:24:03
30.6273833333333,114.282228333333,0,0,40685.391712963,2011-05-22,09:24:04
30.6273716666667,114.282175,0,0,40685.391724537,2011-05-22,09:24:05
30.6273533333333,114.282135,0,0,40685.3917361111,2011-05-22,09:24:06
30.6273433333333,114.282103333333,0,0,40685.3917476852,2011-05-22,09:24:07
30.62734,114.282071666667,0,0,40685.3917592593,2011-05-22,09:24:08
30.627335,114.282045,0,0,40685.3917708333,2011-05-22,09:24:09
30.62732,114.28201,0,0,40685.3917824074,2011-05-22,09:24:10
30.627315,114.281971666667,0,0,40685.3917939815,2011-05-22,09:24:11
30.62733,114.281933333333,0,0,40685.3918055556,2011-05-22,09:24:12
30.62732,114.281905,0,0,40685.3918171296,2011-05-22,09:24:13
30.6273066666667,114.281876666667,0,0,40685.3918287037,2011-05-22,09:24:14
30.6272766666667,114.28183,0,0,40685.3918402778,2011-05-22,09:24:15
30.627255,114.281785,0,0,40685.3918518518,2011-05-22,09:24:16
30.6272266666667,114.281743333333,0,0,40685.3918634259,2011-05-22,09:24:17
30.62717,114.281688333333,0,0,40685.391875,2011-05-22,09:24:18
30.6271466666667,114.28166,0,0,40685.3918865741,2011-05-22,09:24:19
30.6271266666667,114.281643333333,0,0,40685.3918981481,2011-05-22,09:24:20
30.6271066666667,114.281618333333,0,0,40685.3919097222,2011-05-22,09:24:21
30.6270933333333,114.281631666667,0,0,40685.3919907407,2011-05-22,09:24:28
30.6270933333333,114.281628333333,0,0,40685.3920023148,2011-05-22,09:24:29
30.627095,114.281621666667,0,0,40685.3920138889,2011-05-22,09:24:30
30.6270966666667,114.281611666667,0,0,40685.392025463,2011-05-22,09:24:31
30.627105,114.281595,0,0,40685.392037037,2011-05-22,09:24:32
30.6271066666667,114.281581666667,0,0,40685.3920486111,2011-05-22,09:24:33
30.627105,114.281568333333,0,0,40685.3920601852,2011-05-22,09:24:34
30.6271,114.281551666667,0,0,40685.3920717593,2011-05-22,09:24:35
30.6270866666667,114.281538333333,0,0,40685.3920833333,2011-05-22,09:24:36
30.6270766666667,114.281521666667,0,0,40685.3920949074,2011-05-22,09:24:37
30.6270683333333,114.281505,0,0,40685.3921064815,2011-05-22,09:24:38
30.6270766666667,114.281495,0,0,40685.3921180556,2011-05-22,09:24:39
30.6270716666667,114.281478333333,0,0,40685.3921296296,2011-05-22,09:24:40
30.627065,114.28146,0,0,40685.3921412037,2011-05-22,09:24:41
30.6270566666667,114.281438333333,0,0,40685.3921527778,2011-05-22,09:24:42
30.627025,114.281391666667,0,0,40685.3921643518,2011-05-22,09:24:43
30.6270016666667,114.281335,0,0,40685.3921759259,2011-05-22,09:24:44
30.6269533333333,114.281286666667,0,0,40685.3921875,2011-05-22,09:24:45
30.6269116666667,114.281241666667,0,0,40685.3921990741,2011-05-22,09:24:46
30.6268866666667,114.281215,0,0,40685.3922106481,2011-05-22,09:24:47
30.6268566666667,114.2812,0,0,40685.3922222222,2011-05-22,09:24:48
30.6268016666667,114.281151666667,0,0,40685.3922337963,2011-05-22,09:24:49
30.6267483333333,114.28109,0,0,40685.3922453704,2011-05-22,09:24:50
30.6266966666667,114.280986666667,0,0,40685.3922569444,2011-05-22,09:24:51
30.6266633333333,114.280866666667,0,0,40685.3922685185,2011-05-22,09:24:52
30.6266266666667,114.280748333333,0,0,40685.3922800926,2011-05-22,09:24:53
30.6265766666667,114.280623333333,0,0,40685.3922916667,2011-05-22,09:24:54
30.6265233333333,114.280513333333,0,0,40685.3923032407,2011-05-22,09:24:55
30.6264733333333,114.280396666667,0,0,40685.3923148148,2011-05-22,09:24:56
30.626415,114.280291666667,0,0,40685.3923263889,2011-05-22,09:24:57
30.626375,114.280161666667,0,0,40685.392337963,2011-05-22,09:24:58
30.6263216666667,114.280046666667,0,0,40685.392349537,2011-05-22,09:24:59
30.6262783333333,114.27994,0,0,40685.3923611111,2011-05-22,09:25:00
30.626265,114.27983,0,0,40685.3923726852,2011-05-22,09:25:01
30.6262366666667,114.27976,0,0,40685.3923842593,2011-05-22,09:25:02
30.6262166666667,114.279691666667,0,0,40685.3923958333,2011-05-22,09:25:03
30.626205,114.279645,0,0,40685.3924074074,2011-05-22,09:25:04
30.626165,114.279608333333,0,0,40685.3924189815,2011-05-22,09:25:05
30.6261383333333,114.27957,0,0,40685.3924305556,2011-05-22,09:25:06
30.626115,114.279498333333,0,0,40685.3924421296,2011-05-22,09:25:07
30.6260533333333,114.2794,0,0,40685.3924537037,2011-05-22,09:25:08
30.626005,114.279308333333,0,0,40685.3924652778,2011-05-22,09:25:09
30.6259633333333,114.279235,0,0,40685.3924768518,2011-05-22,09:25:10
30.625925,114.279146666667,0,0,40685.3924884259,2011-05-22,09:25:11
30.62588,114.279033333333,0,0,40685.3925,2011-05-22,09:25:12
30.625835,114.2789,0,0,40685.3925115741,2011-05-22,09:25:13
30.6257666666667,114.278763333333,0,0,40685.3925231481,2011-05-22,09:25:14
30.6257116666667,114.278616666667,0,0,40685.3925347222,2011-05-22,09:25:15
30.6256633333333,114.2785,0,0,40685.3925462963,2011-05-22,09:25:16
30.6256266666667,114.278385,0,0,40685.3925578704,2011-05-22,09:25:17
30.6256,114.278266666667,0,0,40685.3925694444,2011-05-22,09:25:18
30.625555,114.278145,0,0,40685.3925810185,2011-05-22,09:25:19
30.6255216666667,114.278035,0,0,40685.3925925926,2011-05-22,09:25:20
30.6254833333333,114.27792,0,0,40685.3926041667,2011-05-22,09:25:21
30.6254466666667,114.277805,0,0,40685.3926157407,2011-05-22,09:25:22
30.6254066666667,114.277706666667,0,0,40685.3926273148,2011-05-22,09:25:23
30.62535,114.277621666667,0,0,40685.3926388889,2011-05-22,09:25:24
30.625275,114.27755,0,0,40685.392650463,2011-05-22,09:25:25
30.6252283333333,114.277463333333,0,0,40685.392662037,2011-05-22,09:25:26
30.6251933333333,114.277371666667,0,0,40685.3926736111,2011-05-22,09:25:27
30.6251583333333,114.277285,0,0,40685.3926851852,2011-05-22,09:25:28
30.6251216666667,114.277198333333,0,0,40685.3926967593,2011-05-22,09:25:29
30.6250916666667,114.277108333333,0,0,40685.3927083333,2011-05-22,09:25:30
30.6250533333333,114.27702,0,0,40685.3927199074,2011-05-22,09:25:31
30.62501,114.276933333333,0,0,40685.3927314815,2011-05-22,09:25:32
30.6249733333333,114.27683,0,0,40685.3927430556,2011-05-22,09:25:33
30.6249316666667,114.27673,0,0,40685.3927546296,2011-05-22,09:25:34
30.624895,114.276625,0,0,40685.3927662037,2011-05-22,09:25:35
30.6248583333333,114.276523333333,0,0,40685.3927777778,2011-05-22,09:25:36
30.6248166666667,114.276421666667,0,0,40685.3927893518,2011-05-22,09:25:37
30.6247733333333,114.276318333333,0,0,40685.3928009259,2011-05-22,09:25:38
30.6247233333333,114.27622,0,0,40685.3928125,2011-05-22,09:25:39
30.6246633333333,114.276118333333,0,0,40685.3928240741,2011-05-22,09:25:40
30.6246116666667,114.276013333333,0,0,40685.3928356481,2011-05-22,09:25:41
30.6245683333333,114.275911666667,0,0,40685.3928472222,2011-05-22,09:25:42
30.6245283333333,114.275811666667,0,0,40685.3928587963,2011-05-22,09:25:43
30.6245,114.275721666667,0,0,40685.3928703704,2011-05-22,09:25:44
30.62448,114.275636666667,0,0,40685.3928819444,2011-05-22,09:25:45
30.6244666666667,114.275553333333,0,0,40685.3928935185,2011-05-22,09:25:46
30.6244533333333,114.275475,0,0,40685.3929050926,2011-05-22,09:25:47
30.624455,114.275408333333,0,0,40685.3929166667,2011-05-22,09:25:48
30.6244433333333,114.275378333333,0,0,40685.3929282407,2011-05-22,09:25:49
30.6244466666667,114.275356666667,0,0,40685.3929398148,2011-05-22,09:25:50
30.6244516666667,114.275341666667,0,0,40685.3929513889,2011-05-22,09:25:51
30.6244416666667,114.275336666667,0,0,40685.392962963,2011-05-22,09:25:52
30.6244216666667,114.275335,0,0,40685.392974537,2011-05-22,09:25:53
30.6244016666667,114.275333333333,0,0,40685.3929861111,2011-05-22,09:25:54
30.6243766666667,114.275335,0,0,40685.3929976852,2011-05-22,09:25:55
30.6243483333333,114.275333333333,0,0,40685.3930092593,2011-05-22,09:25:56
30.624315,114.275331666667,0,0,40685.3930208333,2011-05-22,09:25:57
30.6242783333333,114.275311666667,0,0,40685.3930324074,2011-05-22,09:25:58
30.6242333333333,114.275286666667,0,0,40685.3930439815,2011-05-22,09:25:59
30.62419,114.275258333333,0,0,40685.3930555556,2011-05-22,09:26:00
30.624155,114.275218333333,0,0,40685.3930671296,2011-05-22,09:26:01
30.6241283333333,114.275175,0,0,40685.3930787037,2011-05-22,09:26:02
30.624135,114.275088333333,0,0,40685.3930902778,2011-05-22,09:26:03
30.6241116666667,114.27502,0,0,40685.3931018518,2011-05-22,09:26:04
30.62401,114.274926666667,0,0,40685.3931134259,2011-05-22,09:26:05
30.62397,114.274843333333,0,0,40685.393125,2011-05-22,09:26:06
30.6239383333333,114.274703333333,0,0,40685.3931365741,2011-05-22,09:26:07
30.623905,114.274618333333,0,0,40685.3931481481,2011-05-22,09:26:08
30.6238616666667,114.27453,0,0,40685.3931597222,2011-05-22,09:26:09
30.62383,114.274425,0,0,40685.3931712963,2011-05-22,09:26:10
30.6237966666667,114.274348333333,0,0,40685.3931828704,2011-05-22,09:26:11
30.6237766666667,114.274276666667,0,0,40685.3931944444,2011-05-22,09:26:12
30.6237616666667,114.274215,0,0,40685.3932060185,2011-05-22,09:26:13
30.6237466666667,114.274173333333,0,0,40685.3932175926,2011-05-22,09:26:14
30.6237416666667,114.274143333333,0,0,40685.3932291667,2011-05-22,09:26:15
30.62373,114.274116666667,0,0,40685.3932407407,2011-05-22,09:26:16
30.62372,114.274086666667,0,0,40685.3932523148,2011-05-22,09:26:17
30.6237,114.274036666667,0,0,40685.3932638889,2011-05-22,09:26:18
30.6236816666667,114.274011666667,0,0,40685.393275463,2011-05-22,09:26:19
30.623665,114.273976666667,0,0,40685.393287037,2011-05-22,09:26:20
30.6236533333333,114.273948333333,0,0,40685.3932986111,2011-05-22,09:26:21
30.62364,114.27392,0,0,40685.3933101852,2011-05-22,09:26:22
30.623625,114.273888333333,0,0,40685.3933217593,2011-05-22,09:26:23
30.62361,114.273858333333,0,0,40685.3933333333,2011-05-22,09:26:24
30.6235933333333,114.273825,0,0,40685.3933449074,2011-05-22,09:26:25
30.6235783333333,114.273785,0,0,40685.3933564815,2011-05-22,09:26:26
30.6235633333333,114.273748333333,0,0,40685.3933680556,2011-05-22,09:26:27
30.6235533333333,114.273711666667,0,0,40685.3933796296,2011-05-22,09:26:28
30.6235483333333,114.273676666667,0,0,40685.3933912037,2011-05-22,09:26:29
30.6235433333333,114.273651666667,0,0,40685.3934027778,2011-05-22,09:26:30
30.62354,114.273631666667,0,0,40685.3934143518,2011-05-22,09:26:31
30.6235366666667,114.273603333333,0,0,40685.3934259259,2011-05-22,09:26:32
30.6235333333333,114.273568333333,0,0,40685.3934375,2011-05-22,09:26:33
30.6235283333333,114.27354,0,0,40685.3934490741,2011-05-22,09:26:34
30.623525,114.273515,0,0,40685.3934606481,2011-05-22,09:26:35
30.6235216666667,114.273491666667,0,0,40685.3934722222,2011-05-22,09:26:36
30.623525,114.273461666667,0,0,40685.3934837963,2011-05-22,09:26:37
30.6235283333333,114.273436666667,0,0,40685.3934953704,2011-05-22,09:26:38
30.6235366666667,114.273413333333,0,0,40685.3935069444,2011-05-22,09:26:39
30.6235383333333,114.273388333333,0,0,40685.3935185185,2011-05-22,09:26:40
30.6235316666667,114.27336,0,0,40685.3935300926,2011-05-22,09:26:41
30.6235233333333,114.273328333333,0,0,40685.3935416667,2011-05-22,09:26:42
30.6235166666667,114.273288333333,0,0,40685.3935532407,2011-05-22,09:26:43
30.6235033333333,114.273261666667,0,0,40685.3935648148,2011-05-22,09:26:44
30.6234833333333,114.273238333333,0,0,40685.3935763889,2011-05-22,09:26:45
30.623445,114.273206666667,0,0,40685.393587963,2011-05-22,09:26:46
30.623415,114.273208333333,0,0,40685.393599537,2011-05-22,09:26:47
30.6234,114.27318,0,0,40685.3936111111,2011-05-22,09:26:48
30.6233883333333,114.273133333333,0,0,40685.3936226852,2011-05-22,09:26:49
30.6233616666667,114.27309,0,0,40685.3936342593,2011-05-22,09:26:50
30.6233433333333,114.273023333333,0,0,40685.3936458333,2011-05-22,09:26:51
30.62334,114.272905,0,0,40685.3936574074,2011-05-22,09:26:52
30.62332,114.27283,0,0,40685.3936689815,2011-05-22,09:26:53
30.623305,114.272731666667,0,0,40685.3936805556,2011-05-22,09:26:54
30.6232816666667,114.272665,0,0,40685.3936921296,2011-05-22,09:26:55
30.6232533333333,114.272573333333,0,0,40685.3937037037,2011-05-22,09:26:56
30.623235,114.272483333333,0,0,40685.3937152778,2011-05-22,09:26:57
30.623205,114.272395,0,0,40685.3937268518,2011-05-22,09:26:58
30.6231583333333,114.272296666667,0,0,40685.3937384259,2011-05-22,09:26:59
30.6231166666667,114.272191666667,0,0,40685.39375,2011-05-22,09:27:00
30.623075,114.272093333333,0,0,40685.3937615741,2011-05-22,09:27:01
30.623025,114.271985,0,0,40685.3937731481,2011-05-22,09:27:02
30.6229933333333,114.27189,0,0,40685.3937847222,2011-05-22,09:27:03
30.622965,114.271795,0,0,40685.3937962963,2011-05-22,09:27:04
30.622935,114.271696666667,0,0,40685.3938078704,2011-05-22,09:27:05
30.6228916666667,114.271588333333,0,0,40685.3938194444,2011-05-22,09:27:06
30.6228566666667,114.2715,0,0,40685.3938310185,2011-05-22,09:27:07
30.6228366666667,114.271388333333,0,0,40685.3938425926,2011-05-22,09:27:08
30.6228016666667,114.271306666667,0,0,40685.3938541667,2011-05-22,09:27:09
30.622775,114.271221666667,0,0,40685.3938657407,2011-05-22,09:27:10
30.6227483333333,114.271141666667,0,0,40685.3938773148,2011-05-22,09:27:11
30.62272,114.27107,0,0,40685.3938888889,2011-05-22,09:27:12
30.6227016666667,114.270993333333,0,0,40685.393900463,2011-05-22,09:27:13
30.6226783333333,114.270908333333,0,0,40685.393912037,2011-05-22,09:27:14
30.6226416666667,114.270816666667,0,0,40685.3939236111,2011-05-22,09:27:15
30.62262,114.270738333333,0,0,40685.3939351852,2011-05-22,09:27:16
30.6225883333333,114.270645,0,0,40685.3939467593,2011-05-22,09:27:17
30.622565,114.27057,0,0,40685.3939583333,2011-05-22,09:27:18
30.6225483333333,114.27049,0,0,40685.3939699074,2011-05-22,09:27:19
30.62252,114.270411666667,0,0,40685.3939814815,2011-05-22,09:27:20
30.6224883333333,114.270335,0,0,40685.3939930556,2011-05-22,09:27:21
30.6224583333333,114.270276666667,0,0,40685.3940046296,2011-05-22,09:27:22
30.6224416666667,114.27022,0,0,40685.3940162037,2011-05-22,09:27:23
30.6224333333333,114.270175,0,0,40685.3940277778,2011-05-22,09:27:24
30.6224316666667,114.270141666667,0,0,40685.3940393519,2011-05-22,09:27:25
30.6224333333333,114.270118333333,0,0,40685.3940509259,2011-05-22,09:27:26
30.6224333333333,114.270113333333,0,0,40685.3940625,2011-05-22,09:27:27
30.6224383333333,114.270111666667,0,0,40685.3940740741,2011-05-22,09:27:28
30.622445,114.270106666667,0,0,40685.3940856481,2011-05-22,09:27:29
30.6224533333333,114.270101666667,0,0,40685.3940972222,2011-05-22,09:27:30
30.6224533333333,114.270106666667,0,0,40685.3941087963,2011-05-22,09:27:31
30.622455,114.270111666667,0,0,40685.3941203704,2011-05-22,09:27:32
30.622465,114.270125,0,0,40685.3941898148,2011-05-22,09:27:38
30.6224616666667,114.270121666667,0,0,40685.3942013889,2011-05-22,09:27:39
30.6224533333333,114.270121666667,0,0,40685.394212963,2011-05-22,09:27:40
30.6224533333333,114.270121666667,0,0,40685.394224537,2011-05-22,09:27:41
30.6224483333333,114.27012,0,0,40685.3942361111,2011-05-22,09:27:42
30.6224433333333,114.270118333333,0,0,40685.3942476852,2011-05-22,09:27:43
30.62244,114.270116666667,0,0,40685.3942592593,2011-05-22,09:27:44
30.6224333333333,114.270115,0,0,40685.3942708333,2011-05-22,09:27:45
30.6224283333333,114.270113333333,0,0,40685.3942824074,2011-05-22,09:27:46
30.6224266666667,114.270111666667,0,0,40685.3942939815,2011-05-22,09:27:47
30.6224316666667,114.27011,0,0,40685.3943055556,2011-05-22,09:27:48
30.6224366666667,114.27011,0,0,40685.3943171296,2011-05-22,09:27:49
30.62244,114.27011,0,0,40685.3943287037,2011-05-22,09:27:50
30.6224433333333,114.27009,0,0,40685.3944328704,2011-05-22,09:27:59
30.6224416666667,114.270086666667,0,0,40685.3944444444,2011-05-22,09:28:00
30.6224366666667,114.27008,0,0,40685.3944560185,2011-05-22,09:28:01
30.6224333333333,114.270076666667,0,0,40685.3944675926,2011-05-22,09:28:02
30.6224216666667,114.270043333333,0,0,40685.3945949074,2011-05-22,09:28:13
30.6224183333333,114.27004,0,0,40685.3946064815,2011-05-22,09:28:14
30.6224166666667,114.270033333333,0,0,40685.3946180556,2011-05-22,09:28:15
30.622435,114.270003333333,0,0,40685.3946296296,2011-05-22,09:28:16
30.6224316666667,114.269975,0,0,40685.3946412037,2011-05-22,09:28:17
30.6224233333333,114.269926666667,0,0,40685.3946527778,2011-05-22,09:28:18
30.622425,114.269876666667,0,0,40685.3946643519,2011-05-22,09:28:19
30.6223833333333,114.269828333333,0,0,40685.3946759259,2011-05-22,09:28:20
30.622365,114.269781666667,0,0,40685.3946875,2011-05-22,09:28:21
30.6223466666667,114.269725,0,0,40685.3946990741,2011-05-22,09:28:22
30.6223283333333,114.269681666667,0,0,40685.3947106482,2011-05-22,09:28:23
30.6222983333333,114.269625,0,0,40685.3947222222,2011-05-22,09:28:24
30.6222733333333,114.269565,0,0,40685.3947337963,2011-05-22,09:28:25
30.622245,114.269503333333,0,0,40685.3947453704,2011-05-22,09:28:26
30.6222233333333,114.26939,0,0,40685.3947569444,2011-05-22,09:28:27
30.6221916666667,114.269311666667,0,0,40685.3947685185,2011-05-22,09:28:28
30.6221616666667,114.269235,0,0,40685.3947800926,2011-05-22,09:28:29
30.6221266666667,114.269156666667,0,0,40685.3947916667,2011-05-22,09:28:30
30.6220983333333,114.269076666667,0,0,40685.3948032407,2011-05-22,09:28:31
30.622075,114.269003333333,0,0,40685.3948148148,2011-05-22,09:28:32
30.6220483333333,114.268933333333,0,0,40685.3948263889,2011-05-22,09:28:33
30.6220333333333,114.268865,0,0,40685.394837963,2011-05-22,09:28:34
30.6220183333333,114.2688,0,0,40685.394849537,2011-05-22,09:28:35
30.622005,114.268738333333,0,0,40685.3948611111,2011-05-22,09:28:36
30.6219933333333,114.268681666667,0,0,40685.3948726852,2011-05-22,09:28:37
30.6219766666667,114.268623333333,0,0,40685.3948842593,2011-05-22,09:28:38
30.6219566666667,114.268568333333,0,0,40685.3948958333,2011-05-22,09:28:39
30.6219366666667,114.268516666667,0,0,40685.3949074074,2011-05-22,09:28:40
30.6219133333333,114.268458333333,0,0,40685.3949189815,2011-05-22,09:28:41
30.621895,114.268403333333,0,0,40685.3949305556,2011-05-22,09:28:42
30.621885,114.268338333333,0,0,40685.3949421296,2011-05-22,09:28:43
30.6218683333333,114.268283333333,0,0,40685.3949537037,2011-05-22,09:28:44
30.6218533333333,114.268226666667,0,0,40685.3949652778,2011-05-22,09:28:45
30.6218333333333,114.268168333333,0,0,40685.3949768519,2011-05-22,09:28:46
30.62181,114.268106666667,0,0,40685.3949884259,2011-05-22,09:28:47
30.6217816666667,114.268043333333,0,0,40685.395,2011-05-22,09:28:48
30.6217483333333,114.267976666667,0,0,40685.3950115741,2011-05-22,09:28:49
30.62172,114.267898333333,0,0,40685.3950231481,2011-05-22,09:28:50
30.621685,114.267816666667,0,0,40685.3950347222,2011-05-22,09:28:51
30.6216566666667,114.267726666667,0,0,40685.3950462963,2011-05-22,09:28:52
30.6216266666667,114.267635,0,0,40685.3950578704,2011-05-22,09:28:53
30.6215916666667,114.267546666667,0,0,40685.3950694444,2011-05-22,09:28:54
30.6215516666667,114.26746,0,0,40685.3950810185,2011-05-22,09:28:55
30.62152,114.26736,0,0,40685.3950925926,2011-05-22,09:28:56
30.62149,114.267265,0,0,40685.3951041667,2011-05-22,09:28:57
30.6214533333333,114.267176666667,0,0,40685.3951157407,2011-05-22,09:28:58
30.6214183333333,114.267096666667,0,0,40685.3951273148,2011-05-22,09:28:59
30.6213883333333,114.267021666667,0,0,40685.3951388889,2011-05-22,09:29:00
30.6213666666667,114.266935,0,0,40685.395150463,2011-05-22,09:29:01
30.6213483333333,114.266845,0,0,40685.395162037,2011-05-22,09:29:02
30.62133,114.26676,0,0,40685.3951736111,2011-05-22,09:29:03
30.6213216666667,114.266686666667,0,0,40685.3951851852,2011-05-22,09:29:04
30.6213183333333,114.266625,0,0,40685.3951967593,2011-05-22,09:29:05
30.621355,114.26654,0,0,40685.3952083333,2011-05-22,09:29:06
30.6213716666667,114.266441666667,0,0,40685.3952199074,2011-05-22,09:29:07
30.6213716666667,114.266363333333,0,0,40685.3952314815,2011-05-22,09:29:08
30.621345,114.266278333333,0,0,40685.3952430556,2011-05-22,09:29:09
30.62133,114.266216666667,0,0,40685.3952546296,2011-05-22,09:29:10
30.6213316666667,114.266111666667,0,0,40685.3952662037,2011-05-22,09:29:11
30.62129,114.266008333333,0,0,40685.3952777778,2011-05-22,09:29:12
30.6212816666667,114.26593,0,0,40685.3952893519,2011-05-22,09:29:13
30.6212583333333,114.265873333333,0,0,40685.3953009259,2011-05-22,09:29:14
30.621235,114.265806666667,0,0,40685.3953125,2011-05-22,09:29:15
30.6212216666667,114.265745,0,0,40685.3953240741,2011-05-22,09:29:16
30.6212116666667,114.265691666667,0,0,40685.3953356481,2011-05-22,09:29:17
30.6211983333333,114.265655,0,0,40685.3953472222,2011-05-22,09:29:18
30.6212016666667,114.265605,0,0,40685.3953587963,2011-05-22,09:29:19
30.6212033333333,114.265548333333,0,0,40685.3953703704,2011-05-22,09:29:20
30.621205,114.2655,0,0,40685.3953819444,2011-05-22,09:29:21
30.6211983333333,114.265455,0,0,40685.3953935185,2011-05-22,09:29:22
30.6211833333333,114.265413333333,0,0,40685.3954050926,2011-05-22,09:29:23
30.6211733333333,114.265366666667,0,0,40685.3954166667,2011-05-22,09:29:24
30.6211633333333,114.265318333333,0,0,40685.3954282407,2011-05-22,09:29:25
30.6211533333333,114.265273333333,0,0,40685.3954398148,2011-05-22,09:29:26
30.6211483333333,114.265231666667,0,0,40685.3954513889,2011-05-22,09:29:27
30.6211333333333,114.265188333333,0,0,40685.395462963,2011-05-22,09:29:28
30.6211083333333,114.265151666667,0,0,40685.395474537,2011-05-22,09:29:29
30.6210683333333,114.265121666667,0,0,40685.3954861111,2011-05-22,09:29:30
30.6210466666667,114.265063333333,0,0,40685.3954976852,2011-05-22,09:29:31
30.6210183333333,114.264998333333,0,0,40685.3955092593,2011-05-22,09:29:32
30.620985,114.264935,0,0,40685.3955208333,2011-05-22,09:29:33
30.62094,114.264875,0,0,40685.3955324074,2011-05-22,09:29:34
30.62092,114.264796666667,0,0,40685.3955439815,2011-05-22,09:29:35
30.620895,114.264726666667,0,0,40685.3955555556,2011-05-22,09:29:36
30.6208766666667,114.264651666667,0,0,40685.3955671296,2011-05-22,09:29:37
30.6208583333333,114.264573333333,0,0,40685.3955787037,2011-05-22,09:29:38
30.62083,114.264481666667,0,0,40685.3955902778,2011-05-22,09:29:39
30.6207916666667,114.264403333333,0,0,40685.3956018519,2011-05-22,09:29:40
30.62077,114.264323333333,0,0,40685.3956134259,2011-05-22,09:29:41
30.6207483333333,114.264246666667,0,0,40685.395625,2011-05-22,09:29:42
30.6207233333333,114.264185,0,0,40685.3956365741,2011-05-22,09:29:43
30.6206966666667,114.264125,0,0,40685.3956481481,2011-05-22,09:29:44
30.62068,114.264068333333,0,0,40685.3956597222,2011-05-22,09:29:45
30.6206483333333,114.264031666667,0,0,40685.3956712963,2011-05-22,09:29:46
30.62062,114.264003333333,0,0,40685.3956828704,2011-05-22,09:29:47
30.6206,114.26396,0,0,40685.3956944444,2011-05-22,09:29:48
30.6205866666667,114.263898333333,0,0,40685.3957060185,2011-05-22,09:29:49
30.6205633333333,114.263823333333,0,0,40685.3957175926,2011-05-22,09:29:50
30.6205333333333,114.26374,0,0,40685.3957291667,2011-05-22,09:29:51
30.6205116666667,114.263648333333,0,0,40685.3957407407,2011-05-22,09:29:52
30.62048,114.263563333333,0,0,40685.3957523148,2011-05-22,09:29:53
30.620445,114.263468333333,0,0,40685.3957638889,2011-05-22,09:29:54
30.620415,114.26337,0,0,40685.395775463,2011-05-22,09:29:55
30.6203866666667,114.263266666667,0,0,40685.395787037,2011-05-22,09:29:56
30.6203616666667,114.263165,0,0,40685.3957986111,2011-05-22,09:29:57
30.6203316666667,114.263065,0,0,40685.3958101852,2011-05-22,09:29:58
30.6203033333333,114.26297,0,0,40685.3958217593,2011-05-22,09:29:59
30.62026,114.262881666667,0,0,40685.3958333333,2011-05-22,09:30:00
30.6202333333333,114.26279,0,0,40685.3958449074,2011-05-22,09:30:01
30.6202016666667,114.2627,0,0,40685.3958564815,2011-05-22,09:30:02
30.6201766666667,114.262601666667,0,0,40685.3958680556,2011-05-22,09:30:03
30.62015,114.262506666667,0,0,40685.3958796296,2011-05-22,09:30:04
30.6201266666667,114.262413333333,0,0,40685.3958912037,2011-05-22,09:30:05
30.6201066666667,114.262318333333,0,0,40685.3959027778,2011-05-22,09:30:06
30.6200833333333,114.262221666667,0,0,40685.3959143519,2011-05-22,09:30:07
30.6200566666667,114.262133333333,0,0,40685.3959259259,2011-05-22,09:30:08
30.6200383333333,114.262043333333,0,0,40685.3959375,2011-05-22,09:30:09
30.6200216666667,114.261956666667,0,0,40685.3959490741,2011-05-22,09:30:10
30.6200033333333,114.261871666667,0,0,40685.3959606481,2011-05-22,09:30:11
30.6199816666667,114.26179,0,0,40685.3959722222,2011-05-22,09:30:12
30.6199616666667,114.26171,0,0,40685.3959837963,2011-05-22,09:30:13
30.6199416666667,114.261633333333,0,0,40685.3959953704,2011-05-22,09:30:14
30.61992,114.261558333333,0,0,40685.3960069444,2011-05-22,09:30:15
30.6199,114.261485,0,0,40685.3960185185,2011-05-22,09:30:16
30.6198833333333,114.261411666667,0,0,40685.3960300926,2011-05-22,09:30:17
30.619865,114.26134,0,0,40685.3960416667,2011-05-22,09:30:18
30.6198483333333,114.261273333333,0,0,40685.3960532407,2011-05-22,09:30:19
30.6198266666667,114.26121,0,0,40685.3960648148,2011-05-22,09:30:20
30.6198083333333,114.261151666667,0,0,40685.3960763889,2011-05-22,09:30:21
30.6197983333333,114.261101666667,0,0,40685.396087963,2011-05-22,09:30:22
30.6197883333333,114.26106,0,0,40685.396099537,2011-05-22,09:30:23
30.6197816666667,114.261025,0,0,40685.3961111111,2011-05-22,09:30:24
30.619775,114.261,0,0,40685.3961226852,2011-05-22,09:30:25
30.6197716666667,114.260976666667,0,0,40685.3961342593,2011-05-22,09:30:26
30.6197716666667,114.260955,0,0,40685.3961458333,2011-05-22,09:30:27
30.6197683333333,114.26093,0,0,40685.3961574074,2011-05-22,09:30:28
30.6197633333333,114.260903333333,0,0,40685.3961689815,2011-05-22,09:30:29
30.6197566666667,114.260876666667,0,0,40685.3961805556,2011-05-22,09:30:30
30.6197516666667,114.26085,0,0,40685.3961921296,2011-05-22,09:30:31
30.6197433333333,114.260823333333,0,0,40685.3962037037,2011-05-22,09:30:32
30.6197383333333,114.26079,0,0,40685.3962152778,2011-05-22,09:30:33
30.6197283333333,114.26076,0,0,40685.3962268519,2011-05-22,09:30:34
30.6197183333333,114.26073,0,0,40685.3962384259,2011-05-22,09:30:35
30.6197133333333,114.2607,0,0,40685.39625,2011-05-22,09:30:36
30.619705,114.260668333333,0,0,40685.3962615741,2011-05-22,09:30:37
30.6196983333333,114.260631666667,0,0,40685.3962731481,2011-05-22,09:30:38
30.6196933333333,114.260591666667,0,0,40685.3962847222,2011-05-22,09:30:39
30.6196883333333,114.260551666667,0,0,40685.3962962963,2011-05-22,09:30:40
30.6196816666667,114.260511666667,0,0,40685.3963078704,2011-05-22,09:30:41
30.619675,114.260475,0,0,40685.3963194444,2011-05-22,09:30:42
30.6196683333333,114.26044,0,0,40685.3963310185,2011-05-22,09:30:43
30.6196666666667,114.260416666667,0,0,40685.3963425926,2011-05-22,09:30:44
30.6196616666667,114.26039,0,0,40685.3963541667,2011-05-22,09:30:45
30.61966,114.260358333333,0,0,40685.3963657407,2011-05-22,09:30:46
30.6196516666667,114.260323333333,0,0,40685.3963773148,2011-05-22,09:30:47
30.61964,114.260286666667,0,0,40685.3963888889,2011-05-22,09:30:48
30.6196316666667,114.260251666667,0,0,40685.396400463,2011-05-22,09:30:49
30.619625,114.260215,0,0,40685.396412037,2011-05-22,09:30:50
30.61961,114.260178333333,0,0,40685.3964236111,2011-05-22,09:30:51
30.6196,114.260136666667,0,0,40685.3964351852,2011-05-22,09:30:52
30.6195866666667,114.260088333333,0,0,40685.3964467593,2011-05-22,09:30:53
30.619575,114.260038333333,0,0,40685.3964583333,2011-05-22,09:30:54
30.6195583333333,114.259985,0,0,40685.3964699074,2011-05-22,09:30:55
30.6195416666667,114.259928333333,0,0,40685.3964814815,2011-05-22,09:30:56
30.619525,114.259865,0,0,40685.3964930556,2011-05-22,09:30:57
30.6195033333333,114.259788333333,0,0,40685.3965046296,2011-05-22,09:30:58
30.619485,114.259716666667,0,0,40685.3965162037,2011-05-22,09:30:59
30.6194666666667,114.259645,0,0,40685.3965277778,2011-05-22,09:31:00
30.6194483333333,114.259573333333,0,0,40685.3965393519,2011-05-22,09:31:01
30.6194333333333,114.25951,0,0,40685.3965509259,2011-05-22,09:31:02
30.6194216666667,114.259453333333,0,0,40685.3965625,2011-05-22,09:31:03
30.6194066666667,114.259401666667,0,0,40685.3965740741,2011-05-22,09:31:04
30.6193966666667,114.259351666667,0,0,40685.3965856481,2011-05-22,09:31:05
30.6193866666667,114.25931,0,0,40685.3965972222,2011-05-22,09:31:06
30.6193783333333,114.259278333333,0,0,40685.3966087963,2011-05-22,09:31:07
30.6193733333333,114.259248333333,0,0,40685.3966203704,2011-05-22,09:31:08
30.619365,114.25922,0,0,40685.3966319444,2011-05-22,09:31:09
30.6193566666667,114.25919,0,0,40685.3966435185,2011-05-22,09:31:10
30.61935,114.25916,0,0,40685.3966550926,2011-05-22,09:31:11
30.6193416666667,114.25913,0,0,40685.3966666667,2011-05-22,09:31:12
30.619335,114.259098333333,0,0,40685.3966782407,2011-05-22,09:31:13
30.6193266666667,114.259068333333,0,0,40685.3966898148,2011-05-22,09:31:14
30.61932,114.25904,0,0,40685.3967013889,2011-05-22,09:31:15
30.619315,114.259013333333,0,0,40685.396712963,2011-05-22,09:31:16
30.6193083333333,114.25899,0,0,40685.396724537,2011-05-22,09:31:17
30.6192983333333,114.258965,0,0,40685.3967361111,2011-05-22,09:31:18
30.6192933333333,114.258941666667,0,0,40685.3967476852,2011-05-22,09:31:19
30.6192916666667,114.258935,0,0,40685.3967592593,2011-05-22,09:31:20
30.6192933333333,114.258913333333,0,0,40685.3967708333,2011-05-22,09:31:21
30.6193,114.258891666667,0,0,40685.3967824074,2011-05-22,09:31:22
30.619295,114.258871666667,0,0,40685.3967939815,2011-05-22,09:31:23
30.619285,114.258846666667,0,0,40685.3968055556,2011-05-22,09:31:24
30.61929,114.258838333333,0,0,40685.3968171296,2011-05-22,09:31:25
30.619285,114.258818333333,0,0,40685.3968287037,2011-05-22,09:31:26
30.6192833333333,114.258801666667,0,0,40685.3968402778,2011-05-22,09:31:27
30.6192783333333,114.258781666667,0,0,40685.3968518519,2011-05-22,09:31:28
30.6192716666667,114.25876,0,0,40685.3968634259,2011-05-22,09:31:29
30.6192716666667,114.258741666667,0,0,40685.396875,2011-05-22,09:31:30
30.61927,114.258718333333,0,0,40685.3968865741,2011-05-22,09:31:31
30.6192666666667,114.258693333333,0,0,40685.3968981481,2011-05-22,09:31:32
30.61926,114.25867,0,0,40685.3969097222,2011-05-22,09:31:33
30.6192533333333,114.258645,0,0,40685.3969212963,2011-05-22,09:31:34
30.6192466666667,114.25862,0,0,40685.3969328704,2011-05-22,09:31:35
30.6192366666667,114.258595,0,0,40685.3969444444,2011-05-22,09:31:36
30.61923,114.258571666667,0,0,40685.3969560185,2011-05-22,09:31:37
30.6192316666667,114.258553333333,0,0,40685.3969675926,2011-05-22,09:31:38
30.6192266666667,114.258538333333,0,0,40685.3969791667,2011-05-22,09:31:39
30.619225,114.258523333333,0,0,40685.3969907407,2011-05-22,09:31:40
30.6192116666667,114.258508333333,0,0,40685.3970023148,2011-05-22,09:31:41
30.6192066666667,114.258493333333,0,0,40685.3970138889,2011-05-22,09:31:42
30.6192016666667,114.25848,0,0,40685.397025463,2011-05-22,09:31:43
30.6191866666667,114.25846,0,0,40685.397037037,2011-05-22,09:31:44
30.6191816666667,114.258445,0,0,40685.3970486111,2011-05-22,09:31:45
30.6191783333333,114.258426666667,0,0,40685.3970601852,2011-05-22,09:31:46
30.619175,114.258405,0,0,40685.3970717593,2011-05-22,09:31:47
30.6191683333333,114.25838,0,0,40685.3970833333,2011-05-22,09:31:48
30.619165,114.258355,0,0,40685.3970949074,2011-05-22,09:31:49
30.6191566666667,114.258323333333,0,0,40685.3971064815,2011-05-22,09:31:50
30.61915,114.258295,0,0,40685.3971180556,2011-05-22,09:31:51
30.6191466666667,114.25826,0,0,40685.3971296296,2011-05-22,09:31:52
30.6191433333333,114.258226666667,0,0,40685.3971412037,2011-05-22,09:31:53
30.6191366666667,114.258196666667,0,0,40685.3971527778,2011-05-22,09:31:54
30.6191266666667,114.25816,0,0,40685.3971643519,2011-05-22,09:31:55
30.6191183333333,114.258126666667,0,0,40685.3971759259,2011-05-22,09:31:56
30.61911,114.258083333333,0,0,40685.3971875,2011-05-22,09:31:57
30.6191016666667,114.258036666667,0,0,40685.3971990741,2011-05-22,09:31:58
30.61909,114.257983333333,0,0,40685.3972106481,2011-05-22,09:31:59
30.61908,114.257931666667,0,0,40685.3972222222,2011-05-22,09:32:00
30.6190666666667,114.257878333333,0,0,40685.3972337963,2011-05-22,09:32:01
30.6190566666667,114.257825,0,0,40685.3972453704,2011-05-22,09:32:02
30.619045,114.257766666667,0,0,40685.3972569444,2011-05-22,09:32:03
30.6190333333333,114.257701666667,0,0,40685.3972685185,2011-05-22,09:32:04
30.6190216666667,114.257631666667,0,0,40685.3972800926,2011-05-22,09:32:05
30.6190116666667,114.257566666667,0,0,40685.3972916667,2011-05-22,09:32:06
30.6189983333333,114.257501666667,0,0,40685.3973032407,2011-05-22,09:32:07
30.6189866666667,114.25744,0,0,40685.3973148148,2011-05-22,09:32:08
30.6189733333333,114.25738,0,0,40685.3973263889,2011-05-22,09:32:09
30.6189583333333,114.257318333333,0,0,40685.397337963,2011-05-22,09:32:10
30.61894,114.25726,0,0,40685.397349537,2011-05-22,09:32:11
30.618925,114.257203333333,0,0,40685.3973611111,2011-05-22,09:32:12
30.6189116666667,114.257151666667,0,0,40685.3973726852,2011-05-22,09:32:13
30.6189016666667,114.2571,0,0,40685.3973842593,2011-05-22,09:32:14
30.6188916666667,114.25705,0,0,40685.3973958333,2011-05-22,09:32:15
30.6188783333333,114.256995,0,0,40685.3974074074,2011-05-22,09:32:16
30.6188616666667,114.256935,0,0,40685.3974189815,2011-05-22,09:32:17
30.6188466666667,114.25688,0,0,40685.3974305556,2011-05-22,09:32:18
30.618835,114.256821666667,0,0,40685.3974421296,2011-05-22,09:32:19
30.6188216666667,114.256773333333,0,0,40685.3974537037,2011-05-22,09:32:20
30.61881,114.256723333333,0,0,40685.3974652778,2011-05-22,09:32:21
30.6188016666667,114.25668,0,0,40685.3974768519,2011-05-22,09:32:22
30.6187933333333,114.256641666667,0,0,40685.3974884259,2011-05-22,09:32:23
30.6187866666667,114.256606666667,0,0,40685.3975,2011-05-22,09:32:24
30.6187783333333,114.25657,0,0,40685.3975115741,2011-05-22,09:32:25
30.6187683333333,114.256536666667,0,0,40685.3975231481,2011-05-22,09:32:26
30.6187616666667,114.256501666667,0,0,40685.3975347222,2011-05-22,09:32:27
30.6187583333333,114.256468333333,0,0,40685.3975462963,2011-05-22,09:32:28
30.6187516666667,114.256438333333,0,0,40685.3975578704,2011-05-22,09:32:29
30.618745,114.256406666667,0,0,40685.3975694444,2011-05-22,09:32:30
30.6187383333333,114.256376666667,0,0,40685.3975810185,2011-05-22,09:32:31
30.618735,114.256348333333,0,0,40685.3975925926,2011-05-22,09:32:32
30.61873,114.25632,0,0,40685.3976041667,2011-05-22,09:32:33
30.6187233333333,114.25629,0,0,40685.3976157407,2011-05-22,09:32:34
30.618715,114.256255,0,0,40685.3976273148,2011-05-22,09:32:35
30.6187066666667,114.256215,0,0,40685.3976388889,2011-05-22,09:32:36
30.6187016666667,114.256176666667,0,0,40685.397650463,2011-05-22,09:32:37
30.6186883333333,114.256126666667,0,0,40685.397662037,2011-05-22,09:32:38
30.6186766666667,114.25608,0,0,40685.3976736111,2011-05-22,09:32:39
30.618665,114.25603,0,0,40685.3976851852,2011-05-22,09:32:40
30.6186533333333,114.255976666667,0,0,40685.3976967593,2011-05-22,09:32:41
30.61864,114.255916666667,0,0,40685.3977083333,2011-05-22,09:32:42
30.618625,114.255848333333,0,0,40685.3977199074,2011-05-22,09:32:43
30.6186083333333,114.255778333333,0,0,40685.3977314815,2011-05-22,09:32:44
30.6185916666667,114.255701666667,0,0,40685.3977430556,2011-05-22,09:32:45
30.618575,114.255626666667,0,0,40685.3977546296,2011-05-22,09:32:46
30.6185566666667,114.25555,0,0,40685.3977662037,2011-05-22,09:32:47
30.618535,114.255473333333,0,0,40685.3977777778,2011-05-22,09:32:48
30.618515,114.255391666667,0,0,40685.3977893519,2011-05-22,09:32:49
30.618495,114.255311666667,0,0,40685.3978009259,2011-05-22,09:32:50
30.6184716666667,114.255228333333,0,0,40685.3978125,2011-05-22,09:32:51
30.618445,114.255146666667,0,0,40685.3978240741,2011-05-22,09:32:52
30.6184183333333,114.255063333333,0,0,40685.3978356481,2011-05-22,09:32:53
30.6183916666667,114.254985,0,0,40685.3978472222,2011-05-22,09:32:54
30.6183733333333,114.254905,0,0,40685.3978587963,2011-05-22,09:32:55
30.618355,114.254825,0,0,40685.3978703704,2011-05-22,09:32:56
30.618335,114.25475,0,0,40685.3978819444,2011-05-22,09:32:57
30.6183183333333,114.254678333333,0,0,40685.3978935185,2011-05-22,09:32:58
30.6183,114.254606666667,0,0,40685.3979050926,2011-05-22,09:32:59
30.6182833333333,114.254543333333,0,0,40685.3979166667,2011-05-22,09:33:00
30.6182683333333,114.254493333333,0,0,40685.3979282407,2011-05-22,09:33:01
30.6182583333333,114.254458333333,0,0,40685.3979398148,2011-05-22,09:33:02
30.6182516666667,114.254433333333,0,0,40685.3979513889,2011-05-22,09:33:03
30.618245,114.254411666667,0,0,40685.397962963,2011-05-22,09:33:04
30.6182383333333,114.254388333333,0,0,40685.397974537,2011-05-22,09:33:05
30.61823,114.254366666667,0,0,40685.3979861111,2011-05-22,09:33:06
30.6182233333333,114.254341666667,0,0,40685.3979976852,2011-05-22,09:33:07
30.618215,114.254313333333,0,0,40685.3980092593,2011-05-22,09:33:08
30.6182083333333,114.254285,0,0,40685.3980208333,2011-05-22,09:33:09
30.6182033333333,114.25426,0,0,40685.3980324074,2011-05-22,09:33:10
30.6182,114.254235,0,0,40685.3980439815,2011-05-22,09:33:11
30.6181983333333,114.254205,0,0,40685.3980555556,2011-05-22,09:33:12
30.6182016666667,114.254171666667,0,0,40685.3980671296,2011-05-22,09:33:13
30.6182066666667,114.254135,0,0,40685.3980787037,2011-05-22,09:33:14
30.6182166666667,114.254095,0,0,40685.3980902778,2011-05-22,09:33:15
30.6182316666667,114.254055,0,0,40685.3981018519,2011-05-22,09:33:16
30.61826,114.254023333333,0,0,40685.3981134259,2011-05-22,09:33:17
30.6182966666667,114.254001666667,0,0,40685.398125,2011-05-22,09:33:18
30.6183366666667,114.253981666667,0,0,40685.3981365741,2011-05-22,09:33:19
30.618385,114.253968333333,0,0,40685.3981481481,2011-05-22,09:33:20
30.61844,114.253951666667,0,0,40685.3981597222,2011-05-22,09:33:21
30.6185016666667,114.253931666667,0,0,40685.3981712963,2011-05-22,09:33:22
30.6185666666667,114.25391,0,0,40685.3981828704,2011-05-22,09:33:23
30.6186366666667,114.253886666667,0,0,40685.3981944444,2011-05-22,09:33:24
30.6187116666667,114.253863333333,0,0,40685.3982060185,2011-05-22,09:33:25
30.6187883333333,114.25384,0,0,40685.3982175926,2011-05-22,09:33:26
30.6188683333333,114.253818333333,0,0,40685.3982291667,2011-05-22,09:33:27
30.6189466666667,114.25379,0,0,40685.3982407407,2011-05-22,09:33:28
30.6190216666667,114.253765,0,0,40685.3982523148,2011-05-22,09:33:29
30.6190866666667,114.253746666667,0,0,40685.3982638889,2011-05-22,09:33:30
30.619135,114.253733333333,0,0,40685.398275463,2011-05-22,09:33:31
30.619175,114.253685,0,0,40685.398287037,2011-05-22,09:33:32
30.6191983333333,114.25363,0,0,40685.3982986111,2011-05-22,09:33:33
30.6192066666667,114.253611666667,0,0,40685.3983101852,2011-05-22,09:33:34
30.6192066666667,114.253615,0,0,40685.3983217593,2011-05-22,09:33:35
30.6192116666667,114.25362,0,0,40685.3983333333,2011-05-22,09:33:36
30.6192183333333,114.253623333333,0,0,40685.3983449074,2011-05-22,09:33:37
30.6192316666667,114.253625,0,0,40685.3983564815,2011-05-22,09:33:38
30.6192516666667,114.253635,0,0,40685.3983680556,2011-05-22,09:33:39
30.619275,114.253666666667,0,0,40685.3983796296,2011-05-22,09:33:40
30.619305,114.253688333333,0,0,40685.3983912037,2011-05-22,09:33:41
30.6193416666667,114.253705,0,0,40685.3984027778,2011-05-22,09:33:42
30.6193883333333,114.253718333333,0,0,40685.3984143519,2011-05-22,09:33:43
30.619435,114.253721666667,0,0,40685.3984259259,2011-05-22,09:33:44
30.619485,114.25372,0,0,40685.3984375,2011-05-22,09:33:45
30.6195383333333,114.253706666667,0,0,40685.3984490741,2011-05-22,09:33:46
30.6195983333333,114.253703333333,0,0,40685.3984606481,2011-05-22,09:33:47
30.6196583333333,114.253696666667,0,0,40685.3984722222,2011-05-22,09:33:48
30.6197216666667,114.25368,0,0,40685.3984837963,2011-05-22,09:33:49
30.6197883333333,114.253665,0,0,40685.3984953704,2011-05-22,09:33:50
30.619855,114.253645,0,0,40685.3985069444,2011-05-22,09:33:51
30.6199166666667,114.253621666667,0,0,40685.3985185185,2011-05-22,09:33:52
30.6199683333333,114.253605,0,0,40685.3985300926,2011-05-22,09:33:53
30.6200066666667,114.253581666667,0,0,40685.3985416667,2011-05-22,09:33:54
30.62004,114.25357,0,0,40685.3985532407,2011-05-22,09:33:55
30.6200716666667,114.253551666667,0,0,40685.3985648148,2011-05-22,09:33:56
30.6201016666667,114.25354,0,0,40685.3985763889,2011-05-22,09:33:57
30.6201266666667,114.25353,0,0,40685.398587963,2011-05-22,09:33:58
30.6201516666667,114.253523333333,0,0,40685.398599537,2011-05-22,09:33:59
30.6201816666667,114.253518333333,0,0,40685.3986111111,2011-05-22,09:34:00
30.6202083333333,114.253511666667,0,0,40685.3986226852,2011-05-22,09:34:01
30.6202366666667,114.2535,0,0,40685.3986342593,2011-05-22,09:34:02
30.62027,114.253486666667,0,0,40685.3986458333,2011-05-22,09:34:03
30.6203066666667,114.253471666667,0,0,40685.3986574074,2011-05-22,09:34:04
30.620345,114.253461666667,0,0,40685.3986689815,2011-05-22,09:34:05
30.620385,114.25345,0,0,40685.3986805556,2011-05-22,09:34:06
30.6204183333333,114.253415,0,0,40685.3986921296,2011-05-22,09:34:07
30.6204666666667,114.253398333333,0,0,40685.3987037037,2011-05-22,09:34:08
30.6205116666667,114.253376666667,0,0,40685.3987152778,2011-05-22,09:34:09
30.620555,114.253375,0,0,40685.3987268518,2011-05-22,09:34:10
30.6205983333333,114.253361666667,0,0,40685.3987384259,2011-05-22,09:34:11
30.6206383333333,114.253346666667,0,0,40685.39875,2011-05-22,09:34:12
30.62068,114.253335,0,0,40685.3987615741,2011-05-22,09:34:13
30.6207233333333,114.253321666667,0,0,40685.3987731481,2011-05-22,09:34:14
30.620765,114.253305,0,0,40685.3987847222,2011-05-22,09:34:15
30.620815,114.253293333333,0,0,40685.3987962963,2011-05-22,09:34:16
30.6208633333333,114.25328,0,0,40685.3988078704,2011-05-22,09:34:17
30.6209133333333,114.253265,0,0,40685.3988194444,2011-05-22,09:34:18
30.6209566666667,114.253251666667,0,0,40685.3988310185,2011-05-22,09:34:19
30.6209966666667,114.253238333333,0,0,40685.3988425926,2011-05-22,09:34:20
30.6210333333333,114.253223333333,0,0,40685.3988541667,2011-05-22,09:34:21
30.621065,114.25321,0,0,40685.3988657407,2011-05-22,09:34:22
30.621085,114.253203333333,0,0,40685.3988773148,2011-05-22,09:34:23
30.621095,114.253196666667,0,0,40685.3988888889,2011-05-22,09:34:24
30.6211016666667,114.253193333333,0,0,40685.398900463,2011-05-22,09:34:25
30.6211116666667,114.253186666667,0,0,40685.398912037,2011-05-22,09:34:26
30.62112,114.253183333333,0,0,40685.3989236111,2011-05-22,09:34:27
30.6211283333333,114.25318,0,0,40685.3989351852,2011-05-22,09:34:28
30.621135,114.253178333333,0,0,40685.3989467593,2011-05-22,09:34:29
30.621145,114.253176666667,0,0,40685.3989583333,2011-05-22,09:34:30
30.6211566666667,114.253175,0,0,40685.3989699074,2011-05-22,09:34:31
30.6211716666667,114.253171666667,0,0,40685.3989814815,2011-05-22,09:34:32
30.6211916666667,114.253168333333,0,0,40685.3989930556,2011-05-22,09:34:33
30.6212116666667,114.253161666667,0,0,40685.3990046296,2011-05-22,09:34:34
30.6212333333333,114.253156666667,0,0,40685.3990162037,2011-05-22,09:34:35
30.6212566666667,114.25315,0,0,40685.3990277778,2011-05-22,09:34:36
30.6212816666667,114.253146666667,0,0,40685.3990393518,2011-05-22,09:34:37
30.6213066666667,114.253143333333,0,0,40685.3990509259,2011-05-22,09:34:38
30.6213333333333,114.253141666667,0,0,40685.3990625,2011-05-22,09:34:39
30.6213583333333,114.253135,0,0,40685.3990740741,2011-05-22,09:34:40
30.6213766666667,114.253126666667,0,0,40685.3990856481,2011-05-22,09:34:41
30.6213933333333,114.253118333333,0,0,40685.3990972222,2011-05-22,09:34:42
30.6214083333333,114.253111666667,0,0,40685.3991087963,2011-05-22,09:34:43
30.6214266666667,114.253108333333,0,0,40685.3991203704,2011-05-22,09:34:44
30.621445,114.253101666667,0,0,40685.3991319444,2011-05-22,09:34:45
30.62146,114.253093333333,0,0,40685.3991435185,2011-05-22,09:34:46
30.621475,114.253085,0,0,40685.3991550926,2011-05-22,09:34:47
30.621485,114.25307,0,0,40685.3991666667,2011-05-22,09:34:48
30.62149,114.253058333333,0,0,40685.3991782407,2011-05-22,09:34:49
30.6214933333333,114.253046666667,0,0,40685.3991898148,2011-05-22,09:34:50
30.6214983333333,114.253036666667,0,0,40685.3992013889,2011-05-22,09:34:51
30.6215,114.253028333333,0,0,40685.399212963,2011-05-22,09:34:52
30.6215016666667,114.253026666667,0,0,40685.399224537,2011-05-22,09:34:53
30.6215,114.253021666667,0,0,40685.3992361111,2011-05-22,09:34:54
30.6215,114.253015,0,0,40685.3992476852,2011-05-22,09:34:55
30.6215016666667,114.253008333333,0,0,40685.3992592593,2011-05-22,09:34:56
30.6215,114.253001666667,0,0,40685.3992708333,2011-05-22,09:34:57
30.6214966666667,114.252983333333,0,0,40685.3992824074,2011-05-22,09:34:58
30.62149,114.252963333333,0,0,40685.3992939815,2011-05-22,09:34:59
30.62148,114.252936666667,0,0,40685.3993055556,2011-05-22,09:35:00
30.6214716666667,114.252906666667,0,0,40685.3993171296,2011-05-22,09:35:01
30.6214616666667,114.252873333333,0,0,40685.3993287037,2011-05-22,09:35:02
30.6214533333333,114.252845,0,0,40685.3993402778,2011-05-22,09:35:03
30.6214433333333,114.25282,0,0,40685.3993518518,2011-05-22,09:35:04
30.6214233333333,114.252808333333,0,0,40685.3993634259,2011-05-22,09:35:05
30.6213966666667,114.252798333333,0,0,40685.399375,2011-05-22,09:35:06
30.6213716666667,114.252795,0,0,40685.3993865741,2011-05-22,09:35:07
30.62135,114.2528,0,0,40685.3993981481,2011-05-22,09:35:08
30.6213266666667,114.252808333333,0,0,40685.3994097222,2011-05-22,09:35:09
30.6213016666667,114.252815,0,0,40685.3994212963,2011-05-22,09:35:10
30.6212766666667,114.252825,0,0,40685.3994328704,2011-05-22,09:35:11
30.6212483333333,114.252833333333,0,0,40685.3994444444,2011-05-22,09:35:12
30.62122,114.252843333333,0,0,40685.3994560185,2011-05-22,09:35:13
30.621185,114.25285,0,0,40685.3994675926,2011-05-22,09:35:14
30.6211516666667,114.252856666667,0,0,40685.3994791667,2011-05-22,09:35:15
30.6211166666667,114.252865,0,0,40685.3994907407,2011-05-22,09:35:16
30.6210833333333,114.252876666667,0,0,40685.3995023148,2011-05-22,09:35:17
30.6210516666667,114.25289,0,0,40685.3995138889,2011-05-22,09:35:18
30.62102,114.252901666667,0,0,40685.399525463,2011-05-22,09:35:19
30.6209933333333,114.252913333333,0,0,40685.399537037,2011-05-22,09:35:20
30.6209683333333,114.252921666667,0,0,40685.3995486111,2011-05-22,09:35:21
30.6209483333333,114.252926666667,0,0,40685.3995601852,2011-05-22,09:35:22
30.6209333333333,114.252933333333,0,0,40685.3995717593,2011-05-22,09:35:23
30.62092,114.252938333333,0,0,40685.3995833333,2011-05-22,09:35:24
30.6209016666667,114.252946666667,0,0,40685.3995949074,2011-05-22,09:35:25
30.620885,114.252951666667,0,0,40685.3996064815,2011-05-22,09:35:26
30.6208666666667,114.252951666667,0,0,40685.3996180556,2011-05-22,09:35:27
30.62085,114.252948333333,0,0,40685.3996296296,2011-05-22,09:35:28
30.6208366666667,114.252941666667,0,0,40685.3996412037,2011-05-22,09:35:29
30.6208266666667,114.252931666667,0,0,40685.3996527778,2011-05-22,09:35:30
30.62082,114.25292,0,0,40685.3996643518,2011-05-22,09:35:31
30.6208133333333,114.252908333333,0,0,40685.3996759259,2011-05-22,09:35:32
30.6208033333333,114.252898333333,0,0,40685.3996875,2011-05-22,09:35:33
30.620795,114.252878333333,0,0,40685.3996990741,2011-05-22,09:35:34
30.6207866666667,114.252855,0,0,40685.3997106481,2011-05-22,09:35:35
30.6207783333333,114.252828333333,0,0,40685.3997222222,2011-05-22,09:35:36
30.6207733333333,114.252796666667,0,0,40685.3997337963,2011-05-22,09:35:37
30.6207633333333,114.252761666667,0,0,40685.3997453704,2011-05-22,09:35:38
30.6207533333333,114.252718333333,0,0,40685.3997569444,2011-05-22,09:35:39
30.62074,114.25267,0,0,40685.3997685185,2011-05-22,09:35:40
30.620725,114.252616666667,0,0,40685.3997800926,2011-05-22,09:35:41
30.62071,114.25256,0,0,40685.3997916667,2011-05-22,09:35:42
30.6206983333333,114.2525,0,0,40685.3998032407,2011-05-22,09:35:43
30.6206883333333,114.252441666667,0,0,40685.3998148148,2011-05-22,09:35:44
30.6206783333333,114.252381666667,0,0,40685.3998263889,2011-05-22,09:35:45
30.62067,114.252326666667,0,0,40685.399837963,2011-05-22,09:35:46
30.6206566666667,114.252276666667,0,0,40685.399849537,2011-05-22,09:35:47
30.6206466666667,114.252231666667,0,0,40685.3998611111,2011-05-22,09:35:48
30.620635,114.25219,0,0,40685.3998726852,2011-05-22,09:35:49
30.6206266666667,114.252153333333,0,0,40685.3998842593,2011-05-22,09:35:50
30.6206216666667,114.252123333333,0,0,40685.3998958333,2011-05-22,09:35:51
30.6206166666667,114.252103333333,0,0,40685.3999074074,2011-05-22,09:35:52
30.6206133333333,114.252088333333,0,0,40685.3999189815,2011-05-22,09:35:53
30.6206083333333,114.252075,0,0,40685.3999305556,2011-05-22,09:35:54
30.6205983333333,114.252063333333,0,0,40685.3999421296,2011-05-22,09:35:55
30.620585,114.252056666667,0,0,40685.3999537037,2011-05-22,09:35:56
30.620565,114.252058333333,0,0,40685.3999652778,2011-05-22,09:35:57
30.6205583333333,114.25206,0,0,40685.3999768518,2011-05-22,09:35:58
30.6205466666667,114.252066666667,0,0,40685.3999884259,2011-05-22,09:35:59
30.6205383333333,114.252076666667,0,0,40685.4,2011-05-22,09:36:00
30.62053,114.252083333333,0,0,40685.4000115741,2011-05-22,09:36:01
30.6205233333333,114.252086666667,0,0,40685.4000231481,2011-05-22,09:36:02
30.6205183333333,114.252076666667,0,0,40685.4005902778,2011-05-22,09:36:51
30.6205183333333,114.25208,0,0,40685.4006018518,2011-05-22,09:36:52
30.6205366666667,114.252083333333,0,0,40685.4007175926,2011-05-22,09:37:02
30.620535,114.252085,0,0,40685.4007291667,2011-05-22,09:37:03
30.62054,114.25208,0,0,40685.4007407407,2011-05-22,09:37:04
30.620215,114.250288333333,0,0,40685.4184259259,2011-05-22,10:02:32
30.6200016666667,114.250268333333,0,0,40685.4356944444,2011-05-22,10:27:24
30.620005,114.250271666667,0,0,40685.4357060185,2011-05-22,10:27:25
30.6225933333333,114.247355,0,0,40685.4387037037,2011-05-22,10:31:44
30.6226083333333,114.24733,0,0,40685.4387152778,2011-05-22,10:31:45
30.6226316666667,114.24731,0,0,40685.4387268518,2011-05-22,10:31:46
30.6226183333333,114.247316666667,0,0,40685.4387384259,2011-05-22,10:31:47
30.6226533333333,114.247268333333,0,0,40685.43875,2011-05-22,10:31:48
30.622755,114.247123333333,0,0,40685.4387615741,2011-05-22,10:31:49
30.6228466666667,114.246996666667,0,0,40685.4387731481,2011-05-22,10:31:50
30.6228833333333,114.246923333333,0,0,40685.4387847222,2011-05-22,10:31:51
30.6229216666667,114.24687,0,0,40685.4387962963,2011-05-22,10:31:52
30.6229516666667,114.246816666667,0,0,40685.4388078704,2011-05-22,10:31:53
30.622985,114.246775,0,0,40685.4388194444,2011-05-22,10:31:54
30.6230016666667,114.246731666667,0,0,40685.4388310185,2011-05-22,10:31:55
30.62297,114.246778333333,0,0,40685.4388425926,2011-05-22,10:31:56
30.6230116666667,114.24675,0,0,40685.4388541667,2011-05-22,10:31:57
30.623015,114.246745,0,0,40685.4388657407,2011-05-22,10:31:58
30.6230416666667,114.24671,0,0,40685.4388773148,2011-05-22,10:31:59
30.62306,114.246695,0,0,40685.4388888889,2011-05-22,10:32:00
30.6230516666667,114.24671,0,0,40685.438900463,2011-05-22,10:32:01
30.62306,114.246701666667,0,0,40685.438912037,2011-05-22,10:32:02
30.6230383333333,114.246703333333,0,0,40685.4389236111,2011-05-22,10:32:03
30.62302,114.246703333333,0,0,40685.4389351852,2011-05-22,10:32:04
30.6230333333333,114.246683333333,0,0,40685.4389467593,2011-05-22,10:32:05
30.6230633333333,114.246681666667,0,0,40685.4389583333,2011-05-22,10:32:06
30.623075,114.246665,0,0,40685.4389699074,2011-05-22,10:32:07
30.62311,114.246613333333,0,0,40685.4389814815,2011-05-22,10:32:08
30.623155,114.246555,0,0,40685.4389930556,2011-05-22,10:32:09
30.6231866666667,114.24652,0,0,40685.4390046296,2011-05-22,10:32:10
30.6231933333333,114.246508333333,0,0,40685.4390162037,2011-05-22,10:32:11
30.6233133333333,114.246365,0,0,40685.4390277778,2011-05-22,10:32:12
30.6234466666667,114.24619,0,0,40685.4390393518,2011-05-22,10:32:13
30.6234966666667,114.246151666667,0,0,40685.4390509259,2011-05-22,10:32:14
30.62129,114.250738333333,0,0,40685.5025,2011-05-22,12:03:36
30.6211166666667,114.250971666667,0,0,40685.5113773148,2011-05-22,12:16:23
30.6212033333333,114.250996666667,0,0,40685.5130671296,2011-05-22,12:18:49
