# Supplementary material for: Research on differential privacy protection method based on user tendency
Source: PLoS One. 2023 Oct 26;18(10):e0288823. doi: 10.1371/journal.pone.0288823 (PMC10602288; doi:10.1371/journal.pone.0288823)
Supplement: S5 Data — (ZIP) [file pone.0288823.s005.zip › Data 5-5/148/Trajectory/20110710022237.plt]

Geolife trajectory
WGS 84
Altitude is in Feet
Reserved 3
0,2,255,My Track,0,0,2,8421376
0
39.9769983333333,116.33189,0,0,40734.0990393519,2011-07-10,02:22:37
39.976945,116.331891666667,0,0,40734.0990509259,2011-07-10,02:22:38
39.976935,116.33188,0,0,40734.0990625,2011-07-10,02:22:39
39.976935,116.331878333333,0,0,40734.0990740741,2011-07-10,02:22:40
39.9769316666667,116.331876666667,0,0,40734.0990856481,2011-07-10,02:22:41
39.9769166666667,116.331868333333,0,0,40734.0990972222,2011-07-10,02:22:42
39.9769,116.331858333333,0,0,40734.0991087963,2011-07-10,02:22:43
39.9768933333333,116.331848333333,0,0,40734.0991203704,2011-07-10,02:22:44
39.9768866666667,116.331836666667,0,0,40734.0991319444,2011-07-10,02:22:45
39.976875,116.331823333333,0,0,40734.0991435185,2011-07-10,02:22:46
39.9768633333333,116.331813333333,0,0,40734.0991550926,2011-07-10,02:22:47
39.9768516666667,116.331801666667,0,0,40734.0991666667,2011-07-10,02:22:48
39.9768366666667,116.331793333333,0,0,40734.0991782407,2011-07-10,02:22:49
39.9768266666667,116.33179,0,0,40734.0991898148,2011-07-10,02:22:50
39.9768116666667,116.331793333333,0,0,40734.0992013889,2011-07-10,02:22:51
39.9767933333333,116.331801666667,0,0,40734.099212963,2011-07-10,02:22:52
39.9767766666667,116.331811666667,0,0,40734.099224537,2011-07-10,02:22:53
39.976765,116.33182,0,0,40734.0992361111,2011-07-10,02:22:54
39.97675,116.331833333333,0,0,40734.0992476852,2011-07-10,02:22:55
39.9767383333333,116.331846666667,0,0,40734.0992592593,2011-07-10,02:22:56
39.976725,116.331858333333,0,0,40734.0992708333,2011-07-10,02:22:57
39.97671,116.331863333333,0,0,40734.0992824074,2011-07-10,02:22:58
39.976695,116.33186,0,0,40734.0992939815,2011-07-10,02:22:59
39.9766783333333,116.33186,0,0,40734.0993055556,2011-07-10,02:23:00
39.9766566666667,116.331858333333,0,0,40734.0993171296,2011-07-10,02:23:01
39.9766283333333,116.331855,0,0,40734.0993287037,2011-07-10,02:23:02
39.9766066666667,116.33185,0,0,40734.0993402778,2011-07-10,02:23:03
39.9765816666667,116.331841666667,0,0,40734.0993518519,2011-07-10,02:23:04
39.9765483333333,116.331831666667,0,0,40734.0993634259,2011-07-10,02:23:05
39.9765133333333,116.331821666667,0,0,40734.099375,2011-07-10,02:23:06
39.9764733333333,116.331815,0,0,40734.0993865741,2011-07-10,02:23:07
39.976445,116.331808333333,0,0,40734.0993981481,2011-07-10,02:23:08
39.9764016666667,116.331798333333,0,0,40734.0994097222,2011-07-10,02:23:09
39.9763716666667,116.331798333333,0,0,40734.0994212963,2011-07-10,02:23:10
39.9763533333333,116.331803333333,0,0,40734.0994328704,2011-07-10,02:23:11
39.9762883333333,116.33179,0,0,40734.0994444444,2011-07-10,02:23:12
39.9762666666667,116.331793333333,0,0,40734.0994560185,2011-07-10,02:23:13
39.976245,116.331798333333,0,0,40734.0994675926,2011-07-10,02:23:14
39.9762116666667,116.331788333333,0,0,40734.0994791667,2011-07-10,02:23:15
39.9761933333333,116.331781666667,0,0,40734.0994907407,2011-07-10,02:23:16
39.9761766666667,116.331775,0,0,40734.0995023148,2011-07-10,02:23:17
39.976155,116.33177,0,0,40734.0995138889,2011-07-10,02:23:18
39.9761316666667,116.331761666667,0,0,40734.099525463,2011-07-10,02:23:19
39.9761016666667,116.33175,0,0,40734.099537037,2011-07-10,02:23:20
39.9760883333333,116.331748333333,0,0,40734.0995486111,2011-07-10,02:23:21
39.9760733333333,116.331746666667,0,0,40734.0995601852,2011-07-10,02:23:22
39.97608,116.331753333333,0,0,40734.0995717593,2011-07-10,02:23:23
39.9760683333333,116.331755,0,0,40734.0995833333,2011-07-10,02:23:24
39.9760566666667,116.331755,0,0,40734.0995949074,2011-07-10,02:23:25
39.97606,116.33175,0,0,40734.0996064815,2011-07-10,02:23:26
39.976045,116.33175,0,0,40734.0996180556,2011-07-10,02:23:27
39.9760416666667,116.33175,0,0,40734.0996296296,2011-07-10,02:23:28
39.9760216666667,116.331745,0,0,40734.0996412037,2011-07-10,02:23:29
39.97602,116.331738333333,0,0,40734.0996527778,2011-07-10,02:23:30
39.9760133333333,116.331733333333,0,0,40734.0996643519,2011-07-10,02:23:31
39.9760116666667,116.331733333333,0,0,40734.0996759259,2011-07-10,02:23:32
39.9759866666667,116.331728333333,0,0,40734.0996875,2011-07-10,02:23:33
39.9759733333333,116.331726666667,0,0,40734.0996990741,2011-07-10,02:23:34
39.9759816666667,116.33173,0,0,40734.0997106481,2011-07-10,02:23:35
39.9760183333333,116.331733333333,0,0,40734.0997222222,2011-07-10,02:23:36
39.9760416666667,116.331735,0,0,40734.0997337963,2011-07-10,02:23:37
39.9760333333333,116.33173,0,0,40734.0997453704,2011-07-10,02:23:38
39.9760916666667,116.331821666667,0,0,40734.0997569444,2011-07-10,02:23:39
39.976095,116.331836666667,0,0,40734.0997685185,2011-07-10,02:23:40
39.9760933333333,116.33185,0,0,40734.0997800926,2011-07-10,02:23:41
39.9760916666667,116.331855,0,0,40734.0997916667,2011-07-10,02:23:42
39.976075,116.331855,0,0,40734.0998032407,2011-07-10,02:23:43
39.97605,116.331853333333,0,0,40734.0998148148,2011-07-10,02:23:44
39.9760266666667,116.331853333333,0,0,40734.0998263889,2011-07-10,02:23:45
39.97602,116.331861666667,0,0,40734.099837963,2011-07-10,02:23:46
39.9760066666667,116.331863333333,0,0,40734.099849537,2011-07-10,02:23:47
39.9759983333333,116.33187,0,0,40734.0998611111,2011-07-10,02:23:48
39.97599,116.331871666667,0,0,40734.0998726852,2011-07-10,02:23:49
39.975975,116.331873333333,0,0,40734.0998842593,2011-07-10,02:23:50
39.9759633333333,116.331876666667,0,0,40734.0998958333,2011-07-10,02:23:51
39.9759466666667,116.331881666667,0,0,40734.0999074074,2011-07-10,02:23:52
39.9759333333333,116.331888333333,0,0,40734.0999189815,2011-07-10,02:23:53
39.97592,116.33189,0,0,40734.0999305556,2011-07-10,02:23:54
39.9759016666667,116.331891666667,0,0,40734.0999421296,2011-07-10,02:23:55
39.9758833333333,116.331893333333,0,0,40734.0999537037,2011-07-10,02:23:56
39.975865,116.331893333333,0,0,40734.0999652778,2011-07-10,02:23:57
39.9758533333333,116.331895,0,0,40734.0999768519,2011-07-10,02:23:58
39.975845,116.331903333333,0,0,40734.0999884259,2011-07-10,02:23:59
39.9758316666667,116.33191,0,0,40734.1,2011-07-10,02:24:00
39.9758183333333,116.331911666667,0,0,40734.1000115741,2011-07-10,02:24:01
39.9758066666667,116.331916666667,0,0,40734.1000231481,2011-07-10,02:24:02
39.97579,116.331921666667,0,0,40734.1000347222,2011-07-10,02:24:03
39.9757683333333,116.331925,0,0,40734.1000462963,2011-07-10,02:24:04
39.9757566666667,116.331923333333,0,0,40734.1000578704,2011-07-10,02:24:05
39.9757433333333,116.331925,0,0,40734.1000694444,2011-07-10,02:24:06
39.9757266666667,116.331931666667,0,0,40734.1000810185,2011-07-10,02:24:07
39.9757083333333,116.331935,0,0,40734.1000925926,2011-07-10,02:24:08
39.9756933333333,116.331941666667,0,0,40734.1001041667,2011-07-10,02:24:09
39.97568,116.331953333333,0,0,40734.1001157407,2011-07-10,02:24:10
39.9756683333333,116.331965,0,0,40734.1001273148,2011-07-10,02:24:11
39.9756566666667,116.331976666667,0,0,40734.1001388889,2011-07-10,02:24:12
39.9756483333333,116.331991666667,0,0,40734.100150463,2011-07-10,02:24:13
39.9756433333333,116.332008333333,0,0,40734.100162037,2011-07-10,02:24:14
39.9756383333333,116.332023333333,0,0,40734.1001736111,2011-07-10,02:24:15
39.975635,116.332041666667,0,0,40734.1001851852,2011-07-10,02:24:16
39.9756233333333,116.332055,0,0,40734.1001967593,2011-07-10,02:24:17
39.975625,116.332078333333,0,0,40734.1002083333,2011-07-10,02:24:18
39.9756216666667,116.332096666667,0,0,40734.1002199074,2011-07-10,02:24:19
39.9756133333333,116.332113333333,0,0,40734.1002314815,2011-07-10,02:24:20
39.975595,116.332126666667,0,0,40734.1002430556,2011-07-10,02:24:21
39.975585,116.332141666667,0,0,40734.1002546296,2011-07-10,02:24:22
39.9755866666667,116.332156666667,0,0,40734.1002662037,2011-07-10,02:24:23
39.9755933333333,116.332176666667,0,0,40734.1002777778,2011-07-10,02:24:24
39.9755933333333,116.332198333333,0,0,40734.1002893519,2011-07-10,02:24:25
39.975635,116.332235,0,0,40734.1003009259,2011-07-10,02:24:26
39.975645,116.332258333333,0,0,40734.1003125,2011-07-10,02:24:27
39.9756316666667,116.332273333333,0,0,40734.1003240741,2011-07-10,02:24:28
39.9756333333333,116.332293333333,0,0,40734.1003356481,2011-07-10,02:24:29
39.97563,116.33231,0,0,40734.1003472222,2011-07-10,02:24:30
39.9756166666667,116.332326666667,0,0,40734.1003587963,2011-07-10,02:24:31
39.9756166666667,116.332346666667,0,0,40734.1003703704,2011-07-10,02:24:32
39.9756116666667,116.332363333333,0,0,40734.1003819444,2011-07-10,02:24:33
39.9753166666667,116.332393333333,0,0,40734.1004050926,2011-07-10,02:24:35
39.9752966666667,116.332405,0,0,40734.1004166667,2011-07-10,02:24:36
39.9752916666667,116.332418333333,0,0,40734.1004282407,2011-07-10,02:24:37
39.97529,116.332436666667,0,0,40734.1004398148,2011-07-10,02:24:38
39.975275,116.33245,0,0,40734.1004513889,2011-07-10,02:24:39
39.97526,116.332461666667,0,0,40734.100462963,2011-07-10,02:24:40
39.975245,116.332475,0,0,40734.100474537,2011-07-10,02:24:41
39.9752266666667,116.332483333333,0,0,40734.1004861111,2011-07-10,02:24:42
39.975215,116.332498333333,0,0,40734.1004976852,2011-07-10,02:24:43
39.97521,116.332516666667,0,0,40734.1005092593,2011-07-10,02:24:44
39.9752016666667,116.332531666667,0,0,40734.1005208333,2011-07-10,02:24:45
39.97519,116.332546666667,0,0,40734.1005324074,2011-07-10,02:24:46
39.975185,116.332563333333,0,0,40734.1005439815,2011-07-10,02:24:47
39.975175,116.332575,0,0,40734.1005555556,2011-07-10,02:24:48
39.9751666666667,116.332588333333,0,0,40734.1005671296,2011-07-10,02:24:49
39.9751616666667,116.3326,0,0,40734.1005787037,2011-07-10,02:24:50
39.9751466666667,116.33261,0,0,40734.1005902778,2011-07-10,02:24:51
39.9751333333333,116.332618333333,0,0,40734.1006018519,2011-07-10,02:24:52
39.975125,116.33263,0,0,40734.1006134259,2011-07-10,02:24:53
39.97513,116.33265,0,0,40734.100625,2011-07-10,02:24:54
39.97512,116.33266,0,0,40734.1006365741,2011-07-10,02:24:55
39.9751166666667,116.332675,0,0,40734.1006481481,2011-07-10,02:24:56
39.9751366666667,116.3327,0,0,40734.1006597222,2011-07-10,02:24:57
39.9751283333333,116.332713333333,0,0,40734.1006712963,2011-07-10,02:24:58
39.9751233333333,116.332725,0,0,40734.1006828704,2011-07-10,02:24:59
39.9751166666667,116.33274,0,0,40734.1006944444,2011-07-10,02:25:00
39.9751166666667,116.332755,0,0,40734.1007060185,2011-07-10,02:25:01
39.97512,116.332778333333,0,0,40734.1007175926,2011-07-10,02:25:02
39.9751183333333,116.332795,0,0,40734.1007291667,2011-07-10,02:25:03
39.9751166666667,116.332811666667,0,0,40734.1007407407,2011-07-10,02:25:04
39.9751216666667,116.332831666667,0,0,40734.1007523148,2011-07-10,02:25:05
39.975115,116.332848333333,0,0,40734.1007638889,2011-07-10,02:25:06
39.9751266666667,116.332885,0,0,40734.100775463,2011-07-10,02:25:07
39.97513,116.332905,0,0,40734.100787037,2011-07-10,02:25:08
39.9751333333333,116.332926666667,0,0,40734.1007986111,2011-07-10,02:25:09
39.9751366666667,116.332946666667,0,0,40734.1008101852,2011-07-10,02:25:10
39.9751333333333,116.332965,0,0,40734.1008217593,2011-07-10,02:25:11
39.9751283333333,116.332978333333,0,0,40734.1008333333,2011-07-10,02:25:12
39.9751233333333,116.332995,0,0,40734.1008449074,2011-07-10,02:25:13
39.9751216666667,116.333015,0,0,40734.1008564815,2011-07-10,02:25:14
39.9751233333333,116.333035,0,0,40734.1008680556,2011-07-10,02:25:15
39.975125,116.333055,0,0,40734.1008796296,2011-07-10,02:25:16
39.9751216666667,116.333065,0,0,40734.1008912037,2011-07-10,02:25:17
39.9751133333333,116.333081666667,0,0,40734.1009027778,2011-07-10,02:25:18
39.9751216666667,116.333106666667,0,0,40734.1009143519,2011-07-10,02:25:19
39.9751166666667,116.333123333333,0,0,40734.1009259259,2011-07-10,02:25:20
39.9751183333333,116.33314,0,0,40734.1009375,2011-07-10,02:25:21
39.97513,116.333155,0,0,40734.1009490741,2011-07-10,02:25:22
39.9751383333333,116.333175,0,0,40734.1009606481,2011-07-10,02:25:23
39.9751433333333,116.333196666667,0,0,40734.1009722222,2011-07-10,02:25:24
39.975135,116.33321,0,0,40734.1009837963,2011-07-10,02:25:25
39.9751416666667,116.333226666667,0,0,40734.1009953704,2011-07-10,02:25:26
39.9751466666667,116.333246666667,0,0,40734.1010069444,2011-07-10,02:25:27
39.9751583333333,116.333268333333,0,0,40734.1010185185,2011-07-10,02:25:28
39.9751666666667,116.333291666667,0,0,40734.1010300926,2011-07-10,02:25:29
39.975165,116.33331,0,0,40734.1010416667,2011-07-10,02:25:30
39.97517,116.333331666667,0,0,40734.1010532407,2011-07-10,02:25:31
39.9751616666667,116.333348333333,0,0,40734.1010648148,2011-07-10,02:25:32
39.9751533333333,116.333368333333,0,0,40734.1010763889,2011-07-10,02:25:33
39.9751433333333,116.333385,0,0,40734.101087963,2011-07-10,02:25:34
39.9751333333333,116.333403333333,0,0,40734.101099537,2011-07-10,02:25:35
39.9751233333333,116.33342,0,0,40734.1011111111,2011-07-10,02:25:36
39.9751116666667,116.333438333333,0,0,40734.1011226852,2011-07-10,02:25:37
39.97511,116.33346,0,0,40734.1011342593,2011-07-10,02:25:38
39.975095,116.33348,0,0,40734.1011458333,2011-07-10,02:25:39
39.97508,116.333493333333,0,0,40734.1011574074,2011-07-10,02:25:40
39.9750633333333,116.333508333333,0,0,40734.1011689815,2011-07-10,02:25:41
39.975045,116.333516666667,0,0,40734.1011805556,2011-07-10,02:25:42
39.975065,116.333536666667,0,0,40734.1011921296,2011-07-10,02:25:43
39.9750666666667,116.333555,0,0,40734.1012037037,2011-07-10,02:25:44
39.975055,116.333563333333,0,0,40734.1012152778,2011-07-10,02:25:45
39.9750283333333,116.333566666667,0,0,40734.1012268519,2011-07-10,02:25:46
39.97501,116.333575,0,0,40734.1012384259,2011-07-10,02:25:47
39.9749933333333,116.33358,0,0,40734.10125,2011-07-10,02:25:48
39.97498,116.333581666667,0,0,40734.1012615741,2011-07-10,02:25:49
39.9749716666667,116.33358,0,0,40734.1012731481,2011-07-10,02:25:50
39.9749633333333,116.333575,0,0,40734.1012847222,2011-07-10,02:25:51
39.9749566666667,116.333581666667,0,0,40734.1012962963,2011-07-10,02:25:52
39.9749483333333,116.33359,0,0,40734.1013078704,2011-07-10,02:25:53
39.9749366666667,116.333603333333,0,0,40734.1013194444,2011-07-10,02:25:54
39.9749283333333,116.333615,0,0,40734.1013310185,2011-07-10,02:25:55
39.974905,116.333626666667,0,0,40734.1013425926,2011-07-10,02:25:56
39.9748866666667,116.33363,0,0,40734.1013541667,2011-07-10,02:25:57
39.9748683333333,116.333635,0,0,40734.1013657407,2011-07-10,02:25:58
39.974835,116.333646666667,0,0,40734.1013773148,2011-07-10,02:25:59
39.9748133333333,116.333665,0,0,40734.1013888889,2011-07-10,02:26:00
39.97478,116.333691666667,0,0,40734.101400463,2011-07-10,02:26:01
39.9747583333333,116.333715,0,0,40734.101412037,2011-07-10,02:26:02
39.9747383333333,116.333741666667,0,0,40734.1014236111,2011-07-10,02:26:03
39.9747166666667,116.333763333333,0,0,40734.1014351852,2011-07-10,02:26:04
39.9746883333333,116.33379,0,0,40734.1014467593,2011-07-10,02:26:05
39.9746683333333,116.333821666667,0,0,40734.1014583333,2011-07-10,02:26:06
39.97465,116.333848333333,0,0,40734.1014699074,2011-07-10,02:26:07
39.97464,116.333873333333,0,0,40734.1014814815,2011-07-10,02:26:08
39.9746416666667,116.333886666667,0,0,40734.1014930556,2011-07-10,02:26:09
39.9746416666667,116.333898333333,0,0,40734.1015046296,2011-07-10,02:26:10
39.9750016666667,116.333638333333,0,0,40734.1026967593,2011-07-10,02:27:53
39.975245,116.33366,0,0,40734.1036226852,2011-07-10,02:29:13
39.9752616666667,116.33366,0,0,40734.1036342593,2011-07-10,02:29:14
39.9752866666667,116.333656666667,0,0,40734.1036458333,2011-07-10,02:29:15
39.9753016666667,116.333653333333,0,0,40734.1036574074,2011-07-10,02:29:16
39.9753266666667,116.333651666667,0,0,40734.1036689815,2011-07-10,02:29:17
39.9753633333333,116.333653333333,0,0,40734.1036805556,2011-07-10,02:29:18
39.9754066666667,116.333656666667,0,0,40734.1036921296,2011-07-10,02:29:19
39.975465,116.333656666667,0,0,40734.1037037037,2011-07-10,02:29:20
39.975525,116.33364,0,0,40734.1037152778,2011-07-10,02:29:21
39.97561,116.333586666667,0,0,40734.1037268518,2011-07-10,02:29:22
39.9757033333333,116.333551666667,0,0,40734.1037384259,2011-07-10,02:29:23
39.9757966666667,116.333525,0,0,40734.10375,2011-07-10,02:29:24
39.9759066666667,116.33351,0,0,40734.1037615741,2011-07-10,02:29:25
39.976015,116.333491666667,0,0,40734.1037731481,2011-07-10,02:29:26
39.976125,116.333476666667,0,0,40734.1037847222,2011-07-10,02:29:27
39.976245,116.333455,0,0,40734.1037962963,2011-07-10,02:29:28
39.9763666666667,116.333436666667,0,0,40734.1038078704,2011-07-10,02:29:29
39.9765,116.333418333333,0,0,40734.1038194444,2011-07-10,02:29:30
39.9766416666667,116.3334,0,0,40734.1038310185,2011-07-10,02:29:31
39.9768116666667,116.333396666667,0,0,40734.1038425926,2011-07-10,02:29:32
39.9769683333333,116.33338,0,0,40734.1038541667,2011-07-10,02:29:33
39.9771316666667,116.333356666667,0,0,40734.1038657407,2011-07-10,02:29:34
39.9772933333333,116.333326666667,0,0,40734.1038773148,2011-07-10,02:29:35
39.9774666666667,116.333298333333,0,0,40734.1038888889,2011-07-10,02:29:36
39.977645,116.333265,0,0,40734.103900463,2011-07-10,02:29:37
39.9778133333333,116.333231666667,0,0,40734.103912037,2011-07-10,02:29:38
39.977985,116.333201666667,0,0,40734.1039236111,2011-07-10,02:29:39
39.9781583333333,116.333171666667,0,0,40734.1039351852,2011-07-10,02:29:40
39.9783316666667,116.333136666667,0,0,40734.1039467593,2011-07-10,02:29:41
39.9785083333333,116.333101666667,0,0,40734.1039583333,2011-07-10,02:29:42
39.978685,116.333071666667,0,0,40734.1039699074,2011-07-10,02:29:43
39.9788516666667,116.333038333333,0,0,40734.1039814815,2011-07-10,02:29:44
39.97902,116.333006666667,0,0,40734.1039930556,2011-07-10,02:29:45
39.9791866666667,116.332976666667,0,0,40734.1040046296,2011-07-10,02:29:46
39.9793583333333,116.332951666667,0,0,40734.1040162037,2011-07-10,02:29:47
39.9795266666667,116.332928333333,0,0,40734.1040277778,2011-07-10,02:29:48
39.9796933333333,116.332905,0,0,40734.1040393518,2011-07-10,02:29:49
39.97986,116.33288,0,0,40734.1040509259,2011-07-10,02:29:50
39.9800266666667,116.332851666667,0,0,40734.1040625,2011-07-10,02:29:51
39.9801883333333,116.332825,0,0,40734.1040740741,2011-07-10,02:29:52
39.9803533333333,116.332796666667,0,0,40734.1040856481,2011-07-10,02:29:53
39.9805183333333,116.332773333333,0,0,40734.1040972222,2011-07-10,02:29:54
39.9806816666667,116.33275,0,0,40734.1041087963,2011-07-10,02:29:55
39.980845,116.332728333333,0,0,40734.1041203704,2011-07-10,02:29:56
39.9810033333333,116.33271,0,0,40734.1041319444,2011-07-10,02:29:57
39.9811633333333,116.332688333333,0,0,40734.1041435185,2011-07-10,02:29:58
39.98132,116.332668333333,0,0,40734.1041550926,2011-07-10,02:29:59
39.98147,116.332643333333,0,0,40734.1041666667,2011-07-10,02:30:00
39.98162,116.332616666667,0,0,40734.1041782407,2011-07-10,02:30:01
39.9817633333333,116.332588333333,0,0,40734.1041898148,2011-07-10,02:30:02
39.98191,116.332561666667,0,0,40734.1042013889,2011-07-10,02:30:03
39.9820533333333,116.332533333333,0,0,40734.104212963,2011-07-10,02:30:04
39.982195,116.332506666667,0,0,40734.104224537,2011-07-10,02:30:05
39.9823333333333,116.332481666667,0,0,40734.1042361111,2011-07-10,02:30:06
39.9824733333333,116.332456666667,0,0,40734.1042476852,2011-07-10,02:30:07
39.98261,116.332435,0,0,40734.1042592593,2011-07-10,02:30:08
39.9827433333333,116.332408333333,0,0,40734.1042708333,2011-07-10,02:30:09
39.98288,116.332383333333,0,0,40734.1042824074,2011-07-10,02:30:10
39.983015,116.332361666667,0,0,40734.1042939815,2011-07-10,02:30:11
39.983145,116.332336666667,0,0,40734.1043055556,2011-07-10,02:30:12
39.98328,116.332313333333,0,0,40734.1043171296,2011-07-10,02:30:13
39.9834083333333,116.332291666667,0,0,40734.1043287037,2011-07-10,02:30:14
39.9835316666667,116.332271666667,0,0,40734.1043402778,2011-07-10,02:30:15
39.9836616666667,116.332251666667,0,0,40734.1043518518,2011-07-10,02:30:16
39.9837916666667,116.332221666667,0,0,40734.1043634259,2011-07-10,02:30:17
39.9839183333333,116.332198333333,0,0,40734.104375,2011-07-10,02:30:18
39.9840466666667,116.332173333333,0,0,40734.1043865741,2011-07-10,02:30:19
39.9841733333333,116.332153333333,0,0,40734.1043981481,2011-07-10,02:30:20
39.9842983333333,116.33213,0,0,40734.1044097222,2011-07-10,02:30:21
39.984425,116.33211,0,0,40734.1044212963,2011-07-10,02:30:22
39.9845533333333,116.332083333333,0,0,40734.1044328704,2011-07-10,02:30:23
39.9846766666667,116.332061666667,0,0,40734.1044444444,2011-07-10,02:30:24
39.9848016666667,116.33204,0,0,40734.1044560185,2011-07-10,02:30:25
39.9849266666667,116.33202,0,0,40734.1044675926,2011-07-10,02:30:26
39.9850516666667,116.331996666667,0,0,40734.1044791667,2011-07-10,02:30:27
39.985175,116.331978333333,0,0,40734.1044907407,2011-07-10,02:30:28
39.9852983333333,116.331958333333,0,0,40734.1045023148,2011-07-10,02:30:29
39.98542,116.331936666667,0,0,40734.1045138889,2011-07-10,02:30:30
39.985545,116.331915,0,0,40734.104525463,2011-07-10,02:30:31
39.9856683333333,116.331898333333,0,0,40734.104537037,2011-07-10,02:30:32
39.98579,116.331881666667,0,0,40734.1045486111,2011-07-10,02:30:33
39.985915,116.331865,0,0,40734.1045601852,2011-07-10,02:30:34
39.98604,116.331853333333,0,0,40734.1045717593,2011-07-10,02:30:35
39.9861633333333,116.331843333333,0,0,40734.1045833333,2011-07-10,02:30:36
39.9862883333333,116.331835,0,0,40734.1045949074,2011-07-10,02:30:37
39.986415,116.33183,0,0,40734.1046064815,2011-07-10,02:30:38
39.9865433333333,116.331823333333,0,0,40734.1046180556,2011-07-10,02:30:39
39.9866683333333,116.331816666667,0,0,40734.1046296296,2011-07-10,02:30:40
39.9867816666667,116.33181,0,0,40734.1046412037,2011-07-10,02:30:41
39.9868983333333,116.331806666667,0,0,40734.1046527778,2011-07-10,02:30:42
39.9870133333333,116.331801666667,0,0,40734.1046643518,2011-07-10,02:30:43
39.9871316666667,116.3318,0,0,40734.1046759259,2011-07-10,02:30:44
39.9872666666667,116.331791666667,0,0,40734.1046875,2011-07-10,02:30:45
39.9873966666667,116.331786666667,0,0,40734.1046990741,2011-07-10,02:30:46
39.987525,116.33178,0,0,40734.1047106481,2011-07-10,02:30:47
39.987655,116.331766666667,0,0,40734.1047222222,2011-07-10,02:30:48
39.987775,116.331751666667,0,0,40734.1047337963,2011-07-10,02:30:49
39.9878866666667,116.331736666667,0,0,40734.1047453704,2011-07-10,02:30:50
39.987995,116.331718333333,0,0,40734.1047569444,2011-07-10,02:30:51
39.9881083333333,116.331705,0,0,40734.1047685185,2011-07-10,02:30:52
39.988245,116.331703333333,0,0,40734.1047800926,2011-07-10,02:30:53
39.988385,116.331705,0,0,40734.1047916667,2011-07-10,02:30:54
39.9885216666667,116.331705,0,0,40734.1048032407,2011-07-10,02:30:55
39.9886483333333,116.3317,0,0,40734.1048148148,2011-07-10,02:30:56
39.9887733333333,116.331695,0,0,40734.1048263889,2011-07-10,02:30:57
39.9889,116.33169,0,0,40734.104837963,2011-07-10,02:30:58
39.9890216666667,116.331685,0,0,40734.104849537,2011-07-10,02:30:59
39.98915,116.33168,0,0,40734.1048611111,2011-07-10,02:31:00
39.98928,116.331678333333,0,0,40734.1048726852,2011-07-10,02:31:01
39.989405,116.331675,0,0,40734.1048842593,2011-07-10,02:31:02
39.9895233333333,116.33167,0,0,40734.1048958333,2011-07-10,02:31:03
39.9896383333333,116.331665,0,0,40734.1049074074,2011-07-10,02:31:04
39.9897466666667,116.331661666667,0,0,40734.1049189815,2011-07-10,02:31:05
39.9898566666667,116.331651666667,0,0,40734.1049305556,2011-07-10,02:31:06
39.989975,116.33164,0,0,40734.1049421296,2011-07-10,02:31:07
39.9900783333333,116.331626666667,0,0,40734.1049537037,2011-07-10,02:31:08
39.9901816666667,116.331618333333,0,0,40734.1049652778,2011-07-10,02:31:09
39.9902833333333,116.331615,0,0,40734.1049768519,2011-07-10,02:31:10
39.9903783333333,116.33161,0,0,40734.1049884259,2011-07-10,02:31:11
39.9904733333333,116.331605,0,0,40734.105,2011-07-10,02:31:12
39.99057,116.331605,0,0,40734.1050115741,2011-07-10,02:31:13
39.99066,116.331605,0,0,40734.1050231481,2011-07-10,02:31:14
39.9907366666667,116.331608333333,0,0,40734.1050347222,2011-07-10,02:31:15
39.9908066666667,116.331605,0,0,40734.1050462963,2011-07-10,02:31:16
39.990875,116.331605,0,0,40734.1050578704,2011-07-10,02:31:17
39.9909416666667,116.331615,0,0,40734.1050694444,2011-07-10,02:31:18
39.9909916666667,116.331626666667,0,0,40734.1050810185,2011-07-10,02:31:19
39.9910316666667,116.331641666667,0,0,40734.1050925926,2011-07-10,02:31:20
39.99106,116.331645,0,0,40734.1051041667,2011-07-10,02:31:21
39.9910766666667,116.331643333333,0,0,40734.1051157407,2011-07-10,02:31:22
39.9910816666667,116.331658333333,0,0,40734.1051273148,2011-07-10,02:31:23
39.9911066666667,116.331668333333,0,0,40734.1051388889,2011-07-10,02:31:24
39.991135,116.331676666667,0,0,40734.105150463,2011-07-10,02:31:25
39.9911533333333,116.331676666667,0,0,40734.105162037,2011-07-10,02:31:26
39.9911733333333,116.331666666667,0,0,40734.1051736111,2011-07-10,02:31:27
39.9911983333333,116.331673333333,0,0,40734.1051851852,2011-07-10,02:31:28
39.99122,116.331668333333,0,0,40734.1051967593,2011-07-10,02:31:29
39.99125,116.331668333333,0,0,40734.1052083333,2011-07-10,02:31:30
39.9912683333333,116.331663333333,0,0,40734.1052199074,2011-07-10,02:31:31
39.99128,116.331656666667,0,0,40734.1052314815,2011-07-10,02:31:32
39.9912833333333,116.33165,0,0,40734.1052430556,2011-07-10,02:31:33
39.9912916666667,116.331635,0,0,40734.1052546296,2011-07-10,02:31:34
39.9912916666667,116.33163,0,0,40734.1052662037,2011-07-10,02:31:35
39.9912916666667,116.331623333333,0,0,40734.1052777778,2011-07-10,02:31:36
39.9913533333333,116.331608333333,0,0,40734.1055439815,2011-07-10,02:31:59
39.9913583333333,116.331611666667,0,0,40734.1055555556,2011-07-10,02:32:00
39.9913633333333,116.331613333333,0,0,40734.1055671296,2011-07-10,02:32:01
39.9913683333333,116.331615,0,0,40734.1055787037,2011-07-10,02:32:02
39.9913733333333,116.331615,0,0,40734.1055902778,2011-07-10,02:32:03
39.9913783333333,116.331615,0,0,40734.1056018519,2011-07-10,02:32:04
39.9913833333333,116.331616666667,0,0,40734.1056134259,2011-07-10,02:32:05
39.9913883333333,116.331616666667,0,0,40734.105625,2011-07-10,02:32:06
39.9914,116.331605,0,0,40734.1056365741,2011-07-10,02:32:07
39.9914383333333,116.331615,0,0,40734.1056481482,2011-07-10,02:32:08
39.9914866666667,116.331613333333,0,0,40734.1056597222,2011-07-10,02:32:09
39.991555,116.331606666667,0,0,40734.1056712963,2011-07-10,02:32:10
39.9916233333333,116.331598333333,0,0,40734.1056828704,2011-07-10,02:32:11
39.99169,116.331595,0,0,40734.1056944444,2011-07-10,02:32:12
39.9917833333333,116.331581666667,0,0,40734.1057060185,2011-07-10,02:32:13
39.9918916666667,116.331568333333,0,0,40734.1057175926,2011-07-10,02:32:14
39.9920133333333,116.331536666667,0,0,40734.1057291667,2011-07-10,02:32:15
39.9921416666667,116.331508333333,0,0,40734.1057407407,2011-07-10,02:32:16
39.9922783333333,116.331493333333,0,0,40734.1057523148,2011-07-10,02:32:17
39.9924166666667,116.331486666667,0,0,40734.1057638889,2011-07-10,02:32:18
39.9925583333333,116.331481666667,0,0,40734.105775463,2011-07-10,02:32:19
39.992705,116.331475,0,0,40734.105787037,2011-07-10,02:32:20
39.9928533333333,116.331468333333,0,0,40734.1057986111,2011-07-10,02:32:21
39.9930133333333,116.33146,0,0,40734.1058101852,2011-07-10,02:32:22
39.9931766666667,116.331451666667,0,0,40734.1058217593,2011-07-10,02:32:23
39.993345,116.331438333333,0,0,40734.1058333333,2011-07-10,02:32:24
39.993515,116.331431666667,0,0,40734.1058449074,2011-07-10,02:32:25
39.9936916666667,116.33142,0,0,40734.1058564815,2011-07-10,02:32:26
39.99387,116.331408333333,0,0,40734.1058680556,2011-07-10,02:32:27
39.9940416666667,116.331391666667,0,0,40734.1058796296,2011-07-10,02:32:28
39.9942083333333,116.331378333333,0,0,40734.1058912037,2011-07-10,02:32:29
39.99438,116.331368333333,0,0,40734.1059027778,2011-07-10,02:32:30
39.9945533333333,116.331356666667,0,0,40734.1059143519,2011-07-10,02:32:31
39.9947216666667,116.33135,0,0,40734.1059259259,2011-07-10,02:32:32
39.9948866666667,116.33134,0,0,40734.1059375,2011-07-10,02:32:33
39.9950633333333,116.331325,0,0,40734.1059490741,2011-07-10,02:32:34
39.99524,116.331315,0,0,40734.1059606481,2011-07-10,02:32:35
39.9954083333333,116.33131,0,0,40734.1059722222,2011-07-10,02:32:36
39.9955833333333,116.331303333333,0,0,40734.1059837963,2011-07-10,02:32:37
39.9957583333333,116.331298333333,0,0,40734.1059953704,2011-07-10,02:32:38
39.9959316666667,116.331291666667,0,0,40734.1060069444,2011-07-10,02:32:39
39.996105,116.331291666667,0,0,40734.1060185185,2011-07-10,02:32:40
39.996285,116.331296666667,0,0,40734.1060300926,2011-07-10,02:32:41
39.9964616666667,116.3313,0,0,40734.1060416667,2011-07-10,02:32:42
39.99663,116.331296666667,0,0,40734.1060532407,2011-07-10,02:32:43
39.9967966666667,116.33129,0,0,40734.1060648148,2011-07-10,02:32:44
39.99696,116.33128,0,0,40734.1060763889,2011-07-10,02:32:45
39.9971266666667,116.331276666667,0,0,40734.106087963,2011-07-10,02:32:46
39.9972866666667,116.331268333333,0,0,40734.106099537,2011-07-10,02:32:47
39.9974466666667,116.331258333333,0,0,40734.1061111111,2011-07-10,02:32:48
39.9976083333333,116.331245,0,0,40734.1061226852,2011-07-10,02:32:49
39.99777,116.331235,0,0,40734.1061342593,2011-07-10,02:32:50
39.9979383333333,116.331223333333,0,0,40734.1061458333,2011-07-10,02:32:51
39.99811,116.33122,0,0,40734.1061574074,2011-07-10,02:32:52
39.99828,116.331218333333,0,0,40734.1061689815,2011-07-10,02:32:53
39.998455,116.331218333333,0,0,40734.1061805556,2011-07-10,02:32:54
39.9986433333333,116.331225,0,0,40734.1061921296,2011-07-10,02:32:55
39.9988166666667,116.331225,0,0,40734.1062037037,2011-07-10,02:32:56
39.998995,116.33123,0,0,40734.1062152778,2011-07-10,02:32:57
39.9991716666667,116.331235,0,0,40734.1062268519,2011-07-10,02:32:58
39.9993516666667,116.33124,0,0,40734.1062384259,2011-07-10,02:32:59
39.9995233333333,116.33124,0,0,40734.10625,2011-07-10,02:33:00
39.9996966666667,116.331243333333,0,0,40734.1062615741,2011-07-10,02:33:01
39.9998616666667,116.331236666667,0,0,40734.1062731481,2011-07-10,02:33:02
40.00002,116.331231666667,0,0,40734.1062847222,2011-07-10,02:33:03
40.000185,116.331225,0,0,40734.1062962963,2011-07-10,02:33:04
40.0003483333333,116.331218333333,0,0,40734.1063078704,2011-07-10,02:33:05
40.0005083333333,116.331211666667,0,0,40734.1063194444,2011-07-10,02:33:06
40.0006683333333,116.331206666667,0,0,40734.1063310185,2011-07-10,02:33:07
40.0008266666667,116.331205,0,0,40734.1063425926,2011-07-10,02:33:08
40.0009866666667,116.331195,0,0,40734.1063541667,2011-07-10,02:33:09
40.0011516666667,116.331183333333,0,0,40734.1063657407,2011-07-10,02:33:10
40.0013183333333,116.331178333333,0,0,40734.1063773148,2011-07-10,02:33:11
40.0014916666667,116.33118,0,0,40734.1063888889,2011-07-10,02:33:12
40.001665,116.331183333333,0,0,40734.106400463,2011-07-10,02:33:13
40.0018383333333,116.331185,0,0,40734.106412037,2011-07-10,02:33:14
40.0020083333333,116.331183333333,0,0,40734.1064236111,2011-07-10,02:33:15
40.0021783333333,116.331185,0,0,40734.1064351852,2011-07-10,02:33:16
40.00235,116.331186666667,0,0,40734.1064467593,2011-07-10,02:33:17
40.0025216666667,116.331181666667,0,0,40734.1064583333,2011-07-10,02:33:18
40.002695,116.33118,0,0,40734.1064699074,2011-07-10,02:33:19
40.0028683333333,116.33117,0,0,40734.1064814815,2011-07-10,02:33:20
40.003035,116.331158333333,0,0,40734.1064930556,2011-07-10,02:33:21
40.0032083333333,116.33116,0,0,40734.1065046296,2011-07-10,02:33:22
40.0033783333333,116.331156666667,0,0,40734.1065162037,2011-07-10,02:33:23
40.0035416666667,116.33115,0,0,40734.1065277778,2011-07-10,02:33:24
40.0037066666667,116.331141666667,0,0,40734.1065393519,2011-07-10,02:33:25
40.0038683333333,116.33114,0,0,40734.1065509259,2011-07-10,02:33:26
40.00403,116.331133333333,0,0,40734.1065625,2011-07-10,02:33:27
40.0041983333333,116.331128333333,0,0,40734.1065740741,2011-07-10,02:33:28
40.004375,116.331128333333,0,0,40734.1065856481,2011-07-10,02:33:29
40.00455,116.331125,0,0,40734.1065972222,2011-07-10,02:33:30
40.0047183333333,116.331123333333,0,0,40734.1066087963,2011-07-10,02:33:31
40.004895,116.331121666667,0,0,40734.1066203704,2011-07-10,02:33:32
40.005065,116.331116666667,0,0,40734.1066319444,2011-07-10,02:33:33
40.0052366666667,116.331108333333,0,0,40734.1066435185,2011-07-10,02:33:34
40.0054066666667,116.331096666667,0,0,40734.1066550926,2011-07-10,02:33:35
40.0055783333333,116.33108,0,0,40734.1066666667,2011-07-10,02:33:36
40.00575,116.331055,0,0,40734.1066782407,2011-07-10,02:33:37
40.00592,116.331028333333,0,0,40734.1066898148,2011-07-10,02:33:38
40.0060916666667,116.330993333333,0,0,40734.1067013889,2011-07-10,02:33:39
40.0062633333333,116.33096,0,0,40734.106712963,2011-07-10,02:33:40
40.0064316666667,116.330915,0,0,40734.106724537,2011-07-10,02:33:41
40.0066,116.330868333333,0,0,40734.1067361111,2011-07-10,02:33:42
40.00677,116.330816666667,0,0,40734.1067476852,2011-07-10,02:33:43
40.00694,116.330753333333,0,0,40734.1067592593,2011-07-10,02:33:44
40.0071033333333,116.33069,0,0,40734.1067708333,2011-07-10,02:33:45
40.0072516666667,116.330613333333,0,0,40734.1067824074,2011-07-10,02:33:46
40.0074133333333,116.330535,0,0,40734.1067939815,2011-07-10,02:33:47
40.0075716666667,116.33045,0,0,40734.1068055556,2011-07-10,02:33:48
40.0077216666667,116.330358333333,0,0,40734.1068171296,2011-07-10,02:33:49
40.0078716666667,116.33026,0,0,40734.1068287037,2011-07-10,02:33:50
40.0080216666667,116.33016,0,0,40734.1068402778,2011-07-10,02:33:51
40.0081716666667,116.330056666667,0,0,40734.1068518519,2011-07-10,02:33:52
40.0083166666667,116.329946666667,0,0,40734.1068634259,2011-07-10,02:33:53
40.0084616666667,116.329826666667,0,0,40734.106875,2011-07-10,02:33:54
40.0086066666667,116.329706666667,0,0,40734.1068865741,2011-07-10,02:33:55
40.0087483333333,116.32958,0,0,40734.1068981481,2011-07-10,02:33:56
40.0088833333333,116.329453333333,0,0,40734.1069097222,2011-07-10,02:33:57
40.009015,116.329315,0,0,40734.1069212963,2011-07-10,02:33:58
40.00914,116.329166666667,0,0,40734.1069328704,2011-07-10,02:33:59
40.0092683333333,116.329015,0,0,40734.1069444444,2011-07-10,02:34:00
40.0093966666667,116.328868333333,0,0,40734.1069560185,2011-07-10,02:34:01
40.0095233333333,116.32872,0,0,40734.1069675926,2011-07-10,02:34:02
40.0096483333333,116.328571666667,0,0,40734.1069791667,2011-07-10,02:34:03
40.0097733333333,116.32842,0,0,40734.1069907407,2011-07-10,02:34:04
40.0099016666667,116.328275,0,0,40734.1070023148,2011-07-10,02:34:05
40.01003,116.32813,0,0,40734.1070138889,2011-07-10,02:34:06
40.01016,116.327985,0,0,40734.107025463,2011-07-10,02:34:07
40.0102883333333,116.327836666667,0,0,40734.107037037,2011-07-10,02:34:08
40.01042,116.327685,0,0,40734.1070486111,2011-07-10,02:34:09
40.0105483333333,116.32753,0,0,40734.1070601852,2011-07-10,02:34:10
40.0106766666667,116.327383333333,0,0,40734.1070717593,2011-07-10,02:34:11
40.0108083333333,116.327233333333,0,0,40734.1070833333,2011-07-10,02:34:12
40.01094,116.327083333333,0,0,40734.1070949074,2011-07-10,02:34:13
40.0110733333333,116.326936666667,0,0,40734.1071064815,2011-07-10,02:34:14
40.0112066666667,116.326795,0,0,40734.1071180556,2011-07-10,02:34:15
40.011335,116.32665,0,0,40734.1071296296,2011-07-10,02:34:16
40.0114616666667,116.326505,0,0,40734.1071412037,2011-07-10,02:34:17
40.01159,116.326363333333,0,0,40734.1071527778,2011-07-10,02:34:18
40.0117166666667,116.326216666667,0,0,40734.1071643519,2011-07-10,02:34:19
40.011845,116.32607,0,0,40734.1071759259,2011-07-10,02:34:20
40.0119733333333,116.32592,0,0,40734.1071875,2011-07-10,02:34:21
40.0121,116.325766666667,0,0,40734.1071990741,2011-07-10,02:34:22
40.0122266666667,116.32562,0,0,40734.1072106481,2011-07-10,02:34:23
40.0123533333333,116.325473333333,0,0,40734.1072222222,2011-07-10,02:34:24
40.01248,116.325325,0,0,40734.1072337963,2011-07-10,02:34:25
40.01261,116.32518,0,0,40734.1072453704,2011-07-10,02:34:26
40.0127366666667,116.325033333333,0,0,40734.1072569444,2011-07-10,02:34:27
40.0128616666667,116.32488,0,0,40734.1072685185,2011-07-10,02:34:28
40.012985,116.324731666667,0,0,40734.1072800926,2011-07-10,02:34:29
40.0131066666667,116.324581666667,0,0,40734.1072916667,2011-07-10,02:34:30
40.0132266666667,116.324433333333,0,0,40734.1073032407,2011-07-10,02:34:31
40.0133516666667,116.324285,0,0,40734.1073148148,2011-07-10,02:34:32
40.013475,116.324133333333,0,0,40734.1073263889,2011-07-10,02:34:33
40.0136016666667,116.323991666667,0,0,40734.107337963,2011-07-10,02:34:34
40.01373,116.323846666667,0,0,40734.107349537,2011-07-10,02:34:35
40.013855,116.323706666667,0,0,40734.1073611111,2011-07-10,02:34:36
40.0139866666667,116.323563333333,0,0,40734.1073726852,2011-07-10,02:34:37
40.0141133333333,116.323418333333,0,0,40734.1073842593,2011-07-10,02:34:38
40.0142466666667,116.323275,0,0,40734.1073958333,2011-07-10,02:34:39
40.0143883333333,116.323135,0,0,40734.1074074074,2011-07-10,02:34:40
40.0145166666667,116.322991666667,0,0,40734.1074189815,2011-07-10,02:34:41
40.014645,116.322848333333,0,0,40734.1074305556,2011-07-10,02:34:42
40.0147716666667,116.322703333333,0,0,40734.1074421296,2011-07-10,02:34:43
40.0149,116.322561666667,0,0,40734.1074537037,2011-07-10,02:34:44
40.015025,116.322416666667,0,0,40734.1074652778,2011-07-10,02:34:45
40.0151533333333,116.322275,0,0,40734.1074768519,2011-07-10,02:34:46
40.01528,116.322135,0,0,40734.1074884259,2011-07-10,02:34:47
40.0154033333333,116.321991666667,0,0,40734.1075,2011-07-10,02:34:48
40.0155283333333,116.32185,0,0,40734.1075115741,2011-07-10,02:34:49
40.0156516666667,116.32171,0,0,40734.1075231481,2011-07-10,02:34:50
40.0157783333333,116.321575,0,0,40734.1075347222,2011-07-10,02:34:51
40.015905,116.321441666667,0,0,40734.1075462963,2011-07-10,02:34:52
40.0160283333333,116.321305,0,0,40734.1075578704,2011-07-10,02:34:53
40.0161433333333,116.321163333333,0,0,40734.1075694444,2011-07-10,02:34:54
40.01626,116.32102,0,0,40734.1075810185,2011-07-10,02:34:55
40.0163833333333,116.32088,0,0,40734.1075925926,2011-07-10,02:34:56
40.016505,116.320741666667,0,0,40734.1076041667,2011-07-10,02:34:57
40.0166283333333,116.320606666667,0,0,40734.1076157407,2011-07-10,02:34:58
40.0167566666667,116.320475,0,0,40734.1076273148,2011-07-10,02:34:59
40.016885,116.32035,0,0,40734.1076388889,2011-07-10,02:35:00
40.0170083333333,116.32022,0,0,40734.107650463,2011-07-10,02:35:01
40.01714,116.320108333333,0,0,40734.107662037,2011-07-10,02:35:02
40.017275,116.320003333333,0,0,40734.1076736111,2011-07-10,02:35:03
40.017405,116.319898333333,0,0,40734.1076851852,2011-07-10,02:35:04
40.0175416666667,116.3198,0,0,40734.1076967593,2011-07-10,02:35:05
40.0176816666667,116.319705,0,0,40734.1077083333,2011-07-10,02:35:06
40.0178216666667,116.319616666667,0,0,40734.1077199074,2011-07-10,02:35:07
40.017965,116.31953,0,0,40734.1077314815,2011-07-10,02:35:08
40.018105,116.319456666667,0,0,40734.1077430556,2011-07-10,02:35:09
40.0182483333333,116.319388333333,0,0,40734.1077546296,2011-07-10,02:35:10
40.0183916666667,116.319325,0,0,40734.1077662037,2011-07-10,02:35:11
40.0185333333333,116.319266666667,0,0,40734.1077777778,2011-07-10,02:35:12
40.0186716666667,116.31921,0,0,40734.1077893519,2011-07-10,02:35:13
40.0187983333333,116.319156666667,0,0,40734.1078009259,2011-07-10,02:35:14
40.0189433333333,116.319111666667,0,0,40734.1078125,2011-07-10,02:35:15
40.0190783333333,116.319053333333,0,0,40734.1078240741,2011-07-10,02:35:16
40.0192133333333,116.318991666667,0,0,40734.1078356481,2011-07-10,02:35:17
40.0193483333333,116.31893,0,0,40734.1078472222,2011-07-10,02:35:18
40.0194916666667,116.318871666667,0,0,40734.1078587963,2011-07-10,02:35:19
40.0196433333333,116.318823333333,0,0,40734.1078703704,2011-07-10,02:35:20
40.0198,116.318776666667,0,0,40734.1078819444,2011-07-10,02:35:21
40.01995,116.318723333333,0,0,40734.1078935185,2011-07-10,02:35:22
40.0200983333333,116.31867,0,0,40734.1079050926,2011-07-10,02:35:23
40.02025,116.318618333333,0,0,40734.1079166667,2011-07-10,02:35:24
40.0203983333333,116.318565,0,0,40734.1079282407,2011-07-10,02:35:25
40.0205516666667,116.318511666667,0,0,40734.1079398148,2011-07-10,02:35:26
40.0207066666667,116.318456666667,0,0,40734.1079513889,2011-07-10,02:35:27
40.0208633333333,116.318396666667,0,0,40734.107962963,2011-07-10,02:35:28
40.0210233333333,116.318333333333,0,0,40734.107974537,2011-07-10,02:35:29
40.021185,116.318268333333,0,0,40734.1079861111,2011-07-10,02:35:30
40.02135,116.3182,0,0,40734.1079976852,2011-07-10,02:35:31
40.0215166666667,116.31813,0,0,40734.1080092593,2011-07-10,02:35:32
40.0216883333333,116.318058333333,0,0,40734.1080208333,2011-07-10,02:35:33
40.0218533333333,116.317986666667,0,0,40734.1080324074,2011-07-10,02:35:34
40.0220216666667,116.317918333333,0,0,40734.1080439815,2011-07-10,02:35:35
40.0221916666667,116.317853333333,0,0,40734.1080555556,2011-07-10,02:35:36
40.0223616666667,116.317785,0,0,40734.1080671296,2011-07-10,02:35:37
40.0225316666667,116.317713333333,0,0,40734.1080787037,2011-07-10,02:35:38
40.0227,116.317645,0,0,40734.1080902778,2011-07-10,02:35:39
40.0228666666667,116.317571666667,0,0,40734.1081018519,2011-07-10,02:35:40
40.0230366666667,116.317505,0,0,40734.1081134259,2011-07-10,02:35:41
40.0232066666667,116.317443333333,0,0,40734.108125,2011-07-10,02:35:42
40.0233783333333,116.317378333333,0,0,40734.1081365741,2011-07-10,02:35:43
40.023545,116.317313333333,0,0,40734.1081481481,2011-07-10,02:35:44
40.0237116666667,116.317253333333,0,0,40734.1081597222,2011-07-10,02:35:45
40.0238766666667,116.317188333333,0,0,40734.1081712963,2011-07-10,02:35:46
40.02404,116.317121666667,0,0,40734.1081828704,2011-07-10,02:35:47
40.0242016666667,116.317055,0,0,40734.1081944444,2011-07-10,02:35:48
40.0243633333333,116.316991666667,0,0,40734.1082060185,2011-07-10,02:35:49
40.0245233333333,116.316928333333,0,0,40734.1082175926,2011-07-10,02:35:50
40.024685,116.316866666667,0,0,40734.1082291667,2011-07-10,02:35:51
40.0248466666667,116.316805,0,0,40734.1082407407,2011-07-10,02:35:52
40.0250133333333,116.316741666667,0,0,40734.1082523148,2011-07-10,02:35:53
40.02518,116.316676666667,0,0,40734.1082638889,2011-07-10,02:35:54
40.0253466666667,116.316611666667,0,0,40734.108275463,2011-07-10,02:35:55
40.0255116666667,116.316546666667,0,0,40734.108287037,2011-07-10,02:35:56
40.0256733333333,116.316478333333,0,0,40734.1082986111,2011-07-10,02:35:57
40.025835,116.31641,0,0,40734.1083101852,2011-07-10,02:35:58
40.0259966666667,116.31634,0,0,40734.1083217593,2011-07-10,02:35:59
40.0261566666667,116.316271666667,0,0,40734.1083333333,2011-07-10,02:36:00
40.0263166666667,116.316206666667,0,0,40734.1083449074,2011-07-10,02:36:01
40.026475,116.316145,0,0,40734.1083564815,2011-07-10,02:36:02
40.0266333333333,116.316081666667,0,0,40734.1083680556,2011-07-10,02:36:03
40.0267866666667,116.316016666667,0,0,40734.1083796296,2011-07-10,02:36:04
40.02694,116.315956666667,0,0,40734.1083912037,2011-07-10,02:36:05
40.027095,116.315895,0,0,40734.1084027778,2011-07-10,02:36:06
40.0272533333333,116.315838333333,0,0,40734.1084143519,2011-07-10,02:36:07
40.0274066666667,116.315783333333,0,0,40734.1084259259,2011-07-10,02:36:08
40.027555,116.315728333333,0,0,40734.1084375,2011-07-10,02:36:09
40.027705,116.31567,0,0,40734.1084490741,2011-07-10,02:36:10
40.0278516666667,116.315608333333,0,0,40734.1084606481,2011-07-10,02:36:11
40.028,116.31555,0,0,40734.1084722222,2011-07-10,02:36:12
40.0281466666667,116.315495,0,0,40734.1084837963,2011-07-10,02:36:13
40.02829,116.315436666667,0,0,40734.1084953704,2011-07-10,02:36:14
40.0284316666667,116.315378333333,0,0,40734.1085069444,2011-07-10,02:36:15
40.0285733333333,116.31532,0,0,40734.1085185185,2011-07-10,02:36:16
40.0287133333333,116.315263333333,0,0,40734.1085300926,2011-07-10,02:36:17
40.0288566666667,116.315206666667,0,0,40734.1085416667,2011-07-10,02:36:18
40.0289983333333,116.315148333333,0,0,40734.1085532407,2011-07-10,02:36:19
40.02914,116.31509,0,0,40734.1085648148,2011-07-10,02:36:20
40.0292766666667,116.315026666667,0,0,40734.1085763889,2011-07-10,02:36:21
40.0294133333333,116.314965,0,0,40734.108587963,2011-07-10,02:36:22
40.02955,116.314906666667,0,0,40734.108599537,2011-07-10,02:36:23
40.0296833333333,116.314845,0,0,40734.1086111111,2011-07-10,02:36:24
40.029815,116.314786666667,0,0,40734.1086226852,2011-07-10,02:36:25
40.0299516666667,116.31473,0,0,40734.1086342593,2011-07-10,02:36:26
40.030085,116.314668333333,0,0,40734.1086458333,2011-07-10,02:36:27
40.03021,116.314618333333,0,0,40734.1086574074,2011-07-10,02:36:28
40.0303333333333,116.314568333333,0,0,40734.1086689815,2011-07-10,02:36:29
40.03045,116.314521666667,0,0,40734.1086805556,2011-07-10,02:36:30
40.0305616666667,116.314473333333,0,0,40734.1086921296,2011-07-10,02:36:31
40.030675,116.314431666667,0,0,40734.1087037037,2011-07-10,02:36:32
40.030785,116.314391666667,0,0,40734.1087152778,2011-07-10,02:36:33
40.0308866666667,116.314353333333,0,0,40734.1087268519,2011-07-10,02:36:34
40.0309783333333,116.314313333333,0,0,40734.1087384259,2011-07-10,02:36:35
40.0310533333333,116.314281666667,0,0,40734.10875,2011-07-10,02:36:36
40.031135,116.31425,0,0,40734.1087615741,2011-07-10,02:36:37
40.031215,116.314221666667,0,0,40734.1087731481,2011-07-10,02:36:38
40.03128,116.314205,0,0,40734.1087847222,2011-07-10,02:36:39
40.0313266666667,116.314193333333,0,0,40734.1087962963,2011-07-10,02:36:40
40.0313683333333,116.314188333333,0,0,40734.1088078704,2011-07-10,02:36:41
40.0314,116.314185,0,0,40734.1088194444,2011-07-10,02:36:42
40.0314216666667,116.314175,0,0,40734.1088310185,2011-07-10,02:36:43
40.031435,116.314166666667,0,0,40734.1088425926,2011-07-10,02:36:44
40.0314516666667,116.314156666667,0,0,40734.1088541667,2011-07-10,02:36:45
40.031465,116.314151666667,0,0,40734.1088657407,2011-07-10,02:36:46
40.031475,116.31414,0,0,40734.1088773148,2011-07-10,02:36:47
40.0314866666667,116.314128333333,0,0,40734.1088888889,2011-07-10,02:36:48
40.031495,116.314121666667,0,0,40734.108900463,2011-07-10,02:36:49
40.0315016666667,116.314118333333,0,0,40734.108912037,2011-07-10,02:36:50
40.0315033333333,116.314111666667,0,0,40734.1089236111,2011-07-10,02:36:51
40.03151,116.314105,0,0,40734.1089351852,2011-07-10,02:36:52
40.0315166666667,116.314103333333,0,0,40734.1089467593,2011-07-10,02:36:53
40.0315183333333,116.3141,0,0,40734.1089583333,2011-07-10,02:36:54
40.03152,116.314096666667,0,0,40734.1089699074,2011-07-10,02:36:55
40.0315216666667,116.314093333333,0,0,40734.1089814815,2011-07-10,02:36:56
40.0315233333333,116.314096666667,0,0,40734.1089930556,2011-07-10,02:36:57
40.0315283333333,116.314101666667,0,0,40734.1090046296,2011-07-10,02:36:58
40.0315316666667,116.314108333333,0,0,40734.1090162037,2011-07-10,02:36:59
40.0315316666667,116.314113333333,0,0,40734.1090277778,2011-07-10,02:37:00
40.0315316666667,116.31412,0,0,40734.1090393519,2011-07-10,02:37:01
40.0315266666667,116.314125,0,0,40734.1090509259,2011-07-10,02:37:02
40.0315333333333,116.314121666667,0,0,40734.1090625,2011-07-10,02:37:03
40.0315466666667,116.314115,0,0,40734.1090740741,2011-07-10,02:37:04
40.0315583333333,116.314113333333,0,0,40734.1090856481,2011-07-10,02:37:05
40.0315666666667,116.314108333333,0,0,40734.1090972222,2011-07-10,02:37:06
40.0315816666667,116.314108333333,0,0,40734.1091087963,2011-07-10,02:37:07
40.0315866666667,116.314105,0,0,40734.1091203704,2011-07-10,02:37:08
40.03172,116.31403,0,0,40734.1092476852,2011-07-10,02:37:19
40.0317216666667,116.314028333333,0,0,40734.1092592593,2011-07-10,02:37:20
40.031735,116.314021666667,0,0,40734.1092708333,2011-07-10,02:37:21
40.03176,116.314058333333,0,0,40734.1093287037,2011-07-10,02:37:26
40.0317683333333,116.314055,0,0,40734.1093402778,2011-07-10,02:37:27
40.031775,116.314053333333,0,0,40734.1093518519,2011-07-10,02:37:28
40.03179,116.314056666667,0,0,40734.1093634259,2011-07-10,02:37:29
40.031805,116.314048333333,0,0,40734.109375,2011-07-10,02:37:30
40.0318183333333,116.314033333333,0,0,40734.1093865741,2011-07-10,02:37:31
40.0318333333333,116.314005,0,0,40734.1093981481,2011-07-10,02:37:32
40.0318483333333,116.313973333333,0,0,40734.1094097222,2011-07-10,02:37:33
40.0318733333333,116.313955,0,0,40734.1094212963,2011-07-10,02:37:34
40.0319083333333,116.313936666667,0,0,40734.1094328704,2011-07-10,02:37:35
40.0319416666667,116.313921666667,0,0,40734.1094444444,2011-07-10,02:37:36
40.0320166666667,116.31387,0,0,40734.1094560185,2011-07-10,02:37:37
40.0321133333333,116.313826666667,0,0,40734.1094675926,2011-07-10,02:37:38
40.03221,116.313785,0,0,40734.1094791667,2011-07-10,02:37:39
40.0323533333333,116.313743333333,0,0,40734.1094907407,2011-07-10,02:37:40
40.032475,116.313708333333,0,0,40734.1095023148,2011-07-10,02:37:41
40.0325933333333,116.313648333333,0,0,40734.1095138889,2011-07-10,02:37:42
40.032715,116.313585,0,0,40734.109525463,2011-07-10,02:37:43
40.032845,116.31351,0,0,40734.109537037,2011-07-10,02:37:44
40.032985,116.313443333333,0,0,40734.1095486111,2011-07-10,02:37:45
40.0331333333333,116.313371666667,0,0,40734.1095601852,2011-07-10,02:37:46
40.033295,116.31332,0,0,40734.1095717593,2011-07-10,02:37:47
40.0334666666667,116.313266666667,0,0,40734.1095833333,2011-07-10,02:37:48
40.033615,116.313195,0,0,40734.1095949074,2011-07-10,02:37:49
40.0337666666667,116.313126666667,0,0,40734.1096064815,2011-07-10,02:37:50
40.0339133333333,116.31306,0,0,40734.1096180556,2011-07-10,02:37:51
40.0340633333333,116.312983333333,0,0,40734.1096296296,2011-07-10,02:37:52
40.034205,116.312895,0,0,40734.1096412037,2011-07-10,02:37:53
40.034345,116.312806666667,0,0,40734.1096527778,2011-07-10,02:37:54
40.0344866666667,116.312718333333,0,0,40734.1096643518,2011-07-10,02:37:55
40.034625,116.31263,0,0,40734.1096759259,2011-07-10,02:37:56
40.03476,116.312551666667,0,0,40734.1096875,2011-07-10,02:37:57
40.0349266666667,116.312465,0,0,40734.1096990741,2011-07-10,02:37:58
40.03509,116.312378333333,0,0,40734.1097106481,2011-07-10,02:37:59
40.0352433333333,116.312296666667,0,0,40734.1097222222,2011-07-10,02:38:00
40.0353783333333,116.312208333333,0,0,40734.1097337963,2011-07-10,02:38:01
40.0355,116.312111666667,0,0,40734.1097453704,2011-07-10,02:38:02
40.0356283333333,116.312016666667,0,0,40734.1097569444,2011-07-10,02:38:03
40.035755,116.311921666667,0,0,40734.1097685185,2011-07-10,02:38:04
40.03588,116.311823333333,0,0,40734.1097800926,2011-07-10,02:38:05
40.0360016666667,116.311721666667,0,0,40734.1097916667,2011-07-10,02:38:06
40.036135,116.31162,0,0,40734.1098032407,2011-07-10,02:38:07
40.036265,116.311521666667,0,0,40734.1098148148,2011-07-10,02:38:08
40.036395,116.31142,0,0,40734.1098263889,2011-07-10,02:38:09
40.0365266666667,116.311313333333,0,0,40734.109837963,2011-07-10,02:38:10
40.0366666666667,116.311205,0,0,40734.109849537,2011-07-10,02:38:11
40.03679,116.311093333333,0,0,40734.1098611111,2011-07-10,02:38:12
40.0369316666667,116.31098,0,0,40734.1098726852,2011-07-10,02:38:13
40.03706,116.31087,0,0,40734.1098842593,2011-07-10,02:38:14
40.0371883333333,116.310756666667,0,0,40734.1098958333,2011-07-10,02:38:15
40.0373133333333,116.31064,0,0,40734.1099074074,2011-07-10,02:38:16
40.03744,116.310516666667,0,0,40734.1099189815,2011-07-10,02:38:17
40.037555,116.310393333333,0,0,40734.1099305556,2011-07-10,02:38:18
40.0376716666667,116.310271666667,0,0,40734.1099421296,2011-07-10,02:38:19
40.037775,116.310148333333,0,0,40734.1099537037,2011-07-10,02:38:20
40.0378783333333,116.310023333333,0,0,40734.1099652778,2011-07-10,02:38:21
40.0379816666667,116.309905,0,0,40734.1099768518,2011-07-10,02:38:22
40.0380883333333,116.309785,0,0,40734.1099884259,2011-07-10,02:38:23
40.0381933333333,116.309675,0,0,40734.11,2011-07-10,02:38:24
40.038295,116.309563333333,0,0,40734.1100115741,2011-07-10,02:38:25
40.0383966666667,116.309448333333,0,0,40734.1100231481,2011-07-10,02:38:26
40.0384916666667,116.309338333333,0,0,40734.1100347222,2011-07-10,02:38:27
40.0385933333333,116.309225,0,0,40734.1100462963,2011-07-10,02:38:28
40.0386916666667,116.309115,0,0,40734.1100578704,2011-07-10,02:38:29
40.0387866666667,116.309006666667,0,0,40734.1100694444,2011-07-10,02:38:30
40.0388883333333,116.308901666667,0,0,40734.1100810185,2011-07-10,02:38:31
40.0389883333333,116.308803333333,0,0,40734.1100925926,2011-07-10,02:38:32
40.0390883333333,116.308696666667,0,0,40734.1101041667,2011-07-10,02:38:33
40.0391866666667,116.308595,0,0,40734.1101157407,2011-07-10,02:38:34
40.0392916666667,116.308486666667,0,0,40734.1101273148,2011-07-10,02:38:35
40.0393983333333,116.308383333333,0,0,40734.1101388889,2011-07-10,02:38:36
40.0395133333333,116.308281666667,0,0,40734.110150463,2011-07-10,02:38:37
40.039635,116.308186666667,0,0,40734.110162037,2011-07-10,02:38:38
40.0397583333333,116.308088333333,0,0,40734.1101736111,2011-07-10,02:38:39
40.039865,116.307983333333,0,0,40734.1101851852,2011-07-10,02:38:40
40.039995,116.307893333333,0,0,40734.1101967593,2011-07-10,02:38:41
40.0401216666667,116.307813333333,0,0,40734.1102083333,2011-07-10,02:38:42
40.040245,116.307738333333,0,0,40734.1102199074,2011-07-10,02:38:43
40.0403816666667,116.307671666667,0,0,40734.1102314815,2011-07-10,02:38:44
40.04052,116.30759,0,0,40734.1102430556,2011-07-10,02:38:45
40.0406716666667,116.307518333333,0,0,40734.1102546296,2011-07-10,02:38:46
40.0408116666667,116.307445,0,0,40734.1102662037,2011-07-10,02:38:47
40.040955,116.307373333333,0,0,40734.1102777778,2011-07-10,02:38:48
40.0410966666667,116.307301666667,0,0,40734.1102893518,2011-07-10,02:38:49
40.0412266666667,116.307228333333,0,0,40734.1103009259,2011-07-10,02:38:50
40.04136,116.307155,0,0,40734.1103125,2011-07-10,02:38:51
40.0414916666667,116.307085,0,0,40734.1103240741,2011-07-10,02:38:52
40.04163,116.307016666667,0,0,40734.1103356481,2011-07-10,02:38:53
40.0417633333333,116.30694,0,0,40734.1103472222,2011-07-10,02:38:54
40.0418966666667,116.306866666667,0,0,40734.1103587963,2011-07-10,02:38:55
40.0420266666667,116.306796666667,0,0,40734.1103703704,2011-07-10,02:38:56
40.04216,116.306728333333,0,0,40734.1103819444,2011-07-10,02:38:57
40.04229,116.306653333333,0,0,40734.1103935185,2011-07-10,02:38:58
40.0424183333333,116.306573333333,0,0,40734.1104050926,2011-07-10,02:38:59
40.0425466666667,116.306491666667,0,0,40734.1104166667,2011-07-10,02:39:00
40.042665,116.306406666667,0,0,40734.1104282407,2011-07-10,02:39:01
40.04279,116.30631,0,0,40734.1104398148,2011-07-10,02:39:02
40.0429166666667,116.306215,0,0,40734.1104513889,2011-07-10,02:39:03
40.043045,116.306118333333,0,0,40734.110462963,2011-07-10,02:39:04
40.0431733333333,116.306021666667,0,0,40734.110474537,2011-07-10,02:39:05
40.0432966666667,116.305928333333,0,0,40734.1104861111,2011-07-10,02:39:06
40.0434233333333,116.305831666667,0,0,40734.1104976852,2011-07-10,02:39:07
40.0435466666667,116.305738333333,0,0,40734.1105092593,2011-07-10,02:39:08
40.0436816666667,116.305643333333,0,0,40734.1105208333,2011-07-10,02:39:09
40.0438166666667,116.305543333333,0,0,40734.1105324074,2011-07-10,02:39:10
40.043945,116.305448333333,0,0,40734.1105439815,2011-07-10,02:39:11
40.0440733333333,116.305346666667,0,0,40734.1105555556,2011-07-10,02:39:12
40.044205,116.305241666667,0,0,40734.1105671296,2011-07-10,02:39:13
40.0443383333333,116.305133333333,0,0,40734.1105787037,2011-07-10,02:39:14
40.0444716666667,116.305018333333,0,0,40734.1105902778,2011-07-10,02:39:15
40.0446016666667,116.304908333333,0,0,40734.1106018518,2011-07-10,02:39:16
40.044745,116.3048,0,0,40734.1106134259,2011-07-10,02:39:17
40.044885,116.304698333333,0,0,40734.110625,2011-07-10,02:39:18
40.0450283333333,116.304595,0,0,40734.1106365741,2011-07-10,02:39:19
40.0451716666667,116.304488333333,0,0,40734.1106481481,2011-07-10,02:39:20
40.0453183333333,116.304375,0,0,40734.1106597222,2011-07-10,02:39:21
40.045455,116.304265,0,0,40734.1106712963,2011-07-10,02:39:22
40.0455933333333,116.304151666667,0,0,40734.1106828704,2011-07-10,02:39:23
40.0457333333333,116.304041666667,0,0,40734.1106944444,2011-07-10,02:39:24
40.0458716666667,116.30393,0,0,40734.1107060185,2011-07-10,02:39:25
40.0460083333333,116.30382,0,0,40734.1107175926,2011-07-10,02:39:26
40.0461466666667,116.303715,0,0,40734.1107291667,2011-07-10,02:39:27
40.046275,116.303593333333,0,0,40734.1107407407,2011-07-10,02:39:28
40.046415,116.303485,0,0,40734.1107523148,2011-07-10,02:39:29
40.0465483333333,116.303371666667,0,0,40734.1107638889,2011-07-10,02:39:30
40.0466933333333,116.303256666667,0,0,40734.110775463,2011-07-10,02:39:31
40.0468366666667,116.303153333333,0,0,40734.110787037,2011-07-10,02:39:32
40.0469783333333,116.303041666667,0,0,40734.1107986111,2011-07-10,02:39:33
40.0471216666667,116.302933333333,0,0,40734.1108101852,2011-07-10,02:39:34
40.0472616666667,116.302828333333,0,0,40734.1108217593,2011-07-10,02:39:35
40.0474033333333,116.302723333333,0,0,40734.1108333333,2011-07-10,02:39:36
40.047545,116.302621666667,0,0,40734.1108449074,2011-07-10,02:39:37
40.0476933333333,116.3025,0,0,40734.1108564815,2011-07-10,02:39:38
40.0478483333333,116.302383333333,0,0,40734.1108680556,2011-07-10,02:39:39
40.0479866666667,116.302285,0,0,40734.1108796296,2011-07-10,02:39:40
40.0481266666667,116.302186666667,0,0,40734.1108912037,2011-07-10,02:39:41
40.0482666666667,116.302091666667,0,0,40734.1109027778,2011-07-10,02:39:42
40.0484066666667,116.301996666667,0,0,40734.1109143518,2011-07-10,02:39:43
40.0485383333333,116.301898333333,0,0,40734.1109259259,2011-07-10,02:39:44
40.04868,116.30181,0,0,40734.1109375,2011-07-10,02:39:45
40.0488266666667,116.301726666667,0,0,40734.1109490741,2011-07-10,02:39:46
40.048975,116.301645,0,0,40734.1109606481,2011-07-10,02:39:47
40.04912,116.301568333333,0,0,40734.1109722222,2011-07-10,02:39:48
40.0492583333333,116.301491666667,0,0,40734.1109837963,2011-07-10,02:39:49
40.04941,116.301425,0,0,40734.1109953704,2011-07-10,02:39:50
40.049555,116.301365,0,0,40734.1110069444,2011-07-10,02:39:51
40.0496933333333,116.301303333333,0,0,40734.1110185185,2011-07-10,02:39:52
40.0498183333333,116.301238333333,0,0,40734.1110300926,2011-07-10,02:39:53
40.04993,116.301185,0,0,40734.1110416667,2011-07-10,02:39:54
40.0500383333333,116.301141666667,0,0,40734.1110532407,2011-07-10,02:39:55
40.0501433333333,116.301091666667,0,0,40734.1110648148,2011-07-10,02:39:56
40.0502433333333,116.301041666667,0,0,40734.1110763889,2011-07-10,02:39:57
40.0503316666667,116.30099,0,0,40734.111087963,2011-07-10,02:39:58
40.0504166666667,116.300946666667,0,0,40734.111099537,2011-07-10,02:39:59
40.0505,116.300896666667,0,0,40734.1111111111,2011-07-10,02:40:00
40.0505883333333,116.30086,0,0,40734.1111226852,2011-07-10,02:40:01
40.05067,116.300821666667,0,0,40734.1111342593,2011-07-10,02:40:02
40.0507616666667,116.300761666667,0,0,40734.1111458333,2011-07-10,02:40:03
40.050895,116.300726666667,0,0,40734.1111574074,2011-07-10,02:40:04
40.0510233333333,116.300693333333,0,0,40734.1111689815,2011-07-10,02:40:05
40.0511183333333,116.300646666667,0,0,40734.1111805556,2011-07-10,02:40:06
40.0511933333333,116.300595,0,0,40734.1111921296,2011-07-10,02:40:07
40.0512666666667,116.300546666667,0,0,40734.1112037037,2011-07-10,02:40:08
40.0513233333333,116.300501666667,0,0,40734.1112152778,2011-07-10,02:40:09
40.0513733333333,116.300466666667,0,0,40734.1112268518,2011-07-10,02:40:10
40.0514233333333,116.300445,0,0,40734.1112384259,2011-07-10,02:40:11
40.0514766666667,116.300388333333,0,0,40734.11125,2011-07-10,02:40:12
40.0514933333333,116.300335,0,0,40734.1112615741,2011-07-10,02:40:13
40.0515116666667,116.300301666667,0,0,40734.1112731481,2011-07-10,02:40:14
40.051535,116.300281666667,0,0,40734.1112847222,2011-07-10,02:40:15
40.0515383333333,116.300255,0,0,40734.1112962963,2011-07-10,02:40:16
40.05155,116.300218333333,0,0,40734.1113078704,2011-07-10,02:40:17
40.0515566666667,116.300193333333,0,0,40734.1113194444,2011-07-10,02:40:18
40.0515816666667,116.30016,0,0,40734.1113310185,2011-07-10,02:40:19
40.0515866666667,116.30015,0,0,40734.1113425926,2011-07-10,02:40:20
40.0515916666667,116.300143333333,0,0,40734.1113541667,2011-07-10,02:40:21
40.0515983333333,116.300131666667,0,0,40734.1113657407,2011-07-10,02:40:22
40.05161,116.300121666667,0,0,40734.1113773148,2011-07-10,02:40:23
40.0516166666667,116.300116666667,0,0,40734.1113888889,2011-07-10,02:40:24
40.0517066666667,116.30006,0,0,40734.1119444444,2011-07-10,02:41:12
40.05171,116.300056666667,0,0,40734.1119560185,2011-07-10,02:41:13
40.0517133333333,116.300048333333,0,0,40734.1119675926,2011-07-10,02:41:14
40.0517183333333,116.30004,0,0,40734.1119791667,2011-07-10,02:41:15
40.0517233333333,116.30003,0,0,40734.1119907407,2011-07-10,02:41:16
40.0517433333333,116.300013333333,0,0,40734.1120023148,2011-07-10,02:41:17
40.051775,116.299983333333,0,0,40734.1120138889,2011-07-10,02:41:18
40.0517983333333,116.299966666667,0,0,40734.112025463,2011-07-10,02:41:19
40.0518333333333,116.299925,0,0,40734.112037037,2011-07-10,02:41:20
40.051875,116.299871666667,0,0,40734.1120486111,2011-07-10,02:41:21
40.0519266666667,116.299831666667,0,0,40734.1120601852,2011-07-10,02:41:22
40.0519933333333,116.299785,0,0,40734.1120717593,2011-07-10,02:41:23
40.0520783333333,116.29973,0,0,40734.1120833333,2011-07-10,02:41:24
40.0521716666667,116.299683333333,0,0,40734.1120949074,2011-07-10,02:41:25
40.052265,116.299648333333,0,0,40734.1121064815,2011-07-10,02:41:26
40.05237,116.29959,0,0,40734.1121180556,2011-07-10,02:41:27
40.0524666666667,116.299541666667,0,0,40734.1121296296,2011-07-10,02:41:28
40.05257,116.299491666667,0,0,40734.1121412037,2011-07-10,02:41:29
40.0526833333333,116.299431666667,0,0,40734.1121527778,2011-07-10,02:41:30
40.0528183333333,116.299365,0,0,40734.1121643518,2011-07-10,02:41:31
40.0529466666667,116.299298333333,0,0,40734.1121759259,2011-07-10,02:41:32
40.0530833333333,116.299225,0,0,40734.1121875,2011-07-10,02:41:33
40.0532316666667,116.299148333333,0,0,40734.1121990741,2011-07-10,02:41:34
40.053385,116.299073333333,0,0,40734.1122106481,2011-07-10,02:41:35
40.0535366666667,116.29899,0,0,40734.1122222222,2011-07-10,02:41:36
40.0536816666667,116.298911666667,0,0,40734.1122337963,2011-07-10,02:41:37
40.05383,116.298838333333,0,0,40734.1122453704,2011-07-10,02:41:38
40.0539916666667,116.29876,0,0,40734.1122569444,2011-07-10,02:41:39
40.0541466666667,116.298685,0,0,40734.1122685185,2011-07-10,02:41:40
40.0543,116.29861,0,0,40734.1122800926,2011-07-10,02:41:41
40.0544583333333,116.298535,0,0,40734.1122916667,2011-07-10,02:41:42
40.054605,116.29846,0,0,40734.1123032407,2011-07-10,02:41:43
40.054765,116.298383333333,0,0,40734.1123148148,2011-07-10,02:41:44
40.05491,116.29831,0,0,40734.1123263889,2011-07-10,02:41:45
40.0550533333333,116.298236666667,0,0,40734.112337963,2011-07-10,02:41:46
40.0552033333333,116.298161666667,0,0,40734.112349537,2011-07-10,02:41:47
40.0553483333333,116.298088333333,0,0,40734.1123611111,2011-07-10,02:41:48
40.055515,116.298018333333,0,0,40734.1123726852,2011-07-10,02:41:49
40.0556916666667,116.297943333333,0,0,40734.1123842593,2011-07-10,02:41:50
40.05587,116.297868333333,0,0,40734.1123958333,2011-07-10,02:41:51
40.0560366666667,116.297798333333,0,0,40734.1124074074,2011-07-10,02:41:52
40.056195,116.297728333333,0,0,40734.1124189815,2011-07-10,02:41:53
40.056365,116.29765,0,0,40734.1124305556,2011-07-10,02:41:54
40.05652,116.297578333333,0,0,40734.1124421296,2011-07-10,02:41:55
40.0566733333333,116.297501666667,0,0,40734.1124537037,2011-07-10,02:41:56
40.0568183333333,116.297428333333,0,0,40734.1124652778,2011-07-10,02:41:57
40.056975,116.297351666667,0,0,40734.1124768518,2011-07-10,02:41:58
40.05713,116.297273333333,0,0,40734.1124884259,2011-07-10,02:41:59
40.0572816666667,116.297196666667,0,0,40734.1125,2011-07-10,02:42:00
40.0574266666667,116.297123333333,0,0,40734.1125115741,2011-07-10,02:42:01
40.057575,116.297048333333,0,0,40734.1125231481,2011-07-10,02:42:02
40.0577216666667,116.296975,0,0,40734.1125347222,2011-07-10,02:42:03
40.0578716666667,116.296898333333,0,0,40734.1125462963,2011-07-10,02:42:04
40.058015,116.296825,0,0,40734.1125578704,2011-07-10,02:42:05
40.0581533333333,116.296751666667,0,0,40734.1125694444,2011-07-10,02:42:06
40.0582866666667,116.296671666667,0,0,40734.1125810185,2011-07-10,02:42:07
40.0584316666667,116.296596666667,0,0,40734.1125925926,2011-07-10,02:42:08
40.0585666666667,116.29652,0,0,40734.1126041667,2011-07-10,02:42:09
40.0587083333333,116.296445,0,0,40734.1126157407,2011-07-10,02:42:10
40.0588466666667,116.296371666667,0,0,40734.1126273148,2011-07-10,02:42:11
40.0589883333333,116.296298333333,0,0,40734.1126388889,2011-07-10,02:42:12
40.059125,116.296226666667,0,0,40734.112650463,2011-07-10,02:42:13
40.059265,116.296156666667,0,0,40734.112662037,2011-07-10,02:42:14
40.0594,116.296081666667,0,0,40734.1126736111,2011-07-10,02:42:15
40.059535,116.29601,0,0,40734.1126851852,2011-07-10,02:42:16
40.05967,116.295935,0,0,40734.1126967593,2011-07-10,02:42:17
40.0598083333333,116.295861666667,0,0,40734.1127083333,2011-07-10,02:42:18
40.05995,116.295786666667,0,0,40734.1127199074,2011-07-10,02:42:19
40.06009,116.295713333333,0,0,40734.1127314815,2011-07-10,02:42:20
40.0602283333333,116.295638333333,0,0,40734.1127430556,2011-07-10,02:42:21
40.0603633333333,116.29556,0,0,40734.1127546296,2011-07-10,02:42:22
40.0604933333333,116.295476666667,0,0,40734.1127662037,2011-07-10,02:42:23
40.0606216666667,116.295393333333,0,0,40734.1127777778,2011-07-10,02:42:24
40.0607483333333,116.295301666667,0,0,40734.1127893519,2011-07-10,02:42:25
40.060875,116.295205,0,0,40734.1128009259,2011-07-10,02:42:26
40.0609966666667,116.2951,0,0,40734.1128125,2011-07-10,02:42:27
40.0611166666667,116.29499,0,0,40734.1128240741,2011-07-10,02:42:28
40.06123,116.294881666667,0,0,40734.1128356481,2011-07-10,02:42:29
40.06135,116.294763333333,0,0,40734.1128472222,2011-07-10,02:42:30
40.06147,116.294651666667,0,0,40734.1128587963,2011-07-10,02:42:31
40.0615883333333,116.294541666667,0,0,40734.1128703704,2011-07-10,02:42:32
40.0617066666667,116.294426666667,0,0,40734.1128819444,2011-07-10,02:42:33
40.0618266666667,116.294308333333,0,0,40734.1128935185,2011-07-10,02:42:34
40.0619533333333,116.294198333333,0,0,40734.1129050926,2011-07-10,02:42:35
40.0620833333333,116.294095,0,0,40734.1129166667,2011-07-10,02:42:36
40.062215,116.294,0,0,40734.1129282407,2011-07-10,02:42:37
40.0623416666667,116.293913333333,0,0,40734.1129398148,2011-07-10,02:42:38
40.0624716666667,116.293828333333,0,0,40734.1129513889,2011-07-10,02:42:39
40.0626133333333,116.293756666667,0,0,40734.112962963,2011-07-10,02:42:40
40.0627633333333,116.29369,0,0,40734.112974537,2011-07-10,02:42:41
40.0629183333333,116.293613333333,0,0,40734.1129861111,2011-07-10,02:42:42
40.06307,116.29354,0,0,40734.1129976852,2011-07-10,02:42:43
40.0632183333333,116.293466666667,0,0,40734.1130092593,2011-07-10,02:42:44
40.0633716666667,116.293418333333,0,0,40734.1130208333,2011-07-10,02:42:45
40.0635266666667,116.293376666667,0,0,40734.1130324074,2011-07-10,02:42:46
40.0636883333333,116.293355,0,0,40734.1130439815,2011-07-10,02:42:47
40.0638483333333,116.293348333333,0,0,40734.1130555556,2011-07-10,02:42:48
40.0640016666667,116.293336666667,0,0,40734.1130671296,2011-07-10,02:42:49
40.0641383333333,116.293341666667,0,0,40734.1130787037,2011-07-10,02:42:50
40.0642633333333,116.29335,0,0,40734.1130902778,2011-07-10,02:42:51
40.06438,116.293355,0,0,40734.1131018519,2011-07-10,02:42:52
40.0644866666667,116.293368333333,0,0,40734.1131134259,2011-07-10,02:42:53
40.06457,116.29334,0,0,40734.113125,2011-07-10,02:42:54
40.0712433333333,116.301403333333,0,0,40734.1137615741,2011-07-10,02:43:49
40.0709083333333,116.301656666667,0,0,40734.1137731481,2011-07-10,02:43:50
40.0708733333333,116.301858333333,0,0,40734.1137847222,2011-07-10,02:43:51
40.0708216666667,116.3021,0,0,40734.1137962963,2011-07-10,02:43:52
40.0707883333333,116.302295,0,0,40734.1138078704,2011-07-10,02:43:53
40.0707466666667,116.302503333333,0,0,40734.1138194444,2011-07-10,02:43:54
40.070685,116.302703333333,0,0,40734.1138310185,2011-07-10,02:43:55
40.0706133333333,116.3029,0,0,40734.1138425926,2011-07-10,02:43:56
40.0705433333333,116.303081666667,0,0,40734.1138541667,2011-07-10,02:43:57
40.0704633333333,116.303251666667,0,0,40734.1138657407,2011-07-10,02:43:58
40.0703966666667,116.30341,0,0,40734.1138773148,2011-07-10,02:43:59
40.070335,116.303566666667,0,0,40734.1138888889,2011-07-10,02:44:00
40.0702683333333,116.303721666667,0,0,40734.113900463,2011-07-10,02:44:01
40.0702033333333,116.303861666667,0,0,40734.113912037,2011-07-10,02:44:02
40.0701366666667,116.304013333333,0,0,40734.1139236111,2011-07-10,02:44:03
40.07007,116.304163333333,0,0,40734.1139351852,2011-07-10,02:44:04
40.0700116666667,116.304316666667,0,0,40734.1139467593,2011-07-10,02:44:05
40.0699583333333,116.304468333333,0,0,40734.1139583333,2011-07-10,02:44:06
40.06991,116.304628333333,0,0,40734.1139699074,2011-07-10,02:44:07
40.0698633333333,116.304785,0,0,40734.1139814815,2011-07-10,02:44:08
40.069815,116.304936666667,0,0,40734.1139930556,2011-07-10,02:44:09
40.0697733333333,116.305093333333,0,0,40734.1140046296,2011-07-10,02:44:10
40.0697333333333,116.305255,0,0,40734.1140162037,2011-07-10,02:44:11
40.0696983333333,116.305426666667,0,0,40734.1140277778,2011-07-10,02:44:12
40.0696683333333,116.305605,0,0,40734.1140393519,2011-07-10,02:44:13
40.0696383333333,116.305791666667,0,0,40734.1140509259,2011-07-10,02:44:14
40.06961,116.306018333333,0,0,40734.1140625,2011-07-10,02:44:15
40.0695916666667,116.306218333333,0,0,40734.1140740741,2011-07-10,02:44:16
40.06958,116.306425,0,0,40734.1140856481,2011-07-10,02:44:17
40.06958,116.306635,0,0,40734.1140972222,2011-07-10,02:44:18
40.06958,116.306845,0,0,40734.1141087963,2011-07-10,02:44:19
40.0695783333333,116.30705,0,0,40734.1141203704,2011-07-10,02:44:20
40.06958,116.307258333333,0,0,40734.1141319444,2011-07-10,02:44:21
40.0695766666667,116.307463333333,0,0,40734.1141435185,2011-07-10,02:44:22
40.0695783333333,116.307668333333,0,0,40734.1141550926,2011-07-10,02:44:23
40.0695783333333,116.307875,0,0,40734.1141666667,2011-07-10,02:44:24
40.0695766666667,116.308076666667,0,0,40734.1141782407,2011-07-10,02:44:25
40.06958,116.30828,0,0,40734.1141898148,2011-07-10,02:44:26
40.0695783333333,116.308495,0,0,40734.1142013889,2011-07-10,02:44:27
40.0695766666667,116.308701666667,0,0,40734.114212963,2011-07-10,02:44:28
40.0695783333333,116.3089,0,0,40734.114224537,2011-07-10,02:44:29
40.0695816666667,116.309098333333,0,0,40734.1142361111,2011-07-10,02:44:30
40.0695766666667,116.309306666667,0,0,40734.1142476852,2011-07-10,02:44:31
40.0695733333333,116.309515,0,0,40734.1142592593,2011-07-10,02:44:32
40.0695716666667,116.309713333333,0,0,40734.1142708333,2011-07-10,02:44:33
40.0695666666667,116.309918333333,0,0,40734.1142824074,2011-07-10,02:44:34
40.0695633333333,116.310118333333,0,0,40734.1142939815,2011-07-10,02:44:35
40.0695633333333,116.310311666667,0,0,40734.1143055556,2011-07-10,02:44:36
40.0695616666667,116.310505,0,0,40734.1143171296,2011-07-10,02:44:37
40.06956,116.310693333333,0,0,40734.1143287037,2011-07-10,02:44:38
40.0695616666667,116.310876666667,0,0,40734.1143402778,2011-07-10,02:44:39
40.0695616666667,116.311055,0,0,40734.1143518519,2011-07-10,02:44:40
40.0695616666667,116.311225,0,0,40734.1143634259,2011-07-10,02:44:41
40.0695566666667,116.311386666667,0,0,40734.114375,2011-07-10,02:44:42
40.0695583333333,116.311543333333,0,0,40734.1143865741,2011-07-10,02:44:43
40.069555,116.311691666667,0,0,40734.1143981481,2011-07-10,02:44:44
40.0695516666667,116.31183,0,0,40734.1144097222,2011-07-10,02:44:45
40.0695533333333,116.311961666667,0,0,40734.1144212963,2011-07-10,02:44:46
40.0695533333333,116.312091666667,0,0,40734.1144328704,2011-07-10,02:44:47
40.069555,116.312211666667,0,0,40734.1144444444,2011-07-10,02:44:48
40.069555,116.31232,0,0,40734.1144560185,2011-07-10,02:44:49
40.0695583333333,116.312426666667,0,0,40734.1144675926,2011-07-10,02:44:50
40.0695583333333,116.312526666667,0,0,40734.1144791667,2011-07-10,02:44:51
40.06956,116.312608333333,0,0,40734.1144907407,2011-07-10,02:44:52
40.069565,116.31268,0,0,40734.1145023148,2011-07-10,02:44:53
40.0695766666667,116.312735,0,0,40734.1145138889,2011-07-10,02:44:54
40.0695883333333,116.312775,0,0,40734.114525463,2011-07-10,02:44:55
40.0696016666667,116.31281,0,0,40734.114537037,2011-07-10,02:44:56
40.0696083333333,116.312838333333,0,0,40734.1145486111,2011-07-10,02:44:57
40.069615,116.312868333333,0,0,40734.1145601852,2011-07-10,02:44:58
40.06962,116.312895,0,0,40734.1145717593,2011-07-10,02:44:59
40.0696233333333,116.312931666667,0,0,40734.1145833333,2011-07-10,02:45:00
40.0696233333333,116.312976666667,0,0,40734.1145949074,2011-07-10,02:45:01
40.0696333333333,116.313006666667,0,0,40734.1146064815,2011-07-10,02:45:02
40.0696416666667,116.313035,0,0,40734.1146180556,2011-07-10,02:45:03
40.0696466666667,116.31306,0,0,40734.1146296296,2011-07-10,02:45:04
40.0696483333333,116.313086666667,0,0,40734.1146412037,2011-07-10,02:45:05
40.0696483333333,116.313098333333,0,0,40734.1146527778,2011-07-10,02:45:06
40.0696466666667,116.313131666667,0,0,40734.1146643519,2011-07-10,02:45:07
40.0695866666667,116.313358333333,0,0,40734.1152777778,2011-07-10,02:46:00
40.0695833333333,116.313363333333,0,0,40734.1152893519,2011-07-10,02:46:01
40.0695816666667,116.31337,0,0,40734.1153009259,2011-07-10,02:46:02
40.0695783333333,116.313375,0,0,40734.1153125,2011-07-10,02:46:03
40.0695766666667,116.313378333333,0,0,40734.1153240741,2011-07-10,02:46:04
40.0695733333333,116.313383333333,0,0,40734.1153356481,2011-07-10,02:46:05
40.0695733333333,116.313388333333,0,0,40734.1153472222,2011-07-10,02:46:06
40.0695733333333,116.313396666667,0,0,40734.1153587963,2011-07-10,02:46:07
40.0695733333333,116.313405,0,0,40734.1153703704,2011-07-10,02:46:08
40.0695816666667,116.313435,0,0,40734.1153819444,2011-07-10,02:46:09
40.0695916666667,116.313471666667,0,0,40734.1153935185,2011-07-10,02:46:10
40.0695966666667,116.313516666667,0,0,40734.1154050926,2011-07-10,02:46:11
40.0695983333333,116.313576666667,0,0,40734.1154166667,2011-07-10,02:46:12
40.0696066666667,116.31363,0,0,40734.1154282407,2011-07-10,02:46:13
40.0696133333333,116.31368,0,0,40734.1154398148,2011-07-10,02:46:14
40.069625,116.313785,0,0,40734.1154513889,2011-07-10,02:46:15
40.0696383333333,116.313908333333,0,0,40734.115462963,2011-07-10,02:46:16
40.0696466666667,116.314025,0,0,40734.115474537,2011-07-10,02:46:17
40.0696533333333,116.31415,0,0,40734.1154861111,2011-07-10,02:46:18
40.06965,116.3143,0,0,40734.1154976852,2011-07-10,02:46:19
40.0696416666667,116.314456666667,0,0,40734.1155092593,2011-07-10,02:46:20
40.06964,116.314606666667,0,0,40734.1155208333,2011-07-10,02:46:21
40.06963,116.314771666667,0,0,40734.1155324074,2011-07-10,02:46:22
40.0696,116.31498,0,0,40734.1155439815,2011-07-10,02:46:23
40.0695733333333,116.315213333333,0,0,40734.1155555556,2011-07-10,02:46:24
40.069555,116.315405,0,0,40734.1155671296,2011-07-10,02:46:25
40.069545,116.315611666667,0,0,40734.1155787037,2011-07-10,02:46:26
40.0695333333333,116.315811666667,0,0,40734.1155902778,2011-07-10,02:46:27
40.069525,116.316016666667,0,0,40734.1156018519,2011-07-10,02:46:28
40.0695133333333,116.316228333333,0,0,40734.1156134259,2011-07-10,02:46:29
40.0695066666667,116.316443333333,0,0,40734.115625,2011-07-10,02:46:30
40.0695033333333,116.316656666667,0,0,40734.1156365741,2011-07-10,02:46:31
40.0695,116.316868333333,0,0,40734.1156481481,2011-07-10,02:46:32
40.0695,116.317083333333,0,0,40734.1156597222,2011-07-10,02:46:33
40.069505,116.317303333333,0,0,40734.1156712963,2011-07-10,02:46:34
40.0695066666667,116.31753,0,0,40734.1156828704,2011-07-10,02:46:35
40.069505,116.317751666667,0,0,40734.1156944444,2011-07-10,02:46:36
40.0695033333333,116.317975,0,0,40734.1157060185,2011-07-10,02:46:37
40.069495,116.318213333333,0,0,40734.1157175926,2011-07-10,02:46:38
40.0694966666667,116.318435,0,0,40734.1157291667,2011-07-10,02:46:39
40.0694933333333,116.318656666667,0,0,40734.1157407407,2011-07-10,02:46:40
40.06949,116.318873333333,0,0,40734.1157523148,2011-07-10,02:46:41
40.0694916666667,116.319086666667,0,0,40734.1157638889,2011-07-10,02:46:42
40.0694916666667,116.319308333333,0,0,40734.115775463,2011-07-10,02:46:43
40.0694916666667,116.319538333333,0,0,40734.115787037,2011-07-10,02:46:44
40.06949,116.319758333333,0,0,40734.1157986111,2011-07-10,02:46:45
40.06949,116.319968333333,0,0,40734.1158101852,2011-07-10,02:46:46
40.0694816666667,116.320178333333,0,0,40734.1158217593,2011-07-10,02:46:47
40.0694666666667,116.320405,0,0,40734.1158333333,2011-07-10,02:46:48
40.069465,116.32062,0,0,40734.1158449074,2011-07-10,02:46:49
40.0694633333333,116.320836666667,0,0,40734.1158564815,2011-07-10,02:46:50
40.06946,116.321053333333,0,0,40734.1158680556,2011-07-10,02:46:51
40.0694583333333,116.321271666667,0,0,40734.1158796296,2011-07-10,02:46:52
40.0694583333333,116.321488333333,0,0,40734.1158912037,2011-07-10,02:46:53
40.0694633333333,116.321715,0,0,40734.1159027778,2011-07-10,02:46:54
40.0694733333333,116.32193,0,0,40734.1159143519,2011-07-10,02:46:55
40.0694766666667,116.322145,0,0,40734.1159259259,2011-07-10,02:46:56
40.069475,116.32237,0,0,40734.1159375,2011-07-10,02:46:57
40.069475,116.322588333333,0,0,40734.1159490741,2011-07-10,02:46:58
40.06947,116.322806666667,0,0,40734.1159606481,2011-07-10,02:46:59
40.0694633333333,116.323018333333,0,0,40734.1159722222,2011-07-10,02:47:00
40.069445,116.323236666667,0,0,40734.1159837963,2011-07-10,02:47:01
40.0694383333333,116.323455,0,0,40734.1159953704,2011-07-10,02:47:02
40.06943,116.323666666667,0,0,40734.1160069444,2011-07-10,02:47:03
40.069425,116.323883333333,0,0,40734.1160185185,2011-07-10,02:47:04
40.0694183333333,116.3241,0,0,40734.1160300926,2011-07-10,02:47:05
40.0694133333333,116.324316666667,0,0,40734.1160416667,2011-07-10,02:47:06
40.0694083333333,116.324533333333,0,0,40734.1160532407,2011-07-10,02:47:07
40.0694033333333,116.324751666667,0,0,40734.1160648148,2011-07-10,02:47:08
40.0693966666667,116.324971666667,0,0,40734.1160763889,2011-07-10,02:47:09
40.0693933333333,116.325185,0,0,40734.116087963,2011-07-10,02:47:10
40.06939,116.325396666667,0,0,40734.116099537,2011-07-10,02:47:11
40.0693866666667,116.325621666667,0,0,40734.1161111111,2011-07-10,02:47:12
40.069385,116.32584,0,0,40734.1161226852,2011-07-10,02:47:13
40.069385,116.326053333333,0,0,40734.1161342593,2011-07-10,02:47:14
40.0693883333333,116.326263333333,0,0,40734.1161458333,2011-07-10,02:47:15
40.0693866666667,116.326466666667,0,0,40734.1161574074,2011-07-10,02:47:16
40.0693833333333,116.32667,0,0,40734.1161689815,2011-07-10,02:47:17
40.0693783333333,116.326863333333,0,0,40734.1161805556,2011-07-10,02:47:18
40.0693783333333,116.327053333333,0,0,40734.1161921296,2011-07-10,02:47:19
40.06938,116.327235,0,0,40734.1162037037,2011-07-10,02:47:20
40.0693766666667,116.327415,0,0,40734.1162152778,2011-07-10,02:47:21
40.0693716666667,116.327593333333,0,0,40734.1162268519,2011-07-10,02:47:22
40.0693733333333,116.327765,0,0,40734.1162384259,2011-07-10,02:47:23
40.0693733333333,116.327923333333,0,0,40734.11625,2011-07-10,02:47:24
40.0693733333333,116.328075,0,0,40734.1162615741,2011-07-10,02:47:25
40.0693716666667,116.32823,0,0,40734.1162731481,2011-07-10,02:47:26
40.0693633333333,116.32838,0,0,40734.1162847222,2011-07-10,02:47:27
40.0693583333333,116.328523333333,0,0,40734.1162962963,2011-07-10,02:47:28
40.069355,116.328656666667,0,0,40734.1163078704,2011-07-10,02:47:29
40.06936,116.328793333333,0,0,40734.1163194444,2011-07-10,02:47:30
40.069365,116.328921666667,0,0,40734.1163310185,2011-07-10,02:47:31
40.0693633333333,116.329041666667,0,0,40734.1163425926,2011-07-10,02:47:32
40.0693616666667,116.329155,0,0,40734.1163541667,2011-07-10,02:47:33
40.0693583333333,116.329261666667,0,0,40734.1163657407,2011-07-10,02:47:34
40.0693533333333,116.329356666667,0,0,40734.1163773148,2011-07-10,02:47:35
40.069355,116.329426666667,0,0,40734.1163888889,2011-07-10,02:47:36
40.0693533333333,116.329471666667,0,0,40734.116400463,2011-07-10,02:47:37
40.0693616666667,116.329503333333,0,0,40734.116412037,2011-07-10,02:47:38
40.0693716666667,116.329528333333,0,0,40734.1164236111,2011-07-10,02:47:39
40.06938,116.329551666667,0,0,40734.1164351852,2011-07-10,02:47:40
40.0693933333333,116.329568333333,0,0,40734.1164467593,2011-07-10,02:47:41
40.069405,116.32959,0,0,40734.1164583333,2011-07-10,02:47:42
40.0694116666667,116.329616666667,0,0,40734.1164699074,2011-07-10,02:47:43
40.0694183333333,116.329631666667,0,0,40734.1164814815,2011-07-10,02:47:44
40.0694233333333,116.329671666667,0,0,40734.1164930556,2011-07-10,02:47:45
40.0694233333333,116.329695,0,0,40734.1165046296,2011-07-10,02:47:46
40.0694233333333,116.329718333333,0,0,40734.1165162037,2011-07-10,02:47:47
40.0694233333333,116.329738333333,0,0,40734.1165277778,2011-07-10,02:47:48
40.0694216666667,116.329751666667,0,0,40734.1165393519,2011-07-10,02:47:49
40.0694166666667,116.329765,0,0,40734.1165509259,2011-07-10,02:47:50
40.0694116666667,116.32978,0,0,40734.1165625,2011-07-10,02:47:51
40.0694083333333,116.329786666667,0,0,40734.1165740741,2011-07-10,02:47:52
40.0693983333333,116.329851666667,0,0,40734.1168171296,2011-07-10,02:48:13
40.069395,116.329856666667,0,0,40734.1168287037,2011-07-10,02:48:14
40.0693883333333,116.329861666667,0,0,40734.1168402778,2011-07-10,02:48:15
40.069385,116.329866666667,0,0,40734.1168518519,2011-07-10,02:48:16
40.0693833333333,116.329871666667,0,0,40734.1168634259,2011-07-10,02:48:17
40.06938,116.329875,0,0,40734.116875,2011-07-10,02:48:18
40.0693766666667,116.329881666667,0,0,40734.1168865741,2011-07-10,02:48:19
40.0693716666667,116.329886666667,0,0,40734.1168981481,2011-07-10,02:48:20
40.0693683333333,116.329893333333,0,0,40734.1169097222,2011-07-10,02:48:21
40.069365,116.329898333333,0,0,40734.1169212963,2011-07-10,02:48:22
40.0693616666667,116.329905,0,0,40734.1169328704,2011-07-10,02:48:23
40.0693583333333,116.329911666667,0,0,40734.1169444444,2011-07-10,02:48:24
40.069355,116.329918333333,0,0,40734.1169560185,2011-07-10,02:48:25
40.0693533333333,116.329926666667,0,0,40734.1169675926,2011-07-10,02:48:26
40.0693516666667,116.329933333333,0,0,40734.1169791667,2011-07-10,02:48:27
40.0693483333333,116.329941666667,0,0,40734.1169907407,2011-07-10,02:48:28
40.0693466666667,116.329948333333,0,0,40734.1170023148,2011-07-10,02:48:29
40.069345,116.329956666667,0,0,40734.1170138889,2011-07-10,02:48:30
40.0693433333333,116.329965,0,0,40734.117025463,2011-07-10,02:48:31
40.0693433333333,116.329976666667,0,0,40734.117037037,2011-07-10,02:48:32
40.06935,116.330011666667,0,0,40734.1170486111,2011-07-10,02:48:33
40.0693583333333,116.330055,0,0,40734.1170601852,2011-07-10,02:48:34
40.0693616666667,116.330073333333,0,0,40734.1170717593,2011-07-10,02:48:35
40.0693766666667,116.330165,0,0,40734.1170833333,2011-07-10,02:48:36
40.0693766666667,116.330296666667,0,0,40734.1170949074,2011-07-10,02:48:37
40.0694333333333,116.33049,0,0,40734.1171064815,2011-07-10,02:48:38
40.0694466666667,116.330663333333,0,0,40734.1171180556,2011-07-10,02:48:39
40.0694433333333,116.33085,0,0,40734.1171296296,2011-07-10,02:48:40
40.0694383333333,116.331061666667,0,0,40734.1171412037,2011-07-10,02:48:41
40.0694383333333,116.331283333333,0,0,40734.1171527778,2011-07-10,02:48:42
40.0694416666667,116.331468333333,0,0,40734.1171643519,2011-07-10,02:48:43
40.0694483333333,116.331685,0,0,40734.1171759259,2011-07-10,02:48:44
40.069445,116.331898333333,0,0,40734.1171875,2011-07-10,02:48:45
40.0694466666667,116.332113333333,0,0,40734.1171990741,2011-07-10,02:48:46
40.0694416666667,116.332343333333,0,0,40734.1172106481,2011-07-10,02:48:47
40.0694366666667,116.332588333333,0,0,40734.1172222222,2011-07-10,02:48:48
40.0694333333333,116.332835,0,0,40734.1172337963,2011-07-10,02:48:49
40.0694283333333,116.333086666667,0,0,40734.1172453704,2011-07-10,02:48:50
40.0694266666667,116.333338333333,0,0,40734.1172569444,2011-07-10,02:48:51
40.06942,116.3336,0,0,40734.1172685185,2011-07-10,02:48:52
40.0694233333333,116.333853333333,0,0,40734.1172800926,2011-07-10,02:48:53
40.0694116666667,116.334115,0,0,40734.1172916667,2011-07-10,02:48:54
40.0694033333333,116.334365,0,0,40734.1173032407,2011-07-10,02:48:55
40.06939,116.334635,0,0,40734.1173148148,2011-07-10,02:48:56
40.06938,116.334881666667,0,0,40734.1173263889,2011-07-10,02:48:57
40.0693733333333,116.33513,0,0,40734.117337963,2011-07-10,02:48:58
40.0693683333333,116.335368333333,0,0,40734.117349537,2011-07-10,02:48:59
40.0693616666667,116.335601666667,0,0,40734.1173611111,2011-07-10,02:49:00
40.06936,116.335831666667,0,0,40734.1173726852,2011-07-10,02:49:01
40.0693533333333,116.336071666667,0,0,40734.1173842593,2011-07-10,02:49:02
40.0693483333333,116.3363,0,0,40734.1173958333,2011-07-10,02:49:03
40.0693483333333,116.336533333333,0,0,40734.1174074074,2011-07-10,02:49:04
40.0693466666667,116.336765,0,0,40734.1174189815,2011-07-10,02:49:05
40.06934,116.336993333333,0,0,40734.1174305556,2011-07-10,02:49:06
40.0693366666667,116.33723,0,0,40734.1174421296,2011-07-10,02:49:07
40.0693333333333,116.33746,0,0,40734.1174537037,2011-07-10,02:49:08
40.0693283333333,116.337683333333,0,0,40734.1174652778,2011-07-10,02:49:09
40.0693216666667,116.337911666667,0,0,40734.1174768518,2011-07-10,02:49:10
40.0693133333333,116.338138333333,0,0,40734.1174884259,2011-07-10,02:49:11
40.0693066666667,116.33837,0,0,40734.1175,2011-07-10,02:49:12
40.0693033333333,116.338593333333,0,0,40734.1175115741,2011-07-10,02:49:13
40.0693,116.338813333333,0,0,40734.1175231481,2011-07-10,02:49:14
40.0692966666667,116.339036666667,0,0,40734.1175347222,2011-07-10,02:49:15
40.069295,116.33926,0,0,40734.1175462963,2011-07-10,02:49:16
40.0692883333333,116.339478333333,0,0,40734.1175578704,2011-07-10,02:49:17
40.0692883333333,116.339698333333,0,0,40734.1175694444,2011-07-10,02:49:18
40.069295,116.339923333333,0,0,40734.1175810185,2011-07-10,02:49:19
40.0693116666667,116.340153333333,0,0,40734.1175925926,2011-07-10,02:49:20
40.0693316666667,116.340375,0,0,40734.1176041667,2011-07-10,02:49:21
40.0693533333333,116.340588333333,0,0,40734.1176157407,2011-07-10,02:49:22
40.0693783333333,116.340796666667,0,0,40734.1176273148,2011-07-10,02:49:23
40.0694033333333,116.341006666667,0,0,40734.1176388889,2011-07-10,02:49:24
40.06943,116.34121,0,0,40734.117650463,2011-07-10,02:49:25
40.0694533333333,116.341416666667,0,0,40734.117662037,2011-07-10,02:49:26
40.0694766666667,116.341625,0,0,40734.1176736111,2011-07-10,02:49:27
40.0694966666667,116.34182,0,0,40734.1176851852,2011-07-10,02:49:28
40.0695166666667,116.342011666667,0,0,40734.1176967593,2011-07-10,02:49:29
40.0695283333333,116.3422,0,0,40734.1177083333,2011-07-10,02:49:30
40.0695366666667,116.342393333333,0,0,40734.1177199074,2011-07-10,02:49:31
40.0695433333333,116.342576666667,0,0,40734.1177314815,2011-07-10,02:49:32
40.0695433333333,116.342765,0,0,40734.1177430556,2011-07-10,02:49:33
40.069545,116.342953333333,0,0,40734.1177546296,2011-07-10,02:49:34
40.0695416666667,116.343138333333,0,0,40734.1177662037,2011-07-10,02:49:35
40.06954,116.34332,0,0,40734.1177777778,2011-07-10,02:49:36
40.0695383333333,116.343508333333,0,0,40734.1177893518,2011-07-10,02:49:37
40.0695383333333,116.34369,0,0,40734.1178009259,2011-07-10,02:49:38
40.0695366666667,116.343871666667,0,0,40734.1178125,2011-07-10,02:49:39
40.0695383333333,116.34405,0,0,40734.1178240741,2011-07-10,02:49:40
40.069535,116.344218333333,0,0,40734.1178356481,2011-07-10,02:49:41
40.0695333333333,116.344393333333,0,0,40734.1178472222,2011-07-10,02:49:42
40.0695316666667,116.34458,0,0,40734.1178587963,2011-07-10,02:49:43
40.069535,116.344773333333,0,0,40734.1178703704,2011-07-10,02:49:44
40.069535,116.344963333333,0,0,40734.1178819444,2011-07-10,02:49:45
40.0695316666667,116.345155,0,0,40734.1178935185,2011-07-10,02:49:46
40.0695133333333,116.34538,0,0,40734.1179050926,2011-07-10,02:49:47
40.0694983333333,116.34558,0,0,40734.1179166667,2011-07-10,02:49:48
40.0694866666667,116.345775,0,0,40734.1179282407,2011-07-10,02:49:49
40.0694783333333,116.345966666667,0,0,40734.1179398148,2011-07-10,02:49:50
40.0694616666667,116.346165,0,0,40734.1179513889,2011-07-10,02:49:51
40.06944,116.346361666667,0,0,40734.117962963,2011-07-10,02:49:52
40.0694183333333,116.34656,0,0,40734.117974537,2011-07-10,02:49:53
40.0693916666667,116.346766666667,0,0,40734.1179861111,2011-07-10,02:49:54
40.069365,116.346961666667,0,0,40734.1179976852,2011-07-10,02:49:55
40.0693333333333,116.347163333333,0,0,40734.1180092593,2011-07-10,02:49:56
40.0693066666667,116.347361666667,0,0,40734.1180208333,2011-07-10,02:49:57
40.06928,116.347565,0,0,40734.1180324074,2011-07-10,02:49:58
40.0692616666667,116.347778333333,0,0,40734.1180439815,2011-07-10,02:49:59
40.0692466666667,116.347981666667,0,0,40734.1180555556,2011-07-10,02:50:00
40.0692333333333,116.348186666667,0,0,40734.1180671296,2011-07-10,02:50:01
40.0692133333333,116.348396666667,0,0,40734.1180787037,2011-07-10,02:50:02
40.0692,116.348616666667,0,0,40734.1180902778,2011-07-10,02:50:03
40.0691933333333,116.348833333333,0,0,40734.1181018518,2011-07-10,02:50:04
40.06919,116.349048333333,0,0,40734.1181134259,2011-07-10,02:50:05
40.0691883333333,116.349265,0,0,40734.118125,2011-07-10,02:50:06
40.0691833333333,116.349486666667,0,0,40734.1181365741,2011-07-10,02:50:07
40.0691833333333,116.349701666667,0,0,40734.1181481481,2011-07-10,02:50:08
40.0691783333333,116.349918333333,0,0,40734.1181597222,2011-07-10,02:50:09
40.0691766666667,116.350133333333,0,0,40734.1181712963,2011-07-10,02:50:10
40.0691766666667,116.350341666667,0,0,40734.1181828704,2011-07-10,02:50:11
40.0691716666667,116.350543333333,0,0,40734.1181944444,2011-07-10,02:50:12
40.06917,116.35075,0,0,40734.1182060185,2011-07-10,02:50:13
40.0691666666667,116.350956666667,0,0,40734.1182175926,2011-07-10,02:50:14
40.0691566666667,116.351155,0,0,40734.1182291667,2011-07-10,02:50:15
40.0691533333333,116.351351666667,0,0,40734.1182407407,2011-07-10,02:50:16
40.0691516666667,116.351545,0,0,40734.1182523148,2011-07-10,02:50:17
40.069155,116.351731666667,0,0,40734.1182638889,2011-07-10,02:50:18
40.06915,116.351905,0,0,40734.118275463,2011-07-10,02:50:19
40.0691516666667,116.352081666667,0,0,40734.118287037,2011-07-10,02:50:20
40.0691566666667,116.352255,0,0,40734.1182986111,2011-07-10,02:50:21
40.0691583333333,116.35242,0,0,40734.1183101852,2011-07-10,02:50:22
40.0691583333333,116.352581666667,0,0,40734.1183217593,2011-07-10,02:50:23
40.0691616666667,116.352736666667,0,0,40734.1183333333,2011-07-10,02:50:24
40.0691633333333,116.352885,0,0,40734.1183449074,2011-07-10,02:50:25
40.069165,116.35302,0,0,40734.1183564815,2011-07-10,02:50:26
40.06917,116.35316,0,0,40734.1183680556,2011-07-10,02:50:27
40.069175,116.353293333333,0,0,40734.1183796296,2011-07-10,02:50:28
40.0691766666667,116.35342,0,0,40734.1183912037,2011-07-10,02:50:29
40.06918,116.353536666667,0,0,40734.1184027778,2011-07-10,02:50:30
40.0691816666667,116.35365,0,0,40734.1184143518,2011-07-10,02:50:31
40.0691816666667,116.353756666667,0,0,40734.1184259259,2011-07-10,02:50:32
40.0691816666667,116.353858333333,0,0,40734.1184375,2011-07-10,02:50:33
40.069185,116.353936666667,0,0,40734.1184490741,2011-07-10,02:50:34
40.069185,116.354015,0,0,40734.1184606481,2011-07-10,02:50:35
40.0691916666667,116.354093333333,0,0,40734.1184722222,2011-07-10,02:50:36
40.0691983333333,116.354161666667,0,0,40734.1184837963,2011-07-10,02:50:37
40.06919,116.354208333333,0,0,40734.1184953704,2011-07-10,02:50:38
40.0692016666667,116.354248333333,0,0,40734.1185069444,2011-07-10,02:50:39
40.069225,116.354275,0,0,40734.1185185185,2011-07-10,02:50:40
40.0692383333333,116.3543,0,0,40734.1185300926,2011-07-10,02:50:41
40.0692316666667,116.354313333333,0,0,40734.1185416667,2011-07-10,02:50:42
40.0692383333333,116.354328333333,0,0,40734.1185532407,2011-07-10,02:50:43
40.0692483333333,116.354343333333,0,0,40734.1185648148,2011-07-10,02:50:44
40.0692516666667,116.354363333333,0,0,40734.1185763889,2011-07-10,02:50:45
40.0692533333333,116.35438,0,0,40734.118587963,2011-07-10,02:50:46
40.0692683333333,116.354398333333,0,0,40734.118599537,2011-07-10,02:50:47
40.0692783333333,116.354425,0,0,40734.1186111111,2011-07-10,02:50:48
40.0692833333333,116.354446666667,0,0,40734.1186226852,2011-07-10,02:50:49
40.06929,116.354473333333,0,0,40734.1186342593,2011-07-10,02:50:50
40.0692983333333,116.354493333333,0,0,40734.1186458333,2011-07-10,02:50:51
40.0693016666667,116.354508333333,0,0,40734.1186574074,2011-07-10,02:50:52
40.06931,116.354528333333,0,0,40734.1186689815,2011-07-10,02:50:53
40.0693083333333,116.354546666667,0,0,40734.1186805556,2011-07-10,02:50:54
40.06932,116.354565,0,0,40734.1186921296,2011-07-10,02:50:55
40.069335,116.354586666667,0,0,40734.1187037037,2011-07-10,02:50:56
40.0693383333333,116.354608333333,0,0,40734.1187152778,2011-07-10,02:50:57
40.0693366666667,116.354626666667,0,0,40734.1187268518,2011-07-10,02:50:58
40.06932,116.354668333333,0,0,40734.1188078704,2011-07-10,02:51:05
40.069315,116.354673333333,0,0,40734.1188194444,2011-07-10,02:51:06
40.0693116666667,116.354678333333,0,0,40734.1188310185,2011-07-10,02:51:07
40.0693066666667,116.354681666667,0,0,40734.1188425926,2011-07-10,02:51:08
40.0693,116.354686666667,0,0,40734.1188541667,2011-07-10,02:51:09
40.06928,116.354705,0,0,40734.1189351852,2011-07-10,02:51:16
40.0692783333333,116.35471,0,0,40734.1189467593,2011-07-10,02:51:17
40.0692766666667,116.354718333333,0,0,40734.1189583333,2011-07-10,02:51:18
40.06926,116.354761666667,0,0,40734.1192824074,2011-07-10,02:51:46
40.0692566666667,116.354756666667,0,0,40734.1192939815,2011-07-10,02:51:47
40.06925,116.354753333333,0,0,40734.1193055556,2011-07-10,02:51:48
40.0692433333333,116.354751666667,0,0,40734.1193171296,2011-07-10,02:51:49
40.0692366666667,116.354748333333,0,0,40734.1193287037,2011-07-10,02:51:50
40.0692216666667,116.354765,0,0,40734.1193402778,2011-07-10,02:51:51
40.0692133333333,116.354788333333,0,0,40734.1193518518,2011-07-10,02:51:52
40.0692066666667,116.354806666667,0,0,40734.1193634259,2011-07-10,02:51:53
40.069195,116.354826666667,0,0,40734.119375,2011-07-10,02:51:54
40.0691816666667,116.354855,0,0,40734.1193865741,2011-07-10,02:51:55
40.0691733333333,116.354878333333,0,0,40734.1193981481,2011-07-10,02:51:56
40.069175,116.3549,0,0,40734.1194097222,2011-07-10,02:51:57
40.06918,116.354921666667,0,0,40734.1194212963,2011-07-10,02:51:58
40.0691766666667,116.354941666667,0,0,40734.1194328704,2011-07-10,02:51:59
40.0691733333333,116.35496,0,0,40734.1194444444,2011-07-10,02:52:00
40.0707716666667,116.35575,0,0,40734.1219328704,2011-07-10,02:55:35
40.07188,116.355708333333,0,0,40734.1242476852,2011-07-10,02:58:55
40.07188,116.355708333333,0,0,40734.1242592593,2011-07-10,02:58:56
40.0718816666667,116.355703333333,0,0,40734.1242708333,2011-07-10,02:58:57
40.0718783333333,116.355701666667,0,0,40734.1242824074,2011-07-10,02:58:58
40.0718766666667,116.355701666667,0,0,40734.1242939815,2011-07-10,02:58:59
40.0718716666667,116.355706666667,0,0,40734.1243055556,2011-07-10,02:59:00
40.0718616666667,116.355715,0,0,40734.1243171296,2011-07-10,02:59:01
40.07185,116.35572,0,0,40734.1243287037,2011-07-10,02:59:02
40.0718433333333,116.355708333333,0,0,40734.1243402778,2011-07-10,02:59:03
40.0718133333333,116.355673333333,0,0,40734.1244675926,2011-07-10,02:59:14
40.071825,116.355675,0,0,40734.1244791667,2011-07-10,02:59:15
40.071835,116.355671666667,0,0,40734.1244907407,2011-07-10,02:59:16
40.0718466666667,116.355658333333,0,0,40734.1245023148,2011-07-10,02:59:17
40.0718566666667,116.355645,0,0,40734.1245138889,2011-07-10,02:59:18
40.07186,116.355633333333,0,0,40734.124525463,2011-07-10,02:59:19
40.0718633333333,116.355628333333,0,0,40734.124537037,2011-07-10,02:59:20
40.0718666666667,116.355616666667,0,0,40734.1245486111,2011-07-10,02:59:21
40.0718733333333,116.355618333333,0,0,40734.1245601852,2011-07-10,02:59:22
40.0718733333333,116.355618333333,0,0,40734.1245949074,2011-07-10,02:59:25
40.0718716666667,116.35561,0,0,40734.1246180556,2011-07-10,02:59:27
40.0718783333333,116.355598333333,0,0,40734.1246296296,2011-07-10,02:59:28
40.0718833333333,116.355573333333,0,0,40734.1246412037,2011-07-10,02:59:29
40.071885,116.355538333333,0,0,40734.1246527778,2011-07-10,02:59:30
40.071875,116.3555,0,0,40734.1246643519,2011-07-10,02:59:31
40.0718516666667,116.355433333333,0,0,40734.1246759259,2011-07-10,02:59:32
40.07181,116.355356666667,0,0,40734.1246875,2011-07-10,02:59:33
40.0717683333333,116.355265,0,0,40734.1246990741,2011-07-10,02:59:34
40.0717166666667,116.355168333333,0,0,40734.1247106481,2011-07-10,02:59:35
40.071665,116.355073333333,0,0,40734.1247222222,2011-07-10,02:59:36
40.0716116666667,116.354973333333,0,0,40734.1247337963,2011-07-10,02:59:37
40.0715516666667,116.354863333333,0,0,40734.1247453704,2011-07-10,02:59:38
40.0714866666667,116.354745,0,0,40734.1247569444,2011-07-10,02:59:39
40.0714266666667,116.354633333333,0,0,40734.1247685185,2011-07-10,02:59:40
40.0713633333333,116.3545,0,0,40734.1247800926,2011-07-10,02:59:41
40.0713066666667,116.354406666667,0,0,40734.1247916667,2011-07-10,02:59:42
40.0712616666667,116.35432,0,0,40734.1248032407,2011-07-10,02:59:43
40.0712233333333,116.354248333333,0,0,40734.1248148148,2011-07-10,02:59:44
40.0711983333333,116.354198333333,0,0,40734.1248263889,2011-07-10,02:59:45
40.071175,116.354161666667,0,0,40734.124837963,2011-07-10,02:59:46
40.0711583333333,116.354136666667,0,0,40734.124849537,2011-07-10,02:59:47
40.0711466666667,116.354125,0,0,40734.1248611111,2011-07-10,02:59:48
40.0711483333333,116.354113333333,0,0,40734.1248726852,2011-07-10,02:59:49
40.0711516666667,116.354105,0,0,40734.1248842593,2011-07-10,02:59:50
40.0711433333333,116.354096666667,0,0,40734.1248958333,2011-07-10,02:59:51
40.0711366666667,116.354091666667,0,0,40734.1249074074,2011-07-10,02:59:52
40.0711333333333,116.354086666667,0,0,40734.1249189815,2011-07-10,02:59:53
40.07113,116.354081666667,0,0,40734.1249305556,2011-07-10,02:59:54
40.0711266666667,116.354075,0,0,40734.1249421296,2011-07-10,02:59:55
40.0711216666667,116.354068333333,0,0,40734.1249537037,2011-07-10,02:59:56
40.0711166666667,116.35406,0,0,40734.1249652778,2011-07-10,02:59:57
40.0710983333333,116.354018333333,0,0,40734.1249768519,2011-07-10,02:59:58
40.0710816666667,116.353976666667,0,0,40734.1249884259,2011-07-10,02:59:59
40.0710583333333,116.353926666667,0,0,40734.125,2011-07-10,03:00:00
40.0710266666667,116.353873333333,0,0,40734.1250115741,2011-07-10,03:00:01
40.0709916666667,116.35381,0,0,40734.1250231481,2011-07-10,03:00:02
40.070955,116.35374,0,0,40734.1250347222,2011-07-10,03:00:03
40.070915,116.353665,0,0,40734.1250462963,2011-07-10,03:00:04
40.0708666666667,116.353583333333,0,0,40734.1250578704,2011-07-10,03:00:05
40.07082,116.353498333333,0,0,40734.1250694444,2011-07-10,03:00:06
40.0707683333333,116.353408333333,0,0,40734.1250810185,2011-07-10,03:00:07
40.07071,116.353303333333,0,0,40734.1250925926,2011-07-10,03:00:08
40.0706483333333,116.353188333333,0,0,40734.1251041667,2011-07-10,03:00:09
40.0705816666667,116.353073333333,0,0,40734.1251157407,2011-07-10,03:00:10
40.0705083333333,116.352943333333,0,0,40734.1251273148,2011-07-10,03:00:11
40.0704333333333,116.352816666667,0,0,40734.1251388889,2011-07-10,03:00:12
40.0703583333333,116.352688333333,0,0,40734.125150463,2011-07-10,03:00:13
40.0702833333333,116.352555,0,0,40734.125162037,2011-07-10,03:00:14
40.070205,116.352421666667,0,0,40734.1251736111,2011-07-10,03:00:15
40.070125,116.352286666667,0,0,40734.1251851852,2011-07-10,03:00:16
40.0700466666667,116.352148333333,0,0,40734.1251967593,2011-07-10,03:00:17
40.0699633333333,116.352006666667,0,0,40734.1252083333,2011-07-10,03:00:18
40.0698766666667,116.35186,0,0,40734.1252199074,2011-07-10,03:00:19
40.06979,116.351708333333,0,0,40734.1252314815,2011-07-10,03:00:20
40.0697016666667,116.351553333333,0,0,40734.1252430556,2011-07-10,03:00:21
40.0696066666667,116.351393333333,0,0,40734.1252546296,2011-07-10,03:00:22
40.069515,116.351233333333,0,0,40734.1252662037,2011-07-10,03:00:23
40.0694216666667,116.351075,0,0,40734.1252777778,2011-07-10,03:00:24
40.0693266666667,116.350913333333,0,0,40734.1252893518,2011-07-10,03:00:25
40.0692316666667,116.350753333333,0,0,40734.1253009259,2011-07-10,03:00:26
40.0691366666667,116.350588333333,0,0,40734.1253125,2011-07-10,03:00:27
40.0690416666667,116.35042,0,0,40734.1253240741,2011-07-10,03:00:28
40.0689333333333,116.350256666667,0,0,40734.1253356481,2011-07-10,03:00:29
40.068825,116.35009,0,0,40734.1253472222,2011-07-10,03:00:30
40.0687116666667,116.34991,0,0,40734.1253587963,2011-07-10,03:00:31
40.0686116666667,116.349733333333,0,0,40734.1253703704,2011-07-10,03:00:32
40.068505,116.349558333333,0,0,40734.1253819444,2011-07-10,03:00:33
40.0683983333333,116.349381666667,0,0,40734.1253935185,2011-07-10,03:00:34
40.068295,116.3492,0,0,40734.1254050926,2011-07-10,03:00:35
40.0682,116.349011666667,0,0,40734.1254166667,2011-07-10,03:00:36
40.0680983333333,116.34882,0,0,40734.1254282407,2011-07-10,03:00:37
40.0679916666667,116.348633333333,0,0,40734.1254398148,2011-07-10,03:00:38
40.067885,116.348448333333,0,0,40734.1254513889,2011-07-10,03:00:39
40.0677816666667,116.348261666667,0,0,40734.125462963,2011-07-10,03:00:40
40.0676783333333,116.348086666667,0,0,40734.125474537,2011-07-10,03:00:41
40.06758,116.347906666667,0,0,40734.1254861111,2011-07-10,03:00:42
40.0674866666667,116.347728333333,0,0,40734.1254976852,2011-07-10,03:00:43
40.067395,116.34757,0,0,40734.1255092593,2011-07-10,03:00:44
40.067305,116.34741,0,0,40734.1255208333,2011-07-10,03:00:45
40.067215,116.347255,0,0,40734.1255324074,2011-07-10,03:00:46
40.067125,116.3471,0,0,40734.1255439815,2011-07-10,03:00:47
40.0670383333333,116.346943333333,0,0,40734.1255555556,2011-07-10,03:00:48
40.0669533333333,116.346793333333,0,0,40734.1255671296,2011-07-10,03:00:49
40.0668633333333,116.346646666667,0,0,40734.1255787037,2011-07-10,03:00:50
40.06677,116.34649,0,0,40734.1255902778,2011-07-10,03:00:51
40.0666916666667,116.34635,0,0,40734.1256018518,2011-07-10,03:00:52
40.0666233333333,116.346216666667,0,0,40734.1256134259,2011-07-10,03:00:53
40.066555,116.346085,0,0,40734.125625,2011-07-10,03:00:54
40.066495,116.345973333333,0,0,40734.1256365741,2011-07-10,03:00:55
40.0664533333333,116.345883333333,0,0,40734.1256481481,2011-07-10,03:00:56
40.0664283333333,116.34583,0,0,40734.1256597222,2011-07-10,03:00:57
40.066415,116.345813333333,0,0,40734.1256712963,2011-07-10,03:00:58
40.0664033333333,116.345795,0,0,40734.1256828704,2011-07-10,03:00:59
40.066405,116.345783333333,0,0,40734.1256944444,2011-07-10,03:01:00
40.0664033333333,116.345775,0,0,40734.1257060185,2011-07-10,03:01:01
40.0663983333333,116.34576,0,0,40734.1257175926,2011-07-10,03:01:02
40.0663883333333,116.345733333333,0,0,40734.1257291667,2011-07-10,03:01:03
40.0663683333333,116.345691666667,0,0,40734.1257407407,2011-07-10,03:01:04
40.066325,116.345631666667,0,0,40734.1257523148,2011-07-10,03:01:05
40.0662883333333,116.345575,0,0,40734.1257638889,2011-07-10,03:01:06
40.0662516666667,116.345518333333,0,0,40734.125775463,2011-07-10,03:01:07
40.0661933333333,116.345443333333,0,0,40734.125787037,2011-07-10,03:01:08
40.0661333333333,116.345361666667,0,0,40734.1257986111,2011-07-10,03:01:09
40.0660716666667,116.345266666667,0,0,40734.1258101852,2011-07-10,03:01:10
40.0660116666667,116.34517,0,0,40734.1258217593,2011-07-10,03:01:11
40.0659533333333,116.345061666667,0,0,40734.1258333333,2011-07-10,03:01:12
40.06589,116.344933333333,0,0,40734.1258449074,2011-07-10,03:01:13
40.0658216666667,116.344816666667,0,0,40734.1258564815,2011-07-10,03:01:14
40.065755,116.344691666667,0,0,40734.1258680556,2011-07-10,03:01:15
40.0656816666667,116.344565,0,0,40734.1258796296,2011-07-10,03:01:16
40.065605,116.344438333333,0,0,40734.1258912037,2011-07-10,03:01:17
40.06553,116.344308333333,0,0,40734.1259027778,2011-07-10,03:01:18
40.0654516666667,116.344171666667,0,0,40734.1259143518,2011-07-10,03:01:19
40.065375,116.344035,0,0,40734.1259259259,2011-07-10,03:01:20
40.0653,116.343903333333,0,0,40734.1259375,2011-07-10,03:01:21
40.0652266666667,116.343771666667,0,0,40734.1259490741,2011-07-10,03:01:22
40.0651566666667,116.343646666667,0,0,40734.1259606481,2011-07-10,03:01:23
40.0650883333333,116.343525,0,0,40734.1259722222,2011-07-10,03:01:24
40.0650216666667,116.343408333333,0,0,40734.1259837963,2011-07-10,03:01:25
40.06496,116.343303333333,0,0,40734.1259953704,2011-07-10,03:01:26
40.0648983333333,116.343206666667,0,0,40734.1260069444,2011-07-10,03:01:27
40.064845,116.343111666667,0,0,40734.1260185185,2011-07-10,03:01:28
40.0647933333333,116.343023333333,0,0,40734.1260300926,2011-07-10,03:01:29
40.0647466666667,116.342938333333,0,0,40734.1260416667,2011-07-10,03:01:30
40.0646983333333,116.342865,0,0,40734.1260532407,2011-07-10,03:01:31
40.064655,116.342786666667,0,0,40734.1260648148,2011-07-10,03:01:32
40.0646083333333,116.34272,0,0,40734.1260763889,2011-07-10,03:01:33
40.0645616666667,116.342655,0,0,40734.126087963,2011-07-10,03:01:34
40.0645166666667,116.342591666667,0,0,40734.126099537,2011-07-10,03:01:35
40.064475,116.342525,0,0,40734.1261111111,2011-07-10,03:01:36
40.064435,116.342466666667,0,0,40734.1261226852,2011-07-10,03:01:37
40.0643933333333,116.342403333333,0,0,40734.1261342593,2011-07-10,03:01:38
40.064355,116.342346666667,0,0,40734.1261458333,2011-07-10,03:01:39
40.064315,116.34229,0,0,40734.1261574074,2011-07-10,03:01:40
40.064275,116.342245,0,0,40734.1261689815,2011-07-10,03:01:41
40.064235,116.342198333333,0,0,40734.1261805556,2011-07-10,03:01:42
40.064195,116.34214,0,0,40734.1261921296,2011-07-10,03:01:43
40.0641566666667,116.342091666667,0,0,40734.1262037037,2011-07-10,03:01:44
40.0641233333333,116.342021666667,0,0,40734.1262152778,2011-07-10,03:01:45
40.0640866666667,116.341955,0,0,40734.1262268518,2011-07-10,03:01:46
40.0640483333333,116.341891666667,0,0,40734.1262384259,2011-07-10,03:01:47
40.0640166666667,116.341818333333,0,0,40734.12625,2011-07-10,03:01:48
40.063985,116.341766666667,0,0,40734.1262615741,2011-07-10,03:01:49
40.0639583333333,116.341718333333,0,0,40734.1262731481,2011-07-10,03:01:50
40.0639316666667,116.341676666667,0,0,40734.1262847222,2011-07-10,03:01:51
40.063905,116.34163,0,0,40734.1262962963,2011-07-10,03:01:52
40.063885,116.341581666667,0,0,40734.1263078704,2011-07-10,03:01:53
40.0638683333333,116.341503333333,0,0,40734.1263194444,2011-07-10,03:01:54
40.0638483333333,116.34143,0,0,40734.1263310185,2011-07-10,03:01:55
40.0638233333333,116.341376666667,0,0,40734.1263425926,2011-07-10,03:01:56
40.0637916666667,116.341321666667,0,0,40734.1263541667,2011-07-10,03:01:57
40.06376,116.341258333333,0,0,40734.1263657407,2011-07-10,03:01:58
40.0637233333333,116.341203333333,0,0,40734.1263773148,2011-07-10,03:01:59
40.0636916666667,116.341146666667,0,0,40734.1263888889,2011-07-10,03:02:00
40.0636566666667,116.341096666667,0,0,40734.126400463,2011-07-10,03:02:01
40.063625,116.341048333333,0,0,40734.126412037,2011-07-10,03:02:02
40.0635983333333,116.341003333333,0,0,40734.1264236111,2011-07-10,03:02:03
40.0635783333333,116.34097,0,0,40734.1264351852,2011-07-10,03:02:04
40.063565,116.340946666667,0,0,40734.1264467593,2011-07-10,03:02:05
40.0635533333333,116.340931666667,0,0,40734.1264583333,2011-07-10,03:02:06
40.0635483333333,116.340916666667,0,0,40734.1264699074,2011-07-10,03:02:07
40.063545,116.340906666667,0,0,40734.1264814815,2011-07-10,03:02:08
40.0635416666667,116.340898333333,0,0,40734.1264930556,2011-07-10,03:02:09
40.0635383333333,116.340875,0,0,40734.126875,2011-07-10,03:02:42
40.0635366666667,116.340875,0,0,40734.1268865741,2011-07-10,03:02:43
40.0635233333333,116.340856666667,0,0,40734.1268981481,2011-07-10,03:02:44
40.063505,116.340823333333,0,0,40734.1269097222,2011-07-10,03:02:45
40.0634816666667,116.340778333333,0,0,40734.1269212963,2011-07-10,03:02:46
40.0634516666667,116.340735,0,0,40734.1269328704,2011-07-10,03:02:47
40.0634183333333,116.34069,0,0,40734.1269444444,2011-07-10,03:02:48
40.0633883333333,116.34065,0,0,40734.1269560185,2011-07-10,03:02:49
40.063365,116.340638333333,0,0,40734.1269675926,2011-07-10,03:02:50
40.063345,116.340621666667,0,0,40734.1269791667,2011-07-10,03:02:51
40.06333,116.340613333333,0,0,40734.1269907407,2011-07-10,03:02:52
40.0633216666667,116.340611666667,0,0,40734.1270023148,2011-07-10,03:02:53
40.063315,116.340601666667,0,0,40734.1270138889,2011-07-10,03:02:54
40.0633083333333,116.340598333333,0,0,40734.127025463,2011-07-10,03:02:55
40.0633033333333,116.340591666667,0,0,40734.127037037,2011-07-10,03:02:56
40.0632966666667,116.34059,0,0,40734.1270486111,2011-07-10,03:02:57
40.0632883333333,116.340586666667,0,0,40734.1270601852,2011-07-10,03:02:58
40.0632883333333,116.340586666667,0,0,40734.1271296296,2011-07-10,03:03:04
40.0632816666667,116.340591666667,0,0,40734.1271527778,2011-07-10,03:03:06
40.0632716666667,116.340583333333,0,0,40734.1271643518,2011-07-10,03:03:07
40.0632616666667,116.340573333333,0,0,40734.1271759259,2011-07-10,03:03:08
40.06325,116.340566666667,0,0,40734.1271875,2011-07-10,03:03:09
40.0632433333333,116.340561666667,0,0,40734.1271990741,2011-07-10,03:03:10
40.0632366666667,116.340558333333,0,0,40734.1272106481,2011-07-10,03:03:11
40.0632133333333,116.340546666667,0,0,40734.1273032407,2011-07-10,03:03:19
40.063205,116.340545,0,0,40734.1273148148,2011-07-10,03:03:20
40.0631983333333,116.340543333333,0,0,40734.1273263889,2011-07-10,03:03:21
40.0631866666667,116.340541666667,0,0,40734.127337963,2011-07-10,03:03:22
40.0631733333333,116.340546666667,0,0,40734.127349537,2011-07-10,03:03:23
40.06316,116.340556666667,0,0,40734.1273611111,2011-07-10,03:03:24
40.0631466666667,116.340563333333,0,0,40734.1273726852,2011-07-10,03:03:25
40.063135,116.34057,0,0,40734.1273842593,2011-07-10,03:03:26
40.0631283333333,116.340573333333,0,0,40734.1273958333,2011-07-10,03:03:27
40.0631016666667,116.340591666667,0,0,40734.1274652778,2011-07-10,03:03:33
40.0630916666667,116.340598333333,0,0,40734.1274768518,2011-07-10,03:03:34
40.0630716666667,116.3406,0,0,40734.1274884259,2011-07-10,03:03:35
40.06304,116.340603333333,0,0,40734.1275,2011-07-10,03:03:36
40.06301,116.34061,0,0,40734.1275115741,2011-07-10,03:03:37
40.062985,116.340613333333,0,0,40734.1275231481,2011-07-10,03:03:38
40.0629566666667,116.340615,0,0,40734.1275347222,2011-07-10,03:03:39
40.0629283333333,116.34062,0,0,40734.1275462963,2011-07-10,03:03:40
40.0629016666667,116.340623333333,0,0,40734.1275578704,2011-07-10,03:03:41
40.06287,116.340628333333,0,0,40734.1275694444,2011-07-10,03:03:42
40.0628383333333,116.340635,0,0,40734.1275810185,2011-07-10,03:03:43
40.0628033333333,116.340643333333,0,0,40734.1275925926,2011-07-10,03:03:44
40.0627733333333,116.340655,0,0,40734.1276041667,2011-07-10,03:03:45
40.062755,116.340658333333,0,0,40734.1276157407,2011-07-10,03:03:46
40.0627416666667,116.340656666667,0,0,40734.1276273148,2011-07-10,03:03:47
40.0627283333333,116.340661666667,0,0,40734.1276388889,2011-07-10,03:03:48
40.0627116666667,116.340666666667,0,0,40734.127650463,2011-07-10,03:03:49
40.062695,116.340673333333,0,0,40734.127662037,2011-07-10,03:03:50
40.0626783333333,116.34068,0,0,40734.1276736111,2011-07-10,03:03:51
40.06266,116.340676666667,0,0,40734.1276851852,2011-07-10,03:03:52
40.062645,116.340675,0,0,40734.1276967593,2011-07-10,03:03:53
40.0626283333333,116.340678333333,0,0,40734.1277083333,2011-07-10,03:03:54
40.0626083333333,116.340683333333,0,0,40734.1277199074,2011-07-10,03:03:55
40.0625883333333,116.340685,0,0,40734.1277314815,2011-07-10,03:03:56
40.0625683333333,116.340685,0,0,40734.1277430556,2011-07-10,03:03:57
40.06255,116.340688333333,0,0,40734.1277546296,2011-07-10,03:03:58
40.0625283333333,116.340691666667,0,0,40734.1277662037,2011-07-10,03:03:59
40.062505,116.340696666667,0,0,40734.1277777778,2011-07-10,03:04:00
40.062485,116.340696666667,0,0,40734.1277893518,2011-07-10,03:04:01
40.0624616666667,116.340701666667,0,0,40734.1278009259,2011-07-10,03:04:02
40.0624333333333,116.340706666667,0,0,40734.1278125,2011-07-10,03:04:03
40.0623916666667,116.340718333333,0,0,40734.1278240741,2011-07-10,03:04:04
40.06234,116.340731666667,0,0,40734.1278356481,2011-07-10,03:04:05
40.062285,116.340741666667,0,0,40734.1278472222,2011-07-10,03:04:06
40.0622333333333,116.340745,0,0,40734.1278587963,2011-07-10,03:04:07
40.0621816666667,116.340746666667,0,0,40734.1278703704,2011-07-10,03:04:08
40.0621316666667,116.340743333333,0,0,40734.1278819444,2011-07-10,03:04:09
40.0620833333333,116.340745,0,0,40734.1278935185,2011-07-10,03:04:10
40.062035,116.340746666667,0,0,40734.1279050926,2011-07-10,03:04:11
40.0619933333333,116.340753333333,0,0,40734.1279166667,2011-07-10,03:04:12
40.06195,116.34076,0,0,40734.1279282407,2011-07-10,03:04:13
40.0619033333333,116.340768333333,0,0,40734.1279398148,2011-07-10,03:04:14
40.0618616666667,116.340771666667,0,0,40734.1279513889,2011-07-10,03:04:15
40.0618233333333,116.340775,0,0,40734.127962963,2011-07-10,03:04:16
40.0617883333333,116.340781666667,0,0,40734.127974537,2011-07-10,03:04:17
40.0617566666667,116.340781666667,0,0,40734.1279861111,2011-07-10,03:04:18
40.061725,116.340783333333,0,0,40734.1279976852,2011-07-10,03:04:19
40.0617,116.340783333333,0,0,40734.1280092593,2011-07-10,03:04:20
40.0616733333333,116.340785,0,0,40734.1280208333,2011-07-10,03:04:21
40.0616483333333,116.340788333333,0,0,40734.1280324074,2011-07-10,03:04:22
40.0616216666667,116.340788333333,0,0,40734.1280439815,2011-07-10,03:04:23
40.0616016666667,116.340785,0,0,40734.1280555556,2011-07-10,03:04:24
40.0615766666667,116.340783333333,0,0,40734.1280671296,2011-07-10,03:04:25
40.061555,116.340776666667,0,0,40734.1280787037,2011-07-10,03:04:26
40.0615333333333,116.34077,0,0,40734.1280902778,2011-07-10,03:04:27
40.061515,116.340765,0,0,40734.1281018518,2011-07-10,03:04:28
40.0614966666667,116.34076,0,0,40734.1281134259,2011-07-10,03:04:29
40.0614816666667,116.340756666667,0,0,40734.128125,2011-07-10,03:04:30
40.0614683333333,116.340756666667,0,0,40734.1281365741,2011-07-10,03:04:31
40.0614566666667,116.340756666667,0,0,40734.1281481481,2011-07-10,03:04:32
40.0614516666667,116.340756666667,0,0,40734.1281597222,2011-07-10,03:04:33
40.0614483333333,116.340756666667,0,0,40734.1281712963,2011-07-10,03:04:34
40.0614416666667,116.340756666667,0,0,40734.1281828704,2011-07-10,03:04:35
40.061435,116.340756666667,0,0,40734.1281944444,2011-07-10,03:04:36
40.0614316666667,116.340758333333,0,0,40734.1282060185,2011-07-10,03:04:37
40.0614283333333,116.340758333333,0,0,40734.1282175926,2011-07-10,03:04:38
40.061425,116.340758333333,0,0,40734.1282291667,2011-07-10,03:04:39
40.06142,116.34076,0,0,40734.1282407407,2011-07-10,03:04:40
40.0614116666667,116.34076,0,0,40734.1282523148,2011-07-10,03:04:41
40.0613983333333,116.340758333333,0,0,40734.1282638889,2011-07-10,03:04:42
40.0613883333333,116.340756666667,0,0,40734.128275463,2011-07-10,03:04:43
40.0613766666667,116.340753333333,0,0,40734.128287037,2011-07-10,03:04:44
40.0613683333333,116.340755,0,0,40734.1282986111,2011-07-10,03:04:45
40.0613466666667,116.340786666667,0,0,40734.1284375,2011-07-10,03:04:57
40.06133,116.34078,0,0,40734.1284490741,2011-07-10,03:04:58
40.0613166666667,116.34078,0,0,40734.1284606481,2011-07-10,03:04:59
40.0612833333333,116.340776666667,0,0,40734.1284722222,2011-07-10,03:05:00
40.061255,116.340781666667,0,0,40734.1284837963,2011-07-10,03:05:01
40.0612366666667,116.340786666667,0,0,40734.1284953704,2011-07-10,03:05:02
40.0612433333333,116.340796666667,0,0,40734.1286805556,2011-07-10,03:05:18
40.0612283333333,116.340795,0,0,40734.1286921296,2011-07-10,03:05:19
40.061205,116.34079,0,0,40734.1287037037,2011-07-10,03:05:20
40.06118,116.340786666667,0,0,40734.1287152778,2011-07-10,03:05:21
40.0611566666667,116.340786666667,0,0,40734.1287268519,2011-07-10,03:05:22
40.0611316666667,116.340791666667,0,0,40734.1287384259,2011-07-10,03:05:23
40.0611066666667,116.340798333333,0,0,40734.12875,2011-07-10,03:05:24
40.0610816666667,116.340806666667,0,0,40734.1287615741,2011-07-10,03:05:25
40.0610566666667,116.34081,0,0,40734.1287731482,2011-07-10,03:05:26
40.0610316666667,116.34082,0,0,40734.1287847222,2011-07-10,03:05:27
40.0610116666667,116.340821666667,0,0,40734.1287962963,2011-07-10,03:05:28
40.0609983333333,116.340813333333,0,0,40734.1288078704,2011-07-10,03:05:29
40.060985,116.340813333333,0,0,40734.1288194444,2011-07-10,03:05:30
40.0609766666667,116.34081,0,0,40734.1288310185,2011-07-10,03:05:31
40.06097,116.340806666667,0,0,40734.1288425926,2011-07-10,03:05:32
40.0609616666667,116.340806666667,0,0,40734.1288541667,2011-07-10,03:05:33
40.060955,116.340806666667,0,0,40734.1288657407,2011-07-10,03:05:34
40.0609483333333,116.340805,0,0,40734.1288773148,2011-07-10,03:05:35
40.0609366666667,116.340805,0,0,40734.1288888889,2011-07-10,03:05:36
40.0609183333333,116.340806666667,0,0,40734.128900463,2011-07-10,03:05:37
40.0608966666667,116.340806666667,0,0,40734.128912037,2011-07-10,03:05:38
40.0608716666667,116.340805,0,0,40734.1289236111,2011-07-10,03:05:39
40.0608466666667,116.340808333333,0,0,40734.1289351852,2011-07-10,03:05:40
40.060825,116.340806666667,0,0,40734.1289467593,2011-07-10,03:05:41
40.0608083333333,116.340808333333,0,0,40734.1289583333,2011-07-10,03:05:42
40.0608016666667,116.340798333333,0,0,40734.1289699074,2011-07-10,03:05:43
40.0607816666667,116.340811666667,0,0,40734.1290509259,2011-07-10,03:05:50
40.0607783333333,116.34081,0,0,40734.1290625,2011-07-10,03:05:51
40.0607633333333,116.340816666667,0,0,40734.1290740741,2011-07-10,03:05:52
40.0607483333333,116.34082,0,0,40734.1290856482,2011-07-10,03:05:53
40.0607316666667,116.340818333333,0,0,40734.1290972222,2011-07-10,03:05:54
40.060715,116.340816666667,0,0,40734.1291087963,2011-07-10,03:05:55
40.0607033333333,116.34082,0,0,40734.1291203704,2011-07-10,03:05:56
40.0606916666667,116.340823333333,0,0,40734.1291319444,2011-07-10,03:05:57
40.0606783333333,116.340825,0,0,40734.1291435185,2011-07-10,03:05:58
40.0606683333333,116.340828333333,0,0,40734.1291550926,2011-07-10,03:05:59
40.06066,116.340833333333,0,0,40734.1291666667,2011-07-10,03:06:00
40.06065,116.340836666667,0,0,40734.1291782407,2011-07-10,03:06:01
40.0606383333333,116.340838333333,0,0,40734.1291898148,2011-07-10,03:06:02
40.060625,116.340841666667,0,0,40734.1292013889,2011-07-10,03:06:03
40.060615,116.340845,0,0,40734.129212963,2011-07-10,03:06:04
40.0606083333333,116.340836666667,0,0,40734.129224537,2011-07-10,03:06:05
40.0605983333333,116.340835,0,0,40734.1292361111,2011-07-10,03:06:06
40.0605733333333,116.340825,0,0,40734.1293981481,2011-07-10,03:06:20
40.0605616666667,116.340825,0,0,40734.1294097222,2011-07-10,03:06:21
40.06055,116.340821666667,0,0,40734.1294212963,2011-07-10,03:06:22
40.060535,116.340823333333,0,0,40734.1294328704,2011-07-10,03:06:23
40.060515,116.340821666667,0,0,40734.1294444444,2011-07-10,03:06:24
40.0604916666667,116.340821666667,0,0,40734.1294560185,2011-07-10,03:06:25
40.0604633333333,116.340821666667,0,0,40734.1294675926,2011-07-10,03:06:26
40.0604366666667,116.340821666667,0,0,40734.1294791667,2011-07-10,03:06:27
40.06041,116.340823333333,0,0,40734.1294907407,2011-07-10,03:06:28
40.060385,116.34082,0,0,40734.1295023148,2011-07-10,03:06:29
40.06036,116.340816666667,0,0,40734.1295138889,2011-07-10,03:06:30
40.0603366666667,116.340811666667,0,0,40734.129525463,2011-07-10,03:06:31
40.0603133333333,116.340808333333,0,0,40734.129537037,2011-07-10,03:06:32
40.060295,116.34081,0,0,40734.1295486111,2011-07-10,03:06:33
40.0602683333333,116.340821666667,0,0,40734.1295601852,2011-07-10,03:06:34
40.060245,116.340828333333,0,0,40734.1295717593,2011-07-10,03:06:35
40.0602216666667,116.340836666667,0,0,40734.1295833333,2011-07-10,03:06:36
40.0602,116.340838333333,0,0,40734.1295949074,2011-07-10,03:06:37
40.0601733333333,116.340833333333,0,0,40734.1296064815,2011-07-10,03:06:38
40.0601433333333,116.340826666667,0,0,40734.1296180556,2011-07-10,03:06:39
40.060115,116.34083,0,0,40734.1296296296,2011-07-10,03:06:40
40.0600883333333,116.340838333333,0,0,40734.1296412037,2011-07-10,03:06:41
40.0600633333333,116.340835,0,0,40734.1296527778,2011-07-10,03:06:42
40.06005,116.340831666667,0,0,40734.1296643519,2011-07-10,03:06:43
40.0600283333333,116.340843333333,0,0,40734.1296759259,2011-07-10,03:06:44
40.0600066666667,116.340863333333,0,0,40734.1296875,2011-07-10,03:06:45
40.0599816666667,116.340875,0,0,40734.1296990741,2011-07-10,03:06:46
40.0599633333333,116.340886666667,0,0,40734.1297106481,2011-07-10,03:06:47
40.0599466666667,116.340891666667,0,0,40734.1297222222,2011-07-10,03:06:48
40.059935,116.340893333333,0,0,40734.1297337963,2011-07-10,03:06:49
40.0599216666667,116.340896666667,0,0,40734.1297453704,2011-07-10,03:06:50
40.059915,116.340891666667,0,0,40734.1297569444,2011-07-10,03:06:51
40.0599116666667,116.340888333333,0,0,40734.1297685185,2011-07-10,03:06:52
40.0599116666667,116.340885,0,0,40734.1297800926,2011-07-10,03:06:53
40.0599116666667,116.340878333333,0,0,40734.1297916667,2011-07-10,03:06:54
40.0599066666667,116.340876666667,0,0,40734.1298032407,2011-07-10,03:06:55
40.0599033333333,116.340871666667,0,0,40734.1298148148,2011-07-10,03:06:56
40.059895,116.340868333333,0,0,40734.1298263889,2011-07-10,03:06:57
40.0598883333333,116.340866666667,0,0,40734.129837963,2011-07-10,03:06:58
40.0598783333333,116.340863333333,0,0,40734.129849537,2011-07-10,03:06:59
40.0598633333333,116.340851666667,0,0,40734.1298611111,2011-07-10,03:07:00
40.05985,116.340843333333,0,0,40734.1298726852,2011-07-10,03:07:01
40.0598383333333,116.340836666667,0,0,40734.1298842593,2011-07-10,03:07:02
40.059825,116.340836666667,0,0,40734.1298958333,2011-07-10,03:07:03
40.0598183333333,116.340831666667,0,0,40734.1299074074,2011-07-10,03:07:04
40.0598116666667,116.340828333333,0,0,40734.1299189815,2011-07-10,03:07:05
40.0598016666667,116.34082,0,0,40734.1299305556,2011-07-10,03:07:06
40.0596766666667,116.340756666667,0,0,40734.1305555556,2011-07-10,03:08:00
40.0596583333333,116.340745,0,0,40734.1305671296,2011-07-10,03:08:01
40.0596283333333,116.340726666667,0,0,40734.1305787037,2011-07-10,03:08:02
40.0595983333333,116.340718333333,0,0,40734.1305902778,2011-07-10,03:08:03
40.0595466666667,116.340708333333,0,0,40734.1306018519,2011-07-10,03:08:04
40.0594983333333,116.340706666667,0,0,40734.1306134259,2011-07-10,03:08:05
40.0594566666667,116.340698333333,0,0,40734.130625,2011-07-10,03:08:06
40.059415,116.340701666667,0,0,40734.1306365741,2011-07-10,03:08:07
40.0593733333333,116.340706666667,0,0,40734.1306481481,2011-07-10,03:08:08
40.0593383333333,116.340713333333,0,0,40734.1306597222,2011-07-10,03:08:09
40.0593033333333,116.34072,0,0,40734.1306712963,2011-07-10,03:08:10
40.059275,116.340735,0,0,40734.1306828704,2011-07-10,03:08:11
40.0592566666667,116.340756666667,0,0,40734.1306944444,2011-07-10,03:08:12
40.0592416666667,116.340776666667,0,0,40734.1307060185,2011-07-10,03:08:13
40.059225,116.340801666667,0,0,40734.1307175926,2011-07-10,03:08:14
40.059215,116.340835,0,0,40734.1307291667,2011-07-10,03:08:15
40.05921,116.340875,0,0,40734.1307407407,2011-07-10,03:08:16
40.059215,116.340938333333,0,0,40734.1307523148,2011-07-10,03:08:17
40.0592133333333,116.341015,0,0,40734.1307638889,2011-07-10,03:08:18
40.0592133333333,116.341101666667,0,0,40734.130775463,2011-07-10,03:08:19
40.059215,116.341201666667,0,0,40734.130787037,2011-07-10,03:08:20
40.0592166666667,116.341308333333,0,0,40734.1307986111,2011-07-10,03:08:21
40.0592183333333,116.341423333333,0,0,40734.1308101852,2011-07-10,03:08:22
40.0592183333333,116.341538333333,0,0,40734.1308217593,2011-07-10,03:08:23
40.0592266666667,116.341655,0,0,40734.1308333333,2011-07-10,03:08:24
40.0592333333333,116.341768333333,0,0,40734.1308449074,2011-07-10,03:08:25
40.059245,116.341876666667,0,0,40734.1308564815,2011-07-10,03:08:26
40.05926,116.341976666667,0,0,40734.1308680556,2011-07-10,03:08:27
40.0592833333333,116.342085,0,0,40734.1308796296,2011-07-10,03:08:28
40.0593033333333,116.3422,0,0,40734.1308912037,2011-07-10,03:08:29
40.0593283333333,116.342323333333,0,0,40734.1309027778,2011-07-10,03:08:30
40.0593516666667,116.342456666667,0,0,40734.1309143519,2011-07-10,03:08:31
40.0593733333333,116.342598333333,0,0,40734.1309259259,2011-07-10,03:08:32
40.0593983333333,116.342735,0,0,40734.1309375,2011-07-10,03:08:33
40.0594233333333,116.342858333333,0,0,40734.1309490741,2011-07-10,03:08:34
40.0594483333333,116.342971666667,0,0,40734.1309606481,2011-07-10,03:08:35
40.0594666666667,116.343081666667,0,0,40734.1309722222,2011-07-10,03:08:36
40.0594816666667,116.343186666667,0,0,40734.1309837963,2011-07-10,03:08:37
40.059495,116.34329,0,0,40734.1309953704,2011-07-10,03:08:38
40.0595116666667,116.343393333333,0,0,40734.1310069444,2011-07-10,03:08:39
40.0595316666667,116.343501666667,0,0,40734.1310185185,2011-07-10,03:08:40
40.0595483333333,116.343613333333,0,0,40734.1310300926,2011-07-10,03:08:41
40.059565,116.343726666667,0,0,40734.1310416667,2011-07-10,03:08:42
40.059595,116.343821666667,0,0,40734.1310532407,2011-07-10,03:08:43
40.0596216666667,116.343936666667,0,0,40734.1310648148,2011-07-10,03:08:44
40.0596516666667,116.344061666667,0,0,40734.1310763889,2011-07-10,03:08:45
40.05968,116.344193333333,0,0,40734.131087963,2011-07-10,03:08:46
40.0596933333333,116.344335,0,0,40734.131099537,2011-07-10,03:08:47
40.059705,116.344485,0,0,40734.1311111111,2011-07-10,03:08:48
40.0597166666667,116.34464,0,0,40734.1311226852,2011-07-10,03:08:49
40.0597333333333,116.344791666667,0,0,40734.1311342593,2011-07-10,03:08:50
40.0597566666667,116.344946666667,0,0,40734.1311458333,2011-07-10,03:08:51
40.0597883333333,116.345103333333,0,0,40734.1311574074,2011-07-10,03:08:52
40.05982,116.345258333333,0,0,40734.1311689815,2011-07-10,03:08:53
40.0598483333333,116.345416666667,0,0,40734.1311805556,2011-07-10,03:08:54
40.0598733333333,116.345573333333,0,0,40734.1311921296,2011-07-10,03:08:55
40.0598983333333,116.345731666667,0,0,40734.1312037037,2011-07-10,03:08:56
40.0599233333333,116.345881666667,0,0,40734.1312152778,2011-07-10,03:08:57
40.059945,116.346031666667,0,0,40734.1312268519,2011-07-10,03:08:58
40.05997,116.346178333333,0,0,40734.1312384259,2011-07-10,03:08:59
40.0600016666667,116.34632,0,0,40734.13125,2011-07-10,03:09:00
40.0600316666667,116.346458333333,0,0,40734.1312615741,2011-07-10,03:09:01
40.060055,116.346585,0,0,40734.1312731481,2011-07-10,03:09:02
40.060075,116.346701666667,0,0,40734.1312847222,2011-07-10,03:09:03
40.0600883333333,116.346806666667,0,0,40734.1312962963,2011-07-10,03:09:04
40.0601033333333,116.346906666667,0,0,40734.1313078704,2011-07-10,03:09:05
40.06012,116.347005,0,0,40734.1313194444,2011-07-10,03:09:06
40.060135,116.3471,0,0,40734.1313310185,2011-07-10,03:09:07
40.0601533333333,116.347193333333,0,0,40734.1313425926,2011-07-10,03:09:08
40.0601733333333,116.34728,0,0,40734.1313541667,2011-07-10,03:09:09
40.0601916666667,116.347363333333,0,0,40734.1313657407,2011-07-10,03:09:10
40.060205,116.347446666667,0,0,40734.1313773148,2011-07-10,03:09:11
40.0602166666667,116.347525,0,0,40734.1313888889,2011-07-10,03:09:12
40.06023,116.34761,0,0,40734.131400463,2011-07-10,03:09:13
40.0602416666667,116.347701666667,0,0,40734.131412037,2011-07-10,03:09:14
40.060255,116.347793333333,0,0,40734.1314236111,2011-07-10,03:09:15
40.0602666666667,116.347888333333,0,0,40734.1314351852,2011-07-10,03:09:16
40.06028,116.347988333333,0,0,40734.1314467593,2011-07-10,03:09:17
40.0603016666667,116.348083333333,0,0,40734.1314583333,2011-07-10,03:09:18
40.0603183333333,116.348185,0,0,40734.1314699074,2011-07-10,03:09:19
40.060335,116.34829,0,0,40734.1314814815,2011-07-10,03:09:20
40.06035,116.348401666667,0,0,40734.1314930556,2011-07-10,03:09:21
40.0603733333333,116.348515,0,0,40734.1315046296,2011-07-10,03:09:22
40.0603916666667,116.34863,0,0,40734.1315162037,2011-07-10,03:09:23
40.06041,116.348748333333,0,0,40734.1315277778,2011-07-10,03:09:24
40.0604283333333,116.348863333333,0,0,40734.1315393519,2011-07-10,03:09:25
40.0604483333333,116.348975,0,0,40734.1315509259,2011-07-10,03:09:26
40.0604683333333,116.349086666667,0,0,40734.1315625,2011-07-10,03:09:27
40.0604883333333,116.3492,0,0,40734.1315740741,2011-07-10,03:09:28
40.0605083333333,116.34931,0,0,40734.1315856481,2011-07-10,03:09:29
40.060525,116.349423333333,0,0,40734.1315972222,2011-07-10,03:09:30
40.0605383333333,116.349535,0,0,40734.1316087963,2011-07-10,03:09:31
40.0605516666667,116.34962,0,0,40734.1316203704,2011-07-10,03:09:32
40.0605583333333,116.349678333333,0,0,40734.1316319444,2011-07-10,03:09:33
40.0605616666667,116.349708333333,0,0,40734.1316435185,2011-07-10,03:09:34
40.0605683333333,116.349713333333,0,0,40734.1316550926,2011-07-10,03:09:35
40.060595,116.349721666667,0,0,40734.131724537,2011-07-10,03:09:41
40.0605966666667,116.349723333333,0,0,40734.1317361111,2011-07-10,03:09:42
40.060595,116.34973,0,0,40734.1317476852,2011-07-10,03:09:43
40.0605883333333,116.349768333333,0,0,40734.1317592593,2011-07-10,03:09:44
40.060595,116.349793333333,0,0,40734.1317708333,2011-07-10,03:09:45
40.0605933333333,116.349811666667,0,0,40734.1317824074,2011-07-10,03:09:46
40.0605933333333,116.349825,0,0,40734.1317939815,2011-07-10,03:09:47
40.0605916666667,116.349835,0,0,40734.1318055556,2011-07-10,03:09:48
40.0605933333333,116.349855,0,0,40734.1318171296,2011-07-10,03:09:49
40.0606033333333,116.349878333333,0,0,40734.1318287037,2011-07-10,03:09:50
40.060615,116.349908333333,0,0,40734.1318402778,2011-07-10,03:09:51
40.060635,116.349928333333,0,0,40734.1318518519,2011-07-10,03:09:52
40.06066,116.34994,0,0,40734.1318634259,2011-07-10,03:09:53
40.06068,116.349981666667,0,0,40734.131875,2011-07-10,03:09:54
40.060695,116.350048333333,0,0,40734.1318865741,2011-07-10,03:09:55
40.0607116666667,116.350116666667,0,0,40734.1318981481,2011-07-10,03:09:56
40.0607266666667,116.350185,0,0,40734.1319097222,2011-07-10,03:09:57
40.060745,116.350251666667,0,0,40734.1319212963,2011-07-10,03:09:58
40.0607616666667,116.350313333333,0,0,40734.1319328704,2011-07-10,03:09:59
40.06078,116.350375,0,0,40734.1319444444,2011-07-10,03:10:00
40.0607966666667,116.350436666667,0,0,40734.1319560185,2011-07-10,03:10:01
40.0608083333333,116.350495,0,0,40734.1319675926,2011-07-10,03:10:02
40.06083,116.350553333333,0,0,40734.1319791667,2011-07-10,03:10:03
40.0608483333333,116.350611666667,0,0,40734.1319907407,2011-07-10,03:10:04
40.0608616666667,116.35068,0,0,40734.1320023148,2011-07-10,03:10:05
40.0608733333333,116.350753333333,0,0,40734.1320138889,2011-07-10,03:10:06
40.060885,116.350818333333,0,0,40734.132025463,2011-07-10,03:10:07
40.0608966666667,116.350885,0,0,40734.132037037,2011-07-10,03:10:08
40.06091,116.350943333333,0,0,40734.1320486111,2011-07-10,03:10:09
40.0609233333333,116.351003333333,0,0,40734.1320601852,2011-07-10,03:10:10
40.06093,116.351071666667,0,0,40734.1320717593,2011-07-10,03:10:11
40.0609283333333,116.351145,0,0,40734.1320833333,2011-07-10,03:10:12
40.0609416666667,116.35121,0,0,40734.1320949074,2011-07-10,03:10:13
40.0609566666667,116.35128,0,0,40734.1321064815,2011-07-10,03:10:14
40.060965,116.351358333333,0,0,40734.1321180556,2011-07-10,03:10:15
40.0609733333333,116.351436666667,0,0,40734.1321296296,2011-07-10,03:10:16
40.06099,116.351513333333,0,0,40734.1321412037,2011-07-10,03:10:17
40.0610033333333,116.351585,0,0,40734.1321527778,2011-07-10,03:10:18
40.06101,116.351646666667,0,0,40734.1321643519,2011-07-10,03:10:19
40.061015,116.3517,0,0,40734.1321759259,2011-07-10,03:10:20
40.0610183333333,116.351741666667,0,0,40734.1321875,2011-07-10,03:10:21
40.0610283333333,116.351766666667,0,0,40734.1321990741,2011-07-10,03:10:22
40.0610316666667,116.351786666667,0,0,40734.1322106481,2011-07-10,03:10:23
40.0610333333333,116.351801666667,0,0,40734.1322222222,2011-07-10,03:10:24
40.0610416666667,116.351805,0,0,40734.1322337963,2011-07-10,03:10:25
40.0610533333333,116.351811666667,0,0,40734.1322453704,2011-07-10,03:10:26
40.061055,116.351828333333,0,0,40734.1325347222,2011-07-10,03:10:51
40.0610566666667,116.35183,0,0,40734.1325462963,2011-07-10,03:10:52
40.0610616666667,116.351833333333,0,0,40734.1325578704,2011-07-10,03:10:53
40.0610733333333,116.351855,0,0,40734.1325694444,2011-07-10,03:10:54
40.0610866666667,116.351883333333,0,0,40734.1325810185,2011-07-10,03:10:55
40.0610983333333,116.351938333333,0,0,40734.1325925926,2011-07-10,03:10:56
40.0611016666667,116.352018333333,0,0,40734.1326041667,2011-07-10,03:10:57
40.0611166666667,116.352095,0,0,40734.1326157407,2011-07-10,03:10:58
40.06114,116.352178333333,0,0,40734.1326273148,2011-07-10,03:10:59
40.0611683333333,116.35227,0,0,40734.1326388889,2011-07-10,03:11:00
40.061195,116.352371666667,0,0,40734.132650463,2011-07-10,03:11:01
40.0612166666667,116.352485,0,0,40734.132662037,2011-07-10,03:11:02
40.06122,116.352611666667,0,0,40734.1326736111,2011-07-10,03:11:03
40.0612316666667,116.35273,0,0,40734.1326851852,2011-07-10,03:11:04
40.0612266666667,116.352865,0,0,40734.1326967593,2011-07-10,03:11:05
40.0612283333333,116.352988333333,0,0,40734.1327083333,2011-07-10,03:11:06
40.061215,116.353115,0,0,40734.1327199074,2011-07-10,03:11:07
40.061195,116.353251666667,0,0,40734.1327314815,2011-07-10,03:11:08
40.061165,116.353388333333,0,0,40734.1327430556,2011-07-10,03:11:09
40.0611366666667,116.353516666667,0,0,40734.1327546296,2011-07-10,03:11:10
40.0611133333333,116.353653333333,0,0,40734.1327662037,2011-07-10,03:11:11
40.0610483333333,116.353808333333,0,0,40734.1327777778,2011-07-10,03:11:12
40.060975,116.353946666667,0,0,40734.1327893519,2011-07-10,03:11:13
40.0609116666667,116.354093333333,0,0,40734.1328009259,2011-07-10,03:11:14
40.0608533333333,116.354241666667,0,0,40734.1328125,2011-07-10,03:11:15
40.0607966666667,116.354393333333,0,0,40734.1328240741,2011-07-10,03:11:16
40.0607383333333,116.354548333333,0,0,40734.1328356481,2011-07-10,03:11:17
40.060685,116.354706666667,0,0,40734.1328472222,2011-07-10,03:11:18
40.0606183333333,116.354866666667,0,0,40734.1328587963,2011-07-10,03:11:19
40.06056,116.355031666667,0,0,40734.1328703704,2011-07-10,03:11:20
40.0605083333333,116.355195,0,0,40734.1328819444,2011-07-10,03:11:21
40.060455,116.355355,0,0,40734.1328935185,2011-07-10,03:11:22
40.060405,116.355513333333,0,0,40734.1329050926,2011-07-10,03:11:23
40.0603566666667,116.355666666667,0,0,40734.1329166667,2011-07-10,03:11:24
40.060305,116.355818333333,0,0,40734.1329282407,2011-07-10,03:11:25
40.0602533333333,116.355965,0,0,40734.1329398148,2011-07-10,03:11:26
40.0602066666667,116.356105,0,0,40734.1329513889,2011-07-10,03:11:27
40.0601633333333,116.356235,0,0,40734.132962963,2011-07-10,03:11:28
40.06012,116.356363333333,0,0,40734.132974537,2011-07-10,03:11:29
40.06007,116.356473333333,0,0,40734.1329861111,2011-07-10,03:11:30
40.0600216666667,116.356583333333,0,0,40734.1329976852,2011-07-10,03:11:31
40.0599983333333,116.356655,0,0,40734.1330092593,2011-07-10,03:11:32
40.059985,116.356696666667,0,0,40734.1330208333,2011-07-10,03:11:33
40.0599766666667,116.356713333333,0,0,40734.1330324074,2011-07-10,03:11:34
40.05998,116.356708333333,0,0,40734.1330439815,2011-07-10,03:11:35
40.0599783333333,116.356701666667,0,0,40734.1330555556,2011-07-10,03:11:36
40.059975,116.356688333333,0,0,40734.1330671296,2011-07-10,03:11:37
40.0599716666667,116.356676666667,0,0,40734.1330787037,2011-07-10,03:11:38
40.059965,116.356676666667,0,0,40734.1330902778,2011-07-10,03:11:39
40.05996,116.356681666667,0,0,40734.1331018518,2011-07-10,03:11:40
40.05996,116.35668,0,0,40734.1331134259,2011-07-10,03:11:41
40.0599583333333,116.356678333333,0,0,40734.133125,2011-07-10,03:11:42
40.0599533333333,116.356678333333,0,0,40734.1331365741,2011-07-10,03:11:43
40.0599483333333,116.356685,0,0,40734.1331481481,2011-07-10,03:11:44
40.0599416666667,116.356696666667,0,0,40734.1331597222,2011-07-10,03:11:45
40.0599366666667,116.356701666667,0,0,40734.1331712963,2011-07-10,03:11:46
40.0599316666667,116.356708333333,0,0,40734.1331828704,2011-07-10,03:11:47
40.0599266666667,116.356711666667,0,0,40734.1331944444,2011-07-10,03:11:48
40.0599183333333,116.356718333333,0,0,40734.1332060185,2011-07-10,03:11:49
40.059915,116.356731666667,0,0,40734.1332175926,2011-07-10,03:11:50
40.0599083333333,116.356743333333,0,0,40734.1332291667,2011-07-10,03:11:51
40.059905,116.356745,0,0,40734.1332407407,2011-07-10,03:11:52
40.0598966666667,116.35675,0,0,40734.1332523148,2011-07-10,03:11:53
40.0598883333333,116.356756666667,0,0,40734.1332638889,2011-07-10,03:11:54
40.05988,116.356761666667,0,0,40734.133275463,2011-07-10,03:11:55
40.05987,116.356765,0,0,40734.133287037,2011-07-10,03:11:56
40.0598583333333,116.356771666667,0,0,40734.1332986111,2011-07-10,03:11:57
40.059855,116.35678,0,0,40734.1333101852,2011-07-10,03:11:58
40.0598533333333,116.356791666667,0,0,40734.1333217593,2011-07-10,03:11:59
40.0598433333333,116.356811666667,0,0,40734.1333333333,2011-07-10,03:12:00
40.0598366666667,116.35683,0,0,40734.1333449074,2011-07-10,03:12:01
40.0598366666667,116.356841666667,0,0,40734.1333564815,2011-07-10,03:12:02
40.0598316666667,116.356866666667,0,0,40734.1333680556,2011-07-10,03:12:03
40.0598266666667,116.356883333333,0,0,40734.1333796296,2011-07-10,03:12:04
40.0598216666667,116.356901666667,0,0,40734.1333912037,2011-07-10,03:12:05
40.0598283333333,116.356915,0,0,40734.1334027778,2011-07-10,03:12:06
40.0598233333333,116.356926666667,0,0,40734.1334143518,2011-07-10,03:12:07
40.0598166666667,116.35694,0,0,40734.1334259259,2011-07-10,03:12:08
40.0598133333333,116.356955,0,0,40734.1334375,2011-07-10,03:12:09
40.0598083333333,116.356968333333,0,0,40734.1334490741,2011-07-10,03:12:10
40.059805,116.35698,0,0,40734.1334606481,2011-07-10,03:12:11
40.0597966666667,116.356986666667,0,0,40734.1334722222,2011-07-10,03:12:12
40.05979,116.356991666667,0,0,40734.1334837963,2011-07-10,03:12:13
40.0597866666667,116.356998333333,0,0,40734.1334953704,2011-07-10,03:12:14
40.0597866666667,116.357008333333,0,0,40734.1335069444,2011-07-10,03:12:15
40.0597983333333,116.357031666667,0,0,40734.1335185185,2011-07-10,03:12:16
40.0597883333333,116.357046666667,0,0,40734.1335300926,2011-07-10,03:12:17
40.0597966666667,116.35706,0,0,40734.1335416667,2011-07-10,03:12:18
40.0598,116.357073333333,0,0,40734.1335532407,2011-07-10,03:12:19
40.0597966666667,116.357098333333,0,0,40734.1335648148,2011-07-10,03:12:20
40.0597866666667,116.357126666667,0,0,40734.1335763889,2011-07-10,03:12:21
40.0597833333333,116.357145,0,0,40734.133587963,2011-07-10,03:12:22
40.0597633333333,116.357148333333,0,0,40734.133599537,2011-07-10,03:12:23
40.0597583333333,116.357163333333,0,0,40734.1336111111,2011-07-10,03:12:24
40.0597483333333,116.357176666667,0,0,40734.1336226852,2011-07-10,03:12:25
40.059745,116.357178333333,0,0,40734.1336342593,2011-07-10,03:12:26
40.059745,116.357181666667,0,0,40734.1336458333,2011-07-10,03:12:27
40.0597466666667,116.357193333333,0,0,40734.1336574074,2011-07-10,03:12:28
40.0597516666667,116.357201666667,0,0,40734.1336689815,2011-07-10,03:12:29
40.0597433333333,116.357211666667,0,0,40734.1336805556,2011-07-10,03:12:30
40.05974,116.35722,0,0,40734.1336921296,2011-07-10,03:12:31
40.0597066666667,116.357233333333,0,0,40734.1337037037,2011-07-10,03:12:32
40.0596933333333,116.357256666667,0,0,40734.1337152778,2011-07-10,03:12:33
40.0596766666667,116.357283333333,0,0,40734.1337268518,2011-07-10,03:12:34
40.05967,116.357306666667,0,0,40734.1337384259,2011-07-10,03:12:35
40.05967,116.357323333333,0,0,40734.13375,2011-07-10,03:12:36
40.0596633333333,116.357343333333,0,0,40734.1337615741,2011-07-10,03:12:37
40.05965,116.357353333333,0,0,40734.1337731481,2011-07-10,03:12:38
40.059645,116.357368333333,0,0,40734.1337847222,2011-07-10,03:12:39
40.05964,116.357385,0,0,40734.1337962963,2011-07-10,03:12:40
40.0596316666667,116.357398333333,0,0,40734.1338078704,2011-07-10,03:12:41
40.0596233333333,116.35741,0,0,40734.1338194444,2011-07-10,03:12:42
40.0596233333333,116.357433333333,0,0,40734.1338310185,2011-07-10,03:12:43
40.0596233333333,116.357451666667,0,0,40734.1338425926,2011-07-10,03:12:44
40.0596183333333,116.357466666667,0,0,40734.1338541667,2011-07-10,03:12:45
40.0596083333333,116.357488333333,0,0,40734.1338657407,2011-07-10,03:12:46
40.059605,116.357498333333,0,0,40734.1338773148,2011-07-10,03:12:47
40.05961,116.357508333333,0,0,40734.1338888889,2011-07-10,03:12:48
40.059615,116.357521666667,0,0,40734.133900463,2011-07-10,03:12:49
40.0596216666667,116.357526666667,0,0,40734.133912037,2011-07-10,03:12:50
40.0596216666667,116.35754,0,0,40734.1339236111,2011-07-10,03:12:51
40.0596233333333,116.35755,0,0,40734.1339351852,2011-07-10,03:12:52
40.0596183333333,116.357568333333,0,0,40734.1339467593,2011-07-10,03:12:53
40.059615,116.357586666667,0,0,40734.1339583333,2011-07-10,03:12:54
40.0596133333333,116.357605,0,0,40734.1339699074,2011-07-10,03:12:55
40.059605,116.357625,0,0,40734.1339814815,2011-07-10,03:12:56
40.0596016666667,116.357645,0,0,40734.1339930556,2011-07-10,03:12:57
40.0595916666667,116.357668333333,0,0,40734.1340046296,2011-07-10,03:12:58
40.0595783333333,116.357696666667,0,0,40734.1340162037,2011-07-10,03:12:59
40.05957,116.357715,0,0,40734.1340277778,2011-07-10,03:13:00
40.059565,116.357738333333,0,0,40734.1340393518,2011-07-10,03:13:01
40.0595566666667,116.357758333333,0,0,40734.1340509259,2011-07-10,03:13:02
40.0595483333333,116.35778,0,0,40734.1340625,2011-07-10,03:13:03
40.0595416666667,116.3578,0,0,40734.1340740741,2011-07-10,03:13:04
40.059535,116.357818333333,0,0,40734.1340856481,2011-07-10,03:13:05
40.0595283333333,116.357846666667,0,0,40734.1340972222,2011-07-10,03:13:06
40.05952,116.357865,0,0,40734.1341087963,2011-07-10,03:13:07
40.0595133333333,116.357883333333,0,0,40734.1341203704,2011-07-10,03:13:08
40.0595066666667,116.357903333333,0,0,40734.1341319444,2011-07-10,03:13:09
40.0595016666667,116.357926666667,0,0,40734.1341435185,2011-07-10,03:13:10
40.059495,116.357948333333,0,0,40734.1341550926,2011-07-10,03:13:11
40.0594883333333,116.35797,0,0,40734.1341666667,2011-07-10,03:13:12
40.0594816666667,116.35799,0,0,40734.1341782407,2011-07-10,03:13:13
40.0594716666667,116.358008333333,0,0,40734.1341898148,2011-07-10,03:13:14
40.0594616666667,116.358033333333,0,0,40734.1342013889,2011-07-10,03:13:15
40.059455,116.358048333333,0,0,40734.134212963,2011-07-10,03:13:16
40.0594483333333,116.35806,0,0,40734.134224537,2011-07-10,03:13:17
40.059445,116.358068333333,0,0,40734.1342361111,2011-07-10,03:13:18
40.0577966666667,116.359451666667,0,0,40734.1953472222,2011-07-10,04:41:18
40.0599183333333,116.35757,0,0,40734.2277199074,2011-07-10,05:27:55
40.0599266666667,116.357561666667,0,0,40734.2277314815,2011-07-10,05:27:56
40.0599333333333,116.357553333333,0,0,40734.2277430556,2011-07-10,05:27:57
40.0599416666667,116.357546666667,0,0,40734.2277546296,2011-07-10,05:27:58
40.0599533333333,116.357535,0,0,40734.2277662037,2011-07-10,05:27:59
40.0599666666667,116.35752,0,0,40734.2277777778,2011-07-10,05:28:00
40.0599733333333,116.357506666667,0,0,40734.2277893518,2011-07-10,05:28:01
40.0599816666667,116.357493333333,0,0,40734.2278009259,2011-07-10,05:28:02
40.05999,116.357481666667,0,0,40734.2278125,2011-07-10,05:28:03
40.06,116.35747,0,0,40734.2278240741,2011-07-10,05:28:04
40.060005,116.35745,0,0,40734.2278356481,2011-07-10,05:28:05
40.0600116666667,116.357436666667,0,0,40734.2278472222,2011-07-10,05:28:06
40.0600183333333,116.357423333333,0,0,40734.2278587963,2011-07-10,05:28:07
40.0600233333333,116.357408333333,0,0,40734.2278703704,2011-07-10,05:28:08
40.0600283333333,116.35739,0,0,40734.2278819444,2011-07-10,05:28:09
40.060035,116.357375,0,0,40734.2278935185,2011-07-10,05:28:10
40.0600383333333,116.35736,0,0,40734.2279050926,2011-07-10,05:28:11
40.0600383333333,116.357345,0,0,40734.2279166667,2011-07-10,05:28:12
40.0600416666667,116.357333333333,0,0,40734.2279282407,2011-07-10,05:28:13
40.0600416666667,116.357318333333,0,0,40734.2279398148,2011-07-10,05:28:14
40.060045,116.357303333333,0,0,40734.2279513889,2011-07-10,05:28:15
40.0600483333333,116.357288333333,0,0,40734.227962963,2011-07-10,05:28:16
40.0600533333333,116.357273333333,0,0,40734.227974537,2011-07-10,05:28:17
40.0600666666667,116.357261666667,0,0,40734.2279861111,2011-07-10,05:28:18
40.0600716666667,116.35725,0,0,40734.2279976852,2011-07-10,05:28:19
40.0600733333333,116.357236666667,0,0,40734.2280092593,2011-07-10,05:28:20
40.0600783333333,116.357218333333,0,0,40734.2280208333,2011-07-10,05:28:21
40.060085,116.357203333333,0,0,40734.2280324074,2011-07-10,05:28:22
40.0600866666667,116.357186666667,0,0,40734.2280439815,2011-07-10,05:28:23
40.0600916666667,116.357166666667,0,0,40734.2280555556,2011-07-10,05:28:24
40.0600933333333,116.357148333333,0,0,40734.2280671296,2011-07-10,05:28:25
40.0600966666667,116.35713,0,0,40734.2280787037,2011-07-10,05:28:26
40.0601016666667,116.357101666667,0,0,40734.2280902778,2011-07-10,05:28:27
40.0601083333333,116.357081666667,0,0,40734.2281018518,2011-07-10,05:28:28
40.060115,116.357061666667,0,0,40734.2281134259,2011-07-10,05:28:29
40.0601216666667,116.357041666667,0,0,40734.228125,2011-07-10,05:28:30
40.060125,116.357018333333,0,0,40734.2281365741,2011-07-10,05:28:31
40.0601316666667,116.357,0,0,40734.2281481481,2011-07-10,05:28:32
40.0601383333333,116.356985,0,0,40734.2281597222,2011-07-10,05:28:33
40.060145,116.356966666667,0,0,40734.2281712963,2011-07-10,05:28:34
40.0601483333333,116.356946666667,0,0,40734.2281828704,2011-07-10,05:28:35
40.0601533333333,116.356923333333,0,0,40734.2281944444,2011-07-10,05:28:36
40.0601583333333,116.356901666667,0,0,40734.2282060185,2011-07-10,05:28:37
40.060165,116.356881666667,0,0,40734.2282175926,2011-07-10,05:28:38
40.06017,116.35686,0,0,40734.2282291667,2011-07-10,05:28:39
40.0601733333333,116.35684,0,0,40734.2282407407,2011-07-10,05:28:40
40.0601816666667,116.356821666667,0,0,40734.2282523148,2011-07-10,05:28:41
40.0601916666667,116.356806666667,0,0,40734.2282638889,2011-07-10,05:28:42
40.0602,116.35679,0,0,40734.228275463,2011-07-10,05:28:43
40.0602033333333,116.356771666667,0,0,40734.228287037,2011-07-10,05:28:44
40.0602083333333,116.356758333333,0,0,40734.2282986111,2011-07-10,05:28:45
40.060215,116.356746666667,0,0,40734.2283101852,2011-07-10,05:28:46
40.0602166666667,116.356736666667,0,0,40734.2283217593,2011-07-10,05:28:47
40.06022,116.356726666667,0,0,40734.2283333333,2011-07-10,05:28:48
40.06022,116.356726666667,0,0,40734.2283912037,2011-07-10,05:28:53
40.0602283333333,116.356721666667,0,0,40734.2284143518,2011-07-10,05:28:55
40.0602383333333,116.356703333333,0,0,40734.2284259259,2011-07-10,05:28:56
40.0602233333333,116.356635,0,0,40734.2284375,2011-07-10,05:28:57
40.0602266666667,116.356593333333,0,0,40734.2284490741,2011-07-10,05:28:58
40.0602366666667,116.356543333333,0,0,40734.2284606481,2011-07-10,05:28:59
40.0602516666667,116.356468333333,0,0,40734.2284722222,2011-07-10,05:29:00
40.0602733333333,116.356395,0,0,40734.2284837963,2011-07-10,05:29:01
40.0602983333333,116.356313333333,0,0,40734.2284953704,2011-07-10,05:29:02
40.0603283333333,116.356218333333,0,0,40734.2285069444,2011-07-10,05:29:03
40.0603633333333,116.356123333333,0,0,40734.2285185185,2011-07-10,05:29:04
40.0604,116.356021666667,0,0,40734.2285300926,2011-07-10,05:29:05
40.060435,116.355898333333,0,0,40734.2285416667,2011-07-10,05:29:06
40.0604683333333,116.355785,0,0,40734.2285532407,2011-07-10,05:29:07
40.0605033333333,116.355673333333,0,0,40734.2285648148,2011-07-10,05:29:08
40.06053,116.355553333333,0,0,40734.2285763889,2011-07-10,05:29:09
40.06056,116.35544,0,0,40734.228587963,2011-07-10,05:29:10
40.0605833333333,116.355326666667,0,0,40734.228599537,2011-07-10,05:29:11
40.06062,116.355205,0,0,40734.2286111111,2011-07-10,05:29:12
40.0606533333333,116.355021666667,0,0,40734.2286226852,2011-07-10,05:29:13
40.0606866666667,116.354881666667,0,0,40734.2286342593,2011-07-10,05:29:14
40.0607166666667,116.35476,0,0,40734.2286458333,2011-07-10,05:29:15
40.0607516666667,116.354646666667,0,0,40734.2286574074,2011-07-10,05:29:16
40.060785,116.354535,0,0,40734.2286689815,2011-07-10,05:29:17
40.0608166666667,116.354425,0,0,40734.2286805556,2011-07-10,05:29:18
40.0608466666667,116.354311666667,0,0,40734.2286921296,2011-07-10,05:29:19
40.0608766666667,116.354213333333,0,0,40734.2287037037,2011-07-10,05:29:20
40.0609066666667,116.354115,0,0,40734.2287152778,2011-07-10,05:29:21
40.0609333333333,116.35402,0,0,40734.2287268518,2011-07-10,05:29:22
40.0609616666667,116.353931666667,0,0,40734.2287384259,2011-07-10,05:29:23
40.0609833333333,116.353856666667,0,0,40734.22875,2011-07-10,05:29:24
40.061,116.353795,0,0,40734.2287615741,2011-07-10,05:29:25
40.061015,116.353746666667,0,0,40734.2287731481,2011-07-10,05:29:26
40.061025,116.353711666667,0,0,40734.2287847222,2011-07-10,05:29:27
40.0610333333333,116.353691666667,0,0,40734.2287962963,2011-07-10,05:29:28
40.0610366666667,116.353675,0,0,40734.2288078704,2011-07-10,05:29:29
40.0610416666667,116.353665,0,0,40734.2288194444,2011-07-10,05:29:30
40.0610466666667,116.353655,0,0,40734.2288310185,2011-07-10,05:29:31
40.06105,116.353648333333,0,0,40734.2288425926,2011-07-10,05:29:32
40.0610533333333,116.35364,0,0,40734.2288541667,2011-07-10,05:29:33
40.06106,116.353631666667,0,0,40734.2288657407,2011-07-10,05:29:34
40.0610666666667,116.353628333333,0,0,40734.2288773148,2011-07-10,05:29:35
40.0610716666667,116.353623333333,0,0,40734.2288888889,2011-07-10,05:29:36
40.061075,116.353616666667,0,0,40734.228900463,2011-07-10,05:29:37
40.0610766666667,116.353611666667,0,0,40734.228912037,2011-07-10,05:29:38
40.061075,116.35361,0,0,40734.2289236111,2011-07-10,05:29:39
40.0610783333333,116.353605,0,0,40734.2289351852,2011-07-10,05:29:40
40.0610983333333,116.353568333333,0,0,40734.2289467593,2011-07-10,05:29:41
40.06112,116.353525,0,0,40734.2289583333,2011-07-10,05:29:42
40.0611316666667,116.353468333333,0,0,40734.2289699074,2011-07-10,05:29:43
40.0611366666667,116.353408333333,0,0,40734.2289814815,2011-07-10,05:29:44
40.0611483333333,116.353346666667,0,0,40734.2289930556,2011-07-10,05:29:45
40.061155,116.353293333333,0,0,40734.2290046296,2011-07-10,05:29:46
40.0611666666667,116.353223333333,0,0,40734.2290162037,2011-07-10,05:29:47
40.061175,116.353155,0,0,40734.2290277778,2011-07-10,05:29:48
40.0611883333333,116.353083333333,0,0,40734.2290393518,2011-07-10,05:29:49
40.0611966666667,116.353011666667,0,0,40734.2290509259,2011-07-10,05:29:50
40.0612033333333,116.352943333333,0,0,40734.2290625,2011-07-10,05:29:51
40.061205,116.352873333333,0,0,40734.2290740741,2011-07-10,05:29:52
40.061205,116.352795,0,0,40734.2290856481,2011-07-10,05:29:53
40.0612116666667,116.352711666667,0,0,40734.2290972222,2011-07-10,05:29:54
40.0612116666667,116.35264,0,0,40734.2291087963,2011-07-10,05:29:55
40.0612016666667,116.352566666667,0,0,40734.2291203704,2011-07-10,05:29:56
40.06119,116.352496666667,0,0,40734.2291319444,2011-07-10,05:29:57
40.0611633333333,116.352425,0,0,40734.2291435185,2011-07-10,05:29:58
40.06113,116.352355,0,0,40734.2291550926,2011-07-10,05:29:59
40.061105,116.352273333333,0,0,40734.2291666667,2011-07-10,05:30:00
40.0610733333333,116.352181666667,0,0,40734.2291782407,2011-07-10,05:30:01
40.061045,116.352085,0,0,40734.2291898148,2011-07-10,05:30:02
40.0610083333333,116.351985,0,0,40734.2292013889,2011-07-10,05:30:03
40.0609816666667,116.351883333333,0,0,40734.229212963,2011-07-10,05:30:04
40.06097,116.351768333333,0,0,40734.229224537,2011-07-10,05:30:05
40.0609533333333,116.351665,0,0,40734.2292361111,2011-07-10,05:30:06
40.0609383333333,116.35157,0,0,40734.2292476852,2011-07-10,05:30:07
40.0609266666667,116.351476666667,0,0,40734.2292592593,2011-07-10,05:30:08
40.0609333333333,116.351378333333,0,0,40734.2292708333,2011-07-10,05:30:09
40.0609433333333,116.351273333333,0,0,40734.2292824074,2011-07-10,05:30:10
40.0609333333333,116.351178333333,0,0,40734.2292939815,2011-07-10,05:30:11
40.0609183333333,116.351075,0,0,40734.2293055556,2011-07-10,05:30:12
40.0609016666667,116.350976666667,0,0,40734.2293171296,2011-07-10,05:30:13
40.0608783333333,116.350871666667,0,0,40734.2293287037,2011-07-10,05:30:14
40.0608566666667,116.350773333333,0,0,40734.2293402778,2011-07-10,05:30:15
40.0608366666667,116.350676666667,0,0,40734.2293518518,2011-07-10,05:30:16
40.0608066666667,116.350586666667,0,0,40734.2293634259,2011-07-10,05:30:17
40.060785,116.3505,0,0,40734.229375,2011-07-10,05:30:18
40.0607766666667,116.350406666667,0,0,40734.2293865741,2011-07-10,05:30:19
40.0607733333333,116.35032,0,0,40734.2293981481,2011-07-10,05:30:20
40.0607766666667,116.350251666667,0,0,40734.2294097222,2011-07-10,05:30:21
40.0607733333333,116.350201666667,0,0,40734.2294212963,2011-07-10,05:30:22
40.0607833333333,116.350171666667,0,0,40734.2294328704,2011-07-10,05:30:23
40.060785,116.350133333333,0,0,40734.2294907407,2011-07-10,05:30:28
40.0607816666667,116.350126666667,0,0,40734.2295023148,2011-07-10,05:30:29
40.0607783333333,116.350116666667,0,0,40734.2295138889,2011-07-10,05:30:30
40.0607733333333,116.350078333333,0,0,40734.229525463,2011-07-10,05:30:31
40.0607616666667,116.35005,0,0,40734.229537037,2011-07-10,05:30:32
40.0607533333333,116.350026666667,0,0,40734.2295486111,2011-07-10,05:30:33
40.0607283333333,116.349988333333,0,0,40734.2295601852,2011-07-10,05:30:34
40.0607083333333,116.349968333333,0,0,40734.2295717593,2011-07-10,05:30:35
40.0607,116.349961666667,0,0,40734.2295833333,2011-07-10,05:30:36
40.0606883333333,116.349943333333,0,0,40734.2295949074,2011-07-10,05:30:37
40.0606783333333,116.349936666667,0,0,40734.2296064815,2011-07-10,05:30:38
40.0606733333333,116.349928333333,0,0,40734.2296180556,2011-07-10,05:30:39
40.060655,116.349923333333,0,0,40734.2296296296,2011-07-10,05:30:40
40.0606583333333,116.349911666667,0,0,40734.2296412037,2011-07-10,05:30:41
40.0606516666667,116.349905,0,0,40734.2296527778,2011-07-10,05:30:42
40.0606416666667,116.349901666667,0,0,40734.2296643518,2011-07-10,05:30:43
40.060635,116.349881666667,0,0,40734.2296759259,2011-07-10,05:30:44
40.060635,116.349853333333,0,0,40734.2296875,2011-07-10,05:30:45
40.06064,116.349815,0,0,40734.2296990741,2011-07-10,05:30:46
40.060635,116.34977,0,0,40734.2297106481,2011-07-10,05:30:47
40.06062,116.349705,0,0,40734.2297222222,2011-07-10,05:30:48
40.0606,116.349635,0,0,40734.2297337963,2011-07-10,05:30:49
40.060575,116.349551666667,0,0,40734.2297453704,2011-07-10,05:30:50
40.060555,116.349458333333,0,0,40734.2297569444,2011-07-10,05:30:51
40.0605383333333,116.349366666667,0,0,40734.2297685185,2011-07-10,05:30:52
40.0605216666667,116.349263333333,0,0,40734.2297800926,2011-07-10,05:30:53
40.0605,116.349148333333,0,0,40734.2297916667,2011-07-10,05:30:54
40.0604866666667,116.349028333333,0,0,40734.2298032407,2011-07-10,05:30:55
40.0604766666667,116.348905,0,0,40734.2298148148,2011-07-10,05:30:56
40.0604683333333,116.348785,0,0,40734.2298263889,2011-07-10,05:30:57
40.0604533333333,116.348658333333,0,0,40734.229837963,2011-07-10,05:30:58
40.0604366666667,116.348531666667,0,0,40734.229849537,2011-07-10,05:30:59
40.0604183333333,116.348401666667,0,0,40734.2298611111,2011-07-10,05:31:00
40.0604033333333,116.348278333333,0,0,40734.2298726852,2011-07-10,05:31:01
40.0603916666667,116.348148333333,0,0,40734.2298842593,2011-07-10,05:31:02
40.0603783333333,116.348016666667,0,0,40734.2298958333,2011-07-10,05:31:03
40.0603783333333,116.34787,0,0,40734.2299074074,2011-07-10,05:31:04
40.0603516666667,116.347728333333,0,0,40734.2299189815,2011-07-10,05:31:05
40.0603033333333,116.347558333333,0,0,40734.2299305556,2011-07-10,05:31:06
40.0602683333333,116.347408333333,0,0,40734.2299421296,2011-07-10,05:31:07
40.0602283333333,116.347256666667,0,0,40734.2299537037,2011-07-10,05:31:08
40.0601983333333,116.347101666667,0,0,40734.2299652778,2011-07-10,05:31:09
40.0601666666667,116.346948333333,0,0,40734.2299768519,2011-07-10,05:31:10
40.06014,116.346781666667,0,0,40734.2299884259,2011-07-10,05:31:11
40.060105,116.346611666667,0,0,40734.23,2011-07-10,05:31:12
40.0600666666667,116.346446666667,0,0,40734.2300115741,2011-07-10,05:31:13
40.0600283333333,116.346285,0,0,40734.2300231481,2011-07-10,05:31:14
40.0599983333333,116.346126666667,0,0,40734.2300347222,2011-07-10,05:31:15
40.0599666666667,116.345978333333,0,0,40734.2300462963,2011-07-10,05:31:16
40.0599366666667,116.345831666667,0,0,40734.2300578704,2011-07-10,05:31:17
40.0599,116.345695,0,0,40734.2300694444,2011-07-10,05:31:18
40.0598733333333,116.34556,0,0,40734.2300810185,2011-07-10,05:31:19
40.0598466666667,116.34543,0,0,40734.2300925926,2011-07-10,05:31:20
40.05982,116.3453,0,0,40734.2301041667,2011-07-10,05:31:21
40.0598033333333,116.345181666667,0,0,40734.2301157407,2011-07-10,05:31:22
40.0597833333333,116.345058333333,0,0,40734.2301273148,2011-07-10,05:31:23
40.0597783333333,116.344943333333,0,0,40734.2301388889,2011-07-10,05:31:24
40.0597916666667,116.344815,0,0,40734.230150463,2011-07-10,05:31:25
40.0597766666667,116.344711666667,0,0,40734.230162037,2011-07-10,05:31:26
40.059765,116.344603333333,0,0,40734.2301736111,2011-07-10,05:31:27
40.05975,116.344501666667,0,0,40734.2301851852,2011-07-10,05:31:28
40.05973,116.344403333333,0,0,40734.2301967593,2011-07-10,05:31:29
40.0597083333333,116.344311666667,0,0,40734.2302083333,2011-07-10,05:31:30
40.05969,116.344228333333,0,0,40734.2302199074,2011-07-10,05:31:31
40.0596716666667,116.344135,0,0,40734.2302314815,2011-07-10,05:31:32
40.05965,116.344036666667,0,0,40734.2302430556,2011-07-10,05:31:33
40.0596283333333,116.343933333333,0,0,40734.2302546296,2011-07-10,05:31:34
40.0596083333333,116.343825,0,0,40734.2302662037,2011-07-10,05:31:35
40.059595,116.343711666667,0,0,40734.2302777778,2011-07-10,05:31:36
40.059575,116.34359,0,0,40734.2302893519,2011-07-10,05:31:37
40.0595666666667,116.343458333333,0,0,40734.2303009259,2011-07-10,05:31:38
40.0595466666667,116.34333,0,0,40734.2303125,2011-07-10,05:31:39
40.0595216666667,116.343195,0,0,40734.2303240741,2011-07-10,05:31:40
40.0594983333333,116.343055,0,0,40734.2303356482,2011-07-10,05:31:41
40.059475,116.342911666667,0,0,40734.2303472222,2011-07-10,05:31:42
40.05945,116.342758333333,0,0,40734.2303587963,2011-07-10,05:31:43
40.0594216666667,116.342606666667,0,0,40734.2303703704,2011-07-10,05:31:44
40.059395,116.342468333333,0,0,40734.2303819444,2011-07-10,05:31:45
40.0593666666667,116.342333333333,0,0,40734.2303935185,2011-07-10,05:31:46
40.05934,116.342215,0,0,40734.2304050926,2011-07-10,05:31:47
40.05932,116.342101666667,0,0,40734.2304166667,2011-07-10,05:31:48
40.0593283333333,116.341975,0,0,40734.2304282407,2011-07-10,05:31:49
40.0593266666667,116.341883333333,0,0,40734.2304398148,2011-07-10,05:31:50
40.059325,116.34181,0,0,40734.2304513889,2011-07-10,05:31:51
40.05933,116.34174,0,0,40734.230462963,2011-07-10,05:31:52
40.059335,116.34168,0,0,40734.230474537,2011-07-10,05:31:53
40.0593383333333,116.341635,0,0,40734.2304861111,2011-07-10,05:31:54
40.0593483333333,116.341593333333,0,0,40734.2304976852,2011-07-10,05:31:55
40.0593533333333,116.341561666667,0,0,40734.2305092593,2011-07-10,05:31:56
40.059355,116.34153,0,0,40734.2305208333,2011-07-10,05:31:57
40.05936,116.341505,0,0,40734.2305324074,2011-07-10,05:31:58
40.0593616666667,116.341476666667,0,0,40734.2305439815,2011-07-10,05:31:59
40.0593666666667,116.341453333333,0,0,40734.2305555556,2011-07-10,05:32:00
40.0593783333333,116.341423333333,0,0,40734.2305671296,2011-07-10,05:32:01
40.059385,116.341395,0,0,40734.2305787037,2011-07-10,05:32:02
40.05939,116.341368333333,0,0,40734.2305902778,2011-07-10,05:32:03
40.0593933333333,116.341335,0,0,40734.2306018519,2011-07-10,05:32:04
40.0594,116.341305,0,0,40734.2306134259,2011-07-10,05:32:05
40.0594,116.341261666667,0,0,40734.230625,2011-07-10,05:32:06
40.0593983333333,116.341218333333,0,0,40734.2306365741,2011-07-10,05:32:07
40.0593966666667,116.341173333333,0,0,40734.2306481482,2011-07-10,05:32:08
40.0593966666667,116.341125,0,0,40734.2306597222,2011-07-10,05:32:09
40.0593933333333,116.341066666667,0,0,40734.2306712963,2011-07-10,05:32:10
40.0593966666667,116.341006666667,0,0,40734.2306828704,2011-07-10,05:32:11
40.059395,116.340943333333,0,0,40734.2306944444,2011-07-10,05:32:12
40.0593966666667,116.340903333333,0,0,40734.2307060185,2011-07-10,05:32:13
40.0594066666667,116.34086,0,0,40734.2307175926,2011-07-10,05:32:14
40.0594216666667,116.340823333333,0,0,40734.2307291667,2011-07-10,05:32:15
40.0594416666667,116.340801666667,0,0,40734.2307407407,2011-07-10,05:32:16
40.059465,116.340778333333,0,0,40734.2307523148,2011-07-10,05:32:17
40.0594983333333,116.34077,0,0,40734.2307638889,2011-07-10,05:32:18
40.0595366666667,116.340766666667,0,0,40734.230775463,2011-07-10,05:32:19
40.0595883333333,116.340776666667,0,0,40734.230787037,2011-07-10,05:32:20
40.0596533333333,116.340798333333,0,0,40734.2307986111,2011-07-10,05:32:21
40.059715,116.340815,0,0,40734.2308101852,2011-07-10,05:32:22
40.0598283333333,116.340846666667,0,0,40734.2308217593,2011-07-10,05:32:23
40.0599133333333,116.340865,0,0,40734.2308333333,2011-07-10,05:32:24
40.059985,116.340876666667,0,0,40734.2308449074,2011-07-10,05:32:25
40.0600716666667,116.340891666667,0,0,40734.2308564815,2011-07-10,05:32:26
40.060165,116.340905,0,0,40734.2308680556,2011-07-10,05:32:27
40.06026,116.340913333333,0,0,40734.2308796296,2011-07-10,05:32:28
40.0603583333333,116.34092,0,0,40734.2308912037,2011-07-10,05:32:29
40.06046,116.340916666667,0,0,40734.2309027778,2011-07-10,05:32:30
40.0605633333333,116.340876666667,0,0,40734.2309143519,2011-07-10,05:32:31
40.060665,116.340848333333,0,0,40734.2309259259,2011-07-10,05:32:32
40.06077,116.340861666667,0,0,40734.2309375,2011-07-10,05:32:33
40.060865,116.34085,0,0,40734.2309490741,2011-07-10,05:32:34
40.0609566666667,116.340838333333,0,0,40734.2309606481,2011-07-10,05:32:35
40.06105,116.340831666667,0,0,40734.2309722222,2011-07-10,05:32:36
40.0611416666667,116.340828333333,0,0,40734.2309837963,2011-07-10,05:32:37
40.0612283333333,116.340828333333,0,0,40734.2309953704,2011-07-10,05:32:38
40.0613066666667,116.340826666667,0,0,40734.2310069444,2011-07-10,05:32:39
40.06138,116.340821666667,0,0,40734.2310185185,2011-07-10,05:32:40
40.0614516666667,116.34082,0,0,40734.2310300926,2011-07-10,05:32:41
40.06151,116.340821666667,0,0,40734.2310416667,2011-07-10,05:32:42
40.061565,116.340818333333,0,0,40734.2310532407,2011-07-10,05:32:43
40.061605,116.340811666667,0,0,40734.2310648148,2011-07-10,05:32:44
40.061645,116.340811666667,0,0,40734.2310763889,2011-07-10,05:32:45
40.061675,116.340836666667,0,0,40734.231087963,2011-07-10,05:32:46
40.0616783333333,116.340835,0,0,40734.231099537,2011-07-10,05:32:47
40.061675,116.34084,0,0,40734.2311111111,2011-07-10,05:32:48
40.0616783333333,116.340843333333,0,0,40734.2311226852,2011-07-10,05:32:49
40.0616883333333,116.340845,0,0,40734.2311342593,2011-07-10,05:32:50
40.061695,116.340845,0,0,40734.2311458333,2011-07-10,05:32:51
40.0617116666667,116.340838333333,0,0,40734.2311574074,2011-07-10,05:32:52
40.06175,116.34083,0,0,40734.2311689815,2011-07-10,05:32:53
40.0617966666667,116.340821666667,0,0,40734.2311805556,2011-07-10,05:32:54
40.0618416666667,116.3408,0,0,40734.2311921296,2011-07-10,05:32:55
40.0618983333333,116.340778333333,0,0,40734.2312037037,2011-07-10,05:32:56
40.0619666666667,116.34076,0,0,40734.2312152778,2011-07-10,05:32:57
40.0620383333333,116.340736666667,0,0,40734.2312268519,2011-07-10,05:32:58
40.0621066666667,116.340715,0,0,40734.2312384259,2011-07-10,05:32:59
40.0621783333333,116.340691666667,0,0,40734.23125,2011-07-10,05:33:00
40.0622466666667,116.340681666667,0,0,40734.2312615741,2011-07-10,05:33:01
40.06232,116.340668333333,0,0,40734.2312731481,2011-07-10,05:33:02
40.0623883333333,116.340653333333,0,0,40734.2312847222,2011-07-10,05:33:03
40.0624583333333,116.34064,0,0,40734.2312962963,2011-07-10,05:33:04
40.0625333333333,116.340633333333,0,0,40734.2313078704,2011-07-10,05:33:05
40.0626216666667,116.340635,0,0,40734.2313194444,2011-07-10,05:33:06
40.0626983333333,116.340623333333,0,0,40734.2313310185,2011-07-10,05:33:07
40.0627716666667,116.340615,0,0,40734.2313425926,2011-07-10,05:33:08
40.062865,116.340615,0,0,40734.2313541667,2011-07-10,05:33:09
40.0629466666667,116.340605,0,0,40734.2313657407,2011-07-10,05:33:10
40.0630366666667,116.340611666667,0,0,40734.2313773148,2011-07-10,05:33:11
40.0631016666667,116.340611666667,0,0,40734.2313888889,2011-07-10,05:33:12
40.06316,116.34062,0,0,40734.231400463,2011-07-10,05:33:13
40.0632166666667,116.340631666667,0,0,40734.231412037,2011-07-10,05:33:14
40.0632583333333,116.340638333333,0,0,40734.2314236111,2011-07-10,05:33:15
40.0632883333333,116.340648333333,0,0,40734.2314351852,2011-07-10,05:33:16
40.063315,116.34066,0,0,40734.2314467593,2011-07-10,05:33:17
40.063345,116.340671666667,0,0,40734.2314583333,2011-07-10,05:33:18
40.0633666666667,116.340688333333,0,0,40734.2314699074,2011-07-10,05:33:19
40.0633866666667,116.340703333333,0,0,40734.2314814815,2011-07-10,05:33:20
40.0634066666667,116.340723333333,0,0,40734.2314930556,2011-07-10,05:33:21
40.0634333333333,116.34075,0,0,40734.2315046296,2011-07-10,05:33:22
40.0634533333333,116.340773333333,0,0,40734.2315162037,2011-07-10,05:33:23
40.0634783333333,116.340801666667,0,0,40734.2315277778,2011-07-10,05:33:24
40.0635016666667,116.340836666667,0,0,40734.2315393519,2011-07-10,05:33:25
40.0635266666667,116.340878333333,0,0,40734.2315509259,2011-07-10,05:33:26
40.0635516666667,116.340923333333,0,0,40734.2315625,2011-07-10,05:33:27
40.063575,116.340963333333,0,0,40734.2315740741,2011-07-10,05:33:28
40.06361,116.34102,0,0,40734.2315856481,2011-07-10,05:33:29
40.063645,116.341096666667,0,0,40734.2315972222,2011-07-10,05:33:30
40.06368,116.341158333333,0,0,40734.2316087963,2011-07-10,05:33:31
40.063715,116.341216666667,0,0,40734.2316203704,2011-07-10,05:33:32
40.0637466666667,116.341266666667,0,0,40734.2316319444,2011-07-10,05:33:33
40.0637716666667,116.341318333333,0,0,40734.2316435185,2011-07-10,05:33:34
40.0638,116.341371666667,0,0,40734.2316550926,2011-07-10,05:33:35
40.0638283333333,116.341425,0,0,40734.2316666667,2011-07-10,05:33:36
40.0638533333333,116.341473333333,0,0,40734.2316782407,2011-07-10,05:33:37
40.0638816666667,116.34152,0,0,40734.2316898148,2011-07-10,05:33:38
40.0639083333333,116.34156,0,0,40734.2317013889,2011-07-10,05:33:39
40.06393,116.341608333333,0,0,40734.231712963,2011-07-10,05:33:40
40.0639466666667,116.341691666667,0,0,40734.231724537,2011-07-10,05:33:41
40.06397,116.34176,0,0,40734.2317361111,2011-07-10,05:33:42
40.0639966666667,116.341833333333,0,0,40734.2317476852,2011-07-10,05:33:43
40.064025,116.3419,0,0,40734.2317592593,2011-07-10,05:33:44
40.06406,116.341968333333,0,0,40734.2317708333,2011-07-10,05:33:45
40.0641016666667,116.34204,0,0,40734.2317824074,2011-07-10,05:33:46
40.06414,116.34211,0,0,40734.2317939815,2011-07-10,05:33:47
40.0641766666667,116.342175,0,0,40734.2318055556,2011-07-10,05:33:48
40.06421,116.342238333333,0,0,40734.2318171296,2011-07-10,05:33:49
40.0642466666667,116.342305,0,0,40734.2318287037,2011-07-10,05:33:50
40.06429,116.342381666667,0,0,40734.2318402778,2011-07-10,05:33:51
40.06433,116.342453333333,0,0,40734.2318518519,2011-07-10,05:33:52
40.0643716666667,116.342521666667,0,0,40734.2318634259,2011-07-10,05:33:53
40.0644133333333,116.342596666667,0,0,40734.231875,2011-07-10,05:33:54
40.06446,116.342673333333,0,0,40734.2318865741,2011-07-10,05:33:55
40.0645033333333,116.342753333333,0,0,40734.2318981481,2011-07-10,05:33:56
40.0645466666667,116.342838333333,0,0,40734.2319097222,2011-07-10,05:33:57
40.0645916666667,116.342923333333,0,0,40734.2319212963,2011-07-10,05:33:58
40.0646433333333,116.343006666667,0,0,40734.2319328704,2011-07-10,05:33:59
40.0646916666667,116.343086666667,0,0,40734.2319444444,2011-07-10,05:34:00
40.0647533333333,116.343171666667,0,0,40734.2319560185,2011-07-10,05:34:01
40.0648233333333,116.343261666667,0,0,40734.2319675926,2011-07-10,05:34:02
40.0648833333333,116.343346666667,0,0,40734.2319791667,2011-07-10,05:34:03
40.06493,116.343435,0,0,40734.2319907407,2011-07-10,05:34:04
40.0649816666667,116.343521666667,0,0,40734.2320023148,2011-07-10,05:34:05
40.065035,116.343598333333,0,0,40734.2320138889,2011-07-10,05:34:06
40.06509,116.343661666667,0,0,40734.232025463,2011-07-10,05:34:07
40.0651483333333,116.34373,0,0,40734.232037037,2011-07-10,05:34:08
40.0651983333333,116.343801666667,0,0,40734.2320486111,2011-07-10,05:34:09
40.06525,116.343886666667,0,0,40734.2320601852,2011-07-10,05:34:10
40.065305,116.34398,0,0,40734.2320717593,2011-07-10,05:34:11
40.0653783333333,116.344113333333,0,0,40734.2320833333,2011-07-10,05:34:12
40.0654383333333,116.344218333333,0,0,40734.2320949074,2011-07-10,05:34:13
40.0655,116.34433,0,0,40734.2321064815,2011-07-10,05:34:14
40.0655533333333,116.34442,0,0,40734.2321180556,2011-07-10,05:34:15
40.0656016666667,116.344508333333,0,0,40734.2321296296,2011-07-10,05:34:16
40.06565,116.344595,0,0,40734.2321412037,2011-07-10,05:34:17
40.0656983333333,116.34469,0,0,40734.2321527778,2011-07-10,05:34:18
40.06575,116.344771666667,0,0,40734.2321643519,2011-07-10,05:34:19
40.0657933333333,116.344841666667,0,0,40734.2321759259,2011-07-10,05:34:20
40.0658216666667,116.344905,0,0,40734.2321875,2011-07-10,05:34:21
40.06584,116.344928333333,0,0,40734.2321990741,2011-07-10,05:34:22
40.0658483333333,116.344938333333,0,0,40734.2322106481,2011-07-10,05:34:23
40.06586,116.344971666667,0,0,40734.2322222222,2011-07-10,05:34:24
40.0658783333333,116.344985,0,0,40734.2322337963,2011-07-10,05:34:25
40.0659,116.344996666667,0,0,40734.2322453704,2011-07-10,05:34:26
40.065925,116.345033333333,0,0,40734.2322569444,2011-07-10,05:34:27
40.0659516666667,116.345086666667,0,0,40734.2322685185,2011-07-10,05:34:28
40.0659783333333,116.345141666667,0,0,40734.2322800926,2011-07-10,05:34:29
40.06601,116.345196666667,0,0,40734.2322916667,2011-07-10,05:34:30
40.066045,116.34525,0,0,40734.2323032407,2011-07-10,05:34:31
40.06607,116.345296666667,0,0,40734.2323148148,2011-07-10,05:34:32
40.066095,116.345358333333,0,0,40734.2323263889,2011-07-10,05:34:33
40.0661366666667,116.34544,0,0,40734.232337963,2011-07-10,05:34:34
40.0661833333333,116.345533333333,0,0,40734.232349537,2011-07-10,05:34:35
40.0662366666667,116.34563,0,0,40734.2323611111,2011-07-10,05:34:36
40.0662866666667,116.345721666667,0,0,40734.2323726852,2011-07-10,05:34:37
40.0663433333333,116.345823333333,0,0,40734.2323842593,2011-07-10,05:34:38
40.0664033333333,116.345935,0,0,40734.2323958333,2011-07-10,05:34:39
40.0664666666667,116.346051666667,0,0,40734.2324074074,2011-07-10,05:34:40
40.066535,116.346176666667,0,0,40734.2324189815,2011-07-10,05:34:41
40.0666083333333,116.346298333333,0,0,40734.2324305556,2011-07-10,05:34:42
40.0666816666667,116.346425,0,0,40734.2324421296,2011-07-10,05:34:43
40.0667566666667,116.34656,0,0,40734.2324537037,2011-07-10,05:34:44
40.06683,116.346698333333,0,0,40734.2324652778,2011-07-10,05:34:45
40.0669083333333,116.346841666667,0,0,40734.2324768519,2011-07-10,05:34:46
40.0669916666667,116.346986666667,0,0,40734.2324884259,2011-07-10,05:34:47
40.0670766666667,116.347123333333,0,0,40734.2325,2011-07-10,05:34:48
40.0671533333333,116.347251666667,0,0,40734.2325115741,2011-07-10,05:34:49
40.067225,116.347378333333,0,0,40734.2325231481,2011-07-10,05:34:50
40.0673083333333,116.347521666667,0,0,40734.2325347222,2011-07-10,05:34:51
40.0673816666667,116.347653333333,0,0,40734.2325462963,2011-07-10,05:34:52
40.0674566666667,116.347793333333,0,0,40734.2325578704,2011-07-10,05:34:53
40.0675366666667,116.347943333333,0,0,40734.2325694444,2011-07-10,05:34:54
40.06762,116.348075,0,0,40734.2325810185,2011-07-10,05:34:55
40.0676983333333,116.348203333333,0,0,40734.2325925926,2011-07-10,05:34:56
40.0677783333333,116.348335,0,0,40734.2326041667,2011-07-10,05:34:57
40.0678533333333,116.348466666667,0,0,40734.2326157407,2011-07-10,05:34:58
40.0679283333333,116.348598333333,0,0,40734.2326273148,2011-07-10,05:34:59
40.0680033333333,116.348728333333,0,0,40734.2326388889,2011-07-10,05:35:00
40.0680766666667,116.348858333333,0,0,40734.232650463,2011-07-10,05:35:01
40.0681516666667,116.348985,0,0,40734.232662037,2011-07-10,05:35:02
40.0682266666667,116.349106666667,0,0,40734.2326736111,2011-07-10,05:35:03
40.0683,116.349236666667,0,0,40734.2326851852,2011-07-10,05:35:04
40.0683783333333,116.349368333333,0,0,40734.2326967593,2011-07-10,05:35:05
40.0684566666667,116.349496666667,0,0,40734.2327083333,2011-07-10,05:35:06
40.068535,116.34963,0,0,40734.2327199074,2011-07-10,05:35:07
40.068615,116.34977,0,0,40734.2327314815,2011-07-10,05:35:08
40.0686933333333,116.34991,0,0,40734.2327430556,2011-07-10,05:35:09
40.0687683333333,116.350045,0,0,40734.2327546296,2011-07-10,05:35:10
40.068845,116.350171666667,0,0,40734.2327662037,2011-07-10,05:35:11
40.0689216666667,116.350291666667,0,0,40734.2327777778,2011-07-10,05:35:12
40.069005,116.350401666667,0,0,40734.2327893519,2011-07-10,05:35:13
40.0690833333333,116.350511666667,0,0,40734.2328009259,2011-07-10,05:35:14
40.0691583333333,116.35063,0,0,40734.2328125,2011-07-10,05:35:15
40.0692333333333,116.350756666667,0,0,40734.2328240741,2011-07-10,05:35:16
40.0693066666667,116.350898333333,0,0,40734.2328356481,2011-07-10,05:35:17
40.0693883333333,116.351036666667,0,0,40734.2328472222,2011-07-10,05:35:18
40.06948,116.35117,0,0,40734.2328587963,2011-07-10,05:35:19
40.0695633333333,116.351306666667,0,0,40734.2328703704,2011-07-10,05:35:20
40.0696433333333,116.351453333333,0,0,40734.2328819444,2011-07-10,05:35:21
40.069725,116.351596666667,0,0,40734.2328935185,2011-07-10,05:35:22
40.0698116666667,116.351741666667,0,0,40734.2329050926,2011-07-10,05:35:23
40.0698933333333,116.351893333333,0,0,40734.2329166667,2011-07-10,05:35:24
40.06997,116.352045,0,0,40734.2329282407,2011-07-10,05:35:25
40.0700466666667,116.352191666667,0,0,40734.2329398148,2011-07-10,05:35:26
40.0701233333333,116.352348333333,0,0,40734.2329513889,2011-07-10,05:35:27
40.0702033333333,116.352491666667,0,0,40734.232962963,2011-07-10,05:35:28
40.0702783333333,116.35262,0,0,40734.232974537,2011-07-10,05:35:29
40.070345,116.352743333333,0,0,40734.2329861111,2011-07-10,05:35:30
40.0704083333333,116.35286,0,0,40734.2329976852,2011-07-10,05:35:31
40.0704633333333,116.352966666667,0,0,40734.2330092593,2011-07-10,05:35:32
40.0705083333333,116.353056666667,0,0,40734.2330208333,2011-07-10,05:35:33
40.070555,116.353145,0,0,40734.2330324074,2011-07-10,05:35:34
40.0705966666667,116.353226666667,0,0,40734.2330439815,2011-07-10,05:35:35
40.070635,116.353308333333,0,0,40734.2330555556,2011-07-10,05:35:36
40.07067,116.353385,0,0,40734.2330671296,2011-07-10,05:35:37
40.0707016666667,116.353436666667,0,0,40734.2330787037,2011-07-10,05:35:38
40.0707316666667,116.353471666667,0,0,40734.2330902778,2011-07-10,05:35:39
40.0707466666667,116.353501666667,0,0,40734.2331018519,2011-07-10,05:35:40
40.0707616666667,116.353516666667,0,0,40734.2331134259,2011-07-10,05:35:41
40.070775,116.353521666667,0,0,40734.233125,2011-07-10,05:35:42
40.0707716666667,116.353525,0,0,40734.2332407407,2011-07-10,05:35:52
40.0707716666667,116.35353,0,0,40734.2332523148,2011-07-10,05:35:53
40.0707733333333,116.353538333333,0,0,40734.2332638889,2011-07-10,05:35:54
40.0707883333333,116.353565,0,0,40734.233275463,2011-07-10,05:35:55
40.0708116666667,116.353605,0,0,40734.233287037,2011-07-10,05:35:56
40.070845,116.353656666667,0,0,40734.2332986111,2011-07-10,05:35:57
40.070885,116.353711666667,0,0,40734.2333101852,2011-07-10,05:35:58
40.0709316666667,116.353781666667,0,0,40734.2333217593,2011-07-10,05:35:59
40.0709683333333,116.353848333333,0,0,40734.2333333333,2011-07-10,05:36:00
40.071015,116.353931666667,0,0,40734.2333449074,2011-07-10,05:36:01
40.0710716666667,116.354023333333,0,0,40734.2333564815,2011-07-10,05:36:02
40.07113,116.354121666667,0,0,40734.2333680556,2011-07-10,05:36:03
40.071185,116.35422,0,0,40734.2333796296,2011-07-10,05:36:04
40.07124,116.35432,0,0,40734.2333912037,2011-07-10,05:36:05
40.0712966666667,116.354416666667,0,0,40734.2334027778,2011-07-10,05:36:06
40.07136,116.354523333333,0,0,40734.2334143519,2011-07-10,05:36:07
40.071425,116.354635,0,0,40734.2334259259,2011-07-10,05:36:08
40.071495,116.35475,0,0,40734.2334375,2011-07-10,05:36:09
40.0715633333333,116.354865,0,0,40734.2334490741,2011-07-10,05:36:10
40.07163,116.354978333333,0,0,40734.2334606481,2011-07-10,05:36:11
40.0716916666667,116.355075,0,0,40734.2334722222,2011-07-10,05:36:12
40.0717483333333,116.355161666667,0,0,40734.2334837963,2011-07-10,05:36:13
40.0717966666667,116.355238333333,0,0,40734.2334953704,2011-07-10,05:36:14
40.0718316666667,116.35529,0,0,40734.2335069444,2011-07-10,05:36:15
40.071865,116.355333333333,0,0,40734.2335185185,2011-07-10,05:36:16
40.0718833333333,116.355361666667,0,0,40734.2335300926,2011-07-10,05:36:17
40.071895,116.35539,0,0,40734.2335416667,2011-07-10,05:36:18
40.071905,116.355425,0,0,40734.2335532407,2011-07-10,05:36:19
40.071905,116.355468333333,0,0,40734.2335648148,2011-07-10,05:36:20
40.071905,116.355515,0,0,40734.2335763889,2011-07-10,05:36:21
40.0718916666667,116.35555,0,0,40734.233587963,2011-07-10,05:36:22
40.071865,116.355586666667,0,0,40734.233599537,2011-07-10,05:36:23
40.071845,116.355618333333,0,0,40734.2336111111,2011-07-10,05:36:24
40.0718166666667,116.355656666667,0,0,40734.2336226852,2011-07-10,05:36:25
40.0717866666667,116.355686666667,0,0,40734.2336342593,2011-07-10,05:36:26
40.0717716666667,116.355703333333,0,0,40734.2336458333,2011-07-10,05:36:27
40.0717666666667,116.35573,0,0,40734.2337731481,2011-07-10,05:36:38
40.071765,116.355731666667,0,0,40734.2337847222,2011-07-10,05:36:39
40.0717516666667,116.355733333333,0,0,40734.2337962963,2011-07-10,05:36:40
40.0717383333333,116.355743333333,0,0,40734.2338078704,2011-07-10,05:36:41
40.07173,116.355756666667,0,0,40734.2338194444,2011-07-10,05:36:42
40.07172,116.355761666667,0,0,40734.2338310185,2011-07-10,05:36:43
40.07171,116.355763333333,0,0,40734.2338425926,2011-07-10,05:36:44
40.069725,116.354793333333,0,0,40734.2366435185,2011-07-10,05:40:46
40.0692083333333,116.353975,0,0,40734.2412615741,2011-07-10,05:47:25
40.0692,116.353946666667,0,0,40734.2412731481,2011-07-10,05:47:26
40.069205,116.353918333333,0,0,40734.2412847222,2011-07-10,05:47:27
40.0692133333333,116.353895,0,0,40734.2412962963,2011-07-10,05:47:28
40.069245,116.353855,0,0,40734.2413078704,2011-07-10,05:47:29
40.0692933333333,116.353791666667,0,0,40734.2413194444,2011-07-10,05:47:30
40.06939,116.353621666667,0,0,40734.2413310185,2011-07-10,05:47:31
40.0693716666667,116.353461666667,0,0,40734.2413425926,2011-07-10,05:47:32
40.0693866666667,116.353216666667,0,0,40734.2413541667,2011-07-10,05:47:33
40.069405,116.353096666667,0,0,40734.2413657407,2011-07-10,05:47:34
40.0694233333333,116.35262,0,0,40734.2413773148,2011-07-10,05:47:35
40.0693666666667,116.351998333333,0,0,40734.2413888889,2011-07-10,05:47:36
40.069335,116.351455,0,0,40734.241400463,2011-07-10,05:47:37
40.0693433333333,116.351086666667,0,0,40734.241412037,2011-07-10,05:47:38
40.0693066666667,116.350715,0,0,40734.2414236111,2011-07-10,05:47:39
40.0692283333333,116.350143333333,0,0,40734.2414351852,2011-07-10,05:47:40
40.069195,116.349851666667,0,0,40734.2414467593,2011-07-10,05:47:41
40.0691833333333,116.349576666667,0,0,40734.2414583333,2011-07-10,05:47:42
40.0691866666667,116.349341666667,0,0,40734.2414699074,2011-07-10,05:47:43
40.0691883333333,116.349103333333,0,0,40734.2414814815,2011-07-10,05:47:44
40.069195,116.348876666667,0,0,40734.2414930556,2011-07-10,05:47:45
40.0692016666667,116.348648333333,0,0,40734.2415046296,2011-07-10,05:47:46
40.069205,116.348426666667,0,0,40734.2415162037,2011-07-10,05:47:47
40.0692216666667,116.348213333333,0,0,40734.2415277778,2011-07-10,05:47:48
40.0692383333333,116.347988333333,0,0,40734.2415393519,2011-07-10,05:47:49
40.0692583333333,116.347748333333,0,0,40734.2415509259,2011-07-10,05:47:50
40.0692866666667,116.347516666667,0,0,40734.2415625,2011-07-10,05:47:51
40.0693133333333,116.347291666667,0,0,40734.2415740741,2011-07-10,05:47:52
40.0693433333333,116.347068333333,0,0,40734.2415856481,2011-07-10,05:47:53
40.0693733333333,116.346856666667,0,0,40734.2415972222,2011-07-10,05:47:54
40.0694016666667,116.346645,0,0,40734.2416087963,2011-07-10,05:47:55
40.0694316666667,116.34643,0,0,40734.2416203704,2011-07-10,05:47:56
40.0694566666667,116.346221666667,0,0,40734.2416319444,2011-07-10,05:47:57
40.0694766666667,116.346003333333,0,0,40734.2416435185,2011-07-10,05:47:58
40.0694883333333,116.345785,0,0,40734.2416550926,2011-07-10,05:47:59
40.0694866666667,116.34559,0,0,40734.2416666667,2011-07-10,05:48:00
40.06949,116.345401666667,0,0,40734.2416782407,2011-07-10,05:48:01
40.0695016666667,116.345198333333,0,0,40734.2416898148,2011-07-10,05:48:02
40.069505,116.345001666667,0,0,40734.2417013889,2011-07-10,05:48:03
40.069515,116.344808333333,0,0,40734.241712963,2011-07-10,05:48:04
40.0695233333333,116.344615,0,0,40734.241724537,2011-07-10,05:48:05
40.06953,116.344428333333,0,0,40734.2417361111,2011-07-10,05:48:06
40.06953,116.34424,0,0,40734.2417476852,2011-07-10,05:48:07
40.069535,116.344048333333,0,0,40734.2417592593,2011-07-10,05:48:08
40.0695383333333,116.343866666667,0,0,40734.2417708333,2011-07-10,05:48:09
40.06954,116.343688333333,0,0,40734.2417824074,2011-07-10,05:48:10
40.0695483333333,116.343503333333,0,0,40734.2417939815,2011-07-10,05:48:11
40.0695516666667,116.343316666667,0,0,40734.2418055556,2011-07-10,05:48:12
40.0695533333333,116.343136666667,0,0,40734.2418171296,2011-07-10,05:48:13
40.06956,116.342965,0,0,40734.2418287037,2011-07-10,05:48:14
40.0695683333333,116.342786666667,0,0,40734.2418402778,2011-07-10,05:48:15
40.0695766666667,116.342608333333,0,0,40734.2418518519,2011-07-10,05:48:16
40.0695766666667,116.342423333333,0,0,40734.2418634259,2011-07-10,05:48:17
40.069575,116.342241666667,0,0,40734.241875,2011-07-10,05:48:18
40.0695666666667,116.342068333333,0,0,40734.2418865741,2011-07-10,05:48:19
40.0695666666667,116.341891666667,0,0,40734.2418981481,2011-07-10,05:48:20
40.0695583333333,116.341711666667,0,0,40734.2419097222,2011-07-10,05:48:21
40.0695416666667,116.341536666667,0,0,40734.2419212963,2011-07-10,05:48:22
40.06953,116.341358333333,0,0,40734.2419328704,2011-07-10,05:48:23
40.069515,116.341181666667,0,0,40734.2419444444,2011-07-10,05:48:24
40.0694983333333,116.341005,0,0,40734.2419560185,2011-07-10,05:48:25
40.0694716666667,116.340828333333,0,0,40734.2419675926,2011-07-10,05:48:26
40.069445,116.340646666667,0,0,40734.2419791667,2011-07-10,05:48:27
40.0694183333333,116.340458333333,0,0,40734.2419907407,2011-07-10,05:48:28
40.0694016666667,116.340278333333,0,0,40734.2420023148,2011-07-10,05:48:29
40.06938,116.340091666667,0,0,40734.2420138889,2011-07-10,05:48:30
40.069365,116.339898333333,0,0,40734.242025463,2011-07-10,05:48:31
40.069355,116.339706666667,0,0,40734.242037037,2011-07-10,05:48:32
40.0693466666667,116.33952,0,0,40734.2420486111,2011-07-10,05:48:33
40.06934,116.33933,0,0,40734.2420601852,2011-07-10,05:48:34
40.0693383333333,116.339143333333,0,0,40734.2420717593,2011-07-10,05:48:35
40.0693383333333,116.338953333333,0,0,40734.2420833333,2011-07-10,05:48:36
40.0693416666667,116.338761666667,0,0,40734.2420949074,2011-07-10,05:48:37
40.0693433333333,116.338573333333,0,0,40734.2421064815,2011-07-10,05:48:38
40.0693466666667,116.338386666667,0,0,40734.2421180556,2011-07-10,05:48:39
40.0693433333333,116.338206666667,0,0,40734.2421296296,2011-07-10,05:48:40
40.069345,116.338015,0,0,40734.2421412037,2011-07-10,05:48:41
40.0693466666667,116.33781,0,0,40734.2421527778,2011-07-10,05:48:42
40.069345,116.33761,0,0,40734.2421643519,2011-07-10,05:48:43
40.0693466666667,116.337408333333,0,0,40734.2421759259,2011-07-10,05:48:44
40.069345,116.337206666667,0,0,40734.2421875,2011-07-10,05:48:45
40.069345,116.337011666667,0,0,40734.2421990741,2011-07-10,05:48:46
40.0693466666667,116.336815,0,0,40734.2422106481,2011-07-10,05:48:47
40.0693483333333,116.336615,0,0,40734.2422222222,2011-07-10,05:48:48
40.0693533333333,116.33642,0,0,40734.2422337963,2011-07-10,05:48:49
40.0693616666667,116.336228333333,0,0,40734.2422453704,2011-07-10,05:48:50
40.0693633333333,116.336036666667,0,0,40734.2422569444,2011-07-10,05:48:51
40.06936,116.335843333333,0,0,40734.2422685185,2011-07-10,05:48:52
40.0693683333333,116.335653333333,0,0,40734.2422800926,2011-07-10,05:48:53
40.06938,116.335463333333,0,0,40734.2422916667,2011-07-10,05:48:54
40.069385,116.335275,0,0,40734.2423032407,2011-07-10,05:48:55
40.0693883333333,116.335088333333,0,0,40734.2423148148,2011-07-10,05:48:56
40.0693883333333,116.334903333333,0,0,40734.2423263889,2011-07-10,05:48:57
40.069395,116.334713333333,0,0,40734.242337963,2011-07-10,05:48:58
40.0694,116.334528333333,0,0,40734.242349537,2011-07-10,05:48:59
40.0694083333333,116.33433,0,0,40734.2423611111,2011-07-10,05:49:00
40.0694233333333,116.33414,0,0,40734.2423726852,2011-07-10,05:49:01
40.0694416666667,116.333953333333,0,0,40734.2423842593,2011-07-10,05:49:02
40.0694566666667,116.333768333333,0,0,40734.2423958333,2011-07-10,05:49:03
40.0694766666667,116.333581666667,0,0,40734.2424074074,2011-07-10,05:49:04
40.0694966666667,116.333385,0,0,40734.2424189815,2011-07-10,05:49:05
40.06951,116.333185,0,0,40734.2424305556,2011-07-10,05:49:06
40.069525,116.332995,0,0,40734.2424421296,2011-07-10,05:49:07
40.0695366666667,116.332806666667,0,0,40734.2424537037,2011-07-10,05:49:08
40.069545,116.332625,0,0,40734.2424652778,2011-07-10,05:49:09
40.0695483333333,116.332448333333,0,0,40734.2424768518,2011-07-10,05:49:10
40.0695583333333,116.332276666667,0,0,40734.2424884259,2011-07-10,05:49:11
40.0695583333333,116.33212,0,0,40734.2425,2011-07-10,05:49:12
40.0695583333333,116.33196,0,0,40734.2425115741,2011-07-10,05:49:13
40.0695616666667,116.331805,0,0,40734.2425231481,2011-07-10,05:49:14
40.0695683333333,116.331658333333,0,0,40734.2425347222,2011-07-10,05:49:15
40.0695716666667,116.331518333333,0,0,40734.2425462963,2011-07-10,05:49:16
40.0695716666667,116.331386666667,0,0,40734.2425578704,2011-07-10,05:49:17
40.06957,116.331261666667,0,0,40734.2425694444,2011-07-10,05:49:18
40.0695716666667,116.331131666667,0,0,40734.2425810185,2011-07-10,05:49:19
40.0695683333333,116.331006666667,0,0,40734.2425925926,2011-07-10,05:49:20
40.0695683333333,116.330885,0,0,40734.2426041667,2011-07-10,05:49:21
40.06957,116.33077,0,0,40734.2426157407,2011-07-10,05:49:22
40.06957,116.330655,0,0,40734.2426273148,2011-07-10,05:49:23
40.0695733333333,116.330548333333,0,0,40734.2426388889,2011-07-10,05:49:24
40.0695783333333,116.330456666667,0,0,40734.242650463,2011-07-10,05:49:25
40.069585,116.33037,0,0,40734.242662037,2011-07-10,05:49:26
40.0695866666667,116.330295,0,0,40734.2426736111,2011-07-10,05:49:27
40.0695783333333,116.330238333333,0,0,40734.2426851852,2011-07-10,05:49:28
40.0695716666667,116.330191666667,0,0,40734.2426967593,2011-07-10,05:49:29
40.0695683333333,116.33015,0,0,40734.2427083333,2011-07-10,05:49:30
40.069555,116.33011,0,0,40734.2427199074,2011-07-10,05:49:31
40.0695433333333,116.330075,0,0,40734.2427314815,2011-07-10,05:49:32
40.0695316666667,116.330053333333,0,0,40734.2427430556,2011-07-10,05:49:33
40.0695166666667,116.330036666667,0,0,40734.2427546296,2011-07-10,05:49:34
40.06951,116.330025,0,0,40734.2427662037,2011-07-10,05:49:35
40.06951,116.33001,0,0,40734.2427777778,2011-07-10,05:49:36
40.0695216666667,116.329988333333,0,0,40734.2427893518,2011-07-10,05:49:37
40.06952,116.329968333333,0,0,40734.2428009259,2011-07-10,05:49:38
40.0695216666667,116.329951666667,0,0,40734.2428125,2011-07-10,05:49:39
40.069525,116.329945,0,0,40734.2428240741,2011-07-10,05:49:40
40.0695266666667,116.329938333333,0,0,40734.2428356481,2011-07-10,05:49:41
40.0695333333333,116.329935,0,0,40734.2428472222,2011-07-10,05:49:42
40.06954,116.329896666667,0,0,40734.2428587963,2011-07-10,05:49:43
40.06956,116.329841666667,0,0,40734.2428703704,2011-07-10,05:49:44
40.0695566666667,116.32981,0,0,40734.2428819444,2011-07-10,05:49:45
40.0695566666667,116.329785,0,0,40734.2428935185,2011-07-10,05:49:46
40.069565,116.32976,0,0,40734.2429050926,2011-07-10,05:49:47
40.0695733333333,116.329745,0,0,40734.2429166667,2011-07-10,05:49:48
40.0695816666667,116.329733333333,0,0,40734.2429282407,2011-07-10,05:49:49
40.069595,116.32973,0,0,40734.2429398148,2011-07-10,05:49:50
40.0696016666667,116.329731666667,0,0,40734.2429513889,2011-07-10,05:49:51
40.0695083333333,116.329476666667,0,0,40734.2434143518,2011-07-10,05:50:31
40.069515,116.329463333333,0,0,40734.2434259259,2011-07-10,05:50:32
40.0695183333333,116.32944,0,0,40734.2434375,2011-07-10,05:50:33
40.0695483333333,116.329375,0,0,40734.2434490741,2011-07-10,05:50:34
40.069555,116.329316666667,0,0,40734.2434606481,2011-07-10,05:50:35
40.0695683333333,116.329211666667,0,0,40734.2434722222,2011-07-10,05:50:36
40.0695683333333,116.329106666667,0,0,40734.2434837963,2011-07-10,05:50:37
40.06957,116.328958333333,0,0,40734.2434953704,2011-07-10,05:50:38
40.0695683333333,116.328816666667,0,0,40734.2435069444,2011-07-10,05:50:39
40.069565,116.328645,0,0,40734.2435185185,2011-07-10,05:50:40
40.0695566666667,116.328465,0,0,40734.2435300926,2011-07-10,05:50:41
40.0695566666667,116.328286666667,0,0,40734.2435416667,2011-07-10,05:50:42
40.06956,116.3281,0,0,40734.2435532407,2011-07-10,05:50:43
40.0695683333333,116.32792,0,0,40734.2435648148,2011-07-10,05:50:44
40.0695833333333,116.327716666667,0,0,40734.2435763889,2011-07-10,05:50:45
40.0695816666667,116.327515,0,0,40734.243587963,2011-07-10,05:50:46
40.06958,116.327315,0,0,40734.243599537,2011-07-10,05:50:47
40.069575,116.327106666667,0,0,40734.2436111111,2011-07-10,05:50:48
40.0695733333333,116.326888333333,0,0,40734.2436226852,2011-07-10,05:50:49
40.0695633333333,116.326658333333,0,0,40734.2436342593,2011-07-10,05:50:50
40.0695516666667,116.326428333333,0,0,40734.2436458333,2011-07-10,05:50:51
40.0695366666667,116.326203333333,0,0,40734.2436574074,2011-07-10,05:50:52
40.0695166666667,116.325973333333,0,0,40734.2436689815,2011-07-10,05:50:53
40.0695,116.325741666667,0,0,40734.2436805556,2011-07-10,05:50:54
40.0694916666667,116.325508333333,0,0,40734.2436921296,2011-07-10,05:50:55
40.0694833333333,116.32528,0,0,40734.2437037037,2011-07-10,05:50:56
40.0694816666667,116.32505,0,0,40734.2437152778,2011-07-10,05:50:57
40.069485,116.324811666667,0,0,40734.2437268518,2011-07-10,05:50:58
40.0694916666667,116.324586666667,0,0,40734.2437384259,2011-07-10,05:50:59
40.06949,116.32436,0,0,40734.24375,2011-07-10,05:51:00
40.0694816666667,116.32413,0,0,40734.2437615741,2011-07-10,05:51:01
40.069475,116.323903333333,0,0,40734.2437731481,2011-07-10,05:51:02
40.06947,116.323685,0,0,40734.2437847222,2011-07-10,05:51:03
40.0694683333333,116.323458333333,0,0,40734.2437962963,2011-07-10,05:51:04
40.0694716666667,116.323243333333,0,0,40734.2438078704,2011-07-10,05:51:05
40.0694783333333,116.32303,0,0,40734.2438194444,2011-07-10,05:51:06
40.0694783333333,116.322813333333,0,0,40734.2438310185,2011-07-10,05:51:07
40.0694816666667,116.32259,0,0,40734.2438425926,2011-07-10,05:51:08
40.0694816666667,116.322376666667,0,0,40734.2438541667,2011-07-10,05:51:09
40.069485,116.32216,0,0,40734.2438657407,2011-07-10,05:51:10
40.06949,116.321946666667,0,0,40734.2438773148,2011-07-10,05:51:11
40.0694866666667,116.321731666667,0,0,40734.2438888889,2011-07-10,05:51:12
40.069485,116.321521666667,0,0,40734.243900463,2011-07-10,05:51:13
40.0694883333333,116.321315,0,0,40734.243912037,2011-07-10,05:51:14
40.069505,116.321101666667,0,0,40734.2439236111,2011-07-10,05:51:15
40.069515,116.3209,0,0,40734.2439351852,2011-07-10,05:51:16
40.0695233333333,116.320695,0,0,40734.2439467593,2011-07-10,05:51:17
40.0695316666667,116.320493333333,0,0,40734.2439583333,2011-07-10,05:51:18
40.0695433333333,116.320285,0,0,40734.2439699074,2011-07-10,05:51:19
40.0695483333333,116.320078333333,0,0,40734.2439814815,2011-07-10,05:51:20
40.0695566666667,116.319886666667,0,0,40734.2439930556,2011-07-10,05:51:21
40.0695616666667,116.319693333333,0,0,40734.2440046296,2011-07-10,05:51:22
40.069565,116.319493333333,0,0,40734.2440162037,2011-07-10,05:51:23
40.0695716666667,116.319293333333,0,0,40734.2440277778,2011-07-10,05:51:24
40.0695733333333,116.319088333333,0,0,40734.2440393518,2011-07-10,05:51:25
40.0695683333333,116.318881666667,0,0,40734.2440509259,2011-07-10,05:51:26
40.0695733333333,116.318671666667,0,0,40734.2440625,2011-07-10,05:51:27
40.069575,116.318471666667,0,0,40734.2440740741,2011-07-10,05:51:28
40.06958,116.31828,0,0,40734.2440856481,2011-07-10,05:51:29
40.0695833333333,116.318078333333,0,0,40734.2440972222,2011-07-10,05:51:30
40.069585,116.317876666667,0,0,40734.2441087963,2011-07-10,05:51:31
40.0696016666667,116.317678333333,0,0,40734.2441203704,2011-07-10,05:51:32
40.0696116666667,116.317471666667,0,0,40734.2441319444,2011-07-10,05:51:33
40.069615,116.317266666667,0,0,40734.2441435185,2011-07-10,05:51:34
40.0696183333333,116.317056666667,0,0,40734.2441550926,2011-07-10,05:51:35
40.0696166666667,116.316851666667,0,0,40734.2441666667,2011-07-10,05:51:36
40.06961,116.316641666667,0,0,40734.2441782407,2011-07-10,05:51:37
40.06961,116.316441666667,0,0,40734.2441898148,2011-07-10,05:51:38
40.0696183333333,116.316243333333,0,0,40734.2442013889,2011-07-10,05:51:39
40.0696233333333,116.316048333333,0,0,40734.244212963,2011-07-10,05:51:40
40.0696233333333,116.315853333333,0,0,40734.244224537,2011-07-10,05:51:41
40.0696216666667,116.315658333333,0,0,40734.2442361111,2011-07-10,05:51:42
40.069625,116.315461666667,0,0,40734.2442476852,2011-07-10,05:51:43
40.0696233333333,116.315266666667,0,0,40734.2442592593,2011-07-10,05:51:44
40.0696366666667,116.315085,0,0,40734.2442708333,2011-07-10,05:51:45
40.0696433333333,116.314905,0,0,40734.2442824074,2011-07-10,05:51:46
40.06964,116.314735,0,0,40734.2442939815,2011-07-10,05:51:47
40.06964,116.314575,0,0,40734.2443055556,2011-07-10,05:51:48
40.0696483333333,116.314423333333,0,0,40734.2443171296,2011-07-10,05:51:49
40.06965,116.314268333333,0,0,40734.2443287037,2011-07-10,05:51:50
40.0696466666667,116.314121666667,0,0,40734.2443402778,2011-07-10,05:51:51
40.069645,116.313998333333,0,0,40734.2443518518,2011-07-10,05:51:52
40.0696516666667,116.313888333333,0,0,40734.2443634259,2011-07-10,05:51:53
40.069655,116.313786666667,0,0,40734.244375,2011-07-10,05:51:54
40.0696633333333,116.313695,0,0,40734.2443865741,2011-07-10,05:51:55
40.069675,116.313611666667,0,0,40734.2443981481,2011-07-10,05:51:56
40.06968,116.313538333333,0,0,40734.2444097222,2011-07-10,05:51:57
40.0696866666667,116.31347,0,0,40734.2444212963,2011-07-10,05:51:58
40.0697116666667,116.313421666667,0,0,40734.2444328704,2011-07-10,05:51:59
40.069715,116.313361666667,0,0,40734.2444444444,2011-07-10,05:52:00
40.0697283333333,116.313321666667,0,0,40734.2444560185,2011-07-10,05:52:01
40.0697283333333,116.313293333333,0,0,40734.2444675926,2011-07-10,05:52:02
40.0697283333333,116.313263333333,0,0,40734.2444791667,2011-07-10,05:52:03
40.0697416666667,116.313241666667,0,0,40734.2444907407,2011-07-10,05:52:04
40.0697483333333,116.313223333333,0,0,40734.2445023148,2011-07-10,05:52:05
40.0697416666667,116.313191666667,0,0,40734.2445138889,2011-07-10,05:52:06
40.0697483333333,116.313165,0,0,40734.244525463,2011-07-10,05:52:07
40.0697583333333,116.313145,0,0,40734.244537037,2011-07-10,05:52:08
40.069765,116.313125,0,0,40734.2445486111,2011-07-10,05:52:09
40.0697716666667,116.313108333333,0,0,40734.2445601852,2011-07-10,05:52:10
40.0697783333333,116.313085,0,0,40734.2445717593,2011-07-10,05:52:11
40.0697833333333,116.313071666667,0,0,40734.2445833333,2011-07-10,05:52:12
40.0697466666667,116.312933333333,0,0,40734.2449768518,2011-07-10,05:52:46
40.0697466666667,116.312928333333,0,0,40734.2449884259,2011-07-10,05:52:47
40.069745,116.312921666667,0,0,40734.245,2011-07-10,05:52:48
40.0697433333333,116.312916666667,0,0,40734.2450115741,2011-07-10,05:52:49
40.0697416666667,116.312911666667,0,0,40734.2450231481,2011-07-10,05:52:50
40.06974,116.312906666667,0,0,40734.2450347222,2011-07-10,05:52:51
40.0697366666667,116.3129,0,0,40734.2450462963,2011-07-10,05:52:52
40.0697316666667,116.312893333333,0,0,40734.2450578704,2011-07-10,05:52:53
40.0697283333333,116.312885,0,0,40734.2450694444,2011-07-10,05:52:54
40.069725,116.31288,0,0,40734.2450810185,2011-07-10,05:52:55
40.0697216666667,116.312871666667,0,0,40734.2450925926,2011-07-10,05:52:56
40.0697183333333,116.31286,0,0,40734.2451041667,2011-07-10,05:52:57
40.06972,116.312821666667,0,0,40734.2451157407,2011-07-10,05:52:58
40.0697233333333,116.31278,0,0,40734.2451273148,2011-07-10,05:52:59
40.0697266666667,116.312725,0,0,40734.2451388889,2011-07-10,05:53:00
40.0697333333333,116.312625,0,0,40734.245150463,2011-07-10,05:53:01
40.06974,116.312518333333,0,0,40734.245162037,2011-07-10,05:53:02
40.069745,116.312381666667,0,0,40734.2451736111,2011-07-10,05:53:03
40.0697466666667,116.312235,0,0,40734.2451851852,2011-07-10,05:53:04
40.0697483333333,116.31208,0,0,40734.2451967593,2011-07-10,05:53:05
40.0697416666667,116.31191,0,0,40734.2452083333,2011-07-10,05:53:06
40.0697433333333,116.311738333333,0,0,40734.2452199074,2011-07-10,05:53:07
40.06974,116.311555,0,0,40734.2452314815,2011-07-10,05:53:08
40.0697416666667,116.311361666667,0,0,40734.2452430556,2011-07-10,05:53:09
40.0697483333333,116.311165,0,0,40734.2452546296,2011-07-10,05:53:10
40.0697533333333,116.310973333333,0,0,40734.2452662037,2011-07-10,05:53:11
40.0697633333333,116.31078,0,0,40734.2452777778,2011-07-10,05:53:12
40.0697616666667,116.310586666667,0,0,40734.2452893518,2011-07-10,05:53:13
40.06976,116.310395,0,0,40734.2453009259,2011-07-10,05:53:14
40.0697583333333,116.310205,0,0,40734.2453125,2011-07-10,05:53:15
40.06976,116.31002,0,0,40734.2453240741,2011-07-10,05:53:16
40.069755,116.309831666667,0,0,40734.2453356481,2011-07-10,05:53:17
40.069755,116.309641666667,0,0,40734.2453472222,2011-07-10,05:53:18
40.0697383333333,116.309445,0,0,40734.2453587963,2011-07-10,05:53:19
40.0697133333333,116.309238333333,0,0,40734.2453703704,2011-07-10,05:53:20
40.0696933333333,116.309041666667,0,0,40734.2453819444,2011-07-10,05:53:21
40.0696816666667,116.308848333333,0,0,40734.2453935185,2011-07-10,05:53:22
40.0696666666667,116.308655,0,0,40734.2454050926,2011-07-10,05:53:23
40.069665,116.308471666667,0,0,40734.2454166667,2011-07-10,05:53:24
40.0696583333333,116.308288333333,0,0,40734.2454282407,2011-07-10,05:53:25
40.0696483333333,116.3081,0,0,40734.2454398148,2011-07-10,05:53:26
40.0696433333333,116.307911666667,0,0,40734.2454513889,2011-07-10,05:53:27
40.06964,116.307728333333,0,0,40734.245462963,2011-07-10,05:53:28
40.06964,116.307543333333,0,0,40734.245474537,2011-07-10,05:53:29
40.0696466666667,116.307346666667,0,0,40734.2454861111,2011-07-10,05:53:30
40.0696466666667,116.307156666667,0,0,40734.2454976852,2011-07-10,05:53:31
40.069645,116.306963333333,0,0,40734.2455092593,2011-07-10,05:53:32
40.069645,116.306776666667,0,0,40734.2455208333,2011-07-10,05:53:33
40.0696466666667,116.306591666667,0,0,40734.2455324074,2011-07-10,05:53:34
40.0696533333333,116.306418333333,0,0,40734.2455439815,2011-07-10,05:53:35
40.0696616666667,116.30624,0,0,40734.2455555556,2011-07-10,05:53:36
40.0696683333333,116.306055,0,0,40734.2455671296,2011-07-10,05:53:37
40.0696816666667,116.305868333333,0,0,40734.2455787037,2011-07-10,05:53:38
40.0697066666667,116.30568,0,0,40734.2455902778,2011-07-10,05:53:39
40.0697366666667,116.305491666667,0,0,40734.2456018519,2011-07-10,05:53:40
40.0697683333333,116.305301666667,0,0,40734.2456134259,2011-07-10,05:53:41
40.0698066666667,116.305113333333,0,0,40734.245625,2011-07-10,05:53:42
40.0698516666667,116.304931666667,0,0,40734.2456365741,2011-07-10,05:53:43
40.0699033333333,116.304755,0,0,40734.2456481481,2011-07-10,05:53:44
40.0699566666667,116.304583333333,0,0,40734.2456597222,2011-07-10,05:53:45
40.0700133333333,116.304413333333,0,0,40734.2456712963,2011-07-10,05:53:46
40.0700783333333,116.304246666667,0,0,40734.2456828704,2011-07-10,05:53:47
40.0701516666667,116.304078333333,0,0,40734.2456944444,2011-07-10,05:53:48
40.0702233333333,116.30391,0,0,40734.2457060185,2011-07-10,05:53:49
40.070295,116.30374,0,0,40734.2457175926,2011-07-10,05:53:50
40.0703633333333,116.30357,0,0,40734.2457291667,2011-07-10,05:53:51
40.0704316666667,116.303405,0,0,40734.2457407407,2011-07-10,05:53:52
40.0705,116.30324,0,0,40734.2457523148,2011-07-10,05:53:53
40.07057,116.303058333333,0,0,40734.2457638889,2011-07-10,05:53:54
40.0706316666667,116.302868333333,0,0,40734.245775463,2011-07-10,05:53:55
40.07069,116.302676666667,0,0,40734.245787037,2011-07-10,05:53:56
40.0707416666667,116.30248,0,0,40734.2457986111,2011-07-10,05:53:57
40.0707916666667,116.302285,0,0,40734.2458101852,2011-07-10,05:53:58
40.0708316666667,116.302091666667,0,0,40734.2458217593,2011-07-10,05:53:59
40.0708583333333,116.3019,0,0,40734.2458333333,2011-07-10,05:54:00
40.070885,116.301705,0,0,40734.2458449074,2011-07-10,05:54:01
40.0709033333333,116.301495,0,0,40734.2458564815,2011-07-10,05:54:02
40.070915,116.30129,0,0,40734.2458680556,2011-07-10,05:54:03
40.070915,116.301083333333,0,0,40734.2458796296,2011-07-10,05:54:04
40.070915,116.300885,0,0,40734.2458912037,2011-07-10,05:54:05
40.0709116666667,116.300693333333,0,0,40734.2459027778,2011-07-10,05:54:06
40.0709,116.300491666667,0,0,40734.2459143519,2011-07-10,05:54:07
40.070875,116.300283333333,0,0,40734.2459259259,2011-07-10,05:54:08
40.070845,116.300076666667,0,0,40734.2459375,2011-07-10,05:54:09
40.07081,116.299865,0,0,40734.2459490741,2011-07-10,05:54:10
40.0707633333333,116.299656666667,0,0,40734.2459606482,2011-07-10,05:54:11
40.070715,116.29945,0,0,40734.2459722222,2011-07-10,05:54:12
40.0706583333333,116.299245,0,0,40734.2459837963,2011-07-10,05:54:13
40.070585,116.299035,0,0,40734.2459953704,2011-07-10,05:54:14
40.070505,116.298825,0,0,40734.2460069444,2011-07-10,05:54:15
40.070425,116.298601666667,0,0,40734.2460185185,2011-07-10,05:54:16
40.0703333333333,116.298375,0,0,40734.2460300926,2011-07-10,05:54:17
40.070235,116.298155,0,0,40734.2460416667,2011-07-10,05:54:18
40.0701283333333,116.297946666667,0,0,40734.2460532407,2011-07-10,05:54:19
40.0700216666667,116.29775,0,0,40734.2460648148,2011-07-10,05:54:20
40.0699316666667,116.297541666667,0,0,40734.2460763889,2011-07-10,05:54:21
40.0698516666667,116.297328333333,0,0,40734.246087963,2011-07-10,05:54:22
40.069765,116.297113333333,0,0,40734.246099537,2011-07-10,05:54:23
40.06968,116.296898333333,0,0,40734.2461111111,2011-07-10,05:54:24
40.069595,116.296685,0,0,40734.2461226852,2011-07-10,05:54:25
40.06951,116.29647,0,0,40734.2461342593,2011-07-10,05:54:26
40.0610583333333,116.29503,0,0,40734.2468055556,2011-07-10,05:55:24
40.060925,116.295136666667,0,0,40734.2468171296,2011-07-10,05:55:25
40.060785,116.295246666667,0,0,40734.2468287037,2011-07-10,05:55:26
40.06064,116.295355,0,0,40734.2468402778,2011-07-10,05:55:27
40.0605,116.295453333333,0,0,40734.2468518519,2011-07-10,05:55:28
40.06035,116.29555,0,0,40734.2468634259,2011-07-10,05:55:29
40.0601983333333,116.295641666667,0,0,40734.246875,2011-07-10,05:55:30
40.06005,116.295728333333,0,0,40734.2468865741,2011-07-10,05:55:31
40.0598966666667,116.29581,0,0,40734.2468981481,2011-07-10,05:55:32
40.059735,116.295888333333,0,0,40734.2469097222,2011-07-10,05:55:33
40.05958,116.295963333333,0,0,40734.2469212963,2011-07-10,05:55:34
40.0594316666667,116.296043333333,0,0,40734.2469328704,2011-07-10,05:55:35
40.0592883333333,116.296121666667,0,0,40734.2469444444,2011-07-10,05:55:36
40.0591366666667,116.296201666667,0,0,40734.2469560185,2011-07-10,05:55:37
40.058985,116.296286666667,0,0,40734.2469675926,2011-07-10,05:55:38
40.0588383333333,116.296366666667,0,0,40734.2469791667,2011-07-10,05:55:39
40.0586866666667,116.296445,0,0,40734.2469907407,2011-07-10,05:55:40
40.0585316666667,116.296526666667,0,0,40734.2470023148,2011-07-10,05:55:41
40.0583866666667,116.296605,0,0,40734.2470138889,2011-07-10,05:55:42
40.058235,116.296695,0,0,40734.247025463,2011-07-10,05:55:43
40.058085,116.296776666667,0,0,40734.247037037,2011-07-10,05:55:44
40.0579366666667,116.296858333333,0,0,40734.2470486111,2011-07-10,05:55:45
40.057785,116.296945,0,0,40734.2470601852,2011-07-10,05:55:46
40.05763,116.297026666667,0,0,40734.2470717593,2011-07-10,05:55:47
40.0574766666667,116.29711,0,0,40734.2470833333,2011-07-10,05:55:48
40.057335,116.297188333333,0,0,40734.2470949074,2011-07-10,05:55:49
40.0571866666667,116.29727,0,0,40734.2471064815,2011-07-10,05:55:50
40.05704,116.297348333333,0,0,40734.2471180556,2011-07-10,05:55:51
40.0568983333333,116.297421666667,0,0,40734.2471296296,2011-07-10,05:55:52
40.0567516666667,116.2975,0,0,40734.2471412037,2011-07-10,05:55:53
40.05661,116.297578333333,0,0,40734.2471527778,2011-07-10,05:55:54
40.056465,116.297653333333,0,0,40734.2471643519,2011-07-10,05:55:55
40.0563233333333,116.297725,0,0,40734.2471759259,2011-07-10,05:55:56
40.0561816666667,116.297796666667,0,0,40734.2471875,2011-07-10,05:55:57
40.0560366666667,116.297878333333,0,0,40734.2471990741,2011-07-10,05:55:58
40.0558916666667,116.297956666667,0,0,40734.2472106481,2011-07-10,05:55:59
40.0557483333333,116.298035,0,0,40734.2472222222,2011-07-10,05:56:00
40.055605,116.298113333333,0,0,40734.2472337963,2011-07-10,05:56:01
40.05547,116.298193333333,0,0,40734.2472453704,2011-07-10,05:56:02
40.0553266666667,116.298273333333,0,0,40734.2472569444,2011-07-10,05:56:03
40.0551883333333,116.298351666667,0,0,40734.2472685185,2011-07-10,05:56:04
40.0550566666667,116.298423333333,0,0,40734.2472800926,2011-07-10,05:56:05
40.0549133333333,116.298496666667,0,0,40734.2472916667,2011-07-10,05:56:06
40.0547733333333,116.298573333333,0,0,40734.2473032407,2011-07-10,05:56:07
40.0546383333333,116.298655,0,0,40734.2473148148,2011-07-10,05:56:08
40.054495,116.29873,0,0,40734.2473263889,2011-07-10,05:56:09
40.0543516666667,116.298811666667,0,0,40734.247337963,2011-07-10,05:56:10
40.0542133333333,116.298883333333,0,0,40734.247349537,2011-07-10,05:56:11
40.0540733333333,116.298955,0,0,40734.2473611111,2011-07-10,05:56:12
40.0539316666667,116.299026666667,0,0,40734.2473726852,2011-07-10,05:56:13
40.05379,116.2991,0,0,40734.2473842593,2011-07-10,05:56:14
40.05365,116.299173333333,0,0,40734.2473958333,2011-07-10,05:56:15
40.0535183333333,116.299245,0,0,40734.2474074074,2011-07-10,05:56:16
40.0533883333333,116.299313333333,0,0,40734.2474189815,2011-07-10,05:56:17
40.05326,116.299383333333,0,0,40734.2474305556,2011-07-10,05:56:18
40.053135,116.299458333333,0,0,40734.2474421296,2011-07-10,05:56:19
40.0530133333333,116.299525,0,0,40734.2474537037,2011-07-10,05:56:20
40.0528916666667,116.299588333333,0,0,40734.2474652778,2011-07-10,05:56:21
40.0527716666667,116.299655,0,0,40734.2474768519,2011-07-10,05:56:22
40.0526633333333,116.299713333333,0,0,40734.2474884259,2011-07-10,05:56:23
40.0525566666667,116.299773333333,0,0,40734.2475,2011-07-10,05:56:24
40.0524533333333,116.299835,0,0,40734.2475115741,2011-07-10,05:56:25
40.0523516666667,116.299898333333,0,0,40734.2475231481,2011-07-10,05:56:26
40.0522633333333,116.299953333333,0,0,40734.2475347222,2011-07-10,05:56:27
40.052185,116.300005,0,0,40734.2475462963,2011-07-10,05:56:28
40.05211,116.30005,0,0,40734.2475578704,2011-07-10,05:56:29
40.0520383333333,116.300088333333,0,0,40734.2475694444,2011-07-10,05:56:30
40.051975,116.300116666667,0,0,40734.2475810185,2011-07-10,05:56:31
40.0519133333333,116.300146666667,0,0,40734.2475925926,2011-07-10,05:56:32
40.0518533333333,116.30017,0,0,40734.2476041667,2011-07-10,05:56:33
40.0518,116.300163333333,0,0,40734.2476157407,2011-07-10,05:56:34
40.05176,116.300178333333,0,0,40734.2476273148,2011-07-10,05:56:35
40.0517316666667,116.30018,0,0,40734.2476388889,2011-07-10,05:56:36
40.0517016666667,116.300198333333,0,0,40734.247650463,2011-07-10,05:56:37
40.05167,116.300205,0,0,40734.247662037,2011-07-10,05:56:38
40.051645,116.300216666667,0,0,40734.2476736111,2011-07-10,05:56:39
40.051625,116.30023,0,0,40734.2476851852,2011-07-10,05:56:40
40.051615,116.300238333333,0,0,40734.2476967593,2011-07-10,05:56:41
40.0516066666667,116.300245,0,0,40734.2477083333,2011-07-10,05:56:42
40.051595,116.300258333333,0,0,40734.2477199074,2011-07-10,05:56:43
40.0515833333333,116.300271666667,0,0,40734.2477314815,2011-07-10,05:56:44
40.0515783333333,116.300276666667,0,0,40734.2477430556,2011-07-10,05:56:45
40.05157,116.300281666667,0,0,40734.2477546296,2011-07-10,05:56:46
40.0515666666667,116.300285,0,0,40734.2477662037,2011-07-10,05:56:47
40.051565,116.300293333333,0,0,40734.2477777778,2011-07-10,05:56:48
40.0515666666667,116.3003,0,0,40734.2477893519,2011-07-10,05:56:49
40.05157,116.300306666667,0,0,40734.2478009259,2011-07-10,05:56:50
40.05157,116.300305,0,0,40734.2478125,2011-07-10,05:56:51
40.051565,116.300298333333,0,0,40734.2478240741,2011-07-10,05:56:52
40.0515466666667,116.300306666667,0,0,40734.2478356481,2011-07-10,05:56:53
40.051535,116.300306666667,0,0,40734.2478472222,2011-07-10,05:56:54
40.051515,116.300315,0,0,40734.2478587963,2011-07-10,05:56:55
40.051495,116.300331666667,0,0,40734.2478703704,2011-07-10,05:56:56
40.0514783333333,116.300341666667,0,0,40734.2478819444,2011-07-10,05:56:57
40.0514533333333,116.300338333333,0,0,40734.2478935185,2011-07-10,05:56:58
40.05124,116.30046,0,0,40734.2486226852,2011-07-10,05:58:01
40.0511483333333,116.300476666667,0,0,40734.2486342593,2011-07-10,05:58:02
40.0510766666667,116.300525,0,0,40734.2486458333,2011-07-10,05:58:03
40.0510116666667,116.300571666667,0,0,40734.2486574074,2011-07-10,05:58:04
40.0509,116.300598333333,0,0,40734.2486689815,2011-07-10,05:58:05
40.0508133333333,116.300641666667,0,0,40734.2486805556,2011-07-10,05:58:06
40.0507116666667,116.300686666667,0,0,40734.2486921296,2011-07-10,05:58:07
40.05061,116.300733333333,0,0,40734.2487037037,2011-07-10,05:58:08
40.0504983333333,116.300781666667,0,0,40734.2487152778,2011-07-10,05:58:09
40.0503666666667,116.300833333333,0,0,40734.2487268519,2011-07-10,05:58:10
40.05023,116.30089,0,0,40734.2487384259,2011-07-10,05:58:11
40.0500866666667,116.30096,0,0,40734.24875,2011-07-10,05:58:12
40.0499416666667,116.301026666667,0,0,40734.2487615741,2011-07-10,05:58:13
40.0497866666667,116.3011,0,0,40734.2487731481,2011-07-10,05:58:14
40.04963,116.30118,0,0,40734.2487847222,2011-07-10,05:58:15
40.0494716666667,116.301275,0,0,40734.2487962963,2011-07-10,05:58:16
40.0493166666667,116.301366666667,0,0,40734.2488078704,2011-07-10,05:58:17
40.04914,116.301448333333,0,0,40734.2488194444,2011-07-10,05:58:18
40.0489683333333,116.30153,0,0,40734.2488310185,2011-07-10,05:58:19
40.048785,116.301611666667,0,0,40734.2488425926,2011-07-10,05:58:20
40.048615,116.301705,0,0,40734.2488541667,2011-07-10,05:58:21
40.0484716666667,116.301815,0,0,40734.2488657407,2011-07-10,05:58:22
40.04832,116.301913333333,0,0,40734.2488773148,2011-07-10,05:58:23
40.04816,116.302016666667,0,0,40734.2488888889,2011-07-10,05:58:24
40.04801,116.3022,0,0,40734.248900463,2011-07-10,05:58:25
40.0478683333333,116.302315,0,0,40734.248912037,2011-07-10,05:58:26
40.0477133333333,116.302435,0,0,40734.2489236111,2011-07-10,05:58:27
40.047565,116.30255,0,0,40734.2489351852,2011-07-10,05:58:28
40.047415,116.30267,0,0,40734.2489467593,2011-07-10,05:58:29
40.0472666666667,116.302783333333,0,0,40734.2489583333,2011-07-10,05:58:30
40.0471183333333,116.302901666667,0,0,40734.2489699074,2011-07-10,05:58:31
40.0469783333333,116.30302,0,0,40734.2489814815,2011-07-10,05:58:32
40.0468333333333,116.30314,0,0,40734.2489930556,2011-07-10,05:58:33
40.0466933333333,116.303255,0,0,40734.2490046296,2011-07-10,05:58:34
40.046545,116.303376666667,0,0,40734.2490162037,2011-07-10,05:58:35
40.0464,116.303496666667,0,0,40734.2490277778,2011-07-10,05:58:36
40.04626,116.303613333333,0,0,40734.2490393519,2011-07-10,05:58:37
40.0461083333333,116.303723333333,0,0,40734.2490509259,2011-07-10,05:58:38
40.0459583333333,116.303828333333,0,0,40734.2490625,2011-07-10,05:58:39
40.045815,116.303936666667,0,0,40734.2490740741,2011-07-10,05:58:40
40.0456666666667,116.304046666667,0,0,40734.2490856481,2011-07-10,05:58:41
40.0455233333333,116.304158333333,0,0,40734.2490972222,2011-07-10,05:58:42
40.045375,116.304271666667,0,0,40734.2491087963,2011-07-10,05:58:43
40.0452266666667,116.304393333333,0,0,40734.2491203704,2011-07-10,05:58:44
40.04509,116.304498333333,0,0,40734.2491319444,2011-07-10,05:58:45
40.0449516666667,116.304608333333,0,0,40734.2491435185,2011-07-10,05:58:46
40.04481,116.304718333333,0,0,40734.2491550926,2011-07-10,05:58:47
40.044675,116.304821666667,0,0,40734.2491666667,2011-07-10,05:58:48
40.04453,116.304938333333,0,0,40734.2491782407,2011-07-10,05:58:49
40.0443933333333,116.305056666667,0,0,40734.2491898148,2011-07-10,05:58:50
40.04425,116.305168333333,0,0,40734.2492013889,2011-07-10,05:58:51
40.04411,116.30528,0,0,40734.249212963,2011-07-10,05:58:52
40.0439733333333,116.305383333333,0,0,40734.249224537,2011-07-10,05:58:53
40.0438316666667,116.305498333333,0,0,40734.2492361111,2011-07-10,05:58:54
40.0436983333333,116.305603333333,0,0,40734.2492476852,2011-07-10,05:58:55
40.04357,116.305703333333,0,0,40734.2492592593,2011-07-10,05:58:56
40.04344,116.305803333333,0,0,40734.2492708333,2011-07-10,05:58:57
40.04331,116.30591,0,0,40734.2492824074,2011-07-10,05:58:58
40.0431766666667,116.30601,0,0,40734.2492939815,2011-07-10,05:58:59
40.0430516666667,116.30611,0,0,40734.2493055556,2011-07-10,05:59:00
40.0429233333333,116.306211666667,0,0,40734.2493171296,2011-07-10,05:59:01
40.04279,116.306301666667,0,0,40734.2493287037,2011-07-10,05:59:02
40.0426533333333,116.306388333333,0,0,40734.2493402778,2011-07-10,05:59:03
40.042525,116.30647,0,0,40734.2493518519,2011-07-10,05:59:04
40.042405,116.306553333333,0,0,40734.2493634259,2011-07-10,05:59:05
40.0422866666667,116.306635,0,0,40734.249375,2011-07-10,05:59:06
40.04216,116.306706666667,0,0,40734.2493865741,2011-07-10,05:59:07
40.0420316666667,116.306773333333,0,0,40734.2493981481,2011-07-10,05:59:08
40.0419066666667,116.306843333333,0,0,40734.2494097222,2011-07-10,05:59:09
40.0417916666667,116.30691,0,0,40734.2494212963,2011-07-10,05:59:10
40.0416666666667,116.306976666667,0,0,40734.2494328704,2011-07-10,05:59:11
40.041545,116.307043333333,0,0,40734.2494444444,2011-07-10,05:59:12
40.041425,116.307105,0,0,40734.2494560185,2011-07-10,05:59:13
40.0413016666667,116.307166666667,0,0,40734.2494675926,2011-07-10,05:59:14
40.0411833333333,116.307233333333,0,0,40734.2494791667,2011-07-10,05:59:15
40.041065,116.307305,0,0,40734.2494907407,2011-07-10,05:59:16
40.0409466666667,116.307371666667,0,0,40734.2495023148,2011-07-10,05:59:17
40.0408333333333,116.30743,0,0,40734.2495138889,2011-07-10,05:59:18
40.0407116666667,116.307501666667,0,0,40734.249525463,2011-07-10,05:59:19
40.0405883333333,116.307571666667,0,0,40734.249537037,2011-07-10,05:59:20
40.0404683333333,116.30764,0,0,40734.2495486111,2011-07-10,05:59:21
40.040345,116.307705,0,0,40734.2495601852,2011-07-10,05:59:22
40.040225,116.307775,0,0,40734.2495717593,2011-07-10,05:59:23
40.0401033333333,116.307848333333,0,0,40734.2495833333,2011-07-10,05:59:24
40.03998,116.307923333333,0,0,40734.2495949074,2011-07-10,05:59:25
40.039855,116.307995,0,0,40734.2496064815,2011-07-10,05:59:26
40.039735,116.30807,0,0,40734.2496180556,2011-07-10,05:59:27
40.0396166666667,116.308145,0,0,40734.2496296296,2011-07-10,05:59:28
40.0395033333333,116.308225,0,0,40734.2496412037,2011-07-10,05:59:29
40.0393933333333,116.308311666667,0,0,40734.2496527778,2011-07-10,05:59:30
40.0392816666667,116.308406666667,0,0,40734.2496643519,2011-07-10,05:59:31
40.0391766666667,116.308505,0,0,40734.2496759259,2011-07-10,05:59:32
40.039065,116.308615,0,0,40734.2496875,2011-07-10,05:59:33
40.0389583333333,116.308718333333,0,0,40734.2496990741,2011-07-10,05:59:34
40.038855,116.30882,0,0,40734.2497106481,2011-07-10,05:59:35
40.03875,116.308931666667,0,0,40734.2497222222,2011-07-10,05:59:36
40.0386316666667,116.309055,0,0,40734.2497337963,2011-07-10,05:59:37
40.03853,116.30917,0,0,40734.2497453704,2011-07-10,05:59:38
40.0384283333333,116.309288333333,0,0,40734.2497569444,2011-07-10,05:59:39
40.038335,116.309391666667,0,0,40734.2497685185,2011-07-10,05:59:40
40.038235,116.309508333333,0,0,40734.2497800926,2011-07-10,05:59:41
40.0381316666667,116.309626666667,0,0,40734.2497916667,2011-07-10,05:59:42
40.0380316666667,116.309746666667,0,0,40734.2498032407,2011-07-10,05:59:43
40.03793,116.30987,0,0,40734.2498148148,2011-07-10,05:59:44
40.0378266666667,116.309981666667,0,0,40734.2498263889,2011-07-10,05:59:45
40.0377216666667,116.310101666667,0,0,40734.249837963,2011-07-10,05:59:46
40.03761,116.310226666667,0,0,40734.249849537,2011-07-10,05:59:47
40.037505,116.310356666667,0,0,40734.2498611111,2011-07-10,05:59:48
40.0373883333333,116.310476666667,0,0,40734.2498726852,2011-07-10,05:59:49
40.037285,116.310603333333,0,0,40734.2498842593,2011-07-10,05:59:50
40.0371733333333,116.310726666667,0,0,40734.2498958333,2011-07-10,05:59:51
40.0370633333333,116.310851666667,0,0,40734.2499074074,2011-07-10,05:59:52
40.0369366666667,116.310978333333,0,0,40734.2499189815,2011-07-10,05:59:53
40.0368166666667,116.311096666667,0,0,40734.2499305556,2011-07-10,05:59:54
40.036695,116.311201666667,0,0,40734.2499421296,2011-07-10,05:59:55
40.0365733333333,116.311303333333,0,0,40734.2499537037,2011-07-10,05:59:56
40.036455,116.311405,0,0,40734.2499652778,2011-07-10,05:59:57
40.0363333333333,116.31151,0,0,40734.2499768519,2011-07-10,05:59:58
40.0362083333333,116.31162,0,0,40734.2499884259,2011-07-10,05:59:59
40.0360783333333,116.311725,0,0,40734.25,2011-07-10,06:00:00
40.03595,116.311825,0,0,40734.2500115741,2011-07-10,06:00:01
40.0358316666667,116.311925,0,0,40734.2500231481,2011-07-10,06:00:02
40.0357066666667,116.312021666667,0,0,40734.2500347222,2011-07-10,06:00:03
40.0355766666667,116.312118333333,0,0,40734.2500462963,2011-07-10,06:00:04
40.0354433333333,116.312211666667,0,0,40734.2500578704,2011-07-10,06:00:05
40.0353166666667,116.312298333333,0,0,40734.2500694444,2011-07-10,06:00:06
40.03519,116.312386666667,0,0,40734.2500810185,2011-07-10,06:00:07
40.0350583333333,116.312471666667,0,0,40734.2500925926,2011-07-10,06:00:08
40.034925,116.312561666667,0,0,40734.2501041667,2011-07-10,06:00:09
40.034795,116.31265,0,0,40734.2501157407,2011-07-10,06:00:10
40.0346583333333,116.312736666667,0,0,40734.2501273148,2011-07-10,06:00:11
40.03452,116.312816666667,0,0,40734.2501388889,2011-07-10,06:00:12
40.0343833333333,116.312895,0,0,40734.250150463,2011-07-10,06:00:13
40.03425,116.312976666667,0,0,40734.250162037,2011-07-10,06:00:14
40.03412,116.31305,0,0,40734.2501736111,2011-07-10,06:00:15
40.0339883333333,116.313118333333,0,0,40734.2501851852,2011-07-10,06:00:16
40.0338516666667,116.313183333333,0,0,40734.2501967593,2011-07-10,06:00:17
40.0337216666667,116.313251666667,0,0,40734.2502083333,2011-07-10,06:00:18
40.0335683333333,116.313315,0,0,40734.2502199074,2011-07-10,06:00:19
40.0334283333333,116.31339,0,0,40734.2502314815,2011-07-10,06:00:20
40.0333016666667,116.313448333333,0,0,40734.2502430556,2011-07-10,06:00:21
40.0331816666667,116.313506666667,0,0,40734.2502546296,2011-07-10,06:00:22
40.0330683333333,116.313556666667,0,0,40734.2502662037,2011-07-10,06:00:23
40.032945,116.313626666667,0,0,40734.2502777778,2011-07-10,06:00:24
40.0328316666667,116.313663333333,0,0,40734.2502893518,2011-07-10,06:00:25
40.0327233333333,116.313695,0,0,40734.2503009259,2011-07-10,06:00:26
40.0326183333333,116.313731666667,0,0,40734.2503125,2011-07-10,06:00:27
40.0325116666667,116.313756666667,0,0,40734.2503240741,2011-07-10,06:00:28
40.0324133333333,116.31378,0,0,40734.2503356481,2011-07-10,06:00:29
40.0323066666667,116.313813333333,0,0,40734.2503472222,2011-07-10,06:00:30
40.0322166666667,116.313845,0,0,40734.2503587963,2011-07-10,06:00:31
40.03214,116.31388,0,0,40734.2503703704,2011-07-10,06:00:32
40.0320716666667,116.313908333333,0,0,40734.2503819444,2011-07-10,06:00:33
40.032005,116.313943333333,0,0,40734.2503935185,2011-07-10,06:00:34
40.0319466666667,116.313968333333,0,0,40734.2504050926,2011-07-10,06:00:35
40.0318933333333,116.313993333333,0,0,40734.2504166667,2011-07-10,06:00:36
40.0318483333333,116.314023333333,0,0,40734.2504282407,2011-07-10,06:00:37
40.0318133333333,116.31406,0,0,40734.2504398148,2011-07-10,06:00:38
40.0317666666667,116.314075,0,0,40734.2504513889,2011-07-10,06:00:39
40.0317233333333,116.314081666667,0,0,40734.250462963,2011-07-10,06:00:40
40.0316883333333,116.314083333333,0,0,40734.250474537,2011-07-10,06:00:41
40.0316566666667,116.314088333333,0,0,40734.2504861111,2011-07-10,06:00:42
40.0316266666667,116.314093333333,0,0,40734.2504976852,2011-07-10,06:00:43
40.0315966666667,116.314098333333,0,0,40734.2505092593,2011-07-10,06:00:44
40.0315716666667,116.314105,0,0,40734.2505208333,2011-07-10,06:00:45
40.0315483333333,116.314115,0,0,40734.2505324074,2011-07-10,06:00:46
40.0315366666667,116.314115,0,0,40734.2505439815,2011-07-10,06:00:47
40.0315233333333,116.314118333333,0,0,40734.2505555556,2011-07-10,06:00:48
40.031505,116.314116666667,0,0,40734.2505671296,2011-07-10,06:00:49
40.03149,116.314125,0,0,40734.2505787037,2011-07-10,06:00:50
40.0314816666667,116.314126666667,0,0,40734.2505902778,2011-07-10,06:00:51
40.031465,116.314131666667,0,0,40734.2506018518,2011-07-10,06:00:52
40.03146,116.314135,0,0,40734.2506134259,2011-07-10,06:00:53
40.0314566666667,116.314141666667,0,0,40734.250625,2011-07-10,06:00:54
40.03146,116.314148333333,0,0,40734.2506365741,2011-07-10,06:00:55
40.031465,116.314153333333,0,0,40734.2506481481,2011-07-10,06:00:56
40.03147,116.314155,0,0,40734.2506597222,2011-07-10,06:00:57
40.0314683333333,116.314156666667,0,0,40734.2506712963,2011-07-10,06:00:58
40.0314666666667,116.314155,0,0,40734.2506828704,2011-07-10,06:00:59
40.0314283333333,116.314231666667,0,0,40734.2513425926,2011-07-10,06:01:56
40.031425,116.314236666667,0,0,40734.2513541667,2011-07-10,06:01:57
40.0314183333333,116.314241666667,0,0,40734.2513657407,2011-07-10,06:01:58
40.0313766666667,116.314268333333,0,0,40734.2513773148,2011-07-10,06:01:59
40.0312916666667,116.314326666667,0,0,40734.2513888889,2011-07-10,06:02:00
40.0311933333333,116.314365,0,0,40734.251400463,2011-07-10,06:02:01
40.031105,116.314406666667,0,0,40734.251412037,2011-07-10,06:02:02
40.031015,116.314433333333,0,0,40734.2514236111,2011-07-10,06:02:03
40.03092,116.314465,0,0,40734.2514351852,2011-07-10,06:02:04
40.03081,116.314506666667,0,0,40734.2514467593,2011-07-10,06:02:05
40.0306866666667,116.31455,0,0,40734.2514583333,2011-07-10,06:02:06
40.0305583333333,116.314596666667,0,0,40734.2514699074,2011-07-10,06:02:07
40.030415,116.314648333333,0,0,40734.2514814815,2011-07-10,06:02:08
40.0302566666667,116.314708333333,0,0,40734.2514930556,2011-07-10,06:02:09
40.0301,116.314776666667,0,0,40734.2515046296,2011-07-10,06:02:10
40.0299583333333,116.314823333333,0,0,40734.2515162037,2011-07-10,06:02:11
40.0297983333333,116.31488,0,0,40734.2515277778,2011-07-10,06:02:12
40.0296166666667,116.314945,0,0,40734.2515393518,2011-07-10,06:02:13
40.0294466666667,116.315013333333,0,0,40734.2515509259,2011-07-10,06:02:14
40.0292783333333,116.315081666667,0,0,40734.2515625,2011-07-10,06:02:15
40.0291166666667,116.315148333333,0,0,40734.2515740741,2011-07-10,06:02:16
40.0289516666667,116.315218333333,0,0,40734.2515856481,2011-07-10,06:02:17
40.0287966666667,116.315291666667,0,0,40734.2515972222,2011-07-10,06:02:18
40.0286483333333,116.315358333333,0,0,40734.2516087963,2011-07-10,06:02:19
40.0284933333333,116.315423333333,0,0,40734.2516203704,2011-07-10,06:02:20
40.02834,116.31549,0,0,40734.2516319444,2011-07-10,06:02:21
40.028185,116.315551666667,0,0,40734.2516435185,2011-07-10,06:02:22
40.02803,116.315606666667,0,0,40734.2516550926,2011-07-10,06:02:23
40.02788,116.315673333333,0,0,40734.2516666667,2011-07-10,06:02:24
40.0277316666667,116.315736666667,0,0,40734.2516782407,2011-07-10,06:02:25
40.0275733333333,116.3158,0,0,40734.2516898148,2011-07-10,06:02:26
40.0274133333333,116.315863333333,0,0,40734.2517013889,2011-07-10,06:02:27
40.0272583333333,116.315923333333,0,0,40734.251712963,2011-07-10,06:02:28
40.027105,116.315981666667,0,0,40734.251724537,2011-07-10,06:02:29
40.0269516666667,116.316043333333,0,0,40734.2517361111,2011-07-10,06:02:30
40.02679,116.316103333333,0,0,40734.2517476852,2011-07-10,06:02:31
40.0266333333333,116.316163333333,0,0,40734.2517592593,2011-07-10,06:02:32
40.0264733333333,116.316226666667,0,0,40734.2517708333,2011-07-10,06:02:33
40.0263066666667,116.31629,0,0,40734.2517824074,2011-07-10,06:02:34
40.0261466666667,116.316346666667,0,0,40734.2517939815,2011-07-10,06:02:35
40.025985,116.31641,0,0,40734.2518055556,2011-07-10,06:02:36
40.025825,116.316471666667,0,0,40734.2518171296,2011-07-10,06:02:37
40.0256666666667,116.316535,0,0,40734.2518287037,2011-07-10,06:02:38
40.025515,116.316586666667,0,0,40734.2518402778,2011-07-10,06:02:39
40.025355,116.316646666667,0,0,40734.2518518518,2011-07-10,06:02:40
40.0251916666667,116.316705,0,0,40734.2518634259,2011-07-10,06:02:41
40.0250266666667,116.316768333333,0,0,40734.251875,2011-07-10,06:02:42
40.0248583333333,116.316831666667,0,0,40734.2518865741,2011-07-10,06:02:43
40.0246966666667,116.316901666667,0,0,40734.2518981481,2011-07-10,06:02:44
40.02454,116.316966666667,0,0,40734.2519097222,2011-07-10,06:02:45
40.0243766666667,116.31703,0,0,40734.2519212963,2011-07-10,06:02:46
40.0242066666667,116.317091666667,0,0,40734.2519328704,2011-07-10,06:02:47
40.024045,116.317165,0,0,40734.2519444444,2011-07-10,06:02:48
40.02388,116.317236666667,0,0,40734.2519560185,2011-07-10,06:02:49
40.0237166666667,116.317308333333,0,0,40734.2519675926,2011-07-10,06:02:50
40.0235566666667,116.317375,0,0,40734.2519791667,2011-07-10,06:02:51
40.0233883333333,116.317441666667,0,0,40734.2519907407,2011-07-10,06:02:52
40.0232166666667,116.317511666667,0,0,40734.2520023148,2011-07-10,06:02:53
40.0230466666667,116.31758,0,0,40734.2520138889,2011-07-10,06:02:54
40.0228783333333,116.317648333333,0,0,40734.252025463,2011-07-10,06:02:55
40.0227083333333,116.31772,0,0,40734.252037037,2011-07-10,06:02:56
40.0225433333333,116.317788333333,0,0,40734.2520486111,2011-07-10,06:02:57
40.022375,116.317846666667,0,0,40734.2520601852,2011-07-10,06:02:58
40.02221,116.317905,0,0,40734.2520717593,2011-07-10,06:02:59
40.0220416666667,116.31796,0,0,40734.2520833333,2011-07-10,06:03:00
40.0218716666667,116.318018333333,0,0,40734.2520949074,2011-07-10,06:03:01
40.0217066666667,116.318081666667,0,0,40734.2521064815,2011-07-10,06:03:02
40.0215366666667,116.318138333333,0,0,40734.2521180556,2011-07-10,06:03:03
40.0213716666667,116.318198333333,0,0,40734.2521296296,2011-07-10,06:03:04
40.0212066666667,116.318261666667,0,0,40734.2521412037,2011-07-10,06:03:05
40.02104,116.318326666667,0,0,40734.2521527778,2011-07-10,06:03:06
40.0208783333333,116.318381666667,0,0,40734.2521643518,2011-07-10,06:03:07
40.0207183333333,116.318445,0,0,40734.2521759259,2011-07-10,06:03:08
40.02056,116.31851,0,0,40734.2521875,2011-07-10,06:03:09
40.0204016666667,116.318571666667,0,0,40734.2521990741,2011-07-10,06:03:10
40.0202416666667,116.31864,0,0,40734.2522106481,2011-07-10,06:03:11
40.020075,116.318701666667,0,0,40734.2522222222,2011-07-10,06:03:12
40.0199133333333,116.31876,0,0,40734.2522337963,2011-07-10,06:03:13
40.0197566666667,116.318813333333,0,0,40734.2522453704,2011-07-10,06:03:14
40.0196,116.318871666667,0,0,40734.2522569444,2011-07-10,06:03:15
40.0194483333333,116.318933333333,0,0,40734.2522685185,2011-07-10,06:03:16
40.0192933333333,116.318996666667,0,0,40734.2522800926,2011-07-10,06:03:17
40.019145,116.319051666667,0,0,40734.2522916667,2011-07-10,06:03:18
40.018995,116.319113333333,0,0,40734.2523032407,2011-07-10,06:03:19
40.018845,116.319173333333,0,0,40734.2523148148,2011-07-10,06:03:20
40.0186933333333,116.319236666667,0,0,40734.2523263889,2011-07-10,06:03:21
40.0185416666667,116.319303333333,0,0,40734.252337963,2011-07-10,06:03:22
40.0183966666667,116.319383333333,0,0,40734.252349537,2011-07-10,06:03:23
40.0182533333333,116.319448333333,0,0,40734.2523611111,2011-07-10,06:03:24
40.0181133333333,116.319523333333,0,0,40734.2523726852,2011-07-10,06:03:25
40.0179566666667,116.3196,0,0,40734.2523842593,2011-07-10,06:03:26
40.0178066666667,116.31968,0,0,40734.2523958333,2011-07-10,06:03:27
40.0176616666667,116.319763333333,0,0,40734.2524074074,2011-07-10,06:03:28
40.0175216666667,116.319853333333,0,0,40734.2524189815,2011-07-10,06:03:29
40.0173883333333,116.319945,0,0,40734.2524305556,2011-07-10,06:03:30
40.0172583333333,116.320036666667,0,0,40734.2524421296,2011-07-10,06:03:31
40.0171266666667,116.320138333333,0,0,40734.2524537037,2011-07-10,06:03:32
40.0169966666667,116.320246666667,0,0,40734.2524652778,2011-07-10,06:03:33
40.0168733333333,116.320363333333,0,0,40734.2524768518,2011-07-10,06:03:34
40.01675,116.32048,0,0,40734.2524884259,2011-07-10,06:03:35
40.0166283333333,116.320611666667,0,0,40734.2525,2011-07-10,06:03:36
40.016505,116.320746666667,0,0,40734.2525115741,2011-07-10,06:03:37
40.0163816666667,116.320885,0,0,40734.2525231481,2011-07-10,06:03:38
40.0162666666667,116.321008333333,0,0,40734.2525347222,2011-07-10,06:03:39
40.0161516666667,116.321135,0,0,40734.2525462963,2011-07-10,06:03:40
40.0160366666667,116.321263333333,0,0,40734.2525578704,2011-07-10,06:03:41
40.0159216666667,116.321396666667,0,0,40734.2525694444,2011-07-10,06:03:42
40.0158033333333,116.32153,0,0,40734.2525810185,2011-07-10,06:03:43
40.0156866666667,116.32166,0,0,40734.2525925926,2011-07-10,06:03:44
40.0155716666667,116.321791666667,0,0,40734.2526041667,2011-07-10,06:03:45
40.0154533333333,116.321926666667,0,0,40734.2526157407,2011-07-10,06:03:46
40.0153366666667,116.32206,0,0,40734.2526273148,2011-07-10,06:03:47
40.0152216666667,116.322195,0,0,40734.2526388889,2011-07-10,06:03:48
40.015105,116.322326666667,0,0,40734.252650463,2011-07-10,06:03:49
40.014985,116.322455,0,0,40734.252662037,2011-07-10,06:03:50
40.0148616666667,116.322576666667,0,0,40734.2526736111,2011-07-10,06:03:51
40.01474,116.322708333333,0,0,40734.2526851852,2011-07-10,06:03:52
40.0146166666667,116.322841666667,0,0,40734.2526967593,2011-07-10,06:03:53
40.0145,116.322978333333,0,0,40734.2527083333,2011-07-10,06:03:54
40.014375,116.32311,0,0,40734.2527199074,2011-07-10,06:03:55
40.0142566666667,116.32324,0,0,40734.2527314815,2011-07-10,06:03:56
40.0141333333333,116.323378333333,0,0,40734.2527430556,2011-07-10,06:03:57
40.0140216666667,116.323515,0,0,40734.2527546296,2011-07-10,06:03:58
40.01392,116.323651666667,0,0,40734.2527662037,2011-07-10,06:03:59
40.0138083333333,116.323785,0,0,40734.2527777778,2011-07-10,06:04:00
40.0136916666667,116.323911666667,0,0,40734.2527893518,2011-07-10,06:04:01
40.013575,116.324041666667,0,0,40734.2528009259,2011-07-10,06:04:02
40.0134583333333,116.324175,0,0,40734.2528125,2011-07-10,06:04:03
40.013335,116.324305,0,0,40734.2528240741,2011-07-10,06:04:04
40.0132066666667,116.324433333333,0,0,40734.2528356481,2011-07-10,06:04:05
40.0130983333333,116.324566666667,0,0,40734.2528472222,2011-07-10,06:04:06
40.0129866666667,116.324701666667,0,0,40734.2528587963,2011-07-10,06:04:07
40.0128683333333,116.32483,0,0,40734.2528703704,2011-07-10,06:04:08
40.0127516666667,116.32496,0,0,40734.2528819444,2011-07-10,06:04:09
40.012635,116.325091666667,0,0,40734.2528935185,2011-07-10,06:04:10
40.0125233333333,116.325221666667,0,0,40734.2529050926,2011-07-10,06:04:11
40.0124083333333,116.325351666667,0,0,40734.2529166667,2011-07-10,06:04:12
40.0122883333333,116.32548,0,0,40734.2529282407,2011-07-10,06:04:13
40.012175,116.325608333333,0,0,40734.2529398148,2011-07-10,06:04:14
40.01206,116.325741666667,0,0,40734.2529513889,2011-07-10,06:04:15
40.01194,116.325868333333,0,0,40734.252962963,2011-07-10,06:04:16
40.01182,116.325996666667,0,0,40734.252974537,2011-07-10,06:04:17
40.0117016666667,116.326126666667,0,0,40734.2529861111,2011-07-10,06:04:18
40.0115816666667,116.326248333333,0,0,40734.2529976852,2011-07-10,06:04:19
40.0114683333333,116.32638,0,0,40734.2530092593,2011-07-10,06:04:20
40.011355,116.326508333333,0,0,40734.2530208333,2011-07-10,06:04:21
40.0112366666667,116.326636666667,0,0,40734.2530324074,2011-07-10,06:04:22
40.011125,116.326751666667,0,0,40734.2530439815,2011-07-10,06:04:23
40.01101,116.326876666667,0,0,40734.2530555556,2011-07-10,06:04:24
40.0108916666667,116.327,0,0,40734.2530671296,2011-07-10,06:04:25
40.0107766666667,116.327126666667,0,0,40734.2530787037,2011-07-10,06:04:26
40.0106483333333,116.32726,0,0,40734.2530902778,2011-07-10,06:04:27
40.0105316666667,116.3274,0,0,40734.2531018518,2011-07-10,06:04:28
40.0103983333333,116.32754,0,0,40734.2531134259,2011-07-10,06:04:29
40.0102616666667,116.327678333333,0,0,40734.253125,2011-07-10,06:04:30
40.0101266666667,116.327818333333,0,0,40734.2531365741,2011-07-10,06:04:31
40.0100033333333,116.327965,0,0,40734.2531481481,2011-07-10,06:04:32
40.0098766666667,116.328116666667,0,0,40734.2531597222,2011-07-10,06:04:33
40.00975,116.328266666667,0,0,40734.2531712963,2011-07-10,06:04:34
40.0096133333333,116.328408333333,0,0,40734.2531828704,2011-07-10,06:04:35
40.009485,116.328556666667,0,0,40734.2531944444,2011-07-10,06:04:36
40.009355,116.328696666667,0,0,40734.2532060185,2011-07-10,06:04:37
40.0092316666667,116.328838333333,0,0,40734.2532175926,2011-07-10,06:04:38
40.0091083333333,116.328978333333,0,0,40734.2532291667,2011-07-10,06:04:39
40.0089833333333,116.329116666667,0,0,40734.2532407407,2011-07-10,06:04:40
40.00886,116.32925,0,0,40734.2532523148,2011-07-10,06:04:41
40.0087283333333,116.32938,0,0,40734.2532638889,2011-07-10,06:04:42
40.0085966666667,116.329516666667,0,0,40734.253275463,2011-07-10,06:04:43
40.008465,116.329638333333,0,0,40734.253287037,2011-07-10,06:04:44
40.008335,116.329751666667,0,0,40734.2532986111,2011-07-10,06:04:45
40.0082033333333,116.329868333333,0,0,40734.2533101852,2011-07-10,06:04:46
40.00807,116.32998,0,0,40734.2533217593,2011-07-10,06:04:47
40.0079383333333,116.330088333333,0,0,40734.2533333333,2011-07-10,06:04:48
40.0078133333333,116.330178333333,0,0,40734.2533449074,2011-07-10,06:04:49
40.007675,116.330265,0,0,40734.2533564815,2011-07-10,06:04:50
40.00754,116.330343333333,0,0,40734.2533680556,2011-07-10,06:04:51
40.0073966666667,116.33042,0,0,40734.2533796296,2011-07-10,06:04:52
40.0072416666667,116.330505,0,0,40734.2533912037,2011-07-10,06:04:53
40.00709,116.330576666667,0,0,40734.2534027778,2011-07-10,06:04:54
40.0069416666667,116.330641666667,0,0,40734.2534143519,2011-07-10,06:04:55
40.0067983333333,116.330695,0,0,40734.2534259259,2011-07-10,06:04:56
40.00665,116.330753333333,0,0,40734.2534375,2011-07-10,06:04:57
40.00648,116.330808333333,0,0,40734.2534490741,2011-07-10,06:04:58
40.0063166666667,116.330856666667,0,0,40734.2534606481,2011-07-10,06:04:59
40.00615,116.330901666667,0,0,40734.2534722222,2011-07-10,06:05:00
40.00598,116.330938333333,0,0,40734.2534837963,2011-07-10,06:05:01
40.0058066666667,116.330971666667,0,0,40734.2534953704,2011-07-10,06:05:02
40.0056333333333,116.330996666667,0,0,40734.2535069444,2011-07-10,06:05:03
40.0054633333333,116.331015,0,0,40734.2535185185,2011-07-10,06:05:04
40.0052866666667,116.331021666667,0,0,40734.2535300926,2011-07-10,06:05:05
40.0051166666667,116.331033333333,0,0,40734.2535416667,2011-07-10,06:05:06
40.0049433333333,116.33104,0,0,40734.2535532407,2011-07-10,06:05:07
40.0047683333333,116.331046666667,0,0,40734.2535648148,2011-07-10,06:05:08
40.0046016666667,116.331055,0,0,40734.2535763889,2011-07-10,06:05:09
40.0044366666667,116.33106,0,0,40734.253587963,2011-07-10,06:05:10
40.0042733333333,116.331065,0,0,40734.253599537,2011-07-10,06:05:11
40.0041,116.331061666667,0,0,40734.2536111111,2011-07-10,06:05:12
40.0039233333333,116.331071666667,0,0,40734.2536226852,2011-07-10,06:05:13
40.0037566666667,116.33108,0,0,40734.2536342593,2011-07-10,06:05:14
40.0035933333333,116.331085,0,0,40734.2536458333,2011-07-10,06:05:15
40.0034366666667,116.331088333333,0,0,40734.2536574074,2011-07-10,06:05:16
40.003285,116.331091666667,0,0,40734.2536689815,2011-07-10,06:05:17
40.003135,116.3311,0,0,40734.2536805556,2011-07-10,06:05:18
40.0029716666667,116.331103333333,0,0,40734.2536921296,2011-07-10,06:05:19
40.0028033333333,116.3311,0,0,40734.2537037037,2011-07-10,06:05:20
40.0026416666667,116.3311,0,0,40734.2537152778,2011-07-10,06:05:21
40.00248,116.33111,0,0,40734.2537268519,2011-07-10,06:05:22
40.00232,116.331113333333,0,0,40734.2537384259,2011-07-10,06:05:23
40.0021616666667,116.331123333333,0,0,40734.25375,2011-07-10,06:05:24
40.002015,116.33114,0,0,40734.2537615741,2011-07-10,06:05:25
40.0018566666667,116.331153333333,0,0,40734.2537731482,2011-07-10,06:05:26
40.0016883333333,116.331158333333,0,0,40734.2537847222,2011-07-10,06:05:27
40.0015183333333,116.331165,0,0,40734.2537962963,2011-07-10,06:05:28
40.0013583333333,116.33117,0,0,40734.2538078704,2011-07-10,06:05:29
40.0011966666667,116.331185,0,0,40734.2538194444,2011-07-10,06:05:30
40.00104,116.331193333333,0,0,40734.2538310185,2011-07-10,06:05:31
40.0008733333333,116.331193333333,0,0,40734.2538425926,2011-07-10,06:05:32
40.000715,116.331201666667,0,0,40734.2538541667,2011-07-10,06:05:33
40.0005566666667,116.331221666667,0,0,40734.2538657407,2011-07-10,06:05:34
40.0003966666667,116.331225,0,0,40734.2538773148,2011-07-10,06:05:35
40.0002416666667,116.331245,0,0,40734.2538888889,2011-07-10,06:05:36
40.0000883333333,116.331258333333,0,0,40734.253900463,2011-07-10,06:05:37
39.999935,116.331271666667,0,0,40734.253912037,2011-07-10,06:05:38
39.99977,116.331275,0,0,40734.2539236111,2011-07-10,06:05:39
39.999605,116.331281666667,0,0,40734.2539351852,2011-07-10,06:05:40
39.9994416666667,116.331286666667,0,0,40734.2539467593,2011-07-10,06:05:41
39.9992816666667,116.331291666667,0,0,40734.2539583333,2011-07-10,06:05:42
39.9991216666667,116.3313,0,0,40734.2539699074,2011-07-10,06:05:43
39.9989633333333,116.33131,0,0,40734.2539814815,2011-07-10,06:05:44
39.9988183333333,116.331318333333,0,0,40734.2539930556,2011-07-10,06:05:45
39.998655,116.331321666667,0,0,40734.2540046296,2011-07-10,06:05:46
39.9984916666667,116.331326666667,0,0,40734.2540162037,2011-07-10,06:05:47
39.998315,116.331336666667,0,0,40734.2540277778,2011-07-10,06:05:48
39.9981516666667,116.331348333333,0,0,40734.2540393519,2011-07-10,06:05:49
39.9979933333333,116.331351666667,0,0,40734.2540509259,2011-07-10,06:05:50
39.9978416666667,116.331358333333,0,0,40734.2540625,2011-07-10,06:05:51
39.9976866666667,116.331363333333,0,0,40734.2540740741,2011-07-10,06:05:52
39.9975,116.331371666667,0,0,40734.2540856482,2011-07-10,06:05:53
39.997345,116.331378333333,0,0,40734.2540972222,2011-07-10,06:05:54
39.9971883333333,116.331381666667,0,0,40734.2541087963,2011-07-10,06:05:55
39.99703,116.33138,0,0,40734.2541203704,2011-07-10,06:05:56
39.996875,116.33138,0,0,40734.2541319444,2011-07-10,06:05:57
39.9967216666667,116.331378333333,0,0,40734.2541435185,2011-07-10,06:05:58
39.9965516666667,116.331376666667,0,0,40734.2541550926,2011-07-10,06:05:59
39.996385,116.331371666667,0,0,40734.2541666667,2011-07-10,06:06:00
39.9962316666667,116.331375,0,0,40734.2541782407,2011-07-10,06:06:01
39.9960766666667,116.33139,0,0,40734.2541898148,2011-07-10,06:06:02
39.99592,116.3314,0,0,40734.2542013889,2011-07-10,06:06:03
39.9957666666667,116.331441666667,0,0,40734.254212963,2011-07-10,06:06:04
39.9956133333333,116.331448333333,0,0,40734.254224537,2011-07-10,06:06:05
39.99545,116.33144,0,0,40734.2542361111,2011-07-10,06:06:06
39.995295,116.331448333333,0,0,40734.2542476852,2011-07-10,06:06:07
39.995145,116.331456666667,0,0,40734.2542592593,2011-07-10,06:06:08
39.994995,116.331466666667,0,0,40734.2542708333,2011-07-10,06:06:09
39.99484,116.331473333333,0,0,40734.2542824074,2011-07-10,06:06:10
39.99469,116.331471666667,0,0,40734.2542939815,2011-07-10,06:06:11
39.9945366666667,116.33147,0,0,40734.2543055556,2011-07-10,06:06:12
39.994375,116.33147,0,0,40734.2543171296,2011-07-10,06:06:13
39.9942166666667,116.331465,0,0,40734.2543287037,2011-07-10,06:06:14
39.9940583333333,116.33147,0,0,40734.2543402778,2011-07-10,06:06:15
39.9939083333333,116.331471666667,0,0,40734.2543518519,2011-07-10,06:06:16
39.993755,116.331478333333,0,0,40734.2543634259,2011-07-10,06:06:17
39.9936016666667,116.33148,0,0,40734.254375,2011-07-10,06:06:18
39.9934583333333,116.331483333333,0,0,40734.2543865741,2011-07-10,06:06:19
39.99332,116.331491666667,0,0,40734.2543981481,2011-07-10,06:06:20
39.9931883333333,116.331498333333,0,0,40734.2544097222,2011-07-10,06:06:21
39.9930583333333,116.3315,0,0,40734.2544212963,2011-07-10,06:06:22
39.99294,116.3315,0,0,40734.2544328704,2011-07-10,06:06:23
39.992825,116.331513333333,0,0,40734.2544444444,2011-07-10,06:06:24
39.9927133333333,116.331518333333,0,0,40734.2544560185,2011-07-10,06:06:25
39.9926066666667,116.331523333333,0,0,40734.2544675926,2011-07-10,06:06:26
39.9924916666667,116.331526666667,0,0,40734.2544791667,2011-07-10,06:06:27
39.9923866666667,116.331531666667,0,0,40734.2544907407,2011-07-10,06:06:28
39.9922916666667,116.331541666667,0,0,40734.2545023148,2011-07-10,06:06:29
39.992205,116.331556666667,0,0,40734.2545138889,2011-07-10,06:06:30
39.99212,116.331561666667,0,0,40734.254525463,2011-07-10,06:06:31
39.9920416666667,116.331566666667,0,0,40734.254537037,2011-07-10,06:06:32
39.9919766666667,116.331581666667,0,0,40734.2545486111,2011-07-10,06:06:33
39.9919166666667,116.331593333333,0,0,40734.2545601852,2011-07-10,06:06:34
39.9918633333333,116.331608333333,0,0,40734.2545717593,2011-07-10,06:06:35
39.9918216666667,116.331613333333,0,0,40734.2545833333,2011-07-10,06:06:36
39.99178,116.331616666667,0,0,40734.2545949074,2011-07-10,06:06:37
39.9917616666667,116.331623333333,0,0,40734.2546064815,2011-07-10,06:06:38
39.9917483333333,116.331628333333,0,0,40734.2546180556,2011-07-10,06:06:39
39.9917283333333,116.331628333333,0,0,40734.2546296296,2011-07-10,06:06:40
39.991705,116.331633333333,0,0,40734.2546412037,2011-07-10,06:06:41
39.9916833333333,116.331636666667,0,0,40734.2546527778,2011-07-10,06:06:42
39.9916566666667,116.331635,0,0,40734.2546643519,2011-07-10,06:06:43
39.9916316666667,116.33163,0,0,40734.2546759259,2011-07-10,06:06:44
39.9916133333333,116.331635,0,0,40734.2546875,2011-07-10,06:06:45
39.99159,116.331645,0,0,40734.2546990741,2011-07-10,06:06:46
39.9915783333333,116.331651666667,0,0,40734.2547106481,2011-07-10,06:06:47
39.99156,116.33165,0,0,40734.2547222222,2011-07-10,06:06:48
39.9915516666667,116.331645,0,0,40734.2547337963,2011-07-10,06:06:49
39.9915433333333,116.331646666667,0,0,40734.2547453704,2011-07-10,06:06:50
39.9915333333333,116.331651666667,0,0,40734.2547569444,2011-07-10,06:06:51
39.99153,116.331655,0,0,40734.2547685185,2011-07-10,06:06:52
39.9915283333333,116.331655,0,0,40734.2547800926,2011-07-10,06:06:53
39.99153,116.331656666667,0,0,40734.2547916667,2011-07-10,06:06:54
39.991535,116.331661666667,0,0,40734.2548032407,2011-07-10,06:06:55
39.99154,116.331663333333,0,0,40734.2548148148,2011-07-10,06:06:56
39.9912933333333,116.331636666667,0,0,40734.2552199074,2011-07-10,06:07:31
39.9912733333333,116.331641666667,0,0,40734.2552314815,2011-07-10,06:07:32
39.9912566666667,116.33165,0,0,40734.2552430556,2011-07-10,06:07:33
39.9912483333333,116.331655,0,0,40734.2552546296,2011-07-10,06:07:34
39.99124,116.33166,0,0,40734.2552662037,2011-07-10,06:07:35
39.99123,116.331661666667,0,0,40734.2552777778,2011-07-10,06:07:36
39.9912183333333,116.33167,0,0,40734.2552893519,2011-07-10,06:07:37
39.99121,116.331671666667,0,0,40734.2553009259,2011-07-10,06:07:38
39.9911883333333,116.331671666667,0,0,40734.2553125,2011-07-10,06:07:39
39.991165,116.331676666667,0,0,40734.2553240741,2011-07-10,06:07:40
39.9911516666667,116.331675,0,0,40734.2553356481,2011-07-10,06:07:41
39.9911266666667,116.33168,0,0,40734.2553472222,2011-07-10,06:07:42
39.9910983333333,116.331696666667,0,0,40734.2553587963,2011-07-10,06:07:43
39.9910483333333,116.331698333333,0,0,40734.2553703704,2011-07-10,06:07:44
39.990945,116.331698333333,0,0,40734.2553819444,2011-07-10,06:07:45
39.9908416666667,116.331698333333,0,0,40734.2553935185,2011-07-10,06:07:46
39.9907133333333,116.331691666667,0,0,40734.2554050926,2011-07-10,06:07:47
39.9905766666667,116.33168,0,0,40734.2554166667,2011-07-10,06:07:48
39.9904383333333,116.331671666667,0,0,40734.2554282407,2011-07-10,06:07:49
39.9902933333333,116.331653333333,0,0,40734.2554398148,2011-07-10,06:07:50
39.9901383333333,116.331636666667,0,0,40734.2554513889,2011-07-10,06:07:51
39.9899783333333,116.331643333333,0,0,40734.255462963,2011-07-10,06:07:52
39.9898016666667,116.331651666667,0,0,40734.255474537,2011-07-10,06:07:53
39.9896283333333,116.331653333333,0,0,40734.2554861111,2011-07-10,06:07:54
39.9894566666667,116.331656666667,0,0,40734.2554976852,2011-07-10,06:07:55
39.9892966666667,116.331683333333,0,0,40734.2555092593,2011-07-10,06:07:56
39.9891333333333,116.33171,0,0,40734.2555208333,2011-07-10,06:07:57
39.9889516666667,116.331751666667,0,0,40734.2555324074,2011-07-10,06:07:58
39.9887616666667,116.331763333333,0,0,40734.2555439815,2011-07-10,06:07:59
39.9885933333333,116.331758333333,0,0,40734.2555555556,2011-07-10,06:08:00
39.9884416666667,116.331783333333,0,0,40734.2555671296,2011-07-10,06:08:01
39.9882866666667,116.331776666667,0,0,40734.2555787037,2011-07-10,06:08:02
39.9881366666667,116.331793333333,0,0,40734.2555902778,2011-07-10,06:08:03
39.98799,116.331835,0,0,40734.2556018519,2011-07-10,06:08:04
39.9878433333333,116.331861666667,0,0,40734.2556134259,2011-07-10,06:08:05
39.987695,116.331888333333,0,0,40734.255625,2011-07-10,06:08:06
39.987545,116.331871666667,0,0,40734.2556365741,2011-07-10,06:08:07
39.9873933333333,116.331876666667,0,0,40734.2556481481,2011-07-10,06:08:08
39.98722,116.331863333333,0,0,40734.2556597222,2011-07-10,06:08:09
39.9870516666667,116.331878333333,0,0,40734.2556712963,2011-07-10,06:08:10
39.9868233333333,116.331861666667,0,0,40734.2556828704,2011-07-10,06:08:11
39.9866516666667,116.331866666667,0,0,40734.2556944444,2011-07-10,06:08:12
39.9864933333333,116.331886666667,0,0,40734.2557060185,2011-07-10,06:08:13
39.9863433333333,116.331906666667,0,0,40734.2557175926,2011-07-10,06:08:14
39.98619,116.331923333333,0,0,40734.2557291667,2011-07-10,06:08:15
39.9860366666667,116.331938333333,0,0,40734.2557407407,2011-07-10,06:08:16
39.9858866666667,116.331941666667,0,0,40734.2557523148,2011-07-10,06:08:17
39.985725,116.331943333333,0,0,40734.2557638889,2011-07-10,06:08:18
39.9855716666667,116.331955,0,0,40734.255775463,2011-07-10,06:08:19
39.9854283333333,116.331991666667,0,0,40734.255787037,2011-07-10,06:08:20
39.9852816666667,116.332008333333,0,0,40734.2557986111,2011-07-10,06:08:21
39.98514,116.332036666667,0,0,40734.2558101852,2011-07-10,06:08:22
39.9849966666667,116.332068333333,0,0,40734.2558217593,2011-07-10,06:08:23
39.98485,116.332101666667,0,0,40734.2558333333,2011-07-10,06:08:24
39.984705,116.332126666667,0,0,40734.2558449074,2011-07-10,06:08:25
39.9845516666667,116.332148333333,0,0,40734.2558564815,2011-07-10,06:08:26
39.9844,116.332191666667,0,0,40734.2558680556,2011-07-10,06:08:27
39.9842483333333,116.332205,0,0,40734.2558796296,2011-07-10,06:08:28
39.9841,116.332215,0,0,40734.2558912037,2011-07-10,06:08:29
39.9839566666667,116.332228333333,0,0,40734.2559027778,2011-07-10,06:08:30
39.9838166666667,116.332246666667,0,0,40734.2559143519,2011-07-10,06:08:31
39.983675,116.332261666667,0,0,40734.2559259259,2011-07-10,06:08:32
39.983535,116.332281666667,0,0,40734.2559375,2011-07-10,06:08:33
39.9833966666667,116.332295,0,0,40734.2559490741,2011-07-10,06:08:34
39.983255,116.33232,0,0,40734.2559606481,2011-07-10,06:08:35
39.9831116666667,116.332343333333,0,0,40734.2559722222,2011-07-10,06:08:36
39.9829633333333,116.332381666667,0,0,40734.2559837963,2011-07-10,06:08:37
39.9828033333333,116.33239,0,0,40734.2559953704,2011-07-10,06:08:38
39.9826533333333,116.33241,0,0,40734.2560069444,2011-07-10,06:08:39
39.9825,116.332428333333,0,0,40734.2560185185,2011-07-10,06:08:40
39.9823466666667,116.33244,0,0,40734.2560300926,2011-07-10,06:08:41
39.9821916666667,116.332461666667,0,0,40734.2560416667,2011-07-10,06:08:42
39.98204,116.332485,0,0,40734.2560532407,2011-07-10,06:08:43
39.98188,116.332501666667,0,0,40734.2560648148,2011-07-10,06:08:44
39.98171,116.332521666667,0,0,40734.2560763889,2011-07-10,06:08:45
39.9815433333333,116.332576666667,0,0,40734.256087963,2011-07-10,06:08:46
39.9813916666667,116.332598333333,0,0,40734.256099537,2011-07-10,06:08:47
39.981235,116.332631666667,0,0,40734.2561111111,2011-07-10,06:08:48
39.981065,116.332653333333,0,0,40734.2561226852,2011-07-10,06:08:49
39.9808883333333,116.332681666667,0,0,40734.2561342593,2011-07-10,06:08:50
39.9807266666667,116.332701666667,0,0,40734.2561458333,2011-07-10,06:08:51
39.9805716666667,116.332716666667,0,0,40734.2561574074,2011-07-10,06:08:52
39.9804166666667,116.332728333333,0,0,40734.2561689815,2011-07-10,06:08:53
39.9802616666667,116.332733333333,0,0,40734.2561805556,2011-07-10,06:08:54
39.9801066666667,116.332745,0,0,40734.2561921296,2011-07-10,06:08:55
39.97994,116.332768333333,0,0,40734.2562037037,2011-07-10,06:08:56
39.9797766666667,116.33279,0,0,40734.2562152778,2011-07-10,06:08:57
39.9796183333333,116.332818333333,0,0,40734.2562268519,2011-07-10,06:08:58
39.9794616666667,116.332838333333,0,0,40734.2562384259,2011-07-10,06:08:59
39.979305,116.332858333333,0,0,40734.25625,2011-07-10,06:09:00
39.9791416666667,116.33289,0,0,40734.2562615741,2011-07-10,06:09:01
39.978985,116.332918333333,0,0,40734.2562731481,2011-07-10,06:09:02
39.9788233333333,116.332941666667,0,0,40734.2562847222,2011-07-10,06:09:03
39.9786416666667,116.332966666667,0,0,40734.2562962963,2011-07-10,06:09:04
39.9784633333333,116.332998333333,0,0,40734.2563078704,2011-07-10,06:09:05
39.9782883333333,116.333021666667,0,0,40734.2563194444,2011-07-10,06:09:06
39.978125,116.333048333333,0,0,40734.2563310185,2011-07-10,06:09:07
39.9779583333333,116.33309,0,0,40734.2563425926,2011-07-10,06:09:08
39.97779,116.33314,0,0,40734.2563541667,2011-07-10,06:09:09
39.9776083333333,116.333201666667,0,0,40734.2563657407,2011-07-10,06:09:10
39.9774466666667,116.333248333333,0,0,40734.2563773148,2011-07-10,06:09:11
39.97729,116.333286666667,0,0,40734.2563888889,2011-07-10,06:09:12
39.9771416666667,116.333321666667,0,0,40734.256400463,2011-07-10,06:09:13
39.9769933333333,116.33335,0,0,40734.256412037,2011-07-10,06:09:14
39.9768533333333,116.333395,0,0,40734.2564236111,2011-07-10,06:09:15
39.9767133333333,116.333431666667,0,0,40734.2564351852,2011-07-10,06:09:16
39.9765733333333,116.333471666667,0,0,40734.2564467593,2011-07-10,06:09:17
39.9764466666667,116.333483333333,0,0,40734.2564583333,2011-07-10,06:09:18
39.97633,116.333491666667,0,0,40734.2564699074,2011-07-10,06:09:19
39.9762183333333,116.333506666667,0,0,40734.2564814815,2011-07-10,06:09:20
39.97611,116.333523333333,0,0,40734.2564930556,2011-07-10,06:09:21
39.976005,116.333541666667,0,0,40734.2565046296,2011-07-10,06:09:22
39.9759083333333,116.333566666667,0,0,40734.2565162037,2011-07-10,06:09:23
39.9758233333333,116.333583333333,0,0,40734.2565277778,2011-07-10,06:09:24
39.9757566666667,116.333591666667,0,0,40734.2565393519,2011-07-10,06:09:25
39.97573,116.333593333333,0,0,40734.2565509259,2011-07-10,06:09:26
39.9757066666667,116.333591666667,0,0,40734.2565625,2011-07-10,06:09:27
39.9756916666667,116.333591666667,0,0,40734.2565740741,2011-07-10,06:09:28
39.9756766666667,116.333588333333,0,0,40734.2565856481,2011-07-10,06:09:29
39.9756733333333,116.333583333333,0,0,40734.2565972222,2011-07-10,06:09:30
39.975665,116.333575,0,0,40734.2566087963,2011-07-10,06:09:31
39.9756466666667,116.333573333333,0,0,40734.2566203704,2011-07-10,06:09:32
39.9756316666667,116.333575,0,0,40734.2566319444,2011-07-10,06:09:33
39.9756233333333,116.333583333333,0,0,40734.2566435185,2011-07-10,06:09:34
39.975605,116.333598333333,0,0,40734.2566550926,2011-07-10,06:09:35
39.9755883333333,116.333606666667,0,0,40734.2566666667,2011-07-10,06:09:36
39.9755683333333,116.333613333333,0,0,40734.2566782407,2011-07-10,06:09:37
39.9755666666667,116.333615,0,0,40734.2566898148,2011-07-10,06:09:38
39.97556,116.333616666667,0,0,40734.2567013889,2011-07-10,06:09:39
39.975555,116.333618333333,0,0,40734.256712963,2011-07-10,06:09:40
39.975555,116.333628333333,0,0,40734.256724537,2011-07-10,06:09:41
39.9755533333333,116.33363,0,0,40734.2567361111,2011-07-10,06:09:42
39.975555,116.333625,0,0,40734.2567476852,2011-07-10,06:09:43
39.9755483333333,116.333616666667,0,0,40734.2567592593,2011-07-10,06:09:44
39.9755433333333,116.333611666667,0,0,40734.2567708333,2011-07-10,06:09:45
39.9755383333333,116.333611666667,0,0,40734.2567824074,2011-07-10,06:09:46
39.975535,116.333615,0,0,40734.2567939815,2011-07-10,06:09:47
39.9755333333333,116.333616666667,0,0,40734.2568055556,2011-07-10,06:09:48
39.9755333333333,116.333621666667,0,0,40734.2568171296,2011-07-10,06:09:49
39.975535,116.333631666667,0,0,40734.2568287037,2011-07-10,06:09:50
39.97554,116.333638333333,0,0,40734.2568402778,2011-07-10,06:09:51
39.9755433333333,116.333635,0,0,40734.2568634259,2011-07-10,06:09:53
39.9755416666667,116.33363,0,0,40734.256875,2011-07-10,06:09:54
39.9755383333333,116.333625,0,0,40734.2568865741,2011-07-10,06:09:55
39.9755383333333,116.33363,0,0,40734.2568981481,2011-07-10,06:09:56
39.97553,116.33363,0,0,40734.2569097222,2011-07-10,06:09:57
39.9753983333333,116.333611666667,0,0,40734.2575347222,2011-07-10,06:10:51
39.9753983333333,116.333608333333,0,0,40734.2575462963,2011-07-10,06:10:52
39.9771016666667,116.332758333333,0,0,40734.2907638889,2011-07-10,06:58:42
39.9773533333333,116.332578333333,0,0,40734.2992361111,2011-07-10,07:10:54
39.97734,116.332585,0,0,40734.2992476852,2011-07-10,07:10:55
39.97732,116.33253,0,0,40734.2992592593,2011-07-10,07:10:56
39.9773083333333,116.332506666667,0,0,40734.2992708333,2011-07-10,07:10:57
39.9772966666667,116.332485,0,0,40734.2992824074,2011-07-10,07:10:58
