# Supplementary material for: Research on differential privacy protection method based on user tendency
Source: PLoS One. 2023 Oct 26;18(10):e0288823. doi: 10.1371/journal.pone.0288823 (PMC10602288; doi:10.1371/journal.pone.0288823)
Supplement: S5 Data — (ZIP) [file pone.0288823.s005.zip › Data 5-5/149/Trajectory/20090912073357.plt]

Geolife trajectory
WGS 84
Altitude is in Feet
Reserved 3
0,2,255,My Track,0,0,2,8421376
0
39.9760849,116.3338149,0,0,40068.3152430556,2009-09-12,07:33:57
39.9762883,116.3338533,0,0,40068.3152546296,2009-09-12,07:33:58
39.976355,116.3338733,0,0,40068.3152777778,2009-09-12,07:34:00
39.9763599,116.3338583,0,0,40068.3153472222,2009-09-12,07:34:06
39.9764166,116.3338716,0,0,40068.3153819444,2009-09-12,07:34:09
39.9764749,116.3338999,0,0,40068.3154166667,2009-09-12,07:34:12
39.9765316,116.3339283,0,0,40068.3154513889,2009-09-12,07:34:15
39.9766449,116.3340083,0,0,40068.3154861111,2009-09-12,07:34:18
39.976765,116.3341049,0,0,40068.3155092593,2009-09-12,07:34:20
39.9768333,116.3341433,0,0,40068.3155324074,2009-09-12,07:34:22
39.9769483,116.334135,0,0,40068.3159837963,2009-09-12,07:35:01
39.9769166,116.3341249,0,0,40068.3160185185,2009-09-12,07:35:04
39.97689,116.3341549,0,0,40068.3160532407,2009-09-12,07:35:07
39.97686,116.3342166,0,0,40068.316087963,2009-09-12,07:35:10
39.9768433,116.3343166,0,0,40068.3161226852,2009-09-12,07:35:13
39.9767816,116.3343833,0,0,40068.3161574074,2009-09-12,07:35:16
39.9767399,116.3344333,0,0,40068.3161921296,2009-09-12,07:35:19
39.9762949,116.3343666,0,0,40068.3162268519,2009-09-12,07:35:22
39.9757633,116.3342433,0,0,40068.3162615741,2009-09-12,07:35:25
39.9755799,116.3341899,0,0,40068.3162847222,2009-09-12,07:35:27
39.9754366,116.334135,0,0,40068.3163078704,2009-09-12,07:35:29
39.9753816,116.3341033,0,0,40068.3163310185,2009-09-12,07:35:31
39.9753166,116.3340616,0,0,40068.3163541667,2009-09-12,07:35:33
39.9752766,116.3340183,0,0,40068.3163773148,2009-09-12,07:35:35
39.9649583,116.3390916,0,0,40068.3184722222,2009-09-12,07:38:36
39.9646966,116.3391633,0,0,40068.3184953704,2009-09-12,07:38:38
39.9610966,116.3403816,0,0,40068.31875,2009-09-12,07:39:00
39.959625,116.3411833,0,0,40068.3188657407,2009-09-12,07:39:10
39.9581416,116.3420733,0,0,40068.3189814815,2009-09-12,07:39:20
39.9566749,116.3430599,0,0,40068.3190972222,2009-09-12,07:39:30
39.9552316,116.3440549,0,0,40068.319212963,2009-09-12,07:39:40
39.9493216,116.3459999,0,0,40068.3196064815,2009-09-12,07:40:14
39.9481916,116.3458883,0,0,40068.3197222222,2009-09-12,07:40:24
39.9469,116.3457299,0,0,40068.319837963,2009-09-12,07:40:34
39.9466866,116.3457049,0,0,40068.3198611111,2009-09-12,07:40:36
39.9465083,116.345725,0,0,40068.3198842593,2009-09-12,07:40:38
39.9463349,116.34576,0,0,40068.3199074074,2009-09-12,07:40:40
39.9461983,116.345815,0,0,40068.3199305556,2009-09-12,07:40:42
39.9460733,116.3458749,0,0,40068.3199537037,2009-09-12,07:40:44
39.9459516,116.3459283,0,0,40068.3199768519,2009-09-12,07:40:46
39.945835,116.3459916,0,0,40068.32,2009-09-12,07:40:48
39.9456999,116.3460566,0,0,40068.3200231481,2009-09-12,07:40:50
39.9455916,116.3461183,0,0,40068.3200462963,2009-09-12,07:40:52
39.9454899,116.3461633,0,0,40068.3200694444,2009-09-12,07:40:54
39.9453883,116.3461899,0,0,40068.3200925926,2009-09-12,07:40:56
39.9452799,116.3462333,0,0,40068.3201157407,2009-09-12,07:40:58
39.9452266,116.3463016,0,0,40068.3201388889,2009-09-12,07:41:00
39.9451583,116.34637,0,0,40068.320162037,2009-09-12,07:41:02
39.94389,116.3457416,0,0,40068.3202199074,2009-09-12,07:41:07
39.9433299,116.3459033,0,0,40068.3203356481,2009-09-12,07:41:17
39.9432133,116.3459283,0,0,40068.3203587963,2009-09-12,07:41:19
39.9431249,116.3459633,0,0,40068.3203819444,2009-09-12,07:41:21
39.9429949,116.3459999,0,0,40068.3204050926,2009-09-12,07:41:23
39.9428599,116.34604,0,0,40068.3204282407,2009-09-12,07:41:25
39.9427866,116.3461049,0,0,40068.3204513889,2009-09-12,07:41:27
39.9427066,116.3461349,0,0,40068.320474537,2009-09-12,07:41:29
39.9426916,116.3461633,0,0,40068.3204976852,2009-09-12,07:41:31
39.9426866,116.3462266,0,0,40068.3205208333,2009-09-12,07:41:33
39.9426566,116.3462283,0,0,40068.3205439815,2009-09-12,07:41:35
39.9426916,116.3462533,0,0,40068.3205671296,2009-09-12,07:41:37
39.9426783,116.3463,0,0,40068.3205902778,2009-09-12,07:41:39
39.9426183,116.3462766,0,0,40068.320625,2009-09-12,07:41:42
39.9426183,116.3462766,0,0,40068.3206365741,2009-09-12,07:41:43
39.9426183,116.3462699,0,0,40068.3206597222,2009-09-12,07:41:45
39.9427666,116.3463183,0,0,40068.3206944444,2009-09-12,07:41:48
39.9429033,116.3463399,0,0,40068.3207175926,2009-09-12,07:41:50
39.9430233,116.34632,0,0,40068.3207407407,2009-09-12,07:41:52
39.94313,116.3462583,0,0,40068.3207638889,2009-09-12,07:41:54
39.9432316,116.3461966,0,0,40068.320787037,2009-09-12,07:41:56
39.94334,116.3461516,0,0,40068.3208101852,2009-09-12,07:41:58
39.9434116,116.3461383,0,0,40068.3208333333,2009-09-12,07:42:00
39.943565,116.3461366,0,0,40068.3208564815,2009-09-12,07:42:02
39.9437649,116.3461333,0,0,40068.3208796296,2009-09-12,07:42:04
39.9425583,116.3462916,0,0,40068.3210648148,2009-09-12,07:42:20
39.94208,116.3463483,0,0,40068.321087963,2009-09-12,07:42:22
39.9417266,116.34637,0,0,40068.3211111111,2009-09-12,07:42:24
39.9409183,116.3464016,0,0,40068.3211342593,2009-09-12,07:42:26
39.9407149,116.3464183,0,0,40068.3211574074,2009-09-12,07:42:28
39.940635,116.3465216,0,0,40068.3211805556,2009-09-12,07:42:30
39.9405933,116.3465499,0,0,40068.3212037037,2009-09-12,07:42:32
39.9405833,116.3466299,0,0,40068.3212268518,2009-09-12,07:42:34
39.940605,116.3467166,0,0,40068.32125,2009-09-12,07:42:36
39.9406599,116.3467933,0,0,40068.3212731481,2009-09-12,07:42:38
39.9406516,116.3468966,0,0,40068.3213078704,2009-09-12,07:42:41
39.9406316,116.3470649,0,0,40068.3213425926,2009-09-12,07:42:44
39.9406366,116.3470799,0,0,40068.3213888889,2009-09-12,07:42:48
39.9407516,116.3472899,0,0,40068.3214236111,2009-09-12,07:42:51
39.94072,116.3473716,0,0,40068.3214583333,2009-09-12,07:42:54
39.9407716,116.3474683,0,0,40068.3214930556,2009-09-12,07:42:57
39.9407699,116.3474216,0,0,40068.3215277778,2009-09-12,07:43:00
39.9407816,116.347385,0,0,40068.3215625,2009-09-12,07:43:03
39.9406583,116.3473099,0,0,40068.3215972222,2009-09-12,07:43:06
39.9405833,116.3472916,0,0,40068.3216319444,2009-09-12,07:43:09
39.9404749,116.3472416,0,0,40068.3216666667,2009-09-12,07:43:12
39.9405016,116.3472316,0,0,40068.3217013889,2009-09-12,07:43:15
39.9406116,116.3472883,0,0,40068.3217361111,2009-09-12,07:43:18
39.9405466,116.347265,0,0,40068.3217708333,2009-09-12,07:43:21
39.94048,116.3471966,0,0,40068.3218055556,2009-09-12,07:43:24
39.9405633,116.3471533,0,0,40068.3218402778,2009-09-12,07:43:27
39.9406033,116.3470949,0,0,40068.3218981481,2009-09-12,07:43:32
39.94065,116.3470616,0,0,40068.3219328704,2009-09-12,07:43:35
39.9406966,116.347035,0,0,40068.3219675926,2009-09-12,07:43:38
39.9407399,116.3470166,0,0,40068.3220023148,2009-09-12,07:43:41
39.9406333,116.3471883,0,0,40068.3224189815,2009-09-12,07:44:17
39.940625,116.3472166,0,0,40068.3224768518,2009-09-12,07:44:22
39.957505,116.44714,0,0,40068.3743634259,2009-09-12,08:59:05
39.9576149,116.44719,0,0,40068.3743865741,2009-09-12,08:59:07
39.9576966,116.4470799,0,0,40068.3744097222,2009-09-12,08:59:09
39.95786,116.4468499,0,0,40068.3744328704,2009-09-12,08:59:11
39.9579983,116.4466599,0,0,40068.3744560185,2009-09-12,08:59:13
39.9581333,116.4464299,0,0,40068.3744791667,2009-09-12,08:59:15
39.958295,116.4461483,0,0,40068.3745023148,2009-09-12,08:59:17
39.9584649,116.4457849,0,0,40068.374525463,2009-09-12,08:59:19
39.9586016,116.4454866,0,0,40068.3745486111,2009-09-12,08:59:21
39.9592866,116.44445,0,0,40068.3746643519,2009-09-12,08:59:31
39.9592649,116.444415,0,0,40068.3746875,2009-09-12,08:59:33
39.959275,116.4443749,0,0,40068.3747106481,2009-09-12,08:59:35
39.959275,116.4442999,0,0,40068.3747337963,2009-09-12,08:59:37
39.9592933,116.4442016,0,0,40068.3747569444,2009-09-12,08:59:39
39.9593316,116.4441166,0,0,40068.3747800926,2009-09-12,08:59:41
39.9593716,116.4440266,0,0,40068.3748032407,2009-09-12,08:59:43
39.9594199,116.4439433,0,0,40068.3748263889,2009-09-12,08:59:45
39.9594649,116.443825,0,0,40068.374849537,2009-09-12,08:59:47
39.9595199,116.4437016,0,0,40068.3748726852,2009-09-12,08:59:49
39.9595916,116.4435266,0,0,40068.3748958333,2009-09-12,08:59:51
39.9596766,116.4433249,0,0,40068.3749189815,2009-09-12,08:59:53
39.9597716,116.4431266,0,0,40068.3749421296,2009-09-12,08:59:55
39.9598533,116.4429333,0,0,40068.3749652778,2009-09-12,08:59:57
39.9599433,116.4427799,0,0,40068.3749884259,2009-09-12,08:59:59
39.96006,116.4426499,0,0,40068.3750115741,2009-09-12,09:00:01
39.9602,116.4424899,0,0,40068.3750347222,2009-09-12,09:00:03
39.9603733,116.4423783,0,0,40068.3750578704,2009-09-12,09:00:05
39.9605233,116.4422716,0,0,40068.3750810185,2009-09-12,09:00:07
39.96065,116.44215,0,0,40068.3751041667,2009-09-12,09:00:09
39.96079,116.442025,0,0,40068.3751273148,2009-09-12,09:00:11
39.9609316,116.4418816,0,0,40068.375150463,2009-09-12,09:00:13
39.9610583,116.441725,0,0,40068.3751736111,2009-09-12,09:00:15
39.9611549,116.4415916,0,0,40068.3751967593,2009-09-12,09:00:17
39.9612266,116.44147,0,0,40068.3752199074,2009-09-12,09:00:19
39.9613066,116.4413416,0,0,40068.3752430556,2009-09-12,09:00:21
39.9613783,116.4412449,0,0,40068.3752662037,2009-09-12,09:00:23
39.9614466,116.4411616,0,0,40068.3752893518,2009-09-12,09:00:25
39.9615099,116.44108,0,0,40068.3753125,2009-09-12,09:00:27
39.961585,116.4409883,0,0,40068.3753356481,2009-09-12,09:00:29
39.9616616,116.4408866,0,0,40068.3753587963,2009-09-12,09:00:31
39.9617233,116.4407899,0,0,40068.3753819444,2009-09-12,09:00:33
39.9617966,116.4406699,0,0,40068.3754050926,2009-09-12,09:00:35
39.9618716,116.44054,0,0,40068.3754282407,2009-09-12,09:00:37
39.9619433,116.440405,0,0,40068.3754513889,2009-09-12,09:00:39
39.9620166,116.4402766,0,0,40068.375474537,2009-09-12,09:00:41
39.9620833,116.4401416,0,0,40068.3754976852,2009-09-12,09:00:43
39.962135,116.4400083,0,0,40068.3755208333,2009-09-12,09:00:45
39.9622283,116.4399633,0,0,40068.3755439815,2009-09-12,09:00:47
39.9623616,116.4399733,0,0,40068.3755671296,2009-09-12,09:00:49
39.9624183,116.4399233,0,0,40068.3755902778,2009-09-12,09:00:51
39.96247,116.4398416,0,0,40068.3756134259,2009-09-12,09:00:53
39.9625149,116.4397649,0,0,40068.3756365741,2009-09-12,09:00:55
39.9625633,116.4396733,0,0,40068.3756597222,2009-09-12,09:00:57
39.96258,116.4396016,0,0,40068.3756828704,2009-09-12,09:00:59
39.962595,116.4394966,0,0,40068.3757060185,2009-09-12,09:01:01
39.9626216,116.4394033,0,0,40068.3757291667,2009-09-12,09:01:03
39.9626699,116.43927,0,0,40068.3757523148,2009-09-12,09:01:05
39.9627283,116.4391183,0,0,40068.375775463,2009-09-12,09:01:07
39.9627883,116.4389283,0,0,40068.3757986111,2009-09-12,09:01:09
39.9628633,116.4387466,0,0,40068.3758217593,2009-09-12,09:01:11
39.962945,116.4385366,0,0,40068.3758449074,2009-09-12,09:01:13
39.9630433,116.43827,0,0,40068.3758680556,2009-09-12,09:01:15
39.9631799,116.4379933,0,0,40068.3758912037,2009-09-12,09:01:17
39.9633083,116.4377116,0,0,40068.3759143518,2009-09-12,09:01:19
39.9634383,116.4374333,0,0,40068.3759375,2009-09-12,09:01:21
39.9635683,116.4371833,0,0,40068.3759606481,2009-09-12,09:01:23
39.9636916,116.4369583,0,0,40068.3759837963,2009-09-12,09:01:25
39.9636433,116.4370466,0,0,40068.3760069444,2009-09-12,09:01:27
39.9636666,116.437,0,0,40068.3760300926,2009-09-12,09:01:29
39.963775,116.4370549,0,0,40068.3760532407,2009-09-12,09:01:31
39.9638566,116.4369466,0,0,40068.3760763889,2009-09-12,09:01:33
39.96391,116.4368699,0,0,40068.376099537,2009-09-12,09:01:35
39.9639599,116.4367983,0,0,40068.3761226852,2009-09-12,09:01:37
39.96401,116.4367116,0,0,40068.3761458333,2009-09-12,09:01:39
39.964065,116.4366066,0,0,40068.3761689815,2009-09-12,09:01:41
39.9640433,116.4365849,0,0,40068.3761921296,2009-09-12,09:01:43
39.9640216,116.4365666,0,0,40068.3762152778,2009-09-12,09:01:45
39.9640166,116.4365349,0,0,40068.3762384259,2009-09-12,09:01:47
39.9640149,116.4364916,0,0,40068.3762615741,2009-09-12,09:01:49
39.9640199,116.4364483,0,0,40068.3762847222,2009-09-12,09:01:51
39.9640149,116.4364016,0,0,40068.3763078704,2009-09-12,09:01:53
39.9640149,116.4363649,0,0,40068.3763310185,2009-09-12,09:01:55
39.9640633,116.4363533,0,0,40068.3763541667,2009-09-12,09:01:57
39.96418,116.4363766,0,0,40068.3763773148,2009-09-12,09:01:59
39.9642816,116.4363533,0,0,40068.376400463,2009-09-12,09:02:01
39.9643466,116.4362666,0,0,40068.3764236111,2009-09-12,09:02:03
39.9644199,116.4361683,0,0,40068.3764467593,2009-09-12,09:02:05
39.9644899,116.4360466,0,0,40068.3764699074,2009-09-12,09:02:07
39.9645633,116.4359233,0,0,40068.3764930556,2009-09-12,09:02:09
39.9646349,116.43579,0,0,40068.3765162037,2009-09-12,09:02:11
39.9647149,116.4356316,0,0,40068.3765393518,2009-09-12,09:02:13
39.9648316,116.4354833,0,0,40068.3765625,2009-09-12,09:02:15
39.9649366,116.4352866,0,0,40068.3765856481,2009-09-12,09:02:17
39.9650216,116.4350549,0,0,40068.3766087963,2009-09-12,09:02:19
39.9651249,116.4348133,0,0,40068.3766319444,2009-09-12,09:02:21
39.9652349,116.4345666,0,0,40068.3766550926,2009-09-12,09:02:23
39.9653649,116.4343316,0,0,40068.3766782407,2009-09-12,09:02:25
39.9656449,116.4345066,0,0,40068.3767013889,2009-09-12,09:02:27
39.9658099,116.4344249,0,0,40068.376724537,2009-09-12,09:02:29
39.9659499,116.4343583,0,0,40068.3767476852,2009-09-12,09:02:31
39.9660483,116.4341999,0,0,40068.3767708333,2009-09-12,09:02:33
39.9661199,116.4340366,0,0,40068.3767939815,2009-09-12,09:02:35
39.9661933,116.4338633,0,0,40068.3768171296,2009-09-12,09:02:37
39.9664816,116.4331066,0,0,40068.3769675926,2009-09-12,09:02:50
39.9665499,116.4331483,0,0,40068.3770023148,2009-09-12,09:02:53
39.9664266,116.43316,0,0,40068.377037037,2009-09-12,09:02:56
39.9663166,116.4332233,0,0,40068.3770717593,2009-09-12,09:02:59
39.9662833,116.4331533,0,0,40068.3771064815,2009-09-12,09:03:02
39.96628,116.4331633,0,0,40068.3771296296,2009-09-12,09:03:04
39.9661416,116.4335166,0,0,40068.3773611111,2009-09-12,09:03:24
39.9661483,116.4335316,0,0,40068.3773958333,2009-09-12,09:03:27
39.9661233,116.4335266,0,0,40068.3774305556,2009-09-12,09:03:30
39.9661933,116.4333949,0,0,40068.3774652778,2009-09-12,09:03:33
39.9662583,116.4332499,0,0,40068.3775,2009-09-12,09:03:36
39.9662766,116.4331766,0,0,40068.3775810185,2009-09-12,09:03:43
39.9662483,116.4331299,0,0,40068.3778356481,2009-09-12,09:04:05
39.9662749,116.4330966,0,0,40068.3778703704,2009-09-12,09:04:08
39.9665233,116.4325416,0,0,40068.3780208333,2009-09-12,09:04:21
39.9667116,116.4324083,0,0,40068.3780555556,2009-09-12,09:04:24
39.9668,116.4322933,0,0,40068.3780787037,2009-09-12,09:04:26
39.9668499,116.4321766,0,0,40068.3781018518,2009-09-12,09:04:28
39.9673649,116.4312266,0,0,40068.3782291667,2009-09-12,09:04:39
39.9673516,116.4311883,0,0,40068.3782523148,2009-09-12,09:04:41
39.9673583,116.4311416,0,0,40068.378275463,2009-09-12,09:04:43
39.9675,116.4311083,0,0,40068.3782986111,2009-09-12,09:04:45
39.9678633,116.4309649,0,0,40068.3784606481,2009-09-12,09:04:59
39.9678916,116.4306566,0,0,40068.3785648148,2009-09-12,09:05:08
39.967895,116.4305616,0,0,40068.378587963,2009-09-12,09:05:10
39.9679399,116.4303883,0,0,40068.3786111111,2009-09-12,09:05:12
39.9679799,116.4302166,0,0,40068.3786342593,2009-09-12,09:05:14
39.968045,116.4300466,0,0,40068.3786574074,2009-09-12,09:05:16
39.9680883,116.4298833,0,0,40068.3786805556,2009-09-12,09:05:18
39.9681366,116.4297366,0,0,40068.3787037037,2009-09-12,09:05:20
39.9681766,116.4296033,0,0,40068.3787268519,2009-09-12,09:05:22
39.9682049,116.4294766,0,0,40068.37875,2009-09-12,09:05:24
39.968255,116.4293016,0,0,40068.3787731482,2009-09-12,09:05:26
39.9683,116.4291283,0,0,40068.3787962963,2009-09-12,09:05:28
39.9683083,116.4289683,0,0,40068.3788194444,2009-09-12,09:05:30
39.96831,116.4288183,0,0,40068.3788425926,2009-09-12,09:05:32
39.968315,116.42867,0,0,40068.3788657407,2009-09-12,09:05:34
39.9683133,116.4285183,0,0,40068.3788888889,2009-09-12,09:05:36
39.9683266,116.4283599,0,0,40068.378912037,2009-09-12,09:05:38
39.9683299,116.4282033,0,0,40068.3789351852,2009-09-12,09:05:40
39.9683333,116.4280349,0,0,40068.3789583333,2009-09-12,09:05:42
39.9683433,116.4278483,0,0,40068.3789814815,2009-09-12,09:05:44
39.9683416,116.4276733,0,0,40068.3790046296,2009-09-12,09:05:46
39.9683416,116.4275033,0,0,40068.3790277778,2009-09-12,09:05:48
39.9683366,116.4273366,0,0,40068.3790509259,2009-09-12,09:05:50
39.9683466,116.4271749,0,0,40068.3790740741,2009-09-12,09:05:52
39.9683449,116.4270466,0,0,40068.3790972222,2009-09-12,09:05:54
39.9683583,116.4269383,0,0,40068.3791203704,2009-09-12,09:05:56
39.968385,116.4268599,0,0,40068.3791435185,2009-09-12,09:05:58
39.9684366,116.4267949,0,0,40068.3791666667,2009-09-12,09:06:00
39.9685816,116.4266549,0,0,40068.3791898148,2009-09-12,09:06:02
39.9687533,116.4264816,0,0,40068.379212963,2009-09-12,09:06:04
39.9688533,116.4263866,0,0,40068.3792361111,2009-09-12,09:06:06
39.9690266,116.4262983,0,0,40068.3792592593,2009-09-12,09:06:08
39.9691733,116.4262283,0,0,40068.3792824074,2009-09-12,09:06:10
39.9693866,116.42619,0,0,40068.3793055556,2009-09-12,09:06:12
39.9695799,116.4262383,0,0,40068.3793287037,2009-09-12,09:06:14
39.9697899,116.4262933,0,0,40068.3793518519,2009-09-12,09:06:16
39.9700333,116.4262833,0,0,40068.379375,2009-09-12,09:06:18
39.9702516,116.4263266,0,0,40068.3793981481,2009-09-12,09:06:20
39.9704599,116.42635,0,0,40068.3794212963,2009-09-12,09:06:22
39.9706699,116.4263633,0,0,40068.3794444444,2009-09-12,09:06:24
39.9708733,116.4263699,0,0,40068.3794675926,2009-09-12,09:06:26
39.9717883,116.4264316,0,0,40068.3795601852,2009-09-12,09:06:34
39.9721683,116.4259399,0,0,40068.3795833333,2009-09-12,09:06:36
39.972,116.4271049,0,0,40068.3796180556,2009-09-12,09:06:39
39.9722283,116.4276349,0,0,40068.3796412037,2009-09-12,09:06:41
39.9738416,116.428865,0,0,40068.3797569444,2009-09-12,09:06:51
39.97556,116.4301083,0,0,40068.3798726852,2009-09-12,09:07:01
39.9773883,116.4314966,0,0,40068.3799884259,2009-09-12,09:07:11
39.9790883,116.4324116,0,0,40068.3801041667,2009-09-12,09:07:21
39.9808616,116.4334883,0,0,40068.3802199074,2009-09-12,09:07:31
39.9826866,116.4345833,0,0,40068.3803356481,2009-09-12,09:07:41
39.9845166,116.4357416,0,0,40068.3804513889,2009-09-12,09:07:51
39.9877683,116.4378783,0,0,40068.3806712963,2009-09-12,09:08:10
39.9894333,116.438935,0,0,40068.380787037,2009-09-12,09:08:20
39.9908816,116.4398516,0,0,40068.3809027778,2009-09-12,09:08:30
39.9921549,116.4406516,0,0,40068.3810185185,2009-09-12,09:08:40
39.9939783,116.4418116,0,0,40068.3811805556,2009-09-12,09:08:54
39.9969116,116.4437133,0,0,40068.381400463,2009-09-12,09:09:13
39.9981516,116.4442716,0,0,40068.3815162037,2009-09-12,09:09:23
39.9982866,116.4443349,0,0,40068.3815393519,2009-09-12,09:09:25
39.99843,116.4443733,0,0,40068.3815625,2009-09-12,09:09:27
39.9985716,116.4444016,0,0,40068.3815856481,2009-09-12,09:09:29
39.9986999,116.4444466,0,0,40068.3816087963,2009-09-12,09:09:31
39.9988683,116.4445083,0,0,40068.3816319444,2009-09-12,09:09:33
39.9990249,116.4445866,0,0,40068.3816550926,2009-09-12,09:09:35
39.9991866,116.4446616,0,0,40068.3816782407,2009-09-12,09:09:37
39.9993466,116.4447416,0,0,40068.3817013889,2009-09-12,09:09:39
39.9994999,116.4448166,0,0,40068.381724537,2009-09-12,09:09:41
39.9996549,116.44487,0,0,40068.3817476852,2009-09-12,09:09:43
39.9998183,116.4449149,0,0,40068.3817708333,2009-09-12,09:09:45
39.99998,116.4449483,0,0,40068.3817939815,2009-09-12,09:09:47
40.0001516,116.4449816,0,0,40068.3818171296,2009-09-12,09:09:49
40.0003616,116.44501,0,0,40068.3818402778,2009-09-12,09:09:51
40.0005483,116.4450616,0,0,40068.3818634259,2009-09-12,09:09:53
40.0007399,116.4451266,0,0,40068.3818865741,2009-09-12,09:09:55
40.0009383,116.4451933,0,0,40068.3819097222,2009-09-12,09:09:57
40.0011483,116.4452516,0,0,40068.3819328704,2009-09-12,09:09:59
40.0013599,116.4453133,0,0,40068.3819560185,2009-09-12,09:10:01
40.0015766,116.4453783,0,0,40068.3819791667,2009-09-12,09:10:03
40.0017766,116.4454399,0,0,40068.3820023148,2009-09-12,09:10:05
40.0019499,116.4454966,0,0,40068.382025463,2009-09-12,09:10:07
40.0021099,116.4455316,0,0,40068.3820486111,2009-09-12,09:10:09
40.0022583,116.44557,0,0,40068.3820717593,2009-09-12,09:10:11
40.0024033,116.4456183,0,0,40068.3820949074,2009-09-12,09:10:13
40.0025799,116.4456616,0,0,40068.3821180556,2009-09-12,09:10:15
40.0027583,116.4457216,0,0,40068.3821412037,2009-09-12,09:10:17
40.0029316,116.4457983,0,0,40068.3821643519,2009-09-12,09:10:19
40.0031399,116.44588,0,0,40068.3821875,2009-09-12,09:10:21
40.0033466,116.4459666,0,0,40068.3822106481,2009-09-12,09:10:23
40.0035533,116.4460466,0,0,40068.3822337963,2009-09-12,09:10:25
40.0037183,116.4461016,0,0,40068.3822569444,2009-09-12,09:10:27
40.0038583,116.4461533,0,0,40068.3822800926,2009-09-12,09:10:29
40.0039883,116.4462016,0,0,40068.3823032407,2009-09-12,09:10:31
40.0041099,116.4462449,0,0,40068.3823263889,2009-09-12,09:10:33
40.0042333,116.4462949,0,0,40068.382349537,2009-09-12,09:10:35
40.0043583,116.4463316,0,0,40068.3823726852,2009-09-12,09:10:37
40.0044883,116.4463799,0,0,40068.3823958333,2009-09-12,09:10:39
40.0046233,116.4464233,0,0,40068.3824189815,2009-09-12,09:10:41
40.0047649,116.4464649,0,0,40068.3824421296,2009-09-12,09:10:43
40.0049149,116.4465116,0,0,40068.3824652778,2009-09-12,09:10:45
40.0050783,116.4465616,0,0,40068.3824884259,2009-09-12,09:10:47
40.0052433,116.4466099,0,0,40068.3825115741,2009-09-12,09:10:49
40.0054249,116.4466599,0,0,40068.3825347222,2009-09-12,09:10:51
40.0056016,116.4467166,0,0,40068.3825578704,2009-09-12,09:10:53
40.0057866,116.4467866,0,0,40068.3825810185,2009-09-12,09:10:55
40.0059966,116.4468716,0,0,40068.3826041667,2009-09-12,09:10:57
40.0062183,116.4469733,0,0,40068.3826273148,2009-09-12,09:10:59
40.0064466,116.44707,0,0,40068.382650463,2009-09-12,09:11:01
40.0066783,116.4471699,0,0,40068.3826736111,2009-09-12,09:11:03
40.0069183,116.44726,0,0,40068.3826967593,2009-09-12,09:11:05
40.0071716,116.4473483,0,0,40068.3827199074,2009-09-12,09:11:07
40.0074366,116.447435,0,0,40068.3827430556,2009-09-12,09:11:09
40.0088799,116.4478666,0,0,40068.3828587963,2009-09-12,09:11:19
40.0104183,116.4483816,0,0,40068.382974537,2009-09-12,09:11:29
40.0120733,116.4489416,0,0,40068.3830902778,2009-09-12,09:11:39
40.0138399,116.4495466,0,0,40068.3832060185,2009-09-12,09:11:49
40.0156899,116.4501766,0,0,40068.3833217593,2009-09-12,09:11:59
40.0175733,116.4508216,0,0,40068.3834375,2009-09-12,09:12:09
40.0194483,116.4514883,0,0,40068.3835532407,2009-09-12,09:12:19
40.0212599,116.4522566,0,0,40068.3836689815,2009-09-12,09:12:29
40.0228666,116.453195,0,0,40068.3837847222,2009-09-12,09:12:39
40.0242566,116.4542666,0,0,40068.383900463,2009-09-12,09:12:49
40.025345,116.4553133,0,0,40068.3840277778,2009-09-12,09:13:00
40.0255099,116.4554949,0,0,40068.3840509259,2009-09-12,09:13:02
40.0257699,116.4557616,0,0,40068.3840856481,2009-09-12,09:13:05
40.0260183,116.4560549,0,0,40068.3841319444,2009-09-12,09:13:09
40.0261183,116.4561733,0,0,40068.3841550926,2009-09-12,09:13:11
40.0262099,116.4562799,0,0,40068.3841782407,2009-09-12,09:13:13
40.0263033,116.456375,0,0,40068.3842013889,2009-09-12,09:13:15
40.0263933,116.4564666,0,0,40068.384224537,2009-09-12,09:13:17
40.0264783,116.4565549,0,0,40068.3842476852,2009-09-12,09:13:19
40.0265449,116.4566316,0,0,40068.3842708333,2009-09-12,09:13:21
40.0266099,116.4567083,0,0,40068.3842939815,2009-09-12,09:13:23
40.0266666,116.456795,0,0,40068.3843171296,2009-09-12,09:13:25
40.0267249,116.4568916,0,0,40068.3843402778,2009-09-12,09:13:27
40.0267699,116.4569749,0,0,40068.3843634259,2009-09-12,09:13:29
40.0268099,116.4570416,0,0,40068.3843865741,2009-09-12,09:13:31
40.0268533,116.4571033,0,0,40068.3844097222,2009-09-12,09:13:33
40.0268916,116.457165,0,0,40068.3844328704,2009-09-12,09:13:35
40.0269283,116.4572266,0,0,40068.3844560185,2009-09-12,09:13:37
40.0269749,116.4573,0,0,40068.3844791667,2009-09-12,09:13:39
40.0270383,116.4574033,0,0,40068.3845023148,2009-09-12,09:13:41
40.0271233,116.4575166,0,0,40068.384525463,2009-09-12,09:13:43
40.0272133,116.4576366,0,0,40068.3845486111,2009-09-12,09:13:45
40.0273049,116.4577599,0,0,40068.3845717593,2009-09-12,09:13:47
40.0273933,116.457895,0,0,40068.3845949074,2009-09-12,09:13:49
40.0275483,116.45809,0,0,40068.3846296296,2009-09-12,09:13:52
40.0276549,116.4582149,0,0,40068.3846527778,2009-09-12,09:13:54
40.0277583,116.45835,0,0,40068.3846759259,2009-09-12,09:13:56
40.0278499,116.4584966,0,0,40068.3846990741,2009-09-12,09:13:58
40.0278966,116.4587199,0,0,40068.3847222222,2009-09-12,09:14:00
40.0279833,116.4589383,0,0,40068.3847453704,2009-09-12,09:14:02
40.0281066,116.4591516,0,0,40068.3847685185,2009-09-12,09:14:04
40.0282466,116.459375,0,0,40068.3847916667,2009-09-12,09:14:06
40.0283849,116.4595866,0,0,40068.3848148148,2009-09-12,09:14:08
40.0284883,116.4597466,0,0,40068.384837963,2009-09-12,09:14:10
40.0285499,116.459835,0,0,40068.3848611111,2009-09-12,09:14:12
40.0285899,116.4598783,0,0,40068.3848842593,2009-09-12,09:14:14
40.0286149,116.4598916,0,0,40068.3849074074,2009-09-12,09:14:16
40.0286366,116.4599099,0,0,40068.3849421296,2009-09-12,09:14:19
40.0286583,116.4599216,0,0,40068.3849768518,2009-09-12,09:14:22
40.0286966,116.4599916,0,0,40068.3850115741,2009-09-12,09:14:25
40.0287316,116.4600583,0,0,40068.3850347222,2009-09-12,09:14:27
40.0287883,116.4601533,0,0,40068.3850578704,2009-09-12,09:14:29
40.028875,116.4602666,0,0,40068.3850810185,2009-09-12,09:14:31
40.0289783,116.4604083,0,0,40068.3851041667,2009-09-12,09:14:33
40.0290866,116.4605749,0,0,40068.3851273148,2009-09-12,09:14:35
40.0292183,116.4607583,0,0,40068.385150463,2009-09-12,09:14:37
40.0293833,116.4609549,0,0,40068.3851736111,2009-09-12,09:14:39
40.0295249,116.4611683,0,0,40068.3851967593,2009-09-12,09:14:41
40.0296499,116.4613766,0,0,40068.3852199074,2009-09-12,09:14:43
40.0297783,116.4615699,0,0,40068.3852430556,2009-09-12,09:14:45
40.0298966,116.4617933,0,0,40068.3852662037,2009-09-12,09:14:47
40.0300316,116.4620266,0,0,40068.3852893518,2009-09-12,09:14:49
40.03018,116.4622633,0,0,40068.3853125,2009-09-12,09:14:51
40.0303483,116.4625099,0,0,40068.3853356481,2009-09-12,09:14:53
40.0313099,116.4639216,0,0,40068.3854513889,2009-09-12,09:15:03
40.0322583,116.46526,0,0,40068.3855671296,2009-09-12,09:15:13
40.0327933,116.4660616,0,0,40068.3856828704,2009-09-12,09:15:23
40.0328449,116.4661483,0,0,40068.3857060185,2009-09-12,09:15:25
40.0329,116.4662466,0,0,40068.3857291667,2009-09-12,09:15:27
40.0329616,116.4663683,0,0,40068.3857523148,2009-09-12,09:15:29
40.0330299,116.4665216,0,0,40068.385775463,2009-09-12,09:15:31
40.0331133,116.4667016,0,0,40068.3857986111,2009-09-12,09:15:33
40.0331966,116.4668749,0,0,40068.3858217593,2009-09-12,09:15:35
40.0332666,116.4670183,0,0,40068.3858449074,2009-09-12,09:15:37
40.0333516,116.4671749,0,0,40068.3858680556,2009-09-12,09:15:39
40.0334566,116.4673366,0,0,40068.3858912037,2009-09-12,09:15:41
40.0335249,116.4675133,0,0,40068.3859143518,2009-09-12,09:15:43
40.0335683,116.4676633,0,0,40068.3859375,2009-09-12,09:15:45
40.0335899,116.4677699,0,0,40068.3859606481,2009-09-12,09:15:47
40.0336083,116.4678233,0,0,40068.3859837963,2009-09-12,09:15:49
40.03364,116.4678733,0,0,40068.3860069444,2009-09-12,09:15:51
40.0336716,116.4679233,0,0,40068.3860300926,2009-09-12,09:15:53
40.0337066,116.4679899,0,0,40068.3860532407,2009-09-12,09:15:55
40.0337299,116.4680316,0,0,40068.3860763889,2009-09-12,09:15:57
40.0337633,116.4680833,0,0,40068.3861111111,2009-09-12,09:16:00
40.0337866,116.4681499,0,0,40068.3861458333,2009-09-12,09:16:03
40.0338216,116.4681899,0,0,40068.3861805556,2009-09-12,09:16:06
40.03376,116.4679566,0,0,40068.3862152778,2009-09-12,09:16:09
40.0339566,116.4679449,0,0,40068.38625,2009-09-12,09:16:12
40.0341266,116.4678916,0,0,40068.3862731481,2009-09-12,09:16:14
40.0342466,116.4679733,0,0,40068.3862962963,2009-09-12,09:16:16
40.0343566,116.4682083,0,0,40068.3863194444,2009-09-12,09:16:18
40.0344133,116.468405,0,0,40068.3863425926,2009-09-12,09:16:20
40.0344366,116.4685266,0,0,40068.3863657407,2009-09-12,09:16:22
40.0344599,116.4685616,0,0,40068.3864351852,2009-09-12,09:16:28
40.0344916,116.4685899,0,0,40068.3864699074,2009-09-12,09:16:31
40.0345266,116.4686233,0,0,40068.3865046296,2009-09-12,09:16:34
40.0345533,116.4686549,0,0,40068.3865277778,2009-09-12,09:16:36
40.0345899,116.4687066,0,0,40068.3865625,2009-09-12,09:16:39
40.0346249,116.46875,0,0,40068.3865856482,2009-09-12,09:16:41
40.0346616,116.4687966,0,0,40068.3866087963,2009-09-12,09:16:43
40.0346999,116.4688483,0,0,40068.3866319444,2009-09-12,09:16:45
40.0347316,116.4688916,0,0,40068.3866550926,2009-09-12,09:16:47
40.0347599,116.46893,0,0,40068.3866782407,2009-09-12,09:16:49
40.0348033,116.4689966,0,0,40068.386712963,2009-09-12,09:16:52
40.0348333,116.4690549,0,0,40068.3867361111,2009-09-12,09:16:54
40.034875,116.4691099,0,0,40068.3867592593,2009-09-12,09:16:56
40.0349299,116.4691816,0,0,40068.3867824074,2009-09-12,09:16:58
40.0349899,116.4692483,0,0,40068.3868055556,2009-09-12,09:17:00
40.0350399,116.4692999,0,0,40068.3868287037,2009-09-12,09:17:02
40.0350966,116.4693666,0,0,40068.3868518519,2009-09-12,09:17:04
40.0351466,116.4694233,0,0,40068.386875,2009-09-12,09:17:06
40.0351916,116.4694749,0,0,40068.3868981482,2009-09-12,09:17:08
40.0352383,116.4695283,0,0,40068.3869212963,2009-09-12,09:17:10
40.0352949,116.4695999,0,0,40068.3869444444,2009-09-12,09:17:12
40.035355,116.4696699,0,0,40068.3869675926,2009-09-12,09:17:14
40.0354183,116.4697433,0,0,40068.3869907407,2009-09-12,09:17:16
40.0354833,116.4698099,0,0,40068.3870138889,2009-09-12,09:17:18
40.0355483,116.4698833,0,0,40068.387037037,2009-09-12,09:17:20
40.0356249,116.46996,0,0,40068.3870601852,2009-09-12,09:17:22
40.0357066,116.4700633,0,0,40068.3870833333,2009-09-12,09:17:24
40.0357883,116.4701633,0,0,40068.3871064815,2009-09-12,09:17:26
40.0358733,116.4702666,0,0,40068.3871296296,2009-09-12,09:17:28
40.0359716,116.470395,0,0,40068.3871527778,2009-09-12,09:17:30
40.0360916,116.4705516,0,0,40068.3871759259,2009-09-12,09:17:32
40.0362199,116.4707049,0,0,40068.3871990741,2009-09-12,09:17:34
40.0363383,116.4708516,0,0,40068.3872222222,2009-09-12,09:17:36
40.0364516,116.4709883,0,0,40068.3872453704,2009-09-12,09:17:38
40.0365716,116.471125,0,0,40068.3872685185,2009-09-12,09:17:40
40.0366966,116.4712583,0,0,40068.3872916667,2009-09-12,09:17:42
40.0368199,116.4713933,0,0,40068.3873148148,2009-09-12,09:17:44
40.036935,116.47151,0,0,40068.387337963,2009-09-12,09:17:46
40.0370316,116.4716049,0,0,40068.3873611111,2009-09-12,09:17:48
40.0371266,116.471705,0,0,40068.3873842593,2009-09-12,09:17:50
40.0372266,116.4717983,0,0,40068.3874074074,2009-09-12,09:17:52
40.0373316,116.4718916,0,0,40068.3874305556,2009-09-12,09:17:54
40.037435,116.47198,0,0,40068.3874537037,2009-09-12,09:17:56
40.0375366,116.4720649,0,0,40068.3874768519,2009-09-12,09:17:58
40.0376499,116.4721699,0,0,40068.3875,2009-09-12,09:18:00
40.0377849,116.4722899,0,0,40068.3875231481,2009-09-12,09:18:02
40.0379416,116.47242,0,0,40068.3875462963,2009-09-12,09:18:04
40.0381083,116.47256,0,0,40068.3875694444,2009-09-12,09:18:06
40.0382816,116.4727016,0,0,40068.3875925926,2009-09-12,09:18:08
40.038465,116.4728366,0,0,40068.3876157407,2009-09-12,09:18:10
40.0386599,116.47298,0,0,40068.3876388889,2009-09-12,09:18:12
40.03886,116.47314,0,0,40068.387662037,2009-09-12,09:18:14
40.0390783,116.47331,0,0,40068.3876851852,2009-09-12,09:18:16
40.0402666,116.4741783,0,0,40068.3878009259,2009-09-12,09:18:26
40.0415749,116.4749533,0,0,40068.3879166667,2009-09-12,09:18:36
40.0431949,116.4757149,0,0,40068.3880324074,2009-09-12,09:18:46
40.0449866,116.4762383,0,0,40068.3881481481,2009-09-12,09:18:56
40.0466499,116.4764999,0,0,40068.3882638889,2009-09-12,09:19:06
40.0480133,116.4765816,0,0,40068.3883796296,2009-09-12,09:19:16
40.0493049,116.4766083,0,0,40068.3884953704,2009-09-12,09:19:26
40.0506883,116.4765983,0,0,40068.3886111111,2009-09-12,09:19:36
40.0522466,116.4765383,0,0,40068.3887268519,2009-09-12,09:19:46
40.0537483,116.4765166,0,0,40068.3888425926,2009-09-12,09:19:56
40.0553183,116.476435,0,0,40068.3889583333,2009-09-12,09:20:06
40.0566183,116.4763666,0,0,40068.3890740741,2009-09-12,09:20:16
40.0568633,116.476345,0,0,40068.3890972222,2009-09-12,09:20:18
40.0571216,116.4763366,0,0,40068.3891203704,2009-09-12,09:20:20
40.0586149,116.476265,0,0,40068.3892361111,2009-09-12,09:20:30
40.0604066,116.4762333,0,0,40068.3893518519,2009-09-12,09:20:40
40.0622049,116.4761633,0,0,40068.3894675926,2009-09-12,09:20:50
40.0639633,116.476125,0,0,40068.3895833333,2009-09-12,09:21:00
40.0655866,116.4760816,0,0,40068.3896990741,2009-09-12,09:21:10
40.0658399,116.4760683,0,0,40068.3897222222,2009-09-12,09:21:12
40.0660849,116.4760566,0,0,40068.3897453704,2009-09-12,09:21:14
40.0663133,116.4760433,0,0,40068.3897685185,2009-09-12,09:21:16
40.0665116,116.4760316,0,0,40068.3897916667,2009-09-12,09:21:18
40.0666316,116.4760249,0,0,40068.3898148148,2009-09-12,09:21:20
40.0666849,116.4760166,0,0,40068.389837963,2009-09-12,09:21:22
40.06673,116.4759983,0,0,40068.3898611111,2009-09-12,09:21:24
40.0667766,116.4759833,0,0,40068.3898842593,2009-09-12,09:21:26
40.0668416,116.475965,0,0,40068.3899074074,2009-09-12,09:21:28
40.0669233,116.4759566,0,0,40068.3899305556,2009-09-12,09:21:30
40.0670333,116.47595,0,0,40068.3899537037,2009-09-12,09:21:32
40.0671516,116.4759533,0,0,40068.3899768519,2009-09-12,09:21:34
40.0672983,116.4759583,0,0,40068.39,2009-09-12,09:21:36
40.0674699,116.4759599,0,0,40068.3900231481,2009-09-12,09:21:38
40.0676649,116.4759583,0,0,40068.3900462963,2009-09-12,09:21:40
40.0678716,116.47595,0,0,40068.3900694444,2009-09-12,09:21:42
40.0681,116.4759383,0,0,40068.3900925926,2009-09-12,09:21:44
40.0683416,116.4759283,0,0,40068.3901157407,2009-09-12,09:21:46
40.0686016,116.4759183,0,0,40068.3901388889,2009-09-12,09:21:48
40.0701049,116.4758816,0,0,40068.3902546296,2009-09-12,09:21:58
40.0717816,116.47579,0,0,40068.3903703704,2009-09-12,09:22:08
40.0736616,116.4757249,0,0,40068.3904861111,2009-09-12,09:22:18
40.0756033,116.4756549,0,0,40068.3906018519,2009-09-12,09:22:28
40.07755,116.4755816,0,0,40068.3907175926,2009-09-12,09:22:38
40.0795033,116.4755233,0,0,40068.3908333333,2009-09-12,09:22:48
40.0814766,116.47549,0,0,40068.3909490741,2009-09-12,09:22:58
40.0834233,116.4754099,0,0,40068.3910648148,2009-09-12,09:23:08
40.0853483,116.4753383,0,0,40068.3911805556,2009-09-12,09:23:18
40.0871483,116.4752783,0,0,40068.3912962963,2009-09-12,09:23:28
40.088985,116.4752266,0,0,40068.391412037,2009-09-12,09:23:38
40.0909133,116.4751316,0,0,40068.3915277778,2009-09-12,09:23:48
40.0928483,116.4750566,0,0,40068.3916435185,2009-09-12,09:23:58
40.0945983,116.4750483,0,0,40068.3917592593,2009-09-12,09:24:08
40.0962816,116.4751233,0,0,40068.391875,2009-09-12,09:24:18
40.0980033,116.4753166,0,0,40068.3919907407,2009-09-12,09:24:28
40.0997416,116.4756683,0,0,40068.3921064815,2009-09-12,09:24:38
40.1028416,116.4767216,0,0,40068.3923148148,2009-09-12,09:24:56
40.1049216,116.4775483,0,0,40068.3924537037,2009-09-12,09:25:08
40.1067933,116.4781566,0,0,40068.3925694444,2009-09-12,09:25:18
40.1086866,116.4785899,0,0,40068.3926851852,2009-09-12,09:25:28
40.110615,116.4787983,0,0,40068.3928009259,2009-09-12,09:25:38
40.1126083,116.47872,0,0,40068.3929166667,2009-09-12,09:25:48
40.1145616,116.4785766,0,0,40068.3930324074,2009-09-12,09:25:58
40.116455,116.4785399,0,0,40068.3931481481,2009-09-12,09:26:08
40.1183716,116.4784016,0,0,40068.3932638889,2009-09-12,09:26:18
40.1203016,116.4782483,0,0,40068.3933796296,2009-09-12,09:26:28
40.1222333,116.4780916,0,0,40068.3934953704,2009-09-12,09:26:38
40.1242183,116.4779766,0,0,40068.3936111111,2009-09-12,09:26:48
40.1261849,116.4778416,0,0,40068.3937268518,2009-09-12,09:26:58
40.1281266,116.4777316,0,0,40068.3938425926,2009-09-12,09:27:08
40.1300849,116.4776083,0,0,40068.3939583333,2009-09-12,09:27:18
40.1320616,116.477485,0,0,40068.3940740741,2009-09-12,09:27:28
40.134045,116.4773499,0,0,40068.3941898148,2009-09-12,09:27:38
40.1360133,116.47722,0,0,40068.3943055556,2009-09-12,09:27:48
40.1379883,116.4770899,0,0,40068.3944212963,2009-09-12,09:27:58
40.1399966,116.4770349,0,0,40068.394537037,2009-09-12,09:28:08
40.1419533,116.4770733,0,0,40068.3946527778,2009-09-12,09:28:18
40.1439333,116.4772066,0,0,40068.3947685185,2009-09-12,09:28:28
40.1458983,116.4774016,0,0,40068.3948842593,2009-09-12,09:28:38
40.147855,116.4776783,0,0,40068.395,2009-09-12,09:28:48
40.1498049,116.4780083,0,0,40068.3951157407,2009-09-12,09:28:58
40.1517766,116.4783299,0,0,40068.3952314815,2009-09-12,09:29:08
40.1537366,116.4786799,0,0,40068.3953472222,2009-09-12,09:29:18
40.1557049,116.4790316,0,0,40068.395462963,2009-09-12,09:29:28
40.1576683,116.47937,0,0,40068.3955787037,2009-09-12,09:29:38
40.1596133,116.479715,0,0,40068.3956944444,2009-09-12,09:29:48
40.16155,116.480065,0,0,40068.3958101852,2009-09-12,09:29:58
40.1634999,116.4804449,0,0,40068.3959259259,2009-09-12,09:30:08
40.1654616,116.4807716,0,0,40068.3960416667,2009-09-12,09:30:18
40.1674016,116.4811533,0,0,40068.3961574074,2009-09-12,09:30:28
40.1693216,116.4815416,0,0,40068.3962731481,2009-09-12,09:30:38
40.1712516,116.481915,0,0,40068.3963888889,2009-09-12,09:30:48
40.1731916,116.4822516,0,0,40068.3965046296,2009-09-12,09:30:58
40.1751549,116.4825466,0,0,40068.3966203704,2009-09-12,09:31:08
40.1771533,116.4828033,0,0,40068.3967361111,2009-09-12,09:31:18
40.1791333,116.4830983,0,0,40068.3968518519,2009-09-12,09:31:28
40.1810633,116.48347,0,0,40068.3969675926,2009-09-12,09:31:38
40.1829633,116.483805,0,0,40068.3970833333,2009-09-12,09:31:48
40.184875,116.4841616,0,0,40068.3971990741,2009-09-12,09:31:58
40.1868033,116.4845333,0,0,40068.3973148148,2009-09-12,09:32:08
40.1887533,116.4849283,0,0,40068.3974305556,2009-09-12,09:32:18
40.1907016,116.4853916,0,0,40068.3975462963,2009-09-12,09:32:28
40.1926,116.4859916,0,0,40068.397662037,2009-09-12,09:32:38
40.194475,116.4866916,0,0,40068.3977777778,2009-09-12,09:32:48
40.1963466,116.4874683,0,0,40068.3978935185,2009-09-12,09:32:58
40.1982099,116.4883366,0,0,40068.3980092593,2009-09-12,09:33:08
40.2000583,116.4892949,0,0,40068.398125,2009-09-12,09:33:18
40.2018616,116.4903233,0,0,40068.3982407407,2009-09-12,09:33:28
40.2036199,116.4914216,0,0,40068.3983564815,2009-09-12,09:33:38
40.2053366,116.4926099,0,0,40068.3984722222,2009-09-12,09:33:48
40.2070149,116.493805,0,0,40068.398587963,2009-09-12,09:33:58
40.2087266,116.4949699,0,0,40068.3987037037,2009-09-12,09:34:08
40.2104216,116.4961633,0,0,40068.3988194444,2009-09-12,09:34:18
40.2120816,116.4974666,0,0,40068.3989351852,2009-09-12,09:34:28
40.21374,116.498855,0,0,40068.3990509259,2009-09-12,09:34:38
40.2153983,116.5001816,0,0,40068.3991666667,2009-09-12,09:34:48
40.2170349,116.5015533,0,0,40068.3992824074,2009-09-12,09:34:58
40.2186533,116.5030266,0,0,40068.3993981481,2009-09-12,09:35:08
40.2202216,116.5045383,0,0,40068.3995138889,2009-09-12,09:35:18
40.2217616,116.5061449,0,0,40068.3996296296,2009-09-12,09:35:28
40.2232816,116.5078649,0,0,40068.3997453704,2009-09-12,09:35:38
40.2247416,116.5096333,0,0,40068.3998611111,2009-09-12,09:35:48
40.22617,116.5113916,0,0,40068.3999768518,2009-09-12,09:35:58
40.2275983,116.51317,0,0,40068.4000925926,2009-09-12,09:36:08
40.2290433,116.5149416,0,0,40068.4002083333,2009-09-12,09:36:18
40.2304783,116.51673,0,0,40068.4003240741,2009-09-12,09:36:28
40.2318983,116.5184499,0,0,40068.4004398148,2009-09-12,09:36:38
40.2333083,116.520155,0,0,40068.4005555556,2009-09-12,09:36:48
40.2346849,116.5217649,0,0,40068.4006712963,2009-09-12,09:36:58
40.23601,116.5233583,0,0,40068.400787037,2009-09-12,09:37:08
40.2374383,116.5251183,0,0,40068.4009027778,2009-09-12,09:37:18
40.2389099,116.5269566,0,0,40068.4010185185,2009-09-12,09:37:28
40.2403149,116.528675,0,0,40068.4011342593,2009-09-12,09:37:38
40.2417399,116.5304233,0,0,40068.40125,2009-09-12,09:37:48
40.2433099,116.53242,0,0,40068.4013773148,2009-09-12,09:37:59
40.2447149,116.5344066,0,0,40068.4015046296,2009-09-12,09:38:10
40.2458133,116.5363383,0,0,40068.4016203704,2009-09-12,09:38:20
40.2468216,116.5385566,0,0,40068.4017361111,2009-09-12,09:38:30
40.2477633,116.5408233,0,0,40068.4018518519,2009-09-12,09:38:40
40.2487233,116.5430732,0,0,40068.4019675926,2009-09-12,09:38:50
40.2496416,116.5453199,0,0,40068.4020833333,2009-09-12,09:39:00
40.2505549,116.5475849,0,0,40068.4021990741,2009-09-12,09:39:10
40.2514766,116.5498566,0,0,40068.4023148148,2009-09-12,09:39:20
40.2523716,116.5520982,0,0,40068.4024305556,2009-09-12,09:39:30
40.2532716,116.554315,0,0,40068.4025462963,2009-09-12,09:39:40
40.2541799,116.5565682,0,0,40068.402662037,2009-09-12,09:39:50
40.2551016,116.5588349,0,0,40068.4027777778,2009-09-12,09:40:00
40.2559366,116.5611216,0,0,40068.4028935185,2009-09-12,09:40:10
40.2567199,116.5634782,0,0,40068.4030092593,2009-09-12,09:40:20
40.257465,116.5658683,0,0,40068.403125,2009-09-12,09:40:30
40.2581249,116.5682733,0,0,40068.4032407407,2009-09-12,09:40:40
40.2587133,116.5706333,0,0,40068.4033564815,2009-09-12,09:40:50
40.2593166,116.5730083,0,0,40068.4034722222,2009-09-12,09:41:00
40.2599066,116.5753949,0,0,40068.403587963,2009-09-12,09:41:10
40.2605533,116.5778599,0,0,40068.4037037037,2009-09-12,09:41:20
40.2611699,116.580295,0,0,40068.4038194444,2009-09-12,09:41:30
40.2617883,116.5827166,0,0,40068.4039351852,2009-09-12,09:41:40
40.2624299,116.5851316,0,0,40068.4040509259,2009-09-12,09:41:50
40.263175,116.5875083,0,0,40068.4041666667,2009-09-12,09:42:00
40.2639749,116.5898316,0,0,40068.4042824074,2009-09-12,09:42:10
40.26479,116.5921233,0,0,40068.4043981481,2009-09-12,09:42:20
40.26561,116.5944549,0,0,40068.4045138889,2009-09-12,09:42:30
40.2663666,116.5968666,0,0,40068.4046296296,2009-09-12,09:42:40
40.2669816,116.5992682,0,0,40068.4047453704,2009-09-12,09:42:50
40.2675066,116.6016966,0,0,40068.4048611111,2009-09-12,09:43:00
40.2680183,116.6041582,0,0,40068.4049768519,2009-09-12,09:43:10
40.2686816,116.6065666,0,0,40068.4050925926,2009-09-12,09:43:20
40.26959,116.6087783,0,0,40068.4052083333,2009-09-12,09:43:30
40.2705299,116.6109949,0,0,40068.4053240741,2009-09-12,09:43:40
40.2714549,116.6132049,0,0,40068.4054398148,2009-09-12,09:43:50
40.272225,116.6155633,0,0,40068.4055555556,2009-09-12,09:44:00
40.2727366,116.61795,0,0,40068.4056712963,2009-09-12,09:44:10
40.2729699,116.6205183,0,0,40068.405787037,2009-09-12,09:44:20
40.272995,116.6231149,0,0,40068.4059027778,2009-09-12,09:44:30
40.2730283,116.6257216,0,0,40068.4060185185,2009-09-12,09:44:40
40.2730783,116.6282216,0,0,40068.4061342593,2009-09-12,09:44:50
40.2730616,116.6307883,0,0,40068.40625,2009-09-12,09:45:00
40.2731,116.633335,0,0,40068.4063657407,2009-09-12,09:45:10
40.2731533,116.6358883,0,0,40068.4064814815,2009-09-12,09:45:20
40.2730033,116.6384116,0,0,40068.4065972222,2009-09-12,09:45:30
40.2728099,116.6409533,0,0,40068.406712963,2009-09-12,09:45:40
40.2726166,116.6434899,0,0,40068.4068287037,2009-09-12,09:45:50
40.2723199,116.6460183,0,0,40068.4069444444,2009-09-12,09:46:00
40.2719383,116.6485349,0,0,40068.4070601852,2009-09-12,09:46:10
40.2714983,116.6510149,0,0,40068.4071759259,2009-09-12,09:46:20
40.2710499,116.6534783,0,0,40068.4072916667,2009-09-12,09:46:30
40.2705733,116.6559449,0,0,40068.4074074074,2009-09-12,09:46:40
40.2701116,116.6583883,0,0,40068.4075231481,2009-09-12,09:46:50
40.2696633,116.6608549,0,0,40068.4076388889,2009-09-12,09:47:00
40.2692166,116.6633283,0,0,40068.4077546296,2009-09-12,09:47:10
40.2687833,116.6658182,0,0,40068.4078703704,2009-09-12,09:47:20
40.2683566,116.6682749,0,0,40068.4079861111,2009-09-12,09:47:30
40.2679766,116.6707666,0,0,40068.4081018518,2009-09-12,09:47:40
40.2677799,116.6733183,0,0,40068.4082175926,2009-09-12,09:47:50
40.2677366,116.675895,0,0,40068.4083333333,2009-09-12,09:48:00
40.2678649,116.6784683,0,0,40068.4084490741,2009-09-12,09:48:10
40.2681999,116.6810149,0,0,40068.4085648148,2009-09-12,09:48:20
40.2687683,116.6835032,0,0,40068.4086805556,2009-09-12,09:48:30
40.2695383,116.6858716,0,0,40068.4087962963,2009-09-12,09:48:40
40.2704783,116.68806,0,0,40068.408912037,2009-09-12,09:48:50
40.2715316,116.6902416,0,0,40068.4090277778,2009-09-12,09:49:00
40.2726049,116.6923416,0,0,40068.4091435185,2009-09-12,09:49:10
40.2736583,116.6944882,0,0,40068.4092592593,2009-09-12,09:49:20
40.2746366,116.6967083,0,0,40068.409375,2009-09-12,09:49:30
40.2754516,116.6990399,0,0,40068.4094907407,2009-09-12,09:49:40
40.2760683,116.7014083,0,0,40068.4096064815,2009-09-12,09:49:50
40.2764666,116.7038549,0,0,40068.4097222222,2009-09-12,09:50:00
40.27668,116.706345,0,0,40068.409837963,2009-09-12,09:50:10
40.2767616,116.7088999,0,0,40068.4099537037,2009-09-12,09:50:20
40.2767866,116.7114716,0,0,40068.4100694444,2009-09-12,09:50:30
40.2767833,116.7140382,0,0,40068.4101851852,2009-09-12,09:50:40
40.2767733,116.7166116,0,0,40068.4103009259,2009-09-12,09:50:50
40.2767616,116.7191183,0,0,40068.4104166667,2009-09-12,09:51:00
40.276765,116.7216566,0,0,40068.4105324074,2009-09-12,09:51:10
40.2767766,116.7241733,0,0,40068.4106481481,2009-09-12,09:51:20
40.27675,116.7266782,0,0,40068.4107638889,2009-09-12,09:51:30
40.2767399,116.7292416,0,0,40068.4108796296,2009-09-12,09:51:40
40.2767116,116.7318316,0,0,40068.4109953704,2009-09-12,09:51:50
40.27682,116.7343899,0,0,40068.4111111111,2009-09-12,09:52:00
40.2772683,116.7368932,0,0,40068.4112268519,2009-09-12,09:52:10
40.2781266,116.7391999,0,0,40068.4113425926,2009-09-12,09:52:20
40.2793316,116.7411966,0,0,40068.4114583333,2009-09-12,09:52:30
40.2808299,116.7427966,0,0,40068.4115740741,2009-09-12,09:52:40
40.2825383,116.744015,0,0,40068.4116898148,2009-09-12,09:52:50
40.2843516,116.7449783,0,0,40068.4118055556,2009-09-12,09:53:00
40.2861566,116.7459182,0,0,40068.4119212963,2009-09-12,09:53:10
40.2879483,116.7469566,0,0,40068.412037037,2009-09-12,09:53:20
40.2897433,116.7479449,0,0,40068.4121527778,2009-09-12,09:53:30
40.2915366,116.7488882,0,0,40068.4122685185,2009-09-12,09:53:40
40.2933516,116.74983,0,0,40068.4123842593,2009-09-12,09:53:50
40.2951833,116.7508183,0,0,40068.4125,2009-09-12,09:54:00
40.2970016,116.7517883,0,0,40068.4126157407,2009-09-12,09:54:10
40.2988033,116.7527049,0,0,40068.4127314815,2009-09-12,09:54:20
40.3006133,116.7537133,0,0,40068.4128472222,2009-09-12,09:54:30
40.3024333,116.7547166,0,0,40068.412962963,2009-09-12,09:54:40
40.3042133,116.755855,0,0,40068.4130787037,2009-09-12,09:54:50
40.3059033,116.7570766,0,0,40068.4131944444,2009-09-12,09:55:00
40.3074733,116.7584833,0,0,40068.4133101852,2009-09-12,09:55:10
40.3089666,116.7601216,0,0,40068.4134259259,2009-09-12,09:55:20
40.3103249,116.7619299,0,0,40068.4135416667,2009-09-12,09:55:30
40.3115999,116.7639099,0,0,40068.4136574074,2009-09-12,09:55:40
40.3127616,116.7659799,0,0,40068.4137731481,2009-09-12,09:55:50
40.3138549,116.7681183,0,0,40068.4138888889,2009-09-12,09:56:00
40.3149399,116.7702966,0,0,40068.4140046296,2009-09-12,09:56:10
40.3160249,116.7724633,0,0,40068.4141203704,2009-09-12,09:56:20
40.3171049,116.7746066,0,0,40068.4142361111,2009-09-12,09:56:30
40.3181883,116.7767766,0,0,40068.4143518518,2009-09-12,09:56:40
40.3192633,116.7789183,0,0,40068.4144675926,2009-09-12,09:56:50
40.3203383,116.7810632,0,0,40068.4145833333,2009-09-12,09:57:00
40.3214133,116.7832016,0,0,40068.4146990741,2009-09-12,09:57:10
40.3224916,116.7853499,0,0,40068.4148148148,2009-09-12,09:57:20
40.3235733,116.7874933,0,0,40068.4149305556,2009-09-12,09:57:30
40.32467,116.789655,0,0,40068.4150462963,2009-09-12,09:57:40
40.3257633,116.7918233,0,0,40068.415162037,2009-09-12,09:57:50
40.3268566,116.793985,0,0,40068.4152777778,2009-09-12,09:58:00
40.3279483,116.7961533,0,0,40068.4153935185,2009-09-12,09:58:10
40.3290233,116.7982783,0,0,40068.4155092593,2009-09-12,09:58:20
40.3300799,116.8004033,0,0,40068.415625,2009-09-12,09:58:30
40.3311583,116.8025433,0,0,40068.4157407407,2009-09-12,09:58:40
40.3322416,116.8046883,0,0,40068.4158564815,2009-09-12,09:58:50
40.3333133,116.8068016,0,0,40068.4159722222,2009-09-12,09:59:00
40.3343666,116.8089033,0,0,40068.416087963,2009-09-12,09:59:10
40.3354149,116.8110133,0,0,40068.4162037037,2009-09-12,09:59:20
40.3364916,116.8131466,0,0,40068.4163194444,2009-09-12,09:59:30
40.3375433,116.8152516,0,0,40068.4164351852,2009-09-12,09:59:40
40.3385866,116.81733,0,0,40068.4165509259,2009-09-12,09:59:50
40.3395066,116.8193266,0,0,40068.4166666667,2009-09-12,10:00:00
40.3398916,116.8215183,0,0,40068.4167824074,2009-09-12,10:00:10
40.3400366,116.8231966,0,0,40068.4168981481,2009-09-12,10:00:20
40.3400866,116.8234266,0,0,40068.4169212963,2009-09-12,10:00:22
40.3401316,116.8236149,0,0,40068.4169444444,2009-09-12,10:00:24
40.3401716,116.8237716,0,0,40068.4169675926,2009-09-12,10:00:26
40.3401983,116.823905,0,0,40068.4169907407,2009-09-12,10:00:28
40.3402166,116.8240316,0,0,40068.4170138889,2009-09-12,10:00:30
40.340225,116.8241383,0,0,40068.417037037,2009-09-12,10:00:32
40.3402283,116.8242383,0,0,40068.4170601852,2009-09-12,10:00:34
40.3402283,116.8243466,0,0,40068.4170833333,2009-09-12,10:00:36
40.3402233,116.8244399,0,0,40068.4171064815,2009-09-12,10:00:38
40.3402216,116.824505,0,0,40068.4171296296,2009-09-12,10:00:40
40.3402199,116.8245316,0,0,40068.4171527778,2009-09-12,10:00:42
40.3402149,116.8245466,0,0,40068.4171875,2009-09-12,10:00:45
40.3402066,116.8245366,0,0,40068.4172222222,2009-09-12,10:00:48
40.3402116,116.8245566,0,0,40068.4172569444,2009-09-12,10:00:51
40.3402183,116.8245866,0,0,40068.4172916667,2009-09-12,10:00:54
40.3402199,116.8246149,0,0,40068.4173263889,2009-09-12,10:00:57
40.3402199,116.8246316,0,0,40068.4173611111,2009-09-12,10:01:00
40.3402199,116.8246316,0,0,40068.4173726852,2009-09-12,10:01:01
40.3402166,116.8246366,0,0,40068.4173958333,2009-09-12,10:01:03
40.3402166,116.8246483,0,0,40068.4174305556,2009-09-12,10:01:06
40.3402166,116.8246483,0,0,40068.4175578704,2009-09-12,10:01:17
40.3402149,116.8246466,0,0,40068.4175810185,2009-09-12,10:01:19
40.3402166,116.824675,0,0,40068.4176157407,2009-09-12,10:01:22
40.3402233,116.8247066,0,0,40068.417650463,2009-09-12,10:01:25
40.3402316,116.8247333,0,0,40068.4176851852,2009-09-12,10:01:28
40.340245,116.8247649,0,0,40068.4177199074,2009-09-12,10:01:31
40.3402616,116.8247966,0,0,40068.4177546296,2009-09-12,10:01:34
40.3402699,116.824815,0,0,40068.4177893519,2009-09-12,10:01:37
40.3402649,116.8248316,0,0,40068.4178240741,2009-09-12,10:01:40
40.3403016,116.82494,0,0,40068.4178587963,2009-09-12,10:01:43
40.3403166,116.8249816,0,0,40068.4184027778,2009-09-12,10:02:30
40.3403233,116.8250166,0,0,40068.4184375,2009-09-12,10:02:33
40.3403266,116.8250349,0,0,40068.4184722222,2009-09-12,10:02:36
40.3403333,116.825065,0,0,40068.4185069444,2009-09-12,10:02:39
40.3403349,116.8250849,0,0,40068.4185416667,2009-09-12,10:02:42
40.34033,116.8251049,0,0,40068.4185763889,2009-09-12,10:02:45
40.3403516,116.8251849,0,0,40068.4186111111,2009-09-12,10:02:48
40.3403599,116.8252416,0,0,40068.4186342593,2009-09-12,10:02:50
40.3404433,116.8253933,0,0,40068.4186574074,2009-09-12,10:02:52
40.3405449,116.8256116,0,0,40068.4186805556,2009-09-12,10:02:54
40.3406149,116.8258233,0,0,40068.4187037037,2009-09-12,10:02:56
40.3406849,116.8260699,0,0,40068.4187268519,2009-09-12,10:02:58
40.3407466,116.8263283,0,0,40068.41875,2009-09-12,10:03:00
40.3408083,116.8265932,0,0,40068.4187731481,2009-09-12,10:03:02
40.3408766,116.8268649,0,0,40068.4187962963,2009-09-12,10:03:04
40.3409433,116.8271433,0,0,40068.4188194444,2009-09-12,10:03:06
40.3410149,116.8274316,0,0,40068.4188425926,2009-09-12,10:03:08
40.3410883,116.8277282,0,0,40068.4188657407,2009-09-12,10:03:10
40.3411649,116.8280316,0,0,40068.4188888889,2009-09-12,10:03:12
40.3412349,116.8283233,0,0,40068.418912037,2009-09-12,10:03:14
40.3412933,116.8286016,0,0,40068.4189351852,2009-09-12,10:03:16
40.3413266,116.8288733,0,0,40068.4189583333,2009-09-12,10:03:18
40.3413016,116.8291166,0,0,40068.4189814815,2009-09-12,10:03:20
40.3412383,116.8293499,0,0,40068.4190046296,2009-09-12,10:03:22
40.3410966,116.8295299,0,0,40068.4190277778,2009-09-12,10:03:24
40.3409316,116.8296216,0,0,40068.4190509259,2009-09-12,10:03:26
40.34075,116.8296133,0,0,40068.4190740741,2009-09-12,10:03:28
40.3405449,116.8295516,0,0,40068.4190972222,2009-09-12,10:03:30
40.3403899,116.8294049,0,0,40068.4191203704,2009-09-12,10:03:32
40.3403049,116.8292133,0,0,40068.4191435185,2009-09-12,10:03:34
40.3402566,116.8290083,0,0,40068.4191666667,2009-09-12,10:03:36
40.3402583,116.8288083,0,0,40068.4191898148,2009-09-12,10:03:38
40.3403233,116.8286083,0,0,40068.419212963,2009-09-12,10:03:40
40.3404216,116.8284,0,0,40068.4192361111,2009-09-12,10:03:42
40.3405483,116.8281983,0,0,40068.4192592593,2009-09-12,10:03:44
40.3407233,116.8280983,0,0,40068.4192824074,2009-09-12,10:03:46
40.3409016,116.8280416,0,0,40068.4193055556,2009-09-12,10:03:48
40.341065,116.8280199,0,0,40068.4193287037,2009-09-12,10:03:50
40.3411599,116.8279433,0,0,40068.4193518519,2009-09-12,10:03:52
40.3412766,116.8279883,0,0,40068.419375,2009-09-12,10:03:54
40.3414833,116.8279983,0,0,40068.4193981481,2009-09-12,10:03:56
40.3417466,116.8280082,0,0,40068.4194212963,2009-09-12,10:03:58
40.3420083,116.8279999,0,0,40068.4194444444,2009-09-12,10:04:00
40.3422799,116.8279883,0,0,40068.4194675926,2009-09-12,10:04:02
40.3425549,116.8279616,0,0,40068.4194907407,2009-09-12,10:04:04
40.3439433,116.82755,0,0,40068.4196064815,2009-09-12,10:04:14
40.3453849,116.82714,0,0,40068.4197222222,2009-09-12,10:04:24
40.34679,116.8267816,0,0,40068.419837963,2009-09-12,10:04:34
40.3482083,116.82641,0,0,40068.4199537037,2009-09-12,10:04:44
40.3496666,116.8262649,0,0,40068.4200694444,2009-09-12,10:04:54
40.3510966,116.8264216,0,0,40068.4201851852,2009-09-12,10:05:04
40.3524883,116.82689,0,0,40068.4203009259,2009-09-12,10:05:14
40.3538149,116.8274833,0,0,40068.4204166667,2009-09-12,10:05:24
40.3548866,116.82797,0,0,40068.4205324074,2009-09-12,10:05:34
40.3550266,116.8280333,0,0,40068.4205555556,2009-09-12,10:05:36
40.3551649,116.8280899,0,0,40068.4205787037,2009-09-12,10:05:38
40.3552983,116.8281399,0,0,40068.4206018519,2009-09-12,10:05:40
40.3554099,116.8281883,0,0,40068.420625,2009-09-12,10:05:42
40.3554866,116.8282216,0,0,40068.4206481481,2009-09-12,10:05:44
40.3555316,116.828235,0,0,40068.4206712963,2009-09-12,10:05:46
40.3555583,116.8282483,0,0,40068.4206944444,2009-09-12,10:05:48
40.3555649,116.8282916,0,0,40068.420787037,2009-09-12,10:05:56
40.3556183,116.8283149,0,0,40068.4208217593,2009-09-12,10:05:59
40.3556716,116.8283383,0,0,40068.4208449074,2009-09-12,10:06:01
40.3557433,116.8283699,0,0,40068.4208680556,2009-09-12,10:06:03
40.3558433,116.8284133,0,0,40068.4208912037,2009-09-12,10:06:05
40.3559566,116.8284616,0,0,40068.4209143519,2009-09-12,10:06:07
40.3560933,116.8285199,0,0,40068.4209375,2009-09-12,10:06:09
40.3562566,116.8285883,0,0,40068.4209606481,2009-09-12,10:06:11
40.3564316,116.828655,0,0,40068.4209837963,2009-09-12,10:06:13
40.3566166,116.8287349,0,0,40068.4210069444,2009-09-12,10:06:15
40.3568183,116.8288133,0,0,40068.4210300926,2009-09-12,10:06:17
40.3570383,116.828905,0,0,40068.4210532407,2009-09-12,10:06:19
40.3572683,116.8290099,0,0,40068.4210763889,2009-09-12,10:06:21
40.3574983,116.8291083,0,0,40068.421099537,2009-09-12,10:06:23
40.3577249,116.8292016,0,0,40068.4211226852,2009-09-12,10:06:25
40.3579499,116.8292899,0,0,40068.4211458333,2009-09-12,10:06:27
40.358155,116.8293649,0,0,40068.4211689815,2009-09-12,10:06:29
40.3583283,116.829425,0,0,40068.4211921296,2009-09-12,10:06:31
40.3584366,116.829465,0,0,40068.4212152778,2009-09-12,10:06:33
40.3584683,116.8294783,0,0,40068.421412037,2009-09-12,10:06:50
40.3585266,116.8294983,0,0,40068.4214467593,2009-09-12,10:06:53
40.3585849,116.8295183,0,0,40068.4214699074,2009-09-12,10:06:55
40.3586633,116.8295433,0,0,40068.4214930556,2009-09-12,10:06:57
40.3587683,116.8295766,0,0,40068.4215162037,2009-09-12,10:06:59
40.35889,116.8296149,0,0,40068.4215393519,2009-09-12,10:07:01
40.3590399,116.8296599,0,0,40068.4215625,2009-09-12,10:07:03
40.3592133,116.8297149,0,0,40068.4215856481,2009-09-12,10:07:05
40.3593983,116.8297683,0,0,40068.4216087963,2009-09-12,10:07:07
40.3596016,116.8298233,0,0,40068.4216319444,2009-09-12,10:07:09
40.3598249,116.8298799,0,0,40068.4216550926,2009-09-12,10:07:11
40.3600649,116.8299349,0,0,40068.4216782407,2009-09-12,10:07:13
40.3603233,116.8299933,0,0,40068.4217013889,2009-09-12,10:07:15
40.361665,116.8302916,0,0,40068.4218171296,2009-09-12,10:07:25
40.3630133,116.8306349,0,0,40068.4219328704,2009-09-12,10:07:35
40.3644416,116.8310266,0,0,40068.4220486111,2009-09-12,10:07:45
40.3656233,116.8313249,0,0,40068.4221643518,2009-09-12,10:07:55
40.3657316,116.83136,0,0,40068.4221875,2009-09-12,10:07:57
40.3657683,116.831375,0,0,40068.4222106481,2009-09-12,10:07:59
40.3657683,116.831375,0,0,40068.422349537,2009-09-12,10:08:11
40.36577,116.8313816,0,0,40068.4223726852,2009-09-12,10:08:13
40.3658316,116.8313866,0,0,40068.4224074074,2009-09-12,10:08:16
40.3658949,116.8313866,0,0,40068.4224305556,2009-09-12,10:08:18
40.3659833,116.8313933,0,0,40068.4224537037,2009-09-12,10:08:20
40.3661033,116.8314133,0,0,40068.4224768518,2009-09-12,10:08:22
40.3662449,116.8314433,0,0,40068.4225,2009-09-12,10:08:24
40.3664116,116.8314783,0,0,40068.4225231481,2009-09-12,10:08:26
40.3665933,116.8315116,0,0,40068.4225462963,2009-09-12,10:08:28
40.3667683,116.8315433,0,0,40068.4225694444,2009-09-12,10:08:30
40.3669283,116.8315766,0,0,40068.4225925926,2009-09-12,10:08:32
40.367075,116.8316149,0,0,40068.4226157407,2009-09-12,10:08:34
40.3671966,116.8316416,0,0,40068.4226388889,2009-09-12,10:08:36
40.3672899,116.83167,0,0,40068.422662037,2009-09-12,10:08:38
40.3673799,116.8316966,0,0,40068.4226851852,2009-09-12,10:08:40
40.3674733,116.8317133,0,0,40068.4227083333,2009-09-12,10:08:42
40.3675566,116.8317116,0,0,40068.4227314815,2009-09-12,10:08:44
40.3676299,116.831695,0,0,40068.4227546296,2009-09-12,10:08:46
40.3676916,116.8316566,0,0,40068.4227777778,2009-09-12,10:08:48
40.3677416,116.8315866,0,0,40068.4228009259,2009-09-12,10:08:50
40.3677799,116.8314933,0,0,40068.4228240741,2009-09-12,10:08:52
40.3678016,116.831375,0,0,40068.4228472222,2009-09-12,10:08:54
40.3678049,116.8312533,0,0,40068.4228703704,2009-09-12,10:08:56
40.3678066,116.8311099,0,0,40068.4228935185,2009-09-12,10:08:58
40.3677966,116.8309266,0,0,40068.4229166667,2009-09-12,10:09:00
40.3677866,116.8306399,0,0,40068.4229398148,2009-09-12,10:09:02
40.367775,116.8304116,0,0,40068.422962963,2009-09-12,10:09:04
40.3677799,116.8301933,0,0,40068.4229861111,2009-09-12,10:09:06
40.3677999,116.8299966,0,0,40068.4230092593,2009-09-12,10:09:08
40.3678283,116.82983,0,0,40068.4230324074,2009-09-12,10:09:10
40.36786,116.8296866,0,0,40068.4230555556,2009-09-12,10:09:12
40.3679099,116.8296233,0,0,40068.4230787037,2009-09-12,10:09:14
40.3679983,116.8296183,0,0,40068.4231018518,2009-09-12,10:09:16
40.36809,116.8296399,0,0,40068.423125,2009-09-12,10:09:18
40.3682133,116.8297083,0,0,40068.4231481481,2009-09-12,10:09:20
40.3683516,116.8298399,0,0,40068.4231712963,2009-09-12,10:09:22
40.3693366,116.83052,0,0,40068.4235763889,2009-09-12,10:09:57
40.3745266,116.8327966,0,0,40068.4248958333,2009-09-12,10:11:51
40.3744716,116.8329283,0,0,40068.4249189815,2009-09-12,10:11:53
40.3744483,116.8330033,0,0,40068.4249421296,2009-09-12,10:11:55
40.3744166,116.8329799,0,0,40068.4249652778,2009-09-12,10:11:57
40.37453,116.8330183,0,0,40068.4249884259,2009-09-12,10:11:59
40.3745699,116.8330049,0,0,40068.4250115741,2009-09-12,10:12:01
40.3746533,116.8329883,0,0,40068.4250347222,2009-09-12,10:12:03
40.3747583,116.8328499,0,0,40068.4250578704,2009-09-12,10:12:05
40.374775,116.8327183,0,0,40068.4250810185,2009-09-12,10:12:07
40.3747433,116.8327883,0,0,40068.4251041667,2009-09-12,10:12:09
40.3747466,116.8329366,0,0,40068.4251273148,2009-09-12,10:12:11
40.3748133,116.8330166,0,0,40068.425150463,2009-09-12,10:12:13
40.3748883,116.833095,0,0,40068.4251736111,2009-09-12,10:12:15
40.3749049,116.8332783,0,0,40068.4251967593,2009-09-12,10:12:17
40.3748899,116.8336183,0,0,40068.4252314815,2009-09-12,10:12:20
40.374795,116.8340216,0,0,40068.4252777778,2009-09-12,10:12:24
40.3747716,116.8342099,0,0,40068.4253009259,2009-09-12,10:12:26
40.3747783,116.8342616,0,0,40068.4253240741,2009-09-12,10:12:28
40.3749,116.8347749,0,0,40068.4253935185,2009-09-12,10:12:34
40.3750116,116.8348099,0,0,40068.4254166667,2009-09-12,10:12:36
40.3754849,116.835075,0,0,40068.4254861111,2009-09-12,10:12:42
40.3761499,116.8354299,0,0,40068.4255555556,2009-09-12,10:12:48
40.3764049,116.8355283,0,0,40068.4255787037,2009-09-12,10:12:50
40.3766366,116.835675,0,0,40068.4256018519,2009-09-12,10:12:52
40.3768149,116.835855,0,0,40068.425625,2009-09-12,10:12:54
40.3769266,116.8360783,0,0,40068.4256481482,2009-09-12,10:12:56
40.3770066,116.8363516,0,0,40068.4256712963,2009-09-12,10:12:58
40.3770749,116.8366566,0,0,40068.4256944444,2009-09-12,10:13:00
40.3771249,116.8384933,0,0,40068.4258101852,2009-09-12,10:13:10
40.37687,116.8413749,0,0,40068.4259259259,2009-09-12,10:13:20
40.3749433,116.85032,0,0,40068.4268171296,2009-09-12,10:14:37
40.3849133,116.8863866,0,0,40068.4406018518,2009-09-12,10:34:28
40.3855249,116.88587,0,0,40068.440625,2009-09-12,10:34:30
40.3853583,116.8840016,0,0,40068.4406712963,2009-09-12,10:34:34
40.385355,116.8840399,0,0,40068.4407060185,2009-09-12,10:34:37
40.3853466,116.8840866,0,0,40068.4407407407,2009-09-12,10:34:40
40.3853416,116.8841266,0,0,40068.440775463,2009-09-12,10:34:43
40.3853433,116.8841783,0,0,40068.4408101852,2009-09-12,10:34:46
40.3853516,116.8842283,0,0,40068.4408449074,2009-09-12,10:34:49
40.3853616,116.8842799,0,0,40068.4408796296,2009-09-12,10:34:52
40.3853666,116.8843199,0,0,40068.4409143519,2009-09-12,10:34:55
40.3853633,116.8843533,0,0,40068.4409490741,2009-09-12,10:34:58
40.3853683,116.8843766,0,0,40068.4409837963,2009-09-12,10:35:01
40.3853683,116.8843766,0,0,40068.4414351852,2009-09-12,10:35:40
40.3853716,116.8843833,0,0,40068.4414583333,2009-09-12,10:35:42
40.3853599,116.8843983,0,0,40068.4414930556,2009-09-12,10:35:45
40.385375,116.8843833,0,0,40068.4415277778,2009-09-12,10:35:48
40.3853866,116.8843466,0,0,40068.4415625,2009-09-12,10:35:51
40.3853933,116.8843233,0,0,40068.4415972222,2009-09-12,10:35:54
40.3853916,116.8843083,0,0,40068.4416319444,2009-09-12,10:35:57
40.3853999,116.8843116,0,0,40068.4417013889,2009-09-12,10:36:03
40.3853983,116.8843116,0,0,40068.4417592593,2009-09-12,10:36:08
40.3853983,116.8843116,0,0,40068.441875,2009-09-12,10:36:18
40.3853949,116.8843116,0,0,40068.4418981481,2009-09-12,10:36:20
40.3853883,116.8843266,0,0,40068.442025463,2009-09-12,10:36:31
40.3853883,116.8843266,0,0,40068.4423032407,2009-09-12,10:36:55
40.3853916,116.8843316,0,0,40068.4423263889,2009-09-12,10:36:57
40.3854016,116.88437,0,0,40068.4423611111,2009-09-12,10:37:00
40.3853699,116.884455,0,0,40068.4423958333,2009-09-12,10:37:03
40.3853333,116.8845016,0,0,40068.4424189815,2009-09-12,10:37:05
40.3853183,116.8845333,0,0,40068.442662037,2009-09-12,10:37:26
40.3853183,116.8845333,0,0,40068.4427199074,2009-09-12,10:37:31
40.3853116,116.884525,0,0,40068.4427430556,2009-09-12,10:37:33
40.3852949,116.8845233,0,0,40068.4428472222,2009-09-12,10:37:42
40.385285,116.8845233,0,0,40068.4428935185,2009-09-12,10:37:46
40.3852516,116.8845633,0,0,40068.4429282407,2009-09-12,10:37:49
40.3851849,116.8846166,0,0,40068.442962963,2009-09-12,10:37:52
40.3851049,116.8846883,0,0,40068.4429861111,2009-09-12,10:37:54
40.38504,116.8847316,0,0,40068.4430092593,2009-09-12,10:37:56
40.3849833,116.8847733,0,0,40068.4430324074,2009-09-12,10:37:58
40.3849266,116.8848016,0,0,40068.4430555556,2009-09-12,10:38:00
40.3848983,116.8848266,0,0,40068.4430787037,2009-09-12,10:38:02
40.3848883,116.8848383,0,0,40068.4431018519,2009-09-12,10:38:04
40.3848883,116.8848383,0,0,40068.4431134259,2009-09-12,10:38:05
40.3848933,116.8848449,0,0,40068.4431365741,2009-09-12,10:38:07
40.3849066,116.8848433,0,0,40068.4436574074,2009-09-12,10:38:52
40.3848583,116.8848666,0,0,40068.4436921296,2009-09-12,10:38:55
40.384815,116.88496,0,0,40068.4437152778,2009-09-12,10:38:57
40.3847783,116.8850583,0,0,40068.4437384259,2009-09-12,10:38:59
40.3848683,116.8851783,0,0,40068.4437615741,2009-09-12,10:39:01
40.3849183,116.885285,0,0,40068.4437847222,2009-09-12,10:39:03
40.38497,116.8853999,0,0,40068.4438078704,2009-09-12,10:39:05
40.3850316,116.8855016,0,0,40068.4438310185,2009-09-12,10:39:07
40.3850799,116.8856033,0,0,40068.4438541667,2009-09-12,10:39:09
40.3851883,116.885775,0,0,40068.4438773148,2009-09-12,10:39:11
40.3853283,116.8859366,0,0,40068.443900463,2009-09-12,10:39:13
40.3855066,116.8861299,0,0,40068.4439236111,2009-09-12,10:39:15
40.3856799,116.8863299,0,0,40068.4439467593,2009-09-12,10:39:17
40.3858849,116.8865166,0,0,40068.4439699074,2009-09-12,10:39:19
40.3860833,116.8866799,0,0,40068.4439930556,2009-09-12,10:39:21
40.3862833,116.8868216,0,0,40068.4440162037,2009-09-12,10:39:23
40.3865533,116.8869716,0,0,40068.4440393519,2009-09-12,10:39:25
40.3868799,116.8871166,0,0,40068.4440625,2009-09-12,10:39:27
40.3885599,116.8877833,0,0,40068.4441782407,2009-09-12,10:39:37
40.3901449,116.8884883,0,0,40068.4442939815,2009-09-12,10:39:47
40.3913549,116.8895599,0,0,40068.4444097222,2009-09-12,10:39:57
40.3922283,116.8910133,0,0,40068.444525463,2009-09-12,10:40:07
40.3928133,116.8927616,0,0,40068.4446412037,2009-09-12,10:40:17
40.3934216,116.8945933,0,0,40068.4447569444,2009-09-12,10:40:27
40.3939849,116.8965266,0,0,40068.4448726852,2009-09-12,10:40:37
40.3945999,116.898595,0,0,40068.4449884259,2009-09-12,10:40:47
40.395275,116.90074,0,0,40068.4451041667,2009-09-12,10:40:57
40.3960316,116.9029999,0,0,40068.4452199074,2009-09-12,10:41:07
40.3967316,116.905295,0,0,40068.4453356481,2009-09-12,10:41:17
40.3977066,116.90755,0,0,40068.4454513889,2009-09-12,10:41:27
40.3988716,116.9096933,0,0,40068.4455671296,2009-09-12,10:41:37
40.3997466,116.9117599,0,0,40068.4456828704,2009-09-12,10:41:47
40.4003583,116.9137083,0,0,40068.4457986111,2009-09-12,10:41:57
40.4008966,116.9154233,0,0,40068.4459143518,2009-09-12,10:42:07
40.4012016,116.9173366,0,0,40068.4460300926,2009-09-12,10:42:17
40.4013566,116.9195766,0,0,40068.4461458333,2009-09-12,10:42:27
40.4018166,116.9217333,0,0,40068.4462615741,2009-09-12,10:42:37
40.4028266,116.9236516,0,0,40068.4463773148,2009-09-12,10:42:47
40.4040516,116.9254649,0,0,40068.4464930556,2009-09-12,10:42:57
40.4052683,116.9273166,0,0,40068.4466087963,2009-09-12,10:43:07
40.4064199,116.9291,0,0,40068.446724537,2009-09-12,10:43:17
40.4075466,116.9306799,0,0,40068.4468402778,2009-09-12,10:43:27
40.4085033,116.9315833,0,0,40068.4469560185,2009-09-12,10:43:37
40.4086416,116.9317049,0,0,40068.4469791667,2009-09-12,10:43:39
40.408765,116.9318083,0,0,40068.4470023148,2009-09-12,10:43:41
40.4088716,116.9319133,0,0,40068.447025463,2009-09-12,10:43:43
40.40896,116.9320183,0,0,40068.4470486111,2009-09-12,10:43:45
40.4090483,116.9321199,0,0,40068.4470717593,2009-09-12,10:43:47
40.4091233,116.93223,0,0,40068.4470949074,2009-09-12,10:43:49
40.4092066,116.9323433,0,0,40068.4471180556,2009-09-12,10:43:51
40.4093083,116.9324716,0,0,40068.4471412037,2009-09-12,10:43:53
40.4093883,116.9326116,0,0,40068.4471643518,2009-09-12,10:43:55
40.4094549,116.9327399,0,0,40068.4471875,2009-09-12,10:43:57
40.4095016,116.9328783,0,0,40068.4472106481,2009-09-12,10:43:59
40.4095466,116.9330516,0,0,40068.4472337963,2009-09-12,10:44:01
40.40959,116.9332466,0,0,40068.4472569444,2009-09-12,10:44:03
40.4096283,116.9334583,0,0,40068.4472800926,2009-09-12,10:44:05
40.4096616,116.93367,0,0,40068.4473032407,2009-09-12,10:44:07
40.4096833,116.9338849,0,0,40068.4473263889,2009-09-12,10:44:09
40.4096933,116.9341233,0,0,40068.447349537,2009-09-12,10:44:11
40.4096783,116.9343883,0,0,40068.4473726852,2009-09-12,10:44:13
40.4096516,116.9346483,0,0,40068.4473958333,2009-09-12,10:44:15
40.4096299,116.9348949,0,0,40068.4474189815,2009-09-12,10:44:17
40.4096033,116.9351349,0,0,40068.4474421296,2009-09-12,10:44:19
40.4095683,116.9353999,0,0,40068.4474652778,2009-09-12,10:44:21
40.4095233,116.9357,0,0,40068.4474884259,2009-09-12,10:44:23
40.40948,116.936025,0,0,40068.4475115741,2009-09-12,10:44:25
40.409445,116.9363716,0,0,40068.4475347222,2009-09-12,10:44:27
40.4091749,116.9384166,0,0,40068.447650463,2009-09-12,10:44:37
40.408835,116.9404683,0,0,40068.4477662037,2009-09-12,10:44:47
40.4083716,116.9423066,0,0,40068.4478819444,2009-09-12,10:44:57
40.4075899,116.9444433,0,0,40068.4479976852,2009-09-12,10:45:07
40.4065566,116.9466816,0,0,40068.4481134259,2009-09-12,10:45:17
40.4057366,116.948915,0,0,40068.4482291667,2009-09-12,10:45:27
40.4052449,116.9511166,0,0,40068.4483449074,2009-09-12,10:45:37
40.4050899,116.9530516,0,0,40068.4484606481,2009-09-12,10:45:47
40.4049849,116.9549349,0,0,40068.4485763889,2009-09-12,10:45:57
40.4051416,116.9564916,0,0,40068.4486921296,2009-09-12,10:46:07
40.4051999,116.9567716,0,0,40068.4487152778,2009-09-12,10:46:09
40.4052499,116.9570683,0,0,40068.4487384259,2009-09-12,10:46:11
40.4053116,116.9573483,0,0,40068.4487615741,2009-09-12,10:46:13
40.4053766,116.9576516,0,0,40068.4487847222,2009-09-12,10:46:15
40.4054466,116.9579749,0,0,40068.4488078704,2009-09-12,10:46:17
40.4057749,116.959515,0,0,40068.4489236111,2009-09-12,10:46:27
40.4058299,116.9597983,0,0,40068.4489467593,2009-09-12,10:46:29
40.4058816,116.96006,0,0,40068.4489699074,2009-09-12,10:46:31
40.4059299,116.9603083,0,0,40068.4489930556,2009-09-12,10:46:33
40.4059783,116.9605549,0,0,40068.4490162037,2009-09-12,10:46:35
40.4060266,116.9608083,0,0,40068.4490393519,2009-09-12,10:46:37
40.4060733,116.96108,0,0,40068.4490625,2009-09-12,10:46:39
40.4061133,116.9613733,0,0,40068.4490856482,2009-09-12,10:46:41
40.4061399,116.961685,0,0,40068.4491087963,2009-09-12,10:46:43
40.40615,116.9620099,0,0,40068.4491319444,2009-09-12,10:46:45
40.4061383,116.9623499,0,0,40068.4491550926,2009-09-12,10:46:47
40.4058583,116.9641816,0,0,40068.4492708333,2009-09-12,10:46:57
40.4051166,116.9659683,0,0,40068.4493865741,2009-09-12,10:47:07
40.4043833,116.9675833,0,0,40068.4495023148,2009-09-12,10:47:17
40.403775,116.9691833,0,0,40068.4496180556,2009-09-12,10:47:27
40.4036216,116.9708249,0,0,40068.4497337963,2009-09-12,10:47:37
40.4036416,116.9711583,0,0,40068.4497569444,2009-09-12,10:47:39
40.4039516,116.9728083,0,0,40068.4498726852,2009-09-12,10:47:49
40.4045683,116.974435,0,0,40068.4499884259,2009-09-12,10:47:59
40.4053699,116.9759283,0,0,40068.4501041667,2009-09-12,10:48:09
40.4064716,116.9774133,0,0,40068.4502199074,2009-09-12,10:48:19
40.4077166,116.9788166,0,0,40068.4503356481,2009-09-12,10:48:29
40.4091466,116.9804516,0,0,40068.4504513889,2009-09-12,10:48:39
40.4104883,116.98203,0,0,40068.4505671296,2009-09-12,10:48:49
40.4117666,116.9835649,0,0,40068.4506828704,2009-09-12,10:48:59
40.4129499,116.9849649,0,0,40068.4507986111,2009-09-12,10:49:09
40.4142416,116.986205,0,0,40068.4509143519,2009-09-12,10:49:19
40.4154,116.9871866,0,0,40068.4510300926,2009-09-12,10:49:29
40.4167349,116.9883416,0,0,40068.4511458333,2009-09-12,10:49:39
40.4180183,116.9894549,0,0,40068.4512615741,2009-09-12,10:49:49
40.41945,116.99058,0,0,40068.4513773148,2009-09-12,10:49:59
40.42085,116.9913866,0,0,40068.4514930556,2009-09-12,10:50:09
40.4222133,116.9919883,0,0,40068.4516087963,2009-09-12,10:50:19
40.4235016,116.9925783,0,0,40068.451724537,2009-09-12,10:50:29
40.4249399,116.9932049,0,0,40068.4518402778,2009-09-12,10:50:39
40.4262999,116.9937933,0,0,40068.4519560185,2009-09-12,10:50:49
40.4274866,116.9942216,0,0,40068.4520717593,2009-09-12,10:50:59
40.42883,116.9948216,0,0,40068.4521875,2009-09-12,10:51:09
40.4290766,116.9949316,0,0,40068.4522106481,2009-09-12,10:51:11
40.4293366,116.9950383,0,0,40068.4522337963,2009-09-12,10:51:13
40.430835,116.99571,0,0,40068.452349537,2009-09-12,10:51:23
40.4322116,116.9962766,0,0,40068.4524652778,2009-09-12,10:51:33
40.4338083,116.9971366,0,0,40068.4525810185,2009-09-12,10:51:43
40.4351233,116.9980016,0,0,40068.4526967593,2009-09-12,10:51:53
40.4361483,116.998805,0,0,40068.4528125,2009-09-12,10:52:03
40.43635,116.998985,0,0,40068.4528356481,2009-09-12,10:52:05
40.43654,116.9991633,0,0,40068.4528587963,2009-09-12,10:52:07
40.4367366,116.999335,0,0,40068.4528819444,2009-09-12,10:52:09
40.436945,116.9995233,0,0,40068.4529050926,2009-09-12,10:52:11
40.4378449,117.0005533,0,0,40068.4530208333,2009-09-12,10:52:21
40.4380333,117.0007733,0,0,40068.4530439815,2009-09-12,10:52:23
40.4391816,117.0020716,0,0,40068.4531597222,2009-09-12,10:52:33
40.44026,117.0033766,0,0,40068.453275463,2009-09-12,10:52:43
40.4414816,117.0049166,0,0,40068.4533912037,2009-09-12,10:52:53
40.4426783,117.0062899,0,0,40068.4535069444,2009-09-12,10:53:03
40.44391,117.0073199,0,0,40068.4536226852,2009-09-12,10:53:13
40.4450433,117.0082516,0,0,40068.4537384259,2009-09-12,10:53:23
40.4461349,117.0091649,0,0,40068.4538541667,2009-09-12,10:53:33
40.4463316,117.0093416,0,0,40068.4538773148,2009-09-12,10:53:35
40.4465183,117.0095166,0,0,40068.453900463,2009-09-12,10:53:37
40.4467216,117.0096833,0,0,40068.4539236111,2009-09-12,10:53:39
40.4469333,117.0098449,0,0,40068.4539467593,2009-09-12,10:53:41
40.4471583,117.0100016,0,0,40068.4539699074,2009-09-12,10:53:43
40.4484433,117.0110066,0,0,40068.4540856481,2009-09-12,10:53:53
40.4498766,117.0120133,0,0,40068.4542013889,2009-09-12,10:54:03
40.4516049,117.0122783,0,0,40068.4543171296,2009-09-12,10:54:13
40.4534916,117.0121683,0,0,40068.4544328704,2009-09-12,10:54:23
40.45512,117.0129733,0,0,40068.4545486111,2009-09-12,10:54:33
40.4564483,117.0145383,0,0,40068.4546643518,2009-09-12,10:54:43
40.4574583,117.0158499,0,0,40068.4547800926,2009-09-12,10:54:53
40.4576316,117.0160516,0,0,40068.4548032407,2009-09-12,10:54:55
40.4577966,117.016245,0,0,40068.4548263889,2009-09-12,10:54:57
40.4579699,117.0164283,0,0,40068.454849537,2009-09-12,10:54:59
40.4581333,117.0166166,0,0,40068.4548726852,2009-09-12,10:55:01
40.4582733,117.0168183,0,0,40068.4548958333,2009-09-12,10:55:03
40.4584016,117.0170649,0,0,40068.4549189815,2009-09-12,10:55:05
40.4585316,117.0173333,0,0,40068.4549421296,2009-09-12,10:55:07
40.4586549,117.0176116,0,0,40068.4549652778,2009-09-12,10:55:09
40.4587633,117.01791,0,0,40068.4549884259,2009-09-12,10:55:11
40.459275,117.01961,0,0,40068.4551041667,2009-09-12,10:55:21
40.4604983,117.0208049,0,0,40068.4552199074,2009-09-12,10:55:31
40.4619116,117.0219616,0,0,40068.4553356481,2009-09-12,10:55:41
40.4632383,117.023765,0,0,40068.4554513889,2009-09-12,10:55:51
40.4650449,117.024685,0,0,40068.4555671296,2009-09-12,10:56:01
40.46699,117.0254833,0,0,40068.4556828704,2009-09-12,10:56:11
40.4690599,117.0263233,0,0,40068.4557986111,2009-09-12,10:56:21
40.470885,117.0272683,0,0,40068.4559143518,2009-09-12,10:56:31
40.4722766,117.0289433,0,0,40068.4560300926,2009-09-12,10:56:41
40.4737549,117.0305549,0,0,40068.4561458333,2009-09-12,10:56:51
40.475475,117.0315533,0,0,40068.4562615741,2009-09-12,10:57:01
40.477295,117.0323299,0,0,40068.4563773148,2009-09-12,10:57:11
40.4787366,117.0341583,0,0,40068.4564930556,2009-09-12,10:57:21
40.4801466,117.0361583,0,0,40068.4566087963,2009-09-12,10:57:31
40.4814199,117.0381883,0,0,40068.456724537,2009-09-12,10:57:41
40.4828199,117.0402316,0,0,40068.4568402778,2009-09-12,10:57:51
40.4845883,117.0417499,0,0,40068.4569560185,2009-09-12,10:58:01
40.48642,117.0429183,0,0,40068.4570717593,2009-09-12,10:58:11
40.4877166,117.0447516,0,0,40068.4571875,2009-09-12,10:58:21
40.4880316,117.0470249,0,0,40068.4573032407,2009-09-12,10:58:31
40.4892366,117.0487216,0,0,40068.4574189815,2009-09-12,10:58:41
40.4908066,117.0498549,0,0,40068.4575347222,2009-09-12,10:58:51
40.4922783,117.05112,0,0,40068.457650463,2009-09-12,10:59:01
40.4936599,117.05239,0,0,40068.4577662037,2009-09-12,10:59:11
40.4953916,117.0540799,0,0,40068.4578819444,2009-09-12,10:59:21
40.4970516,117.0557566,0,0,40068.4579976852,2009-09-12,10:59:31
40.4982699,117.0569149,0,0,40068.4581134259,2009-09-12,10:59:41
40.4989716,117.0579216,0,0,40068.4582291667,2009-09-12,10:59:51
40.4990549,117.0580849,0,0,40068.4582523148,2009-09-12,10:59:53
40.4991166,117.0582033,0,0,40068.458275463,2009-09-12,10:59:55
40.4990916,117.0582416,0,0,40068.4582986111,2009-09-12,10:59:57
40.49911,117.0583199,0,0,40068.4583217593,2009-09-12,10:59:59
40.4991,117.0583649,0,0,40068.4583449074,2009-09-12,11:00:01
40.4990883,117.0583899,0,0,40068.4583680556,2009-09-12,11:00:03
40.4990699,117.0583783,0,0,40068.4583912037,2009-09-12,11:00:05
40.49906,117.0583749,0,0,40068.4584259259,2009-09-12,11:00:08
40.4990533,117.0583949,0,0,40068.4584606481,2009-09-12,11:00:11
40.4990699,117.0584383,0,0,40068.4584953704,2009-09-12,11:00:14
40.499065,117.0584816,0,0,40068.4585300926,2009-09-12,11:00:17
40.4990883,117.0585483,0,0,40068.4585648148,2009-09-12,11:00:20
40.4991083,117.0585799,0,0,40068.458599537,2009-09-12,11:00:23
40.49913,117.0585983,0,0,40068.4586342593,2009-09-12,11:00:26
40.4991566,117.0586183,0,0,40068.4586689815,2009-09-12,11:00:29
40.4991749,117.0586399,0,0,40068.4587037037,2009-09-12,11:00:32
40.4991883,117.0586499,0,0,40068.4587384259,2009-09-12,11:00:35
40.4992083,117.0586649,0,0,40068.4587731481,2009-09-12,11:00:38
40.4992166,117.0586533,0,0,40068.4588078704,2009-09-12,11:00:41
40.4992299,117.0586433,0,0,40068.4588425926,2009-09-12,11:00:44
40.4992366,117.0586216,0,0,40068.4588773148,2009-09-12,11:00:47
40.4992299,117.058625,0,0,40068.458912037,2009-09-12,11:00:50
40.4992299,117.058625,0,0,40068.4590625,2009-09-12,11:01:03
40.4992233,117.0586216,0,0,40068.4590856481,2009-09-12,11:01:05
40.499235,117.0586566,0,0,40068.4591203704,2009-09-12,11:01:08
40.49924,117.0587166,0,0,40068.4591550926,2009-09-12,11:01:11
40.4992566,117.0587933,0,0,40068.4591898148,2009-09-12,11:01:14
40.4992666,117.0588716,0,0,40068.459224537,2009-09-12,11:01:17
40.4992633,117.0589066,0,0,40068.4592592593,2009-09-12,11:01:20
40.4992683,117.0589566,0,0,40068.4592939815,2009-09-12,11:01:23
40.4992799,117.0590383,0,0,40068.4593287037,2009-09-12,11:01:26
40.4992933,117.0590816,0,0,40068.4593518519,2009-09-12,11:01:28
40.4992916,117.0591199,0,0,40068.459375,2009-09-12,11:01:30
40.4992833,117.0591333,0,0,40068.4594212963,2009-09-12,11:01:34
40.4992916,117.0591566,0,0,40068.4594560185,2009-09-12,11:01:37
40.4993083,117.0591966,0,0,40068.4594907407,2009-09-12,11:01:40
40.4993499,117.0592183,0,0,40068.459525463,2009-09-12,11:01:43
40.4993733,117.0592466,0,0,40068.4595601852,2009-09-12,11:01:46
40.4993766,117.0592633,0,0,40068.4595949074,2009-09-12,11:01:49
40.4993466,117.05924,0,0,40068.4596296296,2009-09-12,11:01:52
40.499325,117.0592483,0,0,40068.46,2009-09-12,11:02:24
40.4993633,117.0593316,0,0,40068.4600347222,2009-09-12,11:02:27
40.499395,117.0594016,0,0,40068.4600578704,2009-09-12,11:02:29
40.4994233,117.059465,0,0,40068.4600810185,2009-09-12,11:02:31
40.4994466,117.05952,0,0,40068.4601041667,2009-09-12,11:02:33
40.4994683,117.0595683,0,0,40068.4601273148,2009-09-12,11:02:35
40.4994883,117.0596099,0,0,40068.460150463,2009-09-12,11:02:37
40.4995099,117.0596483,0,0,40068.4601851852,2009-09-12,11:02:40
40.4995216,117.0596733,0,0,40068.4602199074,2009-09-12,11:02:43
40.4995216,117.0596733,0,0,40068.4602314815,2009-09-12,11:02:44
40.49953,117.0596816,0,0,40068.4602546296,2009-09-12,11:02:46
40.4995483,117.0596999,0,0,40068.4602893519,2009-09-12,11:02:49
40.49957,117.0597333,0,0,40068.4603240741,2009-09-12,11:02:52
40.4995949,117.0597666,0,0,40068.4603587963,2009-09-12,11:02:55
40.4996149,117.0598116,0,0,40068.4603935185,2009-09-12,11:02:58
40.4996566,117.0598866,0,0,40068.4604282407,2009-09-12,11:03:01
40.4996933,117.0599516,0,0,40068.4604513889,2009-09-12,11:03:03
40.4997266,117.0600116,0,0,40068.460474537,2009-09-12,11:03:05
40.4997549,117.0600716,0,0,40068.4604976852,2009-09-12,11:03:07
40.4997883,117.060135,0,0,40068.4605208333,2009-09-12,11:03:09
40.4998166,117.0601983,0,0,40068.4605439815,2009-09-12,11:03:11
40.4998266,117.0602316,0,0,40068.4605671296,2009-09-12,11:03:13
40.4998416,117.0602999,0,0,40068.4606018519,2009-09-12,11:03:16
40.4998383,117.0603199,0,0,40068.4606365741,2009-09-12,11:03:19
40.4998399,117.0603666,0,0,40068.4606712963,2009-09-12,11:03:22
40.4998583,117.0604116,0,0,40068.4607060185,2009-09-12,11:03:25
40.4998716,117.0604366,0,0,40068.4607407407,2009-09-12,11:03:28
40.4998949,117.0604633,0,0,40068.460775463,2009-09-12,11:03:31
40.499915,117.0604816,0,0,40068.4608101852,2009-09-12,11:03:34
40.4999333,117.060495,0,0,40068.4608449074,2009-09-12,11:03:37
40.4999599,117.0605049,0,0,40068.4608796296,2009-09-12,11:03:40
40.4999783,117.060515,0,0,40068.4609143519,2009-09-12,11:03:43
40.4999916,117.0605216,0,0,40068.4609490741,2009-09-12,11:03:46
40.4999916,117.0605216,0,0,40068.4610763889,2009-09-12,11:03:57
40.4999983,117.0605199,0,0,40068.461099537,2009-09-12,11:03:59
40.5000283,117.0605783,0,0,40068.4611342593,2009-09-12,11:04:02
40.500055,117.0606449,0,0,40068.4611574074,2009-09-12,11:04:04
40.5000866,117.0607266,0,0,40068.4611805556,2009-09-12,11:04:06
40.5001149,117.0608099,0,0,40068.4612037037,2009-09-12,11:04:08
40.5001483,117.0608883,0,0,40068.4612268518,2009-09-12,11:04:10
40.5001899,117.0609583,0,0,40068.46125,2009-09-12,11:04:12
40.5002249,117.0610399,0,0,40068.4612731481,2009-09-12,11:04:14
40.5002633,117.0611133,0,0,40068.4612962963,2009-09-12,11:04:16
40.5003033,117.0611666,0,0,40068.4613194444,2009-09-12,11:04:18
40.5003283,117.0612216,0,0,40068.4613425926,2009-09-12,11:04:20
40.5003433,117.0612916,0,0,40068.4613657407,2009-09-12,11:04:22
40.5003649,117.0613766,0,0,40068.4613888889,2009-09-12,11:04:24
40.5003916,117.0614716,0,0,40068.461412037,2009-09-12,11:04:26
40.5004233,117.0615666,0,0,40068.4614351852,2009-09-12,11:04:28
40.5004533,117.0616616,0,0,40068.4614583333,2009-09-12,11:04:30
40.500475,117.061745,0,0,40068.4614814815,2009-09-12,11:04:32
40.50049,117.061815,0,0,40068.4615046296,2009-09-12,11:04:34
40.5005033,117.0618799,0,0,40068.4615277778,2009-09-12,11:04:36
40.5005233,117.0619633,0,0,40068.4615509259,2009-09-12,11:04:38
40.5005533,117.0620699,0,0,40068.4615740741,2009-09-12,11:04:40
40.5005833,117.0621933,0,0,40068.4615972222,2009-09-12,11:04:42
40.50063,117.06233,0,0,40068.4616203704,2009-09-12,11:04:44
40.5006883,117.0624833,0,0,40068.4616435185,2009-09-12,11:04:46
40.5007633,117.0626416,0,0,40068.4616666667,2009-09-12,11:04:48
40.5008466,117.0627916,0,0,40068.4616898148,2009-09-12,11:04:50
40.5009566,117.0629599,0,0,40068.461712963,2009-09-12,11:04:52
40.5010966,117.0631383,0,0,40068.4617361111,2009-09-12,11:04:54
40.5013066,117.0632866,0,0,40068.4617592593,2009-09-12,11:04:56
40.5015116,117.0634666,0,0,40068.4617824074,2009-09-12,11:04:58
40.5017183,117.06367,0,0,40068.4618055556,2009-09-12,11:05:00
40.5019366,117.0638783,0,0,40068.4618287037,2009-09-12,11:05:02
40.5031483,117.0650099,0,0,40068.4619444444,2009-09-12,11:05:12
40.5045016,117.0661383,0,0,40068.4620601852,2009-09-12,11:05:22
40.5059383,117.0673783,0,0,40068.4621759259,2009-09-12,11:05:32
40.5073583,117.068785,0,0,40068.4622916667,2009-09-12,11:05:42
40.5085916,117.0703533,0,0,40068.4624074074,2009-09-12,11:05:52
40.509645,117.0720416,0,0,40068.4625231481,2009-09-12,11:06:02
40.510725,117.0737099,0,0,40068.4626388889,2009-09-12,11:06:12
40.5118216,117.0756966,0,0,40068.4627546296,2009-09-12,11:06:22
40.5127283,117.0779333,0,0,40068.4628703704,2009-09-12,11:06:32
40.5133883,117.0802266,0,0,40068.4629861111,2009-09-12,11:06:42
40.5139999,117.0828099,0,0,40068.4631018518,2009-09-12,11:06:52
40.5146799,117.0854983,0,0,40068.4632175926,2009-09-12,11:07:02
40.5156633,117.0877566,0,0,40068.4633333333,2009-09-12,11:07:12
40.5168799,117.0897983,0,0,40068.4634490741,2009-09-12,11:07:22
40.5180716,117.091865,0,0,40068.4635648148,2009-09-12,11:07:32
40.51926,117.0938633,0,0,40068.4636805556,2009-09-12,11:07:42
40.520515,117.0957716,0,0,40068.4637962963,2009-09-12,11:07:52
40.5218016,117.0976033,0,0,40068.463912037,2009-09-12,11:08:02
40.52303,117.0993166,0,0,40068.4640277778,2009-09-12,11:08:12
40.52418,117.1008566,0,0,40068.4641435185,2009-09-12,11:08:22
40.525285,117.10227,0,0,40068.4642592593,2009-09-12,11:08:32
40.5266433,117.1035299,0,0,40068.464375,2009-09-12,11:08:42
40.5284416,117.103755,0,0,40068.4644907407,2009-09-12,11:08:52
40.53031,117.1038983,0,0,40068.4646064815,2009-09-12,11:09:02
40.5322283,117.1043433,0,0,40068.4647222222,2009-09-12,11:09:12
40.5338049,117.1055416,0,0,40068.464837963,2009-09-12,11:09:22
40.5352933,117.1069916,0,0,40068.4649537037,2009-09-12,11:09:32
40.5366066,117.1082933,0,0,40068.4650694444,2009-09-12,11:09:42
40.5375366,117.109655,0,0,40068.4651851852,2009-09-12,11:09:52
40.5377049,117.1110583,0,0,40068.4653009259,2009-09-12,11:10:02
40.5377082,117.111275,0,0,40068.4653240741,2009-09-12,11:10:04
40.53771,117.1114833,0,0,40068.4653472222,2009-09-12,11:10:06
40.5377082,117.11169,0,0,40068.4653703704,2009-09-12,11:10:08
40.5377116,117.1119016,0,0,40068.4653935185,2009-09-12,11:10:10
40.5377149,117.1121183,0,0,40068.4654166667,2009-09-12,11:10:12
40.5377166,117.112335,0,0,40068.4654398148,2009-09-12,11:10:14
40.5377216,117.1125533,0,0,40068.465462963,2009-09-12,11:10:16
40.5377216,117.1127816,0,0,40068.4654861111,2009-09-12,11:10:18
40.5377082,117.1130166,0,0,40068.4655092593,2009-09-12,11:10:20
40.5376666,117.1132449,0,0,40068.4655324074,2009-09-12,11:10:22
40.5376166,117.1134816,0,0,40068.4655555556,2009-09-12,11:10:24
40.5375616,117.1137183,0,0,40068.4655787037,2009-09-12,11:10:26
40.5375099,117.1139416,0,0,40068.4656018519,2009-09-12,11:10:28
40.5374532,117.1141783,0,0,40068.465625,2009-09-12,11:10:30
40.537385,117.1144416,0,0,40068.4656481481,2009-09-12,11:10:32
40.5373099,117.1147283,0,0,40068.4656712963,2009-09-12,11:10:34
40.5372316,117.1150366,0,0,40068.4656944444,2009-09-12,11:10:36
40.5367333,117.1168199,0,0,40068.4658101852,2009-09-12,11:10:46
40.5362699,117.1185316,0,0,40068.4659259259,2009-09-12,11:10:56
40.5361916,117.1188166,0,0,40068.4659490741,2009-09-12,11:10:58
40.5361466,117.1190366,0,0,40068.4659722222,2009-09-12,11:11:00
40.5361299,117.1192066,0,0,40068.4659953704,2009-09-12,11:11:02
40.5361633,117.1193116,0,0,40068.4660185185,2009-09-12,11:11:04
40.5362216,117.119375,0,0,40068.4660416667,2009-09-12,11:11:06
40.5363133,117.1194033,0,0,40068.4660648148,2009-09-12,11:11:08
40.5364366,117.119445,0,0,40068.466087963,2009-09-12,11:11:10
40.5365816,117.1194549,0,0,40068.4661111111,2009-09-12,11:11:12
40.5367483,117.1194933,0,0,40068.4661342593,2009-09-12,11:11:14
40.5369316,117.1195516,0,0,40068.4661574074,2009-09-12,11:11:16
40.5371399,117.1196299,0,0,40068.4661805556,2009-09-12,11:11:18
40.5373282,117.1197283,0,0,40068.4662037037,2009-09-12,11:11:20
40.5375183,117.1198399,0,0,40068.4662268519,2009-09-12,11:11:22
40.5376983,117.1199349,0,0,40068.46625,2009-09-12,11:11:24
40.5378649,117.1199916,0,0,40068.4662731481,2009-09-12,11:11:26
40.5380282,117.1200883,0,0,40068.4662962963,2009-09-12,11:11:28
40.5381633,117.1202016,0,0,40068.4663194444,2009-09-12,11:11:30
40.5382649,117.120305,0,0,40068.4663425926,2009-09-12,11:11:32
40.5383066,117.1204266,0,0,40068.4663657407,2009-09-12,11:11:34
40.5383883,117.1205816,0,0,40068.4663888889,2009-09-12,11:11:36
40.5384333,117.120755,0,0,40068.466412037,2009-09-12,11:11:38
40.5384749,117.1209399,0,0,40068.4664351852,2009-09-12,11:11:40
40.5385249,117.1211499,0,0,40068.4664583333,2009-09-12,11:11:42
40.53859,117.1213633,0,0,40068.4664814815,2009-09-12,11:11:44
40.5386533,117.1215949,0,0,40068.4665046296,2009-09-12,11:11:46
40.5386933,117.1218566,0,0,40068.4665277778,2009-09-12,11:11:48
40.5387499,117.122125,0,0,40068.4665509259,2009-09-12,11:11:50
40.5387816,117.1224216,0,0,40068.4665740741,2009-09-12,11:11:52
40.5388,117.122735,0,0,40068.4665972222,2009-09-12,11:11:54
40.5388316,117.1230616,0,0,40068.4666203704,2009-09-12,11:11:56
40.5390566,117.1247499,0,0,40068.4667361111,2009-09-12,11:12:06
40.5394133,117.1263416,0,0,40068.4668518519,2009-09-12,11:12:16
40.5401633,117.1280016,0,0,40068.4669675926,2009-09-12,11:12:26
40.541255,117.1297816,0,0,40068.4670833333,2009-09-12,11:12:36
40.542415,117.1315733,0,0,40068.4671990741,2009-09-12,11:12:46
40.5435999,117.1333783,0,0,40068.4673148148,2009-09-12,11:12:56
40.5448383,117.1350116,0,0,40068.4674305556,2009-09-12,11:13:06
40.5463266,117.1362983,0,0,40068.4675462963,2009-09-12,11:13:16
40.547925,117.1375766,0,0,40068.467662037,2009-09-12,11:13:26
40.5494699,117.1387366,0,0,40068.4677777778,2009-09-12,11:13:36
40.5510433,117.1394199,0,0,40068.4678935185,2009-09-12,11:13:46
40.5524416,117.1402649,0,0,40068.4680092593,2009-09-12,11:13:56
40.5538749,117.1413649,0,0,40068.468125,2009-09-12,11:14:06
40.5553116,117.1423433,0,0,40068.4682407407,2009-09-12,11:14:16
40.5568149,117.1426999,0,0,40068.4683564815,2009-09-12,11:14:26
40.5581932,117.1430133,0,0,40068.4684722222,2009-09-12,11:14:36
40.559655,117.1434366,0,0,40068.468587963,2009-09-12,11:14:46
40.5610799,117.1439266,0,0,40068.4687037037,2009-09-12,11:14:56
40.5623949,117.1444099,0,0,40068.4688194444,2009-09-12,11:15:06
40.5637133,117.1448633,0,0,40068.4689351852,2009-09-12,11:15:16
40.5639416,117.1449433,0,0,40068.4689583333,2009-09-12,11:15:18
40.5641549,117.1450116,0,0,40068.4689814815,2009-09-12,11:15:20
40.5643583,117.1450749,0,0,40068.4690046296,2009-09-12,11:15:22
40.5645216,117.1451266,0,0,40068.4690277778,2009-09-12,11:15:24
40.5646466,117.1451633,0,0,40068.4690509259,2009-09-12,11:15:26
40.5647749,117.1451799,0,0,40068.4690740741,2009-09-12,11:15:28
40.5649166,117.1452066,0,0,40068.4690972222,2009-09-12,11:15:30
40.5650733,117.1452633,0,0,40068.4691203704,2009-09-12,11:15:32
40.5652216,117.14533,0,0,40068.4691435185,2009-09-12,11:15:34
40.5653649,117.1453949,0,0,40068.4691666667,2009-09-12,11:15:36
40.5655049,117.1454649,0,0,40068.4691898148,2009-09-12,11:15:38
40.5656366,117.1455249,0,0,40068.469212963,2009-09-12,11:15:40
40.5657699,117.1455816,0,0,40068.4692361111,2009-09-12,11:15:42
40.5659032,117.1456399,0,0,40068.4692592593,2009-09-12,11:15:44
40.5660282,117.1456949,0,0,40068.4692824074,2009-09-12,11:15:46
40.5661249,117.1457366,0,0,40068.4693055556,2009-09-12,11:15:48
40.5662283,117.1457799,0,0,40068.4693287037,2009-09-12,11:15:50
40.5663333,117.1458249,0,0,40068.4693518518,2009-09-12,11:15:52
40.5664249,117.1458716,0,0,40068.469375,2009-09-12,11:15:54
40.5664883,117.1459133,0,0,40068.4693981481,2009-09-12,11:15:56
40.5665383,117.1459366,0,0,40068.4694212963,2009-09-12,11:15:58
40.5665816,117.1459483,0,0,40068.4694560185,2009-09-12,11:16:01
40.5666916,117.1460033,0,0,40068.4694907407,2009-09-12,11:16:04
40.5668083,117.1460583,0,0,40068.4695138889,2009-09-12,11:16:06
40.5669566,117.1461283,0,0,40068.469537037,2009-09-12,11:16:08
40.5671249,117.1462083,0,0,40068.4695601852,2009-09-12,11:16:10
40.5673149,117.1462949,0,0,40068.4695833333,2009-09-12,11:16:12
40.5675099,117.1463833,0,0,40068.4696064815,2009-09-12,11:16:14
40.5677049,117.1464683,0,0,40068.4696296296,2009-09-12,11:16:16
40.5679166,117.1465533,0,0,40068.4696527778,2009-09-12,11:16:18
40.5681316,117.14664,0,0,40068.4696759259,2009-09-12,11:16:20
40.5683566,117.1467299,0,0,40068.4696990741,2009-09-12,11:16:22
40.5685932,117.1468116,0,0,40068.4697222222,2009-09-12,11:16:24
40.5688383,117.1469033,0,0,40068.4697453704,2009-09-12,11:16:26
40.5702166,117.1474716,0,0,40068.4698611111,2009-09-12,11:16:36
40.5714183,117.14801,0,0,40068.4699768518,2009-09-12,11:16:46
40.571635,117.1481016,0,0,40068.47,2009-09-12,11:16:48
40.5718699,117.1482033,0,0,40068.4700231481,2009-09-12,11:16:50
40.5731399,117.1487516,0,0,40068.4701388889,2009-09-12,11:17:00
40.5745699,117.1494149,0,0,40068.4702546296,2009-09-12,11:17:10
40.5757783,117.1499933,0,0,40068.4703703704,2009-09-12,11:17:20
40.5760266,117.1501016,0,0,40068.4703935185,2009-09-12,11:17:22
40.5772883,117.1509133,0,0,40068.4705092593,2009-09-12,11:17:32
40.5785466,117.1518933,0,0,40068.470625,2009-09-12,11:17:42
40.5797566,117.1529749,0,0,40068.4707407407,2009-09-12,11:17:52
40.5808949,117.1542333,0,0,40068.4708564815,2009-09-12,11:18:02
40.5819116,117.155875,0,0,40068.4709722222,2009-09-12,11:18:12
40.5830366,117.1575566,0,0,40068.471087963,2009-09-12,11:18:22
40.5842533,117.1589616,0,0,40068.4712037037,2009-09-12,11:18:32
40.5853016,117.1599666,0,0,40068.4713194444,2009-09-12,11:18:42
40.58663,117.1610066,0,0,40068.4714351852,2009-09-12,11:18:52
40.5882,117.1621399,0,0,40068.4715509259,2009-09-12,11:19:02
40.5899549,117.1632283,0,0,40068.4716666667,2009-09-12,11:19:12
40.5918199,117.1643916,0,0,40068.4717824074,2009-09-12,11:19:22
40.59372,117.1656033,0,0,40068.4718981481,2009-09-12,11:19:32
40.5954216,117.1667083,0,0,40068.4720138889,2009-09-12,11:19:42
40.5971066,117.1677716,0,0,40068.4721296296,2009-09-12,11:19:52
40.5989066,117.1688116,0,0,40068.4722453704,2009-09-12,11:20:02
40.6008633,117.1695783,0,0,40068.4723611111,2009-09-12,11:20:12
40.6027633,117.1702549,0,0,40068.4724768519,2009-09-12,11:20:22
40.6044833,117.1707399,0,0,40068.4725925926,2009-09-12,11:20:32
40.6059916,117.1706233,0,0,40068.4727083333,2009-09-12,11:20:42
40.6074816,117.171005,0,0,40068.4728240741,2009-09-12,11:20:52
40.608895,117.1723116,0,0,40068.4729398148,2009-09-12,11:21:02
40.6105482,117.1734833,0,0,40068.4730555556,2009-09-12,11:21:12
40.6122683,117.1743116,0,0,40068.4731712963,2009-09-12,11:21:22
40.6137649,117.1753833,0,0,40068.473287037,2009-09-12,11:21:32
40.6150616,117.1763766,0,0,40068.4734027778,2009-09-12,11:21:42
40.6165149,117.1764466,0,0,40068.4735185185,2009-09-12,11:21:52
40.61806,117.1761566,0,0,40068.4736342593,2009-09-12,11:22:02
40.6196383,117.1759499,0,0,40068.47375,2009-09-12,11:22:12
40.6213416,117.175805,0,0,40068.4738657407,2009-09-12,11:22:22
40.6229449,117.1751166,0,0,40068.4739814815,2009-09-12,11:22:32
40.6244383,117.1745533,0,0,40068.4740972222,2009-09-12,11:22:42
40.62574,117.1752649,0,0,40068.474212963,2009-09-12,11:22:52
40.6258966,117.1754699,0,0,40068.4742361111,2009-09-12,11:22:54
40.6260399,117.1756733,0,0,40068.4742592593,2009-09-12,11:22:56
40.626175,117.1759133,0,0,40068.4742824074,2009-09-12,11:22:58
40.6262983,117.1761983,0,0,40068.4743055556,2009-09-12,11:23:00
40.6264099,117.1764883,0,0,40068.4743287037,2009-09-12,11:23:02
40.6265216,117.1767766,0,0,40068.4743518519,2009-09-12,11:23:04
40.6266566,117.17708,0,0,40068.474375,2009-09-12,11:23:06
40.6273983,117.178825,0,0,40068.4744907407,2009-09-12,11:23:16
40.6281782,117.1807683,0,0,40068.4746064815,2009-09-12,11:23:26
40.6289433,117.1826066,0,0,40068.4747222222,2009-09-12,11:23:36
40.6299066,117.1841949,0,0,40068.474837963,2009-09-12,11:23:46
40.6311416,117.18512,0,0,40068.4749537037,2009-09-12,11:23:56
40.6325199,117.1855466,0,0,40068.4750694444,2009-09-12,11:24:06
40.6337349,117.1854283,0,0,40068.4751851852,2009-09-12,11:24:16
40.6339049,117.1853783,0,0,40068.4752083333,2009-09-12,11:24:18
40.6340916,117.1853083,0,0,40068.4752314815,2009-09-12,11:24:20
40.6342916,117.1852333,0,0,40068.4752546296,2009-09-12,11:24:22
40.634485,117.1851616,0,0,40068.4752777778,2009-09-12,11:24:24
40.63468,117.1850983,0,0,40068.4753009259,2009-09-12,11:24:26
40.6348716,117.1850349,0,0,40068.4753240741,2009-09-12,11:24:28
40.6350549,117.18497,0,0,40068.4753472222,2009-09-12,11:24:30
40.6352366,117.1849033,0,0,40068.4753703704,2009-09-12,11:24:32
40.6354216,117.1848316,0,0,40068.4753935185,2009-09-12,11:24:34
40.6355933,117.1847716,0,0,40068.4754166667,2009-09-12,11:24:36
40.6357399,117.1847183,0,0,40068.4754398148,2009-09-12,11:24:38
40.6358583,117.1846783,0,0,40068.475462963,2009-09-12,11:24:40
40.63597,117.1846466,0,0,40068.4754861111,2009-09-12,11:24:42
40.6360866,117.1846166,0,0,40068.4755092593,2009-09-12,11:24:44
40.6362249,117.1845899,0,0,40068.4755324074,2009-09-12,11:24:46
40.6363716,117.1845749,0,0,40068.4755555556,2009-09-12,11:24:48
40.6365249,117.1845749,0,0,40068.4755787037,2009-09-12,11:24:50
40.6366916,117.184595,0,0,40068.4756018519,2009-09-12,11:24:52
40.6368683,117.1846316,0,0,40068.475625,2009-09-12,11:24:54
40.6370466,117.1846833,0,0,40068.4756481481,2009-09-12,11:24:56
40.6372149,117.1847566,0,0,40068.4756712963,2009-09-12,11:24:58
40.6374016,117.1848483,0,0,40068.4756944444,2009-09-12,11:25:00
40.6375899,117.1849483,0,0,40068.4757175926,2009-09-12,11:25:02
40.6377883,117.1850616,0,0,40068.4757407407,2009-09-12,11:25:04
40.6379849,117.18518,0,0,40068.4757638889,2009-09-12,11:25:06
40.6381783,117.1852949,0,0,40068.475787037,2009-09-12,11:25:08
40.6383782,117.18539,0,0,40068.4758101852,2009-09-12,11:25:10
40.6385833,117.1855049,0,0,40068.4758333333,2009-09-12,11:25:12
40.6387733,117.1856083,0,0,40068.4758564815,2009-09-12,11:25:14
40.6389633,117.1856566,0,0,40068.4758796296,2009-09-12,11:25:16
40.6391449,117.1856966,0,0,40068.4759027778,2009-09-12,11:25:18
40.639335,117.1857149,0,0,40068.4759259259,2009-09-12,11:25:20
40.6395266,117.1856916,0,0,40068.4759490741,2009-09-12,11:25:22
40.6397266,117.1856533,0,0,40068.4759722222,2009-09-12,11:25:24
40.6399533,117.1856316,0,0,40068.4759953704,2009-09-12,11:25:26
40.64019,117.1855983,0,0,40068.4760185185,2009-09-12,11:25:28
40.6404349,117.1855666,0,0,40068.4760416667,2009-09-12,11:25:30
40.6406899,117.1855433,0,0,40068.4760648148,2009-09-12,11:25:32
40.6409333,117.1855183,0,0,40068.476087963,2009-09-12,11:25:34
40.6411816,117.1854866,0,0,40068.4761111111,2009-09-12,11:25:36
40.6424499,117.1853166,0,0,40068.4762268519,2009-09-12,11:25:46
40.64365,117.18544,0,0,40068.4763425926,2009-09-12,11:25:56
40.645175,117.185895,0,0,40068.4764583333,2009-09-12,11:26:06
40.6465766,117.185155,0,0,40068.4765740741,2009-09-12,11:26:16
40.6476533,117.1834783,0,0,40068.4766898148,2009-09-12,11:26:26
40.6488733,117.1818166,0,0,40068.4768055556,2009-09-12,11:26:36
40.6502883,117.1803533,0,0,40068.4769212963,2009-09-12,11:26:46
40.6509983,117.1784016,0,0,40068.477037037,2009-09-12,11:26:56
40.65147,117.1761266,0,0,40068.4771527778,2009-09-12,11:27:06
40.6525383,117.1746033,0,0,40068.4772685185,2009-09-12,11:27:16
40.6541283,117.1741583,0,0,40068.4773842593,2009-09-12,11:27:26
40.655395,117.1737716,0,0,40068.4775,2009-09-12,11:27:36
40.655605,117.1736116,0,0,40068.4775347222,2009-09-12,11:27:39
40.6557649,117.1734633,0,0,40068.4775578704,2009-09-12,11:27:41
40.6559266,117.1732699,0,0,40068.4775810185,2009-09-12,11:27:43
40.6560866,117.1730483,0,0,40068.4776041667,2009-09-12,11:27:45
40.6562533,117.1727883,0,0,40068.4776273148,2009-09-12,11:27:47
40.6572633,117.1710416,0,0,40068.4777546296,2009-09-12,11:27:58
40.6581766,117.16931,0,0,40068.4778703704,2009-09-12,11:28:08
40.65856,117.1673916,0,0,40068.4779861111,2009-09-12,11:28:18
40.6586033,117.1654749,0,0,40068.4781018518,2009-09-12,11:28:28
40.6586166,117.1635516,0,0,40068.4782175926,2009-09-12,11:28:38
40.6586199,117.1617516,0,0,40068.4783333333,2009-09-12,11:28:48
40.6587533,117.1598349,0,0,40068.4784490741,2009-09-12,11:28:58
40.6592316,117.1580349,0,0,40068.4785648148,2009-09-12,11:29:08
40.6593516,117.1577216,0,0,40068.478587963,2009-09-12,11:29:10
40.6599616,117.155875,0,0,40068.4787037037,2009-09-12,11:29:20
40.6608399,117.1538233,0,0,40068.4788194444,2009-09-12,11:29:30
40.6620383,117.1522316,0,0,40068.4789351852,2009-09-12,11:29:40
40.6639083,117.1515583,0,0,40068.4790509259,2009-09-12,11:29:50
40.6654449,117.1524333,0,0,40068.4791666667,2009-09-12,11:30:00
40.6671266,117.1535499,0,0,40068.4792824074,2009-09-12,11:30:10
40.6688183,117.1528933,0,0,40068.4793981481,2009-09-12,11:30:20
40.6699683,117.1515433,0,0,40068.4795138889,2009-09-12,11:30:30
40.6711949,117.1512283,0,0,40068.4796296296,2009-09-12,11:30:40
40.6714416,117.1512899,0,0,40068.4796527778,2009-09-12,11:30:42
40.6716683,117.15139,0,0,40068.4796759259,2009-09-12,11:30:44
40.671885,117.1515266,0,0,40068.4796990741,2009-09-12,11:30:46
40.6721166,117.151695,0,0,40068.4797222222,2009-09-12,11:30:48
40.6734183,117.1526699,0,0,40068.479837963,2009-09-12,11:30:58
40.67501,117.1528816,0,0,40068.4799537037,2009-09-12,11:31:08
40.6765216,117.1529833,0,0,40068.4800694444,2009-09-12,11:31:18
40.6778716,117.1542233,0,0,40068.4801851852,2009-09-12,11:31:28
40.6790666,117.155815,0,0,40068.4803009259,2009-09-12,11:31:38
40.6799866,117.1570883,0,0,40068.4804166667,2009-09-12,11:31:48
40.6801566,117.1572849,0,0,40068.4804398148,2009-09-12,11:31:50
40.6803366,117.1574866,0,0,40068.480462963,2009-09-12,11:31:52
40.6805116,117.1576899,0,0,40068.4804861111,2009-09-12,11:31:54
40.6807132,117.157865,0,0,40068.4805092593,2009-09-12,11:31:56
40.6809049,117.1580616,0,0,40068.4805324074,2009-09-12,11:31:58
40.6810999,117.1582666,0,0,40068.4805555556,2009-09-12,11:32:00
40.6813032,117.1584733,0,0,40068.4805787037,2009-09-12,11:32:02
40.6823416,117.1588416,0,0,40068.4806944444,2009-09-12,11:32:12
40.6825383,117.158845,0,0,40068.4807175926,2009-09-12,11:32:14
40.6846683,117.1580116,0,0,40068.4809606481,2009-09-12,11:32:35
40.6859566,117.1572166,0,0,40068.4810763889,2009-09-12,11:32:45
40.6873383,117.1567299,0,0,40068.4811921296,2009-09-12,11:32:55
40.688745,117.1566,0,0,40068.4813078704,2009-09-12,11:33:05
40.6901166,117.1566049,0,0,40068.4814236111,2009-09-12,11:33:15
40.6910099,117.1566233,0,0,40068.4815393519,2009-09-12,11:33:25
40.6912666,117.1565983,0,0,40068.4904861111,2009-09-12,11:46:18
40.6912849,117.1565983,0,0,40068.4905208333,2009-09-12,11:46:21
40.6912849,117.1565983,0,0,40068.4905787037,2009-09-12,11:46:26
40.6912849,117.1565983,0,0,40068.4905902778,2009-09-12,11:46:27
40.6912899,117.1565966,0,0,40068.4906134259,2009-09-12,11:46:29
40.6913233,117.1565983,0,0,40068.4906481481,2009-09-12,11:46:32
40.69138,117.1566016,0,0,40068.4906828704,2009-09-12,11:46:35
40.6914116,117.1566033,0,0,40068.4907060185,2009-09-12,11:46:37
40.6914383,117.1566049,0,0,40068.4907407407,2009-09-12,11:46:40
40.691465,117.1566066,0,0,40068.490775463,2009-09-12,11:46:43
40.6914983,117.1566083,0,0,40068.4908101852,2009-09-12,11:46:46
40.6915649,117.1565966,0,0,40068.4908449074,2009-09-12,11:46:49
40.6916216,117.1566033,0,0,40068.4908680556,2009-09-12,11:46:51
40.6916883,117.1566149,0,0,40068.4908912037,2009-09-12,11:46:53
40.6917549,117.1566133,0,0,40068.4909143519,2009-09-12,11:46:55
40.69184,117.1566333,0,0,40068.4909375,2009-09-12,11:46:57
40.69191,117.156635,0,0,40068.4909606481,2009-09-12,11:46:59
40.6919616,117.1566316,0,0,40068.4909837963,2009-09-12,11:47:01
40.6920782,117.1566499,0,0,40068.4910069444,2009-09-12,11:47:03
40.69226,117.1566399,0,0,40068.4910300926,2009-09-12,11:47:05
40.6924566,117.1566283,0,0,40068.4910532407,2009-09-12,11:47:07
40.6926783,117.1566249,0,0,40068.4910763889,2009-09-12,11:47:09
40.6929299,117.1566333,0,0,40068.491099537,2009-09-12,11:47:11
40.6931916,117.156635,0,0,40068.4911226852,2009-09-12,11:47:13
40.6947316,117.1566716,0,0,40068.4912384259,2009-09-12,11:47:23
40.6965133,117.1572016,0,0,40068.4913541667,2009-09-12,11:47:33
40.6979149,117.15804,0,0,40068.4914699074,2009-09-12,11:47:43
40.6981099,117.1581616,0,0,40068.4914930556,2009-09-12,11:47:45
40.6982732,117.1582783,0,0,40068.4915162037,2009-09-12,11:47:47
40.6984682,117.1583916,0,0,40068.4915393519,2009-09-12,11:47:49
40.6986766,117.1584983,0,0,40068.4915625,2009-09-12,11:47:51
40.6989149,117.1586233,0,0,40068.4915856481,2009-09-12,11:47:53
40.700335,117.1594566,0,0,40068.4917013889,2009-09-12,11:48:03
40.7018866,117.1603483,0,0,40068.4918171296,2009-09-12,11:48:13
40.7036,117.1612733,0,0,40068.4919328704,2009-09-12,11:48:23
40.7053849,117.1622666,0,0,40068.4920486111,2009-09-12,11:48:33
40.7068249,117.1636049,0,0,40068.4921643519,2009-09-12,11:48:43
40.7078499,117.1654549,0,0,40068.4922800926,2009-09-12,11:48:53
40.7083866,117.1667,0,0,40068.4923958333,2009-09-12,11:49:03
40.7084566,117.1668533,0,0,40068.4924189815,2009-09-12,11:49:05
40.7085499,117.1669966,0,0,40068.4924421296,2009-09-12,11:49:07
40.7086583,117.1671666,0,0,40068.4924652778,2009-09-12,11:49:09
40.7087799,117.1673649,0,0,40068.4924884259,2009-09-12,11:49:11
40.708895,117.1675666,0,0,40068.4925115741,2009-09-12,11:49:13
40.7090249,117.1677799,0,0,40068.4925347222,2009-09-12,11:49:15
40.70919,117.1679683,0,0,40068.4925578704,2009-09-12,11:49:17
40.7093583,117.1681566,0,0,40068.4925810185,2009-09-12,11:49:19
40.7095516,117.16834,0,0,40068.4926041667,2009-09-12,11:49:21
40.709735,117.1685299,0,0,40068.4926273148,2009-09-12,11:49:23
40.7099182,117.168735,0,0,40068.492650463,2009-09-12,11:49:25
40.7101216,117.1689466,0,0,40068.4926736111,2009-09-12,11:49:27
40.7103449,117.1691599,0,0,40068.4926967593,2009-09-12,11:49:29
40.7114699,117.1702549,0,0,40068.4928125,2009-09-12,11:49:39
40.7115816,117.1703599,0,0,40068.4928356481,2009-09-12,11:49:41
40.7116433,117.17042,0,0,40068.4928587963,2009-09-12,11:49:43
40.7116933,117.17047,0,0,40068.4928819444,2009-09-12,11:49:45
40.7117233,117.1705099,0,0,40068.4929050926,2009-09-12,11:49:47
40.7117616,117.1705583,0,0,40068.4929282407,2009-09-12,11:49:49
40.7118149,117.1706116,0,0,40068.4929513889,2009-09-12,11:49:51
40.7118816,117.1706833,0,0,40068.492974537,2009-09-12,11:49:53
40.7119483,117.1707916,0,0,40068.4929976852,2009-09-12,11:49:55
40.7120449,117.1709033,0,0,40068.4930208333,2009-09-12,11:49:57
40.7121416,117.1710433,0,0,40068.4930439815,2009-09-12,11:49:59
40.7122416,117.1712016,0,0,40068.4930671296,2009-09-12,11:50:01
40.7123566,117.1713866,0,0,40068.4930902778,2009-09-12,11:50:03
40.7124799,117.171605,0,0,40068.4931134259,2009-09-12,11:50:05
40.7126016,117.1718549,0,0,40068.4931365741,2009-09-12,11:50:07
40.7127399,117.1720999,0,0,40068.4931597222,2009-09-12,11:50:09
40.7128733,117.1723499,0,0,40068.4931828704,2009-09-12,11:50:11
40.7130033,117.1725866,0,0,40068.4932060185,2009-09-12,11:50:13
40.7131266,117.1728266,0,0,40068.4932291667,2009-09-12,11:50:15
40.7132483,117.17308,0,0,40068.4932523148,2009-09-12,11:50:17
40.7133749,117.173335,0,0,40068.493275463,2009-09-12,11:50:19
40.7134949,117.173595,0,0,40068.4932986111,2009-09-12,11:50:21
40.713635,117.1738299,0,0,40068.4933217593,2009-09-12,11:50:23
40.7137566,117.17405,0,0,40068.4933449074,2009-09-12,11:50:25
40.7138616,117.1742549,0,0,40068.4933680556,2009-09-12,11:50:27
40.7139682,117.1744516,0,0,40068.4933912037,2009-09-12,11:50:29
40.714065,117.1746316,0,0,40068.4934143518,2009-09-12,11:50:31
40.7141699,117.1747983,0,0,40068.4934375,2009-09-12,11:50:33
40.7142533,117.1749866,0,0,40068.4934606481,2009-09-12,11:50:35
40.7143166,117.1751516,0,0,40068.4934837963,2009-09-12,11:50:37
40.7143732,117.175315,0,0,40068.4935069444,2009-09-12,11:50:39
40.7144166,117.17549,0,0,40068.4935300926,2009-09-12,11:50:41
40.7144666,117.1756783,0,0,40068.4935532407,2009-09-12,11:50:43
40.7145216,117.1758816,0,0,40068.4935763889,2009-09-12,11:50:45
40.714585,117.1760699,0,0,40068.493599537,2009-09-12,11:50:47
40.7146516,117.1762333,0,0,40068.4936226852,2009-09-12,11:50:49
40.7146983,117.1764483,0,0,40068.4936458333,2009-09-12,11:50:51
40.7147483,117.176685,0,0,40068.4936689815,2009-09-12,11:50:53
40.714795,117.1769533,0,0,40068.4936921296,2009-09-12,11:50:55
40.7148549,117.1772033,0,0,40068.4937152778,2009-09-12,11:50:57
40.71492,117.1774583,0,0,40068.4937384259,2009-09-12,11:50:59
40.71499,117.1777383,0,0,40068.4937615741,2009-09-12,11:51:01
40.7150649,117.1780199,0,0,40068.4937847222,2009-09-12,11:51:03
40.7151366,117.1783366,0,0,40068.4938078704,2009-09-12,11:51:05
40.715215,117.1786616,0,0,40068.4938310185,2009-09-12,11:51:07
40.7153066,117.1789599,0,0,40068.4938541667,2009-09-12,11:51:09
40.7154049,117.1792316,0,0,40068.4938773148,2009-09-12,11:51:11
40.7155149,117.1794816,0,0,40068.493900463,2009-09-12,11:51:13
40.7156333,117.1797133,0,0,40068.4939236111,2009-09-12,11:51:15
40.7157516,117.1799483,0,0,40068.4939467593,2009-09-12,11:51:17
40.7158649,117.1801999,0,0,40068.4939699074,2009-09-12,11:51:19
40.7159766,117.1804549,0,0,40068.4939930556,2009-09-12,11:51:21
40.7160883,117.18072,0,0,40068.4940162037,2009-09-12,11:51:23
40.7162066,117.1809933,0,0,40068.4940393518,2009-09-12,11:51:25
40.7163216,117.18126,0,0,40068.4940625,2009-09-12,11:51:27
40.7164366,117.1815266,0,0,40068.4940856481,2009-09-12,11:51:29
40.7165516,117.181785,0,0,40068.4941087963,2009-09-12,11:51:31
40.7166683,117.18203,0,0,40068.4941319444,2009-09-12,11:51:33
40.7167866,117.1822516,0,0,40068.4941550926,2009-09-12,11:51:35
40.7169283,117.1824216,0,0,40068.4941782407,2009-09-12,11:51:37
40.7170916,117.182545,0,0,40068.4942013889,2009-09-12,11:51:39
40.7172566,117.1826566,0,0,40068.494224537,2009-09-12,11:51:41
40.7174366,117.1827383,0,0,40068.4942476852,2009-09-12,11:51:43
40.7176266,117.1827866,0,0,40068.4942708333,2009-09-12,11:51:45
40.7178283,117.1828116,0,0,40068.4942939815,2009-09-12,11:51:47
40.7180433,117.182815,0,0,40068.4943171296,2009-09-12,11:51:49
40.7183016,117.1827566,0,0,40068.4943402778,2009-09-12,11:51:51
40.7185483,117.1827216,0,0,40068.4943634259,2009-09-12,11:51:53
40.718775,117.1827166,0,0,40068.4943865741,2009-09-12,11:51:55
40.7189949,117.1827166,0,0,40068.4944097222,2009-09-12,11:51:57
40.7192149,117.1827383,0,0,40068.4944328704,2009-09-12,11:51:59
40.7194383,117.1827616,0,0,40068.4944560185,2009-09-12,11:52:01
40.7196516,117.1828233,0,0,40068.4944791667,2009-09-12,11:52:03
40.7198466,117.1829399,0,0,40068.4945023148,2009-09-12,11:52:05
40.7200183,117.1831033,0,0,40068.494525463,2009-09-12,11:52:07
40.7201666,117.1833099,0,0,40068.4945486111,2009-09-12,11:52:09
40.7202933,117.1835466,0,0,40068.4945717593,2009-09-12,11:52:11
40.7203483,117.1838066,0,0,40068.4945949074,2009-09-12,11:52:13
40.7204383,117.1840483,0,0,40068.4946180556,2009-09-12,11:52:15
40.7205283,117.18428,0,0,40068.4946412037,2009-09-12,11:52:17
40.720595,117.184535,0,0,40068.4946643518,2009-09-12,11:52:19
40.7206666,117.1847649,0,0,40068.4946875,2009-09-12,11:52:21
40.7207233,117.1849866,0,0,40068.4947106481,2009-09-12,11:52:23
40.7207583,117.1852283,0,0,40068.4947337963,2009-09-12,11:52:25
40.7207833,117.1854233,0,0,40068.4947569444,2009-09-12,11:52:27
40.7207833,117.1856033,0,0,40068.4947800926,2009-09-12,11:52:29
40.7207716,117.1858199,0,0,40068.4948032407,2009-09-12,11:52:31
40.7207599,117.18601,0,0,40068.4948263889,2009-09-12,11:52:33
40.7207416,117.186245,0,0,40068.494849537,2009-09-12,11:52:35
40.720725,117.1864883,0,0,40068.4948726852,2009-09-12,11:52:37
40.7207049,117.1867399,0,0,40068.4948958333,2009-09-12,11:52:39
40.7206833,117.1869999,0,0,40068.4949189815,2009-09-12,11:52:41
40.7206783,117.1872433,0,0,40068.4949421296,2009-09-12,11:52:43
40.7206932,117.1874649,0,0,40068.4949652778,2009-09-12,11:52:45
40.7207233,117.1876799,0,0,40068.4949884259,2009-09-12,11:52:47
40.7207716,117.1879049,0,0,40068.4950115741,2009-09-12,11:52:49
40.7208299,117.1881533,0,0,40068.4950347222,2009-09-12,11:52:51
40.7208916,117.1884049,0,0,40068.4950578704,2009-09-12,11:52:53
40.7209483,117.1886533,0,0,40068.4950810185,2009-09-12,11:52:55
40.7210033,117.1888833,0,0,40068.4951041667,2009-09-12,11:52:57
40.7210616,117.1891199,0,0,40068.4951273148,2009-09-12,11:52:59
40.7211199,117.1893499,0,0,40068.495150463,2009-09-12,11:53:01
40.7211733,117.1895749,0,0,40068.4951736111,2009-09-12,11:53:03
40.7212283,117.1898083,0,0,40068.4951967593,2009-09-12,11:53:05
40.721285,117.1900416,0,0,40068.4952199074,2009-09-12,11:53:07
40.7213382,117.1902583,0,0,40068.4952430556,2009-09-12,11:53:09
40.7213833,117.1904516,0,0,40068.4952662037,2009-09-12,11:53:11
40.7214183,117.1906149,0,0,40068.4952893518,2009-09-12,11:53:13
40.7214449,117.1907516,0,0,40068.4953125,2009-09-12,11:53:15
40.7214666,117.19088,0,0,40068.4953356481,2009-09-12,11:53:17
40.7214899,117.1910116,0,0,40068.4953587963,2009-09-12,11:53:19
40.7215216,117.1911533,0,0,40068.4953819444,2009-09-12,11:53:21
40.7215482,117.1913066,0,0,40068.4954050926,2009-09-12,11:53:23
40.7215783,117.1914566,0,0,40068.4954282407,2009-09-12,11:53:25
40.7216133,117.1916366,0,0,40068.4954513889,2009-09-12,11:53:27
40.7216583,117.19185,0,0,40068.495474537,2009-09-12,11:53:29
40.7217032,117.1920916,0,0,40068.4954976852,2009-09-12,11:53:31
40.7217483,117.1923499,0,0,40068.4955208333,2009-09-12,11:53:33
40.7217833,117.1926149,0,0,40068.4955439815,2009-09-12,11:53:35
40.7217849,117.1928999,0,0,40068.4955671296,2009-09-12,11:53:37
40.7217616,117.1931783,0,0,40068.4955902778,2009-09-12,11:53:39
40.7217099,117.1934699,0,0,40068.4956134259,2009-09-12,11:53:41
40.7216233,117.1937683,0,0,40068.4956365741,2009-09-12,11:53:43
40.7215033,117.1940599,0,0,40068.4956597222,2009-09-12,11:53:45
40.7206983,117.1955549,0,0,40068.495775463,2009-09-12,11:53:55
40.7197983,117.1972549,0,0,40068.4958912037,2009-09-12,11:54:05
40.7187833,117.1986666,0,0,40068.4960069444,2009-09-12,11:54:15
40.7179249,117.1996466,0,0,40068.4961226852,2009-09-12,11:54:25
40.71785,117.1998366,0,0,40068.4961458333,2009-09-12,11:54:27
40.7177899,117.20001,0,0,40068.4961689815,2009-09-12,11:54:29
40.7177583,117.2001683,0,0,40068.4961921296,2009-09-12,11:54:31
40.7177533,117.2003166,0,0,40068.4962152778,2009-09-12,11:54:33
40.7177566,117.2004783,0,0,40068.4962384259,2009-09-12,11:54:35
40.7177666,117.2006666,0,0,40068.4962615741,2009-09-12,11:54:37
40.7177866,117.200885,0,0,40068.4962847222,2009-09-12,11:54:39
40.7177983,117.2010983,0,0,40068.4963078704,2009-09-12,11:54:41
40.7178083,117.2012883,0,0,40068.4963310185,2009-09-12,11:54:43
40.7178149,117.2014516,0,0,40068.4963541667,2009-09-12,11:54:45
40.7178283,117.2017483,0,0,40068.496400463,2009-09-12,11:54:49
40.7178516,117.2018933,0,0,40068.4964236111,2009-09-12,11:54:51
40.7178733,117.2020483,0,0,40068.4964467593,2009-09-12,11:54:53
40.7178766,117.2022166,0,0,40068.4964699074,2009-09-12,11:54:55
40.7178766,117.2023999,0,0,40068.4964930556,2009-09-12,11:54:57
40.7175283,117.2033733,0,0,40068.4966087963,2009-09-12,11:55:07
40.7173799,117.203615,0,0,40068.4966319444,2009-09-12,11:55:09
40.7163782,117.2051549,0,0,40068.4967476852,2009-09-12,11:55:19
40.7152749,117.2068366,0,0,40068.4968634259,2009-09-12,11:55:29
40.7143116,117.208715,0,0,40068.4969791667,2009-09-12,11:55:39
40.7138766,117.2109183,0,0,40068.4970949074,2009-09-12,11:55:49
40.7140033,117.2140083,0,0,40068.4972569444,2009-09-12,11:56:03
40.7138783,117.2160333,0,0,40068.4973726852,2009-09-12,11:56:13
40.7130749,117.2178083,0,0,40068.4974884259,2009-09-12,11:56:23
40.7123282,117.2195616,0,0,40068.4976041667,2009-09-12,11:56:33
40.7122683,117.2215666,0,0,40068.4977199074,2009-09-12,11:56:43
40.7124299,117.2238199,0,0,40068.4978356481,2009-09-12,11:56:53
40.7127566,117.226025,0,0,40068.4979513889,2009-09-12,11:57:03
40.7130316,117.228135,0,0,40068.4980671296,2009-09-12,11:57:13
40.7131966,117.230135,0,0,40068.4981828704,2009-09-12,11:57:23
40.7133033,117.2317866,0,0,40068.4982986111,2009-09-12,11:57:33
40.71331,117.2320049,0,0,40068.4983217593,2009-09-12,11:57:35
40.7133133,117.2322099,0,0,40068.4983449074,2009-09-12,11:57:37
40.7133049,117.2323933,0,0,40068.4983680556,2009-09-12,11:57:39
40.7132666,117.2325433,0,0,40068.4983912037,2009-09-12,11:57:41
40.7132233,117.2326316,0,0,40068.4984143519,2009-09-12,11:57:43
40.7131816,117.2326666,0,0,40068.4984375,2009-09-12,11:57:45
40.7131499,117.2326833,0,0,40068.4984606481,2009-09-12,11:57:47
40.7130966,117.2326883,0,0,40068.4984953704,2009-09-12,11:57:50
40.7129783,117.2327183,0,0,40068.4985185185,2009-09-12,11:57:52
40.7128483,117.2327516,0,0,40068.4985416667,2009-09-12,11:57:54
40.7126866,117.2327816,0,0,40068.4985648148,2009-09-12,11:57:56
40.7125,117.2328183,0,0,40068.498587963,2009-09-12,11:57:58
40.7122816,117.2328533,0,0,40068.4986111111,2009-09-12,11:58:00
40.7120433,117.2328716,0,0,40068.4986342593,2009-09-12,11:58:02
40.7117933,117.232875,0,0,40068.4986574074,2009-09-12,11:58:04
40.7103299,117.2328616,0,0,40068.4987731481,2009-09-12,11:58:14
40.7088766,117.2335316,0,0,40068.4988888889,2009-09-12,11:58:24
40.7074866,117.2345399,0,0,40068.4990046296,2009-09-12,11:58:34
40.7059599,117.23531,0,0,40068.4991203704,2009-09-12,11:58:44
40.7044749,117.2362683,0,0,40068.4992361111,2009-09-12,11:58:54
40.7031016,117.2375749,0,0,40068.4993518519,2009-09-12,11:59:04
40.7020899,117.2392733,0,0,40068.4994675926,2009-09-12,11:59:14
40.7011533,117.2401949,0,0,40068.4995833333,2009-09-12,11:59:24
40.7009066,117.2403033,0,0,40068.4996064815,2009-09-12,11:59:26
40.6995716,117.2409133,0,0,40068.4997222222,2009-09-12,11:59:36
40.698135,117.24158,0,0,40068.499837963,2009-09-12,11:59:46
40.6966466,117.2422583,0,0,40068.4999537037,2009-09-12,11:59:56
40.6954199,117.2417149,0,0,40068.5000694444,2009-09-12,12:00:06
40.69417,117.2414133,0,0,40068.5001851852,2009-09-12,12:00:16
40.6939899,117.2411883,0,0,40068.5002083333,2009-09-12,12:00:18
40.6938116,117.2409449,0,0,40068.5002314815,2009-09-12,12:00:20
40.6925716,117.240355,0,0,40068.5003472222,2009-09-12,12:00:30
40.69184,117.2392933,0,0,40068.500462963,2009-09-12,12:00:40
40.6917733,117.2389916,0,0,40068.5004861111,2009-09-12,12:00:42
40.6916849,117.2386883,0,0,40068.5005092593,2009-09-12,12:00:44
40.6915316,117.2384749,0,0,40068.5005324074,2009-09-12,12:00:46
40.6913133,117.2383699,0,0,40068.5005555556,2009-09-12,12:00:48
40.6911,117.2383816,0,0,40068.5005787037,2009-09-12,12:00:50
40.6908766,117.2384249,0,0,40068.5006018518,2009-09-12,12:00:52
40.6906399,117.2384616,0,0,40068.500625,2009-09-12,12:00:54
40.6903883,117.2385033,0,0,40068.5006481481,2009-09-12,12:00:56
40.6890966,117.2384183,0,0,40068.5007638889,2009-09-12,12:01:06
40.6880266,117.238235,0,0,40068.5008796296,2009-09-12,12:01:16
40.6878266,117.2384066,0,0,40068.5009027778,2009-09-12,12:01:18
40.6875833,117.2385549,0,0,40068.5009259259,2009-09-12,12:01:20
40.6862766,117.2388933,0,0,40068.5010416667,2009-09-12,12:01:30
40.6861033,117.2389649,0,0,40068.5010648148,2009-09-12,12:01:32
40.6859816,117.2390249,0,0,40068.501087963,2009-09-12,12:01:34
40.6859016,117.23904,0,0,40068.5011111111,2009-09-12,12:01:36
40.6858949,117.2390449,0,0,40068.5016203704,2009-09-12,12:02:20
40.6858949,117.2390449,0,0,40068.5016319444,2009-09-12,12:02:21
40.6858916,117.2390366,0,0,40068.5016550926,2009-09-12,12:02:23
40.6859183,117.2390433,0,0,40068.5016898148,2009-09-12,12:02:26
40.6859316,117.2390633,0,0,40068.501724537,2009-09-12,12:02:29
40.6859316,117.2390633,0,0,40068.5017361111,2009-09-12,12:02:30
40.68593,117.2390666,0,0,40068.5017592593,2009-09-12,12:02:32
40.6859366,117.2390766,0,0,40068.5019097222,2009-09-12,12:02:45
40.6859166,117.2391033,0,0,40068.5019444444,2009-09-12,12:02:48
40.6858916,117.2391749,0,0,40068.5019791667,2009-09-12,12:02:51
40.6858733,117.239205,0,0,40068.5020023148,2009-09-12,12:02:53
40.6858383,117.23924,0,0,40068.502037037,2009-09-12,12:02:56
40.6858266,117.2392799,0,0,40068.5020717593,2009-09-12,12:02:59
40.6858333,117.2392683,0,0,40068.5023263889,2009-09-12,12:03:21
40.6858316,117.2392699,0,0,40068.5024537037,2009-09-12,12:03:32
40.6858282,117.2392683,0,0,40068.5024884259,2009-09-12,12:03:35
40.6858349,117.239265,0,0,40068.5027662037,2009-09-12,12:03:59
40.6858282,117.2392616,0,0,40068.5027893518,2009-09-12,12:04:01
40.6858633,117.2392799,0,0,40068.5028356481,2009-09-12,12:04:05
40.6858933,117.2393166,0,0,40068.5031018518,2009-09-12,12:04:28
40.6858933,117.2392949,0,0,40068.5031365741,2009-09-12,12:04:31
40.6858799,117.2392766,0,0,40068.5031712963,2009-09-12,12:04:34
40.6858799,117.2392766,0,0,40068.5032407407,2009-09-12,12:04:40
40.6858749,117.2392733,0,0,40068.5032638889,2009-09-12,12:04:42
40.6858533,117.2392566,0,0,40068.5032986111,2009-09-12,12:04:45
40.6858383,117.2392316,0,0,40068.5033333333,2009-09-12,12:04:48
40.6857966,117.2391749,0,0,40068.5034027778,2009-09-12,12:04:54
40.6857699,117.2391466,0,0,40068.5034375,2009-09-12,12:04:57
40.685745,117.239075,0,0,40068.5034722222,2009-09-12,12:05:00
40.6857433,117.2390249,0,0,40068.5035069444,2009-09-12,12:05:03
40.6857349,117.2389666,0,0,40068.5035416667,2009-09-12,12:05:06
40.68573,117.2389183,0,0,40068.5035763889,2009-09-12,12:05:09
40.68573,117.2389183,0,0,40068.503599537,2009-09-12,12:05:11
40.6857366,117.2389099,0,0,40068.5036226852,2009-09-12,12:05:13
40.6857516,117.2389216,0,0,40068.5036574074,2009-09-12,12:05:16
40.6857499,117.2389549,0,0,40068.5036921296,2009-09-12,12:05:19
40.68572,117.2390149,0,0,40068.5037268519,2009-09-12,12:05:22
40.6856716,117.239055,0,0,40068.5037615741,2009-09-12,12:05:25
40.6856216,117.2390533,0,0,40068.5037962963,2009-09-12,12:05:28
40.6855766,117.2390266,0,0,40068.5038310185,2009-09-12,12:05:31
40.6855366,117.239005,0,0,40068.5038657407,2009-09-12,12:05:34
40.685495,117.2389799,0,0,40068.503900463,2009-09-12,12:05:37
40.6854533,117.2389549,0,0,40068.5039351852,2009-09-12,12:05:40
40.6854283,117.2389199,0,0,40068.5039699074,2009-09-12,12:05:43
40.6853916,117.2388916,0,0,40068.5040046296,2009-09-12,12:05:46
40.685355,117.2388633,0,0,40068.5040393519,2009-09-12,12:05:49
40.6853166,117.2388366,0,0,40068.5040740741,2009-09-12,12:05:52
40.6852833,117.2388283,0,0,40068.5041087963,2009-09-12,12:05:55
40.6852466,117.2388166,0,0,40068.5041435185,2009-09-12,12:05:58
40.6852116,117.2387983,0,0,40068.5041782407,2009-09-12,12:06:01
40.6851749,117.2387883,0,0,40068.504212963,2009-09-12,12:06:04
40.6851483,117.2387766,0,0,40068.5042476852,2009-09-12,12:06:07
40.6851233,117.2387799,0,0,40068.5042824074,2009-09-12,12:06:10
40.6852083,117.2384649,0,0,40068.506724537,2009-09-12,12:09:41
40.6852316,117.238445,0,0,40068.5067824074,2009-09-12,12:09:46
40.6852099,117.2385199,0,0,40068.5068171296,2009-09-12,12:09:49
40.6852449,117.2384383,0,0,40068.5068518519,2009-09-12,12:09:52
40.6852566,117.2384283,0,0,40068.5068865741,2009-09-12,12:09:55
40.6852749,117.2384116,0,0,40068.5069212963,2009-09-12,12:09:58
40.6852266,117.2383766,0,0,40068.5069560185,2009-09-12,12:10:01
40.6851899,117.2383449,0,0,40068.5069907407,2009-09-12,12:10:04
40.6851866,117.2383349,0,0,40068.507025463,2009-09-12,12:10:07
40.6851749,117.2383283,0,0,40068.5070601852,2009-09-12,12:10:10
40.6851549,117.2382983,0,0,40068.5070949074,2009-09-12,12:10:13
40.6851633,117.2382666,0,0,40068.5071296296,2009-09-12,12:10:16
40.6851483,117.2382499,0,0,40068.5071643519,2009-09-12,12:10:19
40.6851166,117.2382166,0,0,40068.5071990741,2009-09-12,12:10:22
40.6850816,117.2381683,0,0,40068.5072337963,2009-09-12,12:10:25
40.6850582,117.2381233,0,0,40068.5072685185,2009-09-12,12:10:28
40.6850566,117.2380366,0,0,40068.5073032407,2009-09-12,12:10:31
40.6850249,117.237965,0,0,40068.507337963,2009-09-12,12:10:34
40.6849866,117.2379033,0,0,40068.5073726852,2009-09-12,12:10:37
40.6849499,117.2378516,0,0,40068.5074074074,2009-09-12,12:10:40
40.6849149,117.2377849,0,0,40068.5074421296,2009-09-12,12:10:43
40.6848833,117.2377416,0,0,40068.5074768519,2009-09-12,12:10:46
40.68485,117.23771,0,0,40068.5075115741,2009-09-12,12:10:49
40.6848332,117.237695,0,0,40068.5075462963,2009-09-12,12:10:52
40.6848283,117.2376566,0,0,40068.5075810185,2009-09-12,12:10:55
40.6847983,117.2376216,0,0,40068.5076157407,2009-09-12,12:10:58
40.684765,117.2376066,0,0,40068.507650463,2009-09-12,12:11:01
40.6847316,117.2375766,0,0,40068.5076851852,2009-09-12,12:11:04
40.6847082,117.2375399,0,0,40068.5077199074,2009-09-12,12:11:07
40.6846833,117.2374933,0,0,40068.5077546296,2009-09-12,12:11:10
40.6846516,117.23746,0,0,40068.5077893519,2009-09-12,12:11:13
40.684625,117.2374283,0,0,40068.5078240741,2009-09-12,12:11:16
40.6846183,117.2373583,0,0,40068.5078587963,2009-09-12,12:11:19
40.684595,117.2373249,0,0,40068.5078935185,2009-09-12,12:11:22
40.68457,117.237275,0,0,40068.5079282407,2009-09-12,12:11:25
40.68454,117.2372183,0,0,40068.507962963,2009-09-12,12:11:28
40.6844966,117.2372016,0,0,40068.5079861111,2009-09-12,12:11:30
40.6844499,117.2371933,0,0,40068.5080208333,2009-09-12,12:11:33
40.6844499,117.2371933,0,0,40068.5080324074,2009-09-12,12:11:34
40.6844433,117.2371933,0,0,40068.5080555556,2009-09-12,12:11:36
40.6844349,117.2371833,0,0,40068.5080902778,2009-09-12,12:11:39
40.6844282,117.2371016,0,0,40068.508125,2009-09-12,12:11:42
40.6844,117.23705,0,0,40068.5081597222,2009-09-12,12:11:45
40.6843766,117.2370016,0,0,40068.5081944444,2009-09-12,12:11:48
40.684345,117.2369416,0,0,40068.5082291667,2009-09-12,12:11:51
40.6843116,117.2369,0,0,40068.5082638889,2009-09-12,12:11:54
40.6842849,117.2368533,0,0,40068.5082986111,2009-09-12,12:11:57
40.68426,117.2368066,0,0,40068.5083333333,2009-09-12,12:12:00
40.6842299,117.2367583,0,0,40068.5083680556,2009-09-12,12:12:03
40.684205,117.2367066,0,0,40068.5084027778,2009-09-12,12:12:06
40.6841666,117.2366699,0,0,40068.5084375,2009-09-12,12:12:09
40.6841466,117.2366216,0,0,40068.5084722222,2009-09-12,12:12:12
40.6841249,117.2365766,0,0,40068.5085069444,2009-09-12,12:12:15
40.68408,117.2365533,0,0,40068.5085416667,2009-09-12,12:12:18
40.6840116,117.2365366,0,0,40068.5085763889,2009-09-12,12:12:21
40.6839816,117.2365083,0,0,40068.508599537,2009-09-12,12:12:23
40.6839599,117.2364716,0,0,40068.5086342593,2009-09-12,12:12:26
40.6839349,117.23643,0,0,40068.5086689815,2009-09-12,12:12:29
40.6838833,117.2363883,0,0,40068.5087037037,2009-09-12,12:12:32
40.6838316,117.2363216,0,0,40068.5087384259,2009-09-12,12:12:35
40.6837916,117.2362666,0,0,40068.5087731481,2009-09-12,12:12:38
40.6837716,117.2362649,0,0,40068.5088078704,2009-09-12,12:12:41
40.6837716,117.2362649,0,0,40068.5088657407,2009-09-12,12:12:46
40.6837666,117.2362733,0,0,40068.5088888889,2009-09-12,12:12:48
40.6837566,117.2362416,0,0,40068.5089236111,2009-09-12,12:12:51
40.6837466,117.2362183,0,0,40068.5089583333,2009-09-12,12:12:54
40.6837349,117.2361783,0,0,40068.5089930556,2009-09-12,12:12:57
40.6837132,117.2361283,0,0,40068.5090277778,2009-09-12,12:13:00
40.6837049,117.236095,0,0,40068.5090625,2009-09-12,12:13:03
40.6836916,117.2360666,0,0,40068.5090972222,2009-09-12,12:13:06
40.6836649,117.2360166,0,0,40068.5091319444,2009-09-12,12:13:09
40.6836233,117.235965,0,0,40068.5091666667,2009-09-12,12:13:12
40.68359,117.235915,0,0,40068.5092013889,2009-09-12,12:13:15
40.6835799,117.2358833,0,0,40068.5092476852,2009-09-12,12:13:19
40.6835582,117.2358683,0,0,40068.5092824074,2009-09-12,12:13:22
40.6835233,117.2358516,0,0,40068.5093171296,2009-09-12,12:13:25
40.683475,117.2358283,0,0,40068.5093518518,2009-09-12,12:13:28
40.683435,117.2358283,0,0,40068.5093865741,2009-09-12,12:13:31
40.6834133,117.2358266,0,0,40068.5094212963,2009-09-12,12:13:34
40.6833883,117.2358283,0,0,40068.5094560185,2009-09-12,12:13:37
40.6833633,117.2358233,0,0,40068.5094907407,2009-09-12,12:13:40
40.6833249,117.2358216,0,0,40068.509525463,2009-09-12,12:13:43
40.6832866,117.2358233,0,0,40068.5095601852,2009-09-12,12:13:46
40.6832416,117.2358233,0,0,40068.5095949074,2009-09-12,12:13:49
40.6832016,117.2358116,0,0,40068.5096296296,2009-09-12,12:13:52
40.6831716,117.2357966,0,0,40068.5096643518,2009-09-12,12:13:55
40.68314,117.2357883,0,0,40068.5096990741,2009-09-12,12:13:58
40.6831083,117.2357849,0,0,40068.5097337963,2009-09-12,12:14:01
40.6830799,117.2357916,0,0,40068.5097569444,2009-09-12,12:14:03
40.6830333,117.2357966,0,0,40068.5097916667,2009-09-12,12:14:06
40.6829982,117.2357833,0,0,40068.5098263889,2009-09-12,12:14:09
40.6829533,117.2357583,0,0,40068.5098611111,2009-09-12,12:14:12
40.6828983,117.2357416,0,0,40068.5098958333,2009-09-12,12:14:15
40.6828582,117.2357283,0,0,40068.5099305556,2009-09-12,12:14:18
40.6828099,117.2357233,0,0,40068.5099652778,2009-09-12,12:14:21
40.6827533,117.23573,0,0,40068.51,2009-09-12,12:14:24
40.6827133,117.2357133,0,0,40068.5100347222,2009-09-12,12:14:27
40.682675,117.2357033,0,0,40068.5100694444,2009-09-12,12:14:30
40.6826383,117.2356866,0,0,40068.5101041667,2009-09-12,12:14:33
40.6825899,117.2356716,0,0,40068.5101388889,2009-09-12,12:14:36
40.68255,117.2356633,0,0,40068.5101736111,2009-09-12,12:14:39
40.6824999,117.23565,0,0,40068.5102083333,2009-09-12,12:14:42
40.6824666,117.2356449,0,0,40068.5102430556,2009-09-12,12:14:45
40.6824283,117.235635,0,0,40068.5102777778,2009-09-12,12:14:48
40.6823883,117.2356183,0,0,40068.5103125,2009-09-12,12:14:51
40.6823616,117.2356166,0,0,40068.5103472222,2009-09-12,12:14:54
40.6823183,117.2356116,0,0,40068.5103819444,2009-09-12,12:14:57
40.6822716,117.2356099,0,0,40068.5104166667,2009-09-12,12:15:00
40.6822516,117.2356,0,0,40068.5104513889,2009-09-12,12:15:03
40.6822016,117.2356016,0,0,40068.5104861111,2009-09-12,12:15:06
40.6821633,117.2355883,0,0,40068.5105208333,2009-09-12,12:15:09
40.6821233,117.2355666,0,0,40068.5105555556,2009-09-12,12:15:12
40.6820833,117.2355566,0,0,40068.5105902778,2009-09-12,12:15:15
40.6820349,117.2355533,0,0,40068.510625,2009-09-12,12:15:18
40.6819999,117.2355466,0,0,40068.5106597222,2009-09-12,12:15:21
40.6819583,117.235545,0,0,40068.5106944444,2009-09-12,12:15:24
40.6819249,117.2355383,0,0,40068.5107291667,2009-09-12,12:15:27
40.6818983,117.2355283,0,0,40068.5107638889,2009-09-12,12:15:30
40.6818549,117.2355216,0,0,40068.5107986111,2009-09-12,12:15:33
40.6817849,117.2355383,0,0,40068.5108333333,2009-09-12,12:15:36
40.6817416,117.23552,0,0,40068.5108680556,2009-09-12,12:15:39
40.6817033,117.2355066,0,0,40068.5109027778,2009-09-12,12:15:42
40.6816566,117.2354966,0,0,40068.5109375,2009-09-12,12:15:45
40.6816116,117.235495,0,0,40068.5109722222,2009-09-12,12:15:48
40.6815783,117.2354899,0,0,40068.5110069444,2009-09-12,12:15:51
40.6815283,117.235505,0,0,40068.5110416667,2009-09-12,12:15:54
40.6814899,117.2355149,0,0,40068.5110763889,2009-09-12,12:15:57
40.6814282,117.2355533,0,0,40068.5111111111,2009-09-12,12:16:00
40.6813816,117.2355616,0,0,40068.5111458333,2009-09-12,12:16:03
40.6813983,117.2354616,0,0,40068.5111805556,2009-09-12,12:16:06
40.6813649,117.2354299,0,0,40068.5112152778,2009-09-12,12:16:09
40.68133,117.2354233,0,0,40068.51125,2009-09-12,12:16:12
40.6813083,117.2354066,0,0,40068.5112847222,2009-09-12,12:16:15
40.6812466,117.2354033,0,0,40068.5113194444,2009-09-12,12:16:18
40.6811933,117.2354049,0,0,40068.5113541667,2009-09-12,12:16:21
40.6811416,117.2354016,0,0,40068.5113888889,2009-09-12,12:16:24
40.6810766,117.2354166,0,0,40068.5114236111,2009-09-12,12:16:27
40.6810433,117.2354033,0,0,40068.5114583333,2009-09-12,12:16:30
40.6810683,117.2353583,0,0,40068.5114930556,2009-09-12,12:16:33
40.6810366,117.2353433,0,0,40068.5115277778,2009-09-12,12:16:36
40.6809816,117.2353266,0,0,40068.5115625,2009-09-12,12:16:39
40.6809283,117.2353083,0,0,40068.5115972222,2009-09-12,12:16:42
40.6808816,117.235295,0,0,40068.5116319444,2009-09-12,12:16:45
40.6808433,117.2352783,0,0,40068.5116666667,2009-09-12,12:16:48
40.6808066,117.2352666,0,0,40068.5117013889,2009-09-12,12:16:51
40.6807633,117.2352549,0,0,40068.5117361111,2009-09-12,12:16:54
40.6807216,117.2352466,0,0,40068.5117708333,2009-09-12,12:16:57
40.680675,117.2352533,0,0,40068.5118055556,2009-09-12,12:17:00
40.6806383,117.23525,0,0,40068.5118402778,2009-09-12,12:17:03
40.6805933,117.2352466,0,0,40068.511875,2009-09-12,12:17:06
40.6805566,117.2352316,0,0,40068.5119097222,2009-09-12,12:17:09
40.6805233,117.2352366,0,0,40068.5119444444,2009-09-12,12:17:12
40.680475,117.2352449,0,0,40068.5119791667,2009-09-12,12:17:15
40.6804332,117.2352299,0,0,40068.5120138889,2009-09-12,12:17:18
40.6803466,117.2352466,0,0,40068.5120486111,2009-09-12,12:17:21
40.6803033,117.2352233,0,0,40068.5120833333,2009-09-12,12:17:24
40.6802783,117.2351883,0,0,40068.5121180556,2009-09-12,12:17:27
40.6802333,117.2351816,0,0,40068.5121527778,2009-09-12,12:17:30
40.6801916,117.2351716,0,0,40068.5121875,2009-09-12,12:17:33
40.6801649,117.2351499,0,0,40068.5122222222,2009-09-12,12:17:36
40.6801266,117.2351183,0,0,40068.5122569444,2009-09-12,12:17:39
40.6800916,117.2350933,0,0,40068.5122916667,2009-09-12,12:17:42
40.6800516,117.235075,0,0,40068.5123263889,2009-09-12,12:17:45
40.6800049,117.235065,0,0,40068.5123611111,2009-09-12,12:17:48
40.6799699,117.2350466,0,0,40068.5123958333,2009-09-12,12:17:51
40.6799282,117.2350183,0,0,40068.5124305556,2009-09-12,12:17:54
40.6798933,117.234995,0,0,40068.5124652778,2009-09-12,12:17:57
40.6798533,117.2349749,0,0,40068.5125,2009-09-12,12:18:00
40.6798183,117.2349616,0,0,40068.5125231481,2009-09-12,12:18:02
40.67979,117.2349516,0,0,40068.5125578704,2009-09-12,12:18:05
40.6797683,117.2349283,0,0,40068.5125925926,2009-09-12,12:18:08
40.679735,117.23491,0,0,40068.5126273148,2009-09-12,12:18:11
40.6797233,117.2348483,0,0,40068.512662037,2009-09-12,12:18:14
40.6796966,117.2347983,0,0,40068.5126967593,2009-09-12,12:18:17
40.679665,117.2347733,0,0,40068.5127314815,2009-09-12,12:18:20
40.6796333,117.234745,0,0,40068.5127662037,2009-09-12,12:18:23
40.6796049,117.2346933,0,0,40068.5128009259,2009-09-12,12:18:26
40.6795733,117.2346533,0,0,40068.5128356481,2009-09-12,12:18:29
40.6795449,117.2346116,0,0,40068.5128703704,2009-09-12,12:18:32
40.6795133,117.2345799,0,0,40068.5129050926,2009-09-12,12:18:35
40.67948,117.23456,0,0,40068.5129398148,2009-09-12,12:18:38
40.6794566,117.2345183,0,0,40068.512974537,2009-09-12,12:18:41
40.6794366,117.234475,0,0,40068.5130092593,2009-09-12,12:18:44
40.6794233,117.2344233,0,0,40068.5130439815,2009-09-12,12:18:47
40.6794016,117.2343716,0,0,40068.5130787037,2009-09-12,12:18:50
40.6793766,117.2343316,0,0,40068.5131134259,2009-09-12,12:18:53
40.6793533,117.2342849,0,0,40068.5131481481,2009-09-12,12:18:56
40.67933,117.2342383,0,0,40068.5131828704,2009-09-12,12:18:59
40.6793033,117.2341966,0,0,40068.5132175926,2009-09-12,12:19:02
40.6792749,117.2341583,0,0,40068.5132523148,2009-09-12,12:19:05
40.6792499,117.2341166,0,0,40068.513287037,2009-09-12,12:19:08
40.6792383,117.2340666,0,0,40068.5133217593,2009-09-12,12:19:11
40.6792216,117.2340216,0,0,40068.5133564815,2009-09-12,12:19:14
40.6791916,117.2339866,0,0,40068.5133912037,2009-09-12,12:19:17
40.6791616,117.2339483,0,0,40068.5134259259,2009-09-12,12:19:20
40.6791383,117.2339033,0,0,40068.5134606481,2009-09-12,12:19:23
40.6791066,117.2338733,0,0,40068.5134953704,2009-09-12,12:19:26
40.6790849,117.2338116,0,0,40068.5135300926,2009-09-12,12:19:29
40.6790699,117.2337616,0,0,40068.5135648148,2009-09-12,12:19:32
40.6790449,117.2337183,0,0,40068.513599537,2009-09-12,12:19:35
40.67902,117.2336833,0,0,40068.5136342593,2009-09-12,12:19:38
40.6789849,117.23366,0,0,40068.5136689815,2009-09-12,12:19:41
40.6789482,117.2336499,0,0,40068.5137037037,2009-09-12,12:19:44
40.67895,117.2335833,0,0,40068.5137384259,2009-09-12,12:19:47
40.6789416,117.2335349,0,0,40068.5137731481,2009-09-12,12:19:50
40.6789283,117.2334883,0,0,40068.5138078704,2009-09-12,12:19:53
40.6789133,117.2334366,0,0,40068.5138425926,2009-09-12,12:19:56
40.6788983,117.2333866,0,0,40068.5138773148,2009-09-12,12:19:59
40.6788833,117.2333216,0,0,40068.513912037,2009-09-12,12:20:02
40.6788566,117.2332666,0,0,40068.5139467593,2009-09-12,12:20:05
40.678795,117.2332733,0,0,40068.5139814815,2009-09-12,12:20:08
40.6787749,117.2332133,0,0,40068.5140162037,2009-09-12,12:20:11
40.6787499,117.23319,0,0,40068.5140509259,2009-09-12,12:20:14
40.6787232,117.2331733,0,0,40068.5140856481,2009-09-12,12:20:17
40.6786616,117.2331849,0,0,40068.5141203704,2009-09-12,12:20:20
40.6786433,117.23318,0,0,40068.5141435185,2009-09-12,12:20:22
40.6785982,117.23319,0,0,40068.5141782407,2009-09-12,12:20:25
40.6785383,117.2332099,0,0,40068.514212963,2009-09-12,12:20:28
40.6784949,117.2332233,0,0,40068.5142476852,2009-09-12,12:20:31
40.6784582,117.2332466,0,0,40068.5142708333,2009-09-12,12:20:33
40.6784199,117.2332633,0,0,40068.5143055556,2009-09-12,12:20:36
40.6783882,117.23327,0,0,40068.5143287037,2009-09-12,12:20:38
40.6783366,117.2332866,0,0,40068.5143634259,2009-09-12,12:20:41
40.6782883,117.2332983,0,0,40068.5143981481,2009-09-12,12:20:44
40.6782332,117.23334,0,0,40068.5144212963,2009-09-12,12:20:46
40.6781916,117.2333566,0,0,40068.5144444444,2009-09-12,12:20:48
40.6781816,117.2333349,0,0,40068.5144675926,2009-09-12,12:20:50
40.6781632,117.2332833,0,0,40068.5145023148,2009-09-12,12:20:53
40.6781366,117.2332366,0,0,40068.514537037,2009-09-12,12:20:56
40.6781483,117.2331466,0,0,40068.5145717593,2009-09-12,12:20:59
40.6781333,117.2330899,0,0,40068.5146064815,2009-09-12,12:21:02
40.6781049,117.2330516,0,0,40068.5146412037,2009-09-12,12:21:05
40.6780566,117.2330416,0,0,40068.5146759259,2009-09-12,12:21:08
40.678025,117.2330083,0,0,40068.5147106481,2009-09-12,12:21:11
40.6780016,117.23297,0,0,40068.5147453704,2009-09-12,12:21:14
40.6779716,117.23299,0,0,40068.5147800926,2009-09-12,12:21:17
40.6779649,117.2329433,0,0,40068.5148148148,2009-09-12,12:21:20
40.6778983,117.2329499,0,0,40068.514849537,2009-09-12,12:21:23
40.6778583,117.2329616,0,0,40068.5148726852,2009-09-12,12:21:25
40.6778616,117.2329016,0,0,40068.5149074074,2009-09-12,12:21:28
40.6778383,117.2328699,0,0,40068.5149421296,2009-09-12,12:21:31
40.6778216,117.2328199,0,0,40068.5149768519,2009-09-12,12:21:34
40.6777933,117.2327883,0,0,40068.5150115741,2009-09-12,12:21:37
40.6777866,117.2327483,0,0,40068.5150462963,2009-09-12,12:21:40
40.6777833,117.2326783,0,0,40068.5150810185,2009-09-12,12:21:43
40.6777366,117.23265,0,0,40068.5151157407,2009-09-12,12:21:46
40.6776866,117.2326616,0,0,40068.5151388889,2009-09-12,12:21:48
40.6776366,117.2326516,0,0,40068.5151736111,2009-09-12,12:21:51
40.6775916,117.2326449,0,0,40068.5152083333,2009-09-12,12:21:54
40.6775733,117.2326166,0,0,40068.5152430556,2009-09-12,12:21:57
40.6775566,117.2325933,0,0,40068.5152777778,2009-09-12,12:22:00
40.6775399,117.2325633,0,0,40068.5153125,2009-09-12,12:22:03
40.6774966,117.2325683,0,0,40068.5153472222,2009-09-12,12:22:06
40.6774449,117.2325899,0,0,40068.5153819444,2009-09-12,12:22:09
40.6774166,117.2325733,0,0,40068.5154166667,2009-09-12,12:22:12
40.6773816,117.2325666,0,0,40068.5154513889,2009-09-12,12:22:15
40.677325,117.2325633,0,0,40068.5154976852,2009-09-12,12:22:19
40.6773082,117.2325666,0,0,40068.5155324074,2009-09-12,12:22:22
40.6772833,117.2325766,0,0,40068.5155555556,2009-09-12,12:22:24
40.6772416,117.232615,0,0,40068.5156018519,2009-09-12,12:22:28
40.6772283,117.2326366,0,0,40068.515625,2009-09-12,12:22:30
40.6772149,117.2326683,0,0,40068.5156712963,2009-09-12,12:22:34
40.6771983,117.2327116,0,0,40068.5157060185,2009-09-12,12:22:37
40.6771933,117.2327733,0,0,40068.5157407407,2009-09-12,12:22:40
40.6771682,117.232825,0,0,40068.515787037,2009-09-12,12:22:44
40.6771749,117.2328766,0,0,40068.5158217593,2009-09-12,12:22:47
40.6771816,117.2329383,0,0,40068.5158564815,2009-09-12,12:22:50
40.6771749,117.23297,0,0,40068.5158796296,2009-09-12,12:22:52
40.6771716,117.2330299,0,0,40068.5159143518,2009-09-12,12:22:55
40.6771649,117.2330799,0,0,40068.5159490741,2009-09-12,12:22:58
40.6771616,117.2331349,0,0,40068.5159837963,2009-09-12,12:23:01
40.6771233,117.2331749,0,0,40068.5160185185,2009-09-12,12:23:04
40.6770899,117.2331916,0,0,40068.5160532407,2009-09-12,12:23:07
40.6770616,117.23319,0,0,40068.516087963,2009-09-12,12:23:10
40.6770249,117.2331783,0,0,40068.5161226852,2009-09-12,12:23:13
40.6770066,117.2331533,0,0,40068.5161458333,2009-09-12,12:23:15
40.6769883,117.2331083,0,0,40068.5161805556,2009-09-12,12:23:18
40.6769833,117.2330449,0,0,40068.5162152778,2009-09-12,12:23:21
40.6769866,117.2330033,0,0,40068.51625,2009-09-12,12:23:24
40.6769833,117.23297,0,0,40068.5162847222,2009-09-12,12:23:27
40.6769799,117.2329316,0,0,40068.5163194444,2009-09-12,12:23:30
40.6769733,117.2328666,0,0,40068.5163541667,2009-09-12,12:23:33
40.6769799,117.2328033,0,0,40068.5163888889,2009-09-12,12:23:36
40.6769916,117.2327316,0,0,40068.5164236111,2009-09-12,12:23:39
40.6770066,117.23264,0,0,40068.5164583333,2009-09-12,12:23:42
40.6769916,117.232595,0,0,40068.5164930556,2009-09-12,12:23:45
40.6769649,117.23256,0,0,40068.5165277778,2009-09-12,12:23:48
40.6769582,117.2325316,0,0,40068.5165625,2009-09-12,12:23:51
40.6769283,117.2325266,0,0,40068.5165972222,2009-09-12,12:23:54
40.6768882,117.2325166,0,0,40068.5166319444,2009-09-12,12:23:57
40.6768649,117.2325416,0,0,40068.5166666667,2009-09-12,12:24:00
40.6768433,117.2325616,0,0,40068.5167013889,2009-09-12,12:24:03
40.6768299,117.2325466,0,0,40068.5167361111,2009-09-12,12:24:06
40.6768149,117.232535,0,0,40068.5167708333,2009-09-12,12:24:09
40.6768016,117.232525,0,0,40068.5168055556,2009-09-12,12:24:12
40.67679,117.2325366,0,0,40068.5168402778,2009-09-12,12:24:15
40.6767699,117.2325299,0,0,40068.516875,2009-09-12,12:24:18
40.6767699,117.2324916,0,0,40068.5169097222,2009-09-12,12:24:21
40.6767599,117.2324733,0,0,40068.5169444444,2009-09-12,12:24:24
40.676765,117.2324533,0,0,40068.5169791667,2009-09-12,12:24:27
40.6767716,117.23244,0,0,40068.5170138889,2009-09-12,12:24:30
40.6767849,117.2324233,0,0,40068.5170486111,2009-09-12,12:24:33
40.6767999,117.2323766,0,0,40068.5170833333,2009-09-12,12:24:36
40.6767916,117.2323483,0,0,40068.5171180556,2009-09-12,12:24:39
40.6767966,117.2323,0,0,40068.5171527778,2009-09-12,12:24:42
40.6768182,117.2322583,0,0,40068.5171875,2009-09-12,12:24:45
40.6768266,117.2322099,0,0,40068.5172222222,2009-09-12,12:24:48
40.6768399,117.23215,0,0,40068.5172569444,2009-09-12,12:24:51
40.6768416,117.2321016,0,0,40068.5172916667,2009-09-12,12:24:54
40.6767799,117.2321399,0,0,40068.5173263889,2009-09-12,12:24:57
40.6767566,117.2321433,0,0,40068.5173611111,2009-09-12,12:25:00
40.67675,117.23216,0,0,40068.5173958333,2009-09-12,12:25:03
40.6767332,117.2321583,0,0,40068.5174305556,2009-09-12,12:25:06
40.6767633,117.2321099,0,0,40068.5174652778,2009-09-12,12:25:09
40.6767733,117.2321099,0,0,40068.5175,2009-09-12,12:25:12
40.6767866,117.2321266,0,0,40068.5175347222,2009-09-12,12:25:15
40.6767883,117.2321316,0,0,40068.5175694444,2009-09-12,12:25:18
40.67679,117.2321283,0,0,40068.5176041667,2009-09-12,12:25:21
40.67679,117.2321283,0,0,40068.5177199074,2009-09-12,12:25:31
40.6767916,117.2321233,0,0,40068.5177430556,2009-09-12,12:25:33
40.6767933,117.2321566,0,0,40068.5177777778,2009-09-12,12:25:36
40.6767933,117.2321566,0,0,40068.5177893518,2009-09-12,12:25:37
40.6767916,117.23216,0,0,40068.5178125,2009-09-12,12:25:39
40.6767799,117.2321816,0,0,40068.5178472222,2009-09-12,12:25:42
40.6767616,117.2322233,0,0,40068.5178819444,2009-09-12,12:25:45
40.6767399,117.2322566,0,0,40068.5179166667,2009-09-12,12:25:48
40.67672,117.2322483,0,0,40068.5179513889,2009-09-12,12:25:51
40.6766999,117.23224,0,0,40068.5179861111,2009-09-12,12:25:54
40.676695,117.2322416,0,0,40068.5181597222,2009-09-12,12:26:09
40.6766966,117.2322416,0,0,40068.518275463,2009-09-12,12:26:19
40.6766966,117.2322416,0,0,40068.5183564815,2009-09-12,12:26:26
40.6767033,117.2322449,0,0,40068.5183796296,2009-09-12,12:26:28
40.6766966,117.2322583,0,0,40068.5184143518,2009-09-12,12:26:31
40.6766816,117.2323116,0,0,40068.5184490741,2009-09-12,12:26:34
40.6766782,117.232325,0,0,40068.5185763889,2009-09-12,12:26:45
40.6766733,117.2323033,0,0,40068.5186111111,2009-09-12,12:26:48
40.6766983,117.2322933,0,0,40068.5186805556,2009-09-12,12:26:54
40.6766966,117.2323266,0,0,40068.5187152778,2009-09-12,12:26:57
40.6766966,117.2323166,0,0,40068.5187731481,2009-09-12,12:27:02
40.6766883,117.2323566,0,0,40068.5188078704,2009-09-12,12:27:05
40.6766766,117.232405,0,0,40068.5188425926,2009-09-12,12:27:08
40.676665,117.2324483,0,0,40068.5188773148,2009-09-12,12:27:11
40.6766632,117.2324866,0,0,40068.518912037,2009-09-12,12:27:14
40.6766533,117.2325183,0,0,40068.5189467593,2009-09-12,12:27:17
40.6766533,117.2325183,0,0,40068.5189814815,2009-09-12,12:27:20
40.6766483,117.232525,0,0,40068.5190046296,2009-09-12,12:27:22
40.6766433,117.2325566,0,0,40068.5190393519,2009-09-12,12:27:25
40.6766366,117.2325933,0,0,40068.5190740741,2009-09-12,12:27:28
40.676625,117.23264,0,0,40068.5191087963,2009-09-12,12:27:31
40.6766233,117.2326783,0,0,40068.5191435185,2009-09-12,12:27:34
40.6766199,117.2327133,0,0,40068.5191782407,2009-09-12,12:27:37
40.6766149,117.2327499,0,0,40068.519212963,2009-09-12,12:27:40
40.6766082,117.2327966,0,0,40068.5192476852,2009-09-12,12:27:43
40.6765999,117.23284,0,0,40068.5192824074,2009-09-12,12:27:46
40.6765983,117.23285,0,0,40068.5194444444,2009-09-12,12:28:00
40.6765966,117.23285,0,0,40068.5194907407,2009-09-12,12:28:04
40.6765966,117.23285,0,0,40068.5195486111,2009-09-12,12:28:09
40.6765966,117.23285,0,0,40068.5195601852,2009-09-12,12:28:10
40.6765983,117.2328566,0,0,40068.5195833333,2009-09-12,12:28:12
40.6765932,117.2328699,0,0,40068.5196180556,2009-09-12,12:28:15
40.676595,117.2328716,0,0,40068.5196527778,2009-09-12,12:28:18
40.676595,117.2328716,0,0,40068.5196875,2009-09-12,12:28:21
40.6765983,117.2328716,0,0,40068.5197106482,2009-09-12,12:28:23
40.6766299,117.232875,0,0,40068.5197453704,2009-09-12,12:28:26
40.6766299,117.232875,0,0,40068.5197800926,2009-09-12,12:28:29
40.6766366,117.2328683,0,0,40068.5198032407,2009-09-12,12:28:31
40.6766416,117.2328566,0,0,40068.519837963,2009-09-12,12:28:34
40.6766416,117.2328566,0,0,40068.519849537,2009-09-12,12:28:35
40.6766449,117.2328483,0,0,40068.5198726852,2009-09-12,12:28:37
40.6766449,117.23286,0,0,40068.5199074074,2009-09-12,12:28:40
40.6766366,117.2328683,0,0,40068.5199421296,2009-09-12,12:28:43
40.6766366,117.2328683,0,0,40068.5199652778,2009-09-12,12:28:45
40.6766333,117.2328733,0,0,40068.5199884259,2009-09-12,12:28:47
40.6766433,117.2328533,0,0,40068.5200462963,2009-09-12,12:28:52
40.6766316,117.2328516,0,0,40068.5200810185,2009-09-12,12:28:55
40.6766266,117.2328466,0,0,40068.5202430556,2009-09-12,12:29:09
40.6766266,117.2328466,0,0,40068.5203587963,2009-09-12,12:29:19
40.6766316,117.2328416,0,0,40068.5203819444,2009-09-12,12:29:21
40.6766133,117.2328633,0,0,40068.5204166667,2009-09-12,12:29:24
40.6765849,117.2328833,0,0,40068.5204513889,2009-09-12,12:29:27
40.6765749,117.2329116,0,0,40068.5204861111,2009-09-12,12:29:30
40.67658,117.2329233,0,0,40068.5205439815,2009-09-12,12:29:35
40.676565,117.2329466,0,0,40068.5205787037,2009-09-12,12:29:38
40.6765483,117.2330116,0,0,40068.5206134259,2009-09-12,12:29:41
40.6765216,117.2330183,0,0,40068.5206481481,2009-09-12,12:29:44
40.6764966,117.2330133,0,0,40068.5206828704,2009-09-12,12:29:47
40.6764966,117.2330033,0,0,40068.5207407407,2009-09-12,12:29:52
40.6764666,117.2330366,0,0,40068.520775463,2009-09-12,12:29:55
40.6764449,117.2330699,0,0,40068.5208101852,2009-09-12,12:29:58
40.6764199,117.2330999,0,0,40068.5208449074,2009-09-12,12:30:01
40.6763899,117.2331233,0,0,40068.5208796296,2009-09-12,12:30:04
40.6763616,117.2331483,0,0,40068.5209143519,2009-09-12,12:30:07
40.6763383,117.233165,0,0,40068.5209490741,2009-09-12,12:30:10
40.6763183,117.2331833,0,0,40068.5209837963,2009-09-12,12:30:13
40.676285,117.2332116,0,0,40068.5210185185,2009-09-12,12:30:16
40.6762666,117.233235,0,0,40068.5210532407,2009-09-12,12:30:19
40.6762533,117.2332516,0,0,40068.521087963,2009-09-12,12:30:22
40.6762399,117.2332583,0,0,40068.5211226852,2009-09-12,12:30:25
40.6762183,117.2332766,0,0,40068.5211574074,2009-09-12,12:30:28
40.676205,117.2332966,0,0,40068.5211921296,2009-09-12,12:30:31
40.67619,117.2333149,0,0,40068.5212268519,2009-09-12,12:30:34
40.6761666,117.2333283,0,0,40068.5212615741,2009-09-12,12:30:37
40.6761566,117.2333499,0,0,40068.5212962963,2009-09-12,12:30:40
40.6761399,117.2333716,0,0,40068.5213310185,2009-09-12,12:30:43
40.676105,117.2334,0,0,40068.5213657407,2009-09-12,12:30:46
40.6760983,117.2334183,0,0,40068.521400463,2009-09-12,12:30:49
40.6760999,117.2334366,0,0,40068.5214699074,2009-09-12,12:30:55
40.6760999,117.2334549,0,0,40068.5215046296,2009-09-12,12:30:58
40.6760816,117.233485,0,0,40068.5215393519,2009-09-12,12:31:01
40.6760783,117.2335283,0,0,40068.5215740741,2009-09-12,12:31:04
40.6760799,117.2335716,0,0,40068.5216087963,2009-09-12,12:31:07
40.6760933,117.2335816,0,0,40068.5216435185,2009-09-12,12:31:10
40.6760883,117.2335916,0,0,40068.5216782407,2009-09-12,12:31:13
40.6761016,117.2336233,0,0,40068.521712963,2009-09-12,12:31:16
40.676105,117.2336733,0,0,40068.5217476852,2009-09-12,12:31:19
40.6761032,117.2336816,0,0,40068.5217824074,2009-09-12,12:31:22
40.6761032,117.2336816,0,0,40068.5217939815,2009-09-12,12:31:23
40.6761083,117.23368,0,0,40068.5218171296,2009-09-12,12:31:25
40.6761083,117.2337083,0,0,40068.5218518519,2009-09-12,12:31:28
40.6761149,117.2337183,0,0,40068.5218865741,2009-09-12,12:31:31
40.6761299,117.23375,0,0,40068.5219212963,2009-09-12,12:31:34
40.6761433,117.2337916,0,0,40068.5219560185,2009-09-12,12:31:37
40.6761533,117.2338116,0,0,40068.5219907407,2009-09-12,12:31:40
40.6761666,117.2338366,0,0,40068.522025463,2009-09-12,12:31:43
40.6761833,117.2338783,0,0,40068.5220601852,2009-09-12,12:31:46
40.6761882,117.23389,0,0,40068.5220949074,2009-09-12,12:31:49
40.67619,117.2338999,0,0,40068.5221296296,2009-09-12,12:31:52
40.6761866,117.2339449,0,0,40068.5221643519,2009-09-12,12:31:55
40.6761949,117.2339883,0,0,40068.5221990741,2009-09-12,12:31:58
40.6761966,117.2340233,0,0,40068.5222337963,2009-09-12,12:32:01
40.6761966,117.2340466,0,0,40068.5222685185,2009-09-12,12:32:04
40.6761949,117.23408,0,0,40068.5223032407,2009-09-12,12:32:07
40.67619,117.234105,0,0,40068.522337963,2009-09-12,12:32:10
40.6761933,117.2341316,0,0,40068.5223726852,2009-09-12,12:32:13
40.6761916,117.2341583,0,0,40068.5224074074,2009-09-12,12:32:16
40.6761966,117.2341899,0,0,40068.5224421296,2009-09-12,12:32:19
40.6761933,117.2342116,0,0,40068.5224768519,2009-09-12,12:32:22
40.6761866,117.23423,0,0,40068.5225115741,2009-09-12,12:32:25
40.6761833,117.2342733,0,0,40068.5225462963,2009-09-12,12:32:28
40.6761766,117.2343183,0,0,40068.5225694444,2009-09-12,12:32:30
40.676175,117.2343533,0,0,40068.5226041667,2009-09-12,12:32:33
40.6761732,117.2343783,0,0,40068.5226388889,2009-09-12,12:32:36
40.6761916,117.2343983,0,0,40068.5226736111,2009-09-12,12:32:39
40.6762016,117.2344083,0,0,40068.5228125,2009-09-12,12:32:51
40.6762016,117.2344083,0,0,40068.5229976852,2009-09-12,12:33:07
40.6762033,117.23441,0,0,40068.5230208333,2009-09-12,12:33:09
40.6761816,117.2344066,0,0,40068.5230555556,2009-09-12,12:33:12
40.6761816,117.2344066,0,0,40068.5230671296,2009-09-12,12:33:13
40.6761766,117.2343983,0,0,40068.5230902778,2009-09-12,12:33:15
40.6761549,117.2343983,0,0,40068.523125,2009-09-12,12:33:18
40.6761333,117.2343833,0,0,40068.5231597222,2009-09-12,12:33:21
40.6761016,117.2344033,0,0,40068.5231944444,2009-09-12,12:33:24
40.6760666,117.2344216,0,0,40068.5232291667,2009-09-12,12:33:27
40.6760449,117.2344433,0,0,40068.523275463,2009-09-12,12:33:31
40.6760149,117.2344533,0,0,40068.5233101852,2009-09-12,12:33:34
40.6759899,117.2344599,0,0,40068.5233449074,2009-09-12,12:33:37
40.67598,117.2344566,0,0,40068.5233796296,2009-09-12,12:33:40
40.67598,117.2344566,0,0,40068.5234375,2009-09-12,12:33:45
40.67598,117.2344566,0,0,40068.5236226852,2009-09-12,12:34:01
40.6759833,117.2344516,0,0,40068.5236458333,2009-09-12,12:34:03
40.6759699,117.234445,0,0,40068.5237152778,2009-09-12,12:34:09
40.6759549,117.2344633,0,0,40068.52375,2009-09-12,12:34:12
40.6759549,117.2344633,0,0,40068.5237731481,2009-09-12,12:34:14
40.6759549,117.2344683,0,0,40068.5237962963,2009-09-12,12:34:16
40.6759549,117.2344516,0,0,40068.5238310185,2009-09-12,12:34:19
40.6759549,117.2344516,0,0,40068.5238425926,2009-09-12,12:34:20
40.6759533,117.2344466,0,0,40068.5238657407,2009-09-12,12:34:22
40.6759199,117.234465,0,0,40068.523900463,2009-09-12,12:34:25
40.6758866,117.2344766,0,0,40068.5239351852,2009-09-12,12:34:28
40.6758733,117.2344849,0,0,40068.5239699074,2009-09-12,12:34:31
40.6758549,117.2344916,0,0,40068.5240046296,2009-09-12,12:34:34
40.6758416,117.2345,0,0,40068.5240393518,2009-09-12,12:34:37
40.6758383,117.2345049,0,0,40068.5241550926,2009-09-12,12:34:47
40.6758383,117.2345049,0,0,40068.5243518518,2009-09-12,12:35:04
40.6758366,117.2345,0,0,40068.524375,2009-09-12,12:35:06
40.6758316,117.2345099,0,0,40068.5244097222,2009-09-12,12:35:09
40.6758216,117.2345016,0,0,40068.5244444444,2009-09-12,12:35:12
40.6758016,117.2345016,0,0,40068.5244791667,2009-09-12,12:35:15
40.6757799,117.2345183,0,0,40068.5245486111,2009-09-12,12:35:21
40.6757649,117.2345199,0,0,40068.5245833333,2009-09-12,12:35:24
40.6757483,117.2345266,0,0,40068.5246180556,2009-09-12,12:35:27
40.6757382,117.234525,0,0,40068.5246527778,2009-09-12,12:35:30
40.6757233,117.2345283,0,0,40068.5246875,2009-09-12,12:35:33
40.6757116,117.2345233,0,0,40068.5247222222,2009-09-12,12:35:36
40.6757066,117.2345333,0,0,40068.5247569444,2009-09-12,12:35:39
40.6756933,117.2345299,0,0,40068.5247916667,2009-09-12,12:35:42
40.6756783,117.2345299,0,0,40068.5248263889,2009-09-12,12:35:45
40.6756783,117.2345299,0,0,40068.524849537,2009-09-12,12:35:47
40.67567,117.2345383,0,0,40068.5248726852,2009-09-12,12:35:49
40.6756516,117.2345399,0,0,40068.5249074074,2009-09-12,12:35:52
40.6756383,117.2345383,0,0,40068.5249421296,2009-09-12,12:35:55
40.6756283,117.2345466,0,0,40068.5249768518,2009-09-12,12:35:58
40.6756433,117.2345483,0,0,40068.5250115741,2009-09-12,12:36:01
40.6756516,117.234515,0,0,40068.5250462963,2009-09-12,12:36:04
40.6756249,117.2345116,0,0,40068.5250810185,2009-09-12,12:36:07
40.6756099,117.2345166,0,0,40068.5251157407,2009-09-12,12:36:10
40.6755816,117.2345216,0,0,40068.525150463,2009-09-12,12:36:13
40.6755499,117.2345266,0,0,40068.5251851852,2009-09-12,12:36:16
40.6755416,117.2345416,0,0,40068.5252199074,2009-09-12,12:36:19
40.6755416,117.2345416,0,0,40068.5253356481,2009-09-12,12:36:29
40.6755349,117.2345433,0,0,40068.5253587963,2009-09-12,12:36:31
40.6755033,117.2345083,0,0,40068.5253935185,2009-09-12,12:36:34
40.6754383,117.2344966,0,0,40068.5254282407,2009-09-12,12:36:37
40.6753699,117.2345649,0,0,40068.525462963,2009-09-12,12:36:40
40.6753699,117.234595,0,0,40068.5254861111,2009-09-12,12:36:42
40.6753882,117.2345933,0,0,40068.5255208333,2009-09-12,12:36:45
40.6753866,117.2345883,0,0,40068.5255555556,2009-09-12,12:36:48
40.6753866,117.2345883,0,0,40068.5255671296,2009-09-12,12:36:49
40.6753849,117.2345816,0,0,40068.5255902778,2009-09-12,12:36:51
40.6754483,117.2345716,0,0,40068.5258796296,2009-09-12,12:37:16
40.6754383,117.2345633,0,0,40068.5259143518,2009-09-12,12:37:19
40.6754266,117.2345049,0,0,40068.5259490741,2009-09-12,12:37:22
40.6753849,117.2344283,0,0,40068.5259953704,2009-09-12,12:37:26
40.675375,117.2344733,0,0,40068.526099537,2009-09-12,12:37:35
40.6753766,117.23456,0,0,40068.5261342593,2009-09-12,12:37:38
40.6753416,117.2346366,0,0,40068.5261921296,2009-09-12,12:37:43
40.67532,117.23463,0,0,40068.5262615741,2009-09-12,12:37:49
40.6753716,117.2346516,0,0,40068.5263078704,2009-09-12,12:37:53
40.6753766,117.2347316,0,0,40068.5263425926,2009-09-12,12:37:56
40.6753249,117.234805,0,0,40068.5263773148,2009-09-12,12:37:59
40.67529,117.23484,0,0,40068.526412037,2009-09-12,12:38:02
40.6752449,117.2348383,0,0,40068.5264467593,2009-09-12,12:38:05
40.6751899,117.2348166,0,0,40068.5264814815,2009-09-12,12:38:08
40.6751383,117.2348183,0,0,40068.5265162037,2009-09-12,12:38:11
40.6751183,117.2348283,0,0,40068.5265509259,2009-09-12,12:38:14
40.6751133,117.2348433,0,0,40068.5265856481,2009-09-12,12:38:17
40.6751299,117.2348799,0,0,40068.5266203704,2009-09-12,12:38:20
40.6751416,117.2348949,0,0,40068.5267939815,2009-09-12,12:38:35
40.6751516,117.234875,0,0,40068.5268287037,2009-09-12,12:38:38
40.6751516,117.234875,0,0,40068.5268402778,2009-09-12,12:38:39
40.6751583,117.2348683,0,0,40068.5268634259,2009-09-12,12:38:41
40.6751699,117.2348666,0,0,40068.5268981481,2009-09-12,12:38:44
40.6751766,117.2349016,0,0,40068.5271180556,2009-09-12,12:39:03
40.6751666,117.2348966,0,0,40068.5271527778,2009-09-12,12:39:06
40.6751833,117.2349166,0,0,40068.5271875,2009-09-12,12:39:09
40.6752083,117.2349316,0,0,40068.5272222222,2009-09-12,12:39:12
40.6752266,117.2349316,0,0,40068.5272569444,2009-09-12,12:39:15
40.6752516,117.2349283,0,0,40068.5272916667,2009-09-12,12:39:18
40.67528,117.2349583,0,0,40068.5273263889,2009-09-12,12:39:21
40.6753033,117.2349633,0,0,40068.5273611111,2009-09-12,12:39:24
40.6753182,117.2349866,0,0,40068.5273958333,2009-09-12,12:39:27
40.6756583,117.2345399,0,0,40068.5274421296,2009-09-12,12:39:31
40.6756249,117.2346033,0,0,40068.5274652778,2009-09-12,12:39:33
40.6756733,117.2346216,0,0,40068.5275,2009-09-12,12:39:36
40.6757849,117.2345933,0,0,40068.5275347222,2009-09-12,12:39:39
40.6756499,117.2349266,0,0,40068.527650463,2009-09-12,12:39:49
40.6755566,117.2349483,0,0,40068.5276851852,2009-09-12,12:39:52
40.6755066,117.23497,0,0,40068.5277199074,2009-09-12,12:39:55
40.6754533,117.2349616,0,0,40068.5277546296,2009-09-12,12:39:58
40.6754949,117.2349999,0,0,40068.5277893519,2009-09-12,12:40:01
40.6752299,117.234885,0,0,40068.5281828704,2009-09-12,12:40:35
40.6752449,117.2350066,0,0,40068.528275463,2009-09-12,12:40:43
40.6752033,117.23503,0,0,40068.5283333333,2009-09-12,12:40:48
40.6751899,117.2350383,0,0,40068.5283680556,2009-09-12,12:40:51
40.6752083,117.2350283,0,0,40068.5284606481,2009-09-12,12:40:59
40.6751983,117.2350316,0,0,40068.5284953704,2009-09-12,12:41:02
40.6751883,117.2350283,0,0,40068.5285300926,2009-09-12,12:41:05
40.67515,117.23503,0,0,40068.5285648148,2009-09-12,12:41:08
40.6751466,117.2350416,0,0,40068.528599537,2009-09-12,12:41:11
40.6751466,117.2350416,0,0,40068.5286111111,2009-09-12,12:41:12
40.6751516,117.2350466,0,0,40068.5286342593,2009-09-12,12:41:14
40.675165,117.23505,0,0,40068.5286689815,2009-09-12,12:41:17
40.6751782,117.23505,0,0,40068.5287037037,2009-09-12,12:41:20
40.6752749,117.23498,0,0,40068.5287384259,2009-09-12,12:41:23
40.6753882,117.2349033,0,0,40068.5287731481,2009-09-12,12:41:26
40.6754616,117.2348383,0,0,40068.5288078704,2009-09-12,12:41:29
40.6755483,117.23477,0,0,40068.5288425926,2009-09-12,12:41:32
40.6756633,117.2346933,0,0,40068.5288773148,2009-09-12,12:41:35
40.6757716,117.23463,0,0,40068.528912037,2009-09-12,12:41:38
40.6758383,117.2345883,0,0,40068.5289467593,2009-09-12,12:41:41
40.6759016,117.2345549,0,0,40068.5289814815,2009-09-12,12:41:44
40.6759549,117.2345316,0,0,40068.5290162037,2009-09-12,12:41:47
40.6760216,117.2344933,0,0,40068.5290509259,2009-09-12,12:41:50
40.6761066,117.234445,0,0,40068.5290856481,2009-09-12,12:41:53
40.6761966,117.2343983,0,0,40068.5291203704,2009-09-12,12:41:56
40.6762249,117.2343783,0,0,40068.5291550926,2009-09-12,12:41:59
40.6762766,117.2343516,0,0,40068.5291898148,2009-09-12,12:42:02
40.6763166,117.234325,0,0,40068.529224537,2009-09-12,12:42:05
40.676275,117.2343383,0,0,40068.5292592593,2009-09-12,12:42:08
40.67497,117.2350183,0,0,40068.5296643519,2009-09-12,12:42:43
40.67497,117.2350183,0,0,40068.5296759259,2009-09-12,12:42:44
40.6749716,117.2350099,0,0,40068.5296990741,2009-09-12,12:42:46
40.6749349,117.2350733,0,0,40068.5297337963,2009-09-12,12:42:49
40.6749466,117.2350233,0,0,40068.5297685185,2009-09-12,12:42:52
40.6748716,117.2350516,0,0,40068.5298032407,2009-09-12,12:42:55
40.6748733,117.2350249,0,0,40068.529837963,2009-09-12,12:42:58
40.6748066,117.23505,0,0,40068.5298726852,2009-09-12,12:43:01
40.6748783,117.2349816,0,0,40068.5299074074,2009-09-12,12:43:04
40.6749383,117.2349283,0,0,40068.5299768519,2009-09-12,12:43:10
40.6749383,117.2349283,0,0,40068.5301041667,2009-09-12,12:43:21
40.6749316,117.2349333,0,0,40068.5302430556,2009-09-12,12:43:33
40.6749316,117.2349316,0,0,40068.5303472222,2009-09-12,12:43:42
40.6749283,117.2349366,0,0,40068.530775463,2009-09-12,12:44:19
40.6749283,117.2349366,0,0,40068.530787037,2009-09-12,12:44:20
40.6749199,117.2349316,0,0,40068.5308101852,2009-09-12,12:44:22
40.6749366,117.23491,0,0,40068.5308449074,2009-09-12,12:44:25
40.6749633,117.234885,0,0,40068.5308796296,2009-09-12,12:44:28
40.6750299,117.2348383,0,0,40068.5309143519,2009-09-12,12:44:31
40.6751082,117.2347783,0,0,40068.5309490741,2009-09-12,12:44:34
40.6752466,117.2346916,0,0,40068.5309837963,2009-09-12,12:44:37
40.67532,117.2346466,0,0,40068.5310069444,2009-09-12,12:44:39
40.6753933,117.2346133,0,0,40068.5310300926,2009-09-12,12:44:41
40.6755616,117.2345399,0,0,40068.5310532407,2009-09-12,12:44:43
40.6756983,117.2344699,0,0,40068.5310763889,2009-09-12,12:44:45
40.6757532,117.2344333,0,0,40068.531099537,2009-09-12,12:44:47
40.6758232,117.2343966,0,0,40068.5311226852,2009-09-12,12:44:49
40.6758883,117.2343516,0,0,40068.5311458333,2009-09-12,12:44:51
40.6759599,117.2343066,0,0,40068.5311689815,2009-09-12,12:44:53
40.6760166,117.2342816,0,0,40068.5311921296,2009-09-12,12:44:55
40.6760583,117.2342583,0,0,40068.5312152778,2009-09-12,12:44:57
40.6760949,117.2342416,0,0,40068.5312384259,2009-09-12,12:44:59
40.6761266,117.2342349,0,0,40068.5312615741,2009-09-12,12:45:01
40.6761816,117.2342083,0,0,40068.5312962963,2009-09-12,12:45:04
40.6761516,117.2342399,0,0,40068.5313310185,2009-09-12,12:45:07
40.67619,117.2342083,0,0,40068.5313541667,2009-09-12,12:45:09
40.6762316,117.2341466,0,0,40068.5313773148,2009-09-12,12:45:11
40.6762966,117.2340533,0,0,40068.531400463,2009-09-12,12:45:13
40.6763933,117.2339199,0,0,40068.5314236111,2009-09-12,12:45:15
40.6765033,117.2337683,0,0,40068.5314467593,2009-09-12,12:45:17
40.6766266,117.2335966,0,0,40068.5314699074,2009-09-12,12:45:19
40.6767566,117.23341,0,0,40068.5314930556,2009-09-12,12:45:21
40.676905,117.2331966,0,0,40068.5315162037,2009-09-12,12:45:23
40.6770616,117.2329849,0,0,40068.5315393518,2009-09-12,12:45:25
40.6772333,117.2327666,0,0,40068.5315625,2009-09-12,12:45:27
40.6774283,117.2325516,0,0,40068.5315856481,2009-09-12,12:45:29
40.6776283,117.232335,0,0,40068.5316087963,2009-09-12,12:45:31
40.6778349,117.2321083,0,0,40068.5316319444,2009-09-12,12:45:33
40.6788082,117.2310383,0,0,40068.5317476852,2009-09-12,12:45:43
40.6795966,117.230145,0,0,40068.5318634259,2009-09-12,12:45:53
40.6797533,117.2299733,0,0,40068.5318865741,2009-09-12,12:45:55
40.6799133,117.2297833,0,0,40068.5319097222,2009-09-12,12:45:57
40.6800866,117.229595,0,0,40068.5319328704,2009-09-12,12:45:59
40.6802633,117.2294033,0,0,40068.5319560185,2009-09-12,12:46:01
40.680435,117.2292083,0,0,40068.5319791667,2009-09-12,12:46:03
40.6806216,117.2290166,0,0,40068.5320023148,2009-09-12,12:46:05
40.6807899,117.2288449,0,0,40068.532025463,2009-09-12,12:46:07
40.6809566,117.2286716,0,0,40068.5320486111,2009-09-12,12:46:09
40.6811482,117.2284766,0,0,40068.5320717593,2009-09-12,12:46:11
40.6813483,117.2282716,0,0,40068.5320949074,2009-09-12,12:46:13
40.68237,117.2270716,0,0,40068.5322106481,2009-09-12,12:46:23
40.6834233,117.2260899,0,0,40068.5323263889,2009-09-12,12:46:33
40.6842833,117.2252783,0,0,40068.5324421296,2009-09-12,12:46:43
40.6844282,117.2251233,0,0,40068.5324652778,2009-09-12,12:46:45
40.6845816,117.2249516,0,0,40068.5324884259,2009-09-12,12:46:47
40.6847366,117.224785,0,0,40068.5325115741,2009-09-12,12:46:49
40.6849116,117.2245966,0,0,40068.5325347222,2009-09-12,12:46:51
40.6851049,117.2243916,0,0,40068.5325578704,2009-09-12,12:46:53
40.6861133,117.2233149,0,0,40068.5326736111,2009-09-12,12:47:03
40.6874649,117.22158,0,0,40068.5328587963,2009-09-12,12:47:19
40.6749099,117.2349633,0,0,40068.5340740741,2009-09-12,12:49:04
40.6750899,117.2347866,0,0,40068.5341087963,2009-09-12,12:49:07
40.6751416,117.2347283,0,0,40068.5341435185,2009-09-12,12:49:10
40.6751449,117.2347399,0,0,40068.5341782407,2009-09-12,12:49:13
40.6751483,117.2347716,0,0,40068.534212963,2009-09-12,12:49:16
40.6751416,117.2348433,0,0,40068.5342476852,2009-09-12,12:49:19
40.6751449,117.2348883,0,0,40068.5342824074,2009-09-12,12:49:22
40.6751433,117.2349383,0,0,40068.5343171296,2009-09-12,12:49:25
40.6751266,117.2349816,0,0,40068.5343518518,2009-09-12,12:49:28
40.6751183,117.2350383,0,0,40068.5343865741,2009-09-12,12:49:31
40.6751166,117.2350783,0,0,40068.5344212963,2009-09-12,12:49:34
40.6751333,117.2351149,0,0,40068.5344560185,2009-09-12,12:49:37
40.6751433,117.2351566,0,0,40068.5344907407,2009-09-12,12:49:40
40.6751583,117.2352016,0,0,40068.534525463,2009-09-12,12:49:43
40.6751583,117.2352366,0,0,40068.5345601852,2009-09-12,12:49:46
40.67515,117.2352583,0,0,40068.5345949074,2009-09-12,12:49:49
40.67515,117.2352583,0,0,40068.5346643519,2009-09-12,12:49:55
40.6751483,117.2352649,0,0,40068.5346875,2009-09-12,12:49:57
40.6751533,117.2352883,0,0,40068.5347222222,2009-09-12,12:50:00
40.6751616,117.2353233,0,0,40068.5347569444,2009-09-12,12:50:03
40.6751733,117.2353633,0,0,40068.5347916667,2009-09-12,12:50:06
40.67518,117.2353983,0,0,40068.5348263889,2009-09-12,12:50:09
40.6751899,117.235415,0,0,40068.5348611111,2009-09-12,12:50:12
40.6751899,117.235415,0,0,40068.5348726852,2009-09-12,12:50:13
40.675195,117.2354199,0,0,40068.5348958333,2009-09-12,12:50:15
40.6752116,117.2354549,0,0,40068.5349305556,2009-09-12,12:50:18
40.6752249,117.2354799,0,0,40068.5349652778,2009-09-12,12:50:21
40.6752416,117.2354916,0,0,40068.535,2009-09-12,12:50:24
40.6752482,117.2355016,0,0,40068.5350347222,2009-09-12,12:50:27
40.6752533,117.2355566,0,0,40068.5350694444,2009-09-12,12:50:30
40.6752699,117.2355849,0,0,40068.5351041667,2009-09-12,12:50:33
40.6752816,117.2355966,0,0,40068.5351388889,2009-09-12,12:50:36
40.6752816,117.2355966,0,0,40068.535150463,2009-09-12,12:50:37
40.6752849,117.2356016,0,0,40068.5351736111,2009-09-12,12:50:39
40.6752849,117.235615,0,0,40068.5352083333,2009-09-12,12:50:42
40.6752949,117.2356399,0,0,40068.5352430556,2009-09-12,12:50:45
40.6753016,117.2356649,0,0,40068.5352777778,2009-09-12,12:50:48
40.6753233,117.2356983,0,0,40068.5353125,2009-09-12,12:50:51
40.6753433,117.2357183,0,0,40068.5353472222,2009-09-12,12:50:54
40.6753366,117.2357583,0,0,40068.5353819444,2009-09-12,12:50:57
40.6753316,117.23581,0,0,40068.5354166667,2009-09-12,12:51:00
40.6753416,117.2358516,0,0,40068.5355208333,2009-09-12,12:51:09
40.6753433,117.2358416,0,0,40068.5355555556,2009-09-12,12:51:12
40.6753366,117.2358266,0,0,40068.5356018519,2009-09-12,12:51:16
40.6753399,117.2358383,0,0,40068.5356365741,2009-09-12,12:51:19
40.6753399,117.2358383,0,0,40068.535775463,2009-09-12,12:51:31
40.6753383,117.2358383,0,0,40068.5357986111,2009-09-12,12:51:33
40.675335,117.2358533,0,0,40068.5358333333,2009-09-12,12:51:36
40.6753416,117.2358733,0,0,40068.5358680556,2009-09-12,12:51:39
40.6753566,117.2358916,0,0,40068.5359027778,2009-09-12,12:51:42
40.67536,117.2359183,0,0,40068.5362615741,2009-09-12,12:52:13
40.6753466,117.2359133,0,0,40068.5363078704,2009-09-12,12:52:17
40.675335,117.2359416,0,0,40068.5363425926,2009-09-12,12:52:20
40.6753332,117.2360049,0,0,40068.5363773148,2009-09-12,12:52:23
40.6753216,117.2360633,0,0,40068.536412037,2009-09-12,12:52:26
40.6753216,117.2360966,0,0,40068.5364467593,2009-09-12,12:52:29
40.6753033,117.2361099,0,0,40068.5364814815,2009-09-12,12:52:32
40.6753033,117.2361266,0,0,40068.5365162037,2009-09-12,12:52:35
40.6753066,117.2361733,0,0,40068.5366203704,2009-09-12,12:52:44
40.6753083,117.2362049,0,0,40068.5366550926,2009-09-12,12:52:47
40.6753566,117.2362416,0,0,40068.5366898148,2009-09-12,12:52:50
40.6753699,117.2362649,0,0,40068.536724537,2009-09-12,12:52:53
40.67536,117.2362683,0,0,40068.5367939815,2009-09-12,12:52:59
40.67535,117.2362616,0,0,40068.5368287037,2009-09-12,12:53:02
40.6752933,117.2362583,0,0,40068.5368981481,2009-09-12,12:53:08
40.6752616,117.23627,0,0,40068.5369328704,2009-09-12,12:53:11
40.6752716,117.2362666,0,0,40068.5369675926,2009-09-12,12:53:14
40.6752583,117.2362649,0,0,40068.5370023148,2009-09-12,12:53:17
40.6752632,117.2362866,0,0,40068.537037037,2009-09-12,12:53:20
40.6753116,117.2362649,0,0,40068.5370717593,2009-09-12,12:53:23
40.6753399,117.2362949,0,0,40068.5371064815,2009-09-12,12:53:26
40.6753583,117.2363233,0,0,40068.5371412037,2009-09-12,12:53:29
40.6753766,117.23634,0,0,40068.5372453704,2009-09-12,12:53:38
40.6753766,117.23635,0,0,40068.5372916667,2009-09-12,12:53:42
40.6753849,117.2363333,0,0,40068.5373263889,2009-09-12,12:53:45
40.6753949,117.2363166,0,0,40068.5374189815,2009-09-12,12:53:53
40.6753816,117.2363183,0,0,40068.5374537037,2009-09-12,12:53:56
40.6753699,117.2363449,0,0,40068.5375115741,2009-09-12,12:54:01
40.67536,117.2363516,0,0,40068.5375462963,2009-09-12,12:54:04
40.6753399,117.2363199,0,0,40068.5375810185,2009-09-12,12:54:07
40.6753399,117.2363199,0,0,40068.5375925926,2009-09-12,12:54:08
40.6753449,117.2363166,0,0,40068.5376157407,2009-09-12,12:54:10
40.6753799,117.2363533,0,0,40068.537650463,2009-09-12,12:54:13
40.6753383,117.2364866,0,0,40068.5376851852,2009-09-12,12:54:16
40.675265,117.2365266,0,0,40068.5377199074,2009-09-12,12:54:19
40.6752366,117.2365299,0,0,40068.5377546296,2009-09-12,12:54:22
40.6752583,117.2365066,0,0,40068.5378356481,2009-09-12,12:54:29
40.6752833,117.2364816,0,0,40068.5378703704,2009-09-12,12:54:32
40.6752866,117.2364349,0,0,40068.5379861111,2009-09-12,12:54:42
40.6752866,117.2364349,0,0,40068.5379976852,2009-09-12,12:54:43
40.6752783,117.2364349,0,0,40068.5380208333,2009-09-12,12:54:45
40.6752866,117.2364666,0,0,40068.5380555556,2009-09-12,12:54:48
40.6752749,117.2364916,0,0,40068.5380902778,2009-09-12,12:54:51
40.6752333,117.2364983,0,0,40068.538125,2009-09-12,12:54:54
40.6752283,117.2365333,0,0,40068.5381597222,2009-09-12,12:54:57
40.6752599,117.2365333,0,0,40068.5381944444,2009-09-12,12:55:00
40.6752566,117.2365216,0,0,40068.5382291667,2009-09-12,12:55:03
40.6752666,117.2365716,0,0,40068.5382638889,2009-09-12,12:55:06
40.6752683,117.2366016,0,0,40068.5382986111,2009-09-12,12:55:09
40.6752599,117.2366366,0,0,40068.5383333333,2009-09-12,12:55:12
40.6752399,117.23669,0,0,40068.5383680556,2009-09-12,12:55:15
40.6752316,117.236715,0,0,40068.5384027778,2009-09-12,12:55:18
40.6752283,117.2367583,0,0,40068.5384375,2009-09-12,12:55:21
40.6752366,117.2368183,0,0,40068.5384722222,2009-09-12,12:55:24
40.6752416,117.2368716,0,0,40068.5385069444,2009-09-12,12:55:27
40.6752466,117.2369133,0,0,40068.5385416667,2009-09-12,12:55:30
40.67525,117.2369549,0,0,40068.5385763889,2009-09-12,12:55:33
40.6752516,117.2370016,0,0,40068.5386111111,2009-09-12,12:55:36
40.6752516,117.2370483,0,0,40068.5386458333,2009-09-12,12:55:39
40.6752616,117.2370866,0,0,40068.5386805556,2009-09-12,12:55:42
40.6752733,117.237145,0,0,40068.5387152778,2009-09-12,12:55:45
40.6752816,117.2371816,0,0,40068.53875,2009-09-12,12:55:48
40.675305,117.2372166,0,0,40068.5387847222,2009-09-12,12:55:51
40.6753166,117.2372333,0,0,40068.5388078704,2009-09-12,12:55:53
40.6753332,117.2372599,0,0,40068.5388425926,2009-09-12,12:55:56
40.6753633,117.2373,0,0,40068.5388773148,2009-09-12,12:55:59
40.6753799,117.2373366,0,0,40068.538912037,2009-09-12,12:56:02
40.6753966,117.23737,0,0,40068.5389467593,2009-09-12,12:56:05
40.6754066,117.2373833,0,0,40068.5389814815,2009-09-12,12:56:08
40.6754166,117.2373949,0,0,40068.5390162037,2009-09-12,12:56:11
40.6754266,117.2374083,0,0,40068.5390509259,2009-09-12,12:56:14
40.6754349,117.2374283,0,0,40068.5391087963,2009-09-12,12:56:19
40.6754466,117.2374533,0,0,40068.5391435185,2009-09-12,12:56:22
40.6754549,117.2374799,0,0,40068.5391782407,2009-09-12,12:56:25
40.6754649,117.2375049,0,0,40068.539212963,2009-09-12,12:56:28
40.6754732,117.2375366,0,0,40068.5392476852,2009-09-12,12:56:31
40.6754816,117.2375733,0,0,40068.5392824074,2009-09-12,12:56:34
40.6754966,117.2376183,0,0,40068.5393171296,2009-09-12,12:56:37
40.6755116,117.2376616,0,0,40068.5393518518,2009-09-12,12:56:40
40.6755233,117.2376916,0,0,40068.5393865741,2009-09-12,12:56:43
40.6755366,117.2377316,0,0,40068.5394212963,2009-09-12,12:56:46
40.6755466,117.2377783,0,0,40068.5394560185,2009-09-12,12:56:49
40.67556,117.2378299,0,0,40068.5394907407,2009-09-12,12:56:52
40.6755749,117.2378733,0,0,40068.539525463,2009-09-12,12:56:55
40.6755916,117.23792,0,0,40068.5395601852,2009-09-12,12:56:58
40.6756049,117.2379716,0,0,40068.5395949074,2009-09-12,12:57:01
40.6756099,117.2380199,0,0,40068.5396296296,2009-09-12,12:57:04
40.6756349,117.23805,0,0,40068.5396643518,2009-09-12,12:57:07
40.6756616,117.2380866,0,0,40068.5396990741,2009-09-12,12:57:10
40.6756733,117.23813,0,0,40068.5397337963,2009-09-12,12:57:13
40.6756799,117.2381533,0,0,40068.5397685185,2009-09-12,12:57:16
40.6756832,117.2381766,0,0,40068.5398032407,2009-09-12,12:57:19
40.6756933,117.2381916,0,0,40068.5398958333,2009-09-12,12:57:27
40.6757133,117.2382233,0,0,40068.5399305556,2009-09-12,12:57:30
40.6757199,117.2382883,0,0,40068.5399652778,2009-09-12,12:57:33
40.6756883,117.238375,0,0,40068.54,2009-09-12,12:57:36
40.6757133,117.2383699,0,0,40068.5400347222,2009-09-12,12:57:39
40.6757499,117.2383816,0,0,40068.5400694444,2009-09-12,12:57:42
40.6757532,117.2384149,0,0,40068.5401388889,2009-09-12,12:57:48
40.6757666,117.2384483,0,0,40068.5401736111,2009-09-12,12:57:51
40.6757766,117.2384716,0,0,40068.5402083333,2009-09-12,12:57:54
40.6757983,117.2384833,0,0,40068.5402430556,2009-09-12,12:57:57
40.6758149,117.2384966,0,0,40068.5402777778,2009-09-12,12:58:00
40.6758232,117.2385316,0,0,40068.5403125,2009-09-12,12:58:03
40.6758299,117.2385583,0,0,40068.5403472222,2009-09-12,12:58:06
40.6758383,117.2385916,0,0,40068.5403819444,2009-09-12,12:58:09
40.6758549,117.23862,0,0,40068.5404166667,2009-09-12,12:58:12
40.6758733,117.238655,0,0,40068.5404513889,2009-09-12,12:58:15
40.6758916,117.2386933,0,0,40068.5404861111,2009-09-12,12:58:18
40.6759066,117.2387199,0,0,40068.5405208333,2009-09-12,12:58:21
40.6759266,117.2387549,0,0,40068.5405555556,2009-09-12,12:58:24
40.6759466,117.2387866,0,0,40068.5405902778,2009-09-12,12:58:27
40.6759566,117.2388049,0,0,40068.5406365741,2009-09-12,12:58:31
40.6759566,117.2388049,0,0,40068.5407060185,2009-09-12,12:58:37
40.6759583,117.2388049,0,0,40068.5407291667,2009-09-12,12:58:39
40.675965,117.2388216,0,0,40068.5407638889,2009-09-12,12:58:42
40.6759849,117.2388499,0,0,40068.5407986111,2009-09-12,12:58:45
40.6760083,117.2388883,0,0,40068.5408333333,2009-09-12,12:58:48
40.6760133,117.2389033,0,0,40068.5409259259,2009-09-12,12:58:56
40.6760266,117.2389049,0,0,40068.5409606481,2009-09-12,12:58:59
40.6760366,117.2389,0,0,40068.5409953704,2009-09-12,12:59:02
40.6760433,117.2389099,0,0,40068.5412037037,2009-09-12,12:59:20
40.6760266,117.2389266,0,0,40068.5413194444,2009-09-12,12:59:30
40.6760266,117.2389266,0,0,40068.5413310185,2009-09-12,12:59:31
40.6760266,117.238935,0,0,40068.5413541667,2009-09-12,12:59:33
40.6760599,117.2389816,0,0,40068.5413888889,2009-09-12,12:59:36
40.6760833,117.2389999,0,0,40068.5414236111,2009-09-12,12:59:39
40.6760983,117.2390133,0,0,40068.5414583333,2009-09-12,12:59:42
40.6761066,117.2390383,0,0,40068.5414930556,2009-09-12,12:59:45
40.6761216,117.2390833,0,0,40068.5415277778,2009-09-12,12:59:48
40.67612,117.23911,0,0,40068.5415509259,2009-09-12,12:59:50
40.6761216,117.2391333,0,0,40068.5415856481,2009-09-12,12:59:53
40.6761433,117.2391283,0,0,40068.5416203704,2009-09-12,12:59:56
40.6761583,117.2391366,0,0,40068.5416550926,2009-09-12,12:59:59
40.6761783,117.2391583,0,0,40068.5416898148,2009-09-12,13:00:02
40.6761983,117.2391816,0,0,40068.541724537,2009-09-12,13:00:05
40.6762133,117.2392033,0,0,40068.5417592593,2009-09-12,13:00:08
40.6762233,117.2392266,0,0,40068.5417939815,2009-09-12,13:00:11
40.6762333,117.2392483,0,0,40068.5418287037,2009-09-12,13:00:14
40.6762466,117.2392799,0,0,40068.5418634259,2009-09-12,13:00:17
40.67626,117.2393133,0,0,40068.5418981481,2009-09-12,13:00:20
40.6762766,117.2393499,0,0,40068.5419328704,2009-09-12,13:00:23
40.6763033,117.2393916,0,0,40068.5419675926,2009-09-12,13:00:26
40.6763249,117.2394316,0,0,40068.5420023148,2009-09-12,13:00:29
40.6763416,117.2394949,0,0,40068.542037037,2009-09-12,13:00:32
40.6763499,117.2395299,0,0,40068.5420601852,2009-09-12,13:00:34
40.6763499,117.2395299,0,0,40068.5421064815,2009-09-12,13:00:38
40.6763566,117.2395366,0,0,40068.5421296296,2009-09-12,13:00:40
40.6763233,117.23952,0,0,40068.5421643518,2009-09-12,13:00:43
40.6763132,117.2395433,0,0,40068.5421990741,2009-09-12,13:00:46
40.6763199,117.2395566,0,0,40068.5422337963,2009-09-12,13:00:49
40.6763316,117.2395649,0,0,40068.5422685185,2009-09-12,13:00:52
40.6763316,117.2395733,0,0,40068.5423032407,2009-09-12,13:00:55
40.6763316,117.2395733,0,0,40068.5423148148,2009-09-12,13:00:56
40.6763349,117.2395766,0,0,40068.542337963,2009-09-12,13:00:58
40.6763416,117.2395983,0,0,40068.5423726852,2009-09-12,13:01:01
40.6763499,117.2396483,0,0,40068.5424074074,2009-09-12,13:01:04
40.6763683,117.2396733,0,0,40068.5424421296,2009-09-12,13:01:07
40.6763333,117.2397216,0,0,40068.5424768519,2009-09-12,13:01:10
40.6762633,117.2397816,0,0,40068.5425,2009-09-12,13:01:12
40.6762233,117.2398883,0,0,40068.5425231481,2009-09-12,13:01:14
40.6762216,117.2399699,0,0,40068.5425462963,2009-09-12,13:01:16
40.6761766,117.2400216,0,0,40068.5425694444,2009-09-12,13:01:18
40.6761383,117.2399166,0,0,40068.542650463,2009-09-12,13:01:25
40.6761799,117.2395816,0,0,40068.5428472222,2009-09-12,13:01:42
40.6762633,117.2397533,0,0,40068.5428819444,2009-09-12,13:01:45
40.6762716,117.2397866,0,0,40068.5429166667,2009-09-12,13:01:48
40.6762716,117.2397866,0,0,40068.5429398148,2009-09-12,13:01:50
40.6762799,117.2397916,0,0,40068.542962963,2009-09-12,13:01:52
40.6762699,117.2398199,0,0,40068.5429976852,2009-09-12,13:01:55
40.6762549,117.2398616,0,0,40068.5430324074,2009-09-12,13:01:58
40.6762349,117.2398966,0,0,40068.5430671296,2009-09-12,13:02:01
40.6762216,117.23993,0,0,40068.5431018519,2009-09-12,13:02:04
40.6762116,117.2399633,0,0,40068.5431365741,2009-09-12,13:02:07
40.6762033,117.2399916,0,0,40068.5431712963,2009-09-12,13:02:10
40.6761933,117.2400199,0,0,40068.5432060185,2009-09-12,13:02:13
40.6761866,117.2400399,0,0,40068.5433101852,2009-09-12,13:02:22
40.6761866,117.2400716,0,0,40068.5433449074,2009-09-12,13:02:25
40.6761866,117.2401133,0,0,40068.5433796296,2009-09-12,13:02:28
40.6761699,117.2401499,0,0,40068.5434143519,2009-09-12,13:02:31
40.6761533,117.2401933,0,0,40068.5434490741,2009-09-12,13:02:34
40.6761466,117.240245,0,0,40068.5434837963,2009-09-12,13:02:37
40.6761416,117.2402866,0,0,40068.5435185185,2009-09-12,13:02:40
40.676145,117.2403283,0,0,40068.5435532407,2009-09-12,13:02:43
40.6761583,117.2403499,0,0,40068.543587963,2009-09-12,13:02:46
40.676135,117.2403533,0,0,40068.5436226852,2009-09-12,13:02:49
40.6761016,117.2403616,0,0,40068.5436574074,2009-09-12,13:02:52
40.6760916,117.2403883,0,0,40068.5436921296,2009-09-12,13:02:55
40.6760966,117.2404649,0,0,40068.5437268519,2009-09-12,13:02:58
40.6761116,117.2405349,0,0,40068.54375,2009-09-12,13:03:00
40.6761182,117.2405866,0,0,40068.5437731481,2009-09-12,13:03:02
40.6761399,117.2405733,0,0,40068.5437962963,2009-09-12,13:03:04
40.6761499,117.2405666,0,0,40068.5438310185,2009-09-12,13:03:07
40.6761416,117.2405766,0,0,40068.5438657407,2009-09-12,13:03:10
40.6761399,117.2406116,0,0,40068.543900463,2009-09-12,13:03:13
40.6761549,117.240645,0,0,40068.5439351852,2009-09-12,13:03:16
40.6761566,117.24068,0,0,40068.5439699074,2009-09-12,13:03:19
40.676175,117.2406966,0,0,40068.5440046296,2009-09-12,13:03:22
40.6761882,117.240705,0,0,40068.5440393519,2009-09-12,13:03:25
40.6762033,117.2407333,0,0,40068.5440740741,2009-09-12,13:03:28
40.6762099,117.2407583,0,0,40068.5441087963,2009-09-12,13:03:31
40.6762199,117.2407866,0,0,40068.5441435185,2009-09-12,13:03:34
40.6762383,117.2408183,0,0,40068.5441782407,2009-09-12,13:03:37
40.6762566,117.2408483,0,0,40068.544212963,2009-09-12,13:03:40
40.6762699,117.24087,0,0,40068.5442476852,2009-09-12,13:03:43
40.6762816,117.2408883,0,0,40068.5442824074,2009-09-12,13:03:46
40.6763016,117.2409166,0,0,40068.5443171296,2009-09-12,13:03:49
40.6763233,117.24095,0,0,40068.5443518519,2009-09-12,13:03:52
40.6763433,117.2409833,0,0,40068.5443865741,2009-09-12,13:03:55
40.6763566,117.2410033,0,0,40068.5444212963,2009-09-12,13:03:58
40.6763733,117.2410383,0,0,40068.5444560185,2009-09-12,13:04:01
40.6763933,117.2410716,0,0,40068.5444907407,2009-09-12,13:04:04
40.6764133,117.2411116,0,0,40068.544525463,2009-09-12,13:04:07
40.6764383,117.2411683,0,0,40068.5445601852,2009-09-12,13:04:10
40.6764682,117.2412083,0,0,40068.5445833333,2009-09-12,13:04:12
40.6764966,117.2412149,0,0,40068.5446180556,2009-09-12,13:04:15
40.6765066,117.2412466,0,0,40068.5446527778,2009-09-12,13:04:18
40.6765049,117.2412616,0,0,40068.5446875,2009-09-12,13:04:21
40.6765116,117.2412733,0,0,40068.5447222222,2009-09-12,13:04:24
40.6765166,117.2412949,0,0,40068.5447569444,2009-09-12,13:04:27
40.6765166,117.2413083,0,0,40068.5447916667,2009-09-12,13:04:30
40.6765166,117.2413083,0,0,40068.5448032407,2009-09-12,13:04:31
40.676525,117.241315,0,0,40068.5448263889,2009-09-12,13:04:33
40.6765349,117.2413416,0,0,40068.5448726852,2009-09-12,13:04:37
40.67654,117.2413583,0,0,40068.5449074074,2009-09-12,13:04:40
40.6765499,117.2413783,0,0,40068.5449537037,2009-09-12,13:04:44
40.6765666,117.2413866,0,0,40068.5449884259,2009-09-12,13:04:47
40.6765666,117.2413866,0,0,40068.545,2009-09-12,13:04:48
40.6765749,117.2413916,0,0,40068.5450231481,2009-09-12,13:04:50
40.6765849,117.2414033,0,0,40068.5450578704,2009-09-12,13:04:53
40.6765916,117.2414216,0,0,40068.5450925926,2009-09-12,13:04:56
40.6765966,117.24144,0,0,40068.5451273148,2009-09-12,13:04:59
40.6766016,117.2414566,0,0,40068.545162037,2009-09-12,13:05:02
40.67661,117.241475,0,0,40068.5451967593,2009-09-12,13:05:05
40.6766033,117.2414933,0,0,40068.5452314815,2009-09-12,13:05:08
40.6766049,117.2415316,0,0,40068.5452662037,2009-09-12,13:05:11
40.6766183,117.2415849,0,0,40068.5453009259,2009-09-12,13:05:14
40.6766166,117.2416033,0,0,40068.5453356481,2009-09-12,13:05:17
40.6766183,117.2416216,0,0,40068.5453703704,2009-09-12,13:05:20
40.6766116,117.2416533,0,0,40068.5454050926,2009-09-12,13:05:23
40.6766066,117.2416783,0,0,40068.5454398148,2009-09-12,13:05:26
40.6766166,117.2417049,0,0,40068.5454861111,2009-09-12,13:05:30
40.6766166,117.2417049,0,0,40068.5455092593,2009-09-12,13:05:32
40.6766233,117.2417083,0,0,40068.5455324074,2009-09-12,13:05:34
40.6766283,117.241725,0,0,40068.5455671296,2009-09-12,13:05:37
40.6766283,117.241725,0,0,40068.5455787037,2009-09-12,13:05:38
40.676625,117.2417283,0,0,40068.5456018519,2009-09-12,13:05:40
40.6766199,117.2417466,0,0,40068.5456365741,2009-09-12,13:05:43
40.6766316,117.2417483,0,0,40068.5456712963,2009-09-12,13:05:46
40.6766533,117.2417533,0,0,40068.5457060185,2009-09-12,13:05:49
40.6766466,117.2417733,0,0,40068.5457407407,2009-09-12,13:05:52
40.6766549,117.2417983,0,0,40068.545775463,2009-09-12,13:05:55
40.6766516,117.2418366,0,0,40068.5458101852,2009-09-12,13:05:58
40.6766566,117.2418716,0,0,40068.5458449074,2009-09-12,13:06:01
40.6766566,117.2418716,0,0,40068.5459027778,2009-09-12,13:06:06
40.6766616,117.241875,0,0,40068.5459259259,2009-09-12,13:06:08
40.6766766,117.2419116,0,0,40068.5459606481,2009-09-12,13:06:11
40.6766666,117.241955,0,0,40068.5459953704,2009-09-12,13:06:14
40.6766599,117.2419999,0,0,40068.5460300926,2009-09-12,13:06:17
40.6766716,117.242025,0,0,40068.5460648148,2009-09-12,13:06:20
40.6766733,117.2420466,0,0,40068.546099537,2009-09-12,13:06:23
40.6766733,117.242085,0,0,40068.5461342593,2009-09-12,13:06:26
40.6766883,117.2421266,0,0,40068.5461689815,2009-09-12,13:06:29
40.6766883,117.2421666,0,0,40068.5462037037,2009-09-12,13:06:32
40.6767016,117.2421983,0,0,40068.5462384259,2009-09-12,13:06:35
40.6767016,117.2421983,0,0,40068.5462615741,2009-09-12,13:06:37
40.6767083,117.2421916,0,0,40068.5462847222,2009-09-12,13:06:39
40.6767099,117.2422099,0,0,40068.5463194444,2009-09-12,13:06:42
40.6767083,117.2422266,0,0,40068.5463541667,2009-09-12,13:06:45
40.6767116,117.24224,0,0,40068.5463888889,2009-09-12,13:06:48
40.6767149,117.24226,0,0,40068.5464236111,2009-09-12,13:06:51
40.67672,117.2422766,0,0,40068.5464583333,2009-09-12,13:06:54
40.6767266,117.2422933,0,0,40068.5464930556,2009-09-12,13:06:57
40.6767332,117.2423316,0,0,40068.5465277778,2009-09-12,13:07:00
40.6767449,117.2423683,0,0,40068.5466435185,2009-09-12,13:07:10
40.6767449,117.2424083,0,0,40068.5466898148,2009-09-12,13:07:14
40.676735,117.2424516,0,0,40068.546724537,2009-09-12,13:07:17
40.6767332,117.2424999,0,0,40068.5467592593,2009-09-12,13:07:20
40.676735,117.2425466,0,0,40068.5467939815,2009-09-12,13:07:23
40.6767383,117.2425766,0,0,40068.5468287037,2009-09-12,13:07:26
40.6767416,117.2425866,0,0,40068.5468634259,2009-09-12,13:07:29
40.67675,117.2426016,0,0,40068.5469097222,2009-09-12,13:07:33
40.6767283,117.2425799,0,0,40068.5469444444,2009-09-12,13:07:36
40.6767166,117.2425466,0,0,40068.5469675926,2009-09-12,13:07:38
40.6767316,117.242495,0,0,40068.5469907407,2009-09-12,13:07:40
40.6767416,117.2424649,0,0,40068.5470138889,2009-09-12,13:07:42
40.67675,117.242565,0,0,40068.5470486111,2009-09-12,13:07:45
40.6767633,117.2426233,0,0,40068.5470717593,2009-09-12,13:07:47
40.676765,117.2426849,0,0,40068.5470949074,2009-09-12,13:07:49
40.676765,117.2427233,0,0,40068.5471180556,2009-09-12,13:07:51
40.6767699,117.2427383,0,0,40068.5471527778,2009-09-12,13:07:54
40.6767699,117.2427383,0,0,40068.5471643518,2009-09-12,13:07:55
40.6767733,117.2427466,0,0,40068.5471875,2009-09-12,13:07:57
40.6767749,117.242765,0,0,40068.5472222222,2009-09-12,13:08:00
40.6767799,117.2427949,0,0,40068.5472569444,2009-09-12,13:08:03
40.6767833,117.242835,0,0,40068.5472916667,2009-09-12,13:08:06
40.6767849,117.2428683,0,0,40068.5473263889,2009-09-12,13:08:09
40.67679,117.2429099,0,0,40068.5473611111,2009-09-12,13:08:12
40.676805,117.2429249,0,0,40068.5473958333,2009-09-12,13:08:15
40.676805,117.2429249,0,0,40068.5474074074,2009-09-12,13:08:16
40.6768083,117.2429266,0,0,40068.5474305556,2009-09-12,13:08:18
40.6768032,117.2429466,0,0,40068.5474652778,2009-09-12,13:08:21
40.6767999,117.242965,0,0,40068.5475,2009-09-12,13:08:24
40.6768016,117.2429883,0,0,40068.5475347222,2009-09-12,13:08:27
40.6767983,117.2430083,0,0,40068.5476041667,2009-09-12,13:08:33
40.6767949,117.2430249,0,0,40068.5476388889,2009-09-12,13:08:36
40.6767949,117.24302,0,0,40068.5476736111,2009-09-12,13:08:39
40.6767949,117.24302,0,0,40068.5476967593,2009-09-12,13:08:41
40.6767916,117.2430133,0,0,40068.5477199074,2009-09-12,13:08:43
40.6767849,117.2430033,0,0,40068.5477546296,2009-09-12,13:08:46
40.6767783,117.2430149,0,0,40068.5477893518,2009-09-12,13:08:49
40.6767683,117.2430283,0,0,40068.5478356481,2009-09-12,13:08:53
40.6767666,117.2430383,0,0,40068.5478703704,2009-09-12,13:08:56
40.6767633,117.2430533,0,0,40068.5479050926,2009-09-12,13:08:59
40.6767583,117.2430649,0,0,40068.5479398148,2009-09-12,13:09:02
40.6767516,117.2430749,0,0,40068.547974537,2009-09-12,13:09:05
40.6767399,117.2430983,0,0,40068.5480092593,2009-09-12,13:09:08
40.6767299,117.2431099,0,0,40068.5480555556,2009-09-12,13:09:12
40.6767216,117.2431199,0,0,40068.5480902778,2009-09-12,13:09:15
40.6767216,117.2431199,0,0,40068.548125,2009-09-12,13:09:18
40.6767233,117.2431266,0,0,40068.5481481481,2009-09-12,13:09:20
40.6767433,117.2431566,0,0,40068.5481828704,2009-09-12,13:09:23
40.6767933,117.2431716,0,0,40068.5482175926,2009-09-12,13:09:26
40.6768233,117.2431733,0,0,40068.5482523148,2009-09-12,13:09:29
40.6768399,117.2431899,0,0,40068.548287037,2009-09-12,13:09:32
40.6768249,117.2431299,0,0,40068.5483217593,2009-09-12,13:09:35
40.6768083,117.24314,0,0,40068.5483564815,2009-09-12,13:09:38
40.6768233,117.2431349,0,0,40068.5484375,2009-09-12,13:09:45
40.6768083,117.243125,0,0,40068.5484722222,2009-09-12,13:09:48
40.6767566,117.2431216,0,0,40068.5485069444,2009-09-12,13:09:51
40.6767216,117.24308,0,0,40068.5485416667,2009-09-12,13:09:54
40.6767299,117.243035,0,0,40068.5485763889,2009-09-12,13:09:57
40.6767016,117.2430299,0,0,40068.5486111111,2009-09-12,13:10:00
40.6766933,117.2430616,0,0,40068.5486458333,2009-09-12,13:10:03
40.6766933,117.2430616,0,0,40068.5486574074,2009-09-12,13:10:04
40.6767016,117.24307,0,0,40068.5486805556,2009-09-12,13:10:06
40.6767066,117.2431683,0,0,40068.5488773148,2009-09-12,13:10:23
40.6767133,117.2431866,0,0,40068.548912037,2009-09-12,13:10:26
40.6767133,117.2431866,0,0,40068.5489467593,2009-09-12,13:10:29
40.6767099,117.243185,0,0,40068.5489699074,2009-09-12,13:10:31
40.6767083,117.2431966,0,0,40068.5490046296,2009-09-12,13:10:34
40.6767083,117.2431966,0,0,40068.5490162037,2009-09-12,13:10:35
40.6767033,117.2432049,0,0,40068.5490393518,2009-09-12,13:10:37
40.6766966,117.24322,0,0,40068.5490740741,2009-09-12,13:10:40
40.6766899,117.2432316,0,0,40068.5491087963,2009-09-12,13:10:43
40.67668,117.2432466,0,0,40068.5491435185,2009-09-12,13:10:46
40.6766666,117.24327,0,0,40068.5491782407,2009-09-12,13:10:49
40.6766566,117.2432816,0,0,40068.549212963,2009-09-12,13:10:52
40.6766316,117.2432966,0,0,40068.5492476852,2009-09-12,13:10:55
40.6766082,117.2433266,0,0,40068.5492824074,2009-09-12,13:10:58
40.6765932,117.2433583,0,0,40068.5493171296,2009-09-12,13:11:01
40.6765999,117.2433799,0,0,40068.5493518518,2009-09-12,13:11:04
40.6765883,117.243405,0,0,40068.5493865741,2009-09-12,13:11:07
40.6765716,117.2434166,0,0,40068.5494212963,2009-09-12,13:11:10
40.6765616,117.2434533,0,0,40068.5494560185,2009-09-12,13:11:13
40.67654,117.2435033,0,0,40068.5494907407,2009-09-12,13:11:16
40.6765216,117.2435383,0,0,40068.549525463,2009-09-12,13:11:19
40.67651,117.24357,0,0,40068.5495601852,2009-09-12,13:11:22
40.6764999,117.2435899,0,0,40068.5495949074,2009-09-12,13:11:25
40.6764816,117.2436149,0,0,40068.5496296296,2009-09-12,13:11:28
40.6764749,117.2436383,0,0,40068.5496643518,2009-09-12,13:11:31
40.6764649,117.2436533,0,0,40068.5496990741,2009-09-12,13:11:34
40.6764566,117.2436766,0,0,40068.5497337963,2009-09-12,13:11:37
40.6764449,117.2436983,0,0,40068.5497685185,2009-09-12,13:11:40
40.6764299,117.2437233,0,0,40068.5498032407,2009-09-12,13:11:43
40.6764183,117.2437416,0,0,40068.5498611111,2009-09-12,13:11:48
40.6764,117.24378,0,0,40068.5498958333,2009-09-12,13:11:51
40.6763933,117.2437966,0,0,40068.5499537037,2009-09-12,13:11:56
40.6763982,117.2438283,0,0,40068.5499884259,2009-09-12,13:11:59
40.6763982,117.2438383,0,0,40068.5500347222,2009-09-12,13:12:03
40.6763982,117.2438383,0,0,40068.5500462963,2009-09-12,13:12:04
40.6764016,117.2438433,0,0,40068.5500694444,2009-09-12,13:12:06
40.6764083,117.2438633,0,0,40068.5501041667,2009-09-12,13:12:09
40.6764183,117.2438783,0,0,40068.5501388889,2009-09-12,13:12:12
40.6764366,117.2438949,0,0,40068.5501736111,2009-09-12,13:12:15
40.6764516,117.24391,0,0,40068.5502083333,2009-09-12,13:12:18
40.6764733,117.2439183,0,0,40068.5502430556,2009-09-12,13:12:21
40.6764733,117.2439183,0,0,40068.5503472222,2009-09-12,13:12:30
40.6764799,117.2439166,0,0,40068.5503703704,2009-09-12,13:12:32
40.6764716,117.2439066,0,0,40068.5504166667,2009-09-12,13:12:36
40.67647,117.2438983,0,0,40068.5511111111,2009-09-12,13:13:36
40.67647,117.2438983,0,0,40068.5511921296,2009-09-12,13:13:43
40.6764716,117.2438983,0,0,40068.5512152778,2009-09-12,13:13:45
40.676485,117.2439133,0,0,40068.55125,2009-09-12,13:13:48
40.676485,117.2439133,0,0,40068.5515625,2009-09-12,13:14:15
40.6764883,117.2439183,0,0,40068.5515856481,2009-09-12,13:14:17
40.6764933,117.2439499,0,0,40068.5516203704,2009-09-12,13:14:20
40.6765116,117.2439649,0,0,40068.5516550926,2009-09-12,13:14:23
40.6765183,117.2439866,0,0,40068.5516898148,2009-09-12,13:14:26
40.6765449,117.2440199,0,0,40068.551724537,2009-09-12,13:14:29
40.6765966,117.2440666,0,0,40068.5517476852,2009-09-12,13:14:31
40.6766483,117.2441233,0,0,40068.5517708333,2009-09-12,13:14:33
40.6766933,117.2442016,0,0,40068.5517939815,2009-09-12,13:14:35
40.6767099,117.2442383,0,0,40068.5518287037,2009-09-12,13:14:38
40.6767299,117.2442783,0,0,40068.5518634259,2009-09-12,13:14:41
40.6767332,117.2443016,0,0,40068.5519791667,2009-09-12,13:14:51
40.6767482,117.2443133,0,0,40068.5520138889,2009-09-12,13:14:54
40.6767566,117.2443316,0,0,40068.5520486111,2009-09-12,13:14:57
40.6767583,117.2443633,0,0,40068.5520833333,2009-09-12,13:15:00
40.6767482,117.2443866,0,0,40068.5521180556,2009-09-12,13:15:03
40.6767266,117.2443866,0,0,40068.5521527778,2009-09-12,13:15:06
40.6767283,117.2443983,0,0,40068.5521875,2009-09-12,13:15:09
40.6767433,117.2444316,0,0,40068.5522222222,2009-09-12,13:15:12
40.6767549,117.2443849,0,0,40068.5522800926,2009-09-12,13:15:17
40.6767799,117.2443833,0,0,40068.5523148148,2009-09-12,13:15:20
40.6768149,117.2443399,0,0,40068.552349537,2009-09-12,13:15:23
40.6768316,117.2442766,0,0,40068.5523842593,2009-09-12,13:15:26
40.6768333,117.2442433,0,0,40068.5524189815,2009-09-12,13:15:29
40.6768433,117.2441849,0,0,40068.5524537037,2009-09-12,13:15:32
40.6768149,117.2441483,0,0,40068.5524884259,2009-09-12,13:15:35
40.6768633,117.2442533,0,0,40068.5525231481,2009-09-12,13:15:38
40.6768032,117.2444133,0,0,40068.5525578704,2009-09-12,13:15:41
40.6767716,117.2445699,0,0,40068.5525925926,2009-09-12,13:15:44
40.6767433,117.244635,0,0,40068.5526736111,2009-09-12,13:15:51
40.6767416,117.2446749,0,0,40068.5527083333,2009-09-12,13:15:54
40.676735,117.2446933,0,0,40068.5527546296,2009-09-12,13:15:58
40.6767533,117.2447166,0,0,40068.5527893519,2009-09-12,13:16:01
40.6767482,117.2447566,0,0,40068.5528240741,2009-09-12,13:16:04
40.6767383,117.244765,0,0,40068.5528587963,2009-09-12,13:16:07
40.6767466,117.2447816,0,0,40068.5528935185,2009-09-12,13:16:10
40.6767599,117.2448016,0,0,40068.5529282407,2009-09-12,13:16:13
40.6767566,117.2448283,0,0,40068.552962963,2009-09-12,13:16:16
40.6767799,117.2448533,0,0,40068.5529976852,2009-09-12,13:16:19
40.6768016,117.2448966,0,0,40068.5530324074,2009-09-12,13:16:22
40.6768182,117.2449349,0,0,40068.5530671296,2009-09-12,13:16:25
40.6768316,117.2449633,0,0,40068.5531018519,2009-09-12,13:16:28
40.6768466,117.2449916,0,0,40068.5531365741,2009-09-12,13:16:31
40.6768633,117.2450199,0,0,40068.5531712963,2009-09-12,13:16:34
40.6768783,117.2450516,0,0,40068.5532060185,2009-09-12,13:16:37
40.67689,117.24508,0,0,40068.5532407407,2009-09-12,13:16:40
40.676905,117.2451133,0,0,40068.553275463,2009-09-12,13:16:43
40.6769283,117.2451466,0,0,40068.5533101852,2009-09-12,13:16:46
40.6769549,117.2451716,0,0,40068.5533449074,2009-09-12,13:16:49
40.6769733,117.2452049,0,0,40068.5533796296,2009-09-12,13:16:52
40.6769949,117.2452316,0,0,40068.5534143519,2009-09-12,13:16:55
40.6770132,117.2452433,0,0,40068.5534490741,2009-09-12,13:16:58
40.6770116,117.24528,0,0,40068.5534837963,2009-09-12,13:17:01
40.6770282,117.2452999,0,0,40068.5535185185,2009-09-12,13:17:04
40.6770333,117.2453283,0,0,40068.5535532407,2009-09-12,13:17:07
40.67707,117.24535,0,0,40068.553587963,2009-09-12,13:17:10
40.6771049,117.2453716,0,0,40068.5536111111,2009-09-12,13:17:12
40.67714,117.2453866,0,0,40068.5536458333,2009-09-12,13:17:15
40.6771633,117.2454049,0,0,40068.5536805556,2009-09-12,13:17:18
40.6771766,117.24541,0,0,40068.5537152778,2009-09-12,13:17:21
40.6771966,117.2454366,0,0,40068.55375,2009-09-12,13:17:24
40.6772033,117.2454433,0,0,40068.5537847222,2009-09-12,13:17:27
40.6772033,117.2454433,0,0,40068.5538310185,2009-09-12,13:17:31
40.6772083,117.2454366,0,0,40068.5538541667,2009-09-12,13:17:33
40.6772316,117.2454633,0,0,40068.5538888889,2009-09-12,13:17:36
40.67727,117.2454966,0,0,40068.5539351852,2009-09-12,13:17:40
40.6773216,117.24555,0,0,40068.5539699074,2009-09-12,13:17:43
40.6773616,117.2455733,0,0,40068.5540046296,2009-09-12,13:17:46
40.6773966,117.2455966,0,0,40068.5540393519,2009-09-12,13:17:49
40.6774383,117.2456316,0,0,40068.5540740741,2009-09-12,13:17:52
40.6774933,117.2456816,0,0,40068.5541203704,2009-09-12,13:17:56
40.6775133,117.2457066,0,0,40068.5546527778,2009-09-12,13:18:42
40.6775166,117.2457366,0,0,40068.5546875,2009-09-12,13:18:45
40.677505,117.2457799,0,0,40068.5547222222,2009-09-12,13:18:48
40.67749,117.2457899,0,0,40068.5549189815,2009-09-12,13:19:05
40.6775116,117.2457899,0,0,40068.5549537037,2009-09-12,13:19:08
40.6775383,117.2458033,0,0,40068.5549884259,2009-09-12,13:19:11
40.6775549,117.2458216,0,0,40068.5550231481,2009-09-12,13:19:14
40.6775299,117.2458066,0,0,40068.5550578704,2009-09-12,13:19:17
40.67752,117.2458016,0,0,40068.5551273148,2009-09-12,13:19:23
40.6775233,117.2458066,0,0,40068.5552662037,2009-09-12,13:19:35
40.6775216,117.2458066,0,0,40068.5553125,2009-09-12,13:19:39
40.67752,117.2457983,0,0,40068.5553472222,2009-09-12,13:19:42
40.6775266,117.2457999,0,0,40068.5554050926,2009-09-12,13:19:47
40.677535,117.245805,0,0,40068.5555208333,2009-09-12,13:19:57
40.6775399,117.2458083,0,0,40068.5555555556,2009-09-12,13:20:00
40.6775399,117.2458083,0,0,40068.5556365741,2009-09-12,13:20:07
40.6775433,117.2458133,0,0,40068.5556597222,2009-09-12,13:20:09
40.6775233,117.2458283,0,0,40068.5556944444,2009-09-12,13:20:12
40.6775316,117.2458599,0,0,40068.5557291667,2009-09-12,13:20:15
40.67752,117.2458733,0,0,40068.5557638889,2009-09-12,13:20:18
40.6775083,117.2458816,0,0,40068.5557986111,2009-09-12,13:20:21
40.6775083,117.2458816,0,0,40068.5563078704,2009-09-12,13:21:05
40.6775083,117.2458816,0,0,40068.5563310185,2009-09-12,13:21:07
40.6775116,117.245935,0,0,40068.5563657407,2009-09-12,13:21:10
40.6775083,117.2459716,0,0,40068.5563888889,2009-09-12,13:21:12
40.6775033,117.2460066,0,0,40068.5564236111,2009-09-12,13:21:15
40.6775033,117.2460249,0,0,40068.5564814815,2009-09-12,13:21:20
40.6774966,117.2460366,0,0,40068.5565972222,2009-09-12,13:21:30
40.6774816,117.2460599,0,0,40068.5566319444,2009-09-12,13:21:33
40.6774816,117.2460816,0,0,40068.5566666667,2009-09-12,13:21:36
40.6774699,117.2461199,0,0,40068.5567013889,2009-09-12,13:21:39
40.6774666,117.2461816,0,0,40068.5567361111,2009-09-12,13:21:42
40.67745,117.2462699,0,0,40068.5567708333,2009-09-12,13:21:45
40.6774466,117.2463149,0,0,40068.5567939815,2009-09-12,13:21:47
40.6774416,117.2463399,0,0,40068.5568287037,2009-09-12,13:21:50
40.6774416,117.2463399,0,0,40068.5569097222,2009-09-12,13:21:57
40.6774399,117.2463399,0,0,40068.5569328704,2009-09-12,13:21:59
40.6774383,117.246355,0,0,40068.5569675926,2009-09-12,13:22:02
40.6774366,117.2463816,0,0,40068.5570023148,2009-09-12,13:22:05
40.6774316,117.2464166,0,0,40068.557037037,2009-09-12,13:22:08
40.6774316,117.2464449,0,0,40068.5570717593,2009-09-12,13:22:11
40.6774266,117.2464783,0,0,40068.5571064815,2009-09-12,13:22:14
40.67742,117.2465116,0,0,40068.5571412037,2009-09-12,13:22:17
40.67742,117.2465466,0,0,40068.5571759259,2009-09-12,13:22:20
40.6774216,117.2465833,0,0,40068.5572106481,2009-09-12,13:22:23
40.6774133,117.2466233,0,0,40068.5572453704,2009-09-12,13:22:26
40.6774066,117.2466633,0,0,40068.5572800926,2009-09-12,13:22:29
40.6773999,117.246695,0,0,40068.5573148148,2009-09-12,13:22:32
40.6773999,117.246695,0,0,40068.5573958333,2009-09-12,13:22:39
40.6773983,117.2467016,0,0,40068.5574189815,2009-09-12,13:22:41
40.6773983,117.2467183,0,0,40068.5574537037,2009-09-12,13:22:44
40.6773999,117.2467483,0,0,40068.5574884259,2009-09-12,13:22:47
40.6773983,117.2467766,0,0,40068.5575231481,2009-09-12,13:22:50
40.6773983,117.246815,0,0,40068.5575578704,2009-09-12,13:22:53
40.6774066,117.2468483,0,0,40068.5575925926,2009-09-12,13:22:56
40.67742,117.24687,0,0,40068.5576273148,2009-09-12,13:22:59
40.6774366,117.2468899,0,0,40068.557662037,2009-09-12,13:23:02
40.6774482,117.2469116,0,0,40068.5576967593,2009-09-12,13:23:05
40.6774599,117.2469333,0,0,40068.5577314815,2009-09-12,13:23:08
40.6774716,117.2469466,0,0,40068.5577662037,2009-09-12,13:23:11
40.6774849,117.2469683,0,0,40068.5578009259,2009-09-12,13:23:14
40.6774949,117.2469933,0,0,40068.5578356481,2009-09-12,13:23:17
40.6775066,117.2470049,0,0,40068.5578703704,2009-09-12,13:23:20
40.6775099,117.2470183,0,0,40068.5579513889,2009-09-12,13:23:27
40.6775216,117.2470416,0,0,40068.5579861111,2009-09-12,13:23:30
40.677535,117.2470633,0,0,40068.5580208333,2009-09-12,13:23:33
40.6775516,117.247095,0,0,40068.5580555556,2009-09-12,13:23:36
40.6775699,117.2471083,0,0,40068.5580902778,2009-09-12,13:23:39
40.6775699,117.2471083,0,0,40068.5581134259,2009-09-12,13:23:41
40.6775733,117.2471149,0,0,40068.5581365741,2009-09-12,13:23:43
40.6775983,117.2471433,0,0,40068.5581712963,2009-09-12,13:23:46
40.6776233,117.2471766,0,0,40068.5582060185,2009-09-12,13:23:49
40.6776333,117.2471949,0,0,40068.5582523148,2009-09-12,13:23:53
40.6776333,117.2471949,0,0,40068.5583217593,2009-09-12,13:23:59
40.6776249,117.2472033,0,0,40068.5583449074,2009-09-12,13:24:01
40.6776533,117.2472316,0,0,40068.5583796296,2009-09-12,13:24:04
40.6776666,117.247245,0,0,40068.5584143519,2009-09-12,13:24:07
40.6776699,117.2472549,0,0,40068.5584953704,2009-09-12,13:24:14
40.6776916,117.247295,0,0,40068.5585300926,2009-09-12,13:24:17
40.6777066,117.247315,0,0,40068.5585648148,2009-09-12,13:24:20
40.6776949,117.2473133,0,0,40068.558599537,2009-09-12,13:24:23
40.6777049,117.2473333,0,0,40068.5586342593,2009-09-12,13:24:26
40.6777316,117.2473633,0,0,40068.5586689815,2009-09-12,13:24:29
40.6777499,117.2473933,0,0,40068.5587152778,2009-09-12,13:24:33
40.6777666,117.2474283,0,0,40068.55875,2009-09-12,13:24:36
40.6777866,117.2474666,0,0,40068.5587847222,2009-09-12,13:24:39
40.6778099,117.2475116,0,0,40068.5588194444,2009-09-12,13:24:42
40.6777833,117.2475366,0,0,40068.5588541667,2009-09-12,13:24:45
40.6777799,117.247565,0,0,40068.5588888889,2009-09-12,13:24:48
40.6777799,117.247565,0,0,40068.558900463,2009-09-12,13:24:49
40.6777799,117.2475716,0,0,40068.5589236111,2009-09-12,13:24:51
40.6777949,117.247575,0,0,40068.5589583333,2009-09-12,13:24:54
40.6778099,117.2475783,0,0,40068.5589930556,2009-09-12,13:24:57
40.6778199,117.2475899,0,0,40068.5590277778,2009-09-12,13:25:00
40.6778399,117.2476133,0,0,40068.5590625,2009-09-12,13:25:03
40.6778433,117.2476466,0,0,40068.5590972222,2009-09-12,13:25:06
40.6778616,117.2476883,0,0,40068.5591319444,2009-09-12,13:25:09
40.6778449,117.2477316,0,0,40068.5591666667,2009-09-12,13:25:12
40.67783,117.2477633,0,0,40068.5592013889,2009-09-12,13:25:15
40.67783,117.2477633,0,0,40068.559224537,2009-09-12,13:25:17
40.67783,117.2477683,0,0,40068.5592476852,2009-09-12,13:25:19
40.6778333,117.2477933,0,0,40068.5592824074,2009-09-12,13:25:22
40.6778433,117.2478283,0,0,40068.5593171296,2009-09-12,13:25:25
40.6778566,117.24788,0,0,40068.5593518519,2009-09-12,13:25:28
40.6778666,117.2479233,0,0,40068.5593865741,2009-09-12,13:25:31
40.6778599,117.2479683,0,0,40068.5594212963,2009-09-12,13:25:34
40.6778666,117.2480016,0,0,40068.5594560185,2009-09-12,13:25:37
40.6778733,117.2480183,0,0,40068.5595023148,2009-09-12,13:25:41
40.6778766,117.2480333,0,0,40068.5595486111,2009-09-12,13:25:45
40.6778783,117.2480516,0,0,40068.5595833333,2009-09-12,13:25:48
40.6778883,117.2480733,0,0,40068.5596180556,2009-09-12,13:25:51
40.6778949,117.2480933,0,0,40068.5596990741,2009-09-12,13:25:58
40.6778966,117.248115,0,0,40068.5597337963,2009-09-12,13:26:01
40.6778933,117.248125,0,0,40068.5597685185,2009-09-12,13:26:04
40.6779016,117.24815,0,0,40068.5598032407,2009-09-12,13:26:07
40.6779016,117.2481883,0,0,40068.559837963,2009-09-12,13:26:10
40.6779066,117.2482033,0,0,40068.5598726852,2009-09-12,13:26:13
40.6779099,117.2482266,0,0,40068.5599074074,2009-09-12,13:26:16
40.6779033,117.2482516,0,0,40068.5599421296,2009-09-12,13:26:19
40.6778966,117.2482733,0,0,40068.5599768519,2009-09-12,13:26:22
40.6778966,117.2482733,0,0,40068.5599884259,2009-09-12,13:26:23
40.6779016,117.248275,0,0,40068.5600115741,2009-09-12,13:26:25
40.6779083,117.2483,0,0,40068.5600462963,2009-09-12,13:26:28
40.6779133,117.2483149,0,0,40068.5600810185,2009-09-12,13:26:31
40.6779166,117.2483183,0,0,40068.5601157407,2009-09-12,13:26:34
40.6779166,117.2483183,0,0,40068.5601273148,2009-09-12,13:26:35
40.6779083,117.248325,0,0,40068.560150463,2009-09-12,13:26:37
40.6779133,117.248335,0,0,40068.5601851852,2009-09-12,13:26:40
40.6779099,117.2484116,0,0,40068.5603472222,2009-09-12,13:26:54
40.6779183,117.2484266,0,0,40068.5603819444,2009-09-12,13:26:57
40.6779233,117.24845,0,0,40068.5604166667,2009-09-12,13:27:00
40.6779216,117.248465,0,0,40068.5604976852,2009-09-12,13:27:07
40.6779333,117.248485,0,0,40068.5605324074,2009-09-12,13:27:10
40.6779333,117.248485,0,0,40068.5605439815,2009-09-12,13:27:11
40.6779266,117.2484766,0,0,40068.5605671296,2009-09-12,13:27:13
40.6779266,117.2485049,0,0,40068.5606018519,2009-09-12,13:27:16
40.6779366,117.2485266,0,0,40068.5606365741,2009-09-12,13:27:19
40.6779366,117.2485766,0,0,40068.5606712963,2009-09-12,13:27:22
40.6779483,117.2486066,0,0,40068.5607060185,2009-09-12,13:27:25
40.677955,117.2486383,0,0,40068.5607407407,2009-09-12,13:27:28
40.6779516,117.2486666,0,0,40068.560775463,2009-09-12,13:27:31
40.6779499,117.2486633,0,0,40068.5608564815,2009-09-12,13:27:38
40.6779499,117.2486633,0,0,40068.5608912037,2009-09-12,13:27:41
40.6779483,117.2486683,0,0,40068.5609143519,2009-09-12,13:27:43
40.6779532,117.2487083,0,0,40068.5609490741,2009-09-12,13:27:46
40.6779583,117.2487483,0,0,40068.5609837963,2009-09-12,13:27:49
40.6779599,117.2487916,0,0,40068.5610185185,2009-09-12,13:27:52
40.6779599,117.2488383,0,0,40068.5610532407,2009-09-12,13:27:55
40.6779532,117.2488816,0,0,40068.561087963,2009-09-12,13:27:58
40.6779499,117.2489133,0,0,40068.5612268519,2009-09-12,13:28:10
40.6779483,117.2489616,0,0,40068.5612615741,2009-09-12,13:28:13
40.6779416,117.2490066,0,0,40068.5612962963,2009-09-12,13:28:16
40.6779366,117.2490549,0,0,40068.5613310185,2009-09-12,13:28:19
40.67794,117.249095,0,0,40068.5613657407,2009-09-12,13:28:22
40.67794,117.2491183,0,0,40068.561400463,2009-09-12,13:28:25
40.6779333,117.2491516,0,0,40068.5614351852,2009-09-12,13:28:28
40.6779366,117.2491733,0,0,40068.5614699074,2009-09-12,13:28:31
40.6779316,117.2492183,0,0,40068.5615046296,2009-09-12,13:28:34
40.6779233,117.2492683,0,0,40068.5615393519,2009-09-12,13:28:37
40.6779199,117.2493183,0,0,40068.5615740741,2009-09-12,13:28:40
40.6779149,117.2493633,0,0,40068.5616087963,2009-09-12,13:28:43
40.6779116,117.2494049,0,0,40068.5616435185,2009-09-12,13:28:46
40.6779099,117.2494483,0,0,40068.5616898148,2009-09-12,13:28:50
40.6779083,117.2494866,0,0,40068.561724537,2009-09-12,13:28:53
40.6779,117.2495366,0,0,40068.5617592593,2009-09-12,13:28:56
40.6778883,117.2495933,0,0,40068.5617939815,2009-09-12,13:28:59
40.6778749,117.2496433,0,0,40068.5618287037,2009-09-12,13:29:02
40.6778616,117.2496849,0,0,40068.5618634259,2009-09-12,13:29:05
40.6778516,117.2497266,0,0,40068.5618981481,2009-09-12,13:29:08
40.6778533,117.2497566,0,0,40068.5619328704,2009-09-12,13:29:11
40.6778533,117.249775,0,0,40068.5620023148,2009-09-12,13:29:17
40.6778533,117.249775,0,0,40068.5621527778,2009-09-12,13:29:30
40.6778533,117.2497733,0,0,40068.5621759259,2009-09-12,13:29:32
40.6778483,117.2497933,0,0,40068.5622106481,2009-09-12,13:29:35
40.6778433,117.2498016,0,0,40068.562349537,2009-09-12,13:29:47
40.6778466,117.2498016,0,0,40068.5624189815,2009-09-12,13:29:53
40.6778466,117.2498016,0,0,40068.5624305556,2009-09-12,13:29:54
40.6778449,117.2498049,0,0,40068.5624537037,2009-09-12,13:29:56
40.6778483,117.2498383,0,0,40068.5624884259,2009-09-12,13:29:59
40.6778366,117.2498816,0,0,40068.5625231481,2009-09-12,13:30:02
40.6778399,117.2499183,0,0,40068.5625578704,2009-09-12,13:30:05
40.6778466,117.2499516,0,0,40068.5625925926,2009-09-12,13:30:08
40.6778466,117.2499616,0,0,40068.5626273148,2009-09-12,13:30:11
40.6778416,117.2499816,0,0,40068.562662037,2009-09-12,13:30:14
40.6778416,117.2499816,0,0,40068.5626736111,2009-09-12,13:30:15
40.6778433,117.2499899,0,0,40068.5626967593,2009-09-12,13:30:17
40.6778533,117.2500083,0,0,40068.5627314815,2009-09-12,13:30:20
40.6778533,117.2500266,0,0,40068.5627662037,2009-09-12,13:30:23
40.6778533,117.2500266,0,0,40068.5628125,2009-09-12,13:30:27
40.6778533,117.2500333,0,0,40068.5628356481,2009-09-12,13:30:29
40.6778566,117.2500599,0,0,40068.5628703704,2009-09-12,13:30:32
40.6778583,117.25008,0,0,40068.5629050926,2009-09-12,13:30:35
40.6778633,117.2501033,0,0,40068.5629398148,2009-09-12,13:30:38
40.6778633,117.2501133,0,0,40068.5632060185,2009-09-12,13:31:01
40.6778682,117.2501299,0,0,40068.563275463,2009-09-12,13:31:07
40.67787,117.25015,0,0,40068.5633101852,2009-09-12,13:31:10
40.6778716,117.2501649,0,0,40068.5633449074,2009-09-12,13:31:13
40.6778716,117.2501649,0,0,40068.5633564815,2009-09-12,13:31:14
40.6778716,117.2501716,0,0,40068.5633796296,2009-09-12,13:31:16
40.6778783,117.250185,0,0,40068.5634143518,2009-09-12,13:31:19
40.677885,117.2502133,0,0,40068.5634490741,2009-09-12,13:31:22
40.6778899,117.2502499,0,0,40068.5634837963,2009-09-12,13:31:25
40.6779,117.2502766,0,0,40068.5635185185,2009-09-12,13:31:28
40.6779099,117.2503,0,0,40068.5635532407,2009-09-12,13:31:31
40.6779183,117.2503433,0,0,40068.5636111111,2009-09-12,13:31:36
40.6779266,117.2503583,0,0,40068.5636458333,2009-09-12,13:31:39
40.6779433,117.2503799,0,0,40068.5636805556,2009-09-12,13:31:42
40.6779716,117.2504116,0,0,40068.5637152778,2009-09-12,13:31:45
40.6779999,117.2504433,0,0,40068.56375,2009-09-12,13:31:48
40.6780266,117.2504699,0,0,40068.5637847222,2009-09-12,13:31:51
40.6780449,117.2504983,0,0,40068.5638888889,2009-09-12,13:32:00
40.6780683,117.2505283,0,0,40068.5639236111,2009-09-12,13:32:03
40.6780932,117.2505616,0,0,40068.5639583333,2009-09-12,13:32:06
40.6781133,117.25058,0,0,40068.5639930556,2009-09-12,13:32:09
40.6781133,117.25058,0,0,40068.5640393518,2009-09-12,13:32:13
40.6781183,117.2505783,0,0,40068.5640625,2009-09-12,13:32:15
40.678135,117.250595,0,0,40068.5640972222,2009-09-12,13:32:18
40.6781483,117.2506083,0,0,40068.5641319444,2009-09-12,13:32:21
40.6781433,117.2506033,0,0,40068.5643171296,2009-09-12,13:32:37
40.6781433,117.2506033,0,0,40068.5644097222,2009-09-12,13:32:45
40.6781383,117.2505966,0,0,40068.5644328704,2009-09-12,13:32:47
40.6781616,117.250615,0,0,40068.5644675926,2009-09-12,13:32:50
40.6781833,117.2506283,0,0,40068.5645023148,2009-09-12,13:32:53
40.678205,117.2506416,0,0,40068.564537037,2009-09-12,13:32:56
40.678205,117.2506416,0,0,40068.5645601852,2009-09-12,13:32:58
40.6782116,117.2506433,0,0,40068.5645833333,2009-09-12,13:33:00
40.6782316,117.2506516,0,0,40068.5646180556,2009-09-12,13:33:03
40.6782666,117.2506566,0,0,40068.5646527778,2009-09-12,13:33:06
40.6783099,117.2506716,0,0,40068.5646759259,2009-09-12,13:33:08
40.6783533,117.2506883,0,0,40068.5646990741,2009-09-12,13:33:10
40.6783949,117.2507016,0,0,40068.5647222222,2009-09-12,13:33:12
40.6784333,117.2507133,0,0,40068.5647453704,2009-09-12,13:33:14
40.6784783,117.2507299,0,0,40068.5647685185,2009-09-12,13:33:16
40.6785116,117.2507433,0,0,40068.5647916667,2009-09-12,13:33:18
40.6785599,117.2507483,0,0,40068.5648263889,2009-09-12,13:33:21
40.6785933,117.2507566,0,0,40068.5648611111,2009-09-12,13:33:24
40.6786299,117.2507749,0,0,40068.5648958333,2009-09-12,13:33:27
40.6786599,117.2507833,0,0,40068.5649305556,2009-09-12,13:33:30
40.6786833,117.2507966,0,0,40068.5649652778,2009-09-12,13:33:33
40.6786999,117.2507999,0,0,40068.565,2009-09-12,13:33:36
40.67871,117.2508099,0,0,40068.5650347222,2009-09-12,13:33:39
40.6787466,117.2508283,0,0,40068.5650694444,2009-09-12,13:33:42
40.6787683,117.2508016,0,0,40068.5651041667,2009-09-12,13:33:45
40.6787466,117.2507616,0,0,40068.5651388889,2009-09-12,13:33:48
40.6787466,117.2507316,0,0,40068.5651736111,2009-09-12,13:33:51
40.678755,117.2507499,0,0,40068.5652083333,2009-09-12,13:33:54
40.6787866,117.2507766,0,0,40068.5652430556,2009-09-12,13:33:57
40.6788133,117.2507733,0,0,40068.5652777778,2009-09-12,13:34:00
40.6788166,117.2507533,0,0,40068.5653125,2009-09-12,13:34:03
40.6788049,117.2507466,0,0,40068.5653472222,2009-09-12,13:34:06
40.67881,117.2507483,0,0,40068.5653935185,2009-09-12,13:34:10
40.67881,117.2507483,0,0,40068.5655208333,2009-09-12,13:34:21
40.6788082,117.2507499,0,0,40068.5655439815,2009-09-12,13:34:23
40.6787816,117.2507749,0,0,40068.5655787037,2009-09-12,13:34:26
40.6787666,117.2507833,0,0,40068.5656481481,2009-09-12,13:34:32
40.6787999,117.250805,0,0,40068.5656828704,2009-09-12,13:34:35
40.6788333,117.2508183,0,0,40068.5657175926,2009-09-12,13:34:38
40.6788616,117.2508216,0,0,40068.5657523148,2009-09-12,13:34:41
40.6788733,117.25083,0,0,40068.565787037,2009-09-12,13:34:44
40.6788833,117.2508416,0,0,40068.5658217593,2009-09-12,13:34:47
40.6789033,117.2508449,0,0,40068.5664351852,2009-09-12,13:35:40
40.6789033,117.2508449,0,0,40068.5664467593,2009-09-12,13:35:41
40.6789116,117.2508483,0,0,40068.5664699074,2009-09-12,13:35:43
40.6789233,117.2508549,0,0,40068.5665046296,2009-09-12,13:35:46
40.6789366,117.2508616,0,0,40068.5665393519,2009-09-12,13:35:49
40.6789516,117.2508666,0,0,40068.5665740741,2009-09-12,13:35:52
40.6789666,117.2508733,0,0,40068.5666087963,2009-09-12,13:35:55
40.6789799,117.2508816,0,0,40068.5666435185,2009-09-12,13:35:58
40.6789933,117.250885,0,0,40068.5666782407,2009-09-12,13:36:01
40.6790032,117.2508916,0,0,40068.566712963,2009-09-12,13:36:04
40.6790166,117.2508966,0,0,40068.5667476852,2009-09-12,13:36:07
40.6790283,117.2509066,0,0,40068.5667824074,2009-09-12,13:36:10
40.6790399,117.2509166,0,0,40068.5668171296,2009-09-12,13:36:13
40.6790549,117.2509266,0,0,40068.5668518519,2009-09-12,13:36:16
40.6790549,117.2509266,0,0,40068.5669097222,2009-09-12,13:36:21
40.6790616,117.2509299,0,0,40068.5669328704,2009-09-12,13:36:23
40.679075,117.2509466,0,0,40068.5669675926,2009-09-12,13:36:26
40.6790833,117.2509633,0,0,40068.5670023148,2009-09-12,13:36:29
40.67909,117.2509849,0,0,40068.567037037,2009-09-12,13:36:32
40.6790866,117.2510183,0,0,40068.5670717593,2009-09-12,13:36:35
40.6790799,117.2510433,0,0,40068.5671064815,2009-09-12,13:36:38
40.6790799,117.2510433,0,0,40068.5671296296,2009-09-12,13:36:40
40.6790816,117.2510483,0,0,40068.5671527778,2009-09-12,13:36:42
40.6790849,117.2510583,0,0,40068.5672222222,2009-09-12,13:36:48
40.6790816,117.2510799,0,0,40068.5672569444,2009-09-12,13:36:51
40.6790833,117.2511216,0,0,40068.5672916667,2009-09-12,13:36:54
40.6790933,117.2511283,0,0,40068.5673263889,2009-09-12,13:36:57
40.6790916,117.251145,0,0,40068.5673611111,2009-09-12,13:37:00
40.6791083,117.2511566,0,0,40068.5673958333,2009-09-12,13:37:03
40.6790633,117.2510349,0,0,40068.5674305556,2009-09-12,13:37:06
40.6790616,117.2509783,0,0,40068.5674652778,2009-09-12,13:37:09
40.6790533,117.2509116,0,0,40068.5675,2009-09-12,13:37:12
40.679035,117.2509016,0,0,40068.5675347222,2009-09-12,13:37:15
40.6790633,117.2509566,0,0,40068.5675694444,2009-09-12,13:37:18
40.6790449,117.250945,0,0,40068.5675925926,2009-09-12,13:37:20
40.6790032,117.2509216,0,0,40068.5676273148,2009-09-12,13:37:23
40.6790233,117.2509283,0,0,40068.567662037,2009-09-12,13:37:26
40.6790233,117.2509283,0,0,40068.568587963,2009-09-12,13:38:46
40.6790233,117.2509283,0,0,40068.5686111111,2009-09-12,13:38:48
40.6789949,117.2509016,0,0,40068.5686458333,2009-09-12,13:38:51
40.6789966,117.2508833,0,0,40068.5686805556,2009-09-12,13:38:54
40.6790133,117.2508599,0,0,40068.5687152778,2009-09-12,13:38:57
40.6790499,117.2508216,0,0,40068.56875,2009-09-12,13:39:00
40.6790833,117.25078,0,0,40068.5687847222,2009-09-12,13:39:03
40.67913,117.2507216,0,0,40068.5688194444,2009-09-12,13:39:06
40.6791766,117.2507466,0,0,40068.5688541667,2009-09-12,13:39:09
40.6792166,117.2507516,0,0,40068.5688888889,2009-09-12,13:39:12
40.6792483,117.250795,0,0,40068.5689236111,2009-09-12,13:39:15
40.6792716,117.2508766,0,0,40068.5689699074,2009-09-12,13:39:19
40.6792799,117.2509149,0,0,40068.5690046296,2009-09-12,13:39:22
40.6792866,117.2509266,0,0,40068.5690393519,2009-09-12,13:39:25
40.679285,117.2509716,0,0,40068.5693518519,2009-09-12,13:39:52
40.6792866,117.250945,0,0,40068.5693865741,2009-09-12,13:39:55
40.6792833,117.25099,0,0,40068.5694212963,2009-09-12,13:39:58
40.6792899,117.2511066,0,0,40068.5694560185,2009-09-12,13:40:01
40.67926,117.2512466,0,0,40068.5694907407,2009-09-12,13:40:04
40.6791016,117.2515666,0,0,40068.5700462963,2009-09-12,13:40:52
40.6791383,117.2513249,0,0,40068.5700810185,2009-09-12,13:40:55
40.6790966,117.2512299,0,0,40068.5701157407,2009-09-12,13:40:58
40.6790866,117.2511933,0,0,40068.570150463,2009-09-12,13:41:01
40.6791966,117.2514999,0,0,40068.5725694444,2009-09-12,13:44:30
40.6792049,117.2515333,0,0,40068.5726041667,2009-09-12,13:44:33
40.6792133,117.2515633,0,0,40068.5726388889,2009-09-12,13:44:36
40.6792133,117.2515766,0,0,40068.5726967593,2009-09-12,13:44:41
40.67923,117.2516116,0,0,40068.5727314815,2009-09-12,13:44:44
40.6792432,117.2516333,0,0,40068.5727662037,2009-09-12,13:44:47
40.6792533,117.25165,0,0,40068.5728009259,2009-09-12,13:44:50
40.6792683,117.2516716,0,0,40068.5728356481,2009-09-12,13:44:53
40.6792799,117.2516883,0,0,40068.5728703704,2009-09-12,13:44:56
40.6792899,117.2517083,0,0,40068.5729050926,2009-09-12,13:44:59
40.6793099,117.2517283,0,0,40068.5729398148,2009-09-12,13:45:02
40.6793333,117.2517583,0,0,40068.572974537,2009-09-12,13:45:05
40.6793466,117.2517866,0,0,40068.5730092593,2009-09-12,13:45:08
40.6793633,117.2518066,0,0,40068.5730439815,2009-09-12,13:45:11
40.6793749,117.2518183,0,0,40068.5732060185,2009-09-12,13:45:25
40.6794,117.2518416,0,0,40068.5732407407,2009-09-12,13:45:28
40.6794266,117.2518616,0,0,40068.573275463,2009-09-12,13:45:31
40.6794566,117.2518783,0,0,40068.5733101852,2009-09-12,13:45:34
40.6794866,117.2518933,0,0,40068.5733449074,2009-09-12,13:45:37
40.6795116,117.2519083,0,0,40068.5733796296,2009-09-12,13:45:40
40.6795366,117.2519316,0,0,40068.5734143518,2009-09-12,13:45:43
40.6795583,117.2519533,0,0,40068.5734490741,2009-09-12,13:45:46
40.6795866,117.251975,0,0,40068.5734837963,2009-09-12,13:45:49
40.6796049,117.2520016,0,0,40068.5735185185,2009-09-12,13:45:52
40.6796133,117.2520133,0,0,40068.573587963,2009-09-12,13:45:58
40.6796133,117.2520133,0,0,40068.5736111111,2009-09-12,13:46:00
40.6796133,117.2520166,0,0,40068.5736342593,2009-09-12,13:46:02
40.6796299,117.2520533,0,0,40068.5736689815,2009-09-12,13:46:05
40.67965,117.2520966,0,0,40068.5737037037,2009-09-12,13:46:08
40.6796699,117.2521283,0,0,40068.5737384259,2009-09-12,13:46:11
40.6796916,117.252165,0,0,40068.5737731481,2009-09-12,13:46:14
40.6797083,117.2521966,0,0,40068.5738078704,2009-09-12,13:46:17
40.6797233,117.2522116,0,0,40068.5738425926,2009-09-12,13:46:20
40.6797383,117.2522399,0,0,40068.5738773148,2009-09-12,13:46:23
40.67975,117.2522599,0,0,40068.573912037,2009-09-12,13:46:26
40.6797766,117.2523183,0,0,40068.5739467593,2009-09-12,13:46:29
40.6797933,117.2523533,0,0,40068.5739814815,2009-09-12,13:46:32
40.6798083,117.2523766,0,0,40068.5740162037,2009-09-12,13:46:35
40.6798249,117.2523966,0,0,40068.5740509259,2009-09-12,13:46:38
40.6798399,117.2524116,0,0,40068.5740856482,2009-09-12,13:46:41
40.6798582,117.2524316,0,0,40068.5741203704,2009-09-12,13:46:44
40.6798716,117.2524533,0,0,40068.5741550926,2009-09-12,13:46:47
40.6798799,117.25248,0,0,40068.5741898148,2009-09-12,13:46:50
40.6798949,117.2525016,0,0,40068.574224537,2009-09-12,13:46:53
40.6799066,117.252525,0,0,40068.5742592593,2009-09-12,13:46:56
40.6799183,117.2525416,0,0,40068.5742939815,2009-09-12,13:46:59
40.6799316,117.2525683,0,0,40068.5743287037,2009-09-12,13:47:02
40.6799466,117.2525999,0,0,40068.5743634259,2009-09-12,13:47:05
40.6799583,117.2526333,0,0,40068.5743981482,2009-09-12,13:47:08
40.6799749,117.2526733,0,0,40068.5744328704,2009-09-12,13:47:11
40.6799883,117.2526949,0,0,40068.5744675926,2009-09-12,13:47:14
40.6799982,117.2527066,0,0,40068.5745023148,2009-09-12,13:47:17
40.6800183,117.252725,0,0,40068.574537037,2009-09-12,13:47:20
40.6800416,117.252725,0,0,40068.5745717593,2009-09-12,13:47:23
40.6800366,117.2527083,0,0,40068.5746064815,2009-09-12,13:47:26
40.6800366,117.2527083,0,0,40068.5746412037,2009-09-12,13:47:29
40.68003,117.2527133,0,0,40068.5746643519,2009-09-12,13:47:31
40.6800183,117.2527316,0,0,40068.5746990741,2009-09-12,13:47:34
40.6800283,117.2527366,0,0,40068.5747337963,2009-09-12,13:47:37
40.6800283,117.2527366,0,0,40068.5747453704,2009-09-12,13:47:38
40.6800216,117.2527399,0,0,40068.5747685185,2009-09-12,13:47:40
40.6800183,117.25276,0,0,40068.5748148148,2009-09-12,13:47:44
40.6800249,117.252745,0,0,40068.574849537,2009-09-12,13:47:47
40.6800216,117.25276,0,0,40068.5748842593,2009-09-12,13:47:50
40.6800033,117.2527916,0,0,40068.5749189815,2009-09-12,13:47:53
40.6799866,117.252805,0,0,40068.5749537037,2009-09-12,13:47:56
40.6800083,117.2527983,0,0,40068.5749884259,2009-09-12,13:47:59
40.6800033,117.2527716,0,0,40068.5750231481,2009-09-12,13:48:02
40.6799982,117.2527716,0,0,40068.575162037,2009-09-12,13:48:14
40.6799949,117.2527783,0,0,40068.5751967593,2009-09-12,13:48:17
40.6799949,117.2527783,0,0,40068.5752083333,2009-09-12,13:48:18
40.6799866,117.252785,0,0,40068.5752314815,2009-09-12,13:48:20
40.6799866,117.2528033,0,0,40068.5752662037,2009-09-12,13:48:23
40.6799866,117.252815,0,0,40068.5753125,2009-09-12,13:48:27
40.6800066,117.2527983,0,0,40068.5753472222,2009-09-12,13:48:30
40.6800066,117.2527983,0,0,40068.5758333333,2009-09-12,13:49:12
40.6800099,117.252795,0,0,40068.5758564815,2009-09-12,13:49:14
40.6800216,117.2528116,0,0,40068.5759375,2009-09-12,13:49:21
40.6800132,117.2528249,0,0,40068.5759722222,2009-09-12,13:49:24
40.6800083,117.2528433,0,0,40068.5760069444,2009-09-12,13:49:27
40.6800033,117.2528616,0,0,40068.5760416667,2009-09-12,13:49:30
40.6799883,117.2528666,0,0,40068.5760763889,2009-09-12,13:49:33
40.6799799,117.2528766,0,0,40068.5761111111,2009-09-12,13:49:36
40.6799666,117.2528966,0,0,40068.5761458333,2009-09-12,13:49:39
40.6799483,117.2529266,0,0,40068.5761805556,2009-09-12,13:49:42
40.67993,117.2529533,0,0,40068.5762152778,2009-09-12,13:49:45
40.6799116,117.2529866,0,0,40068.57625,2009-09-12,13:49:48
40.67989,117.2530216,0,0,40068.5762847222,2009-09-12,13:49:51
40.6798683,117.2530566,0,0,40068.5763194444,2009-09-12,13:49:54
40.6798483,117.2530816,0,0,40068.5763541667,2009-09-12,13:49:57
40.6798433,117.2530933,0,0,40068.5763888889,2009-09-12,13:50:00
40.6798166,117.2531216,0,0,40068.5764236111,2009-09-12,13:50:03
40.6797882,117.253145,0,0,40068.5764583333,2009-09-12,13:50:06
40.6797683,117.2531683,0,0,40068.5764930556,2009-09-12,13:50:09
40.6797566,117.2531916,0,0,40068.5765277778,2009-09-12,13:50:12
40.6797449,117.2532033,0,0,40068.5765625,2009-09-12,13:50:15
40.6797466,117.2532199,0,0,40068.5765972222,2009-09-12,13:50:18
40.6797383,117.2532316,0,0,40068.5766319444,2009-09-12,13:50:21
40.6797332,117.2532583,0,0,40068.5766898148,2009-09-12,13:50:26
40.6797249,117.2532783,0,0,40068.576724537,2009-09-12,13:50:29
40.6797283,117.2532916,0,0,40068.5767592593,2009-09-12,13:50:32
40.6797233,117.2533133,0,0,40068.5767939815,2009-09-12,13:50:35
40.6797233,117.2533133,0,0,40068.5768055556,2009-09-12,13:50:36
40.67972,117.2533216,0,0,40068.5768287037,2009-09-12,13:50:38
40.6797149,117.2533333,0,0,40068.5768634259,2009-09-12,13:50:41
40.6797116,117.2533433,0,0,40068.5768981481,2009-09-12,13:50:44
40.679705,117.2533533,0,0,40068.5769328704,2009-09-12,13:50:47
40.6796966,117.253365,0,0,40068.5769907407,2009-09-12,13:50:52
40.6797066,117.2533783,0,0,40068.577025463,2009-09-12,13:50:55
40.6797016,117.25339,0,0,40068.5770601852,2009-09-12,13:50:58
40.6796999,117.253405,0,0,40068.5770949074,2009-09-12,13:51:01
40.6796849,117.2534166,0,0,40068.5771296296,2009-09-12,13:51:04
40.6796699,117.2534166,0,0,40068.5771643519,2009-09-12,13:51:07
40.6796666,117.2534316,0,0,40068.5771990741,2009-09-12,13:51:10
40.6796599,117.2534516,0,0,40068.5772337963,2009-09-12,13:51:13
40.6796449,117.2534666,0,0,40068.5772800926,2009-09-12,13:51:17
40.6796449,117.2534666,0,0,40068.5772916667,2009-09-12,13:51:18
40.6796399,117.2534733,0,0,40068.5773148148,2009-09-12,13:51:20
40.6796383,117.2534916,0,0,40068.5773842593,2009-09-12,13:51:26
40.6796416,117.2535083,0,0,40068.5774189815,2009-09-12,13:51:29
40.6796466,117.2535216,0,0,40068.5774537037,2009-09-12,13:51:32
40.6796482,117.2535399,0,0,40068.5774884259,2009-09-12,13:51:35
40.6796316,117.2535566,0,0,40068.5775347222,2009-09-12,13:51:39
40.6796316,117.2535566,0,0,40068.5775462963,2009-09-12,13:51:40
40.6796299,117.253565,0,0,40068.5775694444,2009-09-12,13:51:42
40.6796299,117.2535749,0,0,40068.5776041667,2009-09-12,13:51:45
40.6796266,117.2535916,0,0,40068.577650463,2009-09-12,13:51:49
40.6796283,117.2536016,0,0,40068.5776851852,2009-09-12,13:51:52
40.6796299,117.2536116,0,0,40068.5777199074,2009-09-12,13:51:55
40.6796233,117.2536533,0,0,40068.5777546296,2009-09-12,13:51:58
40.6795999,117.2537566,0,0,40068.5777893519,2009-09-12,13:52:01
40.679595,117.253765,0,0,40068.5778240741,2009-09-12,13:52:04
40.679595,117.253765,0,0,40068.5778356481,2009-09-12,13:52:05
40.6795916,117.2537633,0,0,40068.5778587963,2009-09-12,13:52:07
40.6795699,117.2537483,0,0,40068.5778935185,2009-09-12,13:52:10
40.67954,117.2537433,0,0,40068.5779282407,2009-09-12,13:52:13
40.6795383,117.2537516,0,0,40068.578125,2009-09-12,13:52:30
40.6795383,117.2537516,0,0,40068.5781712963,2009-09-12,13:52:34
40.6795383,117.253755,0,0,40068.5781944444,2009-09-12,13:52:36
40.6795533,117.2537533,0,0,40068.5782291667,2009-09-12,13:52:39
40.6795633,117.2537533,0,0,40068.578599537,2009-09-12,13:53:11
40.6795583,117.2537666,0,0,40068.5786342593,2009-09-12,13:53:14
40.6795666,117.2538033,0,0,40068.5786689815,2009-09-12,13:53:17
40.6795599,117.2538199,0,0,40068.5787152778,2009-09-12,13:53:21
40.6795466,117.2538,0,0,40068.57875,2009-09-12,13:53:24
40.6795616,117.2538199,0,0,40068.5787847222,2009-09-12,13:53:27
40.6795883,117.2538366,0,0,40068.5788078704,2009-09-12,13:53:29
40.6796299,117.253825,0,0,40068.5788425926,2009-09-12,13:53:32
40.6796632,117.2538533,0,0,40068.5790277778,2009-09-12,13:53:48
40.6796683,117.2538683,0,0,40068.5790625,2009-09-12,13:53:51
40.6796632,117.2538866,0,0,40068.5791435185,2009-09-12,13:53:58
40.6796616,117.2539816,0,0,40068.5791782407,2009-09-12,13:54:01
40.6796833,117.25407,0,0,40068.5792013889,2009-09-12,13:54:03
40.6796999,117.2541366,0,0,40068.579224537,2009-09-12,13:54:05
40.6796999,117.2541733,0,0,40068.5792476852,2009-09-12,13:54:07
40.679705,117.25422,0,0,40068.5792824074,2009-09-12,13:54:10
40.679705,117.2542499,0,0,40068.5793518518,2009-09-12,13:54:16
40.679705,117.2542583,0,0,40068.5794328704,2009-09-12,13:54:23
40.679705,117.2542583,0,0,40068.5794560185,2009-09-12,13:54:25
40.6796983,117.2542499,0,0,40068.5794791667,2009-09-12,13:54:27
40.6797083,117.2542516,0,0,40068.5795138889,2009-09-12,13:54:30
40.67972,117.2543199,0,0,40068.5795486111,2009-09-12,13:54:33
40.67972,117.25436,0,0,40068.5795717593,2009-09-12,13:54:35
40.6797216,117.2544049,0,0,40068.5796064815,2009-09-12,13:54:38
40.6797233,117.2544166,0,0,40068.5796412037,2009-09-12,13:54:41
40.6797233,117.2544516,0,0,40068.5796759259,2009-09-12,13:54:44
40.6797266,117.2544783,0,0,40068.5797569444,2009-09-12,13:54:51
40.6797266,117.25449,0,0,40068.5798148148,2009-09-12,13:54:56
40.6797299,117.2545183,0,0,40068.579849537,2009-09-12,13:54:59
40.6797332,117.25455,0,0,40068.5798842593,2009-09-12,13:55:02
40.6797383,117.2545866,0,0,40068.5799189815,2009-09-12,13:55:05
40.6797383,117.2546049,0,0,40068.5799537037,2009-09-12,13:55:08
40.6797366,117.2546416,0,0,40068.5799884259,2009-09-12,13:55:11
40.6797383,117.2546716,0,0,40068.5800231481,2009-09-12,13:55:14
40.6797449,117.2547016,0,0,40068.5800578704,2009-09-12,13:55:17
40.6797449,117.2547366,0,0,40068.5800925926,2009-09-12,13:55:20
40.6797483,117.2547783,0,0,40068.5801273148,2009-09-12,13:55:23
40.6797449,117.25482,0,0,40068.580162037,2009-09-12,13:55:26
40.679735,117.2548533,0,0,40068.5801967593,2009-09-12,13:55:29
40.6797266,117.2548616,0,0,40068.5802314815,2009-09-12,13:55:32
40.6797266,117.2548616,0,0,40068.5803125,2009-09-12,13:55:39
40.6797266,117.254865,0,0,40068.5803356481,2009-09-12,13:55:41
40.6797133,117.2548833,0,0,40068.5803703704,2009-09-12,13:55:44
40.6796816,117.2549016,0,0,40068.5804050926,2009-09-12,13:55:47
40.6796599,117.2549183,0,0,40068.5804398148,2009-09-12,13:55:50
40.6796383,117.2549383,0,0,40068.580474537,2009-09-12,13:55:53
40.6796233,117.2549516,0,0,40068.5805092593,2009-09-12,13:55:56
40.6795999,117.2549683,0,0,40068.5805439815,2009-09-12,13:55:59
40.6795766,117.2549916,0,0,40068.5805787037,2009-09-12,13:56:02
40.6795549,117.2550166,0,0,40068.5806134259,2009-09-12,13:56:05
40.6795333,117.2550416,0,0,40068.5806481481,2009-09-12,13:56:08
40.6795133,117.2550583,0,0,40068.5806828704,2009-09-12,13:56:11
40.6794933,117.2550733,0,0,40068.5807175926,2009-09-12,13:56:14
40.6794683,117.2550866,0,0,40068.5807523148,2009-09-12,13:56:17
40.6794532,117.2551083,0,0,40068.580787037,2009-09-12,13:56:20
40.6794466,117.2551399,0,0,40068.5808217593,2009-09-12,13:56:23
40.6794316,117.2551716,0,0,40068.5808564815,2009-09-12,13:56:26
40.6794133,117.2552099,0,0,40068.5808912037,2009-09-12,13:56:29
40.6793866,117.2552466,0,0,40068.5809259259,2009-09-12,13:56:32
40.6793682,117.2552816,0,0,40068.5809606481,2009-09-12,13:56:35
40.6793383,117.2553166,0,0,40068.5809953704,2009-09-12,13:56:38
40.6793132,117.2553333,0,0,40068.5810300926,2009-09-12,13:56:41
40.6793049,117.2553499,0,0,40068.5810648148,2009-09-12,13:56:44
40.6792949,117.2553649,0,0,40068.581099537,2009-09-12,13:56:47
40.6792833,117.2553766,0,0,40068.5811342593,2009-09-12,13:56:50
40.6792783,117.255395,0,0,40068.5811689815,2009-09-12,13:56:53
40.6792783,117.255395,0,0,40068.5812384259,2009-09-12,13:56:59
40.6792799,117.2553983,0,0,40068.5812615741,2009-09-12,13:57:01
40.6792733,117.2554116,0,0,40068.5812962963,2009-09-12,13:57:04
40.6792733,117.25543,0,0,40068.5813310185,2009-09-12,13:57:07
40.6792733,117.25543,0,0,40068.5813425926,2009-09-12,13:57:08
40.6792666,117.2554333,0,0,40068.5813657407,2009-09-12,13:57:10
40.6792516,117.25545,0,0,40068.581400463,2009-09-12,13:57:13
40.6792366,117.2554683,0,0,40068.5814351852,2009-09-12,13:57:16
40.6792266,117.2554783,0,0,40068.5814699074,2009-09-12,13:57:19
40.6792266,117.2554783,0,0,40068.5814930556,2009-09-12,13:57:21
40.6792199,117.2554833,0,0,40068.5815162037,2009-09-12,13:57:23
40.6792116,117.2554949,0,0,40068.5815509259,2009-09-12,13:57:26
40.6792116,117.2555116,0,0,40068.5815856481,2009-09-12,13:57:29
40.6791983,117.2555083,0,0,40068.5816203704,2009-09-12,13:57:32
40.6791983,117.25552,0,0,40068.5816550926,2009-09-12,13:57:35
40.6791916,117.2555416,0,0,40068.5816898148,2009-09-12,13:57:38
40.6791733,117.2555616,0,0,40068.581724537,2009-09-12,13:57:41
40.6791582,117.2555766,0,0,40068.5817592593,2009-09-12,13:57:44
40.6791349,117.25559,0,0,40068.5817939815,2009-09-12,13:57:47
40.6791133,117.2556066,0,0,40068.5818287037,2009-09-12,13:57:50
40.6791366,117.2556466,0,0,40068.5818634259,2009-09-12,13:57:53
40.679145,117.2556066,0,0,40068.5818981482,2009-09-12,13:57:56
40.6790649,117.2555949,0,0,40068.5819328704,2009-09-12,13:57:59
40.6790383,117.2555866,0,0,40068.5819791667,2009-09-12,13:58:03
40.6790149,117.2555616,0,0,40068.5820138889,2009-09-12,13:58:06
40.6789783,117.2555383,0,0,40068.5820486111,2009-09-12,13:58:09
40.6789316,117.2555183,0,0,40068.5820833333,2009-09-12,13:58:12
40.6788833,117.25551,0,0,40068.5821180556,2009-09-12,13:58:15
40.6788149,117.2555149,0,0,40068.5821527778,2009-09-12,13:58:18
40.6787566,117.2555316,0,0,40068.5821875,2009-09-12,13:58:21
40.6787149,117.25551,0,0,40068.5822222222,2009-09-12,13:58:24
40.6787149,117.25551,0,0,40068.5822337963,2009-09-12,13:58:25
40.6787133,117.2555016,0,0,40068.5822569444,2009-09-12,13:58:27
40.6786883,117.2554816,0,0,40068.5822916667,2009-09-12,13:58:30
40.6786983,117.2554583,0,0,40068.5823263889,2009-09-12,13:58:33
40.6786999,117.2554416,0,0,40068.5823611111,2009-09-12,13:58:36
40.6786999,117.2554416,0,0,40068.5826967593,2009-09-12,13:59:05
40.6787049,117.2554383,0,0,40068.5827199074,2009-09-12,13:59:07
40.6787183,117.2553999,0,0,40068.5827546296,2009-09-12,13:59:10
40.6786716,117.2553649,0,0,40068.5827893519,2009-09-12,13:59:13
40.6785816,117.2553416,0,0,40068.5828240741,2009-09-12,13:59:16
40.6253583,117.2801166,0,0,40068.5866203704,2009-09-12,14:04:44
40.6777116,117.257065,0,0,40068.5918287037,2009-09-12,14:12:14
40.6771533,117.2575083,0,0,40068.5927430556,2009-09-12,14:13:33
40.6773516,117.2574233,0,0,40068.5927777778,2009-09-12,14:13:36
40.677365,117.2574366,0,0,40068.5928125,2009-09-12,14:13:39
40.67738,117.2574449,0,0,40068.5928472222,2009-09-12,14:13:42
40.67734,117.2574816,0,0,40068.5931481481,2009-09-12,14:14:08
40.6773266,117.25749,0,0,40068.5931828704,2009-09-12,14:14:11
40.677365,117.2574699,0,0,40068.5932175926,2009-09-12,14:14:14
40.6774049,117.2574666,0,0,40068.5932523148,2009-09-12,14:14:17
40.6774399,117.2574566,0,0,40068.593287037,2009-09-12,14:14:20
40.6774632,117.257455,0,0,40068.5933217593,2009-09-12,14:14:23
40.6775066,117.25745,0,0,40068.5933564815,2009-09-12,14:14:26
40.6775449,117.2574466,0,0,40068.5933912037,2009-09-12,14:14:29
40.6775616,117.2574349,0,0,40068.5934259259,2009-09-12,14:14:32
40.6775616,117.2574349,0,0,40068.5934375,2009-09-12,14:14:33
40.6775683,117.2574316,0,0,40068.5934606481,2009-09-12,14:14:35
40.6775783,117.2574383,0,0,40068.5936342593,2009-09-12,14:14:50
40.6775666,117.2574666,0,0,40068.5936689815,2009-09-12,14:14:53
40.67755,117.257485,0,0,40068.5937037037,2009-09-12,14:14:56
40.6775483,117.257485,0,0,40068.5937384259,2009-09-12,14:14:59
40.6775483,117.257485,0,0,40068.59375,2009-09-12,14:15:00
40.6775566,117.257485,0,0,40068.5937731481,2009-09-12,14:15:02
40.6774949,117.257545,0,0,40068.5938078704,2009-09-12,14:15:05
40.6774866,117.2575433,0,0,40068.5938425926,2009-09-12,14:15:08
40.6774866,117.2575433,0,0,40068.5938541667,2009-09-12,14:15:09
40.6774883,117.2575399,0,0,40068.5938773148,2009-09-12,14:15:11
40.6774883,117.2575216,0,0,40068.5941203704,2009-09-12,14:15:32
40.6774883,117.2575216,0,0,40068.5941319444,2009-09-12,14:15:33
40.6774849,117.2575283,0,0,40068.5941550926,2009-09-12,14:15:35
40.67748,117.2575533,0,0,40068.5941898148,2009-09-12,14:15:38
40.6774183,117.25763,0,0,40068.594224537,2009-09-12,14:15:41
40.67741,117.25765,0,0,40068.5942592593,2009-09-12,14:15:44
40.6773416,117.2577566,0,0,40068.5942939815,2009-09-12,14:15:47
40.6773349,117.2578016,0,0,40068.5943287037,2009-09-12,14:15:50
40.6773133,117.2578366,0,0,40068.5943634259,2009-09-12,14:15:53
40.6773016,117.2578466,0,0,40068.5943981481,2009-09-12,14:15:56
40.6773199,117.2578466,0,0,40068.5944328704,2009-09-12,14:15:59
40.6773266,117.2578383,0,0,40068.5944675926,2009-09-12,14:16:02
40.6773283,117.2578383,0,0,40068.5945023148,2009-09-12,14:16:05
40.6773283,117.2578383,0,0,40068.5945138889,2009-09-12,14:16:06
40.6773232,117.2578316,0,0,40068.594537037,2009-09-12,14:16:08
40.6773133,117.2578366,0,0,40068.5945717593,2009-09-12,14:16:11
40.6772983,117.2578516,0,0,40068.5946064815,2009-09-12,14:16:14
40.6773232,117.25783,0,0,40068.5946527778,2009-09-12,14:16:18
40.6773232,117.25783,0,0,40068.5946643518,2009-09-12,14:16:19
40.6773216,117.257825,0,0,40068.5946875,2009-09-12,14:16:21
40.6773116,117.2578349,0,0,40068.5947222222,2009-09-12,14:16:24
40.6772999,117.25785,0,0,40068.5947569444,2009-09-12,14:16:27
40.6772899,117.2578816,0,0,40068.5947916667,2009-09-12,14:16:30
40.6772833,117.2579149,0,0,40068.5948263889,2009-09-12,14:16:33
40.6772766,117.2579516,0,0,40068.5948611111,2009-09-12,14:16:36
40.6772633,117.2579766,0,0,40068.5948958333,2009-09-12,14:16:39
40.67724,117.258005,0,0,40068.5949305556,2009-09-12,14:16:42
40.677225,117.2580366,0,0,40068.5949652778,2009-09-12,14:16:45
40.6772116,117.2580783,0,0,40068.595,2009-09-12,14:16:48
40.6771983,117.2580983,0,0,40068.5950347222,2009-09-12,14:16:51
40.6771916,117.2581183,0,0,40068.5950694444,2009-09-12,14:16:54
40.6771766,117.2581349,0,0,40068.5951041667,2009-09-12,14:16:57
40.6771566,117.2581616,0,0,40068.5951388889,2009-09-12,14:17:00
40.67714,117.2581699,0,0,40068.5951736111,2009-09-12,14:17:03
40.6771183,117.2581733,0,0,40068.5952083333,2009-09-12,14:17:06
40.6771033,117.2581683,0,0,40068.5952430556,2009-09-12,14:17:09
40.6770766,117.2581783,0,0,40068.5952777778,2009-09-12,14:17:12
40.6770399,117.2581966,0,0,40068.5953125,2009-09-12,14:17:15
40.6769983,117.2582116,0,0,40068.5953472222,2009-09-12,14:17:18
40.6769633,117.2582333,0,0,40068.5953819444,2009-09-12,14:17:21
40.67693,117.2582716,0,0,40068.5954166667,2009-09-12,14:17:24
40.6768999,117.258285,0,0,40068.5954513889,2009-09-12,14:17:27
40.6768683,117.2583033,0,0,40068.5954861111,2009-09-12,14:17:30
40.6768333,117.2583249,0,0,40068.5955208333,2009-09-12,14:17:33
40.6768066,117.2583516,0,0,40068.5955555556,2009-09-12,14:17:36
40.6767766,117.2583783,0,0,40068.5955902778,2009-09-12,14:17:39
40.676735,117.2584216,0,0,40068.595625,2009-09-12,14:17:42
40.6767099,117.25846,0,0,40068.5956597222,2009-09-12,14:17:45
40.6766916,117.258495,0,0,40068.5956944444,2009-09-12,14:17:48
40.6766816,117.2585216,0,0,40068.5957291667,2009-09-12,14:17:51
40.6766749,117.2585416,0,0,40068.5957638889,2009-09-12,14:17:54
40.6766749,117.2585416,0,0,40068.595775463,2009-09-12,14:17:55
40.6766683,117.25855,0,0,40068.5957986111,2009-09-12,14:17:57
40.6766533,117.2585633,0,0,40068.5958333333,2009-09-12,14:18:00
40.67665,117.25859,0,0,40068.5958680556,2009-09-12,14:18:03
40.6766399,117.2585983,0,0,40068.5959027778,2009-09-12,14:18:06
40.6766299,117.2586033,0,0,40068.5959375,2009-09-12,14:18:09
40.6766299,117.2586033,0,0,40068.5960300926,2009-09-12,14:18:17
40.6766299,117.2586033,0,0,40068.5960532407,2009-09-12,14:18:19
40.6766149,117.2586416,0,0,40068.596087963,2009-09-12,14:18:22
40.6765966,117.2586366,0,0,40068.5962037037,2009-09-12,14:18:32
40.6766049,117.258625,0,0,40068.5962384259,2009-09-12,14:18:35
40.6766049,117.258625,0,0,40068.5962615741,2009-09-12,14:18:37
40.6766082,117.2586299,0,0,40068.5962847222,2009-09-12,14:18:39
40.6766166,117.2586183,0,0,40068.5963194444,2009-09-12,14:18:42
40.6766166,117.2586183,0,0,40068.5963310185,2009-09-12,14:18:43
40.6766183,117.2586216,0,0,40068.5963541667,2009-09-12,14:18:45
40.6766316,117.2585933,0,0,40068.5963888889,2009-09-12,14:18:48
40.6766449,117.2585766,0,0,40068.5964236111,2009-09-12,14:18:51
40.676625,117.2585733,0,0,40068.5964583333,2009-09-12,14:18:54
40.676625,117.2585733,0,0,40068.5964814815,2009-09-12,14:18:56
40.6766183,117.2585683,0,0,40068.5965046296,2009-09-12,14:18:58
40.6766066,117.2585783,0,0,40068.5965393518,2009-09-12,14:19:01
40.6765866,117.2586116,0,0,40068.5965740741,2009-09-12,14:19:04
40.6765566,117.258635,0,0,40068.5966087963,2009-09-12,14:19:07
40.6765533,117.25867,0,0,40068.5966435185,2009-09-12,14:19:10
40.6763282,117.2589666,0,0,40068.5966782407,2009-09-12,14:19:13
40.676355,117.2589616,0,0,40068.596712963,2009-09-12,14:19:16
40.6764983,117.2588483,0,0,40068.5967476852,2009-09-12,14:19:19
40.6765299,117.2588399,0,0,40068.5967824074,2009-09-12,14:19:22
40.676525,117.2588766,0,0,40068.5968171296,2009-09-12,14:19:25
40.6765166,117.2589099,0,0,40068.5968518518,2009-09-12,14:19:28
40.6765049,117.2589449,0,0,40068.5968865741,2009-09-12,14:19:31
40.6764983,117.258975,0,0,40068.5969212963,2009-09-12,14:19:34
40.6764616,117.25902,0,0,40068.5969560185,2009-09-12,14:19:37
40.6764283,117.2590833,0,0,40068.5969907407,2009-09-12,14:19:40
40.6763832,117.2591366,0,0,40068.597025463,2009-09-12,14:19:43
40.6763633,117.2591633,0,0,40068.5970601852,2009-09-12,14:19:46
40.6763799,117.2591833,0,0,40068.5970949074,2009-09-12,14:19:49
40.6763949,117.2591916,0,0,40068.5971296296,2009-09-12,14:19:52
40.6763966,117.2592049,0,0,40068.5971643519,2009-09-12,14:19:55
40.6763866,117.25921,0,0,40068.5971990741,2009-09-12,14:19:58
40.6763899,117.2592266,0,0,40068.5972337963,2009-09-12,14:20:01
40.6763949,117.2592266,0,0,40068.5974189815,2009-09-12,14:20:17
40.6763949,117.2592266,0,0,40068.5977314815,2009-09-12,14:20:44
40.6763916,117.2592283,0,0,40068.5977546296,2009-09-12,14:20:46
40.6763816,117.2592399,0,0,40068.5977893519,2009-09-12,14:20:49
40.676345,117.2593,0,0,40068.5978240741,2009-09-12,14:20:52
40.6763249,117.2593483,0,0,40068.5978587963,2009-09-12,14:20:55
40.6763066,117.2593899,0,0,40068.5978935185,2009-09-12,14:20:58
40.67626,117.2594366,0,0,40068.5979282407,2009-09-12,14:21:01
40.6762366,117.2594366,0,0,40068.597962963,2009-09-12,14:21:04
40.6762349,117.2594599,0,0,40068.5980092593,2009-09-12,14:21:08
40.6762183,117.2594833,0,0,40068.5980439815,2009-09-12,14:21:11
40.6762016,117.25949,0,0,40068.5980787037,2009-09-12,14:21:14
40.6761816,117.259515,0,0,40068.5981134259,2009-09-12,14:21:17
40.6760999,117.25963,0,0,40068.5981481481,2009-09-12,14:21:20
40.6760766,117.2596616,0,0,40068.5981828704,2009-09-12,14:21:23
40.6760799,117.2596666,0,0,40068.5982175926,2009-09-12,14:21:26
40.6760799,117.2596666,0,0,40068.5982291667,2009-09-12,14:21:27
40.6760849,117.2596699,0,0,40068.5982523148,2009-09-12,14:21:29
40.6760699,117.2596833,0,0,40068.598287037,2009-09-12,14:21:32
40.6760599,117.2596916,0,0,40068.5983217593,2009-09-12,14:21:35
40.6760399,117.2597033,0,0,40068.5983564815,2009-09-12,14:21:38
40.6760083,117.2597199,0,0,40068.5983912037,2009-09-12,14:21:41
40.67598,117.2597383,0,0,40068.5984259259,2009-09-12,14:21:44
40.6759482,117.25976,0,0,40068.5984606481,2009-09-12,14:21:47
40.6759316,117.2597849,0,0,40068.5984953704,2009-09-12,14:21:50
40.6759166,117.2598066,0,0,40068.5985300926,2009-09-12,14:21:53
40.6759016,117.2598316,0,0,40068.5985648148,2009-09-12,14:21:56
40.6758699,117.259865,0,0,40068.598599537,2009-09-12,14:21:59
40.6758433,117.2599116,0,0,40068.5986342593,2009-09-12,14:22:02
40.675825,117.2599316,0,0,40068.5986689815,2009-09-12,14:22:05
40.6758133,117.259955,0,0,40068.5987037037,2009-09-12,14:22:08
40.6757983,117.2599866,0,0,40068.5987384259,2009-09-12,14:22:11
40.6757849,117.2600199,0,0,40068.5987731481,2009-09-12,14:22:14
40.6757683,117.2600483,0,0,40068.5988078704,2009-09-12,14:22:17
40.6757633,117.2600733,0,0,40068.5988425926,2009-09-12,14:22:20
40.6757516,117.2601033,0,0,40068.5988773148,2009-09-12,14:22:23
40.67574,117.2601366,0,0,40068.598912037,2009-09-12,14:22:26
40.6757349,117.2601616,0,0,40068.5989467593,2009-09-12,14:22:29
40.6757449,117.2601716,0,0,40068.5990162037,2009-09-12,14:22:35
40.6757349,117.2601966,0,0,40068.5990509259,2009-09-12,14:22:38
40.6757166,117.2602299,0,0,40068.5990856481,2009-09-12,14:22:41
40.6756966,117.2602566,0,0,40068.5991203704,2009-09-12,14:22:44
40.6756799,117.2602766,0,0,40068.5991550926,2009-09-12,14:22:47
40.6756666,117.2603016,0,0,40068.5991898148,2009-09-12,14:22:50
40.6756599,117.2603333,0,0,40068.599224537,2009-09-12,14:22:53
40.6756416,117.260355,0,0,40068.5992592593,2009-09-12,14:22:56
40.6756416,117.26038,0,0,40068.5992939815,2009-09-12,14:22:59
40.6756383,117.260415,0,0,40068.5993287037,2009-09-12,14:23:02
40.6756066,117.2604649,0,0,40068.5993634259,2009-09-12,14:23:05
40.6755816,117.2605166,0,0,40068.5993865741,2009-09-12,14:23:07
40.6755683,117.2605483,0,0,40068.5994097222,2009-09-12,14:23:09
40.6755516,117.2605783,0,0,40068.5994444444,2009-09-12,14:23:12
40.6755432,117.2606083,0,0,40068.5994791667,2009-09-12,14:23:15
40.6755349,117.2606366,0,0,40068.5995138889,2009-09-12,14:23:18
40.6755216,117.2606566,0,0,40068.5995486111,2009-09-12,14:23:21
40.6755116,117.2606733,0,0,40068.5995833333,2009-09-12,14:23:24
40.6755016,117.2606883,0,0,40068.5996180556,2009-09-12,14:23:27
40.6754933,117.2607066,0,0,40068.5996527778,2009-09-12,14:23:30
40.6754833,117.2607266,0,0,40068.5996875,2009-09-12,14:23:33
40.6754683,117.2607516,0,0,40068.5997222222,2009-09-12,14:23:36
40.6754549,117.2607733,0,0,40068.5997569444,2009-09-12,14:23:39
40.6754399,117.2607983,0,0,40068.5997916667,2009-09-12,14:23:42
40.6754283,117.2608216,0,0,40068.5998263889,2009-09-12,14:23:45
40.6754183,117.2608483,0,0,40068.5998611111,2009-09-12,14:23:48
40.6753999,117.2608849,0,0,40068.5998958333,2009-09-12,14:23:51
40.67539,117.2609133,0,0,40068.5999305556,2009-09-12,14:23:54
40.6753766,117.26095,0,0,40068.5999652778,2009-09-12,14:23:57
40.6753416,117.2609949,0,0,40068.6,2009-09-12,14:24:00
40.6752949,117.2610166,0,0,40068.6000347222,2009-09-12,14:24:03
40.6752666,117.2610516,0,0,40068.6000694444,2009-09-12,14:24:06
40.6752449,117.2610749,0,0,40068.6001041667,2009-09-12,14:24:09
40.6752283,117.261105,0,0,40068.6001388889,2009-09-12,14:24:12
40.6752266,117.2611316,0,0,40068.6001736111,2009-09-12,14:24:15
40.6752133,117.2611666,0,0,40068.6002083333,2009-09-12,14:24:18
40.6751866,117.2611933,0,0,40068.6002430556,2009-09-12,14:24:21
40.6751699,117.2612233,0,0,40068.6002777778,2009-09-12,14:24:24
40.6751549,117.2612499,0,0,40068.6003125,2009-09-12,14:24:27
40.67514,117.2612733,0,0,40068.6003472222,2009-09-12,14:24:30
40.6751183,117.2612866,0,0,40068.6003819444,2009-09-12,14:24:33
40.6751116,117.2613083,0,0,40068.6004166667,2009-09-12,14:24:36
40.6751066,117.2613299,0,0,40068.6004513889,2009-09-12,14:24:39
40.675095,117.26136,0,0,40068.6004861111,2009-09-12,14:24:42
40.6750883,117.261395,0,0,40068.6005208333,2009-09-12,14:24:45
40.6750849,117.261445,0,0,40068.6005555556,2009-09-12,14:24:48
40.6748199,117.261505,0,0,40068.604224537,2009-09-12,14:30:05
40.6748016,117.261525,0,0,40068.6042592593,2009-09-12,14:30:08
40.6748016,117.261525,0,0,40068.6042708333,2009-09-12,14:30:09
40.6747966,117.2615316,0,0,40068.6042939815,2009-09-12,14:30:11
40.6747866,117.2615466,0,0,40068.6043287037,2009-09-12,14:30:14
40.6747866,117.2615466,0,0,40068.6043402778,2009-09-12,14:30:15
40.6747799,117.2615433,0,0,40068.6043634259,2009-09-12,14:30:17
40.6747582,117.26156,0,0,40068.6043981481,2009-09-12,14:30:20
40.6747483,117.26156,0,0,40068.6044444444,2009-09-12,14:30:24
40.6747316,117.2615583,0,0,40068.6044791667,2009-09-12,14:30:27
40.6747149,117.2615666,0,0,40068.6045138889,2009-09-12,14:30:30
40.6746833,117.261575,0,0,40068.6045486111,2009-09-12,14:30:33
40.6746566,117.2615983,0,0,40068.6045833333,2009-09-12,14:30:36
40.6746249,117.2616116,0,0,40068.6046180556,2009-09-12,14:30:39
40.6745866,117.2616183,0,0,40068.6046527778,2009-09-12,14:30:42
40.6745383,117.2616266,0,0,40068.6046875,2009-09-12,14:30:45
40.6745033,117.26164,0,0,40068.6047222222,2009-09-12,14:30:48
40.6744716,117.2616633,0,0,40068.6047569444,2009-09-12,14:30:51
40.6744233,117.2616916,0,0,40068.6047916667,2009-09-12,14:30:54
40.6743966,117.2617049,0,0,40068.6048263889,2009-09-12,14:30:57
40.6743783,117.2617166,0,0,40068.6048611111,2009-09-12,14:31:00
40.674365,117.2617116,0,0,40068.6048958333,2009-09-12,14:31:03
40.6743349,117.2617216,0,0,40068.6049305556,2009-09-12,14:31:06
40.6743066,117.2617283,0,0,40068.6049652778,2009-09-12,14:31:09
40.6742966,117.261745,0,0,40068.605,2009-09-12,14:31:12
40.6742749,117.2617649,0,0,40068.6050347222,2009-09-12,14:31:15
40.6742532,117.2617816,0,0,40068.6050694444,2009-09-12,14:31:18
40.6742183,117.2618016,0,0,40068.6051041667,2009-09-12,14:31:21
40.6741883,117.2618266,0,0,40068.6051388889,2009-09-12,14:31:24
40.6741516,117.2618616,0,0,40068.6051736111,2009-09-12,14:31:27
40.6741199,117.2618949,0,0,40068.6052083333,2009-09-12,14:31:30
40.674085,117.2619316,0,0,40068.6052430556,2009-09-12,14:31:33
40.6740566,117.2619533,0,0,40068.6052777778,2009-09-12,14:31:36
40.6740383,117.2619899,0,0,40068.6053125,2009-09-12,14:31:39
40.6740166,117.2620249,0,0,40068.6053472222,2009-09-12,14:31:42
40.6739916,117.2620599,0,0,40068.6053819444,2009-09-12,14:31:45
40.6739649,117.2620966,0,0,40068.6054166667,2009-09-12,14:31:48
40.6739349,117.2621333,0,0,40068.6054513889,2009-09-12,14:31:51
40.6739083,117.2621766,0,0,40068.6054861111,2009-09-12,14:31:54
40.6738833,117.262215,0,0,40068.6055208333,2009-09-12,14:31:57
40.6738616,117.2622549,0,0,40068.6055555556,2009-09-12,14:32:00
40.6738399,117.2622833,0,0,40068.6055902778,2009-09-12,14:32:03
40.6738182,117.2623033,0,0,40068.605625,2009-09-12,14:32:06
40.6737866,117.2623416,0,0,40068.6056597222,2009-09-12,14:32:09
40.6737616,117.2623849,0,0,40068.6056944444,2009-09-12,14:32:12
40.6737333,117.2624333,0,0,40068.6057291667,2009-09-12,14:32:15
40.6737066,117.2624799,0,0,40068.6057638889,2009-09-12,14:32:18
40.6736916,117.2625033,0,0,40068.605787037,2009-09-12,14:32:20
40.6736666,117.2625383,0,0,40068.6058217593,2009-09-12,14:32:23
40.6736499,117.26257,0,0,40068.6058564815,2009-09-12,14:32:26
40.6736266,117.2625866,0,0,40068.6058912037,2009-09-12,14:32:29
40.67361,117.262605,0,0,40068.6059259259,2009-09-12,14:32:32
40.6735983,117.2626283,0,0,40068.6059606481,2009-09-12,14:32:35
40.6735816,117.2626516,0,0,40068.6059953704,2009-09-12,14:32:38
40.6735616,117.262675,0,0,40068.6060300926,2009-09-12,14:32:41
40.6735433,117.2626933,0,0,40068.6060648148,2009-09-12,14:32:44
40.6735083,117.26271,0,0,40068.606099537,2009-09-12,14:32:47
40.6734832,117.2627166,0,0,40068.6061342593,2009-09-12,14:32:50
40.6734533,117.2627366,0,0,40068.6061689815,2009-09-12,14:32:53
40.6734233,117.262765,0,0,40068.6062037037,2009-09-12,14:32:56
40.6733899,117.2627916,0,0,40068.6062384259,2009-09-12,14:32:59
40.6733499,117.2628049,0,0,40068.6062731481,2009-09-12,14:33:02
40.673315,117.2628216,0,0,40068.6063078704,2009-09-12,14:33:05
40.6732783,117.2628449,0,0,40068.6063425926,2009-09-12,14:33:08
40.6732433,117.2628516,0,0,40068.6063773148,2009-09-12,14:33:11
40.6732149,117.2628616,0,0,40068.606412037,2009-09-12,14:33:14
40.6731816,117.2628833,0,0,40068.6064467593,2009-09-12,14:33:17
40.67315,117.2629033,0,0,40068.6064814815,2009-09-12,14:33:20
40.6731233,117.2629249,0,0,40068.6065162037,2009-09-12,14:33:23
40.6730916,117.2629449,0,0,40068.6065509259,2009-09-12,14:33:26
40.6730632,117.2629566,0,0,40068.6065856481,2009-09-12,14:33:29
40.6730166,117.2629716,0,0,40068.6066203704,2009-09-12,14:33:32
40.6729816,117.2629883,0,0,40068.6066550926,2009-09-12,14:33:35
40.6729616,117.2630033,0,0,40068.6066898148,2009-09-12,14:33:38
40.6729232,117.2630133,0,0,40068.606724537,2009-09-12,14:33:41
40.6728733,117.2630299,0,0,40068.6067592593,2009-09-12,14:33:44
40.672855,117.2630299,0,0,40068.6067824074,2009-09-12,14:33:46
40.6728516,117.2629883,0,0,40068.6068171296,2009-09-12,14:33:49
40.67281,117.2629133,0,0,40068.6068518519,2009-09-12,14:33:52
40.6727883,117.2627883,0,0,40068.6068981481,2009-09-12,14:33:56
40.6727783,117.2626766,0,0,40068.6069328704,2009-09-12,14:33:59
40.6727449,117.2626566,0,0,40068.6069560185,2009-09-12,14:34:01
40.6727316,117.2626266,0,0,40068.6069907407,2009-09-12,14:34:04
40.6727316,117.2628183,0,0,40068.607025463,2009-09-12,14:34:07
40.6727633,117.2628066,0,0,40068.6070601852,2009-09-12,14:34:10
40.6728516,117.2627566,0,0,40068.6071296296,2009-09-12,14:34:16
40.6729816,117.2629033,0,0,40068.6071643519,2009-09-12,14:34:19
40.6730516,117.2629866,0,0,40068.6071990741,2009-09-12,14:34:22
40.6730316,117.26305,0,0,40068.6072337963,2009-09-12,14:34:25
40.6730366,117.2630766,0,0,40068.6072916667,2009-09-12,14:34:30
40.6730083,117.2631333,0,0,40068.6073263889,2009-09-12,14:34:33
40.67294,117.2631833,0,0,40068.6073611111,2009-09-12,14:34:36
40.6728699,117.26322,0,0,40068.6073958333,2009-09-12,14:34:39
40.6727933,117.2632566,0,0,40068.6074305556,2009-09-12,14:34:42
40.6727799,117.2632366,0,0,40068.6074652778,2009-09-12,14:34:45
40.6727833,117.2631583,0,0,40068.6075,2009-09-12,14:34:48
40.6727633,117.2631133,0,0,40068.6075347222,2009-09-12,14:34:51
40.6727416,117.263095,0,0,40068.6075694444,2009-09-12,14:34:54
40.6727349,117.2630516,0,0,40068.6076041667,2009-09-12,14:34:57
40.6727033,117.2630383,0,0,40068.6076388889,2009-09-12,14:35:00
40.6726416,117.2630633,0,0,40068.6076736111,2009-09-12,14:35:03
40.6724949,117.2631266,0,0,40068.6077199074,2009-09-12,14:35:07
40.67246,117.2631333,0,0,40068.6077430556,2009-09-12,14:35:09
40.6725799,117.2630616,0,0,40068.6078125,2009-09-12,14:35:15
40.6716182,117.2628383,0,0,40068.6083564815,2009-09-12,14:36:02
40.672125,117.262815,0,0,40068.6083796296,2009-09-12,14:36:04
40.6723999,117.2628283,0,0,40068.6084027778,2009-09-12,14:36:06
40.6725566,117.2628583,0,0,40068.6084259259,2009-09-12,14:36:08
40.6726233,117.26294,0,0,40068.6084490741,2009-09-12,14:36:10
40.6726466,117.2630216,0,0,40068.6084722222,2009-09-12,14:36:12
40.67267,117.263095,0,0,40068.6085185185,2009-09-12,14:36:16
40.6726733,117.2631466,0,0,40068.6085532407,2009-09-12,14:36:19
40.6726683,117.2631783,0,0,40068.608587963,2009-09-12,14:36:22
40.6726533,117.2632066,0,0,40068.6086226852,2009-09-12,14:36:25
40.6726533,117.2632066,0,0,40068.6086342593,2009-09-12,14:36:26
40.6726516,117.2632033,0,0,40068.6086574074,2009-09-12,14:36:28
40.6726516,117.2632333,0,0,40068.6087037037,2009-09-12,14:36:32
40.6726433,117.2632533,0,0,40068.6087384259,2009-09-12,14:36:35
40.6726433,117.2632533,0,0,40068.6088888889,2009-09-12,14:36:48
40.6726466,117.2632583,0,0,40068.608912037,2009-09-12,14:36:50
40.6726316,117.2632616,0,0,40068.6089467593,2009-09-12,14:36:53
40.6726099,117.2632749,0,0,40068.6089814815,2009-09-12,14:36:56
40.6725933,117.2632866,0,0,40068.6090162037,2009-09-12,14:36:59
40.6725849,117.2633083,0,0,40068.6090509259,2009-09-12,14:37:02
40.6725399,117.2633266,0,0,40068.6090856481,2009-09-12,14:37:05
40.672505,117.2633416,0,0,40068.6091203704,2009-09-12,14:37:08
40.6724833,117.2633583,0,0,40068.6091550926,2009-09-12,14:37:11
40.6724716,117.2633883,0,0,40068.6091898148,2009-09-12,14:37:14
40.672435,117.2633783,0,0,40068.609224537,2009-09-12,14:37:17
40.6724166,117.2634066,0,0,40068.6092592593,2009-09-12,14:37:20
40.6723666,117.2634183,0,0,40068.6092939815,2009-09-12,14:37:23
40.6723482,117.2634333,0,0,40068.6093287037,2009-09-12,14:37:26
40.6722983,117.2634533,0,0,40068.6093634259,2009-09-12,14:37:29
40.6722916,117.2634833,0,0,40068.6093981481,2009-09-12,14:37:32
40.67228,117.2634966,0,0,40068.6094328704,2009-09-12,14:37:35
40.6722566,117.263505,0,0,40068.6094675926,2009-09-12,14:37:38
40.6722266,117.2635133,0,0,40068.6095023148,2009-09-12,14:37:41
40.6721899,117.2635299,0,0,40068.609537037,2009-09-12,14:37:44
40.6721766,117.2635549,0,0,40068.6095717593,2009-09-12,14:37:47
40.6721583,117.2635683,0,0,40068.6096064815,2009-09-12,14:37:50
40.6721433,117.2635833,0,0,40068.6096412037,2009-09-12,14:37:53
40.6721166,117.2636149,0,0,40068.6096759259,2009-09-12,14:37:56
40.6720783,117.2636416,0,0,40068.6097106481,2009-09-12,14:37:59
40.6720383,117.2636616,0,0,40068.6097453704,2009-09-12,14:38:02
40.6720116,117.2636716,0,0,40068.6097800926,2009-09-12,14:38:05
40.6719949,117.2637033,0,0,40068.6098148148,2009-09-12,14:38:08
40.6719799,117.26374,0,0,40068.609849537,2009-09-12,14:38:11
40.6719516,117.2637616,0,0,40068.6098842593,2009-09-12,14:38:14
40.6719316,117.2637933,0,0,40068.6099189815,2009-09-12,14:38:17
40.6719066,117.2638166,0,0,40068.6099537037,2009-09-12,14:38:20
40.6718816,117.2638499,0,0,40068.61,2009-09-12,14:38:24
40.6718533,117.2638766,0,0,40068.6100347222,2009-09-12,14:38:27
40.6718266,117.2639016,0,0,40068.6100694444,2009-09-12,14:38:30
40.6718083,117.2639233,0,0,40068.6101041667,2009-09-12,14:38:33
40.6717916,117.2639583,0,0,40068.6101388889,2009-09-12,14:38:36
40.6717699,117.2639649,0,0,40068.6101736111,2009-09-12,14:38:39
40.6717499,117.2639749,0,0,40068.6102083333,2009-09-12,14:38:42
40.6717066,117.2640149,0,0,40068.6102430556,2009-09-12,14:38:45
40.6716716,117.2640599,0,0,40068.6102662037,2009-09-12,14:38:47
40.6716549,117.2640966,0,0,40068.6102893518,2009-09-12,14:38:49
40.6715783,117.2641299,0,0,40068.6103240741,2009-09-12,14:38:52
40.6715199,117.2641866,0,0,40068.6103472222,2009-09-12,14:38:54
40.6714833,117.264215,0,0,40068.6103703704,2009-09-12,14:38:56
40.6714633,117.2642383,0,0,40068.6103935185,2009-09-12,14:38:58
40.6714466,117.2642683,0,0,40068.6104282407,2009-09-12,14:39:01
40.6714466,117.2642683,0,0,40068.6104398148,2009-09-12,14:39:02
40.67144,117.2642633,0,0,40068.610462963,2009-09-12,14:39:04
40.671425,117.2642683,0,0,40068.6104976852,2009-09-12,14:39:07
40.6714116,117.2642883,0,0,40068.6105324074,2009-09-12,14:39:10
40.6713849,117.2642933,0,0,40068.6105671296,2009-09-12,14:39:13
40.6713733,117.2643149,0,0,40068.6106365741,2009-09-12,14:39:19
40.6713583,117.2643333,0,0,40068.6106712963,2009-09-12,14:39:22
40.6713349,117.2643433,0,0,40068.6107060185,2009-09-12,14:39:25
40.6713233,117.2643616,0,0,40068.6107407407,2009-09-12,14:39:28
40.6713133,117.2643749,0,0,40068.610775463,2009-09-12,14:39:31
40.671285,117.2643933,0,0,40068.6108101852,2009-09-12,14:39:34
40.6712499,117.2644066,0,0,40068.6108449074,2009-09-12,14:39:37
40.6712249,117.2644316,0,0,40068.6108796296,2009-09-12,14:39:40
40.6711966,117.2644683,0,0,40068.6109143518,2009-09-12,14:39:43
40.6711666,117.2644949,0,0,40068.6109490741,2009-09-12,14:39:46
40.6711383,117.2645249,0,0,40068.6109837963,2009-09-12,14:39:49
40.6710949,117.2645649,0,0,40068.6110185185,2009-09-12,14:39:52
40.6710549,117.264595,0,0,40068.6110532407,2009-09-12,14:39:55
40.6710266,117.2646116,0,0,40068.6110763889,2009-09-12,14:39:57
40.6709983,117.2646416,0,0,40068.6111111111,2009-09-12,14:40:00
40.6709649,117.2646766,0,0,40068.6111458333,2009-09-12,14:40:03
40.6709332,117.26471,0,0,40068.6111805556,2009-09-12,14:40:06
40.6709033,117.2647499,0,0,40068.6112152778,2009-09-12,14:40:09
40.6708683,117.2647783,0,0,40068.61125,2009-09-12,14:40:12
40.6708416,117.2647949,0,0,40068.6112731481,2009-09-12,14:40:14
40.67082,117.2648216,0,0,40068.6113078704,2009-09-12,14:40:17
40.6707899,117.2648483,0,0,40068.6113425926,2009-09-12,14:40:20
40.670765,117.2648716,0,0,40068.6113773148,2009-09-12,14:40:23
40.6707433,117.264895,0,0,40068.611412037,2009-09-12,14:40:26
40.6707133,117.2649183,0,0,40068.6114467593,2009-09-12,14:40:29
40.6706849,117.2649433,0,0,40068.6114814815,2009-09-12,14:40:32
40.670655,117.2649633,0,0,40068.6115162037,2009-09-12,14:40:35
40.6706316,117.265,0,0,40068.6115509259,2009-09-12,14:40:38
40.67061,117.265035,0,0,40068.6115856481,2009-09-12,14:40:41
40.670585,117.2650633,0,0,40068.6116203704,2009-09-12,14:40:44
40.670555,117.2650883,0,0,40068.6116550926,2009-09-12,14:40:47
40.6705299,117.2650716,0,0,40068.6116898148,2009-09-12,14:40:50
40.6705333,117.2650566,0,0,40068.611724537,2009-09-12,14:40:53
40.6705066,117.2650533,0,0,40068.6117592593,2009-09-12,14:40:56
40.6705066,117.2650533,0,0,40068.6117708333,2009-09-12,14:40:57
40.6705099,117.2650549,0,0,40068.6117939815,2009-09-12,14:40:59
40.6704933,117.2650399,0,0,40068.6118287037,2009-09-12,14:41:02
40.6705383,117.2649916,0,0,40068.6118634259,2009-09-12,14:41:05
40.6705233,117.2649433,0,0,40068.6121064815,2009-09-12,14:41:26
40.6705166,117.2649533,0,0,40068.6122685185,2009-09-12,14:41:40
40.6705283,117.2649683,0,0,40068.6125925926,2009-09-12,14:42:08
40.6705266,117.2649916,0,0,40068.6126273148,2009-09-12,14:42:11
40.6704049,117.2649133,0,0,40068.6127662037,2009-09-12,14:42:23
40.6703233,117.2648549,0,0,40068.6127893519,2009-09-12,14:42:25
40.6702466,117.26477,0,0,40068.6128472222,2009-09-12,14:42:30
40.6702133,117.2647033,0,0,40068.6128819444,2009-09-12,14:42:33
40.67029,117.26471,0,0,40068.6129166667,2009-09-12,14:42:36
40.6703616,117.2647033,0,0,40068.6129513889,2009-09-12,14:42:39
40.6703883,117.26473,0,0,40068.6129861111,2009-09-12,14:42:42
40.670415,117.2647583,0,0,40068.6130208333,2009-09-12,14:42:45
40.6704166,117.2647949,0,0,40068.6131018519,2009-09-12,14:42:52
40.6703916,117.2647666,0,0,40068.6131828704,2009-09-12,14:42:59
40.6704316,117.2647233,0,0,40068.6132175926,2009-09-12,14:43:02
40.6704183,117.2647233,0,0,40068.6132638889,2009-09-12,14:43:06
40.6705099,117.2649516,0,0,40068.6132986111,2009-09-12,14:43:09
40.6705299,117.2649633,0,0,40068.6133333333,2009-09-12,14:43:12
40.6704583,117.2650633,0,0,40068.6133680556,2009-09-12,14:43:15
40.6704066,117.2651466,0,0,40068.6134027778,2009-09-12,14:43:18
40.67036,117.2651983,0,0,40068.6134375,2009-09-12,14:43:21
40.6703216,117.2652233,0,0,40068.6134722222,2009-09-12,14:43:24
40.6702783,117.26525,0,0,40068.6135069444,2009-09-12,14:43:27
40.670275,117.2652933,0,0,40068.6135416667,2009-09-12,14:43:30
40.6702466,117.2653383,0,0,40068.6135763889,2009-09-12,14:43:33
40.67022,117.2653599,0,0,40068.613599537,2009-09-12,14:43:35
40.6702032,117.2653766,0,0,40068.6136342593,2009-09-12,14:43:38
40.6701883,117.2653883,0,0,40068.6136689815,2009-09-12,14:43:41
40.6701883,117.2653883,0,0,40068.6140856481,2009-09-12,14:44:17
40.6701883,117.2653883,0,0,40068.6141087963,2009-09-12,14:44:19
40.6701666,117.2654033,0,0,40068.6141435185,2009-09-12,14:44:22
40.6701549,117.2654149,0,0,40068.6141782407,2009-09-12,14:44:25
40.6701416,117.2654266,0,0,40068.614212963,2009-09-12,14:44:28
40.6701299,117.2654233,0,0,40068.6142476852,2009-09-12,14:44:31
40.6701299,117.2654233,0,0,40068.6145486111,2009-09-12,14:44:57
40.6701233,117.2654233,0,0,40068.6145717593,2009-09-12,14:44:59
40.6701066,117.2654499,0,0,40068.6146064815,2009-09-12,14:45:02
40.6700699,117.2654933,0,0,40068.6146412037,2009-09-12,14:45:05
40.6700333,117.2655266,0,0,40068.6147222222,2009-09-12,14:45:12
40.6700082,117.2655449,0,0,40068.6147569444,2009-09-12,14:45:15
40.6699749,117.2655683,0,0,40068.6147916667,2009-09-12,14:45:18
40.6699616,117.2655916,0,0,40068.6148263889,2009-09-12,14:45:21
40.6699499,117.2656116,0,0,40068.6148611111,2009-09-12,14:45:24
40.66994,117.2656333,0,0,40068.6148958333,2009-09-12,14:45:27
40.6699116,117.265655,0,0,40068.6149305556,2009-09-12,14:45:30
40.6698966,117.2656649,0,0,40068.6149652778,2009-09-12,14:45:33
40.6698916,117.2656866,0,0,40068.615,2009-09-12,14:45:36
40.6698916,117.2657033,0,0,40068.6150347222,2009-09-12,14:45:39
40.6698799,117.2657216,0,0,40068.6150694444,2009-09-12,14:45:42
40.6698799,117.2657216,0,0,40068.6150810185,2009-09-12,14:45:43
40.6698716,117.2657266,0,0,40068.6151041667,2009-09-12,14:45:45
40.6698449,117.2657266,0,0,40068.6151388889,2009-09-12,14:45:48
40.6698233,117.2657283,0,0,40068.6151736111,2009-09-12,14:45:51
40.6698033,117.26573,0,0,40068.6152083333,2009-09-12,14:45:54
40.669785,117.2657566,0,0,40068.6152430556,2009-09-12,14:45:57
40.6697599,117.2657683,0,0,40068.6152777778,2009-09-12,14:46:00
40.669755,117.2657899,0,0,40068.6153125,2009-09-12,14:46:03
40.6697533,117.2658116,0,0,40068.6153472222,2009-09-12,14:46:06
40.6697366,117.265835,0,0,40068.6153819444,2009-09-12,14:46:09
40.6697266,117.2658416,0,0,40068.6154166667,2009-09-12,14:46:12
40.6697116,117.265865,0,0,40068.6154513889,2009-09-12,14:46:15
40.6696833,117.2658983,0,0,40068.6154861111,2009-09-12,14:46:18
40.6696699,117.265915,0,0,40068.6155208333,2009-09-12,14:46:21
40.66966,117.2659299,0,0,40068.6155555556,2009-09-12,14:46:24
40.6696349,117.2659633,0,0,40068.6155902778,2009-09-12,14:46:27
40.6696116,117.2659933,0,0,40068.615625,2009-09-12,14:46:30
40.6695816,117.2660349,0,0,40068.6156597222,2009-09-12,14:46:33
40.6695566,117.2660633,0,0,40068.6156944444,2009-09-12,14:46:36
40.6695549,117.2660716,0,0,40068.615775463,2009-09-12,14:46:43
40.6695549,117.2660716,0,0,40068.6158912037,2009-09-12,14:46:53
40.6695549,117.2660716,0,0,40068.6159143519,2009-09-12,14:46:55
40.6695333,117.2660849,0,0,40068.6159490741,2009-09-12,14:46:58
40.66952,117.2661,0,0,40068.6159837963,2009-09-12,14:47:01
40.669505,117.266115,0,0,40068.6160185185,2009-09-12,14:47:04
40.669505,117.266115,0,0,40068.6161226852,2009-09-12,14:47:13
40.6695032,117.2661199,0,0,40068.6161458333,2009-09-12,14:47:15
40.6694916,117.2661366,0,0,40068.6161805556,2009-09-12,14:47:18
40.6694783,117.2661449,0,0,40068.6162152778,2009-09-12,14:47:21
40.6694616,117.2661616,0,0,40068.61625,2009-09-12,14:47:24
40.6694399,117.2661899,0,0,40068.6162847222,2009-09-12,14:47:27
40.66942,117.26622,0,0,40068.6163194444,2009-09-12,14:47:30
40.6693999,117.2662599,0,0,40068.6163541667,2009-09-12,14:47:33
40.6693899,117.2662766,0,0,40068.6163888889,2009-09-12,14:47:36
40.6693866,117.2663,0,0,40068.6164236111,2009-09-12,14:47:39
40.6693666,117.2663299,0,0,40068.6164583333,2009-09-12,14:47:42
40.6693149,117.2663266,0,0,40068.6164930556,2009-09-12,14:47:45
40.6692883,117.2663199,0,0,40068.6165740741,2009-09-12,14:47:52
40.6692883,117.2663199,0,0,40068.6165856481,2009-09-12,14:47:53
40.6692833,117.2663266,0,0,40068.6166087963,2009-09-12,14:47:55
40.6692699,117.2663733,0,0,40068.6166435185,2009-09-12,14:47:58
40.6692483,117.2664099,0,0,40068.6166782407,2009-09-12,14:48:01
40.6692316,117.2664266,0,0,40068.616712963,2009-09-12,14:48:04
40.6692133,117.2664516,0,0,40068.6169675926,2009-09-12,14:48:26
40.6692149,117.26645,0,0,40068.6172222222,2009-09-12,14:48:48
40.6692149,117.26645,0,0,40068.6173611111,2009-09-12,14:49:00
40.6692149,117.26645,0,0,40068.6174074074,2009-09-12,14:49:04
40.6692149,117.2664449,0,0,40068.6174305556,2009-09-12,14:49:06
40.6692516,117.2664333,0,0,40068.6174652778,2009-09-12,14:49:09
40.6692516,117.2664333,0,0,40068.6175,2009-09-12,14:49:12
40.6692583,117.2664316,0,0,40068.6175231481,2009-09-12,14:49:14
40.6692849,117.266415,0,0,40068.6175578704,2009-09-12,14:49:17
40.6692999,117.2664083,0,0,40068.6175925926,2009-09-12,14:49:20
40.6692883,117.2663933,0,0,40068.6176273148,2009-09-12,14:49:23
40.6692683,117.2664083,0,0,40068.617662037,2009-09-12,14:49:26
40.66924,117.2664249,0,0,40068.6176967593,2009-09-12,14:49:29
40.6692333,117.2664366,0,0,40068.6177314815,2009-09-12,14:49:32
40.669225,117.2664516,0,0,40068.6177662037,2009-09-12,14:49:35
40.669225,117.2664516,0,0,40068.6178356481,2009-09-12,14:49:41
40.6692199,117.2664433,0,0,40068.6178587963,2009-09-12,14:49:43
40.6691999,117.2664449,0,0,40068.6178935185,2009-09-12,14:49:46
40.66918,117.2664483,0,0,40068.6179398148,2009-09-12,14:49:50
40.6691616,117.2664583,0,0,40068.617974537,2009-09-12,14:49:53
40.6691433,117.2664699,0,0,40068.6180092593,2009-09-12,14:49:56
40.6691266,117.2664866,0,0,40068.6180439815,2009-09-12,14:49:59
40.66911,117.2665,0,0,40068.6180787037,2009-09-12,14:50:02
40.6690966,117.2665133,0,0,40068.6181134259,2009-09-12,14:50:05
40.6690783,117.2665216,0,0,40068.6181481481,2009-09-12,14:50:08
40.6690599,117.2665283,0,0,40068.6181828704,2009-09-12,14:50:11
40.66904,117.2665383,0,0,40068.6182175926,2009-09-12,14:50:14
40.6690199,117.2665466,0,0,40068.6182523148,2009-09-12,14:50:17
40.6689899,117.2665483,0,0,40068.618287037,2009-09-12,14:50:20
40.6689783,117.2665583,0,0,40068.6183217593,2009-09-12,14:50:23
40.6689666,117.2665683,0,0,40068.6183564815,2009-09-12,14:50:26
40.6689483,117.2665883,0,0,40068.6183912037,2009-09-12,14:50:29
40.6689249,117.2666083,0,0,40068.6184259259,2009-09-12,14:50:32
40.6689016,117.2666283,0,0,40068.6184606481,2009-09-12,14:50:35
40.6688783,117.26664,0,0,40068.6184953704,2009-09-12,14:50:38
40.6688549,117.2666549,0,0,40068.6185300926,2009-09-12,14:50:41
40.6688349,117.2666616,0,0,40068.6185648148,2009-09-12,14:50:44
40.6688083,117.2666733,0,0,40068.618599537,2009-09-12,14:50:47
40.6687833,117.2666783,0,0,40068.6186342593,2009-09-12,14:50:50
40.6687566,117.2666866,0,0,40068.6186689815,2009-09-12,14:50:53
40.6687366,117.2666883,0,0,40068.6187037037,2009-09-12,14:50:56
40.6687116,117.2666949,0,0,40068.6187384259,2009-09-12,14:50:59
40.6686866,117.26671,0,0,40068.6187731481,2009-09-12,14:51:02
40.6686699,117.2667266,0,0,40068.6188078704,2009-09-12,14:51:05
40.6686549,117.2667416,0,0,40068.6188425926,2009-09-12,14:51:08
40.6686433,117.2667633,0,0,40068.6188773148,2009-09-12,14:51:11
40.668635,117.2667883,0,0,40068.618912037,2009-09-12,14:51:14
40.6686233,117.2668049,0,0,40068.6189467593,2009-09-12,14:51:17
40.66862,117.2668166,0,0,40068.6189814815,2009-09-12,14:51:20
40.66862,117.2668166,0,0,40068.6189930556,2009-09-12,14:51:21
40.6686166,117.2668233,0,0,40068.6190162037,2009-09-12,14:51:23
40.6686049,117.2668333,0,0,40068.6190509259,2009-09-12,14:51:26
40.6686049,117.2668333,0,0,40068.6190625,2009-09-12,14:51:27
40.6685983,117.2668383,0,0,40068.6190856481,2009-09-12,14:51:29
40.6685966,117.26685,0,0,40068.6191203704,2009-09-12,14:51:32
40.6685933,117.266865,0,0,40068.6192476852,2009-09-12,14:51:43
40.6685883,117.2668799,0,0,40068.6192824074,2009-09-12,14:51:46
40.6685833,117.2669,0,0,40068.6193171296,2009-09-12,14:51:49
40.6685782,117.2669183,0,0,40068.6193518518,2009-09-12,14:51:52
40.6685716,117.2669433,0,0,40068.6193981481,2009-09-12,14:51:56
40.6685666,117.2669633,0,0,40068.6194328704,2009-09-12,14:51:59
40.6685599,117.2669966,0,0,40068.6194675926,2009-09-12,14:52:02
40.6685516,117.2670266,0,0,40068.6195023148,2009-09-12,14:52:05
40.6685449,117.26706,0,0,40068.619537037,2009-09-12,14:52:08
40.6685366,117.2670783,0,0,40068.6195717593,2009-09-12,14:52:11
40.6685316,117.2671116,0,0,40068.6196064815,2009-09-12,14:52:14
40.6685266,117.2671283,0,0,40068.6196412037,2009-09-12,14:52:17
40.6685266,117.2671499,0,0,40068.6196759259,2009-09-12,14:52:20
40.6685133,117.2671983,0,0,40068.6197106481,2009-09-12,14:52:23
40.6685033,117.2672433,0,0,40068.6197453704,2009-09-12,14:52:26
40.668495,117.267285,0,0,40068.6197800926,2009-09-12,14:52:29
40.6684866,117.2673233,0,0,40068.6198148148,2009-09-12,14:52:32
40.66848,117.2673499,0,0,40068.619849537,2009-09-12,14:52:35
40.6684749,117.2673766,0,0,40068.6198842593,2009-09-12,14:52:38
40.6684699,117.2674066,0,0,40068.6199189815,2009-09-12,14:52:41
40.6684649,117.2674299,0,0,40068.6199537037,2009-09-12,14:52:44
40.6684599,117.2674583,0,0,40068.6199884259,2009-09-12,14:52:47
40.6684533,117.2674883,0,0,40068.6200231481,2009-09-12,14:52:50
40.6684449,117.2675233,0,0,40068.6200578704,2009-09-12,14:52:53
40.6684366,117.2675616,0,0,40068.6200925926,2009-09-12,14:52:56
40.6684283,117.2676049,0,0,40068.6201273148,2009-09-12,14:52:59
40.6684216,117.2676449,0,0,40068.620162037,2009-09-12,14:53:02
40.6684166,117.2676633,0,0,40068.6201967593,2009-09-12,14:53:05
40.6684133,117.2676866,0,0,40068.6202314815,2009-09-12,14:53:08
40.6684066,117.2677033,0,0,40068.6202662037,2009-09-12,14:53:11
40.6683999,117.2677283,0,0,40068.6203009259,2009-09-12,14:53:14
40.6683916,117.2677783,0,0,40068.6203356481,2009-09-12,14:53:17
40.6683783,117.2678283,0,0,40068.6203703704,2009-09-12,14:53:20
40.66837,117.2678749,0,0,40068.6204050926,2009-09-12,14:53:23
40.6683666,117.2679183,0,0,40068.6204398148,2009-09-12,14:53:26
40.6683616,117.2679533,0,0,40068.620474537,2009-09-12,14:53:29
40.6683583,117.2679833,0,0,40068.6205092593,2009-09-12,14:53:32
40.6683516,117.26802,0,0,40068.6205439815,2009-09-12,14:53:35
40.6683449,117.2680583,0,0,40068.6205787037,2009-09-12,14:53:38
40.66834,117.2680916,0,0,40068.6206134259,2009-09-12,14:53:41
40.6683333,117.2681183,0,0,40068.6206481481,2009-09-12,14:53:44
40.6683266,117.2681416,0,0,40068.6206828704,2009-09-12,14:53:47
40.6683233,117.2681616,0,0,40068.6207175926,2009-09-12,14:53:50
40.6683183,117.2681883,0,0,40068.6207523148,2009-09-12,14:53:53
40.6683133,117.2682149,0,0,40068.620787037,2009-09-12,14:53:56
40.6683066,117.2682416,0,0,40068.6208217593,2009-09-12,14:53:59
40.6683,117.2682766,0,0,40068.6208564815,2009-09-12,14:54:02
40.6682933,117.2683083,0,0,40068.6208912037,2009-09-12,14:54:05
40.6682866,117.2683383,0,0,40068.6209259259,2009-09-12,14:54:08
40.6682799,117.2683649,0,0,40068.6209606482,2009-09-12,14:54:11
40.6682766,117.2683983,0,0,40068.6209953704,2009-09-12,14:54:14
40.6682716,117.2684366,0,0,40068.6210300926,2009-09-12,14:54:17
40.6682599,117.2684583,0,0,40068.6210648148,2009-09-12,14:54:20
40.6682583,117.2684766,0,0,40068.621099537,2009-09-12,14:54:23
40.6682499,117.2684983,0,0,40068.6211342593,2009-09-12,14:54:26
40.6682499,117.2685183,0,0,40068.6211689815,2009-09-12,14:54:29
40.6682499,117.2685533,0,0,40068.6212037037,2009-09-12,14:54:32
40.6682433,117.2685733,0,0,40068.6212384259,2009-09-12,14:54:35
40.6682383,117.2685849,0,0,40068.6212731482,2009-09-12,14:54:38
40.6682383,117.2685849,0,0,40068.6213310185,2009-09-12,14:54:43
40.6682399,117.2685866,0,0,40068.6213541667,2009-09-12,14:54:45
40.6682316,117.2685966,0,0,40068.6213888889,2009-09-12,14:54:48
40.6682266,117.2686116,0,0,40068.6214351852,2009-09-12,14:54:52
40.6682282,117.2686233,0,0,40068.6214699074,2009-09-12,14:54:55
40.6682333,117.2686633,0,0,40068.6215046296,2009-09-12,14:54:58
40.6682233,117.2687,0,0,40068.6215393519,2009-09-12,14:55:01
40.6681883,117.2686899,0,0,40068.6215740741,2009-09-12,14:55:04
40.6681432,117.2686083,0,0,40068.6216087963,2009-09-12,14:55:07
40.6681916,117.2687733,0,0,40068.6216435185,2009-09-12,14:55:10
40.6681916,117.2687733,0,0,40068.6216550926,2009-09-12,14:55:11
40.6681983,117.2687733,0,0,40068.6216782407,2009-09-12,14:55:13
40.6681866,117.2687983,0,0,40068.621712963,2009-09-12,14:55:16
40.6681816,117.2688083,0,0,40068.6217476852,2009-09-12,14:55:19
40.6681816,117.2688083,0,0,40068.6217592593,2009-09-12,14:55:20
40.668175,117.2688166,0,0,40068.6217824074,2009-09-12,14:55:22
40.6681566,117.2688349,0,0,40068.6218171296,2009-09-12,14:55:25
40.6681566,117.2688349,0,0,40068.6218402778,2009-09-12,14:55:27
40.6681549,117.2688383,0,0,40068.6218634259,2009-09-12,14:55:29
40.6681483,117.2688583,0,0,40068.6219328704,2009-09-12,14:55:35
40.6681399,117.2688733,0,0,40068.6219675926,2009-09-12,14:55:38
40.66813,117.26889,0,0,40068.6220023148,2009-09-12,14:55:41
40.6681216,117.26891,0,0,40068.622037037,2009-09-12,14:55:44
40.6681066,117.2689316,0,0,40068.6220717593,2009-09-12,14:55:47
40.668075,117.2689466,0,0,40068.6221064815,2009-09-12,14:55:50
40.6680499,117.2689566,0,0,40068.6221412037,2009-09-12,14:55:53
40.6680266,117.2689699,0,0,40068.6221759259,2009-09-12,14:55:56
40.6680032,117.2689849,0,0,40068.6222106481,2009-09-12,14:55:59
40.6679766,117.2690016,0,0,40068.6222453704,2009-09-12,14:56:02
40.6679549,117.2690183,0,0,40068.6222800926,2009-09-12,14:56:05
40.6679416,117.26903,0,0,40068.6228240741,2009-09-12,14:56:52
40.6679516,117.2690283,0,0,40068.6228587963,2009-09-12,14:56:55
40.6679666,117.2690249,0,0,40068.6228935185,2009-09-12,14:56:58
40.6679666,117.2690249,0,0,40068.6229976852,2009-09-12,14:57:07
40.6679683,117.2690283,0,0,40068.6230208333,2009-09-12,14:57:09
40.667965,117.2690383,0,0,40068.6230555556,2009-09-12,14:57:12
40.6679482,117.2690449,0,0,40068.6230902778,2009-09-12,14:57:15
40.6679482,117.2690449,0,0,40068.6231018519,2009-09-12,14:57:16
40.6679399,117.2690533,0,0,40068.623125,2009-09-12,14:57:18
40.6679366,117.269065,0,0,40068.6231597222,2009-09-12,14:57:21
40.6679316,117.269085,0,0,40068.6232291667,2009-09-12,14:57:27
40.6679299,117.2691033,0,0,40068.6232638889,2009-09-12,14:57:30
40.6679249,117.2691233,0,0,40068.6232986111,2009-09-12,14:57:33
40.6679183,117.2691399,0,0,40068.6233333333,2009-09-12,14:57:36
40.6679133,117.2691533,0,0,40068.6233680556,2009-09-12,14:57:39
40.6679133,117.2691533,0,0,40068.6233796296,2009-09-12,14:57:40
40.6679099,117.2691616,0,0,40068.6234027778,2009-09-12,14:57:42
40.6679016,117.2691733,0,0,40068.6234375,2009-09-12,14:57:45
40.6678999,117.2691916,0,0,40068.6234722222,2009-09-12,14:57:48
40.667895,117.2692083,0,0,40068.6235069444,2009-09-12,14:57:51
40.6678883,117.2692266,0,0,40068.6235416667,2009-09-12,14:57:54
40.6678849,117.2692499,0,0,40068.6235763889,2009-09-12,14:57:57
40.6678733,117.2692683,0,0,40068.6236111111,2009-09-12,14:58:00
40.667865,117.2692916,0,0,40068.6236458333,2009-09-12,14:58:03
40.6678533,117.2693116,0,0,40068.6236805556,2009-09-12,14:58:06
40.6678483,117.2693233,0,0,40068.6237152778,2009-09-12,14:58:09
40.6678516,117.2693383,0,0,40068.62375,2009-09-12,14:58:12
40.6678516,117.2693549,0,0,40068.6237847222,2009-09-12,14:58:15
40.6678466,117.2693716,0,0,40068.6238194444,2009-09-12,14:58:18
40.6678399,117.2693966,0,0,40068.6238541667,2009-09-12,14:58:21
40.6678366,117.2694949,0,0,40068.6238888889,2009-09-12,14:58:24
40.6678166,117.2695799,0,0,40068.623912037,2009-09-12,14:58:26
40.6678066,117.2696116,0,0,40068.6239351852,2009-09-12,14:58:28
40.6677866,117.2696549,0,0,40068.6239699074,2009-09-12,14:58:31
40.6677683,117.2696899,0,0,40068.6240046296,2009-09-12,14:58:34
40.6677516,117.2697233,0,0,40068.6240393519,2009-09-12,14:58:37
40.6677449,117.2697616,0,0,40068.6240740741,2009-09-12,14:58:40
40.6677316,117.2697849,0,0,40068.6241087963,2009-09-12,14:58:43
40.6677183,117.2698066,0,0,40068.6241435185,2009-09-12,14:58:46
40.66771,117.2698249,0,0,40068.6241782407,2009-09-12,14:58:49
40.66771,117.2698249,0,0,40068.6241898148,2009-09-12,14:58:50
40.6677049,117.2698283,0,0,40068.624212963,2009-09-12,14:58:52
40.6677033,117.2698416,0,0,40068.6242476852,2009-09-12,14:58:55
40.6676999,117.2698716,0,0,40068.6242824074,2009-09-12,14:58:58
40.6676999,117.269905,0,0,40068.6243171296,2009-09-12,14:59:01
40.6676983,117.26992,0,0,40068.6243518519,2009-09-12,14:59:04
40.667695,117.26994,0,0,40068.6243865741,2009-09-12,14:59:07
40.6676933,117.2699699,0,0,40068.6244212963,2009-09-12,14:59:10
40.6676849,117.2700166,0,0,40068.6244560185,2009-09-12,14:59:13
40.6676783,117.2700649,0,0,40068.6244907407,2009-09-12,14:59:16
40.6676716,117.2701233,0,0,40068.624525463,2009-09-12,14:59:19
40.6676649,117.2701766,0,0,40068.6245601852,2009-09-12,14:59:22
40.6676599,117.2702233,0,0,40068.6245949074,2009-09-12,14:59:25
40.6676483,117.2702666,0,0,40068.6246296296,2009-09-12,14:59:28
40.6676333,117.2703033,0,0,40068.6246643519,2009-09-12,14:59:31
40.6676099,117.2703366,0,0,40068.6246990741,2009-09-12,14:59:34
40.6675933,117.27036,0,0,40068.6247337963,2009-09-12,14:59:37
40.6675799,117.2703999,0,0,40068.6247685185,2009-09-12,14:59:40
40.6675616,117.2704066,0,0,40068.6248032407,2009-09-12,14:59:43
40.6675433,117.2704183,0,0,40068.624837963,2009-09-12,14:59:46
40.66753,117.2704316,0,0,40068.6248726852,2009-09-12,14:59:49
40.6675183,117.2704416,0,0,40068.6249074074,2009-09-12,14:59:52
40.6675066,117.2704549,0,0,40068.6249421296,2009-09-12,14:59:55
40.6674866,117.270465,0,0,40068.6249768519,2009-09-12,14:59:58
40.6674666,117.2704749,0,0,40068.6250115741,2009-09-12,15:00:01
40.6674483,117.2704883,0,0,40068.6250462963,2009-09-12,15:00:04
40.6674316,117.2704983,0,0,40068.6250810185,2009-09-12,15:00:07
40.6674116,117.2705083,0,0,40068.6251157407,2009-09-12,15:00:10
40.6673799,117.2705233,0,0,40068.625150463,2009-09-12,15:00:13
40.6673316,117.2705833,0,0,40068.6251736111,2009-09-12,15:00:15
40.6672733,117.2706483,0,0,40068.6251967593,2009-09-12,15:00:17
40.6672366,117.2706883,0,0,40068.6252199074,2009-09-12,15:00:19
40.6671933,117.2707133,0,0,40068.6252546296,2009-09-12,15:00:22
40.6671683,117.2707566,0,0,40068.6252893518,2009-09-12,15:00:25
40.6671466,117.2708049,0,0,40068.6253240741,2009-09-12,15:00:28
40.6671299,117.2708466,0,0,40068.6253587963,2009-09-12,15:00:31
40.6671166,117.2708883,0,0,40068.6253935185,2009-09-12,15:00:34
40.6671116,117.2709116,0,0,40068.6254282407,2009-09-12,15:00:37
40.6670999,117.2709433,0,0,40068.625462963,2009-09-12,15:00:40
40.6670866,117.2709683,0,0,40068.6254976852,2009-09-12,15:00:43
40.6670749,117.2709966,0,0,40068.6255324074,2009-09-12,15:00:46
40.6670633,117.2710333,0,0,40068.6255671296,2009-09-12,15:00:49
40.6670433,117.2710566,0,0,40068.6256018518,2009-09-12,15:00:52
40.6670383,117.2710833,0,0,40068.6256481481,2009-09-12,15:00:56
40.6670316,117.2710933,0,0,40068.6256828704,2009-09-12,15:00:59
40.6670266,117.2711066,0,0,40068.6257175926,2009-09-12,15:01:02
40.6670266,117.2711199,0,0,40068.6257523148,2009-09-12,15:01:05
40.667025,117.2711366,0,0,40068.625787037,2009-09-12,15:01:08
40.6670199,117.2711483,0,0,40068.6258217593,2009-09-12,15:01:11
40.6670133,117.2711666,0,0,40068.6258564815,2009-09-12,15:01:14
40.66701,117.2711866,0,0,40068.6258912037,2009-09-12,15:01:17
40.6670016,117.2712116,0,0,40068.6259259259,2009-09-12,15:01:20
40.6669983,117.271265,0,0,40068.6259606481,2009-09-12,15:01:23
40.6669783,117.2713383,0,0,40068.6259953704,2009-09-12,15:01:26
40.6669599,117.2713683,0,0,40068.6260185185,2009-09-12,15:01:28
40.66694,117.2714016,0,0,40068.6260532407,2009-09-12,15:01:31
40.6669133,117.27144,0,0,40068.626087963,2009-09-12,15:01:34
40.666885,117.2714716,0,0,40068.6261226852,2009-09-12,15:01:37
40.6668649,117.2714966,0,0,40068.6261574074,2009-09-12,15:01:40
40.6668416,117.2715116,0,0,40068.6261921296,2009-09-12,15:01:43
40.6668116,117.2715533,0,0,40068.6262268518,2009-09-12,15:01:46
40.6667566,117.2716016,0,0,40068.6262615741,2009-09-12,15:01:49
40.666715,117.2716316,0,0,40068.6262847222,2009-09-12,15:01:51
40.6666783,117.2716666,0,0,40068.6263078704,2009-09-12,15:01:53
40.6666166,117.2717033,0,0,40068.6263310185,2009-09-12,15:01:55
40.6665499,117.2717383,0,0,40068.6263541667,2009-09-12,15:01:57
40.6665166,117.271755,0,0,40068.6263773148,2009-09-12,15:01:59
40.6664933,117.2717633,0,0,40068.626412037,2009-09-12,15:02:02
40.6664933,117.2717633,0,0,40068.6264930556,2009-09-12,15:02:09
40.6664849,117.2717666,0,0,40068.6265162037,2009-09-12,15:02:11
40.6664733,117.2717783,0,0,40068.6265509259,2009-09-12,15:02:14
40.6664599,117.2717883,0,0,40068.6265856481,2009-09-12,15:02:17
40.6664416,117.2717999,0,0,40068.6266203704,2009-09-12,15:02:20
40.6664266,117.2718116,0,0,40068.6266550926,2009-09-12,15:02:23
40.6664133,117.271825,0,0,40068.6266898148,2009-09-12,15:02:26
40.6664033,117.2718349,0,0,40068.626724537,2009-09-12,15:02:29
40.6663983,117.2718483,0,0,40068.6267592593,2009-09-12,15:02:32
40.6663916,117.27186,0,0,40068.6267939815,2009-09-12,15:02:35
40.6663916,117.27186,0,0,40068.6268287037,2009-09-12,15:02:38
40.6663866,117.2718683,0,0,40068.6268518518,2009-09-12,15:02:40
40.6663666,117.2718733,0,0,40068.6270138889,2009-09-12,15:02:54
40.6663549,117.271875,0,0,40068.6272222222,2009-09-12,15:03:12
40.6663516,117.2718849,0,0,40068.6272916667,2009-09-12,15:03:18
40.6663599,117.2718649,0,0,40068.6273263889,2009-09-12,15:03:21
40.6663699,117.2718616,0,0,40068.6273611111,2009-09-12,15:03:24
40.6663699,117.2718616,0,0,40068.6274421296,2009-09-12,15:03:31
40.6663699,117.2718566,0,0,40068.6274652778,2009-09-12,15:03:33
40.6663816,117.2718499,0,0,40068.6275,2009-09-12,15:03:36
40.6663816,117.2718666,0,0,40068.6275347222,2009-09-12,15:03:39
40.6663716,117.2718816,0,0,40068.6275694444,2009-09-12,15:03:42
40.6663583,117.2718966,0,0,40068.6276041667,2009-09-12,15:03:45
40.6663533,117.2719266,0,0,40068.6276388889,2009-09-12,15:03:48
40.6663399,117.2719466,0,0,40068.6276736111,2009-09-12,15:03:51
40.6663283,117.2719699,0,0,40068.6277083333,2009-09-12,15:03:54
40.6663133,117.2719883,0,0,40068.6278125,2009-09-12,15:04:03
40.6663133,117.2719883,0,0,40068.6278587963,2009-09-12,15:04:07
40.6663116,117.2719966,0,0,40068.6278819444,2009-09-12,15:04:09
40.6662999,117.2720299,0,0,40068.6279166667,2009-09-12,15:04:12
40.6662849,117.2720683,0,0,40068.6279513889,2009-09-12,15:04:15
40.6662833,117.2720883,0,0,40068.6279861111,2009-09-12,15:04:18
40.6662666,117.2721349,0,0,40068.6280208333,2009-09-12,15:04:21
40.6662416,117.2721433,0,0,40068.6280555556,2009-09-12,15:04:24
40.6662316,117.2721366,0,0,40068.628125,2009-09-12,15:04:30
40.6662183,117.27214,0,0,40068.6281597222,2009-09-12,15:04:33
40.6662049,117.2721599,0,0,40068.6281944444,2009-09-12,15:04:36
40.6661883,117.2721666,0,0,40068.6282291667,2009-09-12,15:04:39
40.66617,117.2721599,0,0,40068.6282638889,2009-09-12,15:04:42
40.666155,117.2721616,0,0,40068.6282986111,2009-09-12,15:04:45
40.6661416,117.2721633,0,0,40068.6283333333,2009-09-12,15:04:48
40.6661266,117.2721616,0,0,40068.6283680556,2009-09-12,15:04:51
40.6661133,117.2721699,0,0,40068.6284027778,2009-09-12,15:04:54
40.6661,117.2721716,0,0,40068.6284375,2009-09-12,15:04:57
40.666085,117.2721716,0,0,40068.6284722222,2009-09-12,15:05:00
40.6660749,117.2721716,0,0,40068.6285069444,2009-09-12,15:05:03
40.6660616,117.2721766,0,0,40068.6285416667,2009-09-12,15:05:06
40.6660499,117.2721766,0,0,40068.628587963,2009-09-12,15:05:10
40.6660499,117.2721766,0,0,40068.628599537,2009-09-12,15:05:11
40.6660416,117.2721733,0,0,40068.6286226852,2009-09-12,15:05:13
40.6660233,117.2721783,0,0,40068.6286574074,2009-09-12,15:05:16
40.6660216,117.2721716,0,0,40068.6287268519,2009-09-12,15:05:22
40.6660166,117.2721699,0,0,40068.6288194444,2009-09-12,15:05:30
40.6660166,117.2721699,0,0,40068.6293055556,2009-09-12,15:06:12
40.6660132,117.2721649,0,0,40068.6293287037,2009-09-12,15:06:14
40.6659983,117.2721633,0,0,40068.6293634259,2009-09-12,15:06:17
40.6659866,117.2721666,0,0,40068.6293981481,2009-09-12,15:06:20
40.6659683,117.2721616,0,0,40068.6294328704,2009-09-12,15:06:23
40.6659582,117.272155,0,0,40068.6294675926,2009-09-12,15:06:26
40.6659416,117.2721516,0,0,40068.6295023148,2009-09-12,15:06:29
40.6659216,117.2721533,0,0,40068.629537037,2009-09-12,15:06:32
40.6659216,117.2721533,0,0,40068.6296064815,2009-09-12,15:06:38
40.6659183,117.2721499,0,0,40068.6296296296,2009-09-12,15:06:40
40.6658999,117.2721433,0,0,40068.6296643519,2009-09-12,15:06:43
40.6658816,117.2721383,0,0,40068.6296990741,2009-09-12,15:06:46
40.6658683,117.2721316,0,0,40068.6297337963,2009-09-12,15:06:49
40.6658616,117.27212,0,0,40068.6297685185,2009-09-12,15:06:52
40.6658616,117.27212,0,0,40068.6297800926,2009-09-12,15:06:53
40.66586,117.2721183,0,0,40068.6298032407,2009-09-12,15:06:55
40.6658499,117.2721099,0,0,40068.629837963,2009-09-12,15:06:58
40.6658383,117.272105,0,0,40068.6298726852,2009-09-12,15:07:01
40.6658383,117.272105,0,0,40068.6298842593,2009-09-12,15:07:02
40.6658299,117.2721083,0,0,40068.6299074074,2009-09-12,15:07:04
40.6658166,117.2721016,0,0,40068.6299421296,2009-09-12,15:07:07
40.6658066,117.2720983,0,0,40068.6301157407,2009-09-12,15:07:22
40.6658066,117.2720983,0,0,40068.6301273148,2009-09-12,15:07:23
40.6657983,117.2720899,0,0,40068.630150463,2009-09-12,15:07:25
40.6657733,117.2720833,0,0,40068.6301851852,2009-09-12,15:07:28
40.665735,117.2720483,0,0,40068.6302199074,2009-09-12,15:07:31
40.6656816,117.2720249,0,0,40068.6302430556,2009-09-12,15:07:33
40.6656416,117.2720049,0,0,40068.6302662037,2009-09-12,15:07:35
40.665595,117.2719866,0,0,40068.6302893519,2009-09-12,15:07:37
40.6655683,117.2719633,0,0,40068.6303125,2009-09-12,15:07:39
40.6655333,117.2719383,0,0,40068.6303472222,2009-09-12,15:07:42
40.6655033,117.2719266,0,0,40068.6304050926,2009-09-12,15:07:47
40.66547,117.2719033,0,0,40068.6304513889,2009-09-12,15:07:51
40.6654483,117.271895,0,0,40068.6304861111,2009-09-12,15:07:54
40.6654516,117.271875,0,0,40068.6305324074,2009-09-12,15:07:58
40.6654099,117.2718933,0,0,40068.6305671296,2009-09-12,15:08:01
40.6653483,117.2718683,0,0,40068.6306134259,2009-09-12,15:08:05
40.6653183,117.2718366,0,0,40068.6307060185,2009-09-12,15:08:13
40.6653183,117.2718366,0,0,40068.6307638889,2009-09-12,15:08:18
40.6653132,117.2718399,0,0,40068.630787037,2009-09-12,15:08:20
40.6653,117.2718349,0,0,40068.6308217593,2009-09-12,15:08:23
40.6652866,117.2718316,0,0,40068.6308564815,2009-09-12,15:08:26
40.6652716,117.2718283,0,0,40068.6308912037,2009-09-12,15:08:29
40.6652583,117.2718266,0,0,40068.6309259259,2009-09-12,15:08:32
40.665245,117.2718216,0,0,40068.6309606481,2009-09-12,15:08:35
40.6652316,117.2718183,0,0,40068.6309953704,2009-09-12,15:08:38
40.665215,117.2718149,0,0,40068.6310300926,2009-09-12,15:08:41
40.6651966,117.2718083,0,0,40068.6310648148,2009-09-12,15:08:44
40.6651766,117.2718083,0,0,40068.631099537,2009-09-12,15:08:47
40.665145,117.2717883,0,0,40068.6311342593,2009-09-12,15:08:50
40.66509,117.2717766,0,0,40068.6311689815,2009-09-12,15:08:53
40.6650366,117.2717599,0,0,40068.6312037037,2009-09-12,15:08:56
40.66498,117.2717416,0,0,40068.6312384259,2009-09-12,15:08:59
40.6649116,117.2717299,0,0,40068.6312615741,2009-09-12,15:09:01
40.6647916,117.2717016,0,0,40068.6312847222,2009-09-12,15:09:03
40.6646816,117.2716833,0,0,40068.6313078704,2009-09-12,15:09:05
40.6646199,117.2716599,0,0,40068.6313310185,2009-09-12,15:09:07
40.6645683,117.2716483,0,0,40068.6313541667,2009-09-12,15:09:09
40.6645282,117.271635,0,0,40068.631412037,2009-09-12,15:09:14
40.6645199,117.2716366,0,0,40068.6315625,2009-09-12,15:09:27
40.6645233,117.2716416,0,0,40068.6316782407,2009-09-12,15:09:37
40.6645233,117.2716416,0,0,40068.6316898148,2009-09-12,15:09:38
40.664515,117.2716366,0,0,40068.631712963,2009-09-12,15:09:40
40.6644916,117.2716316,0,0,40068.6317476852,2009-09-12,15:09:43
40.6644666,117.2716299,0,0,40068.6317824074,2009-09-12,15:09:46
40.6644399,117.2716316,0,0,40068.6318171296,2009-09-12,15:09:49
40.6644099,117.2716283,0,0,40068.6318518519,2009-09-12,15:09:52
40.6643766,117.2716233,0,0,40068.6318865741,2009-09-12,15:09:55
40.6643366,117.2716133,0,0,40068.6319212963,2009-09-12,15:09:58
40.6642949,117.2716083,0,0,40068.6319560185,2009-09-12,15:10:01
40.66425,117.2716,0,0,40068.6319907407,2009-09-12,15:10:04
40.6642099,117.2715833,0,0,40068.632025463,2009-09-12,15:10:07
40.6641616,117.2715749,0,0,40068.6320601852,2009-09-12,15:10:10
40.6641283,117.2715683,0,0,40068.6320949074,2009-09-12,15:10:13
40.6641283,117.2715683,0,0,40068.6321064815,2009-09-12,15:10:14
40.6641366,117.2715716,0,0,40068.6321296296,2009-09-12,15:10:16
40.66411,117.2715733,0,0,40068.6321759259,2009-09-12,15:10:20
40.6640983,117.2715666,0,0,40068.6324884259,2009-09-12,15:10:47
40.6640983,117.2715666,0,0,40068.6325,2009-09-12,15:10:48
40.664095,117.2715699,0,0,40068.6325231481,2009-09-12,15:10:50
40.6640966,117.2715549,0,0,40068.6325578704,2009-09-12,15:10:53
40.6640966,117.2715549,0,0,40068.6327199074,2009-09-12,15:11:07
40.6640966,117.2715533,0,0,40068.6327430556,2009-09-12,15:11:09
40.6640966,117.271565,0,0,40068.6328009259,2009-09-12,15:11:14
40.6640833,117.27158,0,0,40068.6328356481,2009-09-12,15:11:17
40.6640466,117.2715933,0,0,40068.6328703704,2009-09-12,15:11:20
40.6640349,117.2716,0,0,40068.6329050926,2009-09-12,15:11:23
40.6640033,117.2716116,0,0,40068.6329398148,2009-09-12,15:11:26
40.6639716,117.2716199,0,0,40068.632974537,2009-09-12,15:11:29
40.6639366,117.271635,0,0,40068.6330092593,2009-09-12,15:11:32
40.6639016,117.2716483,0,0,40068.6330439815,2009-09-12,15:11:35
40.6638649,117.2716583,0,0,40068.6330787037,2009-09-12,15:11:38
40.6638316,117.2716683,0,0,40068.6331134259,2009-09-12,15:11:41
40.6637983,117.2716733,0,0,40068.6331481481,2009-09-12,15:11:44
40.6637633,117.2716799,0,0,40068.6331828704,2009-09-12,15:11:47
40.66373,117.2716883,0,0,40068.6332175926,2009-09-12,15:11:50
40.6636966,117.2716949,0,0,40068.6332523148,2009-09-12,15:11:53
40.6636633,117.2717033,0,0,40068.633287037,2009-09-12,15:11:56
40.6636299,117.2717149,0,0,40068.6333217593,2009-09-12,15:11:59
40.6635999,117.2717216,0,0,40068.6333564815,2009-09-12,15:12:02
40.6635683,117.2717299,0,0,40068.6333912037,2009-09-12,15:12:05
40.6635366,117.2717383,0,0,40068.6334259259,2009-09-12,15:12:08
40.6635066,117.2717483,0,0,40068.6334606481,2009-09-12,15:12:11
40.6634749,117.2717616,0,0,40068.6334953704,2009-09-12,15:12:14
40.6634449,117.2717766,0,0,40068.6335300926,2009-09-12,15:12:17
40.6634149,117.2717916,0,0,40068.6335648148,2009-09-12,15:12:20
40.6633866,117.2718099,0,0,40068.633599537,2009-09-12,15:12:23
40.6633616,117.2718316,0,0,40068.6336342593,2009-09-12,15:12:26
40.6633366,117.2718533,0,0,40068.6336689815,2009-09-12,15:12:29
40.6633082,117.271875,0,0,40068.6337037037,2009-09-12,15:12:32
40.6632883,117.2718933,0,0,40068.6337384259,2009-09-12,15:12:35
40.6632683,117.27191,0,0,40068.6337731481,2009-09-12,15:12:38
40.6632499,117.2719266,0,0,40068.6338078704,2009-09-12,15:12:41
40.6632299,117.2719433,0,0,40068.6338425926,2009-09-12,15:12:44
40.6632083,117.2719583,0,0,40068.6338773148,2009-09-12,15:12:47
40.6631899,117.2719783,0,0,40068.633912037,2009-09-12,15:12:50
40.6631749,117.2719899,0,0,40068.6339467593,2009-09-12,15:12:53
40.663155,117.2720066,0,0,40068.6339814815,2009-09-12,15:12:56
40.6631316,117.2720299,0,0,40068.6340162037,2009-09-12,15:12:59
40.6631083,117.2720549,0,0,40068.6340509259,2009-09-12,15:13:02
40.663085,117.2720733,0,0,40068.6340856481,2009-09-12,15:13:05
40.6630549,117.2720933,0,0,40068.6341203704,2009-09-12,15:13:08
40.6630266,117.2720999,0,0,40068.6341550926,2009-09-12,15:13:11
40.6629983,117.2721033,0,0,40068.6341898148,2009-09-12,15:13:14
40.6630266,117.272035,0,0,40068.634224537,2009-09-12,15:13:17
40.6634366,117.2714583,0,0,40068.6343402778,2009-09-12,15:13:27
40.6631216,117.2719833,0,0,40068.6343634259,2009-09-12,15:13:29
40.6629849,117.2721149,0,0,40068.6343981481,2009-09-12,15:13:32
40.6629499,117.2721649,0,0,40068.6344328704,2009-09-12,15:13:35
40.6629183,117.2721966,0,0,40068.6344675926,2009-09-12,15:13:38
40.6628949,117.2722133,0,0,40068.6345023148,2009-09-12,15:13:41
40.6628766,117.2722199,0,0,40068.6345486111,2009-09-12,15:13:45
40.6628666,117.2722283,0,0,40068.6345833333,2009-09-12,15:13:48
40.66286,117.2722566,0,0,40068.6346180556,2009-09-12,15:13:51
40.6628533,117.2722766,0,0,40068.6346527778,2009-09-12,15:13:54
40.6628416,117.2722916,0,0,40068.6346875,2009-09-12,15:13:57
40.6628216,117.27233,0,0,40068.6347222222,2009-09-12,15:14:00
40.6628149,117.272365,0,0,40068.6347569444,2009-09-12,15:14:03
40.6627949,117.2724066,0,0,40068.6347916667,2009-09-12,15:14:06
40.6627699,117.2724533,0,0,40068.6348263889,2009-09-12,15:14:09
40.6627449,117.272505,0,0,40068.6348611111,2009-09-12,15:14:12
40.6627266,117.2725316,0,0,40068.6348958333,2009-09-12,15:14:15
40.66271,117.2725766,0,0,40068.6349305556,2009-09-12,15:14:18
40.6626899,117.2726249,0,0,40068.6349652778,2009-09-12,15:14:21
40.6626683,117.2726699,0,0,40068.635,2009-09-12,15:14:24
40.6626483,117.2727066,0,0,40068.6350347222,2009-09-12,15:14:27
40.66264,117.2727399,0,0,40068.6350694444,2009-09-12,15:14:30
40.6626283,117.2727749,0,0,40068.6351041667,2009-09-12,15:14:33
40.6626066,117.2728099,0,0,40068.6351388889,2009-09-12,15:14:36
40.6625866,117.2728533,0,0,40068.6351736111,2009-09-12,15:14:39
40.6625649,117.2728716,0,0,40068.6352083333,2009-09-12,15:14:42
40.6625532,117.2728949,0,0,40068.6352430556,2009-09-12,15:14:45
40.6625416,117.2729283,0,0,40068.6352777778,2009-09-12,15:14:48
40.6625382,117.27296,0,0,40068.6353125,2009-09-12,15:14:51
40.6625299,117.2729833,0,0,40068.6353472222,2009-09-12,15:14:54
40.66254,117.27301,0,0,40068.6353819444,2009-09-12,15:14:57
40.6625382,117.2730233,0,0,40068.6354282407,2009-09-12,15:15:01
40.6625316,117.2730583,0,0,40068.635462963,2009-09-12,15:15:04
40.662525,117.27308,0,0,40068.6354976852,2009-09-12,15:15:07
40.6624899,117.2730933,0,0,40068.6355324074,2009-09-12,15:15:10
40.6624682,117.2731033,0,0,40068.6355671296,2009-09-12,15:15:13
40.6624532,117.2730783,0,0,40068.6356018518,2009-09-12,15:15:16
40.6624433,117.2730699,0,0,40068.6356828704,2009-09-12,15:15:23
40.6624416,117.2730533,0,0,40068.6357175926,2009-09-12,15:15:26
40.6624416,117.2730533,0,0,40068.6357291667,2009-09-12,15:15:27
40.6624449,117.2730499,0,0,40068.6357523148,2009-09-12,15:15:29
40.662525,117.2729733,0,0,40068.635787037,2009-09-12,15:15:32
40.6626232,117.2728866,0,0,40068.6358217593,2009-09-12,15:15:35
40.6626999,117.2728366,0,0,40068.6358449074,2009-09-12,15:15:37
40.6627883,117.2728683,0,0,40068.6358796296,2009-09-12,15:15:40
40.6629016,117.2728099,0,0,40068.6359143518,2009-09-12,15:15:43
40.6630199,117.2727166,0,0,40068.6359490741,2009-09-12,15:15:46
40.6631266,117.2726083,0,0,40068.6359837963,2009-09-12,15:15:49
40.6631216,117.2726233,0,0,40068.6360069444,2009-09-12,15:15:51
40.6629099,117.2726733,0,0,40068.6360416667,2009-09-12,15:15:54
40.6626616,117.2728066,0,0,40068.6360763889,2009-09-12,15:15:57
40.6625716,117.2728866,0,0,40068.6361111111,2009-09-12,15:16:00
40.6625149,117.2729166,0,0,40068.6361458333,2009-09-12,15:16:03
40.6624983,117.2729649,0,0,40068.6361805556,2009-09-12,15:16:06
40.6624966,117.2730166,0,0,40068.6362152778,2009-09-12,15:16:09
40.6624866,117.273065,0,0,40068.63625,2009-09-12,15:16:12
40.6624783,117.2731083,0,0,40068.6362847222,2009-09-12,15:16:15
40.6624666,117.2731299,0,0,40068.6363310185,2009-09-12,15:16:19
40.6624583,117.2731399,0,0,40068.6363773148,2009-09-12,15:16:23
40.6624433,117.2731366,0,0,40068.636412037,2009-09-12,15:16:26
40.6624383,117.2731533,0,0,40068.6364467593,2009-09-12,15:16:29
40.6624449,117.27317,0,0,40068.6364814815,2009-09-12,15:16:32
40.6624483,117.2731816,0,0,40068.6365162037,2009-09-12,15:16:35
40.6624566,117.2731916,0,0,40068.6365509259,2009-09-12,15:16:38
40.6624749,117.2731966,0,0,40068.6365856482,2009-09-12,15:16:41
40.6624816,117.2732116,0,0,40068.6366203704,2009-09-12,15:16:44
40.6624899,117.2732266,0,0,40068.6366550926,2009-09-12,15:16:47
40.6624899,117.2732266,0,0,40068.6366666667,2009-09-12,15:16:48
40.6624966,117.2732333,0,0,40068.6366898148,2009-09-12,15:16:50
40.66251,117.27324,0,0,40068.636724537,2009-09-12,15:16:53
40.6625133,117.2732683,0,0,40068.6367592593,2009-09-12,15:16:56
40.6625333,117.2732699,0,0,40068.6367939815,2009-09-12,15:16:59
40.6625366,117.2732733,0,0,40068.636875,2009-09-12,15:17:06
40.6625366,117.2732733,0,0,40068.637025463,2009-09-12,15:17:19
40.6625382,117.2732766,0,0,40068.6370486111,2009-09-12,15:17:21
40.6625382,117.2732866,0,0,40068.6371064815,2009-09-12,15:17:26
40.66254,117.2732983,0,0,40068.6371412037,2009-09-12,15:17:29
40.66254,117.2733199,0,0,40068.6371759259,2009-09-12,15:17:32
40.6625483,117.2733499,0,0,40068.6372106481,2009-09-12,15:17:35
40.6625483,117.2733716,0,0,40068.6372453704,2009-09-12,15:17:38
40.6625466,117.2733916,0,0,40068.6372800926,2009-09-12,15:17:41
40.6625449,117.2734116,0,0,40068.6373148148,2009-09-12,15:17:44
40.6625433,117.2734366,0,0,40068.6373611111,2009-09-12,15:17:48
40.66254,117.2734566,0,0,40068.6373958333,2009-09-12,15:17:51
40.6625382,117.2734816,0,0,40068.6374305556,2009-09-12,15:17:54
40.6625382,117.2734983,0,0,40068.6374652778,2009-09-12,15:17:57
40.6625333,117.2735233,0,0,40068.6375,2009-09-12,15:18:00
40.6625299,117.2735399,0,0,40068.6375347222,2009-09-12,15:18:03
40.6625283,117.2735516,0,0,40068.6375694444,2009-09-12,15:18:06
40.662525,117.2735633,0,0,40068.6376041667,2009-09-12,15:18:09
40.6625149,117.2735816,0,0,40068.6376388889,2009-09-12,15:18:12
40.6625083,117.2735966,0,0,40068.6377083333,2009-09-12,15:18:18
40.6625,117.2736083,0,0,40068.6378703704,2009-09-12,15:18:32
40.6625,117.2736283,0,0,40068.6379050926,2009-09-12,15:18:35
40.6625,117.2736483,0,0,40068.6379398148,2009-09-12,15:18:38
40.6625,117.2736616,0,0,40068.6380092593,2009-09-12,15:18:44
40.6625016,117.273675,0,0,40068.6380439815,2009-09-12,15:18:47
40.6624933,117.2736933,0,0,40068.6380787037,2009-09-12,15:18:50
40.6624933,117.2737116,0,0,40068.6381134259,2009-09-12,15:18:53
40.6624933,117.2737116,0,0,40068.6381597222,2009-09-12,15:18:57
40.6624899,117.2737149,0,0,40068.6381828704,2009-09-12,15:18:59
40.6624883,117.2737316,0,0,40068.6382175926,2009-09-12,15:19:02
40.6624866,117.2737483,0,0,40068.6382523148,2009-09-12,15:19:05
40.662485,117.2737749,0,0,40068.638287037,2009-09-12,15:19:08
40.6624883,117.273815,0,0,40068.6383217593,2009-09-12,15:19:11
40.6624883,117.2738433,0,0,40068.6383564815,2009-09-12,15:19:14
40.6624866,117.2738716,0,0,40068.6383912037,2009-09-12,15:19:17
40.662485,117.2739116,0,0,40068.6384259259,2009-09-12,15:19:20
40.662485,117.2739499,0,0,40068.6384606481,2009-09-12,15:19:23
40.6624799,117.2739749,0,0,40068.6384953704,2009-09-12,15:19:26
40.6624766,117.2739983,0,0,40068.6385300926,2009-09-12,15:19:29
40.662485,117.2740383,0,0,40068.6385648148,2009-09-12,15:19:32
40.6624983,117.2740466,0,0,40068.638599537,2009-09-12,15:19:35
40.6624783,117.2740616,0,0,40068.6386342593,2009-09-12,15:19:38
40.6624033,117.2740133,0,0,40068.6386689815,2009-09-12,15:19:41
40.6623816,117.2739733,0,0,40068.6387037037,2009-09-12,15:19:44
40.6624283,117.2739949,0,0,40068.6387384259,2009-09-12,15:19:47
40.6624333,117.2739333,0,0,40068.6387731481,2009-09-12,15:19:50
40.6624283,117.273885,0,0,40068.6388078704,2009-09-12,15:19:53
40.6624116,117.2738466,0,0,40068.6388425926,2009-09-12,15:19:56
40.6623982,117.2738283,0,0,40068.6388773148,2009-09-12,15:19:59
40.6623899,117.2738249,0,0,40068.6389236111,2009-09-12,15:20:03
40.6623899,117.2738249,0,0,40068.6389699074,2009-09-12,15:20:07
40.6623899,117.2738283,0,0,40068.6389930556,2009-09-12,15:20:09
40.662385,117.2738433,0,0,40068.6390393519,2009-09-12,15:20:13
40.6623683,117.2738716,0,0,40068.6390740741,2009-09-12,15:20:16
40.6623433,117.2739016,0,0,40068.6391087963,2009-09-12,15:20:19
40.6623433,117.2739016,0,0,40068.639224537,2009-09-12,15:20:29
40.6623349,117.2739099,0,0,40068.6392476852,2009-09-12,15:20:31
40.6623333,117.27392,0,0,40068.6392824074,2009-09-12,15:20:34
40.6623349,117.2739349,0,0,40068.6393402778,2009-09-12,15:20:39
40.6623349,117.2739349,0,0,40068.6393518519,2009-09-12,15:20:40
40.6623316,117.2739433,0,0,40068.639375,2009-09-12,15:20:42
40.6623199,117.2739416,0,0,40068.6394097222,2009-09-12,15:20:45
40.6623033,117.2739399,0,0,40068.6394907407,2009-09-12,15:20:52
40.6622966,117.2739566,0,0,40068.639525463,2009-09-12,15:20:55
40.6622866,117.2739749,0,0,40068.6395601852,2009-09-12,15:20:58
40.6622783,117.2739583,0,0,40068.6395949074,2009-09-12,15:21:01
40.6622783,117.2739583,0,0,40068.6396064815,2009-09-12,15:21:02
40.662275,117.2739533,0,0,40068.6396296296,2009-09-12,15:21:04
40.6622716,117.2739633,0,0,40068.6396643519,2009-09-12,15:21:07
40.6622549,117.2739666,0,0,40068.6396990741,2009-09-12,15:21:10
40.6622316,117.2739933,0,0,40068.6397337963,2009-09-12,15:21:13
40.6622266,117.2740533,0,0,40068.6397685185,2009-09-12,15:21:16
40.6622533,117.2741083,0,0,40068.6398032407,2009-09-12,15:21:19
40.6622616,117.2741399,0,0,40068.639837963,2009-09-12,15:21:22
40.66226,117.2741633,0,0,40068.6398726852,2009-09-12,15:21:25
40.66226,117.2741633,0,0,40068.6399074074,2009-09-12,15:21:28
40.6622582,117.2741699,0,0,40068.6399305556,2009-09-12,15:21:30
40.6622549,117.27418,0,0,40068.6400462963,2009-09-12,15:21:40
40.662245,117.2741916,0,0,40068.6401157407,2009-09-12,15:21:46
40.6622499,117.2742099,0,0,40068.640150463,2009-09-12,15:21:49
40.6622499,117.2742099,0,0,40068.640162037,2009-09-12,15:21:50
40.662245,117.2742183,0,0,40068.6401851852,2009-09-12,15:21:52
40.6622533,117.2742549,0,0,40068.6402314815,2009-09-12,15:21:56
40.6622616,117.2742966,0,0,40068.6402662037,2009-09-12,15:21:59
40.6622566,117.2743166,0,0,40068.6402893519,2009-09-12,15:22:01
40.6622383,117.2743416,0,0,40068.6403819444,2009-09-12,15:22:09
40.6622233,117.2743683,0,0,40068.6404166667,2009-09-12,15:22:12
40.6621966,117.2743783,0,0,40068.6404513889,2009-09-12,15:22:15
40.6621799,117.2743933,0,0,40068.6404861111,2009-09-12,15:22:18
40.6621816,117.2744033,0,0,40068.6405208333,2009-09-12,15:22:21
40.6621683,117.2744233,0,0,40068.6405555556,2009-09-12,15:22:24
40.6621583,117.2744516,0,0,40068.6405902778,2009-09-12,15:22:27
40.6621383,117.2744699,0,0,40068.640625,2009-09-12,15:22:30
40.662135,117.2745183,0,0,40068.6406597222,2009-09-12,15:22:33
40.6621399,117.2745483,0,0,40068.6408217593,2009-09-12,15:22:47
40.6621399,117.2745483,0,0,40068.6408564815,2009-09-12,15:22:50
40.6621383,117.2745516,0,0,40068.6408796296,2009-09-12,15:22:52
40.6621333,117.2745666,0,0,40068.6409375,2009-09-12,15:22:57
40.6621249,117.2745816,0,0,40068.6409722222,2009-09-12,15:23:00
40.6621116,117.2746033,0,0,40068.6410069444,2009-09-12,15:23:03
40.6620916,117.2746083,0,0,40068.6410416667,2009-09-12,15:23:06
40.6620866,117.2746099,0,0,40068.6411689815,2009-09-12,15:23:17
40.6620866,117.2746099,0,0,40068.6411805556,2009-09-12,15:23:18
40.6620883,117.2746116,0,0,40068.6412037037,2009-09-12,15:23:20
40.6620799,117.2746249,0,0,40068.6412384259,2009-09-12,15:23:23
40.6620783,117.2746466,0,0,40068.6412731481,2009-09-12,15:23:26
40.66209,117.2746599,0,0,40068.6413078704,2009-09-12,15:23:29
40.6621149,117.2746599,0,0,40068.6417708333,2009-09-12,15:24:09
40.6621216,117.2746366,0,0,40068.6418055556,2009-09-12,15:24:12
40.6621216,117.2746366,0,0,40068.6423958333,2009-09-12,15:25:03
40.6621249,117.2746283,0,0,40068.6424189815,2009-09-12,15:25:05
40.6621249,117.2746399,0,0,40068.6426851852,2009-09-12,15:25:28
40.6621149,117.2746849,0,0,40068.6427199074,2009-09-12,15:25:31
40.6620949,117.2747216,0,0,40068.6427546296,2009-09-12,15:25:34
40.6620783,117.2747516,0,0,40068.6427893518,2009-09-12,15:25:37
40.6620666,117.2748016,0,0,40068.6428240741,2009-09-12,15:25:40
40.6620549,117.2748349,0,0,40068.6428587963,2009-09-12,15:25:43
40.6620449,117.2748749,0,0,40068.6428935185,2009-09-12,15:25:46
40.6620299,117.2748999,0,0,40068.6429282407,2009-09-12,15:25:49
40.6620149,117.2749299,0,0,40068.642962963,2009-09-12,15:25:52
40.6620016,117.2749599,0,0,40068.6429976852,2009-09-12,15:25:55
40.6619866,117.2749933,0,0,40068.6430324074,2009-09-12,15:25:58
40.6619616,117.2750216,0,0,40068.6430671296,2009-09-12,15:26:01
40.6619366,117.2750499,0,0,40068.6431018518,2009-09-12,15:26:04
40.6621849,117.2751666,0,0,40068.644537037,2009-09-12,15:28:08
40.6622016,117.2751633,0,0,40068.6445717593,2009-09-12,15:28:11
40.6622166,117.275175,0,0,40068.6446064815,2009-09-12,15:28:14
40.6622083,117.2751516,0,0,40068.6448032407,2009-09-12,15:28:31
40.6622099,117.2751649,0,0,40068.644837963,2009-09-12,15:28:34
40.6622416,117.2751549,0,0,40068.6448726852,2009-09-12,15:28:37
40.6622566,117.275125,0,0,40068.6449074074,2009-09-12,15:28:40
40.6623083,117.2750916,0,0,40068.6449421296,2009-09-12,15:28:43
40.6623516,117.2750516,0,0,40068.6449768519,2009-09-12,15:28:46
40.6624,117.2750233,0,0,40068.6450115741,2009-09-12,15:28:49
40.6624333,117.2749933,0,0,40068.6450462963,2009-09-12,15:28:52
40.6625,117.2749216,0,0,40068.6450810185,2009-09-12,15:28:55
40.6622566,117.2751283,0,0,40068.6451736111,2009-09-12,15:29:03
40.6622533,117.27516,0,0,40068.6452083333,2009-09-12,15:29:06
40.6622432,117.2752083,0,0,40068.6452430556,2009-09-12,15:29:09
40.6622499,117.2752366,0,0,40068.6452777778,2009-09-12,15:29:12
40.6622683,117.2752699,0,0,40068.6453240741,2009-09-12,15:29:16
40.6622766,117.2752833,0,0,40068.6453587963,2009-09-12,15:29:19
40.6622766,117.2752833,0,0,40068.6454166667,2009-09-12,15:29:24
40.6622766,117.2752866,0,0,40068.6454398148,2009-09-12,15:29:26
40.6622833,117.2753016,0,0,40068.6454976852,2009-09-12,15:29:31
40.6622833,117.2753016,0,0,40068.6455208333,2009-09-12,15:29:33
40.6622849,117.2753016,0,0,40068.6455439815,2009-09-12,15:29:35
40.6622716,117.2753216,0,0,40068.6455787037,2009-09-12,15:29:38
40.6622649,117.2753399,0,0,40068.6456134259,2009-09-12,15:29:41
40.6622549,117.2753583,0,0,40068.6456481481,2009-09-12,15:29:44
40.6622499,117.27537,0,0,40068.6456828704,2009-09-12,15:29:47
40.6622399,117.2753833,0,0,40068.6457175926,2009-09-12,15:29:50
40.6622383,117.2753949,0,0,40068.6458333333,2009-09-12,15:30:00
40.66223,117.2754066,0,0,40068.6458680556,2009-09-12,15:30:03
40.6622233,117.2754233,0,0,40068.6459027778,2009-09-12,15:30:06
40.6622183,117.2754383,0,0,40068.6459375,2009-09-12,15:30:09
40.6622133,117.2754483,0,0,40068.6459722222,2009-09-12,15:30:12
40.6622033,117.2754633,0,0,40068.6460069444,2009-09-12,15:30:15
40.6621966,117.2754816,0,0,40068.6460416667,2009-09-12,15:30:18
40.6621866,117.2754999,0,0,40068.6460763889,2009-09-12,15:30:21
40.662175,117.2755266,0,0,40068.6461111111,2009-09-12,15:30:24
40.6621616,117.2755549,0,0,40068.6461458333,2009-09-12,15:30:27
40.6621499,117.27558,0,0,40068.6461805556,2009-09-12,15:30:30
40.6621399,117.2755983,0,0,40068.6462152778,2009-09-12,15:30:33
40.6621283,117.275615,0,0,40068.64625,2009-09-12,15:30:36
40.6621133,117.2756399,0,0,40068.6462847222,2009-09-12,15:30:39
40.6621066,117.2756666,0,0,40068.6463194444,2009-09-12,15:30:42
40.6620966,117.2756866,0,0,40068.6463657407,2009-09-12,15:30:46
40.6620916,117.2756983,0,0,40068.646400463,2009-09-12,15:30:49
40.6620866,117.2757149,0,0,40068.6464351852,2009-09-12,15:30:52
40.6620716,117.2757316,0,0,40068.6464699074,2009-09-12,15:30:55
40.6620549,117.2757616,0,0,40068.6465046296,2009-09-12,15:30:58
40.662035,117.2757783,0,0,40068.6465393519,2009-09-12,15:31:01
40.66202,117.2757916,0,0,40068.6465740741,2009-09-12,15:31:04
40.6620099,117.2758116,0,0,40068.6466087963,2009-09-12,15:31:07
40.662005,117.2758266,0,0,40068.6466435185,2009-09-12,15:31:10
40.6620116,117.2758533,0,0,40068.6466782407,2009-09-12,15:31:13
40.66202,117.2758933,0,0,40068.646712963,2009-09-12,15:31:16
40.6620066,117.275825,0,0,40068.6467476852,2009-09-12,15:31:19
40.6620099,117.2758083,0,0,40068.6467824074,2009-09-12,15:31:22
40.6620116,117.275825,0,0,40068.6468171296,2009-09-12,15:31:25
40.6620066,117.2758433,0,0,40068.6468518519,2009-09-12,15:31:28
40.661995,117.2758766,0,0,40068.6468865741,2009-09-12,15:31:31
40.6619782,117.27591,0,0,40068.6469212963,2009-09-12,15:31:34
40.6619483,117.2759016,0,0,40068.6469560185,2009-09-12,15:31:37
40.661935,117.27591,0,0,40068.6469907407,2009-09-12,15:31:40
40.661935,117.27591,0,0,40068.6471064815,2009-09-12,15:31:50
40.6619333,117.2759116,0,0,40068.6471296296,2009-09-12,15:31:52
40.6619483,117.2759033,0,0,40068.6471643519,2009-09-12,15:31:55
40.6619849,117.275895,0,0,40068.6471990741,2009-09-12,15:31:58
40.6620183,117.2758916,0,0,40068.6472337963,2009-09-12,15:32:01
40.6620399,117.2758966,0,0,40068.6472916667,2009-09-12,15:32:06
40.6620316,117.2759066,0,0,40068.6473263889,2009-09-12,15:32:09
40.6620366,117.2759166,0,0,40068.6473842593,2009-09-12,15:32:14
40.662035,117.2759166,0,0,40068.6506018518,2009-09-12,15:36:52
40.662035,117.2759166,0,0,40068.6506134259,2009-09-12,15:36:53
40.6620316,117.2759233,0,0,40068.6506365741,2009-09-12,15:36:55
40.6620216,117.2759249,0,0,40068.6506712963,2009-09-12,15:36:58
40.6620216,117.2759249,0,0,40068.6507175926,2009-09-12,15:37:02
40.6620299,117.2759233,0,0,40068.6507407407,2009-09-12,15:37:04
40.66205,117.2759233,0,0,40068.650775463,2009-09-12,15:37:07
40.6620482,117.2759366,0,0,40068.6508101852,2009-09-12,15:37:10
40.6620383,117.2759699,0,0,40068.6508449074,2009-09-12,15:37:13
40.6620283,117.2760016,0,0,40068.6508796296,2009-09-12,15:37:16
40.6620116,117.2759983,0,0,40068.6509143518,2009-09-12,15:37:19
40.6620116,117.2759983,0,0,40068.6509490741,2009-09-12,15:37:22
40.6620099,117.2759999,0,0,40068.6509722222,2009-09-12,15:37:24
40.6619983,117.2760099,0,0,40068.6510069444,2009-09-12,15:37:27
40.6619866,117.2760199,0,0,40068.6510416667,2009-09-12,15:37:30
40.6619749,117.2760283,0,0,40068.651087963,2009-09-12,15:37:34
40.661965,117.2760349,0,0,40068.6511226852,2009-09-12,15:37:37
40.661965,117.2760349,0,0,40068.6511689815,2009-09-12,15:37:41
40.6619616,117.2760349,0,0,40068.6511921296,2009-09-12,15:37:43
40.6619599,117.2760449,0,0,40068.65125,2009-09-12,15:37:48
40.6619533,117.2760616,0,0,40068.6512847222,2009-09-12,15:37:51
40.6619383,117.2760766,0,0,40068.6513194444,2009-09-12,15:37:54
40.6619283,117.2760983,0,0,40068.6513541667,2009-09-12,15:37:57
40.6619133,117.2761183,0,0,40068.6513888889,2009-09-12,15:38:00
40.6618966,117.2761383,0,0,40068.6514236111,2009-09-12,15:38:03
40.66188,117.2761483,0,0,40068.6514583333,2009-09-12,15:38:06
40.6618633,117.27617,0,0,40068.6514930556,2009-09-12,15:38:09
40.6618349,117.2761849,0,0,40068.6515277778,2009-09-12,15:38:12
40.6618016,117.2761966,0,0,40068.6515625,2009-09-12,15:38:15
40.6617749,117.2761999,0,0,40068.6516087963,2009-09-12,15:38:19
40.6617566,117.2762133,0,0,40068.6516435185,2009-09-12,15:38:22
40.6617566,117.2762133,0,0,40068.6516898148,2009-09-12,15:38:26
40.6617516,117.2762116,0,0,40068.651712963,2009-09-12,15:38:28
40.6617416,117.2762266,0,0,40068.6517476852,2009-09-12,15:38:31
40.6617366,117.2762583,0,0,40068.6517824074,2009-09-12,15:38:34
40.6617266,117.2762799,0,0,40068.6518171296,2009-09-12,15:38:37
40.6617066,117.2763049,0,0,40068.6518518519,2009-09-12,15:38:40
40.6616883,117.27633,0,0,40068.6518865741,2009-09-12,15:38:43
40.6616666,117.2763516,0,0,40068.6519212963,2009-09-12,15:38:46
40.6616433,117.2763716,0,0,40068.6519560185,2009-09-12,15:38:49
40.6616333,117.2763983,0,0,40068.6519907407,2009-09-12,15:38:52
40.6616199,117.276415,0,0,40068.652025463,2009-09-12,15:38:55
40.6616199,117.276415,0,0,40068.6521759259,2009-09-12,15:39:08
40.6616183,117.2764183,0,0,40068.6521990741,2009-09-12,15:39:10
40.6615899,117.2764449,0,0,40068.6522337963,2009-09-12,15:39:13
40.6615633,117.2764949,0,0,40068.6522685185,2009-09-12,15:39:16
40.6615432,117.2765316,0,0,40068.6523032407,2009-09-12,15:39:19
40.6615316,117.2765533,0,0,40068.652337963,2009-09-12,15:39:22
40.6615183,117.2765666,0,0,40068.6523842593,2009-09-12,15:39:26
40.6615183,117.2765666,0,0,40068.6526273148,2009-09-12,15:39:47
40.6615133,117.2765733,0,0,40068.652650463,2009-09-12,15:39:49
40.6614916,117.2765833,0,0,40068.6526851852,2009-09-12,15:39:52
40.661475,117.2765933,0,0,40068.6527199074,2009-09-12,15:39:55
40.6614616,117.2766049,0,0,40068.6527546296,2009-09-12,15:39:58
40.661445,117.2766133,0,0,40068.6527893519,2009-09-12,15:40:01
40.6614283,117.2766216,0,0,40068.6528240741,2009-09-12,15:40:04
40.6614149,117.2766333,0,0,40068.6528587963,2009-09-12,15:40:07
40.6614016,117.276645,0,0,40068.6528935185,2009-09-12,15:40:10
40.6613833,117.27666,0,0,40068.6529282407,2009-09-12,15:40:13
40.6613649,117.2766733,0,0,40068.652962963,2009-09-12,15:40:16
40.6613449,117.2766849,0,0,40068.6529976852,2009-09-12,15:40:19
40.6613249,117.2767016,0,0,40068.6530324074,2009-09-12,15:40:22
40.6613083,117.2767199,0,0,40068.6530671296,2009-09-12,15:40:25
40.6612933,117.2767283,0,0,40068.6531597222,2009-09-12,15:40:33
40.6612766,117.2767416,0,0,40068.6531944444,2009-09-12,15:40:36
40.6612616,117.2767599,0,0,40068.6532291667,2009-09-12,15:40:39
40.66125,117.2767683,0,0,40068.6532638889,2009-09-12,15:40:42
40.6612383,117.2767783,0,0,40068.6532986111,2009-09-12,15:40:45
40.6612183,117.2767899,0,0,40068.6533333333,2009-09-12,15:40:48
40.6612066,117.2768033,0,0,40068.6533680556,2009-09-12,15:40:51
40.6611999,117.2768149,0,0,40068.6534027778,2009-09-12,15:40:54
40.66121,117.2768416,0,0,40068.6534375,2009-09-12,15:40:57
40.6612049,117.2768433,0,0,40068.6540856481,2009-09-12,15:41:53
40.6612049,117.2768433,0,0,40068.654375,2009-09-12,15:42:18
40.6612033,117.2768416,0,0,40068.6543981481,2009-09-12,15:42:20
40.6611716,117.2768433,0,0,40068.6544328704,2009-09-12,15:42:23
40.6611383,117.2768566,0,0,40068.6544675926,2009-09-12,15:42:26
40.6611749,117.2768566,0,0,40068.6545023148,2009-09-12,15:42:29
40.6611633,117.2768299,0,0,40068.654537037,2009-09-12,15:42:32
40.6611932,117.2768366,0,0,40068.6545949074,2009-09-12,15:42:37
40.6611932,117.2768366,0,0,40068.6546064815,2009-09-12,15:42:38
40.6611983,117.2768316,0,0,40068.6546296296,2009-09-12,15:42:40
40.6611866,117.2768183,0,0,40068.6546643519,2009-09-12,15:42:43
40.6611866,117.2768183,0,0,40068.6553472222,2009-09-12,15:43:42
40.6611816,117.2768183,0,0,40068.6553703704,2009-09-12,15:43:44
40.6611633,117.276835,0,0,40068.6554050926,2009-09-12,15:43:47
40.6611449,117.2768583,0,0,40068.6554398148,2009-09-12,15:43:50
40.6611349,117.2768783,0,0,40068.655474537,2009-09-12,15:43:53
40.6611283,117.2768983,0,0,40068.6555092593,2009-09-12,15:43:56
40.6611149,117.2769016,0,0,40068.6555439815,2009-09-12,15:43:59
40.6611016,117.2769083,0,0,40068.6555787037,2009-09-12,15:44:02
40.6610983,117.2769366,0,0,40068.6556134259,2009-09-12,15:44:05
40.6610899,117.27696,0,0,40068.6556481481,2009-09-12,15:44:08
40.6611016,117.2769733,0,0,40068.6556828704,2009-09-12,15:44:11
40.6611266,117.2769483,0,0,40068.6557175926,2009-09-12,15:44:14
40.6611483,117.2769033,0,0,40068.6557523148,2009-09-12,15:44:17
40.6611782,117.2768683,0,0,40068.655787037,2009-09-12,15:44:20
40.6611866,117.2768483,0,0,40068.6558217593,2009-09-12,15:44:23
40.6612066,117.2768166,0,0,40068.6558564815,2009-09-12,15:44:26
40.661195,117.2767183,0,0,40068.6558912037,2009-09-12,15:44:29
40.6612049,117.2766666,0,0,40068.6559375,2009-09-12,15:44:33
40.6612133,117.2765433,0,0,40068.6559722222,2009-09-12,15:44:36
40.6612149,117.2764883,0,0,40068.6559953704,2009-09-12,15:44:38
40.6611833,117.2763666,0,0,40068.6560300926,2009-09-12,15:44:41
40.6612416,117.2763666,0,0,40068.6560648148,2009-09-12,15:44:44
40.6613266,117.2762616,0,0,40068.656099537,2009-09-12,15:44:47
40.661375,117.2761749,0,0,40068.6561226852,2009-09-12,15:44:49
40.6614649,117.2761783,0,0,40068.6561458333,2009-09-12,15:44:51
40.6616416,117.2761799,0,0,40068.6561805556,2009-09-12,15:44:54
40.66177,117.2761816,0,0,40068.6562037037,2009-09-12,15:44:56
40.6640866,117.2769149,0,0,40068.6573263889,2009-09-12,15:46:33
40.6628683,117.2768999,0,0,40068.6573726852,2009-09-12,15:46:37
40.6623716,117.2769133,0,0,40068.6576388889,2009-09-12,15:47:00
40.6623783,117.2769066,0,0,40068.6576736111,2009-09-12,15:47:03
40.6623816,117.2768983,0,0,40068.6580787037,2009-09-12,15:47:38
40.6623816,117.2768983,0,0,40068.6580902778,2009-09-12,15:47:39
40.6623866,117.2769066,0,0,40068.6581134259,2009-09-12,15:47:41
40.6623583,117.2769199,0,0,40068.6581481481,2009-09-12,15:47:44
40.6623183,117.2769299,0,0,40068.6581828704,2009-09-12,15:47:47
40.6623066,117.2769266,0,0,40068.6582291667,2009-09-12,15:47:51
40.6622883,117.2769533,0,0,40068.6582638889,2009-09-12,15:47:54
40.6622499,117.276975,0,0,40068.6582986111,2009-09-12,15:47:57
40.662205,117.2769783,0,0,40068.6583333333,2009-09-12,15:48:00
40.6621399,117.2769883,0,0,40068.6583680556,2009-09-12,15:48:03
40.6620716,117.2769999,0,0,40068.6584027778,2009-09-12,15:48:06
40.6620066,117.27701,0,0,40068.6584375,2009-09-12,15:48:09
40.6619316,117.2770183,0,0,40068.6584722222,2009-09-12,15:48:12
40.6618616,117.2770233,0,0,40068.6585069444,2009-09-12,15:48:15
40.6617999,117.2770266,0,0,40068.6585416667,2009-09-12,15:48:18
40.6617433,117.2770349,0,0,40068.6585763889,2009-09-12,15:48:21
40.6616899,117.2770416,0,0,40068.6586111111,2009-09-12,15:48:24
40.6616083,117.2770366,0,0,40068.6586458333,2009-09-12,15:48:27
40.6615516,117.2770316,0,0,40068.6586805556,2009-09-12,15:48:30
40.6614983,117.2770383,0,0,40068.6587152778,2009-09-12,15:48:33
40.6614549,117.2770583,0,0,40068.65875,2009-09-12,15:48:36
40.6614099,117.2770916,0,0,40068.6587847222,2009-09-12,15:48:39
40.6613683,117.2771216,0,0,40068.6588194444,2009-09-12,15:48:42
40.6613233,117.2771466,0,0,40068.6588657407,2009-09-12,15:48:46
40.6612833,117.2771583,0,0,40068.6589236111,2009-09-12,15:48:51
40.6612733,117.2771749,0,0,40068.6589583333,2009-09-12,15:48:54
40.6612599,117.2771883,0,0,40068.6589930556,2009-09-12,15:48:57
40.6612466,117.2772,0,0,40068.6590277778,2009-09-12,15:49:00
40.6612266,117.2772083,0,0,40068.6590625,2009-09-12,15:49:03
40.6612116,117.2772149,0,0,40068.6590972222,2009-09-12,15:49:06
40.6612016,117.2772249,0,0,40068.6591319444,2009-09-12,15:49:09
40.6611932,117.2772366,0,0,40068.6591666667,2009-09-12,15:49:12
40.6611833,117.2772466,0,0,40068.6592013889,2009-09-12,15:49:15
40.6611733,117.2772566,0,0,40068.6592361111,2009-09-12,15:49:18
40.6611599,117.2772599,0,0,40068.6592708333,2009-09-12,15:49:21
40.6611466,117.2772666,0,0,40068.6593055556,2009-09-12,15:49:24
40.6611349,117.2772749,0,0,40068.6593402778,2009-09-12,15:49:27
40.6611216,117.2772799,0,0,40068.659375,2009-09-12,15:49:30
40.66111,117.2772916,0,0,40068.6594097222,2009-09-12,15:49:33
40.661095,117.2772966,0,0,40068.6594444444,2009-09-12,15:49:36
40.6610799,117.2773016,0,0,40068.6594791667,2009-09-12,15:49:39
40.6610616,117.2773083,0,0,40068.6595138889,2009-09-12,15:49:42
40.6610466,117.2773183,0,0,40068.6595486111,2009-09-12,15:49:45
40.6610283,117.2773366,0,0,40068.6595833333,2009-09-12,15:49:48
40.6610083,117.2773533,0,0,40068.6596180556,2009-09-12,15:49:51
40.6609983,117.2773616,0,0,40068.6596527778,2009-09-12,15:49:54
40.6609783,117.277375,0,0,40068.6596875,2009-09-12,15:49:57
40.66094,117.2774149,0,0,40068.6597222222,2009-09-12,15:50:00
40.6609033,117.277445,0,0,40068.6597569444,2009-09-12,15:50:03
40.6608633,117.27748,0,0,40068.6597916667,2009-09-12,15:50:06
40.6608216,117.2775183,0,0,40068.6598263889,2009-09-12,15:50:09
40.66079,117.2775449,0,0,40068.6598611111,2009-09-12,15:50:12
40.6607666,117.2775683,0,0,40068.6598958333,2009-09-12,15:50:15
40.66072,117.2776066,0,0,40068.6599305556,2009-09-12,15:50:18
40.6606816,117.2776349,0,0,40068.6599652778,2009-09-12,15:50:21
40.6606399,117.2776566,0,0,40068.66,2009-09-12,15:50:24
40.6606033,117.2776766,0,0,40068.6600347222,2009-09-12,15:50:27
40.6605683,117.2776933,0,0,40068.6600694444,2009-09-12,15:50:30
40.6605366,117.2777033,0,0,40068.6601041667,2009-09-12,15:50:33
40.6605116,117.2777183,0,0,40068.6601388889,2009-09-12,15:50:36
40.6604916,117.2777233,0,0,40068.6601736111,2009-09-12,15:50:39
40.6604766,117.2777216,0,0,40068.6605092593,2009-09-12,15:51:08
40.6604616,117.2777366,0,0,40068.6605439815,2009-09-12,15:51:11
40.6604433,117.2777466,0,0,40068.6605787037,2009-09-12,15:51:14
40.6604216,117.2777583,0,0,40068.6606134259,2009-09-12,15:51:17
40.6604116,117.2777749,0,0,40068.6606481481,2009-09-12,15:51:20
40.660395,117.2777866,0,0,40068.6606828704,2009-09-12,15:51:23
40.6603766,117.277795,0,0,40068.6607175926,2009-09-12,15:51:26
40.6603599,117.2778133,0,0,40068.6607523148,2009-09-12,15:51:29
40.6603433,117.2778233,0,0,40068.660787037,2009-09-12,15:51:32
40.6603266,117.2778416,0,0,40068.6608217593,2009-09-12,15:51:35
40.66031,117.2778566,0,0,40068.6608564815,2009-09-12,15:51:38
40.6602949,117.2778866,0,0,40068.6608912037,2009-09-12,15:51:41
40.6602866,117.2779116,0,0,40068.6609490741,2009-09-12,15:51:46
40.6602716,117.27792,0,0,40068.6609837963,2009-09-12,15:51:49
40.6602532,117.2779449,0,0,40068.6610185185,2009-09-12,15:51:52
40.6602333,117.2779616,0,0,40068.6610532407,2009-09-12,15:51:55
40.6602166,117.2779666,0,0,40068.661087963,2009-09-12,15:51:58
40.6602066,117.2779816,0,0,40068.6611226852,2009-09-12,15:52:01
40.6601933,117.2779999,0,0,40068.6611574074,2009-09-12,15:52:04
40.6601783,117.2780149,0,0,40068.6611921296,2009-09-12,15:52:07
40.6601599,117.2780416,0,0,40068.6612268519,2009-09-12,15:52:10
40.6601383,117.2780499,0,0,40068.6612615741,2009-09-12,15:52:13
40.660115,117.2780683,0,0,40068.6612962963,2009-09-12,15:52:16
40.6600799,117.2780883,0,0,40068.6613310185,2009-09-12,15:52:19
40.6600633,117.2781083,0,0,40068.6613657407,2009-09-12,15:52:22
40.6600466,117.2781133,0,0,40068.661400463,2009-09-12,15:52:25
40.6600266,117.2781166,0,0,40068.6614351852,2009-09-12,15:52:28
40.6600233,117.2781216,0,0,40068.6614930556,2009-09-12,15:52:33
40.6600233,117.2781216,0,0,40068.6619212963,2009-09-12,15:53:10
40.6600216,117.278125,0,0,40068.6619444444,2009-09-12,15:53:12
40.6600066,117.2781549,0,0,40068.6619791667,2009-09-12,15:53:15
40.6599799,117.2781999,0,0,40068.6620138889,2009-09-12,15:53:18
40.6599666,117.2782333,0,0,40068.6620486111,2009-09-12,15:53:21
40.65996,117.2782766,0,0,40068.6620833333,2009-09-12,15:53:24
40.6599499,117.2783116,0,0,40068.6621180556,2009-09-12,15:53:27
40.6599416,117.2783449,0,0,40068.6621527778,2009-09-12,15:53:30
40.659935,117.2783783,0,0,40068.6621875,2009-09-12,15:53:33
40.6599299,117.278405,0,0,40068.6622222222,2009-09-12,15:53:36
40.6599149,117.2784383,0,0,40068.6622569444,2009-09-12,15:53:39
40.6599182,117.2784616,0,0,40068.6622916667,2009-09-12,15:53:42
40.6599066,117.2784966,0,0,40068.6623263889,2009-09-12,15:53:45
40.6598949,117.27853,0,0,40068.6623611111,2009-09-12,15:53:48
40.6598849,117.2785549,0,0,40068.6623958333,2009-09-12,15:53:51
40.6598783,117.2785866,0,0,40068.6624305556,2009-09-12,15:53:54
40.6598633,117.2786199,0,0,40068.6624652778,2009-09-12,15:53:57
40.6598482,117.2786549,0,0,40068.6625,2009-09-12,15:54:00
40.659835,117.2786916,0,0,40068.6625347222,2009-09-12,15:54:03
40.6598216,117.2787316,0,0,40068.6625694444,2009-09-12,15:54:06
40.6597999,117.2787566,0,0,40068.6626041667,2009-09-12,15:54:09
40.6597849,117.27879,0,0,40068.6626388889,2009-09-12,15:54:12
40.6597599,117.2787716,0,0,40068.6626736111,2009-09-12,15:54:15
40.6597599,117.2787716,0,0,40068.6627199074,2009-09-12,15:54:19
40.6597599,117.278775,0,0,40068.6627430556,2009-09-12,15:54:21
40.6597483,117.2788083,0,0,40068.6627777778,2009-09-12,15:54:24
40.6597366,117.2788366,0,0,40068.6628125,2009-09-12,15:54:27
40.6597183,117.2788516,0,0,40068.6628472222,2009-09-12,15:54:30
40.6597166,117.2788733,0,0,40068.6628819444,2009-09-12,15:54:33
40.6597133,117.2788916,0,0,40068.6629166667,2009-09-12,15:54:36
40.6597133,117.2788916,0,0,40068.6629282407,2009-09-12,15:54:37
40.65971,117.2788999,0,0,40068.6629513889,2009-09-12,15:54:39
40.6596999,117.2789133,0,0,40068.6629861111,2009-09-12,15:54:42
40.6596883,117.2789266,0,0,40068.6630555556,2009-09-12,15:54:48
40.6596883,117.2789266,0,0,40068.6631597222,2009-09-12,15:54:57
40.6596866,117.2789283,0,0,40068.6631828704,2009-09-12,15:54:59
40.6596733,117.2789449,0,0,40068.6632175926,2009-09-12,15:55:02
40.659665,117.2789633,0,0,40068.6632638889,2009-09-12,15:55:06
40.659655,117.2789916,0,0,40068.6632986111,2009-09-12,15:55:09
40.6596416,117.27902,0,0,40068.6633333333,2009-09-12,15:55:12
40.6596316,117.2790499,0,0,40068.6633680556,2009-09-12,15:55:15
40.659625,117.2790799,0,0,40068.6634027778,2009-09-12,15:55:18
40.6596166,117.2791066,0,0,40068.6634375,2009-09-12,15:55:21
40.6596116,117.2791383,0,0,40068.6634722222,2009-09-12,15:55:24
40.6596016,117.2791666,0,0,40068.6635069444,2009-09-12,15:55:27
40.6595983,117.2791799,0,0,40068.6635416667,2009-09-12,15:55:30
40.6595983,117.27919,0,0,40068.6635763889,2009-09-12,15:55:33
40.6595866,117.2792199,0,0,40068.6636111111,2009-09-12,15:55:36
40.6595816,117.2792516,0,0,40068.6636458333,2009-09-12,15:55:39
40.6595783,117.2792833,0,0,40068.6636805556,2009-09-12,15:55:42
40.6595733,117.2793116,0,0,40068.6637152778,2009-09-12,15:55:45
40.6595649,117.2793383,0,0,40068.66375,2009-09-12,15:55:48
40.6595566,117.279365,0,0,40068.6637847222,2009-09-12,15:55:51
40.6595499,117.2793983,0,0,40068.6638194444,2009-09-12,15:55:54
40.6595366,117.279435,0,0,40068.6638541667,2009-09-12,15:55:57
40.6595333,117.2794749,0,0,40068.6638888889,2009-09-12,15:56:00
40.6595216,117.2795116,0,0,40068.6639236111,2009-09-12,15:56:03
40.6595099,117.2795466,0,0,40068.6639583333,2009-09-12,15:56:06
40.6595049,117.2795633,0,0,40068.6639930556,2009-09-12,15:56:09
40.6595033,117.2795799,0,0,40068.6640277778,2009-09-12,15:56:12
40.6594916,117.2796033,0,0,40068.6640625,2009-09-12,15:56:15
40.6594832,117.2796199,0,0,40068.6640972222,2009-09-12,15:56:18
40.6594766,117.2796349,0,0,40068.6641319444,2009-09-12,15:56:21
40.6594783,117.2796616,0,0,40068.6641666667,2009-09-12,15:56:24
40.6594783,117.2796616,0,0,40068.664212963,2009-09-12,15:56:28
40.6594733,117.2796583,0,0,40068.6642361111,2009-09-12,15:56:30
40.6594749,117.2796983,0,0,40068.6642708333,2009-09-12,15:56:33
40.6594832,117.2797766,0,0,40068.6643055556,2009-09-12,15:56:36
40.659515,117.2798133,0,0,40068.6643287037,2009-09-12,15:56:38
40.6595299,117.2798566,0,0,40068.6643518518,2009-09-12,15:56:40
40.6595833,117.2798533,0,0,40068.664375,2009-09-12,15:56:42
40.6594416,117.2798099,0,0,40068.6644097222,2009-09-12,15:56:45
40.6593966,117.2798016,0,0,40068.664537037,2009-09-12,15:56:56
40.6593899,117.2798349,0,0,40068.6645717593,2009-09-12,15:56:59
40.659385,117.2798633,0,0,40068.6646064815,2009-09-12,15:57:02
40.6593833,117.2798799,0,0,40068.6646412037,2009-09-12,15:57:05
40.6593883,117.2798933,0,0,40068.6646759259,2009-09-12,15:57:08
40.6594016,117.2798966,0,0,40068.6647106481,2009-09-12,15:57:11
40.6594016,117.2798966,0,0,40068.6647222222,2009-09-12,15:57:12
40.6594049,117.2798933,0,0,40068.6647453704,2009-09-12,15:57:14
40.6594,117.2799116,0,0,40068.6647800926,2009-09-12,15:57:17
40.6593949,117.2799516,0,0,40068.6648148148,2009-09-12,15:57:20
40.659385,117.2799916,0,0,40068.664849537,2009-09-12,15:57:23
40.6593816,117.2800333,0,0,40068.6648842593,2009-09-12,15:57:26
40.6593799,117.2800616,0,0,40068.6651851852,2009-09-12,15:57:52
40.659375,117.2800899,0,0,40068.6652199074,2009-09-12,15:57:55
40.6593716,117.2801249,0,0,40068.6652546296,2009-09-12,15:57:58
40.6593666,117.2801549,0,0,40068.6652893518,2009-09-12,15:58:01
40.6593616,117.2801899,0,0,40068.6653240741,2009-09-12,15:58:04
40.65936,117.2802233,0,0,40068.6653587963,2009-09-12,15:58:07
40.6593616,117.2802583,0,0,40068.6653935185,2009-09-12,15:58:10
40.6593533,117.2802866,0,0,40068.6654282407,2009-09-12,15:58:13
40.6593549,117.2803216,0,0,40068.665462963,2009-09-12,15:58:16
40.65936,117.2803433,0,0,40068.6654976852,2009-09-12,15:58:19
40.65936,117.2803583,0,0,40068.6655324074,2009-09-12,15:58:22
40.6593633,117.2803749,0,0,40068.6655671296,2009-09-12,15:58:25
40.6593616,117.2803966,0,0,40068.6656018518,2009-09-12,15:58:28
40.6593582,117.2804216,0,0,40068.6656365741,2009-09-12,15:58:31
40.6593533,117.2804483,0,0,40068.6656712963,2009-09-12,15:58:34
40.6593499,117.2804783,0,0,40068.6657060185,2009-09-12,15:58:37
40.6593466,117.2805099,0,0,40068.6657407407,2009-09-12,15:58:40
40.6593432,117.2805399,0,0,40068.665775463,2009-09-12,15:58:43
40.6593432,117.2805666,0,0,40068.6658101852,2009-09-12,15:58:46
40.6593383,117.2805949,0,0,40068.6658449074,2009-09-12,15:58:49
40.6593349,117.280625,0,0,40068.6658796296,2009-09-12,15:58:52
40.65933,117.2806533,0,0,40068.6659143518,2009-09-12,15:58:55
40.6593316,117.2806699,0,0,40068.6659490741,2009-09-12,15:58:58
40.6593282,117.2807033,0,0,40068.6659837963,2009-09-12,15:59:01
40.6593233,117.2807366,0,0,40068.6660185185,2009-09-12,15:59:04
40.6593199,117.2807683,0,0,40068.6660532407,2009-09-12,15:59:07
40.6593183,117.2807766,0,0,40068.6662037037,2009-09-12,15:59:20
40.6593183,117.2807766,0,0,40068.6664699074,2009-09-12,15:59:43
40.6593166,117.2807766,0,0,40068.6664930556,2009-09-12,15:59:45
40.6593066,117.2807899,0,0,40068.6665277778,2009-09-12,15:59:48
40.659315,117.2807816,0,0,40068.6665625,2009-09-12,15:59:51
40.659315,117.2807816,0,0,40068.6668055556,2009-09-12,16:00:12
40.6593133,117.2807833,0,0,40068.6668287037,2009-09-12,16:00:14
40.6593099,117.2808,0,0,40068.6669328704,2009-09-12,16:00:23
40.6593016,117.280815,0,0,40068.6669675926,2009-09-12,16:00:26
40.6593016,117.2808399,0,0,40068.6670023148,2009-09-12,16:00:29
40.6593016,117.2808666,0,0,40068.667037037,2009-09-12,16:00:32
40.6592983,117.2808949,0,0,40068.6670717593,2009-09-12,16:00:35
40.6592916,117.28092,0,0,40068.6671064815,2009-09-12,16:00:38
40.6592882,117.2809366,0,0,40068.6671412037,2009-09-12,16:00:41
40.6592849,117.2809599,0,0,40068.6671759259,2009-09-12,16:00:44
40.6592799,117.2809833,0,0,40068.6672106481,2009-09-12,16:00:47
40.6592783,117.2810066,0,0,40068.6672453704,2009-09-12,16:00:50
40.6592783,117.2810299,0,0,40068.6672800926,2009-09-12,16:00:53
40.6592766,117.2810533,0,0,40068.6673148148,2009-09-12,16:00:56
40.6592732,117.2810749,0,0,40068.667349537,2009-09-12,16:00:59
40.6592716,117.2810966,0,0,40068.6673842593,2009-09-12,16:01:02
40.6592666,117.2811133,0,0,40068.6674189815,2009-09-12,16:01:05
40.6592633,117.2811416,0,0,40068.6674537037,2009-09-12,16:01:08
40.65926,117.281165,0,0,40068.6674884259,2009-09-12,16:01:11
40.65926,117.2811833,0,0,40068.6675231481,2009-09-12,16:01:14
40.6592566,117.2811949,0,0,40068.6675578704,2009-09-12,16:01:17
40.6592582,117.2812066,0,0,40068.6675925926,2009-09-12,16:01:20
40.6592533,117.2812166,0,0,40068.6676273148,2009-09-12,16:01:23
40.6592499,117.2812316,0,0,40068.667662037,2009-09-12,16:01:26
40.6592466,117.2812483,0,0,40068.6676967593,2009-09-12,16:01:29
40.659245,117.2812633,0,0,40068.6677314815,2009-09-12,16:01:32
40.6592433,117.2812749,0,0,40068.6677662037,2009-09-12,16:01:35
40.6592399,117.2812883,0,0,40068.6678009259,2009-09-12,16:01:38
40.6592366,117.2813033,0,0,40068.6678356482,2009-09-12,16:01:41
40.6592383,117.2813266,0,0,40068.6678819444,2009-09-12,16:01:45
40.6592383,117.2813383,0,0,40068.6679050926,2009-09-12,16:01:47
40.6592349,117.281355,0,0,40068.6679398148,2009-09-12,16:01:50
40.6592316,117.281375,0,0,40068.667974537,2009-09-12,16:01:53
40.6592249,117.2814016,0,0,40068.6680208333,2009-09-12,16:01:57
40.6592183,117.2814283,0,0,40068.6680671296,2009-09-12,16:02:01
40.6592149,117.2814466,0,0,40068.6681018519,2009-09-12,16:02:04
40.6592066,117.2814633,0,0,40068.6681365741,2009-09-12,16:02:07
40.659205,117.2814733,0,0,40068.6681597222,2009-09-12,16:02:09
40.6591983,117.2814933,0,0,40068.6682060185,2009-09-12,16:02:13
40.6591933,117.2815099,0,0,40068.6682407407,2009-09-12,16:02:16
40.6591866,117.2815266,0,0,40068.668275463,2009-09-12,16:02:19
40.6591849,117.2815466,0,0,40068.6683101852,2009-09-12,16:02:22
40.6591833,117.2815683,0,0,40068.6683449074,2009-09-12,16:02:25
40.6591783,117.2815899,0,0,40068.6683796296,2009-09-12,16:02:28
40.6591733,117.2816066,0,0,40068.6684143519,2009-09-12,16:02:31
40.6591666,117.2816233,0,0,40068.6684490741,2009-09-12,16:02:34
40.6591633,117.2816366,0,0,40068.6684837963,2009-09-12,16:02:37
40.6591616,117.2816666,0,0,40068.6685185185,2009-09-12,16:02:40
40.6591783,117.2816849,0,0,40068.6685532407,2009-09-12,16:02:43
40.6591599,117.281635,0,0,40068.668587963,2009-09-12,16:02:46
40.6591416,117.2816033,0,0,40068.6686226852,2009-09-12,16:02:49
40.6591366,117.2815416,0,0,40068.6686574074,2009-09-12,16:02:52
40.6591649,117.2815516,0,0,40068.6686921296,2009-09-12,16:02:55
40.6592783,117.2815316,0,0,40068.6687268519,2009-09-12,16:02:58
40.6593983,117.2815366,0,0,40068.66875,2009-09-12,16:03:00
40.6594249,117.2815183,0,0,40068.6687731481,2009-09-12,16:03:02
40.6594383,117.2815049,0,0,40068.6687962963,2009-09-12,16:03:04
40.6594166,117.2814816,0,0,40068.6688194444,2009-09-12,16:03:06
40.6594016,117.281425,0,0,40068.6688541667,2009-09-12,16:03:09
40.6593933,117.2813699,0,0,40068.6688888889,2009-09-12,16:03:12
40.6594216,117.2813433,0,0,40068.6689236111,2009-09-12,16:03:15
40.6594433,117.281355,0,0,40068.6689583333,2009-09-12,16:03:18
40.659455,117.2813349,0,0,40068.6689930556,2009-09-12,16:03:21
40.6594333,117.2812783,0,0,40068.6690277778,2009-09-12,16:03:24
40.6594199,117.2812216,0,0,40068.6690625,2009-09-12,16:03:27
40.6594483,117.2811833,0,0,40068.6690972222,2009-09-12,16:03:30
40.6592699,117.2816449,0,0,40068.6732638889,2009-09-12,16:09:30
40.6592366,117.281635,0,0,40068.6733217593,2009-09-12,16:09:35
40.6592316,117.2816183,0,0,40068.6733564815,2009-09-12,16:09:38
40.6592316,117.2816183,0,0,40068.6733796296,2009-09-12,16:09:40
40.6592266,117.2816133,0,0,40068.6734027778,2009-09-12,16:09:42
40.6591483,117.2815566,0,0,40068.6734375,2009-09-12,16:09:45
40.6589733,117.2819083,0,0,40068.6741087963,2009-09-12,16:10:43
40.6589999,117.2819616,0,0,40068.6741435185,2009-09-12,16:10:46
40.6590383,117.2819999,0,0,40068.6741782407,2009-09-12,16:10:49
40.6590333,117.2820166,0,0,40068.674212963,2009-09-12,16:10:52
40.6590333,117.2820416,0,0,40068.6742476852,2009-09-12,16:10:55
40.6590166,117.2820466,0,0,40068.6742824074,2009-09-12,16:10:58
40.6590033,117.2820466,0,0,40068.6743171296,2009-09-12,16:11:01
40.6589932,117.2820683,0,0,40068.6743518518,2009-09-12,16:11:04
40.6589849,117.2820949,0,0,40068.6743865741,2009-09-12,16:11:07
40.6590283,117.282125,0,0,40068.6744212963,2009-09-12,16:11:10
40.65908,117.2821766,0,0,40068.6744560185,2009-09-12,16:11:13
40.6590683,117.2821999,0,0,40068.6744907407,2009-09-12,16:11:16
40.6590566,117.282215,0,0,40068.674525463,2009-09-12,16:11:19
40.6590449,117.2822199,0,0,40068.6746296296,2009-09-12,16:11:28
40.6590449,117.2822366,0,0,40068.6755324074,2009-09-12,16:12:46
40.6590566,117.2821916,0,0,40068.6755671296,2009-09-12,16:12:49
40.6590566,117.2821916,0,0,40068.6755787037,2009-09-12,16:12:50
40.6590549,117.2821849,0,0,40068.6756018519,2009-09-12,16:12:52
40.6590333,117.2821933,0,0,40068.6756365741,2009-09-12,16:12:55
40.6589999,117.2822033,0,0,40068.6756712963,2009-09-12,16:12:58
40.6590049,117.2822849,0,0,40068.6757060185,2009-09-12,16:13:01
40.6590116,117.2823766,0,0,40068.6757407407,2009-09-12,16:13:04
40.6590149,117.2824483,0,0,40068.675775463,2009-09-12,16:13:07
40.6590199,117.2824966,0,0,40068.6758101852,2009-09-12,16:13:10
40.6590299,117.2825299,0,0,40068.6758449074,2009-09-12,16:13:13
40.6590083,117.2825016,0,0,40068.676712963,2009-09-12,16:14:28
40.6590516,117.2824499,0,0,40068.6767824074,2009-09-12,16:14:34
40.6590899,117.2823299,0,0,40068.676875,2009-09-12,16:14:42
40.6591549,117.2822466,0,0,40068.6769444444,2009-09-12,16:14:48
40.6590533,117.2820683,0,0,40068.6769791667,2009-09-12,16:14:51
40.6589216,117.2819949,0,0,40068.6770023148,2009-09-12,16:14:53
40.6588349,117.2819483,0,0,40068.677025463,2009-09-12,16:14:55
40.6587816,117.2819283,0,0,40068.6770486111,2009-09-12,16:14:57
40.6586633,117.2828449,0,0,40068.677974537,2009-09-12,16:16:17
40.6587599,117.2829666,0,0,40068.6780092593,2009-09-12,16:16:20
40.65874,117.2829816,0,0,40068.6780439815,2009-09-12,16:16:23
40.6587349,117.2830099,0,0,40068.6780787037,2009-09-12,16:16:26
40.6587383,117.2830233,0,0,40068.6781134259,2009-09-12,16:16:29
40.6586833,117.2830466,0,0,40068.6781481481,2009-09-12,16:16:32
40.6587099,117.2831466,0,0,40068.6781828704,2009-09-12,16:16:35
40.6588633,117.2833383,0,0,40068.6782175926,2009-09-12,16:16:38
40.6588566,117.2833749,0,0,40068.6782407407,2009-09-12,16:16:40
40.6588616,117.2834133,0,0,40068.678275463,2009-09-12,16:16:43
40.6588499,117.2833833,0,0,40068.6783101852,2009-09-12,16:16:46
40.6587416,117.2832399,0,0,40068.6783449074,2009-09-12,16:16:49
40.6587483,117.283155,0,0,40068.6783796296,2009-09-12,16:16:52
40.6588233,117.2831616,0,0,40068.6784143519,2009-09-12,16:16:55
40.658825,117.2832133,0,0,40068.6784606481,2009-09-12,16:16:59
40.6588149,117.2832699,0,0,40068.6784953704,2009-09-12,16:17:02
40.6587966,117.2833283,0,0,40068.6785300926,2009-09-12,16:17:05
40.6587799,117.2833699,0,0,40068.6785648148,2009-09-12,16:17:08
40.6587682,117.2833899,0,0,40068.678599537,2009-09-12,16:17:11
40.6587649,117.283435,0,0,40068.6786342593,2009-09-12,16:17:14
40.658755,117.2834799,0,0,40068.6786689815,2009-09-12,16:17:17
40.6587466,117.2835299,0,0,40068.6787037037,2009-09-12,16:17:20
40.6587349,117.283575,0,0,40068.6787384259,2009-09-12,16:17:23
40.6587166,117.2836166,0,0,40068.6787731481,2009-09-12,16:17:26
40.6587132,117.2836566,0,0,40068.6788078704,2009-09-12,16:17:29
40.6586982,117.2836816,0,0,40068.6788425926,2009-09-12,16:17:32
40.6586716,117.2836966,0,0,40068.6788773148,2009-09-12,16:17:35
40.6586716,117.2836966,0,0,40068.6788888889,2009-09-12,16:17:36
40.6586666,117.2836966,0,0,40068.678912037,2009-09-12,16:17:38
40.658645,117.2837016,0,0,40068.6789467593,2009-09-12,16:17:41
40.6586099,117.2837049,0,0,40068.6789814815,2009-09-12,16:17:44
40.6585649,117.283695,0,0,40068.6790162037,2009-09-12,16:17:47
40.6585133,117.2836349,0,0,40068.6790509259,2009-09-12,16:17:50
40.6584433,117.2835716,0,0,40068.6790856481,2009-09-12,16:17:53
40.6583566,117.283485,0,0,40068.6791203704,2009-09-12,16:17:56
40.6582883,117.2834199,0,0,40068.6791435185,2009-09-12,16:17:58
40.6582216,117.283365,0,0,40068.6791666667,2009-09-12,16:18:00
40.6581533,117.2833016,0,0,40068.6791898148,2009-09-12,16:18:02
40.6580883,117.283245,0,0,40068.679212963,2009-09-12,16:18:04
40.6580166,117.2831816,0,0,40068.6792361111,2009-09-12,16:18:06
40.657945,117.28312,0,0,40068.6792592593,2009-09-12,16:18:08
40.6578983,117.2830799,0,0,40068.6792824074,2009-09-12,16:18:10
40.6578516,117.2830366,0,0,40068.6793055556,2009-09-12,16:18:12
40.6578216,117.283015,0,0,40068.6793287037,2009-09-12,16:18:14
40.6577983,117.2829916,0,0,40068.6793518519,2009-09-12,16:18:16
40.6586266,117.2837233,0,0,40068.6794328704,2009-09-12,16:18:23
40.658685,117.2838099,0,0,40068.6794560185,2009-09-12,16:18:25
40.6586549,117.2837316,0,0,40068.6794791667,2009-09-12,16:18:27
40.658645,117.283695,0,0,40068.6795138889,2009-09-12,16:18:30
40.658645,117.283695,0,0,40068.6798032407,2009-09-12,16:18:55
40.6586366,117.283695,0,0,40068.6798263889,2009-09-12,16:18:57
40.6586466,117.2837066,0,0,40068.6798611111,2009-09-12,16:19:00
40.6586683,117.283695,0,0,40068.6798958333,2009-09-12,16:19:03
40.6587033,117.2836833,0,0,40068.6799305556,2009-09-12,16:19:06
40.65874,117.2836666,0,0,40068.6799652778,2009-09-12,16:19:09
40.6587883,117.2836683,0,0,40068.68,2009-09-12,16:19:12
40.6588116,117.2836733,0,0,40068.6800347222,2009-09-12,16:19:15
40.6587649,117.2836649,0,0,40068.6800694444,2009-09-12,16:19:18
40.6586666,117.2836116,0,0,40068.6803125,2009-09-12,16:19:39
40.6586799,117.2836166,0,0,40068.6803472222,2009-09-12,16:19:42
40.6586666,117.2836233,0,0,40068.6803819444,2009-09-12,16:19:45
40.6586266,117.28361,0,0,40068.6804166667,2009-09-12,16:19:48
40.6586366,117.2836399,0,0,40068.6804513889,2009-09-12,16:19:51
40.6586383,117.2836033,0,0,40068.6805324074,2009-09-12,16:19:58
40.658615,117.2835883,0,0,40068.6805671296,2009-09-12,16:20:01
40.6585833,117.2835499,0,0,40068.6806018518,2009-09-12,16:20:04
40.6585833,117.2835499,0,0,40068.6806134259,2009-09-12,16:20:05
40.6585783,117.2835566,0,0,40068.6806365741,2009-09-12,16:20:07
40.6586266,117.2835983,0,0,40068.6822106481,2009-09-12,16:22:23
40.6586133,117.2835616,0,0,40068.6822337963,2009-09-12,16:22:25
40.6586249,117.2835416,0,0,40068.6822685185,2009-09-12,16:22:28
40.6586349,117.2835433,0,0,40068.6823032407,2009-09-12,16:22:31
40.658645,117.2835583,0,0,40068.682337963,2009-09-12,16:22:34
40.658685,117.2835833,0,0,40068.6823726852,2009-09-12,16:22:37
40.6587383,117.2836149,0,0,40068.6824074074,2009-09-12,16:22:40
40.6587349,117.2836583,0,0,40068.6824421296,2009-09-12,16:22:43
40.6586966,117.2836833,0,0,40068.6825347222,2009-09-12,16:22:51
40.6587283,117.2836566,0,0,40068.6825694444,2009-09-12,16:22:54
40.6587583,117.2836916,0,0,40068.6826041667,2009-09-12,16:22:57
40.6587866,117.2837083,0,0,40068.6826388889,2009-09-12,16:23:00
40.658825,117.2837383,0,0,40068.6826736111,2009-09-12,16:23:03
40.6588833,117.28375,0,0,40068.6827083333,2009-09-12,16:23:06
40.6591833,117.2836749,0,0,40068.6827430556,2009-09-12,16:23:09
40.6591566,117.2836549,0,0,40068.6827662037,2009-09-12,16:23:11
40.6590999,117.2836483,0,0,40068.6827893518,2009-09-12,16:23:13
40.6591033,117.2836433,0,0,40068.6828125,2009-09-12,16:23:15
40.6591683,117.2836933,0,0,40068.6828472222,2009-09-12,16:23:18
40.6590999,117.2837083,0,0,40068.6828819444,2009-09-12,16:23:21
40.6589116,117.2836899,0,0,40068.6829166667,2009-09-12,16:23:24
40.6588899,117.2836416,0,0,40068.6829513889,2009-09-12,16:23:27
40.6589316,117.2835799,0,0,40068.6830439815,2009-09-12,16:23:35
40.6589349,117.2835666,0,0,40068.6830787037,2009-09-12,16:23:38
40.6589616,117.2835299,0,0,40068.6831134259,2009-09-12,16:23:41
40.6589999,117.2834833,0,0,40068.6831481481,2009-09-12,16:23:44
40.659065,117.2834199,0,0,40068.6831828704,2009-09-12,16:23:47
40.6590683,117.2833283,0,0,40068.6832175926,2009-09-12,16:23:50
40.6590133,117.2832516,0,0,40068.6832523148,2009-09-12,16:23:53
40.6590033,117.2831966,0,0,40068.683287037,2009-09-12,16:23:56
40.6590116,117.2831583,0,0,40068.6833217593,2009-09-12,16:23:59
40.6590333,117.2831383,0,0,40068.6833564815,2009-09-12,16:24:02
40.6590466,117.2831416,0,0,40068.6835648148,2009-09-12,16:24:20
40.6590683,117.2831066,0,0,40068.683599537,2009-09-12,16:24:23
40.6591166,117.2830733,0,0,40068.6836342593,2009-09-12,16:24:26
40.6591816,117.2830399,0,0,40068.6836689815,2009-09-12,16:24:29
40.65929,117.2829616,0,0,40068.6837037037,2009-09-12,16:24:32
40.6593533,117.2829249,0,0,40068.6837268519,2009-09-12,16:24:34
40.6594633,117.2828366,0,0,40068.68375,2009-09-12,16:24:36
40.6595833,117.2827233,0,0,40068.6837731482,2009-09-12,16:24:38
40.6615483,117.2763599,0,0,40068.6850347222,2009-09-12,16:26:27
40.6613783,117.2770566,0,0,40068.6850578704,2009-09-12,16:26:29
40.661235,117.2777983,0,0,40068.6850810185,2009-09-12,16:26:31
40.6611916,117.2782966,0,0,40068.6851041667,2009-09-12,16:26:33
40.6611299,117.2787283,0,0,40068.6851273148,2009-09-12,16:26:35
40.6609566,117.2791349,0,0,40068.685150463,2009-09-12,16:26:37
40.6607966,117.2799266,0,0,40068.6851736111,2009-09-12,16:26:39
40.66052,117.2806883,0,0,40068.6852083333,2009-09-12,16:26:42
40.6602599,117.2812366,0,0,40068.6852430556,2009-09-12,16:26:45
40.6601366,117.2815216,0,0,40068.6852777778,2009-09-12,16:26:48
40.6600066,117.2817199,0,0,40068.6853125,2009-09-12,16:26:51
40.65992,117.2818766,0,0,40068.6853472222,2009-09-12,16:26:54
40.6598699,117.28195,0,0,40068.6853819444,2009-09-12,16:26:57
40.6598299,117.2820633,0,0,40068.6854166667,2009-09-12,16:27:00
40.6598149,117.2821083,0,0,40068.6854513889,2009-09-12,16:27:03
40.6597449,117.2821766,0,0,40068.6854861111,2009-09-12,16:27:06
40.6596716,117.2822666,0,0,40068.6855324074,2009-09-12,16:27:10
40.6597399,117.2823266,0,0,40068.6855671296,2009-09-12,16:27:13
40.6597632,117.282405,0,0,40068.6856018519,2009-09-12,16:27:16
40.6598799,117.2824149,0,0,40068.6856365741,2009-09-12,16:27:19
40.659935,117.2824016,0,0,40068.6856597222,2009-09-12,16:27:21
40.6599516,117.2823949,0,0,40068.6856828704,2009-09-12,16:27:23
40.6600466,117.2823716,0,0,40068.6857175926,2009-09-12,16:27:26
40.6600566,117.28237,0,0,40068.6857523148,2009-09-12,16:27:29
40.6601249,117.2820766,0,0,40068.685787037,2009-09-12,16:27:32
40.6600283,117.2822566,0,0,40068.6858217593,2009-09-12,16:27:35
40.6600633,117.2823049,0,0,40068.6858564815,2009-09-12,16:27:38
40.6639916,117.2700216,0,0,40068.6861111111,2009-09-12,16:28:00
40.6628233,117.2776466,0,0,40068.68625,2009-09-12,16:28:12
40.6624616,117.2787433,0,0,40068.6862731481,2009-09-12,16:28:14
40.6622183,117.2795149,0,0,40068.6862962963,2009-09-12,16:28:16
40.6619082,117.2798349,0,0,40068.6863194444,2009-09-12,16:28:18
40.6617266,117.2801966,0,0,40068.6863425926,2009-09-12,16:28:20
40.6614583,117.2803416,0,0,40068.6863657407,2009-09-12,16:28:22
40.6612383,117.280485,0,0,40068.6863888889,2009-09-12,16:28:24
40.6610333,117.280535,0,0,40068.686412037,2009-09-12,16:28:26
40.660915,117.2805816,0,0,40068.6864351852,2009-09-12,16:28:28
40.6607366,117.2806849,0,0,40068.6864699074,2009-09-12,16:28:31
40.6606149,117.28078,0,0,40068.6865046296,2009-09-12,16:28:34
40.6605632,117.2808316,0,0,40068.6867939815,2009-09-12,16:28:59
40.6605632,117.2808133,0,0,40068.6868402778,2009-09-12,16:29:03
40.6605632,117.2808133,0,0,40068.6868518519,2009-09-12,16:29:04
40.6605549,117.2808083,0,0,40068.686875,2009-09-12,16:29:06
40.6606583,117.2805166,0,0,40068.6869212963,2009-09-12,16:29:10
40.6606399,117.2805416,0,0,40068.6869444444,2009-09-12,16:29:12
40.6606616,117.2805666,0,0,40068.6869791667,2009-09-12,16:29:15
40.6606433,117.2805833,0,0,40068.6870833333,2009-09-12,16:29:24
40.6606416,117.2805599,0,0,40068.6871180556,2009-09-12,16:29:27
40.6606233,117.2805883,0,0,40068.6872453704,2009-09-12,16:29:38
40.6606299,117.2805783,0,0,40068.6872800926,2009-09-12,16:29:41
40.6606299,117.2805783,0,0,40068.6875115741,2009-09-12,16:30:01
40.6606299,117.2805783,0,0,40068.6875347222,2009-09-12,16:30:03
40.6606366,117.2805583,0,0,40068.6875694444,2009-09-12,16:30:06
40.6606332,117.2805416,0,0,40068.6876041667,2009-09-12,16:30:09
40.6606182,117.280535,0,0,40068.6876388889,2009-09-12,16:30:12
40.6606033,117.2805249,0,0,40068.6876736111,2009-09-12,16:30:15
40.6605566,117.2805466,0,0,40068.6877430556,2009-09-12,16:30:21
40.6605116,117.2805683,0,0,40068.6877893518,2009-09-12,16:30:25
40.6604816,117.2805999,0,0,40068.6878240741,2009-09-12,16:30:28
40.65908,117.2821499,0,0,40068.6878587963,2009-09-12,16:30:31
40.6590699,117.2821316,0,0,40068.6878935185,2009-09-12,16:30:34
40.659065,117.2821149,0,0,40068.6879282407,2009-09-12,16:30:37
40.6590666,117.2820816,0,0,40068.687962963,2009-09-12,16:30:40
40.6590716,117.2820349,0,0,40068.6879976852,2009-09-12,16:30:43
40.6590716,117.2820016,0,0,40068.6880324074,2009-09-12,16:30:46
40.6590733,117.2819666,0,0,40068.6880671296,2009-09-12,16:30:49
40.6590716,117.2819316,0,0,40068.6881018518,2009-09-12,16:30:52
40.6590783,117.2819066,0,0,40068.6881365741,2009-09-12,16:30:55
40.6590783,117.2819066,0,0,40068.6881828704,2009-09-12,16:30:59
40.6590866,117.2819,0,0,40068.6882060185,2009-09-12,16:31:01
40.6590899,117.2818733,0,0,40068.6882407407,2009-09-12,16:31:04
40.6590966,117.2818616,0,0,40068.6882986111,2009-09-12,16:31:09
40.6590833,117.2818416,0,0,40068.6883333333,2009-09-12,16:31:12
40.6591066,117.2817933,0,0,40068.6883680556,2009-09-12,16:31:15
40.6591566,117.281725,0,0,40068.6884027778,2009-09-12,16:31:18
40.6591699,117.2816983,0,0,40068.6884259259,2009-09-12,16:31:20
40.6591866,117.2816749,0,0,40068.6884837963,2009-09-12,16:31:25
40.6591583,117.2816,0,0,40068.6885185185,2009-09-12,16:31:28
40.6591332,117.2815066,0,0,40068.6885416667,2009-09-12,16:31:30
40.6591233,117.2814299,0,0,40068.6885648148,2009-09-12,16:31:32
40.6591066,117.2813866,0,0,40068.688587963,2009-09-12,16:31:34
40.6590482,117.2813599,0,0,40068.6886111111,2009-09-12,16:31:36
40.6589666,117.2812649,0,0,40068.6886342593,2009-09-12,16:31:38
40.6588683,117.2811783,0,0,40068.6886574074,2009-09-12,16:31:40
40.6587516,117.28106,0,0,40068.6886805556,2009-09-12,16:31:42
40.6586899,117.28099,0,0,40068.6887037037,2009-09-12,16:31:44
40.6585732,117.2810399,0,0,40068.6887268518,2009-09-12,16:31:46
40.658435,117.2808366,0,0,40068.68875,2009-09-12,16:31:48
40.65828,117.2808099,0,0,40068.6887731481,2009-09-12,16:31:50
40.6581716,117.2807699,0,0,40068.6887962963,2009-09-12,16:31:52
40.65814,117.2805566,0,0,40068.6888194444,2009-09-12,16:31:54
40.6581283,117.2803633,0,0,40068.6888425926,2009-09-12,16:31:56
40.6580483,117.2803933,0,0,40068.6888657407,2009-09-12,16:31:58
40.6579616,117.2805933,0,0,40068.6888888889,2009-09-12,16:32:00
40.6579216,117.2805633,0,0,40068.688912037,2009-09-12,16:32:02
40.6579383,117.2803283,0,0,40068.6889351852,2009-09-12,16:32:04
40.65786,117.2803299,0,0,40068.6889583333,2009-09-12,16:32:06
40.6578249,117.2802666,0,0,40068.6889814815,2009-09-12,16:32:08
40.6577266,117.2804349,0,0,40068.6890046296,2009-09-12,16:32:10
40.65769,117.2803616,0,0,40068.6890277778,2009-09-12,16:32:12
40.657775,117.2800716,0,0,40068.6890509259,2009-09-12,16:32:14
40.657915,117.27961,0,0,40068.6891087963,2009-09-12,16:32:19
40.6579016,117.2795666,0,0,40068.6891319444,2009-09-12,16:32:21
40.6578616,117.2800733,0,0,40068.689224537,2009-09-12,16:32:29
40.658085,117.2796283,0,0,40068.6892592593,2009-09-12,16:32:32
40.6581932,117.2796716,0,0,40068.6894444444,2009-09-12,16:32:48
40.6584133,117.2794149,0,0,40068.6894675926,2009-09-12,16:32:50
40.6580433,117.279245,0,0,40068.6896527778,2009-09-12,16:33:06
40.6578432,117.2790983,0,0,40068.6896875,2009-09-12,16:33:09
40.6582583,117.2788333,0,0,40068.6897222222,2009-09-12,16:33:12
40.6590266,117.2779299,0,0,40068.6897685185,2009-09-12,16:33:16
40.6589633,117.2780199,0,0,40068.6897916667,2009-09-12,16:33:18
40.6589166,117.278125,0,0,40068.6898148148,2009-09-12,16:33:20
40.6591966,117.2781499,0,0,40068.689837963,2009-09-12,16:33:22
40.6594883,117.277675,0,0,40068.6898611111,2009-09-12,16:33:24
40.6597899,117.2776649,0,0,40068.6898842593,2009-09-12,16:33:26
40.6596966,117.2778283,0,0,40068.6899074074,2009-09-12,16:33:28
40.6598316,117.2780116,0,0,40068.6899305556,2009-09-12,16:33:30
40.6602449,117.2783716,0,0,40068.6899537037,2009-09-12,16:33:32
40.6604666,117.2795566,0,0,40068.6899768518,2009-09-12,16:33:34
40.6604899,117.2803066,0,0,40068.69,2009-09-12,16:33:36
40.6602216,117.2806083,0,0,40068.6900231481,2009-09-12,16:33:38
40.660355,117.2807883,0,0,40068.6900462963,2009-09-12,16:33:40
40.6604066,117.2808866,0,0,40068.6900694444,2009-09-12,16:33:42
40.6607466,117.2809716,0,0,40068.6900925926,2009-09-12,16:33:44
40.6608083,117.2810283,0,0,40068.6901157407,2009-09-12,16:33:46
40.6608883,117.2810783,0,0,40068.6901388889,2009-09-12,16:33:48
40.6609666,117.2811133,0,0,40068.690162037,2009-09-12,16:33:50
40.6610382,117.2811399,0,0,40068.6901851852,2009-09-12,16:33:52
40.6605049,117.2809266,0,0,40068.6902083333,2009-09-12,16:33:54
40.6600582,117.2808599,0,0,40068.6902314815,2009-09-12,16:33:56
40.65971,117.2809883,0,0,40068.6902662037,2009-09-12,16:33:59
40.6595049,117.2811033,0,0,40068.6903009259,2009-09-12,16:34:02
40.6594483,117.2811166,0,0,40068.6903356481,2009-09-12,16:34:05
40.6593466,117.2811799,0,0,40068.6903703704,2009-09-12,16:34:08
40.6592716,117.2812366,0,0,40068.6904050926,2009-09-12,16:34:11
40.6592116,117.2812716,0,0,40068.6904398148,2009-09-12,16:34:14
40.6591616,117.2813099,0,0,40068.690474537,2009-09-12,16:34:17
40.6591266,117.2813216,0,0,40068.6905787037,2009-09-12,16:34:26
40.6591399,117.2812966,0,0,40068.6906134259,2009-09-12,16:34:29
40.6591416,117.2812783,0,0,40068.6906481481,2009-09-12,16:34:32
40.6591416,117.2812599,0,0,40068.6906828704,2009-09-12,16:34:35
40.6593333,117.2810499,0,0,40068.6907175926,2009-09-12,16:34:38
40.6599566,117.2803999,0,0,40068.6907523148,2009-09-12,16:34:41
40.6607666,117.2795866,0,0,40068.6907986111,2009-09-12,16:34:45
40.6608333,117.2795799,0,0,40068.6908217593,2009-09-12,16:34:47
40.6607633,117.2796883,0,0,40068.6908449074,2009-09-12,16:34:49
40.6607633,117.2796233,0,0,40068.6908680556,2009-09-12,16:34:51
40.6607083,117.2796899,0,0,40068.6908912037,2009-09-12,16:34:53
40.6606583,117.2797466,0,0,40068.6909143519,2009-09-12,16:34:55
40.6605983,117.2798283,0,0,40068.6909375,2009-09-12,16:34:57
40.6603666,117.280065,0,0,40068.6909606481,2009-09-12,16:34:59
40.6600633,117.2803333,0,0,40068.6909953704,2009-09-12,16:35:02
40.6598999,117.2804699,0,0,40068.6910185185,2009-09-12,16:35:04
40.6597583,117.2805799,0,0,40068.6910416667,2009-09-12,16:35:06
40.6596416,117.2806766,0,0,40068.6910648148,2009-09-12,16:35:08
40.6595433,117.2807516,0,0,40068.691087963,2009-09-12,16:35:10
40.6594199,117.2808616,0,0,40068.6911226852,2009-09-12,16:35:13
40.6593282,117.2809333,0,0,40068.6911574074,2009-09-12,16:35:16
40.65926,117.2809733,0,0,40068.6911921296,2009-09-12,16:35:19
40.6592166,117.2809999,0,0,40068.6912268519,2009-09-12,16:35:22
40.6591916,117.2810116,0,0,40068.6913657407,2009-09-12,16:35:34
40.6592399,117.280955,0,0,40068.6913888889,2009-09-12,16:35:36
40.6593349,117.2808549,0,0,40068.691412037,2009-09-12,16:35:38
40.6594666,117.2806933,0,0,40068.6914351852,2009-09-12,16:35:40
40.6596149,117.2805366,0,0,40068.6914583333,2009-09-12,16:35:42
40.6597699,117.2803783,0,0,40068.6914814815,2009-09-12,16:35:44
40.6599233,117.2802233,0,0,40068.6915046296,2009-09-12,16:35:46
40.6600533,117.2801049,0,0,40068.6915277778,2009-09-12,16:35:48
40.66017,117.2800133,0,0,40068.6915509259,2009-09-12,16:35:50
40.66027,117.2799299,0,0,40068.6915740741,2009-09-12,16:35:52
40.6603716,117.2798333,0,0,40068.6915972222,2009-09-12,16:35:54
40.6605116,117.2796716,0,0,40068.6916203704,2009-09-12,16:35:56
40.660565,117.2796316,0,0,40068.6916435185,2009-09-12,16:35:58
40.6604899,117.2797133,0,0,40068.6916666667,2009-09-12,16:36:00
40.6603349,117.2798799,0,0,40068.6916898148,2009-09-12,16:36:02
40.6601483,117.2800666,0,0,40068.691724537,2009-09-12,16:36:05
40.6599216,117.2802066,0,0,40068.6917592593,2009-09-12,16:36:08
40.6597233,117.2802816,0,0,40068.6917824074,2009-09-12,16:36:10
40.6595066,117.2804399,0,0,40068.6918055556,2009-09-12,16:36:12
40.6594216,117.2805083,0,0,40068.6918287037,2009-09-12,16:36:14
40.659315,117.280535,0,0,40068.6918634259,2009-09-12,16:36:17
40.6592833,117.2805649,0,0,40068.6918981481,2009-09-12,16:36:20
40.6592566,117.2805716,0,0,40068.6919328704,2009-09-12,16:36:23
40.6592699,117.2805933,0,0,40068.6922106481,2009-09-12,16:36:47
40.6592699,117.2805933,0,0,40068.6927893519,2009-09-12,16:37:37
40.6592716,117.28059,0,0,40068.6928125,2009-09-12,16:37:39
40.6592349,117.2805099,0,0,40068.6928587963,2009-09-12,16:37:43
40.65933,117.2805966,0,0,40068.6929050926,2009-09-12,16:37:47
40.6593216,117.2805533,0,0,40068.6929398148,2009-09-12,16:37:50
40.6593199,117.2805166,0,0,40068.692974537,2009-09-12,16:37:53
40.6593249,117.2804133,0,0,40068.6930092593,2009-09-12,16:37:56
40.6593366,117.2803183,0,0,40068.6930324074,2009-09-12,16:37:58
40.6593483,117.2802066,0,0,40068.6930555556,2009-09-12,16:38:00
40.6593633,117.2801033,0,0,40068.6930787037,2009-09-12,16:38:02
40.6593766,117.2799999,0,0,40068.6931018519,2009-09-12,16:38:04
40.6593933,117.2799199,0,0,40068.693125,2009-09-12,16:38:06
40.6593983,117.2798966,0,0,40068.6931481481,2009-09-12,16:38:08
40.6594399,117.2799049,0,0,40068.6932060185,2009-09-12,16:38:13
40.6593966,117.2798616,0,0,40068.6932407407,2009-09-12,16:38:16
40.659385,117.2798449,0,0,40068.693275463,2009-09-12,16:38:19
40.6593633,117.2797899,0,0,40068.6933101852,2009-09-12,16:38:22
40.6593333,117.2797533,0,0,40068.6933449074,2009-09-12,16:38:25
40.6593383,117.2797249,0,0,40068.6933796296,2009-09-12,16:38:28
40.6593649,117.2796833,0,0,40068.6934143519,2009-09-12,16:38:31
40.6593466,117.2796266,0,0,40068.6934490741,2009-09-12,16:38:34
40.6593183,117.2795883,0,0,40068.6934837963,2009-09-12,16:38:37
40.6592999,117.2795683,0,0,40068.6935185185,2009-09-12,16:38:40
40.6593466,117.2795499,0,0,40068.6935532407,2009-09-12,16:38:43
40.6593949,117.2795349,0,0,40068.693587963,2009-09-12,16:38:46
40.65968,117.2795799,0,0,40068.6936226852,2009-09-12,16:38:49
40.6596483,117.2795583,0,0,40068.6936458333,2009-09-12,16:38:51
40.6605249,117.2798533,0,0,40068.6936689815,2009-09-12,16:38:53
40.6601683,117.279715,0,0,40068.6936921296,2009-09-12,16:38:55
40.660145,117.2796933,0,0,40068.6937268519,2009-09-12,16:38:58
40.6601016,117.2796733,0,0,40068.69375,2009-09-12,16:39:00
40.6609816,117.2797066,0,0,40068.6938078704,2009-09-12,16:39:05
40.6605149,117.2795866,0,0,40068.6938310185,2009-09-12,16:39:07
40.6605599,117.2794099,0,0,40068.6938773148,2009-09-12,16:39:11
40.66031,117.2795116,0,0,40068.693900463,2009-09-12,16:39:13
40.6644899,117.2791516,0,0,40068.6939467593,2009-09-12,16:39:17
40.6625499,117.2795933,0,0,40068.6940625,2009-09-12,16:39:27
40.6615133,117.2794566,0,0,40068.6940856481,2009-09-12,16:39:29
40.6607032,117.2795283,0,0,40068.6941087963,2009-09-12,16:39:31
40.6596899,117.2794083,0,0,40068.694224537,2009-09-12,16:39:41
40.6595116,117.2793516,0,0,40068.6942476852,2009-09-12,16:39:43
40.6594049,117.2792966,0,0,40068.6942708333,2009-09-12,16:39:45
40.6593282,117.2792466,0,0,40068.6943055556,2009-09-12,16:39:48
40.6593266,117.2792016,0,0,40068.6943402778,2009-09-12,16:39:51
40.6593416,117.27919,0,0,40068.694375,2009-09-12,16:39:54
40.6593166,117.2791349,0,0,40068.6944328704,2009-09-12,16:39:59
40.6592633,117.2791316,0,0,40068.6944675926,2009-09-12,16:40:02
40.6592366,117.2791233,0,0,40068.6945023148,2009-09-12,16:40:05
40.6592483,117.2790816,0,0,40068.694537037,2009-09-12,16:40:08
40.6592566,117.2790716,0,0,40068.6945717593,2009-09-12,16:40:11
40.6592666,117.2790316,0,0,40068.6946064815,2009-09-12,16:40:14
40.6592649,117.2790216,0,0,40068.6946412037,2009-09-12,16:40:17
40.6592649,117.2790216,0,0,40068.6946527778,2009-09-12,16:40:18
40.6592683,117.2790149,0,0,40068.6946759259,2009-09-12,16:40:20
40.65929,117.2789866,0,0,40068.6947106481,2009-09-12,16:40:23
40.6592983,117.2789683,0,0,40068.6947453704,2009-09-12,16:40:26
40.6592966,117.2789399,0,0,40068.6947800926,2009-09-12,16:40:29
40.6593099,117.2789133,0,0,40068.6948148148,2009-09-12,16:40:32
40.659345,117.2788616,0,0,40068.694849537,2009-09-12,16:40:35
40.6593833,117.2788216,0,0,40068.6948842593,2009-09-12,16:40:38
40.6593866,117.2788116,0,0,40068.6949189815,2009-09-12,16:40:41
40.659415,117.2787733,0,0,40068.6949537037,2009-09-12,16:40:44
40.6594366,117.2787516,0,0,40068.6949884259,2009-09-12,16:40:47
40.6594666,117.2787349,0,0,40068.6950231481,2009-09-12,16:40:50
40.6595066,117.2787299,0,0,40068.6950578704,2009-09-12,16:40:53
40.65954,117.2787033,0,0,40068.6950925926,2009-09-12,16:40:56
40.65957,117.2786966,0,0,40068.6951273148,2009-09-12,16:40:59
40.6595599,117.2786666,0,0,40068.695162037,2009-09-12,16:41:02
40.6595899,117.2787066,0,0,40068.6951967593,2009-09-12,16:41:05
40.659595,117.2786816,0,0,40068.6952314815,2009-09-12,16:41:08
40.659595,117.2786816,0,0,40068.6952430556,2009-09-12,16:41:09
40.6595966,117.2786733,0,0,40068.6952662037,2009-09-12,16:41:11
40.6596749,117.2786016,0,0,40068.6953009259,2009-09-12,16:41:14
40.6597766,117.2785166,0,0,40068.6953356481,2009-09-12,16:41:17
40.6597833,117.27844,0,0,40068.6953703704,2009-09-12,16:41:20
40.6597849,117.2783533,0,0,40068.6954050926,2009-09-12,16:41:23
40.6597849,117.2783533,0,0,40068.6954166667,2009-09-12,16:41:24
40.6597816,117.2783449,0,0,40068.6954398148,2009-09-12,16:41:26
40.6597599,117.2783833,0,0,40068.695474537,2009-09-12,16:41:29
40.6597366,117.2783733,0,0,40068.6955092593,2009-09-12,16:41:32
40.6597433,117.2783616,0,0,40068.6955439815,2009-09-12,16:41:35
40.6597549,117.2783299,0,0,40068.6955787037,2009-09-12,16:41:38
40.6597716,117.2782966,0,0,40068.6956134259,2009-09-12,16:41:41
40.659795,117.2782599,0,0,40068.6956481481,2009-09-12,16:41:44
40.6598183,117.2782266,0,0,40068.6956828704,2009-09-12,16:41:47
40.6598549,117.2782033,0,0,40068.6957175926,2009-09-12,16:41:50
40.6598699,117.2781716,0,0,40068.6957523148,2009-09-12,16:41:53
40.6598933,117.2781649,0,0,40068.6958101852,2009-09-12,16:41:58
40.6599166,117.2781466,0,0,40068.6958449074,2009-09-12,16:42:01
40.6599499,117.2781033,0,0,40068.6958796296,2009-09-12,16:42:04
40.6599666,117.2780566,0,0,40068.6959143518,2009-09-12,16:42:07
40.6599999,117.2780316,0,0,40068.6959490741,2009-09-12,16:42:10
40.6600116,117.2780166,0,0,40068.6960300926,2009-09-12,16:42:17
40.66003,117.2779999,0,0,40068.6960648148,2009-09-12,16:42:20
40.66003,117.2779999,0,0,40068.6960763889,2009-09-12,16:42:21
40.6600349,117.2779949,0,0,40068.696099537,2009-09-12,16:42:23
40.660045,117.2779799,0,0,40068.6961458333,2009-09-12,16:42:27
40.66006,117.2779333,0,0,40068.6961805556,2009-09-12,16:42:30
40.6600716,117.2779099,0,0,40068.6962152778,2009-09-12,16:42:33
40.6600799,117.2778733,0,0,40068.69625,2009-09-12,16:42:36
40.6600799,117.2778733,0,0,40068.6963657407,2009-09-12,16:42:46
40.6600883,117.2778766,0,0,40068.6963888889,2009-09-12,16:42:48
40.6601016,117.2778716,0,0,40068.6964236111,2009-09-12,16:42:51
40.6601016,117.2778716,0,0,40068.6964351852,2009-09-12,16:42:52
40.6601066,117.2778699,0,0,40068.6964583333,2009-09-12,16:42:54
40.6601166,117.2778416,0,0,40068.6964930556,2009-09-12,16:42:57
40.6601266,117.2778233,0,0,40068.6965277778,2009-09-12,16:43:00
40.6601433,117.2778133,0,0,40068.6965625,2009-09-12,16:43:03
40.6601583,117.2777966,0,0,40068.6965972222,2009-09-12,16:43:06
40.6601583,117.2777966,0,0,40068.6966319444,2009-09-12,16:43:09
40.6601666,117.2777966,0,0,40068.6966550926,2009-09-12,16:43:11
40.6601783,117.2777999,0,0,40068.6966898148,2009-09-12,16:43:14
40.6601883,117.2777883,0,0,40068.696724537,2009-09-12,16:43:17
40.6601883,117.2777883,0,0,40068.6967361111,2009-09-12,16:43:18
40.6601966,117.2777833,0,0,40068.6967592593,2009-09-12,16:43:20
40.6602333,117.2777866,0,0,40068.6968634259,2009-09-12,16:43:29
40.66024,117.2777733,0,0,40068.6968981481,2009-09-12,16:43:32
40.6602433,117.2777566,0,0,40068.6969328704,2009-09-12,16:43:35
40.6602416,117.2777383,0,0,40068.6969675926,2009-09-12,16:43:38
40.6602733,117.2777299,0,0,40068.6970138889,2009-09-12,16:43:42
40.6602916,117.2776983,0,0,40068.6970486111,2009-09-12,16:43:45
40.6603199,117.2776733,0,0,40068.6970833333,2009-09-12,16:43:48
40.6603199,117.2776733,0,0,40068.6971064815,2009-09-12,16:43:50
40.6603216,117.2776799,0,0,40068.6971296296,2009-09-12,16:43:52
40.6603583,117.277725,0,0,40068.6971759259,2009-09-12,16:43:56
40.6603983,117.2777366,0,0,40068.6972106481,2009-09-12,16:43:59
40.6604183,117.2777066,0,0,40068.6972800926,2009-09-12,16:44:05
40.6604183,117.2777066,0,0,40068.6973148148,2009-09-12,16:44:08
40.6604166,117.2777083,0,0,40068.697337963,2009-09-12,16:44:10
40.6604016,117.2776966,0,0,40068.6973726852,2009-09-12,16:44:13
40.6603783,117.2776849,0,0,40068.6974074074,2009-09-12,16:44:16
40.6603599,117.2776833,0,0,40068.6974421296,2009-09-12,16:44:19
40.6603466,117.2777016,0,0,40068.6974768518,2009-09-12,16:44:22
40.6603883,117.2776716,0,0,40068.6975115741,2009-09-12,16:44:25
40.6603983,117.2776699,0,0,40068.6975462963,2009-09-12,16:44:28
40.6604116,117.2776666,0,0,40068.6976041667,2009-09-12,16:44:33
40.6604316,117.2776616,0,0,40068.697650463,2009-09-12,16:44:37
40.66044,117.2776716,0,0,40068.6976851852,2009-09-12,16:44:40
40.6604833,117.2776849,0,0,40068.6977199074,2009-09-12,16:44:43
40.660495,117.2777183,0,0,40068.6977546296,2009-09-12,16:44:46
40.66051,117.2777466,0,0,40068.6977893518,2009-09-12,16:44:49
40.6605316,117.27778,0,0,40068.6978240741,2009-09-12,16:44:52
40.6605466,117.2777649,0,0,40068.6978587963,2009-09-12,16:44:55
40.6605833,117.2777316,0,0,40068.6978935185,2009-09-12,16:44:58
40.66062,117.2777116,0,0,40068.6979282407,2009-09-12,16:45:01
40.6606316,117.2777016,0,0,40068.697974537,2009-09-12,16:45:05
40.6606516,117.277745,0,0,40068.6980092593,2009-09-12,16:45:08
40.6607016,117.2777683,0,0,40068.6980439815,2009-09-12,16:45:11
40.6607316,117.27776,0,0,40068.6980787037,2009-09-12,16:45:14
40.6607549,117.2777583,0,0,40068.6981134259,2009-09-12,16:45:17
40.6607966,117.2777733,0,0,40068.6981481481,2009-09-12,16:45:20
40.6608383,117.2777999,0,0,40068.6981828704,2009-09-12,16:45:23
40.6608566,117.277815,0,0,40068.6982175926,2009-09-12,16:45:26
40.6608899,117.2778416,0,0,40068.6982523148,2009-09-12,16:45:29
40.6609416,117.2778616,0,0,40068.698287037,2009-09-12,16:45:32
40.6608633,117.2778416,0,0,40068.6983217593,2009-09-12,16:45:35
40.6607966,117.27776,0,0,40068.6983564815,2009-09-12,16:45:38
40.66072,117.2777183,0,0,40068.6983912037,2009-09-12,16:45:41
40.6606466,117.2776866,0,0,40068.6984259259,2009-09-12,16:45:44
40.6605983,117.2776416,0,0,40068.6984606481,2009-09-12,16:45:47
40.6605833,117.2776349,0,0,40068.6984953704,2009-09-12,16:45:50
40.6605583,117.2776299,0,0,40068.6985300926,2009-09-12,16:45:53
40.6605416,117.2776233,0,0,40068.6985648148,2009-09-12,16:45:56
40.6605316,117.27762,0,0,40068.6990509259,2009-09-12,16:46:38
40.6605449,117.2776099,0,0,40068.6990856482,2009-09-12,16:46:41
40.6605583,117.2775999,0,0,40068.6991203704,2009-09-12,16:46:44
40.6605533,117.2775983,0,0,40068.6991550926,2009-09-12,16:46:47
40.6605533,117.2775983,0,0,40068.6991666667,2009-09-12,16:46:48
40.6605549,117.2776016,0,0,40068.6991898148,2009-09-12,16:46:50
40.6605716,117.2775733,0,0,40068.699224537,2009-09-12,16:46:53
40.6605716,117.2775733,0,0,40068.6992361111,2009-09-12,16:46:54
40.6605749,117.2775666,0,0,40068.6992592593,2009-09-12,16:46:56
40.6605783,117.2775516,0,0,40068.6992939815,2009-09-12,16:46:59
40.6605949,117.2775133,0,0,40068.6993287037,2009-09-12,16:47:02
40.6605883,117.2774866,0,0,40068.6993634259,2009-09-12,16:47:05
40.6606016,117.2774966,0,0,40068.6993981482,2009-09-12,16:47:08
40.6606033,117.2774749,0,0,40068.6994328704,2009-09-12,16:47:11
40.6606166,117.2774783,0,0,40068.6994675926,2009-09-12,16:47:14
40.6606283,117.2774549,0,0,40068.6995023148,2009-09-12,16:47:17
40.6606366,117.2774216,0,0,40068.699537037,2009-09-12,16:47:20
40.6606533,117.2773999,0,0,40068.6995717593,2009-09-12,16:47:23
40.6606716,117.2773783,0,0,40068.6996064815,2009-09-12,16:47:26
40.6607116,117.2773866,0,0,40068.6996527778,2009-09-12,16:47:30
40.6607116,117.2773866,0,0,40068.6996643519,2009-09-12,16:47:31
40.6607133,117.2773883,0,0,40068.6996875,2009-09-12,16:47:33
40.6607133,117.2773716,0,0,40068.6997222222,2009-09-12,16:47:36
40.6607233,117.2773366,0,0,40068.6997569444,2009-09-12,16:47:39
40.6607866,117.2772866,0,0,40068.699837963,2009-09-12,16:47:46
40.6607883,117.2772633,0,0,40068.6998726852,2009-09-12,16:47:49
40.6607916,117.2772566,0,0,40068.6999074074,2009-09-12,16:47:52
40.6607933,117.2772499,0,0,40068.6999421296,2009-09-12,16:47:55
40.6607866,117.2772499,0,0,40068.6999768519,2009-09-12,16:47:58
40.6607866,117.2772499,0,0,40068.6999884259,2009-09-12,16:47:59
40.6607916,117.2772416,0,0,40068.7000115741,2009-09-12,16:48:01
40.6608,117.2772149,0,0,40068.7000462963,2009-09-12,16:48:04
40.6608,117.2772149,0,0,40068.7000578704,2009-09-12,16:48:05
40.6607933,117.2772066,0,0,40068.7000810185,2009-09-12,16:48:07
40.6608066,117.2771733,0,0,40068.7001157407,2009-09-12,16:48:10
40.6608066,117.2771583,0,0,40068.700150463,2009-09-12,16:48:13
40.6608166,117.2771533,0,0,40068.7001851852,2009-09-12,16:48:16
40.6608249,117.2771383,0,0,40068.7002199074,2009-09-12,16:48:19
40.6608583,117.27708,0,0,40068.7002546296,2009-09-12,16:48:22
40.6608733,117.2770599,0,0,40068.7002893519,2009-09-12,16:48:25
40.6608683,117.2770866,0,0,40068.7003240741,2009-09-12,16:48:28
40.6608949,117.2770533,0,0,40068.7003587963,2009-09-12,16:48:31
40.6609083,117.2770149,0,0,40068.7003935185,2009-09-12,16:48:34
40.6609083,117.2770149,0,0,40068.7004050926,2009-09-12,16:48:35
40.6609033,117.2770199,0,0,40068.7004282407,2009-09-12,16:48:37
40.6609066,117.2769933,0,0,40068.700462963,2009-09-12,16:48:40
40.6609216,117.2770016,0,0,40068.7004976852,2009-09-12,16:48:43
40.6609316,117.2769849,0,0,40068.7005324074,2009-09-12,16:48:46
40.6609249,117.2770033,0,0,40068.7005671296,2009-09-12,16:48:49
40.6609449,117.2769516,0,0,40068.7006018519,2009-09-12,16:48:52
40.6609749,117.2769166,0,0,40068.7006365741,2009-09-12,16:48:55
40.6609599,117.2769133,0,0,40068.7006712963,2009-09-12,16:48:58
40.6609533,117.2769166,0,0,40068.7007060185,2009-09-12,16:49:01
40.6609533,117.2769166,0,0,40068.7007175926,2009-09-12,16:49:02
40.6609616,117.2769133,0,0,40068.7007407407,2009-09-12,16:49:04
40.660955,117.2768466,0,0,40068.700775463,2009-09-12,16:49:07
40.6609433,117.2768383,0,0,40068.7008333333,2009-09-12,16:49:12
40.6609633,117.2768249,0,0,40068.7008680556,2009-09-12,16:49:15
40.6609366,117.27682,0,0,40068.7009143519,2009-09-12,16:49:19
40.6609333,117.276765,0,0,40068.7009490741,2009-09-12,16:49:22
40.6609516,117.2766816,0,0,40068.7009837963,2009-09-12,16:49:25
40.6609783,117.2766466,0,0,40068.7010185185,2009-09-12,16:49:28
40.6609799,117.2766366,0,0,40068.701087963,2009-09-12,16:49:34
40.6609916,117.2766349,0,0,40068.7011226852,2009-09-12,16:49:37
40.6610016,117.2766499,0,0,40068.7011574074,2009-09-12,16:49:40
40.6610199,117.2766116,0,0,40068.7011921296,2009-09-12,16:49:43
40.6610266,117.2765666,0,0,40068.7012268519,2009-09-12,16:49:46
40.6610783,117.2766283,0,0,40068.7012615741,2009-09-12,16:49:49
40.6611166,117.2767183,0,0,40068.7012962963,2009-09-12,16:49:52
40.6611383,117.2767116,0,0,40068.7013425926,2009-09-12,16:49:56
40.6611383,117.2767116,0,0,40068.7013541667,2009-09-12,16:49:57
40.6611349,117.2767183,0,0,40068.7013773148,2009-09-12,16:49:59
40.6611533,117.2766766,0,0,40068.7014236111,2009-09-12,16:50:03
40.6611299,117.2767183,0,0,40068.7014583333,2009-09-12,16:50:06
40.66114,117.2767083,0,0,40068.7014930556,2009-09-12,16:50:09
40.6611683,117.2766866,0,0,40068.7015509259,2009-09-12,16:50:14
40.6611533,117.2767199,0,0,40068.7015856481,2009-09-12,16:50:17
40.6611533,117.2767199,0,0,40068.7016435185,2009-09-12,16:50:22
40.6611483,117.2767249,0,0,40068.7016666667,2009-09-12,16:50:24
40.6611583,117.2767116,0,0,40068.7017013889,2009-09-12,16:50:27
40.6611782,117.2766666,0,0,40068.7017361111,2009-09-12,16:50:30
40.6611899,117.2766516,0,0,40068.7017708333,2009-09-12,16:50:33
40.6611699,117.2766783,0,0,40068.7018055556,2009-09-12,16:50:36
40.6611349,117.2767766,0,0,40068.7018518519,2009-09-12,16:50:40
40.6611349,117.2767766,0,0,40068.7019212963,2009-09-12,16:50:46
40.6611316,117.2767733,0,0,40068.7019444444,2009-09-12,16:50:48
40.6611449,117.2767349,0,0,40068.7019791667,2009-09-12,16:50:51
40.6611533,117.2767183,0,0,40068.7020138889,2009-09-12,16:50:54
40.66118,117.2766783,0,0,40068.7020486111,2009-09-12,16:50:57
40.6612166,117.2765999,0,0,40068.7020833333,2009-09-12,16:51:00
40.6612416,117.2765666,0,0,40068.7021180556,2009-09-12,16:51:03
40.6612416,117.2765666,0,0,40068.7021296296,2009-09-12,16:51:04
40.6612399,117.2765633,0,0,40068.7021527778,2009-09-12,16:51:06
40.6612533,117.2765449,0,0,40068.7022337963,2009-09-12,16:51:13
40.6612482,117.2765783,0,0,40068.7022916667,2009-09-12,16:51:18
40.6612616,117.2765699,0,0,40068.7023263889,2009-09-12,16:51:21
40.6612699,117.2765649,0,0,40068.7023958333,2009-09-12,16:51:27
40.6612733,117.2765666,0,0,40068.7024537037,2009-09-12,16:51:32
40.6612733,117.2765666,0,0,40068.7024652778,2009-09-12,16:51:33
40.6612783,117.2765649,0,0,40068.7024884259,2009-09-12,16:51:35
40.6612866,117.2765283,0,0,40068.7025231481,2009-09-12,16:51:38
40.6612983,117.2765033,0,0,40068.7025578704,2009-09-12,16:51:41
40.6612983,117.2765033,0,0,40068.7025694444,2009-09-12,16:51:42
40.6612899,117.2765016,0,0,40068.7025925926,2009-09-12,16:51:44
40.6613016,117.2764783,0,0,40068.7026273148,2009-09-12,16:51:47
40.6613016,117.2764783,0,0,40068.7026388889,2009-09-12,16:51:48
40.6613066,117.2764799,0,0,40068.702662037,2009-09-12,16:51:50
40.6613133,117.27647,0,0,40068.7027893519,2009-09-12,16:52:01
40.6612916,117.276485,0,0,40068.7028240741,2009-09-12,16:52:04
40.6613066,117.2764816,0,0,40068.7028587963,2009-09-12,16:52:07
40.6613066,117.2764816,0,0,40068.7028935185,2009-09-12,16:52:10
40.6613016,117.2764866,0,0,40068.7029166667,2009-09-12,16:52:12
40.6613166,117.2764733,0,0,40068.7029513889,2009-09-12,16:52:15
40.6613416,117.2764416,0,0,40068.7029861111,2009-09-12,16:52:18
40.6613416,117.2764416,0,0,40068.7029976852,2009-09-12,16:52:19
40.6613482,117.27645,0,0,40068.7030208333,2009-09-12,16:52:21
40.6613616,117.2764166,0,0,40068.7030555556,2009-09-12,16:52:24
40.6613849,117.2763716,0,0,40068.7030902778,2009-09-12,16:52:27
40.6613949,117.2763549,0,0,40068.703125,2009-09-12,16:52:30
40.6613916,117.2763599,0,0,40068.7031944444,2009-09-12,16:52:36
40.6613916,117.2763599,0,0,40068.7032060185,2009-09-12,16:52:37
40.6613866,117.2763683,0,0,40068.7032291667,2009-09-12,16:52:39
40.66139,117.27633,0,0,40068.7032638889,2009-09-12,16:52:42
40.6614016,117.2763199,0,0,40068.7032986111,2009-09-12,16:52:45
40.6614283,117.2762733,0,0,40068.7033333333,2009-09-12,16:52:48
40.6614416,117.27626,0,0,40068.7033680556,2009-09-12,16:52:51
40.6614499,117.2762433,0,0,40068.7034027778,2009-09-12,16:52:54
40.66146,117.2762316,0,0,40068.7034375,2009-09-12,16:52:57
40.6614649,117.2762499,0,0,40068.7034837963,2009-09-12,16:53:01
40.6614583,117.2762816,0,0,40068.7035185185,2009-09-12,16:53:04
40.6614566,117.2762983,0,0,40068.7035648148,2009-09-12,16:53:08
40.6614732,117.2762699,0,0,40068.703599537,2009-09-12,16:53:11
40.66149,117.276225,0,0,40068.7036342593,2009-09-12,16:53:14
40.6615083,117.276205,0,0,40068.7036689815,2009-09-12,16:53:17
40.6615083,117.2762383,0,0,40068.7037152778,2009-09-12,16:53:21
40.661505,117.2762483,0,0,40068.70375,2009-09-12,16:53:24
40.6615349,117.2761799,0,0,40068.7037847222,2009-09-12,16:53:27
40.6615666,117.2761449,0,0,40068.7038194444,2009-09-12,16:53:30
40.6615933,117.2760949,0,0,40068.7038541667,2009-09-12,16:53:33
40.6615533,117.2760899,0,0,40068.7038888889,2009-09-12,16:53:36
40.6615616,117.2759999,0,0,40068.7039699074,2009-09-12,16:53:43
40.661575,117.2758899,0,0,40068.7040046296,2009-09-12,16:53:46
40.6616132,117.275945,0,0,40068.7040393518,2009-09-12,16:53:49
40.6616533,117.2759383,0,0,40068.7040740741,2009-09-12,16:53:52
40.6616349,117.2758983,0,0,40068.7041203704,2009-09-12,16:53:56
40.6616316,117.2759866,0,0,40068.7041550926,2009-09-12,16:53:59
40.6615966,117.2759199,0,0,40068.7041898148,2009-09-12,16:54:02
40.6615966,117.275875,0,0,40068.704224537,2009-09-12,16:54:05
40.6615933,117.2758466,0,0,40068.7042592593,2009-09-12,16:54:08
40.6616083,117.2758316,0,0,40068.7042939815,2009-09-12,16:54:11
40.6615833,117.2758683,0,0,40068.7044791667,2009-09-12,16:54:27
40.6615866,117.2758766,0,0,40068.7045138889,2009-09-12,16:54:30
40.6615866,117.2758766,0,0,40068.7050810185,2009-09-12,16:55:19
40.6615816,117.2758816,0,0,40068.7051041667,2009-09-12,16:55:21
40.6615883,117.2759066,0,0,40068.7051388889,2009-09-12,16:55:24
40.6615783,117.27591,0,0,40068.7053240741,2009-09-12,16:55:40
40.6615683,117.2758983,0,0,40068.7053587963,2009-09-12,16:55:43
40.6615349,117.2758916,0,0,40068.7053935185,2009-09-12,16:55:46
40.6615183,117.2758833,0,0,40068.7054282407,2009-09-12,16:55:49
40.661475,117.2758633,0,0,40068.705462963,2009-09-12,16:55:52
40.6614349,117.2758349,0,0,40068.7054976852,2009-09-12,16:55:55
40.6613882,117.275825,0,0,40068.7055324074,2009-09-12,16:55:58
40.66135,117.2758116,0,0,40068.7055671296,2009-09-12,16:56:01
40.6613099,117.2758016,0,0,40068.7056018518,2009-09-12,16:56:04
40.6612616,117.2757966,0,0,40068.7056365741,2009-09-12,16:56:07
40.6612249,117.2757749,0,0,40068.7056712963,2009-09-12,16:56:10
40.6611916,117.27577,0,0,40068.7057060185,2009-09-12,16:56:13
40.6611516,117.2757583,0,0,40068.7057407407,2009-09-12,16:56:16
40.6611316,117.2757316,0,0,40068.705775463,2009-09-12,16:56:19
40.6610966,117.2757216,0,0,40068.7058101852,2009-09-12,16:56:22
40.6609933,117.275755,0,0,40068.7058449074,2009-09-12,16:56:25
40.66094,117.2757666,0,0,40068.7061805556,2009-09-12,16:56:54
40.66094,117.2757666,0,0,40068.7063194444,2009-09-12,16:57:06
40.6609383,117.2757683,0,0,40068.7063425926,2009-09-12,16:57:08
40.6609249,117.2757599,0,0,40068.706400463,2009-09-12,16:57:13
40.6609016,117.2757483,0,0,40068.7064351852,2009-09-12,16:57:16
40.6608766,117.2757483,0,0,40068.7064699074,2009-09-12,16:57:19
40.6608549,117.2757533,0,0,40068.7070023148,2009-09-12,16:58:05
40.6608549,117.2757533,0,0,40068.7070138889,2009-09-12,16:58:06
40.6608633,117.275755,0,0,40068.707037037,2009-09-12,16:58:08
40.6608866,117.2757649,0,0,40068.7070717593,2009-09-12,16:58:11
40.6609132,117.2757716,0,0,40068.7071296296,2009-09-12,16:58:16
40.6609233,117.2757816,0,0,40068.7071643519,2009-09-12,16:58:19
40.6609433,117.2757833,0,0,40068.7071990741,2009-09-12,16:58:22
40.6609433,117.2757833,0,0,40068.7076967593,2009-09-12,16:59:05
40.6609449,117.2757849,0,0,40068.7077199074,2009-09-12,16:59:07
40.6609033,117.2757716,0,0,40068.7077546296,2009-09-12,16:59:10
40.6608616,117.2757766,0,0,40068.7077893519,2009-09-12,16:59:13
40.6608432,117.2757866,0,0,40068.7078240741,2009-09-12,16:59:16
40.6608233,117.2757933,0,0,40068.7078587963,2009-09-12,16:59:19
40.6607649,117.2758283,0,0,40068.7079282407,2009-09-12,16:59:25
40.6607383,117.2758349,0,0,40068.707962963,2009-09-12,16:59:28
40.6607133,117.2758299,0,0,40068.7079976852,2009-09-12,16:59:31
40.6606866,117.2758333,0,0,40068.7080324074,2009-09-12,16:59:34
40.6606433,117.2758333,0,0,40068.7080671296,2009-09-12,16:59:37
40.6606233,117.27584,0,0,40068.7081018519,2009-09-12,16:59:40
40.6605883,117.2758466,0,0,40068.7081365741,2009-09-12,16:59:43
40.6605533,117.2758516,0,0,40068.7081712963,2009-09-12,16:59:46
40.6605216,117.27586,0,0,40068.7082060185,2009-09-12,16:59:49
40.6605183,117.2758733,0,0,40068.7082407407,2009-09-12,16:59:52
40.6605166,117.2758933,0,0,40068.708275463,2009-09-12,16:59:55
40.6605433,117.2759033,0,0,40068.7083101852,2009-09-12,16:59:58
40.6605283,117.2759416,0,0,40068.7083449074,2009-09-12,17:00:01
40.66052,117.2759633,0,0,40068.7083796296,2009-09-12,17:00:04
40.6604866,117.2759966,0,0,40068.7084143519,2009-09-12,17:00:07
40.6604749,117.2760166,0,0,40068.7084490741,2009-09-12,17:00:10
40.6604232,117.2760449,0,0,40068.7084837963,2009-09-12,17:00:13
40.6604082,117.2760699,0,0,40068.7085069444,2009-09-12,17:00:15
40.6603899,117.2760949,0,0,40068.7085416667,2009-09-12,17:00:18
40.6603716,117.2761249,0,0,40068.7085763889,2009-09-12,17:00:21
40.6603449,117.2761466,0,0,40068.7086111111,2009-09-12,17:00:24
40.6602933,117.27617,0,0,40068.7086458333,2009-09-12,17:00:27
40.6602532,117.2761933,0,0,40068.7086805556,2009-09-12,17:00:30
40.6602249,117.2762166,0,0,40068.7087152778,2009-09-12,17:00:33
40.6602099,117.2762233,0,0,40068.70875,2009-09-12,17:00:36
40.660185,117.2762216,0,0,40068.7087847222,2009-09-12,17:00:39
40.6601566,117.2762216,0,0,40068.7088194444,2009-09-12,17:00:42
40.6601816,117.2761949,0,0,40068.7088541667,2009-09-12,17:00:45
40.6601816,117.2761949,0,0,40068.7088657407,2009-09-12,17:00:46
40.6601866,117.2761866,0,0,40068.7088888889,2009-09-12,17:00:48
40.6601282,117.2761916,0,0,40068.7089236111,2009-09-12,17:00:51
40.6600416,117.2762216,0,0,40068.7089583333,2009-09-12,17:00:54
40.6599516,117.2762449,0,0,40068.7089930556,2009-09-12,17:00:57
40.6599016,117.2762566,0,0,40068.7090277778,2009-09-12,17:01:00
40.6598833,117.2762783,0,0,40068.7090625,2009-09-12,17:01:03
40.6598766,117.2762999,0,0,40068.7090972222,2009-09-12,17:01:06
40.6598299,117.2763116,0,0,40068.7091319444,2009-09-12,17:01:09
40.6597916,117.2763133,0,0,40068.7091666667,2009-09-12,17:01:12
40.6597533,117.2763116,0,0,40068.7092013889,2009-09-12,17:01:15
40.6596932,117.2763383,0,0,40068.7092361111,2009-09-12,17:01:18
40.6596433,117.2763166,0,0,40068.7092708333,2009-09-12,17:01:21
40.6596016,117.2763066,0,0,40068.7093055556,2009-09-12,17:01:24
40.6595532,117.2763133,0,0,40068.7093402778,2009-09-12,17:01:27
40.6595233,117.2763499,0,0,40068.709375,2009-09-12,17:01:30
40.6595116,117.2763833,0,0,40068.7093981481,2009-09-12,17:01:32
40.6594982,117.2764133,0,0,40068.7094212963,2009-09-12,17:01:34
40.6594883,117.2764433,0,0,40068.7094560185,2009-09-12,17:01:37
40.6594783,117.2764866,0,0,40068.7094907407,2009-09-12,17:01:40
40.6594716,117.2765366,0,0,40068.709525463,2009-09-12,17:01:43
40.6594499,117.2765866,0,0,40068.7095601852,2009-09-12,17:01:46
40.6594266,117.27661,0,0,40068.7095949074,2009-09-12,17:01:49
40.6593983,117.276645,0,0,40068.7096296296,2009-09-12,17:01:52
40.6593383,117.2766566,0,0,40068.7096643519,2009-09-12,17:01:55
40.65926,117.2766566,0,0,40068.7096990741,2009-09-12,17:01:58
40.6591933,117.2766716,0,0,40068.7097337963,2009-09-12,17:02:01
40.6591783,117.2766616,0,0,40068.7097569444,2009-09-12,17:02:03
40.6591583,117.2766433,0,0,40068.7097916667,2009-09-12,17:02:06
40.6591216,117.2766016,0,0,40068.7098263889,2009-09-12,17:02:09
40.659105,117.2765499,0,0,40068.7098611111,2009-09-12,17:02:12
40.6591099,117.2764933,0,0,40068.7098958333,2009-09-12,17:02:15
40.6590683,117.2764549,0,0,40068.7099305556,2009-09-12,17:02:18
40.6590566,117.2764133,0,0,40068.7099652778,2009-09-12,17:02:21
40.6590233,117.2763716,0,0,40068.71,2009-09-12,17:02:24
40.658995,117.2763216,0,0,40068.7100347222,2009-09-12,17:02:27
40.6589299,117.2762883,0,0,40068.7100694444,2009-09-12,17:02:30
40.6588933,117.2762549,0,0,40068.7101041667,2009-09-12,17:02:33
40.6588716,117.2762116,0,0,40068.7101388889,2009-09-12,17:02:36
40.6588449,117.2761683,0,0,40068.7101736111,2009-09-12,17:02:39
40.6588083,117.2761333,0,0,40068.7102083333,2009-09-12,17:02:42
40.6587816,117.2760833,0,0,40068.7102430556,2009-09-12,17:02:45
40.6587533,117.2760366,0,0,40068.7102777778,2009-09-12,17:02:48
40.6587,117.2759883,0,0,40068.7103125,2009-09-12,17:02:51
40.6586666,117.2759599,0,0,40068.7103472222,2009-09-12,17:02:54
40.6586099,117.2759399,0,0,40068.7103819444,2009-09-12,17:02:57
40.6585833,117.2759349,0,0,40068.7104166667,2009-09-12,17:03:00
40.6585516,117.2759333,0,0,40068.7104513889,2009-09-12,17:03:03
40.6585349,117.2759149,0,0,40068.7104861111,2009-09-12,17:03:06
40.6585149,117.2758849,0,0,40068.7105208333,2009-09-12,17:03:09
40.6584799,117.2758533,0,0,40068.7105555556,2009-09-12,17:03:12
40.6584416,117.2758283,0,0,40068.7105902778,2009-09-12,17:03:15
40.6583683,117.2758199,0,0,40068.710625,2009-09-12,17:03:18
40.6583083,117.2758233,0,0,40068.7106597222,2009-09-12,17:03:21
40.6582583,117.275825,0,0,40068.7106944444,2009-09-12,17:03:24
40.6582049,117.2758233,0,0,40068.7107291667,2009-09-12,17:03:27
40.6581932,117.27584,0,0,40068.7107638889,2009-09-12,17:03:30
40.6581916,117.2758666,0,0,40068.7107986111,2009-09-12,17:03:33
40.6581932,117.2758999,0,0,40068.7108333333,2009-09-12,17:03:36
40.6581866,117.2759199,0,0,40068.7108680556,2009-09-12,17:03:39
40.6581833,117.2759549,0,0,40068.7109027778,2009-09-12,17:03:42
40.6581733,117.2759933,0,0,40068.7109375,2009-09-12,17:03:45
40.6581699,117.2760399,0,0,40068.7109722222,2009-09-12,17:03:48
40.6581699,117.2760716,0,0,40068.7110069444,2009-09-12,17:03:51
40.658155,117.2761016,0,0,40068.7110416667,2009-09-12,17:03:54
40.6581216,117.2760949,0,0,40068.7110763889,2009-09-12,17:03:57
40.6580816,117.2760916,0,0,40068.7111111111,2009-09-12,17:04:00
40.6580416,117.276085,0,0,40068.7111458333,2009-09-12,17:04:03
40.6580249,117.276085,0,0,40068.7111805556,2009-09-12,17:04:06
40.6580249,117.276085,0,0,40068.7111921296,2009-09-12,17:04:07
40.6580183,117.2760799,0,0,40068.7112152778,2009-09-12,17:04:09
40.6580349,117.27605,0,0,40068.71125,2009-09-12,17:04:12
40.6579883,117.2760333,0,0,40068.7112847222,2009-09-12,17:04:15
40.6578933,117.2760183,0,0,40068.7113194444,2009-09-12,17:04:18
40.6578533,117.2760133,0,0,40068.7113425926,2009-09-12,17:04:20
40.6578199,117.2760283,0,0,40068.7113773148,2009-09-12,17:04:23
40.6577983,117.2760516,0,0,40068.711412037,2009-09-12,17:04:26
40.6577566,117.2760783,0,0,40068.7114467593,2009-09-12,17:04:29
40.6577333,117.2761183,0,0,40068.7114814815,2009-09-12,17:04:32
40.6577032,117.27617,0,0,40068.7115162037,2009-09-12,17:04:35
40.65769,117.2762066,0,0,40068.7115509259,2009-09-12,17:04:38
40.6576716,117.2762233,0,0,40068.7115856481,2009-09-12,17:04:41
40.6576233,117.2761949,0,0,40068.7116203704,2009-09-12,17:04:44
40.6575833,117.2761516,0,0,40068.7116550926,2009-09-12,17:04:47
40.657565,117.2761133,0,0,40068.7116898148,2009-09-12,17:04:50
40.6575733,117.2760733,0,0,40068.711724537,2009-09-12,17:04:53
40.6575733,117.2760299,0,0,40068.7117592593,2009-09-12,17:04:56
40.6575449,117.2759833,0,0,40068.7117939815,2009-09-12,17:04:59
40.6575566,117.2759349,0,0,40068.7118287037,2009-09-12,17:05:02
40.6575449,117.2758549,0,0,40068.7118634259,2009-09-12,17:05:05
40.6575399,117.2758016,0,0,40068.7118981481,2009-09-12,17:05:08
40.6575483,117.2757416,0,0,40068.7119328704,2009-09-12,17:05:11
40.6575599,117.2757049,0,0,40068.7119675926,2009-09-12,17:05:14
40.6575749,117.2756716,0,0,40068.7120023148,2009-09-12,17:05:17
40.6575683,117.2756283,0,0,40068.712037037,2009-09-12,17:05:20
40.6575566,117.2755833,0,0,40068.7120717593,2009-09-12,17:05:23
40.6575583,117.2755366,0,0,40068.7121064815,2009-09-12,17:05:26
40.6575583,117.2755033,0,0,40068.7121412037,2009-09-12,17:05:29
40.6575566,117.275455,0,0,40068.7121759259,2009-09-12,17:05:32
40.6575449,117.275405,0,0,40068.7122106481,2009-09-12,17:05:35
40.6575299,117.2753716,0,0,40068.7122453704,2009-09-12,17:05:38
40.6575149,117.2753449,0,0,40068.7122800926,2009-09-12,17:05:41
40.6574999,117.275315,0,0,40068.7123148148,2009-09-12,17:05:44
40.6574983,117.2752783,0,0,40068.712349537,2009-09-12,17:05:47
40.6574766,117.2752483,0,0,40068.7123842593,2009-09-12,17:05:50
40.6574382,117.2752333,0,0,40068.7124189815,2009-09-12,17:05:53
40.6574633,117.2752133,0,0,40068.7124537037,2009-09-12,17:05:56
40.6574866,117.2751799,0,0,40068.7124884259,2009-09-12,17:05:59
40.6574483,117.2751316,0,0,40068.7125231481,2009-09-12,17:06:02
40.6574299,117.2751133,0,0,40068.7125578704,2009-09-12,17:06:05
40.6573916,117.2750933,0,0,40068.7125925926,2009-09-12,17:06:08
40.6573433,117.2750749,0,0,40068.7126273148,2009-09-12,17:06:11
40.6573,117.2750483,0,0,40068.712662037,2009-09-12,17:06:14
40.6572733,117.2750049,0,0,40068.7126967593,2009-09-12,17:06:17
40.6572449,117.2749833,0,0,40068.7127314815,2009-09-12,17:06:20
40.6572216,117.2749249,0,0,40068.7127662037,2009-09-12,17:06:23
40.6572099,117.2748883,0,0,40068.7128009259,2009-09-12,17:06:26
40.6571982,117.2748699,0,0,40068.7128356481,2009-09-12,17:06:29
40.6571582,117.2748599,0,0,40068.7129861111,2009-09-12,17:06:42
40.6571582,117.2748599,0,0,40068.7129976852,2009-09-12,17:06:43
40.6571499,117.2748549,0,0,40068.7130208333,2009-09-12,17:06:45
40.6571349,117.274845,0,0,40068.7130555556,2009-09-12,17:06:48
40.6571282,117.2748333,0,0,40068.7130902778,2009-09-12,17:06:51
40.6571033,117.27481,0,0,40068.713125,2009-09-12,17:06:54
40.6570766,117.2747816,0,0,40068.7131597222,2009-09-12,17:06:57
40.6570649,117.2747616,0,0,40068.7131944444,2009-09-12,17:07:00
40.6570616,117.2747466,0,0,40068.7132291667,2009-09-12,17:07:03
40.6570433,117.2747316,0,0,40068.7132638889,2009-09-12,17:07:06
40.65706,117.2746916,0,0,40068.7132986111,2009-09-12,17:07:09
40.6570399,117.2746616,0,0,40068.7133333333,2009-09-12,17:07:12
40.6570566,117.2746066,0,0,40068.7133680556,2009-09-12,17:07:15
40.6570549,117.2745599,0,0,40068.7134027778,2009-09-12,17:07:18
40.6570233,117.2745366,0,0,40068.7134375,2009-09-12,17:07:21
40.6569816,117.2744966,0,0,40068.7134722222,2009-09-12,17:07:24
40.6569583,117.2744349,0,0,40068.7135069444,2009-09-12,17:07:27
40.6568683,117.274445,0,0,40068.7135416667,2009-09-12,17:07:30
40.65681,117.2744266,0,0,40068.7135763889,2009-09-12,17:07:33
40.6567633,117.2744183,0,0,40068.7136111111,2009-09-12,17:07:36
40.6566833,117.2744266,0,0,40068.7136458333,2009-09-12,17:07:39
40.6566366,117.2744316,0,0,40068.7136805556,2009-09-12,17:07:42
40.6565533,117.2744233,0,0,40068.7137152778,2009-09-12,17:07:45
40.6564916,117.2744049,0,0,40068.71375,2009-09-12,17:07:48
40.656445,117.2743699,0,0,40068.7137847222,2009-09-12,17:07:51
40.6564033,117.2743316,0,0,40068.7138194444,2009-09-12,17:07:54
40.6563732,117.2742933,0,0,40068.7138541667,2009-09-12,17:07:57
40.6563483,117.2742533,0,0,40068.7138888889,2009-09-12,17:08:00
40.6563166,117.2742266,0,0,40068.7139236111,2009-09-12,17:08:03
40.6562866,117.2741949,0,0,40068.7139583333,2009-09-12,17:08:06
40.6562533,117.2741683,0,0,40068.7139930556,2009-09-12,17:08:09
40.6562182,117.2741416,0,0,40068.7140277778,2009-09-12,17:08:12
40.6561816,117.2741199,0,0,40068.7140625,2009-09-12,17:08:15
40.6561466,117.2740966,0,0,40068.7140972222,2009-09-12,17:08:18
40.6561083,117.274075,0,0,40068.7141319444,2009-09-12,17:08:21
40.65608,117.2740449,0,0,40068.7141666667,2009-09-12,17:08:24
40.6560449,117.2740149,0,0,40068.7142013889,2009-09-12,17:08:27
40.6560133,117.2739866,0,0,40068.7142361111,2009-09-12,17:08:30
40.6559816,117.2739633,0,0,40068.7142708333,2009-09-12,17:08:33
40.6559466,117.2739433,0,0,40068.7143055556,2009-09-12,17:08:36
40.6559083,117.2739283,0,0,40068.7143402778,2009-09-12,17:08:39
40.6558666,117.2739049,0,0,40068.714375,2009-09-12,17:08:42
40.6558383,117.2738883,0,0,40068.7144097222,2009-09-12,17:08:45
40.6558133,117.2738683,0,0,40068.7144444444,2009-09-12,17:08:48
40.6557816,117.2738449,0,0,40068.7144791667,2009-09-12,17:08:51
40.6557549,117.2738266,0,0,40068.7145138889,2009-09-12,17:08:54
40.65573,117.2738049,0,0,40068.7145486111,2009-09-12,17:08:57
40.6557033,117.2737833,0,0,40068.7145833333,2009-09-12,17:09:00
40.6556666,117.273765,0,0,40068.7146180556,2009-09-12,17:09:03
40.6556333,117.273745,0,0,40068.7146527778,2009-09-12,17:09:06
40.6555949,117.27373,0,0,40068.7146875,2009-09-12,17:09:09
40.6555649,117.27371,0,0,40068.7147222222,2009-09-12,17:09:12
40.6555299,117.2736816,0,0,40068.7147569444,2009-09-12,17:09:15
40.6554999,117.2736499,0,0,40068.7147916667,2009-09-12,17:09:18
40.6554699,117.2736266,0,0,40068.7148263889,2009-09-12,17:09:21
40.655435,117.2736066,0,0,40068.7148611111,2009-09-12,17:09:24
40.6553983,117.2735833,0,0,40068.7148958333,2009-09-12,17:09:27
40.6553666,117.2735583,0,0,40068.7149305556,2009-09-12,17:09:30
40.655335,117.2735316,0,0,40068.7149652778,2009-09-12,17:09:33
40.6553049,117.2735033,0,0,40068.715,2009-09-12,17:09:36
40.655265,117.273485,0,0,40068.7150347222,2009-09-12,17:09:39
40.6552299,117.2734583,0,0,40068.7150694444,2009-09-12,17:09:42
40.6551916,117.2734399,0,0,40068.7151041667,2009-09-12,17:09:45
40.6551583,117.2734249,0,0,40068.7151388889,2009-09-12,17:09:48
40.6551149,117.2734049,0,0,40068.7151736111,2009-09-12,17:09:51
40.6550749,117.2733899,0,0,40068.7152083333,2009-09-12,17:09:54
40.6550366,117.2733616,0,0,40068.7152430556,2009-09-12,17:09:57
40.655015,117.273325,0,0,40068.7152777778,2009-09-12,17:10:00
40.6549866,117.2732983,0,0,40068.7153125,2009-09-12,17:10:03
40.6549466,117.2732799,0,0,40068.7153472222,2009-09-12,17:10:06
40.6549066,117.2732683,0,0,40068.7153819444,2009-09-12,17:10:09
40.6548683,117.2732633,0,0,40068.7154166667,2009-09-12,17:10:12
40.6548283,117.2732616,0,0,40068.7154513889,2009-09-12,17:10:15
40.6547799,117.2732733,0,0,40068.7154861111,2009-09-12,17:10:18
40.6547416,117.2732883,0,0,40068.7155208333,2009-09-12,17:10:21
40.654705,117.2733133,0,0,40068.7155555556,2009-09-12,17:10:24
40.6546866,117.2733333,0,0,40068.7155902778,2009-09-12,17:10:27
40.6546566,117.2733483,0,0,40068.715625,2009-09-12,17:10:30
40.6546333,117.2733633,0,0,40068.7156597222,2009-09-12,17:10:33
40.6546133,117.2733716,0,0,40068.7156944444,2009-09-12,17:10:36
40.6545749,117.2733933,0,0,40068.7157291667,2009-09-12,17:10:39
40.6545232,117.2733999,0,0,40068.7157638889,2009-09-12,17:10:42
40.6544716,117.2734099,0,0,40068.7157986111,2009-09-12,17:10:45
40.6544333,117.273415,0,0,40068.7158333333,2009-09-12,17:10:48
40.6543832,117.2734199,0,0,40068.7158680556,2009-09-12,17:10:51
40.65434,117.2734233,0,0,40068.7159027778,2009-09-12,17:10:54
40.6543083,117.2734233,0,0,40068.7159375,2009-09-12,17:10:57
40.6542766,117.2734199,0,0,40068.7159722222,2009-09-12,17:11:00
40.6542383,117.273415,0,0,40068.7160069444,2009-09-12,17:11:03
40.6541966,117.2733966,0,0,40068.7160416667,2009-09-12,17:11:06
40.6541582,117.2733699,0,0,40068.7160763889,2009-09-12,17:11:09
40.6541083,117.2733566,0,0,40068.7161111111,2009-09-12,17:11:12
40.6540566,117.2733466,0,0,40068.7161458333,2009-09-12,17:11:15
40.6540116,117.2733416,0,0,40068.7161805556,2009-09-12,17:11:18
40.6539799,117.2733333,0,0,40068.7162152778,2009-09-12,17:11:21
40.6539416,117.2733349,0,0,40068.71625,2009-09-12,17:11:24
40.6539099,117.2733316,0,0,40068.7162847222,2009-09-12,17:11:27
40.65388,117.2733316,0,0,40068.7163194444,2009-09-12,17:11:30
40.6538533,117.2733233,0,0,40068.7163541667,2009-09-12,17:11:33
40.65381,117.2733299,0,0,40068.7163888889,2009-09-12,17:11:36
40.653795,117.2732933,0,0,40068.7164236111,2009-09-12,17:11:39
40.6538066,117.2732866,0,0,40068.7164583333,2009-09-12,17:11:42
40.65381,117.2732666,0,0,40068.7164930556,2009-09-12,17:11:45
40.6538033,117.2732416,0,0,40068.7165277778,2009-09-12,17:11:48
40.6537966,117.27322,0,0,40068.7165625,2009-09-12,17:11:51
40.6537883,117.2731966,0,0,40068.7165972222,2009-09-12,17:11:54
40.6537883,117.2731599,0,0,40068.7166319444,2009-09-12,17:11:57
40.6537616,117.2731383,0,0,40068.7166666667,2009-09-12,17:12:00
40.6537616,117.2731383,0,0,40068.7166782407,2009-09-12,17:12:01
40.6537683,117.2731333,0,0,40068.7167013889,2009-09-12,17:12:03
40.6538033,117.2731249,0,0,40068.7167361111,2009-09-12,17:12:06
40.6538416,117.2731016,0,0,40068.7167708333,2009-09-12,17:12:09
40.6538833,117.2730866,0,0,40068.7168055556,2009-09-12,17:12:12
40.6539283,117.2730683,0,0,40068.7168402778,2009-09-12,17:12:15
40.6539666,117.2730399,0,0,40068.716875,2009-09-12,17:12:18
40.6539766,117.2729916,0,0,40068.7169097222,2009-09-12,17:12:21
40.6539883,117.2729566,0,0,40068.7169444444,2009-09-12,17:12:24
40.6540133,117.2729466,0,0,40068.7169791667,2009-09-12,17:12:27
40.6540299,117.2729499,0,0,40068.7170138889,2009-09-12,17:12:30
40.6540182,117.2729666,0,0,40068.7170717593,2009-09-12,17:12:35
40.6540099,117.2729766,0,0,40068.7171064815,2009-09-12,17:12:38
40.654005,117.2729733,0,0,40068.7172453704,2009-09-12,17:12:50
40.654005,117.2729733,0,0,40068.7173032407,2009-09-12,17:12:55
40.654005,117.2729783,0,0,40068.7173263889,2009-09-12,17:12:57
40.6539883,117.2729799,0,0,40068.7173611111,2009-09-12,17:13:00
40.6540016,117.2729699,0,0,40068.7173958333,2009-09-12,17:13:03
40.6540016,117.2729433,0,0,40068.7174305556,2009-09-12,17:13:06
40.6539799,117.2729266,0,0,40068.7174652778,2009-09-12,17:13:09
40.65395,117.2729049,0,0,40068.7175,2009-09-12,17:13:12
40.65395,117.2729049,0,0,40068.7175115741,2009-09-12,17:13:13
40.6539449,117.2729083,0,0,40068.7175347222,2009-09-12,17:13:15
40.6538983,117.2729066,0,0,40068.7175694444,2009-09-12,17:13:18
40.6538733,117.2729149,0,0,40068.7175925926,2009-09-12,17:13:20
40.6538383,117.2729349,0,0,40068.7176273148,2009-09-12,17:13:23
40.6538033,117.27296,0,0,40068.717662037,2009-09-12,17:13:26
40.6537599,117.2729816,0,0,40068.7176967593,2009-09-12,17:13:29
40.6537049,117.2729883,0,0,40068.7177314815,2009-09-12,17:13:32
40.653655,117.2729966,0,0,40068.7177662037,2009-09-12,17:13:35
40.6536066,117.2730049,0,0,40068.7178009259,2009-09-12,17:13:38
40.6535766,117.2730216,0,0,40068.7178356481,2009-09-12,17:13:41
40.6535466,117.273045,0,0,40068.7178703704,2009-09-12,17:13:44
40.6535132,117.2730699,0,0,40068.7179050926,2009-09-12,17:13:47
40.6534833,117.2730983,0,0,40068.7179398148,2009-09-12,17:13:50
40.6534499,117.2731249,0,0,40068.717974537,2009-09-12,17:13:53
40.6534033,117.2731183,0,0,40068.7180092593,2009-09-12,17:13:56
40.6533783,117.2730766,0,0,40068.7180439815,2009-09-12,17:13:59
40.6533666,117.2730283,0,0,40068.7180787037,2009-09-12,17:14:02
40.6533666,117.2729849,0,0,40068.7181134259,2009-09-12,17:14:05
40.6533783,117.2729416,0,0,40068.7181481481,2009-09-12,17:14:08
40.6533816,117.2728966,0,0,40068.7181828704,2009-09-12,17:14:11
40.6533649,117.2728499,0,0,40068.7182175926,2009-09-12,17:14:14
40.6533583,117.2728116,0,0,40068.7182523148,2009-09-12,17:14:17
40.65332,117.2727999,0,0,40068.718287037,2009-09-12,17:14:20
40.65329,117.2727716,0,0,40068.7183217593,2009-09-12,17:14:23
40.6532666,117.2727366,0,0,40068.7183564815,2009-09-12,17:14:26
40.65325,117.2727083,0,0,40068.7183912037,2009-09-12,17:14:29
40.65325,117.2727083,0,0,40068.7184606481,2009-09-12,17:14:35
40.6532583,117.2727116,0,0,40068.7184837963,2009-09-12,17:14:37
40.6532699,117.2726766,0,0,40068.7185185185,2009-09-12,17:14:40
40.6532916,117.2726416,0,0,40068.7185532407,2009-09-12,17:14:43
40.6533133,117.2726066,0,0,40068.718587963,2009-09-12,17:14:46
40.6533333,117.2725683,0,0,40068.7186226852,2009-09-12,17:14:49
40.6533533,117.2725333,0,0,40068.7186574074,2009-09-12,17:14:52
40.6533699,117.272505,0,0,40068.7186921296,2009-09-12,17:14:55
40.6533683,117.2724733,0,0,40068.7187268519,2009-09-12,17:14:58
40.653375,117.2724533,0,0,40068.7187615741,2009-09-12,17:15:01
40.6534083,117.2724399,0,0,40068.7187962963,2009-09-12,17:15:04
40.6534333,117.2724233,0,0,40068.7188310185,2009-09-12,17:15:07
40.6534549,117.2724183,0,0,40068.7188657407,2009-09-12,17:15:10
40.65346,117.2724216,0,0,40068.718912037,2009-09-12,17:15:14
40.65346,117.2724216,0,0,40068.7189583333,2009-09-12,17:15:18
40.6534616,117.27242,0,0,40068.7189814815,2009-09-12,17:15:20
40.6534349,117.2724233,0,0,40068.7190162037,2009-09-12,17:15:23
40.6534066,117.27242,0,0,40068.7190509259,2009-09-12,17:15:26
40.6533783,117.2724083,0,0,40068.7190856481,2009-09-12,17:15:29
40.65336,117.2723949,0,0,40068.7191203704,2009-09-12,17:15:32
40.6533383,117.272385,0,0,40068.7191550926,2009-09-12,17:15:35
40.6533266,117.2723816,0,0,40068.719224537,2009-09-12,17:15:41
40.6533483,117.2723949,0,0,40068.7192592593,2009-09-12,17:15:44
40.6533716,117.2723916,0,0,40068.7192939815,2009-09-12,17:15:47
40.6533849,117.2724016,0,0,40068.7193287037,2009-09-12,17:15:50
40.6533966,117.2724066,0,0,40068.7194328704,2009-09-12,17:15:59
40.6533983,117.2724216,0,0,40068.7194675926,2009-09-12,17:16:02
40.6533983,117.2724216,0,0,40068.7195486111,2009-09-12,17:16:09
40.6533999,117.2724233,0,0,40068.7195717593,2009-09-12,17:16:11
40.6534166,117.2724216,0,0,40068.7196064815,2009-09-12,17:16:14
40.6534316,117.2723983,0,0,40068.7196412037,2009-09-12,17:16:17
40.6534432,117.2723983,0,0,40068.7196759259,2009-09-12,17:16:20
40.6534416,117.2724283,0,0,40068.7197106481,2009-09-12,17:16:23
40.6534582,117.27247,0,0,40068.7197569444,2009-09-12,17:16:27
40.653445,117.2724799,0,0,40068.7197916667,2009-09-12,17:16:30
40.6534616,117.2723549,0,0,40068.7198263889,2009-09-12,17:16:33
40.6534432,117.2723033,0,0,40068.7199074074,2009-09-12,17:16:40
40.653445,117.272315,0,0,40068.7199421296,2009-09-12,17:16:43
40.6534016,117.2723949,0,0,40068.7199768518,2009-09-12,17:16:46
40.6534733,117.27247,0,0,40068.7200115741,2009-09-12,17:16:49
40.6535249,117.2724716,0,0,40068.7200462963,2009-09-12,17:16:52
40.6535783,117.2724449,0,0,40068.7200810185,2009-09-12,17:16:55
40.6536099,117.2724283,0,0,40068.7201157407,2009-09-12,17:16:58
40.6536233,117.2724483,0,0,40068.720150463,2009-09-12,17:17:01
40.6536333,117.27247,0,0,40068.7201851852,2009-09-12,17:17:04
40.6536599,117.2724733,0,0,40068.7202199074,2009-09-12,17:17:07
40.6536883,117.2724633,0,0,40068.7202546296,2009-09-12,17:17:10
40.6537199,117.272455,0,0,40068.7202893518,2009-09-12,17:17:13
40.6537599,117.2724383,0,0,40068.7203240741,2009-09-12,17:17:16
40.6537983,117.2724183,0,0,40068.7203587963,2009-09-12,17:17:19
40.6538349,117.2723983,0,0,40068.7203935185,2009-09-12,17:17:22
40.6538716,117.2723766,0,0,40068.7204282407,2009-09-12,17:17:25
40.6539066,117.2723533,0,0,40068.720462963,2009-09-12,17:17:28
40.6539399,117.2723399,0,0,40068.7204976852,2009-09-12,17:17:31
40.6539716,117.2723349,0,0,40068.7205324074,2009-09-12,17:17:34
40.6539983,117.2723066,0,0,40068.7205671296,2009-09-12,17:17:37
40.6540233,117.27228,0,0,40068.7206018518,2009-09-12,17:17:40
40.6540533,117.2722633,0,0,40068.7206365741,2009-09-12,17:17:43
40.654075,117.2722583,0,0,40068.7206712963,2009-09-12,17:17:46
40.6540949,117.2722183,0,0,40068.7207060185,2009-09-12,17:17:49
40.6540999,117.2721733,0,0,40068.7207407407,2009-09-12,17:17:52
40.6540866,117.2721283,0,0,40068.720775463,2009-09-12,17:17:55
40.6540699,117.2720833,0,0,40068.7207986111,2009-09-12,17:17:57
40.6540566,117.2720316,0,0,40068.7208333333,2009-09-12,17:18:00
40.6540366,117.2719766,0,0,40068.7208680556,2009-09-12,17:18:03
40.6540249,117.2719216,0,0,40068.7209027778,2009-09-12,17:18:06
40.6540083,117.2718633,0,0,40068.7209375,2009-09-12,17:18:09
40.6540283,117.2718233,0,0,40068.7209722222,2009-09-12,17:18:12
40.6540316,117.2718016,0,0,40068.7210069444,2009-09-12,17:18:15
40.6540249,117.2717799,0,0,40068.7210416667,2009-09-12,17:18:18
40.6540383,117.2717499,0,0,40068.7210763889,2009-09-12,17:18:21
40.654035,117.2717266,0,0,40068.7211111111,2009-09-12,17:18:24
40.6540283,117.2717599,0,0,40068.7211458333,2009-09-12,17:18:27
40.6540182,117.2718099,0,0,40068.7211805556,2009-09-12,17:18:30
40.6540182,117.2718099,0,0,40068.7211921296,2009-09-12,17:18:31
40.65402,117.2718166,0,0,40068.7212152778,2009-09-12,17:18:33
40.6540416,117.2717533,0,0,40068.72125,2009-09-12,17:18:36
40.6540332,117.2716883,0,0,40068.7212847222,2009-09-12,17:18:39
40.6539766,117.2716266,0,0,40068.7213194444,2009-09-12,17:18:42
40.6538816,117.2715583,0,0,40068.7213541667,2009-09-12,17:18:45
40.6538266,117.2715199,0,0,40068.7213888889,2009-09-12,17:18:48
40.6537849,117.271495,0,0,40068.7214236111,2009-09-12,17:18:51
40.6537516,117.2714633,0,0,40068.7214583333,2009-09-12,17:18:54
40.6537316,117.2714283,0,0,40068.7214930556,2009-09-12,17:18:57
40.6536883,117.2714066,0,0,40068.7215277778,2009-09-12,17:19:00
40.6536933,117.2713949,0,0,40068.7215625,2009-09-12,17:19:03
40.6536916,117.2713816,0,0,40068.7215972222,2009-09-12,17:19:06
40.6536749,117.2713533,0,0,40068.7216319444,2009-09-12,17:19:09
40.6536333,117.2713399,0,0,40068.7216666667,2009-09-12,17:19:12
40.6536266,117.2713083,0,0,40068.7217013889,2009-09-12,17:19:15
40.6536183,117.2712899,0,0,40068.7217361111,2009-09-12,17:19:18
40.65357,117.2713083,0,0,40068.7218055556,2009-09-12,17:19:24
40.653545,117.2712766,0,0,40068.7218402778,2009-09-12,17:19:27
40.6535049,117.271265,0,0,40068.721875,2009-09-12,17:19:30
40.6534616,117.2712199,0,0,40068.7219097222,2009-09-12,17:19:33
40.6534516,117.2711616,0,0,40068.7219444444,2009-09-12,17:19:36
40.6534083,117.2711516,0,0,40068.7219791667,2009-09-12,17:19:39
40.6533416,117.2711333,0,0,40068.7220138889,2009-09-12,17:19:42
40.6532966,117.2710716,0,0,40068.7220486111,2009-09-12,17:19:45
40.6532599,117.2710333,0,0,40068.7220833333,2009-09-12,17:19:48
40.6532233,117.2709916,0,0,40068.7221180556,2009-09-12,17:19:51
40.6531683,117.2709566,0,0,40068.7221527778,2009-09-12,17:19:54
40.6531116,117.2709016,0,0,40068.7221875,2009-09-12,17:19:57
40.6530866,117.2708666,0,0,40068.7222222222,2009-09-12,17:20:00
40.6530633,117.2708349,0,0,40068.7222569444,2009-09-12,17:20:03
40.6530483,117.2708049,0,0,40068.7222916667,2009-09-12,17:20:06
40.6530316,117.2707883,0,0,40068.7223263889,2009-09-12,17:20:09
40.6530216,117.2707466,0,0,40068.7223611111,2009-09-12,17:20:12
40.6529783,117.2706866,0,0,40068.7223958333,2009-09-12,17:20:15
40.6529199,117.270675,0,0,40068.7224305556,2009-09-12,17:20:18
40.6528949,117.2706866,0,0,40068.7225,2009-09-12,17:20:24
40.6529083,117.2707183,0,0,40068.7225347222,2009-09-12,17:20:27
40.6529283,117.2707566,0,0,40068.7225694444,2009-09-12,17:20:30
40.6529516,117.270795,0,0,40068.7226041667,2009-09-12,17:20:33
40.6529966,117.2708349,0,0,40068.7226388889,2009-09-12,17:20:36
40.6530382,117.2708533,0,0,40068.7226736111,2009-09-12,17:20:39
40.6530566,117.270865,0,0,40068.7231597222,2009-09-12,17:21:21
40.6530566,117.270865,0,0,40068.72375,2009-09-12,17:22:12
40.6530549,117.2708666,0,0,40068.7237731481,2009-09-12,17:22:14
40.6530416,117.2708516,0,0,40068.7238078704,2009-09-12,17:22:17
40.6530283,117.27083,0,0,40068.7238425926,2009-09-12,17:22:20
40.65301,117.2707966,0,0,40068.7238773148,2009-09-12,17:22:23
40.6529899,117.2707683,0,0,40068.723912037,2009-09-12,17:22:26
[truncated: 135,466 more chars]
