# Supplementary material for: Research on differential privacy protection method based on user tendency
Source: PLoS One. 2023 Oct 26;18(10):e0288823. doi: 10.1371/journal.pone.0288823 (PMC10602288; doi:10.1371/journal.pone.0288823)
Supplement: S5 Data — (ZIP) [file pone.0288823.s005.zip › Data 5-5/150/Trajectory/20070731233347.plt]

Geolife trajectory
WGS 84
Altitude is in Feet
Reserved 3
0,2,255,My Track,0,0,2,8421376
0
39.978,116.340316666667,0,413.385826771654,39294.9817939815,2007-07-31,23:33:47
39.97715,116.339,0,413.385826771654,39294.9819675926,2007-07-31,23:34:02
39.9770166666667,116.338766666667,0,413.385826771654,39294.9820023148,2007-07-31,23:34:05
39.9772666666667,116.339133333333,0,413.385826771654,39294.9821412037,2007-07-31,23:34:17
39.9770666666667,116.339066666667,0,413.385826771654,39294.9823842593,2007-07-31,23:34:38
39.9768333333333,116.338916666667,0,413.385826771654,39294.9825578704,2007-07-31,23:34:53
39.9764,116.338566666667,0,413.385826771654,39294.9829398148,2007-07-31,23:35:26
39.9762,116.338433333333,0,413.385826771654,39294.9830787037,2007-07-31,23:35:38
39.976,116.338483333333,0,413.385826771654,39294.9831944444,2007-07-31,23:35:48
39.9757166666667,116.3385,0,413.385826771654,39294.9833449074,2007-07-31,23:36:01
39.9754666666667,116.338333333333,0,413.385826771654,39294.9836458333,2007-07-31,23:36:27
39.97525,116.338183333333,0,413.385826771654,39294.9841782407,2007-07-31,23:37:13
39.97525,116.3384,0,413.385826771654,39294.9843287037,2007-07-31,23:37:26
39.9751333333333,116.338483333333,0,413.385826771654,39294.9844675926,2007-07-31,23:37:38
39.9752333333333,116.338633333333,0,410.10498687664,39294.9848842593,2007-07-31,23:38:14
39.9752666666667,116.33845,0,410.10498687664,39294.9855671296,2007-07-31,23:39:13
39.9753166666667,116.33825,0,410.10498687664,39294.9857407407,2007-07-31,23:39:28
39.9752833333333,116.338016666667,0,410.10498687664,39294.9861111111,2007-07-31,23:40:00
39.9751333333333,116.338,0,410.10498687664,39294.9862615741,2007-07-31,23:40:13
39.9749833333333,116.338133333333,0,410.10498687664,39294.9864699074,2007-07-31,23:40:31
39.9751333333333,116.3383,0,410.10498687664,39294.9867476852,2007-07-31,23:40:55
39.9751666666667,116.33855,0,410.10498687664,39294.987037037,2007-07-31,23:41:20
39.9752666666667,116.338416666667,0,410.10498687664,39294.9872685185,2007-07-31,23:41:40
39.9754,116.338383333333,0,370.734908136483,39294.9875694444,2007-07-31,23:42:06
39.9754333333333,116.338216666667,0,275.590551181102,39294.9883449074,2007-07-31,23:43:13
39.9754666666667,116.33885,0,269.028871391076,39294.9887268519,2007-07-31,23:43:46
39.9753166666667,116.338883333333,0,229.658792650919,39294.9891782407,2007-07-31,23:44:25
39.97535,116.34135,0,232.939632545932,39294.9896643519,2007-07-31,23:45:07
39.97525,116.341983333333,0,232.939632545932,39294.9898842593,2007-07-31,23:45:26
39.9752166666667,116.34685,0,232.939632545932,39294.9903240741,2007-07-31,23:46:04
39.9752333333333,116.347033333333,0,232.939632545932,39294.9904050926,2007-07-31,23:46:11
39.9753,116.347116666667,0,259.186351706037,39294.9906828704,2007-07-31,23:46:35
39.9754833333333,116.347083333333,0,252.624671916011,39294.9909722222,2007-07-31,23:47:00
39.97545,116.347533333333,0,265.748031496063,39294.9913657407,2007-07-31,23:47:34
39.9754166666667,116.34795,0,269.028871391076,39294.9914467593,2007-07-31,23:47:41
39.9767666666667,116.348233333333,0,269.028871391076,39294.9917013889,2007-07-31,23:48:03
39.9786,116.34795,0,255.905511811024,39294.9919328704,2007-07-31,23:48:23
39.9813,116.3478,0,216.535433070866,39294.9924652778,2007-07-31,23:49:09
39.9817333333333,116.347716666667,0,206.692913385827,39294.9929513889,2007-07-31,23:49:51
39.9847833333333,116.347566666667,0,206.692913385827,39294.9934143518,2007-07-31,23:50:31
39.9851666666667,116.3479,0,206.692913385827,39294.9934490741,2007-07-31,23:50:34
39.98525,116.34905,0,206.692913385827,39294.993587963,2007-07-31,23:50:46
39.9853,116.35075,0,206.692913385827,39294.9937731481,2007-07-31,23:51:02
39.9852833333333,116.351116666667,0,200.131233595801,39294.9938773148,2007-07-31,23:51:11
39.9857,116.3645,0,118.110236220472,39294.9957291667,2007-07-31,23:53:51
39.9857333333333,116.365016666667,0,118.110236220472,39294.9958217593,2007-07-31,23:53:59
39.9857166666667,116.367116666667,0,118.110236220472,39294.9960300926,2007-07-31,23:54:17
39.9857333333333,116.36925,0,85.3018372703412,39294.996412037,2007-07-31,23:54:50
39.98575,116.370116666667,0,91.8635170603674,39294.9967361111,2007-07-31,23:55:18
39.9856166666667,116.370766666667,0,91.8635170603674,39294.9968287037,2007-07-31,23:55:26
39.98565,116.3711,0,91.8635170603674,39294.9968865741,2007-07-31,23:55:31
39.9858833333333,116.371416666667,0,91.8635170603674,39294.9969791667,2007-07-31,23:55:39
39.9859833333333,116.373483333333,0,111.548556430446,39294.9974652778,2007-07-31,23:56:21
39.9859,116.373916666667,0,114.829396325459,39294.997662037,2007-07-31,23:56:38
39.9860333333333,116.374483333333,0,114.829396325459,39294.9978472222,2007-07-31,23:56:54
39.9861333333333,116.376716666667,0,114.829396325459,39294.9982986111,2007-07-31,23:57:33
39.9860833333333,116.3796,0,137.795275590551,39294.9993981481,2007-07-31,23:59:08
39.9862333333333,116.382566666667,0,173.884514435696,39294.9996643519,2007-07-31,23:59:31
39.9862333333333,116.383216666667,0,173.884514435696,39294.9999189815,2007-07-31,23:59:53
39.9863166666667,116.384,0,177.165354330709,39295.0000231481,2007-08-01,00:00:02
39.9865833333333,116.396516666667,0,173.884514435696,39295.0011342593,2007-08-01,00:01:38
39.98665,116.396716666667,0,173.884514435696,39295.0013425926,2007-08-01,00:01:56
39.98665,116.397233333333,0,173.884514435696,39295.001412037,2007-08-01,00:02:02
39.98675,116.397966666667,0,170.603674540682,39295.0015162037,2007-08-01,00:02:11
39.9867833333333,116.400916666667,0,170.603674540682,39295.001875,2007-08-01,00:02:42
39.9869333333333,116.406733333333,0,114.829396325459,39295.0025694444,2007-08-01,00:03:42
39.9869833333333,116.40785,0,141.076115485564,39295.0028356481,2007-08-01,00:04:05
39.9869166666667,116.408066666667,0,177.165354330709,39295.0032407407,2007-08-01,00:04:40
39.987,116.408833333333,0,177.165354330709,39295.0033912037,2007-08-01,00:04:53
39.98715,116.414383333333,0,160.761154855643,39295.0039930556,2007-08-01,00:05:45
39.9871333333333,116.414583333333,0,167.322834645669,39295.0041550926,2007-08-01,00:05:59
39.9871333333333,116.414816666667,0,154.199475065617,39295.0044907407,2007-08-01,00:06:28
39.9872166666667,116.415166666667,0,150.918635170604,39295.0046064815,2007-08-01,00:06:38
39.9873166666667,116.416783333333,0,150.918635170604,39295.0048263889,2007-08-01,00:06:57
39.9874,116.423383333333,0,82.0209973753281,39295.0065162037,2007-08-01,00:09:23
39.9874,116.423633333333,0,85.3018372703412,39295.0067361111,2007-08-01,00:09:42
39.98755,116.430183333333,0,108.267716535433,39295.0073842593,2007-08-01,00:10:38
39.9874666666667,116.4309,0,114.829396325459,39295.0077662037,2007-08-01,00:11:11
39.9874166666667,116.431333333333,0,131.233595800525,39295.007974537,2007-08-01,00:11:29
39.9870666666667,116.431716666667,0,131.233595800525,39295.0080208333,2007-08-01,00:11:33
39.9876833333333,116.4322,0,131.233595800525,39295.008125,2007-08-01,00:11:42
39.9871333333333,116.4329,0,150.918635170604,39295.0081712963,2007-08-01,00:11:46
39.9859666666667,116.434333333333,0,150.918635170604,39295.0083564815,2007-08-01,00:12:02
39.9853833333333,116.434633333333,0,141.076115485564,39295.0084375,2007-08-01,00:12:09
39.9845666666667,116.436466666667,0,118.110236220472,39295.0086458333,2007-08-01,00:12:27
39.9848333333333,116.437,0,121.391076115486,39295.00875,2007-08-01,00:12:36
39.9849833333333,116.437766666667,0,124.671916010499,39295.0088425926,2007-08-01,00:12:44
39.9848833333333,116.438766666667,0,134.514435695538,39295.0089467593,2007-08-01,00:12:53
39.98435,116.440466666667,0,141.076115485564,39295.0091087963,2007-08-01,00:13:07
39.9835833333333,116.442,0,150.918635170604,39295.0095138889,2007-08-01,00:13:42
39.98115,116.44575,0,147.637795275591,39295.0099652778,2007-08-01,00:14:21
39.9809333333333,116.446,0,147.637795275591,39295.0100231481,2007-08-01,00:14:26
39.9806833333333,116.4465,0,147.637795275591,39295.0102893518,2007-08-01,00:14:49
39.9798666666667,116.4477,0,144.356955380577,39295.0105208333,2007-08-01,00:15:09
39.9794666666667,116.44835,0,144.356955380577,39295.0108796296,2007-08-01,00:15:40
39.9794166666667,116.44875,0,150.918635170604,39295.0110185185,2007-08-01,00:15:52
39.98,116.44935,0,131.233595800525,39295.011099537,2007-08-01,00:15:59
39.9820833333333,116.450866666667,0,104.98687664042,39295.0116203704,2007-08-01,00:16:44
39.9824833333333,116.4511,0,114.829396325459,39295.0117592593,2007-08-01,00:16:56
39.98315,116.451766666667,0,121.391076115486,39295.0118865741,2007-08-01,00:17:07
39.9835333333333,116.452666666667,0,121.391076115486,39295.0120023148,2007-08-01,00:17:17
39.9836,116.45295,0,190.288713910761,39295.0122685185,2007-08-01,00:17:40
39.9837333333333,116.453533333333,0,177.165354330709,39295.0123842593,2007-08-01,00:17:50
39.9846166666667,116.456616666667,0,167.322834645669,39295.0127893519,2007-08-01,00:18:25
39.9847666666667,116.456916666667,0,164.041994750656,39295.0128703704,2007-08-01,00:18:32
39.9844,116.457683333333,0,154.199475065617,39295.0130671296,2007-08-01,00:18:49
39.9829333333333,116.459883333333,0,147.637795275591,39295.0133333333,2007-08-01,00:19:12
39.9824166666667,116.46025,0,147.637795275591,39295.0134490741,2007-08-01,00:19:22
39.9819666666667,116.460316666667,0,144.356955380577,39295.0136689815,2007-08-01,00:19:41
39.98165,116.460283333333,0,144.356955380577,39295.0137615741,2007-08-01,00:19:49
39.98045,116.460216666667,0,141.076115485564,39295.0139814815,2007-08-01,00:20:08
39.9801,116.46015,0,141.076115485564,39295.0143055556,2007-08-01,00:20:36
39.9793833333333,116.4602,0,144.356955380577,39295.0144791667,2007-08-01,00:20:51
39.97915,116.460266666667,0,144.356955380577,39295.0145717593,2007-08-01,00:20:59
39.9789833333333,116.460416666667,0,141.076115485564,39295.0153587963,2007-08-01,00:22:07
39.9787666666667,116.460683333333,0,154.199475065617,39295.0154976852,2007-08-01,00:22:19
39.9786,116.460933333333,0,147.637795275591,39295.0163078704,2007-08-01,00:23:29
39.9787,116.460966666667,0,147.637795275591,39295.016400463,2007-08-01,00:23:37
39.9787333333333,116.460783333333,0,144.356955380577,39295.0164814815,2007-08-01,00:23:44
39.9783666666667,116.461066666667,0,121.391076115486,39295.0166666667,2007-08-01,00:24:00
39.9782166666667,116.4614,0,124.671916010499,39295.0167361111,2007-08-01,00:24:06
39.9782333333333,116.4617,0,111.548556430446,39295.0168287037,2007-08-01,00:24:14
39.9790666666667,116.4626,0,111.548556430446,39295.017025463,2007-08-01,00:24:31
39.9802666666667,116.463916666667,0,127.952755905512,39295.0173611111,2007-08-01,00:25:00
39.9823166666667,116.46605,0,124.671916010499,39295.0178009259,2007-08-01,00:25:38
39.9824666666667,116.466166666667,0,121.391076115486,39295.0181828704,2007-08-01,00:26:11
39.9828833333333,116.465866666667,0,114.829396325459,39295.0183564815,2007-08-01,00:26:26
39.9832,116.465316666667,0,114.829396325459,39295.0188194444,2007-08-01,00:27:06
39.9842666666667,116.464033333333,0,114.829396325459,39295.0188888889,2007-08-01,00:27:12
39.98425,116.463816666667,0,114.829396325459,39295.0189236111,2007-08-01,00:27:15
39.9843166666667,116.46365,0,114.829396325459,39295.0191898148,2007-08-01,00:27:38
39.9842333333333,116.4639,0,137.795275590551,39295.0195601852,2007-08-01,00:28:10
39.9843333333333,116.464266666667,0,485.564304461942,39295.0217476852,2007-08-01,00:31:19
39.98455,116.463916666667,0,403.543307086614,39295.0217708333,2007-08-01,00:31:21
39.9845,116.464116666667,0,246.062992125984,39295.021875,2007-08-01,00:31:30
39.9844666666667,116.463966666667,0,249.343832020997,39295.0220949074,2007-08-01,00:31:49
39.9844,116.463816666667,0,206.692913385827,39295.0225925926,2007-08-01,00:32:32
39.9842833333333,116.46355,0,206.692913385827,39295.023900463,2007-08-01,00:34:25
39.9844,116.463133333333,0,242.782152230971,39295.0253009259,2007-08-01,00:36:26
39.98455,116.462866666667,0,242.782152230971,39295.0253819444,2007-08-01,00:36:33
39.9865666666667,116.460216666667,0,141.076115485564,39295.0263194444,2007-08-01,00:37:54
39.9868666666667,116.45985,0,141.076115485564,39295.0264236111,2007-08-01,00:38:03
39.9872666666667,116.459883333333,0,144.356955380577,39295.0265277778,2007-08-01,00:38:12
39.99025,116.463,0,150.918635170604,39295.0272453704,2007-08-01,00:39:14
39.9905,116.463283333333,0,154.199475065617,39295.0273263889,2007-08-01,00:39:21
39.99085,116.463666666667,0,150.918635170604,39295.0274189815,2007-08-01,00:39:29
39.9926666666667,116.46575,0,150.918635170604,39295.0278356481,2007-08-01,00:40:05
39.9943166666667,116.467533333333,0,150.918635170604,39295.0281481481,2007-08-01,00:40:32
39.99445,116.46775,0,160.761154855643,39295.0283680556,2007-08-01,00:40:51
39.9948,116.467983333333,0,160.761154855643,39295.0284490741,2007-08-01,00:40:58
39.9954,116.468633333333,0,154.199475065617,39295.0285648148,2007-08-01,00:41:08
39.9958333333333,116.469116666667,0,160.761154855643,39295.0286689815,2007-08-01,00:41:17
39.9962666666667,116.468933333333,0,150.918635170604,39295.0287962963,2007-08-01,00:41:28
39.9975333333333,116.467033333333,0,141.076115485564,39295.0290393519,2007-08-01,00:41:49
39.9984,116.465783333333,0,141.076115485564,39295.0295138889,2007-08-01,00:42:30
39.9988333333333,116.465783333333,0,134.514435695538,39295.0295949074,2007-08-01,00:42:37
40.0002333333333,116.4673,0,124.671916010499,39295.0298263889,2007-08-01,00:42:57
40.0007833333333,116.467366666667,0,127.952755905512,39295.0299074074,2007-08-01,00:43:04
40.0026,116.467183333333,0,131.233595800525,39295.0301388889,2007-08-01,00:43:24
40.0033,116.467133333333,0,121.391076115486,39295.0305092593,2007-08-01,00:43:56
40.00355,116.4671,0,111.548556430446,39295.0306134259,2007-08-01,00:44:05
40.0061666666667,116.467,0,127.952755905512,39295.0311689815,2007-08-01,00:44:53
40.0064166666667,116.467033333333,0,127.952755905512,39295.03125,2007-08-01,00:45:00
40.0065833333333,116.467,0,167.322834645669,39295.0315972222,2007-08-01,00:45:30
40.0078666666667,116.466916666667,0,160.761154855643,39295.0318981481,2007-08-01,00:45:56
40.009,116.4669,0,160.761154855643,39295.0320833333,2007-08-01,00:46:12
40.0098666666667,116.466883333333,0,157.48031496063,39295.0324884259,2007-08-01,00:46:47
40.0101,116.468733333333,0,157.48031496063,39295.0327083333,2007-08-01,00:47:06
40.0100166666667,116.473716666667,0,157.48031496063,39295.0334722222,2007-08-01,00:48:12
40.0094666666667,116.475733333333,0,157.48031496063,39295.0336689815,2007-08-01,00:48:29
40.0093,116.476116666667,0,160.761154855643,39295.0338541667,2007-08-01,00:48:45
40.0092333333333,116.47625,0,154.199475065617,39295.0341550926,2007-08-01,00:49:11
40.0093666666667,116.47665,0,134.514435695538,39295.0344212963,2007-08-01,00:49:34
40.00935,116.476883333333,0,111.548556430446,39295.0345949074,2007-08-01,00:49:49
40.0092166666667,116.477133333333,0,104.98687664042,39295.034849537,2007-08-01,00:50:11
40.0089333333333,116.477516666667,0,114.829396325459,39295.0352083333,2007-08-01,00:50:42
40.0088166666667,116.477683333333,0,121.391076115486,39295.0353587963,2007-08-01,00:50:55
40.00885,116.477983333333,0,111.548556430446,39295.0355439815,2007-08-01,00:51:11
40.0087166666667,116.478233333333,0,95.1443569553806,39295.0357523148,2007-08-01,00:51:29
40.0085666666667,116.478383333333,0,95.1443569553806,39295.0359490741,2007-08-01,00:51:46
