# Supplementary material for: Research on differential privacy protection method based on user tendency
Source: PLoS One. 2023 Oct 26;18(10):e0288823. doi: 10.1371/journal.pone.0288823 (PMC10602288; doi:10.1371/journal.pone.0288823)
Supplement: S5 Data — (ZIP) [file pone.0288823.s005.zip › Data 5-5/150/Trajectory/20070801111718.plt]

Geolife trajectory
WGS 84
Altitude is in Feet
Reserved 3
0,2,255,My Track,0,0,2,8421376
0
40.00855,116.477433333333,0,95.1443569553806,39295.4703472222,2007-08-01,11:17:18
40.0088166666667,116.4781,0,101.706036745407,39295.470462963,2007-08-01,11:17:28
40.0087666666667,116.477833333333,0,114.829396325459,39295.4706365741,2007-08-01,11:17:43
40.0088,116.477566666667,0,118.110236220472,39295.4708796296,2007-08-01,11:18:04
40.00895,116.477333333333,0,124.671916010499,39295.4711458333,2007-08-01,11:18:27
40.0090833333333,116.477216666667,0,134.514435695538,39295.4712962963,2007-08-01,11:18:40
40.0092833333333,116.476916666667,0,127.952755905512,39295.4715740741,2007-08-01,11:19:04
40.0094333333333,116.476616666667,0,144.356955380577,39295.4718287037,2007-08-01,11:19:26
40.0095,116.476383333333,0,137.795275590551,39295.472037037,2007-08-01,11:19:44
40.0095833333333,116.476166666667,0,131.233595800525,39295.4722569444,2007-08-01,11:20:03
40.0098333333333,116.47555,0,147.637795275591,39295.4833912037,2007-08-01,11:36:05
40.0100833333333,116.474566666667,0,144.356955380577,39295.4835185185,2007-08-01,11:36:16
40.0103,116.472683333333,0,141.076115485564,39295.48375,2007-08-01,11:36:36
40.0103333333333,116.472466666667,0,134.514435695538,39295.4844791667,2007-08-01,11:37:39
40.0103,116.469933333333,0,134.514435695538,39295.4848032407,2007-08-01,11:38:07
40.0102833333333,116.467183333333,0,141.076115485564,39295.4856944444,2007-08-01,11:39:24
40.0103,116.466833333333,0,141.076115485564,39295.4858217593,2007-08-01,11:39:35
40.0103666666667,116.466016666667,0,141.076115485564,39295.4859722222,2007-08-01,11:39:48
40.0103166666667,116.465483333333,0,141.076115485564,39295.4861111111,2007-08-01,11:40:00
40.01035,116.4653,0,141.076115485564,39295.4865509259,2007-08-01,11:40:38
40.0103166666667,116.464766666667,0,141.076115485564,39295.4866898148,2007-08-01,11:40:50
40.01035,116.4622,0,141.076115485564,39295.4873032407,2007-08-01,11:41:43
40.0101666666667,116.462183333333,0,141.076115485564,39295.4874074074,2007-08-01,11:41:52
40.0102,116.461683333333,0,141.076115485564,39295.4875925926,2007-08-01,11:42:08
40.0101666666667,116.461316666667,0,147.637795275591,39295.4876736111,2007-08-01,11:42:15
40.0097333333333,116.461083333333,0,121.391076115486,39295.4877662037,2007-08-01,11:42:23
40.0088166666667,116.461083333333,0,124.671916010499,39295.4880324074,2007-08-01,11:42:46
40.0087166666667,116.461016666667,0,137.795275590551,39295.4883217593,2007-08-01,11:43:11
40.0076666666667,116.461133333333,0,75.4593175853018,39295.4888078704,2007-08-01,11:43:53
40.0074,116.461166666667,0,75.4593175853018,39295.4888657407,2007-08-01,11:43:58
40.0058833333333,116.462366666667,0,75.4593175853018,39295.4892476852,2007-08-01,11:44:31
40.0053833333333,116.461333333333,0,75.4593175853018,39295.4892824074,2007-08-01,11:44:34
40.0043166666667,116.4614,0,75.4593175853018,39295.4895023148,2007-08-01,11:44:53
40.0037166666667,116.4614,0,0,39295.489837963,2007-08-01,11:45:22
39.99535,116.456683333333,0,0,39295.4945833333,2007-08-01,11:52:12
39.9911833333333,116.457183333333,0,0,39295.4946759259,2007-08-01,11:52:20
39.9909666666667,116.456466666667,0,0,39295.4946990741,2007-08-01,11:52:22
39.9904333333333,116.456416666667,0,0,39295.4947685185,2007-08-01,11:52:28
39.9902333333333,116.456416666667,0,0,39295.494837963,2007-08-01,11:52:34
39.99,116.4564,0,0,39295.4955324074,2007-08-01,11:53:34
39.9887166666667,116.455566666667,0,0,39295.4955671296,2007-08-01,11:53:37
39.9884166666667,116.454783333333,0,0,39295.4956712963,2007-08-01,11:53:46
39.9881666666667,116.454216666667,0,0,39295.495775463,2007-08-01,11:53:55
39.9878333333333,116.452566666667,0,0,39295.4961111111,2007-08-01,11:54:24
39.9877666666667,116.452,0,0,39295.4962384259,2007-08-01,11:54:35
39.9877833333333,116.451766666667,0,0,39295.4963657407,2007-08-01,11:54:46
39.9875166666667,116.451266666667,0,0,39295.4966435185,2007-08-01,11:55:10
39.9853166666667,116.4508,0,0,39295.4971064815,2007-08-01,11:55:50
39.9810333333333,116.4501,0,0,39295.4976041667,2007-08-01,11:56:33
39.9802166666667,116.449533333333,0,0,39295.4977083333,2007-08-01,11:56:42
39.9802166666667,116.448016666667,0,0,39295.4979513889,2007-08-01,11:57:03
39.9805333333333,116.4477,0,0,39295.4980208333,2007-08-01,11:57:09
39.9812833333333,116.446483333333,0,0,39295.4981828704,2007-08-01,11:57:23
39.9816166666667,116.446016666667,0,0,39295.4982407407,2007-08-01,11:57:28
39.9820833333333,116.44535,0,0,39295.4983680556,2007-08-01,11:57:39
39.9833833333333,116.443233333333,0,0,39295.4986342593,2007-08-01,11:58:02
39.98465,116.441233333333,0,101.706036745407,39295.4988888889,2007-08-01,11:58:24
39.9853,116.439633333333,0,75.4593175853018,39295.4991898148,2007-08-01,11:58:50
39.9856333333333,116.439116666667,0,75.4593175853018,39295.4992592593,2007-08-01,11:58:56
39.9862666666667,116.438566666667,0,82.0209973753281,39295.4993634259,2007-08-01,11:59:05
39.9868333333333,116.4384,0,88.5826771653543,39295.4994675926,2007-08-01,11:59:14
39.9871,116.4383,0,88.5826771653543,39295.4999421296,2007-08-01,11:59:55
39.9877333333333,116.435016666667,0,88.5826771653543,39295.5000694444,2007-08-01,12:00:06
39.9877833333333,116.4339,0,88.5826771653543,39295.500162037,2007-08-01,12:00:14
39.9878166666667,116.432983333333,0,127.952755905512,39295.5002662037,2007-08-01,12:00:23
39.9878833333333,116.432533333333,0,127.952755905512,39295.5003240741,2007-08-01,12:00:28
39.9880666666667,116.431483333333,0,127.952755905512,39295.5006597222,2007-08-01,12:00:57
39.98815,116.42795,0,131.233595800525,39295.5011342593,2007-08-01,12:01:38
