# Supplementary material for: Research on differential privacy protection method based on user tendency
Source: PLoS One. 2023 Oct 26;18(10):e0288823. doi: 10.1371/journal.pone.0288823 (PMC10602288; doi:10.1371/journal.pone.0288823)
Supplement: S5 Data — (ZIP) [file pone.0288823.s005.zip › Data 5-5/150/Trajectory/20070801145802.plt]

Geolife trajectory
WGS 84
Altitude is in Feet
Reserved 3
0,2,255,My Track,0,0,2,8421376
0
39.9795166666667,116.344616666667,0,177.165354330709,39295.6236342593,2007-08-01,14:58:02
39.9794,116.344783333333,0,177.165354330709,39295.6238773148,2007-08-01,14:58:23
39.9791666666667,116.3447,0,177.165354330709,39295.6241203704,2007-08-01,14:58:44
39.97885,116.344466666667,0,173.884514435696,39295.6243981481,2007-08-01,14:59:08
39.9787166666667,116.3444,0,173.884514435696,39295.624525463,2007-08-01,14:59:19
39.97845,116.344383333333,0,173.884514435696,39295.6247685185,2007-08-01,14:59:40
39.9783,116.344316666667,0,173.884514435696,39295.6249189815,2007-08-01,14:59:53
39.9781666666667,116.34425,0,173.884514435696,39295.6250578704,2007-08-01,15:00:05
39.9781833333333,116.344483333333,0,173.884514435696,39295.6252662037,2007-08-01,15:00:23
39.9783333333333,116.34485,0,554.461942257218,39295.6255555556,2007-08-01,15:00:48
39.9783166666667,116.3446,0,551.181102362205,39295.6255902778,2007-08-01,15:00:51
39.9782833333333,116.3444,0,597.112860892388,39295.625625,2007-08-01,15:00:54
39.9782666666667,116.344216666667,0,652.887139107611,39295.6257175926,2007-08-01,15:01:02
39.9782666666667,116.34395,0,652.887139107611,39295.6258796296,2007-08-01,15:01:16
39.9782,116.343633333333,0,669.291338582677,39295.6261226852,2007-08-01,15:01:37
39.9781666666667,116.343383333333,0,669.291338582677,39295.6262847222,2007-08-01,15:01:51
39.97815,116.342916666667,0,669.291338582677,39295.6265856481,2007-08-01,15:02:17
39.9780333333333,116.34255,0,567.58530183727,39295.6267013889,2007-08-01,15:02:27
39.9778333333333,116.342533333333,0,557.742782152231,39295.6268865741,2007-08-01,15:02:43
39.97775,116.342116666667,0,557.742782152231,39295.6273148148,2007-08-01,15:03:20
39.9776166666667,116.3428,0,557.742782152231,39295.6384606481,2007-08-01,15:19:23
39.9778833333333,116.342733333333,0,557.742782152231,39295.6387731481,2007-08-01,15:19:50
39.9781,116.341483333333,0,557.742782152231,39295.6395138889,2007-08-01,15:20:54
39.9778666666667,116.341266666667,0,557.742782152231,39295.6397685185,2007-08-01,15:21:16
39.9778833333333,116.340533333333,0,557.742782152231,39295.640162037,2007-08-01,15:21:50
39.9777333333333,116.340333333333,0,557.742782152231,39295.6403587963,2007-08-01,15:22:07
39.9773,116.3402,0,557.742782152231,39295.6406597222,2007-08-01,15:22:33
39.97665,116.340183333333,0,557.742782152231,39295.6410763889,2007-08-01,15:23:09
39.9764833333333,116.340133333333,0,557.742782152231,39295.6411805556,2007-08-01,15:23:18
