# Supplementary material for: Research on differential privacy protection method based on user tendency
Source: PLoS One. 2023 Oct 26;18(10):e0288823. doi: 10.1371/journal.pone.0288823 (PMC10602288; doi:10.1371/journal.pone.0288823)
Supplement: S5 Data — (ZIP) [file pone.0288823.s005.zip › Data 5-5/150/Trajectory/20070802001931.plt]

Geolife trajectory
WGS 84
Altitude is in Feet
Reserved 3
0,2,255,My Track,0,0,2,8421376
0
39.9762833333333,116.337883333333,0,557.742782152231,39296.0135532407,2007-08-02,00:19:31
39.9763833333333,116.338133333333,0,557.742782152231,39296.0137962963,2007-08-02,00:19:52
39.9763333333333,116.33835,0,557.742782152231,39296.0139351852,2007-08-02,00:20:04
39.9757,116.3392,0,557.742782152231,39296.0143402778,2007-08-02,00:20:39
39.9758,116.339333333333,0,557.742782152231,39296.0144444444,2007-08-02,00:20:48
39.9759166666667,116.33945,0,557.742782152231,39296.0146180556,2007-08-02,00:21:03
39.9769333333333,116.3396,0,557.742782152231,39296.0154282407,2007-08-02,00:22:13
39.9771666666667,116.339566666667,0,557.742782152231,39296.0156828704,2007-08-02,00:22:35
39.9772666666667,116.33975,0,557.742782152231,39296.0158101852,2007-08-02,00:22:46
39.9771833333333,116.340366666667,0,557.742782152231,39296.0161111111,2007-08-02,00:23:12
39.9772,116.3408,0,557.742782152231,39296.0164814815,2007-08-02,00:23:44
39.9772333333333,116.341166666667,0,557.742782152231,39296.016712963,2007-08-02,00:24:04
39.97725,116.34145,0,347.769028871391,39296.0169328704,2007-08-02,00:24:23
39.9773833333333,116.341583333333,0,318.241469816273,39296.0170486111,2007-08-02,00:24:33
39.9775166666667,116.341733333333,0,298.556430446194,39296.0171643518,2007-08-02,00:24:43
39.97755,116.341916666667,0,265.748031496063,39296.0173263889,2007-08-02,00:24:57
39.9776166666667,116.342116666667,0,229.658792650919,39296.0174768518,2007-08-02,00:25:10
39.9777166666667,116.342416666667,0,229.658792650919,39296.0176736111,2007-08-02,00:25:27
39.9778166666667,116.3428,0,196.850393700787,39296.0179861111,2007-08-02,00:25:54
39.9779166666667,116.343416666667,0,196.850393700787,39296.0184837963,2007-08-02,00:26:37
39.9778166666667,116.34365,0,193.569553805774,39296.0187152778,2007-08-02,00:26:57
39.9779166666667,116.343933333333,0,177.165354330709,39296.0188773148,2007-08-02,00:27:11
39.9781,116.3441,0,173.884514435696,39296.0190625,2007-08-02,00:27:27
39.97845,116.344133333333,0,170.603674540682,39296.0193634259,2007-08-02,00:27:53
39.9788333333333,116.34415,0,160.761154855643,39296.0196990741,2007-08-02,00:28:22
39.9789833333333,116.34415,0,167.322834645669,39296.019849537,2007-08-02,00:28:35
39.9792166666667,116.34415,0,154.199475065617,39296.0200347222,2007-08-02,00:28:51
39.9793833333333,116.344183333333,0,141.076115485564,39296.0201736111,2007-08-02,00:29:03
39.9795166666667,116.3441,0,141.076115485564,39296.0203240741,2007-08-02,00:29:16
39.97985,116.347316666667,0,141.076115485564,39296.0960416667,2007-08-02,02:18:18
39.9800333333333,116.3473,0,141.076115485564,39296.0962152778,2007-08-02,02:18:33
39.9805333333333,116.347333333333,0,190.288713910761,39296.0967013889,2007-08-02,02:19:15
39.9810333333333,116.347333333333,0,187.007874015748,39296.0971296296,2007-08-02,02:19:52
39.9812333333333,116.347416666667,0,203.412073490814,39296.0973611111,2007-08-02,02:20:12
39.9675833333333,116.347883333333,0,200.131233595801,39296.0995486111,2007-08-02,02:23:21
39.96705,116.347483333333,0,200.131233595801,39296.0995717593,2007-08-02,02:23:23
39.9648333333333,116.346966666667,0,200.131233595801,39296.0998726852,2007-08-02,02:23:49
39.9641666666667,116.346933333333,0,200.131233595801,39296.1002546296,2007-08-02,02:24:22
39.9627833333333,116.347016666667,0,200.131233595801,39296.1003009259,2007-08-02,02:24:26
39.9626833333333,116.346883333333,0,200.131233595801,39296.1004513889,2007-08-02,02:24:39
39.9556666666667,116.347266666667,0,196.850393700787,39296.101400463,2007-08-02,02:26:01
39.9556333333333,116.347566666667,0,196.850393700787,39296.1016782407,2007-08-02,02:26:25
39.9552,116.3485,0,196.850393700787,39296.101712963,2007-08-02,02:26:28
39.9494,116.348433333333,0,206.692913385827,39296.1026041667,2007-08-02,02:27:45
39.9490333333333,116.348716666667,0,206.692913385827,39296.102650463,2007-08-02,02:27:49
39.9484833333333,116.348733333333,0,203.412073490814,39296.1026851852,2007-08-02,02:27:52
39.94825,116.34905,0,203.412073490814,39296.1027662037,2007-08-02,02:27:59
39.9474,116.348966666667,0,200.131233595801,39296.1029282407,2007-08-02,02:28:13
39.9466833333333,116.34895,0,200.131233595801,39296.1030439815,2007-08-02,02:28:23
39.9463666666667,116.34915,0,216.535433070866,39296.1031828704,2007-08-02,02:28:35
39.9464666666667,116.3494,0,206.692913385827,39296.1032407407,2007-08-02,02:28:40
39.9461833333333,116.349466666667,0,206.692913385827,39296.1033449074,2007-08-02,02:28:49
39.9424166666667,116.3495,0,206.692913385827,39296.1039699074,2007-08-02,02:29:43
39.9414166666667,116.348783333333,0,209.97375328084,39296.1044675926,2007-08-02,02:30:26
39.9404666666667,116.348983333333,0,187.007874015748,39296.1044907407,2007-08-02,02:30:28
39.9074333333333,116.444733333333,0,164.041994750656,39296.126712963,2007-08-02,03:02:28
39.9075166666667,116.444566666667,0,164.041994750656,39296.1269212963,2007-08-02,03:02:46
39.9078666666667,116.444716666667,0,154.199475065617,39296.1272106481,2007-08-02,03:03:11
39.9080166666667,116.444633333333,0,154.199475065617,39296.127337963,2007-08-02,03:03:22
39.9082166666667,116.444516666667,0,160.761154855643,39296.1275347222,2007-08-02,03:03:39
39.9083666666667,116.444416666667,0,154.199475065617,39296.1276967593,2007-08-02,03:03:53
39.9085833333333,116.444416666667,0,121.391076115486,39296.1278703704,2007-08-02,03:04:08
39.90875,116.44435,0,101.706036745407,39296.1280439815,2007-08-02,03:04:23
39.9089166666667,116.44435,0,104.98687664042,39296.1282060185,2007-08-02,03:04:37
39.9092333333333,116.444383333333,0,98.4251968503937,39296.1284722222,2007-08-02,03:05:00
39.9094333333333,116.444366666667,0,78.740157480315,39296.1286226852,2007-08-02,03:05:13
39.9097166666667,116.444416666667,0,78.740157480315,39296.1288310185,2007-08-02,03:05:31
39.90995,116.444433333333,0,59.0551181102362,39296.1290162037,2007-08-02,03:05:47
39.9101166666667,116.444416666667,0,65.6167979002625,39296.1291666667,2007-08-02,03:06:00
39.9103333333333,116.444366666667,0,72.1784776902887,39296.1293865741,2007-08-02,03:06:19
39.9105166666667,116.444366666667,0,82.0209973753281,39296.1295486111,2007-08-02,03:06:33
39.9106833333333,116.444366666667,0,88.5826771653543,39296.1296990741,2007-08-02,03:06:46
39.91085,116.44435,0,111.548556430446,39296.129849537,2007-08-02,03:06:59
39.9110833333333,116.44435,0,111.548556430446,39296.1300694444,2007-08-02,03:07:18
39.9113,116.4444,0,114.829396325459,39296.1302314815,2007-08-02,03:07:32
39.91145,116.4444,0,111.548556430446,39296.1303703704,2007-08-02,03:07:44
39.9116666666667,116.44455,0,88.5826771653543,39296.1305208333,2007-08-02,03:07:57
39.91175,116.44485,0,85.3018372703412,39296.130787037,2007-08-02,03:08:20
39.9119,116.445416666667,0,144.356955380577,39296.1311689815,2007-08-02,03:08:53
39.91195,116.445716666667,0,219.816272965879,39296.1313310185,2007-08-02,03:09:07
39.9120333333333,116.446083333333,0,203.412073490814,39296.1315740741,2007-08-02,03:09:28
39.91215,116.446583333333,0,226.377952755906,39296.1319328704,2007-08-02,03:09:59
39.9121666666667,116.447016666667,0,196.850393700787,39296.1322337963,2007-08-02,03:10:25
39.9121666666667,116.447333333333,0,167.322834645669,39296.1324421296,2007-08-02,03:10:43
39.9122166666667,116.44755,0,160.761154855643,39296.1326041667,2007-08-02,03:10:57
39.9122166666667,116.44775,0,157.48031496063,39296.1327430556,2007-08-02,03:11:09
39.9124166666667,116.44785,0,104.98687664042,39296.1329976852,2007-08-02,03:11:31
39.91255,116.448,0,104.98687664042,39296.1330555556,2007-08-02,03:11:36
39.9125833333333,116.448933333333,0,137.795275590551,39296.1805439815,2007-08-02,04:19:59
39.9127166666667,116.4486,0,137.795275590551,39296.1805902778,2007-08-02,04:20:03
39.9128166666667,116.447866666667,0,137.795275590551,39296.1808101852,2007-08-02,04:20:22
39.9129,116.447416666667,0,137.795275590551,39296.1808564815,2007-08-02,04:20:26
39.91315,116.446433333333,0,137.795275590551,39296.1810532407,2007-08-02,04:20:43
39.9113833333333,116.452916666667,0,1089.23884514436,39296.181724537,2007-08-02,04:21:41
39.9112666666667,116.453333333333,0,1085.95800524934,39296.1817824074,2007-08-02,04:21:46
39.9114833333333,116.453116666667,0,1017.06036745407,39296.1818518518,2007-08-02,04:21:52
39.9112833333333,116.453433333333,0,1020.34120734908,39296.1820138889,2007-08-02,04:22:06
39.911,116.4537,0,1020.34120734908,39296.1821180556,2007-08-02,04:22:15
39.9112166666667,116.452866666667,0,1020.34120734908,39296.182349537,2007-08-02,04:22:35
39.9116833333333,116.4513,0,1020.34120734908,39296.1829398148,2007-08-02,04:23:26
39.9115166666667,116.451633333333,0,1102.36220472441,39296.1830324074,2007-08-02,04:23:34
39.9115666666667,116.451983333333,0,1102.36220472441,39296.1831134259,2007-08-02,04:23:41
39.9118166666667,116.452233333333,0,951.443569553806,39296.1832060185,2007-08-02,04:23:49
39.9118666666667,116.452383333333,0,882.54593175853,39296.183275463,2007-08-02,04:23:55
39.9117666666667,116.452683333333,0,885.826771653543,39296.1834143519,2007-08-02,04:24:07
39.9116833333333,116.452866666667,0,866.141732283465,39296.1835185185,2007-08-02,04:24:16
39.91165,116.453166666667,0,866.141732283465,39296.1836689815,2007-08-02,04:24:29
39.9116166666667,116.453383333333,0,866.141732283465,39296.1837847222,2007-08-02,04:24:39
39.91175,116.453666666667,0,879.265091863517,39296.183912037,2007-08-02,04:24:50
39.91185,116.453866666667,0,872.703412073491,39296.1839930556,2007-08-02,04:24:57
39.91195,116.45405,0,856.299212598425,39296.1841087963,2007-08-02,04:25:07
39.9120666666667,116.45435,0,823.490813648294,39296.1843171296,2007-08-02,04:25:25
39.9121,116.45465,0,813.648293963255,39296.1844444444,2007-08-02,04:25:36
39.9120666666667,116.45485,0,656.167979002625,39296.1845833333,2007-08-02,04:25:48
39.9120666666667,116.455016666667,0,462.59842519685,39296.1847453704,2007-08-02,04:26:02
39.9117,116.455183333333,0,301.837270341207,39296.1850462963,2007-08-02,04:26:28
39.9113666666667,116.455166666667,0,223.097112860892,39296.1853356481,2007-08-02,04:26:53
39.9111666666667,116.45525,0,193.569553805774,39296.1855324074,2007-08-02,04:27:10
39.9109166666667,116.45525,0,180.446194225722,39296.1857407407,2007-08-02,04:27:28
39.9103,116.45525,0,150.918635170604,39296.1862384259,2007-08-02,04:28:11
39.9100666666667,116.45525,0,144.356955380577,39296.186400463,2007-08-02,04:28:25
39.9098,116.45525,0,137.795275590551,39296.1865856481,2007-08-02,04:28:41
39.9095333333333,116.455233333333,0,137.795275590551,39296.1867708333,2007-08-02,04:28:57
39.9092666666667,116.455183333333,0,134.514435695538,39296.1869444444,2007-08-02,04:29:12
39.9091,116.45515,0,164.041994750656,39296.1870833333,2007-08-02,04:29:24
39.9089333333333,116.455116666667,0,147.637795275591,39296.1872800926,2007-08-02,04:29:41
39.9087,116.45485,0,72.1784776902887,39296.1875925926,2007-08-02,04:30:08
39.9084666666667,116.4548,0,62.3359580052493,39296.1877662037,2007-08-02,04:30:23
39.9082166666667,116.4548,0,59.0551181102362,39296.1879513889,2007-08-02,04:30:39
39.90805,116.454766666667,0,45.9317585301837,39296.1880671296,2007-08-02,04:30:49
39.9078333333333,116.45475,0,29.5275590551181,39296.1882407407,2007-08-02,04:31:04
39.9075833333333,116.454733333333,0,36.0892388451444,39296.1884259259,2007-08-02,04:31:20
39.9068666666667,116.454683333333,0,72.1784776902887,39296.1888541667,2007-08-02,04:31:57
39.9066833333333,116.454783333333,0,144.356955380577,39296.1889236111,2007-08-02,04:32:03
39.9064833333333,116.454816666667,0,154.199475065617,39296.1890393518,2007-08-02,04:32:13
39.9061166666667,116.454716666667,0,157.48031496063,39296.1893171296,2007-08-02,04:32:37
39.9058166666667,116.454666666667,0,173.884514435696,39296.189525463,2007-08-02,04:32:55
39.90555,116.45465,0,141.076115485564,39296.1897453704,2007-08-02,04:33:14
39.9052333333333,116.4547,0,173.884514435696,39296.1899768518,2007-08-02,04:33:34
39.90505,116.454766666667,0,180.446194225722,39296.1901388889,2007-08-02,04:33:48
39.9048166666667,116.454933333333,0,180.446194225722,39296.1903356481,2007-08-02,04:34:05
39.9046333333333,116.45495,0,180.446194225722,39296.190474537,2007-08-02,04:34:17
39.9044666666667,116.45495,0,177.165354330709,39296.1906365741,2007-08-02,04:34:31
39.9043,116.4551,0,177.165354330709,39296.1907523148,2007-08-02,04:34:41
39.9042,116.454883333333,0,164.041994750656,39296.1909143519,2007-08-02,04:34:55
39.9040333333333,116.455016666667,0,164.041994750656,39296.1910300926,2007-08-02,04:35:05
39.9039166666667,116.455016666667,0,164.041994750656,39296.1912962963,2007-08-02,04:35:28
39.9038333333333,116.45515,0,121.391076115486,39296.1919328704,2007-08-02,04:36:23
39.9039,116.454783333333,0,121.391076115486,39296.192974537,2007-08-02,04:37:53
39.9038333333333,116.454883333333,0,121.391076115486,39296.192974537,2007-08-02,04:37:53
39.9039,116.45465,0,121.391076115486,39296.1999421296,2007-08-02,04:47:55
