# Supplementary material for: Research on differential privacy protection method based on user tendency
Source: PLoS One. 2023 Oct 26;18(10):e0288823. doi: 10.1371/journal.pone.0288823 (PMC10602288; doi:10.1371/journal.pone.0288823)
Supplement: S5 Data — (ZIP) [file pone.0288823.s005.zip › Data 5-5/150/Trajectory/20070802153301.plt]

Geolife trajectory
WGS 84
Altitude is in Feet
Reserved 3
0,2,255,My Track,0,0,2,8421376
0
39.97805,116.34115,0,121.391076115486,39296.6479282407,2007-08-02,15:33:01
39.9780166666667,116.340916666667,0,121.391076115486,39296.6482175926,2007-08-02,15:33:26
39.9782,116.341016666667,0,121.391076115486,39296.6489467593,2007-08-02,15:34:29
39.978,116.3409,0,114.829396325459,39296.6492013889,2007-08-02,15:34:51
39.9780333333333,116.3407,0,101.706036745407,39296.6499305556,2007-08-02,15:35:54
39.9780333333333,116.3405,0,98.4251968503937,39296.6501273148,2007-08-02,15:36:11
39.9781166666667,116.340283333333,0,104.98687664042,39296.6503240741,2007-08-02,15:36:28
39.9780833333333,116.340033333333,0,101.706036745407,39296.6506134259,2007-08-02,15:36:53
39.9780666666667,116.339766666667,0,104.98687664042,39296.6508680556,2007-08-02,15:37:15
39.9778666666667,116.339616666667,0,101.706036745407,39296.6511111111,2007-08-02,15:37:36
39.9777166666667,116.3396,0,127.952755905512,39296.6512962963,2007-08-02,15:37:52
39.97755,116.339533333333,0,121.391076115486,39296.6515277778,2007-08-02,15:38:12
39.9773166666667,116.33955,0,124.671916010499,39296.6518287037,2007-08-02,15:38:38
39.9771166666667,116.339533333333,0,118.110236220472,39296.652337963,2007-08-02,15:39:22
39.9769666666667,116.339316666667,0,118.110236220472,39296.6526388889,2007-08-02,15:39:48
39.9768166666667,116.339233333333,0,121.391076115486,39296.6528009259,2007-08-02,15:40:02
39.9766,116.339233333333,0,118.110236220472,39296.6529861111,2007-08-02,15:40:18
39.9767,116.339,0,118.110236220472,39296.653287037,2007-08-02,15:40:44
39.9767833333333,116.3383,0,118.110236220472,39296.6536689815,2007-08-02,15:41:17
39.9766166666667,116.338383333333,0,118.110236220472,39296.6536921296,2007-08-02,15:41:19
39.9766666666667,116.338133333333,0,118.110236220472,39296.6540277778,2007-08-02,15:41:48
39.9767166666667,116.33795,0,118.110236220472,39296.654212963,2007-08-02,15:42:04
39.97675,116.33765,0,118.110236220472,39296.6545833333,2007-08-02,15:42:36
39.9765,116.33765,0,328.083989501312,39296.6568055556,2007-08-02,15:45:48
39.9766333333333,116.337716666667,0,328.083989501312,39296.6569444444,2007-08-02,15:46:00
39.97665,116.337516666667,0,423.228346456693,39296.6571064815,2007-08-02,15:46:14
