# Supplementary material for: Research on differential privacy protection method based on user tendency
Source: PLoS One. 2023 Oct 26;18(10):e0288823. doi: 10.1371/journal.pone.0288823 (PMC10602288; doi:10.1371/journal.pone.0288823)
Supplement: S5 Data — (ZIP) [file pone.0288823.s005.zip › Data 5-5/150/Trajectory/20070802235316.plt]

Geolife trajectory
WGS 84
Altitude is in Feet
Reserved 3
0,2,255,My Track,0,0,2,8421376
0
39.9759333333333,116.33735,0,433.070866141732,39296.9953240741,2007-08-02,23:53:16
39.9767666666667,116.339633333333,0,433.070866141732,39296.9954398148,2007-08-02,23:53:26
39.9769333333333,116.339766666667,0,429.790026246719,39296.9956481481,2007-08-02,23:53:44
39.9771833333333,116.339733333333,0,429.790026246719,39296.9958912037,2007-08-02,23:54:05
39.9773666666667,116.33965,0,334.645669291339,39296.9961342593,2007-08-02,23:54:26
39.9776,116.339583333333,0,291.994750656168,39296.9963773148,2007-08-02,23:54:47
39.97775,116.339533333333,0,262.46719160105,39296.9965393519,2007-08-02,23:55:01
39.9779166666667,116.339533333333,0,236.220472440945,39296.996724537,2007-08-02,23:55:17
39.9779666666667,116.34015,0,193.569553805774,39296.9973032407,2007-08-02,23:56:07
39.978,116.340366666667,0,187.007874015748,39296.9975462963,2007-08-02,23:56:28
39.9779833333333,116.341466666667,0,170.603674540682,39296.9986805556,2007-08-02,23:58:06
39.9779833333333,116.3417,0,170.603674540682,39296.9988657407,2007-08-02,23:58:22
39.9778166666667,116.341733333333,0,150.918635170604,39296.9990740741,2007-08-02,23:58:40
39.9776166666667,116.3418,0,164.041994750656,39296.9993634259,2007-08-02,23:59:05
39.9776,116.341516666667,0,157.48031496063,39296.9996412037,2007-08-02,23:59:29
39.97765,116.341783333333,0,137.795275590551,39297.0041782407,2007-08-03,00:06:01
39.9779166666667,116.341916666667,0,187.007874015748,39297.0046296296,2007-08-03,00:06:40
39.97815,116.3419,0,177.165354330709,39297.0049305556,2007-08-03,00:07:06
39.9783166666667,116.341883333333,0,170.603674540682,39297.0051388889,2007-08-03,00:07:24
39.97855,116.341866666667,0,150.918635170604,39297.0054166667,2007-08-03,00:07:48
39.9787833333333,116.34185,0,157.48031496063,39297.0056828704,2007-08-03,00:08:11
39.9791166666667,116.34185,0,150.918635170604,39297.0060416667,2007-08-03,00:08:42
39.9793166666667,116.341833333333,0,154.199475065617,39297.0062268519,2007-08-03,00:08:58
39.9795666666667,116.341833333333,0,157.48031496063,39297.0064699074,2007-08-03,00:09:19
39.9798,116.341816666667,0,177.165354330709,39297.0067013889,2007-08-03,00:09:39
39.9800333333333,116.341783333333,0,177.165354330709,39297.0069328704,2007-08-03,00:09:59
39.9801833333333,116.3417,0,203.412073490814,39297.0071759259,2007-08-03,00:10:20
39.9804,116.341633333333,0,239.501312335958,39297.0075,2007-08-03,00:10:48
39.9805333333333,116.3416,0,255.905511811024,39297.0076273148,2007-08-03,00:10:59
39.9807,116.341616666667,0,265.748031496063,39297.0077662037,2007-08-03,00:11:11
39.9809166666667,116.3416,0,262.46719160105,39297.007974537,2007-08-03,00:11:29
39.9811333333333,116.341616666667,0,282.152230971129,39297.0081944444,2007-08-03,00:11:48
39.9812666666667,116.3416,0,291.994750656168,39297.0083449074,2007-08-03,00:12:01
39.98145,116.341616666667,0,275.590551181102,39297.0085532407,2007-08-03,00:12:19
39.9803333333333,116.340416666667,0,124.671916010499,39297.1746527778,2007-08-03,04:11:30
39.9803166666667,116.340616666667,0,164.041994750656,39297.174849537,2007-08-03,04:11:47
39.98015,116.340783333333,0,157.48031496063,39297.1750231481,2007-08-03,04:12:02
39.97995,116.340833333333,0,150.918635170604,39297.1752430556,2007-08-03,04:12:21
39.9798833333333,116.3411,0,144.356955380577,39297.1754513889,2007-08-03,04:12:39
39.97985,116.34135,0,141.076115485564,39297.1756365741,2007-08-03,04:12:55
39.9798166666667,116.3424,0,137.795275590551,39297.1763657407,2007-08-03,04:13:58
39.9799,116.343016666667,0,183.727034120735,39297.1767824074,2007-08-03,04:14:34
39.9799333333333,116.3433,0,196.850393700787,39297.1769675926,2007-08-03,04:14:50
39.97995,116.343783333333,0,190.288713910761,39297.1772685185,2007-08-03,04:15:16
39.9798333333333,116.343983333333,0,193.569553805774,39297.1774305556,2007-08-03,04:15:30
39.9796166666667,116.344033333333,0,193.569553805774,39297.177662037,2007-08-03,04:15:50
39.9794,116.3441,0,141.076115485564,39297.1779398148,2007-08-03,04:16:14
39.97915,116.34415,0,118.110236220472,39297.1782291667,2007-08-03,04:16:39
39.9789833333333,116.344233333333,0,134.514435695538,39297.1784143519,2007-08-03,04:16:55
39.9789666666667,116.344366666667,0,134.514435695538,39297.1785763889,2007-08-03,04:17:09
