# Supplementary material for: Research on differential privacy protection method based on user tendency
Source: PLoS One. 2023 Oct 26;18(10):e0288823. doi: 10.1371/journal.pone.0288823 (PMC10602288; doi:10.1371/journal.pone.0288823)
Supplement: S5 Data — (ZIP) [file pone.0288823.s005.zip › Data 5-5/150/Trajectory/20070803083803.plt]

Geolife trajectory
WGS 84
Altitude is in Feet
Reserved 3
0,2,255,My Track,0,0,2,8421376
0
39.9769,116.34695,0,134.514435695538,39297.3597569444,2007-08-03,08:38:03
39.9765,116.346933333333,0,134.514435695538,39297.3601736111,2007-08-03,08:38:39
39.9764666666667,116.347116666667,0,134.514435695538,39297.3603356481,2007-08-03,08:38:53
39.9763,116.347183333333,0,170.603674540682,39297.3605324074,2007-08-03,08:39:10
39.9758833333333,116.346983333333,0,170.603674540682,39297.3607986111,2007-08-03,08:39:33
39.9734833333333,116.346566666667,0,170.603674540682,39297.3611689815,2007-08-03,08:40:05
39.97305,116.34645,0,170.603674540682,39297.3612152778,2007-08-03,08:40:09
39.9728333333333,116.3464,0,170.603674540682,39297.3613194444,2007-08-03,08:40:18
39.97245,116.34625,0,275.590551181102,39297.3613888889,2007-08-03,08:40:24
