# Supplementary material for: Research on differential privacy protection method based on user tendency
Source: PLoS One. 2023 Oct 26;18(10):e0288823. doi: 10.1371/journal.pone.0288823 (PMC10602288; doi:10.1371/journal.pone.0288823)
Supplement: S5 Data — (ZIP) [file pone.0288823.s005.zip › Data 5-5/150/Trajectory/20070803084029.plt]

Geolife trajectory
WGS 84
Altitude is in Feet
Reserved 3
0,2,255,My Track,0,0,2,8421376
0
39.97555,116.34705,0,390.419947506562,39297.3614467593,2007-08-03,08:40:29
39.9754,116.347,0,383.858267716535,39297.3620601852,2007-08-03,08:41:22
39.97525,116.346866666667,0,390.419947506562,39297.3621990741,2007-08-03,08:41:34
39.975,116.346666666667,0,341.207349081365,39297.3624189815,2007-08-03,08:41:53
39.9747666666667,116.3466,0,187.007874015748,39297.3626041667,2007-08-03,08:42:09
39.9745333333333,116.34655,0,190.288713910761,39297.3627893519,2007-08-03,08:42:25
39.9743666666667,116.346533333333,0,200.131233595801,39297.3629050926,2007-08-03,08:42:35
39.9742,116.346533333333,0,209.97375328084,39297.3630208333,2007-08-03,08:42:45
39.9738166666667,116.3465,0,206.692913385827,39297.3633449074,2007-08-03,08:43:13
39.9735666666667,116.346466666667,0,216.535433070866,39297.3635300926,2007-08-03,08:43:29
39.9734166666667,116.34645,0,223.097112860892,39297.3636574074,2007-08-03,08:43:40
39.9732666666667,116.346516666667,0,196.850393700787,39297.3644907407,2007-08-03,08:44:52
39.973,116.346666666667,0,183.727034120735,39297.3665625,2007-08-03,08:47:51
39.9715666666667,116.3467,0,177.165354330709,39297.3668287037,2007-08-03,08:48:14
39.9711833333333,116.3465,0,177.165354330709,39297.3670717593,2007-08-03,08:48:35
39.9707,116.346583333333,0,173.884514435696,39297.3672106481,2007-08-03,08:48:47
39.97045,116.34665,0,164.041994750656,39297.3673148148,2007-08-03,08:48:56
39.9698666666667,116.346733333333,0,164.041994750656,39297.3674537037,2007-08-03,08:49:08
39.96895,116.346816666667,0,164.041994750656,39297.3676041667,2007-08-03,08:49:21
39.9681166666667,116.346966666667,0,167.322834645669,39297.3677199074,2007-08-03,08:49:31
39.9652666666667,116.3472,0,164.041994750656,39297.3680555556,2007-08-03,08:50:00
39.9645666666667,116.347066666667,0,167.322834645669,39297.3681597222,2007-08-03,08:50:09
39.9638666666667,116.34685,0,164.041994750656,39297.3682523148,2007-08-03,08:50:17
39.9632,116.346866666667,0,167.322834645669,39297.3683680556,2007-08-03,08:50:27
39.9587,116.347466666667,0,160.761154855643,39297.369525463,2007-08-03,08:52:07
39.9584166666667,116.347533333333,0,160.761154855643,39297.3695717593,2007-08-03,08:52:11
39.95805,116.347633333333,0,160.761154855643,39297.3696412037,2007-08-03,08:52:17
39.9569166666667,116.348366666667,0,124.671916010499,39297.369837963,2007-08-03,08:52:34
39.95675,116.348666666667,0,124.671916010499,39297.3701388889,2007-08-03,08:53:00
39.9567166666667,116.348983333333,0,124.671916010499,39297.3703472222,2007-08-03,08:53:18
39.95665,116.349366666667,0,124.671916010499,39297.3704861111,2007-08-03,08:53:30
39.9566166666667,116.350266666667,0,127.952755905512,39297.3706018519,2007-08-03,08:53:40
39.9559333333333,116.3622,0,127.952755905512,39297.3735532407,2007-08-03,08:57:55
39.9568666666667,116.361916666667,0,403.543307086614,39297.3736342593,2007-08-03,08:58:02
39.9567,116.36195,0,357.61154855643,39297.3737615741,2007-08-03,08:58:13
39.95665,116.3621,0,226.377952755906,39297.3739236111,2007-08-03,08:58:27
39.9566166666667,116.362266666667,0,262.46719160105,39297.3742476852,2007-08-03,08:58:55
39.9566666666667,116.36245,0,252.624671916011,39297.3744560185,2007-08-03,08:59:13
39.95675,116.362083333333,0,232.939632545932,39297.3747685185,2007-08-03,08:59:40
39.9568666666667,116.361766666667,0,262.46719160105,39297.375,2007-08-03,09:00:00
39.9569,116.361516666667,0,255.905511811024,39297.3752083333,2007-08-03,09:00:18
39.9569333333333,116.3613,0,278.871391076115,39297.3755324074,2007-08-03,09:00:46
39.9568333333333,116.361616666667,0,249.343832020997,39297.3759953704,2007-08-03,09:01:26
39.9567833333333,116.3618,0,255.905511811024,39297.3763078704,2007-08-03,09:01:53
39.95675,116.36235,0,239.501312335958,39297.3768287037,2007-08-03,09:02:38
39.9567,116.362666666667,0,239.501312335958,39297.3770601852,2007-08-03,09:02:58
39.9567166666667,116.362933333333,0,242.782152230971,39297.3772685185,2007-08-03,09:03:16
39.95665,116.3633,0,236.220472440945,39297.3775578704,2007-08-03,09:03:41
39.9566333333333,116.363583333333,0,229.658792650919,39297.3777662037,2007-08-03,09:03:59
39.9566833333333,116.363766666667,0,226.377952755906,39297.3778935185,2007-08-03,09:04:10
39.95665,116.364,0,206.692913385827,39297.3780902778,2007-08-03,09:04:27
39.9565666666667,116.364216666667,0,219.816272965879,39297.3783912037,2007-08-03,09:04:53
39.9564333333333,116.364383333333,0,209.97375328084,39297.3788078704,2007-08-03,09:05:29
39.9564333333333,116.364533333333,0,206.692913385827,39297.3792013889,2007-08-03,09:06:03
39.9564333333333,116.36475,0,206.692913385827,39297.3801041667,2007-08-03,09:07:21
39.9564333333333,116.365,0,209.97375328084,39297.3803125,2007-08-03,09:07:39
39.9563833333333,116.365733333333,0,269.028871391076,39297.3810648148,2007-08-03,09:08:44
39.9564166666667,116.36615,0,275.590551181102,39297.3815162037,2007-08-03,09:09:23
39.9564833333333,116.36635,0,301.837270341207,39297.381712963,2007-08-03,09:09:40
39.9565666666667,116.366566666667,0,314.96062992126,39297.3819791667,2007-08-03,09:10:03
39.9566333333333,116.366766666667,0,354.330708661417,39297.3822337963,2007-08-03,09:10:25
39.9566666666667,116.366983333333,0,377.296587926509,39297.3824537037,2007-08-03,09:10:44
39.9566666666667,116.367183333333,0,354.330708661417,39297.3826388889,2007-08-03,09:11:00
39.9564166666667,116.367883333333,0,203.412073490814,39297.4084606481,2007-08-03,09:48:11
39.9564666666667,116.368083333333,0,183.727034120735,39297.4092824074,2007-08-03,09:49:22
39.9565,116.368316666667,0,177.165354330709,39297.409537037,2007-08-03,09:49:44
39.9565666666667,116.368533333333,0,150.918635170604,39297.4098032407,2007-08-03,09:50:07
39.9566333333333,116.368733333333,0,150.918635170604,39297.4100347222,2007-08-03,09:50:27
39.9567333333333,116.369033333333,0,236.220472440945,39297.4103125,2007-08-03,09:50:51
39.9565833333333,116.3691,0,236.220472440945,39297.4106481481,2007-08-03,09:51:20
39.9561,116.369133333333,0,206.692913385827,39297.4110532407,2007-08-03,09:51:55
39.9558666666667,116.36915,0,216.535433070866,39297.4112731481,2007-08-03,09:52:14
39.9557666666667,116.369233333333,0,200.131233595801,39297.4115277778,2007-08-03,09:52:36
39.9557166666667,116.3694,0,187.007874015748,39297.411875,2007-08-03,09:53:06
39.95555,116.369616666667,0,173.884514435696,39297.4122222222,2007-08-03,09:53:36
39.95555,116.369883333333,0,173.884514435696,39297.4124768519,2007-08-03,09:53:58
39.95535,116.3699,0,190.288713910761,39297.4127662037,2007-08-03,09:54:23
39.9552333333333,116.369983333333,0,190.288713910761,39297.4153819444,2007-08-03,09:58:09
39.9553666666667,116.37,0,209.97375328084,39297.4158101852,2007-08-03,09:58:46
39.9555,116.36975,0,226.377952755906,39297.416099537,2007-08-03,09:59:11
39.9556166666667,116.369633333333,0,236.220472440945,39297.4163194444,2007-08-03,09:59:30
39.9556333333333,116.369433333333,0,200.131233595801,39297.4165509259,2007-08-03,09:59:50
39.9559333333333,116.369366666667,0,242.782152230971,39297.4171296296,2007-08-03,10:00:40
39.9560666666667,116.369233333333,0,275.590551181102,39297.4176157407,2007-08-03,10:01:22
39.9562166666667,116.369283333333,0,259.186351706037,39297.4178009259,2007-08-03,10:01:38
39.95635,116.369316666667,0,216.535433070866,39297.4182407407,2007-08-03,10:02:16
39.9564833333333,116.369216666667,0,206.692913385827,39297.4186921296,2007-08-03,10:02:55
39.9566,116.369066666667,0,226.377952755906,39297.4188541667,2007-08-03,10:03:09
39.9567833333333,116.36895,0,259.186351706037,39297.4190625,2007-08-03,10:03:27
39.9568,116.368716666667,0,249.343832020997,39297.4193634259,2007-08-03,10:03:53
39.95675,116.3685,0,249.343832020997,39297.4196296296,2007-08-03,10:04:16
39.95675,116.3683,0,252.624671916011,39297.4198842593,2007-08-03,10:04:38
39.9567,116.3681,0,249.343832020997,39297.4200694444,2007-08-03,10:04:54
39.95675,116.367883333333,0,249.343832020997,39297.4202893519,2007-08-03,10:05:13
39.9566333333333,116.36755,0,252.624671916011,39297.4206712963,2007-08-03,10:05:46
39.9565833333333,116.367333333333,0,236.220472440945,39297.4209606481,2007-08-03,10:06:11
39.9565666666667,116.367066666667,0,226.377952755906,39297.42125,2007-08-03,10:06:36
39.9564666666667,116.3665,0,223.097112860892,39297.4218055556,2007-08-03,10:07:24
39.9564333333333,116.366183333333,0,213.254593175853,39297.4221064815,2007-08-03,10:07:50
39.9564666666667,116.365966666667,0,209.97375328084,39297.422349537,2007-08-03,10:08:11
39.9565,116.365633333333,0,206.692913385827,39297.4227083333,2007-08-03,10:08:42
39.9565333333333,116.365416666667,0,209.97375328084,39297.4231134259,2007-08-03,10:09:17
39.9563333333333,116.365183333333,0,196.850393700787,39297.4235763889,2007-08-03,10:09:57
39.9561166666667,116.365166666667,0,200.131233595801,39297.4239351852,2007-08-03,10:10:28
39.9559666666667,116.365116666667,0,193.569553805774,39297.424212963,2007-08-03,10:10:52
39.9557833333333,116.365083333333,0,206.692913385827,39297.4245023148,2007-08-03,10:11:17
39.9556,116.365033333333,0,219.816272965879,39297.4251851852,2007-08-03,10:12:16
39.9556166666667,116.365316666667,0,173.884514435696,39297.4274189815,2007-08-03,10:15:29
39.9557666666667,116.365666666667,0,173.884514435696,39297.4275925926,2007-08-03,10:15:44
39.9559333333333,116.365916666667,0,173.884514435696,39297.4277430556,2007-08-03,10:15:57
39.95625,116.3659,0,173.884514435696,39297.4278587963,2007-08-03,10:16:07
39.95895,116.36415,0,173.884514435696,39297.4285185185,2007-08-03,10:17:04
39.9595,116.3637,0,173.884514435696,39297.4286111111,2007-08-03,10:17:12
39.9592666666667,116.363633333333,0,173.884514435696,39297.4341435185,2007-08-03,10:25:10
39.9754,116.354016666667,0,173.884514435696,39297.4341666667,2007-08-03,10:25:12
39.9754666666667,116.353816666667,0,147.637795275591,39297.4346412037,2007-08-03,10:25:53
39.9754666666667,116.35365,0,164.041994750656,39297.4348726852,2007-08-03,10:26:13
39.9753666666667,116.353416666667,0,219.816272965879,39297.4352777778,2007-08-03,10:26:48
39.9753833333333,116.3532,0,232.939632545932,39297.4355324074,2007-08-03,10:27:10
39.9754166666667,116.352966666667,0,246.062992125984,39297.4357986111,2007-08-03,10:27:33
39.9753833333333,116.352783333333,0,255.905511811024,39297.4359606481,2007-08-03,10:27:47
39.9753333333333,116.3526,0,305.11811023622,39297.4363657407,2007-08-03,10:28:22
39.9753333333333,116.352333333333,0,285.433070866142,39297.4365856481,2007-08-03,10:28:41
39.9753833333333,116.352116666667,0,285.433070866142,39297.4368634259,2007-08-03,10:29:05
39.9754166666667,116.351883333333,0,272.309711286089,39297.4371180556,2007-08-03,10:29:27
39.9754,116.35165,0,282.152230971129,39297.4373611111,2007-08-03,10:29:48
39.9754333333333,116.35145,0,272.309711286089,39297.4376157407,2007-08-03,10:30:10
39.97535,116.35115,0,298.556430446194,39297.4379861111,2007-08-03,10:30:42
39.9753833333333,116.350883333333,0,278.871391076115,39297.4381597222,2007-08-03,10:30:57
39.9754166666667,116.3506,0,246.062992125984,39297.4383680556,2007-08-03,10:31:15
39.9753333333333,116.35035,0,269.028871391076,39297.4387268518,2007-08-03,10:31:46
39.9753166666667,116.350066666667,0,272.309711286089,39297.4390162037,2007-08-03,10:32:11
39.9753666666667,116.349616666667,0,249.343832020997,39297.4393865741,2007-08-03,10:32:43
39.9753666666667,116.349366666667,0,246.062992125984,39297.4396412037,2007-08-03,10:33:05
39.9753666666667,116.348933333333,0,232.939632545932,39297.4400462963,2007-08-03,10:33:40
39.9753666666667,116.348633333333,0,213.254593175853,39297.4403240741,2007-08-03,10:34:04
39.9753666666667,116.348366666667,0,236.220472440945,39297.4407291667,2007-08-03,10:34:39
39.97535,116.348083333333,0,275.590551181102,39297.441099537,2007-08-03,10:35:11
39.9752666666667,116.347933333333,0,298.556430446194,39297.441400463,2007-08-03,10:35:37
39.9753666666667,116.34775,0,285.433070866142,39297.4416550926,2007-08-03,10:35:59
39.9756833333333,116.347716666667,0,272.309711286089,39297.4420601852,2007-08-03,10:36:34
39.9758833333333,116.347716666667,0,282.152230971129,39297.4424421296,2007-08-03,10:37:07
39.9760166666667,116.347633333333,0,301.837270341207,39297.4427314815,2007-08-03,10:37:32
39.9761833333333,116.347583333333,0,298.556430446194,39297.4431134259,2007-08-03,10:38:05
39.9763333333333,116.347483333333,0,272.309711286089,39297.4435185185,2007-08-03,10:38:40
39.9764166666667,116.347333333333,0,262.46719160105,39297.4452893519,2007-08-03,10:41:13
39.9766,116.3474,0,328.083989501312,39297.4457523148,2007-08-03,10:41:53
39.9767666666667,116.347383333333,0,331.364829396325,39297.4459722222,2007-08-03,10:42:12
39.9769333333333,116.3474,0,331.364829396325,39297.44625,2007-08-03,10:42:36
39.9770666666667,116.347416666667,0,331.364829396325,39297.4464583333,2007-08-03,10:42:54
39.9773333333333,116.347433333333,0,196.850393700787,39297.4468055556,2007-08-03,10:43:24
39.9774833333333,116.3474,0,226.377952755906,39297.4470138889,2007-08-03,10:43:42
39.9776166666667,116.347333333333,0,301.837270341207,39297.4472916667,2007-08-03,10:44:06
39.97785,116.34745,0,298.556430446194,39297.4476736111,2007-08-03,10:44:39
39.9781,116.347433333333,0,311.679790026247,39297.447974537,2007-08-03,10:45:05
39.9783,116.347433333333,0,295.275590551181,39297.4482060185,2007-08-03,10:45:25
39.97845,116.347416666667,0,295.275590551181,39297.4485532407,2007-08-03,10:45:55
39.9785,116.347566666667,0,469.160104986877,39297.4494328704,2007-08-03,10:47:11
39.9784,116.347633333333,0,606.955380577428,39297.4499652778,2007-08-03,10:47:57
39.9782666666667,116.347716666667,0,738.188976377953,39297.4501157407,2007-08-03,10:48:10
39.9783833333333,116.34785,0,731.627296587926,39297.4503935185,2007-08-03,10:48:34
39.9793333333333,116.3462,0,262.46719160105,39297.4515046296,2007-08-03,10:50:10
39.97935,116.346433333333,0,259.186351706037,39297.4515625,2007-08-03,10:50:15
39.9792666666667,116.3462,0,259.186351706037,39297.4517013889,2007-08-03,10:50:27
39.979,116.345866666667,0,656.167979002625,39297.4518055556,2007-08-03,10:50:36
39.9788666666667,116.345683333333,0,600.393700787402,39297.4518865741,2007-08-03,10:50:43
39.9789333333333,116.345483333333,0,364.173228346457,39297.4520717593,2007-08-03,10:50:59
39.9790833333333,116.3453,0,334.645669291339,39297.4522106481,2007-08-03,10:51:11
39.979,116.345233333333,0,442.913385826772,39297.4525925926,2007-08-03,10:51:44
39.9788666666667,116.34635,0,442.913385826772,39297.452974537,2007-08-03,10:52:17
39.97845,116.346733333333,0,442.913385826772,39297.4530439815,2007-08-03,10:52:23
39.9782833333333,116.346816666667,0,442.913385826772,39297.4530671296,2007-08-03,10:52:25
39.9785166666667,116.346516666667,0,446.194225721785,39297.4531365741,2007-08-03,10:52:31
39.9786666666667,116.346383333333,0,249.343832020997,39297.523900463,2007-08-03,12:34:25
39.9787,116.34505,0,249.343832020997,39297.5239236111,2007-08-03,12:34:27
39.9787333333333,116.344683333333,0,249.343832020997,39297.5240277778,2007-08-03,12:34:36
39.9786333333333,116.344883333333,0,249.343832020997,39297.5242592593,2007-08-03,12:34:56
39.9785333333333,116.344716666667,0,249.343832020997,39297.5243055556,2007-08-03,12:35:00
39.9782333333333,116.34445,0,347.769028871391,39297.5244444444,2007-08-03,12:35:12
39.9780666666667,116.344233333333,0,351.049868766404,39297.5245138889,2007-08-03,12:35:18
39.9779,116.344083333333,0,337.926509186352,39297.5246527778,2007-08-03,12:35:30
39.9772833333333,116.344266666667,0,446.194225721785,39297.5252546296,2007-08-03,12:36:22
39.9787,116.343383333333,0,446.194225721785,39297.5253356481,2007-08-03,12:36:29
39.9790833333333,116.343016666667,0,446.194225721785,39297.5253935185,2007-08-03,12:36:34
39.9792166666667,116.34285,0,446.194225721785,39297.525462963,2007-08-03,12:36:40
39.9793333333333,116.342716666667,0,446.194225721785,39297.5255208333,2007-08-03,12:36:45
39.9792833333333,116.3425,0,446.194225721785,39297.5257523148,2007-08-03,12:37:05
39.9789833333333,116.342533333333,0,328.083989501312,39297.5258333333,2007-08-03,12:37:12
39.97875,116.342583333333,0,314.96062992126,39297.5258680556,2007-08-03,12:37:15
39.9785166666667,116.342633333333,0,252.624671916011,39297.5259375,2007-08-03,12:37:21
39.9782166666667,116.34265,0,180.446194225722,39297.5260416667,2007-08-03,12:37:30
39.9781666666667,116.342433333333,0,177.165354330709,39297.5263194444,2007-08-03,12:37:54
39.9781,116.341983333333,0,170.603674540682,39297.5266087963,2007-08-03,12:38:19
39.9781666666667,116.3418,0,203.412073490814,39297.5268518519,2007-08-03,12:38:40
39.9776,116.34205,0,131.233595800525,39297.5290856481,2007-08-03,12:41:53
39.9777333333333,116.342266666667,0,131.233595800525,39297.5291203704,2007-08-03,12:41:56
39.9781666666667,116.3417,0,131.233595800525,39297.529212963,2007-08-03,12:42:04
39.97815,116.341883333333,0,167.322834645669,39297.5304398148,2007-08-03,12:43:50
39.9781166666667,116.341616666667,0,114.829396325459,39297.5320023148,2007-08-03,12:46:05
39.9780666666667,116.3413,0,85.3018372703412,39297.532337963,2007-08-03,12:46:34
39.9780833333333,116.340783333333,0,59.0551181102362,39297.532962963,2007-08-03,12:47:28
39.9779666666667,116.340583333333,0,62.3359580052493,39297.5332523148,2007-08-03,12:47:53
39.9779833333333,116.340266666667,0,82.0209973753281,39297.5335648148,2007-08-03,12:48:20
39.978,116.339983333333,0,78.740157480315,39297.5338541667,2007-08-03,12:48:45
39.9779833333333,116.3397,0,88.5826771653543,39297.5341203704,2007-08-03,12:49:08
39.9778333333333,116.339683333333,0,85.3018372703412,39297.5343287037,2007-08-03,12:49:26
39.9776833333333,116.339633333333,0,82.0209973753281,39297.534537037,2007-08-03,12:49:44
39.97745,116.339633333333,0,78.740157480315,39297.534837963,2007-08-03,12:50:10
39.9773166666667,116.339716666667,0,82.0209973753281,39297.5350925926,2007-08-03,12:50:32
39.9771666666667,116.3397,0,95.1443569553806,39297.5353240741,2007-08-03,12:50:52
39.9770166666667,116.339616666667,0,98.4251968503937,39297.5355208333,2007-08-03,12:51:09
39.9769166666667,116.339466666667,0,91.8635170603674,39297.5357291667,2007-08-03,12:51:27
39.9767333333333,116.339416666667,0,91.8635170603674,39297.5359375,2007-08-03,12:51:45
39.9758833333333,116.33975,0,95.1443569553806,39297.5366898148,2007-08-03,12:52:50
39.9755666666667,116.338666666667,0,95.1443569553806,39297.5367592593,2007-08-03,12:52:56
39.9754,116.338516666667,0,114.829396325459,39297.5368287037,2007-08-03,12:53:02
39.9752666666667,116.338533333333,0,127.952755905512,39297.5370717593,2007-08-03,12:53:23
39.9750333333333,116.3385,0,269.028871391076,39297.537349537,2007-08-03,12:53:47
39.97495,116.338683333333,0,278.871391076115,39297.5377430556,2007-08-03,12:54:21
39.97495,116.338466666667,0,200.131233595801,39297.5381481481,2007-08-03,12:54:56
39.9749666666667,116.33815,0,183.727034120735,39297.5384259259,2007-08-03,12:55:20
39.9750666666667,116.338083333333,0,157.48031496063,39297.5386689815,2007-08-03,12:55:41
39.9752833333333,116.3381,0,170.603674540682,39297.5394675926,2007-08-03,12:56:50
39.9754166666667,116.3381,0,344.488188976378,39297.540787037,2007-08-03,12:58:44
39.9755166666667,116.33805,0,291.994750656168,39297.5413425926,2007-08-03,12:59:32
39.9753666666667,116.33795,0,344.488188976378,39297.5473611111,2007-08-03,13:08:12
39.9730666666667,116.3465,0,344.488188976378,39297.5491203704,2007-08-03,13:10:44
39.9645666666667,116.34715,0,344.488188976378,39297.5498263889,2007-08-03,13:11:45
39.9638666666667,116.346883333333,0,344.488188976378,39297.5498726852,2007-08-03,13:11:49
39.9583166666667,116.347366666667,0,344.488188976378,39297.5503125,2007-08-03,13:12:27
39.9572833333333,116.347866666667,0,344.488188976378,39297.550462963,2007-08-03,13:12:40
39.9571666666667,116.347966666667,0,344.488188976378,39297.5504976852,2007-08-03,13:12:43
39.9568333333333,116.348216666667,0,213.254593175853,39297.5511689815,2007-08-03,13:13:41
39.9567,116.3483,0,213.254593175853,39297.5513078704,2007-08-03,13:13:53
39.9565166666667,116.348466666667,0,213.254593175853,39297.551412037,2007-08-03,13:14:02
39.9565833333333,116.349066666667,0,213.254593175853,39297.5517824074,2007-08-03,13:14:34
39.9564833333333,116.351166666667,0,213.254593175853,39297.5519907407,2007-08-03,13:14:52
39.9565166666667,116.354133333333,0,213.254593175853,39297.5522569444,2007-08-03,13:15:15
39.9565833333333,116.35465,0,213.254593175853,39297.5523263889,2007-08-03,13:15:21
39.9566,116.355383333333,0,213.254593175853,39297.5524189815,2007-08-03,13:15:29
39.9553,116.359483333333,0,213.254593175853,39297.5532523148,2007-08-03,13:16:41
39.9564166666667,116.364666666667,0,213.254593175853,39297.553275463,2007-08-03,13:16:43
39.9564666666667,116.368966666667,0,213.254593175853,39297.5538541667,2007-08-03,13:17:33
39.9562666666667,116.369116666667,0,213.254593175853,39297.5539236111,2007-08-03,13:17:39
39.9554833333333,116.36925,0,213.254593175853,39297.5543518519,2007-08-03,13:18:16
39.9556,116.36935,0,131.233595800525,39297.5545833333,2007-08-03,13:18:36
39.9555333333333,116.369533333333,0,173.884514435696,39297.5553703704,2007-08-03,13:19:44
39.9554,116.369666666667,0,164.041994750656,39297.5557175926,2007-08-03,13:20:14
39.9553666666667,116.369766666667,0,167.322834645669,39297.5559375,2007-08-03,13:20:33
39.9555,116.36985,0,131.233595800525,39297.5571296296,2007-08-03,13:22:16
39.9553833333333,116.369983333333,0,177.165354330709,39297.5603819444,2007-08-03,13:26:57
39.9555833333333,116.369833333333,0,177.165354330709,39297.5709837963,2007-08-03,13:42:13
39.95545,116.369633333333,0,177.165354330709,39297.5711111111,2007-08-03,13:42:24
39.9556333333333,116.36945,0,177.165354330709,39297.5712384259,2007-08-03,13:42:35
39.9556333333333,116.369183333333,0,196.850393700787,39297.5714583333,2007-08-03,13:42:54
39.95595,116.369133333333,0,180.446194225722,39297.5716319444,2007-08-03,13:43:09
39.9561333333333,116.36915,0,190.288713910761,39297.5717592593,2007-08-03,13:43:20
39.9564833333333,116.369166666667,0,200.131233595801,39297.572037037,2007-08-03,13:43:44
39.9567333333333,116.369083333333,0,190.288713910761,39297.5721759259,2007-08-03,13:43:56
39.9568,116.368716666667,0,164.041994750656,39297.5724189815,2007-08-03,13:44:17
39.9567833333333,116.3676,0,144.356955380577,39297.573125,2007-08-03,13:45:18
39.9567166666667,116.367233333333,0,154.199475065617,39297.5733796296,2007-08-03,13:45:40
39.95665,116.367016666667,0,187.007874015748,39297.5735185185,2007-08-03,13:45:52
39.9566166666667,116.36665,0,187.007874015748,39297.57375,2007-08-03,13:46:12
39.9566333333333,116.366,0,183.727034120735,39297.5740393519,2007-08-03,13:46:37
39.9566833333333,116.364983333333,0,183.727034120735,39297.5743402778,2007-08-03,13:47:03
39.9566833333333,116.36475,0,193.569553805774,39297.5744907407,2007-08-03,13:47:16
39.9566833333333,116.364466666667,0,203.412073490814,39297.5746875,2007-08-03,13:47:33
39.9566166666667,116.364266666667,0,209.97375328084,39297.574849537,2007-08-03,13:47:47
39.9566166666667,116.364016666667,0,219.816272965879,39297.5750925926,2007-08-03,13:48:08
39.9567166666667,116.3638,0,226.377952755906,39297.5752430556,2007-08-03,13:48:21
39.95675,116.363583333333,0,232.939632545932,39297.5753703704,2007-08-03,13:48:32
39.9569,116.363366666667,0,232.939632545932,39297.5755208333,2007-08-03,13:48:45
39.9571,116.3633,0,219.816272965879,39297.5756018519,2007-08-03,13:48:52
39.9572333333333,116.363083333333,0,213.254593175853,39297.5757638889,2007-08-03,13:49:06
39.9571333333333,116.362883333333,0,229.658792650919,39297.5762037037,2007-08-03,13:49:44
39.9570333333333,116.362766666667,0,229.658792650919,39297.5764930556,2007-08-03,13:50:09
39.9569333333333,116.362683333333,0,213.254593175853,39297.5771180556,2007-08-03,13:51:03
39.9568333333333,116.362566666667,0,193.569553805774,39297.5773958333,2007-08-03,13:51:27
39.95675,116.362433333333,0,177.165354330709,39297.5785763889,2007-08-03,13:53:09
39.9567,116.36095,0,187.007874015748,39297.5788657407,2007-08-03,13:53:34
39.9565833333333,116.352766666667,0,265.748031496063,39297.5798958333,2007-08-03,13:55:03
39.95665,116.352466666667,0,265.748031496063,39297.5801736111,2007-08-03,13:55:27
39.9566166666667,116.350816666667,0,265.748031496063,39297.5804282407,2007-08-03,13:55:49
39.9566666666667,116.349266666667,0,170.603674540682,39297.5806365741,2007-08-03,13:56:07
39.9574,116.34915,0,170.603674540682,39297.580787037,2007-08-03,13:56:20
39.9580166666667,116.3491,0,173.884514435696,39297.5811342593,2007-08-03,13:56:50
39.95875,116.349033333333,0,154.199475065617,39297.58125,2007-08-03,13:57:00
39.9638333333333,116.348733333333,0,164.041994750656,39297.5818055556,2007-08-03,13:57:48
39.96435,116.348783333333,0,167.322834645669,39297.5819097222,2007-08-03,13:57:57
39.9651666666667,116.34875,0,150.918635170604,39297.582037037,2007-08-03,13:58:08
39.9665666666667,116.348616666667,0,157.48031496063,39297.5825231481,2007-08-03,13:58:50
39.96695,116.3486,0,170.603674540682,39297.5826736111,2007-08-03,13:59:03
39.9672333333333,116.3486,0,170.603674540682,39297.5827430556,2007-08-03,13:59:09
39.9707666666667,116.348433333333,0,177.165354330709,39297.583287037,2007-08-03,13:59:56
39.97095,116.348466666667,0,177.165354330709,39297.5834490741,2007-08-03,14:00:10
39.9712,116.348416666667,0,177.165354330709,39297.5835416667,2007-08-03,14:00:18
39.9728,116.34825,0,177.165354330709,39297.5837962963,2007-08-03,14:00:40
39.9732833333333,116.348266666667,0,177.165354330709,39297.5838541667,2007-08-03,14:00:45
39.97465,116.348166666667,0,193.569553805774,39297.5840277778,2007-08-03,14:01:00
39.9751166666667,116.34815,0,232.939632545932,39297.5843865741,2007-08-03,14:01:31
39.9752666666667,116.347883333333,0,229.658792650919,39297.5844444444,2007-08-03,14:01:36
39.9751833333333,116.339766666667,0,229.658792650919,39297.5852777778,2007-08-03,14:02:48
39.97535,116.338333333333,0,216.535433070866,39297.5864351852,2007-08-03,14:04:28
39.97535,116.338533333333,0,193.569553805774,39297.5867708333,2007-08-03,14:04:57
39.9755333333333,116.33855,0,177.165354330709,39297.5870023148,2007-08-03,14:05:17
39.97565,116.338366666667,0,137.795275590551,39297.587349537,2007-08-03,14:05:47
39.9758,116.33825,0,137.795275590551,39297.5875347222,2007-08-03,14:06:03
39.97595,116.3381,0,164.041994750656,39297.5876967593,2007-08-03,14:06:17
39.9761166666667,116.338,0,160.761154855643,39297.5879050926,2007-08-03,14:06:35
39.9763666666667,116.3379,0,157.48031496063,39297.5881597222,2007-08-03,14:06:57
39.9765166666667,116.33795,0,180.446194225722,39297.5884027778,2007-08-03,14:07:18
39.9766666666667,116.33795,0,190.288713910761,39297.5885185185,2007-08-03,14:07:28
