# Supplementary material for: Research on differential privacy protection method based on user tendency
Source: PLoS One. 2023 Oct 26;18(10):e0288823. doi: 10.1371/journal.pone.0288823 (PMC10602288; doi:10.1371/journal.pone.0288823)
Supplement: S5 Data — (ZIP) [file pone.0288823.s005.zip › Data 5-5/150/Trajectory/20070804040103.plt]

Geolife trajectory
WGS 84
Altitude is in Feet
Reserved 3
0,2,255,My Track,0,0,2,8421376
0
39.9799333333333,116.344266666667,0,150.918635170604,39298.1673958333,2007-08-04,04:01:03
39.9799,116.34385,0,223.097112860892,39298.1677662037,2007-08-04,04:01:35
39.9799666666667,116.34365,0,209.97375328084,39298.1679282407,2007-08-04,04:01:49
39.9799666666667,116.343416666667,0,177.165354330709,39298.1681712963,2007-08-04,04:02:10
39.97995,116.34265,0,137.795275590551,39298.1687962963,2007-08-04,04:03:04
39.9799166666667,116.342316666667,0,150.918635170604,39298.1690393519,2007-08-04,04:03:25
39.9799166666667,116.342033333333,0,167.322834645669,39298.1692592593,2007-08-04,04:03:44
39.9798666666667,116.341516666667,0,187.007874015748,39298.1696875,2007-08-04,04:04:21
39.97985,116.3409,0,219.816272965879,39298.1701736111,2007-08-04,04:05:03
39.9798333333333,116.34035,0,216.535433070866,39298.1706597222,2007-08-04,04:05:45
39.9798166666667,116.339833333333,0,200.131233595801,39298.1710532407,2007-08-04,04:06:19
39.9798166666667,116.339533333333,0,193.569553805774,39298.1712847222,2007-08-04,04:06:39
39.9798166666667,116.339333333333,0,200.131233595801,39298.1714467593,2007-08-04,04:06:53
39.9799833333333,116.339216666667,0,187.007874015748,39298.171724537,2007-08-04,04:07:17
39.9801833333333,116.339233333333,0,141.076115485564,39298.1719212963,2007-08-04,04:07:34
39.9803166666667,116.33915,0,167.322834645669,39298.1720949074,2007-08-04,04:07:49
39.9805666666667,116.339,0,157.48031496063,39298.1723263889,2007-08-04,04:08:09
39.9807,116.339066666667,0,164.041994750656,39298.1726388889,2007-08-04,04:08:36
39.9799833333333,116.3423,0,91.8635170603674,39298.1897453704,2007-08-04,04:33:14
39.98005,116.3425,0,88.5826771653543,39298.1899189815,2007-08-04,04:33:29
39.9800166666667,116.342816666667,0,72.1784776902887,39298.190162037,2007-08-04,04:33:50
39.98,116.343083333333,0,68.8976377952756,39298.1903819444,2007-08-04,04:34:09
39.9800166666667,116.3433,0,95.1443569553806,39298.1905555556,2007-08-04,04:34:24
39.97995,116.343716666667,0,203.412073490814,39298.1909259259,2007-08-04,04:34:56
39.9798333333333,116.343966666667,0,219.816272965879,39298.1911574074,2007-08-04,04:35:16
39.9795666666667,116.344,0,219.816272965879,39298.1914236111,2007-08-04,04:35:39
39.9794166666667,116.344016666667,0,187.007874015748,39298.1916203704,2007-08-04,04:35:56
39.9791666666667,116.344083333333,0,108.267716535433,39298.1920023148,2007-08-04,04:36:29
39.9794666666667,116.344133333333,0,127.952755905512,39298.1924652778,2007-08-04,04:37:09
39.9796166666667,116.344166666667,0,127.952755905512,39298.1926388889,2007-08-04,04:37:24
39.9795333333333,116.346583333333,0,127.952755905512,39298.2975347222,2007-08-04,07:08:27
39.9796333333333,116.346466666667,0,127.952755905512,39298.2976041667,2007-08-04,07:08:33
39.97975,116.34705,0,127.952755905512,39298.2985648148,2007-08-04,07:09:56
39.9796833333333,116.3473,0,127.952755905512,39298.298599537,2007-08-04,07:09:59
39.9798333333333,116.346816666667,0,124.671916010499,39298.2987152778,2007-08-04,07:10:09
39.9796833333333,116.346916666667,0,239.501312335958,39298.2988541667,2007-08-04,07:10:21
39.9793666666667,116.346883333333,0,124.671916010499,39298.2992476852,2007-08-04,07:10:55
39.9791666666667,116.346866666667,0,108.267716535433,39298.2994328704,2007-08-04,07:11:11
39.9789333333333,116.3469,0,111.548556430446,39298.2996412037,2007-08-04,07:11:29
39.9787666666667,116.347033333333,0,111.548556430446,39298.2998148148,2007-08-04,07:11:44
39.9786666666667,116.347333333333,0,144.356955380577,39298.3,2007-08-04,07:12:00
39.9783166666667,116.347366666667,0,131.233595800525,39298.3003356481,2007-08-04,07:12:29
39.9781333333333,116.347333333333,0,78.740157480315,39298.3005439815,2007-08-04,07:12:47
39.9778333333333,116.34725,0,32.8083989501312,39298.3009027778,2007-08-04,07:13:18
39.9776,116.347283333333,0,36.0892388451444,39298.3011226852,2007-08-04,07:13:37
39.9774333333333,116.347266666667,0,32.8083989501312,39298.30125,2007-08-04,07:13:48
39.9772166666667,116.347316666667,0,32.8083989501312,39298.3014467593,2007-08-04,07:14:05
39.9769833333333,116.3473,0,22.9658792650919,39298.3016435185,2007-08-04,07:14:22
39.9767166666667,116.34735,0,26.246719160105,39298.3018634259,2007-08-04,07:14:41
39.9764166666667,116.34735,0,22.9658792650919,39298.3021643519,2007-08-04,07:15:07
39.9761166666667,116.347283333333,0,0,39298.3024652778,2007-08-04,07:15:33
39.9758666666667,116.347216666667,0,9.84251968503937,39298.302662037,2007-08-04,07:15:50
39.9756333333333,116.347183333333,0,19.6850393700787,39298.3028472222,2007-08-04,07:16:06
39.97545,116.3471,0,45.9317585301837,39298.3030208333,2007-08-04,07:16:21
39.9752333333333,116.347,0,65.6167979002625,39298.3031828704,2007-08-04,07:16:35
39.9748,116.346766666667,0,78.740157480315,39298.3035763889,2007-08-04,07:17:09
39.9745666666667,116.346683333333,0,65.6167979002625,39298.3037847222,2007-08-04,07:17:27
39.9743166666667,116.3466,0,22.9658792650919,39298.3040162037,2007-08-04,07:17:47
39.97405,116.346583333333,0,6.56167979002625,39298.3042592593,2007-08-04,07:18:08
39.9738166666667,116.34655,0,6.56167979002625,39298.3045023148,2007-08-04,07:18:29
39.9736166666667,116.34655,0,3.28083989501312,39298.3047685185,2007-08-04,07:18:52
39.9734,116.346583333333,0,65.6167979002625,39298.3056481481,2007-08-04,07:20:08
39.9730166666667,116.346666666667,0,134.514435695538,39298.3069097222,2007-08-04,07:21:57
39.9715333333333,116.34675,0,134.514435695538,39298.3071759259,2007-08-04,07:22:20
39.9712833333333,116.346733333333,0,134.514435695538,39298.307337963,2007-08-04,07:22:34
39.9709166666667,116.3468,0,134.514435695538,39298.3074884259,2007-08-04,07:22:47
39.9705333333333,116.347033333333,0,131.233595800525,39298.3075231481,2007-08-04,07:22:50
39.9700333333333,116.3471,0,144.356955380577,39298.3076157407,2007-08-04,07:22:58
39.9685833333333,116.347183333333,0,154.199475065617,39298.3078009259,2007-08-04,07:23:14
39.9671666666667,116.347366666667,0,150.918635170604,39298.307962963,2007-08-04,07:23:28
39.9652833333333,116.347333333333,0,167.322834645669,39298.3082523148,2007-08-04,07:23:53
39.9646,116.3472,0,164.041994750656,39298.3083564815,2007-08-04,07:24:02
39.9639833333333,116.346983333333,0,160.761154855643,39298.3084722222,2007-08-04,07:24:12
39.9635833333333,116.346983333333,0,164.041994750656,39298.3085648148,2007-08-04,07:24:20
39.9632166666667,116.346966666667,0,160.761154855643,39298.3088425926,2007-08-04,07:24:44
39.9623333333333,116.347033333333,0,167.322834645669,39298.3091203704,2007-08-04,07:25:08
39.9601166666667,116.347166666667,0,160.761154855643,39298.3094097222,2007-08-04,07:25:33
39.9595166666667,116.34715,0,160.761154855643,39298.3095023148,2007-08-04,07:25:41
39.9592666666667,116.347183333333,0,160.761154855643,39298.3096180556,2007-08-04,07:25:51
39.9589166666667,116.3473,0,167.322834645669,39298.3096990741,2007-08-04,07:25:58
39.9579833333333,116.347666666667,0,167.322834645669,39298.309849537,2007-08-04,07:26:11
39.9570666666667,116.34825,0,164.041994750656,39298.3099884259,2007-08-04,07:26:23
39.9568,116.34845,0,164.041994750656,39298.3101851852,2007-08-04,07:26:40
39.9565666666667,116.349466666667,0,167.322834645669,39298.3103125,2007-08-04,07:26:51
39.9566,116.352283333333,0,173.884514435696,39298.3106481481,2007-08-04,07:27:20
39.9567333333333,116.360666666667,0,173.884514435696,39298.3121064815,2007-08-04,07:29:26
39.9566,116.361533333333,0,173.884514435696,39298.3121875,2007-08-04,07:29:33
39.9565833333333,116.361666666667,0,193.569553805774,39298.3124421296,2007-08-04,07:29:55
39.95645,116.3616,0,200.131233595801,39298.312650463,2007-08-04,07:30:13
39.9565166666667,116.36135,0,209.97375328084,39298.3131597222,2007-08-04,07:30:57
39.9565166666667,116.361166666667,0,219.816272965879,39298.3133680556,2007-08-04,07:31:15
39.9565,116.360966666667,0,223.097112860892,39298.313599537,2007-08-04,07:31:35
39.9565,116.360783333333,0,229.658792650919,39298.3137847222,2007-08-04,07:31:51
39.9567,116.360733333333,0,229.658792650919,39298.3139930556,2007-08-04,07:32:09
39.9569,116.36075,0,229.658792650919,39298.3141898148,2007-08-04,07:32:26
39.9572166666667,116.360716666667,0,246.062992125984,39298.3145138889,2007-08-04,07:32:54
39.9576166666667,116.360716666667,0,252.624671916011,39298.3149074074,2007-08-04,07:33:28
39.95775,116.360716666667,0,252.624671916011,39298.3150578704,2007-08-04,07:33:41
39.9579666666667,116.3607,0,262.46719160105,39298.3153587963,2007-08-04,07:34:07
39.9581333333333,116.360666666667,0,262.46719160105,39298.3155555556,2007-08-04,07:34:24
39.9584333333333,116.360583333333,0,262.46719160105,39298.3158333333,2007-08-04,07:34:48
39.9584833333333,116.360366666667,0,249.343832020997,39298.3159722222,2007-08-04,07:35:00
39.9585166666667,116.360166666667,0,249.343832020997,39298.3161226852,2007-08-04,07:35:13
39.9585833333333,116.359816666667,0,239.501312335958,39298.3163773148,2007-08-04,07:35:35
39.9585833333333,116.35945,0,209.97375328084,39298.3165972222,2007-08-04,07:35:54
39.9587166666667,116.359183333333,0,196.850393700787,39298.3168171296,2007-08-04,07:36:13
39.9588333333333,116.3589,0,167.322834645669,39298.3171180556,2007-08-04,07:36:39
39.9588833333333,116.3587,0,160.761154855643,39298.3173148148,2007-08-04,07:36:56
39.9589333333333,116.35835,0,154.199475065617,39298.3177893519,2007-08-04,07:37:37
39.95895,116.3576,0,134.514435695538,39298.3183449074,2007-08-04,07:38:25
39.9592333333333,116.35755,0,160.761154855643,39298.3186921296,2007-08-04,07:38:55
39.9593666666667,116.35755,0,160.761154855643,39298.3188425926,2007-08-04,07:39:08
39.95985,116.357216666667,0,160.761154855643,39298.3191087963,2007-08-04,07:39:31
39.9602833333333,116.357266666667,0,160.761154855643,39298.3194907407,2007-08-04,07:40:04
39.9604833333333,116.357233333333,0,160.761154855643,39298.3196527778,2007-08-04,07:40:18
39.96075,116.35725,0,282.152230971129,39298.3199421296,2007-08-04,07:40:43
39.9608666666667,116.35695,0,259.186351706037,39298.3202893519,2007-08-04,07:41:13
39.9609333333333,116.3568,0,259.186351706037,39298.3204282407,2007-08-04,07:41:25
39.9610666666667,116.356816666667,0,259.186351706037,39298.3205902778,2007-08-04,07:41:39
39.9612333333333,116.356716666667,0,262.46719160105,39298.320775463,2007-08-04,07:41:55
39.9613333333333,116.35655,0,262.46719160105,39298.3209027778,2007-08-04,07:42:06
39.9613833333333,116.35635,0,321.522309711286,39298.321087963,2007-08-04,07:42:22
39.96125,116.3581,0,357.61154855643,39298.3268287037,2007-08-04,07:50:38
39.96105,116.358433333333,0,357.61154855643,39298.3272800926,2007-08-04,07:51:17
39.961,116.3586,0,357.61154855643,39298.3274768519,2007-08-04,07:51:34
39.9612166666667,116.35875,0,357.61154855643,39298.327662037,2007-08-04,07:51:50
39.9613333333333,116.35895,0,357.61154855643,39298.3279513889,2007-08-04,07:52:15
39.9613,116.359233333333,0,354.330708661417,39298.3282407407,2007-08-04,07:52:40
39.9612833333333,116.359533333333,0,354.330708661417,39298.3285416667,2007-08-04,07:53:06
39.9612833333333,116.359766666667,0,354.330708661417,39298.3288425926,2007-08-04,07:53:32
39.9611333333333,116.35985,0,360.892388451444,39298.3291435185,2007-08-04,07:53:58
39.9610166666667,116.359916666667,0,351.049868766404,39298.3294212963,2007-08-04,07:54:22
39.9608333333333,116.359933333333,0,351.049868766404,39298.3297800926,2007-08-04,07:54:53
39.9605,116.35995,0,360.892388451444,39298.3301273148,2007-08-04,07:55:23
39.9603833333333,116.35995,0,357.61154855643,39298.3303935185,2007-08-04,07:55:46
39.9602166666667,116.359983333333,0,357.61154855643,39298.3306597222,2007-08-04,07:56:09
39.9600333333333,116.359966666667,0,357.61154855643,39298.3309259259,2007-08-04,07:56:32
39.9599,116.359983333333,0,354.330708661417,39298.3311689815,2007-08-04,07:56:53
39.9596333333333,116.360033333333,0,344.488188976378,39298.3314814815,2007-08-04,07:57:20
39.9595,116.360033333333,0,344.488188976378,39298.3316319444,2007-08-04,07:57:33
39.95885,116.360116666667,0,314.96062992126,39298.3322800926,2007-08-04,07:58:29
39.9587166666667,116.360066666667,0,282.152230971129,39298.3325115741,2007-08-04,07:58:49
39.9584666666667,116.36015,0,278.871391076115,39298.3327546296,2007-08-04,07:59:10
39.9582666666667,116.3602,0,278.871391076115,39298.3328587963,2007-08-04,07:59:19
39.9581,116.360266666667,0,269.028871391076,39298.3330439815,2007-08-04,07:59:35
39.9577166666667,116.3603,0,239.501312335958,39298.3334837963,2007-08-04,08:00:13
39.9574833333333,116.360283333333,0,239.501312335958,39298.3337384259,2007-08-04,08:00:35
39.9572833333333,116.360333333333,0,275.590551181102,39298.3339583333,2007-08-04,08:00:54
39.9570833333333,116.36035,0,255.905511811024,39298.3341782407,2007-08-04,08:01:13
39.95695,116.36055,0,239.501312335958,39298.3344791667,2007-08-04,08:01:39
39.9569166666667,116.360733333333,0,232.939632545932,39298.3346643519,2007-08-04,08:01:55
39.9568666666667,116.360916666667,0,229.658792650919,39298.3349074074,2007-08-04,08:02:16
39.9568333333333,116.3611,0,229.658792650919,39298.3350810185,2007-08-04,08:02:31
39.95675,116.361283333333,0,229.658792650919,39298.3353819444,2007-08-04,08:02:57
39.9567166666667,116.361533333333,0,229.658792650919,39298.3356481481,2007-08-04,08:03:20
39.9566833333333,116.361766666667,0,223.097112860892,39298.3357986111,2007-08-04,08:03:33
39.9566666666667,116.362033333333,0,216.535433070866,39298.3359375,2007-08-04,08:03:45
39.9566833333333,116.36225,0,216.535433070866,39298.3361574074,2007-08-04,08:04:04
39.95665,116.362483333333,0,216.535433070866,39298.336400463,2007-08-04,08:04:25
39.9566166666667,116.36325,0,206.692913385827,39298.3370833333,2007-08-04,08:05:24
39.9565833333333,116.36355,0,223.097112860892,39298.337337963,2007-08-04,08:05:46
39.9565666666667,116.363816666667,0,223.097112860892,39298.3376041667,2007-08-04,08:06:09
39.9566166666667,116.3641,0,209.97375328084,39298.3377777778,2007-08-04,08:06:24
39.9566333333333,116.364683333333,0,173.884514435696,39298.338275463,2007-08-04,08:07:07
39.9565166666667,116.36485,0,295.275590551181,39298.3385763889,2007-08-04,08:07:33
39.9563833333333,116.364933333333,0,288.713910761155,39298.3387615741,2007-08-04,08:07:49
39.9563666666667,116.365216666667,0,291.994750656168,39298.3390162037,2007-08-04,08:08:11
39.9563333333333,116.36555,0,282.152230971129,39298.3393402778,2007-08-04,08:08:39
39.9563333333333,116.36585,0,265.748031496063,39298.3396180556,2007-08-04,08:09:03
39.9563166666667,116.366116666667,0,265.748031496063,39298.339849537,2007-08-04,08:09:23
39.9563166666667,116.36655,0,249.343832020997,39298.3401851852,2007-08-04,08:09:52
39.9563666666667,116.3671,0,252.624671916011,39298.3407060185,2007-08-04,08:10:37
39.9563666666667,116.367466666667,0,305.11811023622,39298.3410069444,2007-08-04,08:11:03
39.95635,116.367666666667,0,305.11811023622,39298.3411805556,2007-08-04,08:11:18
39.95635,116.368,0,328.083989501312,39298.3414699074,2007-08-04,08:11:43
39.9563333333333,116.368466666667,0,328.083989501312,39298.3418287037,2007-08-04,08:12:14
39.95635,116.368683333333,0,328.083989501312,39298.342037037,2007-08-04,08:12:32
39.9560833333333,116.368783333333,0,344.488188976378,39298.3423611111,2007-08-04,08:13:00
39.9558833333333,116.36885,0,337.926509186352,39298.3426041667,2007-08-04,08:13:21
39.9556166666667,116.369,0,393.700787401575,39298.3428703704,2007-08-04,08:13:44
39.9556,116.369383333333,0,305.11811023622,39298.3431712963,2007-08-04,08:14:10
39.9554833333333,116.3695,0,265.748031496063,39298.3433564815,2007-08-04,08:14:26
39.9554666666667,116.369783333333,0,236.220472440945,39298.3436111111,2007-08-04,08:14:48
39.9553,116.369883333333,0,236.220472440945,39298.343900463,2007-08-04,08:15:13
39.9552666666667,116.370266666667,0,236.220472440945,39298.3921759259,2007-08-04,09:24:44
39.9559666666667,116.36955,0,236.220472440945,39298.3924189815,2007-08-04,09:25:05
39.9554166666667,116.369683333333,0,150.918635170604,39298.3925,2007-08-04,09:25:12
39.9555666666667,116.369616666667,0,219.816272965879,39298.3928009259,2007-08-04,09:25:38
39.9556833333333,116.369733333333,0,190.288713910761,39298.3930787037,2007-08-04,09:26:02
39.95575,116.3699,0,167.322834645669,39298.3935300926,2007-08-04,09:26:41
39.9558,116.370133333333,0,157.48031496063,39298.3938310185,2007-08-04,09:27:07
39.9559,116.3704,0,164.041994750656,39298.3941898148,2007-08-04,09:27:38
39.95595,116.3706,0,164.041994750656,39298.3944444444,2007-08-04,09:28:00
39.9560333333333,116.37095,0,154.199475065617,39298.3948958333,2007-08-04,09:28:39
39.9562,116.371416666667,0,134.514435695538,39298.395474537,2007-08-04,09:29:29
39.9562833333333,116.37165,0,144.356955380577,39298.3958680556,2007-08-04,09:30:03
39.9563,116.37185,0,187.007874015748,39298.3966435185,2007-08-04,09:31:10
39.9564666666667,116.37165,0,177.165354330709,39298.3971643519,2007-08-04,09:31:55
39.95655,116.371416666667,0,187.007874015748,39298.3974421296,2007-08-04,09:32:19
39.95655,116.371083333333,0,200.131233595801,39298.3977893519,2007-08-04,09:32:49
39.9565166666667,116.3708,0,193.569553805774,39298.3980902778,2007-08-04,09:33:15
39.9565666666667,116.370566666667,0,213.254593175853,39298.3983449074,2007-08-04,09:33:37
39.95665,116.370166666667,0,246.062992125984,39298.3989236111,2007-08-04,09:34:27
39.9567666666667,116.369966666667,0,269.028871391076,39298.3991782407,2007-08-04,09:34:49
39.9568666666667,116.369816666667,0,288.713910761155,39298.3993981481,2007-08-04,09:35:08
39.9569666666667,116.3697,0,295.275590551181,39298.3995717593,2007-08-04,09:35:23
39.9569833333333,116.369433333333,0,272.309711286089,39298.3999884259,2007-08-04,09:35:59
39.9570333333333,116.369133333333,0,219.816272965879,39298.400474537,2007-08-04,09:36:41
39.95695,116.3687,0,213.254593175853,39298.4009143518,2007-08-04,09:37:19
39.9569166666667,116.368066666667,0,200.131233595801,39298.4015972222,2007-08-04,09:38:18
39.9569,116.367766666667,0,206.692913385827,39298.4019444444,2007-08-04,09:38:48
39.95685,116.36755,0,229.658792650919,39298.4021875,2007-08-04,09:39:09
39.9568666666667,116.367233333333,0,246.062992125984,39298.4026736111,2007-08-04,09:39:51
39.9569333333333,116.36695,0,131.233595800525,39298.430775463,2007-08-04,10:20:19
39.9568666666667,116.366683333333,0,157.48031496063,39298.4313310185,2007-08-04,10:21:07
39.9568,116.366883333333,0,190.288713910761,39298.4325694444,2007-08-04,10:22:54
39.9565333333333,116.366916666667,0,193.569553805774,39298.4330671296,2007-08-04,10:23:37
39.95645,116.367566666667,0,183.727034120735,39298.4339930556,2007-08-04,10:24:57
39.9564333333333,116.36785,0,167.322834645669,39298.4343402778,2007-08-04,10:25:27
39.9564333333333,116.369,0,157.48031496063,39298.4357986111,2007-08-04,10:27:33
39.9562833333333,116.369083333333,0,259.186351706037,39298.4362152778,2007-08-04,10:28:09
39.95605,116.36915,0,275.590551181102,39298.4367013889,2007-08-04,10:28:51
39.9558,116.369166666667,0,262.46719160105,39298.437037037,2007-08-04,10:29:20
39.9556833333333,116.369316666667,0,255.905511811024,39298.4372569444,2007-08-04,10:29:39
39.9556833333333,116.369516666667,0,203.412073490814,39298.4380671296,2007-08-04,10:30:49
39.9555166666667,116.36965,0,183.727034120735,39298.4390856481,2007-08-04,10:32:17
39.9555,116.369833333333,0,170.603674540682,39298.4394097222,2007-08-04,10:32:45
39.9553666666667,116.36985,0,160.761154855643,39298.4396643518,2007-08-04,10:33:07
39.9552166666667,116.37025,0,160.761154855643,39298.520625,2007-08-04,12:29:42
39.9553,116.369316666667,0,160.761154855643,39298.5211111111,2007-08-04,12:30:24
39.9554666666667,116.369633333333,0,160.761154855643,39298.5211805556,2007-08-04,12:30:30
39.9556,116.369533333333,0,134.514435695538,39298.521400463,2007-08-04,12:30:49
39.9555833333333,116.3693,0,134.514435695538,39298.5215740741,2007-08-04,12:31:04
39.9554333333333,116.369716666667,0,141.076115485564,39298.5217824074,2007-08-04,12:31:22
39.9555666666667,116.369566666667,0,137.795275590551,39298.521875,2007-08-04,12:31:30
39.9557333333333,116.369433333333,0,118.110236220472,39298.5219907407,2007-08-04,12:31:40
39.9558666666667,116.3693,0,141.076115485564,39298.5221759259,2007-08-04,12:31:56
39.9561333333333,116.369266666667,0,121.391076115486,39298.5224189815,2007-08-04,12:32:17
39.9563333333333,116.369183333333,0,170.603674540682,39298.5225694444,2007-08-04,12:32:30
39.9565333333333,116.36915,0,154.199475065617,39298.5228009259,2007-08-04,12:32:50
39.9566833333333,116.36905,0,127.952755905512,39298.5229861111,2007-08-04,12:33:06
39.9567166666667,116.368566666667,0,144.356955380577,39298.5233333333,2007-08-04,12:33:36
39.9567666666667,116.367983333333,0,141.076115485564,39298.5237731481,2007-08-04,12:34:14
39.9568,116.367616666667,0,124.671916010499,39298.5241203704,2007-08-04,12:34:44
39.9568333333333,116.367333333333,0,104.98687664042,39298.5243865741,2007-08-04,12:35:07
39.95685,116.366416666667,0,62.3359580052493,39298.5251736111,2007-08-04,12:36:15
39.9568166666667,116.366,0,82.0209973753281,39298.5254282407,2007-08-04,12:36:37
39.9568166666667,116.365183333333,0,114.829396325459,39298.5259837963,2007-08-04,12:37:25
39.957,116.365116666667,0,114.829396325459,39298.5262152778,2007-08-04,12:37:45
39.95715,116.365066666667,0,134.514435695538,39298.5264351852,2007-08-04,12:38:04
39.9573333333333,116.364983333333,0,131.233595800525,39298.5266435185,2007-08-04,12:38:22
39.9574833333333,116.364983333333,0,111.548556430446,39298.5268287037,2007-08-04,12:38:38
39.9577,116.364933333333,0,114.829396325459,39298.527025463,2007-08-04,12:38:55
39.9578333333333,116.364916666667,0,131.233595800525,39298.5272106482,2007-08-04,12:39:11
39.9580666666667,116.3649,0,108.267716535433,39298.5274884259,2007-08-04,12:39:35
39.9582666666667,116.364916666667,0,101.706036745407,39298.5277083333,2007-08-04,12:39:54
39.95845,116.364916666667,0,101.706036745407,39298.5279050926,2007-08-04,12:40:11
39.9586666666667,116.364883333333,0,101.706036745407,39298.5280902778,2007-08-04,12:40:27
39.9588666666667,116.364833333333,0,118.110236220472,39298.5282523148,2007-08-04,12:40:41
39.95915,116.364816666667,0,127.952755905512,39298.5284953704,2007-08-04,12:41:02
39.9593,116.3647,0,173.884514435696,39298.5286805556,2007-08-04,12:41:18
39.95945,116.364683333333,0,180.446194225722,39298.5288194444,2007-08-04,12:41:30
39.9597,116.364533333333,0,206.692913385827,39298.5291087963,2007-08-04,12:41:55
39.9598333333333,116.364466666667,0,223.097112860892,39298.5292361111,2007-08-04,12:42:06
39.9600166666667,116.364416666667,0,242.782152230971,39298.5294675926,2007-08-04,12:42:26
39.9601333333333,116.36445,0,236.220472440945,39298.5302199074,2007-08-04,12:43:31
39.9660833333333,116.3642,0,144.356955380577,39298.5313078704,2007-08-04,12:45:05
39.9662666666667,116.3642,0,223.097112860892,39298.5321180556,2007-08-04,12:46:15
39.9667166666667,116.364133333333,0,209.97375328084,39298.5323032407,2007-08-04,12:46:31
39.967,116.364733333333,0,209.97375328084,39298.5323263889,2007-08-04,12:46:33
39.9698833333333,116.364466666667,0,209.97375328084,39298.5327662037,2007-08-04,12:47:11
39.9701,116.364466666667,0,216.535433070866,39298.5329513889,2007-08-04,12:47:27
39.9700833333333,116.364233333333,0,216.535433070866,39298.5344791667,2007-08-04,12:49:39
39.9737166666667,116.363616666667,0,216.535433070866,39298.5345023148,2007-08-04,12:49:41
39.9792166666667,116.344316666667,0,252.624671916011,39298.6615625,2007-08-04,15:52:39
39.979,116.344166666667,0,282.152230971129,39298.6616898148,2007-08-04,15:52:50
39.9788666666667,116.344083333333,0,305.11811023622,39298.6617708333,2007-08-04,15:52:57
39.97865,116.344,0,406.824146981627,39298.6619907407,2007-08-04,15:53:16
39.9783666666667,116.343983333333,0,482.283464566929,39298.662337963,2007-08-04,15:53:46
39.9779333333333,116.343983333333,0,511.811023622047,39298.6628009259,2007-08-04,15:54:26
39.9776,116.344,0,554.461942257218,39298.6630787037,2007-08-04,15:54:50
39.9775333333333,116.343566666667,0,561.023622047244,39298.6634375,2007-08-04,15:55:21
39.9776166666667,116.343416666667,0,561.023622047244,39298.6635648148,2007-08-04,15:55:32
39.9777166666667,116.343066666667,0,154.199475065617,39298.6638888889,2007-08-04,15:56:00
39.9777166666667,116.342866666667,0,150.918635170604,39298.6640162037,2007-08-04,15:56:11
39.9778,116.342616666667,0,141.076115485564,39298.6642824074,2007-08-04,15:56:34
39.9778166666667,116.342333333333,0,137.795275590551,39298.6645138889,2007-08-04,15:56:54
39.97785,116.342016666667,0,131.233595800525,39298.6647800926,2007-08-04,15:57:17
39.9779333333333,116.3418,0,137.795275590551,39298.6649421296,2007-08-04,15:57:31
39.9779666666667,116.341516666667,0,121.391076115486,39298.6651736111,2007-08-04,15:57:51
39.9779833333333,116.340833333333,0,111.548556430446,39298.6657060185,2007-08-04,15:58:37
39.978,116.340566666667,0,101.706036745407,39298.6659375,2007-08-04,15:58:57
39.9779833333333,116.340366666667,0,104.98687664042,39298.666087963,2007-08-04,15:59:10
39.9779833333333,116.3396,0,121.391076115486,39298.6666435185,2007-08-04,15:59:58
39.97745,116.339566666667,0,141.076115485564,39298.6671875,2007-08-04,16:00:45
39.9772166666667,116.339566666667,0,147.637795275591,39298.6674768519,2007-08-04,16:01:10
39.9769166666667,116.339366666667,0,246.062992125984,39298.6679513889,2007-08-04,16:01:51
39.9767666666667,116.339383333333,0,239.501312335958,39298.6681134259,2007-08-04,16:02:05
39.97675,116.3392,0,229.658792650919,39298.6683101852,2007-08-04,16:02:22
39.9767833333333,116.338983333333,0,226.377952755906,39298.6685416667,2007-08-04,16:02:42
39.9780833333333,116.338083333333,0,226.377952755906,39298.6691898148,2007-08-04,16:03:38
39.97675,116.337966666667,0,226.377952755906,39298.6694907407,2007-08-04,16:04:04
39.97675,116.3381,0,226.377952755906,39298.6695833333,2007-08-04,16:04:12
