# Supplementary material for: Research on differential privacy protection method based on user tendency
Source: PLoS One. 2023 Oct 26;18(10):e0288823. doi: 10.1371/journal.pone.0288823 (PMC10602288; doi:10.1371/journal.pone.0288823)
Supplement: S5 Data — (ZIP) [file pone.0288823.s005.zip › Data 5-5/150/Trajectory/20070805013330.plt]

Geolife trajectory
WGS 84
Altitude is in Feet
Reserved 3
0,2,255,My Track,0,0,2,8421376
0
39.9777833333333,116.3388,0,226.377952755906,39299.0649305556,2007-08-05,01:33:30
39.9765333333333,116.337116666667,0,226.377952755906,39299.0656134259,2007-08-05,01:34:29
39.9763666666667,116.336866666667,0,226.377952755906,39299.0659722222,2007-08-05,01:35:00
39.9764666666667,116.336983333333,0,226.377952755906,39299.0661574074,2007-08-05,01:35:16
39.9763666666667,116.33675,0,226.377952755906,39299.0671412037,2007-08-05,01:36:41
39.9763166666667,116.3365,0,226.377952755906,39299.067349537,2007-08-05,01:36:59
39.9769333333333,116.3372,0,226.377952755906,39299.0675,2007-08-05,01:37:12
39.9768,116.339233333333,0,183.727034120735,39299.0694212963,2007-08-05,01:39:58
39.9768,116.339383333333,0,173.884514435696,39299.069525463,2007-08-05,01:40:07
39.9769166666667,116.339566666667,0,173.884514435696,39299.0697453704,2007-08-05,01:40:26
39.9770833333333,116.339566666667,0,164.041994750656,39299.0699305556,2007-08-05,01:40:42
39.9772166666667,116.339466666667,0,134.514435695538,39299.0701273148,2007-08-05,01:40:59
39.9773333333333,116.339533333333,0,160.761154855643,39299.0708912037,2007-08-05,01:42:05
39.9775833333333,116.339533333333,0,150.918635170604,39299.0711805556,2007-08-05,01:42:30
39.9778833333333,116.339516666667,0,157.48031496063,39299.0714930556,2007-08-05,01:42:57
39.978,116.339333333333,0,150.918635170604,39299.071724537,2007-08-05,01:43:17
39.9779833333333,116.33895,0,141.076115485564,39299.0720949074,2007-08-05,01:43:49
39.9782,116.33885,0,141.076115485564,39299.0723842593,2007-08-05,01:44:14
39.9784333333333,116.338816666667,0,131.233595800525,39299.0726388889,2007-08-05,01:44:36
39.9786166666667,116.338783333333,0,127.952755905512,39299.0728472222,2007-08-05,01:44:54
39.9789166666667,116.33875,0,127.952755905512,39299.0731712963,2007-08-05,01:45:22
39.9790833333333,116.338733333333,0,118.110236220472,39299.0733217593,2007-08-05,01:45:35
39.97925,116.33875,0,118.110236220472,39299.0734837963,2007-08-05,01:45:49
39.9795,116.33875,0,144.356955380577,39299.0737268519,2007-08-05,01:46:10
39.9797,116.33875,0,134.514435695538,39299.0739467593,2007-08-05,01:46:29
39.9798,116.338516666667,0,147.637795275591,39299.074224537,2007-08-05,01:46:53
39.9798666666667,116.338266666667,0,131.233595800525,39299.0744212963,2007-08-05,01:47:10
39.9800666666667,116.3382,0,121.391076115486,39299.0745949074,2007-08-05,01:47:25
39.9805833333333,116.338183333333,0,144.356955380577,39299.0750578704,2007-08-05,01:48:05
39.9807166666667,116.33815,0,147.637795275591,39299.0752083333,2007-08-05,01:48:18
39.98095,116.33815,0,154.199475065617,39299.0754282407,2007-08-05,01:48:37
39.9812,116.338116666667,0,160.761154855643,39299.0756828704,2007-08-05,01:48:59
39.9813666666667,116.3381,0,160.761154855643,39299.0758564815,2007-08-05,01:49:14
39.9815833333333,116.3381,0,157.48031496063,39299.0760763889,2007-08-05,01:49:33
39.9817,116.33795,0,144.356955380577,39299.07625,2007-08-05,01:49:48
39.9817166666667,116.337466666667,0,124.671916010499,39299.0766898148,2007-08-05,01:50:26
39.9818,116.33735,0,127.952755905512,39299.0768171296,2007-08-05,01:50:37
39.9817666666667,116.337216666667,0,95.1443569553806,39299.0952314815,2007-08-05,02:17:08
39.98185,116.337466666667,0,95.1443569553806,39299.0956365741,2007-08-05,02:17:43
39.98185,116.337733333333,0,173.884514435696,39299.0958217593,2007-08-05,02:17:59
39.9818333333333,116.33795,0,170.603674540682,39299.0960069444,2007-08-05,02:18:15
39.9818166666667,116.338283333333,0,154.199475065617,39299.0962847222,2007-08-05,02:18:39
39.9818333333333,116.3386,0,154.199475065617,39299.0965856481,2007-08-05,02:19:05
39.9818666666667,116.338816666667,0,150.918635170604,39299.0968055556,2007-08-05,02:19:24
39.98185,116.339166666667,0,160.761154855643,39299.0971296296,2007-08-05,02:19:52
39.9818833333333,116.339433333333,0,150.918635170604,39299.0973958333,2007-08-05,02:20:15
39.9819,116.339716666667,0,154.199475065617,39299.0976157407,2007-08-05,02:20:34
39.98195,116.340166666667,0,193.569553805774,39299.0979976852,2007-08-05,02:21:07
39.982,116.34045,0,193.569553805774,39299.0982291667,2007-08-05,02:21:27
39.9819333333333,116.340733333333,0,203.412073490814,39299.0984606481,2007-08-05,02:21:47
39.98195,116.34105,0,236.220472440945,39299.0986689815,2007-08-05,02:22:05
39.9819833333333,116.341466666667,0,252.624671916011,39299.0990046296,2007-08-05,02:22:34
39.9818666666667,116.341616666667,0,232.939632545932,39299.0991435185,2007-08-05,02:22:46
39.9816166666667,116.3417,0,203.412073490814,39299.0996643519,2007-08-05,02:23:31
39.9813333333333,116.341733333333,0,180.446194225722,39299.0999652778,2007-08-05,02:23:57
39.98095,116.341733333333,0,173.884514435696,39299.1003240741,2007-08-05,02:24:28
39.9808,116.34175,0,170.603674540682,39299.100474537,2007-08-05,02:24:41
39.9806,116.341733333333,0,147.637795275591,39299.1006828704,2007-08-05,02:24:59
39.98045,116.341783333333,0,127.952755905512,39299.1008796296,2007-08-05,02:25:16
39.98015,116.341783333333,0,118.110236220472,39299.1011574074,2007-08-05,02:25:40
39.98005,116.342266666667,0,144.356955380577,39299.1015046296,2007-08-05,02:26:10
39.9800833333333,116.3427,0,167.322834645669,39299.1018171296,2007-08-05,02:26:37
39.9800666666667,116.34315,0,180.446194225722,39299.1021180556,2007-08-05,02:27:03
39.98005,116.343616666667,0,206.692913385827,39299.1024652778,2007-08-05,02:27:33
39.9800333333333,116.344,0,203.412073490814,39299.1027314815,2007-08-05,02:27:56
39.9799833333333,116.34445,0,206.692913385827,39299.1030555556,2007-08-05,02:28:24
39.98,116.344766666667,0,206.692913385827,39299.1032986111,2007-08-05,02:28:45
39.9799666666667,116.345,0,223.097112860892,39299.1034606481,2007-08-05,02:28:59
39.98005,116.345333333333,0,295.275590551181,39299.1036574074,2007-08-05,02:29:16
39.9800833333333,116.34555,0,383.858267716535,39299.1038425926,2007-08-05,02:29:32
39.9798333333333,116.345433333333,0,410.10498687664,39299.1042476852,2007-08-05,02:30:07
39.97975,116.345416666667,0,410.10498687664,39299.1044097222,2007-08-05,02:30:21
39.9793,116.347366666667,0,410.10498687664,39299.1689467593,2007-08-05,04:03:17
39.9794166666667,116.347233333333,0,410.10498687664,39299.1690277778,2007-08-05,04:03:24
39.9798833333333,116.345966666667,0,419.94750656168,39299.1692361111,2007-08-05,04:03:42
39.97995,116.345716666667,0,419.94750656168,39299.1693634259,2007-08-05,04:03:53
39.9800333333333,116.345416666667,0,419.94750656168,39299.1695486111,2007-08-05,04:04:09
39.9801333333333,116.34515,0,419.94750656168,39299.1697222222,2007-08-05,04:04:24
39.9802333333333,116.3447,0,226.377952755906,39299.1699768519,2007-08-05,04:04:46
39.98005,116.344383333333,0,216.535433070866,39299.1700462963,2007-08-05,04:04:52
39.9799833333333,116.34415,0,206.692913385827,39299.1701736111,2007-08-05,04:05:03
39.9799666666667,116.34385,0,187.007874015748,39299.1703819444,2007-08-05,04:05:21
39.9799833333333,116.343483333333,0,144.356955380577,39299.1707060185,2007-08-05,04:05:49
39.9799666666667,116.342466666667,0,101.706036745407,39299.1715856481,2007-08-05,04:07:05
39.9799833333333,116.342016666667,0,72.1784776902887,39299.1719444444,2007-08-05,04:07:36
39.98005,116.34185,0,78.740157480315,39299.1720949074,2007-08-05,04:07:49
39.98005,116.341283333333,0,78.740157480315,39299.1725578704,2007-08-05,04:08:29
39.9800166666667,116.34035,0,95.1443569553806,39299.1732986111,2007-08-05,04:09:33
39.98005,116.3401,0,111.548556430446,39299.1734837963,2007-08-05,04:09:49
39.9803333333333,116.34,0,118.110236220472,39299.1738078704,2007-08-05,04:10:17
39.98045,116.33905,0,154.199475065617,39299.1746180556,2007-08-05,04:11:27
39.98065,116.338983333333,0,170.603674540682,39299.1748611111,2007-08-05,04:11:48
39.9808,116.338916666667,0,180.446194225722,39299.1750462963,2007-08-05,04:12:04
39.9804666666667,116.338816666667,0,131.233595800525,39299.1901967593,2007-08-05,04:33:53
39.9803,116.338783333333,0,131.233595800525,39299.1902546296,2007-08-05,04:33:58
39.98025,116.339033333333,0,127.952755905512,39299.1904513889,2007-08-05,04:34:15
39.9799666666667,116.33915,0,203.412073490814,39299.1907986111,2007-08-05,04:34:45
39.9798333333333,116.339316666667,0,193.569553805774,39299.1910416667,2007-08-05,04:35:06
39.97985,116.3395,0,193.569553805774,39299.1919791667,2007-08-05,04:36:27
39.9798666666667,116.339766666667,0,200.131233595801,39299.1922222222,2007-08-05,04:36:48
39.9798833333333,116.34105,0,196.850393700787,39299.1932523148,2007-08-05,04:38:17
39.9798833333333,116.341433333333,0,203.412073490814,39299.1935300926,2007-08-05,04:38:41
39.9799,116.341883333333,0,213.254593175853,39299.1938888889,2007-08-05,04:39:12
39.9799,116.342266666667,0,209.97375328084,39299.1942476852,2007-08-05,04:39:43
39.9799166666667,116.342883333333,0,213.254593175853,39299.1947106481,2007-08-05,04:40:23
39.9799666666667,116.343283333333,0,213.254593175853,39299.1950347222,2007-08-05,04:40:51
39.9799833333333,116.34355,0,206.692913385827,39299.1953125,2007-08-05,04:41:15
39.97995,116.343866666667,0,206.692913385827,39299.1955555556,2007-08-05,04:41:36
39.9799166666667,116.344283333333,0,223.097112860892,39299.1958796296,2007-08-05,04:42:04
39.97995,116.3447,0,301.837270341207,39299.1961574074,2007-08-05,04:42:28
39.9799833333333,116.344983333333,0,347.769028871391,39299.1963310185,2007-08-05,04:42:43
39.9800333333333,116.34535,0,413.385826771654,39299.1965740741,2007-08-05,04:43:04
39.9799,116.3455,0,377.296587926509,39299.1967824074,2007-08-05,04:43:22
39.97975,116.345433333333,0,360.892388451444,39299.1969328704,2007-08-05,04:43:35
39.9796,116.345316666667,0,288.713910761155,39299.1971527778,2007-08-05,04:43:54
39.97965,116.34605,0,288.713910761155,39299.3090393519,2007-08-05,07:25:01
39.9797,116.346266666667,0,259.186351706037,39299.3093287037,2007-08-05,07:25:26
39.97975,116.346466666667,0,259.186351706037,39299.309525463,2007-08-05,07:25:43
39.9797333333333,116.3467,0,259.186351706037,39299.3097453704,2007-08-05,07:26:02
39.97975,116.347066666667,0,259.186351706037,39299.3099884259,2007-08-05,07:26:23
39.9795,116.347116666667,0,150.918635170604,39299.3103009259,2007-08-05,07:26:50
39.9792166666667,116.347066666667,0,147.637795275591,39299.3106134259,2007-08-05,07:27:17
39.9789833333333,116.347033333333,0,131.233595800525,39299.3108449074,2007-08-05,07:27:37
39.97875,116.347033333333,0,114.829396325459,39299.3111111111,2007-08-05,07:28:00
39.9786166666667,116.34735,0,141.076115485564,39299.3113657407,2007-08-05,07:28:22
39.9783333333333,116.347333333333,0,134.514435695538,39299.3116203704,2007-08-05,07:28:44
39.9781,116.3473,0,213.254593175853,39299.3118055556,2007-08-05,07:29:00
39.9779666666667,116.347566666667,0,242.782152230971,39299.3118518519,2007-08-05,07:29:04
39.9778333333333,116.347483333333,0,252.624671916011,39299.3119791667,2007-08-05,07:29:15
39.97765,116.347483333333,0,249.343832020997,39299.3121527778,2007-08-05,07:29:30
39.97745,116.347483333333,0,242.782152230971,39299.3123263889,2007-08-05,07:29:45
39.9772,116.347483333333,0,236.220472440945,39299.3125578704,2007-08-05,07:30:05
39.9770333333333,116.3475,0,239.501312335958,39299.3126967593,2007-08-05,07:30:17
39.97675,116.3475,0,177.165354330709,39299.312962963,2007-08-05,07:30:40
39.9765166666667,116.347566666667,0,170.603674540682,39299.3131944444,2007-08-05,07:31:00
39.9762833333333,116.347516666667,0,164.041994750656,39299.3133912037,2007-08-05,07:31:17
39.9760333333333,116.347416666667,0,131.233595800525,39299.3136689815,2007-08-05,07:31:41
39.9758,116.34735,0,131.233595800525,39299.313912037,2007-08-05,07:32:02
39.9754166666667,116.347216666667,0,144.356955380577,39299.3142708333,2007-08-05,07:32:33
39.9752833333333,116.3471,0,147.637795275591,39299.3145138889,2007-08-05,07:32:54
39.97505,116.346966666667,0,150.918635170604,39299.3147569444,2007-08-05,07:33:15
39.97485,116.346866666667,0,154.199475065617,39299.3149537037,2007-08-05,07:33:32
39.9745166666667,116.346733333333,0,157.48031496063,39299.3152546296,2007-08-05,07:33:58
39.9742333333333,116.346683333333,0,160.761154855643,39299.3154976852,2007-08-05,07:34:19
39.9739666666667,116.34665,0,157.48031496063,39299.315775463,2007-08-05,07:34:43
39.9738166666667,116.34665,0,154.199475065617,39299.3159490741,2007-08-05,07:34:58
39.9736166666667,116.34665,0,150.918635170604,39299.3161458333,2007-08-05,07:35:15
39.97335,116.346616666667,0,157.48031496063,39299.3172800926,2007-08-05,07:36:53
39.9731,116.346666666667,0,173.884514435696,39299.3230671296,2007-08-05,07:45:13
39.9724833333333,116.346666666667,0,180.446194225722,39299.3231944444,2007-08-05,07:45:24
39.97145,116.346716666667,0,180.446194225722,39299.3233564815,2007-08-05,07:45:38
39.9707,116.346733333333,0,187.007874015748,39299.3236805556,2007-08-05,07:46:06
39.9703166666667,116.34685,0,187.007874015748,39299.3237615741,2007-08-05,07:46:13
39.9693333333333,116.346966666667,0,187.007874015748,39299.323900463,2007-08-05,07:46:25
39.9652833333333,116.347266666667,0,173.884514435696,39299.3244907407,2007-08-05,07:47:16
39.9648333333333,116.347166666667,0,177.165354330709,39299.3245486111,2007-08-05,07:47:21
39.9642,116.346983333333,0,173.884514435696,39299.3246527778,2007-08-05,07:47:30
39.9632666666667,116.3469,0,177.165354330709,39299.3249305556,2007-08-05,07:47:54
39.9630833333333,116.346883333333,0,173.884514435696,39299.3251273148,2007-08-05,07:48:11
39.9624166666667,116.346966666667,0,170.603674540682,39299.3253125,2007-08-05,07:48:27
39.9593666666667,116.347116666667,0,170.603674540682,39299.3258796296,2007-08-05,07:49:16
39.9587666666667,116.347233333333,0,164.041994750656,39299.3260069444,2007-08-05,07:49:27
39.9581,116.347483333333,0,164.041994750656,39299.3261111111,2007-08-05,07:49:36
39.9573,116.347983333333,0,157.48031496063,39299.3263657407,2007-08-05,07:49:58
39.95705,116.348133333333,0,157.48031496063,39299.3264583333,2007-08-05,07:50:06
39.95685,116.348283333333,0,157.48031496063,39299.3267476852,2007-08-05,07:50:31
39.9566166666667,116.349066666667,0,190.288713910761,39299.3268981481,2007-08-05,07:50:44
39.9565333333333,116.35195,0,190.288713910761,39299.3271875,2007-08-05,07:51:09
39.9565333333333,116.352183333333,0,180.446194225722,39299.3272685185,2007-08-05,07:51:16
39.9564333333333,116.3523,0,193.569553805774,39299.3274537037,2007-08-05,07:51:32
39.95645,116.3549,0,193.569553805774,39299.3278125,2007-08-05,07:52:03
39.9564833333333,116.361466666667,0,328.083989501312,39299.3289814815,2007-08-05,07:53:44
39.9565666666667,116.361683333333,0,190.288713910761,39299.3295023148,2007-08-05,07:54:29
39.9565833333333,116.3615,0,173.884514435696,39299.3299884259,2007-08-05,07:55:11
39.9567,116.361116666667,0,127.952755905512,39299.3304398148,2007-08-05,07:55:50
39.9566833333333,116.36085,0,101.706036745407,39299.3306712963,2007-08-05,07:56:10
39.9567333333333,116.360666666667,0,98.4251968503937,39299.3308564815,2007-08-05,07:56:26
39.95675,116.360916666667,0,82.0209973753281,39299.3312962963,2007-08-05,07:57:04
39.9568,116.361966666667,0,82.0209973753281,39299.332337963,2007-08-05,07:58:34
39.9568166666667,116.362266666667,0,95.1443569553806,39299.3325694444,2007-08-05,07:58:54
39.9567666666667,116.362633333333,0,108.267716535433,39299.3328472222,2007-08-05,07:59:18
39.9567833333333,116.36305,0,111.548556430446,39299.3332407407,2007-08-05,07:59:52
39.9567666666667,116.363483333333,0,124.671916010499,39299.3336111111,2007-08-05,08:00:24
39.9567833333333,116.36405,0,108.267716535433,39299.3340856481,2007-08-05,08:01:05
39.9567666666667,116.364316666667,0,111.548556430446,39299.3342939815,2007-08-05,08:01:23
39.9568,116.364583333333,0,111.548556430446,39299.3344560185,2007-08-05,08:01:37
39.9568,116.36475,0,114.829396325459,39299.3345833333,2007-08-05,08:01:48
39.9566833333333,116.36495,0,124.671916010499,39299.3347569444,2007-08-05,08:02:03
39.9565,116.365166666667,0,134.514435695538,39299.3349768519,2007-08-05,08:02:22
39.9564666666667,116.365566666667,0,108.267716535433,39299.3353587963,2007-08-05,08:02:55
39.95645,116.366116666667,0,124.671916010499,39299.335787037,2007-08-05,08:03:32
39.9564666666667,116.36635,0,118.110236220472,39299.3360069444,2007-08-05,08:03:51
39.9565,116.366583333333,0,114.829396325459,39299.3362152778,2007-08-05,08:04:09
39.9565166666667,116.36685,0,104.98687664042,39299.3364699074,2007-08-05,08:04:31
39.95665,116.367033333333,0,91.8635170603674,39299.3366666667,2007-08-05,08:04:48
39.9566666666667,116.367266666667,0,98.4251968503937,39299.3368634259,2007-08-05,08:05:05
39.9566166666667,116.36755,0,108.267716535433,39299.3370717593,2007-08-05,08:05:23
39.9566166666667,116.36775,0,98.4251968503937,39299.3372106481,2007-08-05,08:05:35
39.9566833333333,116.368033333333,0,108.267716535433,39299.3375,2007-08-05,08:06:00
39.95665,116.368583333333,0,134.514435695538,39299.3379166667,2007-08-05,08:06:36
39.9566333333333,116.368833333333,0,134.514435695538,39299.3381018518,2007-08-05,08:06:52
39.95645,116.368916666667,0,206.692913385827,39299.3382523148,2007-08-05,08:07:05
39.95625,116.368983333333,0,216.535433070866,39299.3384375,2007-08-05,08:07:21
39.9560333333333,116.369,0,196.850393700787,39299.3386111111,2007-08-05,08:07:36
39.9558166666667,116.36905,0,187.007874015748,39299.3388425926,2007-08-05,08:07:56
39.9556833333333,116.369166666667,0,180.446194225722,39299.3390393518,2007-08-05,08:08:13
39.9556833333333,116.36945,0,167.322834645669,39299.3392708333,2007-08-05,08:08:33
39.9555333333333,116.369533333333,0,167.322834645669,39299.3394444444,2007-08-05,08:08:48
39.9555,116.369783333333,0,173.884514435696,39299.3396643519,2007-08-05,08:09:07
39.95535,116.369816666667,0,209.97375328084,39299.3399768519,2007-08-05,08:09:34
39.9554833333333,116.36965,0,164.041994750656,39299.3447800926,2007-08-05,08:16:29
39.9556666666667,116.369716666667,0,183.727034120735,39299.3450347222,2007-08-05,08:16:51
39.9557833333333,116.369983333333,0,183.727034120735,39299.3453240741,2007-08-05,08:17:16
39.9558833333333,116.37025,0,206.692913385827,39299.3456134259,2007-08-05,08:17:41
39.9561166666667,116.370783333333,0,137.795275590551,39299.3462615741,2007-08-05,08:18:37
39.9561666666667,116.371,0,144.356955380577,39299.3464236111,2007-08-05,08:18:51
39.95625,116.3712,0,144.356955380577,39299.3466550926,2007-08-05,08:19:11
39.95635,116.371566666667,0,206.692913385827,39299.3469907407,2007-08-05,08:19:40
39.95645,116.371883333333,0,177.165354330709,39299.3472800926,2007-08-05,08:20:05
39.9564333333333,116.372183333333,0,177.165354330709,39299.3474768519,2007-08-05,08:20:22
39.9564333333333,116.372566666667,0,177.165354330709,39299.3478240741,2007-08-05,08:20:52
39.9567166666667,116.372633333333,0,180.446194225722,39299.3481944444,2007-08-05,08:21:24
39.9569333333333,116.37265,0,157.48031496063,39299.3484143519,2007-08-05,08:21:43
39.9573,116.3727,0,121.391076115486,39299.3487962963,2007-08-05,08:22:16
39.9575166666667,116.37275,0,124.671916010499,39299.3489699074,2007-08-05,08:22:31
39.9578833333333,116.372783333333,0,134.514435695538,39299.3493634259,2007-08-05,08:23:05
39.95805,116.372866666667,0,141.076115485564,39299.3495949074,2007-08-05,08:23:25
39.9572833333333,116.373016666667,0,190.288713910761,39299.3542476852,2007-08-05,08:30:07
39.95695,116.372833333333,0,190.288713910761,39299.3545949074,2007-08-05,08:30:37
39.95485,116.372883333333,0,190.288713910761,39299.3549189815,2007-08-05,08:31:05
39.9544166666667,116.372883333333,0,193.569553805774,39299.3549884259,2007-08-05,08:31:11
39.9537833333333,116.372733333333,0,193.569553805774,39299.3550694444,2007-08-05,08:31:18
39.95305,116.372866666667,0,193.569553805774,39299.3551273148,2007-08-05,08:31:23
39.9516333333333,116.3729,0,193.569553805774,39299.3553356482,2007-08-05,08:31:41
39.9513666666667,116.372933333333,0,180.446194225722,39299.3555324074,2007-08-05,08:31:58
39.9509666666667,116.372983333333,0,196.850393700787,39299.3556597222,2007-08-05,08:32:09
39.9505666666667,116.373,0,196.850393700787,39299.3557407407,2007-08-05,08:32:16
39.9501333333333,116.372866666667,0,193.569553805774,39299.3558333333,2007-08-05,08:32:24
39.9499833333333,116.372766666667,0,187.007874015748,39299.3559490741,2007-08-05,08:32:34
39.9498,116.372683333333,0,177.165354330709,39299.3560532407,2007-08-05,08:32:43
39.9494333333333,116.372516666667,0,183.727034120735,39299.3562037037,2007-08-05,08:32:56
39.9491333333333,116.3725,0,187.007874015748,39299.3563425926,2007-08-05,08:33:08
39.9484333333333,116.3725,0,183.727034120735,39299.3567592593,2007-08-05,08:33:44
39.94805,116.37265,0,180.446194225722,39299.3578356481,2007-08-05,08:35:17
39.9478666666667,116.372716666667,0,180.446194225722,39299.3582291667,2007-08-05,08:35:51
39.9476666666667,116.372833333333,0,193.569553805774,39299.359849537,2007-08-05,08:38:11
39.9473666666667,116.386366666667,0,187.007874015748,39299.3599189815,2007-08-05,08:38:17
39.9473333333333,116.38665,0,164.041994750656,39299.3602083333,2007-08-05,08:38:42
39.94735,116.387166666667,0,167.322834645669,39299.3606828704,2007-08-05,08:39:23
39.9472,116.387366666667,0,164.041994750656,39299.3608796296,2007-08-05,08:39:40
39.9469166666667,116.3874,0,160.761154855643,39299.3611805556,2007-08-05,08:40:06
39.9466,116.387416666667,0,150.918635170604,39299.3615277778,2007-08-05,08:40:36
39.9464333333333,116.387433333333,0,144.356955380577,39299.3617013889,2007-08-05,08:40:51
39.9463,116.3873,0,150.918635170604,39299.3637268519,2007-08-05,08:43:46
39.9461333333333,116.387583333333,0,190.288713910761,39299.3640856481,2007-08-05,08:44:17
39.94625,116.38735,0,190.288713910761,39299.3642592593,2007-08-05,08:44:32
39.9462833333333,116.387533333333,0,190.288713910761,39299.3726273148,2007-08-05,08:56:35
39.9461333333333,116.387783333333,0,190.288713910761,39299.3756018518,2007-08-05,09:00:52
39.9464,116.3875,0,190.288713910761,39299.3756365741,2007-08-05,09:00:55
39.9464666666667,116.3874,0,190.288713910761,39299.3756828704,2007-08-05,09:00:59
39.9464333333333,116.38755,0,190.288713910761,39299.3759143518,2007-08-05,09:01:19
39.9465833333333,116.387466666667,0,150.918635170604,39299.3760300926,2007-08-05,09:01:29
39.9467666666667,116.3874,0,154.199475065617,39299.3762847222,2007-08-05,09:01:51
39.9470666666667,116.3874,0,173.884514435696,39299.3766435185,2007-08-05,09:02:22
39.9472,116.387233333333,0,187.007874015748,39299.3770023148,2007-08-05,09:02:53
39.9045166666667,116.455133333333,0,223.097112860892,39299.4086805556,2007-08-05,09:48:30
39.9034833333333,116.457533333333,0,226.377952755906,39299.4091898148,2007-08-05,09:49:14
39.9032666666667,116.457583333333,0,236.220472440945,39299.4092361111,2007-08-05,09:49:18
39.9031,116.45735,0,246.062992125984,39299.4094097222,2007-08-05,09:49:33
39.9031666666667,116.457133333333,0,242.782152230971,39299.4094675926,2007-08-05,09:49:38
39.9032833333333,116.456933333333,0,242.782152230971,39299.4096759259,2007-08-05,09:49:56
39.9034333333333,116.456866666667,0,242.782152230971,39299.4098032407,2007-08-05,09:50:07
39.9035166666667,116.456683333333,0,226.377952755906,39299.4100810185,2007-08-05,09:50:31
39.90535,116.4576,0,229.658792650919,39299.4106365741,2007-08-05,09:51:19
39.90495,116.4579,0,229.658792650919,39299.4106597222,2007-08-05,09:51:21
39.9047333333333,116.457716666667,0,229.658792650919,39299.4108680556,2007-08-05,09:51:39
39.9054666666667,116.457116666667,0,229.658792650919,39299.4111111111,2007-08-05,09:52:00
39.9057833333333,116.45705,0,229.658792650919,39299.4128703704,2007-08-05,09:54:32
39.9031166666667,116.456433333333,0,229.658792650919,39299.4132175926,2007-08-05,09:55:02
39.9025,116.455183333333,0,229.658792650919,39299.4132523148,2007-08-05,09:55:05
39.90095,116.455216666667,0,223.097112860892,39299.4135416667,2007-08-05,09:55:30
39.8984166666667,116.455816666667,0,223.097112860892,39299.4138541667,2007-08-05,09:55:57
39.8989333333333,116.455216666667,0,223.097112860892,39299.4138773148,2007-08-05,09:55:59
39.8978666666667,116.455333333333,0,154.199475065617,39299.4140393519,2007-08-05,09:56:13
39.8968833333333,116.4553,0,160.761154855643,39299.4141666667,2007-08-05,09:56:24
39.8960166666667,116.45525,0,147.637795275591,39299.4143171296,2007-08-05,09:56:37
39.8956333333333,116.45525,0,147.637795275591,39299.4144675926,2007-08-05,09:56:50
39.8946833333333,116.454933333333,0,147.637795275591,39299.4146875,2007-08-05,09:57:09
39.8939666666667,116.455016666667,0,127.952755905512,39299.4147569444,2007-08-05,09:57:15
39.8933,116.455183333333,0,141.076115485564,39299.4148148148,2007-08-05,09:57:20
39.8841166666667,116.455,0,141.076115485564,39299.4156018518,2007-08-05,09:58:28
39.8747333333333,116.454766666667,0,111.548556430446,39299.4163773148,2007-08-05,09:59:35
39.8677833333333,116.45465,0,121.391076115486,39299.4169675926,2007-08-05,10:00:26
39.8673,116.454533333333,0,121.391076115486,39299.4170138889,2007-08-05,10:00:30
39.8665833333333,116.4542,0,121.391076115486,39299.4171064815,2007-08-05,10:00:38
39.8652833333333,116.452883333333,0,114.829396325459,39299.4172800926,2007-08-05,10:00:53
39.8631666666667,116.450283333333,0,111.548556430446,39299.4175462963,2007-08-05,10:01:16
39.8628666666667,116.449883333333,0,111.548556430446,39299.4176157407,2007-08-05,10:01:22
39.8611333333333,116.447733333333,0,118.110236220472,39299.4179398148,2007-08-05,10:01:50
39.8611166666667,116.447083333333,0,177.165354330709,39299.4180092593,2007-08-05,10:01:56
39.8616166666667,116.446966666667,0,164.041994750656,39299.4180787037,2007-08-05,10:02:02
39.8618,116.447616666667,0,167.322834645669,39299.4181481482,2007-08-05,10:02:08
39.8467,116.466166666667,0,108.267716535433,39299.4195486111,2007-08-05,10:04:09
39.8202666666667,116.495766666667,0,85.3018372703412,39299.4220833333,2007-08-05,10:07:48
39.8192,116.49615,0,85.3018372703412,39299.4221875,2007-08-05,10:07:57
39.8184333333333,116.496016666667,0,85.3018372703412,39299.4222569444,2007-08-05,10:08:03
39.8177,116.495483333333,0,85.3018372703412,39299.422337963,2007-08-05,10:08:10
39.8171,116.494533333333,0,78.740157480315,39299.4224421296,2007-08-05,10:08:19
39.8091,116.474166666667,0,95.1443569553806,39299.4237615741,2007-08-05,10:10:13
39.80765,116.472383333333,0,91.8635170603674,39299.4239351852,2007-08-05,10:10:28
39.80275,116.467633333333,0,95.1443569553806,39299.4244907407,2007-08-05,10:11:16
39.8028,116.467083333333,0,91.8635170603674,39299.4245601852,2007-08-05,10:11:22
39.8034833333333,116.467333333333,0,88.5826771653543,39299.4246527778,2007-08-05,10:11:30
39.8044833333333,116.468266666667,0,85.3018372703412,39299.4247916667,2007-08-05,10:11:42
39.8045333333333,116.46885,0,85.3018372703412,39299.4248611111,2007-08-05,10:11:48
39.8040166666667,116.469583333333,0,85.3018372703412,39299.4249537037,2007-08-05,10:11:56
39.8030333333333,116.470966666667,0,78.740157480315,39299.4251041667,2007-08-05,10:12:09
39.80135,116.472783333333,0,85.3018372703412,39299.4253356481,2007-08-05,10:12:29
39.8005,116.473483333333,0,82.0209973753281,39299.4255092593,2007-08-05,10:12:44
39.7998333333333,116.473983333333,0,91.8635170603674,39299.4258564815,2007-08-05,10:13:14
39.7995833333333,116.474183333333,0,95.1443569553806,39299.4259490741,2007-08-05,10:13:22
39.7994,116.4743,0,95.1443569553806,39299.4261689815,2007-08-05,10:13:41
39.7991833333333,116.47475,0,98.4251968503937,39299.4262962963,2007-08-05,10:13:52
39.7996,116.477733333333,0,88.5826771653543,39299.426875,2007-08-05,10:14:42
39.7996833333333,116.47835,0,85.3018372703412,39299.427025463,2007-08-05,10:14:55
39.8002333333333,116.482383333333,0,82.0209973753281,39299.4278587963,2007-08-05,10:16:07
39.8005666666667,116.484516666667,0,85.3018372703412,39299.4281828704,2007-08-05,10:16:35
39.7996666666667,116.485416666667,0,88.5826771653543,39299.4284143519,2007-08-05,10:16:55
39.7993666666667,116.485633333333,0,88.5826771653543,39299.4284722222,2007-08-05,10:17:00
39.79955,116.485483333333,0,298.556430446194,39299.4287152778,2007-08-05,10:17:21
39.7995666666667,116.485283333333,0,216.535433070866,39299.4289467593,2007-08-05,10:17:41
39.7994333333333,116.485116666667,0,190.288713910761,39299.4290972222,2007-08-05,10:17:54
39.7992166666667,116.484916666667,0,147.637795275591,39299.4293634259,2007-08-05,10:18:17
39.7990833333333,116.4849,0,144.356955380577,39299.429537037,2007-08-05,10:18:32
39.7989333333333,116.485016666667,0,141.076115485564,39299.4297337963,2007-08-05,10:18:49
39.7989833333333,116.485216666667,0,324.803149606299,39299.4299189815,2007-08-05,10:19:05
39.7989166666667,116.485366666667,0,272.309711286089,39299.4300578704,2007-08-05,10:19:17
39.8065833333333,116.467366666667,0,173.884514435696,39299.4425,2007-08-05,10:37:12
39.8065166666667,116.46715,0,114.829396325459,39299.4425694444,2007-08-05,10:37:18
39.8066833333333,116.467066666667,0,134.514435695538,39299.4427546296,2007-08-05,10:37:34
39.8068166666667,116.46675,0,147.637795275591,39299.4428356481,2007-08-05,10:37:41
39.8069833333333,116.466683333333,0,127.952755905512,39299.4431481481,2007-08-05,10:38:08
39.8073666666667,116.466316666667,0,131.233595800525,39299.443275463,2007-08-05,10:38:19
39.8128666666667,116.461033333333,0,147.637795275591,39299.4441435185,2007-08-05,10:39:34
39.8216666666667,116.449583333333,0,170.603674540682,39299.4457291667,2007-08-05,10:41:51
39.8218333333333,116.449316666667,0,160.761154855643,39299.4464930556,2007-08-05,10:42:57
39.8224833333333,116.44845,0,160.761154855643,39299.4467476852,2007-08-05,10:43:19
39.8232166666667,116.44755,0,147.637795275591,39299.4478009259,2007-08-05,10:44:50
39.82335,116.447383333333,0,144.356955380577,39299.4478935185,2007-08-05,10:44:58
39.8264666666667,116.443433333333,0,141.076115485564,39299.4486805556,2007-08-05,10:46:06
39.8282666666667,116.44205,0,147.637795275591,39299.4491203704,2007-08-05,10:46:44
39.8295833333333,116.441583333333,0,137.795275590551,39299.4492939815,2007-08-05,10:46:59
39.8297666666667,116.441533333333,0,127.952755905512,39299.4500231481,2007-08-05,10:48:02
39.83095,116.44125,0,134.514435695538,39299.4504861111,2007-08-05,10:48:42
39.8315166666667,116.441183333333,0,137.795275590551,39299.4505671296,2007-08-05,10:48:49
39.8327333333333,116.4409,0,144.356955380577,39299.4507638889,2007-08-05,10:49:06
39.8333333333333,116.440866666667,0,150.918635170604,39299.4508680556,2007-08-05,10:49:15
39.8348166666667,116.440816666667,0,180.446194225722,39299.4516203704,2007-08-05,10:50:20
39.8351666666667,116.44065,0,177.165354330709,39299.4517824074,2007-08-05,10:50:34
39.8385,116.44065,0,177.165354330709,39299.4523032407,2007-08-05,10:51:19
39.83895,116.440866666667,0,173.884514435696,39299.4523842593,2007-08-05,10:51:26
39.84285,116.440816666667,0,173.884514435696,39299.4530208333,2007-08-05,10:52:21
39.8438333333333,116.440666666667,0,173.884514435696,39299.4531944444,2007-08-05,10:52:36
39.8442,116.44045,0,170.603674540682,39299.4533680556,2007-08-05,10:52:51
39.8445666666667,116.4403,0,170.603674540682,39299.4534722222,2007-08-05,10:53:00
39.8456,116.440166666667,0,170.603674540682,39299.45375,2007-08-05,10:53:24
39.84925,116.4395,0,170.603674540682,39299.4544675926,2007-08-05,10:54:26
39.8504,116.439266666667,0,170.603674540682,39299.4546643518,2007-08-05,10:54:43
39.8509833333333,116.439483333333,0,173.884514435696,39299.4547685185,2007-08-05,10:54:52
39.8513333333333,116.43945,0,173.884514435696,39299.4548148148,2007-08-05,10:54:56
39.85155,116.4394,0,173.884514435696,39299.4549421296,2007-08-05,10:55:07
39.8518666666667,116.43935,0,173.884514435696,39299.4550115741,2007-08-05,10:55:13
39.8524,116.43925,0,170.603674540682,39299.4551273148,2007-08-05,10:55:23
39.8529166666667,116.439516666667,0,167.322834645669,39299.4552083333,2007-08-05,10:55:30
39.8537166666667,116.439416666667,0,170.603674540682,39299.4553472222,2007-08-05,10:55:42
39.85565,116.439466666667,0,157.48031496063,39299.4557523148,2007-08-05,10:56:17
39.8559,116.439466666667,0,160.761154855643,39299.4558796296,2007-08-05,10:56:28
39.85625,116.439383333333,0,180.446194225722,39299.4564351852,2007-08-05,10:57:16
39.8569833333333,116.43935,0,170.603674540682,39299.4571412037,2007-08-05,10:58:17
39.8571333333333,116.439266666667,0,157.48031496063,39299.4574305556,2007-08-05,10:58:42
39.8572333333333,116.439033333333,0,164.041994750656,39299.4576851852,2007-08-05,10:59:04
39.8573,116.438766666667,0,170.603674540682,39299.4581365741,2007-08-05,10:59:43
39.8573333333333,116.438916666667,0,164.041994750656,39299.4602314815,2007-08-05,11:02:44
39.8603166666667,116.4474,0,164.041994750656,39299.461400463,2007-08-05,11:04:25
39.8608,116.44785,0,164.041994750656,39299.4614467593,2007-08-05,11:04:29
39.8629,116.450416666667,0,164.041994750656,39299.461712963,2007-08-05,11:04:52
39.8650166666667,116.453033333333,0,193.569553805774,39299.4619907407,2007-08-05,11:05:16
39.86595,116.454166666667,0,216.535433070866,39299.4621180556,2007-08-05,11:05:27
39.8666166666667,116.454633333333,0,216.535433070866,39299.4622106481,2007-08-05,11:05:35
39.8677333333333,116.454983333333,0,187.007874015748,39299.462337963,2007-08-05,11:05:46
39.87685,116.455366666667,0,275.590551181102,39299.4631018518,2007-08-05,11:06:52
39.8771666666667,116.455383333333,0,301.837270341207,39299.4635300926,2007-08-05,11:07:29
39.88025,116.455416666667,0,308.398950131234,39299.4639467593,2007-08-05,11:08:05
39.8946166666667,116.455783333333,0,249.343832020997,39299.4652314815,2007-08-05,11:09:56
39.8952,116.455866666667,0,285.433070866142,39299.4653935185,2007-08-05,11:10:10
39.8986666666667,116.455866666667,0,255.905511811024,39299.4661458333,2007-08-05,11:11:15
39.8991833333333,116.4559,0,259.186351706037,39299.46625,2007-08-05,11:11:24
39.90545,116.455983333333,0,282.152230971129,39299.4668981481,2007-08-05,11:12:20
39.9060833333333,116.4564,0,482.283464566929,39299.4669675926,2007-08-05,11:12:26
39.9064666666667,116.456916666667,0,613.517060367454,39299.4670138889,2007-08-05,11:12:30
39.9122833333333,116.45685,0,400.262467191601,39299.4675925926,2007-08-05,11:13:20
39.9130166666667,116.456766666667,0,396.981627296588,39299.4676967593,2007-08-05,11:13:29
39.9140166666667,116.45685,0,462.59842519685,39299.4678587963,2007-08-05,11:13:43
39.9166333333333,116.45655,0,223.097112860892,39299.4681712963,2007-08-05,11:14:10
39.9180333333333,116.456416666667,0,223.097112860892,39299.4683333333,2007-08-05,11:14:24
39.9187,116.45645,0,295.275590551181,39299.4684143519,2007-08-05,11:14:31
39.9243,116.4564,0,265.748031496063,39299.4690046296,2007-08-05,11:15:22
39.9432,116.455933333333,0,147.637795275591,39299.4708101852,2007-08-05,11:17:58
39.94335,116.455933333333,0,141.076115485564,39299.47125,2007-08-05,11:18:36
39.9442333333333,116.45585,0,137.795275590551,39299.4714699074,2007-08-05,11:18:55
39.9500666666667,116.455866666667,0,150.918635170604,39299.4720486111,2007-08-05,11:19:45
39.95095,116.45565,0,147.637795275591,39299.4721527778,2007-08-05,11:19:54
39.95185,116.45515,0,147.637795275591,39299.4722222222,2007-08-05,11:20:00
39.9528833333333,116.454033333333,0,147.637795275591,39299.472337963,2007-08-05,11:20:10
39.9544833333333,116.451433333333,0,147.637795275591,39299.4730787037,2007-08-05,11:21:14
39.9632,116.438133333333,0,141.076115485564,39299.4741782407,2007-08-05,11:22:49
39.9640666666667,116.4369,0,144.356955380577,39299.4743518519,2007-08-05,11:23:04
39.9677833333333,116.4309,0,114.829396325459,39299.4751736111,2007-08-05,11:24:15
39.9681833333333,116.429416666667,0,114.829396325459,39299.4752662037,2007-08-05,11:24:23
39.9682833333333,116.428033333333,0,114.829396325459,39299.4753472222,2007-08-05,11:24:30
39.9681166666667,116.421166666667,0,114.829396325459,39299.4757291667,2007-08-05,11:25:03
39.9677666666667,116.40765,0,114.829396325459,39299.4765625,2007-08-05,11:26:15
39.9677333333333,116.4066,0,114.829396325459,39299.4766435185,2007-08-05,11:26:22
39.9673166666667,116.3907,0,183.727034120735,39299.4782986111,2007-08-05,11:28:45
39.9670833333333,116.376283333333,0,183.727034120735,39299.4794444444,2007-08-05,11:30:24
39.9672,116.375916666667,0,183.727034120735,39299.4794791667,2007-08-05,11:30:27
39.9669,116.37605,0,55.7742782152231,39299.4796180556,2007-08-05,11:30:39
39.96675,116.368866666667,0,68.8976377952756,39299.4804166667,2007-08-05,11:31:48
39.9669666666667,116.363916666667,0,68.8976377952756,39299.4805092593,2007-08-05,11:31:56
39.96655,116.362233333333,0,65.6167979002625,39299.4806365741,2007-08-05,11:32:07
39.9665166666667,116.35945,0,144.356955380577,39299.4809722222,2007-08-05,11:32:36
39.9665333333333,116.358933333333,0,154.199475065617,39299.4814930556,2007-08-05,11:33:21
39.9665666666667,116.359183333333,0,164.041994750656,39299.4817361111,2007-08-05,11:33:42
39.9665666666667,116.359416666667,0,183.727034120735,39299.4820138889,2007-08-05,11:34:06
39.9667,116.359616666667,0,180.446194225722,39299.4822222222,2007-08-05,11:34:24
39.9667666666667,116.359816666667,0,157.48031496063,39299.4824884259,2007-08-05,11:34:47
39.96675,116.360066666667,0,144.356955380577,39299.4827546296,2007-08-05,11:35:10
39.9667666666667,116.3606,0,144.356955380577,39299.4831481481,2007-08-05,11:35:44
39.9667333333333,116.360883333333,0,173.884514435696,39299.485162037,2007-08-05,11:38:38
39.96665,116.359866666667,0,173.884514435696,39299.4852430556,2007-08-05,11:38:45
39.9666666666667,116.35955,0,173.884514435696,39299.4852893518,2007-08-05,11:38:49
39.9669166666667,116.359483333333,0,173.884514435696,39299.4853472222,2007-08-05,11:38:54
39.96925,116.35945,0,173.884514435696,39299.4858217593,2007-08-05,11:39:35
39.9713333333333,116.359316666667,0,173.884514435696,39299.4862037037,2007-08-05,11:40:08
39.9716666666667,116.359283333333,0,173.884514435696,39299.4862615741,2007-08-05,11:40:13
39.9729333333333,116.3593,0,173.884514435696,39299.4864930556,2007-08-05,11:40:33
39.9737833333333,116.3565,0,173.884514435696,39299.4870138889,2007-08-05,11:41:18
39.9749833333333,116.3556,0,173.884514435696,39299.4870486111,2007-08-05,11:41:21
39.9751,116.354583333333,0,173.884514435696,39299.4870949074,2007-08-05,11:41:25
39.9743666666667,116.352183333333,0,173.884514435696,39299.487337963,2007-08-05,11:41:46
39.97335,116.346883333333,0,173.884514435696,39299.4877777778,2007-08-05,11:42:24
39.97285,116.344916666667,0,173.884514435696,39299.4879282407,2007-08-05,11:42:37
39.9701166666667,116.339816666667,0,173.884514435696,39299.4884953704,2007-08-05,11:43:26
39.96975,116.339433333333,0,173.884514435696,39299.4885300926,2007-08-05,11:43:29
39.9689166666667,116.33885,0,173.884514435696,39299.4912268519,2007-08-05,11:47:22
39.98115,116.347566666667,0,173.884514435696,39299.4914814815,2007-08-05,11:47:44
39.9811666666667,116.34775,0,157.48031496063,39299.4917708333,2007-08-05,11:48:09
39.9809333333333,116.34785,0,180.446194225722,39299.4920601852,2007-08-05,11:48:34
39.9807333333333,116.347916666667,0,170.603674540682,39299.4922916667,2007-08-05,11:48:54
39.9805333333333,116.3479,0,167.322834645669,39299.4925578704,2007-08-05,11:49:17
39.9803833333333,116.347866666667,0,160.761154855643,39299.4928125,2007-08-05,11:49:39
39.98035,116.347333333333,0,147.637795275591,39299.4932986111,2007-08-05,11:50:21
39.98015,116.34725,0,137.795275590551,39299.4940972222,2007-08-05,11:51:30
39.97995,116.34735,0,134.514435695538,39299.4942939815,2007-08-05,11:51:47
39.9797333333333,116.34735,0,141.076115485564,39299.494537037,2007-08-05,11:52:08
39.9794833333333,116.347366666667,0,150.918635170604,39299.4948148148,2007-08-05,11:52:32
39.9790833333333,116.34735,0,173.884514435696,39299.4952199074,2007-08-05,11:53:07
39.97885,116.347383333333,0,173.884514435696,39299.495462963,2007-08-05,11:53:28
39.97875,116.347183333333,0,127.952755905512,39299.495787037,2007-08-05,11:53:56
39.9788833333333,116.347066666667,0,114.829396325459,39299.4959837963,2007-08-05,11:54:13
39.9789666666667,116.347216666667,0,114.829396325459,39299.4966898148,2007-08-05,11:55:14
39.9791166666667,116.344983333333,0,114.829396325459,39299.4967361111,2007-08-05,11:55:18
39.9793166666667,116.345766666667,0,114.829396325459,39299.4967824074,2007-08-05,11:55:22
39.9794166666667,116.346183333333,0,111.548556430446,39299.4970138889,2007-08-05,11:55:42
39.9794666666667,116.345983333333,0,232.939632545932,39299.4972916667,2007-08-05,11:56:06
39.9790166666667,116.34425,0,291.994750656168,39299.4976273148,2007-08-05,11:56:35
39.9793666666667,116.345216666667,0,291.994750656168,39299.497650463,2007-08-05,11:56:37
39.9792,116.3451,0,337.926509186352,39299.4977777778,2007-08-05,11:56:48
39.9786166666667,116.344416666667,0,337.926509186352,39299.6563425926,2007-08-05,15:45:08
39.9785,116.34425,0,337.926509186352,39299.6564814815,2007-08-05,15:45:20
39.9782333333333,116.34425,0,337.926509186352,39299.6567708333,2007-08-05,15:45:45
39.9779666666667,116.3443,0,328.083989501312,39299.6570486111,2007-08-05,15:46:09
39.9778833333333,116.3441,0,321.522309711286,39299.657337963,2007-08-05,15:46:34
39.9778166666667,116.342833333333,0,321.522309711286,39299.6582060185,2007-08-05,15:47:49
39.9777833333333,116.342483333333,0,321.522309711286,39299.6584606481,2007-08-05,15:48:11
39.9778166666667,116.34225,0,321.522309711286,39299.6586689815,2007-08-05,15:48:29
39.9778333333333,116.341983333333,0,262.46719160105,39299.6588888889,2007-08-05,15:48:48
39.9779,116.341583333333,0,232.939632545932,39299.6592708333,2007-08-05,15:49:21
39.97795,116.341383333333,0,187.007874015748,39299.6594791667,2007-08-05,15:49:39
39.97795,116.340933333333,0,177.165354330709,39299.6598842593,2007-08-05,15:50:14
39.9779666666667,116.340733333333,0,170.603674540682,39299.6600462963,2007-08-05,15:50:28
39.9779166666667,116.340216666667,0,177.165354330709,39299.6604976852,2007-08-05,15:51:07
39.9779,116.339916666667,0,187.007874015748,39299.6607523148,2007-08-05,15:51:29
39.97785,116.339633333333,0,187.007874015748,39299.6609837963,2007-08-05,15:51:49
39.9777166666667,116.33955,0,196.850393700787,39299.6611689815,2007-08-05,15:52:05
39.97745,116.33955,0,190.288713910761,39299.6614930556,2007-08-05,15:52:33
39.97695,116.339583333333,0,190.288713910761,39299.6618981481,2007-08-05,15:53:08
39.9767833333333,116.3396,0,190.288713910761,39299.6622453704,2007-08-05,15:53:38
39.9767166666667,116.3394,0,190.288713910761,39299.6622800926,2007-08-05,15:53:41
39.97655,116.3393,0,187.007874015748,39299.6625578704,2007-08-05,15:54:05
39.9764,116.339233333333,0,173.884514435696,39299.6628240741,2007-08-05,15:54:28
39.9764666666667,116.33905,0,173.884514435696,39299.6630439815,2007-08-05,15:54:47
39.97655,116.3388,0,124.671916010499,39299.6634143519,2007-08-05,15:55:19
39.9766833333333,116.3387,0,137.795275590551,39299.6638888889,2007-08-05,15:56:00
39.9768333333333,116.3386,0,164.041994750656,39299.6643402778,2007-08-05,15:56:39
39.97685,116.338433333333,0,167.322834645669,39299.6649768518,2007-08-05,15:57:34
39.9768666666667,116.338166666667,0,170.603674540682,39299.6654398148,2007-08-05,15:58:14
39.9769166666667,116.338,0,157.48031496063,39299.6658101852,2007-08-05,15:58:46
39.9768666666667,116.337733333333,0,150.918635170604,39299.6664930556,2007-08-05,15:59:45
39.9769666666667,116.3376,0,141.076115485564,39299.6675925926,2007-08-05,16:01:20
