# Supplementary material for: Research on differential privacy protection method based on user tendency
Source: PLoS One. 2023 Oct 26;18(10):e0288823. doi: 10.1371/journal.pone.0288823 (PMC10602288; doi:10.1371/journal.pone.0288823)
Supplement: S5 Data — (ZIP) [file pone.0288823.s005.zip › Data 5-5/150/Trajectory/20070805232735.plt]

Geolife trajectory
WGS 84
Altitude is in Feet
Reserved 3
0,2,255,My Track,0,0,2,8421376
0
39.9760333333333,116.337733333333,0,134.514435695538,39299.9774884259,2007-08-05,23:27:35
39.9758833333333,116.337683333333,0,134.514435695538,39299.9777199074,2007-08-05,23:27:55
39.9757666666667,116.337833333333,0,134.514435695538,39299.9778125,2007-08-05,23:28:03
39.9755333333333,116.33795,0,134.514435695538,39299.9781018518,2007-08-05,23:28:28
39.97525,116.338733333333,0,134.514435695538,39299.9785069444,2007-08-05,23:29:03
39.9751833333333,116.338933333333,0,134.514435695538,39299.9786458333,2007-08-05,23:29:15
39.97485,116.339766666667,0,134.514435695538,39299.9787384259,2007-08-05,23:29:23
39.9754666666667,116.338483333333,0,134.514435695538,39299.9789236111,2007-08-05,23:29:39
39.9753666666667,116.338316666667,0,131.233595800525,39299.9808564815,2007-08-05,23:32:26
39.9753166666667,116.33785,0,154.199475065617,39299.9813773148,2007-08-05,23:33:11
39.9751333333333,116.3378,0,154.199475065617,39299.9815625,2007-08-05,23:33:27
39.975,116.337966666667,0,167.322834645669,39299.981712963,2007-08-05,23:33:40
39.97505,116.338166666667,0,124.671916010499,39299.981875,2007-08-05,23:33:54
39.9751833333333,116.338383333333,0,321.522309711286,39299.9835185185,2007-08-05,23:36:16
39.9756833333333,116.3469,0,610.236220472441,39299.986412037,2007-08-05,23:40:26
39.9757,116.347366666667,0,610.236220472441,39299.9872685185,2007-08-05,23:41:40
39.9780833333333,116.347016666667,0,610.236220472441,39299.9872916667,2007-08-05,23:41:42
39.9792833333333,116.346916666667,0,610.236220472441,39299.9875462963,2007-08-05,23:42:04
39.9808166666667,116.34695,0,610.236220472441,39299.9881134259,2007-08-05,23:42:53
39.9816166666667,116.34835,0,610.236220472441,39299.9882523148,2007-08-05,23:43:05
39.9844333333333,116.34795,0,610.236220472441,39299.9887731481,2007-08-05,23:43:50
39.98475,116.347916666667,0,610.236220472441,39299.9888310185,2007-08-05,23:43:55
39.9850666666667,116.34795,0,610.236220472441,39299.9889699074,2007-08-05,23:44:07
39.9856666666667,116.3512,0,610.236220472441,39299.9895833333,2007-08-05,23:45:00
39.9856666666667,116.351833333333,0,610.236220472441,39299.9897800926,2007-08-05,23:45:17
39.9857166666667,116.3537,0,610.236220472441,39299.9900115741,2007-08-05,23:45:37
39.9857,116.361533333333,0,85.3018372703412,39299.9912384259,2007-08-05,23:47:23
39.98575,116.362266666667,0,85.3018372703412,39299.9916203704,2007-08-05,23:47:56
39.9857166666667,116.369366666667,0,91.8635170603674,39299.9927893518,2007-08-05,23:49:37
39.9857666666667,116.370133333333,0,98.4251968503937,39299.9929398148,2007-08-05,23:49:50
39.9855833333333,116.3707,0,101.706036745407,39299.9930787037,2007-08-05,23:50:02
39.9860166666667,116.371416666667,0,108.267716535433,39299.9931481481,2007-08-05,23:50:08
39.9861,116.373133333333,0,118.110236220472,39299.9933449074,2007-08-05,23:50:25
39.9861166666667,116.373666666667,0,118.110236220472,39299.9934143518,2007-08-05,23:50:31
39.9859833333333,116.373916666667,0,118.110236220472,39299.9935648148,2007-08-05,23:50:44
39.98605,116.374333333333,0,118.110236220472,39299.9936342593,2007-08-05,23:50:50
39.9861333333333,116.374866666667,0,118.110236220472,39299.99375,2007-08-05,23:51:00
39.9861666666667,116.3774,0,118.110236220472,39299.9941550926,2007-08-05,23:51:35
39.9861333333333,116.377533333333,0,121.391076115486,39299.9944675926,2007-08-05,23:52:02
39.9862,116.378316666667,0,121.391076115486,39299.9946875,2007-08-05,23:52:21
39.9863166666667,116.3813,0,121.391076115486,39299.995,2007-08-05,23:52:48
39.9863166666667,116.382483333333,0,111.548556430446,39299.995162037,2007-08-05,23:53:02
39.9866833333333,116.395766666667,0,114.829396325459,39299.9966666667,2007-08-05,23:55:12
39.9866333333333,116.396333333333,0,118.110236220472,39299.9968981481,2007-08-05,23:55:32
39.9866166666667,116.39655,0,134.514435695538,39299.9975462963,2007-08-05,23:56:28
39.9867833333333,116.398866666667,0,177.165354330709,39300.0007986111,2007-08-06,00:01:09
39.9870666666667,116.406516666667,0,167.322834645669,39300.0015277778,2007-08-06,00:02:12
39.9872166666667,116.413,0,147.637795275591,39300.0025578704,2007-08-06,00:03:41
39.98725,116.41355,0,147.637795275591,39300.0026273148,2007-08-06,00:03:47
39.9871833333333,116.41465,0,147.637795275591,39300.0028240741,2007-08-06,00:04:04
39.9871,116.414866666667,0,3.28083989501312,39300.0030555556,2007-08-06,00:04:24
39.9872166666667,116.415033333333,0,157.48031496063,39300.0033564815,2007-08-06,00:04:50
39.98735,116.416116666667,0,127.952755905512,39300.0035300926,2007-08-06,00:05:05
39.98735,116.41645,0,160.761154855643,39300.0036111111,2007-08-06,00:05:12
39.9873833333333,116.417766666667,0,114.829396325459,39300.0040393519,2007-08-06,00:05:49
39.9873833333333,116.418316666667,0,114.829396325459,39300.0041203704,2007-08-06,00:05:56
39.98745,116.419583333333,0,114.829396325459,39300.004537037,2007-08-06,00:06:32
39.9874833333333,116.423433333333,0,114.829396325459,39300.0049074074,2007-08-06,00:07:04
39.9876333333333,116.430116666667,0,121.391076115486,39300.0057291667,2007-08-06,00:08:15
39.9875666666667,116.430683333333,0,131.233595800525,39300.0058333333,2007-08-06,00:08:24
39.98745,116.431516666667,0,131.233595800525,39300.0061805556,2007-08-06,00:08:54
39.9848166666667,116.439133333333,0,131.233595800525,39300.0070717593,2007-08-06,00:10:11
39.9846833333333,116.43995,0,131.233595800525,39300.0071296296,2007-08-06,00:10:16
39.98415,116.441266666667,0,131.233595800525,39300.0074074074,2007-08-06,00:10:40
39.98345,116.442533333333,0,193.569553805774,39300.0075810185,2007-08-06,00:10:55
39.9813166666667,116.4456,0,193.569553805774,39300.0079282407,2007-08-06,00:11:25
39.9806666666667,116.446583333333,0,193.569553805774,39300.0081712963,2007-08-06,00:11:46
39.9801666666667,116.44745,0,193.569553805774,39300.0094560185,2007-08-06,00:13:37
39.9828,116.450366666667,0,193.569553805774,39300.009525463,2007-08-06,00:13:43
39.9834833333333,116.450633333333,0,193.569553805774,39300.0095833333,2007-08-06,00:13:48
39.9844166666667,116.4506,0,104.98687664042,39300.0097106481,2007-08-06,00:13:59
39.9870833333333,116.450866666667,0,88.5826771653543,39300.0104513889,2007-08-06,00:15:03
39.9871333333333,116.451416666667,0,88.5826771653543,39300.0104861111,2007-08-06,00:15:06
39.9871833333333,116.451583333333,0,88.5826771653543,39300.0107407407,2007-08-06,00:15:28
39.9873666666667,116.452,0,88.5826771653543,39300.0109259259,2007-08-06,00:15:44
39.9874,116.4525,0,88.5826771653543,39300.0110185185,2007-08-06,00:15:52
39.9875166666667,116.453333333333,0,88.5826771653543,39300.0111111111,2007-08-06,00:16:00
39.9879,116.4556,0,88.5826771653543,39300.0113657407,2007-08-06,00:16:22
39.9881166666667,116.456216666667,0,88.5826771653543,39300.0118981482,2007-08-06,00:17:08
39.9886166666667,116.456316666667,0,88.5826771653543,39300.0119675926,2007-08-06,00:17:14
39.98935,116.456783333333,0,88.5826771653543,39300.0122222222,2007-08-06,00:17:36
39.9891666666667,116.456283333333,0,219.816272965879,39300.0122685185,2007-08-06,00:17:40
39.9894666666667,116.456316666667,0,229.658792650919,39300.0123958333,2007-08-06,00:17:51
39.9896166666667,116.45635,0,229.658792650919,39300.0124768519,2007-08-06,00:17:58
39.9900666666667,116.456416666667,0,213.254593175853,39300.0126736111,2007-08-06,00:18:15
39.99175,116.456466666667,0,170.603674540682,39300.0128935185,2007-08-06,00:18:34
39.99465,116.456483333333,0,150.918635170604,39300.0136226852,2007-08-06,00:19:37
39.9952666666667,116.456333333333,0,173.884514435696,39300.0138773148,2007-08-06,00:19:59
39.9965666666667,116.456316666667,0,170.603674540682,39300.0140509259,2007-08-06,00:20:14
39.9977,116.4564,0,160.761154855643,39300.0143634259,2007-08-06,00:20:41
39.9984333333333,116.456466666667,0,154.199475065617,39300.0147916667,2007-08-06,00:21:18
39.99935,116.456533333333,0,154.199475065617,39300.0149189815,2007-08-06,00:21:29
39.9996,116.4567,0,154.199475065617,39300.0149652778,2007-08-06,00:21:33
40.0002333333333,116.4608,0,144.356955380577,39300.0155208333,2007-08-06,00:22:21
40.0002666666667,116.460966666667,0,144.356955380577,39300.0162847222,2007-08-06,00:23:27
40.0013,116.461683333333,0,144.356955380577,39300.0163310185,2007-08-06,00:23:31
40.0048666666667,116.461583333333,0,144.356955380577,39300.0171875,2007-08-06,00:24:45
40.0050166666667,116.461683333333,0,144.356955380577,39300.017337963,2007-08-06,00:24:58
40.0051333333333,116.461633333333,0,144.356955380577,39300.0174652778,2007-08-06,00:25:09
40.0052333333333,116.461583333333,0,183.727034120735,39300.0179282407,2007-08-06,00:25:49
40.0051666666667,116.461816666667,0,144.356955380577,39300.0186342593,2007-08-06,00:26:50
40.0049833333333,116.461916666667,0,121.391076115486,39300.0188657407,2007-08-06,00:27:10
40.00485,116.462,0,177.165354330709,39300.0197800926,2007-08-06,00:28:29
40.00475,116.462183333333,0,200.131233595801,39300.0199884259,2007-08-06,00:28:47
40.0047666666667,116.462316666667,0,170.603674540682,39300.0204166667,2007-08-06,00:29:24
40.0048166666667,116.462716666667,0,180.446194225722,39300.0207638889,2007-08-06,00:29:54
40.00485,116.463516666667,0,167.322834645669,39300.0211342593,2007-08-06,00:30:26
40.0050666666667,116.4667,0,127.952755905512,39300.0214236111,2007-08-06,00:30:51
40.0051333333333,116.467,0,137.795275590551,39300.0215046296,2007-08-06,00:30:58
40.0053666666667,116.4671,0,131.233595800525,39300.0215625,2007-08-06,00:31:03
40.00655,116.467116666667,0,134.514435695538,39300.0217708333,2007-08-06,00:31:21
40.0067833333333,116.467133333333,0,134.514435695538,39300.0218171296,2007-08-06,00:31:25
40.0070666666667,116.467,0,232.939632545932,39300.0220601852,2007-08-06,00:31:46
40.0078,116.466983333333,0,239.501312335958,39300.0222106481,2007-08-06,00:31:59
40.0092,116.46685,0,121.391076115486,39300.0226851852,2007-08-06,00:32:40
40.01005,116.4668,0,121.391076115486,39300.0234375,2007-08-06,00:33:45
40.0102333333333,116.4704,0,121.391076115486,39300.0235069444,2007-08-06,00:33:51
40.0100833333333,116.471516666667,0,121.391076115486,39300.0236226852,2007-08-06,00:34:01
40.0101333333333,116.473166666667,0,121.391076115486,39300.0237731481,2007-08-06,00:34:14
40.0100333333333,116.473966666667,0,121.391076115486,39300.0238425926,2007-08-06,00:34:20
40.0096333333333,116.475416666667,0,131.233595800525,39300.0239583333,2007-08-06,00:34:30
40.00935,116.476,0,131.233595800525,39300.0240277778,2007-08-06,00:34:36
40.0093833333333,116.47635,0,239.501312335958,39300.0246296296,2007-08-06,00:35:28
40.0092333333333,116.47675,0,206.692913385827,39300.0249421296,2007-08-06,00:35:55
40.0089833333333,116.477283333333,0,180.446194225722,39300.0253356481,2007-08-06,00:36:29
40.0088166666667,116.477566666667,0,173.884514435696,39300.0255671296,2007-08-06,00:36:49
40.0088333333333,116.477783333333,0,150.918635170604,39300.0257407407,2007-08-06,00:37:04
