# Supplementary material for: Research on differential privacy protection method based on user tendency
Source: PLoS One. 2023 Oct 26;18(10):e0288823. doi: 10.1371/journal.pone.0288823 (PMC10602288; doi:10.1371/journal.pone.0288823)
Supplement: S5 Data — (ZIP) [file pone.0288823.s005.zip › Data 5-5/150/Trajectory/20070806094939.plt]

Geolife trajectory
WGS 84
Altitude is in Feet
Reserved 3
0,2,255,My Track,0,0,2,8421376
0
40.0082333333333,116.480066666667,0,150.918635170604,39300.4094791667,2007-08-06,09:49:39
40.0082666666667,116.479866666667,0,127.952755905512,39300.4099537037,2007-08-06,09:50:20
40.00835,116.480016666667,0,134.514435695538,39300.4103356482,2007-08-06,09:50:53
40.0080333333333,116.479833333333,0,137.795275590551,39300.4123148148,2007-08-06,09:53:44
40.00785,116.479583333333,0,134.514435695538,39300.4124421296,2007-08-06,09:53:55
40.0076,116.4792,0,137.795275590551,39300.4125694444,2007-08-06,09:54:06
40.0076166666667,116.478733333333,0,134.514435695538,39300.412662037,2007-08-06,09:54:14
40.0081833333333,116.47805,0,137.795275590551,39300.4128009259,2007-08-06,09:54:26
40.00905,116.476916666667,0,137.795275590551,39300.4130787037,2007-08-06,09:54:50
40.0094,116.476233333333,0,137.795275590551,39300.4131944444,2007-08-06,09:55:00
40.0100166666667,116.474516666667,0,124.671916010499,39300.4133912037,2007-08-06,09:55:17
40.0102833333333,116.472683333333,0,124.671916010499,39300.4135532407,2007-08-06,09:55:31
40.0102333333333,116.467183333333,0,127.952755905512,39300.4150462963,2007-08-06,09:57:40
40.01025,116.46285,0,137.795275590551,39300.4155555556,2007-08-06,09:58:24
40.0103,116.46155,0,131.233595800525,39300.4158449074,2007-08-06,09:58:49
40.0138,116.461083333333,0,144.356955380577,39300.4175,2007-08-06,10:01:12
40.0139833333333,116.461083333333,0,144.356955380577,39300.4175347222,2007-08-06,10:01:15
40.0141333333333,116.461066666667,0,137.795275590551,39300.4176736111,2007-08-06,10:01:27
40.0143833333333,116.461016666667,0,134.514435695538,39300.4178819444,2007-08-06,10:01:45
40.0145166666667,116.46055,0,144.356955380577,39300.4181365741,2007-08-06,10:02:07
40.0144833333333,116.459283333333,0,137.795275590551,39300.4183101852,2007-08-06,10:02:22
40.0139166666667,116.456883333333,0,131.233595800525,39300.418599537,2007-08-06,10:02:47
40.0140333333333,116.45375,0,127.952755905512,39300.4189699074,2007-08-06,10:03:19
40.0147166666667,116.450566666667,0,141.076115485564,39300.4192708333,2007-08-06,10:03:45
40.0153833333333,116.448466666667,0,137.795275590551,39300.4194791667,2007-08-06,10:04:03
40.01575,116.448083333333,0,134.514435695538,39300.4195601852,2007-08-06,10:04:10
40.0162166666667,116.4482,0,134.514435695538,39300.4196180556,2007-08-06,10:04:15
40.01645,116.4488,0,131.233595800525,39300.4196875,2007-08-06,10:04:21
40.0161166666667,116.449433333333,0,124.671916010499,39300.4197685185,2007-08-06,10:04:28
39.99905,116.444066666667,0,144.356955380577,39300.421099537,2007-08-06,10:06:23
39.99805,116.4436,0,147.637795275591,39300.4212731481,2007-08-06,10:06:38
39.9976333333333,116.443383333333,0,154.199475065617,39300.4213657407,2007-08-06,10:06:46
39.99745,116.443266666667,0,150.918635170604,39300.4216087963,2007-08-06,10:07:07
39.9971833333333,116.4431,0,154.199475065617,39300.4221064815,2007-08-06,10:07:50
39.99695,116.442966666667,0,150.918635170604,39300.4225578704,2007-08-06,10:08:29
39.9967166666667,116.442833333333,0,157.48031496063,39300.4230324074,2007-08-06,10:09:10
39.9965166666667,116.44275,0,160.761154855643,39300.4236574074,2007-08-06,10:10:04
39.9962833333333,116.4426,0,154.199475065617,39300.4240046296,2007-08-06,10:10:34
39.996,116.44245,0,170.603674540682,39300.4246296296,2007-08-06,10:11:28
39.9956833333333,116.442233333333,0,154.199475065617,39300.4251273148,2007-08-06,10:12:11
39.9955833333333,116.442083333333,0,121.391076115486,39300.4260763889,2007-08-06,10:13:33
39.9954333333333,116.44195,0,131.233595800525,39300.4265509259,2007-08-06,10:14:14
39.9952666666667,116.4419,0,134.514435695538,39300.4269791667,2007-08-06,10:14:51
39.9950666666667,116.441783333333,0,127.952755905512,39300.4270833333,2007-08-06,10:15:00
39.9948,116.441566666667,0,124.671916010499,39300.4272800926,2007-08-06,10:15:17
39.9942333333333,116.441366666667,0,124.671916010499,39300.427974537,2007-08-06,10:16:17
39.99425,116.441533333333,0,124.671916010499,39300.4280324074,2007-08-06,10:16:22
39.9942666666667,116.4414,0,160.761154855643,39300.4282407407,2007-08-06,10:16:40
39.9941166666667,116.441416666667,0,193.569553805774,39300.4284027778,2007-08-06,10:16:54
39.9940333333333,116.441316666667,0,167.322834645669,39300.4287384259,2007-08-06,10:17:23
39.9937833333333,116.4411,0,167.322834645669,39300.4291898148,2007-08-06,10:18:02
39.9934333333333,116.44085,0,101.706036745407,39300.4298726852,2007-08-06,10:19:01
39.9933166666667,116.440683333333,0,95.1443569553806,39300.4301388889,2007-08-06,10:19:24
39.99315,116.440566666667,0,104.98687664042,39300.4303125,2007-08-06,10:19:39
39.9930333333333,116.440416666667,0,104.98687664042,39300.4307523148,2007-08-06,10:20:17
39.9929333333333,116.440333333333,0,124.671916010499,39300.4310069444,2007-08-06,10:20:39
39.99275,116.440316666667,0,144.356955380577,39300.4313425926,2007-08-06,10:21:08
39.9925,116.440166666667,0,154.199475065617,39300.4319560185,2007-08-06,10:22:01
39.9923333333333,116.440066666667,0,154.199475065617,39300.4325347222,2007-08-06,10:22:51
39.9921833333333,116.439916666667,0,147.637795275591,39300.4328125,2007-08-06,10:23:15
39.9919833333333,116.4398,0,137.795275590551,39300.4334143519,2007-08-06,10:24:07
39.9917833333333,116.43965,0,137.795275590551,39300.4336111111,2007-08-06,10:24:24
39.99165,116.43955,0,137.795275590551,39300.43375,2007-08-06,10:24:36
39.9914666666667,116.439433333333,0,134.514435695538,39300.4339930556,2007-08-06,10:24:57
39.9913333333333,116.43935,0,127.952755905512,39300.4344212963,2007-08-06,10:25:34
39.9911666666667,116.439233333333,0,131.233595800525,39300.4348263889,2007-08-06,10:26:09
39.9908,116.438966666667,0,137.795275590551,39300.4353472222,2007-08-06,10:26:54
39.99065,116.4389,0,144.356955380577,39300.4356481481,2007-08-06,10:27:20
39.9904666666667,116.43875,0,150.918635170604,39300.4361226852,2007-08-06,10:28:01
39.9902666666667,116.438616666667,0,154.199475065617,39300.4363888889,2007-08-06,10:28:24
39.9901333333333,116.438533333333,0,150.918635170604,39300.4368287037,2007-08-06,10:29:02
39.98995,116.438383333333,0,150.918635170604,39300.4371296296,2007-08-06,10:29:28
39.9898166666667,116.4383,0,154.199475065617,39300.4374305556,2007-08-06,10:29:54
39.98965,116.438183333333,0,154.199475065617,39300.4375231481,2007-08-06,10:30:02
39.9892833333333,116.437816666667,0,154.199475065617,39300.4381481481,2007-08-06,10:30:56
39.9891166666667,116.437616666667,0,157.48031496063,39300.4385763889,2007-08-06,10:31:33
39.9889,116.437366666667,0,147.637795275591,39300.4390972222,2007-08-06,10:32:18
39.9887333333333,116.43715,0,150.918635170604,39300.4396875,2007-08-06,10:33:09
39.9885833333333,116.436933333333,0,154.199475065617,39300.4401388889,2007-08-06,10:33:48
39.98845,116.436766666667,0,154.199475065617,39300.4405092593,2007-08-06,10:34:20
39.9881666666667,116.43635,0,154.199475065617,39300.441087963,2007-08-06,10:35:10
39.988,116.435983333333,0,157.48031496063,39300.4420023148,2007-08-06,10:36:29
39.9878833333333,116.43565,0,147.637795275591,39300.4427893519,2007-08-06,10:37:37
39.98775,116.43515,0,150.918635170604,39300.4434490741,2007-08-06,10:38:34
39.98765,116.433666666667,0,131.233595800525,39300.4446296296,2007-08-06,10:40:16
39.9878833333333,116.4306,0,183.727034120735,39300.4462268518,2007-08-06,10:42:34
39.9878666666667,116.429933333333,0,190.288713910761,39300.4465277778,2007-08-06,10:43:00
39.9878333333333,116.4238,0,196.850393700787,39300.4487152778,2007-08-06,10:46:09
39.9877666666667,116.4213,0,164.041994750656,39300.4498148148,2007-08-06,10:47:44
39.9877333333333,116.41965,0,173.884514435696,39300.4531944444,2007-08-06,10:52:36
39.9874666666667,116.410583333333,0,193.569553805774,39300.454525463,2007-08-06,10:54:31
39.98725,116.4064,0,213.254593175853,39300.4556365741,2007-08-06,10:56:07
39.9870833333333,116.4014,0,209.97375328084,39300.4567708333,2007-08-06,10:57:45
39.9870666666667,116.399933333333,0,183.727034120735,39300.4570833333,2007-08-06,10:58:12
39.9866,116.380766666667,0,200.131233595801,39300.4633796296,2007-08-06,11:07:16
39.9865833333333,116.38025,0,213.254593175853,39300.4635300926,2007-08-06,11:07:29
39.9863333333333,116.375583333333,0,203.412073490814,39300.4639699074,2007-08-06,11:08:07
39.9856,116.349966666667,0,173.884514435696,39300.4703703704,2007-08-06,11:17:20
39.9854,116.341866666667,0,154.199475065617,39300.4709953704,2007-08-06,11:18:14
39.9854166666667,116.341433333333,0,177.165354330709,39300.4711689815,2007-08-06,11:18:29
39.9854,116.340966666667,0,239.501312335958,39300.4717476852,2007-08-06,11:19:19
39.9853166666667,116.340066666667,0,259.186351706037,39300.4719907407,2007-08-06,11:19:40
39.9853166666667,116.339333333333,0,259.186351706037,39300.4730439815,2007-08-06,11:21:11
39.9853,116.338883333333,0,252.624671916011,39300.4740277778,2007-08-06,11:22:36
39.9853166666667,116.3387,0,252.624671916011,39300.4750462963,2007-08-06,11:24:04
39.9853333333333,116.3383,0,252.624671916011,39300.4762962963,2007-08-06,11:25:52
39.9853833333333,116.338066666667,0,252.624671916011,39300.4768402778,2007-08-06,11:26:39
39.9853666666667,116.337866666667,0,232.939632545932,39300.4781134259,2007-08-06,11:28:29
39.9853666666667,116.337566666667,0,232.939632545932,39300.4813425926,2007-08-06,11:33:08
39.9853333333333,116.335666666667,0,223.097112860892,39300.4823148148,2007-08-06,11:34:32
39.9853333333333,116.335433333333,0,226.377952755906,39300.4825,2007-08-06,11:34:48
39.9853333333333,116.3343,0,209.97375328084,39300.4834143519,2007-08-06,11:36:07
39.985,116.3331,0,209.97375328084,39300.4834490741,2007-08-06,11:36:10
39.9853166666667,116.334033333333,0,209.97375328084,39300.4835300926,2007-08-06,11:36:17
39.9853,116.333533333333,0,203.412073490814,39300.4845833333,2007-08-06,11:37:48
39.9853166666667,116.333216666667,0,209.97375328084,39300.4859953704,2007-08-06,11:39:50
39.98525,116.333033333333,0,209.97375328084,39300.4867361111,2007-08-06,11:40:54
39.9853333333333,116.333283333333,0,193.569553805774,39300.4873726852,2007-08-06,11:41:49
39.9853,116.33365,0,193.569553805774,39300.4877546296,2007-08-06,11:42:22
39.9853166666667,116.333966666667,0,196.850393700787,39300.4881134259,2007-08-06,11:42:53
39.9853,116.334816666667,0,196.850393700787,39300.4888425926,2007-08-06,11:43:56
39.9854333333333,116.33505,0,196.850393700787,39300.4890509259,2007-08-06,11:44:14
39.9854833333333,116.335416666667,0,196.850393700787,39300.4893402778,2007-08-06,11:44:39
39.9855166666667,116.33595,0,196.850393700787,39300.4898032407,2007-08-06,11:45:19
39.9855333333333,116.33625,0,216.535433070866,39300.4900462963,2007-08-06,11:45:40
39.98555,116.33685,0,213.254593175853,39300.4905324074,2007-08-06,11:46:22
39.98555,116.337716666667,0,183.727034120735,39300.4913425926,2007-08-06,11:47:32
39.9855666666667,116.338233333333,0,180.446194225722,39300.4917939815,2007-08-06,11:48:11
39.9855666666667,116.3387,0,157.48031496063,39300.4921875,2007-08-06,11:48:45
39.9855666666667,116.339833333333,0,124.671916010499,39300.4930902778,2007-08-06,11:50:03
39.9856,116.340516666667,0,137.795275590551,39300.4936689815,2007-08-06,11:50:53
39.9855833333333,116.340866666667,0,111.548556430446,39300.4939467593,2007-08-06,11:51:17
39.9856333333333,116.341083333333,0,131.233595800525,39300.4941203704,2007-08-06,11:51:32
39.98565,116.341266666667,0,127.952755905512,39300.4942708333,2007-08-06,11:51:45
39.98565,116.341633333333,0,137.795275590551,39300.4946180556,2007-08-06,11:52:15
39.9855,116.341816666667,0,180.446194225722,39300.4950462963,2007-08-06,11:52:52
39.98525,116.34185,0,180.446194225722,39300.495462963,2007-08-06,11:53:28
39.9851,116.341883333333,0,193.569553805774,39300.495775463,2007-08-06,11:53:55
39.9850333333333,116.341333333333,0,183.727034120735,39300.4964236111,2007-08-06,11:54:51
39.9848166666667,116.341216666667,0,177.165354330709,39300.4965972222,2007-08-06,11:55:06
39.985,116.340933333333,0,177.165354330709,39300.5162962963,2007-08-06,12:23:28
39.985,116.340733333333,0,177.165354330709,39300.5165393518,2007-08-06,12:23:49
39.9849833333333,116.34055,0,177.165354330709,39300.5168171296,2007-08-06,12:24:13
39.98495,116.34035,0,173.884514435696,39300.5170717593,2007-08-06,12:24:35
39.98495,116.34015,0,173.884514435696,39300.5172453704,2007-08-06,12:24:50
39.9849666666667,116.339916666667,0,177.165354330709,39300.5174652778,2007-08-06,12:25:09
39.9849333333333,116.339683333333,0,164.041994750656,39300.5176736111,2007-08-06,12:25:27
39.985,116.339383333333,0,170.603674540682,39300.5179050926,2007-08-06,12:25:47
39.98505,116.339133333333,0,196.850393700787,39300.5181134259,2007-08-06,12:26:05
39.9850166666667,116.3389,0,187.007874015748,39300.518287037,2007-08-06,12:26:20
39.985,116.338583333333,0,167.322834645669,39300.5185532407,2007-08-06,12:26:43
39.98495,116.338366666667,0,164.041994750656,39300.51875,2007-08-06,12:27:00
39.9849666666667,116.338083333333,0,144.356955380577,39300.5189583333,2007-08-06,12:27:18
39.9847666666667,116.33795,0,131.233595800525,39300.5192361111,2007-08-06,12:27:42
39.9844,116.337866666667,0,131.233595800525,39300.5196527778,2007-08-06,12:28:18
39.98425,116.337816666667,0,154.199475065617,39300.519837963,2007-08-06,12:28:34
39.9840166666667,116.337816666667,0,150.918635170604,39300.5201041667,2007-08-06,12:28:57
39.98375,116.337816666667,0,164.041994750656,39300.5204282407,2007-08-06,12:29:25
39.9834833333333,116.33785,0,203.412073490814,39300.5207407407,2007-08-06,12:29:52
39.9832666666667,116.33785,0,200.131233595801,39300.5210300926,2007-08-06,12:30:17
39.98305,116.33785,0,187.007874015748,39300.5213078704,2007-08-06,12:30:41
39.98275,116.337883333333,0,203.412073490814,39300.5216203704,2007-08-06,12:31:08
39.9825,116.3379,0,196.850393700787,39300.5218981481,2007-08-06,12:31:32
39.9822666666667,116.337916666667,0,187.007874015748,39300.5221643519,2007-08-06,12:31:55
39.9820333333333,116.337933333333,0,177.165354330709,39300.5224074074,2007-08-06,12:32:16
39.9815333333333,116.337933333333,0,190.288713910761,39300.5228819444,2007-08-06,12:32:57
39.9813333333333,116.337966666667,0,203.412073490814,39300.5230902778,2007-08-06,12:33:15
39.9811333333333,116.338,0,196.850393700787,39300.5232986111,2007-08-06,12:33:33
39.981,116.338083333333,0,193.569553805774,39300.5234606481,2007-08-06,12:33:47
39.9805666666667,116.338083333333,0,187.007874015748,39300.523912037,2007-08-06,12:34:26
39.9804,116.3381,0,190.288713910761,39300.5241203704,2007-08-06,12:34:44
39.9802,116.33815,0,177.165354330709,39300.524375,2007-08-06,12:35:06
39.98005,116.338166666667,0,177.165354330709,39300.5245601852,2007-08-06,12:35:22
39.9798833333333,116.338216666667,0,187.007874015748,39300.5247685185,2007-08-06,12:35:40
39.9798666666667,116.33855,0,177.165354330709,39300.5251388889,2007-08-06,12:36:12
39.9798166666667,116.338716666667,0,170.603674540682,39300.5253125,2007-08-06,12:36:27
39.9798333333333,116.33895,0,167.322834645669,39300.5255092593,2007-08-06,12:36:44
39.97985,116.339483333333,0,157.48031496063,39300.5260069444,2007-08-06,12:37:27
39.9798833333333,116.3403,0,144.356955380577,39300.5267361111,2007-08-06,12:38:30
39.97995,116.340933333333,0,127.952755905512,39300.5272800926,2007-08-06,12:39:17
39.9799666666667,116.341416666667,0,127.952755905512,39300.5277430556,2007-08-06,12:39:57
39.9800166666667,116.342366666667,0,121.391076115486,39300.5286574074,2007-08-06,12:41:16
39.9799666666667,116.34265,0,127.952755905512,39300.528900463,2007-08-06,12:41:37
39.9799333333333,116.343066666667,0,147.637795275591,39300.5293171296,2007-08-06,12:42:13
39.9799,116.3433,0,150.918635170604,39300.5295138889,2007-08-06,12:42:30
39.9799,116.34355,0,150.918635170604,39300.5297106481,2007-08-06,12:42:47
39.9798833333333,116.343783333333,0,157.48031496063,39300.5299768519,2007-08-06,12:43:10
39.9798833333333,116.343983333333,0,164.041994750656,39300.530162037,2007-08-06,12:43:26
39.97995,116.344266666667,0,167.322834645669,39300.530474537,2007-08-06,12:43:53
39.9799833333333,116.3448,0,177.165354330709,39300.5309722222,2007-08-06,12:44:36
39.9799833333333,116.345216666667,0,170.603674540682,39300.5313310185,2007-08-06,12:45:07
39.9798666666667,116.3453,0,164.041994750656,39300.5315277778,2007-08-06,12:45:24
39.9797,116.345216666667,0,134.514435695538,39300.5317708333,2007-08-06,12:45:45
39.9795666666667,116.345266666667,0,150.918635170604,39300.5320023148,2007-08-06,12:46:05
39.9794166666667,116.34515,0,147.637795275591,39300.5325462963,2007-08-06,12:46:52
39.9793166666667,116.345216666667,0,200.131233595801,39300.5330555556,2007-08-06,12:47:36
39.97915,116.345266666667,0,725.0656167979,39300.5335300926,2007-08-06,12:48:17
39.9790833333333,116.345383333333,0,711.942257217848,39300.5339236111,2007-08-06,12:48:51
39.9791166666667,116.34555,0,708.661417322835,39300.5342592593,2007-08-06,12:49:20
39.97895,116.345566666667,0,682.41469816273,39300.5346643519,2007-08-06,12:49:55
39.9788166666667,116.345633333333,0,695.538057742782,39300.5353240741,2007-08-06,12:50:52
39.9781166666667,116.34385,0,682.41469816273,39300.6700578704,2007-08-06,16:04:53
39.97795,116.34385,0,682.41469816273,39300.6706944444,2007-08-06,16:05:48
39.9775333333333,116.343866666667,0,682.41469816273,39300.6710648148,2007-08-06,16:06:20
39.9772833333333,116.343883333333,0,682.41469816273,39300.6712847222,2007-08-06,16:06:39
39.97715,116.343866666667,0,682.41469816273,39300.6714699074,2007-08-06,16:06:55
39.9762666666667,116.342433333333,0,682.41469816273,39300.6722916667,2007-08-06,16:08:06
39.9767,116.342116666667,0,682.41469816273,39300.6723958333,2007-08-06,16:08:15
39.9768666666667,116.342016666667,0,682.41469816273,39300.6724537037,2007-08-06,16:08:20
39.97705,116.341883333333,0,603.674540682415,39300.6725925926,2007-08-06,16:08:32
39.9772,116.3418,0,547.900262467192,39300.6728009259,2007-08-06,16:08:50
39.9773,116.341583333333,0,521.653543307087,39300.6730439815,2007-08-06,16:09:11
39.9773,116.34135,0,524.9343832021,39300.6732523148,2007-08-06,16:09:29
39.9773166666667,116.341016666667,0,515.09186351706,39300.6735416667,2007-08-06,16:09:54
39.9772833333333,116.34075,0,167.322834645669,39300.6737615741,2007-08-06,16:10:13
39.9773833333333,116.340616666667,0,157.48031496063,39300.673912037,2007-08-06,16:10:26
39.9775833333333,116.340616666667,0,154.199475065617,39300.6739930556,2007-08-06,16:10:33
39.9776666666667,116.340483333333,0,147.637795275591,39300.6741666667,2007-08-06,16:10:48
39.9777333333333,116.3403,0,154.199475065617,39300.6743402778,2007-08-06,16:11:03
39.9776833333333,116.339983333333,0,147.637795275591,39300.6746759259,2007-08-06,16:11:32
39.9777666666667,116.339716666667,0,134.514435695538,39300.6748726852,2007-08-06,16:11:49
39.9775333333333,116.3396,0,193.569553805774,39300.6752662037,2007-08-06,16:12:23
39.97735,116.339616666667,0,278.871391076115,39300.6754398148,2007-08-06,16:12:38
39.9768833333333,116.339633333333,0,187.007874015748,39300.6760763889,2007-08-06,16:13:33
39.9767166666667,116.339416666667,0,272.309711286089,39300.6763657407,2007-08-06,16:13:58
39.9765333333333,116.339316666667,0,170.603674540682,39300.6766203704,2007-08-06,16:14:20
39.9765,116.339033333333,0,164.041994750656,39300.6768402778,2007-08-06,16:14:39
39.97645,116.338783333333,0,164.041994750656,39300.6770601852,2007-08-06,16:14:58
39.9764666666667,116.33855,0,164.041994750656,39300.6772685185,2007-08-06,16:15:16
39.9765,116.338133333333,0,164.041994750656,39300.6776388889,2007-08-06,16:15:48
39.9764166666667,116.338083333333,0,164.041994750656,39300.6776851852,2007-08-06,16:15:52
