# Supplementary material for: Research on differential privacy protection method based on user tendency
Source: PLoS One. 2023 Oct 26;18(10):e0288823. doi: 10.1371/journal.pone.0288823 (PMC10602288; doi:10.1371/journal.pone.0288823)
Supplement: S5 Data — (ZIP) [file pone.0288823.s005.zip › Data 5-5/150/Trajectory/20070806234009.plt]

Geolife trajectory
WGS 84
Altitude is in Feet
Reserved 3
0,2,255,My Track,0,0,2,8421376
0
39.9752833333333,116.338183333333,0,232.939632545932,39300.9862152778,2007-08-06,23:40:09
39.97525,116.33835,0,321.522309711286,39300.9888194444,2007-08-06,23:43:54
39.9752833333333,116.33885,0,311.679790026247,39300.9890046296,2007-08-06,23:44:10
39.97535,116.341316666667,0,311.679790026247,39300.9893865741,2007-08-06,23:44:43
39.9752666666667,116.341883333333,0,347.769028871391,39300.9896412037,2007-08-06,23:45:05
39.9751333333333,116.345716666667,0,347.769028871391,39300.9900115741,2007-08-06,23:45:37
39.9747,116.344916666667,0,347.769028871391,39300.9901041667,2007-08-06,23:45:45
39.9754166666667,116.34525,0,134.514435695538,39300.990150463,2007-08-06,23:45:49
39.9753333333333,116.3462,0,154.199475065617,39300.9902083333,2007-08-06,23:45:54
39.9753166666667,116.346666666667,0,154.199475065617,39300.9903125,2007-08-06,23:46:03
39.9754166666667,116.3481,0,154.199475065617,39300.9905324074,2007-08-06,23:46:22
39.9760333333333,116.348016666667,0,154.199475065617,39300.990625,2007-08-06,23:46:30
39.9781666666667,116.347816666667,0,406.824146981627,39300.9908912037,2007-08-06,23:46:53
39.9788333333333,116.347666666667,0,314.96062992126,39300.9909722222,2007-08-06,23:47:00
39.98105,116.347483333333,0,187.007874015748,39300.9913194444,2007-08-06,23:47:30
39.9813833333333,116.347483333333,0,187.007874015748,39300.991412037,2007-08-06,23:47:38
39.9815333333333,116.347483333333,0,167.322834645669,39300.9916898148,2007-08-06,23:48:02
39.9823,116.347483333333,0,164.041994750656,39300.9920138889,2007-08-06,23:48:30
39.9827666666667,116.347466666667,0,160.761154855643,39300.9921759259,2007-08-06,23:48:44
39.9832,116.347433333333,0,157.48031496063,39300.9923148148,2007-08-06,23:48:56
39.9843833333333,116.34755,0,164.041994750656,39300.9925347222,2007-08-06,23:49:15
39.9846833333333,116.34755,0,164.041994750656,39300.9925925926,2007-08-06,23:49:20
39.9850166666667,116.3476,0,177.165354330709,39300.9926967593,2007-08-06,23:49:29
39.9851666666667,116.3479,0,190.288713910761,39300.9927893518,2007-08-06,23:49:37
39.98535,116.351016666667,0,177.165354330709,39300.9933796296,2007-08-06,23:50:28
