# Supplementary material for: Research on differential privacy protection method based on user tendency
Source: PLoS One. 2023 Oct 26;18(10):e0288823. doi: 10.1371/journal.pone.0288823 (PMC10602288; doi:10.1371/journal.pone.0288823)
Supplement: S5 Data — (ZIP) [file pone.0288823.s005.zip › Data 5-5/150/Trajectory/20070806235137.plt]

Geolife trajectory
WGS 84
Altitude is in Feet
Reserved 3
0,2,255,My Track,0,0,2,8421376
0
39.9856,116.359283333333,0,177.165354330709,39300.9941782407,2007-08-06,23:51:37
39.9856666666667,116.362016666667,0,180.446194225722,39300.9948958333,2007-08-06,23:52:39
39.9857166666667,116.362783333333,0,177.165354330709,39300.9963773148,2007-08-06,23:54:47
39.98575,116.365666666667,0,187.007874015748,39300.9969212963,2007-08-06,23:55:34
39.9857166666667,116.368866666667,0,180.446194225722,39300.9973958333,2007-08-06,23:56:15
39.9857833333333,116.369933333333,0,170.603674540682,39300.9976157407,2007-08-06,23:56:34
39.9856166666667,116.37075,0,170.603674540682,39300.9978009259,2007-08-06,23:56:50
39.9856333333333,116.3711,0,167.322834645669,39300.9978703704,2007-08-06,23:56:56
39.9859,116.37145,0,183.727034120735,39300.997974537,2007-08-06,23:57:05
39.9859666666667,116.373416666667,0,170.603674540682,39300.9982175926,2007-08-06,23:57:26
39.9858333333333,116.374083333333,0,167.322834645669,39300.9984722222,2007-08-06,23:57:48
39.98595,116.374983333333,0,167.322834645669,39300.9986574074,2007-08-06,23:58:04
39.986,116.37745,0,173.884514435696,39300.9990393519,2007-08-06,23:58:37
39.9860833333333,116.378283333333,0,170.603674540682,39300.9992592593,2007-08-06,23:58:56
39.9866333333333,116.396266666667,0,173.884514435696,39301.0013425926,2007-08-07,00:01:56
39.9867666666667,116.3977,0,173.884514435696,39301.0015972222,2007-08-07,00:02:18
39.9868166666667,116.401466666667,0,167.322834645669,39301.0020138889,2007-08-07,00:02:54
39.9870666666667,116.4069,0,173.884514435696,39301.0026041667,2007-08-07,00:03:45
39.98705,116.40755,0,173.884514435696,39301.0026967593,2007-08-07,00:03:53
39.98705,116.408,0,170.603674540682,39301.0030092593,2007-08-07,00:04:20
39.9872166666667,116.41435,0,167.322834645669,39301.0038310185,2007-08-07,00:05:31
39.98715,116.415266666667,0,170.603674540682,39301.0041087963,2007-08-07,00:05:55
39.98725,116.417766666667,0,167.322834645669,39301.0043981481,2007-08-07,00:06:20
39.98745,116.4236,0,187.007874015748,39301.0050925926,2007-08-07,00:07:20
39.9874333333333,116.423866666667,0,137.795275590551,39301.005462963,2007-08-07,00:07:52
39.9876166666667,116.429433333333,0,134.514435695538,39301.0060300926,2007-08-07,00:08:41
39.9875666666667,116.430416666667,0,134.514435695538,39301.0062847222,2007-08-07,00:09:03
39.9873,116.43205,0,134.514435695538,39301.0067013889,2007-08-07,00:09:39
39.9870833333333,116.432616666667,0,134.514435695538,39301.0067592593,2007-08-07,00:09:44
39.9866333333333,116.433433333333,0,134.514435695538,39301.0070833333,2007-08-07,00:10:12
39.9845166666667,116.436633333333,0,134.514435695538,39301.0072800926,2007-08-07,00:10:29
39.9847,116.437283333333,0,134.514435695538,39301.0073032407,2007-08-07,00:10:31
39.9849166666667,116.43795,0,134.514435695538,39301.0073842593,2007-08-07,00:10:38
39.9846,116.43995,0,98.4251968503937,39301.0075462963,2007-08-07,00:10:52
39.9841166666667,116.441166666667,0,98.4251968503937,39301.0076736111,2007-08-07,00:11:03
39.9838666666667,116.441633333333,0,98.4251968503937,39301.0078356481,2007-08-07,00:11:17
39.98335,116.44245,0,154.199475065617,39301.0080555556,2007-08-07,00:11:36
39.9810833333333,116.445883333333,0,154.199475065617,39301.0085532407,2007-08-07,00:12:19
39.9808833333333,116.446166666667,0,154.199475065617,39301.0086689815,2007-08-07,00:12:29
39.98005,116.447533333333,0,154.199475065617,39301.0094791667,2007-08-07,00:13:39
39.9798333333333,116.44815,0,154.199475065617,39301.0097222222,2007-08-07,00:14:00
39.9799833333333,116.449283333333,0,154.199475065617,39301.0107638889,2007-08-07,00:15:30
39.9809333333333,116.449933333333,0,154.199475065617,39301.0109143518,2007-08-07,00:15:43
39.9821833333333,116.450833333333,0,154.199475065617,39301.0121875,2007-08-07,00:17:33
39.9844666666667,116.45645,0,91.8635170603674,39301.0122685185,2007-08-07,00:17:40
39.9848166666667,116.45695,0,164.041994750656,39301.012349537,2007-08-07,00:17:47
39.9829,116.459983333333,0,131.233595800525,39301.0127546296,2007-08-07,00:18:22
39.9825,116.460233333333,0,121.391076115486,39301.0128240741,2007-08-07,00:18:28
39.9820833333333,116.46035,0,121.391076115486,39301.0129861111,2007-08-07,00:18:42
39.9815833333333,116.460433333333,0,121.391076115486,39301.0130787037,2007-08-07,00:18:50
39.98125,116.460483333333,0,121.391076115486,39301.0131481481,2007-08-07,00:18:56
39.9808166666667,116.4604,0,121.391076115486,39301.0132291667,2007-08-07,00:19:03
39.9806,116.460383333333,0,108.267716535433,39301.0133217593,2007-08-07,00:19:11
39.9804666666667,116.460233333333,0,170.603674540682,39301.013599537,2007-08-07,00:19:35
39.9795333333333,116.460183333333,0,173.884514435696,39301.0137615741,2007-08-07,00:19:49
39.9790166666667,116.4604,0,173.884514435696,39301.0138310185,2007-08-07,00:19:55
39.9786333333333,116.46085,0,173.884514435696,39301.013900463,2007-08-07,00:20:01
39.9785,116.461066666667,0,170.603674540682,39301.0139583333,2007-08-07,00:20:06
39.9782833333333,116.461533333333,0,131.233595800525,39301.0148842593,2007-08-07,00:21:26
39.9786,116.462066666667,0,131.233595800525,39301.015,2007-08-07,00:21:36
39.9802833333333,116.463933333333,0,131.233595800525,39301.0153819444,2007-08-07,00:22:09
39.9822666666667,116.46615,0,124.671916010499,39301.0161921296,2007-08-07,00:23:19
39.9825166666667,116.466333333333,0,131.233595800525,39301.016400463,2007-08-07,00:23:37
39.9841333333333,116.464,0,183.727034120735,39301.0169328704,2007-08-07,00:24:23
39.9841666666667,116.463816666667,0,213.254593175853,39301.0171064815,2007-08-07,00:24:38
39.9844833333333,116.463366666667,0,216.535433070866,39301.0175694444,2007-08-07,00:25:18
39.9860666666667,116.460866666667,0,216.535433070866,39301.0179050926,2007-08-07,00:25:47
39.9865166666667,116.46025,0,200.131233595801,39301.0180208333,2007-08-07,00:25:57
39.98685,116.459833333333,0,180.446194225722,39301.0185648148,2007-08-07,00:26:44
39.9871,116.459733333333,0,180.446194225722,39301.0186458333,2007-08-07,00:26:51
39.9891333333333,116.461766666667,0,170.603674540682,39301.0190046296,2007-08-07,00:27:22
39.9893166666667,116.461933333333,0,141.076115485564,39301.0192824074,2007-08-07,00:27:46
39.99545,116.469116666667,0,131.233595800525,39301.0208564815,2007-08-07,00:30:02
39.9954333333333,116.469,0,150.918635170604,39301.0208796296,2007-08-07,00:30:04
39.9956166666667,116.469116666667,0,150.918635170604,39301.0209490741,2007-08-07,00:30:10
39.9959166666667,116.469233333333,0,183.727034120735,39301.0210416667,2007-08-07,00:30:18
39.9973166666667,116.467466666667,0,269.028871391076,39301.0213773148,2007-08-07,00:30:47
39.9975666666667,116.467066666667,0,269.028871391076,39301.0216203704,2007-08-07,00:31:08
39.9981666666667,116.466066666667,0,269.028871391076,39301.021875,2007-08-07,00:31:30
39.9986166666667,116.4655,0,269.028871391076,39301.0219907407,2007-08-07,00:31:40
39.9990333333333,116.465733333333,0,269.028871391076,39301.0222453704,2007-08-07,00:32:02
40.0004833333333,116.467366666667,0,157.48031496063,39301.0224884259,2007-08-07,00:32:23
40.0029666666667,116.467233333333,0,157.48031496063,39301.0228587963,2007-08-07,00:32:55
40.0047666666667,116.467133333333,0,111.548556430446,39301.0233796296,2007-08-07,00:33:40
40.0062333333333,116.467066666667,0,114.829396325459,39301.023587963,2007-08-07,00:33:58
40.0067166666667,116.4671,0,124.671916010499,39301.0236805556,2007-08-07,00:34:06
40.0090166666667,116.466966666667,0,137.795275590551,39301.0242013889,2007-08-07,00:34:51
40.0099333333333,116.466966666667,0,147.637795275591,39301.0246759259,2007-08-07,00:35:32
40.0101333333333,116.470866666667,0,154.199475065617,39301.0250578704,2007-08-07,00:36:05
40.01005,116.473583333333,0,154.199475065617,39301.0253009259,2007-08-07,00:36:26
40.0096,116.475483333333,0,157.48031496063,39301.0254861111,2007-08-07,00:36:42
40.0093666666667,116.476083333333,0,164.041994750656,39301.0258796296,2007-08-07,00:37:16
40.0093,116.476316666667,0,160.761154855643,39301.0261458333,2007-08-07,00:37:39
40.0093833333333,116.476683333333,0,141.076115485564,39301.0263657407,2007-08-07,00:37:58
40.0093333333333,116.47695,0,124.671916010499,39301.0265509259,2007-08-07,00:38:14
40.0091833333333,116.477133333333,0,157.48031496063,39301.0267361111,2007-08-07,00:38:30
40.0089666666667,116.477433333333,0,170.603674540682,39301.0269560185,2007-08-07,00:38:49
40.0088166666667,116.4776,0,170.603674540682,39301.0270833333,2007-08-07,00:39:00
40.0087,116.47785,0,167.322834645669,39301.0272569444,2007-08-07,00:39:15
40.0085333333333,116.47815,0,147.637795275591,39301.0275,2007-08-07,00:39:36
40.0084333333333,116.478366666667,0,144.356955380577,39301.0276273148,2007-08-07,00:39:47
40.0083,116.478283333333,0,144.356955380577,39301.0277083333,2007-08-07,00:39:54
