# Supplementary material for: Research on differential privacy protection method based on user tendency
Source: PLoS One. 2023 Oct 26;18(10):e0288823. doi: 10.1371/journal.pone.0288823 (PMC10602288; doi:10.1371/journal.pone.0288823)
Supplement: S5 Data — (ZIP) [file pone.0288823.s005.zip › Data 5-5/150/Trajectory/20070807095135.plt]

Geolife trajectory
WGS 84
Altitude is in Feet
Reserved 3
0,2,255,My Track,0,0,2,8421376
0
40.0082333333333,116.480016666667,0,144.356955380577,39301.4108217593,2007-08-07,09:51:35
40.00805,116.479733333333,0,121.391076115486,39301.4122222222,2007-08-07,09:53:36
40.0078,116.479383333333,0,118.110236220472,39301.412337963,2007-08-07,09:53:46
40.0076,116.479033333333,0,118.110236220472,39301.4124305556,2007-08-07,09:53:54
40.00765,116.478616666667,0,118.110236220472,39301.4125231481,2007-08-07,09:54:02
40.0089333333333,116.47705,0,118.110236220472,39301.4129282407,2007-08-07,09:54:37
40.00935,116.476316666667,0,118.110236220472,39301.4131018519,2007-08-07,09:54:52
40.0100666666667,116.47425,0,111.548556430446,39301.4133217593,2007-08-07,09:55:11
40.0102666666667,116.472883333333,0,111.548556430446,39301.4134606481,2007-08-07,09:55:23
40.0103,116.46175,0,173.884514435696,39301.4150694444,2007-08-07,09:57:42
40.0102333333333,116.461466666667,0,193.569553805774,39301.4152199074,2007-08-07,09:57:55
40.0123,116.4611,0,177.165354330709,39301.4156828704,2007-08-07,09:58:35
40.0123166666667,116.460866666667,0,203.412073490814,39301.4159027778,2007-08-07,09:58:54
40.0139833333333,116.46075,0,193.569553805774,39301.4163310185,2007-08-07,09:59:31
40.0143166666667,116.460783333333,0,177.165354330709,39301.416412037,2007-08-07,09:59:38
40.0145166666667,116.460333333333,0,177.165354330709,39301.4165625,2007-08-07,09:59:51
40.0145,116.459316666667,0,177.165354330709,39301.4167013889,2007-08-07,10:00:03
40.0138833333333,116.4567,0,141.076115485564,39301.4169675926,2007-08-07,10:00:26
40.0141166666667,116.45305,0,127.952755905512,39301.4172337963,2007-08-07,10:00:49
40.0147666666667,116.450433333333,0,124.671916010499,39301.4174189815,2007-08-07,10:01:05
40.01545,116.448366666667,0,121.391076115486,39301.417650463,2007-08-07,10:01:25
40.0159,116.447983333333,0,124.671916010499,39301.4177314815,2007-08-07,10:01:32
40.0162833333333,116.448133333333,0,124.671916010499,39301.4177893519,2007-08-07,10:01:37
40.0164833333333,116.44875,0,118.110236220472,39301.4178587963,2007-08-07,10:01:43
40.0162333333333,116.449333333333,0,118.110236220472,39301.4179282407,2007-08-07,10:01:49
40.0148666666667,116.449116666667,0,118.110236220472,39301.4180787037,2007-08-07,10:02:02
39.9973333333333,116.4432,0,157.48031496063,39301.4192476852,2007-08-07,10:03:43
39.9909666666667,116.439066666667,0,147.637795275591,39301.4198148148,2007-08-07,10:04:32
39.9899333333333,116.438333333333,0,150.918635170604,39301.4200578704,2007-08-07,10:04:53
39.9888333333333,116.4373,0,160.761154855643,39301.4202430556,2007-08-07,10:05:09
39.9880333333333,116.436116666667,0,160.761154855643,39301.4203703704,2007-08-07,10:05:20
39.9876666666667,116.434816666667,0,157.48031496063,39301.420474537,2007-08-07,10:05:29
39.9876666666667,116.43305,0,144.356955380577,39301.4206134259,2007-08-07,10:05:41
39.9874333333333,116.415783333333,0,193.569553805774,39301.4221412037,2007-08-07,10:07:53
39.9873666666667,116.414433333333,0,193.569553805774,39301.4223032407,2007-08-07,10:08:07
39.985,116.329266666667,0,206.692913385827,39301.4295486111,2007-08-07,10:18:33
39.9848666666667,116.32785,0,206.692913385827,39301.4297685185,2007-08-07,10:18:52
39.9848666666667,116.3274,0,187.007874015748,39301.4305092593,2007-08-07,10:19:56
39.9847333333333,116.3272,0,187.007874015748,39301.4305671296,2007-08-07,10:20:01
39.9826,116.327183333333,0,193.569553805774,39301.4310300926,2007-08-07,10:20:41
39.9822833333333,116.327216666667,0,187.007874015748,39301.4312384259,2007-08-07,10:20:59
39.98205,116.327166666667,0,193.569553805774,39301.4315393518,2007-08-07,10:21:25
39.98175,116.327133333333,0,203.412073490814,39301.4319791667,2007-08-07,10:22:03
39.98085,116.32705,0,219.816272965879,39301.4358101852,2007-08-07,10:27:34
39.9808,116.32715,0,219.816272965879,39301.4358680556,2007-08-07,10:27:39
39.9802333333333,116.327116666667,0,223.097112860892,39301.4361458333,2007-08-07,10:28:03
39.9775666666667,116.327266666667,0,206.692913385827,39301.4365509259,2007-08-07,10:28:38
39.9774,116.32735,0,187.007874015748,39301.4368634259,2007-08-07,10:29:05
39.97695,116.327366666667,0,190.288713910761,39301.437025463,2007-08-07,10:29:19
39.9765333333333,116.32735,0,203.412073490814,39301.4371064815,2007-08-07,10:29:26
39.9760166666667,116.327416666667,0,190.288713910761,39301.4375925926,2007-08-07,10:30:08
39.97585,116.3274,0,190.288713910761,39301.4376388889,2007-08-07,10:30:12
39.97515,116.3393,0,206.692913385827,39301.4418402778,2007-08-07,10:36:15
39.9753666666667,116.339383333333,0,173.884514435696,39301.4423263889,2007-08-07,10:36:57
39.9755333333333,116.3394,0,170.603674540682,39301.4424421296,2007-08-07,10:37:07
39.9758,116.339466666667,0,173.884514435696,39301.4426041667,2007-08-07,10:37:21
39.9760833333333,116.339483333333,0,183.727034120735,39301.4428240741,2007-08-07,10:37:40
39.9762666666667,116.339483333333,0,203.412073490814,39301.4429861111,2007-08-07,10:37:54
39.9765666666667,116.339466666667,0,170.603674540682,39301.4431597222,2007-08-07,10:38:09
39.9768,116.339416666667,0,170.603674540682,39301.4433333333,2007-08-07,10:38:24
39.9769166666667,116.339566666667,0,173.884514435696,39301.4434606481,2007-08-07,10:38:35
39.9773,116.339633333333,0,170.603674540682,39301.4438425926,2007-08-07,10:39:08
39.9774833333333,116.339616666667,0,170.603674540682,39301.4439583333,2007-08-07,10:39:18
39.9777333333333,116.339533333333,0,183.727034120735,39301.4441782407,2007-08-07,10:39:37
39.9778833333333,116.339533333333,0,183.727034120735,39301.4442939815,2007-08-07,10:39:47
39.9779166666667,116.33985,0,180.446194225722,39301.4445023148,2007-08-07,10:40:05
39.9779166666667,116.34015,0,180.446194225722,39301.4446527778,2007-08-07,10:40:18
39.9779666666667,116.34035,0,160.761154855643,39301.4448032407,2007-08-07,10:40:31
39.9779833333333,116.340733333333,0,187.007874015748,39301.4456828704,2007-08-07,10:41:47
39.9780333333333,116.341033333333,0,160.761154855643,39301.4461226852,2007-08-07,10:42:25
39.9780666666667,116.341683333333,0,144.356955380577,39301.4466087963,2007-08-07,10:43:07
39.978,116.342,0,147.637795275591,39301.4468518518,2007-08-07,10:43:28
39.9780333333333,116.342716666667,0,98.4251968503937,39301.4473263889,2007-08-07,10:44:09
39.9781166666667,116.343066666667,0,98.4251968503937,39301.4475925926,2007-08-07,10:44:32
39.97815,116.343616666667,0,101.706036745407,39301.4480092593,2007-08-07,10:45:08
39.9782333333333,116.34385,0,104.98687664042,39301.4482407407,2007-08-07,10:45:28
39.9783833333333,116.343933333333,0,111.548556430446,39301.4484027778,2007-08-07,10:45:42
39.9785666666667,116.343983333333,0,95.1443569553806,39301.4485763889,2007-08-07,10:45:57
39.9787833333333,116.34405,0,82.0209973753281,39301.4488194444,2007-08-07,10:46:18
39.9789333333333,116.344016666667,0,85.3018372703412,39301.4489814815,2007-08-07,10:46:32
39.9791166666667,116.344,0,65.6167979002625,39301.4491087963,2007-08-07,10:46:43
39.9792333333333,116.343883333333,0,78.740157480315,39301.449224537,2007-08-07,10:46:53
39.9792833333333,116.343466666667,0,85.3018372703412,39301.4493981482,2007-08-07,10:47:08
39.9789166666667,116.344966666667,0,91.8635170603674,39301.6337615741,2007-08-07,15:12:37
39.9790333333333,116.344783333333,0,170.603674540682,39301.6338310185,2007-08-07,15:12:43
39.9791166666667,116.344616666667,0,196.850393700787,39301.6341087963,2007-08-07,15:13:07
39.9790166666667,116.344433333333,0,275.590551181102,39301.6347916667,2007-08-07,15:14:06
39.9791666666667,116.3447,0,282.152230971129,39301.6370717593,2007-08-07,15:17:23
39.9793666666667,116.344883333333,0,282.152230971129,39301.6370949074,2007-08-07,15:17:25
39.9792,116.3448,0,311.679790026247,39301.6372337963,2007-08-07,15:17:37
39.9786833333333,116.34435,0,351.049868766404,39301.6372685185,2007-08-07,15:17:40
39.9784833333333,116.3442,0,390.419947506562,39301.637349537,2007-08-07,15:17:47
39.9782833333333,116.34415,0,331.364829396325,39301.6375578704,2007-08-07,15:18:05
39.97795,116.344166666667,0,377.296587926509,39301.6378703704,2007-08-07,15:18:32
39.9778333333333,116.344033333333,0,377.296587926509,39301.6389236111,2007-08-07,15:20:03
39.9780333333333,116.34265,0,308.398950131234,39301.6389699074,2007-08-07,15:20:07
39.9778833333333,116.342566666667,0,242.782152230971,39301.639212963,2007-08-07,15:20:28
39.9778833333333,116.3423,0,278.871391076115,39301.6394212963,2007-08-07,15:20:46
39.9778833333333,116.342016666667,0,265.748031496063,39301.6396875,2007-08-07,15:21:09
39.97795,116.341733333333,0,278.871391076115,39301.6399421296,2007-08-07,15:21:31
39.9779333333333,116.341316666667,0,246.062992125984,39301.6402893519,2007-08-07,15:22:01
39.9779333333333,116.340933333333,0,236.220472440945,39301.640625,2007-08-07,15:22:30
39.9779166666667,116.340766666667,0,226.377952755906,39301.6414930556,2007-08-07,15:23:45
39.9779333333333,116.34025,0,229.658792650919,39301.642037037,2007-08-07,15:24:32
39.9779166666667,116.339983333333,0,242.782152230971,39301.6422685185,2007-08-07,15:24:52
39.9778833333333,116.339683333333,0,255.905511811024,39301.6425115741,2007-08-07,15:25:13
39.9777166666667,116.339483333333,0,291.994750656168,39301.6427777778,2007-08-07,15:25:36
39.9774,116.3395,0,291.994750656168,39301.6431365741,2007-08-07,15:26:07
39.9771666666667,116.339533333333,0,252.624671916011,39301.6434722222,2007-08-07,15:26:36
39.9767666666667,116.3396,0,203.412073490814,39301.6438194444,2007-08-07,15:27:06
39.9767166666667,116.339383333333,0,216.535433070866,39301.6439351852,2007-08-07,15:27:16
39.9765333333333,116.3393,0,226.377952755906,39301.6442476852,2007-08-07,15:27:43
39.9763333333333,116.33925,0,216.535433070866,39301.6443981482,2007-08-07,15:27:56
39.9768833333333,116.338816666667,0,216.535433070866,39301.644537037,2007-08-07,15:28:08
39.9770833333333,116.338616666667,0,226.377952755906,39301.6446296296,2007-08-07,15:28:16
39.9774166666667,116.338333333333,0,226.377952755906,39301.6447453704,2007-08-07,15:28:26
39.9772,116.33815,0,285.433070866142,39301.6449189815,2007-08-07,15:28:41
39.9770666666667,116.337966666667,0,298.556430446194,39301.6451388889,2007-08-07,15:29:00
39.9770333333333,116.337783333333,0,311.679790026247,39301.6453125,2007-08-07,15:29:15
39.9769833333333,116.33795,0,308.398950131234,39301.6457407407,2007-08-07,15:29:52
