# Supplementary material for: Research on differential privacy protection method based on user tendency
Source: PLoS One. 2023 Oct 26;18(10):e0288823. doi: 10.1371/journal.pone.0288823 (PMC10602288; doi:10.1371/journal.pone.0288823)
Supplement: S5 Data — (ZIP) [file pone.0288823.s005.zip › Data 5-5/150/Trajectory/20070807231422.plt]

Geolife trajectory
WGS 84
Altitude is in Feet
Reserved 3
0,2,255,My Track,0,0,2,8421376
0
39.9768,116.337716666667,0,308.398950131234,39301.9683101852,2007-08-07,23:14:22
39.9769666666667,116.338016666667,0,308.398950131234,39301.9686921296,2007-08-07,23:14:55
39.9769,116.337916666667,0,308.398950131234,39301.9712962963,2007-08-07,23:18:40
39.9768333333333,116.337766666667,0,308.398950131234,39301.9749074074,2007-08-07,23:23:52
39.97665,116.337766666667,0,308.398950131234,39301.975,2007-08-07,23:24:00
39.9751,116.338633333333,0,308.398950131234,39301.9786226852,2007-08-07,23:29:13
39.9752166666667,116.338716666667,0,308.398950131234,39301.9787384259,2007-08-07,23:29:23
39.9751333333333,116.338633333333,0,308.398950131234,39301.9788194444,2007-08-07,23:29:30
39.9692666666667,116.313466666667,0,308.398950131234,39301.9876967593,2007-08-07,23:42:17
39.9690833333333,116.313466666667,0,298.556430446194,39301.9878356481,2007-08-07,23:42:29
39.9688666666667,116.313583333333,0,236.220472440945,39301.9880787037,2007-08-07,23:42:50
39.9685666666667,116.313716666667,0,223.097112860892,39301.9883101852,2007-08-07,23:43:10
39.9683166666667,116.313716666667,0,196.850393700787,39301.9886342593,2007-08-07,23:43:38
39.9681,116.313833333333,0,196.850393700787,39301.9888773148,2007-08-07,23:43:59
39.9679,116.313883333333,0,196.850393700787,39301.9891550926,2007-08-07,23:44:23
39.96795,116.314233333333,0,190.288713910761,39301.9894212963,2007-08-07,23:44:46
39.968,116.314433333333,0,187.007874015748,39301.9896064815,2007-08-07,23:45:02
39.9678666666667,116.3145,0,164.041994750656,39301.9898726852,2007-08-07,23:45:25
39.96775,116.314616666667,0,177.165354330709,39301.9909027778,2007-08-07,23:46:54
39.9675833333333,116.31465,0,177.165354330709,39301.9911458333,2007-08-07,23:47:15
39.9675,116.314533333333,0,183.727034120735,39301.9961226852,2007-08-07,23:54:25
39.9678833333333,116.314383333333,0,193.569553805774,39301.9988425926,2007-08-07,23:58:20
39.9681666666667,116.3143,0,177.165354330709,39301.9989583333,2007-08-07,23:58:30
39.9683833333333,116.3142,0,177.165354330709,39301.9990740741,2007-08-07,23:58:40
39.9685666666667,116.314033333333,0,183.727034120735,39301.9992708333,2007-08-07,23:58:57
39.9701333333333,116.313333333333,0,187.007874015748,39301.9996180556,2007-08-07,23:59:27
39.9737333333333,116.311733333333,0,206.692913385827,39302.0005439815,2007-08-08,00:00:47
39.9742666666667,116.311516666667,0,206.692913385827,39302.0006365741,2007-08-08,00:00:55
39.9747333333333,116.31135,0,203.412073490814,39302.0007175926,2007-08-08,00:01:02
39.9754666666667,116.311066666667,0,200.131233595801,39302.0008449074,2007-08-08,00:01:13
39.9765166666667,116.310816666667,0,203.412073490814,39302.0009953704,2007-08-08,00:01:26
39.9790666666667,116.310616666667,0,203.412073490814,39302.0013541667,2007-08-08,00:01:57
39.9791333333333,116.31045,0,308.398950131234,39302.0018055556,2007-08-08,00:02:36
39.98065,116.310316666667,0,314.96062992126,39302.0020949074,2007-08-08,00:03:01
39.98085,116.31015,0,396.981627296588,39302.0023726852,2007-08-08,00:03:25
39.9815833333333,116.310133333333,0,383.858267716535,39302.0025115741,2007-08-08,00:03:37
39.9820833333333,116.309966666667,0,423.228346456693,39302.0025694444,2007-08-08,00:03:42
39.9836,116.309966666667,0,393.700787401575,39302.002974537,2007-08-08,00:04:17
39.9837333333333,116.310083333333,0,354.330708661417,39302.0031828704,2007-08-08,00:04:35
39.9838666666667,116.310233333333,0,324.803149606299,39302.0034490741,2007-08-08,00:04:58
39.9865333333333,116.381416666667,0,193.569553805774,39302.0082291667,2007-08-08,00:11:51
39.9866,116.385333333333,0,170.603674540682,39302.0088310185,2007-08-08,00:12:43
39.98665,116.388233333333,0,154.199475065617,39302.0094212963,2007-08-08,00:13:34
39.9879166666667,116.429766666667,0,180.446194225722,39302.0138541667,2007-08-08,00:19:57
39.9876333333333,116.431933333333,0,183.727034120735,39302.0140972222,2007-08-08,00:20:18
39.9872666666667,116.432916666667,0,190.288713910761,39302.0141898148,2007-08-08,00:20:26
39.9865166666667,116.434166666667,0,203.412073490814,39302.0143287037,2007-08-08,00:20:38
39.986,116.4349,0,209.97375328084,39302.0144212963,2007-08-08,00:20:46
39.98565,116.435783333333,0,216.535433070866,39302.0145138889,2007-08-08,00:20:54
39.9856333333333,116.43665,0,213.254593175853,39302.0145949074,2007-08-08,00:21:01
39.98605,116.4376,0,200.131233595801,39302.0146875,2007-08-08,00:21:09
39.98665,116.43805,0,187.007874015748,39302.0147569444,2007-08-08,00:21:15
39.9883,116.438366666667,0,160.761154855643,39302.0149189815,2007-08-08,00:21:29
39.99185,116.440366666667,0,154.199475065617,39302.0153125,2007-08-08,00:22:03
39.99975,116.444733333333,0,147.637795275591,39302.0159027778,2007-08-08,00:22:54
40.012,116.449083333333,0,164.041994750656,39302.0168055556,2007-08-08,00:24:12
40.0128333333333,116.449883333333,0,173.884514435696,39302.0168981481,2007-08-08,00:24:20
40.0135666666667,116.4514,0,183.727034120735,39302.017025463,2007-08-08,00:24:31
40.0137666666667,116.452666666667,0,177.165354330709,39302.0171180556,2007-08-08,00:24:39
40.0134666666667,116.474333333333,0,141.076115485564,39302.0185300926,2007-08-08,00:26:41
40.0133166666667,116.474933333333,0,141.076115485564,39302.018599537,2007-08-08,00:26:47
40.0130333333333,116.475083333333,0,137.795275590551,39302.0186805556,2007-08-08,00:26:54
40.0127833333333,116.475,0,137.795275590551,39302.0187731481,2007-08-08,00:27:02
40.0126333333333,116.474966666667,0,141.076115485564,39302.0189351852,2007-08-08,00:27:16
40.0117,116.477566666667,0,141.076115485564,39302.0195023148,2007-08-08,00:28:05
40.0113,116.478433333333,0,147.637795275591,39302.0197916667,2007-08-08,00:28:30
40.0097333333333,116.48085,0,137.795275590551,39302.0200925926,2007-08-08,00:28:56
40.0094666666667,116.481116666667,0,137.795275590551,39302.0201388889,2007-08-08,00:29:00
40.0092666666667,116.481316666667,0,118.110236220472,39302.0203009259,2007-08-08,00:29:14
40.0090333333333,116.481183333333,0,141.076115485564,39302.0204513889,2007-08-08,00:29:27
40.0077,116.479083333333,0,121.391076115486,39302.0208564815,2007-08-08,00:30:02
40.0077333333333,116.478716666667,0,121.391076115486,39302.0209375,2007-08-08,00:30:09
40.0085166666667,116.477933333333,0,121.391076115486,39302.0211458333,2007-08-08,00:30:27
40.0086833333333,116.477766666667,0,111.548556430446,39302.0214930556,2007-08-08,00:30:57
40.0088166666667,116.477966666667,0,82.0209973753281,39302.021724537,2007-08-08,00:31:17
40.0086833333333,116.478133333333,0,91.8635170603674,39302.0219097222,2007-08-08,00:31:33
40.0085,116.47825,0,85.3018372703412,39302.0221875,2007-08-08,00:31:57
40.0083166666667,116.47805,0,85.3018372703412,39302.0223032407,2007-08-08,00:32:07
