# Supplementary material for: Research on differential privacy protection method based on user tendency
Source: PLoS One. 2023 Oct 26;18(10):e0288823. doi: 10.1371/journal.pone.0288823 (PMC10602288; doi:10.1371/journal.pone.0288823)
Supplement: S5 Data — (ZIP) [file pone.0288823.s005.zip › Data 5-5/150/Trajectory/20070808100315.plt]

Geolife trajectory
WGS 84
Altitude is in Feet
Reserved 3
0,2,255,My Track,0,0,2,8421376
0
40.01425,116.448966666667,0,88.5826771653543,39302.4189236111,2007-08-08,10:03:15
39.99955,116.444116666667,0,98.4251968503937,39302.419849537,2007-08-08,10:04:35
39.9929166666667,116.440233333333,0,131.233595800525,39302.4205555556,2007-08-08,10:05:36
39.9927,116.440183333333,0,144.356955380577,39302.4206944444,2007-08-08,10:05:48
39.99245,116.440016666667,0,141.076115485564,39302.4208101852,2007-08-08,10:05:58
39.9922333333333,116.439883333333,0,147.637795275591,39302.4209953704,2007-08-08,10:06:14
39.9918166666667,116.439633333333,0,150.918635170604,39302.4211458333,2007-08-08,10:06:27
39.9914,116.439383333333,0,154.199475065617,39302.4212615741,2007-08-08,10:06:37
39.9912333333333,116.439283333333,0,154.199475065617,39302.4214236111,2007-08-08,10:06:51
39.9910333333333,116.43915,0,160.761154855643,39302.4215856481,2007-08-08,10:07:05
39.9908166666667,116.438933333333,0,150.918635170604,39302.422025463,2007-08-08,10:07:43
39.9906,116.43885,0,160.761154855643,39302.4221412037,2007-08-08,10:07:53
39.9904666666667,116.438683333333,0,144.356955380577,39302.4224074074,2007-08-08,10:08:16
39.9901833333333,116.438516666667,0,150.918635170604,39302.4225694444,2007-08-08,10:08:30
39.99,116.438466666667,0,164.041994750656,39302.4227430556,2007-08-08,10:08:45
39.9897,116.4383,0,180.446194225722,39302.4228819444,2007-08-08,10:08:57
39.9894333333333,116.438066666667,0,180.446194225722,39302.4229861111,2007-08-08,10:09:06
39.98905,116.43765,0,173.884514435696,39302.4231481481,2007-08-08,10:09:20
39.988,116.436166666667,0,170.603674540682,39302.4233449074,2007-08-08,10:09:37
39.9876333333333,116.434883333333,0,173.884514435696,39302.4234375,2007-08-08,10:09:45
39.9876,116.4341,0,167.322834645669,39302.4235300926,2007-08-08,10:09:53
39.9876833333333,116.433466666667,0,144.356955380577,39302.4238657407,2007-08-08,10:10:22
39.9876833333333,116.433083333333,0,137.795275590551,39302.4241203704,2007-08-08,10:10:44
39.9878,116.43215,0,134.514435695538,39302.4243981481,2007-08-08,10:11:08
39.9878,116.431966666667,0,134.514435695538,39302.424525463,2007-08-08,10:11:19
39.9878666666667,116.4317,0,134.514435695538,39302.4246412037,2007-08-08,10:11:29
39.9878833333333,116.431333333333,0,137.795275590551,39302.4247569444,2007-08-08,10:11:39
39.9879,116.4308,0,137.795275590551,39302.4249305556,2007-08-08,10:11:54
39.9878666666667,116.4272,0,154.199475065617,39302.4254398148,2007-08-08,10:12:38
39.9874333333333,116.41045,0,190.288713910761,39302.428125,2007-08-08,10:16:30
39.9874,116.4084,0,157.48031496063,39302.4284953704,2007-08-08,10:17:02
39.9872333333333,116.4043,0,147.637795275591,39302.4293287037,2007-08-08,10:18:14
39.9871166666667,116.402633333333,0,150.918635170604,39302.4298726852,2007-08-08,10:19:01
39.9868666666667,116.3945,0,170.603674540682,39302.431400463,2007-08-08,10:21:13
39.9867333333333,116.39025,0,190.288713910761,39302.432662037,2007-08-08,10:23:02
39.9866666666667,116.387816666667,0,203.412073490814,39302.4331597222,2007-08-08,10:23:45
39.9866666666667,116.38645,0,203.412073490814,39302.4333564815,2007-08-08,10:24:02
39.9865166666667,116.378783333333,0,164.041994750656,39302.435150463,2007-08-08,10:26:37
39.9854,116.34225,0,209.97375328084,39302.4409837963,2007-08-08,10:35:01
39.9848666666667,116.330583333333,0,216.535433070866,39302.4418402778,2007-08-08,10:36:15
39.9848833333333,116.328933333333,0,216.535433070866,39302.4419675926,2007-08-08,10:36:26
39.98485,116.32815,0,216.535433070866,39302.4421527778,2007-08-08,10:36:42
39.9857333333333,116.327416666667,0,200.131233595801,39302.4422337963,2007-08-08,10:36:49
39.9856666666667,116.327283333333,0,223.097112860892,39302.4426967593,2007-08-08,10:37:29
39.98545,116.327166666667,0,226.377952755906,39302.4428935185,2007-08-08,10:37:46
39.9851833333333,116.3272,0,229.658792650919,39302.4431597222,2007-08-08,10:38:09
39.9849833333333,116.327233333333,0,232.939632545932,39302.4432986111,2007-08-08,10:38:21
39.9848166666667,116.327283333333,0,229.658792650919,39302.4434490741,2007-08-08,10:38:34
39.9846666666667,116.3274,0,226.377952755906,39302.4436111111,2007-08-08,10:38:48
39.9845333333333,116.3275,0,216.535433070866,39302.4440046296,2007-08-08,10:39:22
39.9844666666667,116.327266666667,0,206.692913385827,39302.4445486111,2007-08-08,10:40:09
39.9844166666667,116.32705,0,206.692913385827,39302.4447337963,2007-08-08,10:40:25
39.9844166666667,116.326866666667,0,246.062992125984,39302.444837963,2007-08-08,10:40:34
39.9844,116.326533333333,0,295.275590551181,39302.4450462963,2007-08-08,10:40:52
39.98425,116.326166666667,0,252.624671916011,39302.445462963,2007-08-08,10:41:28
39.9843166666667,116.325783333333,0,239.501312335958,39302.4456481481,2007-08-08,10:41:44
39.9843333333333,116.32545,0,249.343832020997,39302.4458217593,2007-08-08,10:41:59
39.9843166666667,116.324916666667,0,239.501312335958,39302.4459722222,2007-08-08,10:42:12
39.9843166666667,116.324683333333,0,229.658792650919,39302.4463078704,2007-08-08,10:42:41
39.9843166666667,116.324466666667,0,206.692913385827,39302.4465509259,2007-08-08,10:43:02
39.98435,116.324233333333,0,200.131233595801,39302.447650463,2007-08-08,10:44:37
39.9844166666667,116.3253,0,190.288713910761,39302.4480787037,2007-08-08,10:45:14
39.98495,116.339033333333,0,219.816272965879,39302.4516203704,2007-08-08,10:50:20
39.9849166666667,116.339716666667,0,219.816272965879,39302.4520717593,2007-08-08,10:50:59
39.9849833333333,116.341466666667,0,226.377952755906,39302.4525115741,2007-08-08,10:51:37
39.98505,116.341783333333,0,229.658792650919,39302.4529050926,2007-08-08,10:52:11
39.9850333333333,116.342066666667,0,232.939632545932,39302.4530439815,2007-08-08,10:52:23
39.9849833333333,116.342266666667,0,239.501312335958,39302.4532291667,2007-08-08,10:52:39
39.9850166666667,116.342916666667,0,223.097112860892,39302.4536458333,2007-08-08,10:53:15
39.98515,116.343083333333,0,272.309711286089,39302.4538194444,2007-08-08,10:53:30
39.9851333333333,116.343516666667,0,269.028871391076,39302.4541319444,2007-08-08,10:53:57
39.9851,116.343766666667,0,239.501312335958,39302.4543865741,2007-08-08,10:54:19
39.9851333333333,116.344316666667,0,219.816272965879,39302.4548148148,2007-08-08,10:54:56
39.9851166666667,116.34455,0,265.748031496063,39302.4550347222,2007-08-08,10:55:15
39.9851666666667,116.344766666667,0,255.905511811024,39302.4552199074,2007-08-08,10:55:31
39.98495,116.344983333333,0,252.624671916011,39302.4553819444,2007-08-08,10:55:45
39.9848166666667,116.345316666667,0,272.309711286089,39302.4556365741,2007-08-08,10:56:07
39.9847333333333,116.3456,0,252.624671916011,39302.4558449074,2007-08-08,10:56:25
39.9846666666667,116.3458,0,249.343832020997,39302.4560185185,2007-08-08,10:56:40
39.9845166666667,116.346066666667,0,246.062992125984,39302.4562731481,2007-08-08,10:57:02
39.9843666666667,116.346316666667,0,275.590551181102,39302.456412037,2007-08-08,10:57:14
39.9842166666667,116.3463,0,226.377952755906,39302.4566087963,2007-08-08,10:57:31
39.9841,116.346383333333,0,232.939632545932,39302.4567592593,2007-08-08,10:57:44
39.9839,116.3465,0,252.624671916011,39302.4569560185,2007-08-08,10:58:01
39.9837166666667,116.346516666667,0,216.535433070866,39302.4571412037,2007-08-08,10:58:17
39.9836833333333,116.346716666667,0,209.97375328084,39302.4573032407,2007-08-08,10:58:31
39.9836333333333,116.346933333333,0,190.288713910761,39302.4574537037,2007-08-08,10:58:44
39.9834666666667,116.347,0,196.850393700787,39302.457662037,2007-08-08,10:59:02
39.9833333333333,116.347083333333,0,193.569553805774,39302.4578125,2007-08-08,10:59:15
39.9830833333333,116.347133333333,0,183.727034120735,39302.4580439815,2007-08-08,10:59:35
39.9828333333333,116.34715,0,177.165354330709,39302.4582638889,2007-08-08,10:59:54
39.9825,116.347183333333,0,170.603674540682,39302.4585185185,2007-08-08,11:00:16
39.9823666666667,116.347183333333,0,167.322834645669,39302.4587384259,2007-08-08,11:00:35
39.9822,116.34725,0,173.884514435696,39302.4589583333,2007-08-08,11:00:54
39.9819666666667,116.34725,0,180.446194225722,39302.4590509259,2007-08-08,11:01:02
39.9817666666667,116.34725,0,173.884514435696,39302.459224537,2007-08-08,11:01:17
39.9815166666667,116.3473,0,193.569553805774,39302.4594791667,2007-08-08,11:01:39
39.9812666666667,116.347333333333,0,200.131233595801,39302.4596990741,2007-08-08,11:01:58
39.9811,116.347383333333,0,196.850393700787,39302.459837963,2007-08-08,11:02:10
39.98085,116.3474,0,190.288713910761,39302.4600694444,2007-08-08,11:02:30
39.98065,116.347366666667,0,193.569553805774,39302.4603009259,2007-08-08,11:02:50
39.9805166666667,116.3474,0,229.658792650919,39302.4613425926,2007-08-08,11:04:20
39.9803333333333,116.34735,0,216.535433070866,39302.461724537,2007-08-08,11:04:53
39.9801666666667,116.34735,0,200.131233595801,39302.4620023148,2007-08-08,11:05:17
39.9800166666667,116.347416666667,0,190.288713910761,39302.4621990741,2007-08-08,11:05:34
39.97985,116.347416666667,0,187.007874015748,39302.4624189815,2007-08-08,11:05:53
39.9796166666667,116.347416666667,0,180.446194225722,39302.4627083333,2007-08-08,11:06:18
39.9793666666667,116.347416666667,0,193.569553805774,39302.4630092593,2007-08-08,11:06:44
39.97915,116.347416666667,0,203.412073490814,39302.4632986111,2007-08-08,11:07:09
39.9789666666667,116.347416666667,0,200.131233595801,39302.4635300926,2007-08-08,11:07:29
39.9787666666667,116.34745,0,193.569553805774,39302.4637731481,2007-08-08,11:07:50
39.9788,116.347183333333,0,160.761154855643,39302.4640625,2007-08-08,11:08:15
39.97905,116.347083333333,0,180.446194225722,39302.4643634259,2007-08-08,11:08:41
39.9793333333333,116.346883333333,0,180.446194225722,39302.4646643519,2007-08-08,11:09:07
39.9795666666667,116.346766666667,0,180.446194225722,39302.4652546296,2007-08-08,11:09:58
39.9793166666667,116.3462,0,180.446194225722,39302.4653009259,2007-08-08,11:10:02
39.9792333333333,116.346016666667,0,180.446194225722,39302.4654166667,2007-08-08,11:10:12
39.9791833333333,116.345683333333,0,180.446194225722,39302.4656365741,2007-08-08,11:10:31
39.9789666666667,116.345283333333,0,180.446194225722,39302.465787037,2007-08-08,11:10:44
39.97905,116.34475,0,180.446194225722,39302.466087963,2007-08-08,11:11:10
39.9795666666667,116.34555,0,180.446194225722,39302.4661111111,2007-08-08,11:11:12
39.9786666666667,116.345333333333,0,180.446194225722,39302.4661342593,2007-08-08,11:11:14
39.9786,116.345133333333,0,180.446194225722,39302.4662037037,2007-08-08,11:11:20
39.98375,116.336866666667,0,180.446194225722,39302.5892939815,2007-08-08,14:08:35
39.9853666666667,116.334916666667,0,180.446194225722,39302.5893518519,2007-08-08,14:08:40
39.9852333333333,116.335166666667,0,180.446194225722,39302.5894560185,2007-08-08,14:08:49
39.97865,116.343483333333,0,226.377952755906,39302.5896875,2007-08-08,14:09:09
39.97845,116.343583333333,0,272.309711286089,39302.5897453704,2007-08-08,14:09:14
39.9783166666667,116.3435,0,321.522309711286,39302.5899652778,2007-08-08,14:09:33
39.9782333333333,116.343016666667,0,321.522309711286,39302.5904513889,2007-08-08,14:10:15
39.9782333333333,116.342733333333,0,321.522309711286,39302.5907175926,2007-08-08,14:10:38
39.9782333333333,116.342316666667,0,167.322834645669,39302.5911921296,2007-08-08,14:11:19
39.9782333333333,116.342083333333,0,167.322834645669,39302.5913541667,2007-08-08,14:11:33
39.9782,116.341866666667,0,278.871391076115,39302.5916782407,2007-08-08,14:12:01
39.9781833333333,116.34145,0,278.871391076115,39302.5920486111,2007-08-08,14:12:33
39.9781833333333,116.341183333333,0,278.871391076115,39302.5923032407,2007-08-08,14:12:55
39.9782,116.34095,0,278.871391076115,39302.5924884259,2007-08-08,14:13:11
39.9781833333333,116.340566666667,0,278.871391076115,39302.5928356481,2007-08-08,14:13:41
39.97815,116.339916666667,0,278.871391076115,39302.5933333333,2007-08-08,14:14:24
39.97795,116.339816666667,0,278.871391076115,39302.593599537,2007-08-08,14:14:47
39.97775,116.339766666667,0,278.871391076115,39302.5938194444,2007-08-08,14:15:06
39.9775333333333,116.33975,0,278.871391076115,39302.5940509259,2007-08-08,14:15:26
39.9773833333333,116.3397,0,278.871391076115,39302.5942361111,2007-08-08,14:15:42
39.9771,116.339733333333,0,278.871391076115,39302.5945601852,2007-08-08,14:16:10
39.9768833333333,116.339466666667,0,278.871391076115,39302.5951851852,2007-08-08,14:17:04
39.97675,116.339366666667,0,278.871391076115,39302.5953356481,2007-08-08,14:17:17
39.9766666666667,116.33915,0,278.871391076115,39302.5955787037,2007-08-08,14:17:38
39.9766166666667,116.338933333333,0,278.871391076115,39302.5957523148,2007-08-08,14:17:53
39.9766166666667,116.338583333333,0,278.871391076115,39302.5960416667,2007-08-08,14:18:18
39.9765333333333,116.338416666667,0,278.871391076115,39302.5962037037,2007-08-08,14:18:32
39.9766166666667,116.3381,0,278.871391076115,39302.5964583333,2007-08-08,14:18:54
