# Supplementary material for: Research on differential privacy protection method based on user tendency
Source: PLoS One. 2023 Oct 26;18(10):e0288823. doi: 10.1371/journal.pone.0288823 (PMC10602288; doi:10.1371/journal.pone.0288823)
Supplement: S5 Data — (ZIP) [file pone.0288823.s005.zip › Data 5-5/150/Trajectory/20070809003606.plt]

Geolife trajectory
WGS 84
Altitude is in Feet
Reserved 3
0,2,255,My Track,0,0,2,8421376
0
39.9766333333333,116.3378,0,278.871391076115,39303.0250694444,2007-08-09,00:36:06
39.97655,116.337916666667,0,278.871391076115,39303.0285763889,2007-08-09,00:41:09
39.9764,116.337883333333,0,278.871391076115,39303.0286689815,2007-08-09,00:41:17
39.97545,116.336966666667,0,278.871391076115,39303.0346527778,2007-08-09,00:49:54
39.9754833333333,116.337266666667,0,278.871391076115,39303.0346990741,2007-08-09,00:49:58
39.9756333333333,116.337683333333,0,242.782152230971,39303.035162037,2007-08-09,00:50:38
39.97575,116.3378,0,242.782152230971,39303.0353356482,2007-08-09,00:50:53
39.9758333333333,116.338083333333,0,242.782152230971,39303.0355208333,2007-08-09,00:51:09
39.9760333333333,116.33815,0,246.062992125984,39303.0357523148,2007-08-09,00:51:29
39.9761333333333,116.3384,0,173.884514435696,39303.0360069444,2007-08-09,00:51:51
39.9763166666667,116.338566666667,0,173.884514435696,39303.0361689815,2007-08-09,00:52:05
39.9764,116.338766666667,0,173.884514435696,39303.0363541667,2007-08-09,00:52:21
39.9765,116.33905,0,173.884514435696,39303.0366435185,2007-08-09,00:52:46
39.9766833333333,116.339166666667,0,180.446194225722,39303.0369791667,2007-08-09,00:53:15
39.9768666666667,116.3394,0,177.165354330709,39303.0371643519,2007-08-09,00:53:31
39.97705,116.339433333333,0,173.884514435696,39303.0373958333,2007-08-09,00:53:51
39.9772333333333,116.339433333333,0,180.446194225722,39303.0376157407,2007-08-09,00:54:10
39.9775,116.339466666667,0,177.165354330709,39303.0378472222,2007-08-09,00:54:30
39.9776833333333,116.339466666667,0,177.165354330709,39303.0379976852,2007-08-09,00:54:43
39.9778833333333,116.339533333333,0,157.48031496063,39303.0381597222,2007-08-09,00:54:57
39.9779166666667,116.339916666667,0,157.48031496063,39303.0384606481,2007-08-09,00:55:23
39.9779833333333,116.34015,0,173.884514435696,39303.0386458333,2007-08-09,00:55:39
39.9780166666667,116.340383333333,0,177.165354330709,39303.0388773148,2007-08-09,00:55:59
39.9780333333333,116.340633333333,0,187.007874015748,39303.0392013889,2007-08-09,00:56:27
39.9780666666667,116.341416666667,0,177.165354330709,39303.0402777778,2007-08-09,00:58:00
39.9780333333333,116.342033333333,0,164.041994750656,39303.0407638889,2007-08-09,00:58:42
39.97805,116.342233333333,0,154.199475065617,39303.0409027778,2007-08-09,00:58:54
39.9780333333333,116.342466666667,0,147.637795275591,39303.041099537,2007-08-09,00:59:11
39.9780333333333,116.342716666667,0,144.356955380577,39303.0413425926,2007-08-09,00:59:32
39.9782166666667,116.34275,0,144.356955380577,39303.0415509259,2007-08-09,00:59:50
39.97815,116.343016666667,0,91.8635170603674,39303.0416898148,2007-08-09,01:00:02
39.9781,116.34325,0,39.3700787401575,39303.0418518518,2007-08-09,01:00:16
39.9781333333333,116.34355,0,374.015748031496,39303.0420138889,2007-08-09,01:00:30
39.9781166666667,116.343866666667,0,272.309711286089,39303.0421643518,2007-08-09,01:00:43
39.9782166666667,116.34395,0,259.186351706037,39303.0425231481,2007-08-09,01:01:14
39.9784,116.3439,0,255.905511811024,39303.042962963,2007-08-09,01:01:52
39.9786333333333,116.3439,0,232.939632545932,39303.0433101852,2007-08-09,01:02:22
39.9787666666667,116.34385,0,232.939632545932,39303.0435069444,2007-08-09,01:02:39
39.9788833333333,116.344,0,232.939632545932,39303.0436574074,2007-08-09,01:02:52
