# Supplementary material for: Research on differential privacy protection method based on user tendency
Source: PLoS One. 2023 Oct 26;18(10):e0288823. doi: 10.1371/journal.pone.0288823 (PMC10602288; doi:10.1371/journal.pone.0288823)
Supplement: S5 Data — (ZIP) [file pone.0288823.s005.zip › Data 5-5/150/Trajectory/20070809102311.plt]

Geolife trajectory
WGS 84
Altitude is in Feet
Reserved 3
0,2,255,My Track,0,0,2,8421376
0
39.97775,116.341716666667,0,232.939632545932,39303.4327662037,2007-08-09,10:23:11
39.97765,116.3418,0,232.939632545932,39303.4328125,2007-08-09,10:23:15
39.9777833333333,116.341883333333,0,232.939632545932,39303.4329976852,2007-08-09,10:23:31
39.9779333333333,116.342016666667,0,232.939632545932,39303.4331944444,2007-08-09,10:23:48
39.9779833333333,116.3422,0,232.939632545932,39303.4333449074,2007-08-09,10:24:01
39.9780166666667,116.342483333333,0,232.939632545932,39303.4335532407,2007-08-09,10:24:19
39.97815,116.342766666667,0,232.939632545932,39303.4338310185,2007-08-09,10:24:43
39.9782,116.343016666667,0,232.939632545932,39303.4341087963,2007-08-09,10:25:07
39.9781833333333,116.343316666667,0,232.939632545932,39303.4343171296,2007-08-09,10:25:25
39.9781666666667,116.343583333333,0,232.939632545932,39303.4344791667,2007-08-09,10:25:39
39.9781,116.343916666667,0,232.939632545932,39303.4346990741,2007-08-09,10:25:58
39.97825,116.344033333333,0,232.939632545932,39303.4348726852,2007-08-09,10:26:13
39.9784833333333,116.344083333333,0,232.939632545932,39303.435162037,2007-08-09,10:26:38
39.9787,116.344083333333,0,232.939632545932,39303.4354050926,2007-08-09,10:26:59
39.97885,116.344116666667,0,232.939632545932,39303.4355787037,2007-08-09,10:27:14
39.9789,116.34425,0,232.939632545932,39303.4357638889,2007-08-09,10:27:30
39.9785666666667,116.343933333333,0,232.939632545932,39303.6608217593,2007-08-09,15:51:35
39.9783833333333,116.3441,0,232.939632545932,39303.6610416667,2007-08-09,15:51:54
39.9780333333333,116.344133333333,0,232.939632545932,39303.6613888889,2007-08-09,15:52:24
39.9780166666667,116.343866666667,0,232.939632545932,39303.6625347222,2007-08-09,15:54:03
39.9779666666667,116.34295,0,232.939632545932,39303.6625578704,2007-08-09,15:54:05
39.978,116.342683333333,0,232.939632545932,39303.6627199074,2007-08-09,15:54:19
39.978,116.342316666667,0,232.939632545932,39303.6630208333,2007-08-09,15:54:45
39.9779833333333,116.34205,0,232.939632545932,39303.6632060185,2007-08-09,15:55:01
39.978,116.34155,0,232.939632545932,39303.6635763889,2007-08-09,15:55:33
39.9779666666667,116.3412,0,196.850393700787,39303.6637962963,2007-08-09,15:55:52
39.97795,116.340766666667,0,200.131233595801,39303.6640972222,2007-08-09,15:56:18
39.9779166666667,116.340333333333,0,223.097112860892,39303.6643981481,2007-08-09,15:56:44
39.9778833333333,116.339916666667,0,236.220472440945,39303.6647222222,2007-08-09,15:57:12
39.9778833333333,116.3397,0,239.501312335958,39303.6648611111,2007-08-09,15:57:24
39.97785,116.339516666667,0,239.501312335958,39303.6650231481,2007-08-09,15:57:38
39.97755,116.339466666667,0,239.501312335958,39303.6653819444,2007-08-09,15:58:09
39.97725,116.339516666667,0,239.501312335958,39303.6656828704,2007-08-09,15:58:35
39.9769666666667,116.339533333333,0,239.501312335958,39303.6659027778,2007-08-09,15:58:54
39.9765833333333,116.3393,0,239.501312335958,39303.6663194444,2007-08-09,15:59:30
39.9764833333333,116.33905,0,239.501312335958,39303.6665162037,2007-08-09,15:59:47
39.9765833333333,116.3388,0,239.501312335958,39303.6666782407,2007-08-09,16:00:01
39.9765166666667,116.338583333333,0,239.501312335958,39303.6668634259,2007-08-09,16:00:17
39.97665,116.33835,0,239.501312335958,39303.6671412037,2007-08-09,16:00:41
39.9768,116.338166666667,0,239.501312335958,39303.6671990741,2007-08-09,16:00:46
