# Supplementary material for: Research on differential privacy protection method based on user tendency
Source: PLoS One. 2023 Oct 26;18(10):e0288823. doi: 10.1371/journal.pone.0288823 (PMC10602288; doi:10.1371/journal.pone.0288823)
Supplement: S5 Data — (ZIP) [file pone.0288823.s005.zip › Data 5-5/150/Trajectory/20070809231429.plt]

Geolife trajectory
WGS 84
Altitude is in Feet
Reserved 3
0,2,255,My Track,0,0,2,8421376
0
39.97675,116.33765,0,239.501312335958,39303.9683912037,2007-08-09,23:14:29
39.9768333333333,116.337933333333,0,239.501312335958,39303.974375,2007-08-09,23:23:06
39.97655,116.338083333333,0,239.501312335958,39303.9750694444,2007-08-09,23:24:06
39.9763833333333,116.338066666667,0,239.501312335958,39303.9752546296,2007-08-09,23:24:22
39.9765,116.337983333333,0,239.501312335958,39303.9753240741,2007-08-09,23:24:28
39.9762833333333,116.33795,0,239.501312335958,39303.9758333333,2007-08-09,23:25:12
39.9760833333333,116.337866666667,0,239.501312335958,39303.9760185185,2007-08-09,23:25:28
39.9759666666667,116.33775,0,239.501312335958,39303.9764236111,2007-08-09,23:26:03
39.97545,116.3381,0,239.501312335958,39303.9765046296,2007-08-09,23:26:10
39.9752333333333,116.338033333333,0,239.501312335958,39303.9768171296,2007-08-09,23:26:37
39.9751666666667,116.338266666667,0,239.501312335958,39303.9770486111,2007-08-09,23:26:57
39.9752166666667,116.33855,0,278.871391076115,39303.9775925926,2007-08-09,23:27:44
39.9752666666667,116.3384,0,157.48031496063,39303.978287037,2007-08-09,23:28:44
39.9721,116.312883333333,0,121.391076115486,39303.9905208333,2007-08-09,23:46:21
39.9719,116.312883333333,0,121.391076115486,39303.9906365741,2007-08-09,23:46:31
39.9717166666667,116.312833333333,0,121.391076115486,39303.9908449074,2007-08-09,23:46:49
39.9716,116.3129,0,121.391076115486,39303.9910185185,2007-08-09,23:47:04
39.97145,116.31295,0,219.816272965879,39303.9912152778,2007-08-09,23:47:21
39.9712333333333,116.313083333333,0,239.501312335958,39303.9913425926,2007-08-09,23:47:32
39.9708833333333,116.313233333333,0,200.131233595801,39303.9916087963,2007-08-09,23:47:55
39.9706166666667,116.3132,0,190.288713910761,39303.9918055556,2007-08-09,23:48:12
39.9704333333333,116.313216666667,0,200.131233595801,39303.9919675926,2007-08-09,23:48:26
39.9701,116.313366666667,0,200.131233595801,39303.9922453704,2007-08-09,23:48:50
39.9698666666667,116.31335,0,219.816272965879,39303.9924189815,2007-08-09,23:49:05
39.9696833333333,116.313416666667,0,229.658792650919,39303.9925694444,2007-08-09,23:49:18
39.96955,116.3137,0,291.994750656168,39303.9927893518,2007-08-09,23:49:37
39.96925,116.3138,0,291.994750656168,39303.9930208333,2007-08-09,23:49:57
39.9690833333333,116.313883333333,0,272.309711286089,39303.9931597222,2007-08-09,23:50:09
39.9688833333333,116.313983333333,0,272.309711286089,39303.9933680556,2007-08-09,23:50:27
39.9687166666667,116.313983333333,0,295.275590551181,39303.9935069444,2007-08-09,23:50:39
39.9685833333333,116.31405,0,295.275590551181,39303.9936342593,2007-08-09,23:50:50
39.9684,116.314083333333,0,295.275590551181,39303.9938194444,2007-08-09,23:51:06
39.9681833333333,116.3141,0,354.330708661417,39303.9940046296,2007-08-09,23:51:22
39.96805,116.31425,0,318.241469816273,39303.9941203704,2007-08-09,23:51:32
39.9678,116.314466666667,0,180.446194225722,39303.9946643518,2007-08-09,23:52:19
39.9676833333333,116.314366666667,0,236.220472440945,39303.9951967593,2007-08-09,23:53:05
39.9678333333333,116.314233333333,0,223.097112860892,39303.9984722222,2007-08-09,23:57:48
39.9682333333333,116.314066666667,0,229.658792650919,39303.998599537,2007-08-09,23:57:59
39.9689166666667,116.313766666667,0,229.658792650919,39303.9988310185,2007-08-09,23:58:19
39.9691833333333,116.313616666667,0,226.377952755906,39303.9990740741,2007-08-09,23:58:40
39.9693166666667,116.31355,0,226.377952755906,39303.9992708333,2007-08-09,23:58:57
39.96945,116.31355,0,213.254593175853,39303.9994791667,2007-08-09,23:59:15
39.9696,116.313483333333,0,229.658792650919,39304.0000462963,2007-08-10,00:00:04
39.9699166666667,116.313266666667,0,249.343832020997,39304.0002430556,2007-08-10,00:00:21
39.9701333333333,116.313183333333,0,249.343832020997,39304.0003125,2007-08-10,00:00:27
39.9708833333333,116.312866666667,0,242.782152230971,39304.0005092593,2007-08-10,00:00:44
39.9716333333333,116.31265,0,229.658792650919,39304.0009027778,2007-08-10,00:01:18
39.9724166666667,116.312266666667,0,223.097112860892,39304.001087963,2007-08-10,00:01:34
39.97355,116.3118,0,239.501312335958,39304.001400463,2007-08-10,00:02:01
39.9736666666667,116.311566666667,0,278.871391076115,39304.0022337963,2007-08-10,00:03:13
39.9740833333333,116.3114,0,275.590551181102,39304.0023263889,2007-08-10,00:03:21
39.9745833333333,116.311216666667,0,272.309711286089,39304.0024189815,2007-08-10,00:03:29
39.976,116.310783333333,0,242.782152230971,39304.0027314815,2007-08-10,00:03:56
39.9763833333333,116.310666666667,0,265.748031496063,39304.0028819444,2007-08-10,00:04:09
39.97765,116.3106,0,249.343832020997,39304.0030902778,2007-08-10,00:04:27
39.9787833333333,116.310483333333,0,242.782152230971,39304.0032638889,2007-08-10,00:04:42
39.9789166666667,116.31045,0,265.748031496063,39304.0034490741,2007-08-10,00:04:58
39.9790333333333,116.310283333333,0,308.398950131234,39304.0039467593,2007-08-10,00:05:41
39.9802166666667,116.310233333333,0,295.275590551181,39304.0041782407,2007-08-10,00:06:01
39.9805833333333,116.3102,0,324.803149606299,39304.0042476852,2007-08-10,00:06:07
39.98055,116.310083333333,0,406.824146981627,39304.0043981481,2007-08-10,00:06:20
39.98095,116.310016666667,0,515.09186351706,39304.0047337963,2007-08-10,00:06:49
39.98145,116.310016666667,0,577.42782152231,39304.0049189815,2007-08-10,00:07:05
39.9818333333333,116.309933333333,0,610.236220472441,39304.0050231481,2007-08-10,00:07:14
39.98265,116.309916666667,0,702.099737532808,39304.0051736111,2007-08-10,00:07:27
39.9827833333333,116.309766666667,0,672.57217847769,39304.0053935185,2007-08-10,00:07:46
39.9832333333333,116.309633333333,0,652.887139107611,39304.0056365741,2007-08-10,00:08:07
39.9835333333333,116.3096,0,666.010498687664,39304.0058912037,2007-08-10,00:08:29
39.9837833333333,116.311816666667,0,561.023622047244,39304.0061458333,2007-08-10,00:08:51
39.9850666666667,116.334666666667,0,147.637795275591,39304.0075462963,2007-08-10,00:10:52
39.9878833333333,116.4298,0,147.637795275591,39304.0146759259,2007-08-10,00:21:08
39.9878666666667,116.430533333333,0,164.041994750656,39304.0147569444,2007-08-10,00:21:15
39.9876833333333,116.431966666667,0,164.041994750656,39304.0148842593,2007-08-10,00:21:26
39.9870666666667,116.43335,0,164.041994750656,39304.0150231481,2007-08-10,00:21:38
39.9857333333333,116.435433333333,0,144.356955380577,39304.0153009259,2007-08-10,00:22:02
39.9856166666667,116.4362,0,144.356955380577,39304.0153819444,2007-08-10,00:22:09
39.9857333333333,116.436983333333,0,150.918635170604,39304.015462963,2007-08-10,00:22:16
39.9861,116.437633333333,0,144.356955380577,39304.0155439815,2007-08-10,00:22:23
39.9865333333333,116.437983333333,0,141.076115485564,39304.0156134259,2007-08-10,00:22:29
39.9879666666667,116.438233333333,0,121.391076115486,39304.0158333333,2007-08-10,00:22:48
40.0046833333333,116.446416666667,0,124.671916010499,39304.0173726852,2007-08-10,00:25:01
40.0120333333333,116.449083333333,0,134.514435695538,39304.0179398148,2007-08-10,00:25:50
40.0128,116.449766666667,0,141.076115485564,39304.0180208333,2007-08-10,00:25:57
40.0135666666667,116.4512,0,150.918635170604,39304.0181597222,2007-08-10,00:26:09
40.0138,116.452283333333,0,144.356955380577,39304.0182523148,2007-08-10,00:26:17
40.0136833333333,116.4732,0,118.110236220472,39304.0195138889,2007-08-10,00:28:06
40.01335,116.4751,0,114.829396325459,39304.0196875,2007-08-10,00:28:21
40.0127166666667,116.475,0,131.233595800525,39304.0200115741,2007-08-10,00:28:49
40.0119,116.477283333333,0,127.952755905512,39304.0204050926,2007-08-10,00:29:23
40.0118,116.477566666667,0,127.952755905512,39304.0205555556,2007-08-10,00:29:36
40.0116666666667,116.477866666667,0,131.233595800525,39304.0206944444,2007-08-10,00:29:48
40.0101333333333,116.4804,0,114.829396325459,39304.0210532407,2007-08-10,00:30:19
40.0095166666667,116.48105,0,124.671916010499,39304.0212037037,2007-08-10,00:30:32
40.0092833333333,116.481316666667,0,127.952755905512,39304.0213773148,2007-08-10,00:30:47
40.0090666666667,116.481233333333,0,131.233595800525,39304.0214814815,2007-08-10,00:30:56
40.00775,116.479266666667,0,134.514435695538,39304.0218171296,2007-08-10,00:31:25
40.0076666666667,116.478966666667,0,131.233595800525,39304.0218865741,2007-08-10,00:31:31
40.0078833333333,116.478583333333,0,131.233595800525,39304.0219791667,2007-08-10,00:31:39
40.0083333333333,116.478133333333,0,131.233595800525,39304.0221180556,2007-08-10,00:31:51
40.0085,116.477966666667,0,121.391076115486,39304.0224537037,2007-08-10,00:32:20
40.0086333333333,116.477833333333,0,108.267716535433,39304.0225694444,2007-08-10,00:32:30
40.00875,116.47795,0,177.165354330709,39304.0227430556,2007-08-10,00:32:45
40.0085333333333,116.478066666667,0,183.727034120735,39304.0229050926,2007-08-10,00:32:59
40.0084,116.478233333333,0,170.603674540682,39304.0231712963,2007-08-10,00:33:22
40.0082666666667,116.478183333333,0,167.322834645669,39304.023275463,2007-08-10,00:33:31
