# Supplementary material for: Research on differential privacy protection method based on user tendency
Source: PLoS One. 2023 Oct 26;18(10):e0288823. doi: 10.1371/journal.pone.0288823 (PMC10602288; doi:10.1371/journal.pone.0288823)
Supplement: S5 Data — (ZIP) [file pone.0288823.s005.zip › Data 5-5/150/Trajectory/20070810095141.plt]

Geolife trajectory
WGS 84
Altitude is in Feet
Reserved 3
0,2,255,My Track,0,0,2,8421376
0
40.0078333333333,116.476816666667,0,167.322834645669,39304.4108912037,2007-08-10,09:51:41
40.0079,116.4764,0,167.322834645669,39304.4109606481,2007-08-10,09:51:47
40.0081166666667,116.4759,0,167.322834645669,39304.4110185185,2007-08-10,09:51:52
40.0080666666667,116.475216666667,0,167.322834645669,39304.4111342593,2007-08-10,09:52:02
40.0080833333333,116.4732,0,121.391076115486,39304.4114467593,2007-08-10,09:52:29
40.0076833333333,116.473316666667,0,98.4251968503937,39304.4114930556,2007-08-10,09:52:33
40.0075333333333,116.473016666667,0,98.4251968503937,39304.4115625,2007-08-10,09:52:39
40.0074666666667,116.472683333333,0,104.98687664042,39304.4116550926,2007-08-10,09:52:47
40.00745,116.472516666667,0,88.5826771653543,39304.4119907407,2007-08-10,09:53:16
40.0073166666667,116.461983333333,0,118.110236220472,39304.4133796296,2007-08-10,09:55:16
40.0072166666667,116.46165,0,124.671916010499,39304.4137037037,2007-08-10,09:55:44
40.00685,116.461316666667,0,124.671916010499,39304.4138310185,2007-08-10,09:55:55
40.0038166666667,116.461383333333,0,141.076115485564,39304.4142592593,2007-08-10,09:56:32
40.0035833333333,116.460816666667,0,141.076115485564,39304.414375,2007-08-10,09:56:42
40.00355,116.459616666667,0,144.356955380577,39304.4146296296,2007-08-10,09:57:04
40.0034833333333,116.459116666667,0,154.199475065617,39304.4147916667,2007-08-10,09:57:18
40.0034166666667,116.455466666667,0,144.356955380577,39304.4151736111,2007-08-10,09:57:51
40.0035833333333,116.454666666667,0,144.356955380577,39304.4153472222,2007-08-10,09:58:06
40.0028833333333,116.452833333333,0,144.356955380577,39304.4154166667,2007-08-10,09:58:12
40.0025,116.452216666667,0,154.199475065617,39304.4155092593,2007-08-10,09:58:20
40.0022166666667,116.452,0,164.041994750656,39304.4156134259,2007-08-10,09:58:29
40.0016833333333,116.4518,0,164.041994750656,39304.4157175926,2007-08-10,09:58:38
39.9999333333333,116.45165,0,147.637795275591,39304.4160185185,2007-08-10,09:59:04
39.9972166666667,116.4515,0,134.514435695538,39304.4163888889,2007-08-10,09:59:36
39.9962166666667,116.451316666667,0,134.514435695538,39304.4165625,2007-08-10,09:59:51
39.9959166666667,116.4512,0,134.514435695538,39304.4166435185,2007-08-10,09:59:58
39.9957,116.44735,0,131.233595800525,39304.4170601852,2007-08-10,10:00:34
39.9956,116.4471,0,131.233595800525,39304.4171875,2007-08-10,10:00:45
39.9954166666667,116.44685,0,134.514435695538,39304.4172800926,2007-08-10,10:00:53
39.9952166666667,116.445983333333,0,124.671916010499,39304.4173958333,2007-08-10,10:01:03
39.99475,116.444733333333,0,121.391076115486,39304.4175347222,2007-08-10,10:01:15
39.99435,116.442533333333,0,121.391076115486,39304.4177430556,2007-08-10,10:01:33
39.9941666666667,116.44225,0,127.952755905512,39304.4178125,2007-08-10,10:01:39
39.9937833333333,116.442,0,134.514435695538,39304.4179513889,2007-08-10,10:01:51
39.993,116.441466666667,0,127.952755905512,39304.4181365741,2007-08-10,10:02:07
39.99275,116.441283333333,0,134.514435695538,39304.4182060185,2007-08-10,10:02:13
39.9923833333333,116.44105,0,131.233595800525,39304.4183217593,2007-08-10,10:02:23
39.9922166666667,116.44095,0,131.233595800525,39304.4184027778,2007-08-10,10:02:30
39.9921666666667,116.441083333333,0,131.233595800525,39304.4189236111,2007-08-10,10:03:15
39.9924666666667,116.44125,0,131.233595800525,39304.4192592593,2007-08-10,10:03:44
39.9927833333333,116.441533333333,0,127.952755905512,39304.4196064815,2007-08-10,10:04:14
39.9929666666667,116.441616666667,0,127.952755905512,39304.4197800926,2007-08-10,10:04:29
39.9931666666667,116.441733333333,0,137.795275590551,39304.4199652778,2007-08-10,10:04:45
39.9933666666667,116.44145,0,131.233595800525,39304.4202893519,2007-08-10,10:05:13
40.0526166666667,116.4018,0,131.233595800525,39304.4287615741,2007-08-10,10:17:25
40.05335,116.40045,0,131.233595800525,39304.4288310185,2007-08-10,10:17:31
40.06875,116.36315,0,121.391076115486,39304.4310185185,2007-08-10,10:20:40
40.0691,116.360066666667,0,124.671916010499,39304.4311921296,2007-08-10,10:20:55
40.0692166666667,116.352,0,147.637795275591,39304.4323726852,2007-08-10,10:22:37
40.0693333333333,116.347483333333,0,137.795275590551,39304.4326041667,2007-08-10,10:22:57
40.0695333333333,116.341816666667,0,160.761154855643,39304.4329513889,2007-08-10,10:23:27
40.06935,116.334883333333,0,127.952755905512,39304.4333680556,2007-08-10,10:24:03
40.0695166666667,116.325983333333,0,121.391076115486,39304.434525463,2007-08-10,10:25:43
40.0694,116.324483333333,0,131.233595800525,39304.4345949074,2007-08-10,10:25:49
40.06955,116.3137,0,141.076115485564,39304.4486111111,2007-08-10,10:46:00
39.9757333333333,116.333633333333,0,475.721784776903,39304.448912037,2007-08-10,10:46:26
39.9757166666667,116.333483333333,0,475.721784776903,39304.4494675926,2007-08-10,10:47:14
39.9761,116.335333333333,0,475.721784776903,39304.4495023148,2007-08-10,10:47:17
39.9757666666667,116.334466666667,0,301.837270341207,39304.4496180556,2007-08-10,10:47:27
39.9753333333333,116.33345,0,288.713910761155,39304.4498726852,2007-08-10,10:47:49
39.9753666666667,116.333166666667,0,252.624671916011,39304.4500694444,2007-08-10,10:48:06
39.9753666666667,116.332633333333,0,242.782152230971,39304.4504861111,2007-08-10,10:48:42
39.9754166666667,116.332033333333,0,226.377952755906,39304.4509375,2007-08-10,10:49:21
39.9754666666667,116.33175,0,219.816272965879,39304.4511342593,2007-08-10,10:49:38
39.97545,116.33125,0,206.692913385827,39304.4514930556,2007-08-10,10:50:09
39.9755,116.330866666667,0,226.377952755906,39304.4518055556,2007-08-10,10:50:36
39.9754666666667,116.330516666667,0,223.097112860892,39304.4521064815,2007-08-10,10:51:02
39.97555,116.3303,0,213.254593175853,39304.4523032407,2007-08-10,10:51:19
39.97575,116.330183333333,0,232.939632545932,39304.4525694444,2007-08-10,10:51:42
39.9759,116.3301,0,226.377952755906,39304.4527199074,2007-08-10,10:51:55
39.97565,116.330233333333,0,226.377952755906,39304.4619212963,2007-08-10,11:05:10
39.9756,116.330533333333,0,226.377952755906,39304.4625,2007-08-10,11:06:00
39.97555,116.330716666667,0,226.377952755906,39304.4627430556,2007-08-10,11:06:21
39.9756833333333,116.3309,0,226.377952755906,39304.4628009259,2007-08-10,11:06:26
