# Supplementary material for: Research on differential privacy protection method based on user tendency
Source: PLoS One. 2023 Oct 26;18(10):e0288823. doi: 10.1371/journal.pone.0288823 (PMC10602288; doi:10.1371/journal.pone.0288823)
Supplement: S5 Data — (ZIP) [file pone.0288823.s005.zip › Data 5-5/151/Trajectory/20091011140430.plt]

Geolife trajectory
WGS 84
Altitude is in Feet
Reserved 3
0,2,255,My Track,0,0,2,8421376
0
39.906631,116.385564,0,492.126085958005,40097.5864583333,2009-10-11,14:04:30
39.906554,116.385625,0,492.227959317585,40097.5865162037,2009-10-11,14:04:35
39.906569,116.385614,0,492.042732939633,40097.5865740741,2009-10-11,14:04:40
39.906574,116.385548,0,491.862309711286,40097.5866319444,2009-10-11,14:04:45
39.906596,116.385563,0,491.845639763779,40097.5866898148,2009-10-11,14:04:50
39.906571,116.385598,0,491.544419291339,40097.5867476852,2009-10-11,14:04:55
39.906598,116.385614,0,492.111115485564,40097.5868055556,2009-10-11,14:05:00
39.906602,116.3857,0,492.777736220472,40097.5868634259,2009-10-11,14:05:05
39.906607,116.385725,0,493.382782152231,40097.5869212963,2009-10-11,14:05:10
39.906608,116.385738,0,493.310393700787,40097.5869791667,2009-10-11,14:05:15
39.906602,116.385767,0,493.274448818898,40097.587037037,2009-10-11,14:05:20
39.906614,116.385834,0,493.210269028871,40097.5870949074,2009-10-11,14:05:25
39.906623,116.385921,0,493.086466535433,40097.5871527778,2009-10-11,14:05:30
39.906608,116.385984,0,492.994954068241,40097.5872106481,2009-10-11,14:05:35
39.906607,116.386001,0,492.937034120735,40097.5872685185,2009-10-11,14:05:40
39.906605,116.386095,0,492.829901574803,40097.5873263889,2009-10-11,14:05:45
39.906602,116.386156,0,492.767073490814,40097.5873842593,2009-10-11,14:05:50
39.906422,116.387875,0,82.5171719160105,40097.5874421296,2009-10-11,14:05:55
39.906413,116.387891,0,88.3577887139108,40097.5875,2009-10-11,14:06:00
39.906438,116.387913,0,92.2757874015748,40097.5875578704,2009-10-11,14:06:05
39.906442,116.387929,0,95.1233562992126,40097.5876157407,2009-10-11,14:06:10
39.906442,116.387929,0,95.1233562992126,40097.587650463,2009-10-11,14:06:13
39.906443,116.387936,0,96.8513976377953,40097.5876736111,2009-10-11,14:06:15
39.906441,116.387949,0,97.672844488189,40097.5877314815,2009-10-11,14:06:20
39.906422,116.38797,0,98.3698490813648,40097.5877893518,2009-10-11,14:06:25
39.906459,116.387994,0,99.8366174540682,40097.5878472222,2009-10-11,14:06:30
39.906442,116.388002,0,100.570977690289,40097.5879050926,2009-10-11,14:06:35
39.906447,116.388048,0,102.35250656168,40097.587962963,2009-10-11,14:06:40
39.906447,116.388048,0,102.35250656168,40097.5879976852,2009-10-11,14:06:43
39.906452,116.388049,0,103.049704724409,40097.5880208333,2009-10-11,14:06:45
39.906447,116.388071,0,103.766761811024,40097.5880787037,2009-10-11,14:06:50
39.906459,116.388148,0,105.565777559055,40097.5881365741,2009-10-11,14:06:55
39.906462,116.388206,0,107.02657480315,40097.5881944444,2009-10-11,14:07:00
39.906447,116.388269,0,108.083513779528,40097.5882523148,2009-10-11,14:07:05
39.906454,116.3883,0,108.952621391076,40097.5883101852,2009-10-11,14:07:10
39.906465,116.388379,0,110.619438976378,40097.5883680556,2009-10-11,14:07:15
39.906458,116.388449,0,111.834232283465,40097.5884259259,2009-10-11,14:07:20
39.906455,116.388509,0,112.868018372703,40097.5884837963,2009-10-11,14:07:25
39.906467,116.388558,0,113.196686351706,40097.5885416667,2009-10-11,14:07:30
39.90643,116.388611,0,113.205547900262,40097.588599537,2009-10-11,14:07:35
39.906426,116.388646,0,113.277122703412,40097.5886574074,2009-10-11,14:07:40
39.90642,116.38867,0,113.587903543307,40097.5887152778,2009-10-11,14:07:45
39.906415,116.388691,0,114.234137139108,40097.5887731481,2009-10-11,14:07:50
39.90642,116.388709,0,113.130390419948,40097.5888310185,2009-10-11,14:07:55
39.906408,116.38871,0,113.205472440945,40097.5888888889,2009-10-11,14:08:00
39.906382,116.38871,0,112.54687335958,40097.5889467593,2009-10-11,14:08:05
39.906369,116.388751,0,111.27406824147,40097.5890046296,2009-10-11,14:08:10
39.906366,116.38877,0,110.560541338583,40097.5890625,2009-10-11,14:08:15
39.906366,116.38877,0,110.560541338583,40097.5890972222,2009-10-11,14:08:18
39.906367,116.388766,0,110.765656167979,40097.5891203704,2009-10-11,14:08:20
39.906367,116.388756,0,110.779160104987,40097.5891782407,2009-10-11,14:08:25
39.906367,116.388759,0,110.775029527559,40097.5892361111,2009-10-11,14:08:30
39.906367,116.388759,0,110.775029527559,40097.5892708333,2009-10-11,14:08:33
39.906364,116.388752,0,110.710538057743,40097.5892939815,2009-10-11,14:08:35
39.906368,116.388775,0,110.714530839895,40097.5893518519,2009-10-11,14:08:40
39.90638,116.388787,0,110.565019685039,40097.5894097222,2009-10-11,14:08:45
39.906389,116.388806,0,110.832611548556,40097.5894675926,2009-10-11,14:08:50
39.906392,116.388807,0,110.356049868766,40097.589525463,2009-10-11,14:08:55
39.906396,116.388809,0,110.483458005249,40097.5895833333,2009-10-11,14:09:00
39.906396,116.388809,0,110.483458005249,40097.5896180556,2009-10-11,14:09:03
39.906394,116.388813,0,110.5575,40097.5896412037,2009-10-11,14:09:05
39.906395,116.388834,0,111.73626312336,40097.5896990741,2009-10-11,14:09:10
39.906393,116.388865,0,113.08437335958,40097.5897569444,2009-10-11,14:09:15
39.906377,116.388879,0,114.051765091864,40097.5898148148,2009-10-11,14:09:20
39.906375,116.388891,0,114.281847112861,40097.5898726852,2009-10-11,14:09:25
39.906386,116.388929,0,115.26250328084,40097.5899305556,2009-10-11,14:09:30
39.906406,116.388946,0,116.870383858268,40097.5899884259,2009-10-11,14:09:35
39.906408,116.388973,0,117.938562992126,40097.5900462963,2009-10-11,14:09:40
39.9064,116.389007,0,119.943943569554,40097.5901041667,2009-10-11,14:09:45
39.906402,116.389039,0,120.139133858268,40097.590162037,2009-10-11,14:09:50
39.906409,116.389067,0,121.23906496063,40097.5902199074,2009-10-11,14:09:55
39.906403,116.389063,0,122.288569553806,40097.5902777778,2009-10-11,14:10:00
39.906403,116.389063,0,122.288569553806,40097.5903125,2009-10-11,14:10:03
39.9064,116.389065,0,122.889084645669,40097.5903356481,2009-10-11,14:10:05
39.906394,116.389075,0,123.398323490814,40097.5903935185,2009-10-11,14:10:10
39.906394,116.389075,0,123.398323490814,40097.5904282407,2009-10-11,14:10:13
39.906397,116.38908,0,123.666614173228,40097.5904513889,2009-10-11,14:10:15
39.906398,116.389091,0,124.218658136483,40097.5905092593,2009-10-11,14:10:20
39.906405,116.389132,0,124.714757217848,40097.5905671296,2009-10-11,14:10:25
39.906417,116.389187,0,126.028910761155,40097.590625,2009-10-11,14:10:30
39.90642,116.38924,0,126.221535433071,40097.5906828704,2009-10-11,14:10:35
39.906426,116.389282,0,126.511069553806,40097.5907407407,2009-10-11,14:10:40
39.906428,116.389328,0,127.708566272966,40097.5907986111,2009-10-11,14:10:45
39.906437,116.389358,0,128.914176509186,40097.5908564815,2009-10-11,14:10:50
39.906441,116.389413,0,129.905734908136,40097.5909143519,2009-10-11,14:10:55
39.90646,116.389474,0,130.567677165354,40097.5909722222,2009-10-11,14:11:00
39.906486,116.389515,0,131.361902887139,40097.5910300926,2009-10-11,14:11:05
39.906505,116.389559,0,131.03561351706,40097.591087963,2009-10-11,14:11:10
39.906531,116.389617,0,120.985551181102,40097.5911458333,2009-10-11,14:11:15
39.906513,116.389675,0,116.560866141732,40097.5912037037,2009-10-11,14:11:20
39.906526,116.389721,0,112.35874015748,40097.5912615741,2009-10-11,14:11:25
39.906536,116.389739,0,111.954543963255,40097.5913194444,2009-10-11,14:11:30
39.906532,116.389749,0,112.314035433071,40097.5913773148,2009-10-11,14:11:35
39.906563,116.389785,0,111.745111548556,40097.5914351852,2009-10-11,14:11:40
39.906589,116.389831,0,112.070360892388,40097.5914930556,2009-10-11,14:11:45
39.906585,116.389874,0,112.358553149606,40097.5915509259,2009-10-11,14:11:50
39.906558,116.389906,0,111.469396325459,40097.5916087963,2009-10-11,14:11:55
39.906566,116.38995,0,110.029809711286,40097.5916666667,2009-10-11,14:12:00
39.906579,116.390008,0,109.200803805774,40097.591724537,2009-10-11,14:12:05
39.906582,116.390035,0,108.526784776903,40097.5917824074,2009-10-11,14:12:10
39.906588,116.390048,0,108.825541338583,40097.5918402778,2009-10-11,14:12:15
39.906588,116.390048,0,108.825541338583,40097.591875,2009-10-11,14:12:18
39.906592,116.390046,0,108.547096456693,40097.5918981481,2009-10-11,14:12:20
39.906597,116.390029,0,108.578772965879,40097.5919560185,2009-10-11,14:12:25
39.906599,116.39002,0,107.65407480315,40097.5920138889,2009-10-11,14:12:30
39.906599,116.39002,0,107.65407480315,40097.5920486111,2009-10-11,14:12:33
39.906606,116.390022,0,106.311683070866,40097.5920717593,2009-10-11,14:12:35
39.906616,116.390028,0,106.44782480315,40097.5921296296,2009-10-11,14:12:40
39.906609,116.390044,0,105.175570866142,40097.5921875,2009-10-11,14:12:45
39.906612,116.390041,0,105.158398950131,40097.5922453704,2009-10-11,14:12:50
39.906617,116.390038,0,105.04751312336,40097.5923032407,2009-10-11,14:12:55
39.906621,116.390041,0,105.080967847769,40097.5923611111,2009-10-11,14:13:00
39.906621,116.390041,0,105.080967847769,40097.5923958333,2009-10-11,14:13:03
39.906619,116.390042,0,105.217309711286,40097.5924189815,2009-10-11,14:13:05
39.906627,116.390056,0,103.336427165354,40097.5924768519,2009-10-11,14:13:10
39.906615,116.390095,0,102.876791338583,40097.5925347222,2009-10-11,14:13:15
39.906621,116.390129,0,105.984954068241,40097.5925925926,2009-10-11,14:13:20
39.906609,116.390168,0,108.115541338583,40097.592650463,2009-10-11,14:13:25
39.906616,116.390196,0,108.421719160105,40097.5927083333,2009-10-11,14:13:30
39.906617,116.390213,0,108.214950787402,40097.5927662037,2009-10-11,14:13:35
39.906641,116.390256,0,109.273779527559,40097.5928240741,2009-10-11,14:13:40
39.906647,116.390321,0,109.664475065617,40097.5928819444,2009-10-11,14:13:45
39.906621,116.39039,0,111.529156824147,40097.5929398148,2009-10-11,14:13:50
39.906602,116.390434,0,116.565032808399,40097.5929976852,2009-10-11,14:13:55
39.906593,116.390487,0,119.687414698163,40097.5930555556,2009-10-11,14:14:00
39.906578,116.390536,0,122.239209317585,40097.5931134259,2009-10-11,14:14:05
39.906579,116.390581,0,125.286771653543,40097.5931712963,2009-10-11,14:14:10
39.906576,116.390596,0,128.018362860892,40097.5932291667,2009-10-11,14:14:15
39.90657,116.390637,0,130.962837926509,40097.593287037,2009-10-11,14:14:20
39.906566,116.390633,0,129.403628608924,40097.5933449074,2009-10-11,14:14:25
39.906563,116.390634,0,127.579596456693,40097.5934027778,2009-10-11,14:14:30
39.906563,116.390634,0,127.579596456693,40097.5934375,2009-10-11,14:14:33
39.906564,116.390638,0,127.970114829396,40097.5934606481,2009-10-11,14:14:35
39.906563,116.390666,0,127.08467519685,40097.5935185185,2009-10-11,14:14:40
39.906566,116.390671,0,127.21999015748,40097.5935763889,2009-10-11,14:14:45
39.906566,116.390671,0,127.21999015748,40097.5936111111,2009-10-11,14:14:48
39.90657,116.390678,0,126.524547244094,40097.5936342593,2009-10-11,14:14:50
39.906546,116.390687,0,127.135062335958,40097.5936921296,2009-10-11,14:14:55
39.90653,116.390704,0,126.084242125984,40097.59375,2009-10-11,14:15:00
39.90653,116.390704,0,126.084242125984,40097.5937847222,2009-10-11,14:15:03
39.906525,116.390702,0,125.45530511811,40097.5938078704,2009-10-11,14:15:05
39.906519,116.390716,0,122.076332020997,40097.5938657407,2009-10-11,14:15:10
39.906521,116.390726,0,121.899478346457,40097.5939236111,2009-10-11,14:15:15
39.906522,116.390746,0,120.655583989501,40097.5939814815,2009-10-11,14:15:20
39.90653,116.39077,0,119.328297244094,40097.5940393518,2009-10-11,14:15:25
39.906536,116.390799,0,119.765,40097.5940972222,2009-10-11,14:15:30
39.906551,116.391137,0,97.1492749343832,40097.5963541667,2009-10-11,14:18:45
39.906543,116.391185,0,96.8817158792651,40097.596412037,2009-10-11,14:18:50
39.906532,116.391201,0,95.5412401574803,40097.5964699074,2009-10-11,14:18:55
39.906535,116.39125,0,95.1845177165354,40097.5965277778,2009-10-11,14:19:00
39.906543,116.391275,0,93.8636745406824,40097.5965856481,2009-10-11,14:19:05
39.906545,116.391282,0,93.1330544619423,40097.5966435185,2009-10-11,14:19:10
39.906548,116.391278,0,93.0756856955381,40097.5967013889,2009-10-11,14:19:15
39.906551,116.391282,0,93.1168044619423,40097.5967592593,2009-10-11,14:19:20
39.906554,116.391286,0,93.1709514435696,40097.5968171296,2009-10-11,14:19:25
39.906561,116.391291,0,93.1252591863517,40097.596875,2009-10-11,14:19:30
39.906559,116.391295,0,93.1007480314961,40097.5969328704,2009-10-11,14:19:35
39.906559,116.391295,0,93.1007480314961,40097.5969675926,2009-10-11,14:19:38
39.90656,116.391297,0,93.0344717847769,40097.5969907407,2009-10-11,14:19:40
39.906571,116.391291,0,92.5359711286089,40097.5970486111,2009-10-11,14:19:45
39.906593,116.391283,0,91.4605347769029,40097.5971064815,2009-10-11,14:19:50
39.906597,116.391292,0,90.2462565616798,40097.5971643519,2009-10-11,14:19:55
39.90659,116.391298,0,89.1706758530184,40097.5972222222,2009-10-11,14:20:00
39.906582,116.391298,0,89.4708825459317,40097.5972800926,2009-10-11,14:20:05
39.906579,116.391298,0,89.2282709973753,40097.597337963,2009-10-11,14:20:10
39.906579,116.391298,0,89.2282709973753,40097.5973726852,2009-10-11,14:20:13
39.906576,116.391293,0,88.8199573490814,40097.5973958333,2009-10-11,14:20:15
39.906592,116.39128,0,86.4969455380577,40097.5974537037,2009-10-11,14:20:20
39.906602,116.391278,0,88.0264862204724,40097.5975115741,2009-10-11,14:20:25
39.906601,116.391278,0,88.5954002624672,40097.5975694444,2009-10-11,14:20:30
39.906605,116.39128,0,88.8675032808399,40097.5976273148,2009-10-11,14:20:35
39.906605,116.39128,0,88.8675032808399,40097.597662037,2009-10-11,14:20:38
39.906606,116.391283,0,89.0748031496063,40097.5976851852,2009-10-11,14:20:40
39.906607,116.391294,0,89.4573720472441,40097.5977430556,2009-10-11,14:20:45
39.906604,116.391297,0,89.2727132545932,40097.5978009259,2009-10-11,14:20:50
39.9066,116.391296,0,88.9544717847769,40097.5978587963,2009-10-11,14:20:55
39.906605,116.391295,0,89.0223687664042,40097.5979166667,2009-10-11,14:21:00
39.906605,116.391295,0,89.0223687664042,40097.5979513889,2009-10-11,14:21:03
39.906607,116.3913,0,89.236407480315,40097.597974537,2009-10-11,14:21:05
39.906593,116.391286,0,88.3147736220472,40097.5980324074,2009-10-11,14:21:10
39.906595,116.391279,0,88.1602460629921,40097.5980902778,2009-10-11,14:21:15
39.906599,116.391281,0,88.4308202099738,40097.5981481481,2009-10-11,14:21:20
39.906598,116.391289,0,88.262375328084,40097.5982060185,2009-10-11,14:21:25
39.906604,116.391294,0,88.1627985564304,40097.5982638889,2009-10-11,14:21:30
39.906607,116.391296,0,88.1149507874016,40097.5983217593,2009-10-11,14:21:35
39.906608,116.391292,0,88.0388188976378,40097.5983796296,2009-10-11,14:21:40
39.906608,116.391292,0,88.0388188976378,40097.5984143519,2009-10-11,14:21:43
39.906608,116.391296,0,87.428654855643,40097.5984375,2009-10-11,14:21:45
39.90661,116.391287,0,87.1681364829396,40097.5984953704,2009-10-11,14:21:50
39.906605,116.39128,0,87.2041994750656,40097.5985532407,2009-10-11,14:21:55
39.9066,116.391283,0,88.7444652230971,40097.5986111111,2009-10-11,14:22:00
39.9066,116.391287,0,90.1491108923885,40097.5986689815,2009-10-11,14:22:05
39.906608,116.391291,0,90.186594488189,40097.5987268519,2009-10-11,14:22:10
39.906612,116.391299,0,90.0181463254593,40097.5987847222,2009-10-11,14:22:15
39.906609,116.3913,0,89.8280183727034,40097.5988425926,2009-10-11,14:22:20
39.906609,116.3913,0,89.8280183727034,40097.5988773148,2009-10-11,14:22:23
39.906609,116.391303,0,89.7997309711286,40097.598900463,2009-10-11,14:22:25
39.906582,116.391306,0,89.515656167979,40097.5989583333,2009-10-11,14:22:30
39.906582,116.391291,0,88.9567388451444,40097.5990162037,2009-10-11,14:22:35
39.906591,116.391292,0,88.3737762467191,40097.5990740741,2009-10-11,14:22:40
39.906592,116.391285,0,88.7951706036745,40097.5991319444,2009-10-11,14:22:45
39.906588,116.391283,0,88.7379494750656,40097.5991898148,2009-10-11,14:22:50
39.906583,116.391284,0,88.7782316272966,40097.5992476852,2009-10-11,14:22:55
39.906582,116.391277,0,88.286656824147,40097.5993055556,2009-10-11,14:23:00
39.906578,116.391272,0,88.515406824147,40097.5993634259,2009-10-11,14:23:05
39.906582,116.391277,0,88.7764173228346,40097.5994212963,2009-10-11,14:23:10
39.906582,116.391277,0,88.7764173228346,40097.5994560185,2009-10-11,14:23:13
39.906577,116.391284,0,88.9860104986877,40097.5994791667,2009-10-11,14:23:15
39.906559,116.3913,0,89.0057545931759,40097.599537037,2009-10-11,14:23:20
39.906551,116.391326,0,88.4888681102362,40097.5995949074,2009-10-11,14:23:25
39.906562,116.391364,0,90.0537893700787,40097.5996527778,2009-10-11,14:23:30
39.906582,116.391383,0,89.695498687664,40097.5997106481,2009-10-11,14:23:35
39.906597,116.391409,0,88.241312335958,40097.5997685185,2009-10-11,14:23:40
39.906614,116.391424,0,89.0129133858268,40097.5998263889,2009-10-11,14:23:45
39.906626,116.391425,0,88.8350820209974,40097.5998842593,2009-10-11,14:23:50
39.906644,116.391424,0,87.5150328083989,40097.5999421296,2009-10-11,14:23:55
39.90666,116.391424,0,86.7873162729659,40097.6,2009-10-11,14:24:00
39.90669,116.391426,0,86.07812335958,40097.6000578704,2009-10-11,14:24:05
39.906714,116.391426,0,86.6507119422572,40097.6001157407,2009-10-11,14:24:10
39.906733,116.391437,0,86.5865387139108,40097.6001736111,2009-10-11,14:24:15
39.906761,116.391436,0,87.3582939632546,40097.6002314815,2009-10-11,14:24:20
39.906776,116.391431,0,91.7617290026247,40097.6002893519,2009-10-11,14:24:25
39.90679,116.391433,0,91.4635072178478,40097.6003472222,2009-10-11,14:24:30
39.90682,116.391441,0,95.7740879265092,40097.6004050926,2009-10-11,14:24:35
39.906863,116.391451,0,98.5347244094488,40097.600462963,2009-10-11,14:24:40
39.906884,116.391462,0,102.987778871391,40097.6005208333,2009-10-11,14:24:45
39.906903,116.391463,0,104.530721784777,40097.6005787037,2009-10-11,14:24:50
39.906932,116.391457,0,104.315511811024,40097.6006365741,2009-10-11,14:24:55
39.906962,116.391455,0,102.407306430446,40097.6006944444,2009-10-11,14:25:00
39.906973,116.391449,0,101.651650262467,40097.6007523148,2009-10-11,14:25:05
39.907029,116.391457,0,97.5627919947507,40097.6008101852,2009-10-11,14:25:10
39.907056,116.391438,0,91.846062992126,40097.6008680556,2009-10-11,14:25:15
39.907077,116.391424,0,88.2302985564304,40097.6009259259,2009-10-11,14:25:20
39.907086,116.391419,0,86.9522244094488,40097.6009837963,2009-10-11,14:25:25
39.907094,116.39141,0,85.7266338582677,40097.6010416667,2009-10-11,14:25:30
39.907098,116.391407,0,84.8241108923884,40097.601099537,2009-10-11,14:25:35
39.907098,116.391407,0,84.8241108923884,40097.6011342593,2009-10-11,14:25:38
39.9071,116.391402,0,84.4725426509186,40097.6011574074,2009-10-11,14:25:40
39.907107,116.391392,0,84.5299606299212,40097.6012152778,2009-10-11,14:25:45
39.907111,116.391381,0,84.6333136482939,40097.6012731481,2009-10-11,14:25:50
39.907121,116.391379,0,84.806532152231,40097.6013310185,2009-10-11,14:25:55
39.90713,116.391376,0,85.1820964566929,40097.6013888889,2009-10-11,14:26:00
39.907133,116.391371,0,85.6218011811024,40097.6014467593,2009-10-11,14:26:05
39.907138,116.39137,0,86.2461187664042,40097.6015046296,2009-10-11,14:26:10
39.907143,116.391365,0,87.0489501312336,40097.6015625,2009-10-11,14:26:15
39.907143,116.391365,0,87.0489501312336,40097.6015972222,2009-10-11,14:26:18
39.907151,116.391365,0,87.919780183727,40097.6016203704,2009-10-11,14:26:20
39.907181,116.391367,0,97.8787368766404,40097.6016782407,2009-10-11,14:26:25
39.907181,116.391371,0,99.482217847769,40097.6017361111,2009-10-11,14:26:30
39.907181,116.391371,0,99.482217847769,40097.6017708333,2009-10-11,14:26:33
39.907181,116.391377,0,101.177011154856,40097.6017939815,2009-10-11,14:26:35
39.90717,116.391376,0,102.900026246719,40097.6018518518,2009-10-11,14:26:40
39.907163,116.39138,0,104.774251968504,40097.6019097222,2009-10-11,14:26:45
39.907163,116.39138,0,104.774251968504,40097.6019444444,2009-10-11,14:26:48
39.907165,116.391379,0,106.999793307087,40097.6019675926,2009-10-11,14:26:50
39.90716,116.391367,0,111.144422572178,40097.602025463,2009-10-11,14:26:55
39.907158,116.391363,0,113.664110892388,40097.6020833333,2009-10-11,14:27:00
39.907158,116.391363,0,113.664110892388,40097.6021180556,2009-10-11,14:27:03
39.907159,116.391357,0,115.83532152231,40097.6021412037,2009-10-11,14:27:05
39.907464,116.39136,0,83.1743930446194,40097.6027199074,2009-10-11,14:27:55
39.90739,116.391375,0,108.861148293963,40097.6027777778,2009-10-11,14:28:00
39.907504,116.391296,0,106.169881889764,40097.6028356481,2009-10-11,14:28:05
39.907622,116.391262,0,102.333854986877,40097.6028935185,2009-10-11,14:28:10
39.907685,116.391279,0,98.3418700787402,40097.6029513889,2009-10-11,14:28:15
39.90773,116.391281,0,96.8185990813648,40097.6030092593,2009-10-11,14:28:20
39.907739,116.39127,0,99.5605183727034,40097.6030671296,2009-10-11,14:28:25
39.90777,116.391274,0,99.006499343832,40097.603125,2009-10-11,14:28:30
39.907795,116.391252,0,99.3992913385827,40097.6031828704,2009-10-11,14:28:35
39.907838,116.391226,0,100.898566272966,40097.6032407407,2009-10-11,14:28:40
39.907887,116.391247,0,104.498274278215,40097.6032986111,2009-10-11,14:28:45
39.907923,116.391238,0,102.043920603675,40097.6033564815,2009-10-11,14:28:50
39.907959,116.391225,0,98.6046423884514,40097.6034143518,2009-10-11,14:28:55
39.907992,116.391232,0,94.9470570866142,40097.6034722222,2009-10-11,14:29:00
39.908004,116.391224,0,93.2866207349081,40097.6035300926,2009-10-11,14:29:05
39.908044,116.391228,0,95.6120439632546,40097.603587963,2009-10-11,14:29:10
39.908058,116.391226,0,95.2555118110236,40097.6036458333,2009-10-11,14:29:15
39.908099,116.391216,0,93.942250656168,40097.6037037037,2009-10-11,14:29:20
39.908111,116.391209,0,94.2304330708661,40097.6037615741,2009-10-11,14:29:25
39.908131,116.39122,0,92.8432545931758,40097.6038194444,2009-10-11,14:29:30
39.908133,116.391233,0,91.4192650918635,40097.6038773148,2009-10-11,14:29:35
39.908133,116.391233,0,91.4192650918635,40097.603912037,2009-10-11,14:29:38
39.908134,116.391235,0,89.433467847769,40097.6039351852,2009-10-11,14:29:40
39.908139,116.391226,0,89.4155643044619,40097.6039930556,2009-10-11,14:29:45
39.908139,116.391226,0,89.4155643044619,40097.6040277778,2009-10-11,14:29:48
39.908147,116.391228,0,89.1952427821522,40097.6040509259,2009-10-11,14:29:50
39.908123,116.391238,0,90.276154855643,40097.6041087963,2009-10-11,14:29:55
39.908068,116.391251,0,92.3650032808399,40097.6041666667,2009-10-11,14:30:00
39.908024,116.391248,0,93.4300787401575,40097.604224537,2009-10-11,14:30:05
39.908001,116.391265,0,94.3284022309711,40097.6042824074,2009-10-11,14:30:10
39.907961,116.391247,0,96.2925524934383,40097.6043402778,2009-10-11,14:30:15
39.90792,116.391245,0,98.1573162729659,40097.6043981481,2009-10-11,14:30:20
39.907888,116.391242,0,100.317903543307,40097.6044560185,2009-10-11,14:30:25
39.907846,116.391237,0,102.737037401575,40097.6045138889,2009-10-11,14:30:30
39.907822,116.391213,0,99.4656725721785,40097.6045717593,2009-10-11,14:30:35
39.907793,116.391209,0,101.188169291339,40097.6046296296,2009-10-11,14:30:40
39.90775,116.391205,0,104.784458661417,40097.6046875,2009-10-11,14:30:45
39.907712,116.391207,0,105.862155511811,40097.6047453704,2009-10-11,14:30:50
39.907671,116.391233,0,108.094780183727,40097.6048032407,2009-10-11,14:30:55
39.907645,116.391228,0,108.884576771654,40097.6048611111,2009-10-11,14:31:00
39.907619,116.391219,0,111.198061023622,40097.6049189815,2009-10-11,14:31:05
39.907629,116.391211,0,110.448162729659,40097.6049768519,2009-10-11,14:31:10
39.907613,116.391207,0,110.559461942257,40097.6050347222,2009-10-11,14:31:15
39.90756,116.391197,0,111.015698818898,40097.6050925926,2009-10-11,14:31:20
39.907238,116.391207,0,133.180856299213,40097.6054976852,2009-10-11,14:31:55
39.907191,116.391231,0,121.69501312336,40097.6055555556,2009-10-11,14:32:00
39.907192,116.391185,0,57.5597211286089,40097.6056134259,2009-10-11,14:32:05
39.907127,116.391189,0,87.3788582677165,40097.6056712963,2009-10-11,14:32:10
39.907136,116.391173,0,84.1354133858268,40097.6057291667,2009-10-11,14:32:15
39.907149,116.391136,0,71.5930708661417,40097.605787037,2009-10-11,14:32:20
39.907133,116.391103,0,68.4713877952756,40097.6058449074,2009-10-11,14:32:25
39.907102,116.391074,0,71.9385695538058,40097.6059027778,2009-10-11,14:32:30
39.907053,116.391064,0,70.4606299212599,40097.6059606481,2009-10-11,14:32:35
39.907009,116.391066,0,65.7381725721785,40097.6060185185,2009-10-11,14:32:40
39.906988,116.391062,0,65.4343536745407,40097.6060763889,2009-10-11,14:32:45
39.906969,116.391065,0,64.7034547244095,40097.6061342593,2009-10-11,14:32:50
39.906965,116.391074,0,65.9019881889764,40097.6061921296,2009-10-11,14:32:55
39.906954,116.391091,0,66.8950229658793,40097.60625,2009-10-11,14:33:00
39.906954,116.391101,0,66.7782414698163,40097.6063078704,2009-10-11,14:33:05
39.906962,116.391098,0,68.2551640419947,40097.6063657407,2009-10-11,14:33:10
39.90696,116.391101,0,71.4970833333333,40097.6064236111,2009-10-11,14:33:15
39.906958,116.391105,0,73.7284186351706,40097.6064814815,2009-10-11,14:33:20
39.90696,116.391105,0,74.5300360892388,40097.6065393519,2009-10-11,14:33:25
39.90696,116.391107,0,76.1233727034121,40097.6065972222,2009-10-11,14:33:30
39.906966,116.391112,0,77.7676902887139,40097.6066550926,2009-10-11,14:33:35
39.906973,116.391117,0,79.4824409448819,40097.606712963,2009-10-11,14:33:40
39.906974,116.391123,0,81.2297539370079,40097.6067708333,2009-10-11,14:33:45
39.906973,116.391124,0,82.9545898950131,40097.6068287037,2009-10-11,14:33:50
39.906972,116.391123,0,84.6741338582677,40097.6068865741,2009-10-11,14:33:55
39.906971,116.391124,0,84.7540518372703,40097.6069444444,2009-10-11,14:34:00
39.906971,116.391124,0,84.7725164041995,40097.6070023148,2009-10-11,14:34:05
39.90697,116.391124,0,84.7931922572178,40097.6070601852,2009-10-11,14:34:10
39.90697,116.391124,0,84.8120078740157,40097.6071180556,2009-10-11,14:34:15
39.906969,116.391123,0,84.7946751968504,40097.6071759259,2009-10-11,14:34:20
39.906968,116.391123,0,84.7847244094488,40097.6072337963,2009-10-11,14:34:25
39.906968,116.391122,0,84.7783169291339,40097.6072916667,2009-10-11,14:34:30
39.906966,116.391122,0,84.8775098425197,40097.607349537,2009-10-11,14:34:35
39.906966,116.391122,0,84.9515190288714,40097.6074074074,2009-10-11,14:34:40
39.906965,116.391122,0,84.9720997375328,40097.6074652778,2009-10-11,14:34:45
39.906964,116.391122,0,85.0164435695538,40097.6075231481,2009-10-11,14:34:50
39.906964,116.391121,0,85.0389140419947,40097.6075810185,2009-10-11,14:34:55
39.906962,116.391121,0,85.0792060367454,40097.6076388889,2009-10-11,14:35:00
39.906962,116.391121,0,85.0792060367454,40097.6076736111,2009-10-11,14:35:03
39.906955,116.391123,0,85.2033595800525,40097.6076967593,2009-10-11,14:35:05
39.906846,116.391105,0,78.3501706036745,40097.6077546296,2009-10-11,14:35:10
39.906811,116.391119,0,77.2394160104987,40097.6078125,2009-10-11,14:35:15
39.906772,116.391103,0,74.762998687664,40097.6078703704,2009-10-11,14:35:20
39.906733,116.391105,0,75.2381463254593,40097.6079282407,2009-10-11,14:35:25
39.906687,116.391096,0,74.3522244094488,40097.6079861111,2009-10-11,14:35:30
39.906664,116.3911,0,73.6071620734908,40097.6080439815,2009-10-11,14:35:35
39.906636,116.391093,0,72.8612860892388,40097.6081018519,2009-10-11,14:35:40
39.906608,116.3911,0,72.2612106299213,40097.6081597222,2009-10-11,14:35:45
39.906577,116.391093,0,72.7821325459317,40097.6082175926,2009-10-11,14:35:50
39.906577,116.391093,0,72.7821325459317,40097.6082523148,2009-10-11,14:35:53
39.906583,116.391088,0,70.29375,40097.608275463,2009-10-11,14:35:55
39.906586,116.391106,0,70.5742585301837,40097.6083333333,2009-10-11,14:36:00
39.906585,116.391136,0,70.0929396325459,40097.6083912037,2009-10-11,14:36:05
39.906575,116.391174,0,69.2762106299213,40097.6084490741,2009-10-11,14:36:10
39.906557,116.391225,0,69.1343799212598,40097.6085069444,2009-10-11,14:36:15
39.906542,116.391271,0,68.9517224409449,40097.6085648148,2009-10-11,14:36:20
39.906538,116.391337,0,68.6046095800525,40097.6086226852,2009-10-11,14:36:25
39.906536,116.391388,0,68.9793766404199,40097.6086805556,2009-10-11,14:36:30
39.906525,116.39143,0,68.8108005249344,40097.6087384259,2009-10-11,14:36:35
39.906514,116.391467,0,69.019655511811,40097.6087962963,2009-10-11,14:36:40
39.906518,116.391537,0,72.3511220472441,40097.6088541667,2009-10-11,14:36:45
39.906518,116.391558,0,72.9641830708661,40097.608912037,2009-10-11,14:36:50
39.90652,116.391578,0,71.8034153543307,40097.6089699074,2009-10-11,14:36:55
39.906526,116.391629,0,70.0380216535433,40097.6090277778,2009-10-11,14:37:00
39.906515,116.391673,0,68.0483923884514,40097.6090856481,2009-10-11,14:37:05
39.906519,116.391708,0,68.2260662729659,40097.6091435185,2009-10-11,14:37:10
39.906512,116.391744,0,67.9408169291339,40097.6092013889,2009-10-11,14:37:15
39.906506,116.391782,0,67.8987401574803,40097.6092592593,2009-10-11,14:37:20
39.906505,116.391807,0,66.9262992125984,40097.6093171296,2009-10-11,14:37:25
39.906502,116.391857,0,67.4430150918635,40097.609375,2009-10-11,14:37:30
39.906517,116.391888,0,66.882093175853,40097.6094328704,2009-10-11,14:37:35
39.906521,116.391919,0,66.5488024934383,40097.6094907407,2009-10-11,14:37:40
39.906527,116.391973,0,65.491217191601,40097.6095486111,2009-10-11,14:37:45
39.906531,116.392046,0,68.0537106299213,40097.6096064815,2009-10-11,14:37:50
39.906529,116.3921,0,70.4005708661417,40097.6096643518,2009-10-11,14:37:55
39.906521,116.392143,0,70.7284186351706,40097.6097222222,2009-10-11,14:38:00
39.906533,116.392191,0,72.4382677165354,40097.6097800926,2009-10-11,14:38:05
39.906525,116.392247,0,74.0850557742782,40097.609837963,2009-10-11,14:38:10
39.90652,116.392293,0,74.7715157480315,40097.6098958333,2009-10-11,14:38:15
39.906521,116.392338,0,76.3241338582677,40097.6099537037,2009-10-11,14:38:20
39.906525,116.392383,0,77.3898326771653,40097.6100115741,2009-10-11,14:38:25
39.906522,116.392429,0,78.6202591863517,40097.6100694444,2009-10-11,14:38:30
39.906526,116.392481,0,81.4120669291339,40097.6101273148,2009-10-11,14:38:35
39.906529,116.392529,0,81.6720374015748,40097.6101851852,2009-10-11,14:38:40
39.906537,116.392579,0,83.7688549868766,40097.6102430556,2009-10-11,14:38:45
39.906556,116.392635,0,85.8227657480315,40097.6103009259,2009-10-11,14:38:50
39.906543,116.392691,0,86.6324245406824,40097.6103587963,2009-10-11,14:38:55
39.906539,116.392745,0,86.5716502624672,40097.6104166667,2009-10-11,14:39:00
39.906557,116.392809,0,87.934967191601,40097.610474537,2009-10-11,14:39:05
39.906558,116.392872,0,89.2675393700787,40097.6105324074,2009-10-11,14:39:10
39.906573,116.392935,0,90.1969160104987,40097.6105902778,2009-10-11,14:39:15
39.906564,116.392982,0,90.3562434383202,40097.6106481481,2009-10-11,14:39:20
39.906571,116.393054,0,93.2151115485564,40097.6107060185,2009-10-11,14:39:25
39.90656,116.393129,0,92.7905446194226,40097.6107638889,2009-10-11,14:39:30
39.906573,116.393172,0,91.8830282152231,40097.6108217593,2009-10-11,14:39:35
39.906576,116.393191,0,90.4016043307087,40097.6108796296,2009-10-11,14:39:40
39.906588,116.393229,0,90.4257283464567,40097.6109375,2009-10-11,14:39:45
39.906608,116.393261,0,87.9025656167979,40097.6109953704,2009-10-11,14:39:50
39.906598,116.39332,0,85.7954002624672,40097.6110532407,2009-10-11,14:39:55
39.906607,116.393365,0,82.8003379265092,40097.6111111111,2009-10-11,14:40:00
39.906618,116.393408,0,79.7920341207349,40097.6111689815,2009-10-11,14:40:05
39.906607,116.393471,0,77.865843175853,40097.6112268518,2009-10-11,14:40:10
39.906626,116.393525,0,79.0381496062992,40097.6112847222,2009-10-11,14:40:15
39.906632,116.393563,0,77.2308300524934,40097.6113425926,2009-10-11,14:40:20
39.906634,116.393612,0,75.6138254593176,40097.611400463,2009-10-11,14:40:25
39.906629,116.39367,0,74.0086679790026,40097.6114583333,2009-10-11,14:40:30
39.906297,116.392691,0,-19.9082545931759,40097.6135416667,2009-10-11,14:43:30
39.905763,116.392785,0,128.672618110236,40097.613599537,2009-10-11,14:43:35
39.905814,116.392745,0,80.5710236220472,40097.6136574074,2009-10-11,14:43:40
39.905815,116.392754,0,70.4206135170604,40097.6137152778,2009-10-11,14:43:45
39.905794,116.392762,0,90.5013024934383,40097.6137731481,2009-10-11,14:43:50
39.905794,116.392762,0,90.5013024934383,40097.6138078704,2009-10-11,14:43:53
39.905795,116.392754,0,87.3120177165354,40097.6138310185,2009-10-11,14:43:55
39.90576,116.39276,0,89.0064599737533,40097.6138888889,2009-10-11,14:44:00
39.905758,116.392764,0,89.5619455380577,40097.6139467593,2009-10-11,14:44:05
39.905758,116.392764,0,89.5619455380577,40097.6139814815,2009-10-11,14:44:08
39.905752,116.392766,0,90.5206332020997,40097.6140046296,2009-10-11,14:44:10
39.905719,116.392744,0,89.3587467191601,40097.6140625,2009-10-11,14:44:15
39.905724,116.392705,0,89.634967191601,40097.6141203704,2009-10-11,14:44:20
39.905728,116.392676,0,90.0017421259843,40097.6141782407,2009-10-11,14:44:25
39.905731,116.392642,0,95.0271062992126,40097.6142361111,2009-10-11,14:44:30
39.905742,116.392611,0,94.5644750656168,40097.6142939815,2009-10-11,14:44:35
39.905749,116.392575,0,96.0437007874016,40097.6143518519,2009-10-11,14:44:40
39.905733,116.39258,0,95.1623031496063,40097.6144097222,2009-10-11,14:44:45
39.905733,116.39258,0,95.1623031496063,40097.6144444444,2009-10-11,14:44:48
39.905727,116.392583,0,96.7554166666667,40097.6144675926,2009-10-11,14:44:50
39.9057,116.392575,0,98.8743864829396,40097.614525463,2009-10-11,14:44:55
39.905673,116.392552,0,100.22594488189,40097.6145833333,2009-10-11,14:45:00
39.905648,116.392531,0,95.3895767716535,40097.6146412037,2009-10-11,14:45:05
39.905648,116.392531,0,95.3895767716535,40097.6146759259,2009-10-11,14:45:08
39.905642,116.392524,0,89.3375557742782,40097.6146990741,2009-10-11,14:45:10
39.905622,116.392528,0,87.853654855643,40097.6147569444,2009-10-11,14:45:15
39.905594,116.392528,0,86.2620374015748,40097.6148148148,2009-10-11,14:45:20
39.905583,116.392511,0,81.6428805774278,40097.6148726852,2009-10-11,14:45:25
39.905597,116.392515,0,81.4503576115486,40097.6149305556,2009-10-11,14:45:30
39.905597,116.392515,0,81.4503576115486,40097.6149652778,2009-10-11,14:45:33
39.905596,116.392514,0,82.2488845144357,40097.6149884259,2009-10-11,14:45:35
39.905555,116.392514,0,81.7606069553806,40097.6150462963,2009-10-11,14:45:40
39.905532,116.392505,0,81.0269291338583,40097.6151041667,2009-10-11,14:45:45
39.905532,116.392505,0,81.0269291338583,40097.6151388889,2009-10-11,14:45:48
39.905524,116.392499,0,81.931686351706,40097.615162037,2009-10-11,14:45:50
39.905507,116.392493,0,81.3164107611549,40097.6152199074,2009-10-11,14:45:55
39.90549,116.392498,0,82.4124803149606,40097.6152777778,2009-10-11,14:46:00
39.905468,116.39252,0,81.5442093175853,40097.6153356481,2009-10-11,14:46:05
39.905452,116.392542,0,80.4517224409449,40097.6153935185,2009-10-11,14:46:10
39.905421,116.392542,0,79.2071587926509,40097.6154513889,2009-10-11,14:46:15
39.905395,116.392557,0,79.1350984251968,40097.6155092593,2009-10-11,14:46:20
39.905401,116.392577,0,76.3497965879265,40097.6155671296,2009-10-11,14:46:25
39.905404,116.392563,0,76.1870702099738,40097.615625,2009-10-11,14:46:30
39.905404,116.392563,0,76.1870702099738,40097.6156597222,2009-10-11,14:46:33
39.905405,116.392563,0,76.8038418635171,40097.6156828704,2009-10-11,14:46:35
39.905399,116.392572,0,78.1789107611549,40097.6157407407,2009-10-11,14:46:40
39.905399,116.392572,0,78.1789107611549,40097.615775463,2009-10-11,14:46:43
39.905399,116.392571,0,77.9689402887139,40097.6157986111,2009-10-11,14:46:45
39.90541,116.392559,0,77.4191994750656,40097.6158564815,2009-10-11,14:46:50
39.905417,116.392563,0,77.4853182414698,40097.6159143519,2009-10-11,14:46:55
39.905418,116.392561,0,77.7793864829396,40097.6159722222,2009-10-11,14:47:00
39.905418,116.392561,0,77.7793864829396,40097.6160069444,2009-10-11,14:47:03
39.905418,116.392558,0,78.0179625984252,40097.6160300926,2009-10-11,14:47:05
39.905423,116.392545,0,78.5188287401575,40097.616087963,2009-10-11,14:47:10
39.90543,116.392532,0,78.6493274278215,40097.6161458333,2009-10-11,14:47:15
39.905448,116.392545,0,82.4021850393701,40097.6162037037,2009-10-11,14:47:20
39.905466,116.392554,0,80.7021489501312,40097.6162615741,2009-10-11,14:47:25
39.905471,116.392566,0,84.072906824147,40097.6163194444,2009-10-11,14:47:30
39.90545,116.392582,0,84.6113549868766,40097.6163773148,2009-10-11,14:47:35
39.905416,116.392598,0,88.0647145669291,40097.6164351852,2009-10-11,14:47:40
39.905391,116.392574,0,84.475875984252,40097.6164930556,2009-10-11,14:47:45
39.905362,116.392585,0,85.7488517060367,40097.6165509259,2009-10-11,14:47:50
39.905346,116.392595,0,83.1150131233596,40097.6166087963,2009-10-11,14:47:55
39.905342,116.392609,0,85.5213943569554,40097.6166666667,2009-10-11,14:48:00
39.905313,116.3926,0,85.0714599737533,40097.616724537,2009-10-11,14:48:05
39.905287,116.392584,0,85.0317158792651,40097.6167824074,2009-10-11,14:48:10
39.905273,116.392593,0,86.161532152231,40097.6168402778,2009-10-11,14:48:15
39.905261,116.392599,0,85.5013779527559,40097.6168981481,2009-10-11,14:48:20
39.905234,116.392618,0,85.0400328083989,40097.6169560185,2009-10-11,14:48:25
39.905205,116.392622,0,84.0354461942257,40097.6170138889,2009-10-11,14:48:30
39.905183,116.392623,0,82.128779527559,40097.6170717593,2009-10-11,14:48:35
39.905171,116.39262,0,80.176345144357,40097.6171296296,2009-10-11,14:48:40
39.905134,116.392606,0,79.1115288713911,40097.6171875,2009-10-11,14:48:45
39.90511,116.392611,0,79.3981003937008,40097.6172453704,2009-10-11,14:48:50
39.905085,116.392586,0,77.7081069553806,40097.6173032407,2009-10-11,14:48:55
39.905092,116.392573,0,76.590780839895,40097.6173611111,2009-10-11,14:49:00
39.905075,116.392579,0,75.0131430446194,40097.6174189815,2009-10-11,14:49:05
39.905054,116.392591,0,76.0923589238845,40097.6174768518,2009-10-11,14:49:10
39.905029,116.392593,0,76.5369324146982,40097.6175347222,2009-10-11,14:49:15
39.905012,116.392593,0,77.796469816273,40097.6175925926,2009-10-11,14:49:20
39.90501,116.392611,0,81.0232939632546,40097.617650463,2009-10-11,14:49:25
39.904976,116.392597,0,77.9803608923884,40097.6177083333,2009-10-11,14:49:30
39.904959,116.392614,0,80.0039140419947,40097.6177662037,2009-10-11,14:49:35
39.904923,116.392625,0,80.059124015748,40097.6178240741,2009-10-11,14:49:40
39.904881,116.392633,0,80.2316437007874,40097.6178819444,2009-10-11,14:49:45
39.904866,116.392631,0,83.7914468503937,40097.6179398148,2009-10-11,14:49:50
39.904845,116.392647,0,83.7081824146982,40097.6179976852,2009-10-11,14:49:55
39.904795,116.392638,0,82.7518799212598,40097.6180555556,2009-10-11,14:50:00
39.904756,116.39264,0,83.657969160105,40097.6181134259,2009-10-11,14:50:05
39.904728,116.392644,0,82.8619127296588,40097.6181712963,2009-10-11,14:50:10
39.904705,116.392636,0,79.1103641732283,40097.6182291667,2009-10-11,14:50:15
39.904686,116.392597,0,76.3635433070866,40097.618287037,2009-10-11,14:50:20
39.90467,116.392615,0,75.967217847769,40097.6183449074,2009-10-11,14:50:25
39.90464,116.392632,0,75.8327263779528,40097.6184027778,2009-10-11,14:50:30
39.904647,116.392658,0,78.1019783464567,40097.6184606481,2009-10-11,14:50:35
39.904614,116.392672,0,78.7310761154856,40097.6185185185,2009-10-11,14:50:40
39.904582,116.392658,0,76.2712303149606,40097.6185763889,2009-10-11,14:50:45
39.904555,116.392653,0,76.6113549868766,40097.6186342593,2009-10-11,14:50:50
39.904543,116.392642,0,75.1659744094488,40097.6186921296,2009-10-11,14:50:55
39.904538,116.392633,0,75.3524343832021,40097.61875,2009-10-11,14:51:00
39.904492,116.392608,0,74.3428248031496,40097.6188078704,2009-10-11,14:51:05
39.904469,116.392622,0,73.7721227034121,40097.6188657407,2009-10-11,14:51:10
39.904453,116.392638,0,73.7147014435696,40097.6189236111,2009-10-11,14:51:15
39.904412,116.392637,0,74.9794783464567,40097.6189814815,2009-10-11,14:51:20
39.904392,116.392628,0,73.9384448818898,40097.6190393518,2009-10-11,14:51:25
39.904357,116.392634,0,75.4988156167979,40097.6190972222,2009-10-11,14:51:30
39.90432,116.39263,0,74.8858628608924,40097.6191550926,2009-10-11,14:51:35
39.904298,116.392625,0,74.2443274278215,40097.619212963,2009-10-11,14:51:40
39.904299,116.392635,0,73.1453805774278,40097.6192708333,2009-10-11,14:51:45
39.904271,116.392633,0,73.5894455380577,40097.6193287037,2009-10-11,14:51:50
39.904249,116.392634,0,70.0162893700787,40097.6193865741,2009-10-11,14:51:55
39.904219,116.392617,0,70.2054429133858,40097.6194444444,2009-10-11,14:52:00
39.904194,116.392597,0,68.5969816272966,40097.6195023148,2009-10-11,14:52:05
39.904182,116.392557,0,68.9897572178478,40097.6195601852,2009-10-11,14:52:10
39.904203,116.392528,0,69.6751148293963,40097.6196180556,2009-10-11,14:52:15
39.904197,116.392489,0,70.2527427821522,40097.6196759259,2009-10-11,14:52:20
39.904183,116.39245,0,70.1732972440945,40097.6197337963,2009-10-11,14:52:25
39.904171,116.392423,0,69.212312992126,40097.6197916667,2009-10-11,14:52:30
39.904146,116.392441,0,68.9357709973753,40097.619849537,2009-10-11,14:52:35
39.904107,116.392443,0,69.9314862204724,40097.6199074074,2009-10-11,14:52:40
39.904097,116.392456,0,70.2173490813648,40097.6199652778,2009-10-11,14:52:45
39.904086,116.392454,0,70.926499343832,40097.6200115741,2009-10-11,14:52:49
39.904075,116.392463,0,74.6897145669291,40097.6200694444,2009-10-11,14:52:54
39.904077,116.392465,0,75.4822572178478,40097.6201273148,2009-10-11,14:52:59
39.904077,116.392465,0,75.4822572178478,40097.620162037,2009-10-11,14:53:02
39.904076,116.39247,0,76.095531496063,40097.6201851852,2009-10-11,14:53:04
39.904058,116.392477,0,77.0178379265092,40097.6202430556,2009-10-11,14:53:09
39.904056,116.392455,0,75.9372637795276,40097.6203009259,2009-10-11,14:53:14
39.904023,116.392458,0,75.8792027559055,40097.6203587963,2009-10-11,14:53:19
39.903988,116.392482,0,75.7849737532808,40097.6204166667,2009-10-11,14:53:24
39.903962,116.392487,0,77.1868307086614,40097.620474537,2009-10-11,14:53:29
39.903948,116.392488,0,78.4465649606299,40097.6205324074,2009-10-11,14:53:34
39.903905,116.392488,0,80.8581036745407,40097.6205902778,2009-10-11,14:53:39
39.903872,116.392472,0,81.0625787401575,40097.6206481481,2009-10-11,14:53:44
39.903835,116.392452,0,83.1193733595801,40097.6207060185,2009-10-11,14:53:49
39.903808,116.392437,0,85.6858398950131,40097.6207638889,2009-10-11,14:53:54
39.903778,116.392424,0,86.8698884514436,40097.6208217593,2009-10-11,14:53:59
39.903732,116.392412,0,91.9753412073491,40097.6208796296,2009-10-11,14:54:04
39.903687,116.392407,0,93.4533005249344,40097.6209375,2009-10-11,14:54:09
39.903648,116.392376,0,96.0922244094488,40097.6209953704,2009-10-11,14:54:14
39.903648,116.392359,0,97.5665387139108,40097.6210532407,2009-10-11,14:54:19
39.903637,116.392319,0,101.155203412073,40097.6211111111,2009-10-11,14:54:24
39.903612,116.392322,0,104.586489501312,40097.6211689815,2009-10-11,14:54:29
39.903596,116.392315,0,106.41561023622,40097.6212268519,2009-10-11,14:54:34
39.90358,116.392303,0,108.875101706037,40097.6212847222,2009-10-11,14:54:39
39.903569,116.392284,0,108.415649606299,40097.6213425926,2009-10-11,14:54:44
39.903538,116.392309,0,107.45063648294,40097.621400463,2009-10-11,14:54:49
39.903521,116.392331,0,107.240538057743,40097.6214583333,2009-10-11,14:54:54
39.903501,116.392345,0,107.849501312336,40097.6215162037,2009-10-11,14:54:59
39.903463,116.392365,0,110.743766404199,40097.6215740741,2009-10-11,14:55:04
39.903443,116.392379,0,111.757001312336,40097.6216319444,2009-10-11,14:55:09
39.903439,116.392401,0,112.810059055118,40097.6216898148,2009-10-11,14:55:14
39.903418,116.392414,0,111.573723753281,40097.6217476852,2009-10-11,14:55:19
39.903372,116.392438,0,113.47343832021,40097.6218055556,2009-10-11,14:55:24
39.903351,116.392479,0,115.718503937008,40097.6218634259,2009-10-11,14:55:29
39.903308,116.392488,0,115.811630577428,40097.6219212963,2009-10-11,14:55:34
39.903292,116.392513,0,116.727309711286,40097.6219791667,2009-10-11,14:55:39
39.903264,116.392533,0,117.966033464567,40097.622037037,2009-10-11,14:55:44
39.903239,116.392544,0,119.311053149606,40097.6220949074,2009-10-11,14:55:49
39.90321,116.392572,0,123.442726377953,40097.6221527778,2009-10-11,14:55:54
39.903177,116.392593,0,124.222473753281,40097.6222106481,2009-10-11,14:55:59
39.90313,116.39258,0,127.111932414698,40097.6222685185,2009-10-11,14:56:04
39.903104,116.392572,0,129.568569553806,40097.6223263889,2009-10-11,14:56:09
39.903059,116.392582,0,132.660741469816,40097.6223842593,2009-10-11,14:56:14
39.903016,116.392582,0,133.207014435696,40097.6224421296,2009-10-11,14:56:19
39.902984,116.392584,0,132.718599081365,40097.6225,2009-10-11,14:56:24
39.902944,116.392552,0,131.008618766404,40097.6225578704,2009-10-11,14:56:29
39.902923,116.392544,0,129.02373687664,40097.6226157407,2009-10-11,14:56:34
39.902899,116.392523,0,126.036620734908,40097.6226736111,2009-10-11,14:56:39
39.902873,116.392529,0,126.731213910761,40097.6227314815,2009-10-11,14:56:44
39.902838,116.392536,0,125.027142388451,40097.6227893519,2009-10-11,14:56:49
39.902821,116.392527,0,123.281391076115,40097.6228472222,2009-10-11,14:56:54
39.902795,116.392519,0,120.369931102362,40097.6229050926,2009-10-11,14:56:59
39.902778,116.392502,0,117.559858923885,40097.622962963,2009-10-11,14:57:04
39.902763,116.392475,0,114.410331364829,40097.6230208333,2009-10-11,14:57:09
39.902738,116.392451,0,112.038097112861,40097.6230787037,2009-10-11,14:57:14
39.902716,116.392419,0,110.138244750656,40097.6231365741,2009-10-11,14:57:19
39.902724,116.392385,0,110.978454724409,40097.6231944444,2009-10-11,14:57:24
39.902714,116.392332,0,110.455183727034,40097.6232523148,2009-10-11,14:57:29
39.902746,116.392307,0,114.295538057743,40097.6233101852,2009-10-11,14:57:34
39.902739,116.392271,0,112.423910761155,40097.6233680556,2009-10-11,14:57:39
39.902739,116.392239,0,118.323087270341,40097.6234259259,2009-10-11,14:57:44
39.90274,116.392193,0,124.062316272966,40097.6234837963,2009-10-11,14:57:49
39.902747,116.392156,0,119.355219816273,40097.6235416667,2009-10-11,14:57:54
39.902744,116.392104,0,119.32904855643,40097.623599537,2009-10-11,14:57:59
39.902712,116.392058,0,117.743346456693,40097.6236574074,2009-10-11,14:58:04
39.902702,116.392025,0,116.616971784777,40097.6237152778,2009-10-11,14:58:09
39.902705,116.391996,0,115.495452755906,40097.6237731481,2009-10-11,14:58:14
39.902684,116.391954,0,114.674704724409,40097.6238310185,2009-10-11,14:58:19
39.902685,116.391921,0,114.033241469816,40097.6238888889,2009-10-11,14:58:24
39.902698,116.391876,0,113.637929790026,40097.6239467593,2009-10-11,14:58:29
39.902691,116.391848,0,111.606840551181,40097.6240046296,2009-10-11,14:58:34
39.902703,116.391806,0,112.149908136483,40097.6240625,2009-10-11,14:58:39
39.9027,116.391775,0,112.036643700787,40097.6241203704,2009-10-11,14:58:44
39.902701,116.391735,0,111.027089895013,40097.6241782407,2009-10-11,14:58:49
39.902704,116.39172,0,110.318766404199,40097.6242361111,2009-10-11,14:58:54
39.902703,116.391694,0,110.410567585302,40097.6242939815,2009-10-11,14:58:59
39.902688,116.391653,0,108.010987532808,40097.6243518519,2009-10-11,14:59:04
39.90268,116.39162,0,107.989498031496,40097.6244097222,2009-10-11,14:59:09
39.902691,116.391588,0,107.141666666667,40097.6244675926,2009-10-11,14:59:14
39.902714,116.391538,0,106.973937007874,40097.624525463,2009-10-11,14:59:19
39.902737,116.391487,0,104.660137795276,40097.6245833333,2009-10-11,14:59:24
39.90273,116.391444,0,107.062106299213,40097.6246412037,2009-10-11,14:59:29
39.902717,116.391411,0,106.656194225722,40097.6246990741,2009-10-11,14:59:34
39.902728,116.391355,0,106.431656824147,40097.6247569444,2009-10-11,14:59:39
39.902717,116.391307,0,106.188992782152,40097.6248148148,2009-10-11,14:59:44
39.90272,116.391261,0,103.226302493438,40097.6248726852,2009-10-11,14:59:49
39.902703,116.391198,0,100.790170603675,40097.6249305556,2009-10-11,14:59:54
39.902707,116.391145,0,103.910839895013,40097.6249884259,2009-10-11,14:59:59
39.902717,116.391088,0,105.55373687664,40097.6250462963,2009-10-11,15:00:04
39.902739,116.391029,0,108.585744750656,40097.6251041667,2009-10-11,15:00:09
39.902743,116.390975,0,111.068290682415,40097.625162037,2009-10-11,15:00:14
39.902735,116.390918,0,110.200019685039,40097.6252199074,2009-10-11,15:00:19
39.902746,116.390876,0,106.616545275591,40097.6252777778,2009-10-11,15:00:24
39.902749,116.390835,0,105.770590551181,40097.6253356481,2009-10-11,15:00:29
39.902743,116.390818,0,104.431794619423,40097.6253935185,2009-10-11,15:00:34
39.902733,116.390787,0,102.640682414698,40097.6254513889,2009-10-11,15:00:39
39.902729,116.390759,0,100.591771653543,40097.6255092593,2009-10-11,15:00:44
39.902733,116.390735,0,102.572716535433,40097.6255671296,2009-10-11,15:00:49
39.902734,116.3907,0,103.700134514436,40097.625625,2009-10-11,15:00:54
39.902719,116.390669,0,104.222604986877,40097.6256828704,2009-10-11,15:00:59
39.90271,116.390643,0,104.712483595801,40097.6257407407,2009-10-11,15:01:04
39.902709,116.390614,0,103.601007217848,40097.6257986111,2009-10-11,15:01:09
39.902711,116.390587,0,103.407664041995,40097.6258564815,2009-10-11,15:01:14
39.902738,116.390562,0,102.932329396325,40097.6259143518,2009-10-11,15:01:19
39.902758,116.390543,0,102.580869422572,40097.6259722222,2009-10-11,15:01:24
39.902753,116.390529,0,101.588684383202,40097.6260300926,2009-10-11,15:01:29
39.902775,116.390516,0,100.851817585302,40097.626087963,2009-10-11,15:01:34
39.90279,116.390483,0,100.857634514436,40097.6261458333,2009-10-11,15:01:39
39.902805,116.390441,0,100.792874015748,40097.6262037037,2009-10-11,15:01:44
39.902826,116.390423,0,99.8402591863517,40097.6262615741,2009-10-11,15:01:49
39.902837,116.390383,0,99.3407874015748,40097.6263194444,2009-10-11,15:01:54
39.902853,116.390346,0,99.1593503937008,40097.6263773148,2009-10-11,15:01:59
39.902873,116.390286,0,99.34718832021,40097.6264351852,2009-10-11,15:02:04
39.902897,116.390276,0,97.5102591863517,40097.6264930556,2009-10-11,15:02:09
39.90294,116.390255,0,95.6999835958005,40097.6265509259,2009-10-11,15:02:14
39.902978,116.390229,0,93.3269947506562,40097.6266087963,2009-10-11,15:02:19
39.903019,116.390206,0,93.5975590551181,40097.6266666667,2009-10-11,15:02:24
39.903044,116.390158,0,93.5709448818898,40097.626724537,2009-10-11,15:02:29
39.903079,116.39012,0,93.3013681102362,40097.6267824074,2009-10-11,15:02:34
39.903132,116.39012,0,98.4496522309711,40097.6268402778,2009-10-11,15:02:39
39.903178,116.390113,0,97.6989895013123,40097.6268981481,2009-10-11,15:02:44
39.903223,116.390085,0,96.2076049868766,40097.6269560185,2009-10-11,15:02:49
39.90326,116.390057,0,98.0089960629921,40097.6270138889,2009-10-11,15:02:54
39.903297,116.390052,0,97.3884022309711,40097.6270717593,2009-10-11,15:02:59
39.903341,116.390028,0,98.0328937007874,40097.6271296296,2009-10-11,15:03:04
39.903401,116.39003,0,97.3794520997375,40097.6271875,2009-10-11,15:03:09
39.903438,116.390045,0,94.1026738845144,40097.6272453704,2009-10-11,15:03:14
39.903499,116.390019,0,91.4649278215223,40097.6273032407,2009-10-11,15:03:19
39.903541,116.390004,0,90.5958923884514,40097.6273611111,2009-10-11,15:03:24
39.903581,116.389992,0,89.4813517060367,40097.6274189815,2009-10-11,15:03:29
39.903612,116.389992,0,95.6857283464567,40097.6274768518,2009-10-11,15:03:34
39.903654,116.389988,0,93.9752427821522,40097.6275347222,2009-10-11,15:03:39
39.903697,116.389971,0,93.4159022309711,40097.6275925926,2009-10-11,15:03:44
39.903735,116.389962,0,93.6981003937008,40097.627650463,2009-10-11,15:03:49
39.903763,116.389956,0,94.1548687664042,40097.6277083333,2009-10-11,15:03:54
39.903718,116.389925,0,96.6800984251968,40097.6277662037,2009-10-11,15:03:59
39.90367,116.38988,0,96.9776213910761,40097.6278240741,2009-10-11,15:04:04
39.903657,116.389845,0,97.6139796587926,40097.6278819444,2009-10-11,15:04:09
39.903652,116.389786,0,95.2355446194226,40097.6279398148,2009-10-11,15:04:14
39.903638,116.389734,0,99.3738845144357,40097.6279976852,2009-10-11,15:04:19
39.903673,116.389673,0,97.1832742782152,40097.6280555556,2009-10-11,15:04:24
39.90369,116.38964,0,95.7575065616798,40097.6281134259,2009-10-11,15:04:29
39.903722,116.389593,0,97.2113845144357,40097.6281712963,2009-10-11,15:04:34
39.903743,116.389561,0,103.791003937008,40097.6282291667,2009-10-11,15:04:39
39.9038,116.38953,0,102.441604330709,40097.628287037,2009-10-11,15:04:44
39.903843,116.389486,0,106.911833989501,40097.6283449074,2009-10-11,15:04:49
39.903891,116.389461,0,106.881486220472,40097.6284027778,2009-10-11,15:04:54
39.903932,116.389425,0,106.434658792651,40097.6284606481,2009-10-11,15:04:59
39.903982,116.389394,0,107.293215223097,40097.6285185185,2009-10-11,15:05:04
39.904033,116.3894,0,109.649855643045,40097.6285763889,2009-10-11,15:05:09
39.904078,116.389409,0,111.452900262467,40097.6286342593,2009-10-11,15:05:14
39.904108,116.389405,0,110.216893044619,40097.6286921296,2009-10-11,15:05:19
39.904148,116.389417,0,106.881420603675,40097.62875,2009-10-11,15:05:24
39.90421,116.389419,0,108.730800524934,40097.6288078704,2009-10-11,15:05:29
39.904262,116.3894,0,103.533999343832,40097.6288657407,2009-10-11,15:05:34
39.904308,116.389364,0,103.929793307087,40097.6289236111,2009-10-11,15:05:39
39.904368,116.389341,0,100.005885826772,40097.6289814815,2009-10-11,15:05:44
39.904433,116.389294,0,102.722395013123,40097.6290393519,2009-10-11,15:05:49
39.904451,116.389274,0,107.074471784777,40097.6290972222,2009-10-11,15:05:54
39.904473,116.389267,0,106.421043307087,40097.6291550926,2009-10-11,15:05:59
39.904511,116.389255,0,106.094714566929,40097.629212963,2009-10-11,15:06:04
39.904518,116.389255,0,104.352312992126,40097.6292708333,2009-10-11,15:06:09
39.904522,116.389255,0,102.076443569554,40097.6293287037,2009-10-11,15:06:14
39.904526,116.389255,0,96.6869324146982,40097.6293865741,2009-10-11,15:06:19
39.904525,116.389255,0,91.9391043307087,40097.6294444444,2009-10-11,15:06:24
39.904522,116.389255,0,90.7400196850394,40097.6295023148,2009-10-11,15:06:29
39.904523,116.389256,0,90.535249343832,40097.6295601852,2009-10-11,15:06:34
39.904526,116.389256,0,90.3297670603675,40097.6296180556,2009-10-11,15:06:39
39.904526,116.389256,0,90.3297670603675,40097.6296527778,2009-10-11,15:06:42
39.904529,116.38926,0,91.4584809711286,40097.6296759259,2009-10-11,15:06:44
39.904536,116.389251,0,95.1174934383202,40097.6297337963,2009-10-11,15:06:49
39.904571,116.389275,0,103.314429133858,40097.6297916667,2009-10-11,15:06:54
39.904585,116.389264,0,113.067752624672,40097.629849537,2009-10-11,15:06:59
39.904598,116.389289,0,119.222742782152,40097.6299074074,2009-10-11,15:07:04
39.904621,116.389312,0,127.617116141732,40097.6299652778,2009-10-11,15:07:09
39.904665,116.389344,0,129.36687335958,40097.6300231481,2009-10-11,15:07:14
39.904703,116.38935,0,134.731076115486,40097.6300810185,2009-10-11,15:07:19
39.904768,116.38937,0,133.393080708661,40097.6301388889,2009-10-11,15:07:24
39.904843,116.389369,0,131.8975,40097.6301967593,2009-10-11,15:07:29
39.904897,116.389355,0,132.960570866142,40097.6302546296,2009-10-11,15:07:34
39.90495,116.389325,0,130.169937664042,40097.6303125,2009-10-11,15:07:39
39.90502,116.389308,0,129.748267716535,40097.6303703704,2009-10-11,15:07:44
39.905086,116.389297,0,125.185662729659,40097.6304282407,2009-10-11,15:07:49
39.905157,116.389271,0,121.62624015748,40097.6304861111,2009-10-11,15:07:54
39.905217,116.389252,0,115.70781496063,40097.6305439815,2009-10-11,15:07:59
39.905291,116.389256,0,112.438366141732,40097.6306018519,2009-10-11,15:08:04
39.905357,116.38923,0,97.9455872703412,40097.6306597222,2009-10-11,15:08:09
39.905418,116.389204,0,101.194583333333,40097.6307175926,2009-10-11,15:08:14
39.905418,116.389204,0,101.194583333333,40097.6307523148,2009-10-11,15:08:17
39.905426,116.389206,0,96.1851213910761,40097.630775463,2009-10-11,15:08:19
39.905468,116.389154,0,95.458313648294,40097.6308333333,2009-10-11,15:08:24
39.905544,116.389135,0,98.4523228346457,40097.6308912037,2009-10-11,15:08:29
39.905598,116.38912,0,98.3775262467192,40097.6309490741,2009-10-11,15:08:34
39.905656,116.389103,0,96.8345505249344,40097.6310069444,2009-10-11,15:08:39
39.905677,116.389075,0,95.5142946194226,40097.6310648148,2009-10-11,15:08:44
39.905691,116.389024,0,96.5094881889764,40097.6311226852,2009-10-11,15:08:49
39.905704,116.389009,0,94.266407480315,40097.6311805556,2009-10-11,15:08:54
39.90573,116.388972,0,92.3206364829396,40097.6312384259,2009-10-11,15:08:59
39.905758,116.388936,0,91.0227066929134,40097.6312962963,2009-10-11,15:09:04
39.905747,116.388901,0,89.6799901574803,40097.6313541667,2009-10-11,15:09:09
39.905747,116.388901,0,89.6799901574803,40097.6313888889,2009-10-11,15:09:12
39.905749,116.388899,0,87.2698982939633,40097.631412037,2009-10-11,15:09:14
39.905699,116.388837,0,90.1393372703412,40097.6314699074,2009-10-11,15:09:19
39.905712,116.388843,0,94.2943471128609,40097.6315277778,2009-10-11,15:09:24
39.90577,116.388768,0,103.580170603675,40097.6315856481,2009-10-11,15:09:29
39.905792,116.388745,0,102.248910761155,40097.6316435185,2009-10-11,15:09:34
39.905757,116.388704,0,102.143582677165,40097.6317013889,2009-10-11,15:09:39
39.905753,116.388696,0,103.308402230971,40097.6317592593,2009-10-11,15:09:44
39.905753,116.388696,0,103.308402230971,40097.6317939815,2009-10-11,15:09:47
39.90575,116.388692,0,103.427611548556,40097.6318171296,2009-10-11,15:09:49
39.905717,116.388564,0,104.825679133858,40097.631875,2009-10-11,15:09:54
39.90573,116.388534,0,106.727746062992,40097.6319328704,2009-10-11,15:09:59
39.905744,116.388512,0,109.342440944882,40097.6319907407,2009-10-11,15:10:04
39.905724,116.388511,0,111.766725721785,40097.6320486111,2009-10-11,15:10:09
39.905724,116.388511,0,111.766725721785,40097.6320833333,2009-10-11,15:10:12
39.90573,116.38851,0,113.173018372703,40097.6321064815,2009-10-11,15:10:14
39.905699,116.388387,0,113.176948818898,40097.6321643519,2009-10-11,15:10:19
39.905726,116.388299,0,112.960232939633,40097.6322222222,2009-10-11,15:10:24
39.905743,116.388222,0,113.847260498688,40097.6322800926,2009-10-11,15:10:29
39.905749,116.388151,0,115.140367454068,40097.632337963,2009-10-11,15:10:34
39.905745,116.388102,0,114.619163385827,40097.6323958333,2009-10-11,15:10:39
39.905743,116.388044,0,111.938612204724,40097.6324537037,2009-10-11,15:10:44
39.90576,116.388001,0,110.072437664042,40097.6325115741,2009-10-11,15:10:49
39.905761,116.38796,0,112.358517060367,40097.6325694444,2009-10-11,15:10:54
39.905743,116.387895,0,111.511935695538,40097.6326273148,2009-10-11,15:10:59
39.905729,116.387808,0,106.828667979003,40097.6326851852,2009-10-11,15:11:04
39.905715,116.387746,0,105.405403543307,40097.6327430556,2009-10-11,15:11:09
39.905729,116.387695,0,102.626525590551,40097.6328009259,2009-10-11,15:11:14
39.905757,116.387644,0,98.4766108923885,40097.6328587963,2009-10-11,15:11:19
39.905749,116.3876,0,96.5025656167979,40097.6329166667,2009-10-11,15:11:24
39.90575,116.387536,0,94.6259612860892,40097.632974537,2009-10-11,15:11:29
39.905756,116.387489,0,93.5107906824147,40097.6330324074,2009-10-11,15:11:34
39.905751,116.387453,0,92.7008366141732,40097.6330902778,2009-10-11,15:11:39
39.905776,116.387407,0,91.8455183727034,40097.6331481481,2009-10-11,15:11:44
39.905772,116.387347,0,91.810469160105,40097.6332060185,2009-10-11,15:11:49
39.905775,116.387287,0,91.5176082677165,40097.6332638889,2009-10-11,15:11:54
39.905729,116.387216,0,90.0326377952756,40097.6333217593,2009-10-11,15:11:59
39.905748,116.387159,0,90.1674212598425,40097.6333796296,2009-10-11,15:12:04
39.905756,116.387113,0,91.2257939632546,40097.6334375,2009-10-11,15:12:09
39.905785,116.387072,0,90.2493602362205,40097.6334953704,2009-10-11,15:12:14
39.905794,116.387032,0,91.3024573490814,40097.6335532407,2009-10-11,15:12:19
39.905778,116.387011,0,90.7080807086614,40097.6336111111,2009-10-11,15:12:24
39.905778,116.387011,0,90.7080807086614,40097.6336458333,2009-10-11,15:12:27
39.905772,116.387008,0,90.7812664041995,40097.6336689815,2009-10-11,15:12:29
39.905763,116.387003,0,90.7906758530184,40097.6337268518,2009-10-11,15:12:34
39.905763,116.387003,0,90.7906758530184,40097.6337615741,2009-10-11,15:12:37
39.905757,116.386999,0,90.8302559055118,40097.6337847222,2009-10-11,15:12:39
39.905752,116.386949,0,90.7606889763779,40097.6338425926,2009-10-11,15:12:44
39.905753,116.386862,0,90.488405511811,40097.633900463,2009-10-11,15:12:49
39.905698,116.386776,0,90.1672276902887,40097.6339583333,2009-10-11,15:12:54
39.905676,116.386699,0,89.9128707349081,40097.6340162037,2009-10-11,15:12:59
39.905676,116.386626,0,90.3267257217848,40097.6340740741,2009-10-11,15:13:04
39.905676,116.386582,0,90.6149179790026,40097.6341319444,2009-10-11,15:13:09
39.905687,116.386536,0,89.4495505249344,40097.6341898148,2009-10-11,15:13:14
39.905686,116.386491,0,90.6267125984252,40097.6342476852,2009-10-11,15:13:19
39.905696,116.386478,0,94.0381069553806,40097.6343055556,2009-10-11,15:13:24
39.905719,116.38642,0,94.4786482939632,40097.6343634259,2009-10-11,15:13:29
39.905703,116.386354,0,96.9031594488189,40097.6344212963,2009-10-11,15:13:34
39.905694,116.386283,0,95.4950754593176,40097.6344791667,2009-10-11,15:13:39
39.905694,116.386219,0,95.7249770341207,40097.634537037,2009-10-11,15:13:44
39.905693,116.386158,0,94.6352296587927,40097.6345949074,2009-10-11,15:13:49
39.905712,116.386099,0,94.9348359580052,40097.6346527778,2009-10-11,15:13:54
39.905657,116.386029,0,91.6589140419947,40097.6347106481,2009-10-11,15:13:59
39.905689,116.385965,0,89.1178182414698,40097.6347685185,2009-10-11,15:14:04
39.905703,116.385895,0,91.5148064304462,40097.6348263889,2009-10-11,15:14:09
39.905654,116.385875,0,92.899593175853,40097.6348842593,2009-10-11,15:14:14
39.90568,116.385806,0,93.96,40097.6349421296,2009-10-11,15:14:19
39.905695,116.385704,0,95.745561023622,40097.635,2009-10-11,15:14:24
39.905691,116.385643,0,99.5025853018373,40097.6350578704,2009-10-11,15:14:29
39.905677,116.385559,0,101.151046587927,40097.6351157407,2009-10-11,15:14:34
39.905674,116.385512,0,98.584281496063,40097.6351736111,2009-10-11,15:14:39
39.905675,116.385472,0,98.5542618110236,40097.6352314815,2009-10-11,15:14:44
39.905692,116.385408,0,97.2997408136483,40097.6352893518,2009-10-11,15:14:49
39.905703,116.385341,0,94.9464501312336,40097.6353472222,2009-10-11,15:14:54
39.905693,116.385266,0,94.158093832021,40097.6354050926,2009-10-11,15:14:59
39.905692,116.385177,0,94.0755282152231,40097.635462963,2009-10-11,15:15:04
39.90569,116.385118,0,95.8689632545932,40097.6355208333,2009-10-11,15:15:09
39.905677,116.385078,0,98.0274573490814,40097.6355787037,2009-10-11,15:15:14
39.90571,116.385039,0,99.1840813648294,40097.6356365741,2009-10-11,15:15:19
39.905723,116.38503,0,102.116141732283,40097.6356944444,2009-10-11,15:15:24
39.905734,116.38502,0,105.216309055118,40097.6357523148,2009-10-11,15:15:29
39.905739,116.384988,0,107.622972440945,40097.6358101852,2009-10-11,15:15:34
39.905747,116.384988,0,111.023799212598,40097.6358680556,2009-10-11,15:15:39
39.905754,116.384987,0,115.235846456693,40097.6359259259,2009-10-11,15:15:44
39.905754,116.384987,0,115.235846456693,40097.6359606481,2009-10-11,15:15:47
39.905749,116.384985,0,116.605019685039,40097.6359837963,2009-10-11,15:15:49
39.905764,116.384947,0,117.245032808399,40097.6360416667,2009-10-11,15:15:54
39.905797,116.384846,0,121.799629265092,40097.636099537,2009-10-11,15:15:59
39.905781,116.384725,0,119.621046587927,40097.6361574074,2009-10-11,15:16:04
39.90577,116.384653,0,116.237329396325,40097.6362152778,2009-10-11,15:16:09
39.905799,116.38458,0,110.942385170604,40097.6362731481,2009-10-11,15:16:14
39.905801,116.384528,0,110.503818897638,40097.6363310185,2009-10-11,15:16:19
39.905785,116.38442,0,108.257391732283,40097.6363888889,2009-10-11,15:16:24
39.905796,116.384345,0,107.221289370079,40097.6364467593,2009-10-11,15:16:29
39.905775,116.384259,0,110.653277559055,40097.6365046296,2009-10-11,15:16:34
39.905757,116.384183,0,113.966345144357,40097.6365625,2009-10-11,15:16:39
39.905734,116.384107,0,112.106292650919,40097.6366203704,2009-10-11,15:16:44
39.905706,116.38403,0,113.176975065617,40097.6366782407,2009-10-11,15:16:49
39.905698,116.383982,0,113.352614829396,40097.6367361111,2009-10-11,15:16:54
39.905692,116.383935,0,113.392326115486,40097.6367939815,2009-10-11,15:16:59
39.905674,116.383883,0,115.143569553806,40097.6368518519,2009-10-11,15:17:04
39.905621,116.383844,0,116.55031496063,40097.6369097222,2009-10-11,15:17:09
39.905584,116.383801,0,118.120912073491,40097.6369675926,2009-10-11,15:17:14
39.905532,116.383769,0,123.343956692913,40097.637025463,2009-10-11,15:17:19
39.905505,116.383717,0,126.908333333333,40097.6370833333,2009-10-11,15:17:24
39.905483,116.383667,0,123.167001312336,40097.6371412037,2009-10-11,15:17:29
39.905466,116.383641,0,123.945885826772,40097.6371990741,2009-10-11,15:17:34
39.905441,116.383622,0,125.604527559055,40097.6372569444,2009-10-11,15:17:39
39.905452,116.383566,0,126.902073490814,40097.6373148148,2009-10-11,15:17:44
39.905423,116.383504,0,125.054648950131,40097.6373726852,2009-10-11,15:17:49
39.905408,116.38348,0,126.153651574803,40097.6374305556,2009-10-11,15:17:54
39.905425,116.383423,0,125.481151574803,40097.6374884259,2009-10-11,15:17:59
39.905439,116.383341,0,125.751394356955,40097.6375462963,2009-10-11,15:18:04
39.905469,116.383265,0,124.131899606299,40097.6376041667,2009-10-11,15:18:09
39.905478,116.383211,0,122.077972440945,40097.637662037,2009-10-11,15:18:14
39.905506,116.383131,0,118.22624015748,40097.6377199074,2009-10-11,15:18:19
39.905536,116.383062,0,112.910206692913,40097.6377777778,2009-10-11,15:18:24
39.905522,116.382923,0,109.21062664042,40097.6378356481,2009-10-11,15:18:29
39.905524,116.382843,0,118.483293963255,40097.6378935185,2009-10-11,15:18:34
39.905546,116.382796,0,115.855360892388,40097.6379513889,2009-10-11,15:18:39
39.905555,116.382733,0,119.96813648294,40097.6380092593,2009-10-11,15:18:44
39.905568,116.382665,0,112.946338582677,40097.6380671296,2009-10-11,15:18:49
39.905577,116.382601,0,111.359337270341,40097.638125,2009-10-11,15:18:54
39.905596,116.382501,0,114.044629265092,40097.6381828704,2009-10-11,15:18:59
39.905603,116.382378,0,115.167326115486,40097.6382407407,2009-10-11,15:19:04
39.905598,116.382301,0,118.864514435696,40097.6382986111,2009-10-11,15:19:09
39.905599,116.382208,0,122.082352362205,40097.6383564815,2009-10-11,15:19:14
39.905605,116.382152,0,124.924012467192,40097.6384143519,2009-10-11,15:19:19
39.905609,116.382097,0,127.537119422572,40097.6384722222,2009-10-11,15:19:24
39.905629,116.382056,0,131.837641076115,40097.6385300926,2009-10-11,15:19:29
39.905623,116.381946,0,133.523477690289,40097.638587963,2009-10-11,15:19:34
39.905634,116.381929,0,134.744081364829,40097.6386458333,2009-10-11,15:19:39
39.905649,116.381887,0,134.718385826772,40097.6387037037,2009-10-11,15:19:44
39.905641,116.381823,0,135.804711286089,40097.6387615741,2009-10-11,15:19:49
39.905672,116.381769,0,136.931587926509,40097.6388194444,2009-10-11,15:19:54
39.905661,116.381706,0,136.465200131234,40097.6388773148,2009-10-11,15:19:59
39.905673,116.381629,0,137.497309711286,40097.6389351852,2009-10-11,15:20:04
39.905655,116.381554,0,138.382910104987,40097.6389930556,2009-10-11,15:20:09
39.905656,116.381491,0,137.311893044619,40097.6390509259,2009-10-11,15:20:14
39.905655,116.381414,0,135.169517716535,40097.6391087963,2009-10-11,15:20:19
39.905694,116.381355,0,132.692516404199,40097.6391666667,2009-10-11,15:20:24
39.905714,116.381284,0,130.028648293963,40097.639224537,2009-10-11,15:20:29
39.905739,116.381223,0,128.31311351706,40097.6392824074,2009-10-11,15:20:34
39.905767,116.381162,0,127.71906824147,40097.6393402778,2009-10-11,15:20:39
39.905791,116.381108,0,126.523996062992,40097.6393981481,2009-10-11,15:20:44
39.905792,116.381039,0,124.768208661417,40097.6394560185,2009-10-11,15:20:49
39.905815,116.380978,0,123.007627952756,40097.6395138889,2009-10-11,15:20:54
39.905831,116.380852,0,116.180748031496,40097.6395717593,2009-10-11,15:20:59
39.905805,116.380777,0,113.878976377953,40097.6396296296,2009-10-11,15:21:04
39.905776,116.380723,0,107.420823490814,40097.6396875,2009-10-11,15:21:09
39.905768,116.380643,0,105.804409448819,40097.6397453704,2009-10-11,15:21:14
39.905757,116.380598,0,104.841302493438,40097.6398032407,2009-10-11,15:21:19
39.905743,116.380521,0,106.32529855643,40097.6398611111,2009-10-11,15:21:24
39.905763,116.38047,0,101.773543307087,40097.6399189815,2009-10-11,15:21:29
39.905747,116.380422,0,97.3883005249344,40097.6399768519,2009-10-11,15:21:34
39.905741,116.38036,0,96.9735465879265,40097.6400347222,2009-10-11,15:21:39
39.905733,116.380315,0,95.1129921259842,40097.6400925926,2009-10-11,15:21:44
39.905734,116.380253,0,92.6467060367454,40097.640150463,2009-10-11,15:21:49
39.905707,116.380168,0,93.2920767716535,40097.6402083333,2009-10-11,15:21:54
39.905729,116.380141,0,90.0746784776903,40097.6402662037,2009-10-11,15:21:59
39.905741,116.380097,0,87.6136220472441,40097.6403240741,2009-10-11,15:22:04
39.905717,116.380065,0,84.3755479002625,40097.6403819444,2009-10-11,15:22:09
39.905717,116.380065,0,84.3755479002625,40097.6404166667,2009-10-11,15:22:12
39.905714,116.38006,0,83.7227624671916,40097.6404398148,2009-10-11,15:22:14
39.905675,116.380012,0,86.7457775590551,40097.6404976852,2009-10-11,15:22:19
39.905686,116.37994,0,84.999563648294,40097.6405555556,2009-10-11,15:22:24
39.905646,116.379858,0,82.5681332020997,40097.6406134259,2009-10-11,15:22:29
39.905627,116.37976,0,89.1350065616798,40097.6406712963,2009-10-11,15:22:34
39.905655,116.379712,0,86.6497900262467,40097.6407291667,2009-10-11,15:22:39
39.905669,116.379675,0,86.5878904199475,40097.640787037,2009-10-11,15:22:44
39.905663,116.379624,0,86.3230643044619,40097.6408449074,2009-10-11,15:22:49
39.905678,116.37958,0,85.7675918635171,40097.6409027778,2009-10-11,15:22:54
39.905658,116.379513,0,89.2077854330709,40097.6409606481,2009-10-11,15:22:59
39.905688,116.379462,0,89.199812992126,40097.6410185185,2009-10-11,15:23:04
39.905687,116.379402,0,89.376843832021,40097.6410763889,2009-10-11,15:23:09
39.905699,116.37936,0,89.8305380577428,40097.6411342593,2009-10-11,15:23:14
39.905707,116.379316,0,90.2802690288714,40097.6411921296,2009-10-11,15:23:19
39.905689,116.37926,0,92.4950459317585,40097.64125,2009-10-11,15:23:24
39.905678,116.379199,0,95.6585958005249,40097.6413078704,2009-10-11,15:23:29
39.90569,116.379157,0,96.407030839895,40097.6413657407,2009-10-11,15:23:34
39.905688,116.379084,0,96.625436351706,40097.6414236111,2009-10-11,15:23:39
39.90569,116.379015,0,98.6410072178478,40097.6414814815,2009-10-11,15:23:44
39.905672,116.378948,0,100.919963910761,40097.6415393518,2009-10-11,15:23:49
39.905653,116.378888,0,101.065974409449,40097.6415972222,2009-10-11,15:23:54
39.905657,116.378841,0,103.35750656168,40097.6416550926,2009-10-11,15:23:59
39.905663,116.378793,0,102.737650918635,40097.641712963,2009-10-11,15:24:04
39.905677,116.378752,0,105.669668635171,40097.6417708333,2009-10-11,15:24:09
39.905662,116.378698,0,106.458251312336,40097.6418287037,2009-10-11,15:24:14
39.905643,116.378616,0,106.679399606299,40097.6418865741,2009-10-11,15:24:19
39.905649,116.378572,0,105.065347769029,40097.6419444444,2009-10-11,15:24:24
39.905665,116.378527,0,102.622119422572,40097.6420023148,2009-10-11,15:24:29
39.905699,116.378482,0,101.377257217848,40097.6420601852,2009-10-11,15:24:34
39.905687,116.378419,0,104.317132545932,40097.6421180556,2009-10-11,15:24:39
39.905664,116.378353,0,102.954737532808,40097.6421759259,2009-10-11,15:24:44
39.905683,116.378282,0,101.325492125984,40097.6422337963,2009-10-11,15:24:49
39.905678,116.378229,0,103.061292650919,40097.6422916667,2009-10-11,15:24:54
39.905679,116.378157,0,108.04155183727,40097.642349537,2009-10-11,15:24:59
39.905696,116.378103,0,108.95780511811,40097.6424074074,2009-10-11,15:25:04
39.905714,116.37806,0,111.155072178478,40097.6424652778,2009-10-11,15:25:09
39.905715,116.377972,0,116.45250656168,40097.6425231481,2009-10-11,15:25:14
39.905724,116.377926,0,120.758323490814,40097.6425810185,2009-10-11,15:25:19
39.905733,116.377836,0,128.159799868766,40097.6426388889,2009-10-11,15:25:24
39.905695,116.37775,0,127.814799868766,40097.6426967593,2009-10-11,15:25:29
39.905672,116.377681,0,126.71095144357,40097.6427546296,2009-10-11,15:25:34
39.905619,116.377601,0,128.204878608924,40097.6428125,2009-10-11,15:25:39
39.905569,116.377522,0,128.874140419948,40097.6428703704,2009-10-11,15:25:44
39.90556,116.377449,0,128.762877296588,40097.6429282407,2009-10-11,15:25:49
39.905578,116.37736,0,126.230646325459,40097.6429861111,2009-10-11,15:25:54
39.905601,116.377288,0,124.117221128609,40097.6430439815,2009-10-11,15:25:59
39.905601,116.377218,0,123.361164698163,40097.6431018518,2009-10-11,15:26:04
39.905603,116.377161,0,125.223018372703,40097.6431597222,2009-10-11,15:26:09
39.905607,116.377092,0,123.513602362205,40097.6432175926,2009-10-11,15:26:14
39.905545,116.377003,0,131.141745406824,40097.643275463,2009-10-11,15:26:19
39.905521,116.376915,0,138.983989501312,40097.6433333333,2009-10-11,15:26:24
39.905518,116.376845,0,146.279173228346,40097.6433912037,2009-10-11,15:26:29
39.905495,116.376782,0,151.009146981627,40097.6434490741,2009-10-11,15:26:34
39.90551,116.376692,0,148.780577427822,40097.6435069444,2009-10-11,15:26:39
39.905518,116.376595,0,150.673969816273,40097.6435648148,2009-10-11,15:26:44
39.905523,116.376511,0,147.49250328084,40097.6436226852,2009-10-11,15:26:49
39.905528,116.376433,0,154.249498031496,40097.6436805556,2009-10-11,15:26:54
39.905508,116.376349,0,157.506210629921,40097.6437384259,2009-10-11,15:26:59
39.905511,116.376293,0,157.573041338583,40097.6437962963,2009-10-11,15:27:04
39.905503,116.376203,0,158.268848425197,40097.6438541667,2009-10-11,15:27:09
39.905514,116.376162,0,156.495137795276,40097.643912037,2009-10-11,15:27:14
39.905509,116.376083,0,153.699097769029,40097.6439699074,2009-10-11,15:27:19
39.90552,116.376022,0,149.780895669291,40097.6440277778,2009-10-11,15:27:24
39.905533,116.375952,0,145.863461286089,40097.6440856481,2009-10-11,15:27:29
39.905547,116.375883,0,144.037099737533,40097.6441435185,2009-10-11,15:27:34
39.905545,116.375792,0,143.985583989501,40097.6442013889,2009-10-11,15:27:39
39.905527,116.375692,0,146.655134514436,40097.6442592593,2009-10-11,15:27:44
39.905516,116.375621,0,145.059983595801,40097.6443171296,2009-10-11,15:27:49
39.905514,116.375554,0,148.390472440945,40097.644375,2009-10-11,15:27:54
39.905492,116.375458,0,154.848074146982,40097.6444328704,2009-10-11,15:27:59
39.905498,116.375385,0,161.385374015748,40097.6444907407,2009-10-11,15:28:04
39.905486,116.375296,0,166.70093175853,40097.6445486111,2009-10-11,15:28:09
39.905518,116.375215,0,177.073152887139,40097.6446064815,2009-10-11,15:28:14
39.905534,116.375127,0,187.837234251968,40097.6446643519,2009-10-11,15:28:19
39.905534,116.37505,0,198.447549212598,40097.6447222222,2009-10-11,15:28:24
39.90554,116.375006,0,212.180068897638,40097.6447800926,2009-10-11,15:28:29
39.905522,116.374925,0,223.775423228346,40097.644837963,2009-10-11,15:28:34
39.905531,116.374853,0,232.429478346457,40097.6448958333,2009-10-11,15:28:39
39.905496,116.374759,0,228.180423228346,40097.6449537037,2009-10-11,15:28:44
39.905483,116.374699,0,232.703392388451,40097.6450115741,2009-10-11,15:28:49
39.905473,116.374645,0,233.418523622047,40097.6450462963,2009-10-11,15:28:52
39.90548,116.374509,0,227.088704068241,40097.6451041667,2009-10-11,15:28:57
39.90548,116.374493,0,226.981122047244,40097.6451157407,2009-10-11,15:28:58
39.905485,116.374409,0,216.425423228346,40097.6451736111,2009-10-11,15:29:03
39.905491,116.374351,0,196.225849737533,40097.6452314815,2009-10-11,15:29:08
39.905501,116.37427,0,189.911400918635,40097.6452893519,2009-10-11,15:29:13
39.905467,116.374234,0,189.160511811024,40097.6453472222,2009-10-11,15:29:18
39.90545,116.374142,0,194.37999015748,40097.6454050926,2009-10-11,15:29:23
39.905473,116.374081,0,193.043605643045,40097.645462963,2009-10-11,15:29:28
39.905505,116.374004,0,192.45968832021,40097.6455208333,2009-10-11,15:29:33
39.905496,116.373938,0,195.235767716535,40097.6455787037,2009-10-11,15:29:38
39.905503,116.373888,0,196.982444225722,40097.6456365741,2009-10-11,15:29:43
39.9055,116.373826,0,199.454612860892,40097.6456944444,2009-10-11,15:29:48
39.905512,116.373762,0,199.132965879265,40097.6457523148,2009-10-11,15:29:53
39.905512,116.373762,0,199.132965879265,40097.645787037,2009-10-11,15:29:56
39.90551,116.373758,0,200.605692257218,40097.6458101852,2009-10-11,15:29:58
39.905493,116.37371,0,200.681922572178,40097.6458680556,2009-10-11,15:30:03
39.905493,116.373634,0,199.732355643045,40097.6459259259,2009-10-11,15:30:08
39.905492,116.373537,0,201.54720144357,40097.6459837963,2009-10-11,15:30:13
39.905493,116.373412,0,203.082693569554,40097.6460416667,2009-10-11,15:30:18
39.905472,116.373318,0,205.538503937008,40097.646099537,2009-10-11,15:30:23
39.905471,116.373215,0,207.11343175853,40097.6461574074,2009-10-11,15:30:28
39.905484,116.373144,0,207.932214566929,40097.6462152778,2009-10-11,15:30:33
39.905491,116.373069,0,211.483162729659,40097.6462731481,2009-10-11,15:30:38
39.905478,116.372985,0,215.847162073491,40097.6463310185,2009-10-11,15:30:43
39.905472,116.372917,0,220.267529527559,40097.6463888889,2009-10-11,15:30:48
39.905464,116.372799,0,225.813231627297,40097.6464467593,2009-10-11,15:30:53
39.905444,116.37273,0,228.213812335958,40097.6465046296,2009-10-11,15:30:58
39.905445,116.372679,0,231.166597769029,40097.6465625,2009-10-11,15:31:03
39.905463,116.372548,0,238.331597769029,40097.6466203704,2009-10-11,15:31:08
39.905461,116.372473,0,244.995452755906,40097.6466782407,2009-10-11,15:31:13
39.905467,116.372365,0,256.069238845144,40097.6467361111,2009-10-11,15:31:18
39.905447,116.37223,0,269.868779527559,40097.6467939815,2009-10-11,15:31:23
39.905461,116.372121,0,284.394917979003,40097.6468518519,2009-10-11,15:31:28
39.905448,116.372065,0,295.597837926509,40097.6469097222,2009-10-11,15:31:33
39.905439,116.372006,0,302.740508530184,40097.6469675926,2009-10-11,15:31:38
39.905436,116.37191,0,309.845833333333,40097.647025463,2009-10-11,15:31:43
39.90544,116.371844,0,318.65125,40097.6470833333,2009-10-11,15:31:48
39.905433,116.37179,0,327.884668635171,40097.6471412037,2009-10-11,15:31:53
39.905439,116.371768,0,332.087719816273,40097.6471990741,2009-10-11,15:31:58
39.905452,116.371715,0,336.482230971129,40097.6472569444,2009-10-11,15:32:03
39.905432,116.371685,0,345.486141732283,40097.6473148148,2009-10-11,15:32:08
39.905405,116.371702,0,355.403353018373,40097.6473726852,2009-10-11,15:32:13
39.905408,116.3717,0,356.193553149606,40097.6474305556,2009-10-11,15:32:18
39.905408,116.3717,0,356.193553149606,40097.6474652778,2009-10-11,15:32:21
39.905408,116.371693,0,357.251003937008,40097.6474884259,2009-10-11,15:32:23
39.905476,116.371497,0,358.085482283465,40097.6475462963,2009-10-11,15:32:28
39.905527,116.371356,0,354.802588582677,40097.6476041667,2009-10-11,15:32:33
39.905545,116.371197,0,350.915377296588,40097.647662037,2009-10-11,15:32:38
39.905565,116.371041,0,350.061476377953,40097.6477199074,2009-10-11,15:32:43
39.905567,116.370979,0,345.953369422572,40097.6477777778,2009-10-11,15:32:48
39.905534,116.370926,0,340.81188648294,40097.6478356481,2009-10-11,15:32:53
39.9055,116.370864,0,339.588005249344,40097.6478935185,2009-10-11,15:32:58
39.905501,116.370687,0,345.210777559055,40097.6479513889,2009-10-11,15:33:03
39.90547,116.370603,0,338.764416010499,40097.6480092593,2009-10-11,15:33:08
39.905448,116.370599,0,342.088234908136,40097.6480671296,2009-10-11,15:33:13
39.905438,116.370588,0,344.619501312336,40097.648125,2009-10-11,15:33:18
39.905436,116.370522,0,342.641364829396,40097.6481828704,2009-10-11,15:33:23
39.905452,116.370517,0,342.774829396325,40097.6482407407,2009-10-11,15:33:28
39.905452,116.370517,0,342.774829396325,40097.648275463,2009-10-11,15:33:31
39.905445,116.370513,0,343.447106299213,40097.6482986111,2009-10-11,15:33:33
39.90554,116.370283,0,350.928694225722,40097.6483564815,2009-10-11,15:33:38
39.905546,116.370138,0,358.594908136483,40097.6484143519,2009-10-11,15:33:43
39.905596,116.370087,0,350.694632545932,40097.6484722222,2009-10-11,15:33:48
39.905593,116.370029,0,333.369248687664,40097.6485300926,2009-10-11,15:33:53
39.905555,116.369982,0,325.877598425197,40097.648587963,2009-10-11,15:33:58
39.905558,116.369963,0,327.566653543307,40097.6486458333,2009-10-11,15:34:03
39.905575,116.369945,0,327.902641076116,40097.6487037037,2009-10-11,15:34:08
39.905575,116.369945,0,327.902641076116,40097.6487384259,2009-10-11,15:34:11
39.905583,116.369941,0,329.184393044619,40097.6487615741,2009-10-11,15:34:13
39.9056,116.369921,0,333.003172572178,40097.6488194444,2009-10-11,15:34:18
39.905613,116.369843,0,342.841135170604,40097.6488773148,2009-10-11,15:34:23
39.905603,116.369743,0,349.516604330709,40097.6489351852,2009-10-11,15:34:28
39.905632,116.369642,0,349.510249343832,40097.6489930556,2009-10-11,15:34:33
39.905639,116.36956,0,353.567795275591,40097.6490509259,2009-10-11,15:34:38
39.905648,116.369475,0,355.417345800525,40097.6491087963,2009-10-11,15:34:43
39.905675,116.369405,0,351.961066272966,40097.6491666667,2009-10-11,15:34:48
39.90567,116.369327,0,352.505912073491,40097.649224537,2009-10-11,15:34:53
39.905613,116.36923,0,358.972575459318,40097.6492824074,2009-10-11,15:34:58
39.905535,116.369164,0,362.304852362205,40097.6493402778,2009-10-11,15:35:03
39.905465,116.369153,0,361.788966535433,40097.6493981481,2009-10-11,15:35:08
39.905455,116.369149,0,355.809878608924,40097.6494560185,2009-10-11,15:35:13
39.905511,116.369162,0,341.699229002625,40097.6495138889,2009-10-11,15:35:18
39.905559,116.369201,0,326.721637139108,40097.6495717593,2009-10-11,15:35:23
39.905604,116.369222,0,316.521801181102,40097.6496296296,2009-10-11,15:35:28
39.905591,116.36928,0,299.351410761155,40097.6496875,2009-10-11,15:35:33
39.905582,116.36928,0,298.011158136483,40097.6497453704,2009-10-11,15:35:38
39.905582,116.36928,0,298.011158136483,40097.6497800926,2009-10-11,15:35:41
39.905586,116.369281,0,297.087047244094,40097.6498032407,2009-10-11,15:35:43
39.905603,116.369276,0,296.004537401575,40097.6498611111,2009-10-11,15:35:48
39.905614,116.369292,0,295.139146981627,40097.6499189815,2009-10-11,15:35:53
39.905663,116.369249,0,292.845597112861,40097.6499768518,2009-10-11,15:35:58
39.905692,116.369236,0,291.164878608924,40097.6500347222,2009-10-11,15:36:03
39.905714,116.369245,0,289.058261154856,40097.6500925926,2009-10-11,15:36:08
39.905775,116.369295,0,286.250977690289,40097.650150463,2009-10-11,15:36:13
39.905824,116.369339,0,283.740410104987,40097.6502083333,2009-10-11,15:36:18
39.905885,116.369448,0,281.549314304462,40097.6502662037,2009-10-11,15:36:23
39.905846,116.369453,0,274.83281824147,40097.6503240741,2009-10-11,15:36:28
39.905662,116.369368,0,269.039284776903,40097.6503819444,2009-10-11,15:36:33
39.905552,116.36933,0,260.735810367454,40097.6504398148,2009-10-11,15:36:38
39.905513,116.36932,0,257.042887139108,40097.6504976852,2009-10-11,15:36:43
39.905499,116.369336,0,256.594586614173,40097.6505555556,2009-10-11,15:36:48
39.9055,116.369321,0,260.549553805774,40097.6506134259,2009-10-11,15:36:53
39.905442,116.369259,0,265.272395013123,40097.6506712963,2009-10-11,15:36:58
39.905442,116.369259,0,265.272395013123,40097.6507060185,2009-10-11,15:37:01
39.905442,116.369254,0,265.809156824147,40097.6507291667,2009-10-11,15:37:03
39.90541,116.369175,0,264.283579396325,40097.650787037,2009-10-11,15:37:08
39.905411,116.369124,0,262.973464566929,40097.6508449074,2009-10-11,15:37:13
39.905418,116.369116,0,264.031594488189,40097.6509027778,2009-10-11,15:37:18
39.905418,116.369116,0,264.031594488189,40097.6509375,2009-10-11,15:37:21
39.905423,116.369116,0,264.523697506562,40097.6509606481,2009-10-11,15:37:23
39.906032,116.368579,0,238.82032480315,40097.6516550926,2009-10-11,15:38:23
39.906147,116.368526,0,214.363307086614,40097.651712963,2009-10-11,15:38:28
39.90613,116.368463,0,175.812962598425,40097.6517708333,2009-10-11,15:38:33
39.906155,116.368372,0,134.731315616798,40097.6518287037,2009-10-11,15:38:38
39.906196,116.368342,0,128.337404855643,40097.6518865741,2009-10-11,15:38:43
39.906238,116.368341,0,110.261709317585,40097.6519444444,2009-10-11,15:38:48
39.90628,116.368355,0,101.976545275591,40097.6520023148,2009-10-11,15:38:53
39.906277,116.368413,0,104.259005905512,40097.6520601852,2009-10-11,15:38:58
39.906292,116.368488,0,112.605869422572,40097.6521180556,2009-10-11,15:39:03
39.906308,116.368528,0,114.803651574803,40097.6521759259,2009-10-11,15:39:08
39.906336,116.368556,0,115.557854330709,40097.6522337963,2009-10-11,15:39:13
39.906364,116.368568,0,115.929662073491,40097.6522916667,2009-10-11,15:39:18
39.906392,116.368609,0,113.091154855643,40097.652349537,2009-10-11,15:39:23
39.906453,116.368616,0,119.124284776903,40097.6524074074,2009-10-11,15:39:28
39.906508,116.368612,0,128.25500328084,40097.6524652778,2009-10-11,15:39:33
39.90656,116.368605,0,134.729314304462,40097.6525231482,2009-10-11,15:39:38
39.906613,116.368609,0,139.462614829396,40097.6525810185,2009-10-11,15:39:43
39.906645,116.368625,0,144.849425853018,40097.6526388889,2009-10-11,15:39:48
39.906689,116.368632,0,154.386404199475,40097.6526967593,2009-10-11,15:39:53
39.906751,116.368624,0,142.755219816273,40097.6527546296,2009-10-11,15:39:58
39.906807,116.368618,0,138.412398293963,40097.6528125,2009-10-11,15:40:03
39.90688,116.36861,0,135.602611548556,40097.6528703704,2009-10-11,15:40:08
39.906933,116.368611,0,134.418681102362,40097.6529282407,2009-10-11,15:40:13
39.906991,116.368616,0,134.478517060367,40097.6529861111,2009-10-11,15:40:18
39.907044,116.368625,0,133.77436351706,40097.6530439815,2009-10-11,15:40:23
39.907086,116.368605,0,128.10095144357,40097.6531018519,2009-10-11,15:40:28
39.907132,116.368576,0,136.412749343832,40097.6531597222,2009-10-11,15:40:33
39.907175,116.368566,0,127.268950131234,40097.6532175926,2009-10-11,15:40:38
39.907214,116.368558,0,124.299632545932,40097.653275463,2009-10-11,15:40:43
39.907261,116.36856,0,124.396049868766,40097.6533333333,2009-10-11,15:40:48
39.907286,116.368526,0,128.898608923885,40097.6533912037,2009-10-11,15:40:53
39.907284,116.368545,0,129.165085301837,40097.6534490741,2009-10-11,15:40:58
39.907282,116.36859,0,129.724662073491,40097.6535069444,2009-10-11,15:41:03
39.907233,116.368595,0,131.446971784777,40097.6535648148,2009-10-11,15:41:08
39.907192,116.368609,0,131.906148293963,40097.6536226852,2009-10-11,15:41:13
39.907149,116.368667,0,132.19061023622,40097.6536805556,2009-10-11,15:41:18
39.907116,116.368714,0,133.62312664042,40097.6537384259,2009-10-11,15:41:23
39.907092,116.36879,0,135.101745406824,40097.6537962963,2009-10-11,15:41:28
39.907091,116.368875,0,134.456089238845,40097.6538541667,2009-10-11,15:41:33
39.907162,116.36891,0,132.166630577428,40097.653912037,2009-10-11,15:41:38
39.907206,116.36891,0,131.146650262467,40097.6539699074,2009-10-11,15:41:43
39.907241,116.368916,0,132.098461286089,40097.6540277778,2009-10-11,15:41:48
39.90728,116.368954,0,132.151000656168,40097.6540856481,2009-10-11,15:41:53
39.907305,116.368969,0,132.828871391076,40097.6541435185,2009-10-11,15:41:58
39.907361,116.369002,0,135.021686351706,40097.6542013889,2009-10-11,15:42:03
39.907391,116.368957,0,139.727368766404,40097.6542592593,2009-10-11,15:42:08
39.907402,116.368896,0,146.313100393701,40097.6543171296,2009-10-11,15:42:13
39.907435,116.368835,0,148.224455380577,40097.654375,2009-10-11,15:42:18
39.907466,116.368822,0,149.696804461942,40097.6544328704,2009-10-11,15:42:23
39.907501,116.368847,0,151.632165354331,40097.6544907407,2009-10-11,15:42:28
39.907533,116.368872,0,151.743914041995,40097.6545486111,2009-10-11,15:42:33
39.907553,116.368894,0,151.947903543307,40097.6546064815,2009-10-11,15:42:38
39.9076,116.368957,0,153.442030839895,40097.6546643519,2009-10-11,15:42:43
39.907596,116.368953,0,152.814770341207,40097.6547222222,2009-10-11,15:42:48
39.907596,116.368953,0,152.814770341207,40097.6547569444,2009-10-11,15:42:51
39.907601,116.368955,0,153.306538713911,40097.6547800926,2009-10-11,15:42:53
39.90761,116.368957,0,153.784488188976,40097.654837963,2009-10-11,15:42:58
39.90761,116.368957,0,153.784488188976,40097.6548726852,2009-10-11,15:43:01
39.907618,116.368958,0,154.279235564304,40097.6548958333,2009-10-11,15:43:03
39.905519,116.375468,0,56.7277132545932,40097.6553009259,2009-10-11,15:43:38
39.906338,116.373843,0,-15.8063320209974,40097.6553587963,2009-10-11,15:43:43
39.908073,116.37772,0,76.6976738845144,40097.6555902778,2009-10-11,15:44:03
39.908171,116.378424,0,48.8650918635171,40097.6556481481,2009-10-11,15:44:08
39.907918,116.36718,0,-51.0847703412073,40097.6904861111,2009-10-11,16:34:18
39.907841,116.3674,0,107.256607611549,40097.6905439815,2009-10-11,16:34:23
39.90785,116.367364,0,96.5899114173228,40097.6906018518,2009-10-11,16:34:28
39.907812,116.367287,0,37.7315518372703,40097.6906597222,2009-10-11,16:34:33
39.907795,116.367265,0,57.5402230971129,40097.6907175926,2009-10-11,16:34:38
39.907744,116.367224,0,70.8160498687664,40097.690775463,2009-10-11,16:34:43
39.907712,116.367225,0,89.3335203412073,40097.6908333333,2009-10-11,16:34:48
39.907684,116.367242,0,108.634868766404,40097.6908912037,2009-10-11,16:34:53
39.90764,116.367164,0,119.962555774278,40097.6909490741,2009-10-11,16:34:58
39.907627,116.367171,0,142.791151574803,40097.6910069444,2009-10-11,16:35:03
39.907537,116.367245,0,163.935150918635,40097.6910648148,2009-10-11,16:35:08
39.907537,116.367245,0,163.935150918635,40097.691099537,2009-10-11,16:35:11
39.907537,116.36724,0,178.673874671916,40097.6911226852,2009-10-11,16:35:13
39.907555,116.367339,0,207.350912073491,40097.6911805556,2009-10-11,16:35:18
39.907512,116.367241,0,225.55937007874,40097.6912384259,2009-10-11,16:35:23
39.90745,116.367231,0,238.923402230971,40097.6912962963,2009-10-11,16:35:28
39.907405,116.367236,0,247.95967847769,40097.6913541667,2009-10-11,16:35:33
39.907401,116.367168,0,273.17905839895,40097.691412037,2009-10-11,16:35:38
39.907346,116.367127,0,282.948963254593,40097.6914699074,2009-10-11,16:35:43
39.907289,116.367089,0,294.505341207349,40097.6915277778,2009-10-11,16:35:48
39.907245,116.367113,0,308.842470472441,40097.6915856482,2009-10-11,16:35:53
39.907406,116.367676,0,317.821952099738,40097.6916435185,2009-10-11,16:35:58
39.907457,116.367933,0,324.16248687664,40097.6917013889,2009-10-11,16:36:03
39.90739,116.367986,0,313.159537401575,40097.6917592593,2009-10-11,16:36:08
39.907374,116.368068,0,303.452709973753,40097.6918171296,2009-10-11,16:36:13
39.907342,116.368092,0,294.569721128609,40097.691875,2009-10-11,16:36:18
39.907261,116.368099,0,294.554176509186,40097.6919328704,2009-10-11,16:36:23
39.907217,116.368138,0,294.920902230971,40097.6919907407,2009-10-11,16:36:28
39.907184,116.368201,0,297.871387795276,40097.6920486111,2009-10-11,16:36:33
39.907209,116.368245,0,291.356289370079,40097.6921064815,2009-10-11,16:36:38
39.907207,116.368312,0,268.811354986877,40097.6921643519,2009-10-11,16:36:43
39.907136,116.368355,0,268.780964566929,40097.6922222222,2009-10-11,16:36:48
39.907044,116.368396,0,268.514737532808,40097.6922800926,2009-10-11,16:36:53
39.906964,116.368452,0,261.945698818898,40097.692337963,2009-10-11,16:36:58
39.906841,116.36853,0,253.627732939633,40097.6923958333,2009-10-11,16:37:03
39.906733,116.368582,0,251.70250984252,40097.6924537037,2009-10-11,16:37:08
39.906652,116.368632,0,250.446463254593,40097.6925115741,2009-10-11,16:37:13
39.906529,116.368691,0,246.395150918635,40097.6925694444,2009-10-11,16:37:18
39.906423,116.368642,0,213.340875984252,40097.6926273148,2009-10-11,16:37:23
39.906366,116.368638,0,198.745803805774,40097.6926851852,2009-10-11,16:37:28
39.906307,116.368617,0,182.815085301837,40097.6927430556,2009-10-11,16:37:33
39.90625,116.368578,0,174.742470472441,40097.6928009259,2009-10-11,16:37:38
39.906239,116.368535,0,167.00531824147,40097.6928587963,2009-10-11,16:37:43
39.906231,116.368513,0,164.319973753281,40097.6929166667,2009-10-11,16:37:48
39.906203,116.368531,0,161.575170603675,40097.692974537,2009-10-11,16:37:53
39.906168,116.368563,0,158.604288057743,40097.6930324074,2009-10-11,16:37:58
39.906145,116.368599,0,158.121804461942,40097.6930902778,2009-10-11,16:38:03
39.906145,116.368599,0,158.121804461942,40097.693125,2009-10-11,16:38:06
39.90615,116.368593,0,158.031230314961,40097.6931481481,2009-10-11,16:38:08
39.906069,116.368622,0,158.356532152231,40097.6932060185,2009-10-11,16:38:13
39.905994,116.368593,0,158.429547244094,40097.6932638889,2009-10-11,16:38:18
39.905947,116.368561,0,157.894839238845,40097.6933217593,2009-10-11,16:38:23
39.9059,116.368554,0,157.42219488189,40097.6933796296,2009-10-11,16:38:28
39.905847,116.368542,0,157.064652230971,40097.6934375,2009-10-11,16:38:33
39.95556,116.316749,0,108.705367454068,40097.7196527778,2009-10-11,17:16:18
39.955469,116.316785,0,106.044816272966,40097.7197106481,2009-10-11,17:16:23
39.955417,116.316809,0,129.057729658793,40097.7197685185,2009-10-11,17:16:28
39.955419,116.316797,0,134.207972440945,40097.7198263889,2009-10-11,17:16:33
39.955364,116.316803,0,136.459619422572,40097.7198842593,2009-10-11,17:16:38
39.955319,116.316792,0,142.984153543307,40097.7199421296,2009-10-11,17:16:43
39.95528,116.316802,0,146.566276246719,40097.72,2009-10-11,17:16:48
39.955253,116.316763,0,147.625754593176,40097.7200578704,2009-10-11,17:16:53
39.955137,116.316743,0,146.409970472441,40097.7201157407,2009-10-11,17:16:58
39.955057,116.316739,0,147.503956692913,40097.7201736111,2009-10-11,17:17:03
39.955002,116.316758,0,149.525646325459,40097.7202314815,2009-10-11,17:17:08
39.954951,116.316773,0,148.261049868766,40097.7202662037,2009-10-11,17:17:11
39.954934,116.316787,0,148.202378608924,40097.7203240741,2009-10-11,17:17:16
39.954926,116.316792,0,148.234931102362,40097.7203356481,2009-10-11,17:17:17
39.954889,116.31681,0,147.819041994751,40097.7203935185,2009-10-11,17:17:22
39.954818,116.316863,0,146.50688976378,40097.7204513889,2009-10-11,17:17:27
39.95479,116.31688,0,146.107949475066,40097.720474537,2009-10-11,17:17:29
39.954728,116.316891,0,143.547545931759,40097.7205324074,2009-10-11,17:17:34
39.95472,116.316887,0,144.037224409449,40097.7205439815,2009-10-11,17:17:35
39.954696,116.316873,0,143.972618110236,40097.7206018518,2009-10-11,17:17:40
39.954659,116.316861,0,143.315334645669,40097.7206597222,2009-10-11,17:17:45
39.954626,116.316849,0,145.15031824147,40097.7207175926,2009-10-11,17:17:50
39.954648,116.316891,0,142.163241469816,40097.720775463,2009-10-11,17:17:55
39.954662,116.316887,0,138.635334645669,40097.7208333333,2009-10-11,17:18:00
39.954662,116.316887,0,138.635334645669,40097.7208680556,2009-10-11,17:18:03
39.954665,116.31689,0,138.488992782152,40097.7208912037,2009-10-11,17:18:05
39.954721,116.316892,0,136.351535433071,40097.7209490741,2009-10-11,17:18:10
39.95478,116.31688,0,130.132703412073,40097.7210069444,2009-10-11,17:18:15
39.954824,116.316893,0,123.510022965879,40097.7210648148,2009-10-11,17:18:20
39.954874,116.316919,0,113.169616141732,40097.7211226852,2009-10-11,17:18:25
39.954911,116.316922,0,108.438966535433,40097.7211805556,2009-10-11,17:18:30
39.954959,116.316923,0,110.235465879265,40097.7212384259,2009-10-11,17:18:35
39.95501,116.316931,0,116.513106955381,40097.7212962963,2009-10-11,17:18:40
39.95505,116.316927,0,120.923211942257,40097.7213541667,2009-10-11,17:18:45
39.955064,116.316903,0,130.85062335958,40097.721412037,2009-10-11,17:18:50
39.955046,116.316908,0,132.934816272966,40097.7214699074,2009-10-11,17:18:55
39.955037,116.316913,0,134.153592519685,40097.7215277778,2009-10-11,17:19:00
39.955034,116.316901,0,136.842139107612,40097.7215856481,2009-10-11,17:19:05
39.955034,116.316901,0,136.842139107612,40097.7216203704,2009-10-11,17:19:08
39.955033,116.316898,0,137.993658136483,40097.7216435185,2009-10-11,17:19:10
39.955043,116.316872,0,138.357568897638,40097.7217013889,2009-10-11,17:19:15
39.955084,116.316827,0,139.612526246719,40097.7217592593,2009-10-11,17:19:20
39.955132,116.316782,0,140.218822178478,40097.7218171296,2009-10-11,17:19:25
39.955177,116.316762,0,140.765032808399,40097.721875,2009-10-11,17:19:30
39.955207,116.316757,0,142.390095144357,40097.7219328704,2009-10-11,17:19:35
39.95525,116.316719,0,144.843215223097,40097.7219907407,2009-10-11,17:19:40
39.95544,116.316905,0,216.6368832021,40097.771412037,2009-10-11,18:30:50
39.955486,116.316927,0,217.626227034121,40097.7714699074,2009-10-11,18:30:55
39.955542,116.316957,0,216.046581364829,40097.7715277778,2009-10-11,18:31:00
39.955612,116.316978,0,210.511742125984,40097.7715856481,2009-10-11,18:31:05
39.955657,116.317013,0,208.652450787402,40097.7716435185,2009-10-11,18:31:10
39.955721,116.317008,0,207.69812664042,40097.7717013889,2009-10-11,18:31:15
39.955797,116.31696,0,203.785958005249,40097.7717592593,2009-10-11,18:31:20
39.955862,116.316874,0,200.501325459318,40097.7718171296,2009-10-11,18:31:25
39.95591,116.316806,0,200.178477690289,40097.771875,2009-10-11,18:31:30
39.955874,116.316785,0,201.874304461942,40097.7719328704,2009-10-11,18:31:35
39.955872,116.316786,0,201.655859580052,40097.7719907407,2009-10-11,18:31:40
39.95588,116.316789,0,201.586837270341,40097.7720486111,2009-10-11,18:31:45
39.955884,116.316791,0,201.613484251969,40097.7721064815,2009-10-11,18:31:50
39.955891,116.316793,0,201.634311023622,40097.7721643519,2009-10-11,18:31:55
39.955894,116.316793,0,201.604248687664,40097.7722222222,2009-10-11,18:32:00
39.955894,116.316793,0,201.604248687664,40097.7722569444,2009-10-11,18:32:03
39.95589,116.316792,0,201.580567585302,40097.7722800926,2009-10-11,18:32:05
39.974986,116.334151,0,194.81969160105,40097.7830671296,2009-10-11,18:47:37
39.975012,116.334161,0,206.681197506562,40097.783125,2009-10-11,18:47:42
39.975091,116.334155,0,212.137568897638,40097.7831828704,2009-10-11,18:47:47
39.975155,116.334148,0,218.674091207349,40097.7832407407,2009-10-11,18:47:52
39.975226,116.334158,0,222.46874015748,40097.7832986111,2009-10-11,18:47:57
39.975301,116.334151,0,230.260282152231,40097.7833564815,2009-10-11,18:48:02
39.975307,116.334165,0,235.401213910761,40097.7834143518,2009-10-11,18:48:07
39.975325,116.334176,0,236.510229658793,40097.7834722222,2009-10-11,18:48:12
39.975366,116.334175,0,241.450213254593,40097.7835300926,2009-10-11,18:48:17
39.975402,116.334172,0,246.367093175853,40097.783587963,2009-10-11,18:48:22
39.975432,116.33416,0,251.311479658793,40097.7836458333,2009-10-11,18:48:27
39.975412,116.333984,0,253.783848425197,40097.7837037037,2009-10-11,18:48:32
39.975199,116.333838,0,259.72999671916,40097.7837615741,2009-10-11,18:48:37
39.975213,116.333711,0,260.248385826772,40097.7838194444,2009-10-11,18:48:42
39.975201,116.333606,0,255.71875656168,40097.7838773148,2009-10-11,18:48:47
39.975227,116.3335,0,248.003556430446,40097.7839351852,2009-10-11,18:48:52
39.97525,116.333388,0,245.40906167979,40097.7839930556,2009-10-11,18:48:57
39.975268,116.333287,0,243.877650918635,40097.7840509259,2009-10-11,18:49:02
39.975294,116.3332,0,242.39968175853,40097.7841087963,2009-10-11,18:49:07
39.9753,116.333085,0,241.318047900262,40097.7841666667,2009-10-11,18:49:12
39.975322,116.332988,0,234.625383858268,40097.784224537,2009-10-11,18:49:17
39.975318,116.332894,0,232.849169947507,40097.7842824074,2009-10-11,18:49:22
39.975321,116.332815,0,232.946164698163,40097.7843402778,2009-10-11,18:49:27
39.975307,116.332727,0,234.239281496063,40097.7843981481,2009-10-11,18:49:32
39.975305,116.332631,0,231.784609580052,40097.7844560185,2009-10-11,18:49:37
39.975321,116.332549,0,235.055036089239,40097.7845138889,2009-10-11,18:49:42
39.975332,116.332466,0,235.90530839895,40097.7845717593,2009-10-11,18:49:47
39.975354,116.332367,0,238.318556430446,40097.7846296296,2009-10-11,18:49:52
39.975366,116.332304,0,241.184911417323,40097.7846875,2009-10-11,18:49:57
39.975377,116.332229,0,246.207221128609,40097.7847453704,2009-10-11,18:50:02
39.975419,116.33216,0,249.020757874016,40097.7848032407,2009-10-11,18:50:07
39.975397,116.332056,0,244.73092847769,40097.7848611111,2009-10-11,18:50:12
39.975412,116.331939,0,240.851174540682,40097.7849189815,2009-10-11,18:50:17
39.975418,116.331867,0,244.318093832021,40097.7849768519,2009-10-11,18:50:22
39.975445,116.331807,0,245.613339895013,40097.7850347222,2009-10-11,18:50:27
39.975588,116.331774,0,232.224127296588,40097.7850925926,2009-10-11,18:50:32
39.9757,116.331716,0,224.326801181102,40097.785150463,2009-10-11,18:50:37
39.975726,116.331626,0,216.017119422572,40097.7852083333,2009-10-11,18:50:42
39.975722,116.331532,0,210.484530839895,40097.7852662037,2009-10-11,18:50:47
39.975722,116.331455,0,201.729940944882,40097.7853240741,2009-10-11,18:50:52
39.975721,116.331387,0,195.337355643045,40097.7853819444,2009-10-11,18:50:57
39.975698,116.331317,0,189.081729002625,40097.7854398148,2009-10-11,18:51:02
39.975699,116.331224,0,186.555042650919,40097.7854976852,2009-10-11,18:51:07
39.975664,116.331131,0,182.696578083989,40097.7855555556,2009-10-11,18:51:12
39.97565,116.331034,0,173.116719160105,40097.7856134259,2009-10-11,18:51:17
39.975656,116.330961,0,163.382719816273,40097.7856712963,2009-10-11,18:51:22
39.975653,116.330972,0,157.991830708661,40097.7857291667,2009-10-11,18:51:27
39.975644,116.330984,0,152.185731627297,40097.785787037,2009-10-11,18:51:32
39.975646,116.330984,0,147.733549868766,40097.7858449074,2009-10-11,18:51:37
39.975646,116.330984,0,147.733549868766,40097.7858796296,2009-10-11,18:51:40
39.975638,116.330982,0,146.247319553806,40097.7859027778,2009-10-11,18:51:42
39.975654,116.330976,0,145.658106955381,40097.7859606481,2009-10-11,18:51:47
39.975454,116.330614,0,253.545055774278,40097.7863078704,2009-10-11,18:52:17
39.975875,116.33082,0,167.307952755905,40097.7863657407,2009-10-11,18:52:22
39.975917,116.330802,0,159.195839895013,40097.7864236111,2009-10-11,18:52:27
39.975912,116.330749,0,158.459094488189,40097.7864814815,2009-10-11,18:52:32
39.976037,116.330789,0,155.848654855643,40097.7865393519,2009-10-11,18:52:37
39.976152,116.330829,0,154.618228346457,40097.7865972222,2009-10-11,18:52:42
