# Supplementary material for: Research on differential privacy protection method based on user tendency
Source: PLoS One. 2023 Oct 26;18(10):e0288823. doi: 10.1371/journal.pone.0288823 (PMC10602288; doi:10.1371/journal.pone.0288823)
Supplement: S5 Data — (ZIP) [file pone.0288823.s005.zip › Data 5-5/152/Trajectory/20080822005205.plt]

Geolife trajectory
WGS 84
Altitude is in Feet
Reserved 3
0,2,255,My Track,0,0,2,8421376
0
40.009971,116.300278,0,-9,39682.0361689815,2008-08-22,00:52:05
40.010127,116.299855,0,-22,39682.0361921296,2008-08-22,00:52:07
40.009939,116.300556,0,-36,39682.0362152778,2008-08-22,00:52:09
40.00997,116.300164,0,-99,39682.0362384259,2008-08-22,00:52:11
40.00745,116.307474,0,-239,39682.0384837963,2008-08-22,00:55:25
40.008688,116.301077,0,-298,39682.0386226852,2008-08-22,00:55:37
40.000651,116.320109,0,-58,39682.0407060185,2008-08-22,00:58:37
39.997921,116.325991,0,157,39682.0410532407,2008-08-22,00:59:07
39.997857,116.326012,0,149,39682.0410763889,2008-08-22,00:59:09
39.99777,116.326041,0,154,39682.041099537,2008-08-22,00:59:11
39.997687,116.326087,0,153,39682.0411226852,2008-08-22,00:59:13
39.997609,116.326124,0,154,39682.0411458333,2008-08-22,00:59:15
39.997522,116.326148,0,153,39682.0411689815,2008-08-22,00:59:17
39.997423,116.326146,0,153,39682.0411921296,2008-08-22,00:59:19
39.997328,116.326147,0,157,39682.0412152778,2008-08-22,00:59:21
39.997229,116.326167,0,160,39682.0412384259,2008-08-22,00:59:23
39.997159,116.326185,0,159,39682.0412615741,2008-08-22,00:59:25
39.99708,116.326209,0,160,39682.0412847222,2008-08-22,00:59:27
39.997008,116.326192,0,160,39682.0413078704,2008-08-22,00:59:29
39.996932,116.326172,0,159,39682.0413310185,2008-08-22,00:59:31
39.996841,116.326173,0,162,39682.0413541667,2008-08-22,00:59:33
39.996758,116.326168,0,164,39682.0413773148,2008-08-22,00:59:35
39.996679,116.326157,0,165,39682.041400463,2008-08-22,00:59:37
39.996611,116.326121,0,157,39682.0414236111,2008-08-22,00:59:39
39.996536,116.326095,0,156,39682.0414467593,2008-08-22,00:59:41
39.996469,116.326074,0,155,39682.0414699074,2008-08-22,00:59:43
39.996416,116.326076,0,155,39682.0414930556,2008-08-22,00:59:45
39.996344,116.326142,0,155,39682.0415162037,2008-08-22,00:59:47
39.996284,116.326183,0,152,39682.0415393518,2008-08-22,00:59:49
39.996196,116.326195,0,151,39682.0415625,2008-08-22,00:59:51
39.996131,116.326325,0,146,39682.0415856481,2008-08-22,00:59:53
39.996063,116.326333,0,144,39682.0416087963,2008-08-22,00:59:55
39.99602,116.326357,0,140,39682.0416319444,2008-08-22,00:59:57
39.99597,116.326343,0,138,39682.0416550926,2008-08-22,00:59:59
39.995894,116.326336,0,137,39682.0416782407,2008-08-22,01:00:01
39.995817,116.32633,0,132,39682.0417013889,2008-08-22,01:00:03
39.995736,116.326326,0,127,39682.041724537,2008-08-22,01:00:05
39.995664,116.32631,0,122,39682.0417476852,2008-08-22,01:00:07
39.995593,116.326251,0,125,39682.0417708333,2008-08-22,01:00:09
39.995535,116.326225,0,122,39682.0417939815,2008-08-22,01:00:11
39.995465,116.326233,0,118,39682.0418171296,2008-08-22,01:00:13
39.995394,116.326208,0,114,39682.0418402778,2008-08-22,01:00:15
39.99534,116.326209,0,111,39682.0418634259,2008-08-22,01:00:17
39.995305,116.326207,0,108,39682.0418865741,2008-08-22,01:00:19
39.995248,116.326173,0,108,39682.0419097222,2008-08-22,01:00:21
39.995175,116.32617,0,107,39682.0419328704,2008-08-22,01:00:23
39.995076,116.326079,0,109,39682.0419560185,2008-08-22,01:00:25
39.994991,116.326159,0,107,39682.0419791667,2008-08-22,01:00:27
39.994806,116.325784,0,113,39682.0420023148,2008-08-22,01:00:29
39.994715,116.32581,0,112,39682.042025463,2008-08-22,01:00:31
39.994706,116.326013,0,106,39682.0420486111,2008-08-22,01:00:33
39.994655,116.326088,0,113,39682.0420717593,2008-08-22,01:00:35
39.994584,116.326069,0,110,39682.0420949074,2008-08-22,01:00:37
39.994514,116.326075,0,106,39682.0421180556,2008-08-22,01:00:39
39.994453,116.326072,0,109,39682.0421412037,2008-08-22,01:00:41
39.994392,116.326071,0,103,39682.0421643518,2008-08-22,01:00:43
39.99433,116.326034,0,98,39682.0421875,2008-08-22,01:00:45
39.994252,116.326011,0,99,39682.0422106481,2008-08-22,01:00:47
39.994187,116.325982,0,95,39682.0422337963,2008-08-22,01:00:49
39.994112,116.325934,0,90,39682.0422569444,2008-08-22,01:00:51
39.994042,116.325894,0,89,39682.0422800926,2008-08-22,01:00:53
39.993983,116.325863,0,87,39682.0423032407,2008-08-22,01:00:55
39.993946,116.325862,0,91,39682.0423263889,2008-08-22,01:00:57
39.993904,116.325849,0,85,39682.042349537,2008-08-22,01:00:59
39.993872,116.325846,0,81,39682.0423726852,2008-08-22,01:01:01
39.99383,116.325841,0,74,39682.0423958333,2008-08-22,01:01:03
39.993805,116.32581,0,67,39682.0424189815,2008-08-22,01:01:05
39.993766,116.325784,0,62,39682.0424421296,2008-08-22,01:01:07
39.99371,116.32578,0,55,39682.0424652778,2008-08-22,01:01:09
39.993653,116.32579,0,48,39682.0424884259,2008-08-22,01:01:11
39.993605,116.325813,0,41,39682.0425115741,2008-08-22,01:01:13
39.993542,116.325849,0,35,39682.0425347222,2008-08-22,01:01:15
39.993474,116.325852,0,30,39682.0425578704,2008-08-22,01:01:17
39.99342,116.325874,0,23,39682.0425810185,2008-08-22,01:01:19
39.99337,116.325882,0,16,39682.0426041667,2008-08-22,01:01:21
39.9933,116.325863,0,10,39682.0426273148,2008-08-22,01:01:23
39.993241,116.325864,0,4,39682.042650463,2008-08-22,01:01:25
39.993179,116.325869,0,1,39682.0426736111,2008-08-22,01:01:27
39.993066,116.325787,0,1,39682.0426967593,2008-08-22,01:01:29
39.992939,116.3257,0,2,39682.0427199074,2008-08-22,01:01:31
39.992834,116.325673,0,2,39682.0427430556,2008-08-22,01:01:33
39.992739,116.325665,0,1,39682.0427662037,2008-08-22,01:01:35
39.992654,116.325644,0,-1,39682.0427893519,2008-08-22,01:01:37
39.992583,116.325653,0,-8,39682.0428125,2008-08-22,01:01:39
39.992399,116.32529,0,-2,39682.0428356482,2008-08-22,01:01:41
39.992288,116.325293,0,-5,39682.0428587963,2008-08-22,01:01:43
39.992179,116.325346,0,-6,39682.0428819444,2008-08-22,01:01:45
39.992085,116.325373,0,-11,39682.0429050926,2008-08-22,01:01:47
39.992001,116.325433,0,-11,39682.0429282407,2008-08-22,01:01:49
39.991924,116.325469,0,-13,39682.0429513889,2008-08-22,01:01:51
39.99186,116.325486,0,-15,39682.042974537,2008-08-22,01:01:53
39.991798,116.325504,0,-17,39682.0429976852,2008-08-22,01:01:55
39.991745,116.325545,0,-18,39682.0430208333,2008-08-22,01:01:57
39.991707,116.325601,0,-16,39682.0430439815,2008-08-22,01:01:59
39.991693,116.325629,0,-19,39682.0430671296,2008-08-22,01:02:01
39.991645,116.32568,0,-22,39682.0430902778,2008-08-22,01:02:03
39.991597,116.325703,0,-24,39682.0431134259,2008-08-22,01:02:05
39.99154,116.32573,0,-23,39682.0431365741,2008-08-22,01:02:07
39.991478,116.32573,0,-24,39682.0431597222,2008-08-22,01:02:09
39.991402,116.325713,0,-21,39682.0431828704,2008-08-22,01:02:11
39.991364,116.325723,0,-19,39682.0432060185,2008-08-22,01:02:13
39.991268,116.325618,0,-19,39682.0432291667,2008-08-22,01:02:15
39.991237,116.325667,0,-21,39682.0432523148,2008-08-22,01:02:17
39.991195,116.325643,0,-17,39682.043275463,2008-08-22,01:02:19
39.991209,116.325752,0,-11,39682.0432986111,2008-08-22,01:02:21
39.991242,116.325928,0,3,39682.0433217593,2008-08-22,01:02:23
39.991251,116.32611,0,26,39682.0433449074,2008-08-22,01:02:25
39.99124,116.326161,0,37,39682.0433680556,2008-08-22,01:02:27
39.991231,116.326201,0,44,39682.0433912037,2008-08-22,01:02:29
39.99121,116.326201,0,47,39682.0434143519,2008-08-22,01:02:31
39.991223,116.32626,0,42,39682.0434375,2008-08-22,01:02:33
39.991288,116.326374,0,41,39682.0434606481,2008-08-22,01:02:35
39.991348,116.326441,0,41,39682.0434837963,2008-08-22,01:02:37
39.991393,116.326511,0,42,39682.0435069444,2008-08-22,01:02:39
39.99142,116.326598,0,42,39682.0435300926,2008-08-22,01:02:41
39.991449,116.326676,0,45,39682.0435532407,2008-08-22,01:02:43
39.991474,116.326736,0,44,39682.0435763889,2008-08-22,01:02:45
39.991505,116.326798,0,44,39682.043599537,2008-08-22,01:02:47
39.99156,116.326834,0,45,39682.0436226852,2008-08-22,01:02:49
39.991601,116.326902,0,45,39682.0436458333,2008-08-22,01:02:51
39.99161,116.326953,0,46,39682.0436689815,2008-08-22,01:02:53
39.991596,116.32703,0,51,39682.0436921296,2008-08-22,01:02:55
39.99157,116.327133,0,55,39682.0437152778,2008-08-22,01:02:57
39.991547,116.327217,0,61,39682.0437384259,2008-08-22,01:02:59
39.991534,116.327323,0,64,39682.0437615741,2008-08-22,01:03:01
39.991543,116.327416,0,69,39682.0437847222,2008-08-22,01:03:03
39.991558,116.32757,0,73,39682.0438078704,2008-08-22,01:03:05
39.99158,116.327643,0,74,39682.0438310185,2008-08-22,01:03:07
39.991604,116.327709,0,73,39682.0438541667,2008-08-22,01:03:09
39.991622,116.327785,0,74,39682.0438773148,2008-08-22,01:03:11
39.991628,116.327868,0,76,39682.043900463,2008-08-22,01:03:13
39.991626,116.327956,0,76,39682.0439236111,2008-08-22,01:03:15
39.991628,116.328049,0,76,39682.0439467593,2008-08-22,01:03:17
39.991637,116.328151,0,79,39682.0439699074,2008-08-22,01:03:19
39.991672,116.328242,0,82,39682.0439930556,2008-08-22,01:03:21
39.991678,116.328328,0,82,39682.0440162037,2008-08-22,01:03:23
39.991696,116.328396,0,83,39682.0440393519,2008-08-22,01:03:25
39.991729,116.328449,0,85,39682.0440625,2008-08-22,01:03:27
39.991735,116.328502,0,87,39682.0440856481,2008-08-22,01:03:29
39.991745,116.328547,0,91,39682.0441087963,2008-08-22,01:03:31
39.991782,116.328643,0,96,39682.0441319444,2008-08-22,01:03:33
39.991822,116.328732,0,99,39682.0441550926,2008-08-22,01:03:35
39.991852,116.328816,0,99,39682.0441782407,2008-08-22,01:03:37
39.991875,116.328925,0,99,39682.0442013889,2008-08-22,01:03:39
39.991878,116.329024,0,100,39682.044224537,2008-08-22,01:03:41
39.99199,116.329148,0,111,39682.0442476852,2008-08-22,01:03:43
39.99195,116.329357,0,122,39682.0442708333,2008-08-22,01:03:45
39.991936,116.329477,0,124,39682.0442939815,2008-08-22,01:03:47
39.991946,116.329543,0,124,39682.0443171296,2008-08-22,01:03:49
39.99194,116.329627,0,125,39682.0443402778,2008-08-22,01:03:51
39.991866,116.329762,0,120,39682.0443634259,2008-08-22,01:03:53
39.991816,116.329869,0,117,39682.0443865741,2008-08-22,01:03:55
39.991738,116.329993,0,112,39682.0444097222,2008-08-22,01:03:57
39.991682,116.330084,0,108,39682.0444328704,2008-08-22,01:03:59
39.99165,116.330145,0,105,39682.0444560185,2008-08-22,01:04:01
39.991636,116.330193,0,103,39682.0444791667,2008-08-22,01:04:03
39.991639,116.330244,0,103,39682.0445023148,2008-08-22,01:04:05
39.991663,116.330288,0,100,39682.044525463,2008-08-22,01:04:07
39.991679,116.330388,0,100,39682.0445486111,2008-08-22,01:04:09
39.991694,116.330479,0,100,39682.0445717593,2008-08-22,01:04:11
39.991671,116.330553,0,107,39682.0445949074,2008-08-22,01:04:13
39.991617,116.330648,0,107,39682.0446180556,2008-08-22,01:04:15
39.991614,116.330656,0,105,39682.0446412037,2008-08-22,01:04:17
39.991615,116.330655,0,104,39682.0446643519,2008-08-22,01:04:19
39.991616,116.330651,0,104,39682.0446875,2008-08-22,01:04:21
39.991616,116.330649,0,103,39682.0447106481,2008-08-22,01:04:23
39.991617,116.330646,0,103,39682.0447337963,2008-08-22,01:04:25
39.991616,116.330646,0,103,39682.0447569444,2008-08-22,01:04:27
39.991617,116.330645,0,103,39682.0447800926,2008-08-22,01:04:29
39.991616,116.330645,0,103,39682.0448032407,2008-08-22,01:04:31
39.991609,116.330668,0,102,39682.0448263889,2008-08-22,01:04:33
39.991609,116.330669,0,102,39682.044849537,2008-08-22,01:04:35
39.9916,116.330705,0,105,39682.0448726852,2008-08-22,01:04:37
39.991594,116.330787,0,112,39682.0448958333,2008-08-22,01:04:39
39.991597,116.330795,0,113,39682.0449189815,2008-08-22,01:04:41
39.991595,116.330797,0,112,39682.0449421296,2008-08-22,01:04:43
39.991594,116.330805,0,113,39682.0449652778,2008-08-22,01:04:45
39.991594,116.330807,0,113,39682.0449884259,2008-08-22,01:04:47
39.991593,116.330809,0,113,39682.0450115741,2008-08-22,01:04:49
39.991592,116.330813,0,113,39682.0450347222,2008-08-22,01:04:51
39.99159,116.330832,0,113,39682.0450578704,2008-08-22,01:04:53
39.99159,116.330849,0,113,39682.0450810185,2008-08-22,01:04:55
39.991606,116.330893,0,112,39682.0451041667,2008-08-22,01:04:57
39.991618,116.330932,0,111,39682.0451273148,2008-08-22,01:04:59
39.991625,116.33096,0,111,39682.045150463,2008-08-22,01:05:01
39.991631,116.330983,0,110,39682.0451736111,2008-08-22,01:05:03
39.991637,116.331,0,110,39682.0451967593,2008-08-22,01:05:05
39.99165,116.331003,0,110,39682.0452199074,2008-08-22,01:05:07
39.991662,116.331003,0,110,39682.0452430556,2008-08-22,01:05:09
39.991675,116.331001,0,110,39682.0452662037,2008-08-22,01:05:11
39.991691,116.330997,0,110,39682.0452893519,2008-08-22,01:05:13
39.991703,116.330996,0,109,39682.0453125,2008-08-22,01:05:15
39.99171,116.330997,0,109,39682.0453356481,2008-08-22,01:05:17
39.991721,116.330994,0,109,39682.0453587963,2008-08-22,01:05:19
39.991738,116.330978,0,109,39682.0453819444,2008-08-22,01:05:21
39.991754,116.330969,0,109,39682.0454050926,2008-08-22,01:05:23
39.991766,116.330966,0,109,39682.0454282407,2008-08-22,01:05:25
39.991775,116.330949,0,109,39682.0454513889,2008-08-22,01:05:27
39.991781,116.330941,0,109,39682.045474537,2008-08-22,01:05:29
39.991791,116.330933,0,109,39682.0454976852,2008-08-22,01:05:31
39.991793,116.330926,0,109,39682.0455208333,2008-08-22,01:05:33
39.991781,116.330921,0,110,39682.0455439815,2008-08-22,01:05:35
39.991774,116.330952,0,109,39682.0455671296,2008-08-22,01:05:37
39.99177,116.330956,0,109,39682.0455902778,2008-08-22,01:05:39
39.991769,116.33096,0,109,39682.0456134259,2008-08-22,01:05:41
39.991767,116.330964,0,109,39682.0456365741,2008-08-22,01:05:43
39.991766,116.33097,0,109,39682.0456597222,2008-08-22,01:05:45
39.991764,116.330975,0,109,39682.0456828704,2008-08-22,01:05:47
39.991762,116.330981,0,109,39682.0457060185,2008-08-22,01:05:49
39.991755,116.330988,0,109,39682.0457291667,2008-08-22,01:05:51
39.991739,116.331002,0,109,39682.0457523148,2008-08-22,01:05:53
39.991723,116.331017,0,109,39682.045775463,2008-08-22,01:05:55
39.99171,116.331029,0,109,39682.0457986111,2008-08-22,01:05:57
39.991371,116.33081,0,101,39682.0462152778,2008-08-22,01:06:33
39.991294,116.3316,0,129,39682.0462384259,2008-08-22,01:06:35
39.991553,116.33154,0,138,39682.048275463,2008-08-22,01:09:31
39.991579,116.331533,0,142,39682.0482986111,2008-08-22,01:09:33
39.991599,116.331522,0,143,39682.0483217593,2008-08-22,01:09:35
39.991596,116.331522,0,143,39682.0483449074,2008-08-22,01:09:37
39.991606,116.331517,0,143,39682.0483680556,2008-08-22,01:09:39
39.991601,116.331509,0,143,39682.0483912037,2008-08-22,01:09:41
39.991596,116.331508,0,144,39682.0484143518,2008-08-22,01:09:43
39.99161,116.331504,0,146,39682.0484375,2008-08-22,01:09:45
39.991609,116.331498,0,146,39682.0484606481,2008-08-22,01:09:47
39.9916,116.33149,0,148,39682.0484837963,2008-08-22,01:09:49
39.991577,116.331497,0,148,39682.0485069444,2008-08-22,01:09:51
39.991582,116.331505,0,148,39682.0485300926,2008-08-22,01:09:53
39.991581,116.331522,0,149,39682.0485532407,2008-08-22,01:09:55
39.99158,116.331523,0,149,39682.0485763889,2008-08-22,01:09:57
39.991581,116.331524,0,148,39682.048599537,2008-08-22,01:09:59
39.991582,116.331524,0,148,39682.0486226852,2008-08-22,01:10:01
39.991585,116.331527,0,148,39682.0486458333,2008-08-22,01:10:03
39.99159,116.331529,0,148,39682.0486689815,2008-08-22,01:10:05
39.99159,116.331525,0,148,39682.0486921296,2008-08-22,01:10:07
39.991593,116.331522,0,149,39682.0487152778,2008-08-22,01:10:09
39.991594,116.331521,0,149,39682.0487384259,2008-08-22,01:10:11
39.991594,116.33152,0,149,39682.0487615741,2008-08-22,01:10:13
39.991594,116.331518,0,149,39682.0487847222,2008-08-22,01:10:15
39.991594,116.331518,0,149,39682.0488078704,2008-08-22,01:10:17
39.991594,116.331518,0,149,39682.0488310185,2008-08-22,01:10:19
39.991594,116.331518,0,149,39682.0488541667,2008-08-22,01:10:21
39.991594,116.331519,0,149,39682.0488773148,2008-08-22,01:10:23
39.991594,116.331519,0,149,39682.048900463,2008-08-22,01:10:25
39.991595,116.331514,0,149,39682.0489236111,2008-08-22,01:10:27
39.991597,116.331509,0,149,39682.0489467593,2008-08-22,01:10:29
39.991598,116.331504,0,149,39682.0489699074,2008-08-22,01:10:31
39.991599,116.331501,0,149,39682.0489930556,2008-08-22,01:10:33
39.991599,116.3315,0,149,39682.0490162037,2008-08-22,01:10:35
39.991597,116.331503,0,149,39682.0490393518,2008-08-22,01:10:37
39.991592,116.331514,0,149,39682.0490625,2008-08-22,01:10:39
39.991575,116.331523,0,149,39682.0490856481,2008-08-22,01:10:41
39.99156,116.331544,0,149,39682.0491087963,2008-08-22,01:10:43
39.99149,116.33158,0,149,39682.0491319444,2008-08-22,01:10:45
39.991347,116.331633,0,149,39682.0491550926,2008-08-22,01:10:47
39.991174,116.331696,0,149,39682.0491782407,2008-08-22,01:10:49
39.990969,116.331751,0,149,39682.0492013889,2008-08-22,01:10:51
39.990743,116.33177,0,149,39682.049224537,2008-08-22,01:10:53
39.990515,116.331736,0,149,39682.0492476852,2008-08-22,01:10:55
39.990299,116.33171,0,149,39682.0492708333,2008-08-22,01:10:57
39.990063,116.331695,0,149,39682.0492939815,2008-08-22,01:10:59
39.989799,116.331648,0,150,39682.0493171296,2008-08-22,01:11:01
39.989522,116.331614,0,151,39682.0493402778,2008-08-22,01:11:03
39.989204,116.331604,0,152,39682.0493634259,2008-08-22,01:11:05
39.988868,116.331598,0,152,39682.0493865741,2008-08-22,01:11:07
39.988516,116.331605,0,153,39682.0494097222,2008-08-22,01:11:09
39.988177,116.331613,0,154,39682.0494328704,2008-08-22,01:11:11
39.98782,116.331626,0,155,39682.0494560185,2008-08-22,01:11:13
39.987495,116.331611,0,156,39682.0494791667,2008-08-22,01:11:15
39.987179,116.331628,0,158,39682.0495023148,2008-08-22,01:11:17
39.986879,116.33167,0,159,39682.049525463,2008-08-22,01:11:19
39.986575,116.331706,0,160,39682.0495486111,2008-08-22,01:11:21
39.986265,116.331721,0,161,39682.0495717593,2008-08-22,01:11:23
39.985955,116.331752,0,163,39682.0495949074,2008-08-22,01:11:25
39.985609,116.331802,0,164,39682.0496180556,2008-08-22,01:11:27
39.985266,116.331863,0,166,39682.0496412037,2008-08-22,01:11:29
39.984929,116.331941,0,168,39682.0496643518,2008-08-22,01:11:31
39.984595,116.332018,0,169,39682.0496875,2008-08-22,01:11:33
39.984264,116.332088,0,171,39682.0497106481,2008-08-22,01:11:35
39.983929,116.332141,0,172,39682.0497337963,2008-08-22,01:11:37
39.983579,116.332172,0,173,39682.0497569444,2008-08-22,01:11:39
39.983248,116.332223,0,174,39682.0497800926,2008-08-22,01:11:41
39.98291,116.332271,0,174,39682.0498032407,2008-08-22,01:11:43
39.982572,116.332329,0,175,39682.0498263889,2008-08-22,01:11:45
39.982221,116.33237,0,175,39682.049849537,2008-08-22,01:11:47
39.981872,116.332422,0,175,39682.0498726852,2008-08-22,01:11:49
39.981532,116.33248,0,176,39682.0498958333,2008-08-22,01:11:51
39.981092,116.332544,0,179,39682.0499189815,2008-08-22,01:11:53
39.980692,116.332611,0,183,39682.0499421296,2008-08-22,01:11:55
39.980342,116.332668,0,184,39682.0499652778,2008-08-22,01:11:57
39.980025,116.332726,0,185,39682.0499884259,2008-08-22,01:11:59
39.979698,116.332771,0,186,39682.0500115741,2008-08-22,01:12:01
39.97937,116.332812,0,188,39682.0500347222,2008-08-22,01:12:03
39.979042,116.332856,0,190,39682.0500578704,2008-08-22,01:12:05
39.97871,116.332913,0,192,39682.0500810185,2008-08-22,01:12:07
39.978387,116.332994,0,193,39682.0501041667,2008-08-22,01:12:09
39.978069,116.333065,0,195,39682.0501273148,2008-08-22,01:12:11
39.977754,116.333122,0,198,39682.050150463,2008-08-22,01:12:13
39.977445,116.333193,0,201,39682.0501736111,2008-08-22,01:12:15
39.977147,116.333258,0,204,39682.0501967593,2008-08-22,01:12:17
39.976864,116.333327,0,207,39682.0502199074,2008-08-22,01:12:19
39.976598,116.333404,0,210,39682.0502430556,2008-08-22,01:12:21
39.976345,116.333461,0,213,39682.0502662037,2008-08-22,01:12:23
39.976107,116.333522,0,215,39682.0502893519,2008-08-22,01:12:25
39.975874,116.333582,0,217,39682.0503125,2008-08-22,01:12:27
39.975636,116.333637,0,219,39682.0503356481,2008-08-22,01:12:29
39.975428,116.333683,0,219,39682.0503587963,2008-08-22,01:12:31
39.975276,116.333714,0,220,39682.0503819444,2008-08-22,01:12:33
39.975162,116.333733,0,221,39682.0504050926,2008-08-22,01:12:35
39.975026,116.333744,0,223,39682.0504282407,2008-08-22,01:12:37
39.974941,116.33374,0,224,39682.0504513889,2008-08-22,01:12:39
39.974857,116.333733,0,226,39682.050474537,2008-08-22,01:12:41
39.975206,116.333867,0,206,39682.0507986111,2008-08-22,01:13:09
39.975128,116.333856,0,159,39682.0508217593,2008-08-22,01:13:11
39.975107,116.333829,0,157,39682.0508449074,2008-08-22,01:13:13
39.975104,116.333814,0,155,39682.0508680556,2008-08-22,01:13:15
39.975105,116.333809,0,155,39682.0508912037,2008-08-22,01:13:17
39.975105,116.333798,0,155,39682.0509143519,2008-08-22,01:13:19
39.975105,116.333796,0,155,39682.0509375,2008-08-22,01:13:21
39.975102,116.333802,0,155,39682.0509606482,2008-08-22,01:13:23
39.975083,116.3338,0,153,39682.0509837963,2008-08-22,01:13:25
39.975046,116.333801,0,148,39682.0510069444,2008-08-22,01:13:27
39.974998,116.33383,0,146,39682.0510300926,2008-08-22,01:13:29
39.97492,116.333877,0,150,39682.0510532407,2008-08-22,01:13:31
39.974833,116.33392,0,159,39682.0510763889,2008-08-22,01:13:33
39.974755,116.333957,0,165,39682.051099537,2008-08-22,01:13:35
39.974664,116.33395,0,163,39682.0511226852,2008-08-22,01:13:37
39.974494,116.333929,0,168,39682.0511458333,2008-08-22,01:13:39
39.974167,116.333907,0,187,39682.0511689815,2008-08-22,01:13:41
39.973894,116.33397,0,187,39682.0511921296,2008-08-22,01:13:43
39.97357,116.333935,0,207,39682.0512152778,2008-08-22,01:13:45
39.973238,116.334123,0,207,39682.0512384259,2008-08-22,01:13:47
39.972956,116.334326,0,202,39682.0512615741,2008-08-22,01:13:49
39.972642,116.334543,0,196,39682.0512847222,2008-08-22,01:13:51
39.972234,116.334858,0,171,39682.0513078704,2008-08-22,01:13:53
39.971962,116.335108,0,175,39682.0513310185,2008-08-22,01:13:55
39.971666,116.33537,0,178,39682.0513541667,2008-08-22,01:13:57
39.971372,116.335624,0,184,39682.0513773148,2008-08-22,01:13:59
39.971054,116.335898,0,192,39682.051400463,2008-08-22,01:14:01
39.97076,116.336169,0,198,39682.0514236111,2008-08-22,01:14:03
39.970462,116.336424,0,201,39682.0514467593,2008-08-22,01:14:05
39.970171,116.336669,0,204,39682.0514699074,2008-08-22,01:14:07
39.969844,116.33694,0,205,39682.0514930556,2008-08-22,01:14:09
39.969523,116.337192,0,202,39682.0515162037,2008-08-22,01:14:11
39.969242,116.337422,0,201,39682.0515393519,2008-08-22,01:14:13
39.968955,116.337639,0,198,39682.0515625,2008-08-22,01:14:15
39.968683,116.337848,0,194,39682.0515856481,2008-08-22,01:14:17
39.968399,116.338028,0,191,39682.0516087963,2008-08-22,01:14:19
39.968106,116.338191,0,187,39682.0516319444,2008-08-22,01:14:21
39.967799,116.338327,0,187,39682.0516550926,2008-08-22,01:14:23
39.967503,116.338447,0,179,39682.0516782407,2008-08-22,01:14:25
39.967226,116.338559,0,168,39682.0517013889,2008-08-22,01:14:27
39.966958,116.33863,0,164,39682.051724537,2008-08-22,01:14:29
39.966719,116.338691,0,160,39682.0517476852,2008-08-22,01:14:31
39.966488,116.338742,0,159,39682.0517708333,2008-08-22,01:14:33
39.966272,116.338766,0,157,39682.0517939815,2008-08-22,01:14:35
39.966072,116.338786,0,157,39682.0518171296,2008-08-22,01:14:37
39.965911,116.338802,0,154,39682.0518402778,2008-08-22,01:14:39
39.965751,116.338817,0,151,39682.0518634259,2008-08-22,01:14:41
39.965595,116.338843,0,150,39682.0518865741,2008-08-22,01:14:43
39.965445,116.338864,0,148,39682.0519097222,2008-08-22,01:14:45
39.965309,116.338879,0,145,39682.0519328704,2008-08-22,01:14:47
39.965191,116.338892,0,142,39682.0519560185,2008-08-22,01:14:49
39.965102,116.338889,0,139,39682.0519791667,2008-08-22,01:14:51
39.965051,116.338882,0,135,39682.0520023148,2008-08-22,01:14:53
39.96503,116.338876,0,130,39682.052025463,2008-08-22,01:14:55
39.965019,116.338883,0,126,39682.0520486111,2008-08-22,01:14:57
39.965029,116.338889,0,122,39682.0520717593,2008-08-22,01:14:59
39.965043,116.338897,0,119,39682.0520949074,2008-08-22,01:15:01
39.965046,116.33891,0,116,39682.0521180556,2008-08-22,01:15:03
39.965048,116.338924,0,114,39682.0521412037,2008-08-22,01:15:05
39.965047,116.338937,0,112,39682.0521643519,2008-08-22,01:15:07
39.965045,116.338945,0,110,39682.0521875,2008-08-22,01:15:09
39.965044,116.338951,0,108,39682.0522106481,2008-08-22,01:15:11
39.965042,116.338959,0,107,39682.0522337963,2008-08-22,01:15:13
39.965044,116.338957,0,107,39682.0522569444,2008-08-22,01:15:15
39.965046,116.338953,0,107,39682.0522800926,2008-08-22,01:15:17
39.965049,116.338946,0,107,39682.0523032407,2008-08-22,01:15:19
39.965052,116.338938,0,107,39682.0523263889,2008-08-22,01:15:21
39.965054,116.33893,0,107,39682.052349537,2008-08-22,01:15:23
39.965056,116.338925,0,107,39682.0523726852,2008-08-22,01:15:25
39.965057,116.338921,0,107,39682.0523958333,2008-08-22,01:15:27
39.965058,116.338917,0,107,39682.0524189815,2008-08-22,01:15:29
39.965059,116.338913,0,107,39682.0524421296,2008-08-22,01:15:31
39.965057,116.338915,0,107,39682.0524652778,2008-08-22,01:15:33
39.96505,116.33892,0,107,39682.0524884259,2008-08-22,01:15:35
39.964896,116.338776,0,112,39682.0525115741,2008-08-22,01:15:37
39.964696,116.338732,0,120,39682.0525347222,2008-08-22,01:15:39
39.964432,116.338737,0,124,39682.0525578704,2008-08-22,01:15:41
39.964106,116.338814,0,126,39682.0525810185,2008-08-22,01:15:43
39.963763,116.338878,0,124,39682.0526041667,2008-08-22,01:15:45
39.963408,116.338953,0,127,39682.0526273148,2008-08-22,01:15:47
39.963016,116.33904,0,137,39682.052650463,2008-08-22,01:15:49
39.962601,116.339147,0,136,39682.0526736111,2008-08-22,01:15:51
39.962201,116.339235,0,136,39682.0526967593,2008-08-22,01:15:53
39.961851,116.339305,0,140,39682.0527199074,2008-08-22,01:15:55
39.961529,116.33937,0,143,39682.0527430556,2008-08-22,01:15:57
39.961188,116.339441,0,138,39682.0527662037,2008-08-22,01:15:59
39.960867,116.339522,0,140,39682.0527893519,2008-08-22,01:16:01
39.96056,116.339608,0,140,39682.0528125,2008-08-22,01:16:03
39.960259,116.339717,0,137,39682.0528356481,2008-08-22,01:16:05
39.959965,116.339847,0,138,39682.0528587963,2008-08-22,01:16:07
39.959679,116.339987,0,141,39682.0528819444,2008-08-22,01:16:09
39.959363,116.340133,0,145,39682.0529050926,2008-08-22,01:16:11
39.959043,116.340293,0,150,39682.0529282407,2008-08-22,01:16:13
39.958714,116.340466,0,153,39682.0529513889,2008-08-22,01:16:15
39.9584,116.340642,0,153,39682.052974537,2008-08-22,01:16:17
39.958084,116.34081,0,152,39682.0529976852,2008-08-22,01:16:19
39.957778,116.340981,0,149,39682.0530208333,2008-08-22,01:16:21
39.957466,116.34114,0,148,39682.0530439815,2008-08-22,01:16:23
39.957162,116.341296,0,147,39682.0530671296,2008-08-22,01:16:25
39.956863,116.341447,0,146,39682.0530902778,2008-08-22,01:16:27
39.956553,116.341579,0,145,39682.0531134259,2008-08-22,01:16:29
39.956243,116.341732,0,144,39682.0531365741,2008-08-22,01:16:31
39.955934,116.341889,0,141,39682.0531597222,2008-08-22,01:16:33
39.955634,116.342052,0,141,39682.0531828704,2008-08-22,01:16:35
39.955341,116.34222,0,140,39682.0532060185,2008-08-22,01:16:37
39.955058,116.342395,0,140,39682.0532291667,2008-08-22,01:16:39
39.95478,116.342572,0,145,39682.0532523148,2008-08-22,01:16:41
39.954482,116.342744,0,147,39682.053275463,2008-08-22,01:16:43
39.954183,116.342926,0,150,39682.0532986111,2008-08-22,01:16:45
39.953885,116.3431,0,151,39682.0533217593,2008-08-22,01:16:47
39.953589,116.34326,0,151,39682.0533449074,2008-08-22,01:16:49
39.953296,116.343407,0,150,39682.0533680556,2008-08-22,01:16:51
39.953014,116.343564,0,152,39682.0533912037,2008-08-22,01:16:53
39.95273,116.343727,0,149,39682.0534143519,2008-08-22,01:16:55
39.952443,116.343879,0,148,39682.0534375,2008-08-22,01:16:57
39.95214,116.34405,0,147,39682.0534606481,2008-08-22,01:16:59
39.951835,116.344225,0,147,39682.0534837963,2008-08-22,01:17:01
39.951525,116.344394,0,147,39682.0535069444,2008-08-22,01:17:03
39.951222,116.344574,0,148,39682.0535300926,2008-08-22,01:17:05
39.950924,116.344745,0,148,39682.0535532407,2008-08-22,01:17:07
39.950624,116.3449,0,148,39682.0535763889,2008-08-22,01:17:09
39.950323,116.345053,0,148,39682.053599537,2008-08-22,01:17:11
39.95002,116.345181,0,147,39682.0536226852,2008-08-22,01:17:13
39.949733,116.345314,0,149,39682.0536458333,2008-08-22,01:17:15
39.949428,116.345425,0,150,39682.0536689815,2008-08-22,01:17:17
39.949116,116.345495,0,148,39682.0536921296,2008-08-22,01:17:19
39.948805,116.345528,0,148,39682.0537152778,2008-08-22,01:17:21
39.948485,116.345522,0,147,39682.0537384259,2008-08-22,01:17:23
39.948195,116.345455,0,147,39682.0537615741,2008-08-22,01:17:25
39.947928,116.345417,0,148,39682.0537847222,2008-08-22,01:17:27
39.947675,116.345366,0,148,39682.0538078704,2008-08-22,01:17:29
39.947427,116.345311,0,148,39682.0538310185,2008-08-22,01:17:31
39.947182,116.345255,0,149,39682.0538541667,2008-08-22,01:17:33
39.94694,116.345199,0,150,39682.0538773148,2008-08-22,01:17:35
39.946705,116.345154,0,151,39682.053900463,2008-08-22,01:17:37
39.946486,116.345108,0,152,39682.0539236111,2008-08-22,01:17:39
39.946296,116.345064,0,152,39682.0539467593,2008-08-22,01:17:41
39.946104,116.345033,0,153,39682.0539699074,2008-08-22,01:17:43
39.945934,116.34502,0,153,39682.0539930556,2008-08-22,01:17:45
39.94577,116.345012,0,154,39682.0540162037,2008-08-22,01:17:47
39.945626,116.345012,0,157,39682.0540393519,2008-08-22,01:17:49
39.94549,116.345023,0,159,39682.0540625,2008-08-22,01:17:51
39.945366,116.345034,0,161,39682.0540856481,2008-08-22,01:17:53
39.945234,116.345063,0,165,39682.0541087963,2008-08-22,01:17:55
39.945116,116.345091,0,165,39682.0541319444,2008-08-22,01:17:57
39.944978,116.345125,0,167,39682.0541550926,2008-08-22,01:17:59
39.944846,116.34516,0,169,39682.0541782407,2008-08-22,01:18:01
39.944736,116.345211,0,170,39682.0542013889,2008-08-22,01:18:03
39.944618,116.345247,0,173,39682.054224537,2008-08-22,01:18:05
39.944518,116.345296,0,173,39682.0542476852,2008-08-22,01:18:07
39.944415,116.345326,0,175,39682.0542708333,2008-08-22,01:18:09
39.944312,116.345367,0,176,39682.0542939815,2008-08-22,01:18:11
39.944196,116.345409,0,176,39682.0543171296,2008-08-22,01:18:13
39.944099,116.345458,0,175,39682.0543402778,2008-08-22,01:18:15
39.943999,116.345506,0,175,39682.0543634259,2008-08-22,01:18:17
39.943908,116.345552,0,175,39682.0543865741,2008-08-22,01:18:19
39.943807,116.345591,0,176,39682.0544097222,2008-08-22,01:18:21
39.943697,116.345655,0,175,39682.0544328704,2008-08-22,01:18:23
39.943598,116.345719,0,172,39682.0544560185,2008-08-22,01:18:25
39.943485,116.34576,0,173,39682.0544791667,2008-08-22,01:18:27
39.943376,116.345796,0,172,39682.0545023148,2008-08-22,01:18:29
39.943271,116.345831,0,171,39682.054525463,2008-08-22,01:18:31
39.943166,116.345871,0,169,39682.0545486111,2008-08-22,01:18:33
39.943062,116.345922,0,170,39682.0545717593,2008-08-22,01:18:35
39.942959,116.345968,0,173,39682.0545949074,2008-08-22,01:18:37
39.942854,116.346006,0,173,39682.0546180556,2008-08-22,01:18:39
39.942791,116.34603,0,176,39682.0546412037,2008-08-22,01:18:41
39.942657,116.346094,0,184,39682.0546643519,2008-08-22,01:18:43
39.942591,116.346109,0,185,39682.0546875,2008-08-22,01:18:45
39.942542,116.346116,0,185,39682.0547106481,2008-08-22,01:18:47
39.942456,116.346145,0,185,39682.0547337963,2008-08-22,01:18:49
39.942371,116.346176,0,185,39682.0547569444,2008-08-22,01:18:51
39.942278,116.346222,0,185,39682.0547800926,2008-08-22,01:18:53
39.942201,116.346243,0,185,39682.0548032407,2008-08-22,01:18:55
39.942081,116.346282,0,185,39682.0548263889,2008-08-22,01:18:57
39.941963,116.346345,0,186,39682.054849537,2008-08-22,01:18:59
39.941886,116.346379,0,187,39682.0548726852,2008-08-22,01:19:01
39.941815,116.346412,0,187,39682.0548958333,2008-08-22,01:19:03
39.94173,116.346456,0,188,39682.0549189815,2008-08-22,01:19:05
39.941661,116.346483,0,187,39682.0549421296,2008-08-22,01:19:07
39.941606,116.346479,0,187,39682.0549652778,2008-08-22,01:19:09
39.941592,116.34651,0,187,39682.0549884259,2008-08-22,01:19:11
39.941597,116.346528,0,187,39682.0550115741,2008-08-22,01:19:13
39.941584,116.346511,0,189,39682.0550347222,2008-08-22,01:19:15
39.941578,116.346496,0,190,39682.0550578704,2008-08-22,01:19:17
39.941579,116.346496,0,190,39682.0550810185,2008-08-22,01:19:19
39.941574,116.346498,0,190,39682.0551041667,2008-08-22,01:19:21
39.941544,116.346512,0,190,39682.0551273148,2008-08-22,01:19:23
39.941492,116.34652,0,191,39682.055150463,2008-08-22,01:19:25
39.941449,116.346532,0,192,39682.0551736111,2008-08-22,01:19:27
39.941404,116.346552,0,193,39682.0551967593,2008-08-22,01:19:29
39.941365,116.346591,0,193,39682.0552199074,2008-08-22,01:19:31
39.941309,116.346644,0,194,39682.0552430556,2008-08-22,01:19:33
39.941268,116.346701,0,194,39682.0552662037,2008-08-22,01:19:35
39.941228,116.346768,0,195,39682.0552893518,2008-08-22,01:19:37
39.941174,116.346825,0,195,39682.0553125,2008-08-22,01:19:39
39.941116,116.346875,0,195,39682.0553356481,2008-08-22,01:19:41
39.941078,116.346924,0,195,39682.0553587963,2008-08-22,01:19:43
39.940902,116.347023,0,192,39682.0553819444,2008-08-22,01:19:45
39.940818,116.346976,0,207,39682.0554050926,2008-08-22,01:19:47
39.940789,116.347025,0,207,39682.0554282407,2008-08-22,01:19:49
39.940751,116.346996,0,217,39682.0554513889,2008-08-22,01:19:51
39.940735,116.346993,0,217,39682.055474537,2008-08-22,01:19:53
39.94073,116.346994,0,217,39682.0554976852,2008-08-22,01:19:55
39.940727,116.346996,0,217,39682.0555208333,2008-08-22,01:19:57
39.940664,116.347046,0,222,39682.0555439815,2008-08-22,01:19:59
39.940572,116.347098,0,226,39682.0555671296,2008-08-22,01:20:01
39.940536,116.347141,0,221,39682.0555902778,2008-08-22,01:20:03
39.940518,116.34716,0,219,39682.0556134259,2008-08-22,01:20:05
39.940514,116.347176,0,220,39682.0556365741,2008-08-22,01:20:07
39.940537,116.347193,0,219,39682.0556597222,2008-08-22,01:20:09
39.940535,116.347203,0,220,39682.0556828704,2008-08-22,01:20:11
39.940531,116.347205,0,221,39682.0557060185,2008-08-22,01:20:13
39.940526,116.347212,0,221,39682.0557291667,2008-08-22,01:20:15
39.940524,116.347216,0,221,39682.0557523148,2008-08-22,01:20:17
39.940521,116.34722,0,221,39682.055775463,2008-08-22,01:20:19
39.940513,116.347224,0,221,39682.0557986111,2008-08-22,01:20:21
39.940505,116.347229,0,221,39682.0558217593,2008-08-22,01:20:23
39.939232,116.347568,0,136,39682.0567939815,2008-08-22,01:21:47
39.939241,116.347536,0,142,39682.0568171296,2008-08-22,01:21:49
39.939503,116.34707,0,191,39682.0568402778,2008-08-22,01:21:51
39.93951,116.347077,0,188,39682.0568634259,2008-08-22,01:21:53
39.939497,116.347083,0,187,39682.0568865741,2008-08-22,01:21:55
39.939456,116.34715,0,196,39682.0569097222,2008-08-22,01:21:57
39.939445,116.34717,0,201,39682.0569328704,2008-08-22,01:21:59
39.939416,116.3472,0,197,39682.0569560185,2008-08-22,01:22:01
39.939409,116.347219,0,196,39682.0569791667,2008-08-22,01:22:03
39.939393,116.347235,0,199,39682.0570023148,2008-08-22,01:22:05
39.939392,116.347272,0,192,39682.057025463,2008-08-22,01:22:07
39.939392,116.3473,0,190,39682.0570486111,2008-08-22,01:22:09
39.939372,116.347342,0,186,39682.0570717593,2008-08-22,01:22:11
39.939387,116.34738,0,180,39682.0570949074,2008-08-22,01:22:13
39.939389,116.34743,0,172,39682.0571180556,2008-08-22,01:22:15
39.939393,116.347461,0,165,39682.0571412037,2008-08-22,01:22:17
39.939399,116.347485,0,162,39682.0571643518,2008-08-22,01:22:19
39.939392,116.347554,0,169,39682.0571875,2008-08-22,01:22:21
39.939398,116.347593,0,168,39682.0572106481,2008-08-22,01:22:23
39.939409,116.34765,0,164,39682.0572337963,2008-08-22,01:22:25
39.939424,116.34768,0,164,39682.0572569444,2008-08-22,01:22:27
39.939432,116.347711,0,165,39682.0572800926,2008-08-22,01:22:29
39.939444,116.347744,0,161,39682.0573032407,2008-08-22,01:22:31
39.939442,116.347778,0,161,39682.0573263889,2008-08-22,01:22:33
39.939444,116.347794,0,164,39682.057349537,2008-08-22,01:22:35
39.939455,116.347822,0,159,39682.0573726852,2008-08-22,01:22:37
39.939464,116.347849,0,159,39682.0573958333,2008-08-22,01:22:39
39.939464,116.347872,0,160,39682.0574189815,2008-08-22,01:22:41
39.939466,116.347898,0,161,39682.0574421296,2008-08-22,01:22:43
39.939462,116.347928,0,163,39682.0574652778,2008-08-22,01:22:45
39.939455,116.347962,0,163,39682.0574884259,2008-08-22,01:22:47
39.939465,116.347992,0,163,39682.0575115741,2008-08-22,01:22:49
39.939476,116.348017,0,160,39682.0575347222,2008-08-22,01:22:51
39.939493,116.348044,0,157,39682.0575578704,2008-08-22,01:22:53
39.939504,116.348062,0,156,39682.0575810185,2008-08-22,01:22:55
39.939524,116.348083,0,156,39682.0576041667,2008-08-22,01:22:57
39.939539,116.348108,0,158,39682.0576273148,2008-08-22,01:22:59
39.939551,116.348144,0,159,39682.057650463,2008-08-22,01:23:01
39.939539,116.34819,0,164,39682.0576736111,2008-08-22,01:23:03
39.939536,116.348185,0,165,39682.0576967593,2008-08-22,01:23:05
39.939522,116.34817,0,165,39682.0577199074,2008-08-22,01:23:07
39.93951,116.348155,0,167,39682.0577430556,2008-08-22,01:23:09
39.939502,116.348136,0,167,39682.0577662037,2008-08-22,01:23:11
39.939489,116.348129,0,168,39682.0577893518,2008-08-22,01:23:13
39.939485,116.348126,0,168,39682.0578125,2008-08-22,01:23:15
39.939487,116.348124,0,168,39682.0578356481,2008-08-22,01:23:17
39.939476,116.348121,0,168,39682.0578587963,2008-08-22,01:23:19
39.93947,116.348108,0,167,39682.0578819444,2008-08-22,01:23:21
39.939464,116.348091,0,169,39682.0579050926,2008-08-22,01:23:23
39.939461,116.348079,0,169,39682.0579282407,2008-08-22,01:23:25
39.939461,116.348073,0,169,39682.0579513889,2008-08-22,01:23:27
39.939461,116.348072,0,169,39682.057974537,2008-08-22,01:23:29
39.939462,116.348072,0,169,39682.0579976852,2008-08-22,01:23:31
39.939462,116.348071,0,169,39682.0580208333,2008-08-22,01:23:33
39.939463,116.34807,0,169,39682.0580439815,2008-08-22,01:23:35
39.939462,116.348071,0,169,39682.0580671296,2008-08-22,01:23:37
39.939459,116.348071,0,170,39682.0580902778,2008-08-22,01:23:39
39.93947,116.348073,0,170,39682.0581134259,2008-08-22,01:23:41
39.939498,116.348066,0,169,39682.0581365741,2008-08-22,01:23:43
39.939518,116.348061,0,172,39682.0581597222,2008-08-22,01:23:45
39.939533,116.348061,0,172,39682.0581828704,2008-08-22,01:23:47
39.939559,116.348065,0,171,39682.0582060185,2008-08-22,01:23:49
39.939559,116.348065,0,171,39682.0582291667,2008-08-22,01:23:51
39.939559,116.348065,0,171,39682.0582523148,2008-08-22,01:23:53
39.939559,116.348066,0,171,39682.058275463,2008-08-22,01:23:55
39.939558,116.348066,0,171,39682.0582986111,2008-08-22,01:23:57
39.939558,116.348067,0,171,39682.0583217593,2008-08-22,01:23:59
39.939558,116.348067,0,171,39682.0583449074,2008-08-22,01:24:01
39.939558,116.348066,0,171,39682.0583680556,2008-08-22,01:24:03
39.939558,116.348066,0,171,39682.0583912037,2008-08-22,01:24:05
39.939557,116.348066,0,171,39682.0584143519,2008-08-22,01:24:07
39.939557,116.348066,0,171,39682.0584375,2008-08-22,01:24:09
39.939557,116.348066,0,171,39682.0584606482,2008-08-22,01:24:11
39.939558,116.348066,0,171,39682.0584837963,2008-08-22,01:24:13
39.939559,116.348066,0,171,39682.0585069444,2008-08-22,01:24:15
39.939561,116.348065,0,171,39682.0585300926,2008-08-22,01:24:17
39.941198,116.347317,0,308,39682.1136226852,2008-08-22,02:43:37
39.940936,116.347189,0,234,39682.1136458333,2008-08-22,02:43:39
39.940715,116.34699,0,266,39682.1160300926,2008-08-22,02:47:05
39.940708,116.34698,0,266,39682.1160532407,2008-08-22,02:47:07
39.940729,116.346966,0,265,39682.1160763889,2008-08-22,02:47:09
39.940726,116.346967,0,265,39682.116099537,2008-08-22,02:47:11
39.940756,116.346932,0,264,39682.1161226852,2008-08-22,02:47:13
39.940785,116.346914,0,263,39682.1161458333,2008-08-22,02:47:15
39.940806,116.346915,0,262,39682.1161689815,2008-08-22,02:47:17
39.940805,116.346917,0,262,39682.1161921296,2008-08-22,02:47:19
39.940807,116.346917,0,262,39682.1162152778,2008-08-22,02:47:21
39.940828,116.346919,0,261,39682.1162384259,2008-08-22,02:47:23
39.940859,116.346948,0,261,39682.1162615741,2008-08-22,02:47:25
39.940881,116.346961,0,260,39682.1162847222,2008-08-22,02:47:27
39.940886,116.346982,0,259,39682.1163078704,2008-08-22,02:47:29
39.940884,116.347003,0,259,39682.1163310185,2008-08-22,02:47:31
39.940877,116.347014,0,258,39682.1163541667,2008-08-22,02:47:33
39.940864,116.347023,0,258,39682.1163773148,2008-08-22,02:47:35
39.940845,116.347033,0,258,39682.116400463,2008-08-22,02:47:37
39.940842,116.347021,0,257,39682.1164236111,2008-08-22,02:47:39
39.940833,116.347013,0,257,39682.1164467593,2008-08-22,02:47:41
39.940826,116.347002,0,257,39682.1164699074,2008-08-22,02:47:43
39.940812,116.347003,0,257,39682.1164930556,2008-08-22,02:47:45
39.940819,116.346998,0,257,39682.1165162037,2008-08-22,02:47:47
39.940838,116.346992,0,256,39682.1165393519,2008-08-22,02:47:49
39.940861,116.346977,0,255,39682.1165625,2008-08-22,02:47:51
39.940863,116.346976,0,255,39682.1165856481,2008-08-22,02:47:53
39.940866,116.346975,0,255,39682.1166087963,2008-08-22,02:47:55
39.940868,116.346974,0,255,39682.1166319444,2008-08-22,02:47:57
39.940871,116.346973,0,255,39682.1166550926,2008-08-22,02:47:59
39.940874,116.346972,0,255,39682.1166782407,2008-08-22,02:48:01
39.940877,116.346971,0,255,39682.1167013889,2008-08-22,02:48:03
39.94088,116.346971,0,255,39682.116724537,2008-08-22,02:48:05
39.940882,116.34697,0,255,39682.1167476852,2008-08-22,02:48:07
39.940882,116.34697,0,255,39682.1167708333,2008-08-22,02:48:09
39.940882,116.346969,0,255,39682.1167939815,2008-08-22,02:48:11
39.940881,116.346969,0,255,39682.1168171296,2008-08-22,02:48:13
39.940881,116.346969,0,255,39682.1168402778,2008-08-22,02:48:15
39.940881,116.346968,0,255,39682.1168634259,2008-08-22,02:48:17
39.940882,116.346968,0,255,39682.1168865741,2008-08-22,02:48:19
39.940883,116.346967,0,255,39682.1169097222,2008-08-22,02:48:21
39.940885,116.346967,0,255,39682.1169328704,2008-08-22,02:48:23
39.940887,116.346966,0,255,39682.1169560185,2008-08-22,02:48:25
39.940889,116.346966,0,255,39682.1169791667,2008-08-22,02:48:27
39.94089,116.346966,0,255,39682.1170023148,2008-08-22,02:48:29
39.940891,116.346966,0,255,39682.117025463,2008-08-22,02:48:31
39.940891,116.346966,0,255,39682.1170486111,2008-08-22,02:48:33
39.94089,116.346966,0,255,39682.1170717593,2008-08-22,02:48:35
39.940891,116.346965,0,255,39682.1170949074,2008-08-22,02:48:37
39.940893,116.346964,0,255,39682.1171180556,2008-08-22,02:48:39
39.940896,116.346963,0,255,39682.1171412037,2008-08-22,02:48:41
39.940896,116.346962,0,255,39682.1171643519,2008-08-22,02:48:43
39.940892,116.346963,0,255,39682.1171875,2008-08-22,02:48:45
39.940888,116.346964,0,255,39682.1172106481,2008-08-22,02:48:47
39.940883,116.346965,0,255,39682.1172337963,2008-08-22,02:48:49
39.94088,116.346966,0,255,39682.1172569444,2008-08-22,02:48:51
39.940879,116.346967,0,255,39682.1172800926,2008-08-22,02:48:53
39.940882,116.346967,0,255,39682.1173032407,2008-08-22,02:48:55
39.940905,116.346976,0,255,39682.1173263889,2008-08-22,02:48:57
39.940926,116.346986,0,255,39682.117349537,2008-08-22,02:48:59
39.940959,116.346991,0,255,39682.1173726852,2008-08-22,02:49:01
39.940982,116.347002,0,255,39682.1173958333,2008-08-22,02:49:03
39.941004,116.347026,0,255,39682.1174189815,2008-08-22,02:49:05
39.941034,116.347058,0,255,39682.1174421296,2008-08-22,02:49:07
39.941032,116.347091,0,255,39682.1174652778,2008-08-22,02:49:09
39.941031,116.347114,0,255,39682.1174884259,2008-08-22,02:49:11
39.941031,116.347115,0,255,39682.1175115741,2008-08-22,02:49:13
39.94103,116.347116,0,255,39682.1175347222,2008-08-22,02:49:15
39.941028,116.347117,0,255,39682.1175578704,2008-08-22,02:49:17
39.941025,116.347118,0,255,39682.1175810185,2008-08-22,02:49:19
39.941021,116.347119,0,255,39682.1176041667,2008-08-22,02:49:21
39.941018,116.34712,0,255,39682.1176273148,2008-08-22,02:49:23
39.941014,116.347121,0,255,39682.117650463,2008-08-22,02:49:25
39.94101,116.347121,0,255,39682.1176736111,2008-08-22,02:49:27
39.941009,116.347122,0,255,39682.1176967593,2008-08-22,02:49:29
39.94101,116.347121,0,255,39682.1177199074,2008-08-22,02:49:31
39.941011,116.34712,0,256,39682.1177430556,2008-08-22,02:49:33
39.941167,116.346984,0,260,39682.1177662037,2008-08-22,02:49:35
39.941198,116.346975,0,259,39682.1177893518,2008-08-22,02:49:37
39.941211,116.346972,0,259,39682.1178125,2008-08-22,02:49:39
39.941219,116.34697,0,259,39682.1178356481,2008-08-22,02:49:41
39.941262,116.346771,0,244,39682.1178587963,2008-08-22,02:49:43
39.94124,116.346662,0,238,39682.1178819444,2008-08-22,02:49:45
39.941264,116.346589,0,236,39682.1179050926,2008-08-22,02:49:47
39.941247,116.346506,0,233,39682.1179282407,2008-08-22,02:49:49
39.941239,116.346432,0,230,39682.1179513889,2008-08-22,02:49:51
39.941316,116.34636,0,227,39682.117974537,2008-08-22,02:49:53
39.941498,116.346302,0,226,39682.1179976852,2008-08-22,02:49:55
39.94172,116.346258,0,223,39682.1180208333,2008-08-22,02:49:57
39.942054,116.346109,0,214,39682.1180439815,2008-08-22,02:49:59
39.942255,116.346047,0,205,39682.1180671296,2008-08-22,02:50:01
39.942495,116.346019,0,194,39682.1180902778,2008-08-22,02:50:03
39.942603,116.345931,0,182,39682.1181134259,2008-08-22,02:50:05
39.942868,116.345883,0,165,39682.1181365741,2008-08-22,02:50:07
39.943166,116.345864,0,147,39682.1181597222,2008-08-22,02:50:09
39.943527,116.345892,0,128,39682.1181828704,2008-08-22,02:50:11
39.944417,116.345989,0,87,39682.1182291667,2008-08-22,02:50:15
39.945381,116.345927,0,65,39682.1182523148,2008-08-22,02:50:17
39.946412,116.345824,0,45,39682.118275463,2008-08-22,02:50:19
39.948663,116.345815,0,47,39682.1182986111,2008-08-22,02:50:21
39.949036,116.345542,0,41,39682.1183217593,2008-08-22,02:50:23
39.949379,116.345574,0,36,39682.1183449074,2008-08-22,02:50:25
39.949703,116.345483,0,35,39682.1183680556,2008-08-22,02:50:27
39.950029,116.345504,0,32,39682.1183912037,2008-08-22,02:50:29
39.950351,116.345378,0,40,39682.1184143518,2008-08-22,02:50:31
39.950682,116.345203,0,39,39682.1184375,2008-08-22,02:50:33
39.950974,116.345031,0,60,39682.1184606481,2008-08-22,02:50:35
39.951274,116.344854,0,60,39682.1184837963,2008-08-22,02:50:37
39.951577,116.344687,0,59,39682.1185069444,2008-08-22,02:50:39
39.95188,116.34451,0,60,39682.1185300926,2008-08-22,02:50:41
39.952178,116.344345,0,61,39682.1185532407,2008-08-22,02:50:43
39.952477,116.344168,0,61,39682.1185763889,2008-08-22,02:50:45
39.952772,116.343971,0,60,39682.118599537,2008-08-22,02:50:47
39.953071,116.343773,0,58,39682.1186226852,2008-08-22,02:50:49
39.953387,116.343604,0,58,39682.1186458333,2008-08-22,02:50:51
39.953709,116.343449,0,57,39682.1186689815,2008-08-22,02:50:53
39.953992,116.343301,0,58,39682.1186921296,2008-08-22,02:50:55
39.954266,116.343161,0,58,39682.1187152778,2008-08-22,02:50:57
39.954533,116.343004,0,59,39682.1187384259,2008-08-22,02:50:59
39.954792,116.34284,0,60,39682.1187615741,2008-08-22,02:51:01
39.955045,116.342677,0,61,39682.1187847222,2008-08-22,02:51:03
39.955309,116.342514,0,61,39682.1188078704,2008-08-22,02:51:05
39.955576,116.342364,0,61,39682.1188310185,2008-08-22,02:51:07
39.955854,116.342212,0,59,39682.1188541667,2008-08-22,02:51:09
39.956139,116.342053,0,55,39682.1188773148,2008-08-22,02:51:11
39.956427,116.341894,0,53,39682.118900463,2008-08-22,02:51:13
39.956734,116.34174,0,49,39682.1189236111,2008-08-22,02:51:15
39.957043,116.341596,0,48,39682.1189467593,2008-08-22,02:51:17
39.957342,116.341458,0,44,39682.1189699074,2008-08-22,02:51:19
39.957648,116.341321,0,43,39682.1189930556,2008-08-22,02:51:21
39.957959,116.341187,0,42,39682.1190162037,2008-08-22,02:51:23
39.958243,116.341037,0,40,39682.1190393518,2008-08-22,02:51:25
39.958522,116.340864,0,37,39682.1190625,2008-08-22,02:51:27
39.958805,116.3407,0,34,39682.1190856481,2008-08-22,02:51:29
39.959081,116.340557,0,34,39682.1191087963,2008-08-22,02:51:31
39.959351,116.340404,0,38,39682.1191319444,2008-08-22,02:51:33
39.959631,116.340259,0,34,39682.1191550926,2008-08-22,02:51:35
39.959911,116.340134,0,37,39682.1191782407,2008-08-22,02:51:37
39.960194,116.340015,0,38,39682.1192013889,2008-08-22,02:51:39
39.96049,116.339902,0,37,39682.119224537,2008-08-22,02:51:41
39.960788,116.339802,0,38,39682.1192476852,2008-08-22,02:51:43
39.961088,116.339706,0,39,39682.1192708333,2008-08-22,02:51:45
39.961395,116.339621,0,40,39682.1192939815,2008-08-22,02:51:47
39.961711,116.339544,0,39,39682.1193171296,2008-08-22,02:51:49
39.962032,116.339501,0,37,39682.1193402778,2008-08-22,02:51:51
39.96236,116.339453,0,35,39682.1193634259,2008-08-22,02:51:53
39.962688,116.339404,0,35,39682.1193865741,2008-08-22,02:51:55
39.963017,116.339342,0,32,39682.1194097222,2008-08-22,02:51:57
39.96334,116.339282,0,30,39682.1194328704,2008-08-22,02:51:59
39.963649,116.339231,0,28,39682.1194560185,2008-08-22,02:52:01
39.963939,116.339196,0,26,39682.1194791667,2008-08-22,02:52:03
39.964201,116.339154,0,28,39682.1195023148,2008-08-22,02:52:05
39.964451,116.339117,0,26,39682.119525463,2008-08-22,02:52:07
39.964673,116.339084,0,24,39682.1195486111,2008-08-22,02:52:09
39.964877,116.339062,0,23,39682.1195717593,2008-08-22,02:52:11
39.96506,116.339042,0,29,39682.1195949074,2008-08-22,02:52:13
39.965232,116.339028,0,36,39682.1196180556,2008-08-22,02:52:15
39.965382,116.339026,0,44,39682.1196412037,2008-08-22,02:52:17
39.9655,116.339034,0,52,39682.1196643518,2008-08-22,02:52:19
39.965592,116.339045,0,62,39682.1196875,2008-08-22,02:52:21
39.965649,116.339051,0,71,39682.1197106481,2008-08-22,02:52:23
39.96568,116.339052,0,80,39682.1197337963,2008-08-22,02:52:25
39.96569,116.339047,0,88,39682.1197569444,2008-08-22,02:52:27
39.965698,116.339046,0,99,39682.1197800926,2008-08-22,02:52:29
39.965705,116.339051,0,109,39682.1198032407,2008-08-22,02:52:31
39.965715,116.339063,0,116,39682.1198263889,2008-08-22,02:52:33
39.965717,116.339085,0,124,39682.119849537,2008-08-22,02:52:35
39.965711,116.339101,0,132,39682.1198726852,2008-08-22,02:52:37
39.9657,116.339085,0,140,39682.1198958333,2008-08-22,02:52:39
39.965683,116.339067,0,149,39682.1199189815,2008-08-22,02:52:41
39.965675,116.339078,0,157,39682.1199421296,2008-08-22,02:52:43
39.96565,116.339045,0,165,39682.1199652778,2008-08-22,02:52:45
39.965639,116.339026,0,168,39682.1199884259,2008-08-22,02:52:47
39.965627,116.339005,0,170,39682.1200115741,2008-08-22,02:52:49
39.965628,116.338992,0,172,39682.1200347222,2008-08-22,02:52:51
39.965636,116.33898,0,175,39682.1200578704,2008-08-22,02:52:53
39.965646,116.338973,0,177,39682.1200810185,2008-08-22,02:52:55
39.965651,116.338951,0,180,39682.1201041667,2008-08-22,02:52:57
39.965653,116.338932,0,183,39682.1201273148,2008-08-22,02:52:59
39.965645,116.338916,0,186,39682.120150463,2008-08-22,02:53:01
39.965641,116.338911,0,187,39682.1201736111,2008-08-22,02:53:03
39.965642,116.338909,0,189,39682.1201967593,2008-08-22,02:53:05
39.965657,116.338899,0,192,39682.1202199074,2008-08-22,02:53:07
39.965686,116.338895,0,197,39682.1202430556,2008-08-22,02:53:09
39.965849,116.338896,0,202,39682.1202662037,2008-08-22,02:53:11
39.965974,116.338891,0,207,39682.1202893518,2008-08-22,02:53:13
39.9661,116.338858,0,213,39682.1203125,2008-08-22,02:53:15
39.966257,116.338822,0,219,39682.1203356481,2008-08-22,02:53:17
39.966432,116.338767,0,225,39682.1203587963,2008-08-22,02:53:19
39.966641,116.338702,0,230,39682.1203819444,2008-08-22,02:53:21
39.966914,116.338638,0,236,39682.1204050926,2008-08-22,02:53:23
39.967223,116.33856,0,242,39682.1204282407,2008-08-22,02:53:25
39.967542,116.338466,0,247,39682.1204513889,2008-08-22,02:53:27
39.967845,116.338342,0,251,39682.120474537,2008-08-22,02:53:29
39.968155,116.338204,0,255,39682.1204976852,2008-08-22,02:53:31
39.968475,116.338054,0,260,39682.1205208333,2008-08-22,02:53:33
39.968767,116.33789,0,265,39682.1205439815,2008-08-22,02:53:35
39.969052,116.337705,0,269,39682.1205671296,2008-08-22,02:53:37
39.969318,116.337497,0,273,39682.1205902778,2008-08-22,02:53:39
39.969578,116.337291,0,277,39682.1206134259,2008-08-22,02:53:41
39.969829,116.337091,0,280,39682.1206365741,2008-08-22,02:53:43
39.970071,116.336895,0,284,39682.1206597222,2008-08-22,02:53:45
39.970282,116.336677,0,286,39682.1206828704,2008-08-22,02:53:47
39.97049,116.336488,0,288,39682.1207060185,2008-08-22,02:53:49
39.970755,116.336285,0,289,39682.1207291667,2008-08-22,02:53:51
39.971255,116.335983,0,277,39682.1207523148,2008-08-22,02:53:53
39.971614,116.335794,0,275,39682.120775463,2008-08-22,02:53:55
39.971879,116.335612,0,277,39682.1207986111,2008-08-22,02:53:57
39.972194,116.335421,0,276,39682.1208217593,2008-08-22,02:53:59
39.972443,116.335226,0,278,39682.1208449074,2008-08-22,02:54:01
39.972702,116.335052,0,280,39682.1208680556,2008-08-22,02:54:03
39.972948,116.334873,0,283,39682.1208912037,2008-08-22,02:54:05
39.97319,116.334698,0,287,39682.1209143519,2008-08-22,02:54:07
39.973481,116.334516,0,288,39682.1209375,2008-08-22,02:54:09
39.973732,116.334354,0,290,39682.1209606482,2008-08-22,02:54:11
39.973994,116.334209,0,293,39682.1209837963,2008-08-22,02:54:13
39.974223,116.334101,0,295,39682.1210069444,2008-08-22,02:54:15
39.974465,116.334033,0,297,39682.1210300926,2008-08-22,02:54:17
39.974696,116.333988,0,298,39682.1210532407,2008-08-22,02:54:19
39.974894,116.333945,0,302,39682.1210763889,2008-08-22,02:54:21
39.975093,116.33392,0,305,39682.121099537,2008-08-22,02:54:23
39.975261,116.333901,0,308,39682.1211226852,2008-08-22,02:54:25
39.975428,116.333887,0,310,39682.1211458333,2008-08-22,02:54:27
39.975576,116.333884,0,312,39682.1211689815,2008-08-22,02:54:29
39.975651,116.333888,0,312,39682.1211921296,2008-08-22,02:54:31
39.975703,116.333899,0,312,39682.1212152778,2008-08-22,02:54:33
39.975748,116.333908,0,310,39682.1212384259,2008-08-22,02:54:35
39.975783,116.333901,0,310,39682.1212615741,2008-08-22,02:54:37
39.975783,116.33388,0,308,39682.1212847222,2008-08-22,02:54:39
39.975785,116.33386,0,303,39682.1213078704,2008-08-22,02:54:41
39.975794,116.333849,0,299,39682.1213310185,2008-08-22,02:54:43
39.975786,116.333845,0,296,39682.1213541667,2008-08-22,02:54:45
39.975782,116.333846,0,296,39682.1213773148,2008-08-22,02:54:47
39.975778,116.333846,0,296,39682.121400463,2008-08-22,02:54:49
39.975776,116.333847,0,296,39682.1214236111,2008-08-22,02:54:51
39.975773,116.333847,0,296,39682.1214467593,2008-08-22,02:54:53
39.975774,116.333847,0,296,39682.1214699074,2008-08-22,02:54:55
39.975742,116.333836,0,291,39682.1214930556,2008-08-22,02:54:57
39.975676,116.333835,0,286,39682.1215162037,2008-08-22,02:54:59
39.975614,116.333822,0,280,39682.1215393519,2008-08-22,02:55:01
39.97559,116.333828,0,281,39682.1215625,2008-08-22,02:55:03
39.975578,116.333828,0,282,39682.1215856481,2008-08-22,02:55:05
39.975578,116.333828,0,282,39682.1216087963,2008-08-22,02:55:07
39.975577,116.333818,0,279,39682.1216319444,2008-08-22,02:55:09
39.975573,116.333812,0,274,39682.1216550926,2008-08-22,02:55:11
39.975575,116.33381,0,267,39682.1216782407,2008-08-22,02:55:13
39.975583,116.333814,0,263,39682.1217013889,2008-08-22,02:55:15
39.97558,116.333809,0,260,39682.121724537,2008-08-22,02:55:17
39.975577,116.333809,0,258,39682.1217476852,2008-08-22,02:55:19
39.975577,116.333809,0,258,39682.1217708333,2008-08-22,02:55:21
39.975574,116.333807,0,257,39682.1217939815,2008-08-22,02:55:23
39.975567,116.333801,0,255,39682.1218171296,2008-08-22,02:55:25
39.975555,116.333778,0,252,39682.1218402778,2008-08-22,02:55:27
39.97556,116.33376,0,251,39682.1218634259,2008-08-22,02:55:29
39.975587,116.333752,0,251,39682.1218865741,2008-08-22,02:55:31
39.975609,116.333743,0,252,39682.1219097222,2008-08-22,02:55:33
39.975669,116.333725,0,253,39682.1219328704,2008-08-22,02:55:35
39.97593,116.333566,0,241,39682.1219560185,2008-08-22,02:55:37
39.976186,116.333536,0,233,39682.1219791667,2008-08-22,02:55:39
39.976424,116.333492,0,232,39682.1220023148,2008-08-22,02:55:41
39.976707,116.333444,0,230,39682.122025463,2008-08-22,02:55:43
39.977019,116.333403,0,227,39682.1220486111,2008-08-22,02:55:45
39.977333,116.333353,0,225,39682.1220717593,2008-08-22,02:55:47
39.977673,116.333284,0,226,39682.1220949074,2008-08-22,02:55:49
39.978015,116.333203,0,223,39682.1221180556,2008-08-22,02:55:51
39.978357,116.333121,0,220,39682.1221412037,2008-08-22,02:55:53
39.978653,116.333003,0,216,39682.1221643519,2008-08-22,02:55:55
39.978976,116.332946,0,212,39682.1221875,2008-08-22,02:55:57
39.979298,116.33289,0,207,39682.1222106481,2008-08-22,02:55:59
39.979633,116.332826,0,206,39682.1222337963,2008-08-22,02:56:01
39.97997,116.332771,0,204,39682.1222569444,2008-08-22,02:56:03
39.980328,116.332736,0,197,39682.1222800926,2008-08-22,02:56:05
39.980686,116.332697,0,187,39682.1223032407,2008-08-22,02:56:07
39.981013,116.33265,0,183,39682.1223263889,2008-08-22,02:56:09
39.981337,116.332598,0,181,39682.122349537,2008-08-22,02:56:11
39.981665,116.332555,0,173,39682.1223726852,2008-08-22,02:56:13
39.981974,116.33251,0,169,39682.1223958333,2008-08-22,02:56:15
39.98227,116.332459,0,166,39682.1224189815,2008-08-22,02:56:17
39.98257,116.332409,0,162,39682.1224421296,2008-08-22,02:56:19
39.982878,116.332356,0,156,39682.1224652778,2008-08-22,02:56:21
39.983186,116.332304,0,155,39682.1224884259,2008-08-22,02:56:23
39.983503,116.332236,0,150,39682.1225115741,2008-08-22,02:56:25
39.983835,116.332175,0,147,39682.1225347222,2008-08-22,02:56:27
39.984168,116.332126,0,144,39682.1225578704,2008-08-22,02:56:29
39.984497,116.332079,0,141,39682.1225810185,2008-08-22,02:56:31
39.98482,116.332037,0,139,39682.1226041667,2008-08-22,02:56:33
39.985144,116.331993,0,135,39682.1226273148,2008-08-22,02:56:35
39.985464,116.331946,0,133,39682.122650463,2008-08-22,02:56:37
39.985779,116.331902,0,130,39682.1226736111,2008-08-22,02:56:39
39.986087,116.33186,0,128,39682.1226967593,2008-08-22,02:56:41
39.986391,116.331827,0,126,39682.1227199074,2008-08-22,02:56:43
39.986699,116.331795,0,123,39682.1227430556,2008-08-22,02:56:45
39.987001,116.331772,0,122,39682.1227662037,2008-08-22,02:56:47
39.987312,116.33176,0,120,39682.1227893519,2008-08-22,02:56:49
39.987621,116.331748,0,118,39682.1228125,2008-08-22,02:56:51
39.987943,116.33173,0,116,39682.1228356481,2008-08-22,02:56:53
39.988262,116.33172,0,116,39682.1228587963,2008-08-22,02:56:55
39.988585,116.331704,0,115,39682.1228819444,2008-08-22,02:56:57
39.988901,116.331686,0,113,39682.1229050926,2008-08-22,02:56:59
39.989217,116.331676,0,111,39682.1229282407,2008-08-22,02:57:01
39.989528,116.331676,0,108,39682.1229513889,2008-08-22,02:57:03
39.989809,116.331673,0,105,39682.122974537,2008-08-22,02:57:05
39.990086,116.331662,0,102,39682.1229976852,2008-08-22,02:57:07
39.990358,116.331649,0,100,39682.1230208333,2008-08-22,02:57:09
39.990599,116.331646,0,100,39682.1230439815,2008-08-22,02:57:11
39.990836,116.331653,0,99,39682.1230671296,2008-08-22,02:57:13
39.991057,116.331658,0,98,39682.1230902778,2008-08-22,02:57:15
39.991251,116.331653,0,96,39682.1231134259,2008-08-22,02:57:17
39.991426,116.33164,0,95,39682.1231365741,2008-08-22,02:57:19
39.991594,116.331645,0,94,39682.1231597222,2008-08-22,02:57:21
39.991728,116.331692,0,94,39682.1231828704,2008-08-22,02:57:23
39.991858,116.331697,0,94,39682.1232060185,2008-08-22,02:57:25
39.991971,116.331695,0,93,39682.1232291667,2008-08-22,02:57:27
39.99207,116.331695,0,95,39682.1232523148,2008-08-22,02:57:29
39.992124,116.331737,0,99,39682.123275463,2008-08-22,02:57:31
39.992139,116.331724,0,103,39682.1232986111,2008-08-22,02:57:33
39.992136,116.331709,0,105,39682.1233217593,2008-08-22,02:57:35
39.992118,116.331722,0,105,39682.1233449074,2008-08-22,02:57:37
39.992115,116.331724,0,106,39682.1233680556,2008-08-22,02:57:39
39.992115,116.331724,0,107,39682.1233912037,2008-08-22,02:57:41
39.992123,116.331724,0,107,39682.1234143519,2008-08-22,02:57:43
39.992136,116.331725,0,109,39682.1234375,2008-08-22,02:57:45
39.992142,116.331726,0,111,39682.1234606481,2008-08-22,02:57:47
39.992147,116.331724,0,113,39682.1234837963,2008-08-22,02:57:49
39.992143,116.331725,0,114,39682.1235069444,2008-08-22,02:57:51
39.992141,116.331725,0,114,39682.1235300926,2008-08-22,02:57:53
39.992141,116.331724,0,115,39682.1235532407,2008-08-22,02:57:55
39.992141,116.331723,0,115,39682.1235763889,2008-08-22,02:57:57
39.992139,116.331724,0,115,39682.123599537,2008-08-22,02:57:59
39.992138,116.331724,0,116,39682.1236226852,2008-08-22,02:58:01
39.992139,116.331724,0,116,39682.1236458333,2008-08-22,02:58:03
39.992137,116.331725,0,116,39682.1236689815,2008-08-22,02:58:05
39.992134,116.331727,0,116,39682.1236921296,2008-08-22,02:58:07
39.992135,116.331728,0,116,39682.1237152778,2008-08-22,02:58:09
39.992135,116.331728,0,116,39682.1237384259,2008-08-22,02:58:11
39.992129,116.33173,0,116,39682.1237615741,2008-08-22,02:58:13
39.992125,116.331732,0,116,39682.1237847222,2008-08-22,02:58:15
39.992131,116.331729,0,116,39682.1238078704,2008-08-22,02:58:17
39.992156,116.331717,0,116,39682.1238310185,2008-08-22,02:58:19
39.992208,116.331695,0,116,39682.1238541667,2008-08-22,02:58:21
39.992357,116.331641,0,116,39682.1238773148,2008-08-22,02:58:23
39.992567,116.331611,0,114,39682.123900463,2008-08-22,02:58:25
39.992823,116.331559,0,112,39682.1239236111,2008-08-22,02:58:27
39.993089,116.331548,0,111,39682.1239467593,2008-08-22,02:58:29
39.99338,116.331523,0,109,39682.1239699074,2008-08-22,02:58:31
39.99371,116.331533,0,106,39682.1239930556,2008-08-22,02:58:33
39.994044,116.331542,0,107,39682.1240162037,2008-08-22,02:58:35
39.994377,116.331546,0,108,39682.1240393519,2008-08-22,02:58:37
39.99471,116.331548,0,111,39682.1240625,2008-08-22,02:58:39
39.995021,116.331535,0,112,39682.1240856481,2008-08-22,02:58:41
39.995335,116.331528,0,113,39682.1241087963,2008-08-22,02:58:43
39.99564,116.331524,0,112,39682.1241319444,2008-08-22,02:58:45
39.99596,116.331508,0,111,39682.1241550926,2008-08-22,02:58:47
39.996293,116.331487,0,111,39682.1241782407,2008-08-22,02:58:49
39.996618,116.33146,0,111,39682.1242013889,2008-08-22,02:58:51
39.996943,116.33144,0,110,39682.124224537,2008-08-22,02:58:53
39.997268,116.331425,0,107,39682.1242476852,2008-08-22,02:58:55
39.997581,116.331411,0,111,39682.1242708333,2008-08-22,02:58:57
39.997902,116.331398,0,112,39682.1242939815,2008-08-22,02:58:59
39.998218,116.33138,0,111,39682.1243171296,2008-08-22,02:59:01
39.998524,116.331356,0,112,39682.1243402778,2008-08-22,02:59:03
39.99883,116.331338,0,111,39682.1243634259,2008-08-22,02:59:05
39.999145,116.331327,0,111,39682.1243865741,2008-08-22,02:59:07
39.999455,116.331332,0,111,39682.1244097222,2008-08-22,02:59:09
39.999757,116.331318,0,110,39682.1244328704,2008-08-22,02:59:11
40.000056,116.331309,0,110,39682.1244560185,2008-08-22,02:59:13
40.000351,116.331293,0,111,39682.1244791667,2008-08-22,02:59:15
40.000648,116.33128,0,109,39682.1245023148,2008-08-22,02:59:17
40.000934,116.331255,0,108,39682.124525463,2008-08-22,02:59:19
40.00123,116.331242,0,107,39682.1245486111,2008-08-22,02:59:21
40.001528,116.331225,0,106,39682.1245717593,2008-08-22,02:59:23
40.001836,116.331222,0,103,39682.1245949074,2008-08-22,02:59:25
40.002137,116.331218,0,102,39682.1246180556,2008-08-22,02:59:27
40.002451,116.331203,0,100,39682.1246412037,2008-08-22,02:59:29
40.002777,116.331201,0,97,39682.1246643519,2008-08-22,02:59:31
40.003102,116.331199,0,95,39682.1246875,2008-08-22,02:59:33
40.003426,116.331184,0,93,39682.1247106481,2008-08-22,02:59:35
40.003762,116.331172,0,90,39682.1247337963,2008-08-22,02:59:37
40.004107,116.331143,0,87,39682.1247569444,2008-08-22,02:59:39
40.004451,116.331122,0,85,39682.1247800926,2008-08-22,02:59:41
40.004804,116.331116,0,77,39682.1248032407,2008-08-22,02:59:43
40.005147,116.331097,0,78,39682.1248263889,2008-08-22,02:59:45
40.005499,116.33107,0,78,39682.124849537,2008-08-22,02:59:47
40.005856,116.331036,0,78,39682.1248726852,2008-08-22,02:59:49
40.006214,116.330997,0,79,39682.1248958333,2008-08-22,02:59:51
40.00656,116.330903,0,80,39682.1249189815,2008-08-22,02:59:53
40.00691,116.330787,0,80,39682.1249421296,2008-08-22,02:59:55
40.007246,116.330642,0,80,39682.1249652778,2008-08-22,02:59:57
40.007579,116.330478,0,80,39682.1249884259,2008-08-22,02:59:59
40.007888,116.330277,0,84,39682.1250115741,2008-08-22,03:00:01
40.00819,116.33007,0,83,39682.1250347222,2008-08-22,03:00:03
40.008485,116.329857,0,77,39682.1250578704,2008-08-22,03:00:05
40.008778,116.32961,0,77,39682.1250810185,2008-08-22,03:00:07
40.009053,116.329322,0,78,39682.1251041667,2008-08-22,03:00:09
40.009315,116.329017,0,75,39682.1251273148,2008-08-22,03:00:11
40.009566,116.328717,0,72,39682.125150463,2008-08-22,03:00:13
40.009825,116.3284,0,70,39682.1251736111,2008-08-22,03:00:15
40.010085,116.328102,0,68,39682.1251967593,2008-08-22,03:00:17
40.010331,116.327784,0,66,39682.1252199074,2008-08-22,03:00:19
40.010588,116.327481,0,63,39682.1252430556,2008-08-22,03:00:21
40.01085,116.327176,0,59,39682.1252662037,2008-08-22,03:00:23
40.011118,116.326878,0,55,39682.1252893518,2008-08-22,03:00:25
40.011389,116.326582,0,52,39682.1253125,2008-08-22,03:00:27
40.011661,116.326264,0,51,39682.1253356481,2008-08-22,03:00:29
40.011934,116.325963,0,48,39682.1253587963,2008-08-22,03:00:31
40.012201,116.325666,0,46,39682.1253819444,2008-08-22,03:00:33
40.012471,116.325377,0,46,39682.1254050926,2008-08-22,03:00:35
40.012726,116.325064,0,47,39682.1254282407,2008-08-22,03:00:37
40.012983,116.324756,0,48,39682.1254513889,2008-08-22,03:00:39
40.013256,116.324462,0,50,39682.125474537,2008-08-22,03:00:41
40.013511,116.324164,0,51,39682.1254976852,2008-08-22,03:00:43
40.013773,116.323863,0,52,39682.1255208333,2008-08-22,03:00:45
40.014033,116.323566,0,53,39682.1255439815,2008-08-22,03:00:47
40.014287,116.323267,0,54,39682.1255671296,2008-08-22,03:00:49
40.014548,116.322991,0,55,39682.1255902778,2008-08-22,03:00:51
40.014805,116.322695,0,57,39682.1256134259,2008-08-22,03:00:53
40.015058,116.32239,0,58,39682.1256365741,2008-08-22,03:00:55
40.015319,116.322085,0,59,39682.1256597222,2008-08-22,03:00:57
40.015583,116.321793,0,59,39682.1256828704,2008-08-22,03:00:59
40.015848,116.321508,0,59,39682.1257060185,2008-08-22,03:01:01
40.016127,116.321215,0,60,39682.1257291667,2008-08-22,03:01:03
40.016388,116.320935,0,60,39682.1257523148,2008-08-22,03:01:05
40.016649,116.32066,0,60,39682.125775463,2008-08-22,03:01:07
40.016902,116.320396,0,57,39682.1257986111,2008-08-22,03:01:09
40.017165,116.320143,0,56,39682.1258217593,2008-08-22,03:01:11
40.017445,116.31992,0,56,39682.1258449074,2008-08-22,03:01:13
40.017728,116.319717,0,57,39682.1258680556,2008-08-22,03:01:15
40.018007,116.319536,0,60,39682.1258912037,2008-08-22,03:01:17
40.018295,116.319378,0,61,39682.1259143518,2008-08-22,03:01:19
40.018588,116.319238,0,63,39682.1259375,2008-08-22,03:01:21
40.018887,116.319102,0,66,39682.1259606481,2008-08-22,03:01:23
40.019189,116.318989,0,68,39682.1259837963,2008-08-22,03:01:25
40.019478,116.318881,0,70,39682.1260069444,2008-08-22,03:01:27
40.019749,116.318801,0,79,39682.1260300926,2008-08-22,03:01:29
40.020043,116.318683,0,83,39682.1260532407,2008-08-22,03:01:31
40.02036,116.318571,0,83,39682.1260763889,2008-08-22,03:01:33
40.020666,116.318453,0,85,39682.126099537,2008-08-22,03:01:35
40.020972,116.318327,0,82,39682.1261226852,2008-08-22,03:01:37
40.021277,116.318205,0,80,39682.1261458333,2008-08-22,03:01:39
40.021582,116.318101,0,77,39682.1261689815,2008-08-22,03:01:41
40.021887,116.317992,0,78,39682.1261921296,2008-08-22,03:01:43
40.022209,116.317859,0,76,39682.1262152778,2008-08-22,03:01:45
40.022513,116.317738,0,78,39682.1262384259,2008-08-22,03:01:47
40.022809,116.317596,0,79,39682.1262615741,2008-08-22,03:01:49
40.023118,116.317472,0,77,39682.1262847222,2008-08-22,03:01:51
40.023428,116.317348,0,76,39682.1263078704,2008-08-22,03:01:53
40.023734,116.317227,0,75,39682.1263310185,2008-08-22,03:01:55
40.02404,116.317102,0,79,39682.1263541667,2008-08-22,03:01:57
40.024345,116.316988,0,79,39682.1263773148,2008-08-22,03:01:59
40.024648,116.316884,0,76,39682.126400463,2008-08-22,03:02:01
40.024959,116.31676,0,80,39682.1264236111,2008-08-22,03:02:03
40.025287,116.316641,0,85,39682.1264467593,2008-08-22,03:02:05
40.025622,116.316521,0,88,39682.1264699074,2008-08-22,03:02:07
40.02596,116.316387,0,91,39682.1264930556,2008-08-22,03:02:09
40.026289,116.316259,0,95,39682.1265162037,2008-08-22,03:02:11
40.026613,116.31614,0,95,39682.1265393518,2008-08-22,03:02:13
40.026925,116.316029,0,99,39682.1265625,2008-08-22,03:02:15
40.027235,116.315913,0,101,39682.1265856481,2008-08-22,03:02:17
40.027541,116.315793,0,102,39682.1266087963,2008-08-22,03:02:19
40.027854,116.315681,0,105,39682.1266319444,2008-08-22,03:02:21
40.028149,116.315552,0,107,39682.1266550926,2008-08-22,03:02:23
40.028438,116.315432,0,109,39682.1266782407,2008-08-22,03:02:25
40.02871,116.315313,0,109,39682.1267013889,2008-08-22,03:02:27
40.028996,116.315208,0,108,39682.126724537,2008-08-22,03:02:29
40.029289,116.315096,0,106,39682.1267476852,2008-08-22,03:02:31
40.029573,116.314978,0,105,39682.1267708333,2008-08-22,03:02:33
40.029866,116.314867,0,106,39682.1267939815,2008-08-22,03:02:35
40.030151,116.314753,0,105,39682.1268171296,2008-08-22,03:02:37
40.030414,116.314664,0,102,39682.1268402778,2008-08-22,03:02:39
40.030656,116.314568,0,100,39682.1268634259,2008-08-22,03:02:41
40.030861,116.314456,0,102,39682.1268865741,2008-08-22,03:02:43
40.031063,116.314378,0,103,39682.1269097222,2008-08-22,03:02:45
40.031252,116.314316,0,101,39682.1269328704,2008-08-22,03:02:47
40.031428,116.314255,0,101,39682.1269560185,2008-08-22,03:02:49
40.031588,116.314208,0,101,39682.1269791667,2008-08-22,03:02:51
40.031732,116.314166,0,102,39682.1270023148,2008-08-22,03:02:53
40.031862,116.314134,0,103,39682.127025463,2008-08-22,03:02:55
40.031977,116.314107,0,104,39682.1270486111,2008-08-22,03:02:57
40.032067,116.314085,0,103,39682.1270717593,2008-08-22,03:02:59
40.032128,116.314067,0,103,39682.1270949074,2008-08-22,03:03:01
40.032157,116.314057,0,100,39682.1271180556,2008-08-22,03:03:03
40.032176,116.31405,0,99,39682.1271412037,2008-08-22,03:03:05
40.032174,116.314037,0,98,39682.1271643518,2008-08-22,03:03:07
40.032165,116.31404,0,97,39682.1271875,2008-08-22,03:03:09
40.032169,116.314039,0,97,39682.1272106481,2008-08-22,03:03:11
40.032172,116.314037,0,96,39682.1272337963,2008-08-22,03:03:13
40.032177,116.314036,0,96,39682.1272569444,2008-08-22,03:03:15
40.032176,116.314036,0,96,39682.1272800926,2008-08-22,03:03:17
40.03218,116.314034,0,96,39682.1273032407,2008-08-22,03:03:19
40.032181,116.314033,0,97,39682.1273263889,2008-08-22,03:03:21
40.032182,116.314031,0,97,39682.127349537,2008-08-22,03:03:23
40.032184,116.314029,0,98,39682.1273726852,2008-08-22,03:03:25
40.032186,116.314028,0,98,39682.1273958333,2008-08-22,03:03:27
40.032187,116.314028,0,98,39682.1274189815,2008-08-22,03:03:29
40.032185,116.314029,0,99,39682.1274421296,2008-08-22,03:03:31
40.032182,116.31403,0,99,39682.1274652778,2008-08-22,03:03:33
40.032176,116.314032,0,99,39682.1274884259,2008-08-22,03:03:35
40.032172,116.314034,0,99,39682.1275115741,2008-08-22,03:03:37
40.032168,116.314036,0,99,39682.1275347222,2008-08-22,03:03:39
40.032163,116.314037,0,99,39682.1275578704,2008-08-22,03:03:41
40.032155,116.314043,0,99,39682.1275810185,2008-08-22,03:03:43
40.032149,116.314046,0,99,39682.1276041667,2008-08-22,03:03:45
40.032145,116.314047,0,99,39682.1276273148,2008-08-22,03:03:47
40.032139,116.314049,0,99,39682.127650463,2008-08-22,03:03:49
40.03213,116.314046,0,99,39682.1276736111,2008-08-22,03:03:51
40.03212,116.314043,0,99,39682.1276967593,2008-08-22,03:03:53
40.032112,116.314037,0,99,39682.1277199074,2008-08-22,03:03:55
40.032103,116.31403,0,99,39682.1277430556,2008-08-22,03:03:57
40.032095,116.314021,0,99,39682.1277662037,2008-08-22,03:03:59
40.032156,116.313298,0,238,39682.1281134259,2008-08-22,03:04:29
40.031888,116.314068,0,286,39682.1281365741,2008-08-22,03:04:31
40.031871,116.314068,0,282,39682.1281597222,2008-08-22,03:04:33
40.031866,116.314064,0,274,39682.1281828704,2008-08-22,03:04:35
40.031383,116.314135,0,183,39682.1282060185,2008-08-22,03:04:37
40.031282,116.314113,0,121,39682.1282291667,2008-08-22,03:04:39
40.031297,116.314108,0,120,39682.1282523148,2008-08-22,03:04:41
40.031414,116.314071,0,117,39682.128275463,2008-08-22,03:04:43
40.031501,116.314025,0,116,39682.1282986111,2008-08-22,03:04:45
40.03153,116.313978,0,116,39682.1283217593,2008-08-22,03:04:47
40.031547,116.313949,0,121,39682.1283449074,2008-08-22,03:04:49
40.031556,116.313937,0,123,39682.1283680556,2008-08-22,03:04:51
40.031559,116.313935,0,123,39682.1283912037,2008-08-22,03:04:53
40.031592,116.313906,0,123,39682.1284143519,2008-08-22,03:04:55
40.031616,116.313891,0,122,39682.1284375,2008-08-22,03:04:57
40.031594,116.313813,0,124,39682.1284606481,2008-08-22,03:04:59
40.031604,116.313777,0,123,39682.1284837963,2008-08-22,03:05:01
40.031611,116.313762,0,124,39682.1285069444,2008-08-22,03:05:03
40.031599,116.313747,0,124,39682.1285300926,2008-08-22,03:05:05
40.031592,116.313722,0,123,39682.1285532407,2008-08-22,03:05:07
40.031576,116.313718,0,127,39682.1285763889,2008-08-22,03:05:09
40.031565,116.313719,0,128,39682.128599537,2008-08-22,03:05:11
40.031544,116.313731,0,129,39682.1286226852,2008-08-22,03:05:13
40.031497,116.313728,0,126,39682.1286458333,2008-08-22,03:05:15
40.031467,116.313728,0,127,39682.1286689815,2008-08-22,03:05:17
40.031446,116.313741,0,130,39682.1286921296,2008-08-22,03:05:19
40.031433,116.313751,0,133,39682.1287152778,2008-08-22,03:05:21
40.031414,116.313759,0,135,39682.1287384259,2008-08-22,03:05:23
40.0314,116.313769,0,136,39682.1287615741,2008-08-22,03:05:25
40.031392,116.313771,0,137,39682.1287847222,2008-08-22,03:05:27
40.031382,116.313777,0,138,39682.1288078704,2008-08-22,03:05:29
40.031369,116.313779,0,140,39682.1288310185,2008-08-22,03:05:31
40.031363,116.313778,0,141,39682.1288425926,2008-08-22,03:05:32
40.031356,116.31378,0,141,39682.1288657407,2008-08-22,03:05:34
40.03138,116.313773,0,140,39682.1288888889,2008-08-22,03:05:36
40.031394,116.313764,0,139,39682.128912037,2008-08-22,03:05:38
40.031406,116.31375,0,138,39682.1289351852,2008-08-22,03:05:40
40.03142,116.31373,0,139,39682.1289583333,2008-08-22,03:05:42
40.031441,116.313708,0,139,39682.1289814815,2008-08-22,03:05:44
40.031473,116.313691,0,138,39682.1290046296,2008-08-22,03:05:46
40.031501,116.313674,0,138,39682.1290277778,2008-08-22,03:05:48
40.031512,116.313661,0,138,39682.1290509259,2008-08-22,03:05:50
40.031529,116.313646,0,139,39682.1290740741,2008-08-22,03:05:52
40.031542,116.313637,0,140,39682.1290972222,2008-08-22,03:05:54
40.031549,116.313608,0,141,39682.1291203704,2008-08-22,03:05:56
40.031583,116.313596,0,140,39682.1291435185,2008-08-22,03:05:58
40.031612,116.313577,0,141,39682.1291666667,2008-08-22,03:06:00
40.031646,116.313552,0,144,39682.1291898148,2008-08-22,03:06:02
40.031673,116.313523,0,147,39682.129212963,2008-08-22,03:06:04
40.031677,116.313491,0,151,39682.1292361111,2008-08-22,03:06:06
40.03168,116.313458,0,152,39682.1292592593,2008-08-22,03:06:08
40.031692,116.313424,0,152,39682.1292824074,2008-08-22,03:06:10
40.031705,116.313396,0,152,39682.1293055556,2008-08-22,03:06:12
40.03171,116.313371,0,151,39682.1293287037,2008-08-22,03:06:14
40.031724,116.313354,0,152,39682.1293518519,2008-08-22,03:06:16
40.031739,116.313336,0,152,39682.129375,2008-08-22,03:06:18
40.03176,116.313316,0,151,39682.1293981481,2008-08-22,03:06:20
40.031779,116.313302,0,149,39682.1294212963,2008-08-22,03:06:22
40.031794,116.313285,0,148,39682.1294444444,2008-08-22,03:06:24
40.031814,116.313261,0,145,39682.1294675926,2008-08-22,03:06:26
40.031827,116.313238,0,144,39682.1294907407,2008-08-22,03:06:28
40.031831,116.313212,0,142,39682.1295138889,2008-08-22,03:06:30
40.031848,116.313199,0,140,39682.129537037,2008-08-22,03:06:32
40.031866,116.313178,0,138,39682.1295601852,2008-08-22,03:06:34
40.031892,116.313158,0,136,39682.1295833333,2008-08-22,03:06:36
40.031909,116.313135,0,135,39682.1296064815,2008-08-22,03:06:38
40.031928,116.313115,0,136,39682.1296296296,2008-08-22,03:06:40
40.031962,116.313093,0,138,39682.1296527778,2008-08-22,03:06:42
40.031988,116.31307,0,139,39682.1296759259,2008-08-22,03:06:44
40.032015,116.313053,0,141,39682.1296990741,2008-08-22,03:06:46
40.032041,116.313039,0,142,39682.1297222222,2008-08-22,03:06:48
40.032063,116.313023,0,144,39682.1297453704,2008-08-22,03:06:50
40.032066,116.312991,0,144,39682.1297685185,2008-08-22,03:06:52
40.032091,116.312969,0,145,39682.1297916667,2008-08-22,03:06:54
40.032108,116.312969,0,147,39682.1298148148,2008-08-22,03:06:56
40.032128,116.312962,0,148,39682.129837963,2008-08-22,03:06:58
40.032159,116.31296,0,147,39682.1298611111,2008-08-22,03:07:00
40.032182,116.312963,0,147,39682.1298842593,2008-08-22,03:07:02
40.032187,116.312969,0,146,39682.1299074074,2008-08-22,03:07:04
40.032213,116.31296,0,145,39682.1299305556,2008-08-22,03:07:06
40.032214,116.312952,0,144,39682.1299537037,2008-08-22,03:07:08
40.032211,116.31295,0,143,39682.1299768519,2008-08-22,03:07:10
40.032219,116.312952,0,142,39682.13,2008-08-22,03:07:12
40.032212,116.312955,0,142,39682.1300231481,2008-08-22,03:07:14
40.032217,116.312955,0,142,39682.1300462963,2008-08-22,03:07:16
40.032218,116.312955,0,141,39682.1300694444,2008-08-22,03:07:18
40.032122,116.312963,0,142,39682.1300925926,2008-08-22,03:07:20
40.032136,116.31294,0,141,39682.1301157407,2008-08-22,03:07:22
40.032157,116.312927,0,142,39682.1301388889,2008-08-22,03:07:24
40.032234,116.312958,0,143,39682.130162037,2008-08-22,03:07:26
40.032249,116.312954,0,143,39682.1301851852,2008-08-22,03:07:28
40.032273,116.312934,0,143,39682.1302083333,2008-08-22,03:07:30
40.032308,116.31291,0,142,39682.1302314815,2008-08-22,03:07:32
40.032313,116.312893,0,143,39682.1302546296,2008-08-22,03:07:34
40.032325,116.312871,0,144,39682.1302777778,2008-08-22,03:07:36
40.032357,116.312849,0,144,39682.1303009259,2008-08-22,03:07:38
40.032379,116.312826,0,144,39682.1303240741,2008-08-22,03:07:40
40.032392,116.312803,0,144,39682.1303472222,2008-08-22,03:07:42
40.032406,116.312782,0,144,39682.1303703704,2008-08-22,03:07:44
40.032426,116.312768,0,145,39682.1303935185,2008-08-22,03:07:46
40.032444,116.312751,0,144,39682.1304166667,2008-08-22,03:07:48
40.03247,116.312744,0,146,39682.1304398148,2008-08-22,03:07:50
40.0325,116.312729,0,147,39682.130462963,2008-08-22,03:07:52
40.032531,116.312712,0,146,39682.1304861111,2008-08-22,03:07:54
40.032281,116.312651,0,155,39682.1319675926,2008-08-22,03:10:02
40.03221,116.312699,0,154,39682.1319907407,2008-08-22,03:10:04
40.032159,116.312772,0,154,39682.1320138889,2008-08-22,03:10:06
40.032118,116.31287,0,154,39682.132037037,2008-08-22,03:10:08
40.032046,116.312961,0,155,39682.1320601852,2008-08-22,03:10:10
40.031951,116.313055,0,156,39682.1320833333,2008-08-22,03:10:12
40.03188,116.313143,0,157,39682.1321064815,2008-08-22,03:10:14
40.031793,116.31324,0,158,39682.1321296296,2008-08-22,03:10:16
40.031679,116.313315,0,158,39682.1321527778,2008-08-22,03:10:18
40.031617,116.313387,0,159,39682.1321759259,2008-08-22,03:10:20
40.031519,116.313445,0,160,39682.1321990741,2008-08-22,03:10:22
40.031474,116.313509,0,161,39682.1322222222,2008-08-22,03:10:24
40.031402,116.313582,0,162,39682.1322453704,2008-08-22,03:10:26
40.031322,116.313657,0,162,39682.1322685185,2008-08-22,03:10:28
40.031247,116.313741,0,164,39682.1322916667,2008-08-22,03:10:30
40.031138,116.313825,0,164,39682.1323148148,2008-08-22,03:10:32
40.031026,116.313904,0,164,39682.132337963,2008-08-22,03:10:34
40.030892,116.313972,0,164,39682.1323611111,2008-08-22,03:10:36
40.030774,116.31403,0,165,39682.1323842593,2008-08-22,03:10:38
40.030672,116.314076,0,167,39682.1324074074,2008-08-22,03:10:40
40.030536,116.314138,0,168,39682.1324305556,2008-08-22,03:10:42
40.030403,116.314201,0,169,39682.1324537037,2008-08-22,03:10:44
40.030282,116.314263,0,170,39682.1324768519,2008-08-22,03:10:46
40.030181,116.314321,0,172,39682.1325,2008-08-22,03:10:48
40.030064,116.314363,0,173,39682.1325231481,2008-08-22,03:10:50
40.029919,116.314385,0,173,39682.1325462963,2008-08-22,03:10:52
40.029814,116.314355,0,174,39682.1325694444,2008-08-22,03:10:54
40.029721,116.314298,0,174,39682.1325925926,2008-08-22,03:10:56
40.029638,116.314203,0,174,39682.1326157407,2008-08-22,03:10:58
40.029597,116.31407,0,175,39682.1326388889,2008-08-22,03:11:00
40.029575,116.313941,0,176,39682.132662037,2008-08-22,03:11:02
40.029543,116.313801,0,175,39682.1326851852,2008-08-22,03:11:04
40.029508,116.313657,0,175,39682.1327083333,2008-08-22,03:11:06
40.029464,116.313514,0,174,39682.1327314815,2008-08-22,03:11:08
40.029395,116.313378,0,174,39682.1327546296,2008-08-22,03:11:10
40.029308,116.31326,0,173,39682.1327777778,2008-08-22,03:11:12
40.029209,116.313171,0,173,39682.1328009259,2008-08-22,03:11:14
40.029118,116.313054,0,171,39682.1328240741,2008-08-22,03:11:16
40.029003,116.312952,0,166,39682.1328472222,2008-08-22,03:11:18
40.028899,116.312827,0,165,39682.1328703704,2008-08-22,03:11:20
40.0288,116.312684,0,165,39682.1328935185,2008-08-22,03:11:22
40.028743,116.312517,0,165,39682.1329166667,2008-08-22,03:11:24
40.028703,116.312361,0,164,39682.1329398148,2008-08-22,03:11:26
40.028674,116.312198,0,164,39682.132962963,2008-08-22,03:11:28
40.028689,116.311996,0,162,39682.1329861111,2008-08-22,03:11:30
40.028698,116.311833,0,162,39682.1330092593,2008-08-22,03:11:32
40.028624,116.311681,0,162,39682.1330324074,2008-08-22,03:11:34
40.028593,116.311526,0,162,39682.1330555556,2008-08-22,03:11:36
40.028576,116.311388,0,163,39682.1330787037,2008-08-22,03:11:38
40.028558,116.311265,0,164,39682.1331018518,2008-08-22,03:11:40
40.028526,116.311129,0,164,39682.133125,2008-08-22,03:11:42
40.028506,116.31098,0,164,39682.1331481481,2008-08-22,03:11:44
40.028488,116.310828,0,164,39682.1331712963,2008-08-22,03:11:46
40.028452,116.310687,0,165,39682.1331944444,2008-08-22,03:11:48
40.02839,116.310543,0,165,39682.1332175926,2008-08-22,03:11:50
40.028349,116.31038,0,166,39682.1332407407,2008-08-22,03:11:52
40.02831,116.310236,0,167,39682.1332638889,2008-08-22,03:11:54
40.028282,116.310109,0,168,39682.133287037,2008-08-22,03:11:56
40.028257,116.310009,0,169,39682.1333101852,2008-08-22,03:11:58
40.028236,116.309924,0,170,39682.1333333333,2008-08-22,03:12:00
40.028231,116.309847,0,170,39682.1333564815,2008-08-22,03:12:02
40.028216,116.309804,0,171,39682.1333796296,2008-08-22,03:12:04
40.028195,116.309732,0,172,39682.1334027778,2008-08-22,03:12:06
40.028216,116.309632,0,172,39682.1334259259,2008-08-22,03:12:08
40.028189,116.309502,0,173,39682.1334490741,2008-08-22,03:12:10
40.028135,116.309352,0,173,39682.1334722222,2008-08-22,03:12:12
40.028124,116.309206,0,174,39682.1334953704,2008-08-22,03:12:14
40.028057,116.309079,0,174,39682.1335185185,2008-08-22,03:12:16
40.028048,116.308943,0,175,39682.1335416667,2008-08-22,03:12:18
40.028031,116.30882,0,176,39682.1335648148,2008-08-22,03:12:20
40.028005,116.30869,0,175,39682.133587963,2008-08-22,03:12:22
40.027994,116.308528,0,176,39682.1336111111,2008-08-22,03:12:24
40.027981,116.308352,0,175,39682.1336342593,2008-08-22,03:12:26
40.027991,116.308152,0,173,39682.1336574074,2008-08-22,03:12:28
40.027935,116.307964,0,173,39682.1336805556,2008-08-22,03:12:30
40.027909,116.307783,0,171,39682.1337037037,2008-08-22,03:12:32
40.027896,116.307615,0,167,39682.1337268518,2008-08-22,03:12:34
40.027919,116.307439,0,162,39682.13375,2008-08-22,03:12:36
40.027943,116.307301,0,160,39682.1337731481,2008-08-22,03:12:38
40.027992,116.307187,0,158,39682.1337962963,2008-08-22,03:12:40
40.02808,116.307116,0,156,39682.1338194444,2008-08-22,03:12:42
40.028163,116.307072,0,157,39682.1338425926,2008-08-22,03:12:44
40.028253,116.307048,0,158,39682.1338657407,2008-08-22,03:12:46
40.02836,116.307006,0,157,39682.1338888889,2008-08-22,03:12:48
40.028461,116.30697,0,154,39682.133912037,2008-08-22,03:12:50
40.028572,116.306936,0,152,39682.1339351852,2008-08-22,03:12:52
40.028674,116.30689,0,148,39682.1339583333,2008-08-22,03:12:54
40.028767,116.306851,0,144,39682.1339814815,2008-08-22,03:12:56
40.028858,116.306813,0,139,39682.1340046296,2008-08-22,03:12:58
40.028985,116.306756,0,132,39682.1340277778,2008-08-22,03:13:00
40.029083,116.306713,0,128,39682.1340509259,2008-08-22,03:13:02
40.029198,116.306695,0,124,39682.1340740741,2008-08-22,03:13:04
40.029321,116.30666,0,125,39682.1340972222,2008-08-22,03:13:06
40.029447,116.30663,0,124,39682.1341203704,2008-08-22,03:13:08
40.029578,116.306589,0,125,39682.1341435185,2008-08-22,03:13:10
40.029694,116.306535,0,129,39682.1341666667,2008-08-22,03:13:12
40.029813,116.30649,0,130,39682.1341898148,2008-08-22,03:13:14
40.029943,116.30644,0,129,39682.134212963,2008-08-22,03:13:16
40.030074,116.3064,0,129,39682.1342361111,2008-08-22,03:13:18
40.0302,116.306342,0,130,39682.1342592593,2008-08-22,03:13:20
40.030334,116.306263,0,134,39682.1342824074,2008-08-22,03:13:22
40.030448,116.306221,0,136,39682.1343055556,2008-08-22,03:13:24
40.030586,116.306193,0,138,39682.1343287037,2008-08-22,03:13:26
40.030699,116.306167,0,139,39682.1343518518,2008-08-22,03:13:28
40.030795,116.306162,0,143,39682.134375,2008-08-22,03:13:30
40.030903,116.306129,0,142,39682.1343981481,2008-08-22,03:13:32
40.03099,116.30609,0,144,39682.1344212963,2008-08-22,03:13:34
40.031074,116.306046,0,145,39682.1344444444,2008-08-22,03:13:36
40.031127,116.306014,0,149,39682.1344675926,2008-08-22,03:13:38
40.031134,116.306043,0,151,39682.1344907407,2008-08-22,03:13:40
40.031163,116.306057,0,150,39682.1345138889,2008-08-22,03:13:42
40.031175,116.306065,0,150,39682.134537037,2008-08-22,03:13:44
40.031185,116.306059,0,149,39682.1345601852,2008-08-22,03:13:46
40.031209,116.30607,0,137,39682.1345833333,2008-08-22,03:13:48
40.031221,116.30606,0,137,39682.1346064815,2008-08-22,03:13:50
40.031241,116.306084,0,130,39682.1346296296,2008-08-22,03:13:52
40.031296,116.30611,0,129,39682.1346527778,2008-08-22,03:13:54
40.031096,116.305884,0,121,39682.1369212963,2008-08-22,03:17:10
40.031091,116.305875,0,122,39682.1369444444,2008-08-22,03:17:12
40.031107,116.30583,0,121,39682.1369675926,2008-08-22,03:17:14
40.031115,116.305803,0,121,39682.1369907407,2008-08-22,03:17:16
40.031101,116.305755,0,120,39682.1370138889,2008-08-22,03:17:18
40.031094,116.305735,0,122,39682.137037037,2008-08-22,03:17:20
40.031093,116.305726,0,121,39682.1370601852,2008-08-22,03:17:22
40.031074,116.305715,0,123,39682.1370833333,2008-08-22,03:17:24
40.031068,116.305706,0,121,39682.1371064815,2008-08-22,03:17:26
40.031077,116.305725,0,124,39682.1371296296,2008-08-22,03:17:28
40.031087,116.305729,0,127,39682.1371527778,2008-08-22,03:17:30
40.031093,116.305736,0,130,39682.1371759259,2008-08-22,03:17:32
40.031102,116.305744,0,132,39682.1371990741,2008-08-22,03:17:34
40.031107,116.305751,0,132,39682.1372222222,2008-08-22,03:17:36
40.031111,116.305761,0,132,39682.1372453704,2008-08-22,03:17:38
40.031116,116.305767,0,133,39682.1372685185,2008-08-22,03:17:40
40.031121,116.305767,0,134,39682.1372916667,2008-08-22,03:17:42
40.031127,116.305778,0,135,39682.1373148148,2008-08-22,03:17:44
40.031131,116.305788,0,136,39682.137337963,2008-08-22,03:17:46
40.031132,116.305787,0,136,39682.1373611111,2008-08-22,03:17:48
40.031133,116.30579,0,138,39682.1373842593,2008-08-22,03:17:50
40.031136,116.305809,0,139,39682.1374074074,2008-08-22,03:17:52
40.031147,116.305813,0,140,39682.1374305556,2008-08-22,03:17:54
40.031173,116.305809,0,139,39682.1374537037,2008-08-22,03:17:56
40.03118,116.305816,0,140,39682.1374768519,2008-08-22,03:17:58
40.031175,116.305813,0,140,39682.1375,2008-08-22,03:18:00
40.031162,116.305807,0,141,39682.1375231481,2008-08-22,03:18:02
40.031149,116.305824,0,141,39682.1375462963,2008-08-22,03:18:04
40.031147,116.30581,0,142,39682.1375694444,2008-08-22,03:18:06
40.031146,116.30581,0,142,39682.1375925926,2008-08-22,03:18:08
40.031146,116.30581,0,142,39682.1376157407,2008-08-22,03:18:10
40.031145,116.30581,0,142,39682.1376388889,2008-08-22,03:18:12
40.031146,116.305809,0,142,39682.137662037,2008-08-22,03:18:14
40.031146,116.305809,0,142,39682.1376851852,2008-08-22,03:18:16
40.031147,116.305808,0,142,39682.1377083333,2008-08-22,03:18:18
40.031147,116.30581,0,142,39682.1377314815,2008-08-22,03:18:20
40.031146,116.305811,0,142,39682.1377546296,2008-08-22,03:18:22
40.031147,116.30581,0,142,39682.1377777778,2008-08-22,03:18:24
40.031142,116.305832,0,141,39682.1378009259,2008-08-22,03:18:26
40.031146,116.305862,0,140,39682.1378240741,2008-08-22,03:18:28
40.031146,116.305883,0,140,39682.1378472222,2008-08-22,03:18:30
40.031153,116.305897,0,141,39682.1378703704,2008-08-22,03:18:32
40.031161,116.305925,0,139,39682.1378935185,2008-08-22,03:18:34
40.031159,116.305922,0,141,39682.1379166667,2008-08-22,03:18:36
40.031153,116.305896,0,142,39682.1379398148,2008-08-22,03:18:38
40.031144,116.305907,0,143,39682.137962963,2008-08-22,03:18:40
40.03111,116.305931,0,143,39682.1379861111,2008-08-22,03:18:42
40.03112,116.305877,0,144,39682.1380092593,2008-08-22,03:18:44
40.031156,116.305885,0,139,39682.1380324074,2008-08-22,03:18:46
40.031175,116.3059,0,134,39682.1380555556,2008-08-22,03:18:48
40.031185,116.305903,0,131,39682.1380787037,2008-08-22,03:18:50
40.031194,116.305924,0,126,39682.1381018519,2008-08-22,03:18:52
40.031198,116.305939,0,125,39682.138125,2008-08-22,03:18:54
40.031204,116.305947,0,122,39682.1381481481,2008-08-22,03:18:56
40.031207,116.305955,0,121,39682.1381712963,2008-08-22,03:18:58
40.031198,116.305947,0,121,39682.1381944444,2008-08-22,03:19:00
40.031198,116.305954,0,120,39682.1382175926,2008-08-22,03:19:02
40.031197,116.305948,0,120,39682.1382407407,2008-08-22,03:19:04
40.031194,116.305959,0,117,39682.1382638889,2008-08-22,03:19:06
40.03119,116.305956,0,119,39682.138287037,2008-08-22,03:19:08
40.031189,116.305954,0,119,39682.1383101852,2008-08-22,03:19:10
40.03119,116.305959,0,119,39682.1383333333,2008-08-22,03:19:12
40.031188,116.305949,0,120,39682.1383564815,2008-08-22,03:19:14
40.031191,116.305963,0,119,39682.1383796296,2008-08-22,03:19:16
40.031192,116.305966,0,118,39682.1384027778,2008-08-22,03:19:18
40.031192,116.305982,0,116,39682.1384259259,2008-08-22,03:19:20
40.031186,116.305974,0,117,39682.1384490741,2008-08-22,03:19:22
40.031184,116.305959,0,117,39682.1384722222,2008-08-22,03:19:24
40.031187,116.305958,0,117,39682.1384953704,2008-08-22,03:19:26
40.031188,116.305953,0,117,39682.1385185185,2008-08-22,03:19:28
40.031189,116.30595,0,116,39682.1385416667,2008-08-22,03:19:30
40.031183,116.305938,0,116,39682.1385648148,2008-08-22,03:19:32
40.031182,116.305938,0,116,39682.138587963,2008-08-22,03:19:34
40.031181,116.305939,0,116,39682.1386111111,2008-08-22,03:19:36
40.031179,116.305939,0,116,39682.1386342593,2008-08-22,03:19:38
40.031176,116.30594,0,116,39682.1386574074,2008-08-22,03:19:40
40.031175,116.305941,0,116,39682.1386805556,2008-08-22,03:19:42
40.031174,116.305942,0,116,39682.1387037037,2008-08-22,03:19:44
40.031171,116.305942,0,116,39682.1387268519,2008-08-22,03:19:46
40.031167,116.305944,0,116,39682.13875,2008-08-22,03:19:48
40.031164,116.305945,0,116,39682.1387731481,2008-08-22,03:19:50
40.03116,116.305945,0,116,39682.1387962963,2008-08-22,03:19:52
40.03116,116.305945,0,116,39682.1388194444,2008-08-22,03:19:54
40.031157,116.305945,0,116,39682.1388425926,2008-08-22,03:19:56
40.031156,116.305944,0,116,39682.1388657407,2008-08-22,03:19:58
40.031158,116.305943,0,116,39682.1388888889,2008-08-22,03:20:00
40.031159,116.305942,0,116,39682.138912037,2008-08-22,03:20:02
40.031159,116.305942,0,116,39682.1389351852,2008-08-22,03:20:04
40.031159,116.305941,0,116,39682.1389583333,2008-08-22,03:20:06
40.031161,116.30594,0,116,39682.1389814815,2008-08-22,03:20:08
40.031163,116.305938,0,116,39682.1390046296,2008-08-22,03:20:10
40.031165,116.305936,0,116,39682.1390277778,2008-08-22,03:20:12
40.031167,116.305935,0,116,39682.1390509259,2008-08-22,03:20:14
40.03117,116.305931,0,116,39682.1390740741,2008-08-22,03:20:16
40.031173,116.305928,0,116,39682.1390972222,2008-08-22,03:20:18
40.031174,116.305927,0,116,39682.1391203704,2008-08-22,03:20:20
40.031175,116.305926,0,116,39682.1391435185,2008-08-22,03:20:22
40.031174,116.305926,0,116,39682.1391666667,2008-08-22,03:20:24
40.031171,116.305926,0,116,39682.1391898148,2008-08-22,03:20:26
40.031412,116.306026,0,102,39682.1436342593,2008-08-22,03:26:50
40.031485,116.305976,0,103,39682.1436574074,2008-08-22,03:26:52
40.031569,116.305905,0,104,39682.1436805556,2008-08-22,03:26:54
40.031681,116.305855,0,104,39682.1437037037,2008-08-22,03:26:56
40.031803,116.305806,0,105,39682.1437268518,2008-08-22,03:26:58
40.031953,116.305757,0,106,39682.14375,2008-08-22,03:27:00
40.032094,116.3057,0,107,39682.1437731481,2008-08-22,03:27:02
40.032231,116.305645,0,108,39682.1437962963,2008-08-22,03:27:04
40.032411,116.305596,0,108,39682.1438194444,2008-08-22,03:27:06
40.032647,116.305563,0,106,39682.1438425926,2008-08-22,03:27:08
40.032832,116.305473,0,107,39682.1438657407,2008-08-22,03:27:10
40.032997,116.305388,0,108,39682.1438888889,2008-08-22,03:27:12
40.033162,116.305307,0,109,39682.143912037,2008-08-22,03:27:14
40.033332,116.305266,0,109,39682.1439351852,2008-08-22,03:27:16
40.033474,116.305212,0,109,39682.1439583333,2008-08-22,03:27:18
40.033587,116.305154,0,112,39682.1439814815,2008-08-22,03:27:20
40.033643,116.305126,0,115,39682.1440046296,2008-08-22,03:27:22
40.033659,116.3051,0,118,39682.1440277778,2008-08-22,03:27:24
40.033681,116.305104,0,123,39682.1440509259,2008-08-22,03:27:26
40.033708,116.305119,0,127,39682.1440740741,2008-08-22,03:27:28
40.033714,116.305124,0,132,39682.1440972222,2008-08-22,03:27:30
40.033719,116.305123,0,135,39682.1441203704,2008-08-22,03:27:32
40.033719,116.305121,0,137,39682.1441435185,2008-08-22,03:27:34
40.033724,116.30512,0,138,39682.1441666667,2008-08-22,03:27:36
40.033734,116.305115,0,138,39682.1441898148,2008-08-22,03:27:38
40.033742,116.305108,0,139,39682.144212963,2008-08-22,03:27:40
40.033753,116.305096,0,139,39682.1442361111,2008-08-22,03:27:42
40.033735,116.305054,0,141,39682.1442592593,2008-08-22,03:27:44
40.033705,116.305047,0,145,39682.1442824074,2008-08-22,03:27:46
40.033777,116.305121,0,148,39682.1443055556,2008-08-22,03:27:48
40.033989,116.305087,0,150,39682.1443287037,2008-08-22,03:27:50
40.034121,116.305013,0,143,39682.1443518519,2008-08-22,03:27:52
40.034242,116.304955,0,135,39682.144375,2008-08-22,03:27:54
40.034345,116.304923,0,131,39682.1443981482,2008-08-22,03:27:56
40.034457,116.304919,0,126,39682.1444212963,2008-08-22,03:27:58
40.03456,116.304992,0,129,39682.1444444444,2008-08-22,03:28:00
40.034696,116.305073,0,148,39682.1444675926,2008-08-22,03:28:02
40.034809,116.305156,0,159,39682.1444907407,2008-08-22,03:28:04
40.034942,116.3052,0,166,39682.1445138889,2008-08-22,03:28:06
40.035091,116.305173,0,172,39682.144537037,2008-08-22,03:28:08
40.035239,116.305069,0,173,39682.1445601852,2008-08-22,03:28:10
40.035361,116.304909,0,171,39682.1445833333,2008-08-22,03:28:12
40.035446,116.30474,0,173,39682.1446064815,2008-08-22,03:28:14
40.035529,116.304575,0,176,39682.1446296296,2008-08-22,03:28:16
40.035649,116.304413,0,178,39682.1446527778,2008-08-22,03:28:18
40.035786,116.304331,0,178,39682.1446759259,2008-08-22,03:28:20
40.035929,116.30424,0,178,39682.1446990741,2008-08-22,03:28:22
40.036082,116.304125,0,178,39682.1447222222,2008-08-22,03:28:24
40.03626,116.304011,0,176,39682.1447453704,2008-08-22,03:28:26
40.036435,116.303899,0,175,39682.1447685185,2008-08-22,03:28:28
40.036614,116.303775,0,173,39682.1447916667,2008-08-22,03:28:30
40.036769,116.303666,0,175,39682.1448148148,2008-08-22,03:28:32
40.036927,116.30357,0,176,39682.144837963,2008-08-22,03:28:34
40.037108,116.303477,0,171,39682.1448611111,2008-08-22,03:28:36
40.037277,116.303405,0,168,39682.1448842593,2008-08-22,03:28:38
40.037433,116.303324,0,169,39682.1449074074,2008-08-22,03:28:40
40.037586,116.303238,0,170,39682.1449305556,2008-08-22,03:28:42
40.037739,116.303146,0,172,39682.1449537037,2008-08-22,03:28:44
40.037888,116.303055,0,174,39682.1449768519,2008-08-22,03:28:46
40.038026,116.302968,0,176,39682.145,2008-08-22,03:28:48
40.038173,116.302891,0,178,39682.1450231481,2008-08-22,03:28:50
40.038322,116.302817,0,181,39682.1450462963,2008-08-22,03:28:52
40.038457,116.302751,0,183,39682.1450694444,2008-08-22,03:28:54
40.038555,116.302691,0,185,39682.1450925926,2008-08-22,03:28:56
40.038618,116.302655,0,189,39682.1451157407,2008-08-22,03:28:58
40.038643,116.302643,0,192,39682.1451388889,2008-08-22,03:29:00
40.038639,116.302645,0,195,39682.145162037,2008-08-22,03:29:02
40.038642,116.302644,0,198,39682.1451851852,2008-08-22,03:29:04
40.038649,116.302642,0,202,39682.1452083333,2008-08-22,03:29:06
40.038655,116.302638,0,205,39682.1452314815,2008-08-22,03:29:08
40.038663,116.30263,0,208,39682.1452546296,2008-08-22,03:29:10
40.038677,116.302619,0,211,39682.1452777778,2008-08-22,03:29:12
40.038717,116.3026,0,212,39682.1453009259,2008-08-22,03:29:14
40.038768,116.302565,0,213,39682.1453240741,2008-08-22,03:29:16
40.03884,116.302514,0,214,39682.1453472222,2008-08-22,03:29:18
40.038932,116.30246,0,214,39682.1453703704,2008-08-22,03:29:20
40.039039,116.302399,0,214,39682.1453935185,2008-08-22,03:29:22
40.039188,116.302315,0,215,39682.1454166667,2008-08-22,03:29:24
40.039345,116.302214,0,215,39682.1454398148,2008-08-22,03:29:26
40.039466,116.302122,0,216,39682.145462963,2008-08-22,03:29:28
40.039604,116.30206,0,216,39682.1454861111,2008-08-22,03:29:30
40.03974,116.301983,0,216,39682.1455092593,2008-08-22,03:29:32
40.039876,116.301898,0,214,39682.1455324074,2008-08-22,03:29:34
40.040015,116.301818,0,214,39682.1455555556,2008-08-22,03:29:36
40.040156,116.301735,0,214,39682.1455787037,2008-08-22,03:29:38
40.040305,116.301637,0,214,39682.1456018519,2008-08-22,03:29:40
40.040468,116.301546,0,215,39682.145625,2008-08-22,03:29:42
40.040635,116.301455,0,216,39682.1456481481,2008-08-22,03:29:44
40.040801,116.30136,0,218,39682.1456712963,2008-08-22,03:29:46
40.040968,116.301282,0,220,39682.1456944444,2008-08-22,03:29:48
40.041129,116.301191,0,221,39682.1457175926,2008-08-22,03:29:50
40.041275,116.301098,0,221,39682.1457407407,2008-08-22,03:29:52
40.041436,116.301023,0,220,39682.1457638889,2008-08-22,03:29:54
40.041586,116.30094,0,220,39682.145787037,2008-08-22,03:29:56
40.041732,116.300851,0,220,39682.1458101852,2008-08-22,03:29:58
40.041864,116.300766,0,221,39682.1458333333,2008-08-22,03:30:00
40.042015,116.300672,0,222,39682.1458564815,2008-08-22,03:30:02
40.042164,116.300575,0,220,39682.1458796296,2008-08-22,03:30:04
40.042313,116.30048,0,220,39682.1459027778,2008-08-22,03:30:06
40.04246,116.300383,0,218,39682.1459259259,2008-08-22,03:30:08
40.042612,116.300278,0,216,39682.1459490741,2008-08-22,03:30:10
40.042774,116.300191,0,215,39682.1459722222,2008-08-22,03:30:12
40.042912,116.300112,0,216,39682.1459953704,2008-08-22,03:30:14
40.043065,116.300052,0,216,39682.1460185185,2008-08-22,03:30:16
40.043215,116.299997,0,215,39682.1460416667,2008-08-22,03:30:18
40.043313,116.299965,0,216,39682.1460648148,2008-08-22,03:30:20
40.043388,116.299951,0,216,39682.146087963,2008-08-22,03:30:22
40.043412,116.299928,0,213,39682.1461111111,2008-08-22,03:30:24
40.043433,116.299927,0,212,39682.1461342593,2008-08-22,03:30:26
40.043436,116.299927,0,211,39682.1461574074,2008-08-22,03:30:28
40.043438,116.299926,0,211,39682.1461805556,2008-08-22,03:30:30
40.043439,116.299926,0,212,39682.1462037037,2008-08-22,03:30:32
40.043442,116.299924,0,212,39682.1462268519,2008-08-22,03:30:34
40.043454,116.299919,0,212,39682.14625,2008-08-22,03:30:36
40.043468,116.299874,0,208,39682.1462731481,2008-08-22,03:30:38
40.043544,116.299808,0,204,39682.1462962963,2008-08-22,03:30:40
40.043621,116.299751,0,203,39682.1463194444,2008-08-22,03:30:42
40.043709,116.29969,0,201,39682.1463425926,2008-08-22,03:30:44
40.043802,116.299629,0,198,39682.1463657407,2008-08-22,03:30:46
40.043897,116.299563,0,198,39682.1463888889,2008-08-22,03:30:48
40.044017,116.299515,0,195,39682.146412037,2008-08-22,03:30:50
40.04412,116.299512,0,194,39682.1464351852,2008-08-22,03:30:52
40.044231,116.299532,0,193,39682.1464583333,2008-08-22,03:30:54
40.044338,116.299557,0,192,39682.1464814815,2008-08-22,03:30:56
40.044458,116.299566,0,182,39682.1465046296,2008-08-22,03:30:58
40.044554,116.299545,0,172,39682.1465277778,2008-08-22,03:31:00
40.044626,116.299467,0,167,39682.1465509259,2008-08-22,03:31:02
40.044674,116.299371,0,162,39682.1465740741,2008-08-22,03:31:04
40.04471,116.299235,0,156,39682.1465972222,2008-08-22,03:31:06
40.044718,116.299096,0,150,39682.1466203704,2008-08-22,03:31:08
40.044678,116.298964,0,146,39682.1466435185,2008-08-22,03:31:10
40.044612,116.298841,0,144,39682.1466666667,2008-08-22,03:31:12
40.044514,116.298748,0,142,39682.1466898148,2008-08-22,03:31:14
40.044406,116.298659,0,142,39682.146712963,2008-08-22,03:31:16
40.044286,116.29855,0,141,39682.1467361111,2008-08-22,03:31:18
40.04419,116.29844,0,141,39682.1467592593,2008-08-22,03:31:20
40.044122,116.298308,0,142,39682.1467824074,2008-08-22,03:31:22
40.044063,116.298144,0,141,39682.1468055556,2008-08-22,03:31:24
40.043988,116.297981,0,141,39682.1468287037,2008-08-22,03:31:26
40.043922,116.297815,0,141,39682.1468518519,2008-08-22,03:31:28
40.043862,116.297651,0,140,39682.146875,2008-08-22,03:31:30
40.04383,116.29746,0,141,39682.1468981481,2008-08-22,03:31:32
40.043763,116.297298,0,141,39682.1469212963,2008-08-22,03:31:34
40.043693,116.297128,0,140,39682.1469444444,2008-08-22,03:31:36
40.043631,116.296959,0,141,39682.1469675926,2008-08-22,03:31:38
40.043575,116.296792,0,141,39682.1469907407,2008-08-22,03:31:40
40.043522,116.296631,0,141,39682.1470138889,2008-08-22,03:31:42
40.043472,116.296465,0,142,39682.147037037,2008-08-22,03:31:44
40.043412,116.296307,0,141,39682.1470601852,2008-08-22,03:31:46
40.043356,116.296171,0,140,39682.1470833333,2008-08-22,03:31:48
40.043312,116.296027,0,140,39682.1471064815,2008-08-22,03:31:50
40.043342,116.29591,0,137,39682.1471296296,2008-08-22,03:31:52
40.043405,116.295782,0,136,39682.1471527778,2008-08-22,03:31:54
40.043522,116.295696,0,131,39682.1471759259,2008-08-22,03:31:56
40.043655,116.295615,0,128,39682.1471990741,2008-08-22,03:31:58
40.043794,116.295533,0,123,39682.1472222222,2008-08-22,03:32:00
40.043932,116.295459,0,122,39682.1472453704,2008-08-22,03:32:02
40.044075,116.295376,0,120,39682.1472685185,2008-08-22,03:32:04
40.04422,116.295327,0,113,39682.1472916667,2008-08-22,03:32:06
40.044319,116.295287,0,106,39682.1473148148,2008-08-22,03:32:08
40.044389,116.295265,0,102,39682.147337963,2008-08-22,03:32:10
40.044414,116.295261,0,100,39682.1473611111,2008-08-22,03:32:12
40.044406,116.295261,0,96,39682.1473842593,2008-08-22,03:32:14
40.044408,116.29527,0,98,39682.1474074074,2008-08-22,03:32:16
40.044407,116.295271,0,97,39682.1474305556,2008-08-22,03:32:18
40.044406,116.295272,0,96,39682.1474537037,2008-08-22,03:32:20
40.044404,116.295273,0,96,39682.1474768519,2008-08-22,03:32:22
40.044401,116.295275,0,95,39682.1475,2008-08-22,03:32:24
40.044402,116.295273,0,95,39682.1475231481,2008-08-22,03:32:26
40.044407,116.295256,0,95,39682.1475462963,2008-08-22,03:32:28
40.044416,116.295236,0,95,39682.1475694444,2008-08-22,03:32:30
40.044427,116.29521,0,95,39682.1475925926,2008-08-22,03:32:32
40.044455,116.295176,0,95,39682.1476157407,2008-08-22,03:32:34
40.04449,116.295135,0,95,39682.1476388889,2008-08-22,03:32:36
40.044549,116.29508,0,95,39682.147662037,2008-08-22,03:32:38
40.04463,116.29503,0,95,39682.1476851852,2008-08-22,03:32:40
40.044736,116.294974,0,95,39682.1477083333,2008-08-22,03:32:42
40.044874,116.294918,0,94,39682.1477314815,2008-08-22,03:32:44
40.045016,116.294852,0,93,39682.1477546296,2008-08-22,03:32:46
40.045153,116.294776,0,91,39682.1477777778,2008-08-22,03:32:48
40.045296,116.294679,0,90,39682.1478009259,2008-08-22,03:32:50
40.045449,116.294586,0,86,39682.1478240741,2008-08-22,03:32:52
40.045597,116.294493,0,83,39682.1478472222,2008-08-22,03:32:54
40.045745,116.294407,0,82,39682.1478703704,2008-08-22,03:32:56
40.045876,116.294317,0,82,39682.1478935185,2008-08-22,03:32:58
40.046014,116.294212,0,80,39682.1479166667,2008-08-22,03:33:00
40.046165,116.294103,0,78,39682.1479398148,2008-08-22,03:33:02
40.046324,116.293998,0,76,39682.147962963,2008-08-22,03:33:04
40.046492,116.293881,0,74,39682.1479861111,2008-08-22,03:33:06
40.046655,116.293782,0,73,39682.1480092593,2008-08-22,03:33:08
40.046833,116.293685,0,72,39682.1480324074,2008-08-22,03:33:10
40.046998,116.293596,0,72,39682.1480555556,2008-08-22,03:33:12
40.047136,116.293512,0,72,39682.1480787037,2008-08-22,03:33:14
40.047224,116.293438,0,75,39682.1481018519,2008-08-22,03:33:16
40.04729,116.293407,0,75,39682.148125,2008-08-22,03:33:18
40.047305,116.293403,0,74,39682.1481481481,2008-08-22,03:33:20
40.047288,116.293415,0,73,39682.1481712963,2008-08-22,03:33:22
40.047284,116.293417,0,73,39682.1481944444,2008-08-22,03:33:24
40.047282,116.293417,0,73,39682.1482175926,2008-08-22,03:33:26
40.047279,116.293418,0,73,39682.1482407407,2008-08-22,03:33:28
40.047277,116.293419,0,73,39682.1482638889,2008-08-22,03:33:30
40.047274,116.29342,0,73,39682.148287037,2008-08-22,03:33:32
40.047271,116.293421,0,72,39682.1483101852,2008-08-22,03:33:34
40.047267,116.293423,0,72,39682.1483333333,2008-08-22,03:33:36
40.047262,116.293425,0,72,39682.1483564815,2008-08-22,03:33:38
40.047257,116.293428,0,72,39682.1483796296,2008-08-22,03:33:40
40.047254,116.293429,0,72,39682.1484027778,2008-08-22,03:33:42
40.047251,116.29343,0,72,39682.1484259259,2008-08-22,03:33:44
40.047247,116.293431,0,72,39682.1484490741,2008-08-22,03:33:46
40.047244,116.293432,0,72,39682.1484722222,2008-08-22,03:33:48
40.047241,116.293433,0,72,39682.1484953704,2008-08-22,03:33:50
40.047241,116.293433,0,72,39682.1485185185,2008-08-22,03:33:52
40.047247,116.29343,0,72,39682.1485416667,2008-08-22,03:33:54
40.047261,116.29342,0,72,39682.1485648148,2008-08-22,03:33:56
40.047352,116.293402,0,72,39682.148587963,2008-08-22,03:33:58
40.047462,116.293333,0,72,39682.1486111111,2008-08-22,03:34:00
40.047576,116.293266,0,72,39682.1486342593,2008-08-22,03:34:02
40.047698,116.29319,0,73,39682.1486574074,2008-08-22,03:34:04
40.04782,116.293096,0,76,39682.1486805556,2008-08-22,03:34:06
40.047971,116.293023,0,78,39682.1487037037,2008-08-22,03:34:08
40.048124,116.292955,0,80,39682.1487268518,2008-08-22,03:34:10
40.0483,116.292894,0,80,39682.14875,2008-08-22,03:34:12
40.048499,116.292861,0,80,39682.1487731481,2008-08-22,03:34:14
40.04869,116.292818,0,80,39682.1487962963,2008-08-22,03:34:16
40.048873,116.292756,0,80,39682.1488194444,2008-08-22,03:34:18
40.049045,116.292692,0,82,39682.1488425926,2008-08-22,03:34:20
40.049221,116.292635,0,82,39682.1488657407,2008-08-22,03:34:22
40.049389,116.292578,0,83,39682.1488888889,2008-08-22,03:34:24
40.049557,116.29254,0,82,39682.148912037,2008-08-22,03:34:26
40.049704,116.292505,0,82,39682.1489351852,2008-08-22,03:34:28
40.049819,116.292495,0,79,39682.1489583333,2008-08-22,03:34:30
40.049909,116.292502,0,76,39682.1489814815,2008-08-22,03:34:32
40.049929,116.292498,0,73,39682.1490046296,2008-08-22,03:34:34
40.049944,116.29251,0,70,39682.1490277778,2008-08-22,03:34:36
40.049941,116.292516,0,66,39682.1490509259,2008-08-22,03:34:38
40.049941,116.292516,0,65,39682.1490740741,2008-08-22,03:34:40
40.049948,116.292513,0,64,39682.1490972222,2008-08-22,03:34:42
40.049964,116.292496,0,63,39682.1491203704,2008-08-22,03:34:44
40.050001,116.292483,0,61,39682.1491435185,2008-08-22,03:34:46
40.050049,116.292462,0,59,39682.1491666667,2008-08-22,03:34:48
40.050117,116.292424,0,58,39682.1491898148,2008-08-22,03:34:50
40.050193,116.292372,0,58,39682.149212963,2008-08-22,03:34:52
40.050283,116.292297,0,58,39682.1492361111,2008-08-22,03:34:54
40.050368,116.292239,0,55,39682.1492592593,2008-08-22,03:34:56
40.050484,116.292161,0,53,39682.1492824074,2008-08-22,03:34:58
40.050637,116.292118,0,52,39682.1493055556,2008-08-22,03:35:00
40.050806,116.292094,0,54,39682.1493287037,2008-08-22,03:35:02
40.050974,116.292078,0,57,39682.1493518518,2008-08-22,03:35:04
40.051168,116.292035,0,65,39682.149375,2008-08-22,03:35:06
40.05134,116.292002,0,65,39682.1493981481,2008-08-22,03:35:08
40.051493,116.291952,0,67,39682.1494212963,2008-08-22,03:35:10
40.051657,116.291901,0,71,39682.1494444444,2008-08-22,03:35:12
40.051835,116.291867,0,65,39682.1494675926,2008-08-22,03:35:14
40.052016,116.291844,0,67,39682.1494907407,2008-08-22,03:35:16
40.052187,116.291814,0,69,39682.1495138889,2008-08-22,03:35:18
40.052364,116.291763,0,70,39682.149537037,2008-08-22,03:35:20
40.052494,116.291726,0,72,39682.1495601852,2008-08-22,03:35:22
40.052604,116.2917,0,77,39682.1495833333,2008-08-22,03:35:24
40.052661,116.291681,0,81,39682.1496064815,2008-08-22,03:35:26
40.052688,116.291675,0,95,39682.1496296296,2008-08-22,03:35:28
40.05269,116.291678,0,92,39682.1496527778,2008-08-22,03:35:30
40.052691,116.291678,0,92,39682.1496759259,2008-08-22,03:35:32
40.05269,116.291679,0,93,39682.1496990741,2008-08-22,03:35:34
40.05269,116.291679,0,93,39682.1497222222,2008-08-22,03:35:36
40.052691,116.291679,0,93,39682.1497453704,2008-08-22,03:35:38
40.052693,116.291678,0,93,39682.1497685185,2008-08-22,03:35:40
40.052696,116.291677,0,93,39682.1497916667,2008-08-22,03:35:42
40.052697,116.291677,0,93,39682.1498148148,2008-08-22,03:35:44
40.052701,116.291676,0,93,39682.149837963,2008-08-22,03:35:46
40.052757,116.291659,0,90,39682.1498611111,2008-08-22,03:35:48
40.052814,116.291633,0,90,39682.1498842593,2008-08-22,03:35:50
40.052866,116.291597,0,92,39682.1499074074,2008-08-22,03:35:52
40.052927,116.291531,0,95,39682.1499305556,2008-08-22,03:35:54
40.052962,116.291429,0,96,39682.1499537037,2008-08-22,03:35:56
40.05296,116.29128,0,97,39682.1499768518,2008-08-22,03:35:58
40.052913,116.291117,0,98,39682.15,2008-08-22,03:36:00
40.052862,116.290942,0,99,39682.1500231481,2008-08-22,03:36:02
40.052803,116.290758,0,100,39682.1500462963,2008-08-22,03:36:04
40.052754,116.290567,0,100,39682.1500694444,2008-08-22,03:36:06
40.052706,116.290376,0,103,39682.1500925926,2008-08-22,03:36:08
40.05267,116.290187,0,106,39682.1501157407,2008-08-22,03:36:10
40.052627,116.289982,0,108,39682.1501388889,2008-08-22,03:36:12
40.052595,116.289773,0,106,39682.150162037,2008-08-22,03:36:14
40.052557,116.289577,0,105,39682.1501851852,2008-08-22,03:36:16
40.052525,116.289361,0,107,39682.1502083333,2008-08-22,03:36:18
40.052481,116.289149,0,107,39682.1502314815,2008-08-22,03:36:20
40.052435,116.288927,0,107,39682.1502546296,2008-08-22,03:36:22
40.052397,116.288715,0,109,39682.1502777778,2008-08-22,03:36:24
40.052361,116.28852,0,114,39682.1503009259,2008-08-22,03:36:26
40.052335,116.288352,0,117,39682.1503240741,2008-08-22,03:36:28
40.052322,116.288225,0,119,39682.1503472222,2008-08-22,03:36:30
40.052307,116.288121,0,119,39682.1503703704,2008-08-22,03:36:32
40.052281,116.28802,0,120,39682.1503935185,2008-08-22,03:36:34
40.05228,116.287967,0,121,39682.1504166667,2008-08-22,03:36:36
40.052275,116.287943,0,123,39682.1504398148,2008-08-22,03:36:38
40.052262,116.287955,0,122,39682.150462963,2008-08-22,03:36:40
40.052265,116.287966,0,123,39682.1504861111,2008-08-22,03:36:42
40.052266,116.287957,0,125,39682.1505092593,2008-08-22,03:36:44
40.052273,116.287936,0,121,39682.1505324074,2008-08-22,03:36:46
40.052278,116.287903,0,125,39682.1505555556,2008-08-22,03:36:48
40.052268,116.287876,0,131,39682.1505787037,2008-08-22,03:36:50
40.052271,116.287846,0,136,39682.1506018518,2008-08-22,03:36:52
40.052265,116.28781,0,138,39682.150625,2008-08-22,03:36:54
40.052258,116.287779,0,138,39682.1506481481,2008-08-22,03:36:56
40.052249,116.287749,0,139,39682.1506712963,2008-08-22,03:36:58
40.052225,116.287431,0,133,39682.1520601852,2008-08-22,03:38:58
40.052211,116.287395,0,136,39682.1520833333,2008-08-22,03:39:00
40.052214,116.287371,0,138,39682.1521064815,2008-08-22,03:39:02
40.05221,116.287351,0,139,39682.1521296296,2008-08-22,03:39:04
40.052215,116.287328,0,139,39682.1521527778,2008-08-22,03:39:06
40.052214,116.287307,0,139,39682.1521759259,2008-08-22,03:39:08
40.052209,116.287274,0,138,39682.1521990741,2008-08-22,03:39:10
40.052203,116.287244,0,138,39682.1522222222,2008-08-22,03:39:12
40.052203,116.287218,0,138,39682.1522453704,2008-08-22,03:39:14
40.052193,116.287193,0,138,39682.1522685185,2008-08-22,03:39:16
40.052176,116.287189,0,139,39682.1522916667,2008-08-22,03:39:18
40.052166,116.287161,0,141,39682.1523148148,2008-08-22,03:39:20
40.052155,116.287137,0,142,39682.152337963,2008-08-22,03:39:22
40.052142,116.287109,0,144,39682.1523611111,2008-08-22,03:39:24
40.052129,116.287089,0,147,39682.1523842593,2008-08-22,03:39:26
40.052123,116.287067,0,146,39682.1524074074,2008-08-22,03:39:28
40.052111,116.287031,0,147,39682.1524305556,2008-08-22,03:39:30
40.0521,116.287004,0,149,39682.1524537037,2008-08-22,03:39:32
40.052094,116.286977,0,151,39682.1524768519,2008-08-22,03:39:34
40.052112,116.286937,0,146,39682.1525,2008-08-22,03:39:36
40.052117,116.286902,0,143,39682.1525231482,2008-08-22,03:39:38
40.052111,116.286876,0,141,39682.1525462963,2008-08-22,03:39:40
40.0521,116.286853,0,140,39682.1525694444,2008-08-22,03:39:42
40.052092,116.286827,0,139,39682.1525925926,2008-08-22,03:39:44
40.052095,116.286818,0,137,39682.1526157407,2008-08-22,03:39:46
40.052098,116.286786,0,134,39682.1526388889,2008-08-22,03:39:48
40.052092,116.286759,0,131,39682.152662037,2008-08-22,03:39:50
40.052082,116.286737,0,132,39682.1526851852,2008-08-22,03:39:52
40.052057,116.286721,0,133,39682.1527083333,2008-08-22,03:39:54
40.052034,116.286724,0,133,39682.1527314815,2008-08-22,03:39:56
40.052007,116.286723,0,130,39682.1527546296,2008-08-22,03:39:58
40.051987,116.286729,0,128,39682.1527777778,2008-08-22,03:40:00
40.05196,116.286734,0,127,39682.1528009259,2008-08-22,03:40:02
40.051933,116.286748,0,126,39682.1528240741,2008-08-22,03:40:04
40.051904,116.286757,0,124,39682.1528472222,2008-08-22,03:40:06
40.051876,116.286765,0,121,39682.1528703704,2008-08-22,03:40:08
40.051851,116.286772,0,117,39682.1528935185,2008-08-22,03:40:10
40.051823,116.286764,0,119,39682.1529166667,2008-08-22,03:40:12
40.051796,116.286742,0,120,39682.1529398148,2008-08-22,03:40:14
40.051778,116.286713,0,121,39682.152962963,2008-08-22,03:40:16
40.051766,116.286695,0,122,39682.1529861111,2008-08-22,03:40:18
40.051751,116.28667,0,123,39682.1530092593,2008-08-22,03:40:20
40.051742,116.28665,0,125,39682.1530324074,2008-08-22,03:40:22
40.051732,116.286631,0,126,39682.1530555556,2008-08-22,03:40:24
40.051717,116.286608,0,131,39682.1530787037,2008-08-22,03:40:26
40.051715,116.286579,0,131,39682.1531018519,2008-08-22,03:40:28
40.051709,116.286548,0,131,39682.153125,2008-08-22,03:40:30
40.051698,116.286512,0,132,39682.1531481481,2008-08-22,03:40:32
40.05169,116.286474,0,132,39682.1531712963,2008-08-22,03:40:34
40.05168,116.286432,0,132,39682.1531944444,2008-08-22,03:40:36
40.051675,116.286405,0,131,39682.1532175926,2008-08-22,03:40:38
40.051663,116.28638,0,132,39682.1532407407,2008-08-22,03:40:40
40.051654,116.286349,0,132,39682.1532638889,2008-08-22,03:40:42
40.051644,116.286315,0,131,39682.153287037,2008-08-22,03:40:44
40.051637,116.286283,0,132,39682.1533101852,2008-08-22,03:40:46
40.05163,116.28625,0,132,39682.1533333333,2008-08-22,03:40:48
40.051623,116.286213,0,133,39682.1533564815,2008-08-22,03:40:50
40.051614,116.286182,0,135,39682.1533796296,2008-08-22,03:40:52
40.051604,116.286149,0,136,39682.1534027778,2008-08-22,03:40:54
40.051594,116.28611,0,136,39682.1534259259,2008-08-22,03:40:56
40.051586,116.286074,0,136,39682.1534490741,2008-08-22,03:40:58
40.051576,116.286043,0,138,39682.1534722222,2008-08-22,03:41:00
40.051572,116.286015,0,140,39682.1534953704,2008-08-22,03:41:02
40.051572,116.285988,0,142,39682.1535185185,2008-08-22,03:41:04
40.05157,116.285958,0,143,39682.1535416667,2008-08-22,03:41:06
40.051563,116.285932,0,144,39682.1535648148,2008-08-22,03:41:08
40.051556,116.2859,0,144,39682.153587963,2008-08-22,03:41:10
40.05155,116.285867,0,145,39682.1536111111,2008-08-22,03:41:12
40.051543,116.285831,0,145,39682.1536342593,2008-08-22,03:41:14
40.051525,116.285795,0,143,39682.1536574074,2008-08-22,03:41:16
40.051517,116.285764,0,143,39682.1536805556,2008-08-22,03:41:18
40.051513,116.285736,0,144,39682.1537037037,2008-08-22,03:41:20
40.051505,116.285703,0,144,39682.1537268519,2008-08-22,03:41:22
40.051497,116.285679,0,144,39682.15375,2008-08-22,03:41:24
40.051487,116.285642,0,146,39682.1537731481,2008-08-22,03:41:26
40.05148,116.285616,0,147,39682.1537962963,2008-08-22,03:41:28
40.051477,116.285582,0,148,39682.1538194444,2008-08-22,03:41:30
40.051466,116.285554,0,148,39682.1538425926,2008-08-22,03:41:32
40.051459,116.285528,0,148,39682.1538657407,2008-08-22,03:41:34
40.051441,116.2855,0,148,39682.1538888889,2008-08-22,03:41:36
40.051421,116.285465,0,147,39682.153912037,2008-08-22,03:41:38
40.051408,116.285439,0,146,39682.1539351852,2008-08-22,03:41:40
40.051392,116.285398,0,143,39682.1539583333,2008-08-22,03:41:42
40.051383,116.285365,0,141,39682.1539814815,2008-08-22,03:41:44
40.051377,116.28534,0,139,39682.1540046296,2008-08-22,03:41:46
40.051377,116.285309,0,137,39682.1540277778,2008-08-22,03:41:48
40.051368,116.28527,0,137,39682.1540509259,2008-08-22,03:41:50
40.051367,116.285238,0,137,39682.1540740741,2008-08-22,03:41:52
40.051357,116.28521,0,138,39682.1540972222,2008-08-22,03:41:54
40.051354,116.28518,0,140,39682.1541203704,2008-08-22,03:41:56
40.051356,116.28515,0,142,39682.1541435185,2008-08-22,03:41:58
40.051352,116.285114,0,144,39682.1541666667,2008-08-22,03:42:00
40.051351,116.285088,0,145,39682.1541898148,2008-08-22,03:42:02
40.051346,116.285057,0,145,39682.154212963,2008-08-22,03:42:04
40.051336,116.285011,0,146,39682.1542361111,2008-08-22,03:42:06
40.051323,116.284991,0,147,39682.1542592593,2008-08-22,03:42:08
40.051322,116.284951,0,146,39682.1542824074,2008-08-22,03:42:10
40.051307,116.284915,0,147,39682.1543055556,2008-08-22,03:42:12
40.051299,116.28488,0,147,39682.1543287037,2008-08-22,03:42:14
40.051291,116.284847,0,148,39682.1543518519,2008-08-22,03:42:16
40.051278,116.284819,0,146,39682.154375,2008-08-22,03:42:18
40.051267,116.28478,0,145,39682.1543981481,2008-08-22,03:42:20
40.051258,116.284757,0,146,39682.1544212963,2008-08-22,03:42:22
40.051249,116.284731,0,145,39682.1544444444,2008-08-22,03:42:24
40.051243,116.284703,0,147,39682.1544675926,2008-08-22,03:42:26
40.05123,116.284671,0,145,39682.1544907407,2008-08-22,03:42:28
40.051226,116.28464,0,142,39682.1545138889,2008-08-22,03:42:30
40.051226,116.284601,0,142,39682.154537037,2008-08-22,03:42:32
40.051221,116.28457,0,141,39682.1545601852,2008-08-22,03:42:34
40.051217,116.284537,0,141,39682.1545833333,2008-08-22,03:42:36
40.051207,116.284503,0,142,39682.1546064815,2008-08-22,03:42:38
40.0512,116.284471,0,145,39682.1546296296,2008-08-22,03:42:40
40.051194,116.28444,0,147,39682.1546527778,2008-08-22,03:42:42
40.051195,116.284405,0,147,39682.1546759259,2008-08-22,03:42:44
40.051181,116.284374,0,147,39682.1546990741,2008-08-22,03:42:46
40.051177,116.284342,0,148,39682.1547222222,2008-08-22,03:42:48
40.05117,116.284308,0,148,39682.1547453704,2008-08-22,03:42:50
40.051166,116.284277,0,150,39682.1547685185,2008-08-22,03:42:52
40.051164,116.284247,0,151,39682.1547916667,2008-08-22,03:42:54
40.051164,116.284211,0,151,39682.1548148148,2008-08-22,03:42:56
40.051165,116.284171,0,150,39682.154837963,2008-08-22,03:42:58
40.051152,116.284147,0,150,39682.1548611111,2008-08-22,03:43:00
40.051142,116.28411,0,151,39682.1548842593,2008-08-22,03:43:02
40.051137,116.284078,0,153,39682.1549074074,2008-08-22,03:43:04
40.051125,116.284044,0,153,39682.1549305556,2008-08-22,03:43:06
40.051114,116.284019,0,154,39682.1549537037,2008-08-22,03:43:08
40.051115,116.28399,0,153,39682.1549768519,2008-08-22,03:43:10
40.051097,116.28397,0,152,39682.155,2008-08-22,03:43:12
40.051086,116.283938,0,153,39682.1550231481,2008-08-22,03:43:14
40.051087,116.283905,0,153,39682.1550462963,2008-08-22,03:43:16
40.051086,116.283872,0,154,39682.1550694444,2008-08-22,03:43:18
40.051079,116.283838,0,153,39682.1550925926,2008-08-22,03:43:20
40.05107,116.283806,0,150,39682.1551157407,2008-08-22,03:43:22
40.051058,116.283781,0,149,39682.1551388889,2008-08-22,03:43:24
40.051056,116.283755,0,148,39682.155162037,2008-08-22,03:43:26
40.051049,116.283717,0,147,39682.1551851852,2008-08-22,03:43:28
40.051042,116.283685,0,147,39682.1552083333,2008-08-22,03:43:30
40.051039,116.283649,0,146,39682.1552314815,2008-08-22,03:43:32
40.051033,116.283617,0,145,39682.1552546296,2008-08-22,03:43:34
40.051024,116.283583,0,146,39682.1552777778,2008-08-22,03:43:36
40.051018,116.283542,0,147,39682.1553009259,2008-08-22,03:43:38
40.051008,116.283501,0,149,39682.1553240741,2008-08-22,03:43:40
40.051002,116.283472,0,148,39682.1553472222,2008-08-22,03:43:42
40.051005,116.283446,0,151,39682.1553703704,2008-08-22,03:43:44
40.051012,116.283414,0,153,39682.1553935185,2008-08-22,03:43:46
40.051006,116.283383,0,155,39682.1554166667,2008-08-22,03:43:48
40.051001,116.283347,0,156,39682.1554398148,2008-08-22,03:43:50
40.050998,116.283317,0,157,39682.155462963,2008-08-22,03:43:52
40.050989,116.283288,0,158,39682.1554861111,2008-08-22,03:43:54
40.050981,116.283257,0,158,39682.1555092593,2008-08-22,03:43:56
40.050978,116.283226,0,158,39682.1555324074,2008-08-22,03:43:58
40.050965,116.283191,0,159,39682.1555555556,2008-08-22,03:44:00
40.05096,116.283158,0,159,39682.1555787037,2008-08-22,03:44:02
40.050957,116.283123,0,160,39682.1556018519,2008-08-22,03:44:04
40.050953,116.283089,0,163,39682.155625,2008-08-22,03:44:06
40.050949,116.283065,0,163,39682.1556481481,2008-08-22,03:44:08
40.050945,116.283034,0,162,39682.1556712963,2008-08-22,03:44:10
40.050935,116.283002,0,161,39682.1556944444,2008-08-22,03:44:12
40.050924,116.282974,0,161,39682.1557175926,2008-08-22,03:44:14
40.050922,116.282946,0,159,39682.1557407407,2008-08-22,03:44:16
40.050913,116.282913,0,158,39682.1557638889,2008-08-22,03:44:18
40.050907,116.282876,0,156,39682.155787037,2008-08-22,03:44:20
40.050901,116.282836,0,156,39682.1558101852,2008-08-22,03:44:22
40.0509,116.282802,0,159,39682.1558333333,2008-08-22,03:44:24
40.050889,116.28276,0,159,39682.1558564815,2008-08-22,03:44:26
40.050878,116.282725,0,161,39682.1558796296,2008-08-22,03:44:28
40.050869,116.282683,0,164,39682.1559027778,2008-08-22,03:44:30
40.050859,116.282651,0,164,39682.1559259259,2008-08-22,03:44:32
40.050859,116.282622,0,166,39682.1559490741,2008-08-22,03:44:34
40.050854,116.282589,0,168,39682.1559722222,2008-08-22,03:44:36
40.050857,116.282551,0,171,39682.1559953704,2008-08-22,03:44:38
40.050857,116.282521,0,173,39682.1560185185,2008-08-22,03:44:40
40.050846,116.282478,0,176,39682.1560416667,2008-08-22,03:44:42
40.050851,116.282443,0,180,39682.1560648148,2008-08-22,03:44:44
40.050833,116.282409,0,188,39682.156087963,2008-08-22,03:44:46
40.050823,116.282389,0,187,39682.1561111111,2008-08-22,03:44:48
40.050814,116.282359,0,183,39682.1561342593,2008-08-22,03:44:50
40.05081,116.28233,0,182,39682.1561574074,2008-08-22,03:44:52
40.050806,116.282298,0,184,39682.1561805556,2008-08-22,03:44:54
40.0508,116.282268,0,185,39682.1562037037,2008-08-22,03:44:56
40.050795,116.282239,0,188,39682.1562268519,2008-08-22,03:44:58
40.050786,116.282204,0,189,39682.15625,2008-08-22,03:45:00
40.050779,116.282175,0,189,39682.1562731481,2008-08-22,03:45:02
40.050777,116.282142,0,190,39682.1562962963,2008-08-22,03:45:04
40.050771,116.282111,0,192,39682.1563194444,2008-08-22,03:45:06
40.050763,116.282076,0,194,39682.1563425926,2008-08-22,03:45:08
40.050765,116.282046,0,196,39682.1563657407,2008-08-22,03:45:10
40.050765,116.282006,0,197,39682.1563888889,2008-08-22,03:45:12
40.050754,116.281971,0,198,39682.156412037,2008-08-22,03:45:14
40.050757,116.281934,0,197,39682.1564351852,2008-08-22,03:45:16
40.050758,116.281897,0,196,39682.1564583333,2008-08-22,03:45:18
40.05075,116.281867,0,195,39682.1564814815,2008-08-22,03:45:20
40.050737,116.281823,0,196,39682.1565046296,2008-08-22,03:45:22
40.050732,116.2818,0,195,39682.1565277778,2008-08-22,03:45:24
40.050725,116.281774,0,195,39682.1565509259,2008-08-22,03:45:26
40.050724,116.28175,0,194,39682.1565740741,2008-08-22,03:45:28
40.050711,116.281717,0,192,39682.1565972222,2008-08-22,03:45:30
40.050694,116.281685,0,184,39682.1566203704,2008-08-22,03:45:32
40.050687,116.281657,0,179,39682.1566435185,2008-08-22,03:45:34
40.050671,116.281619,0,173,39682.1566666667,2008-08-22,03:45:36
40.050658,116.281591,0,169,39682.1566898148,2008-08-22,03:45:38
40.050645,116.281567,0,167,39682.156712963,2008-08-22,03:45:40
40.050637,116.281532,0,164,39682.1567361111,2008-08-22,03:45:42
40.050635,116.281506,0,164,39682.1567592593,2008-08-22,03:45:44
40.050622,116.28148,0,165,39682.1567824074,2008-08-22,03:45:46
40.05061,116.281432,0,164,39682.1568055556,2008-08-22,03:45:48
40.050605,116.281406,0,162,39682.1568287037,2008-08-22,03:45:50
40.050602,116.281383,0,163,39682.1568518518,2008-08-22,03:45:52
40.050601,116.281347,0,163,39682.156875,2008-08-22,03:45:54
40.050591,116.28131,0,164,39682.1568981481,2008-08-22,03:45:56
40.050582,116.281277,0,164,39682.1569212963,2008-08-22,03:45:58
40.050578,116.281233,0,163,39682.1569444444,2008-08-22,03:46:00
40.050569,116.281201,0,161,39682.1569675926,2008-08-22,03:46:02
40.050559,116.281164,0,160,39682.1569907407,2008-08-22,03:46:04
40.050548,116.281141,0,157,39682.1570138889,2008-08-22,03:46:06
40.050546,116.281104,0,157,39682.157037037,2008-08-22,03:46:08
40.050546,116.281079,0,157,39682.1570601852,2008-08-22,03:46:10
40.050542,116.281054,0,157,39682.1570833333,2008-08-22,03:46:12
40.050534,116.281021,0,157,39682.1571064815,2008-08-22,03:46:14
40.050534,116.280991,0,156,39682.1571296296,2008-08-22,03:46:16
40.050524,116.280953,0,156,39682.1571527778,2008-08-22,03:46:18
40.050516,116.280924,0,156,39682.1571759259,2008-08-22,03:46:20
40.050512,116.280889,0,156,39682.1571990741,2008-08-22,03:46:22
40.050501,116.280864,0,155,39682.1572222222,2008-08-22,03:46:24
40.050481,116.280844,0,156,39682.1572453704,2008-08-22,03:46:26
40.050457,116.280846,0,155,39682.1572685185,2008-08-22,03:46:28
40.050429,116.280843,0,154,39682.1572916667,2008-08-22,03:46:30
40.050402,116.280825,0,153,39682.1573148148,2008-08-22,03:46:32
40.050368,116.280821,0,152,39682.157337963,2008-08-22,03:46:34
40.05034,116.280831,0,151,39682.1573611111,2008-08-22,03:46:36
40.050309,116.280821,0,151,39682.1573842593,2008-08-22,03:46:38
40.050285,116.280819,0,150,39682.1574074074,2008-08-22,03:46:40
40.050261,116.280809,0,148,39682.1574305556,2008-08-22,03:46:42
40.050246,116.280784,0,148,39682.1574537037,2008-08-22,03:46:44
40.050219,116.280759,0,148,39682.1574768518,2008-08-22,03:46:46
40.050196,116.28075,0,145,39682.1575,2008-08-22,03:46:48
40.050171,116.280728,0,149,39682.1575231481,2008-08-22,03:46:50
40.05015,116.280702,0,152,39682.1575462963,2008-08-22,03:46:52
40.050139,116.280665,0,152,39682.1575694444,2008-08-22,03:46:54
40.050114,116.280631,0,153,39682.1575925926,2008-08-22,03:46:56
40.05009,116.280636,0,154,39682.1576157407,2008-08-22,03:46:58
40.050064,116.280646,0,154,39682.1576388889,2008-08-22,03:47:00
40.050035,116.280654,0,153,39682.157662037,2008-08-22,03:47:02
40.050009,116.280655,0,154,39682.1576851852,2008-08-22,03:47:04
40.049986,116.280663,0,155,39682.1577083333,2008-08-22,03:47:06
40.04997,116.280671,0,157,39682.1577314815,2008-08-22,03:47:08
40.049956,116.280681,0,158,39682.1577546296,2008-08-22,03:47:10
40.049932,116.280694,0,158,39682.1577777778,2008-08-22,03:47:12
40.04991,116.280703,0,158,39682.1578009259,2008-08-22,03:47:14
40.049868,116.280719,0,159,39682.1578240741,2008-08-22,03:47:16
40.049829,116.280749,0,162,39682.1578472222,2008-08-22,03:47:18
40.049794,116.280747,0,163,39682.1578703704,2008-08-22,03:47:20
40.049755,116.280756,0,163,39682.1578935185,2008-08-22,03:47:22
40.049729,116.28076,0,165,39682.1579166667,2008-08-22,03:47:24
40.049705,116.280796,0,169,39682.1579398148,2008-08-22,03:47:26
40.049682,116.28082,0,169,39682.157962963,2008-08-22,03:47:28
40.049669,116.280841,0,170,39682.1579861111,2008-08-22,03:47:30
40.049651,116.280864,0,171,39682.1580092593,2008-08-22,03:47:32
40.049627,116.280887,0,172,39682.1580324074,2008-08-22,03:47:34
40.049599,116.280914,0,173,39682.1580555556,2008-08-22,03:47:36
40.04958,116.280931,0,171,39682.1580787037,2008-08-22,03:47:38
40.049552,116.280959,0,169,39682.1581018518,2008-08-22,03:47:40
40.049512,116.280985,0,167,39682.158125,2008-08-22,03:47:42
40.049482,116.281007,0,166,39682.1581481481,2008-08-22,03:47:44
40.04946,116.281033,0,164,39682.1581712963,2008-08-22,03:47:46
40.049444,116.281057,0,160,39682.1581944444,2008-08-22,03:47:48
40.049428,116.281078,0,154,39682.1582175926,2008-08-22,03:47:50
40.04941,116.281109,0,151,39682.1582407407,2008-08-22,03:47:52
40.049391,116.281126,0,146,39682.1582638889,2008-08-22,03:47:54
40.049368,116.281127,0,145,39682.158287037,2008-08-22,03:47:56
40.04935,116.281115,0,143,39682.1583101852,2008-08-22,03:47:58
40.049326,116.281105,0,143,39682.1583333333,2008-08-22,03:48:00
40.049301,116.281071,0,142,39682.1583564815,2008-08-22,03:48:02
40.049292,116.281057,0,141,39682.1583796296,2008-08-22,03:48:04
40.049269,116.281042,0,139,39682.1584027778,2008-08-22,03:48:06
40.049252,116.281044,0,140,39682.1584259259,2008-08-22,03:48:08
40.049229,116.281041,0,142,39682.1584490741,2008-08-22,03:48:10
40.049205,116.28104,0,143,39682.1584722222,2008-08-22,03:48:12
40.049172,116.281046,0,143,39682.1584953704,2008-08-22,03:48:14
40.049146,116.281061,0,140,39682.1585185185,2008-08-22,03:48:16
40.049117,116.281071,0,137,39682.1585416667,2008-08-22,03:48:18
40.049092,116.281075,0,134,39682.1585648148,2008-08-22,03:48:20
40.049067,116.281085,0,132,39682.158587963,2008-08-22,03:48:22
40.049043,116.281098,0,130,39682.1586111111,2008-08-22,03:48:24
40.049021,116.281105,0,129,39682.1586342593,2008-08-22,03:48:26
40.048997,116.281116,0,129,39682.1586574074,2008-08-22,03:48:28
40.048976,116.281132,0,128,39682.1586805556,2008-08-22,03:48:30
40.048945,116.281147,0,127,39682.1587037037,2008-08-22,03:48:32
40.048916,116.281152,0,128,39682.1587268518,2008-08-22,03:48:34
40.048893,116.281155,0,128,39682.15875,2008-08-22,03:48:36
40.048861,116.281163,0,128,39682.1587731481,2008-08-22,03:48:38
40.048836,116.281162,0,126,39682.1587962963,2008-08-22,03:48:40
40.0488,116.281179,0,129,39682.1588194444,2008-08-22,03:48:42
40.048776,116.281175,0,129,39682.1588425926,2008-08-22,03:48:44
40.048752,116.281141,0,130,39682.1588657407,2008-08-22,03:48:46
40.048736,116.281125,0,132,39682.1588888889,2008-08-22,03:48:48
40.04873,116.281082,0,130,39682.158912037,2008-08-22,03:48:50
40.048736,116.281042,0,130,39682.1589351852,2008-08-22,03:48:52
40.048744,116.281003,0,130,39682.1589583333,2008-08-22,03:48:54
40.048754,116.280975,0,130,39682.1589814815,2008-08-22,03:48:56
40.048758,116.280948,0,130,39682.1590046296,2008-08-22,03:48:58
40.04877,116.280916,0,131,39682.1590277778,2008-08-22,03:49:00
40.04878,116.280887,0,131,39682.1590509259,2008-08-22,03:49:02
40.048794,116.28085,0,133,39682.1590740741,2008-08-22,03:49:04
40.048802,116.280829,0,133,39682.1590972222,2008-08-22,03:49:06
40.048806,116.280806,0,133,39682.1591203704,2008-08-22,03:49:08
40.04881,116.280647,0,170,39682.1754398148,2008-08-22,04:12:38
40.049358,116.280729,0,170,39682.1776157407,2008-08-22,04:15:46
40.049468,116.280714,0,170,39682.1776388889,2008-08-22,04:15:48
40.049567,116.280696,0,170,39682.177662037,2008-08-22,04:15:50
40.049594,116.280704,0,170,39682.1776851852,2008-08-22,04:15:52
40.049617,116.280719,0,170,39682.1777083333,2008-08-22,04:15:54
40.049638,116.280736,0,170,39682.1777314815,2008-08-22,04:15:56
40.049634,116.280741,0,170,39682.1777546296,2008-08-22,04:15:58
40.049527,116.280688,0,170,39682.1777777778,2008-08-22,04:16:00
40.049519,116.280682,0,170,39682.1778009259,2008-08-22,04:16:02
40.049514,116.280677,0,170,39682.1778240741,2008-08-22,04:16:04
40.049475,116.280684,0,170,39682.1778472222,2008-08-22,04:16:06
40.049453,116.280685,0,170,39682.1778703704,2008-08-22,04:16:08
40.04944,116.28069,0,170,39682.1778935185,2008-08-22,04:16:10
40.04939,116.280691,0,170,39682.1779166667,2008-08-22,04:16:12
40.049371,116.280702,0,170,39682.1779398148,2008-08-22,04:16:14
40.049362,116.280703,0,170,39682.177962963,2008-08-22,04:16:16
40.049344,116.280702,0,170,39682.1779861111,2008-08-22,04:16:18
40.04934,116.280702,0,170,39682.1780092593,2008-08-22,04:16:20
40.049333,116.280698,0,170,39682.1780324074,2008-08-22,04:16:22
40.049311,116.280696,0,170,39682.1780555556,2008-08-22,04:16:24
40.04929,116.280688,0,170,39682.1780787037,2008-08-22,04:16:26
40.049277,116.280677,0,170,39682.1781018519,2008-08-22,04:16:28
40.049271,116.280663,0,170,39682.178125,2008-08-22,04:16:30
