# Supplementary material for: Research on differential privacy protection method based on user tendency
Source: PLoS One. 2023 Oct 26;18(10):e0288823. doi: 10.1371/journal.pone.0288823 (PMC10602288; doi:10.1371/journal.pone.0288823)
Supplement: S5 Data — (ZIP) [file pone.0288823.s005.zip › Data 5-5/152/Trajectory/20080822125436.plt]

Geolife trajectory
WGS 84
Altitude is in Feet
Reserved 3
0,2,255,My Track,0,0,2,8421376
0
40.008423,116.322667,0,72,39682.5379166667,2008-08-22,12:54:36
40.008423,116.322667,0,72,39682.5379166667,2008-08-22,12:54:36
40.008434,116.322657,0,79,39682.5379398148,2008-08-22,12:54:38
40.008434,116.322657,0,79,39682.5379398148,2008-08-22,12:54:38
40.00839,116.32265,0,54,39682.537962963,2008-08-22,12:54:40
40.00839,116.32265,0,54,39682.537962963,2008-08-22,12:54:40
40.008352,116.32264,0,48,39682.5379861111,2008-08-22,12:54:42
40.008352,116.32264,0,48,39682.5379861111,2008-08-22,12:54:42
40.00835,116.322673,0,58,39682.5380092593,2008-08-22,12:54:44
40.00835,116.322673,0,58,39682.5380092593,2008-08-22,12:54:44
40.008343,116.322652,0,66,39682.5380324074,2008-08-22,12:54:46
40.008343,116.322652,0,66,39682.5380324074,2008-08-22,12:54:46
40.008341,116.322641,0,71,39682.5380555556,2008-08-22,12:54:48
40.008341,116.322641,0,71,39682.5380555556,2008-08-22,12:54:48
40.008362,116.322618,0,74,39682.5380787037,2008-08-22,12:54:50
40.008362,116.322618,0,74,39682.5380787037,2008-08-22,12:54:50
40.008378,116.322595,0,86,39682.5381018519,2008-08-22,12:54:52
40.008378,116.322595,0,86,39682.5381018519,2008-08-22,12:54:52
40.008384,116.322546,0,96,39682.538125,2008-08-22,12:54:54
40.008384,116.322546,0,96,39682.538125,2008-08-22,12:54:54
40.008403,116.322504,0,103,39682.5381481481,2008-08-22,12:54:56
40.008403,116.322504,0,103,39682.5381481481,2008-08-22,12:54:56
40.008414,116.322486,0,104,39682.5381712963,2008-08-22,12:54:58
40.008414,116.322486,0,104,39682.5381712963,2008-08-22,12:54:58
40.00843,116.322472,0,105,39682.5381944444,2008-08-22,12:55:00
40.00843,116.322472,0,105,39682.5381944444,2008-08-22,12:55:00
40.00844,116.322443,0,108,39682.5382175926,2008-08-22,12:55:02
40.00844,116.322443,0,108,39682.5382175926,2008-08-22,12:55:02
40.008446,116.322426,0,108,39682.5382407407,2008-08-22,12:55:04
40.008446,116.322426,0,108,39682.5382407407,2008-08-22,12:55:04
40.008458,116.322409,0,107,39682.5382638889,2008-08-22,12:55:06
40.008458,116.322409,0,107,39682.5382638889,2008-08-22,12:55:06
40.008475,116.322409,0,107,39682.538287037,2008-08-22,12:55:08
40.008475,116.322409,0,107,39682.538287037,2008-08-22,12:55:08
40.008493,116.322422,0,106,39682.5383101852,2008-08-22,12:55:10
40.008493,116.322422,0,106,39682.5383101852,2008-08-22,12:55:10
40.00853,116.322424,0,105,39682.5383333333,2008-08-22,12:55:12
40.00853,116.322424,0,105,39682.5383333333,2008-08-22,12:55:12
40.008571,116.322416,0,105,39682.5383564815,2008-08-22,12:55:14
40.008571,116.322416,0,105,39682.5383564815,2008-08-22,12:55:14
40.008613,116.322401,0,106,39682.5383796296,2008-08-22,12:55:16
40.008613,116.322401,0,106,39682.5383796296,2008-08-22,12:55:16
40.008663,116.322366,0,107,39682.5384027778,2008-08-22,12:55:18
40.008663,116.322366,0,107,39682.5384027778,2008-08-22,12:55:18
40.008675,116.322362,0,106,39682.5384259259,2008-08-22,12:55:20
40.008675,116.322362,0,106,39682.5384259259,2008-08-22,12:55:20
40.008741,116.322341,0,108,39682.5384490741,2008-08-22,12:55:22
40.008741,116.322341,0,108,39682.5384490741,2008-08-22,12:55:22
40.008763,116.322335,0,108,39682.5384722222,2008-08-22,12:55:24
40.008763,116.322335,0,108,39682.5384722222,2008-08-22,12:55:24
40.008768,116.322327,0,108,39682.5384953704,2008-08-22,12:55:26
40.008768,116.322327,0,108,39682.5384953704,2008-08-22,12:55:26
40.008783,116.32232,0,109,39682.5385185185,2008-08-22,12:55:28
40.008783,116.32232,0,109,39682.5385185185,2008-08-22,12:55:28
40.00577,116.327067,0,908,39682.5488194444,2008-08-22,13:10:18
40.00577,116.327067,0,908,39682.5488194444,2008-08-22,13:10:18
40.005669,116.327094,0,949,39682.5488425926,2008-08-22,13:10:20
40.005669,116.327094,0,949,39682.5488425926,2008-08-22,13:10:20
40.005672,116.327204,0,965,39682.5488657407,2008-08-22,13:10:22
40.005672,116.327204,0,965,39682.5488657407,2008-08-22,13:10:22
40.005604,116.327243,0,974,39682.5488888889,2008-08-22,13:10:24
40.005604,116.327243,0,974,39682.5488888889,2008-08-22,13:10:24
40.005524,116.327415,0,1017,39682.548912037,2008-08-22,13:10:26
40.005524,116.327415,0,1017,39682.548912037,2008-08-22,13:10:26
40.005617,116.327337,0,1122,39682.5489351852,2008-08-22,13:10:28
40.005617,116.327337,0,1122,39682.5489351852,2008-08-22,13:10:28
