# Supplementary material for: Research on differential privacy protection method based on user tendency
Source: PLoS One. 2023 Oct 26;18(10):e0288823. doi: 10.1371/journal.pone.0288823 (PMC10602288; doi:10.1371/journal.pone.0288823)
Supplement: S5 Data — (ZIP) [file pone.0288823.s005.zip › Data 5-5/152/Trajectory/20080822131034.plt]

Geolife trajectory
WGS 84
Altitude is in Feet
Reserved 3
0,2,255,My Track,0,0,2,8421376
0
40.009203,116.321834,0,-127,39682.5490046296,2008-08-22,13:10:34
40.00898,116.322046,0,-72,39682.5490277778,2008-08-22,13:10:36
40.00898,116.322046,0,-72,39682.5490277778,2008-08-22,13:10:36
40.00896,116.322053,0,-72,39682.5490509259,2008-08-22,13:10:38
40.00896,116.322053,0,-72,39682.5490509259,2008-08-22,13:10:38
40.00887,116.322063,0,16,39682.5490740741,2008-08-22,13:10:40
40.00887,116.322063,0,16,39682.5490740741,2008-08-22,13:10:40
40.008371,116.322664,0,233,39682.5490972222,2008-08-22,13:10:42
40.008371,116.322664,0,233,39682.5490972222,2008-08-22,13:10:42
40.008342,116.322656,0,223,39682.5491203704,2008-08-22,13:10:44
40.008342,116.322656,0,223,39682.5491203704,2008-08-22,13:10:44
40.008324,116.322675,0,228,39682.5491435185,2008-08-22,13:10:46
40.008324,116.322675,0,228,39682.5491435185,2008-08-22,13:10:46
40.00833,116.32264,0,208,39682.5491666667,2008-08-22,13:10:48
40.00833,116.32264,0,208,39682.5491666667,2008-08-22,13:10:48
40.008327,116.322607,0,184,39682.5491898148,2008-08-22,13:10:50
40.008327,116.322607,0,184,39682.5491898148,2008-08-22,13:10:50
40.008301,116.32261,0,182,39682.549212963,2008-08-22,13:10:52
40.008301,116.32261,0,182,39682.549212963,2008-08-22,13:10:52
40.008327,116.322591,0,156,39682.5492361111,2008-08-22,13:10:54
40.008327,116.322591,0,156,39682.5492361111,2008-08-22,13:10:54
40.008331,116.322587,0,147,39682.5492592593,2008-08-22,13:10:56
40.008331,116.322587,0,147,39682.5492592593,2008-08-22,13:10:56
40.008327,116.322606,0,137,39682.5492824074,2008-08-22,13:10:58
40.008327,116.322606,0,137,39682.5492824074,2008-08-22,13:10:58
40.00833,116.322613,0,115,39682.5493055556,2008-08-22,13:11:00
40.00833,116.322613,0,115,39682.5493055556,2008-08-22,13:11:00
40.008333,116.322638,0,132,39682.5493287037,2008-08-22,13:11:02
40.008333,116.322638,0,132,39682.5493287037,2008-08-22,13:11:02
40.008335,116.32265,0,135,39682.5493518518,2008-08-22,13:11:04
40.008335,116.32265,0,135,39682.5493518518,2008-08-22,13:11:04
40.008334,116.322648,0,136,39682.549375,2008-08-22,13:11:06
40.008334,116.322648,0,136,39682.549375,2008-08-22,13:11:06
40.008337,116.322651,0,134,39682.5493981481,2008-08-22,13:11:08
40.008337,116.322651,0,134,39682.5493981481,2008-08-22,13:11:08
40.008365,116.322657,0,124,39682.5494212963,2008-08-22,13:11:10
40.008365,116.322657,0,124,39682.5494212963,2008-08-22,13:11:10
40.008391,116.322678,0,126,39682.5494444444,2008-08-22,13:11:12
40.008391,116.322678,0,126,39682.5494444444,2008-08-22,13:11:12
40.008431,116.322679,0,124,39682.5494675926,2008-08-22,13:11:14
40.008431,116.322679,0,124,39682.5494675926,2008-08-22,13:11:14
40.008482,116.322685,0,123,39682.5494907407,2008-08-22,13:11:16
40.008482,116.322685,0,123,39682.5494907407,2008-08-22,13:11:16
40.008537,116.322689,0,120,39682.5495138889,2008-08-22,13:11:18
40.008537,116.322689,0,120,39682.5495138889,2008-08-22,13:11:18
40.008593,116.322693,0,123,39682.549537037,2008-08-22,13:11:20
40.008593,116.322693,0,123,39682.549537037,2008-08-22,13:11:20
40.008642,116.322699,0,122,39682.5495601852,2008-08-22,13:11:22
40.008642,116.322699,0,122,39682.5495601852,2008-08-22,13:11:22
40.008692,116.322705,0,123,39682.5495833333,2008-08-22,13:11:24
40.008692,116.322705,0,123,39682.5495833333,2008-08-22,13:11:24
40.008743,116.3227,0,123,39682.5496064815,2008-08-22,13:11:26
40.008743,116.3227,0,123,39682.5496064815,2008-08-22,13:11:26
40.008795,116.322695,0,123,39682.5496296296,2008-08-22,13:11:28
40.008795,116.322695,0,123,39682.5496296296,2008-08-22,13:11:28
40.008845,116.322697,0,123,39682.5496527778,2008-08-22,13:11:30
40.008845,116.322697,0,123,39682.5496527778,2008-08-22,13:11:30
40.008894,116.322708,0,121,39682.5496759259,2008-08-22,13:11:32
40.008894,116.322708,0,121,39682.5496759259,2008-08-22,13:11:32
40.008939,116.322701,0,121,39682.5496990741,2008-08-22,13:11:34
40.008939,116.322701,0,121,39682.5496990741,2008-08-22,13:11:34
40.00899,116.322689,0,122,39682.5497222222,2008-08-22,13:11:36
40.00899,116.322689,0,122,39682.5497222222,2008-08-22,13:11:36
40.009034,116.322684,0,122,39682.5497453704,2008-08-22,13:11:38
40.009034,116.322684,0,122,39682.5497453704,2008-08-22,13:11:38
40.009081,116.322675,0,120,39682.5497685185,2008-08-22,13:11:40
40.009081,116.322675,0,120,39682.5497685185,2008-08-22,13:11:40
40.009133,116.322663,0,120,39682.5497916667,2008-08-22,13:11:42
40.009133,116.322663,0,120,39682.5497916667,2008-08-22,13:11:42
40.009176,116.322653,0,122,39682.5498148148,2008-08-22,13:11:44
40.009176,116.322653,0,122,39682.5498148148,2008-08-22,13:11:44
40.009228,116.322633,0,119,39682.549837963,2008-08-22,13:11:46
40.009228,116.322633,0,119,39682.549837963,2008-08-22,13:11:46
40.009275,116.322615,0,119,39682.5498611111,2008-08-22,13:11:48
40.009275,116.322615,0,119,39682.5498611111,2008-08-22,13:11:48
40.009326,116.322599,0,120,39682.5498842593,2008-08-22,13:11:50
40.009326,116.322599,0,120,39682.5498842593,2008-08-22,13:11:50
40.009371,116.322588,0,119,39682.5499074074,2008-08-22,13:11:52
40.009371,116.322588,0,119,39682.5499074074,2008-08-22,13:11:52
40.009419,116.322565,0,119,39682.5499305556,2008-08-22,13:11:54
40.009419,116.322565,0,119,39682.5499305556,2008-08-22,13:11:54
40.009465,116.32254,0,120,39682.5499537037,2008-08-22,13:11:56
40.009465,116.32254,0,120,39682.5499537037,2008-08-22,13:11:56
40.009509,116.32251,0,121,39682.5499768518,2008-08-22,13:11:58
40.009509,116.32251,0,121,39682.5499768518,2008-08-22,13:11:58
40.009542,116.322473,0,123,39682.55,2008-08-22,13:12:00
40.009542,116.322473,0,123,39682.55,2008-08-22,13:12:00
40.009579,116.322428,0,123,39682.5500231481,2008-08-22,13:12:02
40.009579,116.322428,0,123,39682.5500231481,2008-08-22,13:12:02
40.009606,116.322379,0,124,39682.5500462963,2008-08-22,13:12:04
40.009606,116.322379,0,124,39682.5500462963,2008-08-22,13:12:04
40.009625,116.322329,0,126,39682.5500694444,2008-08-22,13:12:06
40.009625,116.322329,0,126,39682.5500694444,2008-08-22,13:12:06
40.009639,116.322271,0,127,39682.5500925926,2008-08-22,13:12:08
40.009639,116.322271,0,127,39682.5500925926,2008-08-22,13:12:08
40.009626,116.322214,0,128,39682.5501157407,2008-08-22,13:12:10
40.009626,116.322214,0,128,39682.5501157407,2008-08-22,13:12:10
40.009593,116.322145,0,130,39682.5501388889,2008-08-22,13:12:12
40.009593,116.322145,0,130,39682.5501388889,2008-08-22,13:12:12
40.00957,116.322087,0,131,39682.550162037,2008-08-22,13:12:14
40.00957,116.322087,0,131,39682.550162037,2008-08-22,13:12:14
40.009523,116.322025,0,135,39682.5501851852,2008-08-22,13:12:16
40.009523,116.322025,0,135,39682.5501851852,2008-08-22,13:12:16
40.009491,116.32198,0,136,39682.5502083333,2008-08-22,13:12:18
40.009491,116.32198,0,136,39682.5502083333,2008-08-22,13:12:18
40.009454,116.321932,0,137,39682.5502314815,2008-08-22,13:12:20
40.009454,116.321932,0,137,39682.5502314815,2008-08-22,13:12:20
40.009419,116.321886,0,139,39682.5502546296,2008-08-22,13:12:22
40.009419,116.321886,0,139,39682.5502546296,2008-08-22,13:12:22
40.009382,116.321838,0,140,39682.5502777778,2008-08-22,13:12:24
40.009382,116.321838,0,140,39682.5502777778,2008-08-22,13:12:24
40.009352,116.321782,0,142,39682.5503009259,2008-08-22,13:12:26
40.009352,116.321782,0,142,39682.5503009259,2008-08-22,13:12:26
40.009327,116.32173,0,143,39682.5503240741,2008-08-22,13:12:28
40.009327,116.32173,0,143,39682.5503240741,2008-08-22,13:12:28
40.009291,116.321671,0,143,39682.5503472222,2008-08-22,13:12:30
40.009291,116.321671,0,143,39682.5503472222,2008-08-22,13:12:30
40.009253,116.321625,0,144,39682.5503703704,2008-08-22,13:12:32
40.009253,116.321625,0,144,39682.5503703704,2008-08-22,13:12:32
40.009214,116.321578,0,145,39682.5503935185,2008-08-22,13:12:34
40.009214,116.321578,0,145,39682.5503935185,2008-08-22,13:12:34
40.00918,116.32153,0,145,39682.5504166667,2008-08-22,13:12:36
40.00918,116.32153,0,145,39682.5504166667,2008-08-22,13:12:36
40.009144,116.321482,0,146,39682.5504398148,2008-08-22,13:12:38
40.009144,116.321482,0,146,39682.5504398148,2008-08-22,13:12:38
40.009109,116.321437,0,147,39682.550462963,2008-08-22,13:12:40
40.009109,116.321437,0,147,39682.550462963,2008-08-22,13:12:40
40.009061,116.321402,0,149,39682.5504861111,2008-08-22,13:12:42
40.009061,116.321402,0,149,39682.5504861111,2008-08-22,13:12:42
40.009012,116.321368,0,150,39682.5505092593,2008-08-22,13:12:44
40.009012,116.321368,0,150,39682.5505092593,2008-08-22,13:12:44
40.008966,116.321333,0,152,39682.5505324074,2008-08-22,13:12:46
40.008966,116.321333,0,152,39682.5505324074,2008-08-22,13:12:46
40.008938,116.321284,0,153,39682.5505555556,2008-08-22,13:12:48
40.008938,116.321284,0,153,39682.5505555556,2008-08-22,13:12:48
40.00893,116.321227,0,154,39682.5505787037,2008-08-22,13:12:50
40.00893,116.321227,0,154,39682.5505787037,2008-08-22,13:12:50
40.008944,116.321175,0,155,39682.5506018519,2008-08-22,13:12:52
40.008944,116.321175,0,155,39682.5506018519,2008-08-22,13:12:52
40.008971,116.321124,0,156,39682.550625,2008-08-22,13:12:54
40.008971,116.321124,0,156,39682.550625,2008-08-22,13:12:54
40.008997,116.321068,0,157,39682.5506481482,2008-08-22,13:12:56
40.008997,116.321068,0,157,39682.5506481482,2008-08-22,13:12:56
40.009015,116.321012,0,160,39682.5506712963,2008-08-22,13:12:58
40.009015,116.321012,0,160,39682.5506712963,2008-08-22,13:12:58
40.009044,116.320955,0,162,39682.5506944444,2008-08-22,13:13:00
40.009044,116.320955,0,162,39682.5506944444,2008-08-22,13:13:00
40.009075,116.320909,0,163,39682.5507175926,2008-08-22,13:13:02
40.009075,116.320909,0,163,39682.5507175926,2008-08-22,13:13:02
40.009104,116.320863,0,165,39682.5507407407,2008-08-22,13:13:04
40.009104,116.320863,0,165,39682.5507407407,2008-08-22,13:13:04
40.00913,116.320824,0,168,39682.5507638889,2008-08-22,13:13:06
40.00913,116.320824,0,168,39682.5507638889,2008-08-22,13:13:06
40.009141,116.320795,0,170,39682.550787037,2008-08-22,13:13:08
40.009141,116.320795,0,170,39682.550787037,2008-08-22,13:13:08
40.009106,116.320749,0,173,39682.5508101852,2008-08-22,13:13:10
40.009106,116.320749,0,173,39682.5508101852,2008-08-22,13:13:10
40.009072,116.320713,0,175,39682.5508333333,2008-08-22,13:13:12
40.009072,116.320713,0,175,39682.5508333333,2008-08-22,13:13:12
40.009039,116.320688,0,177,39682.5508564815,2008-08-22,13:13:14
40.009039,116.320688,0,177,39682.5508564815,2008-08-22,13:13:14
40.008997,116.320669,0,179,39682.5508796296,2008-08-22,13:13:16
40.008997,116.320669,0,179,39682.5508796296,2008-08-22,13:13:16
40.008951,116.320651,0,180,39682.5509027778,2008-08-22,13:13:18
40.008951,116.320651,0,180,39682.5509027778,2008-08-22,13:13:18
40.008913,116.320631,0,180,39682.5509259259,2008-08-22,13:13:20
40.008913,116.320631,0,180,39682.5509259259,2008-08-22,13:13:20
40.008878,116.320609,0,181,39682.5509490741,2008-08-22,13:13:22
40.008878,116.320609,0,181,39682.5509490741,2008-08-22,13:13:22
40.00883,116.320581,0,182,39682.5509722222,2008-08-22,13:13:24
40.00883,116.320581,0,182,39682.5509722222,2008-08-22,13:13:24
40.00878,116.320567,0,183,39682.5509953704,2008-08-22,13:13:26
40.00878,116.320567,0,183,39682.5509953704,2008-08-22,13:13:26
40.008728,116.320559,0,184,39682.5510185185,2008-08-22,13:13:28
40.008728,116.320559,0,184,39682.5510185185,2008-08-22,13:13:28
40.008674,116.320548,0,186,39682.5510416667,2008-08-22,13:13:30
40.008674,116.320548,0,186,39682.5510416667,2008-08-22,13:13:30
40.008626,116.32051,0,189,39682.5510648148,2008-08-22,13:13:32
40.008626,116.32051,0,189,39682.5510648148,2008-08-22,13:13:32
40.008665,116.32031,0,190,39682.551087963,2008-08-22,13:13:34
40.008665,116.32031,0,190,39682.551087963,2008-08-22,13:13:34
40.008661,116.320252,0,192,39682.5511111111,2008-08-22,13:13:36
40.008661,116.320252,0,192,39682.5511111111,2008-08-22,13:13:36
40.00869,116.320208,0,194,39682.5511342593,2008-08-22,13:13:38
40.00869,116.320208,0,194,39682.5511342593,2008-08-22,13:13:38
40.008722,116.320173,0,195,39682.5511574074,2008-08-22,13:13:40
40.008722,116.320173,0,195,39682.5511574074,2008-08-22,13:13:40
40.008755,116.320131,0,195,39682.5511805556,2008-08-22,13:13:42
40.008755,116.320131,0,195,39682.5511805556,2008-08-22,13:13:42
40.008778,116.320108,0,196,39682.5512037037,2008-08-22,13:13:44
40.008778,116.320108,0,196,39682.5512037037,2008-08-22,13:13:44
40.008785,116.320095,0,195,39682.5512268519,2008-08-22,13:13:46
40.008785,116.320095,0,195,39682.5512268519,2008-08-22,13:13:46
40.008789,116.320085,0,194,39682.55125,2008-08-22,13:13:48
40.008789,116.320085,0,194,39682.55125,2008-08-22,13:13:48
40.008795,116.320077,0,193,39682.5512731481,2008-08-22,13:13:50
40.008795,116.320077,0,193,39682.5512731481,2008-08-22,13:13:50
40.008804,116.320067,0,192,39682.5512962963,2008-08-22,13:13:52
40.008804,116.320067,0,192,39682.5512962963,2008-08-22,13:13:52
40.008808,116.320063,0,192,39682.5513194444,2008-08-22,13:13:54
40.008808,116.320063,0,192,39682.5513194444,2008-08-22,13:13:54
40.008807,116.320063,0,191,39682.5513425926,2008-08-22,13:13:56
40.008807,116.320063,0,191,39682.5513425926,2008-08-22,13:13:56
40.008806,116.320065,0,191,39682.5513657407,2008-08-22,13:13:58
40.008806,116.320065,0,191,39682.5513657407,2008-08-22,13:13:58
40.008798,116.32007,0,191,39682.5513888889,2008-08-22,13:14:00
40.008798,116.32007,0,191,39682.5513888889,2008-08-22,13:14:00
40.008771,116.320082,0,190,39682.551412037,2008-08-22,13:14:02
40.008771,116.320082,0,190,39682.551412037,2008-08-22,13:14:02
40.008722,116.320097,0,190,39682.5514351852,2008-08-22,13:14:04
40.008722,116.320097,0,190,39682.5514351852,2008-08-22,13:14:04
