# Supplementary material for: Research on differential privacy protection method based on user tendency
Source: PLoS One. 2023 Oct 26;18(10):e0288823. doi: 10.1371/journal.pone.0288823 (PMC10602288; doi:10.1371/journal.pone.0288823)
Supplement: S5 Data — (ZIP) [file pone.0288823.s005.zip › Data 5-5/152/Trajectory/20080823030936.plt]

Geolife trajectory
WGS 84
Altitude is in Feet
Reserved 3
0,2,255,My Track,0,0,2,8421376
0
40.006003,116.317659,0,176,39683.1316666667,2008-08-23,03:09:36
40.005975,116.317687,0,158,39683.1316898148,2008-08-23,03:09:38
40.005892,116.317678,0,176,39683.131712963,2008-08-23,03:09:40
40.005819,116.317696,0,166,39683.1317361111,2008-08-23,03:09:42
40.005739,116.317705,0,170,39683.1317592593,2008-08-23,03:09:44
40.005647,116.31771,0,181,39683.1317824074,2008-08-23,03:09:46
40.00558,116.317735,0,160,39683.1318055556,2008-08-23,03:09:48
40.005493,116.317734,0,152,39683.1318287037,2008-08-23,03:09:50
40.005421,116.317748,0,158,39683.1318518519,2008-08-23,03:09:52
40.005344,116.31777,0,159,39683.131875,2008-08-23,03:09:54
40.005277,116.317783,0,156,39683.1318981481,2008-08-23,03:09:56
40.0052,116.317792,0,155,39683.1319212963,2008-08-23,03:09:58
40.005117,116.317797,0,156,39683.1319444444,2008-08-23,03:10:00
40.00504,116.317803,0,149,39683.1319675926,2008-08-23,03:10:02
40.004962,116.317813,0,152,39683.1319907407,2008-08-23,03:10:04
40.004889,116.31782,0,151,39683.1320138889,2008-08-23,03:10:06
40.004815,116.317822,0,151,39683.132037037,2008-08-23,03:10:08
40.004751,116.317791,0,152,39683.1320601852,2008-08-23,03:10:10
40.004712,116.317738,0,144,39683.1320833333,2008-08-23,03:10:12
40.004695,116.317658,0,139,39683.1321064815,2008-08-23,03:10:14
40.004701,116.317558,0,131,39683.1321296296,2008-08-23,03:10:16
40.004696,116.317467,0,128,39683.1321527778,2008-08-23,03:10:18
40.004693,116.317371,0,125,39683.1321759259,2008-08-23,03:10:20
40.004691,116.317279,0,123,39683.1321990741,2008-08-23,03:10:22
40.004692,116.317185,0,119,39683.1322222222,2008-08-23,03:10:24
40.004695,116.317096,0,114,39683.1322453704,2008-08-23,03:10:26
40.004694,116.317001,0,109,39683.1322685185,2008-08-23,03:10:28
40.004685,116.316908,0,107,39683.1322916667,2008-08-23,03:10:30
40.00467,116.316811,0,106,39683.1323148148,2008-08-23,03:10:32
40.004655,116.316711,0,103,39683.132337963,2008-08-23,03:10:34
40.004656,116.316609,0,101,39683.1323611111,2008-08-23,03:10:36
40.004656,116.316496,0,99,39683.1323842593,2008-08-23,03:10:38
40.004651,116.316397,0,98,39683.1324074074,2008-08-23,03:10:40
40.004635,116.31631,0,97,39683.1324305556,2008-08-23,03:10:42
40.004602,116.316222,0,94,39683.1324537037,2008-08-23,03:10:44
40.004591,116.316126,0,91,39683.1324768519,2008-08-23,03:10:46
40.004584,116.316029,0,87,39683.1325,2008-08-23,03:10:48
40.004584,116.315926,0,84,39683.1325231481,2008-08-23,03:10:50
40.004579,116.315823,0,85,39683.1325462963,2008-08-23,03:10:52
40.004576,116.31572,0,82,39683.1325694444,2008-08-23,03:10:54
40.004528,116.315649,0,81,39683.1325925926,2008-08-23,03:10:56
40.004458,116.315628,0,81,39683.1326157407,2008-08-23,03:10:58
40.004386,116.315605,0,88,39683.1326388889,2008-08-23,03:11:00
40.004311,116.315596,0,91,39683.132662037,2008-08-23,03:11:02
40.004244,116.315592,0,91,39683.1326851852,2008-08-23,03:11:04
40.004173,116.315603,0,90,39683.1327083333,2008-08-23,03:11:06
40.004092,116.315606,0,92,39683.1327314815,2008-08-23,03:11:08
40.004012,116.315629,0,91,39683.1327546296,2008-08-23,03:11:10
40.003934,116.31565,0,90,39683.1327777778,2008-08-23,03:11:12
40.003855,116.315655,0,91,39683.1328009259,2008-08-23,03:11:14
40.003784,116.315655,0,93,39683.1328240741,2008-08-23,03:11:16
40.003717,116.315655,0,94,39683.1328472222,2008-08-23,03:11:18
40.003656,116.315651,0,93,39683.1328703704,2008-08-23,03:11:20
40.003591,116.315623,0,92,39683.1328935185,2008-08-23,03:11:22
40.003548,116.315592,0,91,39683.1329166667,2008-08-23,03:11:24
40.003541,116.315568,0,91,39683.1329398148,2008-08-23,03:11:26
40.003534,116.315553,0,89,39683.132962963,2008-08-23,03:11:28
40.003533,116.315551,0,88,39683.1329861111,2008-08-23,03:11:30
40.003534,116.315541,0,87,39683.1330092593,2008-08-23,03:11:32
40.003537,116.315533,0,85,39683.1330324074,2008-08-23,03:11:34
40.003541,116.315526,0,84,39683.1330555556,2008-08-23,03:11:36
40.003546,116.315521,0,82,39683.1330787037,2008-08-23,03:11:38
40.003551,116.315516,0,81,39683.1331018518,2008-08-23,03:11:40
40.003555,116.315513,0,80,39683.133125,2008-08-23,03:11:42
40.003558,116.315511,0,79,39683.1331481481,2008-08-23,03:11:44
40.00356,116.31551,0,79,39683.1331712963,2008-08-23,03:11:46
40.00356,116.31551,0,79,39683.1332175926,2008-08-23,03:11:50
40.003561,116.315509,0,79,39683.1332407407,2008-08-23,03:11:52
40.003563,116.315493,0,80,39683.1333333333,2008-08-23,03:12:00
40.003564,116.315491,0,80,39683.1333796296,2008-08-23,03:12:04
40.003564,116.315491,0,80,39683.1337731481,2008-08-23,03:12:38
40.003565,116.315498,0,80,39683.1337962963,2008-08-23,03:12:40
40.003568,116.315511,0,80,39683.1338194444,2008-08-23,03:12:42
40.003574,116.315522,0,80,39683.1338425926,2008-08-23,03:12:44
40.003578,116.315526,0,80,39683.1338657407,2008-08-23,03:12:46
40.003584,116.31552,0,80,39683.1338888889,2008-08-23,03:12:48
40.003589,116.315558,0,81,39683.133912037,2008-08-23,03:12:50
40.003609,116.315623,0,83,39683.1339351852,2008-08-23,03:12:52
40.003666,116.315625,0,83,39683.1339583333,2008-08-23,03:12:54
40.003718,116.315608,0,83,39683.1339814815,2008-08-23,03:12:56
40.003774,116.315579,0,84,39683.1340046296,2008-08-23,03:12:58
40.003842,116.315551,0,84,39683.1340277778,2008-08-23,03:13:00
40.003912,116.315542,0,83,39683.1340509259,2008-08-23,03:13:02
40.003981,116.315531,0,84,39683.1340740741,2008-08-23,03:13:04
40.004048,116.315514,0,85,39683.1340972222,2008-08-23,03:13:06
40.004127,116.315506,0,86,39683.1341203704,2008-08-23,03:13:08
40.004194,116.315521,0,86,39683.1341435185,2008-08-23,03:13:10
40.004258,116.315524,0,87,39683.1341666667,2008-08-23,03:13:12
40.004331,116.315529,0,90,39683.1341898148,2008-08-23,03:13:14
40.004411,116.315523,0,92,39683.134212963,2008-08-23,03:13:16
40.004486,116.315523,0,93,39683.1342361111,2008-08-23,03:13:18
40.004558,116.315543,0,94,39683.1342592593,2008-08-23,03:13:20
40.004617,116.315608,0,98,39683.1342824074,2008-08-23,03:13:22
40.00463,116.315716,0,101,39683.1343055556,2008-08-23,03:13:24
40.004627,116.315824,0,103,39683.1343287037,2008-08-23,03:13:26
40.004628,116.31593,0,105,39683.1343518518,2008-08-23,03:13:28
40.004628,116.31604,0,106,39683.134375,2008-08-23,03:13:30
40.004636,116.316146,0,106,39683.1343981481,2008-08-23,03:13:32
40.00465,116.316246,0,106,39683.1344212963,2008-08-23,03:13:34
40.004664,116.31635,0,109,39683.1344444444,2008-08-23,03:13:36
40.004678,116.316449,0,111,39683.1344675926,2008-08-23,03:13:38
40.004681,116.316552,0,114,39683.1344907407,2008-08-23,03:13:40
40.004678,116.316656,0,114,39683.1345138889,2008-08-23,03:13:42
40.004675,116.316765,0,114,39683.134537037,2008-08-23,03:13:44
40.004684,116.316875,0,116,39683.1345601852,2008-08-23,03:13:46
40.004688,116.316985,0,115,39683.1345833333,2008-08-23,03:13:48
40.004694,116.317096,0,118,39683.1346064815,2008-08-23,03:13:50
40.004709,116.317196,0,118,39683.1346296296,2008-08-23,03:13:52
40.004719,116.317307,0,120,39683.1346527778,2008-08-23,03:13:54
40.00472,116.317412,0,119,39683.1346759259,2008-08-23,03:13:56
40.004725,116.317522,0,122,39683.1346990741,2008-08-23,03:13:58
40.004729,116.317628,0,122,39683.1347222222,2008-08-23,03:14:00
40.004729,116.317739,0,123,39683.1347453704,2008-08-23,03:14:02
40.004738,116.317844,0,122,39683.1347685185,2008-08-23,03:14:04
40.00474,116.317949,0,122,39683.1347916667,2008-08-23,03:14:06
40.004745,116.318063,0,121,39683.1348148148,2008-08-23,03:14:08
40.00474,116.318181,0,122,39683.134837963,2008-08-23,03:14:10
40.004746,116.318291,0,123,39683.1348611111,2008-08-23,03:14:12
40.004756,116.318402,0,125,39683.1348842593,2008-08-23,03:14:14
40.004778,116.318508,0,127,39683.1349074074,2008-08-23,03:14:16
40.004786,116.318623,0,128,39683.1349305556,2008-08-23,03:14:18
40.004788,116.318734,0,130,39683.1349537037,2008-08-23,03:14:20
40.004789,116.318846,0,132,39683.1349768518,2008-08-23,03:14:22
40.004781,116.318964,0,134,39683.135,2008-08-23,03:14:24
40.004789,116.319078,0,136,39683.1350231481,2008-08-23,03:14:26
40.004794,116.319187,0,134,39683.1350462963,2008-08-23,03:14:28
40.004807,116.319299,0,135,39683.1350694444,2008-08-23,03:14:30
40.004815,116.319418,0,135,39683.1350925926,2008-08-23,03:14:32
40.004826,116.319534,0,137,39683.1351157407,2008-08-23,03:14:34
40.004825,116.319654,0,138,39683.1351388889,2008-08-23,03:14:36
40.004826,116.319775,0,139,39683.135162037,2008-08-23,03:14:38
40.00484,116.319886,0,142,39683.1351851852,2008-08-23,03:14:40
40.004855,116.319985,0,142,39683.1352083333,2008-08-23,03:14:42
40.004874,116.32009,0,143,39683.1352314815,2008-08-23,03:14:44
40.004877,116.320198,0,143,39683.1352546296,2008-08-23,03:14:46
40.004886,116.320296,0,143,39683.1352777778,2008-08-23,03:14:48
40.004897,116.320399,0,142,39683.1353009259,2008-08-23,03:14:50
40.004896,116.320513,0,143,39683.1353240741,2008-08-23,03:14:52
40.004896,116.320627,0,144,39683.1353472222,2008-08-23,03:14:54
40.004899,116.32074,0,144,39683.1353703704,2008-08-23,03:14:56
40.004895,116.320845,0,144,39683.1353935185,2008-08-23,03:14:58
40.0049,116.320944,0,146,39683.1354166667,2008-08-23,03:15:00
40.004902,116.321052,0,148,39683.1354398148,2008-08-23,03:15:02
40.004895,116.321149,0,149,39683.135462963,2008-08-23,03:15:04
40.00487,116.321251,0,151,39683.1354861111,2008-08-23,03:15:06
40.004869,116.321345,0,153,39683.1355092593,2008-08-23,03:15:08
40.004849,116.321432,0,155,39683.1355324074,2008-08-23,03:15:10
40.004845,116.321503,0,156,39683.1355555556,2008-08-23,03:15:12
40.004806,116.321535,0,157,39683.1355787037,2008-08-23,03:15:14
40.004758,116.321554,0,159,39683.1356018518,2008-08-23,03:15:16
40.004706,116.321558,0,162,39683.135625,2008-08-23,03:15:18
40.004633,116.321569,0,165,39683.1356481481,2008-08-23,03:15:20
40.004579,116.321579,0,167,39683.1356712963,2008-08-23,03:15:22
40.004507,116.321575,0,168,39683.1356944444,2008-08-23,03:15:24
40.004443,116.321577,0,172,39683.1357175926,2008-08-23,03:15:26
40.004373,116.321594,0,176,39683.1357407407,2008-08-23,03:15:28
40.004303,116.321593,0,179,39683.1357638889,2008-08-23,03:15:30
40.004218,116.321585,0,183,39683.135787037,2008-08-23,03:15:32
40.004162,116.32163,0,185,39683.1358101852,2008-08-23,03:15:34
40.004127,116.321706,0,186,39683.1358333333,2008-08-23,03:15:36
40.004117,116.321783,0,186,39683.1358564815,2008-08-23,03:15:38
40.004103,116.321864,0,185,39683.1358796296,2008-08-23,03:15:40
40.004078,116.321962,0,183,39683.1359027778,2008-08-23,03:15:42
40.004065,116.322047,0,182,39683.1359259259,2008-08-23,03:15:44
40.004069,116.322133,0,182,39683.1359490741,2008-08-23,03:15:46
40.004063,116.322219,0,183,39683.1359722222,2008-08-23,03:15:48
40.004072,116.322313,0,182,39683.1359953704,2008-08-23,03:15:50
40.00403,116.322387,0,183,39683.1360185185,2008-08-23,03:15:52
40.003964,116.322402,0,179,39683.1360416667,2008-08-23,03:15:54
40.003892,116.322387,0,178,39683.1360648148,2008-08-23,03:15:56
40.003858,116.322392,0,179,39683.136087963,2008-08-23,03:15:58
40.003845,116.322393,0,179,39683.1361111111,2008-08-23,03:16:00
40.003837,116.32238,0,179,39683.1361342593,2008-08-23,03:16:02
40.003824,116.322383,0,180,39683.1361574074,2008-08-23,03:16:04
40.003871,116.322478,0,190,39683.1375231481,2008-08-23,03:18:02
40.004103,116.322495,0,185,39683.1375462963,2008-08-23,03:18:04
40.004148,116.322511,0,184,39683.1375694444,2008-08-23,03:18:06
40.004181,116.322525,0,184,39683.1375925926,2008-08-23,03:18:08
40.004227,116.322551,0,183,39683.1376157407,2008-08-23,03:18:10
40.004273,116.322558,0,181,39683.1376388889,2008-08-23,03:18:12
40.004303,116.32255,0,181,39683.137662037,2008-08-23,03:18:14
40.004334,116.32251,0,182,39683.1376851852,2008-08-23,03:18:16
40.004344,116.322493,0,182,39683.1377083333,2008-08-23,03:18:18
40.00435,116.322497,0,182,39683.1377314815,2008-08-23,03:18:20
40.004349,116.322512,0,182,39683.1377546296,2008-08-23,03:18:22
40.004349,116.322526,0,183,39683.1377777778,2008-08-23,03:18:24
40.004352,116.32254,0,181,39683.1378009259,2008-08-23,03:18:26
40.004353,116.322541,0,182,39683.1378240741,2008-08-23,03:18:28
40.004353,116.322542,0,182,39683.1378472222,2008-08-23,03:18:30
40.004364,116.322542,0,183,39683.1378703704,2008-08-23,03:18:32
40.004376,116.322538,0,183,39683.1378935185,2008-08-23,03:18:34
40.00438,116.322527,0,183,39683.1379166667,2008-08-23,03:18:36
40.004382,116.322498,0,180,39683.1379398148,2008-08-23,03:18:38
40.004384,116.322497,0,180,39683.137962963,2008-08-23,03:18:40
40.004389,116.322497,0,180,39683.1379861111,2008-08-23,03:18:42
40.004392,116.322498,0,180,39683.1380092593,2008-08-23,03:18:44
40.004405,116.322491,0,179,39683.1380324074,2008-08-23,03:18:46
40.004396,116.322474,0,179,39683.1380555556,2008-08-23,03:18:48
40.004387,116.322458,0,178,39683.1380787037,2008-08-23,03:18:50
40.004374,116.322449,0,178,39683.1381018519,2008-08-23,03:18:52
40.004369,116.322449,0,178,39683.138125,2008-08-23,03:18:54
40.004364,116.322449,0,179,39683.1381481481,2008-08-23,03:18:56
40.00436,116.322449,0,179,39683.1381712963,2008-08-23,03:18:58
40.004358,116.322448,0,179,39683.1381944444,2008-08-23,03:19:00
40.004356,116.322448,0,179,39683.1382175926,2008-08-23,03:19:02
40.004354,116.322448,0,179,39683.1382407407,2008-08-23,03:19:04
40.004353,116.322448,0,179,39683.1382638889,2008-08-23,03:19:06
40.004351,116.322448,0,179,39683.138287037,2008-08-23,03:19:08
40.004342,116.322436,0,179,39683.1383101852,2008-08-23,03:19:10
40.004368,116.322374,0,177,39683.1383333333,2008-08-23,03:19:12
40.004363,116.322351,0,177,39683.1383564815,2008-08-23,03:19:14
40.004359,116.322337,0,177,39683.1383796296,2008-08-23,03:19:16
40.004349,116.322333,0,177,39683.1384027778,2008-08-23,03:19:18
40.004333,116.322323,0,177,39683.1384259259,2008-08-23,03:19:20
40.004335,116.322322,0,177,39683.1384490741,2008-08-23,03:19:22
40.004334,116.322326,0,177,39683.1384722222,2008-08-23,03:19:24
40.004336,116.322326,0,177,39683.1384953704,2008-08-23,03:19:26
40.004339,116.322326,0,177,39683.1385185185,2008-08-23,03:19:28
40.004341,116.322326,0,177,39683.1385416667,2008-08-23,03:19:30
40.004345,116.322326,0,177,39683.1385648148,2008-08-23,03:19:32
40.004346,116.322327,0,177,39683.138587963,2008-08-23,03:19:34
40.004347,116.322327,0,177,39683.1386111111,2008-08-23,03:19:36
40.004346,116.322327,0,177,39683.1386342593,2008-08-23,03:19:38
40.004345,116.322327,0,177,39683.1386574074,2008-08-23,03:19:40
40.004343,116.322327,0,177,39683.1386805556,2008-08-23,03:19:42
40.004339,116.322328,0,177,39683.1387037037,2008-08-23,03:19:44
40.004336,116.322328,0,177,39683.1387268519,2008-08-23,03:19:46
40.004333,116.322328,0,177,39683.13875,2008-08-23,03:19:48
40.00433,116.322328,0,177,39683.1387731481,2008-08-23,03:19:50
40.004329,116.322328,0,177,39683.1387962963,2008-08-23,03:19:52
40.004331,116.322328,0,177,39683.1388194444,2008-08-23,03:19:54
40.004333,116.322328,0,177,39683.1388425926,2008-08-23,03:19:56
40.004334,116.322328,0,177,39683.1388657407,2008-08-23,03:19:58
40.004332,116.322328,0,177,39683.1388888889,2008-08-23,03:20:00
40.004587,116.322295,0,147,39683.1421527778,2008-08-23,03:24:42
40.004607,116.322287,0,149,39683.1421759259,2008-08-23,03:24:44
40.004685,116.322318,0,150,39683.1421990741,2008-08-23,03:24:46
40.004763,116.322331,0,150,39683.1422222222,2008-08-23,03:24:48
40.004794,116.32236,0,151,39683.1422453704,2008-08-23,03:24:50
40.004805,116.322376,0,153,39683.1422685185,2008-08-23,03:24:52
40.004839,116.322344,0,155,39683.1422916667,2008-08-23,03:24:54
40.004903,116.322326,0,158,39683.1423148148,2008-08-23,03:24:56
40.004955,116.322319,0,160,39683.142337963,2008-08-23,03:24:58
40.004995,116.32232,0,164,39683.1423611111,2008-08-23,03:25:00
40.005033,116.322336,0,159,39683.1423842593,2008-08-23,03:25:02
40.005123,116.322333,0,156,39683.1424074074,2008-08-23,03:25:04
40.005191,116.322257,0,150,39683.1424305556,2008-08-23,03:25:06
40.005213,116.32219,0,150,39683.1424537037,2008-08-23,03:25:08
40.005224,116.322126,0,150,39683.1424768518,2008-08-23,03:25:10
40.005217,116.322023,0,149,39683.1425,2008-08-23,03:25:12
40.005183,116.32199,0,150,39683.1425231481,2008-08-23,03:25:14
40.005151,116.321954,0,150,39683.1425462963,2008-08-23,03:25:16
40.005109,116.321904,0,152,39683.1425694444,2008-08-23,03:25:18
40.005077,116.321865,0,155,39683.1425925926,2008-08-23,03:25:20
40.005048,116.32182,0,155,39683.1426157407,2008-08-23,03:25:22
40.005016,116.321793,0,157,39683.1426388889,2008-08-23,03:25:24
40.004995,116.321749,0,158,39683.142662037,2008-08-23,03:25:26
40.004986,116.321691,0,159,39683.1426851852,2008-08-23,03:25:28
40.004973,116.321644,0,162,39683.1427083333,2008-08-23,03:25:30
40.004956,116.321595,0,163,39683.1427314815,2008-08-23,03:25:32
40.004954,116.321535,0,164,39683.1427546296,2008-08-23,03:25:34
40.004988,116.321485,0,166,39683.1427777778,2008-08-23,03:25:36
40.005063,116.321446,0,168,39683.1428009259,2008-08-23,03:25:38
40.005089,116.321444,0,170,39683.1428240741,2008-08-23,03:25:40
40.00512,116.321432,0,173,39683.1428472222,2008-08-23,03:25:42
40.005157,116.321426,0,177,39683.1428703704,2008-08-23,03:25:44
40.005179,116.321415,0,177,39683.1428935185,2008-08-23,03:25:46
40.005236,116.321413,0,180,39683.1429166667,2008-08-23,03:25:48
40.005293,116.321419,0,186,39683.1429398148,2008-08-23,03:25:50
40.005385,116.321461,0,180,39683.142962963,2008-08-23,03:25:52
40.005465,116.321496,0,175,39683.1429861111,2008-08-23,03:25:54
40.005541,116.321483,0,175,39683.1430092593,2008-08-23,03:25:56
40.005612,116.321474,0,175,39683.1430324074,2008-08-23,03:25:58
40.005692,116.321466,0,174,39683.1430555556,2008-08-23,03:26:00
40.005739,116.321466,0,177,39683.1430787037,2008-08-23,03:26:02
40.005806,116.321448,0,177,39683.1431018518,2008-08-23,03:26:04
40.005878,116.321437,0,176,39683.143125,2008-08-23,03:26:06
40.005949,116.321427,0,174,39683.1431481481,2008-08-23,03:26:08
40.006039,116.321426,0,171,39683.1431712963,2008-08-23,03:26:10
40.006093,116.321423,0,171,39683.1431944444,2008-08-23,03:26:12
40.006166,116.321418,0,168,39683.1432175926,2008-08-23,03:26:14
40.006218,116.321406,0,168,39683.1432407407,2008-08-23,03:26:16
40.006264,116.321401,0,167,39683.1432638889,2008-08-23,03:26:18
40.006301,116.321397,0,169,39683.143287037,2008-08-23,03:26:20
40.006334,116.32139,0,171,39683.1433101852,2008-08-23,03:26:22
40.006419,116.321383,0,170,39683.1433333333,2008-08-23,03:26:24
40.006485,116.321384,0,159,39683.1433564815,2008-08-23,03:26:26
40.00656,116.321379,0,158,39683.1433796296,2008-08-23,03:26:28
40.006624,116.321365,0,157,39683.1434027778,2008-08-23,03:26:30
40.006673,116.32138,0,157,39683.1434259259,2008-08-23,03:26:32
40.006719,116.321369,0,155,39683.1434490741,2008-08-23,03:26:34
40.006778,116.321361,0,153,39683.1434722222,2008-08-23,03:26:36
40.006865,116.321327,0,144,39683.1434953704,2008-08-23,03:26:38
40.006918,116.321331,0,145,39683.1435185185,2008-08-23,03:26:40
40.006991,116.321328,0,141,39683.1435416667,2008-08-23,03:26:42
40.007051,116.32133,0,139,39683.1435648148,2008-08-23,03:26:44
40.007105,116.321327,0,135,39683.143587963,2008-08-23,03:26:46
40.007162,116.321313,0,129,39683.1436111111,2008-08-23,03:26:48
40.007214,116.321297,0,125,39683.1436342593,2008-08-23,03:26:50
40.00727,116.321301,0,126,39683.1436574074,2008-08-23,03:26:52
40.007319,116.321287,0,126,39683.1436805556,2008-08-23,03:26:54
40.007376,116.321276,0,128,39683.1437037037,2008-08-23,03:26:56
40.007427,116.321282,0,132,39683.1437268518,2008-08-23,03:26:58
40.007512,116.321287,0,128,39683.14375,2008-08-23,03:27:00
40.007588,116.321279,0,127,39683.1437731481,2008-08-23,03:27:02
40.007633,116.321312,0,130,39683.1437962963,2008-08-23,03:27:04
40.007687,116.321302,0,129,39683.1438194444,2008-08-23,03:27:06
40.007766,116.321262,0,122,39683.1438425926,2008-08-23,03:27:08
40.00784,116.321242,0,118,39683.1438657407,2008-08-23,03:27:10
40.007891,116.321232,0,117,39683.1438888889,2008-08-23,03:27:12
40.007937,116.321216,0,118,39683.143912037,2008-08-23,03:27:14
40.007991,116.321212,0,121,39683.1439351852,2008-08-23,03:27:16
40.008064,116.321211,0,117,39683.1439583333,2008-08-23,03:27:18
40.008116,116.321215,0,116,39683.1439814815,2008-08-23,03:27:20
40.008182,116.321217,0,117,39683.1440046296,2008-08-23,03:27:22
40.008252,116.321201,0,110,39683.1440277778,2008-08-23,03:27:24
40.008307,116.321205,0,110,39683.1440509259,2008-08-23,03:27:26
40.008355,116.32122,0,105,39683.1440740741,2008-08-23,03:27:28
40.008415,116.321204,0,99,39683.1440972222,2008-08-23,03:27:30
40.008472,116.321192,0,105,39683.1441203704,2008-08-23,03:27:32
40.008511,116.321174,0,100,39683.1441435185,2008-08-23,03:27:34
40.008558,116.321173,0,97,39683.1441666667,2008-08-23,03:27:36
40.008604,116.321177,0,96,39683.1441898148,2008-08-23,03:27:38
40.008661,116.321164,0,95,39683.144212963,2008-08-23,03:27:40
40.008703,116.321182,0,99,39683.1442361111,2008-08-23,03:27:42
40.00874,116.3212,0,97,39683.1442592593,2008-08-23,03:27:44
40.008794,116.321206,0,97,39683.1442824074,2008-08-23,03:27:46
40.008835,116.321205,0,99,39683.1443055556,2008-08-23,03:27:48
40.008858,116.321213,0,95,39683.1443287037,2008-08-23,03:27:50
40.0089,116.321214,0,98,39683.1443518519,2008-08-23,03:27:52
40.008924,116.321195,0,98,39683.144375,2008-08-23,03:27:54
40.008946,116.321154,0,98,39683.1443981482,2008-08-23,03:27:56
40.008985,116.321117,0,101,39683.1444212963,2008-08-23,03:27:58
40.009049,116.321075,0,98,39683.1444444444,2008-08-23,03:28:00
40.009085,116.321032,0,99,39683.1444675926,2008-08-23,03:28:02
40.009109,116.32099,0,99,39683.1444907407,2008-08-23,03:28:04
40.0091,116.320931,0,101,39683.1445138889,2008-08-23,03:28:06
40.009103,116.320891,0,106,39683.144537037,2008-08-23,03:28:08
40.009076,116.320852,0,111,39683.1445601852,2008-08-23,03:28:10
40.009033,116.320805,0,109,39683.1445833333,2008-08-23,03:28:12
40.008936,116.320832,0,111,39683.1446064815,2008-08-23,03:28:14
40.008882,116.320799,0,111,39683.1446296296,2008-08-23,03:28:16
40.008845,116.320747,0,112,39683.1446527778,2008-08-23,03:28:18
40.00882,116.32068,0,115,39683.1446759259,2008-08-23,03:28:20
40.008869,116.32055,0,118,39683.1446990741,2008-08-23,03:28:22
40.008862,116.320474,0,121,39683.1447222222,2008-08-23,03:28:24
40.00887,116.320383,0,124,39683.1447453704,2008-08-23,03:28:26
40.008892,116.320281,0,129,39683.1447685185,2008-08-23,03:28:28
40.008884,116.320227,0,135,39683.1447916667,2008-08-23,03:28:30
40.00884,116.320191,0,141,39683.1448148148,2008-08-23,03:28:32
40.008838,116.32011,0,147,39683.144837963,2008-08-23,03:28:34
40.008817,116.320084,0,152,39683.1448611111,2008-08-23,03:28:36
40.008785,116.320061,0,156,39683.1448842593,2008-08-23,03:28:38
40.008764,116.320045,0,160,39683.1449074074,2008-08-23,03:28:40
40.008792,116.320046,0,161,39683.1449305556,2008-08-23,03:28:42
40.008776,116.320032,0,165,39683.1449537037,2008-08-23,03:28:44
40.00877,116.320025,0,167,39683.1449768519,2008-08-23,03:28:46
40.008768,116.320024,0,168,39683.145,2008-08-23,03:28:48
40.008762,116.320024,0,169,39683.1450231481,2008-08-23,03:28:50
40.008754,116.320025,0,170,39683.1450462963,2008-08-23,03:28:52
40.008746,116.320025,0,170,39683.1450694444,2008-08-23,03:28:54
40.008736,116.320024,0,171,39683.1450925926,2008-08-23,03:28:56
40.008519,116.320869,0,87,39683.17625,2008-08-23,04:13:48
40.008452,116.321067,0,123,39683.1762731481,2008-08-23,04:13:50
40.008382,116.321074,0,120,39683.1762962963,2008-08-23,04:13:52
40.008312,116.321081,0,114,39683.1763194444,2008-08-23,04:13:54
40.008238,116.321095,0,110,39683.1763425926,2008-08-23,04:13:56
40.00816,116.321105,0,109,39683.1763657407,2008-08-23,04:13:58
40.008076,116.321116,0,114,39683.1763888889,2008-08-23,04:14:00
40.008006,116.321123,0,122,39683.176412037,2008-08-23,04:14:02
40.007944,116.321127,0,125,39683.1764351852,2008-08-23,04:14:04
40.007866,116.321151,0,131,39683.1764583333,2008-08-23,04:14:06
40.007804,116.321162,0,130,39683.1764814815,2008-08-23,04:14:08
40.007732,116.321168,0,126,39683.1765046296,2008-08-23,04:14:10
40.007669,116.321171,0,125,39683.1765277778,2008-08-23,04:14:12
40.007595,116.321171,0,121,39683.1765509259,2008-08-23,04:14:14
40.007541,116.321124,0,112,39683.1765740741,2008-08-23,04:14:16
40.007476,116.321136,0,110,39683.1765972222,2008-08-23,04:14:18
40.007408,116.321132,0,109,39683.1766203704,2008-08-23,04:14:20
40.007318,116.321165,0,110,39683.1766435185,2008-08-23,04:14:22
40.007233,116.321188,0,110,39683.1766666667,2008-08-23,04:14:24
40.007148,116.321192,0,111,39683.1766898148,2008-08-23,04:14:26
40.007083,116.321211,0,113,39683.176712963,2008-08-23,04:14:28
40.006997,116.321228,0,115,39683.1767361111,2008-08-23,04:14:30
40.006916,116.321245,0,118,39683.1767592593,2008-08-23,04:14:32
40.006838,116.321248,0,122,39683.1767824074,2008-08-23,04:14:34
40.006765,116.321256,0,124,39683.1768055556,2008-08-23,04:14:36
40.006684,116.321255,0,127,39683.1768287037,2008-08-23,04:14:38
40.006601,116.321271,0,131,39683.1768518519,2008-08-23,04:14:40
40.006514,116.321283,0,134,39683.176875,2008-08-23,04:14:42
40.006437,116.321296,0,137,39683.1768981481,2008-08-23,04:14:44
40.006358,116.321285,0,140,39683.1769212963,2008-08-23,04:14:46
40.00628,116.321294,0,143,39683.1769444444,2008-08-23,04:14:48
40.006205,116.321305,0,146,39683.1769675926,2008-08-23,04:14:50
40.006127,116.32132,0,150,39683.1769907407,2008-08-23,04:14:52
40.00604,116.321336,0,154,39683.1770138889,2008-08-23,04:14:54
40.005965,116.321347,0,157,39683.177037037,2008-08-23,04:14:56
40.005879,116.321352,0,161,39683.1770601852,2008-08-23,04:14:58
40.005807,116.321362,0,165,39683.1770833333,2008-08-23,04:15:00
40.005729,116.321353,0,169,39683.1771064815,2008-08-23,04:15:02
40.005656,116.321348,0,171,39683.1771296296,2008-08-23,04:15:04
40.00559,116.321358,0,174,39683.1771527778,2008-08-23,04:15:06
40.005528,116.321375,0,178,39683.1771759259,2008-08-23,04:15:08
40.005475,116.321352,0,182,39683.1771990741,2008-08-23,04:15:10
40.005399,116.321359,0,186,39683.1772222222,2008-08-23,04:15:12
40.005324,116.321376,0,189,39683.1772453704,2008-08-23,04:15:14
40.005248,116.321394,0,192,39683.1772685185,2008-08-23,04:15:16
40.005175,116.321409,0,194,39683.1772916667,2008-08-23,04:15:18
40.005099,116.321417,0,197,39683.1773148148,2008-08-23,04:15:20
40.005028,116.32142,0,201,39683.177337963,2008-08-23,04:15:22
40.004956,116.321423,0,204,39683.1773611111,2008-08-23,04:15:24
40.004869,116.321438,0,207,39683.1773842593,2008-08-23,04:15:26
40.004808,116.321452,0,209,39683.1774074074,2008-08-23,04:15:28
40.004728,116.321452,0,213,39683.1774305556,2008-08-23,04:15:30
40.004654,116.321467,0,216,39683.1774537037,2008-08-23,04:15:32
40.004579,116.321469,0,219,39683.1774768519,2008-08-23,04:15:34
40.004496,116.321458,0,222,39683.1775,2008-08-23,04:15:36
40.004416,116.321467,0,225,39683.1775231481,2008-08-23,04:15:38
40.004339,116.321484,0,228,39683.1775462963,2008-08-23,04:15:40
40.004261,116.321493,0,232,39683.1775694444,2008-08-23,04:15:42
40.004184,116.321503,0,235,39683.1775925926,2008-08-23,04:15:44
40.004106,116.321524,0,239,39683.1776157407,2008-08-23,04:15:46
40.004027,116.32153,0,242,39683.1776388889,2008-08-23,04:15:48
40.003949,116.321522,0,247,39683.177662037,2008-08-23,04:15:50
40.003866,116.321524,0,249,39683.1776851852,2008-08-23,04:15:52
40.003797,116.321537,0,253,39683.1777083333,2008-08-23,04:15:54
40.003713,116.321559,0,256,39683.1777314815,2008-08-23,04:15:56
40.003649,116.321548,0,259,39683.1777546296,2008-08-23,04:15:58
40.003559,116.321536,0,263,39683.1777777778,2008-08-23,04:16:00
40.003479,116.321557,0,268,39683.1778009259,2008-08-23,04:16:02
40.003403,116.321567,0,272,39683.1778240741,2008-08-23,04:16:04
40.003319,116.321565,0,276,39683.1778472222,2008-08-23,04:16:06
40.003233,116.321573,0,279,39683.1778703704,2008-08-23,04:16:08
40.00315,116.321598,0,282,39683.1778935185,2008-08-23,04:16:10
40.003074,116.321599,0,283,39683.1779166667,2008-08-23,04:16:12
40.003,116.321611,0,287,39683.1779398148,2008-08-23,04:16:14
40.002922,116.321623,0,290,39683.177962963,2008-08-23,04:16:16
40.002847,116.321641,0,292,39683.1779861111,2008-08-23,04:16:18
40.002748,116.321635,0,296,39683.1780092593,2008-08-23,04:16:20
40.002649,116.321648,0,298,39683.1780324074,2008-08-23,04:16:22
40.00256,116.321653,0,301,39683.1780555556,2008-08-23,04:16:24
40.002476,116.321673,0,303,39683.1780787037,2008-08-23,04:16:26
40.002391,116.32168,0,305,39683.1781018519,2008-08-23,04:16:28
40.002323,116.321674,0,302,39683.178125,2008-08-23,04:16:30
40.002249,116.321671,0,305,39683.1781481481,2008-08-23,04:16:32
40.002173,116.321684,0,306,39683.1781712963,2008-08-23,04:16:34
40.00209,116.321706,0,310,39683.1781944444,2008-08-23,04:16:36
40.002015,116.321719,0,311,39683.1782175926,2008-08-23,04:16:38
40.00192,116.321721,0,313,39683.1782407407,2008-08-23,04:16:40
40.001843,116.32172,0,314,39683.1782638889,2008-08-23,04:16:42
40.001759,116.32173,0,312,39683.178287037,2008-08-23,04:16:44
40.001679,116.321737,0,312,39683.1783101852,2008-08-23,04:16:46
40.001594,116.321758,0,309,39683.1783333333,2008-08-23,04:16:48
40.001512,116.321756,0,307,39683.1783564815,2008-08-23,04:16:50
40.001428,116.321747,0,306,39683.1783796296,2008-08-23,04:16:52
40.001329,116.321754,0,306,39683.1784027778,2008-08-23,04:16:54
40.001239,116.321778,0,304,39683.1784259259,2008-08-23,04:16:56
40.001148,116.321786,0,301,39683.1784490741,2008-08-23,04:16:58
40.001045,116.321784,0,300,39683.1784722222,2008-08-23,04:17:00
40.000957,116.321802,0,300,39683.1784953704,2008-08-23,04:17:02
40.00088,116.321784,0,287,39683.1785185185,2008-08-23,04:17:04
40.000809,116.321799,0,284,39683.1785416667,2008-08-23,04:17:06
40.000722,116.321828,0,285,39683.1785648148,2008-08-23,04:17:08
40.000635,116.32184,0,284,39683.178587963,2008-08-23,04:17:10
40.000564,116.321823,0,285,39683.1786111111,2008-08-23,04:17:12
40.000496,116.321816,0,285,39683.1786342593,2008-08-23,04:17:14
40.000418,116.321838,0,287,39683.1786574074,2008-08-23,04:17:16
40.000343,116.321837,0,288,39683.1786805556,2008-08-23,04:17:18
40.000261,116.321858,0,289,39683.1787037037,2008-08-23,04:17:20
40.000184,116.321892,0,289,39683.1787268519,2008-08-23,04:17:22
40.000102,116.321917,0,289,39683.17875,2008-08-23,04:17:24
40.000021,116.321928,0,288,39683.1787731481,2008-08-23,04:17:26
39.99994,116.321939,0,287,39683.1787962963,2008-08-23,04:17:28
39.999862,116.321964,0,288,39683.1788194444,2008-08-23,04:17:30
39.999776,116.321996,0,288,39683.1788425926,2008-08-23,04:17:32
39.999719,116.32202,0,285,39683.1788657407,2008-08-23,04:17:34
39.999666,116.322063,0,283,39683.1788888889,2008-08-23,04:17:36
39.999652,116.32215,0,275,39683.178912037,2008-08-23,04:17:38
39.999669,116.322263,0,271,39683.1789351852,2008-08-23,04:17:40
39.999671,116.322362,0,265,39683.1789583333,2008-08-23,04:17:42
39.99967,116.322455,0,256,39683.1789814815,2008-08-23,04:17:44
39.999671,116.322562,0,252,39683.1790046296,2008-08-23,04:17:46
39.999692,116.322651,0,248,39683.1790277778,2008-08-23,04:17:48
39.9997,116.322752,0,243,39683.1790509259,2008-08-23,04:17:50
39.999697,116.322844,0,234,39683.1790740741,2008-08-23,04:17:52
39.999708,116.322933,0,228,39683.1790972222,2008-08-23,04:17:54
39.999717,116.323019,0,215,39683.1791203704,2008-08-23,04:17:56
39.999728,116.323101,0,210,39683.1791435185,2008-08-23,04:17:58
39.999728,116.323192,0,207,39683.1791666667,2008-08-23,04:18:00
39.999726,116.323293,0,203,39683.1791898148,2008-08-23,04:18:02
39.999725,116.323407,0,197,39683.179212963,2008-08-23,04:18:04
39.999741,116.323492,0,191,39683.1792361111,2008-08-23,04:18:06
39.999756,116.323588,0,185,39683.1792592593,2008-08-23,04:18:08
39.999774,116.323675,0,158,39683.1792824074,2008-08-23,04:18:10
39.999787,116.323788,0,146,39683.1793055556,2008-08-23,04:18:12
39.999787,116.323884,0,144,39683.1793287037,2008-08-23,04:18:14
39.999777,116.324027,0,149,39683.1793518519,2008-08-23,04:18:16
39.999786,116.324136,0,152,39683.179375,2008-08-23,04:18:18
39.999807,116.324224,0,155,39683.1793981481,2008-08-23,04:18:20
39.999826,116.32432,0,154,39683.1794212963,2008-08-23,04:18:22
39.999835,116.32439,0,157,39683.1794444444,2008-08-23,04:18:24
39.999848,116.32444,0,157,39683.1794675926,2008-08-23,04:18:26
39.999867,116.324484,0,162,39683.1794907407,2008-08-23,04:18:28
39.99989,116.324615,0,167,39683.1795138889,2008-08-23,04:18:30
39.999883,116.324724,0,170,39683.179537037,2008-08-23,04:18:32
39.999823,116.324911,0,173,39683.1795601852,2008-08-23,04:18:34
39.999821,116.325001,0,177,39683.1795833333,2008-08-23,04:18:36
39.999803,116.325113,0,180,39683.1796064815,2008-08-23,04:18:38
39.999795,116.325248,0,182,39683.1796296296,2008-08-23,04:18:40
39.99977,116.325412,0,186,39683.1796527778,2008-08-23,04:18:42
39.999725,116.325544,0,187,39683.1796759259,2008-08-23,04:18:44
39.999679,116.325632,0,185,39683.1796990741,2008-08-23,04:18:46
39.999597,116.325669,0,188,39683.1797222222,2008-08-23,04:18:48
39.999516,116.325713,0,192,39683.1797453704,2008-08-23,04:18:50
39.999447,116.325769,0,194,39683.1797685185,2008-08-23,04:18:52
39.99939,116.325822,0,193,39683.1797916667,2008-08-23,04:18:54
39.999328,116.325892,0,194,39683.1798148148,2008-08-23,04:18:56
39.999275,116.325962,0,194,39683.179837963,2008-08-23,04:18:58
39.999221,116.326027,0,194,39683.1798611111,2008-08-23,04:19:00
39.999179,116.326099,0,194,39683.1798842593,2008-08-23,04:19:02
39.999118,116.326147,0,194,39683.1799074074,2008-08-23,04:19:04
39.999049,116.326155,0,192,39683.1799305556,2008-08-23,04:19:06
39.998977,116.32616,0,193,39683.1799537037,2008-08-23,04:19:08
39.998902,116.326166,0,195,39683.1799768518,2008-08-23,04:19:10
39.998823,116.32619,0,196,39683.18,2008-08-23,04:19:12
39.998748,116.326207,0,195,39683.1800231481,2008-08-23,04:19:14
39.998676,116.326217,0,195,39683.1800462963,2008-08-23,04:19:16
39.998608,116.326223,0,198,39683.1800694444,2008-08-23,04:19:18
39.998541,116.326229,0,200,39683.1800925926,2008-08-23,04:19:20
39.998461,116.326236,0,203,39683.1801157407,2008-08-23,04:19:22
39.998379,116.326226,0,203,39683.1801388889,2008-08-23,04:19:24
39.998292,116.32622,0,206,39683.180162037,2008-08-23,04:19:26
39.99821,116.326226,0,206,39683.1801851852,2008-08-23,04:19:28
39.998128,116.326243,0,205,39683.1802083333,2008-08-23,04:19:30
39.998052,116.326256,0,206,39683.1802314815,2008-08-23,04:19:32
39.997966,116.32627,0,209,39683.1802546296,2008-08-23,04:19:34
39.997889,116.326265,0,211,39683.1802777778,2008-08-23,04:19:36
39.997812,116.326279,0,214,39683.1803009259,2008-08-23,04:19:38
39.997741,116.326333,0,213,39683.1803240741,2008-08-23,04:19:40
39.997666,116.32633,0,214,39683.1803472222,2008-08-23,04:19:42
39.997592,116.326325,0,213,39683.1803703704,2008-08-23,04:19:44
39.997513,116.326338,0,215,39683.1803935185,2008-08-23,04:19:46
39.997433,116.32637,0,212,39683.1804166667,2008-08-23,04:19:48
39.99735,116.326378,0,206,39683.1804398148,2008-08-23,04:19:50
39.997277,116.326359,0,204,39683.180462963,2008-08-23,04:19:52
39.997194,116.326353,0,201,39683.1804861111,2008-08-23,04:19:54
39.99712,116.326356,0,199,39683.1805092593,2008-08-23,04:19:56
39.997041,116.326347,0,198,39683.1805324074,2008-08-23,04:19:58
39.996963,116.326341,0,198,39683.1805555556,2008-08-23,04:20:00
39.996884,116.326352,0,196,39683.1805787037,2008-08-23,04:20:02
39.996805,116.326366,0,193,39683.1806018518,2008-08-23,04:20:04
39.996732,116.326354,0,189,39683.180625,2008-08-23,04:20:06
39.996655,116.326355,0,186,39683.1806481481,2008-08-23,04:20:08
39.996576,116.32637,0,185,39683.1806712963,2008-08-23,04:20:10
39.996491,116.326375,0,184,39683.1806944444,2008-08-23,04:20:12
39.996404,116.32637,0,185,39683.1807175926,2008-08-23,04:20:14
39.996318,116.326381,0,184,39683.1807407407,2008-08-23,04:20:16
39.996247,116.326401,0,181,39683.1807638889,2008-08-23,04:20:18
39.996159,116.326421,0,184,39683.180787037,2008-08-23,04:20:20
39.996088,116.326462,0,181,39683.1808101852,2008-08-23,04:20:22
39.99602,116.326489,0,176,39683.1808333333,2008-08-23,04:20:24
39.995955,116.326494,0,175,39683.1808564815,2008-08-23,04:20:26
39.995885,116.326497,0,176,39683.1808796296,2008-08-23,04:20:28
39.995815,116.326498,0,176,39683.1809027778,2008-08-23,04:20:30
39.995744,116.32649,0,175,39683.1809259259,2008-08-23,04:20:32
39.995673,116.326502,0,178,39683.1809490741,2008-08-23,04:20:34
39.995595,116.326518,0,178,39683.1809722222,2008-08-23,04:20:36
39.995525,116.326521,0,177,39683.1809953704,2008-08-23,04:20:38
39.99545,116.326515,0,178,39683.1810185185,2008-08-23,04:20:40
39.995356,116.326507,0,180,39683.1810416667,2008-08-23,04:20:42
39.995295,116.32652,0,179,39683.1810648148,2008-08-23,04:20:44
39.99524,116.326508,0,177,39683.181087963,2008-08-23,04:20:46
39.995178,116.326517,0,174,39683.1811111111,2008-08-23,04:20:48
39.995115,116.326527,0,173,39683.1811342593,2008-08-23,04:20:50
39.995047,116.326498,0,173,39683.1811574074,2008-08-23,04:20:52
39.994978,116.326493,0,170,39683.1811805556,2008-08-23,04:20:54
39.99491,116.326474,0,172,39683.1812037037,2008-08-23,04:20:56
39.994834,116.326461,0,174,39683.1812268518,2008-08-23,04:20:58
39.994758,116.326469,0,174,39683.18125,2008-08-23,04:21:00
39.994689,116.326465,0,173,39683.1812731481,2008-08-23,04:21:02
39.994626,116.326452,0,174,39683.1812962963,2008-08-23,04:21:04
39.994559,116.32644,0,175,39683.1813194444,2008-08-23,04:21:06
39.994504,116.326433,0,181,39683.1813425926,2008-08-23,04:21:08
39.994448,116.326428,0,183,39683.1813657407,2008-08-23,04:21:10
39.994376,116.326452,0,183,39683.1813888889,2008-08-23,04:21:12
39.994313,116.326439,0,185,39683.181412037,2008-08-23,04:21:14
39.994243,116.326429,0,188,39683.1814351852,2008-08-23,04:21:16
39.99415,116.326446,0,192,39683.1814583333,2008-08-23,04:21:18
39.994084,116.32642,0,195,39683.1814814815,2008-08-23,04:21:20
39.994014,116.326432,0,196,39683.1815046296,2008-08-23,04:21:22
39.993943,116.326434,0,199,39683.1815277778,2008-08-23,04:21:24
39.993857,116.326431,0,202,39683.1815509259,2008-08-23,04:21:26
39.993779,116.326425,0,206,39683.1815740741,2008-08-23,04:21:28
39.993689,116.326475,0,208,39683.1815972222,2008-08-23,04:21:30
39.993598,116.326604,0,209,39683.1816203704,2008-08-23,04:21:32
39.993481,116.32664,0,207,39683.1816435185,2008-08-23,04:21:34
39.993429,116.326562,0,201,39683.1816666667,2008-08-23,04:21:36
39.993356,116.326556,0,199,39683.1816898148,2008-08-23,04:21:38
39.99328,116.326545,0,199,39683.181712963,2008-08-23,04:21:40
39.993196,116.326542,0,199,39683.1817361111,2008-08-23,04:21:42
39.993127,116.326541,0,198,39683.1817592593,2008-08-23,04:21:44
39.993022,116.326506,0,202,39683.1817824074,2008-08-23,04:21:46
39.992936,116.326509,0,205,39683.1818055556,2008-08-23,04:21:48
39.992861,116.326521,0,203,39683.1818287037,2008-08-23,04:21:50
39.992787,116.326534,0,204,39683.1818518518,2008-08-23,04:21:52
39.992711,116.326559,0,208,39683.181875,2008-08-23,04:21:54
39.992622,116.326587,0,208,39683.1818981481,2008-08-23,04:21:56
39.992547,116.326626,0,208,39683.1819212963,2008-08-23,04:21:58
39.992474,116.326674,0,209,39683.1819444444,2008-08-23,04:22:00
39.992395,116.326705,0,212,39683.1819675926,2008-08-23,04:22:02
39.992303,116.32664,0,216,39683.1819907407,2008-08-23,04:22:04
39.99216,116.32656,0,223,39683.1820138889,2008-08-23,04:22:06
39.992027,116.326503,0,227,39683.182037037,2008-08-23,04:22:08
39.991941,116.326502,0,230,39683.1820601852,2008-08-23,04:22:10
39.991853,116.326487,0,232,39683.1820833333,2008-08-23,04:22:12
39.991777,116.326478,0,233,39683.1821064815,2008-08-23,04:22:14
39.991764,116.326521,0,233,39683.1821296296,2008-08-23,04:22:16
39.991739,116.326535,0,235,39683.1821527778,2008-08-23,04:22:18
39.991694,116.326531,0,237,39683.1821759259,2008-08-23,04:22:20
39.991648,116.326542,0,240,39683.1821990741,2008-08-23,04:22:22
39.991617,116.326548,0,242,39683.1822222222,2008-08-23,04:22:24
39.991605,116.326517,0,243,39683.1822453704,2008-08-23,04:22:26
39.991617,116.326519,0,244,39683.1822685185,2008-08-23,04:22:28
39.991646,116.326545,0,247,39683.1822916667,2008-08-23,04:22:30
39.991661,116.326614,0,247,39683.1823148148,2008-08-23,04:22:32
39.991675,116.326681,0,244,39683.182337963,2008-08-23,04:22:34
39.99168,116.326765,0,238,39683.1823611111,2008-08-23,04:22:36
39.991664,116.326839,0,231,39683.1823842593,2008-08-23,04:22:38
39.991652,116.326915,0,226,39683.1824074074,2008-08-23,04:22:40
39.991649,116.326993,0,220,39683.1824305556,2008-08-23,04:22:42
39.991639,116.327071,0,212,39683.1824537037,2008-08-23,04:22:44
39.991631,116.327147,0,209,39683.1824768518,2008-08-23,04:22:46
39.991636,116.327225,0,203,39683.1825,2008-08-23,04:22:48
39.991632,116.327306,0,200,39683.1825231481,2008-08-23,04:22:50
39.991629,116.327373,0,196,39683.1825462963,2008-08-23,04:22:52
39.991633,116.327434,0,194,39683.1825694444,2008-08-23,04:22:54
39.991644,116.327492,0,191,39683.1825925926,2008-08-23,04:22:56
39.991644,116.32756,0,191,39683.1826157407,2008-08-23,04:22:58
39.991639,116.327643,0,192,39683.1826388889,2008-08-23,04:23:00
39.991638,116.327742,0,190,39683.182662037,2008-08-23,04:23:02
39.991662,116.32784,0,186,39683.1826851852,2008-08-23,04:23:04
39.99169,116.32793,0,183,39683.1827083333,2008-08-23,04:23:06
39.991701,116.328012,0,180,39683.1827314815,2008-08-23,04:23:08
39.991691,116.328113,0,179,39683.1827546296,2008-08-23,04:23:10
39.991694,116.32821,0,178,39683.1827777778,2008-08-23,04:23:12
39.991716,116.328281,0,178,39683.1828009259,2008-08-23,04:23:14
39.991736,116.328346,0,176,39683.1828240741,2008-08-23,04:23:16
39.991741,116.328405,0,176,39683.1828472222,2008-08-23,04:23:18
39.991743,116.328463,0,175,39683.1828703704,2008-08-23,04:23:20
39.991742,116.328531,0,176,39683.1828935185,2008-08-23,04:23:22
39.991753,116.328583,0,178,39683.1829166667,2008-08-23,04:23:24
39.991772,116.328628,0,180,39683.1829398148,2008-08-23,04:23:26
39.991762,116.328684,0,184,39683.182962963,2008-08-23,04:23:28
39.991804,116.328719,0,186,39683.1829861111,2008-08-23,04:23:30
39.991851,116.328724,0,193,39683.1830092593,2008-08-23,04:23:32
39.991862,116.328804,0,192,39683.1830324074,2008-08-23,04:23:34
39.99187,116.328903,0,192,39683.1830555556,2008-08-23,04:23:36
39.991861,116.329005,0,194,39683.1830787037,2008-08-23,04:23:38
39.991859,116.329088,0,196,39683.1831018519,2008-08-23,04:23:40
39.991773,116.329246,0,196,39683.183125,2008-08-23,04:23:42
39.991734,116.329339,0,197,39683.1831481481,2008-08-23,04:23:44
39.991697,116.329438,0,196,39683.1831712963,2008-08-23,04:23:46
39.991699,116.329532,0,195,39683.1831944444,2008-08-23,04:23:48
39.991685,116.329621,0,196,39683.1832175926,2008-08-23,04:23:50
39.99168,116.329706,0,196,39683.1832407407,2008-08-23,04:23:52
39.991686,116.329775,0,198,39683.1832638889,2008-08-23,04:23:54
39.991699,116.329828,0,199,39683.183287037,2008-08-23,04:23:56
39.991703,116.329894,0,202,39683.1833101852,2008-08-23,04:23:58
39.991772,116.329956,0,208,39683.1833333333,2008-08-23,04:24:00
39.991808,116.330032,0,208,39683.1833564815,2008-08-23,04:24:02
39.991769,116.330145,0,202,39683.1833796296,2008-08-23,04:24:04
39.991726,116.330261,0,195,39683.1834027778,2008-08-23,04:24:06
39.991723,116.330328,0,196,39683.1834259259,2008-08-23,04:24:08
39.991703,116.330413,0,195,39683.1834490741,2008-08-23,04:24:10
39.991687,116.3305,0,191,39683.1834722222,2008-08-23,04:24:12
39.991694,116.330561,0,192,39683.1834953704,2008-08-23,04:24:14
39.991706,116.330612,0,192,39683.1835185185,2008-08-23,04:24:16
39.991701,116.330682,0,191,39683.1835416667,2008-08-23,04:24:18
39.991697,116.330755,0,188,39683.1835648148,2008-08-23,04:24:20
39.991675,116.330822,0,185,39683.183587963,2008-08-23,04:24:22
39.991621,116.330867,0,185,39683.1836111111,2008-08-23,04:24:24
39.991576,116.330901,0,187,39683.1836342593,2008-08-23,04:24:26
39.991524,116.33092,0,194,39683.1836574074,2008-08-23,04:24:28
39.991485,116.330962,0,196,39683.1836805556,2008-08-23,04:24:30
39.991485,116.331019,0,199,39683.1837037037,2008-08-23,04:24:32
39.991495,116.331091,0,199,39683.1837268519,2008-08-23,04:24:34
39.991503,116.331141,0,200,39683.18375,2008-08-23,04:24:36
39.991484,116.331211,0,197,39683.1837731482,2008-08-23,04:24:38
39.991466,116.331268,0,198,39683.1837962963,2008-08-23,04:24:40
39.991448,116.331294,0,200,39683.1838194444,2008-08-23,04:24:42
39.991434,116.331307,0,194,39683.1838425926,2008-08-23,04:24:44
39.991433,116.331308,0,194,39683.1838657407,2008-08-23,04:24:46
39.991427,116.331315,0,194,39683.1838888889,2008-08-23,04:24:48
39.991433,116.331325,0,194,39683.183912037,2008-08-23,04:24:50
39.991438,116.331332,0,194,39683.1839351852,2008-08-23,04:24:52
39.991438,116.331335,0,194,39683.1839583333,2008-08-23,04:24:54
39.991438,116.331335,0,194,39683.1839814815,2008-08-23,04:24:56
39.991438,116.331333,0,194,39683.1840046296,2008-08-23,04:24:58
39.991438,116.331332,0,194,39683.1840277778,2008-08-23,04:25:00
39.991438,116.331329,0,194,39683.1840509259,2008-08-23,04:25:02
39.991438,116.331327,0,194,39683.1840740741,2008-08-23,04:25:04
39.991438,116.331322,0,195,39683.1840972222,2008-08-23,04:25:06
39.991439,116.33132,0,195,39683.1841203704,2008-08-23,04:25:08
39.991438,116.331318,0,195,39683.1841435185,2008-08-23,04:25:10
39.991438,116.331316,0,195,39683.1841666667,2008-08-23,04:25:12
39.991444,116.331312,0,195,39683.1841898148,2008-08-23,04:25:14
39.991453,116.331311,0,195,39683.184212963,2008-08-23,04:25:16
39.991453,116.331311,0,195,39683.1842361111,2008-08-23,04:25:18
39.991461,116.33132,0,196,39683.1842592593,2008-08-23,04:25:20
39.991468,116.331332,0,196,39683.1842824074,2008-08-23,04:25:22
39.991475,116.331349,0,196,39683.1843055556,2008-08-23,04:25:24
39.991471,116.331401,0,196,39683.1843287037,2008-08-23,04:25:26
39.99146,116.331438,0,195,39683.1843518519,2008-08-23,04:25:28
39.991462,116.331462,0,195,39683.184375,2008-08-23,04:25:30
39.991477,116.331494,0,194,39683.1843981481,2008-08-23,04:25:32
39.991491,116.33154,0,191,39683.1844212963,2008-08-23,04:25:34
39.991494,116.331568,0,190,39683.1844444444,2008-08-23,04:25:36
39.9915,116.331578,0,189,39683.1844675926,2008-08-23,04:25:38
39.991498,116.331597,0,189,39683.1844907407,2008-08-23,04:25:40
39.991506,116.331613,0,189,39683.1845138889,2008-08-23,04:25:42
39.991515,116.331627,0,188,39683.184537037,2008-08-23,04:25:44
39.991522,116.331641,0,188,39683.1845601852,2008-08-23,04:25:46
39.991521,116.331655,0,188,39683.1845833333,2008-08-23,04:25:48
39.991503,116.331683,0,187,39683.1846064815,2008-08-23,04:25:50
39.991488,116.331697,0,188,39683.1846296296,2008-08-23,04:25:52
39.991487,116.331714,0,188,39683.1846527778,2008-08-23,04:25:54
39.991488,116.331722,0,188,39683.1846759259,2008-08-23,04:25:56
39.991487,116.331723,0,188,39683.1846990741,2008-08-23,04:25:58
39.991487,116.331726,0,188,39683.1847222222,2008-08-23,04:26:00
39.991473,116.331777,0,188,39683.1847453704,2008-08-23,04:26:02
39.991464,116.331815,0,189,39683.1847685185,2008-08-23,04:26:04
39.991461,116.331871,0,190,39683.1847916667,2008-08-23,04:26:06
39.991458,116.331914,0,190,39683.1848148148,2008-08-23,04:26:08
39.991457,116.33193,0,189,39683.184837963,2008-08-23,04:26:10
39.99146,116.33195,0,188,39683.1848611111,2008-08-23,04:26:12
39.991421,116.332011,0,190,39683.1848842593,2008-08-23,04:26:14
39.99141,116.332054,0,191,39683.1849074074,2008-08-23,04:26:16
39.991401,116.332074,0,190,39683.1849305556,2008-08-23,04:26:18
39.991386,116.332134,0,191,39683.1849537037,2008-08-23,04:26:20
39.991382,116.332207,0,194,39683.1849768519,2008-08-23,04:26:22
39.991351,116.332291,0,194,39683.185,2008-08-23,04:26:24
39.991331,116.332355,0,194,39683.1850231481,2008-08-23,04:26:26
39.991326,116.332372,0,195,39683.1850462963,2008-08-23,04:26:28
39.991334,116.332354,0,190,39683.1850694444,2008-08-23,04:26:30
39.991355,116.33233,0,186,39683.1850925926,2008-08-23,04:26:32
39.991357,116.332344,0,190,39683.1851157407,2008-08-23,04:26:34
39.991371,116.332299,0,189,39683.1851388889,2008-08-23,04:26:36
39.99137,116.3323,0,189,39683.185162037,2008-08-23,04:26:38
39.991377,116.332202,0,188,39683.1851851852,2008-08-23,04:26:40
39.991367,116.332238,0,188,39683.1852083333,2008-08-23,04:26:42
39.991374,116.332235,0,185,39683.1852314815,2008-08-23,04:26:44
39.991386,116.332251,0,182,39683.1852546296,2008-08-23,04:26:46
39.991401,116.332257,0,182,39683.1852777778,2008-08-23,04:26:48
39.991418,116.332211,0,179,39683.1853009259,2008-08-23,04:26:50
39.991421,116.332229,0,176,39683.1853240741,2008-08-23,04:26:52
39.991422,116.33225,0,173,39683.1853472222,2008-08-23,04:26:54
39.991429,116.332273,0,171,39683.1853703704,2008-08-23,04:26:56
39.991435,116.332295,0,169,39683.1853935185,2008-08-23,04:26:58
39.991435,116.332329,0,164,39683.1854166667,2008-08-23,04:27:00
39.991433,116.332355,0,163,39683.1854398148,2008-08-23,04:27:02
39.991432,116.332376,0,163,39683.185462963,2008-08-23,04:27:04
39.991429,116.332406,0,163,39683.1854861111,2008-08-23,04:27:06
39.99143,116.33245,0,162,39683.1855092593,2008-08-23,04:27:08
39.991427,116.332483,0,161,39683.1855324074,2008-08-23,04:27:10
39.991434,116.332505,0,161,39683.1855555556,2008-08-23,04:27:12
39.991424,116.332524,0,163,39683.1855787037,2008-08-23,04:27:14
39.991422,116.332554,0,164,39683.1856018519,2008-08-23,04:27:16
39.991424,116.332579,0,163,39683.185625,2008-08-23,04:27:18
39.991425,116.332595,0,165,39683.1856481481,2008-08-23,04:27:20
39.991418,116.332623,0,165,39683.1856712963,2008-08-23,04:27:22
39.9914,116.332631,0,166,39683.1856944444,2008-08-23,04:27:24
39.991382,116.332646,0,168,39683.1857175926,2008-08-23,04:27:26
39.991362,116.332656,0,171,39683.1857407407,2008-08-23,04:27:28
39.991342,116.332682,0,172,39683.1857638889,2008-08-23,04:27:30
39.991337,116.332715,0,168,39683.185787037,2008-08-23,04:27:32
39.99134,116.33274,0,165,39683.1858101852,2008-08-23,04:27:34
39.991334,116.332757,0,168,39683.1858333333,2008-08-23,04:27:36
39.991329,116.332792,0,165,39683.1858564815,2008-08-23,04:27:38
39.99133,116.332809,0,163,39683.1858796296,2008-08-23,04:27:40
39.991332,116.332833,0,163,39683.1859027778,2008-08-23,04:27:42
39.991337,116.332854,0,162,39683.1859259259,2008-08-23,04:27:44
39.991327,116.332892,0,159,39683.1859490741,2008-08-23,04:27:46
39.99132,116.332929,0,157,39683.1859722222,2008-08-23,04:27:48
39.991309,116.332956,0,156,39683.1859953704,2008-08-23,04:27:50
39.991309,116.33298,0,155,39683.1860185185,2008-08-23,04:27:52
39.991307,116.333001,0,153,39683.1860416667,2008-08-23,04:27:54
39.991301,116.333027,0,152,39683.1860648148,2008-08-23,04:27:56
39.991288,116.33303,0,153,39683.186087963,2008-08-23,04:27:58
39.991291,116.333033,0,151,39683.1861111111,2008-08-23,04:28:00
39.991291,116.333033,0,151,39683.1861342593,2008-08-23,04:28:02
39.991289,116.333035,0,151,39683.1861574074,2008-08-23,04:28:04
39.991281,116.333043,0,151,39683.1861805556,2008-08-23,04:28:06
39.991275,116.333052,0,151,39683.1862037037,2008-08-23,04:28:08
39.991274,116.333058,0,151,39683.1862268519,2008-08-23,04:28:10
39.991273,116.333065,0,151,39683.18625,2008-08-23,04:28:12
39.991268,116.333066,0,151,39683.1862731481,2008-08-23,04:28:14
39.991267,116.333068,0,151,39683.1862962963,2008-08-23,04:28:16
39.991266,116.333069,0,151,39683.1863194444,2008-08-23,04:28:18
39.991267,116.333068,0,151,39683.1863425926,2008-08-23,04:28:20
39.991268,116.333065,0,151,39683.1863657407,2008-08-23,04:28:22
39.99127,116.333063,0,151,39683.1863888889,2008-08-23,04:28:24
39.991273,116.333059,0,151,39683.186412037,2008-08-23,04:28:26
39.991285,116.33306,0,151,39683.1864351852,2008-08-23,04:28:28
39.991298,116.333061,0,151,39683.1864583333,2008-08-23,04:28:30
39.991305,116.333063,0,151,39683.1864814815,2008-08-23,04:28:32
39.99132,116.333059,0,151,39683.1865046296,2008-08-23,04:28:34
39.991331,116.333054,0,151,39683.1865277778,2008-08-23,04:28:36
39.991338,116.333052,0,151,39683.1865509259,2008-08-23,04:28:38
39.991344,116.333048,0,151,39683.1865740741,2008-08-23,04:28:40
39.991347,116.333045,0,151,39683.1865972222,2008-08-23,04:28:42
39.991349,116.333043,0,151,39683.1866203704,2008-08-23,04:28:44
39.991352,116.333041,0,151,39683.1866435185,2008-08-23,04:28:46
39.991369,116.333042,0,151,39683.1866666667,2008-08-23,04:28:48
39.9914,116.333058,0,150,39683.1866898148,2008-08-23,04:28:50
39.991417,116.333082,0,150,39683.186712963,2008-08-23,04:28:52
39.991432,116.333091,0,150,39683.1867361111,2008-08-23,04:28:54
39.991458,116.333089,0,150,39683.1867592593,2008-08-23,04:28:56
39.99149,116.333073,0,150,39683.1867824074,2008-08-23,04:28:58
39.991514,116.33306,0,150,39683.1868055556,2008-08-23,04:29:00
39.991537,116.333064,0,150,39683.1868287037,2008-08-23,04:29:02
39.991546,116.333076,0,150,39683.1868518519,2008-08-23,04:29:04
39.991559,116.333077,0,150,39683.186875,2008-08-23,04:29:06
39.991581,116.333076,0,150,39683.1868981481,2008-08-23,04:29:08
39.991598,116.333058,0,150,39683.1869212963,2008-08-23,04:29:10
39.991616,116.333053,0,150,39683.1869444444,2008-08-23,04:29:12
39.99164,116.33306,0,150,39683.1870138889,2008-08-23,04:29:18
39.991642,116.333059,0,150,39683.187037037,2008-08-23,04:29:20
39.991644,116.333057,0,150,39683.1870833333,2008-08-23,04:29:24
39.991647,116.333055,0,150,39683.1871527778,2008-08-23,04:29:30
39.991647,116.333054,0,150,39683.1871759259,2008-08-23,04:29:32
39.991651,116.333056,0,150,39683.1872222222,2008-08-23,04:29:36
39.991652,116.333056,0,150,39683.1872685185,2008-08-23,04:29:40
39.991652,116.333056,0,150,39683.1873611111,2008-08-23,04:29:48
39.991654,116.333056,0,150,39683.1873842593,2008-08-23,04:29:50
39.987303,116.333818,0,175,39683.1925462963,2008-08-23,04:37:16
39.98722,116.333878,0,228,39683.1925694444,2008-08-23,04:37:18
39.987218,116.333873,0,223,39683.1926157407,2008-08-23,04:37:22
39.987214,116.333877,0,223,39683.1926388889,2008-08-23,04:37:24
39.987585,116.334023,0,217,39683.192662037,2008-08-23,04:37:26
39.987581,116.333998,0,217,39683.1926851852,2008-08-23,04:37:28
39.987582,116.333971,0,217,39683.1927083333,2008-08-23,04:37:30
39.987574,116.333988,0,217,39683.1927314815,2008-08-23,04:37:32
39.987567,116.334001,0,217,39683.1927546296,2008-08-23,04:37:34
39.987559,116.333998,0,217,39683.1927777778,2008-08-23,04:37:36
39.987579,116.334019,0,217,39683.1928009259,2008-08-23,04:37:38
39.987566,116.334007,0,217,39683.1928240741,2008-08-23,04:37:40
39.987543,116.334003,0,217,39683.1928472222,2008-08-23,04:37:42
39.987514,116.333989,0,217,39683.1928703704,2008-08-23,04:37:44
39.987495,116.333983,0,216,39683.1928935185,2008-08-23,04:37:46
39.987481,116.333981,0,216,39683.1929166667,2008-08-23,04:37:48
39.987474,116.333996,0,216,39683.1929398148,2008-08-23,04:37:50
39.987459,116.334,0,216,39683.192962963,2008-08-23,04:37:52
39.987443,116.334001,0,216,39683.1929861111,2008-08-23,04:37:54
39.987425,116.333999,0,216,39683.1930092593,2008-08-23,04:37:56
39.987412,116.333998,0,216,39683.1930324074,2008-08-23,04:37:58
39.9874,116.334002,0,215,39683.1930555556,2008-08-23,04:38:00
39.987403,116.333991,0,215,39683.1930787037,2008-08-23,04:38:02
39.987399,116.334032,0,215,39683.1931018519,2008-08-23,04:38:04
39.987408,116.33405,0,215,39683.193125,2008-08-23,04:38:06
39.987451,116.334009,0,215,39683.1931481481,2008-08-23,04:38:08
39.987452,116.333998,0,215,39683.1931712963,2008-08-23,04:38:10
39.98746,116.334004,0,215,39683.1931944444,2008-08-23,04:38:12
39.987461,116.334003,0,215,39683.1932175926,2008-08-23,04:38:14
39.987463,116.334001,0,215,39683.1932407407,2008-08-23,04:38:16
39.987465,116.333999,0,215,39683.1932638889,2008-08-23,04:38:18
39.987466,116.333997,0,215,39683.193287037,2008-08-23,04:38:20
39.987468,116.333994,0,215,39683.1933101852,2008-08-23,04:38:22
39.987469,116.333993,0,215,39683.1933333333,2008-08-23,04:38:24
39.987468,116.333993,0,215,39683.1933564815,2008-08-23,04:38:26
39.987466,116.333997,0,215,39683.1933796296,2008-08-23,04:38:28
39.989677,116.333958,0,214,39683.1934259259,2008-08-23,04:38:32
39.989677,116.333961,0,214,39683.1934490741,2008-08-23,04:38:34
39.989686,116.333959,0,214,39683.1934722222,2008-08-23,04:38:36
39.989687,116.333958,0,214,39683.1934953704,2008-08-23,04:38:38
39.989701,116.333957,0,214,39683.1935185185,2008-08-23,04:38:40
39.989717,116.333956,0,214,39683.1935416667,2008-08-23,04:38:42
39.98972,116.333956,0,214,39683.1935648148,2008-08-23,04:38:44
39.989716,116.333961,0,214,39683.193587963,2008-08-23,04:38:46
39.989884,116.333852,0,214,39683.1936111111,2008-08-23,04:38:48
39.989994,116.333813,0,214,39683.1936342593,2008-08-23,04:38:50
39.990065,116.333794,0,214,39683.1936574074,2008-08-23,04:38:52
39.990066,116.333847,0,214,39683.1936805556,2008-08-23,04:38:54
39.98404,116.336048,0,213,39683.2075462963,2008-08-23,04:58:52
39.984221,116.335989,0,213,39683.2075694444,2008-08-23,04:58:54
39.99113,116.333194,0,217,39683.2076388889,2008-08-23,04:59:00
39.991165,116.333197,0,216,39683.207662037,2008-08-23,04:59:02
39.991193,116.333209,0,216,39683.2076851852,2008-08-23,04:59:04
39.991197,116.333201,0,217,39683.2077546296,2008-08-23,04:59:10
39.991197,116.333198,0,217,39683.2080324074,2008-08-23,04:59:34
39.991198,116.333197,0,217,39683.208287037,2008-08-23,04:59:56
39.991198,116.333197,0,216,39683.2083101852,2008-08-23,04:59:58
39.991199,116.333195,0,216,39683.2083333333,2008-08-23,05:00:00
39.991202,116.333192,0,216,39683.2083564815,2008-08-23,05:00:02
39.991203,116.333188,0,216,39683.2083796296,2008-08-23,05:00:04
39.991204,116.333186,0,216,39683.2084027778,2008-08-23,05:00:06
39.991203,116.333186,0,216,39683.2084259259,2008-08-23,05:00:08
39.991201,116.333189,0,216,39683.2084490741,2008-08-23,05:00:10
39.991201,116.333189,0,216,39683.2084722222,2008-08-23,05:00:12
39.991203,116.333186,0,216,39683.2084953704,2008-08-23,05:00:14
39.991204,116.333185,0,216,39683.2085185185,2008-08-23,05:00:16
39.991213,116.333192,0,216,39683.2085416667,2008-08-23,05:00:18
39.99124,116.333206,0,216,39683.2085648148,2008-08-23,05:00:20
39.991284,116.333186,0,215,39683.208587963,2008-08-23,05:00:22
39.991286,116.333184,0,215,39683.2086111111,2008-08-23,05:00:24
39.991288,116.333182,0,215,39683.2086342593,2008-08-23,05:00:26
39.991288,116.333181,0,215,39683.2086574074,2008-08-23,05:00:28
39.991288,116.333181,0,215,39683.2086805556,2008-08-23,05:00:30
39.991287,116.333183,0,215,39683.2087037037,2008-08-23,05:00:32
39.991288,116.333182,0,215,39683.2087268519,2008-08-23,05:00:34
39.99129,116.333181,0,215,39683.20875,2008-08-23,05:00:36
39.991294,116.333177,0,215,39683.2087731481,2008-08-23,05:00:38
39.991298,116.333172,0,215,39683.2087962963,2008-08-23,05:00:40
39.991302,116.333168,0,215,39683.2088194444,2008-08-23,05:00:42
39.991335,116.333158,0,215,39683.2088425926,2008-08-23,05:00:44
39.991352,116.333151,0,215,39683.2088657407,2008-08-23,05:00:46
39.991363,116.333142,0,215,39683.2088888889,2008-08-23,05:00:48
39.991359,116.333139,0,215,39683.208912037,2008-08-23,05:00:50
39.991353,116.333139,0,215,39683.2089351852,2008-08-23,05:00:52
39.991355,116.333138,0,215,39683.2089583333,2008-08-23,05:00:54
39.99139,116.333155,0,215,39683.2089814815,2008-08-23,05:00:56
39.991452,116.333174,0,215,39683.2090740741,2008-08-23,05:01:04
39.991455,116.333173,0,215,39683.2091435185,2008-08-23,05:01:10
39.991455,116.333173,0,215,39683.209212963,2008-08-23,05:01:16
39.991458,116.333172,0,215,39683.2092361111,2008-08-23,05:01:18
39.993919,116.335079,0,221,39683.2103240741,2008-08-23,05:02:52
39.993885,116.335012,0,221,39683.2103472222,2008-08-23,05:02:54
39.992812,116.333374,0,248,39683.2103935185,2008-08-23,05:02:58
39.992682,116.333354,0,244,39683.2104166667,2008-08-23,05:03:00
39.992642,116.333334,0,238,39683.2104398148,2008-08-23,05:03:02
39.992599,116.333327,0,234,39683.210462963,2008-08-23,05:03:04
39.992571,116.333325,0,232,39683.2104861111,2008-08-23,05:03:06
39.992555,116.333327,0,230,39683.2105092593,2008-08-23,05:03:08
39.992536,116.333332,0,228,39683.2105324074,2008-08-23,05:03:10
39.99412,116.333264,0,1078,39683.2119675926,2008-08-23,05:05:14
39.994055,116.333263,0,1058,39683.2119907407,2008-08-23,05:05:16
39.994056,116.333254,0,1058,39683.2120138889,2008-08-23,05:05:18
39.993067,116.333328,0,865,39683.2120601852,2008-08-23,05:05:22
39.993022,116.333327,0,857,39683.2120833333,2008-08-23,05:05:24
39.993006,116.333274,0,842,39683.2121064815,2008-08-23,05:05:26
39.992968,116.333236,0,820,39683.2121296296,2008-08-23,05:05:28
39.99295,116.333187,0,803,39683.2121527778,2008-08-23,05:05:30
39.992906,116.333167,0,791,39683.2121759259,2008-08-23,05:05:32
39.992882,116.333142,0,773,39683.2121990741,2008-08-23,05:05:34
39.992849,116.333104,0,756,39683.2122222222,2008-08-23,05:05:36
39.992817,116.333057,0,736,39683.2122453704,2008-08-23,05:05:38
39.992775,116.333009,0,717,39683.2122685185,2008-08-23,05:05:40
39.992753,116.33298,0,705,39683.2122916667,2008-08-23,05:05:42
39.99272,116.332949,0,692,39683.2123148148,2008-08-23,05:05:44
39.99267,116.332916,0,670,39683.212337963,2008-08-23,05:05:46
39.992651,116.33288,0,659,39683.2123611111,2008-08-23,05:05:48
39.992646,116.332866,0,650,39683.2123842593,2008-08-23,05:05:50
39.992642,116.332846,0,645,39683.2124074074,2008-08-23,05:05:52
39.992611,116.332824,0,632,39683.2124305556,2008-08-23,05:05:54
39.99261,116.332814,0,627,39683.2124537037,2008-08-23,05:05:56
39.992608,116.332794,0,622,39683.2124768518,2008-08-23,05:05:58
39.992611,116.332781,0,612,39683.2125,2008-08-23,05:06:00
39.992589,116.332776,0,601,39683.2125231481,2008-08-23,05:06:02
39.992583,116.332763,0,593,39683.2125462963,2008-08-23,05:06:04
39.992564,116.332756,0,585,39683.2125694444,2008-08-23,05:06:06
39.992539,116.332733,0,575,39683.2125925926,2008-08-23,05:06:08
39.992579,116.332682,0,561,39683.2126157407,2008-08-23,05:06:10
39.992456,116.332641,0,537,39683.2126388889,2008-08-23,05:06:12
39.99245,116.332624,0,538,39683.212662037,2008-08-23,05:06:14
39.991998,116.332622,0,544,39683.2126851852,2008-08-23,05:06:16
39.991926,116.332539,0,475,39683.2127083333,2008-08-23,05:06:18
39.991799,116.332477,0,397,39683.2127314815,2008-08-23,05:06:20
39.991698,116.332401,0,320,39683.2127546296,2008-08-23,05:06:22
39.991738,116.332419,0,342,39683.2127777778,2008-08-23,05:06:24
39.991673,116.332401,0,326,39683.2128009259,2008-08-23,05:06:26
39.991662,116.332362,0,311,39683.2128240741,2008-08-23,05:06:28
39.991622,116.33235,0,290,39683.2128472222,2008-08-23,05:06:30
39.991584,116.332316,0,274,39683.2128703704,2008-08-23,05:06:32
39.991565,116.332269,0,263,39683.2128935185,2008-08-23,05:06:34
39.991566,116.332246,0,254,39683.2129166667,2008-08-23,05:06:36
39.991566,116.332222,0,244,39683.2129398148,2008-08-23,05:06:38
39.99156,116.332193,0,238,39683.212962963,2008-08-23,05:06:40
39.991556,116.332166,0,235,39683.2129861111,2008-08-23,05:06:42
39.991555,116.332149,0,230,39683.2130092593,2008-08-23,05:06:44
39.991551,116.332117,0,226,39683.2130324074,2008-08-23,05:06:46
39.991547,116.332083,0,221,39683.2130555556,2008-08-23,05:06:48
39.991536,116.332061,0,216,39683.2130787037,2008-08-23,05:06:50
39.99153,116.332031,0,211,39683.2131018518,2008-08-23,05:06:52
39.991518,116.331998,0,204,39683.213125,2008-08-23,05:06:54
39.991515,116.33197,0,201,39683.2131481481,2008-08-23,05:06:56
39.991504,116.331943,0,198,39683.2131712963,2008-08-23,05:06:58
39.991501,116.331914,0,197,39683.2131944444,2008-08-23,05:07:00
39.9915,116.331897,0,196,39683.2132175926,2008-08-23,05:07:02
39.991504,116.331876,0,194,39683.2132407407,2008-08-23,05:07:04
39.991503,116.331853,0,193,39683.2132638889,2008-08-23,05:07:06
39.991502,116.331831,0,191,39683.213287037,2008-08-23,05:07:08
39.991496,116.331814,0,191,39683.2133101852,2008-08-23,05:07:10
39.991487,116.331797,0,191,39683.2133333333,2008-08-23,05:07:12
39.991481,116.33178,0,190,39683.2133564815,2008-08-23,05:07:14
39.991474,116.331755,0,189,39683.2133796296,2008-08-23,05:07:16
39.991466,116.331738,0,189,39683.2134027778,2008-08-23,05:07:18
39.991284,116.331487,0,174,39683.2146064815,2008-08-23,05:09:02
39.991261,116.331464,0,174,39683.2146296296,2008-08-23,05:09:04
39.99129,116.331493,0,173,39683.2146527778,2008-08-23,05:09:06
39.991296,116.331506,0,173,39683.2146759259,2008-08-23,05:09:08
39.991296,116.331523,0,173,39683.2146990741,2008-08-23,05:09:10
39.991303,116.331531,0,173,39683.2147222222,2008-08-23,05:09:12
39.991303,116.331541,0,172,39683.2147453704,2008-08-23,05:09:14
39.991307,116.331547,0,172,39683.2147685185,2008-08-23,05:09:16
39.991311,116.331555,0,172,39683.2147916667,2008-08-23,05:09:18
39.991321,116.33156,0,172,39683.2148148148,2008-08-23,05:09:20
39.991332,116.331566,0,171,39683.214837963,2008-08-23,05:09:22
39.991347,116.331573,0,171,39683.2148611111,2008-08-23,05:09:24
39.991361,116.331582,0,171,39683.2148842593,2008-08-23,05:09:26
39.991373,116.331592,0,171,39683.2149074074,2008-08-23,05:09:28
39.991385,116.331603,0,170,39683.2149305556,2008-08-23,05:09:30
39.991383,116.331641,0,170,39683.2149768519,2008-08-23,05:09:34
39.991379,116.331663,0,170,39683.215,2008-08-23,05:09:36
39.991454,116.331649,0,170,39683.2151157407,2008-08-23,05:09:46
39.991402,116.331616,0,169,39683.2151388889,2008-08-23,05:09:48
39.991432,116.331571,0,168,39683.215162037,2008-08-23,05:09:50
39.991372,116.331441,0,167,39683.2151851852,2008-08-23,05:09:52
39.991425,116.331344,0,169,39683.2152083333,2008-08-23,05:09:54
39.991435,116.331285,0,175,39683.2152314815,2008-08-23,05:09:56
39.991388,116.331226,0,176,39683.2152546296,2008-08-23,05:09:58
39.991353,116.331207,0,176,39683.2152777778,2008-08-23,05:10:00
39.991339,116.331175,0,176,39683.2153009259,2008-08-23,05:10:02
39.991349,116.331172,0,177,39683.2153240741,2008-08-23,05:10:04
39.991357,116.331151,0,178,39683.2153472222,2008-08-23,05:10:06
39.991366,116.331156,0,181,39683.2153703704,2008-08-23,05:10:08
39.991368,116.331124,0,186,39683.2153935185,2008-08-23,05:10:10
39.991368,116.331112,0,187,39683.2154166667,2008-08-23,05:10:12
39.991373,116.331086,0,191,39683.2154398148,2008-08-23,05:10:14
39.991387,116.331093,0,193,39683.215462963,2008-08-23,05:10:16
39.991374,116.331058,0,194,39683.2154861111,2008-08-23,05:10:18
39.991386,116.331053,0,194,39683.2155092593,2008-08-23,05:10:20
39.991396,116.331057,0,197,39683.2155324074,2008-08-23,05:10:22
39.991407,116.331138,0,198,39683.2155555556,2008-08-23,05:10:24
39.991415,116.33119,0,199,39683.2155787037,2008-08-23,05:10:26
39.991413,116.331227,0,200,39683.2156018519,2008-08-23,05:10:28
39.991408,116.331233,0,199,39683.215625,2008-08-23,05:10:30
39.991407,116.331232,0,199,39683.2156481481,2008-08-23,05:10:32
39.991405,116.331238,0,199,39683.2156712963,2008-08-23,05:10:34
39.991408,116.33125,0,198,39683.2156944444,2008-08-23,05:10:36
39.991415,116.331257,0,199,39683.2157175926,2008-08-23,05:10:38
39.991422,116.331265,0,198,39683.2157407407,2008-08-23,05:10:40
39.99142,116.331271,0,195,39683.2157638889,2008-08-23,05:10:42
39.991418,116.331291,0,196,39683.215787037,2008-08-23,05:10:44
39.991419,116.331301,0,198,39683.2158101852,2008-08-23,05:10:46
39.991431,116.331311,0,197,39683.2158333333,2008-08-23,05:10:48
39.991434,116.331323,0,197,39683.2158564815,2008-08-23,05:10:50
39.991443,116.331316,0,197,39683.2158796296,2008-08-23,05:10:52
39.991454,116.331283,0,196,39683.2159027778,2008-08-23,05:10:54
39.991485,116.331273,0,198,39683.2159259259,2008-08-23,05:10:56
39.9915,116.331254,0,200,39683.2159490741,2008-08-23,05:10:58
39.991527,116.331229,0,200,39683.2159722222,2008-08-23,05:11:00
39.991578,116.331232,0,202,39683.2159953704,2008-08-23,05:11:02
39.991617,116.331234,0,206,39683.2160185185,2008-08-23,05:11:04
39.991556,116.331108,0,208,39683.2160416667,2008-08-23,05:11:06
39.991547,116.33099,0,207,39683.2160648148,2008-08-23,05:11:08
39.991552,116.330919,0,206,39683.216087963,2008-08-23,05:11:10
39.99157,116.330859,0,206,39683.2161111111,2008-08-23,05:11:12
39.991583,116.330842,0,207,39683.2161342593,2008-08-23,05:11:14
39.991594,116.330815,0,208,39683.2161574074,2008-08-23,05:11:16
39.991607,116.330787,0,210,39683.2161805556,2008-08-23,05:11:18
39.991622,116.330747,0,210,39683.2162037037,2008-08-23,05:11:20
39.991642,116.330714,0,210,39683.2162268519,2008-08-23,05:11:22
39.991633,116.330617,0,207,39683.21625,2008-08-23,05:11:24
39.991626,116.330525,0,205,39683.2162731481,2008-08-23,05:11:26
39.991624,116.330424,0,202,39683.2162962963,2008-08-23,05:11:28
39.991605,116.330309,0,200,39683.2163194444,2008-08-23,05:11:30
39.991597,116.33021,0,200,39683.2163425926,2008-08-23,05:11:32
39.991601,116.33013,0,199,39683.2163657407,2008-08-23,05:11:34
39.99162,116.330045,0,197,39683.2163888889,2008-08-23,05:11:36
39.991638,116.329972,0,197,39683.216412037,2008-08-23,05:11:38
39.991667,116.329928,0,199,39683.2164351852,2008-08-23,05:11:40
39.991666,116.329852,0,199,39683.2164583333,2008-08-23,05:11:42
39.991668,116.329796,0,202,39683.2164814815,2008-08-23,05:11:44
39.991664,116.329742,0,204,39683.2165046296,2008-08-23,05:11:46
39.991581,116.329682,0,206,39683.2165277778,2008-08-23,05:11:48
39.991582,116.329654,0,211,39683.2165509259,2008-08-23,05:11:50
39.99159,116.329606,0,216,39683.2165740741,2008-08-23,05:11:52
39.991605,116.329528,0,219,39683.2165972222,2008-08-23,05:11:54
39.991619,116.329462,0,222,39683.2166203704,2008-08-23,05:11:56
39.99164,116.329381,0,224,39683.2166435185,2008-08-23,05:11:58
39.991662,116.329284,0,226,39683.2166666667,2008-08-23,05:12:00
39.991665,116.329178,0,226,39683.2166898148,2008-08-23,05:12:02
39.991672,116.329065,0,225,39683.216712963,2008-08-23,05:12:04
39.991684,116.328967,0,225,39683.2167361111,2008-08-23,05:12:06
39.991689,116.328856,0,222,39683.2167592593,2008-08-23,05:12:08
39.991716,116.328786,0,221,39683.2167824074,2008-08-23,05:12:10
39.991739,116.328738,0,222,39683.2168055556,2008-08-23,05:12:12
39.991765,116.32868,0,222,39683.2168287037,2008-08-23,05:12:14
39.99177,116.328596,0,225,39683.2168518519,2008-08-23,05:12:16
39.991785,116.328514,0,227,39683.216875,2008-08-23,05:12:18
39.991778,116.32845,0,230,39683.2168981481,2008-08-23,05:12:20
39.991813,116.328402,0,234,39683.2169212963,2008-08-23,05:12:22
39.991841,116.328336,0,238,39683.2169444444,2008-08-23,05:12:24
39.991865,116.328265,0,252,39683.2169675926,2008-08-23,05:12:26
39.991897,116.328211,0,260,39683.2169907407,2008-08-23,05:12:28
39.991938,116.328167,0,267,39683.2170138889,2008-08-23,05:12:30
39.991962,116.328162,0,276,39683.217037037,2008-08-23,05:12:32
39.99198,116.328136,0,286,39683.2170601852,2008-08-23,05:12:34
39.992048,116.328139,0,296,39683.2170833333,2008-08-23,05:12:36
39.9921,116.328122,0,303,39683.2171064815,2008-08-23,05:12:38
39.992148,116.328112,0,312,39683.2171296296,2008-08-23,05:12:40
39.992175,116.328067,0,318,39683.2171527778,2008-08-23,05:12:42
39.99217,116.328008,0,328,39683.2171759259,2008-08-23,05:12:44
39.992193,116.32801,0,337,39683.2171990741,2008-08-23,05:12:46
39.992186,116.327918,0,358,39683.2172222222,2008-08-23,05:12:48
39.992156,116.327818,0,369,39683.2172453704,2008-08-23,05:12:50
39.992112,116.327716,0,396,39683.2172685185,2008-08-23,05:12:52
39.992056,116.327531,0,406,39683.2172916667,2008-08-23,05:12:54
39.992043,116.327479,0,417,39683.2173148148,2008-08-23,05:12:56
39.992006,116.327387,0,433,39683.217337963,2008-08-23,05:12:58
39.99201,116.327329,0,442,39683.2173611111,2008-08-23,05:13:00
39.992025,116.327262,0,452,39683.2173842593,2008-08-23,05:13:02
39.992044,116.327212,0,461,39683.2174074074,2008-08-23,05:13:04
39.992048,116.327171,0,474,39683.2174305556,2008-08-23,05:13:06
39.992071,116.327136,0,478,39683.2174537037,2008-08-23,05:13:08
39.99209,116.327086,0,477,39683.2174768519,2008-08-23,05:13:10
39.992101,116.327018,0,469,39683.2175,2008-08-23,05:13:12
39.992184,116.326977,0,444,39683.2175231481,2008-08-23,05:13:14
39.99223,116.326934,0,425,39683.2175462963,2008-08-23,05:13:16
39.992275,116.326901,0,408,39683.2175694444,2008-08-23,05:13:18
39.992345,116.326892,0,387,39683.2175925926,2008-08-23,05:13:20
39.992423,116.326861,0,371,39683.2176157407,2008-08-23,05:13:22
39.992542,116.326843,0,339,39683.2176388889,2008-08-23,05:13:24
39.992624,116.326835,0,318,39683.217662037,2008-08-23,05:13:26
39.992706,116.326843,0,301,39683.2176851852,2008-08-23,05:13:28
39.992795,116.326843,0,284,39683.2177083333,2008-08-23,05:13:30
39.992856,116.326841,0,273,39683.2177314815,2008-08-23,05:13:32
39.992916,116.326821,0,266,39683.2177546296,2008-08-23,05:13:34
39.992989,116.326817,0,257,39683.2177777778,2008-08-23,05:13:36
39.993058,116.326814,0,248,39683.2178009259,2008-08-23,05:13:38
39.993127,116.326805,0,238,39683.2178240741,2008-08-23,05:13:40
39.99319,116.326809,0,229,39683.2178472222,2008-08-23,05:13:42
39.993253,116.326816,0,226,39683.2178703704,2008-08-23,05:13:44
39.99332,116.326811,0,217,39683.2178935185,2008-08-23,05:13:46
39.993393,116.326819,0,204,39683.2179166667,2008-08-23,05:13:48
39.99347,116.326814,0,199,39683.2179398148,2008-08-23,05:13:50
39.993535,116.326805,0,181,39683.217962963,2008-08-23,05:13:52
39.993601,116.326794,0,169,39683.2179861111,2008-08-23,05:13:54
39.993665,116.326795,0,156,39683.2180092593,2008-08-23,05:13:56
39.993738,116.326801,0,147,39683.2180324074,2008-08-23,05:13:58
39.993812,116.326807,0,142,39683.2180555556,2008-08-23,05:14:00
39.993882,116.326806,0,133,39683.2180787037,2008-08-23,05:14:02
39.993955,116.326789,0,137,39683.2181018519,2008-08-23,05:14:04
39.994036,116.326795,0,139,39683.218125,2008-08-23,05:14:06
39.994111,116.326816,0,136,39683.2181481481,2008-08-23,05:14:08
39.994191,116.326862,0,138,39683.2181712963,2008-08-23,05:14:10
39.994256,116.326865,0,133,39683.2181944444,2008-08-23,05:14:12
39.99433,116.326859,0,135,39683.2182175926,2008-08-23,05:14:14
39.994395,116.326841,0,138,39683.2182407407,2008-08-23,05:14:16
39.994463,116.326827,0,139,39683.2182638889,2008-08-23,05:14:18
39.994532,116.326816,0,137,39683.218287037,2008-08-23,05:14:20
39.994614,116.326834,0,142,39683.2183101852,2008-08-23,05:14:22
39.994689,116.326855,0,141,39683.2183333333,2008-08-23,05:14:24
39.994755,116.326825,0,139,39683.2183564815,2008-08-23,05:14:26
39.994823,116.326802,0,135,39683.2183796296,2008-08-23,05:14:28
39.994902,116.3268,0,137,39683.2184027778,2008-08-23,05:14:30
39.994977,116.326793,0,141,39683.2184259259,2008-08-23,05:14:32
39.995056,116.326765,0,151,39683.2184490741,2008-08-23,05:14:34
39.995122,116.326726,0,157,39683.2184722222,2008-08-23,05:14:36
39.99519,116.326687,0,163,39683.2184953704,2008-08-23,05:14:38
39.995267,116.326676,0,168,39683.2185185185,2008-08-23,05:14:40
39.995343,116.326669,0,167,39683.2185416667,2008-08-23,05:14:42
39.995426,116.326659,0,170,39683.2185648148,2008-08-23,05:14:44
39.995501,116.326643,0,170,39683.218587963,2008-08-23,05:14:46
39.995575,116.326642,0,168,39683.2186111111,2008-08-23,05:14:48
39.995658,116.326639,0,170,39683.2186342593,2008-08-23,05:14:50
39.995733,116.326643,0,167,39683.2186574074,2008-08-23,05:14:52
39.995834,116.326664,0,184,39683.2186805556,2008-08-23,05:14:54
39.995927,116.326697,0,196,39683.2187037037,2008-08-23,05:14:56
39.996006,116.326694,0,211,39683.2187268519,2008-08-23,05:14:58
39.996087,116.326672,0,205,39683.21875,2008-08-23,05:15:00
39.996152,116.32662,0,194,39683.2187731481,2008-08-23,05:15:02
39.99622,116.326572,0,186,39683.2187962963,2008-08-23,05:15:04
39.996303,116.326511,0,198,39683.2188194444,2008-08-23,05:15:06
39.996359,116.326456,0,202,39683.2188425926,2008-08-23,05:15:08
39.99648,116.326455,0,237,39683.2188657407,2008-08-23,05:15:10
39.996549,116.326446,0,257,39683.2188888889,2008-08-23,05:15:12
39.996582,116.32642,0,270,39683.218912037,2008-08-23,05:15:14
39.996598,116.326383,0,277,39683.2189351852,2008-08-23,05:15:16
39.996636,116.326385,0,283,39683.2189583333,2008-08-23,05:15:18
39.996682,116.326383,0,288,39683.2189814815,2008-08-23,05:15:20
39.996734,116.326374,0,293,39683.2190046296,2008-08-23,05:15:22
39.996789,116.326395,0,295,39683.2190277778,2008-08-23,05:15:24
39.996857,116.326408,0,293,39683.2190509259,2008-08-23,05:15:26
39.996907,116.326417,0,295,39683.2190740741,2008-08-23,05:15:28
39.996967,116.326413,0,294,39683.2190972222,2008-08-23,05:15:30
39.997018,116.326397,0,299,39683.2191203704,2008-08-23,05:15:32
39.997099,116.326373,0,313,39683.2191435185,2008-08-23,05:15:34
39.997243,116.326269,0,312,39683.2191666667,2008-08-23,05:15:36
39.997358,116.326243,0,315,39683.2191898148,2008-08-23,05:15:38
39.997461,116.326188,0,293,39683.219212963,2008-08-23,05:15:40
39.997534,116.32619,0,273,39683.2192361111,2008-08-23,05:15:42
39.997618,116.326186,0,270,39683.2192592593,2008-08-23,05:15:44
39.997694,116.326178,0,265,39683.2192824074,2008-08-23,05:15:46
39.997768,116.326175,0,261,39683.2193055556,2008-08-23,05:15:48
39.997832,116.326177,0,262,39683.2193287037,2008-08-23,05:15:50
39.997886,116.326175,0,263,39683.2193518518,2008-08-23,05:15:52
39.997924,116.326172,0,261,39683.219375,2008-08-23,05:15:54
39.997974,116.326177,0,267,39683.2193981481,2008-08-23,05:15:56
39.998029,116.326187,0,271,39683.2194212963,2008-08-23,05:15:58
39.998089,116.326201,0,270,39683.2194444444,2008-08-23,05:16:00
39.998152,116.3262,0,269,39683.2194675926,2008-08-23,05:16:02
39.998211,116.326198,0,267,39683.2194907407,2008-08-23,05:16:04
39.998326,116.326167,0,262,39683.2195138889,2008-08-23,05:16:06
39.998457,116.326143,0,256,39683.219537037,2008-08-23,05:16:08
39.998575,116.326126,0,254,39683.2195601852,2008-08-23,05:16:10
39.998664,116.326098,0,242,39683.2195833333,2008-08-23,05:16:12
39.998749,116.326108,0,230,39683.2196064815,2008-08-23,05:16:14
39.998834,116.326104,0,226,39683.2196296296,2008-08-23,05:16:16
39.998917,116.326104,0,214,39683.2196527778,2008-08-23,05:16:18
39.999003,116.326109,0,205,39683.2196759259,2008-08-23,05:16:20
39.999075,116.326109,0,196,39683.2196990741,2008-08-23,05:16:22
39.999149,116.326089,0,184,39683.2197222222,2008-08-23,05:16:24
39.999216,116.326052,0,169,39683.2197453704,2008-08-23,05:16:26
39.999309,116.326006,0,169,39683.2197685185,2008-08-23,05:16:28
39.999345,116.325921,0,163,39683.2197916667,2008-08-23,05:16:30
39.999389,116.325859,0,153,39683.2198148148,2008-08-23,05:16:32
39.999413,116.325784,0,145,39683.219837963,2008-08-23,05:16:34
39.999445,116.325719,0,136,39683.2198611111,2008-08-23,05:16:36
39.999497,116.325676,0,127,39683.2198842593,2008-08-23,05:16:38
39.999546,116.325637,0,119,39683.2199074074,2008-08-23,05:16:40
39.999601,116.325603,0,114,39683.2199305556,2008-08-23,05:16:42
39.999646,116.325551,0,109,39683.2199537037,2008-08-23,05:16:44
39.999698,116.325491,0,105,39683.2199768518,2008-08-23,05:16:46
39.999742,116.325418,0,104,39683.22,2008-08-23,05:16:48
39.999784,116.325351,0,102,39683.2200231481,2008-08-23,05:16:50
39.999819,116.325275,0,101,39683.2200462963,2008-08-23,05:16:52
39.999843,116.325197,0,100,39683.2200694444,2008-08-23,05:16:54
39.99984,116.325159,0,105,39683.2200925926,2008-08-23,05:16:56
39.999801,116.325096,0,107,39683.2201157407,2008-08-23,05:16:58
39.999808,116.325024,0,106,39683.2201388889,2008-08-23,05:17:00
39.999832,116.324949,0,103,39683.220162037,2008-08-23,05:17:02
39.999841,116.324807,0,103,39683.2201851852,2008-08-23,05:17:04
39.999884,116.324735,0,102,39683.2202083333,2008-08-23,05:17:06
39.999957,116.324676,0,102,39683.2202314815,2008-08-23,05:17:08
40.000023,116.324641,0,100,39683.2202546296,2008-08-23,05:17:10
40.000098,116.324629,0,99,39683.2202777778,2008-08-23,05:17:12
40.000173,116.324629,0,99,39683.2203009259,2008-08-23,05:17:14
40.000246,116.324603,0,98,39683.2203240741,2008-08-23,05:17:16
40.000309,116.324571,0,97,39683.2203472222,2008-08-23,05:17:18
40.000371,116.324556,0,95,39683.2203703704,2008-08-23,05:17:20
40.000433,116.324546,0,93,39683.2203935185,2008-08-23,05:17:22
40.000483,116.324533,0,91,39683.2204166667,2008-08-23,05:17:24
40.000539,116.324512,0,91,39683.2204398148,2008-08-23,05:17:26
40.000592,116.324503,0,91,39683.220462963,2008-08-23,05:17:28
40.000657,116.32455,0,90,39683.2204861111,2008-08-23,05:17:30
40.000746,116.324566,0,95,39683.2205092593,2008-08-23,05:17:32
40.000854,116.324582,0,106,39683.2205324074,2008-08-23,05:17:34
40.000923,116.324575,0,111,39683.2205555556,2008-08-23,05:17:36
40.000961,116.324566,0,112,39683.2205787037,2008-08-23,05:17:38
40.001028,116.324559,0,112,39683.2206018518,2008-08-23,05:17:40
40.001068,116.324559,0,115,39683.220625,2008-08-23,05:17:42
40.001133,116.324559,0,110,39683.2206481481,2008-08-23,05:17:44
40.001205,116.324574,0,104,39683.2206712963,2008-08-23,05:17:46
40.001285,116.324578,0,102,39683.2206944444,2008-08-23,05:17:48
40.001355,116.324564,0,103,39683.2207175926,2008-08-23,05:17:50
40.001428,116.324554,0,101,39683.2207407407,2008-08-23,05:17:52
40.001559,116.324524,0,95,39683.2207638889,2008-08-23,05:17:54
40.001712,116.324493,0,89,39683.220787037,2008-08-23,05:17:56
40.001805,116.324464,0,88,39683.2208101852,2008-08-23,05:17:58
40.001894,116.324459,0,85,39683.2208333333,2008-08-23,05:18:00
40.001961,116.32445,0,99,39683.2208564815,2008-08-23,05:18:02
40.002023,116.324442,0,103,39683.2208796296,2008-08-23,05:18:04
40.002089,116.324428,0,115,39683.2209027778,2008-08-23,05:18:06
40.002163,116.324388,0,132,39683.2209259259,2008-08-23,05:18:08
40.00223,116.324375,0,139,39683.2209490741,2008-08-23,05:18:10
40.002289,116.324355,0,146,39683.2209722222,2008-08-23,05:18:12
40.002404,116.324367,0,147,39683.2209953704,2008-08-23,05:18:14
40.002475,116.324366,0,151,39683.2210185185,2008-08-23,05:18:16
40.002532,116.324346,0,157,39683.2210416667,2008-08-23,05:18:18
40.002582,116.324328,0,162,39683.2210648148,2008-08-23,05:18:20
40.002691,116.324314,0,157,39683.221087963,2008-08-23,05:18:22
40.00281,116.324292,0,155,39683.2211111111,2008-08-23,05:18:24
40.002905,116.324266,0,157,39683.2211342593,2008-08-23,05:18:26
40.002998,116.324254,0,162,39683.2211574074,2008-08-23,05:18:28
40.003088,116.324258,0,163,39683.2211805556,2008-08-23,05:18:30
40.003191,116.324261,0,165,39683.2212037037,2008-08-23,05:18:32
40.003283,116.324235,0,165,39683.2212268518,2008-08-23,05:18:34
40.003327,116.324183,0,165,39683.22125,2008-08-23,05:18:36
40.003382,116.324132,0,169,39683.2212731481,2008-08-23,05:18:38
40.003408,116.324053,0,174,39683.2212962963,2008-08-23,05:18:40
40.003412,116.323974,0,178,39683.2213194444,2008-08-23,05:18:42
40.003396,116.323884,0,177,39683.2213425926,2008-08-23,05:18:44
40.003419,116.323744,0,170,39683.2213657407,2008-08-23,05:18:46
40.003414,116.323628,0,169,39683.2213888889,2008-08-23,05:18:48
40.003413,116.323509,0,168,39683.221412037,2008-08-23,05:18:50
40.003399,116.323399,0,169,39683.2214351852,2008-08-23,05:18:52
40.003391,116.323291,0,170,39683.2214583333,2008-08-23,05:18:54
40.003413,116.323159,0,169,39683.2214814815,2008-08-23,05:18:56
40.003414,116.323071,0,170,39683.2215046296,2008-08-23,05:18:58
40.003417,116.322979,0,174,39683.2215277778,2008-08-23,05:19:00
40.003414,116.322879,0,176,39683.2215509259,2008-08-23,05:19:02
40.003425,116.322771,0,179,39683.2215740741,2008-08-23,05:19:04
40.003434,116.322664,0,179,39683.2215972222,2008-08-23,05:19:06
40.003444,116.322549,0,176,39683.2216203704,2008-08-23,05:19:08
40.003441,116.322419,0,175,39683.2216435185,2008-08-23,05:19:10
40.00344,116.322297,0,177,39683.2216666667,2008-08-23,05:19:12
40.003445,116.322183,0,179,39683.2216898148,2008-08-23,05:19:14
40.003435,116.322057,0,177,39683.221712963,2008-08-23,05:19:16
40.003416,116.321927,0,175,39683.2217361111,2008-08-23,05:19:18
40.003404,116.321809,0,175,39683.2217592593,2008-08-23,05:19:20
40.003386,116.321691,0,176,39683.2217824074,2008-08-23,05:19:22
40.00338,116.3216,0,179,39683.2218055556,2008-08-23,05:19:24
40.003399,116.321487,0,178,39683.2218287037,2008-08-23,05:19:26
40.003436,116.321438,0,180,39683.2218518518,2008-08-23,05:19:28
40.003487,116.32143,0,181,39683.221875,2008-08-23,05:19:30
40.003535,116.321409,0,183,39683.2218981481,2008-08-23,05:19:32
40.00359,116.321382,0,185,39683.2219212963,2008-08-23,05:19:34
40.003638,116.321369,0,186,39683.2219444444,2008-08-23,05:19:36
40.00369,116.321339,0,188,39683.2219675926,2008-08-23,05:19:38
40.00378,116.321322,0,190,39683.2219907407,2008-08-23,05:19:40
40.003854,116.321317,0,193,39683.2220138889,2008-08-23,05:19:42
40.003976,116.32136,0,197,39683.222037037,2008-08-23,05:19:44
40.004082,116.321374,0,199,39683.2220601852,2008-08-23,05:19:46
40.004161,116.32135,0,202,39683.2220833333,2008-08-23,05:19:48
40.004238,116.32134,0,203,39683.2221064815,2008-08-23,05:19:50
40.004312,116.321335,0,203,39683.2221296296,2008-08-23,05:19:52
40.004397,116.321299,0,202,39683.2221527778,2008-08-23,05:19:54
40.004471,116.32128,0,201,39683.2221759259,2008-08-23,05:19:56
40.004547,116.321269,0,201,39683.2221990741,2008-08-23,05:19:58
40.004622,116.321254,0,202,39683.2222222222,2008-08-23,05:20:00
40.004682,116.321237,0,202,39683.2222453704,2008-08-23,05:20:02
40.004741,116.321199,0,203,39683.2222685185,2008-08-23,05:20:04
40.004825,116.321195,0,201,39683.2222916667,2008-08-23,05:20:06
40.004903,116.321178,0,201,39683.2223148148,2008-08-23,05:20:08
40.004978,116.321165,0,203,39683.222337963,2008-08-23,05:20:10
40.005071,116.321174,0,202,39683.2223611111,2008-08-23,05:20:12
40.005164,116.321168,0,196,39683.2223842593,2008-08-23,05:20:14
40.005295,116.321197,0,193,39683.2224074074,2008-08-23,05:20:16
40.005374,116.321201,0,186,39683.2224305556,2008-08-23,05:20:18
40.005462,116.321209,0,182,39683.2224537037,2008-08-23,05:20:20
40.00551,116.321195,0,179,39683.2224768519,2008-08-23,05:20:22
40.005567,116.321178,0,176,39683.2225,2008-08-23,05:20:24
40.005632,116.321183,0,165,39683.2225231482,2008-08-23,05:20:26
40.005725,116.321175,0,159,39683.2225462963,2008-08-23,05:20:28
40.0058,116.321185,0,155,39683.2225694444,2008-08-23,05:20:30
40.005893,116.321166,0,152,39683.2225925926,2008-08-23,05:20:32
40.005992,116.321145,0,150,39683.2226157407,2008-08-23,05:20:34
40.006082,116.321145,0,152,39683.2226388889,2008-08-23,05:20:36
40.00618,116.321171,0,149,39683.222662037,2008-08-23,05:20:38
40.006291,116.321172,0,146,39683.2226851852,2008-08-23,05:20:40
40.006377,116.321161,0,144,39683.2227083333,2008-08-23,05:20:42
40.006464,116.321153,0,143,39683.2227314815,2008-08-23,05:20:44
40.006546,116.321154,0,140,39683.2227546296,2008-08-23,05:20:46
40.006645,116.321166,0,139,39683.2227777778,2008-08-23,05:20:48
40.006745,116.321169,0,132,39683.2228009259,2008-08-23,05:20:50
40.006824,116.321155,0,130,39683.2228240741,2008-08-23,05:20:52
40.006909,116.321145,0,130,39683.2228472222,2008-08-23,05:20:54
40.006994,116.321128,0,129,39683.2228703704,2008-08-23,05:20:56
40.007102,116.321143,0,128,39683.2228935185,2008-08-23,05:20:58
40.007224,116.321167,0,123,39683.2229166667,2008-08-23,05:21:00
40.007279,116.321143,0,120,39683.2229398148,2008-08-23,05:21:02
40.007376,116.321159,0,115,39683.222962963,2008-08-23,05:21:04
40.007455,116.321156,0,115,39683.2229861111,2008-08-23,05:21:06
40.007528,116.321154,0,113,39683.2230092593,2008-08-23,05:21:08
40.007605,116.321152,0,113,39683.2230324074,2008-08-23,05:21:10
40.007704,116.321159,0,114,39683.2230555556,2008-08-23,05:21:12
40.00778,116.321154,0,113,39683.2230787037,2008-08-23,05:21:14
40.00788,116.321155,0,110,39683.2231018519,2008-08-23,05:21:16
40.007965,116.321152,0,110,39683.223125,2008-08-23,05:21:18
40.008071,116.321162,0,112,39683.2231481481,2008-08-23,05:21:20
40.00816,116.321168,0,109,39683.2231712963,2008-08-23,05:21:22
40.008257,116.321183,0,114,39683.2231944444,2008-08-23,05:21:24
40.008338,116.321182,0,111,39683.2232175926,2008-08-23,05:21:26
40.00841,116.321167,0,115,39683.2232407407,2008-08-23,05:21:28
40.008487,116.321179,0,117,39683.2232638889,2008-08-23,05:21:30
40.008569,116.321196,0,117,39683.223287037,2008-08-23,05:21:32
40.008636,116.321181,0,130,39683.2233101852,2008-08-23,05:21:34
40.008693,116.321169,0,139,39683.2233333333,2008-08-23,05:21:36
40.008773,116.321193,0,132,39683.2233564815,2008-08-23,05:21:38
40.008858,116.321225,0,138,39683.2233796296,2008-08-23,05:21:40
40.008942,116.321204,0,129,39683.2234027778,2008-08-23,05:21:42
40.009003,116.321129,0,129,39683.2234259259,2008-08-23,05:21:44
40.009054,116.321054,0,125,39683.2234490741,2008-08-23,05:21:46
40.009083,116.320969,0,127,39683.2234722222,2008-08-23,05:21:48
40.009081,116.320878,0,131,39683.2234953704,2008-08-23,05:21:50
40.009069,116.320816,0,133,39683.2235185185,2008-08-23,05:21:52
40.00909,116.320772,0,136,39683.2235416667,2008-08-23,05:21:54
40.009082,116.320725,0,137,39683.2235648148,2008-08-23,05:21:56
40.009073,116.320703,0,138,39683.223587963,2008-08-23,05:21:58
40.009008,116.32065,0,139,39683.2236111111,2008-08-23,05:22:00
40.008953,116.320609,0,142,39683.2236342593,2008-08-23,05:22:02
40.008914,116.32059,0,145,39683.2236574074,2008-08-23,05:22:04
40.008859,116.320519,0,150,39683.2236805556,2008-08-23,05:22:06
40.008815,116.320453,0,154,39683.2237037037,2008-08-23,05:22:08
40.008767,116.320418,0,158,39683.2237268519,2008-08-23,05:22:10
40.008732,116.320352,0,162,39683.22375,2008-08-23,05:22:12
40.008706,116.320296,0,165,39683.2237731481,2008-08-23,05:22:14
40.008677,116.320226,0,169,39683.2237962963,2008-08-23,05:22:16
40.008647,116.320211,0,172,39683.2238194444,2008-08-23,05:22:18
40.008637,116.320223,0,171,39683.2238425926,2008-08-23,05:22:20
40.008628,116.320234,0,171,39683.2238657407,2008-08-23,05:22:22
40.00862,116.320245,0,171,39683.2238888889,2008-08-23,05:22:24
40.008613,116.320256,0,171,39683.223912037,2008-08-23,05:22:26
40.008605,116.320265,0,171,39683.2239351852,2008-08-23,05:22:28
40.008597,116.320274,0,171,39683.2239583333,2008-08-23,05:22:30
40.008591,116.320283,0,171,39683.2239814815,2008-08-23,05:22:32
40.009016,116.319416,0,51,39683.2959143519,2008-08-23,07:06:07
40.009016,116.319416,0,51,39683.2959143519,2008-08-23,07:06:07
40.009016,116.319416,0,51,39683.2959143519,2008-08-23,07:06:07
40.009106,116.319347,0,78,39683.2959375,2008-08-23,07:06:09
40.009106,116.319347,0,78,39683.2959375,2008-08-23,07:06:09
40.009106,116.319347,0,78,39683.2959375,2008-08-23,07:06:09
40.009096,116.319241,0,47,39683.2959606481,2008-08-23,07:06:11
40.009096,116.319241,0,47,39683.2959606481,2008-08-23,07:06:11
40.009096,116.319241,0,47,39683.2959606481,2008-08-23,07:06:11
40.009126,116.319137,0,32,39683.2959837963,2008-08-23,07:06:13
40.009126,116.319137,0,32,39683.2959837963,2008-08-23,07:06:13
40.009126,116.319137,0,32,39683.2959837963,2008-08-23,07:06:13
40.009125,116.319069,0,34,39683.2960069444,2008-08-23,07:06:15
40.009125,116.319069,0,34,39683.2960069444,2008-08-23,07:06:15
40.009125,116.319069,0,34,39683.2960069444,2008-08-23,07:06:15
40.009085,116.319006,0,31,39683.2960300926,2008-08-23,07:06:17
40.009085,116.319006,0,31,39683.2960300926,2008-08-23,07:06:17
40.009085,116.319006,0,31,39683.2960300926,2008-08-23,07:06:17
40.009029,116.318946,0,41,39683.2960532407,2008-08-23,07:06:19
40.009029,116.318946,0,41,39683.2960532407,2008-08-23,07:06:19
40.009029,116.318946,0,41,39683.2960532407,2008-08-23,07:06:19
40.008979,116.318892,0,53,39683.2960763889,2008-08-23,07:06:21
40.008979,116.318892,0,53,39683.2960763889,2008-08-23,07:06:21
40.008979,116.318892,0,53,39683.2960763889,2008-08-23,07:06:21
40.00895,116.31884,0,56,39683.296099537,2008-08-23,07:06:23
40.00895,116.31884,0,56,39683.296099537,2008-08-23,07:06:23
40.00895,116.31884,0,56,39683.296099537,2008-08-23,07:06:23
40.008917,116.318822,0,62,39683.2961226852,2008-08-23,07:06:25
40.008917,116.318822,0,62,39683.2961226852,2008-08-23,07:06:25
40.008917,116.318822,0,62,39683.2961226852,2008-08-23,07:06:25
40.00888,116.318834,0,65,39683.2961458333,2008-08-23,07:06:27
40.00888,116.318834,0,65,39683.2961458333,2008-08-23,07:06:27
40.00888,116.318834,0,65,39683.2961458333,2008-08-23,07:06:27
40.008837,116.318842,0,69,39683.2961689815,2008-08-23,07:06:29
40.008837,116.318842,0,69,39683.2961689815,2008-08-23,07:06:29
40.008837,116.318842,0,69,39683.2961689815,2008-08-23,07:06:29
40.00882,116.318806,0,64,39683.2961921296,2008-08-23,07:06:31
40.00882,116.318806,0,64,39683.2961921296,2008-08-23,07:06:31
40.00882,116.318806,0,64,39683.2961921296,2008-08-23,07:06:31
40.008777,116.31878,0,65,39683.2962152778,2008-08-23,07:06:33
40.008777,116.31878,0,65,39683.2962152778,2008-08-23,07:06:33
40.008777,116.31878,0,65,39683.2962152778,2008-08-23,07:06:33
40.008735,116.318752,0,67,39683.2962384259,2008-08-23,07:06:35
40.008735,116.318752,0,67,39683.2962384259,2008-08-23,07:06:35
40.008735,116.318752,0,67,39683.2962384259,2008-08-23,07:06:35
40.008716,116.318697,0,66,39683.2962615741,2008-08-23,07:06:37
40.008716,116.318697,0,66,39683.2962615741,2008-08-23,07:06:37
40.008716,116.318697,0,66,39683.2962615741,2008-08-23,07:06:37
40.008713,116.318616,0,66,39683.2962847222,2008-08-23,07:06:39
40.008713,116.318616,0,66,39683.2962847222,2008-08-23,07:06:39
40.008713,116.318616,0,66,39683.2962847222,2008-08-23,07:06:39
40.008708,116.318552,0,67,39683.2963078704,2008-08-23,07:06:41
40.008708,116.318552,0,67,39683.2963078704,2008-08-23,07:06:41
40.008708,116.318552,0,67,39683.2963078704,2008-08-23,07:06:41
40.008698,116.318485,0,67,39683.2963310185,2008-08-23,07:06:43
40.008698,116.318485,0,67,39683.2963310185,2008-08-23,07:06:43
40.008698,116.318485,0,67,39683.2963310185,2008-08-23,07:06:43
40.008656,116.318455,0,65,39683.2963541667,2008-08-23,07:06:45
40.008656,116.318455,0,65,39683.2963541667,2008-08-23,07:06:45
40.008656,116.318455,0,65,39683.2963541667,2008-08-23,07:06:45
40.008611,116.318472,0,64,39683.2963773148,2008-08-23,07:06:47
40.008611,116.318472,0,64,39683.2963773148,2008-08-23,07:06:47
40.008611,116.318472,0,64,39683.2963773148,2008-08-23,07:06:47
40.008548,116.318468,0,61,39683.296400463,2008-08-23,07:06:49
40.008548,116.318468,0,61,39683.296400463,2008-08-23,07:06:49
40.008548,116.318468,0,61,39683.296400463,2008-08-23,07:06:49
40.008479,116.318467,0,61,39683.2964236111,2008-08-23,07:06:51
40.008479,116.318467,0,61,39683.2964236111,2008-08-23,07:06:51
40.008479,116.318467,0,61,39683.2964236111,2008-08-23,07:06:51
40.008419,116.318473,0,60,39683.2964467593,2008-08-23,07:06:53
40.008419,116.318473,0,60,39683.2964467593,2008-08-23,07:06:53
40.008419,116.318473,0,60,39683.2964467593,2008-08-23,07:06:53
40.008353,116.318481,0,60,39683.2964699074,2008-08-23,07:06:55
40.008353,116.318481,0,60,39683.2964699074,2008-08-23,07:06:55
40.008353,116.318481,0,60,39683.2964699074,2008-08-23,07:06:55
40.008285,116.318487,0,61,39683.2964930556,2008-08-23,07:06:57
40.008285,116.318487,0,61,39683.2964930556,2008-08-23,07:06:57
40.008285,116.318487,0,61,39683.2964930556,2008-08-23,07:06:57
40.008219,116.318495,0,67,39683.2965162037,2008-08-23,07:06:59
40.008219,116.318495,0,67,39683.2965162037,2008-08-23,07:06:59
40.008219,116.318495,0,67,39683.2965162037,2008-08-23,07:06:59
40.00813,116.318507,0,88,39683.2965393519,2008-08-23,07:07:01
40.00813,116.318507,0,88,39683.2965393519,2008-08-23,07:07:01
40.00813,116.318507,0,88,39683.2965393519,2008-08-23,07:07:01
40.008068,116.318507,0,85,39683.2965625,2008-08-23,07:07:03
40.008068,116.318507,0,85,39683.2965625,2008-08-23,07:07:03
40.008068,116.318507,0,85,39683.2965625,2008-08-23,07:07:03
40.008023,116.318528,0,91,39683.2965856481,2008-08-23,07:07:05
40.008023,116.318528,0,91,39683.2965856481,2008-08-23,07:07:05
40.008023,116.318528,0,91,39683.2965856481,2008-08-23,07:07:05
40.007978,116.31854,0,93,39683.2966087963,2008-08-23,07:07:07
40.007978,116.31854,0,93,39683.2966087963,2008-08-23,07:07:07
40.007978,116.31854,0,93,39683.2966087963,2008-08-23,07:07:07
40.007923,116.318541,0,92,39683.2966319444,2008-08-23,07:07:09
40.007923,116.318541,0,92,39683.2966319444,2008-08-23,07:07:09
40.007923,116.318541,0,92,39683.2966319444,2008-08-23,07:07:09
40.007864,116.318534,0,95,39683.2966550926,2008-08-23,07:07:11
40.007864,116.318534,0,95,39683.2966550926,2008-08-23,07:07:11
40.007864,116.318534,0,95,39683.2966550926,2008-08-23,07:07:11
40.007805,116.318535,0,99,39683.2966782407,2008-08-23,07:07:13
40.007805,116.318535,0,99,39683.2966782407,2008-08-23,07:07:13
40.007805,116.318535,0,99,39683.2966782407,2008-08-23,07:07:13
40.007743,116.318545,0,101,39683.2967013889,2008-08-23,07:07:15
40.007743,116.318545,0,101,39683.2967013889,2008-08-23,07:07:15
40.007743,116.318545,0,101,39683.2967013889,2008-08-23,07:07:15
40.007676,116.318562,0,103,39683.296724537,2008-08-23,07:07:17
40.007676,116.318562,0,103,39683.296724537,2008-08-23,07:07:17
40.007676,116.318562,0,103,39683.296724537,2008-08-23,07:07:17
40.00761,116.318559,0,104,39683.2967476852,2008-08-23,07:07:19
40.00761,116.318559,0,104,39683.2967476852,2008-08-23,07:07:19
40.00761,116.318559,0,104,39683.2967476852,2008-08-23,07:07:19
40.007543,116.318555,0,107,39683.2967708333,2008-08-23,07:07:21
40.007543,116.318555,0,107,39683.2967708333,2008-08-23,07:07:21
40.007543,116.318555,0,107,39683.2967708333,2008-08-23,07:07:21
40.007487,116.318559,0,110,39683.2967939815,2008-08-23,07:07:23
40.007487,116.318559,0,110,39683.2967939815,2008-08-23,07:07:23
40.007487,116.318559,0,110,39683.2967939815,2008-08-23,07:07:23
40.007431,116.318557,0,112,39683.2968171296,2008-08-23,07:07:25
40.007431,116.318557,0,112,39683.2968171296,2008-08-23,07:07:25
40.007431,116.318557,0,112,39683.2968171296,2008-08-23,07:07:25
40.007365,116.318568,0,111,39683.2968402778,2008-08-23,07:07:27
40.007365,116.318568,0,111,39683.2968402778,2008-08-23,07:07:27
40.007365,116.318568,0,111,39683.2968402778,2008-08-23,07:07:27
40.007304,116.318567,0,112,39683.2968634259,2008-08-23,07:07:29
40.007304,116.318567,0,112,39683.2968634259,2008-08-23,07:07:29
40.007304,116.318567,0,112,39683.2968634259,2008-08-23,07:07:29
40.007237,116.318577,0,115,39683.2968865741,2008-08-23,07:07:31
40.007237,116.318577,0,115,39683.2968865741,2008-08-23,07:07:31
40.007237,116.318577,0,115,39683.2968865741,2008-08-23,07:07:31
40.007177,116.318578,0,114,39683.2969097222,2008-08-23,07:07:33
40.007177,116.318578,0,114,39683.2969097222,2008-08-23,07:07:33
40.007177,116.318578,0,114,39683.2969097222,2008-08-23,07:07:33
40.007119,116.318583,0,113,39683.2969328704,2008-08-23,07:07:35
40.007119,116.318583,0,113,39683.2969328704,2008-08-23,07:07:35
40.007119,116.318583,0,113,39683.2969328704,2008-08-23,07:07:35
40.00706,116.318597,0,111,39683.2969560185,2008-08-23,07:07:37
40.00706,116.318597,0,111,39683.2969560185,2008-08-23,07:07:37
40.00706,116.318597,0,111,39683.2969560185,2008-08-23,07:07:37
40.00702,116.318636,0,111,39683.2969791667,2008-08-23,07:07:39
40.00702,116.318636,0,111,39683.2969791667,2008-08-23,07:07:39
40.00702,116.318636,0,111,39683.2969791667,2008-08-23,07:07:39
40.006977,116.318687,0,110,39683.2970023148,2008-08-23,07:07:41
40.006977,116.318687,0,110,39683.2970023148,2008-08-23,07:07:41
40.006977,116.318687,0,110,39683.2970023148,2008-08-23,07:07:41
40.006946,116.318754,0,109,39683.297025463,2008-08-23,07:07:43
40.006946,116.318754,0,109,39683.297025463,2008-08-23,07:07:43
40.006946,116.318754,0,109,39683.297025463,2008-08-23,07:07:43
40.006918,116.318817,0,109,39683.2970486111,2008-08-23,07:07:45
40.006918,116.318817,0,109,39683.2970486111,2008-08-23,07:07:45
40.006918,116.318817,0,109,39683.2970486111,2008-08-23,07:07:45
40.006887,116.31887,0,108,39683.2970717593,2008-08-23,07:07:47
40.006887,116.31887,0,108,39683.2970717593,2008-08-23,07:07:47
40.006887,116.31887,0,108,39683.2970717593,2008-08-23,07:07:47
40.006854,116.318943,0,105,39683.2970949074,2008-08-23,07:07:49
40.006854,116.318943,0,105,39683.2970949074,2008-08-23,07:07:49
40.006854,116.318943,0,105,39683.2970949074,2008-08-23,07:07:49
40.006824,116.319014,0,102,39683.2971180556,2008-08-23,07:07:51
40.006824,116.319014,0,102,39683.2971180556,2008-08-23,07:07:51
40.006824,116.319014,0,102,39683.2971180556,2008-08-23,07:07:51
40.006788,116.319076,0,99,39683.2971412037,2008-08-23,07:07:53
40.006788,116.319076,0,99,39683.2971412037,2008-08-23,07:07:53
40.006788,116.319076,0,99,39683.2971412037,2008-08-23,07:07:53
40.00676,116.31914,0,97,39683.2971643518,2008-08-23,07:07:55
40.00676,116.31914,0,97,39683.2971643518,2008-08-23,07:07:55
40.00676,116.31914,0,97,39683.2971643518,2008-08-23,07:07:55
40.006707,116.319209,0,97,39683.2971875,2008-08-23,07:07:57
40.006707,116.319209,0,97,39683.2971875,2008-08-23,07:07:57
40.006707,116.319209,0,97,39683.2971875,2008-08-23,07:07:57
40.006673,116.31926,0,95,39683.2972106481,2008-08-23,07:07:59
40.006673,116.31926,0,95,39683.2972106481,2008-08-23,07:07:59
40.006673,116.31926,0,95,39683.2972106481,2008-08-23,07:07:59
40.006625,116.319306,0,94,39683.2972337963,2008-08-23,07:08:01
40.006625,116.319306,0,94,39683.2972337963,2008-08-23,07:08:01
40.006625,116.319306,0,94,39683.2972337963,2008-08-23,07:08:01
40.006601,116.319315,0,95,39683.2972569444,2008-08-23,07:08:03
40.006601,116.319315,0,95,39683.2972569444,2008-08-23,07:08:03
40.006601,116.319315,0,95,39683.2972569444,2008-08-23,07:08:03
40.006587,116.319258,0,95,39683.2972800926,2008-08-23,07:08:05
40.006587,116.319258,0,95,39683.2972800926,2008-08-23,07:08:05
40.006587,116.319258,0,95,39683.2972800926,2008-08-23,07:08:05
40.006555,116.319193,0,93,39683.2973032407,2008-08-23,07:08:07
40.006555,116.319193,0,93,39683.2973032407,2008-08-23,07:08:07
40.006555,116.319193,0,93,39683.2973032407,2008-08-23,07:08:07
40.00652,116.319138,0,92,39683.2973263889,2008-08-23,07:08:09
40.00652,116.319138,0,92,39683.2973263889,2008-08-23,07:08:09
40.00652,116.319138,0,92,39683.2973263889,2008-08-23,07:08:09
40.006496,116.319078,0,91,39683.297349537,2008-08-23,07:08:11
40.006496,116.319078,0,91,39683.297349537,2008-08-23,07:08:11
40.006496,116.319078,0,91,39683.297349537,2008-08-23,07:08:11
40.006483,116.318995,0,90,39683.2973726852,2008-08-23,07:08:13
40.006483,116.318995,0,90,39683.2973726852,2008-08-23,07:08:13
40.006483,116.318995,0,90,39683.2973726852,2008-08-23,07:08:13
40.00647,116.318882,0,89,39683.2973958333,2008-08-23,07:08:15
40.00647,116.318882,0,89,39683.2973958333,2008-08-23,07:08:15
40.00647,116.318882,0,89,39683.2973958333,2008-08-23,07:08:15
40.006456,116.318757,0,89,39683.2974189815,2008-08-23,07:08:17
40.006456,116.318757,0,89,39683.2974189815,2008-08-23,07:08:17
40.006456,116.318757,0,89,39683.2974189815,2008-08-23,07:08:17
40.00644,116.318639,0,90,39683.2974421296,2008-08-23,07:08:19
40.00644,116.318639,0,90,39683.2974421296,2008-08-23,07:08:19
40.00644,116.318639,0,90,39683.2974421296,2008-08-23,07:08:19
40.006439,116.31853,0,90,39683.2974652778,2008-08-23,07:08:21
40.006439,116.31853,0,90,39683.2974652778,2008-08-23,07:08:21
40.006439,116.31853,0,90,39683.2974652778,2008-08-23,07:08:21
40.00644,116.318426,0,90,39683.2974884259,2008-08-23,07:08:23
40.00644,116.318426,0,90,39683.2974884259,2008-08-23,07:08:23
40.00644,116.318426,0,90,39683.2974884259,2008-08-23,07:08:23
40.006421,116.318328,0,90,39683.2975115741,2008-08-23,07:08:25
40.006421,116.318328,0,90,39683.2975115741,2008-08-23,07:08:25
40.006421,116.318328,0,90,39683.2975115741,2008-08-23,07:08:25
40.006425,116.31823,0,90,39683.2975347222,2008-08-23,07:08:27
40.006425,116.31823,0,90,39683.2975347222,2008-08-23,07:08:27
40.006425,116.31823,0,90,39683.2975347222,2008-08-23,07:08:27
40.006421,116.318134,0,89,39683.2975578704,2008-08-23,07:08:29
40.006421,116.318134,0,89,39683.2975578704,2008-08-23,07:08:29
40.006421,116.318134,0,89,39683.2975578704,2008-08-23,07:08:29
40.006411,116.318053,0,90,39683.2975810185,2008-08-23,07:08:31
40.006411,116.318053,0,90,39683.2975810185,2008-08-23,07:08:31
40.006411,116.318053,0,90,39683.2975810185,2008-08-23,07:08:31
40.006393,116.317968,0,91,39683.2976041667,2008-08-23,07:08:33
40.006393,116.317968,0,91,39683.2976041667,2008-08-23,07:08:33
40.006393,116.317968,0,91,39683.2976041667,2008-08-23,07:08:33
40.006377,116.317885,0,90,39683.2976273148,2008-08-23,07:08:35
40.006377,116.317885,0,90,39683.2976273148,2008-08-23,07:08:35
40.006377,116.317885,0,90,39683.2976273148,2008-08-23,07:08:35
40.006391,116.317795,0,87,39683.297650463,2008-08-23,07:08:37
40.006391,116.317795,0,87,39683.297650463,2008-08-23,07:08:37
40.006391,116.317795,0,87,39683.297650463,2008-08-23,07:08:37
40.00642,116.317729,0,86,39683.2976736111,2008-08-23,07:08:39
40.00642,116.317729,0,86,39683.2976736111,2008-08-23,07:08:39
40.00642,116.317729,0,86,39683.2976736111,2008-08-23,07:08:39
40.006471,116.317675,0,86,39683.2976967593,2008-08-23,07:08:41
40.006471,116.317675,0,86,39683.2976967593,2008-08-23,07:08:41
40.006471,116.317675,0,86,39683.2976967593,2008-08-23,07:08:41
40.006492,116.317613,0,87,39683.2977199074,2008-08-23,07:08:43
40.006492,116.317613,0,87,39683.2977199074,2008-08-23,07:08:43
40.006492,116.317613,0,87,39683.2977199074,2008-08-23,07:08:43
40.006487,116.317546,0,89,39683.2977430556,2008-08-23,07:08:45
40.006487,116.317546,0,89,39683.2977430556,2008-08-23,07:08:45
40.006487,116.317546,0,89,39683.2977430556,2008-08-23,07:08:45
40.006483,116.317451,0,91,39683.2977662037,2008-08-23,07:08:47
40.006483,116.317451,0,91,39683.2977662037,2008-08-23,07:08:47
40.006483,116.317451,0,91,39683.2977662037,2008-08-23,07:08:47
40.006477,116.317372,0,92,39683.2977893518,2008-08-23,07:08:49
40.006477,116.317372,0,92,39683.2977893518,2008-08-23,07:08:49
40.006477,116.317372,0,92,39683.2977893518,2008-08-23,07:08:49
40.006469,116.3173,0,91,39683.2978125,2008-08-23,07:08:51
40.006469,116.3173,0,91,39683.2978125,2008-08-23,07:08:51
40.006469,116.3173,0,91,39683.2978125,2008-08-23,07:08:51
40.006466,116.31723,0,91,39683.2978356481,2008-08-23,07:08:53
40.006466,116.31723,0,91,39683.2978356481,2008-08-23,07:08:53
40.006466,116.31723,0,91,39683.2978356481,2008-08-23,07:08:53
40.006471,116.317161,0,91,39683.2978587963,2008-08-23,07:08:55
40.006471,116.317161,0,91,39683.2978587963,2008-08-23,07:08:55
40.006471,116.317161,0,91,39683.2978587963,2008-08-23,07:08:55
40.006464,116.317085,0,90,39683.2978819444,2008-08-23,07:08:57
40.00649,116.317026,0,89,39683.2983449074,2008-08-23,07:09:37
40.00668,116.318167,0,126,39683.3149421296,2008-08-23,07:33:31
40.00668,116.318167,0,126,39683.3149421296,2008-08-23,07:33:31
40.00668,116.318167,0,126,39683.3149421296,2008-08-23,07:33:31
40.006463,116.318331,0,92,39683.3149652778,2008-08-23,07:33:33
40.006463,116.318331,0,92,39683.3149652778,2008-08-23,07:33:33
40.006463,116.318331,0,92,39683.3149652778,2008-08-23,07:33:33
40.006462,116.318412,0,91,39683.3149884259,2008-08-23,07:33:35
40.006462,116.318412,0,91,39683.3149884259,2008-08-23,07:33:35
40.006462,116.318412,0,91,39683.3149884259,2008-08-23,07:33:35
40.006461,116.318479,0,89,39683.3150115741,2008-08-23,07:33:37
40.006461,116.318479,0,89,39683.3150115741,2008-08-23,07:33:37
40.006461,116.318479,0,89,39683.3150115741,2008-08-23,07:33:37
40.006464,116.31855,0,86,39683.3150347222,2008-08-23,07:33:39
40.006464,116.31855,0,86,39683.3150347222,2008-08-23,07:33:39
40.006464,116.31855,0,86,39683.3150347222,2008-08-23,07:33:39
40.006455,116.318629,0,85,39683.3150578704,2008-08-23,07:33:41
40.006455,116.318629,0,85,39683.3150578704,2008-08-23,07:33:41
40.006455,116.318629,0,85,39683.3150578704,2008-08-23,07:33:41
40.006463,116.318712,0,84,39683.3150810185,2008-08-23,07:33:43
40.006463,116.318712,0,84,39683.3150810185,2008-08-23,07:33:43
40.006463,116.318712,0,84,39683.3150810185,2008-08-23,07:33:43
40.006481,116.318777,0,83,39683.3151041667,2008-08-23,07:33:45
40.006481,116.318777,0,83,39683.3151041667,2008-08-23,07:33:45
40.006481,116.318777,0,83,39683.3151041667,2008-08-23,07:33:45
40.006438,116.318866,0,83,39683.3151273148,2008-08-23,07:33:47
40.006438,116.318866,0,83,39683.3151273148,2008-08-23,07:33:47
40.006438,116.318866,0,83,39683.3151273148,2008-08-23,07:33:47
40.006452,116.318929,0,80,39683.315150463,2008-08-23,07:33:49
40.006452,116.318929,0,80,39683.315150463,2008-08-23,07:33:49
40.006452,116.318929,0,80,39683.315150463,2008-08-23,07:33:49
40.006487,116.318976,0,76,39683.3151736111,2008-08-23,07:33:51
40.006487,116.318976,0,76,39683.3151736111,2008-08-23,07:33:51
40.006487,116.318976,0,76,39683.3151736111,2008-08-23,07:33:51
40.006515,116.319015,0,73,39683.3151967593,2008-08-23,07:33:53
40.006515,116.319015,0,73,39683.3151967593,2008-08-23,07:33:53
40.006515,116.319015,0,73,39683.3151967593,2008-08-23,07:33:53
40.006527,116.319053,0,70,39683.3152199074,2008-08-23,07:33:55
40.006527,116.319053,0,70,39683.3152199074,2008-08-23,07:33:55
40.006527,116.319053,0,70,39683.3152199074,2008-08-23,07:33:55
40.006553,116.319095,0,68,39683.3152430556,2008-08-23,07:33:57
40.006553,116.319095,0,68,39683.3152430556,2008-08-23,07:33:57
40.006553,116.319095,0,68,39683.3152430556,2008-08-23,07:33:57
40.00659,116.319144,0,65,39683.3152662037,2008-08-23,07:33:59
40.00659,116.319144,0,65,39683.3152662037,2008-08-23,07:33:59
40.00659,116.319144,0,65,39683.3152662037,2008-08-23,07:33:59
40.006611,116.319211,0,64,39683.3152893518,2008-08-23,07:34:01
40.006611,116.319211,0,64,39683.3152893518,2008-08-23,07:34:01
40.006611,116.319211,0,64,39683.3152893518,2008-08-23,07:34:01
40.006621,116.319279,0,64,39683.3153125,2008-08-23,07:34:03
40.006621,116.319279,0,64,39683.3153125,2008-08-23,07:34:03
40.006621,116.319279,0,64,39683.3153125,2008-08-23,07:34:03
40.006631,116.31934,0,64,39683.3153356481,2008-08-23,07:34:05
40.006631,116.31934,0,64,39683.3153356481,2008-08-23,07:34:05
40.006631,116.31934,0,64,39683.3153356481,2008-08-23,07:34:05
40.006653,116.319422,0,64,39683.3153587963,2008-08-23,07:34:07
40.006653,116.319422,0,64,39683.3153587963,2008-08-23,07:34:07
40.006653,116.319422,0,64,39683.3153587963,2008-08-23,07:34:07
40.006653,116.319534,0,65,39683.3153819444,2008-08-23,07:34:09
40.006653,116.319534,0,65,39683.3153819444,2008-08-23,07:34:09
40.006653,116.319534,0,65,39683.3153819444,2008-08-23,07:34:09
40.006657,116.319631,0,64,39683.3154050926,2008-08-23,07:34:11
40.006657,116.319631,0,64,39683.3154050926,2008-08-23,07:34:11
40.006657,116.319631,0,64,39683.3154050926,2008-08-23,07:34:11
40.006659,116.319727,0,62,39683.3154282407,2008-08-23,07:34:13
40.006659,116.319727,0,62,39683.3154282407,2008-08-23,07:34:13
40.006659,116.319727,0,62,39683.3154282407,2008-08-23,07:34:13
40.006647,116.319835,0,59,39683.3154513889,2008-08-23,07:34:15
40.006647,116.319835,0,59,39683.3154513889,2008-08-23,07:34:15
40.006647,116.319835,0,59,39683.3154513889,2008-08-23,07:34:15
40.006658,116.319928,0,56,39683.315474537,2008-08-23,07:34:17
40.006658,116.319928,0,56,39683.315474537,2008-08-23,07:34:17
40.006658,116.319928,0,56,39683.315474537,2008-08-23,07:34:17
40.006678,116.320021,0,54,39683.3154976852,2008-08-23,07:34:19
40.006678,116.320021,0,54,39683.3154976852,2008-08-23,07:34:19
40.006678,116.320021,0,54,39683.3154976852,2008-08-23,07:34:19
40.0067,116.32011,0,51,39683.3155208333,2008-08-23,07:34:21
40.0067,116.32011,0,51,39683.3155208333,2008-08-23,07:34:21
40.0067,116.32011,0,51,39683.3155208333,2008-08-23,07:34:21
40.006719,116.3202,0,48,39683.3155439815,2008-08-23,07:34:23
40.006719,116.3202,0,48,39683.3155439815,2008-08-23,07:34:23
40.006719,116.3202,0,48,39683.3155439815,2008-08-23,07:34:23
40.006734,116.320282,0,47,39683.3155671296,2008-08-23,07:34:25
40.006734,116.320282,0,47,39683.3155671296,2008-08-23,07:34:25
40.006734,116.320282,0,47,39683.3155671296,2008-08-23,07:34:25
40.006745,116.320373,0,46,39683.3155902778,2008-08-23,07:34:27
40.006745,116.320373,0,46,39683.3155902778,2008-08-23,07:34:27
40.006745,116.320373,0,46,39683.3155902778,2008-08-23,07:34:27
40.006738,116.320472,0,46,39683.3156134259,2008-08-23,07:34:29
40.006738,116.320472,0,46,39683.3156134259,2008-08-23,07:34:29
40.006738,116.320472,0,46,39683.3156134259,2008-08-23,07:34:29
40.006743,116.320566,0,45,39683.3156365741,2008-08-23,07:34:31
40.006743,116.320566,0,45,39683.3156365741,2008-08-23,07:34:31
40.006743,116.320566,0,45,39683.3156365741,2008-08-23,07:34:31
40.006669,116.320695,0,49,39683.3156597222,2008-08-23,07:34:33
40.006669,116.320695,0,49,39683.3156597222,2008-08-23,07:34:33
40.006669,116.320695,0,49,39683.3156597222,2008-08-23,07:34:33
40.006678,116.320779,0,48,39683.3156828704,2008-08-23,07:34:35
40.006678,116.320779,0,48,39683.3156828704,2008-08-23,07:34:35
40.006678,116.320779,0,48,39683.3156828704,2008-08-23,07:34:35
40.006685,116.320863,0,48,39683.3157060185,2008-08-23,07:34:37
40.006685,116.320863,0,48,39683.3157060185,2008-08-23,07:34:37
40.006685,116.320863,0,48,39683.3157060185,2008-08-23,07:34:37
40.006699,116.320945,0,48,39683.3157291667,2008-08-23,07:34:39
40.006699,116.320945,0,48,39683.3157291667,2008-08-23,07:34:39
40.006699,116.320945,0,48,39683.3157291667,2008-08-23,07:34:39
40.006717,116.32103,0,47,39683.3157523148,2008-08-23,07:34:41
40.006717,116.32103,0,47,39683.3157523148,2008-08-23,07:34:41
40.006717,116.32103,0,47,39683.3157523148,2008-08-23,07:34:41
40.006722,116.321118,0,47,39683.315775463,2008-08-23,07:34:43
40.006722,116.321118,0,47,39683.315775463,2008-08-23,07:34:43
40.006722,116.321118,0,47,39683.315775463,2008-08-23,07:34:43
40.006723,116.321167,0,47,39683.3157986111,2008-08-23,07:34:45
40.006723,116.321167,0,47,39683.3157986111,2008-08-23,07:34:45
40.006723,116.321167,0,47,39683.3157986111,2008-08-23,07:34:45
40.00666,116.3212,0,45,39683.3158217593,2008-08-23,07:34:47
40.00666,116.3212,0,45,39683.3158217593,2008-08-23,07:34:47
40.00666,116.3212,0,45,39683.3158217593,2008-08-23,07:34:47
40.006564,116.321233,0,50,39683.3158449074,2008-08-23,07:34:49
40.006564,116.321233,0,50,39683.3158449074,2008-08-23,07:34:49
40.006564,116.321233,0,50,39683.3158449074,2008-08-23,07:34:49
40.006491,116.321246,0,51,39683.3158680556,2008-08-23,07:34:51
40.006491,116.321246,0,51,39683.3158680556,2008-08-23,07:34:51
40.006491,116.321246,0,51,39683.3158680556,2008-08-23,07:34:51
40.006417,116.321271,0,55,39683.3158912037,2008-08-23,07:34:53
40.006417,116.321271,0,55,39683.3158912037,2008-08-23,07:34:53
40.006417,116.321271,0,55,39683.3158912037,2008-08-23,07:34:53
40.006348,116.321277,0,58,39683.3159143519,2008-08-23,07:34:55
40.006348,116.321277,0,58,39683.3159143519,2008-08-23,07:34:55
40.006348,116.321277,0,58,39683.3159143519,2008-08-23,07:34:55
40.006283,116.321271,0,62,39683.3159375,2008-08-23,07:34:57
40.006283,116.321271,0,62,39683.3159375,2008-08-23,07:34:57
40.006283,116.321271,0,62,39683.3159375,2008-08-23,07:34:57
40.006209,116.32126,0,68,39683.3159606481,2008-08-23,07:34:59
40.006209,116.32126,0,68,39683.3159606481,2008-08-23,07:34:59
40.006209,116.32126,0,68,39683.3159606481,2008-08-23,07:34:59
40.00615,116.321259,0,71,39683.3159837963,2008-08-23,07:35:01
40.00615,116.321259,0,71,39683.3159837963,2008-08-23,07:35:01
40.00615,116.321259,0,71,39683.3159837963,2008-08-23,07:35:01
40.006083,116.321268,0,77,39683.3160069444,2008-08-23,07:35:03
40.006083,116.321268,0,77,39683.3160069444,2008-08-23,07:35:03
40.006083,116.321268,0,77,39683.3160069444,2008-08-23,07:35:03
40.006017,116.321267,0,81,39683.3160300926,2008-08-23,07:35:05
40.006017,116.321267,0,81,39683.3160300926,2008-08-23,07:35:05
40.006017,116.321267,0,81,39683.3160300926,2008-08-23,07:35:05
40.00594,116.321247,0,87,39683.3160532407,2008-08-23,07:35:07
40.00594,116.321247,0,87,39683.3160532407,2008-08-23,07:35:07
40.00594,116.321247,0,87,39683.3160532407,2008-08-23,07:35:07
40.005883,116.321205,0,97,39683.3160763889,2008-08-23,07:35:09
40.005883,116.321205,0,97,39683.3160763889,2008-08-23,07:35:09
40.005883,116.321205,0,97,39683.3160763889,2008-08-23,07:35:09
40.005812,116.321204,0,101,39683.316099537,2008-08-23,07:35:11
40.005812,116.321204,0,101,39683.316099537,2008-08-23,07:35:11
40.005812,116.321204,0,101,39683.316099537,2008-08-23,07:35:11
40.005738,116.321209,0,103,39683.3161226852,2008-08-23,07:35:13
40.005738,116.321209,0,103,39683.3161226852,2008-08-23,07:35:13
40.005738,116.321209,0,103,39683.3161226852,2008-08-23,07:35:13
40.005669,116.321211,0,105,39683.3161458333,2008-08-23,07:35:15
40.005669,116.321211,0,105,39683.3161458333,2008-08-23,07:35:15
40.005669,116.321211,0,105,39683.3161458333,2008-08-23,07:35:15
40.005603,116.321228,0,108,39683.3161689815,2008-08-23,07:35:17
40.005603,116.321228,0,108,39683.3161689815,2008-08-23,07:35:17
40.005603,116.321228,0,108,39683.3161689815,2008-08-23,07:35:17
40.005534,116.321259,0,109,39683.3161921296,2008-08-23,07:35:19
40.005534,116.321259,0,109,39683.3161921296,2008-08-23,07:35:19
40.005534,116.321259,0,109,39683.3161921296,2008-08-23,07:35:19
40.005466,116.32127,0,111,39683.3162152778,2008-08-23,07:35:21
40.005466,116.32127,0,111,39683.3162152778,2008-08-23,07:35:21
40.005466,116.32127,0,111,39683.3162152778,2008-08-23,07:35:21
40.005399,116.321276,0,113,39683.3162384259,2008-08-23,07:35:23
40.005399,116.321276,0,113,39683.3162384259,2008-08-23,07:35:23
40.005399,116.321276,0,113,39683.3162384259,2008-08-23,07:35:23
40.00533,116.321289,0,115,39683.3162615741,2008-08-23,07:35:25
40.00533,116.321289,0,115,39683.3162615741,2008-08-23,07:35:25
40.00533,116.321289,0,115,39683.3162615741,2008-08-23,07:35:25
40.005278,116.321294,0,117,39683.3162847222,2008-08-23,07:35:27
40.005278,116.321294,0,117,39683.3162847222,2008-08-23,07:35:27
40.005278,116.321294,0,117,39683.3162847222,2008-08-23,07:35:27
40.005215,116.321329,0,117,39683.3163078704,2008-08-23,07:35:29
40.005215,116.321329,0,117,39683.3163078704,2008-08-23,07:35:29
40.005215,116.321329,0,117,39683.3163078704,2008-08-23,07:35:29
40.005156,116.32135,0,119,39683.3163310185,2008-08-23,07:35:31
40.005156,116.32135,0,119,39683.3163310185,2008-08-23,07:35:31
40.005156,116.32135,0,119,39683.3163310185,2008-08-23,07:35:31
40.005097,116.321362,0,120,39683.3163541667,2008-08-23,07:35:33
40.005097,116.321362,0,120,39683.3163541667,2008-08-23,07:35:33
40.005097,116.321362,0,120,39683.3163541667,2008-08-23,07:35:33
40.005045,116.321366,0,121,39683.3163773148,2008-08-23,07:35:35
40.005045,116.321366,0,121,39683.3163773148,2008-08-23,07:35:35
40.005045,116.321366,0,121,39683.3163773148,2008-08-23,07:35:35
40.004979,116.321367,0,124,39683.316400463,2008-08-23,07:35:37
40.004979,116.321367,0,124,39683.316400463,2008-08-23,07:35:37
40.004979,116.321367,0,124,39683.316400463,2008-08-23,07:35:37
40.004922,116.321397,0,125,39683.3164236111,2008-08-23,07:35:39
40.004922,116.321397,0,125,39683.3164236111,2008-08-23,07:35:39
40.004922,116.321397,0,125,39683.3164236111,2008-08-23,07:35:39
40.004863,116.321417,0,130,39683.3164467593,2008-08-23,07:35:41
40.004863,116.321417,0,130,39683.3164467593,2008-08-23,07:35:41
40.004863,116.321417,0,130,39683.3164467593,2008-08-23,07:35:41
40.004806,116.32144,0,132,39683.3164699074,2008-08-23,07:35:43
40.004806,116.32144,0,132,39683.3164699074,2008-08-23,07:35:43
40.004806,116.32144,0,132,39683.3164699074,2008-08-23,07:35:43
40.004746,116.32146,0,135,39683.3164930556,2008-08-23,07:35:45
40.004746,116.32146,0,135,39683.3164930556,2008-08-23,07:35:45
40.004746,116.32146,0,135,39683.3164930556,2008-08-23,07:35:45
40.004688,116.32146,0,138,39683.3165162037,2008-08-23,07:35:47
40.004688,116.32146,0,138,39683.3165162037,2008-08-23,07:35:47
40.004688,116.32146,0,138,39683.3165162037,2008-08-23,07:35:47
40.004634,116.321465,0,140,39683.3165393519,2008-08-23,07:35:49
40.004634,116.321465,0,140,39683.3165393519,2008-08-23,07:35:49
40.004634,116.321465,0,140,39683.3165393519,2008-08-23,07:35:49
40.004573,116.321465,0,141,39683.3165625,2008-08-23,07:35:51
40.004573,116.321465,0,141,39683.3165625,2008-08-23,07:35:51
40.004573,116.321465,0,141,39683.3165625,2008-08-23,07:35:51
40.004511,116.321464,0,144,39683.3165856482,2008-08-23,07:35:53
40.004511,116.321464,0,144,39683.3165856482,2008-08-23,07:35:53
40.004511,116.321464,0,144,39683.3165856482,2008-08-23,07:35:53
40.004448,116.321473,0,147,39683.3166087963,2008-08-23,07:35:55
40.004448,116.321473,0,147,39683.3166087963,2008-08-23,07:35:55
40.004448,116.321473,0,147,39683.3166087963,2008-08-23,07:35:55
40.004392,116.321487,0,149,39683.3166319444,2008-08-23,07:35:57
40.004392,116.321487,0,149,39683.3166319444,2008-08-23,07:35:57
40.004392,116.321487,0,149,39683.3166319444,2008-08-23,07:35:57
40.004339,116.321481,0,151,39683.3166550926,2008-08-23,07:35:59
40.004339,116.321481,0,151,39683.3166550926,2008-08-23,07:35:59
40.004339,116.321481,0,151,39683.3166550926,2008-08-23,07:35:59
40.004279,116.321482,0,153,39683.3166782407,2008-08-23,07:36:01
40.004279,116.321482,0,153,39683.3166782407,2008-08-23,07:36:01
40.004279,116.321482,0,153,39683.3166782407,2008-08-23,07:36:01
40.004211,116.321495,0,153,39683.3167013889,2008-08-23,07:36:03
40.004211,116.321495,0,153,39683.3167013889,2008-08-23,07:36:03
40.004211,116.321495,0,153,39683.3167013889,2008-08-23,07:36:03
40.004166,116.321466,0,156,39683.316724537,2008-08-23,07:36:05
40.004166,116.321466,0,156,39683.316724537,2008-08-23,07:36:05
40.004166,116.321466,0,156,39683.316724537,2008-08-23,07:36:05
40.004124,116.321468,0,156,39683.3167476852,2008-08-23,07:36:07
40.004124,116.321468,0,156,39683.3167476852,2008-08-23,07:36:07
40.004124,116.321468,0,156,39683.3167476852,2008-08-23,07:36:07
40.00409,116.321603,0,154,39683.3167708333,2008-08-23,07:36:09
40.00409,116.321603,0,154,39683.3167708333,2008-08-23,07:36:09
40.00409,116.321603,0,154,39683.3167708333,2008-08-23,07:36:09
40.004073,116.32166,0,154,39683.3167939815,2008-08-23,07:36:11
40.004073,116.32166,0,154,39683.3167939815,2008-08-23,07:36:11
40.004073,116.32166,0,154,39683.3167939815,2008-08-23,07:36:11
40.004052,116.321726,0,152,39683.3168171296,2008-08-23,07:36:13
40.004052,116.321726,0,152,39683.3168171296,2008-08-23,07:36:13
40.004052,116.321726,0,152,39683.3168171296,2008-08-23,07:36:13
40.004024,116.321799,0,144,39683.3168402778,2008-08-23,07:36:15
40.004024,116.321799,0,144,39683.3168402778,2008-08-23,07:36:15
40.004024,116.321799,0,144,39683.3168402778,2008-08-23,07:36:15
40.004005,116.321874,0,142,39683.3168634259,2008-08-23,07:36:17
40.004005,116.321874,0,142,39683.3168634259,2008-08-23,07:36:17
40.004005,116.321874,0,142,39683.3168634259,2008-08-23,07:36:17
40.003981,116.321941,0,138,39683.3168865741,2008-08-23,07:36:19
40.003981,116.321941,0,138,39683.3168865741,2008-08-23,07:36:19
40.003981,116.321941,0,138,39683.3168865741,2008-08-23,07:36:19
40.003975,116.32202,0,136,39683.3169097222,2008-08-23,07:36:21
40.003975,116.32202,0,136,39683.3169097222,2008-08-23,07:36:21
40.003975,116.32202,0,136,39683.3169097222,2008-08-23,07:36:21
40.003979,116.322097,0,133,39683.3169328704,2008-08-23,07:36:23
40.003979,116.322097,0,133,39683.3169328704,2008-08-23,07:36:23
40.003979,116.322097,0,133,39683.3169328704,2008-08-23,07:36:23
40.003983,116.322168,0,131,39683.3169560185,2008-08-23,07:36:25
40.003983,116.322168,0,131,39683.3169560185,2008-08-23,07:36:25
40.003983,116.322168,0,131,39683.3169560185,2008-08-23,07:36:25
40.003987,116.322238,0,128,39683.3169791667,2008-08-23,07:36:27
40.003987,116.322238,0,128,39683.3169791667,2008-08-23,07:36:27
40.003987,116.322238,0,128,39683.3169791667,2008-08-23,07:36:27
40.00398,116.322288,0,125,39683.3170023148,2008-08-23,07:36:29
40.00398,116.322288,0,125,39683.3170023148,2008-08-23,07:36:29
40.00398,116.322288,0,125,39683.3170023148,2008-08-23,07:36:29
40.003923,116.32232,0,123,39683.317025463,2008-08-23,07:36:31
40.003923,116.32232,0,123,39683.317025463,2008-08-23,07:36:31
40.003923,116.32232,0,123,39683.317025463,2008-08-23,07:36:31
40.003857,116.322324,0,122,39683.3170486111,2008-08-23,07:36:33
40.003857,116.322324,0,122,39683.3170486111,2008-08-23,07:36:33
40.003857,116.322324,0,122,39683.3170486111,2008-08-23,07:36:33
40.0038,116.322323,0,121,39683.3170717593,2008-08-23,07:36:35
40.003542,116.322413,0,126,39683.3180208333,2008-08-23,07:37:57
40.003536,116.322416,0,126,39683.3180439815,2008-08-23,07:37:59
40.003536,116.322416,0,126,39683.3180439815,2008-08-23,07:37:59
40.003536,116.322416,0,126,39683.3180439815,2008-08-23,07:37:59
40.003521,116.32241,0,126,39683.3180671296,2008-08-23,07:38:01
40.003521,116.32241,0,126,39683.3180671296,2008-08-23,07:38:01
40.003521,116.32241,0,126,39683.3180671296,2008-08-23,07:38:01
40.003514,116.322402,0,126,39683.3180902778,2008-08-23,07:38:03
40.003514,116.322402,0,126,39683.3180902778,2008-08-23,07:38:03
40.003514,116.322402,0,126,39683.3180902778,2008-08-23,07:38:03
40.003511,116.32239,0,125,39683.3181134259,2008-08-23,07:38:05
40.003511,116.32239,0,125,39683.3181134259,2008-08-23,07:38:05
40.003511,116.32239,0,125,39683.3181134259,2008-08-23,07:38:05
40.003513,116.322385,0,125,39683.3181365741,2008-08-23,07:38:07
40.003513,116.322385,0,125,39683.3181365741,2008-08-23,07:38:07
40.003513,116.322385,0,125,39683.3181365741,2008-08-23,07:38:07
40.003512,116.322381,0,125,39683.3181597222,2008-08-23,07:38:09
40.003512,116.322381,0,125,39683.3181597222,2008-08-23,07:38:09
40.003512,116.322381,0,125,39683.3181597222,2008-08-23,07:38:09
40.003518,116.322374,0,125,39683.3181828704,2008-08-23,07:38:11
40.003518,116.322374,0,125,39683.3181828704,2008-08-23,07:38:11
40.003518,116.322374,0,125,39683.3181828704,2008-08-23,07:38:11
40.003528,116.322371,0,125,39683.3182060185,2008-08-23,07:38:13
40.003528,116.322371,0,125,39683.3182060185,2008-08-23,07:38:13
40.003528,116.322371,0,125,39683.3182060185,2008-08-23,07:38:13
40.003519,116.322377,0,125,39683.3182291667,2008-08-23,07:38:15
40.003519,116.322377,0,125,39683.3182291667,2008-08-23,07:38:15
40.003519,116.322377,0,125,39683.3182291667,2008-08-23,07:38:15
40.003515,116.322377,0,125,39683.3182523148,2008-08-23,07:38:17
40.003515,116.322377,0,125,39683.3182523148,2008-08-23,07:38:17
40.003515,116.322377,0,125,39683.3182523148,2008-08-23,07:38:17
40.003512,116.322378,0,125,39683.318275463,2008-08-23,07:38:19
40.003512,116.322378,0,125,39683.318275463,2008-08-23,07:38:19
40.003512,116.322378,0,125,39683.318275463,2008-08-23,07:38:19
40.003509,116.322377,0,125,39683.3182986111,2008-08-23,07:38:21
40.003509,116.322377,0,125,39683.3182986111,2008-08-23,07:38:21
40.003509,116.322377,0,125,39683.3182986111,2008-08-23,07:38:21
40.003508,116.322377,0,125,39683.3183217593,2008-08-23,07:38:23
40.003508,116.322377,0,125,39683.3183217593,2008-08-23,07:38:23
40.003508,116.322377,0,125,39683.3183217593,2008-08-23,07:38:23
40.003507,116.322377,0,125,39683.3183449074,2008-08-23,07:38:25
40.003507,116.322377,0,125,39683.3183449074,2008-08-23,07:38:25
40.003507,116.322377,0,125,39683.3183449074,2008-08-23,07:38:25
40.003507,116.322378,0,125,39683.3183680556,2008-08-23,07:38:27
40.003507,116.322378,0,125,39683.3183680556,2008-08-23,07:38:27
40.003507,116.322378,0,125,39683.3183680556,2008-08-23,07:38:27
40.003507,116.322378,0,125,39683.3183912037,2008-08-23,07:38:29
40.003507,116.322378,0,125,39683.3183912037,2008-08-23,07:38:29
40.003507,116.322378,0,125,39683.3183912037,2008-08-23,07:38:29
40.003505,116.322378,0,125,39683.3184143519,2008-08-23,07:38:31
40.003505,116.322378,0,125,39683.3184143519,2008-08-23,07:38:31
40.003505,116.322378,0,125,39683.3184143519,2008-08-23,07:38:31
40.003501,116.322378,0,125,39683.3184375,2008-08-23,07:38:33
40.003501,116.322378,0,125,39683.3184375,2008-08-23,07:38:33
40.003501,116.322378,0,125,39683.3184375,2008-08-23,07:38:33
40.003486,116.322378,0,125,39683.3184606481,2008-08-23,07:38:35
40.003486,116.322378,0,125,39683.3184606481,2008-08-23,07:38:35
40.003486,116.322378,0,125,39683.3184606481,2008-08-23,07:38:35
40.003475,116.322387,0,125,39683.3184837963,2008-08-23,07:38:37
40.003475,116.322387,0,125,39683.3184837963,2008-08-23,07:38:37
40.003475,116.322387,0,125,39683.3184837963,2008-08-23,07:38:37
40.003471,116.322392,0,125,39683.3185069444,2008-08-23,07:38:39
40.003471,116.322392,0,125,39683.3185069444,2008-08-23,07:38:39
40.003471,116.322392,0,125,39683.3185069444,2008-08-23,07:38:39
40.003473,116.322399,0,125,39683.3185300926,2008-08-23,07:38:41
40.003473,116.322399,0,125,39683.3185300926,2008-08-23,07:38:41
40.003473,116.322399,0,125,39683.3185300926,2008-08-23,07:38:41
40.003582,116.322429,0,125,39683.3185532407,2008-08-23,07:38:43
40.003582,116.322429,0,125,39683.3185532407,2008-08-23,07:38:43
40.003582,116.322429,0,125,39683.3185532407,2008-08-23,07:38:43
40.003645,116.322431,0,125,39683.3185763889,2008-08-23,07:38:45
40.003645,116.322431,0,125,39683.3185763889,2008-08-23,07:38:45
40.003645,116.322431,0,125,39683.3185763889,2008-08-23,07:38:45
40.003667,116.322428,0,125,39683.318599537,2008-08-23,07:38:47
40.003667,116.322428,0,125,39683.318599537,2008-08-23,07:38:47
40.003667,116.322428,0,125,39683.318599537,2008-08-23,07:38:47
40.003688,116.322428,0,125,39683.3186226852,2008-08-23,07:38:49
40.003688,116.322428,0,125,39683.3186226852,2008-08-23,07:38:49
40.003688,116.322428,0,125,39683.3186226852,2008-08-23,07:38:49
40.003701,116.322432,0,125,39683.3186458333,2008-08-23,07:38:51
40.003701,116.322432,0,125,39683.3186458333,2008-08-23,07:38:51
40.003701,116.322432,0,125,39683.3186458333,2008-08-23,07:38:51
40.003717,116.322441,0,125,39683.3186689815,2008-08-23,07:38:53
40.003717,116.322441,0,125,39683.3186689815,2008-08-23,07:38:53
40.003717,116.322441,0,125,39683.3186689815,2008-08-23,07:38:53
40.003725,116.322446,0,125,39683.3186921296,2008-08-23,07:38:55
40.003725,116.322446,0,125,39683.3186921296,2008-08-23,07:38:55
40.003725,116.322446,0,125,39683.3186921296,2008-08-23,07:38:55
40.003725,116.322448,0,125,39683.3187152778,2008-08-23,07:38:57
40.003725,116.322448,0,125,39683.3187152778,2008-08-23,07:38:57
40.003725,116.322448,0,125,39683.3187152778,2008-08-23,07:38:57
40.003651,116.322379,0,126,39683.3187384259,2008-08-23,07:38:59
40.003651,116.322379,0,126,39683.3187384259,2008-08-23,07:38:59
40.003651,116.322379,0,126,39683.3187384259,2008-08-23,07:38:59
40.003723,116.322327,0,127,39683.3187615741,2008-08-23,07:39:01
40.003723,116.322327,0,127,39683.3187615741,2008-08-23,07:39:01
40.003723,116.322327,0,127,39683.3187615741,2008-08-23,07:39:01
40.003742,116.322286,0,127,39683.3187847222,2008-08-23,07:39:03
40.003742,116.322286,0,127,39683.3187847222,2008-08-23,07:39:03
40.003742,116.322286,0,127,39683.3187847222,2008-08-23,07:39:03
40.003745,116.322266,0,127,39683.3188078704,2008-08-23,07:39:05
40.003745,116.322266,0,127,39683.3188078704,2008-08-23,07:39:05
40.003745,116.322266,0,127,39683.3188078704,2008-08-23,07:39:05
40.003743,116.322283,0,127,39683.3188310185,2008-08-23,07:39:07
40.003743,116.322283,0,127,39683.3188310185,2008-08-23,07:39:07
40.003743,116.322283,0,127,39683.3188310185,2008-08-23,07:39:07
40.003741,116.322232,0,127,39683.3188541667,2008-08-23,07:39:09
40.003741,116.322232,0,127,39683.3188541667,2008-08-23,07:39:09
40.003741,116.322232,0,127,39683.3188541667,2008-08-23,07:39:09
40.003727,116.322192,0,127,39683.3188773148,2008-08-23,07:39:11
40.003727,116.322192,0,127,39683.3188773148,2008-08-23,07:39:11
40.003727,116.322192,0,127,39683.3188773148,2008-08-23,07:39:11
40.003706,116.322184,0,126,39683.318900463,2008-08-23,07:39:13
40.003706,116.322184,0,126,39683.318900463,2008-08-23,07:39:13
40.003706,116.322184,0,126,39683.318900463,2008-08-23,07:39:13
40.003711,116.322161,0,127,39683.3189236111,2008-08-23,07:39:15
40.003711,116.322161,0,127,39683.3189236111,2008-08-23,07:39:15
40.003711,116.322161,0,127,39683.3189236111,2008-08-23,07:39:15
40.003716,116.322147,0,127,39683.3189467593,2008-08-23,07:39:17
40.003716,116.322147,0,127,39683.3189467593,2008-08-23,07:39:17
40.003716,116.322147,0,127,39683.3189467593,2008-08-23,07:39:17
40.003715,116.322147,0,127,39683.3189699074,2008-08-23,07:39:19
40.003715,116.322147,0,127,39683.3189699074,2008-08-23,07:39:19
40.003715,116.322147,0,127,39683.3189699074,2008-08-23,07:39:19
40.003712,116.322146,0,127,39683.3189930556,2008-08-23,07:39:21
40.003712,116.322146,0,127,39683.3189930556,2008-08-23,07:39:21
40.003934,116.322249,0,120,39683.3197106481,2008-08-23,07:40:23
40.003977,116.322237,0,118,39683.3197337963,2008-08-23,07:40:25
40.003977,116.322237,0,118,39683.3197337963,2008-08-23,07:40:25
40.003977,116.322237,0,118,39683.3197337963,2008-08-23,07:40:25
40.004014,116.322216,0,112,39683.3197569444,2008-08-23,07:40:27
40.004014,116.322216,0,112,39683.3197569444,2008-08-23,07:40:27
40.004014,116.322216,0,112,39683.3197569444,2008-08-23,07:40:27
40.004015,116.322161,0,112,39683.3197800926,2008-08-23,07:40:29
40.004015,116.322161,0,112,39683.3197800926,2008-08-23,07:40:29
40.004015,116.322161,0,112,39683.3197800926,2008-08-23,07:40:29
40.004005,116.32211,0,109,39683.3198032407,2008-08-23,07:40:31
40.004005,116.32211,0,109,39683.3198032407,2008-08-23,07:40:31
40.004005,116.32211,0,109,39683.3198032407,2008-08-23,07:40:31
40.003998,116.32205,0,110,39683.3198263889,2008-08-23,07:40:33
40.003998,116.32205,0,110,39683.3198263889,2008-08-23,07:40:33
40.003998,116.32205,0,110,39683.3198263889,2008-08-23,07:40:33
40.004003,116.321995,0,111,39683.319849537,2008-08-23,07:40:35
40.004003,116.321995,0,111,39683.319849537,2008-08-23,07:40:35
40.004003,116.321995,0,111,39683.319849537,2008-08-23,07:40:35
40.003994,116.321941,0,113,39683.3198726852,2008-08-23,07:40:37
40.003994,116.321941,0,113,39683.3198726852,2008-08-23,07:40:37
40.003994,116.321941,0,113,39683.3198726852,2008-08-23,07:40:37
40.004004,116.321889,0,108,39683.3198958333,2008-08-23,07:40:39
40.004004,116.321889,0,108,39683.3198958333,2008-08-23,07:40:39
40.004004,116.321889,0,108,39683.3198958333,2008-08-23,07:40:39
40.00402,116.321831,0,111,39683.3199189815,2008-08-23,07:40:41
40.00402,116.321831,0,111,39683.3199189815,2008-08-23,07:40:41
40.00402,116.321831,0,111,39683.3199189815,2008-08-23,07:40:41
40.004035,116.32177,0,113,39683.3199421296,2008-08-23,07:40:43
40.004035,116.32177,0,113,39683.3199421296,2008-08-23,07:40:43
40.004035,116.32177,0,113,39683.3199421296,2008-08-23,07:40:43
40.004063,116.32171,0,111,39683.3199652778,2008-08-23,07:40:45
40.004063,116.32171,0,111,39683.3199652778,2008-08-23,07:40:45
40.004063,116.32171,0,111,39683.3199652778,2008-08-23,07:40:45
40.004088,116.321648,0,111,39683.3199884259,2008-08-23,07:40:47
40.004088,116.321648,0,111,39683.3199884259,2008-08-23,07:40:47
40.004088,116.321648,0,111,39683.3199884259,2008-08-23,07:40:47
40.004109,116.321579,0,106,39683.3200115741,2008-08-23,07:40:49
40.004109,116.321579,0,106,39683.3200115741,2008-08-23,07:40:49
40.004109,116.321579,0,106,39683.3200115741,2008-08-23,07:40:49
40.004132,116.321497,0,101,39683.3200347222,2008-08-23,07:40:51
40.004132,116.321497,0,101,39683.3200347222,2008-08-23,07:40:51
40.004132,116.321497,0,101,39683.3200347222,2008-08-23,07:40:51
40.004173,116.321437,0,99,39683.3200578704,2008-08-23,07:40:53
40.004173,116.321437,0,99,39683.3200578704,2008-08-23,07:40:53
40.004173,116.321437,0,99,39683.3200578704,2008-08-23,07:40:53
40.004224,116.321403,0,98,39683.3200810185,2008-08-23,07:40:55
40.004224,116.321403,0,98,39683.3200810185,2008-08-23,07:40:55
40.004224,116.321403,0,98,39683.3200810185,2008-08-23,07:40:55
40.004241,116.321378,0,96,39683.3201041667,2008-08-23,07:40:57
40.004241,116.321378,0,96,39683.3201041667,2008-08-23,07:40:57
40.004241,116.321378,0,96,39683.3201041667,2008-08-23,07:40:57
40.004228,116.321366,0,97,39683.3201273148,2008-08-23,07:40:59
40.004228,116.321366,0,97,39683.3201273148,2008-08-23,07:40:59
40.004228,116.321366,0,97,39683.3201273148,2008-08-23,07:40:59
40.004213,116.321371,0,96,39683.320150463,2008-08-23,07:41:01
40.004213,116.321371,0,96,39683.320150463,2008-08-23,07:41:01
40.004213,116.321371,0,96,39683.320150463,2008-08-23,07:41:01
40.004206,116.321375,0,95,39683.3201736111,2008-08-23,07:41:03
40.004206,116.321375,0,95,39683.3201736111,2008-08-23,07:41:03
40.004206,116.321375,0,95,39683.3201736111,2008-08-23,07:41:03
40.004201,116.321379,0,94,39683.3201967593,2008-08-23,07:41:05
40.004201,116.321379,0,94,39683.3201967593,2008-08-23,07:41:05
40.004201,116.321379,0,94,39683.3201967593,2008-08-23,07:41:05
40.004198,116.321382,0,93,39683.3202199074,2008-08-23,07:41:07
40.004198,116.321382,0,93,39683.3202199074,2008-08-23,07:41:07
40.004198,116.321382,0,93,39683.3202199074,2008-08-23,07:41:07
40.004196,116.321383,0,93,39683.3202430556,2008-08-23,07:41:09
40.004196,116.321383,0,93,39683.3202430556,2008-08-23,07:41:09
40.004196,116.321383,0,93,39683.3202430556,2008-08-23,07:41:09
40.004197,116.321383,0,93,39683.3202662037,2008-08-23,07:41:11
40.004197,116.321383,0,93,39683.3202662037,2008-08-23,07:41:11
40.004197,116.321383,0,93,39683.3202662037,2008-08-23,07:41:11
40.004198,116.321383,0,92,39683.3202893519,2008-08-23,07:41:13
40.004198,116.321383,0,92,39683.3202893519,2008-08-23,07:41:13
40.004198,116.321383,0,92,39683.3202893519,2008-08-23,07:41:13
40.004199,116.321383,0,92,39683.3203125,2008-08-23,07:41:15
40.004199,116.321383,0,92,39683.3203125,2008-08-23,07:41:15
40.004199,116.321383,0,92,39683.3203125,2008-08-23,07:41:15
40.004198,116.321384,0,93,39683.3203356481,2008-08-23,07:41:17
40.004198,116.321384,0,93,39683.3203356481,2008-08-23,07:41:17
40.004198,116.321384,0,93,39683.3203356481,2008-08-23,07:41:17
40.004193,116.321387,0,93,39683.3203587963,2008-08-23,07:41:19
40.004193,116.321387,0,93,39683.3203587963,2008-08-23,07:41:19
40.004193,116.321387,0,93,39683.3203587963,2008-08-23,07:41:19
40.004188,116.321401,0,93,39683.3203819444,2008-08-23,07:41:21
40.004188,116.321401,0,93,39683.3203819444,2008-08-23,07:41:21
40.004188,116.321401,0,93,39683.3203819444,2008-08-23,07:41:21
40.004186,116.321422,0,93,39683.3204050926,2008-08-23,07:41:23
40.004186,116.321422,0,93,39683.3204050926,2008-08-23,07:41:23
40.004186,116.321422,0,93,39683.3204050926,2008-08-23,07:41:23
40.004191,116.32143,0,93,39683.3204282407,2008-08-23,07:41:25
40.004191,116.32143,0,93,39683.3204282407,2008-08-23,07:41:25
40.004191,116.32143,0,93,39683.3204282407,2008-08-23,07:41:25
40.00421,116.321421,0,93,39683.3204513889,2008-08-23,07:41:27
40.00421,116.321421,0,93,39683.3204513889,2008-08-23,07:41:27
40.00421,116.321421,0,93,39683.3204513889,2008-08-23,07:41:27
40.004236,116.321427,0,93,39683.320474537,2008-08-23,07:41:29
40.004236,116.321427,0,93,39683.320474537,2008-08-23,07:41:29
40.004236,116.321427,0,93,39683.320474537,2008-08-23,07:41:29
40.004299,116.321422,0,97,39683.3204976852,2008-08-23,07:41:31
40.004299,116.321422,0,97,39683.3204976852,2008-08-23,07:41:31
40.004299,116.321422,0,97,39683.3204976852,2008-08-23,07:41:31
40.004338,116.321417,0,97,39683.3205208333,2008-08-23,07:41:33
40.004338,116.321417,0,97,39683.3205208333,2008-08-23,07:41:33
40.004338,116.321417,0,97,39683.3205208333,2008-08-23,07:41:33
40.004434,116.321383,0,96,39683.3205439815,2008-08-23,07:41:35
40.004434,116.321383,0,96,39683.3205439815,2008-08-23,07:41:35
40.004434,116.321383,0,96,39683.3205439815,2008-08-23,07:41:35
40.004495,116.321377,0,95,39683.3205671296,2008-08-23,07:41:37
40.004495,116.321377,0,95,39683.3205671296,2008-08-23,07:41:37
40.004495,116.321377,0,95,39683.3205671296,2008-08-23,07:41:37
40.004546,116.321377,0,95,39683.3205902778,2008-08-23,07:41:39
40.004546,116.321377,0,95,39683.3205902778,2008-08-23,07:41:39
40.004546,116.321377,0,95,39683.3205902778,2008-08-23,07:41:39
40.004607,116.321375,0,93,39683.3206134259,2008-08-23,07:41:41
40.004607,116.321375,0,93,39683.3206134259,2008-08-23,07:41:41
40.004607,116.321375,0,93,39683.3206134259,2008-08-23,07:41:41
40.004665,116.321365,0,90,39683.3206365741,2008-08-23,07:41:43
40.004665,116.321365,0,90,39683.3206365741,2008-08-23,07:41:43
40.004665,116.321365,0,90,39683.3206365741,2008-08-23,07:41:43
40.004738,116.321347,0,89,39683.3206597222,2008-08-23,07:41:45
40.004738,116.321347,0,89,39683.3206597222,2008-08-23,07:41:45
40.004738,116.321347,0,89,39683.3206597222,2008-08-23,07:41:45
40.004798,116.321332,0,86,39683.3206828704,2008-08-23,07:41:47
40.004798,116.321332,0,86,39683.3206828704,2008-08-23,07:41:47
40.004798,116.321332,0,86,39683.3206828704,2008-08-23,07:41:47
40.004866,116.321332,0,83,39683.3207060185,2008-08-23,07:41:49
40.004866,116.321332,0,83,39683.3207060185,2008-08-23,07:41:49
40.004866,116.321332,0,83,39683.3207060185,2008-08-23,07:41:49
40.00492,116.321321,0,79,39683.3207291667,2008-08-23,07:41:51
40.00492,116.321321,0,79,39683.3207291667,2008-08-23,07:41:51
40.00492,116.321321,0,79,39683.3207291667,2008-08-23,07:41:51
40.005092,116.321366,0,75,39683.3207523148,2008-08-23,07:41:53
40.005092,116.321366,0,75,39683.3207523148,2008-08-23,07:41:53
40.005092,116.321366,0,75,39683.3207523148,2008-08-23,07:41:53
40.005203,116.321368,0,72,39683.320775463,2008-08-23,07:41:55
40.005203,116.321368,0,72,39683.320775463,2008-08-23,07:41:55
40.005203,116.321368,0,72,39683.320775463,2008-08-23,07:41:55
40.005318,116.321381,0,74,39683.3207986111,2008-08-23,07:41:57
40.005318,116.321381,0,74,39683.3207986111,2008-08-23,07:41:57
40.005318,116.321381,0,74,39683.3207986111,2008-08-23,07:41:57
40.0054,116.321391,0,71,39683.3208217593,2008-08-23,07:41:59
40.0054,116.321391,0,71,39683.3208217593,2008-08-23,07:41:59
40.0054,116.321391,0,71,39683.3208217593,2008-08-23,07:41:59
40.005456,116.321402,0,70,39683.3208449074,2008-08-23,07:42:01
40.005456,116.321402,0,70,39683.3208449074,2008-08-23,07:42:01
40.005456,116.321402,0,70,39683.3208449074,2008-08-23,07:42:01
40.005518,116.321376,0,77,39683.3208680556,2008-08-23,07:42:03
40.005518,116.321376,0,77,39683.3208680556,2008-08-23,07:42:03
40.005518,116.321376,0,77,39683.3208680556,2008-08-23,07:42:03
40.005574,116.32137,0,81,39683.3208912037,2008-08-23,07:42:05
40.005574,116.32137,0,81,39683.3208912037,2008-08-23,07:42:05
40.005574,116.32137,0,81,39683.3208912037,2008-08-23,07:42:05
40.005641,116.32137,0,83,39683.3209143518,2008-08-23,07:42:07
40.005641,116.32137,0,83,39683.3209143518,2008-08-23,07:42:07
40.005641,116.32137,0,83,39683.3209143518,2008-08-23,07:42:07
40.005712,116.321375,0,85,39683.3209375,2008-08-23,07:42:09
40.005712,116.321375,0,85,39683.3209375,2008-08-23,07:42:09
40.005712,116.321375,0,85,39683.3209375,2008-08-23,07:42:09
40.005778,116.321378,0,90,39683.3209606481,2008-08-23,07:42:11
40.005778,116.321378,0,90,39683.3209606481,2008-08-23,07:42:11
40.005778,116.321378,0,90,39683.3209606481,2008-08-23,07:42:11
40.00585,116.321372,0,97,39683.3209837963,2008-08-23,07:42:13
40.00585,116.321372,0,97,39683.3209837963,2008-08-23,07:42:13
40.00585,116.321372,0,97,39683.3209837963,2008-08-23,07:42:13
40.005921,116.321357,0,98,39683.3210069444,2008-08-23,07:42:15
40.005921,116.321357,0,98,39683.3210069444,2008-08-23,07:42:15
40.005921,116.321357,0,98,39683.3210069444,2008-08-23,07:42:15
40.005981,116.321364,0,99,39683.3210300926,2008-08-23,07:42:17
40.005981,116.321364,0,99,39683.3210300926,2008-08-23,07:42:17
40.005981,116.321364,0,99,39683.3210300926,2008-08-23,07:42:17
40.006059,116.321347,0,102,39683.3210532407,2008-08-23,07:42:19
40.006059,116.321347,0,102,39683.3210532407,2008-08-23,07:42:19
40.006059,116.321347,0,102,39683.3210532407,2008-08-23,07:42:19
40.006154,116.32132,0,91,39683.3210763889,2008-08-23,07:42:21
40.006154,116.32132,0,91,39683.3210763889,2008-08-23,07:42:21
40.006154,116.32132,0,91,39683.3210763889,2008-08-23,07:42:21
40.00625,116.321295,0,88,39683.321099537,2008-08-23,07:42:23
40.00625,116.321295,0,88,39683.321099537,2008-08-23,07:42:23
40.00625,116.321295,0,88,39683.321099537,2008-08-23,07:42:23
40.006338,116.321283,0,88,39683.3211226852,2008-08-23,07:42:25
40.006338,116.321283,0,88,39683.3211226852,2008-08-23,07:42:25
40.006338,116.321283,0,88,39683.3211226852,2008-08-23,07:42:25
40.006421,116.321282,0,90,39683.3211458333,2008-08-23,07:42:27
40.006421,116.321282,0,90,39683.3211458333,2008-08-23,07:42:27
40.006421,116.321282,0,90,39683.3211458333,2008-08-23,07:42:27
40.006494,116.321269,0,90,39683.3211689815,2008-08-23,07:42:29
40.006494,116.321269,0,90,39683.3211689815,2008-08-23,07:42:29
40.006494,116.321269,0,90,39683.3211689815,2008-08-23,07:42:29
40.006588,116.321267,0,92,39683.3211921296,2008-08-23,07:42:31
40.006588,116.321267,0,92,39683.3211921296,2008-08-23,07:42:31
40.006588,116.321267,0,92,39683.3211921296,2008-08-23,07:42:31
40.006667,116.321264,0,89,39683.3212152778,2008-08-23,07:42:33
40.006667,116.321264,0,89,39683.3212152778,2008-08-23,07:42:33
40.006667,116.321264,0,89,39683.3212152778,2008-08-23,07:42:33
40.006761,116.321272,0,86,39683.3212384259,2008-08-23,07:42:35
40.006761,116.321272,0,86,39683.3212384259,2008-08-23,07:42:35
40.006761,116.321272,0,86,39683.3212384259,2008-08-23,07:42:35
40.006827,116.321256,0,86,39683.3212615741,2008-08-23,07:42:37
40.006827,116.321256,0,86,39683.3212615741,2008-08-23,07:42:37
40.006827,116.321256,0,86,39683.3212615741,2008-08-23,07:42:37
40.006905,116.321248,0,84,39683.3212847222,2008-08-23,07:42:39
40.006905,116.321248,0,84,39683.3212847222,2008-08-23,07:42:39
40.006905,116.321248,0,84,39683.3212847222,2008-08-23,07:42:39
40.006995,116.321243,0,86,39683.3213078704,2008-08-23,07:42:41
40.006995,116.321243,0,86,39683.3213078704,2008-08-23,07:42:41
40.006995,116.321243,0,86,39683.3213078704,2008-08-23,07:42:41
40.007065,116.321228,0,86,39683.3213310185,2008-08-23,07:42:43
40.007065,116.321228,0,86,39683.3213310185,2008-08-23,07:42:43
40.007065,116.321228,0,86,39683.3213310185,2008-08-23,07:42:43
40.007128,116.32122,0,91,39683.3213541667,2008-08-23,07:42:45
40.007128,116.32122,0,91,39683.3213541667,2008-08-23,07:42:45
40.007128,116.32122,0,91,39683.3213541667,2008-08-23,07:42:45
40.007214,116.321204,0,88,39683.3213773148,2008-08-23,07:42:47
40.007214,116.321204,0,88,39683.3213773148,2008-08-23,07:42:47
40.007214,116.321204,0,88,39683.3213773148,2008-08-23,07:42:47
40.007278,116.321188,0,88,39683.321400463,2008-08-23,07:42:49
40.007278,116.321188,0,88,39683.321400463,2008-08-23,07:42:49
40.007278,116.321188,0,88,39683.321400463,2008-08-23,07:42:49
40.007317,116.321185,0,89,39683.3214236111,2008-08-23,07:42:51
40.007317,116.321185,0,89,39683.3214236111,2008-08-23,07:42:51
40.007317,116.321185,0,89,39683.3214236111,2008-08-23,07:42:51
40.007405,116.321184,0,88,39683.3214467593,2008-08-23,07:42:53
40.007405,116.321184,0,88,39683.3214467593,2008-08-23,07:42:53
40.007405,116.321184,0,88,39683.3214467593,2008-08-23,07:42:53
40.007474,116.321167,0,86,39683.3214699074,2008-08-23,07:42:55
40.007474,116.321167,0,86,39683.3214699074,2008-08-23,07:42:55
40.007474,116.321167,0,86,39683.3214699074,2008-08-23,07:42:55
40.007544,116.321173,0,83,39683.3214930556,2008-08-23,07:42:57
40.007544,116.321173,0,83,39683.3214930556,2008-08-23,07:42:57
40.007544,116.321173,0,83,39683.3214930556,2008-08-23,07:42:57
40.007602,116.321174,0,86,39683.3215162037,2008-08-23,07:42:59
40.007602,116.321174,0,86,39683.3215162037,2008-08-23,07:42:59
40.007602,116.321174,0,86,39683.3215162037,2008-08-23,07:42:59
40.007668,116.321182,0,89,39683.3215393518,2008-08-23,07:43:01
40.007668,116.321182,0,89,39683.3215393518,2008-08-23,07:43:01
40.007668,116.321182,0,89,39683.3215393518,2008-08-23,07:43:01
40.007725,116.321172,0,90,39683.3215625,2008-08-23,07:43:03
40.007725,116.321172,0,90,39683.3215625,2008-08-23,07:43:03
40.007725,116.321172,0,90,39683.3215625,2008-08-23,07:43:03
40.007779,116.321163,0,95,39683.3215856481,2008-08-23,07:43:05
40.007779,116.321163,0,95,39683.3215856481,2008-08-23,07:43:05
40.007779,116.321163,0,95,39683.3215856481,2008-08-23,07:43:05
40.007924,116.321157,0,86,39683.3216087963,2008-08-23,07:43:07
40.007924,116.321157,0,86,39683.3216087963,2008-08-23,07:43:07
40.007924,116.321157,0,86,39683.3216087963,2008-08-23,07:43:07
40.007979,116.32111,0,85,39683.3216319444,2008-08-23,07:43:09
40.007979,116.32111,0,85,39683.3216319444,2008-08-23,07:43:09
40.007979,116.32111,0,85,39683.3216319444,2008-08-23,07:43:09
40.00797,116.321101,0,83,39683.3216550926,2008-08-23,07:43:11
40.00797,116.321101,0,83,39683.3216550926,2008-08-23,07:43:11
40.00797,116.321101,0,83,39683.3216550926,2008-08-23,07:43:11
40.007958,116.321146,0,80,39683.3216782407,2008-08-23,07:43:13
40.007958,116.321146,0,80,39683.3216782407,2008-08-23,07:43:13
40.007958,116.321146,0,80,39683.3216782407,2008-08-23,07:43:13
40.007956,116.321156,0,81,39683.3217013889,2008-08-23,07:43:15
40.007956,116.321156,0,81,39683.3217013889,2008-08-23,07:43:15
40.007956,116.321156,0,81,39683.3217013889,2008-08-23,07:43:15
40.007957,116.321162,0,81,39683.321724537,2008-08-23,07:43:17
40.007957,116.321162,0,81,39683.321724537,2008-08-23,07:43:17
40.007957,116.321162,0,81,39683.321724537,2008-08-23,07:43:17
40.007956,116.321165,0,81,39683.3217476852,2008-08-23,07:43:19
40.007956,116.321165,0,81,39683.3217476852,2008-08-23,07:43:19
40.007956,116.321165,0,81,39683.3217476852,2008-08-23,07:43:19
40.007956,116.321166,0,80,39683.3217708333,2008-08-23,07:43:21
40.007956,116.321166,0,80,39683.3217708333,2008-08-23,07:43:21
40.007956,116.321166,0,80,39683.3217708333,2008-08-23,07:43:21
40.007955,116.32117,0,80,39683.3217939815,2008-08-23,07:43:23
40.007955,116.32117,0,80,39683.3217939815,2008-08-23,07:43:23
40.007955,116.32117,0,80,39683.3217939815,2008-08-23,07:43:23
40.007957,116.321168,0,80,39683.3218171296,2008-08-23,07:43:25
40.007957,116.321168,0,80,39683.3218171296,2008-08-23,07:43:25
40.007957,116.321168,0,80,39683.3218171296,2008-08-23,07:43:25
40.008032,116.321145,0,81,39683.3218402778,2008-08-23,07:43:27
40.008032,116.321145,0,81,39683.3218402778,2008-08-23,07:43:27
40.008032,116.321145,0,81,39683.3218402778,2008-08-23,07:43:27
40.008093,116.32115,0,85,39683.3218634259,2008-08-23,07:43:29
40.008093,116.32115,0,85,39683.3218634259,2008-08-23,07:43:29
40.008093,116.32115,0,85,39683.3218634259,2008-08-23,07:43:29
40.00816,116.321147,0,85,39683.3218865741,2008-08-23,07:43:31
40.00816,116.321147,0,85,39683.3218865741,2008-08-23,07:43:31
40.00816,116.321147,0,85,39683.3218865741,2008-08-23,07:43:31
40.008228,116.321154,0,86,39683.3219097222,2008-08-23,07:43:33
40.008228,116.321154,0,86,39683.3219097222,2008-08-23,07:43:33
40.008228,116.321154,0,86,39683.3219097222,2008-08-23,07:43:33
40.008287,116.321156,0,86,39683.3219328704,2008-08-23,07:43:35
40.008287,116.321156,0,86,39683.3219328704,2008-08-23,07:43:35
40.008287,116.321156,0,86,39683.3219328704,2008-08-23,07:43:35
40.008359,116.321147,0,84,39683.3219560185,2008-08-23,07:43:37
40.008359,116.321147,0,84,39683.3219560185,2008-08-23,07:43:37
40.008359,116.321147,0,84,39683.3219560185,2008-08-23,07:43:37
40.008424,116.321133,0,83,39683.3219791667,2008-08-23,07:43:39
40.008424,116.321133,0,83,39683.3219791667,2008-08-23,07:43:39
40.008424,116.321133,0,83,39683.3219791667,2008-08-23,07:43:39
40.008506,116.321129,0,83,39683.3220023148,2008-08-23,07:43:41
40.008506,116.321129,0,83,39683.3220023148,2008-08-23,07:43:41
40.008506,116.321129,0,83,39683.3220023148,2008-08-23,07:43:41
40.00858,116.321129,0,81,39683.322025463,2008-08-23,07:43:43
40.00858,116.321129,0,81,39683.322025463,2008-08-23,07:43:43
40.00858,116.321129,0,81,39683.322025463,2008-08-23,07:43:43
40.008655,116.321143,0,78,39683.3220486111,2008-08-23,07:43:45
40.008655,116.321143,0,78,39683.3220486111,2008-08-23,07:43:45
40.008655,116.321143,0,78,39683.3220486111,2008-08-23,07:43:45
40.008713,116.321166,0,79,39683.3220717593,2008-08-23,07:43:47
40.008713,116.321166,0,79,39683.3220717593,2008-08-23,07:43:47
40.008713,116.321166,0,79,39683.3220717593,2008-08-23,07:43:47
40.008777,116.321171,0,79,39683.3220949074,2008-08-23,07:43:49
40.008777,116.321171,0,79,39683.3220949074,2008-08-23,07:43:49
40.008777,116.321171,0,79,39683.3220949074,2008-08-23,07:43:49
40.008844,116.321147,0,82,39683.3221180556,2008-08-23,07:43:51
40.008844,116.321147,0,82,39683.3221180556,2008-08-23,07:43:51
40.008844,116.321147,0,82,39683.3221180556,2008-08-23,07:43:51
40.0089,116.321092,0,81,39683.3221412037,2008-08-23,07:43:53
40.0089,116.321092,0,81,39683.3221412037,2008-08-23,07:43:53
40.0089,116.321092,0,81,39683.3221412037,2008-08-23,07:43:53
40.008977,116.321034,0,81,39683.3221643518,2008-08-23,07:43:55
40.008977,116.321034,0,81,39683.3221643518,2008-08-23,07:43:55
40.008977,116.321034,0,81,39683.3221643518,2008-08-23,07:43:55
40.009012,116.320958,0,83,39683.3221875,2008-08-23,07:43:57
40.009012,116.320958,0,83,39683.3221875,2008-08-23,07:43:57
40.009012,116.320958,0,83,39683.3221875,2008-08-23,07:43:57
40.009016,116.320874,0,87,39683.3222106481,2008-08-23,07:43:59
40.009016,116.320874,0,87,39683.3222106481,2008-08-23,07:43:59
40.009016,116.320874,0,87,39683.3222106481,2008-08-23,07:43:59
40.008995,116.320789,0,90,39683.3222337963,2008-08-23,07:44:01
40.008995,116.320789,0,90,39683.3222337963,2008-08-23,07:44:01
40.008995,116.320789,0,90,39683.3222337963,2008-08-23,07:44:01
40.008975,116.320694,0,90,39683.3222569444,2008-08-23,07:44:03
40.008975,116.320694,0,90,39683.3222569444,2008-08-23,07:44:03
40.008975,116.320694,0,90,39683.3222569444,2008-08-23,07:44:03
40.008972,116.320605,0,91,39683.3222800926,2008-08-23,07:44:05
40.008972,116.320605,0,91,39683.3222800926,2008-08-23,07:44:05
40.008972,116.320605,0,91,39683.3222800926,2008-08-23,07:44:05
40.008945,116.320537,0,93,39683.3223032407,2008-08-23,07:44:07
40.008945,116.320537,0,93,39683.3223032407,2008-08-23,07:44:07
40.008945,116.320537,0,93,39683.3223032407,2008-08-23,07:44:07
40.008883,116.320499,0,95,39683.3223263889,2008-08-23,07:44:09
40.008883,116.320499,0,95,39683.3223263889,2008-08-23,07:44:09
40.008883,116.320499,0,95,39683.3223263889,2008-08-23,07:44:09
40.008827,116.320459,0,96,39683.322349537,2008-08-23,07:44:11
40.008827,116.320459,0,96,39683.322349537,2008-08-23,07:44:11
40.008827,116.320459,0,96,39683.322349537,2008-08-23,07:44:11
40.0088,116.32041,0,98,39683.3223726852,2008-08-23,07:44:13
40.0088,116.32041,0,98,39683.3223726852,2008-08-23,07:44:13
40.0088,116.32041,0,98,39683.3223726852,2008-08-23,07:44:13
40.008783,116.320353,0,100,39683.3223958333,2008-08-23,07:44:15
40.008783,116.320353,0,100,39683.3223958333,2008-08-23,07:44:15
40.008783,116.320353,0,100,39683.3223958333,2008-08-23,07:44:15
40.008775,116.320281,0,102,39683.3224189815,2008-08-23,07:44:17
40.008775,116.320281,0,102,39683.3224189815,2008-08-23,07:44:17
40.008775,116.320281,0,102,39683.3224189815,2008-08-23,07:44:17
40.008766,116.320146,0,105,39683.3224421296,2008-08-23,07:44:19
40.008766,116.320146,0,105,39683.3224421296,2008-08-23,07:44:19
40.008766,116.320146,0,105,39683.3224421296,2008-08-23,07:44:19
40.008742,116.320044,0,106,39683.3224652778,2008-08-23,07:44:21
40.008742,116.320044,0,106,39683.3224652778,2008-08-23,07:44:21
40.008742,116.320044,0,106,39683.3224652778,2008-08-23,07:44:21
40.008703,116.320003,0,108,39683.3224884259,2008-08-23,07:44:23
40.008703,116.320003,0,108,39683.3224884259,2008-08-23,07:44:23
40.008703,116.320003,0,108,39683.3224884259,2008-08-23,07:44:23
40.008664,116.319989,0,109,39683.3225115741,2008-08-23,07:44:25
40.008664,116.319989,0,109,39683.3225115741,2008-08-23,07:44:25
40.008664,116.319989,0,109,39683.3225115741,2008-08-23,07:44:25
40.008671,116.319962,0,113,39683.3225347222,2008-08-23,07:44:27
40.008671,116.319962,0,113,39683.3225347222,2008-08-23,07:44:27
40.008671,116.319962,0,113,39683.3225347222,2008-08-23,07:44:27
40.008661,116.319957,0,117,39683.3225578704,2008-08-23,07:44:29
40.008661,116.319957,0,117,39683.3225578704,2008-08-23,07:44:29
40.008661,116.319957,0,117,39683.3225578704,2008-08-23,07:44:29
40.008652,116.319948,0,120,39683.3225810185,2008-08-23,07:44:31
40.008652,116.319948,0,120,39683.3225810185,2008-08-23,07:44:31
40.008652,116.319948,0,120,39683.3225810185,2008-08-23,07:44:31
40.00865,116.319935,0,123,39683.3226041667,2008-08-23,07:44:33
40.00865,116.319935,0,123,39683.3226041667,2008-08-23,07:44:33
40.00865,116.319935,0,123,39683.3226041667,2008-08-23,07:44:33
40.00865,116.319919,0,125,39683.3226273148,2008-08-23,07:44:35
40.00865,116.319919,0,125,39683.3226273148,2008-08-23,07:44:35
40.00865,116.319919,0,125,39683.3226273148,2008-08-23,07:44:35
40.00864,116.319893,0,128,39683.322650463,2008-08-23,07:44:37
40.00864,116.319893,0,128,39683.322650463,2008-08-23,07:44:37
40.00864,116.319893,0,128,39683.322650463,2008-08-23,07:44:37
40.008613,116.319864,0,130,39683.3226736111,2008-08-23,07:44:39
40.008613,116.319864,0,130,39683.3226736111,2008-08-23,07:44:39
40.008613,116.319864,0,130,39683.3226736111,2008-08-23,07:44:39
40.008574,116.31984,0,133,39683.3226967593,2008-08-23,07:44:41
40.008574,116.31984,0,133,39683.3226967593,2008-08-23,07:44:41
40.008574,116.31984,0,133,39683.3226967593,2008-08-23,07:44:41
40.008844,116.319869,0,134,39683.323275463,2008-08-23,07:45:31
40.008844,116.319869,0,134,39683.323275463,2008-08-23,07:45:31
40.008844,116.319869,0,134,39683.323275463,2008-08-23,07:45:31
40.008648,116.319904,0,138,39683.3232986111,2008-08-23,07:45:33
40.008648,116.319904,0,138,39683.3232986111,2008-08-23,07:45:33
40.008648,116.319904,0,138,39683.3232986111,2008-08-23,07:45:33
40.008598,116.319934,0,140,39683.3233217593,2008-08-23,07:45:35
40.008598,116.319934,0,140,39683.3233217593,2008-08-23,07:45:35
40.008598,116.319934,0,140,39683.3233217593,2008-08-23,07:45:35
40.008039,116.319736,0,-149,39683.3264930556,2008-08-23,07:50:09
40.008039,116.319736,0,-149,39683.3264930556,2008-08-23,07:50:09
40.008039,116.319736,0,-149,39683.3264930556,2008-08-23,07:50:09
40.00784,116.31972,0,-185,39683.3265162037,2008-08-23,07:50:11
40.00784,116.31972,0,-185,39683.3265162037,2008-08-23,07:50:11
40.00784,116.31972,0,-185,39683.3265162037,2008-08-23,07:50:11
40.008305,116.319692,0,-76,39683.3265393519,2008-08-23,07:50:13
40.008305,116.319692,0,-76,39683.3265393519,2008-08-23,07:50:13
40.008305,116.319692,0,-76,39683.3265393519,2008-08-23,07:50:13
40.008734,116.319684,0,46,39683.3265625,2008-08-23,07:50:15
40.008734,116.319684,0,46,39683.3265625,2008-08-23,07:50:15
40.008734,116.319684,0,46,39683.3265625,2008-08-23,07:50:15
40.008849,116.319684,0,82,39683.3265856481,2008-08-23,07:50:17
40.008849,116.319684,0,82,39683.3265856481,2008-08-23,07:50:17
40.008849,116.319684,0,82,39683.3265856481,2008-08-23,07:50:17
40.008921,116.319724,0,85,39683.3266087963,2008-08-23,07:50:19
40.008921,116.319724,0,85,39683.3266087963,2008-08-23,07:50:19
40.008921,116.319724,0,85,39683.3266087963,2008-08-23,07:50:19
40.00886,116.319738,0,81,39683.3266319444,2008-08-23,07:50:21
40.00886,116.319738,0,81,39683.3266319444,2008-08-23,07:50:21
40.00886,116.319738,0,81,39683.3266319444,2008-08-23,07:50:21
40.008843,116.31978,0,75,39683.3266550926,2008-08-23,07:50:23
40.008843,116.31978,0,75,39683.3266550926,2008-08-23,07:50:23
40.008843,116.31978,0,75,39683.3266550926,2008-08-23,07:50:23
40.008754,116.3198,0,80,39683.3266782407,2008-08-23,07:50:25
40.008754,116.3198,0,80,39683.3266782407,2008-08-23,07:50:25
40.008754,116.3198,0,80,39683.3266782407,2008-08-23,07:50:25
40.009011,116.319793,0,157,39683.3267013889,2008-08-23,07:50:27
40.009011,116.319793,0,157,39683.3267013889,2008-08-23,07:50:27
40.009011,116.319793,0,157,39683.3267013889,2008-08-23,07:50:27
40.009089,116.319788,0,176,39683.326724537,2008-08-23,07:50:29
40.009089,116.319788,0,176,39683.326724537,2008-08-23,07:50:29
40.009089,116.319788,0,176,39683.326724537,2008-08-23,07:50:29
40.009061,116.319788,0,166,39683.3267476852,2008-08-23,07:50:31
40.009061,116.319788,0,166,39683.3267476852,2008-08-23,07:50:31
40.009061,116.319788,0,166,39683.3267476852,2008-08-23,07:50:31
40.009058,116.319798,0,164,39683.3267708333,2008-08-23,07:50:33
40.009058,116.319798,0,164,39683.3267708333,2008-08-23,07:50:33
40.009058,116.319798,0,164,39683.3267708333,2008-08-23,07:50:33
40.009055,116.319804,0,163,39683.3267939815,2008-08-23,07:50:35
40.009055,116.319804,0,163,39683.3267939815,2008-08-23,07:50:35
40.009055,116.319804,0,163,39683.3267939815,2008-08-23,07:50:35
40.009054,116.31981,0,162,39683.3268171296,2008-08-23,07:50:37
40.009054,116.31981,0,162,39683.3268171296,2008-08-23,07:50:37
40.009054,116.31981,0,162,39683.3268171296,2008-08-23,07:50:37
40.009051,116.319815,0,161,39683.3268402778,2008-08-23,07:50:39
40.009051,116.319815,0,161,39683.3268402778,2008-08-23,07:50:39
40.009051,116.319815,0,161,39683.3268402778,2008-08-23,07:50:39
40.009056,116.319818,0,160,39683.3268634259,2008-08-23,07:50:41
40.009056,116.319818,0,160,39683.3268634259,2008-08-23,07:50:41
40.009056,116.319818,0,160,39683.3268634259,2008-08-23,07:50:41
40.009064,116.319805,0,159,39683.3268865741,2008-08-23,07:50:43
40.009064,116.319805,0,159,39683.3268865741,2008-08-23,07:50:43
40.009064,116.319805,0,159,39683.3268865741,2008-08-23,07:50:43
40.009064,116.319799,0,159,39683.3269097222,2008-08-23,07:50:45
40.009064,116.319799,0,159,39683.3269097222,2008-08-23,07:50:45
40.009064,116.319799,0,159,39683.3269097222,2008-08-23,07:50:45
40.004614,116.32219,0,-25,39683.3573842593,2008-08-23,08:34:38
40.004614,116.32219,0,-25,39683.3573842593,2008-08-23,08:34:38
40.004701,116.32212,0,-1,39683.3574189815,2008-08-23,08:34:41
40.004701,116.32212,0,-1,39683.3574189815,2008-08-23,08:34:41
40.004726,116.321788,0,71,39683.3574537037,2008-08-23,08:34:44
40.004726,116.321788,0,71,39683.3574537037,2008-08-23,08:34:44
40.004729,116.321755,0,62,39683.3574768519,2008-08-23,08:34:46
40.004729,116.321755,0,62,39683.3574768519,2008-08-23,08:34:46
40.004653,116.321808,0,19,39683.3575,2008-08-23,08:34:48
40.004653,116.321808,0,19,39683.3575,2008-08-23,08:34:48
40.0046,116.321783,0,25,39683.3575347222,2008-08-23,08:34:51
40.0046,116.321783,0,25,39683.3575347222,2008-08-23,08:34:51
40.004502,116.32172,0,18,39683.3575694444,2008-08-23,08:34:54
40.004502,116.32172,0,18,39683.3575694444,2008-08-23,08:34:54
40.004417,116.321705,0,14,39683.3575925926,2008-08-23,08:34:56
40.004417,116.321705,0,14,39683.3575925926,2008-08-23,08:34:56
40.004353,116.321618,0,35,39683.3576157407,2008-08-23,08:34:58
40.004353,116.321618,0,35,39683.3576157407,2008-08-23,08:34:58
40.004292,116.321594,0,44,39683.3576388889,2008-08-23,08:35:00
40.004292,116.321594,0,44,39683.3576388889,2008-08-23,08:35:00
40.004215,116.321625,0,50,39683.357662037,2008-08-23,08:35:02
40.004215,116.321625,0,50,39683.357662037,2008-08-23,08:35:02
40.004141,116.321689,0,41,39683.3576851852,2008-08-23,08:35:04
40.004141,116.321689,0,41,39683.3576851852,2008-08-23,08:35:04
40.004055,116.321677,0,46,39683.3577083333,2008-08-23,08:35:06
40.004055,116.321677,0,46,39683.3577083333,2008-08-23,08:35:06
40.003974,116.321688,0,44,39683.3577314815,2008-08-23,08:35:08
40.003974,116.321688,0,44,39683.3577314815,2008-08-23,08:35:08
40.003896,116.321678,0,42,39683.3577546296,2008-08-23,08:35:10
40.003896,116.321678,0,42,39683.3577546296,2008-08-23,08:35:10
40.003829,116.321665,0,48,39683.3577777778,2008-08-23,08:35:12
40.003829,116.321665,0,48,39683.3577777778,2008-08-23,08:35:12
40.003737,116.321644,0,49,39683.3578009259,2008-08-23,08:35:14
40.003737,116.321644,0,49,39683.3578009259,2008-08-23,08:35:14
40.003628,116.321636,0,46,39683.3578240741,2008-08-23,08:35:16
40.003628,116.321636,0,46,39683.3578240741,2008-08-23,08:35:16
40.00355,116.321665,0,51,39683.3578472222,2008-08-23,08:35:18
40.00355,116.321665,0,51,39683.3578472222,2008-08-23,08:35:18
40.003471,116.321694,0,57,39683.3578703704,2008-08-23,08:35:20
40.003471,116.321694,0,57,39683.3578703704,2008-08-23,08:35:20
40.003355,116.321687,0,56,39683.3578935185,2008-08-23,08:35:22
40.003355,116.321687,0,56,39683.3578935185,2008-08-23,08:35:22
40.003256,116.321727,0,46,39683.3579166667,2008-08-23,08:35:24
40.003256,116.321727,0,46,39683.3579166667,2008-08-23,08:35:24
40.003202,116.321738,0,48,39683.3579398148,2008-08-23,08:35:26
40.003202,116.321738,0,48,39683.3579398148,2008-08-23,08:35:26
40.003088,116.321697,0,48,39683.357962963,2008-08-23,08:35:28
40.003088,116.321697,0,48,39683.357962963,2008-08-23,08:35:28
40.003013,116.321725,0,49,39683.3579861111,2008-08-23,08:35:30
40.003013,116.321725,0,49,39683.3579861111,2008-08-23,08:35:30
40.002917,116.321736,0,52,39683.3580092593,2008-08-23,08:35:32
40.002917,116.321736,0,52,39683.3580092593,2008-08-23,08:35:32
40.002824,116.32175,0,56,39683.3580324074,2008-08-23,08:35:34
40.002824,116.32175,0,56,39683.3580324074,2008-08-23,08:35:34
40.002721,116.321725,0,55,39683.3580555556,2008-08-23,08:35:36
40.002721,116.321725,0,55,39683.3580555556,2008-08-23,08:35:36
40.002639,116.321712,0,54,39683.3580787037,2008-08-23,08:35:38
40.002639,116.321712,0,54,39683.3580787037,2008-08-23,08:35:38
40.002532,116.321739,0,55,39683.3581018519,2008-08-23,08:35:40
40.002532,116.321739,0,55,39683.3581018519,2008-08-23,08:35:40
40.002452,116.321764,0,56,39683.358125,2008-08-23,08:35:42
40.002452,116.321764,0,56,39683.358125,2008-08-23,08:35:42
40.002359,116.321787,0,57,39683.3581481481,2008-08-23,08:35:44
40.002359,116.321787,0,57,39683.3581481481,2008-08-23,08:35:44
40.002276,116.32179,0,58,39683.3581712963,2008-08-23,08:35:46
40.002276,116.32179,0,58,39683.3581712963,2008-08-23,08:35:46
40.002175,116.321815,0,61,39683.3581944444,2008-08-23,08:35:48
40.002175,116.321815,0,61,39683.3581944444,2008-08-23,08:35:48
40.00208,116.32183,0,61,39683.3582175926,2008-08-23,08:35:50
40.00208,116.32183,0,61,39683.3582175926,2008-08-23,08:35:50
40.002002,116.321843,0,62,39683.3582407407,2008-08-23,08:35:52
40.002002,116.321843,0,62,39683.3582407407,2008-08-23,08:35:52
40.001907,116.321844,0,62,39683.3582638889,2008-08-23,08:35:54
40.001907,116.321844,0,62,39683.3582638889,2008-08-23,08:35:54
40.001827,116.321883,0,70,39683.358287037,2008-08-23,08:35:56
40.001827,116.321883,0,70,39683.358287037,2008-08-23,08:35:56
40.001733,116.321876,0,72,39683.3583101852,2008-08-23,08:35:58
40.001733,116.321876,0,72,39683.3583101852,2008-08-23,08:35:58
40.001583,116.321852,0,66,39683.3583333333,2008-08-23,08:36:00
40.001583,116.321852,0,66,39683.3583333333,2008-08-23,08:36:00
40.001507,116.321862,0,65,39683.3583564815,2008-08-23,08:36:02
40.001507,116.321862,0,65,39683.3583564815,2008-08-23,08:36:02
40.001424,116.321907,0,63,39683.3583796296,2008-08-23,08:36:04
40.001424,116.321907,0,63,39683.3583796296,2008-08-23,08:36:04
40.001493,116.322002,0,58,39683.3584027778,2008-08-23,08:36:06
40.001493,116.322002,0,58,39683.3584027778,2008-08-23,08:36:06
40.001555,116.321984,0,56,39683.3584259259,2008-08-23,08:36:08
40.001555,116.321984,0,56,39683.3584259259,2008-08-23,08:36:08
40.001674,116.322008,0,60,39683.3584490741,2008-08-23,08:36:10
40.001674,116.322008,0,60,39683.3584490741,2008-08-23,08:36:10
40.001699,116.322004,0,54,39683.3584722222,2008-08-23,08:36:12
40.001699,116.322004,0,54,39683.3584722222,2008-08-23,08:36:12
40.001765,116.321966,0,55,39683.3584953704,2008-08-23,08:36:14
40.001765,116.321966,0,55,39683.3584953704,2008-08-23,08:36:14
40.001904,116.321977,0,62,39683.3585185185,2008-08-23,08:36:16
40.001904,116.321977,0,62,39683.3585185185,2008-08-23,08:36:16
40.002234,116.321642,0,119,39683.3585532407,2008-08-23,08:36:19
40.002234,116.321642,0,119,39683.3585532407,2008-08-23,08:36:19
40.002314,116.321607,0,121,39683.3585763889,2008-08-23,08:36:21
40.002314,116.321607,0,121,39683.3585763889,2008-08-23,08:36:21
40.002375,116.321606,0,117,39683.358599537,2008-08-23,08:36:23
40.002375,116.321606,0,117,39683.358599537,2008-08-23,08:36:23
40.002422,116.321612,0,112,39683.3586226852,2008-08-23,08:36:25
40.002422,116.321612,0,112,39683.3586226852,2008-08-23,08:36:25
40.002457,116.321629,0,113,39683.3586458333,2008-08-23,08:36:27
40.002457,116.321629,0,113,39683.3586458333,2008-08-23,08:36:27
40.002452,116.321581,0,132,39683.3586689815,2008-08-23,08:36:29
40.002452,116.321581,0,132,39683.3586689815,2008-08-23,08:36:29
40.002418,116.321579,0,136,39683.3586921296,2008-08-23,08:36:31
40.002418,116.321579,0,136,39683.3586921296,2008-08-23,08:36:31
40.002363,116.321596,0,137,39683.3587152778,2008-08-23,08:36:33
40.002363,116.321596,0,137,39683.3587152778,2008-08-23,08:36:33
40.00231,116.321605,0,138,39683.3587384259,2008-08-23,08:36:35
40.00231,116.321605,0,138,39683.3587384259,2008-08-23,08:36:35
40.002227,116.321624,0,135,39683.3587615741,2008-08-23,08:36:37
40.002227,116.321624,0,135,39683.3587615741,2008-08-23,08:36:37
40.002166,116.321642,0,137,39683.3587847222,2008-08-23,08:36:39
40.002166,116.321642,0,137,39683.3587847222,2008-08-23,08:36:39
40.00211,116.321647,0,140,39683.3588078704,2008-08-23,08:36:41
40.00211,116.321647,0,140,39683.3588078704,2008-08-23,08:36:41
40.002028,116.321653,0,140,39683.3588310185,2008-08-23,08:36:43
40.002028,116.321653,0,140,39683.3588310185,2008-08-23,08:36:43
40.001908,116.321652,0,130,39683.3588541667,2008-08-23,08:36:45
40.001908,116.321652,0,130,39683.3588541667,2008-08-23,08:36:45
40.001799,116.321643,0,121,39683.3588773148,2008-08-23,08:36:47
40.001799,116.321643,0,121,39683.3588773148,2008-08-23,08:36:47
40.001705,116.321659,0,118,39683.358900463,2008-08-23,08:36:49
40.001705,116.321659,0,118,39683.358900463,2008-08-23,08:36:49
40.001625,116.321679,0,119,39683.3589236111,2008-08-23,08:36:51
40.001625,116.321679,0,119,39683.3589236111,2008-08-23,08:36:51
40.001533,116.321731,0,120,39683.3589467593,2008-08-23,08:36:53
40.001533,116.321731,0,120,39683.3589467593,2008-08-23,08:36:53
40.001437,116.321757,0,130,39683.3589699074,2008-08-23,08:36:55
40.001437,116.321757,0,130,39683.3589699074,2008-08-23,08:36:55
40.001334,116.321787,0,134,39683.3589930556,2008-08-23,08:36:57
40.001334,116.321787,0,134,39683.3589930556,2008-08-23,08:36:57
40.001207,116.3218,0,127,39683.3590162037,2008-08-23,08:36:59
40.001207,116.3218,0,127,39683.3590162037,2008-08-23,08:36:59
40.001108,116.321802,0,120,39683.3590393519,2008-08-23,08:37:01
40.001108,116.321802,0,120,39683.3590393519,2008-08-23,08:37:01
40.001043,116.321776,0,119,39683.3590625,2008-08-23,08:37:03
40.001043,116.321776,0,119,39683.3590625,2008-08-23,08:37:03
40.000985,116.321737,0,120,39683.3590856481,2008-08-23,08:37:05
40.000985,116.321737,0,120,39683.3590856481,2008-08-23,08:37:05
40.000928,116.321769,0,121,39683.3591087963,2008-08-23,08:37:07
40.000928,116.321769,0,121,39683.3591087963,2008-08-23,08:37:07
40.000864,116.321813,0,124,39683.3591319444,2008-08-23,08:37:09
40.000864,116.321813,0,124,39683.3591319444,2008-08-23,08:37:09
40.000761,116.321806,0,120,39683.3591550926,2008-08-23,08:37:11
40.000761,116.321806,0,120,39683.3591550926,2008-08-23,08:37:11
40.000649,116.321802,0,117,39683.3591782407,2008-08-23,08:37:13
40.000649,116.321802,0,117,39683.3591782407,2008-08-23,08:37:13
40.00057,116.321799,0,116,39683.3592013889,2008-08-23,08:37:15
40.00057,116.321799,0,116,39683.3592013889,2008-08-23,08:37:15
40.000483,116.321802,0,114,39683.359224537,2008-08-23,08:37:17
40.000483,116.321802,0,114,39683.359224537,2008-08-23,08:37:17
40.000409,116.321791,0,112,39683.3592476852,2008-08-23,08:37:19
40.000409,116.321791,0,112,39683.3592476852,2008-08-23,08:37:19
40.0003,116.321825,0,112,39683.3592708333,2008-08-23,08:37:21
40.0003,116.321825,0,112,39683.3592708333,2008-08-23,08:37:21
40.000215,116.321827,0,109,39683.3592939815,2008-08-23,08:37:23
40.000215,116.321827,0,109,39683.3592939815,2008-08-23,08:37:23
40.000122,116.321841,0,110,39683.3593171296,2008-08-23,08:37:25
40.000122,116.321841,0,110,39683.3593171296,2008-08-23,08:37:25
40.000036,116.321851,0,115,39683.3593402778,2008-08-23,08:37:27
40.000036,116.321851,0,115,39683.3593402778,2008-08-23,08:37:27
39.999943,116.321876,0,115,39683.3593634259,2008-08-23,08:37:29
39.999943,116.321876,0,115,39683.3593634259,2008-08-23,08:37:29
39.99981,116.321937,0,118,39683.3593865741,2008-08-23,08:37:31
39.99981,116.321937,0,118,39683.3593865741,2008-08-23,08:37:31
39.999734,116.321978,0,119,39683.3594097222,2008-08-23,08:37:33
39.999734,116.321978,0,119,39683.3594097222,2008-08-23,08:37:33
39.999689,116.322057,0,117,39683.3594328704,2008-08-23,08:37:35
39.999689,116.322057,0,117,39683.3594328704,2008-08-23,08:37:35
39.999679,116.322157,0,115,39683.3594560185,2008-08-23,08:37:37
39.999679,116.322157,0,115,39683.3594560185,2008-08-23,08:37:37
39.999687,116.322245,0,114,39683.3594791667,2008-08-23,08:37:39
39.999687,116.322245,0,114,39683.3594791667,2008-08-23,08:37:39
39.999708,116.322331,0,114,39683.3595023148,2008-08-23,08:37:41
39.999708,116.322331,0,114,39683.3595023148,2008-08-23,08:37:41
39.999741,116.322415,0,116,39683.359525463,2008-08-23,08:37:43
39.999741,116.322415,0,116,39683.359525463,2008-08-23,08:37:43
39.99977,116.322502,0,117,39683.3595486111,2008-08-23,08:37:45
39.99977,116.322502,0,117,39683.3595486111,2008-08-23,08:37:45
39.999787,116.322587,0,117,39683.3595717593,2008-08-23,08:37:47
39.999787,116.322587,0,117,39683.3595717593,2008-08-23,08:37:47
39.999801,116.322681,0,117,39683.3595949074,2008-08-23,08:37:49
39.999801,116.322681,0,117,39683.3595949074,2008-08-23,08:37:49
39.999804,116.322786,0,117,39683.3596180556,2008-08-23,08:37:51
39.999804,116.322786,0,117,39683.3596180556,2008-08-23,08:37:51
39.999818,116.322883,0,117,39683.3596412037,2008-08-23,08:37:53
39.999818,116.322883,0,117,39683.3596412037,2008-08-23,08:37:53
39.999833,116.322971,0,117,39683.3596643518,2008-08-23,08:37:55
39.999833,116.322971,0,117,39683.3596643518,2008-08-23,08:37:55
39.999851,116.323082,0,119,39683.3596875,2008-08-23,08:37:57
39.999851,116.323082,0,119,39683.3596875,2008-08-23,08:37:57
39.999873,116.323161,0,119,39683.3597106481,2008-08-23,08:37:59
39.999873,116.323161,0,119,39683.3597106481,2008-08-23,08:37:59
39.999889,116.323229,0,121,39683.3597337963,2008-08-23,08:38:01
39.999889,116.323229,0,121,39683.3597337963,2008-08-23,08:38:01
39.999928,116.323293,0,123,39683.3597569444,2008-08-23,08:38:03
39.999928,116.323293,0,123,39683.3597569444,2008-08-23,08:38:03
39.999991,116.323378,0,123,39683.3597800926,2008-08-23,08:38:05
39.999991,116.323378,0,123,39683.3597800926,2008-08-23,08:38:05
40.00002,116.32343,0,124,39683.3598032407,2008-08-23,08:38:07
40.00002,116.32343,0,124,39683.3598032407,2008-08-23,08:38:07
40.000066,116.323479,0,121,39683.3598263889,2008-08-23,08:38:09
40.000066,116.323479,0,121,39683.3598263889,2008-08-23,08:38:09
40.000103,116.323547,0,119,39683.359849537,2008-08-23,08:38:11
40.000103,116.323547,0,119,39683.359849537,2008-08-23,08:38:11
40.00013,116.323643,0,124,39683.3598726852,2008-08-23,08:38:13
40.00013,116.323643,0,124,39683.3598726852,2008-08-23,08:38:13
40.00013,116.323752,0,122,39683.3598958333,2008-08-23,08:38:15
40.00013,116.323752,0,122,39683.3598958333,2008-08-23,08:38:15
40.00015,116.323838,0,120,39683.3599189815,2008-08-23,08:38:17
40.00015,116.323838,0,120,39683.3599189815,2008-08-23,08:38:17
40.000165,116.32393,0,117,39683.3599421296,2008-08-23,08:38:19
40.000165,116.32393,0,117,39683.3599421296,2008-08-23,08:38:19
40.000163,116.324047,0,112,39683.3599652778,2008-08-23,08:38:21
40.000163,116.324047,0,112,39683.3599652778,2008-08-23,08:38:21
40.00016,116.324163,0,108,39683.3599884259,2008-08-23,08:38:23
40.00016,116.324163,0,108,39683.3599884259,2008-08-23,08:38:23
40.000116,116.324287,0,105,39683.3600115741,2008-08-23,08:38:25
40.000116,116.324287,0,105,39683.3600115741,2008-08-23,08:38:25
40.000103,116.324423,0,102,39683.3600347222,2008-08-23,08:38:27
40.000103,116.324423,0,102,39683.3600347222,2008-08-23,08:38:27
40.000088,116.324593,0,96,39683.3600578704,2008-08-23,08:38:29
40.000088,116.324593,0,96,39683.3600578704,2008-08-23,08:38:29
40.000046,116.324765,0,91,39683.3600810185,2008-08-23,08:38:31
40.000046,116.324765,0,91,39683.3600810185,2008-08-23,08:38:31
40.000004,116.324942,0,88,39683.3601041667,2008-08-23,08:38:33
40.000004,116.324942,0,88,39683.3601041667,2008-08-23,08:38:33
39.999969,116.325128,0,86,39683.3601273148,2008-08-23,08:38:35
39.999969,116.325128,0,86,39683.3601273148,2008-08-23,08:38:35
39.999923,116.325312,0,92,39683.360150463,2008-08-23,08:38:37
39.999923,116.325312,0,92,39683.360150463,2008-08-23,08:38:37
39.999737,116.325528,0,101,39683.3601736111,2008-08-23,08:38:39
39.999737,116.325528,0,101,39683.3601736111,2008-08-23,08:38:39
39.99965,116.325603,0,109,39683.3601967593,2008-08-23,08:38:41
39.99965,116.325603,0,109,39683.3601967593,2008-08-23,08:38:41
39.999555,116.325658,0,113,39683.3602199074,2008-08-23,08:38:43
39.999555,116.325658,0,113,39683.3602199074,2008-08-23,08:38:43
39.999476,116.32572,0,117,39683.3602430556,2008-08-23,08:38:45
39.999476,116.32572,0,117,39683.3602430556,2008-08-23,08:38:45
39.999394,116.325781,0,119,39683.3602662037,2008-08-23,08:38:47
39.999394,116.325781,0,119,39683.3602662037,2008-08-23,08:38:47
39.999336,116.325857,0,121,39683.3602893518,2008-08-23,08:38:49
39.999336,116.325857,0,121,39683.3602893518,2008-08-23,08:38:49
39.999295,116.325944,0,119,39683.3603125,2008-08-23,08:38:51
39.999295,116.325944,0,119,39683.3603125,2008-08-23,08:38:51
39.999259,116.326022,0,119,39683.3603356481,2008-08-23,08:38:53
39.999259,116.326022,0,119,39683.3603356481,2008-08-23,08:38:53
39.999207,116.326097,0,119,39683.3603587963,2008-08-23,08:38:55
39.999207,116.326097,0,119,39683.3603587963,2008-08-23,08:38:55
39.999137,116.326165,0,120,39683.3603819444,2008-08-23,08:38:57
39.999137,116.326165,0,120,39683.3603819444,2008-08-23,08:38:57
39.99906,116.326199,0,120,39683.3604050926,2008-08-23,08:38:59
39.99906,116.326199,0,120,39683.3604050926,2008-08-23,08:38:59
39.998985,116.326217,0,121,39683.3604282407,2008-08-23,08:39:01
39.998985,116.326217,0,121,39683.3604282407,2008-08-23,08:39:01
39.998888,116.326235,0,122,39683.3604513889,2008-08-23,08:39:03
39.998888,116.326235,0,122,39683.3604513889,2008-08-23,08:39:03
39.998805,116.326243,0,122,39683.360474537,2008-08-23,08:39:05
39.998805,116.326243,0,122,39683.360474537,2008-08-23,08:39:05
39.998727,116.32624,0,123,39683.3604976852,2008-08-23,08:39:07
39.998727,116.32624,0,123,39683.3604976852,2008-08-23,08:39:07
39.998638,116.326248,0,124,39683.3605208333,2008-08-23,08:39:09
39.998638,116.326248,0,124,39683.3605208333,2008-08-23,08:39:09
39.998564,116.326264,0,128,39683.3605439815,2008-08-23,08:39:11
39.998564,116.326264,0,128,39683.3605439815,2008-08-23,08:39:11
39.998471,116.326279,0,131,39683.3605671296,2008-08-23,08:39:13
39.998471,116.326279,0,131,39683.3605671296,2008-08-23,08:39:13
39.998378,116.326286,0,134,39683.3605902778,2008-08-23,08:39:15
39.998378,116.326286,0,134,39683.3605902778,2008-08-23,08:39:15
39.998292,116.326291,0,136,39683.3606134259,2008-08-23,08:39:17
39.998292,116.326291,0,136,39683.3606134259,2008-08-23,08:39:17
39.998208,116.326299,0,137,39683.3606365741,2008-08-23,08:39:19
39.998208,116.326299,0,137,39683.3606365741,2008-08-23,08:39:19
39.998119,116.326307,0,138,39683.3606597222,2008-08-23,08:39:21
39.998119,116.326307,0,138,39683.3606597222,2008-08-23,08:39:21
39.998031,116.326309,0,141,39683.3606828704,2008-08-23,08:39:23
39.998031,116.326309,0,141,39683.3606828704,2008-08-23,08:39:23
39.997933,116.326299,0,140,39683.3607060185,2008-08-23,08:39:25
39.997933,116.326299,0,140,39683.3607060185,2008-08-23,08:39:25
39.997811,116.326292,0,134,39683.3607291667,2008-08-23,08:39:27
39.997811,116.326292,0,134,39683.3607291667,2008-08-23,08:39:27
39.997703,116.3263,0,134,39683.3607523148,2008-08-23,08:39:29
39.997703,116.3263,0,134,39683.3607523148,2008-08-23,08:39:29
39.997598,116.326315,0,128,39683.360775463,2008-08-23,08:39:31
39.997598,116.326315,0,128,39683.360775463,2008-08-23,08:39:31
39.997506,116.326345,0,128,39683.3607986111,2008-08-23,08:39:33
39.997506,116.326345,0,128,39683.3607986111,2008-08-23,08:39:33
39.997427,116.326351,0,128,39683.3608217593,2008-08-23,08:39:35
39.997427,116.326351,0,128,39683.3608217593,2008-08-23,08:39:35
39.997344,116.326365,0,129,39683.3608449074,2008-08-23,08:39:37
39.997344,116.326365,0,129,39683.3608449074,2008-08-23,08:39:37
39.997262,116.326373,0,131,39683.3608680556,2008-08-23,08:39:39
39.997262,116.326373,0,131,39683.3608680556,2008-08-23,08:39:39
39.997175,116.32638,0,130,39683.3608912037,2008-08-23,08:39:41
39.997175,116.32638,0,130,39683.3608912037,2008-08-23,08:39:41
39.997079,116.326391,0,131,39683.3609143518,2008-08-23,08:39:43
39.997079,116.326391,0,131,39683.3609143518,2008-08-23,08:39:43
39.996993,116.326405,0,129,39683.3609375,2008-08-23,08:39:45
39.996993,116.326405,0,129,39683.3609375,2008-08-23,08:39:45
39.996914,116.326428,0,129,39683.3609606481,2008-08-23,08:39:47
39.996914,116.326428,0,129,39683.3609606481,2008-08-23,08:39:47
39.996828,116.326436,0,129,39683.3609837963,2008-08-23,08:39:49
39.996828,116.326436,0,129,39683.3609837963,2008-08-23,08:39:49
39.996729,116.32644,0,126,39683.3610069444,2008-08-23,08:39:51
39.996729,116.32644,0,126,39683.3610069444,2008-08-23,08:39:51
39.996637,116.326433,0,126,39683.3610300926,2008-08-23,08:39:53
39.996637,116.326433,0,126,39683.3610300926,2008-08-23,08:39:53
39.99655,116.326432,0,126,39683.3610532407,2008-08-23,08:39:55
39.99655,116.326432,0,126,39683.3610532407,2008-08-23,08:39:55
39.996466,116.326426,0,125,39683.3610763889,2008-08-23,08:39:57
39.996466,116.326426,0,125,39683.3610763889,2008-08-23,08:39:57
39.996386,116.326421,0,124,39683.361099537,2008-08-23,08:39:59
39.996386,116.326421,0,124,39683.361099537,2008-08-23,08:39:59
39.99631,116.326421,0,120,39683.3611226852,2008-08-23,08:40:01
39.99631,116.326421,0,120,39683.3611226852,2008-08-23,08:40:01
39.996233,116.326424,0,116,39683.3611458333,2008-08-23,08:40:03
39.996233,116.326424,0,116,39683.3611458333,2008-08-23,08:40:03
39.996154,116.326474,0,117,39683.3611689815,2008-08-23,08:40:05
39.996154,116.326474,0,117,39683.3611689815,2008-08-23,08:40:05
39.996086,116.326505,0,114,39683.3611921296,2008-08-23,08:40:07
39.996086,116.326505,0,114,39683.3611921296,2008-08-23,08:40:07
39.996005,116.326511,0,114,39683.3612152778,2008-08-23,08:40:09
39.996005,116.326511,0,114,39683.3612152778,2008-08-23,08:40:09
39.995922,116.326514,0,110,39683.3612384259,2008-08-23,08:40:11
39.995922,116.326514,0,110,39683.3612384259,2008-08-23,08:40:11
39.995852,116.326515,0,106,39683.3612615741,2008-08-23,08:40:13
39.995852,116.326515,0,106,39683.3612615741,2008-08-23,08:40:13
39.995781,116.326533,0,104,39683.3612847222,2008-08-23,08:40:15
39.995781,116.326533,0,104,39683.3612847222,2008-08-23,08:40:15
39.995711,116.326544,0,100,39683.3613078704,2008-08-23,08:40:17
39.995711,116.326544,0,100,39683.3613078704,2008-08-23,08:40:17
39.995626,116.326536,0,98,39683.3613310185,2008-08-23,08:40:19
39.995626,116.326536,0,98,39683.3613310185,2008-08-23,08:40:19
39.995562,116.326557,0,101,39683.3613541667,2008-08-23,08:40:21
39.995562,116.326557,0,101,39683.3613541667,2008-08-23,08:40:21
39.995492,116.326552,0,98,39683.3613773148,2008-08-23,08:40:23
39.995492,116.326552,0,98,39683.3613773148,2008-08-23,08:40:23
39.995417,116.326535,0,93,39683.361400463,2008-08-23,08:40:25
39.995417,116.326535,0,93,39683.361400463,2008-08-23,08:40:25
39.995356,116.32653,0,93,39683.3614236111,2008-08-23,08:40:27
39.995356,116.32653,0,93,39683.3614236111,2008-08-23,08:40:27
39.995299,116.32653,0,92,39683.3614467593,2008-08-23,08:40:29
39.995299,116.32653,0,92,39683.3614467593,2008-08-23,08:40:29
39.995259,116.326528,0,90,39683.3614699074,2008-08-23,08:40:31
39.995259,116.326528,0,90,39683.3614699074,2008-08-23,08:40:31
39.995238,116.326521,0,88,39683.3614930556,2008-08-23,08:40:33
39.995238,116.326521,0,88,39683.3614930556,2008-08-23,08:40:33
39.995225,116.326514,0,86,39683.3615162037,2008-08-23,08:40:35
39.995225,116.326514,0,86,39683.3615162037,2008-08-23,08:40:35
39.995182,116.326516,0,84,39683.3615393518,2008-08-23,08:40:37
39.995182,116.326516,0,84,39683.3615393518,2008-08-23,08:40:37
39.995123,116.326514,0,82,39683.3615625,2008-08-23,08:40:39
39.995123,116.326514,0,82,39683.3615625,2008-08-23,08:40:39
39.995052,116.326491,0,80,39683.3615856481,2008-08-23,08:40:41
39.995052,116.326491,0,80,39683.3615856481,2008-08-23,08:40:41
39.994979,116.326489,0,79,39683.3616087963,2008-08-23,08:40:43
39.994979,116.326489,0,79,39683.3616087963,2008-08-23,08:40:43
39.994911,116.326479,0,77,39683.3616319444,2008-08-23,08:40:45
39.994911,116.326479,0,77,39683.3616319444,2008-08-23,08:40:45
39.994833,116.326474,0,75,39683.3616550926,2008-08-23,08:40:47
39.994833,116.326474,0,75,39683.3616550926,2008-08-23,08:40:47
39.994753,116.326479,0,74,39683.3616782407,2008-08-23,08:40:49
39.994753,116.326479,0,74,39683.3616782407,2008-08-23,08:40:49
39.994665,116.326481,0,73,39683.3617013889,2008-08-23,08:40:51
39.994665,116.326481,0,73,39683.3617013889,2008-08-23,08:40:51
39.994586,116.32648,0,71,39683.361724537,2008-08-23,08:40:53
39.994586,116.32648,0,71,39683.361724537,2008-08-23,08:40:53
39.994509,116.326478,0,70,39683.3617476852,2008-08-23,08:40:55
39.994509,116.326478,0,70,39683.3617476852,2008-08-23,08:40:55
39.994432,116.326471,0,70,39683.3617708333,2008-08-23,08:40:57
39.994432,116.326471,0,70,39683.3617708333,2008-08-23,08:40:57
39.99436,116.326467,0,71,39683.3617939815,2008-08-23,08:40:59
39.99436,116.326467,0,71,39683.3617939815,2008-08-23,08:40:59
39.994285,116.326496,0,70,39683.3618171296,2008-08-23,08:41:01
39.994285,116.326496,0,70,39683.3618171296,2008-08-23,08:41:01
39.994215,116.326509,0,71,39683.3618402778,2008-08-23,08:41:03
39.994215,116.326509,0,71,39683.3618402778,2008-08-23,08:41:03
39.994142,116.326508,0,68,39683.3618634259,2008-08-23,08:41:05
39.994142,116.326508,0,68,39683.3618634259,2008-08-23,08:41:05
39.994063,116.326501,0,67,39683.3618865741,2008-08-23,08:41:07
39.994063,116.326501,0,67,39683.3618865741,2008-08-23,08:41:07
39.99399,116.326506,0,67,39683.3619097222,2008-08-23,08:41:09
39.99399,116.326506,0,67,39683.3619097222,2008-08-23,08:41:09
39.993912,116.326485,0,64,39683.3619328704,2008-08-23,08:41:11
39.993912,116.326485,0,64,39683.3619328704,2008-08-23,08:41:11
39.993823,116.326484,0,63,39683.3619560185,2008-08-23,08:41:13
39.993823,116.326484,0,63,39683.3619560185,2008-08-23,08:41:13
39.993722,116.326462,0,61,39683.3619791667,2008-08-23,08:41:15
39.993722,116.326462,0,61,39683.3619791667,2008-08-23,08:41:15
39.993637,116.326449,0,62,39683.3620023148,2008-08-23,08:41:17
39.993637,116.326449,0,62,39683.3620023148,2008-08-23,08:41:17
39.993547,116.326437,0,59,39683.362025463,2008-08-23,08:41:19
39.993547,116.326437,0,59,39683.362025463,2008-08-23,08:41:19
39.993458,116.326438,0,57,39683.3620486111,2008-08-23,08:41:21
39.993458,116.326438,0,57,39683.3620486111,2008-08-23,08:41:21
39.993366,116.326417,0,53,39683.3620717593,2008-08-23,08:41:23
39.993366,116.326417,0,53,39683.3620717593,2008-08-23,08:41:23
39.993293,116.326445,0,49,39683.3620949074,2008-08-23,08:41:25
39.993293,116.326445,0,49,39683.3620949074,2008-08-23,08:41:25
39.993225,116.326493,0,47,39683.3621180556,2008-08-23,08:41:27
39.993225,116.326493,0,47,39683.3621180556,2008-08-23,08:41:27
39.99315,116.326528,0,48,39683.3621412037,2008-08-23,08:41:29
39.99315,116.326528,0,48,39683.3621412037,2008-08-23,08:41:29
39.993086,116.326581,0,48,39683.3621643518,2008-08-23,08:41:31
39.993086,116.326581,0,48,39683.3621643518,2008-08-23,08:41:31
39.993011,116.326624,0,53,39683.3621875,2008-08-23,08:41:33
39.993011,116.326624,0,53,39683.3621875,2008-08-23,08:41:33
39.992936,116.326655,0,57,39683.3622106481,2008-08-23,08:41:35
39.992936,116.326655,0,57,39683.3622106481,2008-08-23,08:41:35
39.992865,116.326666,0,57,39683.3622337963,2008-08-23,08:41:37
39.992865,116.326666,0,57,39683.3622337963,2008-08-23,08:41:37
39.992782,116.326682,0,57,39683.3622569444,2008-08-23,08:41:39
39.992782,116.326682,0,57,39683.3622569444,2008-08-23,08:41:39
39.992697,116.326677,0,57,39683.3622800926,2008-08-23,08:41:41
39.992697,116.326677,0,57,39683.3622800926,2008-08-23,08:41:41
39.992609,116.326677,0,60,39683.3623032407,2008-08-23,08:41:43
39.992609,116.326677,0,60,39683.3623032407,2008-08-23,08:41:43
39.992537,116.326685,0,58,39683.3623263889,2008-08-23,08:41:45
39.992537,116.326685,0,58,39683.3623263889,2008-08-23,08:41:45
39.992457,116.326675,0,57,39683.362349537,2008-08-23,08:41:47
39.992457,116.326675,0,57,39683.362349537,2008-08-23,08:41:47
39.992377,116.326656,0,54,39683.3623726852,2008-08-23,08:41:49
39.992377,116.326656,0,54,39683.3623726852,2008-08-23,08:41:49
39.992297,116.326645,0,52,39683.3623958333,2008-08-23,08:41:51
39.992297,116.326645,0,52,39683.3623958333,2008-08-23,08:41:51
39.99221,116.326643,0,52,39683.3624189815,2008-08-23,08:41:53
39.99221,116.326643,0,52,39683.3624189815,2008-08-23,08:41:53
39.99213,116.326632,0,52,39683.3624421296,2008-08-23,08:41:55
39.99213,116.326632,0,52,39683.3624421296,2008-08-23,08:41:55
39.992049,116.326616,0,52,39683.3624652778,2008-08-23,08:41:57
39.992049,116.326616,0,52,39683.3624652778,2008-08-23,08:41:57
39.991976,116.32661,0,54,39683.3624884259,2008-08-23,08:41:59
39.991976,116.32661,0,54,39683.3624884259,2008-08-23,08:41:59
39.991907,116.326625,0,56,39683.3625115741,2008-08-23,08:42:01
39.991907,116.326625,0,56,39683.3625115741,2008-08-23,08:42:01
39.991835,116.326641,0,56,39683.3625347222,2008-08-23,08:42:03
39.991835,116.326641,0,56,39683.3625347222,2008-08-23,08:42:03
39.99177,116.326648,0,56,39683.3625578704,2008-08-23,08:42:05
39.99177,116.326648,0,56,39683.3625578704,2008-08-23,08:42:05
39.991662,116.326612,0,69,39683.3625810185,2008-08-23,08:42:07
39.991662,116.326612,0,69,39683.3625810185,2008-08-23,08:42:07
39.99164,116.326675,0,68,39683.3626041667,2008-08-23,08:42:09
39.99164,116.326675,0,68,39683.3626041667,2008-08-23,08:42:09
39.991651,116.326716,0,66,39683.3626273148,2008-08-23,08:42:11
39.991651,116.326716,0,66,39683.3626273148,2008-08-23,08:42:11
39.991662,116.326725,0,65,39683.362650463,2008-08-23,08:42:13
39.991662,116.326725,0,65,39683.362650463,2008-08-23,08:42:13
39.991651,116.326734,0,64,39683.3626736111,2008-08-23,08:42:15
39.991651,116.326734,0,64,39683.3626736111,2008-08-23,08:42:15
39.99163,116.326731,0,65,39683.3626967593,2008-08-23,08:42:17
39.99163,116.326731,0,65,39683.3626967593,2008-08-23,08:42:17
39.991606,116.326727,0,66,39683.3627199074,2008-08-23,08:42:19
39.991606,116.326727,0,66,39683.3627199074,2008-08-23,08:42:19
39.991576,116.326753,0,69,39683.3627430556,2008-08-23,08:42:21
39.991576,116.326753,0,69,39683.3627430556,2008-08-23,08:42:21
39.991584,116.326792,0,68,39683.3627662037,2008-08-23,08:42:23
39.991584,116.326792,0,68,39683.3627662037,2008-08-23,08:42:23
39.991601,116.326856,0,67,39683.3627893519,2008-08-23,08:42:25
39.991601,116.326856,0,67,39683.3627893519,2008-08-23,08:42:25
39.991604,116.326922,0,66,39683.3628125,2008-08-23,08:42:27
39.991604,116.326922,0,66,39683.3628125,2008-08-23,08:42:27
39.991594,116.32701,0,66,39683.3628356481,2008-08-23,08:42:29
39.991594,116.32701,0,66,39683.3628356481,2008-08-23,08:42:29
39.991586,116.327092,0,65,39683.3628587963,2008-08-23,08:42:31
39.991586,116.327092,0,65,39683.3628587963,2008-08-23,08:42:31
39.991583,116.327181,0,64,39683.3628819444,2008-08-23,08:42:33
39.991583,116.327181,0,64,39683.3628819444,2008-08-23,08:42:33
39.991583,116.327271,0,64,39683.3629050926,2008-08-23,08:42:35
39.991583,116.327271,0,64,39683.3629050926,2008-08-23,08:42:35
39.991587,116.327354,0,64,39683.3629282407,2008-08-23,08:42:37
39.991587,116.327354,0,64,39683.3629282407,2008-08-23,08:42:37
39.991589,116.327421,0,63,39683.3629513889,2008-08-23,08:42:39
39.991589,116.327421,0,63,39683.3629513889,2008-08-23,08:42:39
39.991591,116.327507,0,64,39683.362974537,2008-08-23,08:42:41
39.991591,116.327507,0,64,39683.362974537,2008-08-23,08:42:41
39.991601,116.327592,0,64,39683.3629976852,2008-08-23,08:42:43
39.991601,116.327592,0,64,39683.3629976852,2008-08-23,08:42:43
39.99162,116.327731,0,77,39683.3630208333,2008-08-23,08:42:45
39.99162,116.327731,0,77,39683.3630208333,2008-08-23,08:42:45
39.991652,116.327833,0,81,39683.3630439815,2008-08-23,08:42:47
39.991652,116.327833,0,81,39683.3630439815,2008-08-23,08:42:47
39.991656,116.327936,0,82,39683.3630671296,2008-08-23,08:42:49
39.991656,116.327936,0,82,39683.3630671296,2008-08-23,08:42:49
39.991684,116.328011,0,85,39683.3630902778,2008-08-23,08:42:51
39.991684,116.328011,0,85,39683.3630902778,2008-08-23,08:42:51
39.991657,116.328135,0,86,39683.3631134259,2008-08-23,08:42:53
39.991657,116.328135,0,86,39683.3631134259,2008-08-23,08:42:53
39.991623,116.32828,0,89,39683.3631365741,2008-08-23,08:42:55
39.991623,116.32828,0,89,39683.3631365741,2008-08-23,08:42:55
39.991619,116.328375,0,91,39683.3631597222,2008-08-23,08:42:57
39.991619,116.328375,0,91,39683.3631597222,2008-08-23,08:42:57
39.991635,116.328474,0,93,39683.3631828704,2008-08-23,08:42:59
39.991635,116.328474,0,93,39683.3631828704,2008-08-23,08:42:59
39.991644,116.328558,0,95,39683.3632060185,2008-08-23,08:43:01
39.991644,116.328558,0,95,39683.3632060185,2008-08-23,08:43:01
39.991663,116.32864,0,95,39683.3632291667,2008-08-23,08:43:03
39.991663,116.32864,0,95,39683.3632291667,2008-08-23,08:43:03
39.991658,116.328738,0,96,39683.3632523148,2008-08-23,08:43:05
39.991658,116.328738,0,96,39683.3632523148,2008-08-23,08:43:05
39.991659,116.328839,0,97,39683.363275463,2008-08-23,08:43:07
39.991659,116.328839,0,97,39683.363275463,2008-08-23,08:43:07
39.991672,116.328925,0,99,39683.3632986111,2008-08-23,08:43:09
39.991672,116.328925,0,99,39683.3632986111,2008-08-23,08:43:09
39.991703,116.328995,0,99,39683.3633217593,2008-08-23,08:43:11
39.991703,116.328995,0,99,39683.3633217593,2008-08-23,08:43:11
39.991723,116.329077,0,99,39683.3633449074,2008-08-23,08:43:13
39.991723,116.329077,0,99,39683.3633449074,2008-08-23,08:43:13
39.991712,116.329184,0,102,39683.3633680556,2008-08-23,08:43:15
39.991712,116.329184,0,102,39683.3633680556,2008-08-23,08:43:15
39.991658,116.329287,0,100,39683.3633912037,2008-08-23,08:43:17
39.991658,116.329287,0,100,39683.3633912037,2008-08-23,08:43:17
39.991629,116.329397,0,99,39683.3634143519,2008-08-23,08:43:19
39.991629,116.329397,0,99,39683.3634143519,2008-08-23,08:43:19
39.991634,116.329481,0,99,39683.3634375,2008-08-23,08:43:21
39.991634,116.329481,0,99,39683.3634375,2008-08-23,08:43:21
39.991633,116.329572,0,98,39683.3634606482,2008-08-23,08:43:23
39.991633,116.329572,0,98,39683.3634606482,2008-08-23,08:43:23
39.991635,116.329664,0,99,39683.3634837963,2008-08-23,08:43:25
39.991635,116.329664,0,99,39683.3634837963,2008-08-23,08:43:25
39.991631,116.32975,0,100,39683.3635069444,2008-08-23,08:43:27
39.991631,116.32975,0,100,39683.3635069444,2008-08-23,08:43:27
39.991633,116.329843,0,102,39683.3635300926,2008-08-23,08:43:29
39.991633,116.329843,0,102,39683.3635300926,2008-08-23,08:43:29
39.991627,116.329938,0,104,39683.3635532407,2008-08-23,08:43:31
39.991627,116.329938,0,104,39683.3635532407,2008-08-23,08:43:31
39.991634,116.33003,0,105,39683.3635763889,2008-08-23,08:43:33
39.991634,116.33003,0,105,39683.3635763889,2008-08-23,08:43:33
39.991634,116.330129,0,106,39683.363599537,2008-08-23,08:43:35
39.991634,116.330129,0,106,39683.363599537,2008-08-23,08:43:35
39.991643,116.330215,0,107,39683.3636226852,2008-08-23,08:43:37
39.991643,116.330215,0,107,39683.3636226852,2008-08-23,08:43:37
39.991658,116.330284,0,108,39683.3636458333,2008-08-23,08:43:39
39.991658,116.330284,0,108,39683.3636458333,2008-08-23,08:43:39
39.991679,116.330344,0,110,39683.3636689815,2008-08-23,08:43:41
39.991679,116.330344,0,110,39683.3636689815,2008-08-23,08:43:41
39.991746,116.33036,0,120,39683.3636921296,2008-08-23,08:43:43
39.991746,116.33036,0,120,39683.3636921296,2008-08-23,08:43:43
39.991811,116.330382,0,124,39683.3637152778,2008-08-23,08:43:45
39.991811,116.330382,0,124,39683.3637152778,2008-08-23,08:43:45
39.991889,116.330395,0,131,39683.3637384259,2008-08-23,08:43:47
39.991889,116.330395,0,131,39683.3637384259,2008-08-23,08:43:47
39.991897,116.330476,0,135,39683.3637615741,2008-08-23,08:43:49
39.991897,116.330476,0,135,39683.3637615741,2008-08-23,08:43:49
39.99178,116.330608,0,130,39683.3637847222,2008-08-23,08:43:51
39.99178,116.330608,0,130,39683.3637847222,2008-08-23,08:43:51
39.991752,116.330707,0,132,39683.3638078704,2008-08-23,08:43:53
39.991752,116.330707,0,132,39683.3638078704,2008-08-23,08:43:53
39.991752,116.330773,0,133,39683.3638310185,2008-08-23,08:43:55
39.991752,116.330773,0,133,39683.3638310185,2008-08-23,08:43:55
39.991741,116.33085,0,134,39683.3638541667,2008-08-23,08:43:57
39.991741,116.33085,0,134,39683.3638541667,2008-08-23,08:43:57
39.991709,116.330923,0,140,39683.3638773148,2008-08-23,08:43:59
39.991709,116.330923,0,140,39683.3638773148,2008-08-23,08:43:59
39.9917,116.330991,0,143,39683.363900463,2008-08-23,08:44:01
39.9917,116.330991,0,143,39683.363900463,2008-08-23,08:44:01
39.99169,116.331051,0,145,39683.3639236111,2008-08-23,08:44:03
39.99169,116.331051,0,145,39683.3639236111,2008-08-23,08:44:03
39.991687,116.331122,0,146,39683.3639467593,2008-08-23,08:44:05
39.991687,116.331122,0,146,39683.3639467593,2008-08-23,08:44:05
39.991692,116.331179,0,148,39683.3639699074,2008-08-23,08:44:07
39.991692,116.331179,0,148,39683.3639699074,2008-08-23,08:44:07
39.991711,116.331235,0,148,39683.3639930556,2008-08-23,08:44:09
39.991711,116.331235,0,148,39683.3639930556,2008-08-23,08:44:09
39.991716,116.331283,0,149,39683.3640162037,2008-08-23,08:44:11
39.991716,116.331283,0,149,39683.3640162037,2008-08-23,08:44:11
39.991703,116.331323,0,150,39683.3640393519,2008-08-23,08:44:13
39.991703,116.331323,0,150,39683.3640393519,2008-08-23,08:44:13
39.991683,116.331419,0,141,39683.3640625,2008-08-23,08:44:15
39.991683,116.331419,0,141,39683.3640625,2008-08-23,08:44:15
39.991694,116.331461,0,137,39683.3640856481,2008-08-23,08:44:17
39.991694,116.331461,0,137,39683.3640856481,2008-08-23,08:44:17
39.991692,116.331458,0,135,39683.3641087963,2008-08-23,08:44:19
39.991692,116.331458,0,135,39683.3641087963,2008-08-23,08:44:19
39.99169,116.331459,0,134,39683.3641319444,2008-08-23,08:44:21
39.99169,116.331459,0,134,39683.3641319444,2008-08-23,08:44:21
39.991686,116.331454,0,134,39683.3641550926,2008-08-23,08:44:23
39.991686,116.331454,0,134,39683.3641550926,2008-08-23,08:44:23
39.991677,116.331468,0,134,39683.3641782407,2008-08-23,08:44:25
39.991677,116.331468,0,134,39683.3641782407,2008-08-23,08:44:25
39.991677,116.33148,0,134,39683.3642013889,2008-08-23,08:44:27
39.991677,116.33148,0,134,39683.3642013889,2008-08-23,08:44:27
39.991678,116.331481,0,134,39683.364224537,2008-08-23,08:44:29
39.991678,116.331481,0,134,39683.364224537,2008-08-23,08:44:29
39.991678,116.33148,0,134,39683.3642476852,2008-08-23,08:44:31
39.991678,116.33148,0,134,39683.3642476852,2008-08-23,08:44:31
39.991678,116.33148,0,134,39683.3642708333,2008-08-23,08:44:33
39.991678,116.33148,0,134,39683.3642708333,2008-08-23,08:44:33
39.991678,116.331484,0,134,39683.3642939815,2008-08-23,08:44:35
39.991678,116.331484,0,134,39683.3642939815,2008-08-23,08:44:35
39.991678,116.331487,0,134,39683.3643171296,2008-08-23,08:44:37
39.991678,116.331487,0,134,39683.3643171296,2008-08-23,08:44:37
39.991677,116.331502,0,134,39683.3643402778,2008-08-23,08:44:39
39.991677,116.331502,0,134,39683.3643402778,2008-08-23,08:44:39
39.991673,116.331544,0,133,39683.3643634259,2008-08-23,08:44:41
39.991673,116.331544,0,133,39683.3643634259,2008-08-23,08:44:41
39.991672,116.33158,0,133,39683.3643865741,2008-08-23,08:44:43
39.991672,116.33158,0,133,39683.3643865741,2008-08-23,08:44:43
39.991672,116.331618,0,133,39683.3644097222,2008-08-23,08:44:45
39.991672,116.331618,0,133,39683.3644097222,2008-08-23,08:44:45
39.991669,116.331647,0,134,39683.3644328704,2008-08-23,08:44:47
39.991669,116.331647,0,134,39683.3644328704,2008-08-23,08:44:47
39.991691,116.331675,0,137,39683.3644560185,2008-08-23,08:44:49
39.991691,116.331675,0,137,39683.3644560185,2008-08-23,08:44:49
39.991684,116.331715,0,137,39683.3644791667,2008-08-23,08:44:51
39.991684,116.331715,0,137,39683.3644791667,2008-08-23,08:44:51
39.991699,116.331762,0,138,39683.3645023148,2008-08-23,08:44:53
39.991699,116.331762,0,138,39683.3645023148,2008-08-23,08:44:53
39.991714,116.331788,0,139,39683.364525463,2008-08-23,08:44:55
39.991714,116.331788,0,139,39683.364525463,2008-08-23,08:44:55
39.991712,116.331839,0,138,39683.3645486111,2008-08-23,08:44:57
39.991712,116.331839,0,138,39683.3645486111,2008-08-23,08:44:57
39.991706,116.33188,0,138,39683.3645717593,2008-08-23,08:44:59
39.991706,116.33188,0,138,39683.3645717593,2008-08-23,08:44:59
39.99167,116.331883,0,138,39683.3645949074,2008-08-23,08:45:01
39.99167,116.331883,0,138,39683.3645949074,2008-08-23,08:45:01
39.991641,116.331906,0,141,39683.3646180556,2008-08-23,08:45:03
39.991641,116.331906,0,141,39683.3646180556,2008-08-23,08:45:03
39.991623,116.331909,0,140,39683.3646412037,2008-08-23,08:45:05
39.991623,116.331909,0,140,39683.3646412037,2008-08-23,08:45:05
39.991601,116.331917,0,141,39683.3646643519,2008-08-23,08:45:07
39.991601,116.331917,0,141,39683.3646643519,2008-08-23,08:45:07
39.991575,116.331916,0,141,39683.3646875,2008-08-23,08:45:09
39.991575,116.331916,0,141,39683.3646875,2008-08-23,08:45:09
39.991545,116.331926,0,140,39683.3647106481,2008-08-23,08:45:11
39.991545,116.331926,0,140,39683.3647106481,2008-08-23,08:45:11
39.991528,116.331952,0,138,39683.3647337963,2008-08-23,08:45:13
39.991528,116.331952,0,138,39683.3647337963,2008-08-23,08:45:13
39.991503,116.331969,0,141,39683.3647569444,2008-08-23,08:45:15
39.991503,116.331969,0,141,39683.3647569444,2008-08-23,08:45:15
39.991489,116.331975,0,142,39683.3647800926,2008-08-23,08:45:17
39.991489,116.331975,0,142,39683.3647800926,2008-08-23,08:45:17
39.991479,116.331995,0,139,39683.3648032407,2008-08-23,08:45:19
39.991479,116.331995,0,139,39683.3648032407,2008-08-23,08:45:19
39.991477,116.332023,0,138,39683.3648263889,2008-08-23,08:45:21
39.991477,116.332023,0,138,39683.3648263889,2008-08-23,08:45:21
39.99147,116.332056,0,135,39683.364849537,2008-08-23,08:45:23
39.99147,116.332056,0,135,39683.364849537,2008-08-23,08:45:23
39.991474,116.332086,0,134,39683.3648726852,2008-08-23,08:45:25
39.991474,116.332086,0,134,39683.3648726852,2008-08-23,08:45:25
39.99148,116.332121,0,134,39683.3648958333,2008-08-23,08:45:27
39.99148,116.332121,0,134,39683.3648958333,2008-08-23,08:45:27
39.991476,116.332148,0,128,39683.3649189815,2008-08-23,08:45:29
39.991476,116.332148,0,128,39683.3649189815,2008-08-23,08:45:29
39.991477,116.332182,0,129,39683.3649421296,2008-08-23,08:45:31
39.991477,116.332182,0,129,39683.3649421296,2008-08-23,08:45:31
39.991485,116.332204,0,128,39683.3649652778,2008-08-23,08:45:33
39.991485,116.332204,0,128,39683.3649652778,2008-08-23,08:45:33
39.991498,116.332224,0,128,39683.3649884259,2008-08-23,08:45:35
39.991498,116.332224,0,128,39683.3649884259,2008-08-23,08:45:35
39.991515,116.332234,0,128,39683.3650115741,2008-08-23,08:45:37
39.991515,116.332234,0,128,39683.3650115741,2008-08-23,08:45:37
39.991527,116.332243,0,129,39683.3650347222,2008-08-23,08:45:39
39.991527,116.332243,0,129,39683.3650347222,2008-08-23,08:45:39
39.991537,116.332267,0,128,39683.3650578704,2008-08-23,08:45:41
39.991537,116.332267,0,128,39683.3650578704,2008-08-23,08:45:41
39.991539,116.332293,0,128,39683.3650810185,2008-08-23,08:45:43
39.991539,116.332293,0,128,39683.3650810185,2008-08-23,08:45:43
39.991539,116.332311,0,127,39683.3651041667,2008-08-23,08:45:45
39.991539,116.332311,0,127,39683.3651041667,2008-08-23,08:45:45
39.991492,116.332434,0,146,39683.3651273148,2008-08-23,08:45:47
39.991492,116.332434,0,146,39683.3651273148,2008-08-23,08:45:47
39.991478,116.332489,0,154,39683.365150463,2008-08-23,08:45:49
39.991478,116.332489,0,154,39683.365150463,2008-08-23,08:45:49
39.991474,116.332518,0,154,39683.3651736111,2008-08-23,08:45:51
39.991474,116.332518,0,154,39683.3651736111,2008-08-23,08:45:51
39.991468,116.332554,0,156,39683.3651967593,2008-08-23,08:45:53
39.991468,116.332554,0,156,39683.3651967593,2008-08-23,08:45:53
39.991459,116.332573,0,154,39683.3652199074,2008-08-23,08:45:55
39.991459,116.332573,0,154,39683.3652199074,2008-08-23,08:45:55
39.991455,116.332602,0,153,39683.3652430556,2008-08-23,08:45:57
39.991455,116.332602,0,153,39683.3652430556,2008-08-23,08:45:57
39.991442,116.332632,0,152,39683.3652662037,2008-08-23,08:45:59
39.991442,116.332632,0,152,39683.3652662037,2008-08-23,08:45:59
39.991422,116.332661,0,151,39683.3652893519,2008-08-23,08:46:01
39.991422,116.332661,0,151,39683.3652893519,2008-08-23,08:46:01
39.991394,116.332697,0,151,39683.3653125,2008-08-23,08:46:03
39.991394,116.332697,0,151,39683.3653125,2008-08-23,08:46:03
39.991369,116.33272,0,151,39683.3653356481,2008-08-23,08:46:05
39.991369,116.33272,0,151,39683.3653356481,2008-08-23,08:46:05
39.991344,116.332764,0,154,39683.3653587963,2008-08-23,08:46:07
39.991344,116.332764,0,154,39683.3653587963,2008-08-23,08:46:07
39.991327,116.332803,0,154,39683.3653819444,2008-08-23,08:46:09
39.991327,116.332803,0,154,39683.3653819444,2008-08-23,08:46:09
39.991315,116.33283,0,153,39683.3654050926,2008-08-23,08:46:11
39.991315,116.33283,0,153,39683.3654050926,2008-08-23,08:46:11
39.991297,116.332838,0,154,39683.3654282407,2008-08-23,08:46:13
39.991297,116.332838,0,154,39683.3654282407,2008-08-23,08:46:13
39.991283,116.332853,0,156,39683.3654513889,2008-08-23,08:46:15
39.991283,116.332853,0,156,39683.3654513889,2008-08-23,08:46:15
39.991266,116.332878,0,155,39683.365474537,2008-08-23,08:46:17
39.991266,116.332878,0,155,39683.365474537,2008-08-23,08:46:17
39.991262,116.332911,0,156,39683.3654976852,2008-08-23,08:46:19
39.991262,116.332911,0,156,39683.3654976852,2008-08-23,08:46:19
39.991238,116.332954,0,158,39683.3655208333,2008-08-23,08:46:21
39.991238,116.332954,0,158,39683.3655208333,2008-08-23,08:46:21
39.991226,116.332993,0,160,39683.3655439815,2008-08-23,08:46:23
39.991226,116.332993,0,160,39683.3655439815,2008-08-23,08:46:23
39.991208,116.333035,0,162,39683.3655671296,2008-08-23,08:46:25
39.991208,116.333035,0,162,39683.3655671296,2008-08-23,08:46:25
39.991211,116.333044,0,164,39683.3655902778,2008-08-23,08:46:27
39.991211,116.333044,0,164,39683.3655902778,2008-08-23,08:46:27
39.991191,116.333078,0,166,39683.3656134259,2008-08-23,08:46:29
39.991458,116.333047,0,173,39683.3661921296,2008-08-23,08:47:19
39.991473,116.333041,0,173,39683.3662152778,2008-08-23,08:47:21
39.991473,116.333041,0,173,39683.3662152778,2008-08-23,08:47:21
39.991483,116.33304,0,173,39683.3662384259,2008-08-23,08:47:23
39.991483,116.33304,0,173,39683.3662384259,2008-08-23,08:47:23
39.991493,116.333036,0,174,39683.3662615741,2008-08-23,08:47:25
39.991493,116.333036,0,174,39683.3662615741,2008-08-23,08:47:25
39.991515,116.333031,0,174,39683.3662847222,2008-08-23,08:47:27
39.991515,116.333031,0,174,39683.3662847222,2008-08-23,08:47:27
39.991542,116.333023,0,174,39683.3663078704,2008-08-23,08:47:29
39.991542,116.333023,0,174,39683.3663078704,2008-08-23,08:47:29
39.991574,116.333018,0,174,39683.3663310185,2008-08-23,08:47:31
39.991574,116.333018,0,174,39683.3663310185,2008-08-23,08:47:31
39.991601,116.333018,0,174,39683.3663541667,2008-08-23,08:47:33
39.991601,116.333018,0,174,39683.3663541667,2008-08-23,08:47:33
39.991627,116.333018,0,174,39683.3663773148,2008-08-23,08:47:35
39.991627,116.333018,0,174,39683.3663773148,2008-08-23,08:47:35
39.991653,116.333026,0,175,39683.366400463,2008-08-23,08:47:37
39.991653,116.333026,0,175,39683.366400463,2008-08-23,08:47:37
39.991663,116.333034,0,175,39683.3664236111,2008-08-23,08:47:39
39.991663,116.333034,0,175,39683.3664236111,2008-08-23,08:47:39
39.991676,116.333039,0,175,39683.3664467593,2008-08-23,08:47:41
39.991676,116.333039,0,175,39683.3664467593,2008-08-23,08:47:41
39.991703,116.333032,0,175,39683.3664699074,2008-08-23,08:47:43
39.991703,116.333032,0,175,39683.3664699074,2008-08-23,08:47:43
39.991736,116.333029,0,175,39683.3664930556,2008-08-23,08:47:45
39.991736,116.333029,0,175,39683.3664930556,2008-08-23,08:47:45
39.991762,116.333026,0,175,39683.3665162037,2008-08-23,08:47:47
39.991762,116.333026,0,175,39683.3665162037,2008-08-23,08:47:47
39.991758,116.333046,0,175,39683.3666319444,2008-08-23,08:47:57
39.991758,116.333046,0,175,39683.3666319444,2008-08-23,08:47:57
39.991758,116.333046,0,175,39683.3666550926,2008-08-23,08:47:59
39.991758,116.333046,0,175,39683.3666550926,2008-08-23,08:47:59
39.991759,116.333045,0,175,39683.3666782407,2008-08-23,08:48:01
39.991759,116.333045,0,175,39683.3666782407,2008-08-23,08:48:01
39.991759,116.333043,0,175,39683.3667013889,2008-08-23,08:48:03
39.991759,116.333043,0,175,39683.3667013889,2008-08-23,08:48:03
39.991759,116.33304,0,175,39683.366724537,2008-08-23,08:48:05
39.991759,116.33304,0,175,39683.366724537,2008-08-23,08:48:05
39.99176,116.333037,0,175,39683.3667476852,2008-08-23,08:48:07
39.99176,116.333037,0,175,39683.3667476852,2008-08-23,08:48:07
39.99176,116.333034,0,175,39683.3667708333,2008-08-23,08:48:09
39.99176,116.333034,0,175,39683.3667708333,2008-08-23,08:48:09
39.991761,116.333032,0,175,39683.3667939815,2008-08-23,08:48:11
39.991761,116.333032,0,175,39683.3667939815,2008-08-23,08:48:11
39.991761,116.333031,0,175,39683.3668171296,2008-08-23,08:48:13
39.991761,116.333031,0,175,39683.3668171296,2008-08-23,08:48:13
39.991761,116.33303,0,175,39683.3668402778,2008-08-23,08:48:15
39.991761,116.33303,0,175,39683.3668402778,2008-08-23,08:48:15
39.991762,116.333029,0,175,39683.3668634259,2008-08-23,08:48:17
39.991762,116.333029,0,175,39683.3668634259,2008-08-23,08:48:17
39.991762,116.333027,0,175,39683.3668865741,2008-08-23,08:48:19
39.991643,116.333052,0,177,39683.3677893518,2008-08-23,08:49:37
39.991352,116.333005,0,177,39683.3678125,2008-08-23,08:49:39
39.991352,116.333005,0,177,39683.3678125,2008-08-23,08:49:39
39.991309,116.332998,0,177,39683.3678356481,2008-08-23,08:49:41
39.991309,116.332998,0,177,39683.3678356481,2008-08-23,08:49:41
39.991426,116.332982,0,176,39683.3678587963,2008-08-23,08:49:43
39.991426,116.332982,0,176,39683.3678587963,2008-08-23,08:49:43
39.991512,116.332963,0,175,39683.3678819444,2008-08-23,08:49:45
39.991512,116.332963,0,175,39683.3678819444,2008-08-23,08:49:45
39.991552,116.332958,0,175,39683.3679050926,2008-08-23,08:49:47
39.991552,116.332958,0,175,39683.3679050926,2008-08-23,08:49:47
39.991569,116.332947,0,174,39683.3679282407,2008-08-23,08:49:49
39.991569,116.332947,0,174,39683.3679282407,2008-08-23,08:49:49
39.99154,116.332956,0,174,39683.3679513889,2008-08-23,08:49:51
39.99154,116.332956,0,174,39683.3679513889,2008-08-23,08:49:51
39.991525,116.332967,0,174,39683.367974537,2008-08-23,08:49:53
39.991525,116.332967,0,174,39683.367974537,2008-08-23,08:49:53
39.991515,116.332969,0,174,39683.3679976852,2008-08-23,08:49:55
39.991515,116.332969,0,174,39683.3679976852,2008-08-23,08:49:55
39.99152,116.332963,0,174,39683.3680208333,2008-08-23,08:49:57
39.99152,116.332963,0,174,39683.3680208333,2008-08-23,08:49:57
39.991517,116.332962,0,173,39683.3680439815,2008-08-23,08:49:59
39.991517,116.332962,0,173,39683.3680439815,2008-08-23,08:49:59
39.991493,116.33296,0,173,39683.3680671296,2008-08-23,08:50:01
39.991493,116.33296,0,173,39683.3680671296,2008-08-23,08:50:01
39.991475,116.33296,0,173,39683.3680902778,2008-08-23,08:50:03
39.991475,116.33296,0,173,39683.3680902778,2008-08-23,08:50:03
39.991476,116.332974,0,173,39683.3681134259,2008-08-23,08:50:05
39.991476,116.332974,0,173,39683.3681134259,2008-08-23,08:50:05
39.991483,116.332981,0,173,39683.3681365741,2008-08-23,08:50:07
39.991483,116.332981,0,173,39683.3681365741,2008-08-23,08:50:07
39.991489,116.332988,0,173,39683.3681597222,2008-08-23,08:50:09
39.991489,116.332988,0,173,39683.3681597222,2008-08-23,08:50:09
39.99146,116.332985,0,172,39683.3681828704,2008-08-23,08:50:11
39.99146,116.332985,0,172,39683.3681828704,2008-08-23,08:50:11
39.991323,116.33299,0,172,39683.3682060185,2008-08-23,08:50:13
39.991323,116.33299,0,172,39683.3682060185,2008-08-23,08:50:13
39.991137,116.332999,0,171,39683.3682291667,2008-08-23,08:50:15
39.991137,116.332999,0,171,39683.3682291667,2008-08-23,08:50:15
39.991011,116.333007,0,170,39683.3682523148,2008-08-23,08:50:17
39.991011,116.333007,0,170,39683.3682523148,2008-08-23,08:50:17
39.990902,116.333011,0,170,39683.368275463,2008-08-23,08:50:19
39.990902,116.333011,0,170,39683.368275463,2008-08-23,08:50:19
39.99082,116.333011,0,170,39683.3682986111,2008-08-23,08:50:21
39.99082,116.333011,0,170,39683.3682986111,2008-08-23,08:50:21
39.990749,116.333016,0,170,39683.3683217593,2008-08-23,08:50:23
39.990749,116.333016,0,170,39683.3683217593,2008-08-23,08:50:23
39.99068,116.333023,0,169,39683.3683449074,2008-08-23,08:50:25
39.99068,116.333023,0,169,39683.3683449074,2008-08-23,08:50:25
39.990602,116.333028,0,169,39683.3683680556,2008-08-23,08:50:27
39.990602,116.333028,0,169,39683.3683680556,2008-08-23,08:50:27
39.990572,116.33304,0,169,39683.3683912037,2008-08-23,08:50:29
39.990572,116.33304,0,169,39683.3683912037,2008-08-23,08:50:29
39.990539,116.33305,0,168,39683.3684143518,2008-08-23,08:50:31
39.990539,116.33305,0,168,39683.3684143518,2008-08-23,08:50:31
39.990514,116.333068,0,168,39683.3684375,2008-08-23,08:50:33
39.990514,116.333068,0,168,39683.3684375,2008-08-23,08:50:33
39.990479,116.333064,0,168,39683.3684606481,2008-08-23,08:50:35
39.990479,116.333064,0,168,39683.3684606481,2008-08-23,08:50:35
39.990452,116.333062,0,168,39683.3684837963,2008-08-23,08:50:37
39.990452,116.333062,0,168,39683.3684837963,2008-08-23,08:50:37
39.990419,116.333064,0,168,39683.3685069444,2008-08-23,08:50:39
39.990419,116.333064,0,168,39683.3685069444,2008-08-23,08:50:39
39.990382,116.3331,0,167,39683.3685300926,2008-08-23,08:50:41
39.990382,116.3331,0,167,39683.3685300926,2008-08-23,08:50:41
39.990412,116.333094,0,165,39683.3685532407,2008-08-23,08:50:43
39.990412,116.333094,0,165,39683.3685532407,2008-08-23,08:50:43
39.990963,116.333075,0,163,39683.3685763889,2008-08-23,08:50:45
39.990963,116.333075,0,163,39683.3685763889,2008-08-23,08:50:45
39.990993,116.333065,0,160,39683.368599537,2008-08-23,08:50:47
39.990993,116.333065,0,160,39683.368599537,2008-08-23,08:50:47
39.990993,116.333065,0,161,39683.3686226852,2008-08-23,08:50:49
39.990993,116.333065,0,161,39683.3686226852,2008-08-23,08:50:49
39.991378,116.333016,0,156,39683.3686458333,2008-08-23,08:50:51
39.991378,116.333016,0,156,39683.3686458333,2008-08-23,08:50:51
39.991446,116.333003,0,156,39683.3686689815,2008-08-23,08:50:53
39.991446,116.333003,0,156,39683.3686689815,2008-08-23,08:50:53
39.991431,116.332964,0,150,39683.3686921296,2008-08-23,08:50:55
39.991431,116.332964,0,150,39683.3686921296,2008-08-23,08:50:55
39.991384,116.33295,0,148,39683.3687152778,2008-08-23,08:50:57
39.991384,116.33295,0,148,39683.3687152778,2008-08-23,08:50:57
39.991351,116.332931,0,149,39683.3687384259,2008-08-23,08:50:59
39.991351,116.332931,0,149,39683.3687384259,2008-08-23,08:50:59
39.991334,116.332917,0,149,39683.3687615741,2008-08-23,08:51:01
39.991334,116.332917,0,149,39683.3687615741,2008-08-23,08:51:01
39.991326,116.332888,0,144,39683.3687847222,2008-08-23,08:51:03
39.991326,116.332888,0,144,39683.3687847222,2008-08-23,08:51:03
39.991333,116.33287,0,149,39683.3688078704,2008-08-23,08:51:05
39.991333,116.33287,0,149,39683.3688078704,2008-08-23,08:51:05
39.991314,116.332831,0,150,39683.3688310185,2008-08-23,08:51:07
39.991314,116.332831,0,150,39683.3688310185,2008-08-23,08:51:07
39.991341,116.332815,0,159,39683.3688541667,2008-08-23,08:51:09
39.991341,116.332815,0,159,39683.3688541667,2008-08-23,08:51:09
39.991371,116.332789,0,167,39683.3688773148,2008-08-23,08:51:11
39.991371,116.332789,0,167,39683.3688773148,2008-08-23,08:51:11
39.991394,116.332758,0,166,39683.368900463,2008-08-23,08:51:13
39.991394,116.332758,0,166,39683.368900463,2008-08-23,08:51:13
39.991406,116.332724,0,163,39683.3689236111,2008-08-23,08:51:15
39.991406,116.332724,0,163,39683.3689236111,2008-08-23,08:51:15
39.991403,116.332694,0,159,39683.3689467593,2008-08-23,08:51:17
39.991403,116.332694,0,159,39683.3689467593,2008-08-23,08:51:17
39.991417,116.33267,0,158,39683.3689699074,2008-08-23,08:51:19
39.991417,116.33267,0,158,39683.3689699074,2008-08-23,08:51:19
39.991419,116.332659,0,155,39683.3689930556,2008-08-23,08:51:21
39.991419,116.332659,0,155,39683.3689930556,2008-08-23,08:51:21
39.991414,116.332668,0,156,39683.3690162037,2008-08-23,08:51:23
39.991414,116.332668,0,156,39683.3690162037,2008-08-23,08:51:23
39.99142,116.332672,0,157,39683.3690393518,2008-08-23,08:51:25
39.99142,116.332672,0,157,39683.3690393518,2008-08-23,08:51:25
39.991421,116.332673,0,158,39683.3690625,2008-08-23,08:51:27
39.991421,116.332673,0,158,39683.3690625,2008-08-23,08:51:27
39.991384,116.332655,0,155,39683.3690856481,2008-08-23,08:51:29
39.991384,116.332655,0,155,39683.3690856481,2008-08-23,08:51:29
39.991385,116.332636,0,154,39683.3691087963,2008-08-23,08:51:31
39.991385,116.332636,0,154,39683.3691087963,2008-08-23,08:51:31
39.991404,116.332625,0,152,39683.3691319444,2008-08-23,08:51:33
39.991404,116.332625,0,152,39683.3691319444,2008-08-23,08:51:33
39.991403,116.332607,0,150,39683.3691550926,2008-08-23,08:51:35
39.991403,116.332607,0,150,39683.3691550926,2008-08-23,08:51:35
39.991398,116.332591,0,147,39683.3691782407,2008-08-23,08:51:37
39.991398,116.332591,0,147,39683.3691782407,2008-08-23,08:51:37
39.99141,116.33257,0,146,39683.3692013889,2008-08-23,08:51:39
39.99141,116.33257,0,146,39683.3692013889,2008-08-23,08:51:39
39.991419,116.332544,0,142,39683.369224537,2008-08-23,08:51:41
39.991419,116.332544,0,142,39683.369224537,2008-08-23,08:51:41
39.991432,116.332526,0,141,39683.3692476852,2008-08-23,08:51:43
39.991432,116.332526,0,141,39683.3692476852,2008-08-23,08:51:43
39.991443,116.332494,0,141,39683.3692708333,2008-08-23,08:51:45
39.991443,116.332494,0,141,39683.3692708333,2008-08-23,08:51:45
39.99146,116.332461,0,139,39683.3692939815,2008-08-23,08:51:47
39.99146,116.332461,0,139,39683.3692939815,2008-08-23,08:51:47
39.991474,116.332433,0,141,39683.3693171296,2008-08-23,08:51:49
39.991474,116.332433,0,141,39683.3693171296,2008-08-23,08:51:49
39.991492,116.332406,0,140,39683.3693402778,2008-08-23,08:51:51
39.991492,116.332406,0,140,39683.3693402778,2008-08-23,08:51:51
39.991499,116.332375,0,138,39683.3693634259,2008-08-23,08:51:53
39.991499,116.332375,0,138,39683.3693634259,2008-08-23,08:51:53
39.991505,116.332343,0,135,39683.3693865741,2008-08-23,08:51:55
39.991505,116.332343,0,135,39683.3693865741,2008-08-23,08:51:55
39.991497,116.33231,0,132,39683.3694097222,2008-08-23,08:51:57
39.991497,116.33231,0,132,39683.3694097222,2008-08-23,08:51:57
39.991495,116.332257,0,129,39683.3694328704,2008-08-23,08:51:59
39.991495,116.332257,0,129,39683.3694328704,2008-08-23,08:51:59
39.991492,116.332226,0,129,39683.3694560185,2008-08-23,08:52:01
39.991492,116.332226,0,129,39683.3694560185,2008-08-23,08:52:01
39.991486,116.332196,0,129,39683.3694791667,2008-08-23,08:52:03
39.991486,116.332196,0,129,39683.3694791667,2008-08-23,08:52:03
39.991483,116.332166,0,129,39683.3695023148,2008-08-23,08:52:05
39.991483,116.332166,0,129,39683.3695023148,2008-08-23,08:52:05
39.991472,116.332137,0,131,39683.369525463,2008-08-23,08:52:07
39.991472,116.332137,0,131,39683.369525463,2008-08-23,08:52:07
39.991482,116.332127,0,131,39683.3695486111,2008-08-23,08:52:09
39.991482,116.332127,0,131,39683.3695486111,2008-08-23,08:52:09
39.99149,116.332107,0,132,39683.3695717593,2008-08-23,08:52:11
39.99149,116.332107,0,132,39683.3695717593,2008-08-23,08:52:11
39.991491,116.332081,0,133,39683.3695949074,2008-08-23,08:52:13
39.991491,116.332081,0,133,39683.3695949074,2008-08-23,08:52:13
39.99149,116.332063,0,135,39683.3696180556,2008-08-23,08:52:15
39.99149,116.332063,0,135,39683.3696180556,2008-08-23,08:52:15
39.991492,116.332029,0,137,39683.3696412037,2008-08-23,08:52:17
39.991492,116.332029,0,137,39683.3696412037,2008-08-23,08:52:17
39.991496,116.331987,0,138,39683.3696643518,2008-08-23,08:52:19
39.991496,116.331987,0,138,39683.3696643518,2008-08-23,08:52:19
39.991504,116.331964,0,138,39683.3696875,2008-08-23,08:52:21
39.991504,116.331964,0,138,39683.3696875,2008-08-23,08:52:21
39.991507,116.331944,0,138,39683.3697106481,2008-08-23,08:52:23
39.991507,116.331944,0,138,39683.3697106481,2008-08-23,08:52:23
39.991519,116.331923,0,138,39683.3697337963,2008-08-23,08:52:25
39.991519,116.331923,0,138,39683.3697337963,2008-08-23,08:52:25
39.991532,116.331896,0,138,39683.3697569444,2008-08-23,08:52:27
39.99169,116.331688,0,161,39683.3704282407,2008-08-23,08:53:25
39.991747,116.331588,0,161,39683.3704513889,2008-08-23,08:53:27
39.991747,116.331588,0,161,39683.3704513889,2008-08-23,08:53:27
39.991739,116.331538,0,163,39683.370474537,2008-08-23,08:53:29
39.991739,116.331538,0,163,39683.370474537,2008-08-23,08:53:29
39.991729,116.331513,0,166,39683.3704976852,2008-08-23,08:53:31
39.991729,116.331513,0,166,39683.3704976852,2008-08-23,08:53:31
39.991696,116.331523,0,167,39683.3705208333,2008-08-23,08:53:33
39.991696,116.331523,0,167,39683.3705208333,2008-08-23,08:53:33
39.99168,116.331531,0,165,39683.3705439815,2008-08-23,08:53:35
39.99168,116.331531,0,165,39683.3705439815,2008-08-23,08:53:35
39.991678,116.331499,0,166,39683.3705671296,2008-08-23,08:53:37
39.991678,116.331499,0,166,39683.3705671296,2008-08-23,08:53:37
39.991679,116.331505,0,166,39683.3705902778,2008-08-23,08:53:39
39.991679,116.331505,0,166,39683.3705902778,2008-08-23,08:53:39
39.991678,116.331504,0,166,39683.3706134259,2008-08-23,08:53:41
39.991678,116.331504,0,166,39683.3706134259,2008-08-23,08:53:41
39.991681,116.331516,0,170,39683.3706365741,2008-08-23,08:53:43
39.991681,116.331516,0,170,39683.3706365741,2008-08-23,08:53:43
39.991706,116.331556,0,175,39683.3706597222,2008-08-23,08:53:45
39.991706,116.331556,0,175,39683.3706597222,2008-08-23,08:53:45
39.991722,116.331537,0,175,39683.3706828704,2008-08-23,08:53:47
39.991722,116.331537,0,175,39683.3706828704,2008-08-23,08:53:47
39.991722,116.331538,0,175,39683.3707060185,2008-08-23,08:53:49
39.991722,116.331538,0,175,39683.3707060185,2008-08-23,08:53:49
39.991722,116.331538,0,175,39683.3707291667,2008-08-23,08:53:51
39.991722,116.331538,0,175,39683.3707291667,2008-08-23,08:53:51
39.991722,116.331539,0,175,39683.3707523148,2008-08-23,08:53:53
39.991722,116.331539,0,175,39683.3707523148,2008-08-23,08:53:53
39.991722,116.331541,0,175,39683.370775463,2008-08-23,08:53:55
39.991722,116.331541,0,175,39683.370775463,2008-08-23,08:53:55
39.991722,116.331544,0,175,39683.3707986111,2008-08-23,08:53:57
39.991722,116.331544,0,175,39683.3707986111,2008-08-23,08:53:57
39.991722,116.331546,0,175,39683.3708217593,2008-08-23,08:53:59
39.991722,116.331546,0,175,39683.3708217593,2008-08-23,08:53:59
39.991722,116.331547,0,175,39683.3708449074,2008-08-23,08:54:01
39.991722,116.331547,0,175,39683.3708449074,2008-08-23,08:54:01
39.991721,116.331547,0,175,39683.3708680556,2008-08-23,08:54:03
39.991721,116.331547,0,175,39683.3708680556,2008-08-23,08:54:03
39.99172,116.331545,0,175,39683.3708912037,2008-08-23,08:54:05
39.99172,116.331545,0,175,39683.3708912037,2008-08-23,08:54:05
39.991719,116.331542,0,175,39683.3709143519,2008-08-23,08:54:07
39.991719,116.331542,0,175,39683.3709143519,2008-08-23,08:54:07
39.991719,116.331538,0,175,39683.3709375,2008-08-23,08:54:09
39.991719,116.331538,0,175,39683.3709375,2008-08-23,08:54:09
39.991719,116.331538,0,175,39683.3709606482,2008-08-23,08:54:11
39.991719,116.331538,0,175,39683.3709606482,2008-08-23,08:54:11
39.991719,116.331539,0,175,39683.3709837963,2008-08-23,08:54:13
39.991719,116.331539,0,175,39683.3709837963,2008-08-23,08:54:13
39.99173,116.331604,0,176,39683.3710069444,2008-08-23,08:54:15
39.99173,116.331604,0,176,39683.3710069444,2008-08-23,08:54:15
39.991736,116.331657,0,177,39683.3710300926,2008-08-23,08:54:17
39.991736,116.331657,0,177,39683.3710300926,2008-08-23,08:54:17
39.991735,116.331695,0,177,39683.3710532407,2008-08-23,08:54:19
39.991735,116.331695,0,177,39683.3710532407,2008-08-23,08:54:19
39.991706,116.331729,0,177,39683.3710763889,2008-08-23,08:54:21
39.991706,116.331729,0,177,39683.3710763889,2008-08-23,08:54:21
39.991683,116.331775,0,175,39683.371099537,2008-08-23,08:54:23
39.991683,116.331775,0,175,39683.371099537,2008-08-23,08:54:23
39.991658,116.331817,0,174,39683.3711226852,2008-08-23,08:54:25
39.991658,116.331817,0,174,39683.3711226852,2008-08-23,08:54:25
39.991615,116.33185,0,172,39683.3711458333,2008-08-23,08:54:27
39.991615,116.33185,0,172,39683.3711458333,2008-08-23,08:54:27
39.991578,116.331847,0,172,39683.3711689815,2008-08-23,08:54:29
39.991578,116.331847,0,172,39683.3711689815,2008-08-23,08:54:29
39.991551,116.33184,0,173,39683.3711921296,2008-08-23,08:54:31
39.991551,116.33184,0,173,39683.3711921296,2008-08-23,08:54:31
39.991528,116.331845,0,173,39683.3712152778,2008-08-23,08:54:33
39.991528,116.331845,0,173,39683.3712152778,2008-08-23,08:54:33
39.9915,116.331846,0,174,39683.3712384259,2008-08-23,08:54:35
39.9915,116.331846,0,174,39683.3712384259,2008-08-23,08:54:35
39.991476,116.331864,0,174,39683.3712615741,2008-08-23,08:54:37
39.991476,116.331864,0,174,39683.3712615741,2008-08-23,08:54:37
39.991458,116.331877,0,173,39683.3712847222,2008-08-23,08:54:39
39.991458,116.331877,0,173,39683.3712847222,2008-08-23,08:54:39
39.991461,116.331895,0,170,39683.3713078704,2008-08-23,08:54:41
39.991461,116.331895,0,170,39683.3713078704,2008-08-23,08:54:41
39.991474,116.331919,0,169,39683.3713310185,2008-08-23,08:54:43
39.991474,116.331919,0,169,39683.3713310185,2008-08-23,08:54:43
39.991489,116.331941,0,168,39683.3713541667,2008-08-23,08:54:45
39.991489,116.331941,0,168,39683.3713541667,2008-08-23,08:54:45
39.991494,116.331977,0,167,39683.3713773148,2008-08-23,08:54:47
39.991494,116.331977,0,167,39683.3713773148,2008-08-23,08:54:47
39.991495,116.332017,0,164,39683.371400463,2008-08-23,08:54:49
39.991495,116.332017,0,164,39683.371400463,2008-08-23,08:54:49
39.991494,116.332068,0,162,39683.3714236111,2008-08-23,08:54:51
39.991494,116.332068,0,162,39683.3714236111,2008-08-23,08:54:51
39.991496,116.332108,0,160,39683.3714467593,2008-08-23,08:54:53
39.991496,116.332108,0,160,39683.3714467593,2008-08-23,08:54:53
39.991504,116.332141,0,158,39683.3714699074,2008-08-23,08:54:55
39.991504,116.332141,0,158,39683.3714699074,2008-08-23,08:54:55
39.991509,116.332157,0,156,39683.3714930556,2008-08-23,08:54:57
39.991509,116.332157,0,156,39683.3714930556,2008-08-23,08:54:57
39.991507,116.332192,0,155,39683.3715162037,2008-08-23,08:54:59
39.991507,116.332192,0,155,39683.3715162037,2008-08-23,08:54:59
39.991506,116.332237,0,153,39683.3715393519,2008-08-23,08:55:01
39.991506,116.332237,0,153,39683.3715393519,2008-08-23,08:55:01
39.991502,116.332263,0,150,39683.3715625,2008-08-23,08:55:03
39.991502,116.332263,0,150,39683.3715625,2008-08-23,08:55:03
39.99149,116.33229,0,145,39683.3715856481,2008-08-23,08:55:05
39.99149,116.33229,0,145,39683.3715856481,2008-08-23,08:55:05
39.991489,116.332307,0,143,39683.3716087963,2008-08-23,08:55:07
39.991489,116.332307,0,143,39683.3716087963,2008-08-23,08:55:07
39.991467,116.332386,0,146,39683.3716319444,2008-08-23,08:55:09
39.991467,116.332386,0,146,39683.3716319444,2008-08-23,08:55:09
39.991443,116.332464,0,148,39683.3716550926,2008-08-23,08:55:11
39.991443,116.332464,0,148,39683.3716550926,2008-08-23,08:55:11
39.991433,116.332518,0,152,39683.3716782407,2008-08-23,08:55:13
39.991433,116.332518,0,152,39683.3716782407,2008-08-23,08:55:13
39.991436,116.332541,0,148,39683.3717013889,2008-08-23,08:55:15
39.991436,116.332541,0,148,39683.3717013889,2008-08-23,08:55:15
39.991419,116.33261,0,153,39683.371724537,2008-08-23,08:55:17
39.991419,116.33261,0,153,39683.371724537,2008-08-23,08:55:17
39.991414,116.33263,0,151,39683.3717476852,2008-08-23,08:55:19
39.991414,116.33263,0,151,39683.3717476852,2008-08-23,08:55:19
39.99139,116.332668,0,149,39683.3717708333,2008-08-23,08:55:21
39.99139,116.332668,0,149,39683.3717708333,2008-08-23,08:55:21
39.991371,116.332704,0,148,39683.3717939815,2008-08-23,08:55:23
39.991371,116.332704,0,148,39683.3717939815,2008-08-23,08:55:23
39.991355,116.332719,0,145,39683.3718171296,2008-08-23,08:55:25
39.991355,116.332719,0,145,39683.3718171296,2008-08-23,08:55:25
39.991345,116.33275,0,143,39683.3718402778,2008-08-23,08:55:27
39.991345,116.33275,0,143,39683.3718402778,2008-08-23,08:55:27
39.991333,116.332777,0,142,39683.3718634259,2008-08-23,08:55:29
39.991333,116.332777,0,142,39683.3718634259,2008-08-23,08:55:29
39.99133,116.332796,0,139,39683.3718865741,2008-08-23,08:55:31
39.991257,116.333096,0,132,39683.372349537,2008-08-23,08:56:11
39.993691,116.332924,0,166,39683.3771875,2008-08-23,09:03:09
39.993691,116.332924,0,166,39683.3771875,2008-08-23,09:03:09
39.992101,116.333014,0,116,39683.3772337963,2008-08-23,09:03:13
39.992178,116.332992,0,135,39683.3772569444,2008-08-23,09:03:15
39.992178,116.332992,0,135,39683.3772569444,2008-08-23,09:03:15
39.992178,116.332979,0,149,39683.3772800926,2008-08-23,09:03:17
39.992178,116.332979,0,149,39683.3772800926,2008-08-23,09:03:17
39.992174,116.332957,0,160,39683.3773032407,2008-08-23,09:03:19
39.992174,116.332957,0,160,39683.3773032407,2008-08-23,09:03:19
39.992202,116.332938,0,164,39683.3773263889,2008-08-23,09:03:21
39.992202,116.332938,0,164,39683.3773263889,2008-08-23,09:03:21
39.992182,116.332914,0,164,39683.377349537,2008-08-23,09:03:23
39.992182,116.332914,0,164,39683.377349537,2008-08-23,09:03:23
39.992164,116.332877,0,163,39683.3773726852,2008-08-23,09:03:25
39.992164,116.332877,0,163,39683.3773726852,2008-08-23,09:03:25
39.992163,116.332855,0,162,39683.3773958333,2008-08-23,09:03:27
39.992163,116.332855,0,162,39683.3773958333,2008-08-23,09:03:27
39.992113,116.332817,0,161,39683.3774189815,2008-08-23,09:03:29
39.992113,116.332817,0,161,39683.3774189815,2008-08-23,09:03:29
39.991962,116.332785,0,160,39683.3774421296,2008-08-23,09:03:31
39.991962,116.332785,0,160,39683.3774421296,2008-08-23,09:03:31
39.991921,116.332748,0,159,39683.3774652778,2008-08-23,09:03:33
39.991921,116.332748,0,159,39683.3774652778,2008-08-23,09:03:33
39.991708,116.332726,0,157,39683.3774884259,2008-08-23,09:03:35
39.991708,116.332726,0,157,39683.3774884259,2008-08-23,09:03:35
39.991663,116.332707,0,155,39683.3775115741,2008-08-23,09:03:37
39.991663,116.332707,0,155,39683.3775115741,2008-08-23,09:03:37
39.991611,116.332692,0,152,39683.3775347222,2008-08-23,09:03:39
39.991611,116.332692,0,152,39683.3775347222,2008-08-23,09:03:39
39.991593,116.332668,0,151,39683.3775578704,2008-08-23,09:03:41
39.991593,116.332668,0,151,39683.3775578704,2008-08-23,09:03:41
39.991582,116.332651,0,153,39683.3775810185,2008-08-23,09:03:43
39.991582,116.332651,0,153,39683.3775810185,2008-08-23,09:03:43
39.991579,116.332626,0,155,39683.3776041667,2008-08-23,09:03:45
39.991579,116.332626,0,155,39683.3776041667,2008-08-23,09:03:45
39.991586,116.332612,0,156,39683.3776273148,2008-08-23,09:03:47
39.991586,116.332612,0,156,39683.3776273148,2008-08-23,09:03:47
39.99158,116.332604,0,158,39683.377650463,2008-08-23,09:03:49
39.99158,116.332604,0,158,39683.377650463,2008-08-23,09:03:49
39.991589,116.332593,0,160,39683.3776736111,2008-08-23,09:03:51
39.991589,116.332593,0,160,39683.3776736111,2008-08-23,09:03:51
39.991579,116.332581,0,158,39683.3776967593,2008-08-23,09:03:53
39.991579,116.332581,0,158,39683.3776967593,2008-08-23,09:03:53
39.991503,116.332555,0,153,39683.3777199074,2008-08-23,09:03:55
39.991503,116.332555,0,153,39683.3777199074,2008-08-23,09:03:55
39.991487,116.332524,0,151,39683.3777430556,2008-08-23,09:03:57
39.991487,116.332524,0,151,39683.3777430556,2008-08-23,09:03:57
39.991481,116.332484,0,148,39683.3777662037,2008-08-23,09:03:59
39.991481,116.332484,0,148,39683.3777662037,2008-08-23,09:03:59
39.991489,116.332444,0,143,39683.3777893518,2008-08-23,09:04:01
39.991489,116.332444,0,143,39683.3777893518,2008-08-23,09:04:01
39.991467,116.332397,0,141,39683.3778125,2008-08-23,09:04:03
39.991467,116.332397,0,141,39683.3778125,2008-08-23,09:04:03
39.991448,116.332353,0,136,39683.3778356481,2008-08-23,09:04:05
39.991448,116.332353,0,136,39683.3778356481,2008-08-23,09:04:05
39.991426,116.332308,0,138,39683.3778587963,2008-08-23,09:04:07
39.991426,116.332308,0,138,39683.3778587963,2008-08-23,09:04:07
39.99142,116.332279,0,138,39683.3778819444,2008-08-23,09:04:09
39.99142,116.332279,0,138,39683.3778819444,2008-08-23,09:04:09
39.99142,116.332242,0,138,39683.3779050926,2008-08-23,09:04:11
39.99142,116.332242,0,138,39683.3779050926,2008-08-23,09:04:11
39.991424,116.332204,0,138,39683.3779282407,2008-08-23,09:04:13
39.991424,116.332204,0,138,39683.3779282407,2008-08-23,09:04:13
39.991423,116.332162,0,135,39683.3779513889,2008-08-23,09:04:15
39.991423,116.332162,0,135,39683.3779513889,2008-08-23,09:04:15
39.991422,116.332134,0,137,39683.377974537,2008-08-23,09:04:17
39.991422,116.332134,0,137,39683.377974537,2008-08-23,09:04:17
39.991423,116.332098,0,140,39683.3779976852,2008-08-23,09:04:19
39.991423,116.332098,0,140,39683.3779976852,2008-08-23,09:04:19
39.991426,116.332064,0,141,39683.3780208333,2008-08-23,09:04:21
39.991426,116.332064,0,141,39683.3780208333,2008-08-23,09:04:21
39.991426,116.332032,0,143,39683.3780439815,2008-08-23,09:04:23
39.991426,116.332032,0,143,39683.3780439815,2008-08-23,09:04:23
39.991431,116.332001,0,144,39683.3780671296,2008-08-23,09:04:25
39.991431,116.332001,0,144,39683.3780671296,2008-08-23,09:04:25
39.991445,116.331973,0,146,39683.3780902778,2008-08-23,09:04:27
39.991445,116.331973,0,146,39683.3780902778,2008-08-23,09:04:27
39.991467,116.331949,0,150,39683.3781134259,2008-08-23,09:04:29
39.991623,116.331664,0,176,39683.3801736111,2008-08-23,09:07:27
39.991632,116.331629,0,174,39683.3801967593,2008-08-23,09:07:29
39.991632,116.331629,0,174,39683.3801967593,2008-08-23,09:07:29
39.991649,116.331588,0,172,39683.3802199074,2008-08-23,09:07:31
39.991649,116.331588,0,172,39683.3802199074,2008-08-23,09:07:31
39.991663,116.331548,0,170,39683.3802430556,2008-08-23,09:07:33
39.991663,116.331548,0,170,39683.3802430556,2008-08-23,09:07:33
39.991694,116.331507,0,168,39683.3802662037,2008-08-23,09:07:35
39.991694,116.331507,0,168,39683.3802662037,2008-08-23,09:07:35
39.991702,116.331476,0,166,39683.3802893519,2008-08-23,09:07:37
39.991702,116.331476,0,166,39683.3802893519,2008-08-23,09:07:37
39.991711,116.331465,0,165,39683.3803125,2008-08-23,09:07:39
39.991711,116.331465,0,165,39683.3803125,2008-08-23,09:07:39
39.991703,116.331454,0,166,39683.3803356481,2008-08-23,09:07:41
39.991703,116.331454,0,166,39683.3803356481,2008-08-23,09:07:41
39.991701,116.33144,0,166,39683.3803587963,2008-08-23,09:07:43
39.991701,116.33144,0,166,39683.3803587963,2008-08-23,09:07:43
39.991699,116.331413,0,164,39683.3803819444,2008-08-23,09:07:45
39.991699,116.331413,0,164,39683.3803819444,2008-08-23,09:07:45
39.991694,116.331388,0,164,39683.3804050926,2008-08-23,09:07:47
39.991694,116.331388,0,164,39683.3804050926,2008-08-23,09:07:47
39.991696,116.331385,0,163,39683.3804282407,2008-08-23,09:07:49
39.991696,116.331385,0,163,39683.3804282407,2008-08-23,09:07:49
39.991697,116.33138,0,163,39683.3804513889,2008-08-23,09:07:51
39.991697,116.33138,0,163,39683.3804513889,2008-08-23,09:07:51
39.991696,116.331364,0,163,39683.380474537,2008-08-23,09:07:53
39.991696,116.331364,0,163,39683.380474537,2008-08-23,09:07:53
39.991699,116.331341,0,162,39683.3804976852,2008-08-23,09:07:55
39.991699,116.331341,0,162,39683.3804976852,2008-08-23,09:07:55
39.991704,116.33132,0,163,39683.3805208333,2008-08-23,09:07:57
39.991704,116.33132,0,163,39683.3805208333,2008-08-23,09:07:57
39.991703,116.331293,0,163,39683.3805439815,2008-08-23,09:07:59
39.991703,116.331293,0,163,39683.3805439815,2008-08-23,09:07:59
39.991664,116.331306,0,165,39683.3805671296,2008-08-23,09:08:01
39.991664,116.331306,0,165,39683.3805671296,2008-08-23,09:08:01
39.991613,116.331346,0,168,39683.3805902778,2008-08-23,09:08:03
39.991613,116.331346,0,168,39683.3805902778,2008-08-23,09:08:03
39.991585,116.331357,0,170,39683.3806134259,2008-08-23,09:08:05
39.991585,116.331357,0,170,39683.3806134259,2008-08-23,09:08:05
39.991554,116.331289,0,172,39683.3806365741,2008-08-23,09:08:07
39.991554,116.331289,0,172,39683.3806365741,2008-08-23,09:08:07
39.991514,116.331284,0,175,39683.3806597222,2008-08-23,09:08:09
39.991514,116.331284,0,175,39683.3806597222,2008-08-23,09:08:09
39.991476,116.331246,0,178,39683.3806828704,2008-08-23,09:08:11
39.991476,116.331246,0,178,39683.3806828704,2008-08-23,09:08:11
39.991449,116.331189,0,182,39683.3807060185,2008-08-23,09:08:13
39.991449,116.331189,0,182,39683.3807060185,2008-08-23,09:08:13
39.991438,116.331126,0,186,39683.3807291667,2008-08-23,09:08:15
39.991438,116.331126,0,186,39683.3807291667,2008-08-23,09:08:15
39.99145,116.331025,0,189,39683.3807523148,2008-08-23,09:08:17
39.99145,116.331025,0,189,39683.3807523148,2008-08-23,09:08:17
39.991438,116.330956,0,191,39683.380775463,2008-08-23,09:08:19
39.991438,116.330956,0,191,39683.380775463,2008-08-23,09:08:19
39.991413,116.330855,0,194,39683.3807986111,2008-08-23,09:08:21
39.991413,116.330855,0,194,39683.3807986111,2008-08-23,09:08:21
39.991439,116.330764,0,196,39683.3808217593,2008-08-23,09:08:23
39.991439,116.330764,0,196,39683.3808217593,2008-08-23,09:08:23
39.991448,116.33067,0,197,39683.3808449074,2008-08-23,09:08:25
39.991448,116.33067,0,197,39683.3808449074,2008-08-23,09:08:25
39.991435,116.330593,0,197,39683.3808680556,2008-08-23,09:08:27
39.991435,116.330593,0,197,39683.3808680556,2008-08-23,09:08:27
39.991433,116.330503,0,196,39683.3808912037,2008-08-23,09:08:29
39.991433,116.330503,0,196,39683.3808912037,2008-08-23,09:08:29
39.991447,116.330397,0,194,39683.3809143519,2008-08-23,09:08:31
39.991447,116.330397,0,194,39683.3809143519,2008-08-23,09:08:31
39.991461,116.330269,0,194,39683.3809375,2008-08-23,09:08:33
39.991461,116.330269,0,194,39683.3809375,2008-08-23,09:08:33
39.991464,116.330158,0,194,39683.3809606481,2008-08-23,09:08:35
39.991464,116.330158,0,194,39683.3809606481,2008-08-23,09:08:35
39.991461,116.330055,0,194,39683.3809837963,2008-08-23,09:08:37
39.991461,116.330055,0,194,39683.3809837963,2008-08-23,09:08:37
39.991464,116.329962,0,195,39683.3810069444,2008-08-23,09:08:39
39.991464,116.329962,0,195,39683.3810069444,2008-08-23,09:08:39
39.991469,116.329891,0,195,39683.3810300926,2008-08-23,09:08:41
39.991469,116.329891,0,195,39683.3810300926,2008-08-23,09:08:41
39.991451,116.32974,0,196,39683.3810532407,2008-08-23,09:08:43
39.991451,116.32974,0,196,39683.3810532407,2008-08-23,09:08:43
39.991445,116.329601,0,196,39683.3810763889,2008-08-23,09:08:45
39.991445,116.329601,0,196,39683.3810763889,2008-08-23,09:08:45
39.991454,116.329451,0,199,39683.381099537,2008-08-23,09:08:47
39.991454,116.329451,0,199,39683.381099537,2008-08-23,09:08:47
39.991459,116.329321,0,202,39683.3811226852,2008-08-23,09:08:49
39.991459,116.329321,0,202,39683.3811226852,2008-08-23,09:08:49
39.991457,116.329191,0,205,39683.3811458333,2008-08-23,09:08:51
39.991457,116.329191,0,205,39683.3811458333,2008-08-23,09:08:51
39.991451,116.329053,0,209,39683.3811689815,2008-08-23,09:08:53
39.991451,116.329053,0,209,39683.3811689815,2008-08-23,09:08:53
39.991491,116.328878,0,207,39683.3811921296,2008-08-23,09:08:55
39.991491,116.328878,0,207,39683.3811921296,2008-08-23,09:08:55
39.991505,116.328749,0,211,39683.3812152778,2008-08-23,09:08:57
39.991505,116.328749,0,211,39683.3812152778,2008-08-23,09:08:57
39.991515,116.32862,0,214,39683.3812384259,2008-08-23,09:08:59
39.991515,116.32862,0,214,39683.3812384259,2008-08-23,09:08:59
39.991529,116.328486,0,216,39683.3812615741,2008-08-23,09:09:01
39.991529,116.328486,0,216,39683.3812615741,2008-08-23,09:09:01
39.991531,116.328364,0,218,39683.3812847222,2008-08-23,09:09:03
39.991531,116.328364,0,218,39683.3812847222,2008-08-23,09:09:03
39.99155,116.328246,0,221,39683.3813078704,2008-08-23,09:09:05
39.99155,116.328246,0,221,39683.3813078704,2008-08-23,09:09:05
39.991546,116.32813,0,223,39683.3813310185,2008-08-23,09:09:07
39.991546,116.32813,0,223,39683.3813310185,2008-08-23,09:09:07
39.991536,116.328033,0,225,39683.3813541667,2008-08-23,09:09:09
39.991536,116.328033,0,225,39683.3813541667,2008-08-23,09:09:09
39.991526,116.327938,0,229,39683.3813773148,2008-08-23,09:09:11
39.991526,116.327938,0,229,39683.3813773148,2008-08-23,09:09:11
39.991533,116.327813,0,230,39683.381400463,2008-08-23,09:09:13
39.991533,116.327813,0,230,39683.381400463,2008-08-23,09:09:13
39.99155,116.327688,0,231,39683.3814236111,2008-08-23,09:09:15
39.99155,116.327688,0,231,39683.3814236111,2008-08-23,09:09:15
39.991551,116.327625,0,234,39683.3814467593,2008-08-23,09:09:17
39.991551,116.327625,0,234,39683.3814467593,2008-08-23,09:09:17
39.991525,116.327569,0,237,39683.3814699074,2008-08-23,09:09:19
39.991525,116.327569,0,237,39683.3814699074,2008-08-23,09:09:19
39.991478,116.327522,0,246,39683.3814930556,2008-08-23,09:09:21
39.991478,116.327522,0,246,39683.3814930556,2008-08-23,09:09:21
39.991445,116.327505,0,255,39683.3815162037,2008-08-23,09:09:23
39.991445,116.327505,0,255,39683.3815162037,2008-08-23,09:09:23
39.991469,116.327435,0,258,39683.3815393519,2008-08-23,09:09:25
39.991469,116.327435,0,258,39683.3815393519,2008-08-23,09:09:25
39.991515,116.327371,0,260,39683.3815625,2008-08-23,09:09:27
39.991515,116.327371,0,260,39683.3815625,2008-08-23,09:09:27
39.991596,116.327367,0,262,39683.3815856481,2008-08-23,09:09:29
39.991596,116.327367,0,262,39683.3815856481,2008-08-23,09:09:29
39.991686,116.327337,0,266,39683.3816087963,2008-08-23,09:09:31
39.991686,116.327337,0,266,39683.3816087963,2008-08-23,09:09:31
39.991807,116.32731,0,273,39683.3816319444,2008-08-23,09:09:33
39.991807,116.32731,0,273,39683.3816319444,2008-08-23,09:09:33
39.991903,116.327299,0,280,39683.3816550926,2008-08-23,09:09:35
39.991903,116.327299,0,280,39683.3816550926,2008-08-23,09:09:35
39.991987,116.327272,0,286,39683.3816782407,2008-08-23,09:09:37
39.991987,116.327272,0,286,39683.3816782407,2008-08-23,09:09:37
39.992086,116.327248,0,290,39683.3817013889,2008-08-23,09:09:39
39.992086,116.327248,0,290,39683.3817013889,2008-08-23,09:09:39
39.992176,116.327226,0,291,39683.381724537,2008-08-23,09:09:41
39.992176,116.327226,0,291,39683.381724537,2008-08-23,09:09:41
39.992263,116.327201,0,292,39683.3817476852,2008-08-23,09:09:43
39.992263,116.327201,0,292,39683.3817476852,2008-08-23,09:09:43
39.992358,116.327152,0,285,39683.3817708333,2008-08-23,09:09:45
39.992358,116.327152,0,285,39683.3817708333,2008-08-23,09:09:45
39.992447,116.327147,0,289,39683.3817939815,2008-08-23,09:09:47
39.992447,116.327147,0,289,39683.3817939815,2008-08-23,09:09:47
39.992568,116.32707,0,300,39683.3818171296,2008-08-23,09:09:49
39.992568,116.32707,0,300,39683.3818171296,2008-08-23,09:09:49
39.992683,116.327055,0,293,39683.3818402778,2008-08-23,09:09:51
39.992683,116.327055,0,293,39683.3818402778,2008-08-23,09:09:51
39.99281,116.327013,0,294,39683.3818634259,2008-08-23,09:09:53
39.99281,116.327013,0,294,39683.3818634259,2008-08-23,09:09:53
39.992902,116.327002,0,293,39683.3818865741,2008-08-23,09:09:55
39.992902,116.327002,0,293,39683.3818865741,2008-08-23,09:09:55
39.992977,116.326997,0,295,39683.3819097222,2008-08-23,09:09:57
39.992977,116.326997,0,295,39683.3819097222,2008-08-23,09:09:57
39.993082,116.326922,0,294,39683.3819328704,2008-08-23,09:09:59
39.993082,116.326922,0,294,39683.3819328704,2008-08-23,09:09:59
39.993206,116.326905,0,309,39683.3819560185,2008-08-23,09:10:01
39.993206,116.326905,0,309,39683.3819560185,2008-08-23,09:10:01
39.993292,116.326931,0,330,39683.3819791667,2008-08-23,09:10:03
39.993292,116.326931,0,330,39683.3819791667,2008-08-23,09:10:03
39.993375,116.326981,0,365,39683.3820023148,2008-08-23,09:10:05
39.993375,116.326981,0,365,39683.3820023148,2008-08-23,09:10:05
39.993454,116.327009,0,368,39683.382025463,2008-08-23,09:10:07
39.993454,116.327009,0,368,39683.382025463,2008-08-23,09:10:07
39.993522,116.327101,0,414,39683.3820486111,2008-08-23,09:10:09
39.993522,116.327101,0,414,39683.3820486111,2008-08-23,09:10:09
39.993589,116.327149,0,427,39683.3820717593,2008-08-23,09:10:11
39.993589,116.327149,0,427,39683.3820717593,2008-08-23,09:10:11
39.993654,116.327212,0,445,39683.3820949074,2008-08-23,09:10:13
39.993654,116.327212,0,445,39683.3820949074,2008-08-23,09:10:13
39.993725,116.327273,0,467,39683.3821180556,2008-08-23,09:10:15
39.993725,116.327273,0,467,39683.3821180556,2008-08-23,09:10:15
39.993816,116.327303,0,480,39683.3821412037,2008-08-23,09:10:17
39.993816,116.327303,0,480,39683.3821412037,2008-08-23,09:10:17
39.993903,116.327317,0,504,39683.3821643519,2008-08-23,09:10:19
39.993903,116.327317,0,504,39683.3821643519,2008-08-23,09:10:19
39.993966,116.327359,0,495,39683.3821875,2008-08-23,09:10:21
39.993966,116.327359,0,495,39683.3821875,2008-08-23,09:10:21
39.994051,116.327382,0,505,39683.3822106481,2008-08-23,09:10:23
39.994051,116.327382,0,505,39683.3822106481,2008-08-23,09:10:23
39.994144,116.327423,0,480,39683.3822337963,2008-08-23,09:10:25
39.994144,116.327423,0,480,39683.3822337963,2008-08-23,09:10:25
39.994227,116.327412,0,465,39683.3822569444,2008-08-23,09:10:27
39.994227,116.327412,0,465,39683.3822569444,2008-08-23,09:10:27
39.994324,116.32738,0,460,39683.3822800926,2008-08-23,09:10:29
39.994324,116.32738,0,460,39683.3822800926,2008-08-23,09:10:29
39.994448,116.327313,0,458,39683.3823032407,2008-08-23,09:10:31
39.994448,116.327313,0,458,39683.3823032407,2008-08-23,09:10:31
39.994545,116.327277,0,439,39683.3823263889,2008-08-23,09:10:33
39.994545,116.327277,0,439,39683.3823263889,2008-08-23,09:10:33
39.994654,116.32722,0,437,39683.382349537,2008-08-23,09:10:35
39.994654,116.32722,0,437,39683.382349537,2008-08-23,09:10:35
39.994765,116.327159,0,422,39683.3823726852,2008-08-23,09:10:37
39.994765,116.327159,0,422,39683.3823726852,2008-08-23,09:10:37
39.994853,116.327102,0,389,39683.3823958333,2008-08-23,09:10:39
39.994853,116.327102,0,389,39683.3823958333,2008-08-23,09:10:39
39.994942,116.327038,0,358,39683.3824189815,2008-08-23,09:10:41
39.994942,116.327038,0,358,39683.3824189815,2008-08-23,09:10:41
39.995017,116.326991,0,340,39683.3824421296,2008-08-23,09:10:43
39.995017,116.326991,0,340,39683.3824421296,2008-08-23,09:10:43
39.995093,116.326924,0,320,39683.3824652778,2008-08-23,09:10:45
39.995093,116.326924,0,320,39683.3824652778,2008-08-23,09:10:45
39.99516,116.32687,0,320,39683.3824884259,2008-08-23,09:10:47
39.99516,116.32687,0,320,39683.3824884259,2008-08-23,09:10:47
39.995233,116.326827,0,322,39683.3825115741,2008-08-23,09:10:49
39.995233,116.326827,0,322,39683.3825115741,2008-08-23,09:10:49
39.995307,116.326785,0,329,39683.3825347222,2008-08-23,09:10:51
39.995307,116.326785,0,329,39683.3825347222,2008-08-23,09:10:51
39.995385,116.326787,0,333,39683.3825578704,2008-08-23,09:10:53
39.995385,116.326787,0,333,39683.3825578704,2008-08-23,09:10:53
39.995477,116.326797,0,344,39683.3825810185,2008-08-23,09:10:55
39.995477,116.326797,0,344,39683.3825810185,2008-08-23,09:10:55
39.995579,116.326782,0,356,39683.3826041667,2008-08-23,09:10:57
39.995579,116.326782,0,356,39683.3826041667,2008-08-23,09:10:57
39.995669,116.326775,0,369,39683.3826273148,2008-08-23,09:10:59
39.995669,116.326775,0,369,39683.3826273148,2008-08-23,09:10:59
39.995763,116.326728,0,367,39683.382650463,2008-08-23,09:11:01
39.995763,116.326728,0,367,39683.382650463,2008-08-23,09:11:01
39.995854,116.326716,0,366,39683.3826736111,2008-08-23,09:11:03
39.995854,116.326716,0,366,39683.3826736111,2008-08-23,09:11:03
39.995954,116.326695,0,363,39683.3826967593,2008-08-23,09:11:05
39.995954,116.326695,0,363,39683.3826967593,2008-08-23,09:11:05
39.996072,116.326753,0,344,39683.3827199074,2008-08-23,09:11:07
39.996072,116.326753,0,344,39683.3827199074,2008-08-23,09:11:07
39.996191,116.326796,0,316,39683.3827430556,2008-08-23,09:11:09
39.996191,116.326796,0,316,39683.3827430556,2008-08-23,09:11:09
39.996296,116.326821,0,301,39683.3827662037,2008-08-23,09:11:11
39.996296,116.326821,0,301,39683.3827662037,2008-08-23,09:11:11
39.996389,116.32682,0,303,39683.3827893519,2008-08-23,09:11:13
39.996389,116.32682,0,303,39683.3827893519,2008-08-23,09:11:13
39.996469,116.326789,0,314,39683.3828125,2008-08-23,09:11:15
39.996469,116.326789,0,314,39683.3828125,2008-08-23,09:11:15
39.996548,116.326767,0,326,39683.3828356481,2008-08-23,09:11:17
39.996548,116.326767,0,326,39683.3828356481,2008-08-23,09:11:17
39.99663,116.326768,0,328,39683.3828587963,2008-08-23,09:11:19
39.99663,116.326768,0,328,39683.3828587963,2008-08-23,09:11:19
39.996716,116.326766,0,329,39683.3828819444,2008-08-23,09:11:21
39.996716,116.326766,0,329,39683.3828819444,2008-08-23,09:11:21
39.996795,116.326768,0,328,39683.3829050926,2008-08-23,09:11:23
39.996795,116.326768,0,328,39683.3829050926,2008-08-23,09:11:23
39.99689,116.326745,0,326,39683.3829282407,2008-08-23,09:11:25
39.99689,116.326745,0,326,39683.3829282407,2008-08-23,09:11:25
39.996989,116.326694,0,310,39683.3829513889,2008-08-23,09:11:27
39.996989,116.326694,0,310,39683.3829513889,2008-08-23,09:11:27
39.997075,116.326653,0,299,39683.382974537,2008-08-23,09:11:29
39.997075,116.326653,0,299,39683.382974537,2008-08-23,09:11:29
39.997168,116.326639,0,282,39683.3829976852,2008-08-23,09:11:31
39.997168,116.326639,0,282,39683.3829976852,2008-08-23,09:11:31
39.99727,116.326638,0,260,39683.3830208333,2008-08-23,09:11:33
39.99727,116.326638,0,260,39683.3830208333,2008-08-23,09:11:33
39.997376,116.326687,0,229,39683.3830439815,2008-08-23,09:11:35
39.997376,116.326687,0,229,39683.3830439815,2008-08-23,09:11:35
39.997473,116.326703,0,212,39683.3830671296,2008-08-23,09:11:37
39.997473,116.326703,0,212,39683.3830671296,2008-08-23,09:11:37
39.99757,116.326705,0,201,39683.3830902778,2008-08-23,09:11:39
39.99757,116.326705,0,201,39683.3830902778,2008-08-23,09:11:39
39.997659,116.326697,0,196,39683.3831134259,2008-08-23,09:11:41
39.997659,116.326697,0,196,39683.3831134259,2008-08-23,09:11:41
39.997749,116.326694,0,192,39683.3831365741,2008-08-23,09:11:43
39.997749,116.326694,0,192,39683.3831365741,2008-08-23,09:11:43
39.997839,116.326675,0,193,39683.3831597222,2008-08-23,09:11:45
39.997839,116.326675,0,193,39683.3831597222,2008-08-23,09:11:45
39.997921,116.32665,0,198,39683.3831828704,2008-08-23,09:11:47
39.997921,116.32665,0,198,39683.3831828704,2008-08-23,09:11:47
39.998015,116.326643,0,207,39683.3832060185,2008-08-23,09:11:49
39.998015,116.326643,0,207,39683.3832060185,2008-08-23,09:11:49
39.998113,116.326638,0,211,39683.3832291667,2008-08-23,09:11:51
39.998113,116.326638,0,211,39683.3832291667,2008-08-23,09:11:51
39.998205,116.326633,0,224,39683.3832523148,2008-08-23,09:11:53
39.998205,116.326633,0,224,39683.3832523148,2008-08-23,09:11:53
39.9983,116.326625,0,229,39683.383275463,2008-08-23,09:11:55
39.9983,116.326625,0,229,39683.383275463,2008-08-23,09:11:55
39.998397,116.326609,0,229,39683.3832986111,2008-08-23,09:11:57
39.998397,116.326609,0,229,39683.3832986111,2008-08-23,09:11:57
39.9985,116.326628,0,218,39683.3833217593,2008-08-23,09:11:59
39.9985,116.326628,0,218,39683.3833217593,2008-08-23,09:11:59
39.998611,116.326662,0,200,39683.3833449074,2008-08-23,09:12:01
39.998611,116.326662,0,200,39683.3833449074,2008-08-23,09:12:01
39.998703,116.326676,0,189,39683.3833680556,2008-08-23,09:12:03
39.998703,116.326676,0,189,39683.3833680556,2008-08-23,09:12:03
39.998783,116.326715,0,183,39683.3833912037,2008-08-23,09:12:05
39.998783,116.326715,0,183,39683.3833912037,2008-08-23,09:12:05
39.998862,116.326771,0,181,39683.3834143518,2008-08-23,09:12:07
39.998862,116.326771,0,181,39683.3834143518,2008-08-23,09:12:07
39.99894,116.326777,0,174,39683.3834375,2008-08-23,09:12:09
39.99894,116.326777,0,174,39683.3834375,2008-08-23,09:12:09
39.999016,116.32677,0,164,39683.3834606481,2008-08-23,09:12:11
39.999016,116.32677,0,164,39683.3834606481,2008-08-23,09:12:11
39.999096,116.326734,0,153,39683.3834837963,2008-08-23,09:12:13
39.999096,116.326734,0,153,39683.3834837963,2008-08-23,09:12:13
39.999168,116.326655,0,145,39683.3835069444,2008-08-23,09:12:15
39.999168,116.326655,0,145,39683.3835069444,2008-08-23,09:12:15
39.999225,116.326566,0,143,39683.3835300926,2008-08-23,09:12:17
39.999225,116.326566,0,143,39683.3835300926,2008-08-23,09:12:17
39.999294,116.326512,0,138,39683.3835532407,2008-08-23,09:12:19
39.999294,116.326512,0,138,39683.3835532407,2008-08-23,09:12:19
39.999377,116.326497,0,134,39683.3835763889,2008-08-23,09:12:21
39.999377,116.326497,0,134,39683.3835763889,2008-08-23,09:12:21
39.999476,116.326504,0,136,39683.383599537,2008-08-23,09:12:23
39.999476,116.326504,0,136,39683.383599537,2008-08-23,09:12:23
39.999566,116.326482,0,133,39683.3836226852,2008-08-23,09:12:25
39.999566,116.326482,0,133,39683.3836226852,2008-08-23,09:12:25
39.999636,116.32642,0,129,39683.3836458333,2008-08-23,09:12:27
39.999636,116.32642,0,129,39683.3836458333,2008-08-23,09:12:27
39.999692,116.326327,0,127,39683.3836689815,2008-08-23,09:12:29
39.999692,116.326327,0,127,39683.3836689815,2008-08-23,09:12:29
39.999741,116.326243,0,126,39683.3836921296,2008-08-23,09:12:31
39.999741,116.326243,0,126,39683.3836921296,2008-08-23,09:12:31
39.999797,116.326157,0,125,39683.3837152778,2008-08-23,09:12:33
39.999797,116.326157,0,125,39683.3837152778,2008-08-23,09:12:33
39.999817,116.326052,0,124,39683.3837384259,2008-08-23,09:12:35
39.999817,116.326052,0,124,39683.3837384259,2008-08-23,09:12:35
39.999825,116.325942,0,124,39683.3837615741,2008-08-23,09:12:37
39.999825,116.325942,0,124,39683.3837615741,2008-08-23,09:12:37
39.999828,116.32583,0,123,39683.3837847222,2008-08-23,09:12:39
39.999828,116.32583,0,123,39683.3837847222,2008-08-23,09:12:39
39.999821,116.325721,0,122,39683.3838078704,2008-08-23,09:12:41
39.999821,116.325721,0,122,39683.3838078704,2008-08-23,09:12:41
39.999797,116.325619,0,121,39683.3838310185,2008-08-23,09:12:43
39.999797,116.325619,0,121,39683.3838310185,2008-08-23,09:12:43
39.999783,116.32551,0,121,39683.3838541667,2008-08-23,09:12:45
39.999783,116.32551,0,121,39683.3838541667,2008-08-23,09:12:45
39.999782,116.3254,0,121,39683.3838773148,2008-08-23,09:12:47
39.999782,116.3254,0,121,39683.3838773148,2008-08-23,09:12:47
39.999812,116.325284,0,122,39683.383900463,2008-08-23,09:12:49
39.999812,116.325284,0,122,39683.383900463,2008-08-23,09:12:49
39.999822,116.325168,0,122,39683.3839236111,2008-08-23,09:12:51
39.999822,116.325168,0,122,39683.3839236111,2008-08-23,09:12:51
39.999832,116.325067,0,123,39683.3839467593,2008-08-23,09:12:53
39.999832,116.325067,0,123,39683.3839467593,2008-08-23,09:12:53
39.999817,116.32504,0,131,39683.3839699074,2008-08-23,09:12:55
39.999817,116.32504,0,131,39683.3839699074,2008-08-23,09:12:55
39.99984,116.324929,0,129,39683.3839930556,2008-08-23,09:12:57
39.99984,116.324929,0,129,39683.3839930556,2008-08-23,09:12:57
39.999853,116.324835,0,128,39683.3840162037,2008-08-23,09:12:59
39.999853,116.324835,0,128,39683.3840162037,2008-08-23,09:12:59
39.999871,116.324734,0,127,39683.3840393518,2008-08-23,09:13:01
39.999871,116.324734,0,127,39683.3840393518,2008-08-23,09:13:01
39.999895,116.324688,0,125,39683.3840625,2008-08-23,09:13:03
39.999895,116.324688,0,125,39683.3840625,2008-08-23,09:13:03
39.99991,116.32459,0,130,39683.3840856481,2008-08-23,09:13:05
39.99991,116.32459,0,130,39683.3840856481,2008-08-23,09:13:05
39.99998,116.324586,0,132,39683.3841087963,2008-08-23,09:13:07
39.99998,116.324586,0,132,39683.3841087963,2008-08-23,09:13:07
40.000055,116.324595,0,135,39683.3841319444,2008-08-23,09:13:09
40.000055,116.324595,0,135,39683.3841319444,2008-08-23,09:13:09
40.000122,116.324595,0,138,39683.3841550926,2008-08-23,09:13:11
40.000122,116.324595,0,138,39683.3841550926,2008-08-23,09:13:11
40.000188,116.324612,0,140,39683.3841782407,2008-08-23,09:13:13
40.000188,116.324612,0,140,39683.3841782407,2008-08-23,09:13:13
40.000273,116.324626,0,152,39683.3842013889,2008-08-23,09:13:15
40.000273,116.324626,0,152,39683.3842013889,2008-08-23,09:13:15
40.000336,116.324629,0,155,39683.384224537,2008-08-23,09:13:17
40.000336,116.324629,0,155,39683.384224537,2008-08-23,09:13:17
40.000401,116.324659,0,156,39683.3842476852,2008-08-23,09:13:19
40.000401,116.324659,0,156,39683.3842476852,2008-08-23,09:13:19
40.000473,116.324684,0,161,39683.3842708333,2008-08-23,09:13:21
40.000473,116.324684,0,161,39683.3842708333,2008-08-23,09:13:21
40.000566,116.32468,0,166,39683.3842939815,2008-08-23,09:13:23
40.000566,116.32468,0,166,39683.3842939815,2008-08-23,09:13:23
40.000691,116.324601,0,160,39683.3843171296,2008-08-23,09:13:25
40.000691,116.324601,0,160,39683.3843171296,2008-08-23,09:13:25
40.000809,116.324594,0,164,39683.3843402778,2008-08-23,09:13:27
40.000809,116.324594,0,164,39683.3843402778,2008-08-23,09:13:27
40.000899,116.324614,0,161,39683.3843634259,2008-08-23,09:13:29
40.000899,116.324614,0,161,39683.3843634259,2008-08-23,09:13:29
40.00099,116.324637,0,166,39683.3843865741,2008-08-23,09:13:31
40.00099,116.324637,0,166,39683.3843865741,2008-08-23,09:13:31
40.001094,116.324638,0,171,39683.3844097222,2008-08-23,09:13:33
40.001094,116.324638,0,171,39683.3844097222,2008-08-23,09:13:33
40.00118,116.324641,0,181,39683.3844328704,2008-08-23,09:13:35
40.00118,116.324641,0,181,39683.3844328704,2008-08-23,09:13:35
40.001258,116.324662,0,189,39683.3844560185,2008-08-23,09:13:37
40.001258,116.324662,0,189,39683.3844560185,2008-08-23,09:13:37
40.001338,116.324676,0,194,39683.3844791667,2008-08-23,09:13:39
40.001338,116.324676,0,194,39683.3844791667,2008-08-23,09:13:39
40.001412,116.32469,0,188,39683.3845023148,2008-08-23,09:13:41
40.001412,116.32469,0,188,39683.3845023148,2008-08-23,09:13:41
40.001464,116.324734,0,189,39683.384525463,2008-08-23,09:13:43
40.001464,116.324734,0,189,39683.384525463,2008-08-23,09:13:43
40.001518,116.324792,0,197,39683.3845486111,2008-08-23,09:13:45
40.001518,116.324792,0,197,39683.3845486111,2008-08-23,09:13:45
40.001576,116.324835,0,203,39683.3845717593,2008-08-23,09:13:47
40.001576,116.324835,0,203,39683.3845717593,2008-08-23,09:13:47
40.00173,116.324708,0,184,39683.3845949074,2008-08-23,09:13:49
40.00173,116.324708,0,184,39683.3845949074,2008-08-23,09:13:49
40.001828,116.324691,0,180,39683.3846180556,2008-08-23,09:13:51
40.001828,116.324691,0,180,39683.3846180556,2008-08-23,09:13:51
40.001917,116.324665,0,185,39683.3846412037,2008-08-23,09:13:53
40.001917,116.324665,0,185,39683.3846412037,2008-08-23,09:13:53
40.002023,116.324596,0,174,39683.3846643518,2008-08-23,09:13:55
40.002023,116.324596,0,174,39683.3846643518,2008-08-23,09:13:55
40.002104,116.324607,0,175,39683.3846875,2008-08-23,09:13:57
40.002104,116.324607,0,175,39683.3846875,2008-08-23,09:13:57
40.002201,116.32463,0,185,39683.3847106481,2008-08-23,09:13:59
40.002201,116.32463,0,185,39683.3847106481,2008-08-23,09:13:59
40.002289,116.324645,0,184,39683.3847337963,2008-08-23,09:14:01
40.002289,116.324645,0,184,39683.3847337963,2008-08-23,09:14:01
40.002393,116.324638,0,184,39683.3847569444,2008-08-23,09:14:03
40.002393,116.324638,0,184,39683.3847569444,2008-08-23,09:14:03
40.002496,116.324627,0,185,39683.3847800926,2008-08-23,09:14:05
40.002496,116.324627,0,185,39683.3847800926,2008-08-23,09:14:05
40.002586,116.324622,0,185,39683.3848032407,2008-08-23,09:14:07
40.002586,116.324622,0,185,39683.3848032407,2008-08-23,09:14:07
40.002702,116.324588,0,183,39683.3848263889,2008-08-23,09:14:09
40.002702,116.324588,0,183,39683.3848263889,2008-08-23,09:14:09
40.002797,116.324562,0,175,39683.384849537,2008-08-23,09:14:11
40.002797,116.324562,0,175,39683.384849537,2008-08-23,09:14:11
40.0029,116.324545,0,174,39683.3848726852,2008-08-23,09:14:13
40.0029,116.324545,0,174,39683.3848726852,2008-08-23,09:14:13
40.003027,116.324425,0,134,39683.3848958333,2008-08-23,09:14:15
40.003027,116.324425,0,134,39683.3848958333,2008-08-23,09:14:15
40.003114,116.324394,0,124,39683.3849189815,2008-08-23,09:14:17
40.003114,116.324394,0,124,39683.3849189815,2008-08-23,09:14:17
40.003197,116.324378,0,124,39683.3849421296,2008-08-23,09:14:19
40.003197,116.324378,0,124,39683.3849421296,2008-08-23,09:14:19
40.003275,116.324358,0,119,39683.3849652778,2008-08-23,09:14:21
40.003275,116.324358,0,119,39683.3849652778,2008-08-23,09:14:21
40.00335,116.324309,0,114,39683.3849884259,2008-08-23,09:14:23
40.00335,116.324309,0,114,39683.3849884259,2008-08-23,09:14:23
40.003408,116.324225,0,113,39683.3850115741,2008-08-23,09:14:25
40.003408,116.324225,0,113,39683.3850115741,2008-08-23,09:14:25
40.003424,116.324129,0,112,39683.3850347222,2008-08-23,09:14:27
40.003424,116.324129,0,112,39683.3850347222,2008-08-23,09:14:27
40.003416,116.324032,0,109,39683.3850578704,2008-08-23,09:14:29
40.003416,116.324032,0,109,39683.3850578704,2008-08-23,09:14:29
40.003417,116.323925,0,106,39683.3850810185,2008-08-23,09:14:31
40.003417,116.323925,0,106,39683.3850810185,2008-08-23,09:14:31
40.003432,116.32379,0,100,39683.3851041667,2008-08-23,09:14:33
40.003432,116.32379,0,100,39683.3851041667,2008-08-23,09:14:33
40.003419,116.323683,0,98,39683.3851273148,2008-08-23,09:14:35
40.003419,116.323683,0,98,39683.3851273148,2008-08-23,09:14:35
40.003399,116.323559,0,96,39683.385150463,2008-08-23,09:14:37
40.003399,116.323559,0,96,39683.385150463,2008-08-23,09:14:37
40.003399,116.323425,0,99,39683.3851736111,2008-08-23,09:14:39
40.003399,116.323425,0,99,39683.3851736111,2008-08-23,09:14:39
40.003392,116.323299,0,101,39683.3851967593,2008-08-23,09:14:41
40.003392,116.323299,0,101,39683.3851967593,2008-08-23,09:14:41
40.003388,116.323188,0,102,39683.3852199074,2008-08-23,09:14:43
40.003388,116.323188,0,102,39683.3852199074,2008-08-23,09:14:43
40.003378,116.32309,0,103,39683.3852430556,2008-08-23,09:14:45
40.003378,116.32309,0,103,39683.3852430556,2008-08-23,09:14:45
40.003364,116.322982,0,104,39683.3852662037,2008-08-23,09:14:47
40.003364,116.322982,0,104,39683.3852662037,2008-08-23,09:14:47
40.003356,116.322873,0,105,39683.3852893518,2008-08-23,09:14:49
40.003356,116.322873,0,105,39683.3852893518,2008-08-23,09:14:49
40.003362,116.322752,0,104,39683.3853125,2008-08-23,09:14:51
40.003362,116.322752,0,104,39683.3853125,2008-08-23,09:14:51
40.003369,116.322606,0,99,39683.3853356481,2008-08-23,09:14:53
40.003369,116.322606,0,99,39683.3853356481,2008-08-23,09:14:53
40.003397,116.322469,0,97,39683.3853587963,2008-08-23,09:14:55
40.003397,116.322469,0,97,39683.3853587963,2008-08-23,09:14:55
40.003446,116.322392,0,98,39683.3853819444,2008-08-23,09:14:57
40.003446,116.322392,0,98,39683.3853819444,2008-08-23,09:14:57
40.003524,116.322357,0,97,39683.3854050926,2008-08-23,09:14:59
40.003524,116.322357,0,97,39683.3854050926,2008-08-23,09:14:59
40.003591,116.322355,0,94,39683.3854282407,2008-08-23,09:15:01
40.003591,116.322355,0,94,39683.3854282407,2008-08-23,09:15:01
40.003658,116.322349,0,93,39683.3854513889,2008-08-23,09:15:03
40.003658,116.322349,0,93,39683.3854513889,2008-08-23,09:15:03
40.003735,116.322366,0,96,39683.385474537,2008-08-23,09:15:05
40.003735,116.322366,0,96,39683.385474537,2008-08-23,09:15:05
40.003798,116.322359,0,97,39683.3854976852,2008-08-23,09:15:07
40.003798,116.322359,0,97,39683.3854976852,2008-08-23,09:15:07
40.0039,116.322352,0,96,39683.3855208333,2008-08-23,09:15:09
40.0039,116.322352,0,96,39683.3855208333,2008-08-23,09:15:09
40.003989,116.322365,0,98,39683.3855439815,2008-08-23,09:15:11
40.003989,116.322365,0,98,39683.3855439815,2008-08-23,09:15:11
40.004063,116.322407,0,101,39683.3855671296,2008-08-23,09:15:13
40.004309,116.322352,0,132,39683.3860763889,2008-08-23,09:15:57
40.004334,116.322308,0,132,39683.386099537,2008-08-23,09:15:59
40.004334,116.322308,0,132,39683.386099537,2008-08-23,09:15:59
40.004361,116.322297,0,133,39683.3861226852,2008-08-23,09:16:01
40.004361,116.322297,0,133,39683.3861226852,2008-08-23,09:16:01
40.004367,116.322277,0,135,39683.3861458333,2008-08-23,09:16:03
40.004367,116.322277,0,135,39683.3861458333,2008-08-23,09:16:03
40.00436,116.322254,0,136,39683.3861689815,2008-08-23,09:16:05
40.00436,116.322254,0,136,39683.3861689815,2008-08-23,09:16:05
40.004358,116.322249,0,135,39683.3861921296,2008-08-23,09:16:07
40.004358,116.322249,0,135,39683.3861921296,2008-08-23,09:16:07
40.004362,116.322243,0,136,39683.3862152778,2008-08-23,09:16:09
40.004362,116.322243,0,136,39683.3862152778,2008-08-23,09:16:09
40.004366,116.32222,0,138,39683.3862384259,2008-08-23,09:16:11
40.004366,116.32222,0,138,39683.3862384259,2008-08-23,09:16:11
40.004361,116.322194,0,139,39683.3862615741,2008-08-23,09:16:13
40.004361,116.322194,0,139,39683.3862615741,2008-08-23,09:16:13
40.004368,116.32218,0,139,39683.3862847222,2008-08-23,09:16:15
40.004368,116.32218,0,139,39683.3862847222,2008-08-23,09:16:15
40.004375,116.322174,0,139,39683.3863078704,2008-08-23,09:16:17
40.004375,116.322174,0,139,39683.3863078704,2008-08-23,09:16:17
40.004382,116.322172,0,140,39683.3863310185,2008-08-23,09:16:19
40.004382,116.322172,0,140,39683.3863310185,2008-08-23,09:16:19
40.004377,116.32217,0,140,39683.3863541667,2008-08-23,09:16:21
40.004377,116.32217,0,140,39683.3863541667,2008-08-23,09:16:21
40.00438,116.322171,0,140,39683.3863773148,2008-08-23,09:16:23
40.00438,116.322171,0,140,39683.3863773148,2008-08-23,09:16:23
40.004389,116.322166,0,140,39683.386400463,2008-08-23,09:16:25
40.004389,116.322166,0,140,39683.386400463,2008-08-23,09:16:25
40.004391,116.322159,0,141,39683.3864236111,2008-08-23,09:16:27
40.004391,116.322159,0,141,39683.3864236111,2008-08-23,09:16:27
40.004379,116.322154,0,141,39683.3864467593,2008-08-23,09:16:29
40.004379,116.322154,0,141,39683.3864467593,2008-08-23,09:16:29
40.004376,116.322173,0,141,39683.3864699074,2008-08-23,09:16:31
40.004376,116.322173,0,141,39683.3864699074,2008-08-23,09:16:31
40.00438,116.322178,0,143,39683.3864930556,2008-08-23,09:16:33
40.00438,116.322178,0,143,39683.3864930556,2008-08-23,09:16:33
40.004384,116.322188,0,144,39683.3865162037,2008-08-23,09:16:35
40.004384,116.322188,0,144,39683.3865162037,2008-08-23,09:16:35
40.004378,116.32219,0,144,39683.3865393519,2008-08-23,09:16:37
40.004378,116.32219,0,144,39683.3865393519,2008-08-23,09:16:37
40.004377,116.32219,0,145,39683.3865625,2008-08-23,09:16:39
40.004377,116.32219,0,145,39683.3865625,2008-08-23,09:16:39
40.004374,116.322178,0,145,39683.3865856482,2008-08-23,09:16:41
40.004374,116.322178,0,145,39683.3865856482,2008-08-23,09:16:41
40.004346,116.322191,0,144,39683.3866087963,2008-08-23,09:16:43
40.004571,116.322297,0,148,39683.3926041667,2008-08-23,09:25:21
40.004609,116.322272,0,147,39683.3926273148,2008-08-23,09:25:23
40.004609,116.322272,0,147,39683.3926273148,2008-08-23,09:25:23
40.004659,116.322259,0,146,39683.392650463,2008-08-23,09:25:25
40.004659,116.322259,0,146,39683.392650463,2008-08-23,09:25:25
40.004716,116.32225,0,146,39683.3926736111,2008-08-23,09:25:27
40.004716,116.32225,0,146,39683.3926736111,2008-08-23,09:25:27
40.004808,116.322263,0,147,39683.3926967593,2008-08-23,09:25:29
40.004808,116.322263,0,147,39683.3926967593,2008-08-23,09:25:29
40.004869,116.322277,0,148,39683.3927199074,2008-08-23,09:25:31
40.004869,116.322277,0,148,39683.3927199074,2008-08-23,09:25:31
40.004941,116.322277,0,148,39683.3927430556,2008-08-23,09:25:33
40.004941,116.322277,0,148,39683.3927430556,2008-08-23,09:25:33
40.005002,116.322258,0,148,39683.3927662037,2008-08-23,09:25:35
40.005002,116.322258,0,148,39683.3927662037,2008-08-23,09:25:35
40.005067,116.322248,0,147,39683.3927893518,2008-08-23,09:25:37
40.005067,116.322248,0,147,39683.3927893518,2008-08-23,09:25:37
40.005146,116.322264,0,148,39683.3928125,2008-08-23,09:25:39
40.005146,116.322264,0,148,39683.3928125,2008-08-23,09:25:39
40.005196,116.322214,0,150,39683.3928356481,2008-08-23,09:25:41
40.005196,116.322214,0,150,39683.3928356481,2008-08-23,09:25:41
40.005237,116.32213,0,151,39683.3928587963,2008-08-23,09:25:43
40.005237,116.32213,0,151,39683.3928587963,2008-08-23,09:25:43
40.005207,116.322045,0,150,39683.3928819444,2008-08-23,09:25:45
40.005207,116.322045,0,150,39683.3928819444,2008-08-23,09:25:45
40.005156,116.321961,0,147,39683.3929050926,2008-08-23,09:25:47
40.005156,116.321961,0,147,39683.3929050926,2008-08-23,09:25:47
40.0051,116.321902,0,145,39683.3929282407,2008-08-23,09:25:49
40.0051,116.321902,0,145,39683.3929282407,2008-08-23,09:25:49
40.005039,116.321862,0,146,39683.3929513889,2008-08-23,09:25:51
40.005039,116.321862,0,146,39683.3929513889,2008-08-23,09:25:51
40.00501,116.321758,0,130,39683.392974537,2008-08-23,09:25:53
40.00501,116.321758,0,130,39683.392974537,2008-08-23,09:25:53
40.004978,116.321681,0,126,39683.3929976852,2008-08-23,09:25:55
40.004978,116.321681,0,126,39683.3929976852,2008-08-23,09:25:55
40.00497,116.321594,0,121,39683.3930208333,2008-08-23,09:25:57
40.00497,116.321594,0,121,39683.3930208333,2008-08-23,09:25:57
40.004974,116.321495,0,120,39683.3930439815,2008-08-23,09:25:59
40.004974,116.321495,0,120,39683.3930439815,2008-08-23,09:25:59
40.004999,116.321404,0,125,39683.3930671296,2008-08-23,09:26:01
40.004999,116.321404,0,125,39683.3930671296,2008-08-23,09:26:01
40.005048,116.321378,0,127,39683.3930902778,2008-08-23,09:26:03
40.005048,116.321378,0,127,39683.3930902778,2008-08-23,09:26:03
40.005111,116.321368,0,126,39683.3931134259,2008-08-23,09:26:05
40.005111,116.321368,0,126,39683.3931134259,2008-08-23,09:26:05
40.005175,116.321357,0,125,39683.3931365741,2008-08-23,09:26:07
40.005175,116.321357,0,125,39683.3931365741,2008-08-23,09:26:07
40.005215,116.321396,0,126,39683.3931597222,2008-08-23,09:26:09
40.005215,116.321396,0,126,39683.3931597222,2008-08-23,09:26:09
40.005298,116.321388,0,127,39683.3931828704,2008-08-23,09:26:11
40.005298,116.321388,0,127,39683.3931828704,2008-08-23,09:26:11
40.005331,116.32142,0,133,39683.3932060185,2008-08-23,09:26:13
40.005331,116.32142,0,133,39683.3932060185,2008-08-23,09:26:13
40.00543,116.321418,0,136,39683.3932291667,2008-08-23,09:26:15
40.00543,116.321418,0,136,39683.3932291667,2008-08-23,09:26:15
40.00552,116.321407,0,138,39683.3932523148,2008-08-23,09:26:17
40.00552,116.321407,0,138,39683.3932523148,2008-08-23,09:26:17
40.005589,116.321402,0,135,39683.393275463,2008-08-23,09:26:19
40.005589,116.321402,0,135,39683.393275463,2008-08-23,09:26:19
40.005656,116.321405,0,140,39683.3932986111,2008-08-23,09:26:21
40.005656,116.321405,0,140,39683.3932986111,2008-08-23,09:26:21
40.005721,116.321407,0,139,39683.3933217593,2008-08-23,09:26:23
40.005721,116.321407,0,139,39683.3933217593,2008-08-23,09:26:23
40.005792,116.321402,0,139,39683.3933449074,2008-08-23,09:26:25
40.005792,116.321402,0,139,39683.3933449074,2008-08-23,09:26:25
40.005868,116.321402,0,143,39683.3933680556,2008-08-23,09:26:27
40.005868,116.321402,0,143,39683.3933680556,2008-08-23,09:26:27
40.005986,116.321361,0,140,39683.3933912037,2008-08-23,09:26:29
40.005986,116.321361,0,140,39683.3933912037,2008-08-23,09:26:29
40.006068,116.321358,0,140,39683.3934143518,2008-08-23,09:26:31
40.006068,116.321358,0,140,39683.3934143518,2008-08-23,09:26:31
40.006166,116.321361,0,141,39683.3934375,2008-08-23,09:26:33
40.006166,116.321361,0,141,39683.3934375,2008-08-23,09:26:33
40.006237,116.32136,0,146,39683.3934606481,2008-08-23,09:26:35
40.006237,116.32136,0,146,39683.3934606481,2008-08-23,09:26:35
40.006321,116.321329,0,149,39683.3934837963,2008-08-23,09:26:37
40.006321,116.321329,0,149,39683.3934837963,2008-08-23,09:26:37
40.006406,116.321317,0,156,39683.3935069444,2008-08-23,09:26:39
40.006406,116.321317,0,156,39683.3935069444,2008-08-23,09:26:39
40.006497,116.321293,0,155,39683.3935300926,2008-08-23,09:26:41
40.006497,116.321293,0,155,39683.3935300926,2008-08-23,09:26:41
40.006587,116.32128,0,165,39683.3935532407,2008-08-23,09:26:43
40.006587,116.32128,0,165,39683.3935532407,2008-08-23,09:26:43
40.006662,116.321281,0,161,39683.3935763889,2008-08-23,09:26:45
40.006662,116.321281,0,161,39683.3935763889,2008-08-23,09:26:45
40.006737,116.321293,0,167,39683.393599537,2008-08-23,09:26:47
40.006737,116.321293,0,167,39683.393599537,2008-08-23,09:26:47
40.006826,116.32128,0,162,39683.3936226852,2008-08-23,09:26:49
40.006826,116.32128,0,162,39683.3936226852,2008-08-23,09:26:49
40.006911,116.321256,0,157,39683.3936458333,2008-08-23,09:26:51
40.006911,116.321256,0,157,39683.3936458333,2008-08-23,09:26:51
40.00697,116.32125,0,149,39683.3936689815,2008-08-23,09:26:53
40.00697,116.32125,0,149,39683.3936689815,2008-08-23,09:26:53
40.007047,116.321249,0,148,39683.3936921296,2008-08-23,09:26:55
40.007047,116.321249,0,148,39683.3936921296,2008-08-23,09:26:55
40.007123,116.321248,0,148,39683.3937152778,2008-08-23,09:26:57
40.007123,116.321248,0,148,39683.3937152778,2008-08-23,09:26:57
40.007197,116.321251,0,151,39683.3937384259,2008-08-23,09:26:59
40.007197,116.321251,0,151,39683.3937384259,2008-08-23,09:26:59
40.007284,116.321215,0,150,39683.3937615741,2008-08-23,09:27:01
40.007284,116.321215,0,150,39683.3937615741,2008-08-23,09:27:01
40.007363,116.321201,0,151,39683.3937847222,2008-08-23,09:27:03
40.007363,116.321201,0,151,39683.3937847222,2008-08-23,09:27:03
40.007429,116.321216,0,154,39683.3938078704,2008-08-23,09:27:05
40.007429,116.321216,0,154,39683.3938078704,2008-08-23,09:27:05
40.007494,116.321232,0,160,39683.3938310185,2008-08-23,09:27:07
40.007494,116.321232,0,160,39683.3938310185,2008-08-23,09:27:07
40.007579,116.321234,0,150,39683.3938541667,2008-08-23,09:27:09
40.007579,116.321234,0,150,39683.3938541667,2008-08-23,09:27:09
40.007664,116.321201,0,142,39683.3938773148,2008-08-23,09:27:11
40.007664,116.321201,0,142,39683.3938773148,2008-08-23,09:27:11
40.007741,116.321188,0,141,39683.393900463,2008-08-23,09:27:13
40.007741,116.321188,0,141,39683.393900463,2008-08-23,09:27:13
40.007821,116.321171,0,134,39683.3939236111,2008-08-23,09:27:15
40.007821,116.321171,0,134,39683.3939236111,2008-08-23,09:27:15
40.007896,116.321164,0,134,39683.3939467593,2008-08-23,09:27:17
40.007896,116.321164,0,134,39683.3939467593,2008-08-23,09:27:17
40.007958,116.321167,0,133,39683.3939699074,2008-08-23,09:27:19
40.007958,116.321167,0,133,39683.3939699074,2008-08-23,09:27:19
40.008032,116.321165,0,134,39683.3939930556,2008-08-23,09:27:21
40.008032,116.321165,0,134,39683.3939930556,2008-08-23,09:27:21
40.0081,116.32117,0,136,39683.3940162037,2008-08-23,09:27:23
40.0081,116.32117,0,136,39683.3940162037,2008-08-23,09:27:23
40.008181,116.321167,0,136,39683.3940393519,2008-08-23,09:27:25
40.008181,116.321167,0,136,39683.3940393519,2008-08-23,09:27:25
40.008253,116.321168,0,137,39683.3940625,2008-08-23,09:27:27
40.008253,116.321168,0,137,39683.3940625,2008-08-23,09:27:27
40.008325,116.321172,0,140,39683.3940856481,2008-08-23,09:27:29
40.008325,116.321172,0,140,39683.3940856481,2008-08-23,09:27:29
40.008393,116.32118,0,138,39683.3941087963,2008-08-23,09:27:31
40.008393,116.32118,0,138,39683.3941087963,2008-08-23,09:27:31
40.00846,116.321177,0,134,39683.3941319444,2008-08-23,09:27:33
40.00846,116.321177,0,134,39683.3941319444,2008-08-23,09:27:33
40.008532,116.321179,0,151,39683.3941550926,2008-08-23,09:27:35
40.008532,116.321179,0,151,39683.3941550926,2008-08-23,09:27:35
40.008597,116.321183,0,150,39683.3941782407,2008-08-23,09:27:37
40.008597,116.321183,0,150,39683.3941782407,2008-08-23,09:27:37
40.008656,116.321208,0,145,39683.3942013889,2008-08-23,09:27:39
40.008656,116.321208,0,145,39683.3942013889,2008-08-23,09:27:39
40.008741,116.32119,0,134,39683.394224537,2008-08-23,09:27:41
40.008741,116.32119,0,134,39683.394224537,2008-08-23,09:27:41
40.008819,116.321172,0,128,39683.3942476852,2008-08-23,09:27:43
40.008819,116.321172,0,128,39683.3942476852,2008-08-23,09:27:43
40.008892,116.321102,0,116,39683.3942708333,2008-08-23,09:27:45
40.008892,116.321102,0,116,39683.3942708333,2008-08-23,09:27:45
40.008948,116.32104,0,112,39683.3942939815,2008-08-23,09:27:47
40.008948,116.32104,0,112,39683.3942939815,2008-08-23,09:27:47
40.009008,116.320981,0,110,39683.3943171296,2008-08-23,09:27:49
40.009008,116.320981,0,110,39683.3943171296,2008-08-23,09:27:49
40.009054,116.320918,0,107,39683.3943402778,2008-08-23,09:27:51
40.009054,116.320918,0,107,39683.3943402778,2008-08-23,09:27:51
40.009069,116.320862,0,105,39683.3943634259,2008-08-23,09:27:53
40.009069,116.320862,0,105,39683.3943634259,2008-08-23,09:27:53
40.009053,116.320818,0,104,39683.3943865741,2008-08-23,09:27:55
40.009053,116.320818,0,104,39683.3943865741,2008-08-23,09:27:55
40.009023,116.320769,0,101,39683.3944097222,2008-08-23,09:27:57
40.009023,116.320769,0,101,39683.3944097222,2008-08-23,09:27:57
40.008993,116.320697,0,99,39683.3944328704,2008-08-23,09:27:59
40.008993,116.320697,0,99,39683.3944328704,2008-08-23,09:27:59
40.008981,116.320635,0,99,39683.3944560185,2008-08-23,09:28:01
40.008981,116.320635,0,99,39683.3944560185,2008-08-23,09:28:01
40.008954,116.320589,0,99,39683.3944791667,2008-08-23,09:28:03
40.008954,116.320589,0,99,39683.3944791667,2008-08-23,09:28:03
40.008883,116.320562,0,98,39683.3945023148,2008-08-23,09:28:05
40.008883,116.320562,0,98,39683.3945023148,2008-08-23,09:28:05
40.008822,116.320547,0,98,39683.394525463,2008-08-23,09:28:07
40.008822,116.320547,0,98,39683.394525463,2008-08-23,09:28:07
40.008765,116.320524,0,99,39683.3945486111,2008-08-23,09:28:09
40.008765,116.320524,0,99,39683.3945486111,2008-08-23,09:28:09
40.008712,116.320481,0,101,39683.3945717593,2008-08-23,09:28:11
40.008712,116.320481,0,101,39683.3945717593,2008-08-23,09:28:11
40.008658,116.32045,0,102,39683.3945949074,2008-08-23,09:28:13
40.008658,116.32045,0,102,39683.3945949074,2008-08-23,09:28:13
40.008607,116.320402,0,103,39683.3946180556,2008-08-23,09:28:15
40.008607,116.320402,0,103,39683.3946180556,2008-08-23,09:28:15
40.008568,116.320332,0,107,39683.3946412037,2008-08-23,09:28:17
40.008568,116.320332,0,107,39683.3946412037,2008-08-23,09:28:17
40.008553,116.320262,0,112,39683.3946643519,2008-08-23,09:28:19
40.008553,116.320262,0,112,39683.3946643519,2008-08-23,09:28:19
40.008533,116.320239,0,114,39683.3946875,2008-08-23,09:28:21
40.008533,116.320239,0,114,39683.3946875,2008-08-23,09:28:21
40.008529,116.320232,0,116,39683.3947106482,2008-08-23,09:28:23
40.008529,116.320232,0,116,39683.3947106482,2008-08-23,09:28:23
40.008516,116.320206,0,122,39683.3947337963,2008-08-23,09:28:25
40.008516,116.320206,0,122,39683.3947337963,2008-08-23,09:28:25
40.008469,116.320255,0,129,39683.3947569444,2008-08-23,09:28:27
40.008469,116.320255,0,129,39683.3947569444,2008-08-23,09:28:27
40.008461,116.320251,0,129,39683.3947800926,2008-08-23,09:28:29
40.008461,116.320251,0,129,39683.3947800926,2008-08-23,09:28:29
40.008458,116.320253,0,129,39683.3948032407,2008-08-23,09:28:31
40.008458,116.320253,0,129,39683.3948032407,2008-08-23,09:28:31
40.008455,116.320255,0,130,39683.3948263889,2008-08-23,09:28:33
40.008455,116.320255,0,130,39683.3948263889,2008-08-23,09:28:33
40.008453,116.320257,0,130,39683.394849537,2008-08-23,09:28:35
40.008453,116.320257,0,130,39683.394849537,2008-08-23,09:28:35
40.008451,116.320258,0,130,39683.3948726852,2008-08-23,09:28:37
40.008451,116.320258,0,130,39683.3948726852,2008-08-23,09:28:37
40.008449,116.32026,0,130,39683.3948958333,2008-08-23,09:28:39
40.008449,116.32026,0,130,39683.3948958333,2008-08-23,09:28:39
40.008448,116.320261,0,130,39683.3949189815,2008-08-23,09:28:41
40.008448,116.320261,0,130,39683.3949189815,2008-08-23,09:28:41
40.008451,116.320261,0,130,39683.3949421296,2008-08-23,09:28:43
40.008451,116.320261,0,130,39683.3949421296,2008-08-23,09:28:43
40.00899,116.320076,0,87,39683.3952662037,2008-08-23,09:29:11
40.00899,116.320076,0,87,39683.3952662037,2008-08-23,09:29:11
40.009037,116.319811,0,239,39683.3952893519,2008-08-23,09:29:13
40.009037,116.319811,0,239,39683.3952893519,2008-08-23,09:29:13
40.008971,116.319798,0,200,39683.3953125,2008-08-23,09:29:15
40.008971,116.319798,0,200,39683.3953125,2008-08-23,09:29:15
40.008875,116.319786,0,156,39683.3953356481,2008-08-23,09:29:17
40.008875,116.319786,0,156,39683.3953356481,2008-08-23,09:29:17
40.00882,116.319773,0,141,39683.3953587963,2008-08-23,09:29:19
40.00882,116.319773,0,141,39683.3953587963,2008-08-23,09:29:19
40.008788,116.319766,0,136,39683.3953819444,2008-08-23,09:29:21
40.008788,116.319766,0,136,39683.3953819444,2008-08-23,09:29:21
40.008764,116.319762,0,134,39683.3954050926,2008-08-23,09:29:23
40.008764,116.319762,0,134,39683.3954050926,2008-08-23,09:29:23
40.008753,116.319761,0,133,39683.3954282407,2008-08-23,09:29:25
40.008753,116.319761,0,133,39683.3954282407,2008-08-23,09:29:25
40.008745,116.319758,0,132,39683.3954513889,2008-08-23,09:29:27
40.008745,116.319758,0,132,39683.3954513889,2008-08-23,09:29:27
40.009573,116.318822,0,492,39683.4120717593,2008-08-23,09:53:23
40.00892,116.318829,0,474,39683.4121064815,2008-08-23,09:53:26
40.009067,116.318851,0,341,39683.4121296296,2008-08-23,09:53:28
40.009041,116.318825,0,375,39683.4121527778,2008-08-23,09:53:30
40.008975,116.318794,0,386,39683.4121759259,2008-08-23,09:53:32
40.008883,116.318764,0,376,39683.4121990741,2008-08-23,09:53:34
40.008866,116.318722,0,372,39683.4122222222,2008-08-23,09:53:36
40.008855,116.318641,0,351,39683.4122453704,2008-08-23,09:53:38
40.008799,116.318578,0,329,39683.4122685185,2008-08-23,09:53:40
40.00874,116.318519,0,314,39683.4122916667,2008-08-23,09:53:42
40.008657,116.318519,0,298,39683.4123148148,2008-08-23,09:53:44
40.008581,116.318549,0,283,39683.412337963,2008-08-23,09:53:46
40.008519,116.318579,0,268,39683.4123611111,2008-08-23,09:53:48
40.008458,116.318612,0,255,39683.4123842593,2008-08-23,09:53:50
40.008395,116.318641,0,244,39683.4124074074,2008-08-23,09:53:52
40.008329,116.318655,0,235,39683.4124305556,2008-08-23,09:53:54
40.008268,116.318664,0,222,39683.4124537037,2008-08-23,09:53:56
40.008206,116.318663,0,212,39683.4124768519,2008-08-23,09:53:58
40.008145,116.318664,0,198,39683.4125,2008-08-23,09:54:00
40.008094,116.318668,0,187,39683.4125231481,2008-08-23,09:54:02
40.008045,116.318668,0,180,39683.4125462963,2008-08-23,09:54:04
40.008002,116.318666,0,168,39683.4125694444,2008-08-23,09:54:06
40.007948,116.318668,0,159,39683.4125925926,2008-08-23,09:54:08
40.007882,116.318654,0,150,39683.4126157407,2008-08-23,09:54:10
40.007812,116.318642,0,143,39683.4126388889,2008-08-23,09:54:12
40.007738,116.318608,0,140,39683.412662037,2008-08-23,09:54:14
40.007669,116.318596,0,135,39683.4126851852,2008-08-23,09:54:16
40.007592,116.318568,0,129,39683.4127083333,2008-08-23,09:54:18
40.007517,116.318508,0,128,39683.4127314815,2008-08-23,09:54:20
40.007444,116.318451,0,127,39683.4127546296,2008-08-23,09:54:22
40.00737,116.31845,0,124,39683.4127777778,2008-08-23,09:54:24
40.007312,116.318453,0,122,39683.4128009259,2008-08-23,09:54:26
40.007247,116.318436,0,118,39683.4128240741,2008-08-23,09:54:28
40.007187,116.318435,0,113,39683.4128472222,2008-08-23,09:54:30
40.007131,116.318451,0,110,39683.4128703704,2008-08-23,09:54:32
40.007075,116.318486,0,108,39683.4128935185,2008-08-23,09:54:34
40.007029,116.318517,0,105,39683.4129166667,2008-08-23,09:54:36
40.006988,116.318555,0,102,39683.4129398148,2008-08-23,09:54:38
40.006943,116.318584,0,96,39683.412962963,2008-08-23,09:54:40
40.006907,116.318643,0,90,39683.4129861111,2008-08-23,09:54:42
40.006879,116.318704,0,88,39683.4130092593,2008-08-23,09:54:44
40.006846,116.318788,0,84,39683.4130324074,2008-08-23,09:54:46
40.006824,116.318867,0,80,39683.4130555556,2008-08-23,09:54:48
40.006811,116.31897,0,79,39683.4130787037,2008-08-23,09:54:50
40.006776,116.319044,0,79,39683.4131018519,2008-08-23,09:54:52
40.006742,116.319083,0,77,39683.413125,2008-08-23,09:54:54
40.006701,116.319117,0,75,39683.4131481481,2008-08-23,09:54:56
40.006653,116.319141,0,79,39683.4131712963,2008-08-23,09:54:58
40.006608,116.319159,0,79,39683.4131944444,2008-08-23,09:55:00
40.006592,116.319159,0,84,39683.4132175926,2008-08-23,09:55:02
40.006575,116.319123,0,86,39683.4132407407,2008-08-23,09:55:04
40.006573,116.319081,0,88,39683.4132638889,2008-08-23,09:55:06
40.006554,116.319041,0,92,39683.413287037,2008-08-23,09:55:08
40.006521,116.319035,0,87,39683.4133101852,2008-08-23,09:55:10
40.006477,116.319075,0,85,39683.4133333333,2008-08-23,09:55:12
40.006411,116.319132,0,85,39683.4133564815,2008-08-23,09:55:14
40.006316,116.319163,0,81,39683.4133796296,2008-08-23,09:55:16
40.006231,116.319183,0,75,39683.4134027778,2008-08-23,09:55:18
40.006165,116.319186,0,73,39683.4134259259,2008-08-23,09:55:20
40.006098,116.319202,0,69,39683.4134490741,2008-08-23,09:55:22
40.006032,116.319226,0,64,39683.4134722222,2008-08-23,09:55:24
40.005968,116.319237,0,63,39683.4134953704,2008-08-23,09:55:26
40.005888,116.319267,0,63,39683.4135185185,2008-08-23,09:55:28
40.005817,116.319272,0,62,39683.4135416667,2008-08-23,09:55:30
40.005753,116.319269,0,64,39683.4135648148,2008-08-23,09:55:32
40.005689,116.319269,0,64,39683.413587963,2008-08-23,09:55:34
40.005619,116.319246,0,63,39683.4136111111,2008-08-23,09:55:36
40.005558,116.319243,0,63,39683.4136342593,2008-08-23,09:55:38
40.00549,116.319241,0,63,39683.4136574074,2008-08-23,09:55:40
40.005429,116.319235,0,65,39683.4136805556,2008-08-23,09:55:42
40.005359,116.319252,0,66,39683.4137037037,2008-08-23,09:55:44
40.005273,116.319296,0,73,39683.4137268519,2008-08-23,09:55:46
40.005206,116.319304,0,75,39683.41375,2008-08-23,09:55:48
40.005137,116.319316,0,81,39683.4137731481,2008-08-23,09:55:50
40.005073,116.319324,0,84,39683.4137962963,2008-08-23,09:55:52
40.005017,116.319323,0,86,39683.4138194444,2008-08-23,09:55:54
40.004957,116.319317,0,84,39683.4138425926,2008-08-23,09:55:56
40.0049,116.319314,0,80,39683.4138657407,2008-08-23,09:55:58
40.004852,116.319298,0,82,39683.4138888889,2008-08-23,09:56:00
40.004823,116.319286,0,87,39683.413912037,2008-08-23,09:56:02
40.004817,116.319214,0,91,39683.4139351852,2008-08-23,09:56:04
40.004817,116.319138,0,95,39683.4139583333,2008-08-23,09:56:06
40.00481,116.319056,0,96,39683.4139814815,2008-08-23,09:56:08
40.004811,116.318974,0,98,39683.4140046296,2008-08-23,09:56:10
40.004805,116.318906,0,104,39683.4140277778,2008-08-23,09:56:12
40.004797,116.318813,0,107,39683.4140509259,2008-08-23,09:56:14
40.004803,116.318726,0,105,39683.4140740741,2008-08-23,09:56:16
40.004809,116.318646,0,104,39683.4140972222,2008-08-23,09:56:18
40.0048,116.318575,0,105,39683.4141203704,2008-08-23,09:56:20
40.00481,116.318495,0,106,39683.4141435185,2008-08-23,09:56:22
40.004826,116.318412,0,112,39683.4141666667,2008-08-23,09:56:24
40.00483,116.318333,0,122,39683.4141898148,2008-08-23,09:56:26
40.004804,116.318263,0,124,39683.414212963,2008-08-23,09:56:28
40.004757,116.318241,0,136,39683.4142361111,2008-08-23,09:56:30
40.004696,116.318254,0,137,39683.4142592593,2008-08-23,09:56:32
40.004628,116.318266,0,136,39683.4142824074,2008-08-23,09:56:34
40.004559,116.318247,0,132,39683.4143055556,2008-08-23,09:56:36
40.004499,116.318258,0,135,39683.4143287037,2008-08-23,09:56:38
40.00445,116.318275,0,138,39683.4143518518,2008-08-23,09:56:40
40.004395,116.318293,0,140,39683.414375,2008-08-23,09:56:42
40.00433,116.318301,0,142,39683.4143981481,2008-08-23,09:56:44
40.004256,116.318308,0,140,39683.4144212963,2008-08-23,09:56:46
40.004195,116.318315,0,146,39683.4144444444,2008-08-23,09:56:48
40.004132,116.318333,0,151,39683.4144675926,2008-08-23,09:56:50
40.004088,116.318348,0,152,39683.4144907407,2008-08-23,09:56:52
40.004042,116.318361,0,154,39683.4145138889,2008-08-23,09:56:54
40.003961,116.318348,0,150,39683.414537037,2008-08-23,09:56:56
40.003891,116.318345,0,145,39683.4145601852,2008-08-23,09:56:58
40.003847,116.318319,0,145,39683.4145833333,2008-08-23,09:57:00
40.003801,116.318305,0,144,39683.4146064815,2008-08-23,09:57:02
40.003757,116.318257,0,143,39683.4146296296,2008-08-23,09:57:04
40.003742,116.318234,0,139,39683.4146527778,2008-08-23,09:57:06
40.003741,116.318216,0,137,39683.4146759259,2008-08-23,09:57:08
40.003744,116.318193,0,136,39683.4146990741,2008-08-23,09:57:10
40.003742,116.318177,0,137,39683.4147222222,2008-08-23,09:57:12
40.003737,116.318146,0,139,39683.4147453704,2008-08-23,09:57:14
40.003722,116.318123,0,137,39683.4147685185,2008-08-23,09:57:16
40.003696,116.318115,0,135,39683.4147916667,2008-08-23,09:57:18
40.003669,116.318111,0,131,39683.4148148148,2008-08-23,09:57:20
40.003638,116.318111,0,132,39683.414837963,2008-08-23,09:57:22
40.003615,116.318116,0,130,39683.4148611111,2008-08-23,09:57:24
40.003593,116.318125,0,130,39683.4148842593,2008-08-23,09:57:26
40.00357,116.318131,0,130,39683.4149074074,2008-08-23,09:57:28
40.003546,116.318147,0,129,39683.4149305556,2008-08-23,09:57:30
40.003529,116.318153,0,127,39683.4149537037,2008-08-23,09:57:32
40.003505,116.318148,0,127,39683.4149768518,2008-08-23,09:57:34
40.003491,116.31815,0,124,39683.415,2008-08-23,09:57:36
40.003475,116.318156,0,123,39683.4150231481,2008-08-23,09:57:38
40.003457,116.318165,0,120,39683.4150462963,2008-08-23,09:57:40
40.00344,116.318173,0,119,39683.4150694444,2008-08-23,09:57:42
40.003428,116.318208,0,119,39683.4150925926,2008-08-23,09:57:44
40.003422,116.318219,0,119,39683.4151157407,2008-08-23,09:57:46
40.003432,116.318238,0,121,39683.4151388889,2008-08-23,09:57:48
40.003445,116.31827,0,122,39683.415162037,2008-08-23,09:57:50
40.003448,116.318291,0,122,39683.4151851852,2008-08-23,09:57:52
40.003451,116.318318,0,121,39683.4152083333,2008-08-23,09:57:54
40.003451,116.31834,0,120,39683.4152314815,2008-08-23,09:57:56
40.003458,116.318355,0,120,39683.4152546296,2008-08-23,09:57:58
40.003463,116.318367,0,120,39683.4152777778,2008-08-23,09:58:00
40.003467,116.318387,0,119,39683.4153009259,2008-08-23,09:58:02
40.003466,116.318444,0,117,39683.4153240741,2008-08-23,09:58:04
40.003463,116.318467,0,118,39683.4153472222,2008-08-23,09:58:06
40.003465,116.31848,0,118,39683.4153703704,2008-08-23,09:58:08
40.003456,116.318496,0,118,39683.4153935185,2008-08-23,09:58:10
40.003448,116.318512,0,121,39683.4154166667,2008-08-23,09:58:12
40.003452,116.318513,0,121,39683.4154398148,2008-08-23,09:58:14
40.003445,116.318534,0,119,39683.415462963,2008-08-23,09:58:16
40.003464,116.318607,0,118,39683.4154861111,2008-08-23,09:58:18
40.003484,116.318632,0,117,39683.4155092593,2008-08-23,09:58:20
40.003494,116.31866,0,115,39683.4155324074,2008-08-23,09:58:22
40.003512,116.318669,0,116,39683.4155555556,2008-08-23,09:58:24
40.003523,116.318694,0,117,39683.4155787037,2008-08-23,09:58:26
40.003528,116.318709,0,118,39683.4156018518,2008-08-23,09:58:28
40.00352,116.318751,0,118,39683.415625,2008-08-23,09:58:30
40.003519,116.318772,0,117,39683.4156481481,2008-08-23,09:58:32
40.003514,116.318797,0,119,39683.4156712963,2008-08-23,09:58:34
40.00351,116.318808,0,118,39683.4156944444,2008-08-23,09:58:36
40.00349,116.318826,0,119,39683.4157175926,2008-08-23,09:58:38
40.003481,116.318827,0,118,39683.4157407407,2008-08-23,09:58:40
40.003478,116.318825,0,118,39683.4157638889,2008-08-23,09:58:42
40.003474,116.318827,0,118,39683.415787037,2008-08-23,09:58:44
40.00346,116.318803,0,119,39683.4158101852,2008-08-23,09:58:46
40.00345,116.318793,0,118,39683.4158333333,2008-08-23,09:58:48
40.003427,116.318805,0,120,39683.4158564815,2008-08-23,09:58:50
40.003413,116.318799,0,121,39683.4158796296,2008-08-23,09:58:52
40.003403,116.318781,0,122,39683.4159027778,2008-08-23,09:58:54
40.003402,116.318774,0,122,39683.4159259259,2008-08-23,09:58:56
40.003392,116.318784,0,123,39683.4159490741,2008-08-23,09:58:58
40.003377,116.318776,0,124,39683.4159722222,2008-08-23,09:59:00
40.003368,116.318765,0,125,39683.4159953704,2008-08-23,09:59:02
40.003368,116.318775,0,128,39683.4160185185,2008-08-23,09:59:04
40.003351,116.318796,0,128,39683.4160416667,2008-08-23,09:59:06
40.003347,116.318822,0,130,39683.4160648148,2008-08-23,09:59:08
40.003344,116.318824,0,130,39683.416087963,2008-08-23,09:59:10
40.003348,116.318819,0,130,39683.4161111111,2008-08-23,09:59:12
40.003348,116.31882,0,130,39683.4161342593,2008-08-23,09:59:14
40.003352,116.318821,0,130,39683.4161574074,2008-08-23,09:59:16
40.003382,116.318808,0,127,39683.4161805556,2008-08-23,09:59:18
40.003386,116.318808,0,128,39683.4162037037,2008-08-23,09:59:20
40.003392,116.318803,0,128,39683.4162268518,2008-08-23,09:59:22
40.003398,116.318799,0,128,39683.41625,2008-08-23,09:59:24
40.003391,116.318776,0,129,39683.4162731481,2008-08-23,09:59:26
40.003393,116.318758,0,129,39683.4162962963,2008-08-23,09:59:28
40.003394,116.318758,0,129,39683.4163194444,2008-08-23,09:59:30
40.00339,116.318757,0,129,39683.4163425926,2008-08-23,09:59:32
40.003385,116.318756,0,129,39683.4163657407,2008-08-23,09:59:34
40.003382,116.318752,0,129,39683.4163888889,2008-08-23,09:59:36
40.003375,116.318744,0,129,39683.416412037,2008-08-23,09:59:38
40.00337,116.318739,0,129,39683.4164351852,2008-08-23,09:59:40
40.003355,116.318727,0,129,39683.4164583333,2008-08-23,09:59:42
40.003334,116.318696,0,129,39683.4164814815,2008-08-23,09:59:44
40.003311,116.318674,0,129,39683.4165046296,2008-08-23,09:59:46
40.003287,116.318655,0,130,39683.4165277778,2008-08-23,09:59:48
40.003285,116.318624,0,130,39683.4165509259,2008-08-23,09:59:50
40.003298,116.318594,0,131,39683.4165740741,2008-08-23,09:59:52
40.003316,116.318565,0,132,39683.4165972222,2008-08-23,09:59:54
40.003387,116.318507,0,132,39683.4166203704,2008-08-23,09:59:56
40.003426,116.318495,0,134,39683.4166435185,2008-08-23,09:59:58
40.003459,116.3185,0,135,39683.4166666667,2008-08-23,10:00:00
40.003458,116.318527,0,135,39683.4166898148,2008-08-23,10:00:02
40.003456,116.31854,0,135,39683.416712963,2008-08-23,10:00:04
40.003458,116.31854,0,136,39683.4167361111,2008-08-23,10:00:06
40.003476,116.31855,0,135,39683.4167592593,2008-08-23,10:00:08
40.003479,116.318551,0,134,39683.4167824074,2008-08-23,10:00:10
40.003479,116.318548,0,133,39683.4168055556,2008-08-23,10:00:12
40.003479,116.318547,0,132,39683.4168287037,2008-08-23,10:00:14
40.003482,116.318549,0,131,39683.4168518518,2008-08-23,10:00:16
40.003467,116.318477,0,132,39683.416875,2008-08-23,10:00:18
40.003448,116.31841,0,132,39683.4168981481,2008-08-23,10:00:20
40.003441,116.318349,0,133,39683.4169212963,2008-08-23,10:00:22
40.003438,116.318282,0,134,39683.4169444444,2008-08-23,10:00:24
40.003445,116.31825,0,134,39683.4169675926,2008-08-23,10:00:26
40.00344,116.318216,0,135,39683.4169907407,2008-08-23,10:00:28
40.003432,116.318198,0,135,39683.4170138889,2008-08-23,10:00:30
40.003431,116.318183,0,135,39683.417037037,2008-08-23,10:00:32
40.003438,116.318154,0,135,39683.4170601852,2008-08-23,10:00:34
40.003407,116.318118,0,134,39683.4170833333,2008-08-23,10:00:36
40.003391,116.318087,0,134,39683.4171064815,2008-08-23,10:00:38
40.003367,116.318059,0,134,39683.4171296296,2008-08-23,10:00:40
40.003365,116.318049,0,133,39683.4171527778,2008-08-23,10:00:42
40.003378,116.318044,0,133,39683.4171759259,2008-08-23,10:00:44
40.003379,116.318047,0,133,39683.4171990741,2008-08-23,10:00:46
40.003379,116.318047,0,132,39683.4172222222,2008-08-23,10:00:48
40.003377,116.318047,0,132,39683.4172453704,2008-08-23,10:00:50
40.003375,116.318046,0,132,39683.4172685185,2008-08-23,10:00:52
40.003373,116.318045,0,131,39683.4172916667,2008-08-23,10:00:54
40.003372,116.318044,0,131,39683.4173148148,2008-08-23,10:00:56
40.003371,116.318044,0,131,39683.417337963,2008-08-23,10:00:58
40.003371,116.318043,0,131,39683.4173611111,2008-08-23,10:01:00
40.003374,116.318044,0,131,39683.4173842593,2008-08-23,10:01:02
40.00339,116.318053,0,132,39683.4174074074,2008-08-23,10:01:04
40.003377,116.318065,0,131,39683.4174305556,2008-08-23,10:01:06
40.003364,116.318063,0,131,39683.4174537037,2008-08-23,10:01:08
40.003345,116.318044,0,131,39683.4174768519,2008-08-23,10:01:10
40.003329,116.318032,0,132,39683.4175,2008-08-23,10:01:12
40.00332,116.318017,0,132,39683.4175231481,2008-08-23,10:01:14
40.003318,116.318007,0,133,39683.4175462963,2008-08-23,10:01:16
40.003308,116.318013,0,133,39683.4175694444,2008-08-23,10:01:18
40.003312,116.318028,0,134,39683.4175925926,2008-08-23,10:01:20
40.003303,116.318055,0,133,39683.4176157407,2008-08-23,10:01:22
40.003299,116.318055,0,133,39683.4176388889,2008-08-23,10:01:24
40.003295,116.318055,0,133,39683.417662037,2008-08-23,10:01:26
40.003297,116.318056,0,133,39683.4176851852,2008-08-23,10:01:28
40.003309,116.318059,0,133,39683.4177083333,2008-08-23,10:01:30
40.003335,116.318084,0,133,39683.4177314815,2008-08-23,10:01:32
40.003346,116.318089,0,133,39683.4177546296,2008-08-23,10:01:34
40.003349,116.318095,0,133,39683.4177777778,2008-08-23,10:01:36
40.003352,116.318099,0,133,39683.4178009259,2008-08-23,10:01:38
40.003357,116.318101,0,133,39683.4178240741,2008-08-23,10:01:40
40.003363,116.318102,0,133,39683.4178472222,2008-08-23,10:01:42
40.003375,116.318104,0,133,39683.4178703704,2008-08-23,10:01:44
40.003038,116.318026,0,139,39683.4180324074,2008-08-23,10:01:58
40.002906,116.317858,0,190,39683.4180555556,2008-08-23,10:02:00
40.003659,116.31725,0,-19,39683.4181481482,2008-08-23,10:02:08
40.003495,116.317576,0,98,39683.4181712963,2008-08-23,10:02:10
40.003459,116.317702,0,120,39683.4181944444,2008-08-23,10:02:12
40.003497,116.31769,0,126,39683.4182175926,2008-08-23,10:02:14
40.003505,116.31773,0,127,39683.4182407407,2008-08-23,10:02:16
40.003495,116.317823,0,128,39683.4182638889,2008-08-23,10:02:18
40.00348,116.317907,0,129,39683.418287037,2008-08-23,10:02:20
40.003517,116.317909,0,131,39683.4183101852,2008-08-23,10:02:22
40.003537,116.317913,0,132,39683.4183333333,2008-08-23,10:02:24
40.003526,116.317975,0,134,39683.4183564815,2008-08-23,10:02:26
40.003526,116.317999,0,135,39683.4183796296,2008-08-23,10:02:28
40.003536,116.318014,0,136,39683.4184027778,2008-08-23,10:02:30
40.003537,116.318046,0,137,39683.4184259259,2008-08-23,10:02:32
40.003536,116.318086,0,138,39683.4184490741,2008-08-23,10:02:34
40.003554,116.318091,0,139,39683.4184722222,2008-08-23,10:02:36
40.003548,116.318133,0,140,39683.4184953704,2008-08-23,10:02:38
40.003543,116.318183,0,141,39683.4185185185,2008-08-23,10:02:40
40.003548,116.318228,0,142,39683.4185416667,2008-08-23,10:02:42
40.003558,116.318265,0,143,39683.4185648148,2008-08-23,10:02:44
40.003544,116.318306,0,143,39683.418587963,2008-08-23,10:02:46
40.003554,116.318317,0,144,39683.4186111111,2008-08-23,10:02:48
40.003533,116.318345,0,145,39683.4186342593,2008-08-23,10:02:50
40.003519,116.318358,0,146,39683.4186574074,2008-08-23,10:02:52
40.003511,116.318358,0,146,39683.4186805556,2008-08-23,10:02:54
40.003417,116.318399,0,124,39683.4187268519,2008-08-23,10:02:58
40.003531,116.318129,0,134,39683.41875,2008-08-23,10:03:00
40.003521,116.318244,0,134,39683.4187731481,2008-08-23,10:03:02
40.003521,116.318289,0,134,39683.4187962963,2008-08-23,10:03:04
40.003523,116.318335,0,134,39683.4188194444,2008-08-23,10:03:06
40.00351,116.318394,0,134,39683.4188425926,2008-08-23,10:03:08
40.003525,116.318406,0,135,39683.4188657407,2008-08-23,10:03:10
40.003533,116.318414,0,136,39683.4188888889,2008-08-23,10:03:12
40.003552,116.318394,0,137,39683.418912037,2008-08-23,10:03:14
40.003585,116.318364,0,139,39683.4189351852,2008-08-23,10:03:16
40.003574,116.318361,0,140,39683.4189583333,2008-08-23,10:03:18
40.003581,116.318314,0,141,39683.4189814815,2008-08-23,10:03:20
40.003568,116.31835,0,141,39683.4190046296,2008-08-23,10:03:22
40.003556,116.318379,0,141,39683.4190277778,2008-08-23,10:03:24
40.003548,116.318347,0,142,39683.4190509259,2008-08-23,10:03:26
40.00353,116.318331,0,143,39683.4190740741,2008-08-23,10:03:28
40.003514,116.318318,0,143,39683.4190972222,2008-08-23,10:03:30
40.003505,116.318331,0,142,39683.4191203704,2008-08-23,10:03:32
40.003504,116.318305,0,142,39683.4191435185,2008-08-23,10:03:34
40.0035,116.318285,0,143,39683.4191666667,2008-08-23,10:03:36
40.003489,116.318299,0,142,39683.4191898148,2008-08-23,10:03:38
40.003463,116.318289,0,146,39683.419212963,2008-08-23,10:03:40
40.003435,116.318315,0,147,39683.4192361111,2008-08-23,10:03:42
40.003428,116.318335,0,148,39683.4192592593,2008-08-23,10:03:44
40.003424,116.318371,0,148,39683.4192824074,2008-08-23,10:03:46
40.003423,116.318384,0,149,39683.4193055556,2008-08-23,10:03:48
40.003426,116.318361,0,151,39683.4193287037,2008-08-23,10:03:50
40.003431,116.31836,0,152,39683.4193518519,2008-08-23,10:03:52
40.003434,116.318361,0,152,39683.419375,2008-08-23,10:03:54
40.003433,116.31836,0,152,39683.4193981481,2008-08-23,10:03:56
40.00343,116.318359,0,152,39683.4194212963,2008-08-23,10:03:58
40.003426,116.318359,0,152,39683.4194444444,2008-08-23,10:04:00
40.003423,116.318359,0,152,39683.4194675926,2008-08-23,10:04:02
40.003419,116.318358,0,152,39683.4194907407,2008-08-23,10:04:04
40.003414,116.318357,0,152,39683.4195138889,2008-08-23,10:04:06
40.003411,116.318356,0,152,39683.419537037,2008-08-23,10:04:08
40.00341,116.318355,0,152,39683.4195601852,2008-08-23,10:04:10
40.003413,116.318354,0,152,39683.4195833333,2008-08-23,10:04:12
40.003416,116.318354,0,152,39683.4196064815,2008-08-23,10:04:14
40.003418,116.318354,0,152,39683.4196296296,2008-08-23,10:04:16
40.0032,116.31868,0,164,39683.4217592593,2008-08-23,10:07:20
40.00318,116.318621,0,163,39683.4217824074,2008-08-23,10:07:22
40.00267,116.317012,0,187,39683.4218287037,2008-08-23,10:07:26
40.002687,116.317044,0,188,39683.4218518519,2008-08-23,10:07:28
40.002874,116.317611,0,238,39683.421875,2008-08-23,10:07:30
40.003102,116.318295,0,272,39683.4218981481,2008-08-23,10:07:32
40.003219,116.318681,0,314,39683.4219212963,2008-08-23,10:07:34
40.003342,116.319124,0,369,39683.4219444444,2008-08-23,10:07:36
40.003398,116.319259,0,377,39683.4219675926,2008-08-23,10:07:38
40.003425,116.319351,0,383,39683.4219907407,2008-08-23,10:07:40
40.003427,116.31934,0,372,39683.4220138889,2008-08-23,10:07:42
40.004054,116.319927,0,352,39683.4220833333,2008-08-23,10:07:48
40.004052,116.319925,0,351,39683.4221064815,2008-08-23,10:07:50
40.004051,116.319925,0,350,39683.4221296296,2008-08-23,10:07:52
40.004051,116.319925,0,350,39683.4221527778,2008-08-23,10:07:54
40.004055,116.319925,0,349,39683.4221759259,2008-08-23,10:07:56
40.004081,116.319903,0,341,39683.4221990741,2008-08-23,10:07:58
40.0041,116.319841,0,325,39683.4222222222,2008-08-23,10:08:00
40.004137,116.31983,0,317,39683.4222916667,2008-08-23,10:08:06
40.004139,116.319829,0,317,39683.4223148148,2008-08-23,10:08:08
40.004141,116.319828,0,316,39683.422337963,2008-08-23,10:08:10
40.00414,116.319827,0,316,39683.4223611111,2008-08-23,10:08:12
40.004137,116.319827,0,316,39683.4223842593,2008-08-23,10:08:14
40.004152,116.319855,0,312,39683.4224074074,2008-08-23,10:08:16
40.004134,116.319819,0,304,39683.4224305556,2008-08-23,10:08:18
40.004133,116.319818,0,296,39683.4224537037,2008-08-23,10:08:20
40.00371,116.319056,0,171,39683.4238425926,2008-08-23,10:10:20
40.003706,116.319044,0,171,39683.4238657407,2008-08-23,10:10:22
40.003705,116.319042,0,171,39683.4238888889,2008-08-23,10:10:24
40.003701,116.31904,0,171,39683.423912037,2008-08-23,10:10:26
40.003697,116.319041,0,171,39683.4239351852,2008-08-23,10:10:28
40.003696,116.319042,0,171,39683.4239583333,2008-08-23,10:10:30
40.003696,116.31904,0,171,39683.4239814815,2008-08-23,10:10:32
40.003699,116.31904,0,171,39683.4240046296,2008-08-23,10:10:34
40.003702,116.319041,0,170,39683.4240277778,2008-08-23,10:10:36
40.003705,116.319041,0,170,39683.4240509259,2008-08-23,10:10:38
40.003708,116.319041,0,169,39683.4240740741,2008-08-23,10:10:40
40.003711,116.31904,0,169,39683.4240972222,2008-08-23,10:10:42
40.003716,116.319042,0,169,39683.4241203704,2008-08-23,10:10:44
40.003705,116.319034,0,168,39683.4241435185,2008-08-23,10:10:46
40.003697,116.319011,0,164,39683.4241666667,2008-08-23,10:10:48
40.003699,116.319035,0,163,39683.4241898148,2008-08-23,10:10:50
40.003697,116.319077,0,170,39683.424212963,2008-08-23,10:10:52
40.003698,116.31912,0,174,39683.4242361111,2008-08-23,10:10:54
40.003716,116.319177,0,176,39683.4242592593,2008-08-23,10:10:56
40.003734,116.319216,0,187,39683.4242824074,2008-08-23,10:10:58
40.003743,116.31923,0,192,39683.4243055556,2008-08-23,10:11:00
40.003744,116.319227,0,197,39683.4243287037,2008-08-23,10:11:02
40.003749,116.319259,0,204,39683.4243518518,2008-08-23,10:11:04
40.003739,116.31922,0,208,39683.424375,2008-08-23,10:11:06
40.003721,116.319256,0,213,39683.4243981481,2008-08-23,10:11:08
40.003708,116.319298,0,241,39683.4244212963,2008-08-23,10:11:10
40.0037,116.319322,0,254,39683.4244444444,2008-08-23,10:11:12
40.003681,116.31929,0,251,39683.4244675926,2008-08-23,10:11:14
40.003676,116.319283,0,250,39683.4244907407,2008-08-23,10:11:16
40.00359,116.319029,0,235,39683.4245138889,2008-08-23,10:11:18
40.003494,116.318833,0,230,39683.424537037,2008-08-23,10:11:20
40.003417,116.318622,0,223,39683.4245601852,2008-08-23,10:11:22
40.003394,116.318575,0,219,39683.4245833333,2008-08-23,10:11:24
40.003371,116.318553,0,215,39683.4246064815,2008-08-23,10:11:26
40.003358,116.318492,0,212,39683.4246296296,2008-08-23,10:11:28
40.003357,116.318449,0,210,39683.4246527778,2008-08-23,10:11:30
40.003351,116.318386,0,207,39683.4246759259,2008-08-23,10:11:32
40.003347,116.318348,0,205,39683.4246990741,2008-08-23,10:11:34
40.003335,116.318302,0,201,39683.4247222222,2008-08-23,10:11:36
40.003323,116.318287,0,198,39683.4247453704,2008-08-23,10:11:38
40.003304,116.318282,0,195,39683.4247685185,2008-08-23,10:11:40
40.003282,116.318271,0,193,39683.4247916667,2008-08-23,10:11:42
40.003264,116.318246,0,191,39683.4248148148,2008-08-23,10:11:44
40.003367,116.31796,0,133,39683.4248611111,2008-08-23,10:11:48
40.003358,116.317925,0,144,39683.4248842593,2008-08-23,10:11:50
40.00333,116.317788,0,126,39683.4249074074,2008-08-23,10:11:52
40.003306,116.317899,0,162,39683.4249305556,2008-08-23,10:11:54
40.003302,116.317884,0,154,39683.4249537037,2008-08-23,10:11:56
40.003341,116.317989,0,151,39683.4249768518,2008-08-23,10:11:58
40.003351,116.318076,0,152,39683.425,2008-08-23,10:12:00
40.003377,116.318108,0,141,39683.4250231481,2008-08-23,10:12:02
40.00338,116.318152,0,147,39683.4250462963,2008-08-23,10:12:04
40.003371,116.318112,0,163,39683.4250694444,2008-08-23,10:12:06
40.00335,116.318067,0,179,39683.4250925926,2008-08-23,10:12:08
40.003364,116.318109,0,167,39683.4251157407,2008-08-23,10:12:10
40.003339,116.318095,0,180,39683.4251388889,2008-08-23,10:12:12
40.003345,116.318107,0,185,39683.425162037,2008-08-23,10:12:14
40.003338,116.318105,0,190,39683.4251851852,2008-08-23,10:12:16
40.003332,116.318104,0,196,39683.4252083333,2008-08-23,10:12:18
40.00331,116.318127,0,207,39683.4252314815,2008-08-23,10:12:20
40.003294,116.318115,0,214,39683.4252546296,2008-08-23,10:12:22
40.003313,116.318151,0,201,39683.4252777778,2008-08-23,10:12:24
40.003302,116.318145,0,208,39683.4253009259,2008-08-23,10:12:26
40.003302,116.31811,0,217,39683.4253240741,2008-08-23,10:12:28
40.003278,116.318095,0,230,39683.4253472222,2008-08-23,10:12:30
40.003294,116.318134,0,228,39683.4253703704,2008-08-23,10:12:32
40.003319,116.318201,0,230,39683.4253935185,2008-08-23,10:12:34
40.003338,116.318231,0,232,39683.4254166667,2008-08-23,10:12:36
40.003331,116.318244,0,232,39683.4254398148,2008-08-23,10:12:38
40.003334,116.318245,0,232,39683.425462963,2008-08-23,10:12:40
40.003335,116.318246,0,233,39683.4254861111,2008-08-23,10:12:42
40.003336,116.318247,0,233,39683.4255092593,2008-08-23,10:12:44
40.00334,116.318249,0,234,39683.4255324074,2008-08-23,10:12:46
40.003341,116.31825,0,234,39683.4255555556,2008-08-23,10:12:48
40.003345,116.318251,0,234,39683.4255787037,2008-08-23,10:12:50
40.003358,116.318274,0,231,39683.4256018519,2008-08-23,10:12:52
40.003358,116.318302,0,226,39683.425625,2008-08-23,10:12:54
40.003377,116.318314,0,224,39683.4256481482,2008-08-23,10:12:56
40.003393,116.318351,0,223,39683.4256712963,2008-08-23,10:12:58
40.003388,116.318378,0,220,39683.4256944444,2008-08-23,10:13:00
40.003348,116.318459,0,220,39683.4257175926,2008-08-23,10:13:02
40.003352,116.318488,0,216,39683.4257407407,2008-08-23,10:13:04
40.003387,116.318504,0,215,39683.4257638889,2008-08-23,10:13:06
40.00342,116.318512,0,214,39683.425787037,2008-08-23,10:13:08
40.003429,116.318499,0,213,39683.4258101852,2008-08-23,10:13:10
40.003431,116.318512,0,211,39683.4258333333,2008-08-23,10:13:12
40.003426,116.318521,0,209,39683.4258564815,2008-08-23,10:13:14
40.003423,116.318522,0,209,39683.4258796296,2008-08-23,10:13:16
40.003419,116.318522,0,209,39683.4259027778,2008-08-23,10:13:18
40.003429,116.318545,0,207,39683.4259259259,2008-08-23,10:13:20
40.003439,116.318576,0,205,39683.4259490741,2008-08-23,10:13:22
40.003534,116.319131,0,209,39683.4265509259,2008-08-23,10:14:14
40.003585,116.319428,0,213,39683.4265740741,2008-08-23,10:14:16
40.003632,116.319596,0,220,39683.4265972222,2008-08-23,10:14:18
40.003653,116.319615,0,224,39683.4266203704,2008-08-23,10:14:20
40.003693,116.319718,0,278,39683.4266435185,2008-08-23,10:14:22
40.003715,116.319693,0,267,39683.4266666667,2008-08-23,10:14:24
40.003732,116.319711,0,304,39683.4266898148,2008-08-23,10:14:26
40.003755,116.319809,0,337,39683.426712963,2008-08-23,10:14:28
40.003751,116.319749,0,333,39683.4267361111,2008-08-23,10:14:30
40.003731,116.319637,0,315,39683.4267592593,2008-08-23,10:14:32
40.003713,116.31956,0,309,39683.4267824074,2008-08-23,10:14:34
40.003712,116.319637,0,323,39683.4268055556,2008-08-23,10:14:36
40.003713,116.31962,0,307,39683.4268287037,2008-08-23,10:14:38
40.003702,116.319526,0,275,39683.4268518519,2008-08-23,10:14:40
40.003685,116.319432,0,250,39683.426875,2008-08-23,10:14:42
40.003674,116.319378,0,238,39683.4268981481,2008-08-23,10:14:44
40.003677,116.319376,0,247,39683.4269212963,2008-08-23,10:14:46
40.003679,116.31937,0,258,39683.4269444444,2008-08-23,10:14:48
40.003665,116.31926,0,237,39683.4269675926,2008-08-23,10:14:50
40.003658,116.319181,0,225,39683.4269907407,2008-08-23,10:14:52
40.003663,116.319183,0,232,39683.4270138889,2008-08-23,10:14:54
40.003663,116.319178,0,227,39683.427037037,2008-08-23,10:14:56
40.003663,116.319178,0,226,39683.4270601852,2008-08-23,10:14:58
40.003664,116.319177,0,226,39683.4270833333,2008-08-23,10:15:00
39.999585,116.314687,0,272,39683.4274305556,2008-08-23,10:15:30
40.002951,116.318015,0,156,39683.4274768519,2008-08-23,10:15:34
40.002981,116.318048,0,171,39683.4275,2008-08-23,10:15:36
40.003055,116.318123,0,165,39683.4275231481,2008-08-23,10:15:38
40.003074,116.318064,0,160,39683.4275462963,2008-08-23,10:15:40
40.003084,116.318037,0,160,39683.4275694444,2008-08-23,10:15:42
40.003065,116.318035,0,159,39683.4275925926,2008-08-23,10:15:44
40.003069,116.318021,0,158,39683.4276157407,2008-08-23,10:15:46
40.003085,116.318055,0,158,39683.4276388889,2008-08-23,10:15:48
40.003105,116.318075,0,159,39683.427662037,2008-08-23,10:15:50
40.003111,116.318073,0,158,39683.4276851852,2008-08-23,10:15:52
40.003225,116.318207,0,158,39683.4277083333,2008-08-23,10:15:54
40.003339,116.318368,0,157,39683.4277314815,2008-08-23,10:15:56
40.00337,116.318422,0,158,39683.4277546296,2008-08-23,10:15:58
40.003391,116.318451,0,160,39683.4277777778,2008-08-23,10:16:00
40.003392,116.318452,0,160,39683.4278009259,2008-08-23,10:16:02
40.003387,116.318451,0,160,39683.4278240741,2008-08-23,10:16:04
40.003386,116.318454,0,160,39683.4278472222,2008-08-23,10:16:06
40.003385,116.318457,0,160,39683.4278703704,2008-08-23,10:16:08
40.003386,116.318459,0,161,39683.4278935185,2008-08-23,10:16:10
40.003386,116.318453,0,162,39683.4279166667,2008-08-23,10:16:12
40.003387,116.31846,0,163,39683.4279398148,2008-08-23,10:16:14
40.003389,116.318462,0,164,39683.427962963,2008-08-23,10:16:16
40.003386,116.318451,0,164,39683.4279861111,2008-08-23,10:16:18
40.003478,116.318437,0,172,39683.4280092593,2008-08-23,10:16:20
40.003493,116.318406,0,176,39683.4280324074,2008-08-23,10:16:22
40.003493,116.318422,0,178,39683.4280555556,2008-08-23,10:16:24
40.003483,116.318423,0,179,39683.4280787037,2008-08-23,10:16:26
40.003486,116.318423,0,179,39683.4281018519,2008-08-23,10:16:28
40.003487,116.318425,0,179,39683.428125,2008-08-23,10:16:30
40.003486,116.318424,0,180,39683.4281481481,2008-08-23,10:16:32
40.003486,116.318424,0,180,39683.4281712963,2008-08-23,10:16:34
40.003486,116.318424,0,180,39683.4281944444,2008-08-23,10:16:36
40.003432,116.318421,0,186,39683.4282175926,2008-08-23,10:16:38
40.003347,116.318371,0,194,39683.4282407407,2008-08-23,10:16:40
40.003274,116.318326,0,201,39683.4282638889,2008-08-23,10:16:42
40.003242,116.318282,0,204,39683.428287037,2008-08-23,10:16:44
40.003227,116.318263,0,204,39683.4283101852,2008-08-23,10:16:46
40.003384,116.31854,0,156,39683.4299074074,2008-08-23,10:19:04
40.003386,116.318561,0,153,39683.4299305556,2008-08-23,10:19:06
40.003389,116.318577,0,151,39683.4299537037,2008-08-23,10:19:08
40.003395,116.318584,0,150,39683.4299768518,2008-08-23,10:19:10
40.003397,116.318588,0,149,39683.43,2008-08-23,10:19:12
40.003399,116.318583,0,151,39683.4300231481,2008-08-23,10:19:14
40.0034,116.318579,0,152,39683.4300462963,2008-08-23,10:19:16
40.003415,116.318582,0,155,39683.4300694444,2008-08-23,10:19:18
40.003419,116.318582,0,157,39683.4300925926,2008-08-23,10:19:20
40.003425,116.318585,0,158,39683.4301157407,2008-08-23,10:19:22
40.003434,116.318582,0,160,39683.4301388889,2008-08-23,10:19:24
40.003431,116.318569,0,160,39683.430162037,2008-08-23,10:19:26
40.003429,116.318551,0,163,39683.4301851852,2008-08-23,10:19:28
40.00342,116.318544,0,166,39683.4302083333,2008-08-23,10:19:30
40.003428,116.318548,0,168,39683.4302314815,2008-08-23,10:19:32
40.003432,116.318562,0,168,39683.4302546296,2008-08-23,10:19:34
40.003422,116.318559,0,169,39683.4302777778,2008-08-23,10:19:36
40.003418,116.318566,0,171,39683.4303009259,2008-08-23,10:19:38
40.003422,116.318573,0,173,39683.4303240741,2008-08-23,10:19:40
40.003422,116.318579,0,173,39683.4303472222,2008-08-23,10:19:42
40.003418,116.318588,0,175,39683.4303703704,2008-08-23,10:19:44
40.003401,116.318581,0,174,39683.4303935185,2008-08-23,10:19:46
40.003391,116.318582,0,173,39683.4304166667,2008-08-23,10:19:48
40.003387,116.318582,0,173,39683.4304398148,2008-08-23,10:19:50
40.003378,116.31857,0,175,39683.430462963,2008-08-23,10:19:52
40.003361,116.318567,0,174,39683.4304861111,2008-08-23,10:19:54
40.003357,116.318573,0,172,39683.4305092593,2008-08-23,10:19:56
40.00335,116.318575,0,171,39683.4305324074,2008-08-23,10:19:58
40.003346,116.318578,0,170,39683.4305555556,2008-08-23,10:20:00
40.003347,116.318578,0,170,39683.4305787037,2008-08-23,10:20:02
40.003347,116.318577,0,170,39683.4306018518,2008-08-23,10:20:04
40.003346,116.318566,0,170,39683.430625,2008-08-23,10:20:06
40.003347,116.318566,0,170,39683.4306481481,2008-08-23,10:20:08
40.003348,116.318567,0,170,39683.4306712963,2008-08-23,10:20:10
40.003345,116.31856,0,170,39683.4306944444,2008-08-23,10:20:12
40.003343,116.318559,0,170,39683.4307175926,2008-08-23,10:20:14
40.003341,116.318558,0,170,39683.4307407407,2008-08-23,10:20:16
40.003339,116.318557,0,170,39683.4307638889,2008-08-23,10:20:18
40.00334,116.318556,0,170,39683.430787037,2008-08-23,10:20:20
40.003342,116.318555,0,170,39683.4308101852,2008-08-23,10:20:22
40.00334,116.318554,0,170,39683.4308333333,2008-08-23,10:20:24
40.003334,116.318505,0,171,39683.4308564815,2008-08-23,10:20:26
40.003332,116.318473,0,171,39683.4308796296,2008-08-23,10:20:28
40.003342,116.318454,0,172,39683.4309027778,2008-08-23,10:20:30
40.003337,116.318437,0,172,39683.4309259259,2008-08-23,10:20:32
40.003335,116.318436,0,172,39683.4309490741,2008-08-23,10:20:34
40.003335,116.318436,0,172,39683.4309722222,2008-08-23,10:20:36
40.003339,116.318437,0,173,39683.4309953704,2008-08-23,10:20:38
40.00334,116.318437,0,173,39683.4310185185,2008-08-23,10:20:40
40.003337,116.318436,0,173,39683.4310416667,2008-08-23,10:20:42
40.003336,116.318436,0,173,39683.4310648148,2008-08-23,10:20:44
40.003337,116.318436,0,173,39683.431087963,2008-08-23,10:20:46
40.003335,116.318436,0,173,39683.4311111111,2008-08-23,10:20:48
40.003331,116.318435,0,173,39683.4311342593,2008-08-23,10:20:50
40.003329,116.318434,0,173,39683.4311574074,2008-08-23,10:20:52
40.003327,116.318433,0,173,39683.4311805556,2008-08-23,10:20:54
40.003317,116.318438,0,174,39683.4312037037,2008-08-23,10:20:56
40.003325,116.318434,0,175,39683.4312268518,2008-08-23,10:20:58
40.003332,116.318428,0,175,39683.43125,2008-08-23,10:21:00
40.003333,116.318428,0,176,39683.4312731481,2008-08-23,10:21:02
40.00333,116.318427,0,176,39683.4312962963,2008-08-23,10:21:04
40.003327,116.318427,0,176,39683.4313194444,2008-08-23,10:21:06
40.003329,116.318427,0,176,39683.4313425926,2008-08-23,10:21:08
40.003308,116.318421,0,177,39683.4313657407,2008-08-23,10:21:10
40.003299,116.318423,0,176,39683.4313888889,2008-08-23,10:21:12
40.003301,116.318421,0,177,39683.431412037,2008-08-23,10:21:14
40.003304,116.318409,0,177,39683.4314351852,2008-08-23,10:21:16
40.003302,116.318413,0,176,39683.4314583333,2008-08-23,10:21:18
40.003302,116.318419,0,175,39683.4314814815,2008-08-23,10:21:20
40.003306,116.318426,0,174,39683.4315046296,2008-08-23,10:21:22
40.003533,116.318255,0,257,39683.4458101852,2008-08-23,10:41:58
40.003567,116.318301,0,258,39683.4458333333,2008-08-23,10:42:00
40.003598,116.318351,0,258,39683.4458564815,2008-08-23,10:42:02
40.003619,116.3184,0,258,39683.4458796296,2008-08-23,10:42:04
40.003629,116.318462,0,261,39683.4459027778,2008-08-23,10:42:06
40.003639,116.318496,0,261,39683.4459259259,2008-08-23,10:42:08
40.00364,116.318504,0,261,39683.4459490741,2008-08-23,10:42:10
40.003635,116.318492,0,261,39683.4459722222,2008-08-23,10:42:12
40.003631,116.318468,0,261,39683.4459953704,2008-08-23,10:42:14
40.003613,116.31846,0,261,39683.4460185185,2008-08-23,10:42:16
40.00331,116.318738,0,256,39683.4463657407,2008-08-23,10:42:46
40.003436,116.318869,0,256,39683.4463888889,2008-08-23,10:42:48
40.003284,116.318638,0,256,39683.446412037,2008-08-23,10:42:50
40.003216,116.318491,0,257,39683.4464351852,2008-08-23,10:42:52
40.003106,116.318292,0,257,39683.4464583333,2008-08-23,10:42:54
40.003079,116.318165,0,257,39683.4464814815,2008-08-23,10:42:56
40.003083,116.318164,0,257,39683.4465046296,2008-08-23,10:42:58
40.003068,116.318128,0,257,39683.4465277778,2008-08-23,10:43:00
40.00306,116.318141,0,257,39683.4465509259,2008-08-23,10:43:02
40.002972,116.318026,0,258,39683.4465740741,2008-08-23,10:43:04
40.002964,116.318035,0,259,39683.4465972222,2008-08-23,10:43:06
40.002902,116.317945,0,260,39683.4466203704,2008-08-23,10:43:08
40.002866,116.317872,0,262,39683.4466435185,2008-08-23,10:43:10
40.002855,116.317844,0,263,39683.4466666667,2008-08-23,10:43:12
40.002857,116.317843,0,263,39683.4466898148,2008-08-23,10:43:14
40.002855,116.317844,0,263,39683.446712963,2008-08-23,10:43:16
40.002875,116.317915,0,264,39683.4467361111,2008-08-23,10:43:18
40.002886,116.317952,0,264,39683.4467592593,2008-08-23,10:43:20
40.002896,116.317976,0,264,39683.4467824074,2008-08-23,10:43:22
40.002896,116.317977,0,264,39683.4468055556,2008-08-23,10:43:24
40.002898,116.317977,0,264,39683.4468287037,2008-08-23,10:43:26
40.002898,116.317978,0,264,39683.4468518518,2008-08-23,10:43:28
40.002896,116.317979,0,264,39683.446875,2008-08-23,10:43:30
40.002896,116.317979,0,265,39683.4468981481,2008-08-23,10:43:32
40.002898,116.31798,0,265,39683.4469212963,2008-08-23,10:43:34
40.002904,116.31798,0,265,39683.4469444444,2008-08-23,10:43:36
40.002908,116.31798,0,265,39683.4469675926,2008-08-23,10:43:38
40.002982,116.318041,0,265,39683.4469907407,2008-08-23,10:43:40
40.003011,116.318066,0,265,39683.4470138889,2008-08-23,10:43:42
40.003025,116.318077,0,266,39683.447037037,2008-08-23,10:43:44
40.00305,116.318085,0,266,39683.4470601852,2008-08-23,10:43:46
40.00307,116.318077,0,267,39683.4470833333,2008-08-23,10:43:48
40.003075,116.318065,0,267,39683.4471064815,2008-08-23,10:43:50
40.003072,116.318038,0,268,39683.4471296296,2008-08-23,10:43:52
40.003061,116.318064,0,268,39683.4471527778,2008-08-23,10:43:54
40.00307,116.318076,0,268,39683.4471759259,2008-08-23,10:43:56
40.003092,116.318083,0,269,39683.4471990741,2008-08-23,10:43:58
40.00312,116.318067,0,269,39683.4472222222,2008-08-23,10:44:00
40.003148,116.318056,0,270,39683.4472453704,2008-08-23,10:44:02
40.003182,116.318053,0,270,39683.4472685185,2008-08-23,10:44:04
40.003209,116.318058,0,270,39683.4472916667,2008-08-23,10:44:06
40.003263,116.318105,0,271,39683.4473148148,2008-08-23,10:44:08
40.003315,116.318231,0,272,39683.447337963,2008-08-23,10:44:10
40.003354,116.318349,0,272,39683.4473611111,2008-08-23,10:44:12
40.003357,116.318367,0,273,39683.4473842593,2008-08-23,10:44:14
40.003615,116.318717,0,274,39683.4474074074,2008-08-23,10:44:16
40.003563,116.318813,0,275,39683.4474305556,2008-08-23,10:44:18
40.003517,116.318839,0,275,39683.4474537037,2008-08-23,10:44:20
40.003456,116.318793,0,276,39683.4474768518,2008-08-23,10:44:22
40.003417,116.318734,0,276,39683.4475,2008-08-23,10:44:24
40.003394,116.318707,0,277,39683.4475231481,2008-08-23,10:44:26
40.00337,116.318696,0,277,39683.4475462963,2008-08-23,10:44:28
40.003357,116.318689,0,277,39683.4475694444,2008-08-23,10:44:30
40.003354,116.318687,0,277,39683.4475925926,2008-08-23,10:44:32
40.003354,116.318687,0,277,39683.4476157407,2008-08-23,10:44:34
40.003352,116.318686,0,277,39683.4476388889,2008-08-23,10:44:36
40.003252,116.318673,0,277,39683.447662037,2008-08-23,10:44:38
40.003219,116.318641,0,278,39683.4476851852,2008-08-23,10:44:40
40.003155,116.318629,0,278,39683.4477083333,2008-08-23,10:44:42
40.003091,116.318641,0,278,39683.4477314815,2008-08-23,10:44:44
40.003053,116.318647,0,278,39683.4477546296,2008-08-23,10:44:46
40.003029,116.318652,0,278,39683.4477777778,2008-08-23,10:44:48
40.002999,116.318654,0,278,39683.4478009259,2008-08-23,10:44:50
40.00298,116.318647,0,278,39683.4478240741,2008-08-23,10:44:52
40.002978,116.318641,0,278,39683.4478472222,2008-08-23,10:44:54
40.002974,116.318631,0,278,39683.4478703704,2008-08-23,10:44:56
40.002976,116.318623,0,278,39683.4478935185,2008-08-23,10:44:58
40.002975,116.318622,0,278,39683.4479166667,2008-08-23,10:45:00
40.00296,116.318592,0,278,39683.4479398148,2008-08-23,10:45:02
40.002934,116.318567,0,278,39683.447962963,2008-08-23,10:45:04
40.002903,116.318555,0,278,39683.4479861111,2008-08-23,10:45:06
40.00288,116.318548,0,278,39683.4480092593,2008-08-23,10:45:08
40.002877,116.318547,0,278,39683.4480324074,2008-08-23,10:45:10
40.002861,116.318532,0,278,39683.4480555556,2008-08-23,10:45:12
40.002841,116.31852,0,278,39683.4480787037,2008-08-23,10:45:14
40.002826,116.318491,0,278,39683.4481018518,2008-08-23,10:45:16
40.002814,116.318466,0,278,39683.448125,2008-08-23,10:45:18
40.002799,116.318463,0,278,39683.4481481481,2008-08-23,10:45:20
40.002803,116.318444,0,278,39683.4481712963,2008-08-23,10:45:22
40.002783,116.318437,0,278,39683.4481944444,2008-08-23,10:45:24
40.00274,116.318435,0,278,39683.4482175926,2008-08-23,10:45:26
40.002696,116.318453,0,278,39683.4482407407,2008-08-23,10:45:28
40.002677,116.318469,0,278,39683.4482638889,2008-08-23,10:45:30
40.002706,116.318461,0,278,39683.448287037,2008-08-23,10:45:32
40.00271,116.318473,0,278,39683.4483101852,2008-08-23,10:45:34
40.00273,116.318471,0,278,39683.4483333333,2008-08-23,10:45:36
40.002717,116.318491,0,278,39683.4483564815,2008-08-23,10:45:38
40.002711,116.318503,0,278,39683.4483796296,2008-08-23,10:45:40
40.002697,116.318516,0,278,39683.4484027778,2008-08-23,10:45:42
40.002708,116.31852,0,278,39683.4484259259,2008-08-23,10:45:44
40.002727,116.318521,0,278,39683.4484490741,2008-08-23,10:45:46
40.002724,116.318533,0,278,39683.4484722222,2008-08-23,10:45:48
40.002736,116.318541,0,278,39683.4484953704,2008-08-23,10:45:50
40.002765,116.318542,0,278,39683.4485185185,2008-08-23,10:45:52
40.00278,116.318546,0,279,39683.4485416667,2008-08-23,10:45:54
40.002751,116.318561,0,279,39683.4485648148,2008-08-23,10:45:56
40.002843,116.318551,0,279,39683.448587963,2008-08-23,10:45:58
40.002927,116.31856,0,279,39683.4486111111,2008-08-23,10:46:00
40.002981,116.318559,0,279,39683.4486342593,2008-08-23,10:46:02
40.003001,116.318558,0,280,39683.4486574074,2008-08-23,10:46:04
40.003026,116.318545,0,280,39683.4486805556,2008-08-23,10:46:06
40.003027,116.318527,0,280,39683.4487037037,2008-08-23,10:46:08
40.003021,116.318508,0,280,39683.4487268519,2008-08-23,10:46:10
40.003039,116.318476,0,281,39683.44875,2008-08-23,10:46:12
40.003043,116.318439,0,281,39683.4487731481,2008-08-23,10:46:14
40.003054,116.318405,0,281,39683.4487962963,2008-08-23,10:46:16
40.003055,116.318376,0,282,39683.4488194444,2008-08-23,10:46:18
40.003058,116.318351,0,282,39683.4488425926,2008-08-23,10:46:20
40.003051,116.318344,0,282,39683.4488657407,2008-08-23,10:46:22
40.00305,116.318348,0,282,39683.4488888889,2008-08-23,10:46:24
40.00305,116.318329,0,282,39683.448912037,2008-08-23,10:46:26
40.003045,116.318319,0,282,39683.4489351852,2008-08-23,10:46:28
40.003034,116.318317,0,283,39683.4489583333,2008-08-23,10:46:30
40.003041,116.318306,0,283,39683.4489814815,2008-08-23,10:46:32
40.003053,116.318299,0,283,39683.4490046296,2008-08-23,10:46:34
40.003068,116.318279,0,283,39683.4490277778,2008-08-23,10:46:36
40.003065,116.318272,0,283,39683.4490509259,2008-08-23,10:46:38
40.003067,116.31828,0,283,39683.4490740741,2008-08-23,10:46:40
40.003067,116.318281,0,283,39683.4490972222,2008-08-23,10:46:42
40.003094,116.318313,0,284,39683.4491203704,2008-08-23,10:46:44
40.00315,116.31842,0,285,39683.4491435185,2008-08-23,10:46:46
40.003191,116.3184,0,287,39683.4491666667,2008-08-23,10:46:48
40.00325,116.31841,0,290,39683.4491898148,2008-08-23,10:46:50
40.003294,116.318425,0,292,39683.449212963,2008-08-23,10:46:52
40.003333,116.318457,0,293,39683.4492361111,2008-08-23,10:46:54
40.003364,116.318505,0,294,39683.4492592593,2008-08-23,10:46:56
40.003419,116.318519,0,299,39683.4492824074,2008-08-23,10:46:58
40.00345,116.318536,0,300,39683.4493055556,2008-08-23,10:47:00
40.003511,116.318513,0,306,39683.4493287037,2008-08-23,10:47:02
40.003552,116.318502,0,308,39683.4493518519,2008-08-23,10:47:04
40.003579,116.318514,0,309,39683.449375,2008-08-23,10:47:06
40.003624,116.318528,0,312,39683.4493981482,2008-08-23,10:47:08
40.003721,116.318521,0,318,39683.4494212963,2008-08-23,10:47:10
40.003822,116.318512,0,321,39683.4494444444,2008-08-23,10:47:12
40.003895,116.318488,0,328,39683.4494675926,2008-08-23,10:47:14
40.003905,116.318472,0,336,39683.4494907407,2008-08-23,10:47:16
40.003903,116.318479,0,343,39683.4495138889,2008-08-23,10:47:18
40.003889,116.318482,0,350,39683.449537037,2008-08-23,10:47:20
40.00389,116.318487,0,357,39683.4495601852,2008-08-23,10:47:22
40.003867,116.318479,0,365,39683.4495833333,2008-08-23,10:47:24
40.003823,116.318484,0,370,39683.4496064815,2008-08-23,10:47:26
40.003803,116.318491,0,377,39683.4496296296,2008-08-23,10:47:28
40.003783,116.318499,0,384,39683.4496527778,2008-08-23,10:47:30
40.003757,116.318497,0,392,39683.4496759259,2008-08-23,10:47:32
40.003755,116.318512,0,396,39683.4496990741,2008-08-23,10:47:34
40.003755,116.318529,0,402,39683.4497222222,2008-08-23,10:47:36
40.003752,116.318548,0,409,39683.4497453704,2008-08-23,10:47:38
40.003744,116.318561,0,412,39683.4497685185,2008-08-23,10:47:40
40.003737,116.318558,0,417,39683.4497916667,2008-08-23,10:47:42
40.003739,116.318558,0,417,39683.4498148148,2008-08-23,10:47:44
40.00374,116.318558,0,418,39683.449837963,2008-08-23,10:47:46
40.00374,116.318558,0,418,39683.4498611111,2008-08-23,10:47:48
40.003741,116.318558,0,419,39683.4498842593,2008-08-23,10:47:50
40.00374,116.318558,0,419,39683.4499074074,2008-08-23,10:47:52
40.003741,116.318557,0,419,39683.4499305556,2008-08-23,10:47:54
40.00374,116.318557,0,419,39683.4499537037,2008-08-23,10:47:56
40.003738,116.318556,0,418,39683.4499768519,2008-08-23,10:47:58
40.003735,116.318556,0,418,39683.45,2008-08-23,10:48:00
40.003721,116.318553,0,416,39683.4500231481,2008-08-23,10:48:02
40.003709,116.318562,0,414,39683.4500462963,2008-08-23,10:48:04
40.003705,116.318562,0,414,39683.4500694444,2008-08-23,10:48:06
40.003702,116.318562,0,414,39683.4500925926,2008-08-23,10:48:08
40.003698,116.318561,0,413,39683.4501157407,2008-08-23,10:48:10
40.003697,116.31857,0,400,39683.4501388889,2008-08-23,10:48:12
40.003672,116.318567,0,396,39683.450162037,2008-08-23,10:48:14
40.003667,116.318567,0,396,39683.4501851852,2008-08-23,10:48:16
40.003663,116.318566,0,396,39683.4502083333,2008-08-23,10:48:18
40.00366,116.318565,0,396,39683.4502314815,2008-08-23,10:48:20
40.00364,116.318566,0,394,39683.4502546296,2008-08-23,10:48:22
40.0036,116.318559,0,390,39683.4502777778,2008-08-23,10:48:24
40.003558,116.318547,0,386,39683.4503009259,2008-08-23,10:48:26
40.003522,116.318529,0,383,39683.4503240741,2008-08-23,10:48:28
40.003471,116.318505,0,379,39683.4503472222,2008-08-23,10:48:30
40.003411,116.31851,0,376,39683.4503703704,2008-08-23,10:48:32
40.003374,116.318514,0,374,39683.4503935185,2008-08-23,10:48:34
40.00334,116.318503,0,369,39683.4504166667,2008-08-23,10:48:36
40.003306,116.318499,0,360,39683.4504398148,2008-08-23,10:48:38
40.003244,116.318505,0,357,39683.450462963,2008-08-23,10:48:40
40.003192,116.318513,0,356,39683.4504861111,2008-08-23,10:48:42
40.003156,116.318531,0,355,39683.4505092593,2008-08-23,10:48:44
40.00313,116.318553,0,354,39683.4505324074,2008-08-23,10:48:46
40.003095,116.318581,0,352,39683.4505555556,2008-08-23,10:48:48
40.003068,116.318589,0,350,39683.4505787037,2008-08-23,10:48:50
40.003042,116.318591,0,348,39683.4506018519,2008-08-23,10:48:52
40.003021,116.318596,0,347,39683.450625,2008-08-23,10:48:54
40.004489,116.320159,0,363,39683.4509953704,2008-08-23,10:49:26
40.004465,116.320007,0,359,39683.4510185185,2008-08-23,10:49:28
40.004376,116.319849,0,351,39683.4510416667,2008-08-23,10:49:30
40.004304,116.319714,0,346,39683.4510648148,2008-08-23,10:49:32
40.00344,116.319405,0,370,39683.451412037,2008-08-23,10:50:02
40.003532,116.319535,0,373,39683.4514351852,2008-08-23,10:50:04
40.003513,116.319535,0,375,39683.4514583333,2008-08-23,10:50:06
40.003468,116.319572,0,378,39683.4514814815,2008-08-23,10:50:08
40.00355,116.3197,0,382,39683.4515046296,2008-08-23,10:50:10
40.00307,116.319306,0,493,39683.4515277778,2008-08-23,10:50:12
40.002768,116.31907,0,581,39683.4515509259,2008-08-23,10:50:14
40.002566,116.318891,0,633,39683.4515740741,2008-08-23,10:50:16
40.002469,116.318823,0,659,39683.4515972222,2008-08-23,10:50:18
40.002421,116.318823,0,675,39683.4516203704,2008-08-23,10:50:20
40.002373,116.318823,0,685,39683.4516435185,2008-08-23,10:50:22
40.002333,116.318816,0,693,39683.4516666667,2008-08-23,10:50:24
40.0023,116.318798,0,705,39683.4516898148,2008-08-23,10:50:26
40.002277,116.318767,0,708,39683.451712963,2008-08-23,10:50:28
40.002271,116.318718,0,712,39683.4517361111,2008-08-23,10:50:30
40.00225,116.318665,0,715,39683.4517592593,2008-08-23,10:50:32
40.002228,116.318631,0,717,39683.4517824074,2008-08-23,10:50:34
40.002218,116.318595,0,724,39683.4518055556,2008-08-23,10:50:36
40.002207,116.318564,0,735,39683.4518287037,2008-08-23,10:50:38
40.00217,116.318549,0,757,39683.4518518519,2008-08-23,10:50:40
40.002131,116.318547,0,779,39683.451875,2008-08-23,10:50:42
40.002091,116.318555,0,799,39683.4518981481,2008-08-23,10:50:44
40.002052,116.31856,0,813,39683.4519212963,2008-08-23,10:50:46
40.002043,116.318568,0,829,39683.4519444444,2008-08-23,10:50:48
40.002012,116.318584,0,858,39683.4519675926,2008-08-23,10:50:50
40.001971,116.318598,0,884,39683.4519907407,2008-08-23,10:50:52
40.001926,116.318607,0,901,39683.4520138889,2008-08-23,10:50:54
40.001867,116.318628,0,928,39683.452037037,2008-08-23,10:50:56
40.001816,116.318649,0,949,39683.4520601852,2008-08-23,10:50:58
40.001782,116.318665,0,967,39683.4520833333,2008-08-23,10:51:00
40.001758,116.318674,0,978,39683.4521064815,2008-08-23,10:51:02
40.001704,116.318683,0,996,39683.4521296296,2008-08-23,10:51:04
40.001694,116.318692,0,997,39683.4521527778,2008-08-23,10:51:06
40.001699,116.31869,0,995,39683.4521759259,2008-08-23,10:51:08
40.001716,116.318667,0,993,39683.4521990741,2008-08-23,10:51:10
40.001725,116.318651,0,991,39683.4522222222,2008-08-23,10:51:12
40.001711,116.318666,0,995,39683.4522453704,2008-08-23,10:51:14
40.001694,116.318674,0,1005,39683.4522685185,2008-08-23,10:51:16
40.001691,116.318675,0,1005,39683.4522916667,2008-08-23,10:51:18
40.001693,116.318672,0,996,39683.4523148148,2008-08-23,10:51:20
40.001702,116.318658,0,984,39683.452337963,2008-08-23,10:51:22
40.00171,116.318653,0,975,39683.4523611111,2008-08-23,10:51:24
40.001699,116.31865,0,977,39683.4523842593,2008-08-23,10:51:26
40.001703,116.318628,0,974,39683.4524074074,2008-08-23,10:51:28
40.0017,116.318629,0,969,39683.4524305556,2008-08-23,10:51:30
40.001682,116.31866,0,976,39683.4524537037,2008-08-23,10:51:32
40.001677,116.318656,0,984,39683.4524768519,2008-08-23,10:51:34
40.001675,116.318645,0,997,39683.4525,2008-08-23,10:51:36
40.001669,116.318652,0,1019,39683.4525231481,2008-08-23,10:51:38
40.001667,116.318675,0,1043,39683.4525462963,2008-08-23,10:51:40
40.001673,116.318685,0,1053,39683.4525694444,2008-08-23,10:51:42
40.001686,116.318669,0,1062,39683.4525925926,2008-08-23,10:51:44
40.001692,116.318706,0,1073,39683.4526157407,2008-08-23,10:51:46
40.001698,116.318747,0,1080,39683.4526388889,2008-08-23,10:51:48
40.001709,116.318801,0,1081,39683.452662037,2008-08-23,10:51:50
40.001716,116.318876,0,1086,39683.4526851852,2008-08-23,10:51:52
40.001717,116.318915,0,1080,39683.4527083333,2008-08-23,10:51:54
40.001711,116.318984,0,1079,39683.4527314815,2008-08-23,10:51:56
40.001725,116.319057,0,1081,39683.4527546296,2008-08-23,10:51:58
40.001748,116.319113,0,1078,39683.4527777778,2008-08-23,10:52:00
40.001759,116.319135,0,1076,39683.4528009259,2008-08-23,10:52:02
40.001766,116.319146,0,1071,39683.4528240741,2008-08-23,10:52:04
40.001775,116.31918,0,1066,39683.4528472222,2008-08-23,10:52:06
40.00178,116.319209,0,1068,39683.4528703704,2008-08-23,10:52:08
40.001794,116.319255,0,1070,39683.4528935185,2008-08-23,10:52:10
40.0018,116.319283,0,1066,39683.4529166667,2008-08-23,10:52:12
40.001799,116.319264,0,1063,39683.4529398148,2008-08-23,10:52:14
40.001806,116.319232,0,1060,39683.452962963,2008-08-23,10:52:16
40.001818,116.319222,0,1059,39683.4529861111,2008-08-23,10:52:18
40.00183,116.319229,0,1060,39683.4530092593,2008-08-23,10:52:20
40.001872,116.319312,0,1061,39683.4530555556,2008-08-23,10:52:24
40.001895,116.319312,0,1062,39683.4530787037,2008-08-23,10:52:26
40.001901,116.319284,0,1064,39683.4531018519,2008-08-23,10:52:28
40.001925,116.319293,0,1070,39683.453125,2008-08-23,10:52:30
40.001928,116.319286,0,1079,39683.4531481481,2008-08-23,10:52:32
40.001941,116.319308,0,1083,39683.4531712963,2008-08-23,10:52:34
40.001953,116.319326,0,1086,39683.4531944444,2008-08-23,10:52:36
40.001981,116.319381,0,1086,39683.4532175926,2008-08-23,10:52:38
40.001982,116.319391,0,1090,39683.4532407407,2008-08-23,10:52:40
40.002005,116.319438,0,1094,39683.4532638889,2008-08-23,10:52:42
40.001945,116.319339,0,1094,39683.453287037,2008-08-23,10:52:44
40.00192,116.319351,0,1092,39683.4533101852,2008-08-23,10:52:46
40.001938,116.319378,0,1091,39683.4533333333,2008-08-23,10:52:48
40.001986,116.319404,0,1086,39683.4533564815,2008-08-23,10:52:50
40.001997,116.319407,0,1086,39683.4533796296,2008-08-23,10:52:52
40.002006,116.319389,0,1091,39683.4534027778,2008-08-23,10:52:54
40.002033,116.319392,0,1087,39683.4534259259,2008-08-23,10:52:56
40.002044,116.31943,0,1079,39683.4534490741,2008-08-23,10:52:58
40.00206,116.31941,0,1077,39683.4534722222,2008-08-23,10:53:00
40.002078,116.319391,0,1076,39683.4534953704,2008-08-23,10:53:02
40.002068,116.319349,0,1074,39683.4535185185,2008-08-23,10:53:04
40.002088,116.319378,0,1062,39683.4535416667,2008-08-23,10:53:06
40.002135,116.31943,0,1048,39683.4535648148,2008-08-23,10:53:08
40.002141,116.319452,0,1043,39683.453587963,2008-08-23,10:53:10
40.00215,116.319446,0,1042,39683.4536111111,2008-08-23,10:53:12
40.00221,116.319525,0,1034,39683.4536342593,2008-08-23,10:53:14
40.002243,116.319575,0,1031,39683.4536574074,2008-08-23,10:53:16
40.002281,116.319649,0,1022,39683.4536805556,2008-08-23,10:53:18
40.00228,116.319668,0,1019,39683.4537037037,2008-08-23,10:53:20
40.002308,116.319726,0,1016,39683.4537268518,2008-08-23,10:53:22
40.002346,116.319798,0,1013,39683.45375,2008-08-23,10:53:24
40.002392,116.319837,0,1009,39683.4537731481,2008-08-23,10:53:26
40.002416,116.319849,0,1006,39683.4537962963,2008-08-23,10:53:28
40.002417,116.319829,0,1004,39683.4538194444,2008-08-23,10:53:30
40.002412,116.319834,0,1003,39683.4538425926,2008-08-23,10:53:32
40.002431,116.319869,0,1000,39683.4538657407,2008-08-23,10:53:34
40.00246,116.319917,0,994,39683.4538888889,2008-08-23,10:53:36
40.0025,116.319989,0,989,39683.453912037,2008-08-23,10:53:38
40.002488,116.319999,0,988,39683.4539351852,2008-08-23,10:53:40
40.002442,116.319989,0,992,39683.4539583333,2008-08-23,10:53:42
40.002416,116.319962,0,995,39683.4539814815,2008-08-23,10:53:44
40.002377,116.319913,0,998,39683.4540046296,2008-08-23,10:53:46
40.002341,116.319891,0,1001,39683.4540277778,2008-08-23,10:53:48
40.002334,116.319898,0,1000,39683.4540509259,2008-08-23,10:53:50
40.002311,116.319875,0,1003,39683.4540740741,2008-08-23,10:53:52
40.002339,116.31987,0,1000,39683.4540972222,2008-08-23,10:53:54
40.002343,116.319898,0,1000,39683.4541203704,2008-08-23,10:53:56
40.002362,116.319907,0,1002,39683.4541435185,2008-08-23,10:53:58
40.002377,116.319873,0,1011,39683.4541666667,2008-08-23,10:54:00
40.002393,116.31988,0,1011,39683.4541898148,2008-08-23,10:54:02
40.002407,116.319872,0,1013,39683.454212963,2008-08-23,10:54:04
40.002402,116.319866,0,1016,39683.4542361111,2008-08-23,10:54:06
40.002377,116.319798,0,1022,39683.4542592593,2008-08-23,10:54:08
40.002363,116.319772,0,1022,39683.4542824074,2008-08-23,10:54:10
40.002348,116.319753,0,1020,39683.4543055556,2008-08-23,10:54:12
40.002358,116.319758,0,1019,39683.4543287037,2008-08-23,10:54:14
40.002367,116.319748,0,1019,39683.4543518518,2008-08-23,10:54:16
40.002377,116.319786,0,1018,39683.454375,2008-08-23,10:54:18
40.002389,116.319841,0,1013,39683.4543981481,2008-08-23,10:54:20
40.002432,116.319859,0,1011,39683.4544212963,2008-08-23,10:54:22
40.002449,116.319859,0,1010,39683.4544444444,2008-08-23,10:54:24
40.002489,116.319925,0,1011,39683.4544675926,2008-08-23,10:54:26
40.002494,116.319978,0,1008,39683.4544907407,2008-08-23,10:54:28
40.00248,116.319983,0,1005,39683.4545138889,2008-08-23,10:54:30
40.002465,116.319959,0,1002,39683.454537037,2008-08-23,10:54:32
40.002492,116.32,0,997,39683.4545601852,2008-08-23,10:54:34
40.002512,116.32001,0,994,39683.4545833333,2008-08-23,10:54:36
40.002527,116.320026,0,992,39683.4546064815,2008-08-23,10:54:38
40.002533,116.32003,0,991,39683.4546296296,2008-08-23,10:54:40
40.002545,116.32002,0,988,39683.4546527778,2008-08-23,10:54:42
40.002581,116.320048,0,986,39683.4546759259,2008-08-23,10:54:44
40.002606,116.320051,0,981,39683.4546990741,2008-08-23,10:54:46
40.002647,116.32008,0,980,39683.4547222222,2008-08-23,10:54:48
40.002666,116.32009,0,979,39683.4547453704,2008-08-23,10:54:50
40.002687,116.320108,0,979,39683.4547685185,2008-08-23,10:54:52
40.002708,116.320143,0,979,39683.4547916667,2008-08-23,10:54:54
40.002759,116.320173,0,978,39683.4548148148,2008-08-23,10:54:56
40.002775,116.320151,0,978,39683.454837963,2008-08-23,10:54:58
40.002783,116.320191,0,978,39683.4548611111,2008-08-23,10:55:00
40.002706,116.320137,0,989,39683.4548842593,2008-08-23,10:55:02
40.002128,116.319592,0,1113,39683.4549074074,2008-08-23,10:55:04
40.001829,116.319261,0,1168,39683.4549305556,2008-08-23,10:55:06
40.001749,116.319223,0,1182,39683.4549537037,2008-08-23,10:55:08
40.001744,116.319221,0,1183,39683.4549768518,2008-08-23,10:55:10
40.001998,116.319066,0,1042,39683.455,2008-08-23,10:55:12
40.003555,116.318529,0,241,39683.4550462963,2008-08-23,10:55:16
40.003577,116.318478,0,192,39683.4550694444,2008-08-23,10:55:18
40.003568,116.318447,0,183,39683.4550925926,2008-08-23,10:55:20
40.003566,116.318424,0,178,39683.4551157407,2008-08-23,10:55:22
40.003547,116.318396,0,171,39683.4551388889,2008-08-23,10:55:24
40.003535,116.3184,0,174,39683.455162037,2008-08-23,10:55:26
40.003522,116.318403,0,189,39683.4551851852,2008-08-23,10:55:28
40.003511,116.318401,0,194,39683.4552083333,2008-08-23,10:55:30
40.003513,116.318401,0,194,39683.4552314815,2008-08-23,10:55:32
40.003523,116.318397,0,196,39683.4552546296,2008-08-23,10:55:34
40.003525,116.318398,0,203,39683.4552777778,2008-08-23,10:55:36
40.003531,116.318401,0,205,39683.4553009259,2008-08-23,10:55:38
40.00354,116.318414,0,203,39683.4553240741,2008-08-23,10:55:40
40.003548,116.318428,0,194,39683.4553472222,2008-08-23,10:55:42
40.003553,116.318443,0,184,39683.4553703704,2008-08-23,10:55:44
40.003558,116.318449,0,177,39683.4553935185,2008-08-23,10:55:46
40.003561,116.31845,0,177,39683.4554166667,2008-08-23,10:55:48
40.00356,116.318451,0,177,39683.4554398148,2008-08-23,10:55:50
40.003555,116.31845,0,177,39683.455462963,2008-08-23,10:55:52
40.003537,116.318431,0,172,39683.4554861111,2008-08-23,10:55:54
40.00351,116.318409,0,168,39683.4555092593,2008-08-23,10:55:56
40.003496,116.318397,0,172,39683.4555324074,2008-08-23,10:55:58
40.003487,116.31839,0,171,39683.4555555556,2008-08-23,10:56:00
40.003482,116.318389,0,171,39683.4555787037,2008-08-23,10:56:02
40.003478,116.318389,0,171,39683.4556018518,2008-08-23,10:56:04
40.003492,116.318406,0,170,39683.455625,2008-08-23,10:56:06
40.003504,116.318427,0,170,39683.4556481481,2008-08-23,10:56:08
40.003507,116.318428,0,170,39683.4556712963,2008-08-23,10:56:10
40.003508,116.31843,0,170,39683.4556944444,2008-08-23,10:56:12
40.003511,116.318432,0,171,39683.4557175926,2008-08-23,10:56:14
40.00352,116.318453,0,168,39683.4557407407,2008-08-23,10:56:16
40.003527,116.318501,0,169,39683.4557638889,2008-08-23,10:56:18
40.00352,116.318536,0,169,39683.455787037,2008-08-23,10:56:20
40.003515,116.318593,0,170,39683.4558101852,2008-08-23,10:56:22
40.003518,116.318622,0,167,39683.4558333333,2008-08-23,10:56:24
40.003514,116.318656,0,164,39683.4558564815,2008-08-23,10:56:26
40.003516,116.318703,0,164,39683.4558796296,2008-08-23,10:56:28
40.003517,116.318744,0,164,39683.4559027778,2008-08-23,10:56:30
40.00352,116.318757,0,163,39683.4559259259,2008-08-23,10:56:32
40.003525,116.318773,0,164,39683.4559490741,2008-08-23,10:56:34
40.003524,116.318785,0,165,39683.4559722222,2008-08-23,10:56:36
40.003524,116.318794,0,167,39683.4559953704,2008-08-23,10:56:38
40.003511,116.318794,0,167,39683.4560185185,2008-08-23,10:56:40
40.003502,116.318794,0,168,39683.4560416667,2008-08-23,10:56:42
40.003486,116.318806,0,169,39683.4560648148,2008-08-23,10:56:44
40.003457,116.318836,0,174,39683.456087963,2008-08-23,10:56:46
40.003482,116.318819,0,165,39683.4561111111,2008-08-23,10:56:48
40.003474,116.318814,0,163,39683.4561342593,2008-08-23,10:56:50
40.003462,116.318811,0,154,39683.4561574074,2008-08-23,10:56:52
40.003454,116.318797,0,148,39683.4561805556,2008-08-23,10:56:54
40.003443,116.318785,0,148,39683.4562037037,2008-08-23,10:56:56
40.003436,116.318768,0,150,39683.4562268518,2008-08-23,10:56:58
40.003435,116.318768,0,151,39683.45625,2008-08-23,10:57:00
40.003433,116.318767,0,150,39683.4562731481,2008-08-23,10:57:02
40.003435,116.318766,0,150,39683.4562962963,2008-08-23,10:57:04
40.003452,116.318756,0,149,39683.4563194444,2008-08-23,10:57:06
40.00346,116.318751,0,151,39683.4563425926,2008-08-23,10:57:08
40.003462,116.318713,0,151,39683.4563657407,2008-08-23,10:57:10
40.003476,116.31872,0,146,39683.4563888889,2008-08-23,10:57:12
40.003479,116.3187,0,145,39683.456412037,2008-08-23,10:57:14
40.003489,116.318714,0,140,39683.4564351852,2008-08-23,10:57:16
40.003494,116.31872,0,138,39683.4564583333,2008-08-23,10:57:18
40.003498,116.318726,0,138,39683.4564814815,2008-08-23,10:57:20
40.0035,116.318727,0,138,39683.4565046296,2008-08-23,10:57:22
40.003503,116.318727,0,138,39683.4565277778,2008-08-23,10:57:24
40.003505,116.318729,0,138,39683.4565509259,2008-08-23,10:57:26
40.003506,116.318729,0,138,39683.4565740741,2008-08-23,10:57:28
40.003505,116.31873,0,138,39683.4565972222,2008-08-23,10:57:30
40.003495,116.318731,0,139,39683.4566203704,2008-08-23,10:57:32
40.003476,116.318752,0,139,39683.4566435185,2008-08-23,10:57:34
40.003479,116.318736,0,139,39683.4566666667,2008-08-23,10:57:36
40.003463,116.318747,0,137,39683.4566898148,2008-08-23,10:57:38
40.003448,116.318789,0,137,39683.456712963,2008-08-23,10:57:40
40.003422,116.31881,0,138,39683.4567361111,2008-08-23,10:57:42
40.003412,116.318817,0,140,39683.4567592593,2008-08-23,10:57:44
40.003406,116.318792,0,141,39683.4567824074,2008-08-23,10:57:46
40.003373,116.318756,0,142,39683.4568055556,2008-08-23,10:57:48
40.003317,116.318715,0,145,39683.4568287037,2008-08-23,10:57:50
40.003268,116.318668,0,149,39683.4568518519,2008-08-23,10:57:52
40.00322,116.318616,0,150,39683.456875,2008-08-23,10:57:54
40.003179,116.318562,0,152,39683.4568981482,2008-08-23,10:57:56
40.003147,116.318502,0,153,39683.4569212963,2008-08-23,10:57:58
40.003137,116.318429,0,154,39683.4569444444,2008-08-23,10:58:00
40.003137,116.318364,0,155,39683.4569675926,2008-08-23,10:58:02
40.003133,116.318295,0,156,39683.4569907407,2008-08-23,10:58:04
40.003116,116.318215,0,159,39683.4570138889,2008-08-23,10:58:06
40.003101,116.31813,0,158,39683.457037037,2008-08-23,10:58:08
40.003088,116.318055,0,159,39683.4570601852,2008-08-23,10:58:10
40.003072,116.31798,0,159,39683.4570833333,2008-08-23,10:58:12
40.003069,116.317904,0,160,39683.4571064815,2008-08-23,10:58:14
40.00307,116.317828,0,164,39683.4571296296,2008-08-23,10:58:16
40.003052,116.317764,0,167,39683.4571527778,2008-08-23,10:58:18
40.003049,116.317686,0,170,39683.4571759259,2008-08-23,10:58:20
40.003055,116.317613,0,172,39683.4571990741,2008-08-23,10:58:22
40.003064,116.317533,0,170,39683.4572222222,2008-08-23,10:58:24
40.003068,116.317464,0,171,39683.4572453704,2008-08-23,10:58:26
40.003063,116.317391,0,174,39683.4572685185,2008-08-23,10:58:28
40.003065,116.317323,0,173,39683.4572916667,2008-08-23,10:58:30
40.003062,116.317248,0,176,39683.4573148148,2008-08-23,10:58:32
40.003065,116.317173,0,174,39683.457337963,2008-08-23,10:58:34
40.003067,116.317083,0,173,39683.4573611111,2008-08-23,10:58:36
40.003073,116.316995,0,171,39683.4573842593,2008-08-23,10:58:38
40.003093,116.316931,0,170,39683.4574074074,2008-08-23,10:58:40
40.00313,116.316903,0,168,39683.4574305556,2008-08-23,10:58:42
40.003178,116.316909,0,166,39683.4574537037,2008-08-23,10:58:44
40.003245,116.316906,0,164,39683.4574768519,2008-08-23,10:58:46
40.003303,116.316883,0,163,39683.4575,2008-08-23,10:58:48
40.003354,116.316862,0,162,39683.4575231481,2008-08-23,10:58:50
40.003389,116.316858,0,163,39683.4575462963,2008-08-23,10:58:52
40.003435,116.316842,0,162,39683.4575694444,2008-08-23,10:58:54
40.003484,116.316814,0,161,39683.4575925926,2008-08-23,10:58:56
40.003535,116.316827,0,162,39683.4576157407,2008-08-23,10:58:58
40.003594,116.316817,0,163,39683.4576388889,2008-08-23,10:59:00
40.003652,116.31682,0,163,39683.457662037,2008-08-23,10:59:02
40.0037,116.316829,0,163,39683.4576851852,2008-08-23,10:59:04
40.003762,116.316827,0,164,39683.4577083333,2008-08-23,10:59:06
40.003837,116.316822,0,165,39683.4577314815,2008-08-23,10:59:08
40.003901,116.3168,0,165,39683.4577546296,2008-08-23,10:59:10
40.003938,116.316804,0,167,39683.4577777778,2008-08-23,10:59:12
40.003996,116.316811,0,167,39683.4578009259,2008-08-23,10:59:14
40.004071,116.316838,0,165,39683.4578240741,2008-08-23,10:59:16
40.004161,116.316842,0,158,39683.4578472222,2008-08-23,10:59:18
40.004237,116.316822,0,153,39683.4578703704,2008-08-23,10:59:20
40.004323,116.316799,0,146,39683.4578935185,2008-08-23,10:59:22
40.004401,116.316778,0,140,39683.4579166667,2008-08-23,10:59:24
40.004458,116.316768,0,138,39683.4579398148,2008-08-23,10:59:26
40.004517,116.316753,0,137,39683.457962963,2008-08-23,10:59:28
40.004573,116.316747,0,137,39683.4579861111,2008-08-23,10:59:30
40.004628,116.316742,0,136,39683.4580092593,2008-08-23,10:59:32
40.004679,116.316765,0,136,39683.4580324074,2008-08-23,10:59:34
40.00474,116.316786,0,142,39683.4580555556,2008-08-23,10:59:36
40.004793,116.316799,0,146,39683.4580787037,2008-08-23,10:59:38
40.004844,116.3168,0,149,39683.4581018519,2008-08-23,10:59:40
40.004906,116.316795,0,150,39683.458125,2008-08-23,10:59:42
40.004939,116.316802,0,154,39683.4581481481,2008-08-23,10:59:44
40.004989,116.316813,0,152,39683.4581712963,2008-08-23,10:59:46
40.005057,116.316781,0,143,39683.4581944444,2008-08-23,10:59:48
40.005107,116.316756,0,139,39683.4582175926,2008-08-23,10:59:50
40.005165,116.316748,0,135,39683.4582407407,2008-08-23,10:59:52
40.005241,116.316755,0,129,39683.4582638889,2008-08-23,10:59:54
40.00531,116.316766,0,120,39683.458287037,2008-08-23,10:59:56
40.005356,116.316772,0,126,39683.4583101852,2008-08-23,10:59:58
40.005419,116.316752,0,125,39683.4583333333,2008-08-23,11:00:00
40.005435,116.316711,0,133,39683.4583564815,2008-08-23,11:00:02
40.00546,116.31668,0,134,39683.4583796296,2008-08-23,11:00:04
40.005473,116.316674,0,132,39683.4584027778,2008-08-23,11:00:06
40.00548,116.31667,0,133,39683.4584259259,2008-08-23,11:00:08
40.005481,116.316669,0,132,39683.4584490741,2008-08-23,11:00:10
40.005481,116.316669,0,132,39683.4584722222,2008-08-23,11:00:12
40.005481,116.316667,0,132,39683.4584953704,2008-08-23,11:00:14
40.005484,116.316661,0,132,39683.4585185185,2008-08-23,11:00:16
40.005492,116.316653,0,132,39683.4585416667,2008-08-23,11:00:18
40.005501,116.316643,0,131,39683.4585648148,2008-08-23,11:00:20
40.005508,116.316644,0,131,39683.458587963,2008-08-23,11:00:22
40.005513,116.316646,0,131,39683.4586111111,2008-08-23,11:00:24
40.005514,116.316645,0,131,39683.4586342593,2008-08-23,11:00:26
40.005514,116.316645,0,131,39683.4586574074,2008-08-23,11:00:28
40.005514,116.316646,0,131,39683.4586805556,2008-08-23,11:00:30
40.005512,116.316677,0,132,39683.4587037037,2008-08-23,11:00:32
40.005511,116.316717,0,133,39683.4587268519,2008-08-23,11:00:34
40.005504,116.316744,0,133,39683.45875,2008-08-23,11:00:36
40.005496,116.31677,0,133,39683.4587731481,2008-08-23,11:00:38
40.00549,116.316789,0,134,39683.4587962963,2008-08-23,11:00:40
40.005478,116.316808,0,134,39683.4588194444,2008-08-23,11:00:42
40.005462,116.316823,0,134,39683.4588425926,2008-08-23,11:00:44
40.005443,116.316836,0,134,39683.4588657407,2008-08-23,11:00:46
40.005415,116.316823,0,134,39683.4588888889,2008-08-23,11:00:48
40.005402,116.316831,0,134,39683.458912037,2008-08-23,11:00:50
40.005389,116.316839,0,134,39683.4589351852,2008-08-23,11:00:52
40.005376,116.316843,0,134,39683.4589583333,2008-08-23,11:00:54
40.005359,116.316839,0,134,39683.4589814815,2008-08-23,11:00:56
40.005345,116.316831,0,134,39683.4590046296,2008-08-23,11:00:58
40.005332,116.31682,0,134,39683.4590277778,2008-08-23,11:01:00
40.00532,116.316809,0,134,39683.4590509259,2008-08-23,11:01:02
40.005308,116.316799,0,134,39683.4590740741,2008-08-23,11:01:04
40.005296,116.316793,0,134,39683.4590972222,2008-08-23,11:01:06
40.005286,116.316785,0,134,39683.4591203704,2008-08-23,11:01:08
40.005278,116.316774,0,134,39683.4591435185,2008-08-23,11:01:10
40.005275,116.316762,0,134,39683.4591666667,2008-08-23,11:01:12
40.005274,116.316746,0,135,39683.4591898148,2008-08-23,11:01:14
40.005274,116.316729,0,135,39683.459212963,2008-08-23,11:01:16
40.005277,116.316716,0,135,39683.4592361111,2008-08-23,11:01:18
40.005282,116.316691,0,135,39683.4592592593,2008-08-23,11:01:20
40.005293,116.316674,0,135,39683.4592824074,2008-08-23,11:01:22
40.005316,116.316653,0,135,39683.4593055556,2008-08-23,11:01:24
40.005317,116.31665,0,135,39683.4593287037,2008-08-23,11:01:26
40.005319,116.316646,0,135,39683.4593518519,2008-08-23,11:01:28
40.005322,116.316641,0,136,39683.459375,2008-08-23,11:01:30
40.005324,116.316636,0,136,39683.4593981481,2008-08-23,11:01:32
40.005327,116.316632,0,136,39683.4594212963,2008-08-23,11:01:34
40.005335,116.31661,0,136,39683.4594444444,2008-08-23,11:01:36
40.005364,116.3166,0,136,39683.4594675926,2008-08-23,11:01:38
40.005376,116.316586,0,136,39683.4594907407,2008-08-23,11:01:40
40.005382,116.316579,0,136,39683.4595138889,2008-08-23,11:01:42
40.005395,116.316564,0,136,39683.459537037,2008-08-23,11:01:44
40.005413,116.316543,0,136,39683.4595601852,2008-08-23,11:01:46
40.005429,116.316523,0,136,39683.4595833333,2008-08-23,11:01:48
40.005448,116.316501,0,136,39683.4596064815,2008-08-23,11:01:50
40.005469,116.316478,0,136,39683.4596296296,2008-08-23,11:01:52
40.005498,116.316447,0,136,39683.4596527778,2008-08-23,11:01:54
40.005528,116.316416,0,136,39683.4596759259,2008-08-23,11:01:56
40.005556,116.316384,0,136,39683.4596990741,2008-08-23,11:01:58
40.005591,116.316345,0,137,39683.4597222222,2008-08-23,11:02:00
40.005624,116.316303,0,137,39683.4597453704,2008-08-23,11:02:02
40.005655,116.316256,0,137,39683.4597685185,2008-08-23,11:02:04
40.005681,116.316214,0,137,39683.4597916667,2008-08-23,11:02:06
40.00571,116.316168,0,137,39683.4598148148,2008-08-23,11:02:08
40.00574,116.316118,0,137,39683.459837963,2008-08-23,11:02:10
40.00577,116.31606,0,137,39683.4598611111,2008-08-23,11:02:12
40.005797,116.316014,0,138,39683.4598842593,2008-08-23,11:02:14
40.005815,116.315972,0,138,39683.4599074074,2008-08-23,11:02:16
40.005831,116.315932,0,138,39683.4599305556,2008-08-23,11:02:18
40.005844,116.315891,0,138,39683.4599537037,2008-08-23,11:02:20
40.00586,116.315858,0,139,39683.4599768519,2008-08-23,11:02:22
40.00588,116.315821,0,139,39683.46,2008-08-23,11:02:24
40.005906,116.315779,0,139,39683.4600231481,2008-08-23,11:02:26
40.005935,116.315734,0,139,39683.4600462963,2008-08-23,11:02:28
40.005939,116.315728,0,140,39683.4600694444,2008-08-23,11:02:30
40.005948,116.315723,0,140,39683.4600925926,2008-08-23,11:02:32
40.005966,116.315702,0,140,39683.4601157407,2008-08-23,11:02:34
40.005983,116.315676,0,140,39683.4601388889,2008-08-23,11:02:36
40.006002,116.315651,0,141,39683.460162037,2008-08-23,11:02:38
40.006012,116.315627,0,141,39683.4601851852,2008-08-23,11:02:40
40.005984,116.315641,0,141,39683.4602083333,2008-08-23,11:02:42
40.005932,116.315677,0,141,39683.4602314815,2008-08-23,11:02:44
40.005916,116.315647,0,141,39683.4602546296,2008-08-23,11:02:46
40.005898,116.315616,0,141,39683.4602777778,2008-08-23,11:02:48
40.005886,116.315582,0,141,39683.4603009259,2008-08-23,11:02:50
40.005879,116.31555,0,141,39683.4603240741,2008-08-23,11:02:52
40.00588,116.315519,0,142,39683.4603472222,2008-08-23,11:02:54
40.005851,116.315541,0,142,39683.4603703704,2008-08-23,11:02:56
40.005866,116.315506,0,142,39683.4603935185,2008-08-23,11:02:58
40.005821,116.31557,0,142,39683.4604166667,2008-08-23,11:03:00
40.005839,116.315548,0,142,39683.4604398148,2008-08-23,11:03:02
40.005858,116.315526,0,142,39683.460462963,2008-08-23,11:03:04
40.005838,116.315562,0,142,39683.4604861111,2008-08-23,11:03:06
40.005823,116.315596,0,142,39683.4605092593,2008-08-23,11:03:08
40.005834,116.315588,0,142,39683.4605324074,2008-08-23,11:03:10
40.005846,116.315584,0,142,39683.4605555556,2008-08-23,11:03:12
40.005861,116.31558,0,142,39683.4605787037,2008-08-23,11:03:14
40.005872,116.31557,0,142,39683.4606018519,2008-08-23,11:03:16
40.00587,116.315558,0,142,39683.460625,2008-08-23,11:03:18
40.005865,116.315548,0,142,39683.4606481481,2008-08-23,11:03:20
40.005854,116.315537,0,142,39683.4606712963,2008-08-23,11:03:22
40.005839,116.315524,0,142,39683.4606944444,2008-08-23,11:03:24
40.005827,116.315509,0,142,39683.4607175926,2008-08-23,11:03:26
40.005756,116.31557,0,142,39683.4607407407,2008-08-23,11:03:28
40.00546,116.316685,0,174,39683.4609027778,2008-08-23,11:03:42
40.005461,116.316582,0,172,39683.4609259259,2008-08-23,11:03:44
40.005454,116.31656,0,173,39683.4609490741,2008-08-23,11:03:46
40.005136,116.317022,0,508,39683.4610185185,2008-08-23,11:03:52
40.005359,116.316678,0,375,39683.4610416667,2008-08-23,11:03:54
40.005453,116.316557,0,309,39683.4610648148,2008-08-23,11:03:56
40.00556,116.316432,0,239,39683.461087963,2008-08-23,11:03:58
40.005611,116.316314,0,205,39683.4611111111,2008-08-23,11:04:00
40.005692,116.316223,0,195,39683.4611342593,2008-08-23,11:04:02
40.005734,116.316113,0,188,39683.4611574074,2008-08-23,11:04:04
40.005733,116.316103,0,185,39683.4611805556,2008-08-23,11:04:06
40.00572,116.316134,0,185,39683.4612037037,2008-08-23,11:04:08
40.005715,116.316147,0,185,39683.4612268518,2008-08-23,11:04:10
40.005716,116.316145,0,185,39683.46125,2008-08-23,11:04:12
40.005724,116.316148,0,186,39683.4612731481,2008-08-23,11:04:14
40.005739,116.316155,0,186,39683.4612962963,2008-08-23,11:04:16
40.005752,116.316159,0,187,39683.4613194444,2008-08-23,11:04:18
40.005766,116.316155,0,187,39683.4613425926,2008-08-23,11:04:20
40.006121,116.318183,0,1284,39683.4672685185,2008-08-23,11:12:52
40.006165,116.318213,0,1279,39683.4672916667,2008-08-23,11:12:54
40.0062,116.318272,0,1287,39683.4673148148,2008-08-23,11:12:56
40.005821,116.316369,0,291,39683.4673611111,2008-08-23,11:13:00
40.005832,116.316321,0,266,39683.4673842593,2008-08-23,11:13:02
40.005864,116.316321,0,278,39683.4674074074,2008-08-23,11:13:04
40.005933,116.316532,0,382,39683.4674305556,2008-08-23,11:13:06
40.005986,116.316624,0,417,39683.4674537037,2008-08-23,11:13:08
40.006011,116.31669,0,432,39683.4674768519,2008-08-23,11:13:10
40.006026,116.316738,0,440,39683.4675,2008-08-23,11:13:12
40.006029,116.316791,0,449,39683.4675231481,2008-08-23,11:13:14
40.006029,116.316851,0,461,39683.4675462963,2008-08-23,11:13:16
40.006033,116.316906,0,469,39683.4675694444,2008-08-23,11:13:18
40.006031,116.316972,0,479,39683.4675925926,2008-08-23,11:13:20
40.006023,116.317026,0,487,39683.4676157407,2008-08-23,11:13:22
40.006012,116.317079,0,496,39683.4676388889,2008-08-23,11:13:24
40.005999,116.317133,0,509,39683.467662037,2008-08-23,11:13:26
40.005983,116.317184,0,520,39683.4676851852,2008-08-23,11:13:28
40.005972,116.317221,0,530,39683.4677083333,2008-08-23,11:13:30
40.005957,116.317249,0,537,39683.4677314815,2008-08-23,11:13:32
40.005946,116.317274,0,539,39683.4677546296,2008-08-23,11:13:34
40.005931,116.317295,0,540,39683.4677777778,2008-08-23,11:13:36
40.005918,116.31731,0,541,39683.4678009259,2008-08-23,11:13:38
40.005909,116.317315,0,541,39683.4678240741,2008-08-23,11:13:40
40.005908,116.317316,0,541,39683.4678472222,2008-08-23,11:13:42
40.005907,116.317318,0,541,39683.4678703704,2008-08-23,11:13:44
40.005895,116.317321,0,542,39683.4678935185,2008-08-23,11:13:46
40.005876,116.317321,0,542,39683.4679166667,2008-08-23,11:13:48
40.005857,116.317318,0,543,39683.4679398148,2008-08-23,11:13:50
40.005839,116.317317,0,544,39683.467962963,2008-08-23,11:13:52
40.005815,116.317312,0,546,39683.4679861111,2008-08-23,11:13:54
40.005795,116.317297,0,548,39683.4680092593,2008-08-23,11:13:56
40.005793,116.317297,0,548,39683.4680324074,2008-08-23,11:13:58
40.005797,116.317297,0,549,39683.4680555556,2008-08-23,11:14:00
40.005805,116.317298,0,549,39683.4680787037,2008-08-23,11:14:02
40.005805,116.317293,0,549,39683.4681018519,2008-08-23,11:14:04
40.005798,116.317278,0,549,39683.468125,2008-08-23,11:14:06
40.005796,116.317269,0,548,39683.4681481481,2008-08-23,11:14:08
40.005795,116.31727,0,549,39683.4681712963,2008-08-23,11:14:10
40.005795,116.31727,0,549,39683.4681944444,2008-08-23,11:14:12
40.005797,116.317267,0,550,39683.4682175926,2008-08-23,11:14:14
40.005808,116.317277,0,548,39683.4682407407,2008-08-23,11:14:16
40.005809,116.317278,0,547,39683.4682638889,2008-08-23,11:14:18
40.005813,116.317283,0,545,39683.468287037,2008-08-23,11:14:20
40.005824,116.317286,0,546,39683.4683101852,2008-08-23,11:14:22
40.005826,116.31728,0,548,39683.4683333333,2008-08-23,11:14:24
40.005817,116.317273,0,550,39683.4683564815,2008-08-23,11:14:26
40.005806,116.317261,0,549,39683.4683796296,2008-08-23,11:14:28
40.005797,116.317249,0,550,39683.4684027778,2008-08-23,11:14:30
40.005797,116.317248,0,551,39683.4684259259,2008-08-23,11:14:32
40.005776,116.317233,0,550,39683.4684490741,2008-08-23,11:14:34
40.005739,116.317201,0,549,39683.4684722222,2008-08-23,11:14:36
40.005703,116.317169,0,550,39683.4684953704,2008-08-23,11:14:38
40.005669,116.317142,0,551,39683.4685185185,2008-08-23,11:14:40
40.005631,116.317107,0,553,39683.4685416667,2008-08-23,11:14:42
40.005578,116.317042,0,557,39683.4685648148,2008-08-23,11:14:44
40.005531,116.316985,0,562,39683.468587963,2008-08-23,11:14:46
40.00549,116.316942,0,567,39683.4686111111,2008-08-23,11:14:48
40.005443,116.316888,0,574,39683.4686342593,2008-08-23,11:14:50
40.005384,116.316838,0,581,39683.4686574074,2008-08-23,11:14:52
40.005306,116.316783,0,589,39683.4686805556,2008-08-23,11:14:54
40.005206,116.316715,0,592,39683.4687037037,2008-08-23,11:14:56
40.005106,116.316663,0,596,39683.4687268519,2008-08-23,11:14:58
40.005019,116.316625,0,600,39683.46875,2008-08-23,11:15:00
40.004936,116.316586,0,605,39683.4687731481,2008-08-23,11:15:02
40.004873,116.316536,0,609,39683.4687962963,2008-08-23,11:15:04
40.006948,116.316249,0,579,39683.468912037,2008-08-23,11:15:14
40.006844,116.316357,0,584,39683.4689351852,2008-08-23,11:15:16
40.00676,116.316439,0,585,39683.4689583333,2008-08-23,11:15:18
40.006658,116.316549,0,586,39683.4689814815,2008-08-23,11:15:20
40.006603,116.316588,0,586,39683.4690046296,2008-08-23,11:15:22
40.00651,116.316646,0,587,39683.4690277778,2008-08-23,11:15:24
40.006434,116.31668,0,587,39683.4690509259,2008-08-23,11:15:26
40.006373,116.316695,0,588,39683.4690740741,2008-08-23,11:15:28
40.005945,116.316578,0,377,39683.469537037,2008-08-23,11:16:08
40.005873,116.316731,0,398,39683.4695601852,2008-08-23,11:16:10
40.005799,116.31681,0,384,39683.4695833333,2008-08-23,11:16:12
40.005779,116.316834,0,349,39683.4696064815,2008-08-23,11:16:14
40.005731,116.31686,0,311,39683.4696296296,2008-08-23,11:16:16
40.005726,116.316851,0,294,39683.4696527778,2008-08-23,11:16:18
40.005718,116.316852,0,277,39683.4696759259,2008-08-23,11:16:20
40.005717,116.316865,0,264,39683.4696990741,2008-08-23,11:16:22
40.005707,116.316883,0,257,39683.4697222222,2008-08-23,11:16:24
40.005707,116.316917,0,251,39683.4697453704,2008-08-23,11:16:26
40.005734,116.31696,0,247,39683.4697685185,2008-08-23,11:16:28
40.005751,116.317012,0,242,39683.4697916667,2008-08-23,11:16:30
40.005769,116.31706,0,238,39683.4698148148,2008-08-23,11:16:32
40.005797,116.317101,0,234,39683.469837963,2008-08-23,11:16:34
40.005825,116.317142,0,232,39683.4698611111,2008-08-23,11:16:36
40.005849,116.317181,0,229,39683.4698842593,2008-08-23,11:16:38
40.00587,116.317222,0,227,39683.4699074074,2008-08-23,11:16:40
40.005544,116.316807,0,70,39683.4740277778,2008-08-23,11:22:36
40.005291,116.316752,0,211,39683.4749537037,2008-08-23,11:23:56
40.005243,116.316754,0,212,39683.4749768519,2008-08-23,11:23:58
40.005189,116.316754,0,207,39683.475,2008-08-23,11:24:00
40.005149,116.31675,0,205,39683.4750231481,2008-08-23,11:24:02
40.00511,116.316755,0,204,39683.4750462963,2008-08-23,11:24:04
40.005077,116.316772,0,203,39683.4750694444,2008-08-23,11:24:06
40.005042,116.316787,0,203,39683.4750925926,2008-08-23,11:24:08
40.00499,116.316791,0,203,39683.4751157407,2008-08-23,11:24:10
40.004935,116.316778,0,202,39683.4751388889,2008-08-23,11:24:12
40.004875,116.316763,0,200,39683.475162037,2008-08-23,11:24:14
40.004811,116.316744,0,197,39683.4751851852,2008-08-23,11:24:16
40.004762,116.316746,0,194,39683.4752083333,2008-08-23,11:24:18
40.00471,116.316755,0,189,39683.4752314815,2008-08-23,11:24:20
40.004674,116.316749,0,185,39683.4752546296,2008-08-23,11:24:22
40.00463,116.316746,0,183,39683.4752777778,2008-08-23,11:24:24
40.004598,116.316719,0,182,39683.4753009259,2008-08-23,11:24:26
40.004556,116.316692,0,189,39683.4753240741,2008-08-23,11:24:28
40.004501,116.316702,0,196,39683.4753472222,2008-08-23,11:24:30
40.004436,116.316712,0,202,39683.4753703704,2008-08-23,11:24:32
40.004382,116.31671,0,209,39683.4753935185,2008-08-23,11:24:34
40.004333,116.31671,0,202,39683.4754166667,2008-08-23,11:24:36
40.004282,116.316728,0,195,39683.4754398148,2008-08-23,11:24:38
40.004231,116.31673,0,189,39683.475462963,2008-08-23,11:24:40
40.0042,116.316744,0,171,39683.4754861111,2008-08-23,11:24:42
40.004157,116.316757,0,162,39683.4755092593,2008-08-23,11:24:44
40.004119,116.316758,0,153,39683.4755324074,2008-08-23,11:24:46
40.004066,116.316757,0,150,39683.4755555556,2008-08-23,11:24:48
40.004018,116.316763,0,151,39683.4755787037,2008-08-23,11:24:50
40.003967,116.316767,0,146,39683.4756018519,2008-08-23,11:24:52
40.003913,116.316771,0,150,39683.475625,2008-08-23,11:24:54
40.003857,116.31678,0,154,39683.4756481481,2008-08-23,11:24:56
40.003807,116.316787,0,157,39683.4756712963,2008-08-23,11:24:58
40.003754,116.316788,0,157,39683.4756944444,2008-08-23,11:25:00
40.003703,116.316776,0,161,39683.4757175926,2008-08-23,11:25:02
40.003652,116.316789,0,167,39683.4757407407,2008-08-23,11:25:04
40.003603,116.316788,0,165,39683.4757638889,2008-08-23,11:25:06
40.003554,116.3168,0,171,39683.475787037,2008-08-23,11:25:08
40.003512,116.316799,0,174,39683.4758101852,2008-08-23,11:25:10
40.003468,116.316807,0,175,39683.4758333333,2008-08-23,11:25:12
40.003422,116.316812,0,181,39683.4758564815,2008-08-23,11:25:14
40.003369,116.316815,0,188,39683.4758796296,2008-08-23,11:25:16
40.003332,116.316831,0,189,39683.4759027778,2008-08-23,11:25:18
40.003283,116.316834,0,194,39683.4759259259,2008-08-23,11:25:20
40.003238,116.316843,0,198,39683.4759490741,2008-08-23,11:25:22
40.003197,116.31685,0,198,39683.4759722222,2008-08-23,11:25:24
40.003135,116.316843,0,194,39683.4759953704,2008-08-23,11:25:26
40.003088,116.316845,0,190,39683.4760185185,2008-08-23,11:25:28
40.003038,116.316854,0,190,39683.4760416667,2008-08-23,11:25:30
40.003001,116.316875,0,183,39683.4760648148,2008-08-23,11:25:32
40.00297,116.316914,0,180,39683.476087963,2008-08-23,11:25:34
40.002953,116.316966,0,178,39683.4761111111,2008-08-23,11:25:36
40.002948,116.317021,0,177,39683.4761342593,2008-08-23,11:25:38
40.002966,116.317072,0,165,39683.4761574074,2008-08-23,11:25:40
40.002974,116.317122,0,161,39683.4761805556,2008-08-23,11:25:42
40.002975,116.317179,0,161,39683.4762037037,2008-08-23,11:25:44
40.002977,116.317232,0,160,39683.4762268519,2008-08-23,11:25:46
40.002983,116.317286,0,159,39683.47625,2008-08-23,11:25:48
40.002984,116.31734,0,158,39683.4762731481,2008-08-23,11:25:50
40.002985,116.317392,0,154,39683.4762962963,2008-08-23,11:25:52
40.002992,116.31745,0,151,39683.4763194444,2008-08-23,11:25:54
40.002994,116.317498,0,149,39683.4763425926,2008-08-23,11:25:56
40.003003,116.317555,0,148,39683.4763657407,2008-08-23,11:25:58
40.003003,116.317605,0,145,39683.4763888889,2008-08-23,11:26:00
40.002993,116.317664,0,144,39683.476412037,2008-08-23,11:26:02
40.003006,116.317721,0,142,39683.4764351852,2008-08-23,11:26:04
40.003015,116.317782,0,142,39683.4764583333,2008-08-23,11:26:06
40.003021,116.317844,0,140,39683.4764814815,2008-08-23,11:26:08
40.003024,116.317898,0,140,39683.4765046296,2008-08-23,11:26:10
40.003027,116.317957,0,140,39683.4765277778,2008-08-23,11:26:12
40.003019,116.318021,0,142,39683.4765509259,2008-08-23,11:26:14
40.003023,116.318069,0,142,39683.4765740741,2008-08-23,11:26:16
40.003014,116.318121,0,138,39683.4765972222,2008-08-23,11:26:18
40.003028,116.318176,0,137,39683.4766203704,2008-08-23,11:26:20
40.003053,116.318223,0,134,39683.4766435185,2008-08-23,11:26:22
40.003065,116.31828,0,135,39683.4766666667,2008-08-23,11:26:24
40.003075,116.318344,0,136,39683.4766898148,2008-08-23,11:26:26
40.003082,116.3184,0,137,39683.476712963,2008-08-23,11:26:28
40.003093,116.318457,0,137,39683.4767361111,2008-08-23,11:26:30
40.003117,116.318502,0,137,39683.4767592593,2008-08-23,11:26:32
40.003136,116.31855,0,137,39683.4767824074,2008-08-23,11:26:34
40.003161,116.318586,0,135,39683.4768055556,2008-08-23,11:26:36
40.00319,116.318613,0,133,39683.4768287037,2008-08-23,11:26:38
40.003212,116.31862,0,132,39683.4768518518,2008-08-23,11:26:40
40.003238,116.31866,0,132,39683.476875,2008-08-23,11:26:42
40.003261,116.318707,0,133,39683.4768981481,2008-08-23,11:26:44
40.003292,116.318735,0,135,39683.4769212963,2008-08-23,11:26:46
40.003316,116.318749,0,135,39683.4769444444,2008-08-23,11:26:48
40.003333,116.318763,0,136,39683.4769675926,2008-08-23,11:26:50
40.003351,116.318766,0,135,39683.4769907407,2008-08-23,11:26:52
40.003395,116.318752,0,129,39683.4770138889,2008-08-23,11:26:54
40.003434,116.318759,0,130,39683.477037037,2008-08-23,11:26:56
40.003474,116.318762,0,131,39683.4770601852,2008-08-23,11:26:58
40.003505,116.318772,0,131,39683.4770833333,2008-08-23,11:27:00
40.003515,116.318775,0,132,39683.4771064815,2008-08-23,11:27:02
40.003518,116.318778,0,137,39683.4771296296,2008-08-23,11:27:04
40.003518,116.318779,0,137,39683.4771527778,2008-08-23,11:27:06
40.003517,116.318776,0,137,39683.4771759259,2008-08-23,11:27:08
40.003517,116.318776,0,136,39683.4771990741,2008-08-23,11:27:10
40.003517,116.318779,0,136,39683.4772222222,2008-08-23,11:27:12
40.003517,116.318781,0,136,39683.4772453704,2008-08-23,11:27:14
40.003517,116.318784,0,136,39683.4772685185,2008-08-23,11:27:16
40.003517,116.318786,0,136,39683.4772916667,2008-08-23,11:27:18
40.003517,116.318788,0,136,39683.4773148148,2008-08-23,11:27:20
40.003517,116.318789,0,136,39683.477337963,2008-08-23,11:27:22
40.003517,116.318789,0,136,39683.4773611111,2008-08-23,11:27:24
40.003517,116.31879,0,136,39683.4773842593,2008-08-23,11:27:26
40.003517,116.31879,0,136,39683.4774074074,2008-08-23,11:27:28
40.003516,116.318788,0,136,39683.4774305556,2008-08-23,11:27:30
40.003516,116.318787,0,136,39683.4774537037,2008-08-23,11:27:32
40.003516,116.318786,0,136,39683.4774768518,2008-08-23,11:27:34
40.003514,116.318783,0,136,39683.4775,2008-08-23,11:27:36
40.003511,116.318782,0,135,39683.4775231481,2008-08-23,11:27:38
40.003496,116.318788,0,133,39683.4775462963,2008-08-23,11:27:40
40.003463,116.318798,0,133,39683.4775694444,2008-08-23,11:27:42
40.003418,116.318817,0,138,39683.4775925926,2008-08-23,11:27:44
40.003379,116.3188,0,141,39683.4776157407,2008-08-23,11:27:46
40.003338,116.318771,0,146,39683.4776388889,2008-08-23,11:27:48
40.003295,116.318739,0,150,39683.477662037,2008-08-23,11:27:50
40.00325,116.318715,0,153,39683.4776851852,2008-08-23,11:27:52
40.003197,116.318696,0,154,39683.4777083333,2008-08-23,11:27:54
40.003146,116.318666,0,157,39683.4777314815,2008-08-23,11:27:56
40.003099,116.318661,0,153,39683.4777546296,2008-08-23,11:27:58
40.003048,116.318654,0,153,39683.4777777778,2008-08-23,11:28:00
40.002995,116.318633,0,156,39683.4778009259,2008-08-23,11:28:02
40.002942,116.318631,0,153,39683.4778240741,2008-08-23,11:28:04
40.002883,116.318626,0,152,39683.4778472222,2008-08-23,11:28:06
40.002827,116.318619,0,150,39683.4778703704,2008-08-23,11:28:08
40.002778,116.318621,0,143,39683.4778935185,2008-08-23,11:28:10
40.002724,116.318615,0,141,39683.4779166667,2008-08-23,11:28:12
40.002667,116.318625,0,142,39683.4779398148,2008-08-23,11:28:14
40.0026,116.318616,0,141,39683.477962963,2008-08-23,11:28:16
40.002537,116.318607,0,151,39683.4779861111,2008-08-23,11:28:18
40.00249,116.318606,0,151,39683.4780092593,2008-08-23,11:28:20
40.00244,116.318595,0,151,39683.4780324074,2008-08-23,11:28:22
40.002393,116.31859,0,151,39683.4780555556,2008-08-23,11:28:24
40.002345,116.318594,0,150,39683.4780787037,2008-08-23,11:28:26
40.002288,116.318577,0,152,39683.4781018518,2008-08-23,11:28:28
40.002238,116.318577,0,151,39683.478125,2008-08-23,11:28:30
40.002193,116.318591,0,144,39683.4781481481,2008-08-23,11:28:32
40.002151,116.318599,0,138,39683.4781712963,2008-08-23,11:28:34
40.002086,116.31859,0,144,39683.4781944444,2008-08-23,11:28:36
40.002033,116.318599,0,146,39683.4782175926,2008-08-23,11:28:38
40.001975,116.318628,0,151,39683.4782407407,2008-08-23,11:28:40
40.001912,116.318623,0,156,39683.4782638889,2008-08-23,11:28:42
40.001863,116.318635,0,160,39683.478287037,2008-08-23,11:28:44
40.001788,116.318647,0,175,39683.4783101852,2008-08-23,11:28:46
40.001742,116.318683,0,178,39683.4783333333,2008-08-23,11:28:48
40.001693,116.318678,0,179,39683.4783564815,2008-08-23,11:28:50
40.001646,116.318678,0,179,39683.4783796296,2008-08-23,11:28:52
40.001599,116.318685,0,182,39683.4784027778,2008-08-23,11:28:54
40.001553,116.3187,0,185,39683.4784259259,2008-08-23,11:28:56
40.001505,116.31871,0,189,39683.4784490741,2008-08-23,11:28:58
40.001448,116.318708,0,190,39683.4784722222,2008-08-23,11:29:00
40.001391,116.318712,0,189,39683.4784953704,2008-08-23,11:29:02
40.001344,116.318724,0,188,39683.4785185185,2008-08-23,11:29:04
40.001296,116.318731,0,185,39683.4785416667,2008-08-23,11:29:06
40.001242,116.318734,0,182,39683.4785648148,2008-08-23,11:29:08
40.001194,116.318737,0,181,39683.478587963,2008-08-23,11:29:10
40.001151,116.318736,0,180,39683.4786111111,2008-08-23,11:29:12
40.001105,116.318734,0,177,39683.4786342593,2008-08-23,11:29:14
40.001058,116.318737,0,175,39683.4786574074,2008-08-23,11:29:16
40.001005,116.318728,0,172,39683.4786805556,2008-08-23,11:29:18
40.00094,116.318751,0,177,39683.4787037037,2008-08-23,11:29:20
40.000894,116.31876,0,178,39683.4787268518,2008-08-23,11:29:22
40.000841,116.318761,0,180,39683.47875,2008-08-23,11:29:24
40.000797,116.31875,0,180,39683.4787731481,2008-08-23,11:29:26
40.000752,116.318721,0,182,39683.4787962963,2008-08-23,11:29:28
40.000732,116.318678,0,182,39683.4788194444,2008-08-23,11:29:30
40.000696,116.318605,0,187,39683.4788425926,2008-08-23,11:29:32
40.00067,116.318527,0,191,39683.4788657407,2008-08-23,11:29:34
40.000656,116.318475,0,186,39683.4788888889,2008-08-23,11:29:36
40.000653,116.318429,0,171,39683.478912037,2008-08-23,11:29:38
40.000643,116.318365,0,163,39683.4789351852,2008-08-23,11:29:40
40.000622,116.318312,0,160,39683.4789583333,2008-08-23,11:29:42
40.000569,116.318268,0,159,39683.4789814815,2008-08-23,11:29:44
40.000528,116.318258,0,157,39683.4790046296,2008-08-23,11:29:46
40.000485,116.318261,0,157,39683.4790277778,2008-08-23,11:29:48
40.000426,116.318258,0,155,39683.4790509259,2008-08-23,11:29:50
40.000378,116.318264,0,154,39683.4790740741,2008-08-23,11:29:52
40.000338,116.318249,0,153,39683.4790972222,2008-08-23,11:29:54
40.000292,116.318236,0,155,39683.4791203704,2008-08-23,11:29:56
40.000243,116.318229,0,158,39683.4791435185,2008-08-23,11:29:58
40.000185,116.318223,0,162,39683.4791666667,2008-08-23,11:30:00
40.000127,116.318223,0,169,39683.4791898148,2008-08-23,11:30:02
40.000055,116.318228,0,173,39683.479212963,2008-08-23,11:30:04
39.999978,116.318227,0,177,39683.4792361111,2008-08-23,11:30:06
39.999922,116.318208,0,181,39683.4792592593,2008-08-23,11:30:08
39.999867,116.31816,0,181,39683.4792824074,2008-08-23,11:30:10
39.999826,116.318134,0,181,39683.4793055556,2008-08-23,11:30:12
39.999782,116.31814,0,183,39683.4793287037,2008-08-23,11:30:14
39.999763,116.31815,0,183,39683.4793518518,2008-08-23,11:30:16
39.999729,116.318152,0,184,39683.479375,2008-08-23,11:30:18
39.999678,116.318135,0,184,39683.4793981481,2008-08-23,11:30:20
39.999651,116.318115,0,184,39683.4794212963,2008-08-23,11:30:22
39.999643,116.31812,0,184,39683.4794444444,2008-08-23,11:30:24
39.999637,116.318123,0,184,39683.4794675926,2008-08-23,11:30:26
39.999634,116.318123,0,184,39683.4794907407,2008-08-23,11:30:28
39.999642,116.318127,0,184,39683.4795138889,2008-08-23,11:30:30
39.999655,116.318139,0,183,39683.479537037,2008-08-23,11:30:32
39.999669,116.318146,0,179,39683.4795601852,2008-08-23,11:30:34
39.999675,116.318148,0,179,39683.4795833333,2008-08-23,11:30:36
39.999696,116.318143,0,176,39683.4796064815,2008-08-23,11:30:38
39.999702,116.318156,0,175,39683.4796296296,2008-08-23,11:30:40
39.999704,116.31816,0,173,39683.4796527778,2008-08-23,11:30:42
39.999728,116.318163,0,173,39683.4796759259,2008-08-23,11:30:44
39.999745,116.318158,0,173,39683.4796990741,2008-08-23,11:30:46
39.999778,116.318161,0,170,39683.4797222222,2008-08-23,11:30:48
39.999815,116.318162,0,169,39683.4797453704,2008-08-23,11:30:50
39.999841,116.318191,0,169,39683.4797685185,2008-08-23,11:30:52
39.99986,116.318234,0,168,39683.4797916667,2008-08-23,11:30:54
39.999893,116.318254,0,166,39683.4798148148,2008-08-23,11:30:56
39.999913,116.318297,0,164,39683.479837963,2008-08-23,11:30:58
39.99989,116.318325,0,165,39683.4798611111,2008-08-23,11:31:00
39.999843,116.318322,0,165,39683.4798842593,2008-08-23,11:31:02
39.9998,116.318307,0,165,39683.4799074074,2008-08-23,11:31:04
39.999745,116.318332,0,165,39683.4799305556,2008-08-23,11:31:06
39.999706,116.31837,0,165,39683.4799537037,2008-08-23,11:31:08
39.999672,116.318407,0,164,39683.4799768519,2008-08-23,11:31:10
39.999627,116.31841,0,165,39683.48,2008-08-23,11:31:12
39.999598,116.318369,0,163,39683.4800231481,2008-08-23,11:31:14
39.999617,116.318308,0,156,39683.4800462963,2008-08-23,11:31:16
39.999615,116.318229,0,153,39683.4800694444,2008-08-23,11:31:18
39.99961,116.318162,0,151,39683.4800925926,2008-08-23,11:31:20
39.999607,116.318092,0,148,39683.4801157407,2008-08-23,11:31:22
39.999598,116.318011,0,145,39683.4801388889,2008-08-23,11:31:24
39.999574,116.317936,0,147,39683.480162037,2008-08-23,11:31:26
39.999543,116.31787,0,145,39683.4801851852,2008-08-23,11:31:28
39.999511,116.317808,0,141,39683.4802083333,2008-08-23,11:31:30
39.999483,116.31774,0,138,39683.4802314815,2008-08-23,11:31:32
39.999451,116.317672,0,135,39683.4802546296,2008-08-23,11:31:34
39.999412,116.317611,0,133,39683.4802777778,2008-08-23,11:31:36
39.999369,116.317539,0,135,39683.4803009259,2008-08-23,11:31:38
39.999338,116.317463,0,134,39683.4803240741,2008-08-23,11:31:40
39.999307,116.317393,0,132,39683.4803472222,2008-08-23,11:31:42
39.999272,116.317317,0,129,39683.4803703704,2008-08-23,11:31:44
39.999233,116.317244,0,126,39683.4803935185,2008-08-23,11:31:46
39.999201,116.317155,0,122,39683.4804166667,2008-08-23,11:31:48
39.999172,116.317063,0,120,39683.4804398148,2008-08-23,11:31:50
39.999142,116.316982,0,117,39683.480462963,2008-08-23,11:31:52
39.999103,116.316909,0,115,39683.4804861111,2008-08-23,11:31:54
39.999051,116.316848,0,115,39683.4805092593,2008-08-23,11:31:56
39.999008,116.316782,0,115,39683.4805324074,2008-08-23,11:31:58
39.99898,116.316699,0,114,39683.4805555556,2008-08-23,11:32:00
39.998944,116.316619,0,113,39683.4805787037,2008-08-23,11:32:02
39.99892,116.316537,0,112,39683.4806018519,2008-08-23,11:32:04
39.998918,116.316429,0,110,39683.480625,2008-08-23,11:32:06
39.998905,116.31634,0,106,39683.4806481482,2008-08-23,11:32:08
39.998886,116.316248,0,103,39683.4806712963,2008-08-23,11:32:10
39.998874,116.316164,0,101,39683.4806944444,2008-08-23,11:32:12
39.998865,116.316079,0,101,39683.4807175926,2008-08-23,11:32:14
39.998853,116.315993,0,100,39683.4807407407,2008-08-23,11:32:16
39.99885,116.315902,0,100,39683.4807638889,2008-08-23,11:32:18
39.998851,116.315812,0,103,39683.480787037,2008-08-23,11:32:20
39.998847,116.315727,0,107,39683.4808101852,2008-08-23,11:32:22
39.99885,116.315638,0,104,39683.4808333333,2008-08-23,11:32:24
39.998849,116.315557,0,103,39683.4808564815,2008-08-23,11:32:26
39.998839,116.315489,0,103,39683.4808796296,2008-08-23,11:32:28
39.99883,116.315416,0,106,39683.4809027778,2008-08-23,11:32:30
39.998816,116.315342,0,107,39683.4809259259,2008-08-23,11:32:32
39.99881,116.315261,0,109,39683.4809490741,2008-08-23,11:32:34
39.998804,116.315182,0,108,39683.4809722222,2008-08-23,11:32:36
39.998793,116.315115,0,109,39683.4809953704,2008-08-23,11:32:38
39.998772,116.315034,0,114,39683.4810185185,2008-08-23,11:32:40
39.99877,116.314962,0,116,39683.4810416667,2008-08-23,11:32:42
39.998758,116.314887,0,117,39683.4810648148,2008-08-23,11:32:44
39.998797,116.314774,0,117,39683.481087963,2008-08-23,11:32:46
39.998791,116.314689,0,117,39683.4811111111,2008-08-23,11:32:48
39.998757,116.314613,0,119,39683.4811342593,2008-08-23,11:32:50
39.998775,116.3145,0,118,39683.4811574074,2008-08-23,11:32:52
39.99877,116.31441,0,118,39683.4811805556,2008-08-23,11:32:54
39.998766,116.314325,0,120,39683.4812037037,2008-08-23,11:32:56
39.998769,116.314228,0,119,39683.4812268519,2008-08-23,11:32:58
39.998769,116.314129,0,118,39683.48125,2008-08-23,11:33:00
39.998761,116.314022,0,114,39683.4812731481,2008-08-23,11:33:02
39.998744,116.313929,0,114,39683.4812962963,2008-08-23,11:33:04
39.998768,116.313806,0,115,39683.4813194444,2008-08-23,11:33:06
39.998758,116.313724,0,115,39683.4813425926,2008-08-23,11:33:08
39.998752,116.313638,0,114,39683.4813657407,2008-08-23,11:33:10
39.998767,116.313544,0,114,39683.4813888889,2008-08-23,11:33:12
39.998758,116.313454,0,111,39683.481412037,2008-08-23,11:33:14
39.998764,116.313363,0,107,39683.4814351852,2008-08-23,11:33:16
39.998753,116.313277,0,104,39683.4814583333,2008-08-23,11:33:18
39.998736,116.31318,0,100,39683.4814814815,2008-08-23,11:33:20
39.998728,116.313089,0,94,39683.4815046296,2008-08-23,11:33:22
39.99873,116.313002,0,95,39683.4815277778,2008-08-23,11:33:24
39.998735,116.312911,0,97,39683.4815509259,2008-08-23,11:33:26
39.998728,116.31282,0,95,39683.4815740741,2008-08-23,11:33:28
39.998727,116.312734,0,96,39683.4815972222,2008-08-23,11:33:30
39.998712,116.31265,0,98,39683.4816203704,2008-08-23,11:33:32
39.998692,116.312578,0,101,39683.4816435185,2008-08-23,11:33:34
39.998686,116.312514,0,103,39683.4816666667,2008-08-23,11:33:36
39.99868,116.312443,0,104,39683.4816898148,2008-08-23,11:33:38
39.998681,116.312359,0,105,39683.481712963,2008-08-23,11:33:40
39.998698,116.312247,0,104,39683.4817361111,2008-08-23,11:33:42
39.998712,116.312159,0,106,39683.4817592593,2008-08-23,11:33:44
39.998717,116.312073,0,105,39683.4817824074,2008-08-23,11:33:46
39.998707,116.311986,0,107,39683.4818055556,2008-08-23,11:33:48
39.998698,116.311903,0,106,39683.4818287037,2008-08-23,11:33:50
39.998694,116.311795,0,105,39683.4818518519,2008-08-23,11:33:52
39.998682,116.311689,0,107,39683.481875,2008-08-23,11:33:54
39.998686,116.311582,0,107,39683.4818981481,2008-08-23,11:33:56
39.998685,116.311452,0,105,39683.4819212963,2008-08-23,11:33:58
39.998684,116.311359,0,107,39683.4819444444,2008-08-23,11:34:00
39.998682,116.311247,0,102,39683.4819675926,2008-08-23,11:34:02
39.99867,116.31117,0,102,39683.4819907407,2008-08-23,11:34:04
39.998658,116.311078,0,102,39683.4820138889,2008-08-23,11:34:06
39.998649,116.31099,0,106,39683.482037037,2008-08-23,11:34:08
39.998643,116.310893,0,101,39683.4820601852,2008-08-23,11:34:10
39.998632,116.310812,0,100,39683.4820833333,2008-08-23,11:34:12
39.998623,116.310727,0,95,39683.4821064815,2008-08-23,11:34:14
39.998622,116.310647,0,94,39683.4821296296,2008-08-23,11:34:16
39.99862,116.310563,0,94,39683.4821527778,2008-08-23,11:34:18
39.998622,116.310466,0,96,39683.4821759259,2008-08-23,11:34:20
39.99862,116.310392,0,97,39683.4821990741,2008-08-23,11:34:22
39.998625,116.310313,0,93,39683.4822222222,2008-08-23,11:34:24
39.99863,116.310201,0,90,39683.4822453704,2008-08-23,11:34:26
39.998625,116.310111,0,102,39683.4822685185,2008-08-23,11:34:28
39.998641,116.310026,0,114,39683.4822916667,2008-08-23,11:34:30
39.998669,116.30994,0,113,39683.4823148148,2008-08-23,11:34:32
39.998702,116.30986,0,110,39683.482337963,2008-08-23,11:34:34
39.998724,116.309775,0,107,39683.4823611111,2008-08-23,11:34:36
39.998743,116.309693,0,109,39683.4823842593,2008-08-23,11:34:38
39.998753,116.309611,0,112,39683.4824074074,2008-08-23,11:34:40
39.998758,116.309536,0,113,39683.4824305556,2008-08-23,11:34:42
39.998762,116.309455,0,108,39683.4824537037,2008-08-23,11:34:44
39.99875,116.309382,0,102,39683.4824768519,2008-08-23,11:34:46
39.998741,116.309332,0,99,39683.4825,2008-08-23,11:34:48
39.998737,116.309276,0,98,39683.4825231481,2008-08-23,11:34:50
39.9987,116.309248,0,98,39683.4825462963,2008-08-23,11:34:52
39.998673,116.309225,0,95,39683.4825694444,2008-08-23,11:34:54
39.998639,116.309207,0,95,39683.4825925926,2008-08-23,11:34:56
39.99861,116.309193,0,93,39683.4826157407,2008-08-23,11:34:58
39.998598,116.309189,0,93,39683.4826388889,2008-08-23,11:35:00
39.998595,116.309185,0,93,39683.482662037,2008-08-23,11:35:02
39.998594,116.309183,0,93,39683.4826851852,2008-08-23,11:35:04
39.998595,116.309186,0,93,39683.4827083333,2008-08-23,11:35:06
39.998595,116.309186,0,92,39683.4827314815,2008-08-23,11:35:08
39.998595,116.309186,0,92,39683.4827546296,2008-08-23,11:35:10
39.998591,116.309169,0,92,39683.4827777778,2008-08-23,11:35:12
39.998567,116.309147,0,101,39683.4828009259,2008-08-23,11:35:14
39.998561,116.30915,0,113,39683.4828240741,2008-08-23,11:35:16
39.998573,116.309125,0,116,39683.4828472222,2008-08-23,11:35:18
39.998589,116.30908,0,118,39683.4828703704,2008-08-23,11:35:20
39.998569,116.30907,0,123,39683.4828935185,2008-08-23,11:35:22
39.998569,116.309056,0,127,39683.4829166667,2008-08-23,11:35:24
39.998569,116.309032,0,131,39683.4829398148,2008-08-23,11:35:26
39.99857,116.309011,0,132,39683.482962963,2008-08-23,11:35:28
39.998566,116.309004,0,132,39683.4829861111,2008-08-23,11:35:30
39.998562,116.308994,0,133,39683.4830092593,2008-08-23,11:35:32
39.998565,116.308997,0,133,39683.4830324074,2008-08-23,11:35:34
39.998563,116.308998,0,133,39683.4830555556,2008-08-23,11:35:36
39.998567,116.308995,0,134,39683.4830787037,2008-08-23,11:35:38
39.998574,116.309005,0,134,39683.4831018519,2008-08-23,11:35:40
39.998572,116.309004,0,139,39683.483125,2008-08-23,11:35:42
39.998569,116.309001,0,143,39683.4831481481,2008-08-23,11:35:44
39.998579,116.308973,0,144,39683.4831712963,2008-08-23,11:35:46
39.998573,116.308928,0,145,39683.4831944444,2008-08-23,11:35:48
39.998541,116.308876,0,148,39683.4832175926,2008-08-23,11:35:50
39.998498,116.308829,0,148,39683.4832407407,2008-08-23,11:35:52
39.998443,116.308802,0,148,39683.4832638889,2008-08-23,11:35:54
39.99837,116.308805,0,153,39683.483287037,2008-08-23,11:35:56
39.9983,116.308809,0,157,39683.4833101852,2008-08-23,11:35:58
39.998219,116.308811,0,162,39683.4833333333,2008-08-23,11:36:00
39.998151,116.308814,0,165,39683.4833564815,2008-08-23,11:36:02
39.998083,116.308818,0,166,39683.4833796296,2008-08-23,11:36:04
39.998011,116.308813,0,168,39683.4834027778,2008-08-23,11:36:06
39.997936,116.308815,0,170,39683.4834259259,2008-08-23,11:36:08
39.997864,116.308821,0,175,39683.4834490741,2008-08-23,11:36:10
39.997789,116.308804,0,180,39683.4834722222,2008-08-23,11:36:12
39.99772,116.308804,0,186,39683.4834953704,2008-08-23,11:36:14
39.997656,116.308811,0,194,39683.4835185185,2008-08-23,11:36:16
39.997584,116.308817,0,203,39683.4835416667,2008-08-23,11:36:18
39.997515,116.308815,0,212,39683.4835648148,2008-08-23,11:36:20
39.997443,116.308824,0,220,39683.483587963,2008-08-23,11:36:22
39.997381,116.308846,0,225,39683.4836111111,2008-08-23,11:36:24
39.997311,116.308849,0,230,39683.4836342593,2008-08-23,11:36:26
39.997249,116.308858,0,230,39683.4836574074,2008-08-23,11:36:28
39.997183,116.308861,0,237,39683.4836805556,2008-08-23,11:36:30
39.99711,116.30886,0,243,39683.4837037037,2008-08-23,11:36:32
39.997042,116.308866,0,244,39683.4837268519,2008-08-23,11:36:34
39.996958,116.308873,0,263,39683.48375,2008-08-23,11:36:36
39.996878,116.308883,0,276,39683.4837731481,2008-08-23,11:36:38
39.996814,116.308864,0,287,39683.4837962963,2008-08-23,11:36:40
39.996759,116.308849,0,293,39683.4838194444,2008-08-23,11:36:42
39.996685,116.30884,0,305,39683.4838425926,2008-08-23,11:36:44
39.996632,116.308852,0,312,39683.4838657407,2008-08-23,11:36:46
39.996584,116.308887,0,319,39683.4838888889,2008-08-23,11:36:48
39.99652,116.30891,0,328,39683.483912037,2008-08-23,11:36:50
39.99644,116.308909,0,346,39683.4839351852,2008-08-23,11:36:52
39.996369,116.30892,0,350,39683.4839583333,2008-08-23,11:36:54
39.996295,116.308926,0,355,39683.4839814815,2008-08-23,11:36:56
39.996223,116.308932,0,358,39683.4840046296,2008-08-23,11:36:58
39.996144,116.308922,0,365,39683.4840277778,2008-08-23,11:37:00
39.996052,116.308907,0,382,39683.4840509259,2008-08-23,11:37:02
39.995988,116.308926,0,388,39683.4840740741,2008-08-23,11:37:04
39.995902,116.308928,0,407,39683.4840972222,2008-08-23,11:37:06
39.995812,116.308922,0,432,39683.4841203704,2008-08-23,11:37:08
39.99574,116.308929,0,440,39683.4841435185,2008-08-23,11:37:10
39.995675,116.308931,0,444,39683.4841666667,2008-08-23,11:37:12
39.995609,116.308949,0,448,39683.4841898148,2008-08-23,11:37:14
39.995541,116.308958,0,456,39683.484212963,2008-08-23,11:37:16
39.995472,116.308961,0,462,39683.4842361111,2008-08-23,11:37:18
39.995414,116.308985,0,471,39683.4842592593,2008-08-23,11:37:20
39.995334,116.308991,0,479,39683.4842824074,2008-08-23,11:37:22
39.995255,116.308989,0,493,39683.4843055556,2008-08-23,11:37:24
39.995178,116.308988,0,496,39683.4843287037,2008-08-23,11:37:26
39.995105,116.308996,0,498,39683.4843518519,2008-08-23,11:37:28
39.995029,116.309004,0,504,39683.484375,2008-08-23,11:37:30
39.994956,116.309009,0,509,39683.4843981481,2008-08-23,11:37:32
39.994889,116.309023,0,510,39683.4844212963,2008-08-23,11:37:34
39.994813,116.30903,0,530,39683.4844444444,2008-08-23,11:37:36
39.994738,116.309042,0,532,39683.4844675926,2008-08-23,11:37:38
39.994675,116.309057,0,532,39683.4844907407,2008-08-23,11:37:40
39.994603,116.309066,0,526,39683.4845138889,2008-08-23,11:37:42
39.994528,116.309068,0,524,39683.484537037,2008-08-23,11:37:44
39.994445,116.309064,0,527,39683.4845601852,2008-08-23,11:37:46
39.994377,116.309071,0,496,39683.4845833333,2008-08-23,11:37:48
39.994306,116.309082,0,492,39683.4846064815,2008-08-23,11:37:50
39.994246,116.309079,0,477,39683.4846296296,2008-08-23,11:37:52
39.994168,116.309084,0,482,39683.4846527778,2008-08-23,11:37:54
39.994069,116.30908,0,506,39683.4846759259,2008-08-23,11:37:56
39.993985,116.309083,0,516,39683.4846990741,2008-08-23,11:37:58
39.993905,116.30909,0,515,39683.4847222222,2008-08-23,11:38:00
39.99383,116.309088,0,510,39683.4847453704,2008-08-23,11:38:02
39.993753,116.309084,0,505,39683.4847685185,2008-08-23,11:38:04
39.993678,116.309075,0,502,39683.4847916667,2008-08-23,11:38:06
39.993611,116.309077,0,496,39683.4848148148,2008-08-23,11:38:08
39.99354,116.30908,0,493,39683.484837963,2008-08-23,11:38:10
39.993479,116.309101,0,491,39683.4848611111,2008-08-23,11:38:12
39.993413,116.309105,0,492,39683.4848842593,2008-08-23,11:38:14
39.993356,116.309115,0,490,39683.4849074074,2008-08-23,11:38:16
39.993285,116.309132,0,491,39683.4849305556,2008-08-23,11:38:18
39.993226,116.309141,0,486,39683.4849537037,2008-08-23,11:38:20
39.993153,116.309151,0,489,39683.4849768518,2008-08-23,11:38:22
39.993099,116.309176,0,485,39683.485,2008-08-23,11:38:24
39.993033,116.309171,0,488,39683.4850231481,2008-08-23,11:38:26
39.992966,116.309187,0,488,39683.4850462963,2008-08-23,11:38:28
39.992922,116.309212,0,476,39683.4850694444,2008-08-23,11:38:30
39.992856,116.309215,0,475,39683.4850925926,2008-08-23,11:38:32
39.992799,116.309236,0,467,39683.4851157407,2008-08-23,11:38:34
39.992738,116.309263,0,462,39683.4851388889,2008-08-23,11:38:36
39.992683,116.309302,0,457,39683.485162037,2008-08-23,11:38:38
39.992625,116.309334,0,457,39683.4851851852,2008-08-23,11:38:40
39.992565,116.30937,0,455,39683.4852083333,2008-08-23,11:38:42
39.992506,116.3094,0,444,39683.4852314815,2008-08-23,11:38:44
39.992442,116.30942,0,441,39683.4852546296,2008-08-23,11:38:46
39.992377,116.30943,0,433,39683.4852777778,2008-08-23,11:38:48
39.992308,116.309435,0,427,39683.4853009259,2008-08-23,11:38:50
39.992233,116.309436,0,418,39683.4853240741,2008-08-23,11:38:52
39.992166,116.309445,0,408,39683.4853472222,2008-08-23,11:38:54
39.992102,116.309459,0,396,39683.4853703704,2008-08-23,11:38:56
39.992044,116.309476,0,377,39683.4853935185,2008-08-23,11:38:58
39.991979,116.309485,0,365,39683.4854166667,2008-08-23,11:39:00
39.991909,116.3095,0,356,39683.4854398148,2008-08-23,11:39:02
39.991829,116.30951,0,356,39683.485462963,2008-08-23,11:39:04
39.991762,116.309523,0,347,39683.4854861111,2008-08-23,11:39:06
39.991682,116.309528,0,344,39683.4855092593,2008-08-23,11:39:08
39.99161,116.309529,0,339,39683.4855324074,2008-08-23,11:39:10
39.991544,116.30953,0,327,39683.4855555556,2008-08-23,11:39:12
39.991487,116.309542,0,319,39683.4855787037,2008-08-23,11:39:14
39.991425,116.30955,0,310,39683.4856018518,2008-08-23,11:39:16
39.991366,116.309556,0,302,39683.485625,2008-08-23,11:39:18
39.991301,116.309569,0,301,39683.4856481481,2008-08-23,11:39:20
39.991238,116.309585,0,299,39683.4856712963,2008-08-23,11:39:22
39.991172,116.309601,0,304,39683.4856944444,2008-08-23,11:39:24
39.991124,116.309619,0,301,39683.4857175926,2008-08-23,11:39:26
39.991061,116.30963,0,300,39683.4857407407,2008-08-23,11:39:28
39.990999,116.309635,0,298,39683.4857638889,2008-08-23,11:39:30
39.990922,116.309637,0,296,39683.485787037,2008-08-23,11:39:32
39.990842,116.309627,0,290,39683.4858101852,2008-08-23,11:39:34
39.990762,116.309628,0,289,39683.4858333333,2008-08-23,11:39:36
39.990699,116.309638,0,289,39683.4858564815,2008-08-23,11:39:38
39.990643,116.309648,0,285,39683.4858796296,2008-08-23,11:39:40
39.990606,116.309666,0,270,39683.4859027778,2008-08-23,11:39:42
39.990562,116.309665,0,263,39683.4859259259,2008-08-23,11:39:44
39.990526,116.30966,0,259,39683.4859490741,2008-08-23,11:39:46
39.990489,116.309663,0,258,39683.4859722222,2008-08-23,11:39:48
39.990438,116.309673,0,257,39683.4859953704,2008-08-23,11:39:50
39.990383,116.309683,0,255,39683.4860185185,2008-08-23,11:39:52
39.990361,116.309697,0,254,39683.4860416667,2008-08-23,11:39:54
39.990364,116.309702,0,253,39683.4860648148,2008-08-23,11:39:56
39.990349,116.309711,0,253,39683.486087963,2008-08-23,11:39:58
39.990331,116.309715,0,251,39683.4861111111,2008-08-23,11:40:00
39.990336,116.309686,0,249,39683.4861342593,2008-08-23,11:40:02
39.990309,116.309699,0,249,39683.4861574074,2008-08-23,11:40:04
39.990267,116.309697,0,249,39683.4861805556,2008-08-23,11:40:06
39.99022,116.309702,0,248,39683.4862037037,2008-08-23,11:40:08
39.99019,116.309709,0,248,39683.4862268518,2008-08-23,11:40:10
39.990153,116.309751,0,249,39683.48625,2008-08-23,11:40:12
39.990165,116.309775,0,249,39683.4862731481,2008-08-23,11:40:14
39.990091,116.309742,0,249,39683.4862962963,2008-08-23,11:40:16
39.990035,116.309748,0,250,39683.4863194444,2008-08-23,11:40:18
39.989954,116.309779,0,251,39683.4863425926,2008-08-23,11:40:20
39.989914,116.309782,0,251,39683.4863657407,2008-08-23,11:40:22
39.98985,116.309784,0,251,39683.4863888889,2008-08-23,11:40:24
39.989778,116.309695,0,253,39683.486412037,2008-08-23,11:40:26
39.989679,116.30961,0,255,39683.4864351852,2008-08-23,11:40:28
39.989575,116.309565,0,257,39683.4864583333,2008-08-23,11:40:30
39.989492,116.309524,0,261,39683.4864814815,2008-08-23,11:40:32
39.989436,116.309528,0,263,39683.4865046296,2008-08-23,11:40:34
39.989357,116.309519,0,265,39683.4865277778,2008-08-23,11:40:36
39.989289,116.309606,0,270,39683.4865509259,2008-08-23,11:40:38
39.989217,116.309619,0,272,39683.4865740741,2008-08-23,11:40:40
39.989163,116.309617,0,273,39683.4865972222,2008-08-23,11:40:42
39.989096,116.309608,0,275,39683.4866203704,2008-08-23,11:40:44
39.989027,116.309672,0,276,39683.4866435185,2008-08-23,11:40:46
39.988971,116.309689,0,276,39683.4866666667,2008-08-23,11:40:48
39.98891,116.30969,0,278,39683.4866898148,2008-08-23,11:40:50
39.988862,116.309665,0,280,39683.486712963,2008-08-23,11:40:52
39.988799,116.309661,0,282,39683.4867361111,2008-08-23,11:40:54
39.988737,116.309686,0,282,39683.4867592593,2008-08-23,11:40:56
39.988681,116.309699,0,284,39683.4867824074,2008-08-23,11:40:58
39.988617,116.309691,0,284,39683.4868055556,2008-08-23,11:41:00
39.988553,116.309707,0,285,39683.4868287037,2008-08-23,11:41:02
39.9885,116.309715,0,284,39683.4868518518,2008-08-23,11:41:04
39.988437,116.309715,0,284,39683.486875,2008-08-23,11:41:06
39.98839,116.309731,0,282,39683.4868981481,2008-08-23,11:41:08
39.988322,116.309728,0,283,39683.4869212963,2008-08-23,11:41:10
39.988273,116.309736,0,282,39683.4869444444,2008-08-23,11:41:12
39.988215,116.30975,0,285,39683.4869675926,2008-08-23,11:41:14
39.988161,116.309769,0,286,39683.4869907407,2008-08-23,11:41:16
39.988113,116.309791,0,286,39683.4870138889,2008-08-23,11:41:18
39.988064,116.309801,0,286,39683.487037037,2008-08-23,11:41:20
39.987994,116.309802,0,293,39683.4870601852,2008-08-23,11:41:22
39.987929,116.309806,0,296,39683.4870833333,2008-08-23,11:41:24
39.987876,116.309813,0,296,39683.4871064815,2008-08-23,11:41:26
39.987807,116.309823,0,300,39683.4871296296,2008-08-23,11:41:28
39.987735,116.309811,0,301,39683.4871527778,2008-08-23,11:41:30
39.987668,116.30982,0,305,39683.4871759259,2008-08-23,11:41:32
39.987611,116.309828,0,308,39683.4871990741,2008-08-23,11:41:34
39.987551,116.309837,0,312,39683.4872222222,2008-08-23,11:41:36
39.987502,116.309861,0,313,39683.4872453704,2008-08-23,11:41:38
39.987429,116.309848,0,319,39683.4872685185,2008-08-23,11:41:40
39.987356,116.30986,0,326,39683.4872916667,2008-08-23,11:41:42
39.987305,116.309888,0,331,39683.4873148148,2008-08-23,11:41:44
39.987264,116.309923,0,331,39683.487337963,2008-08-23,11:41:46
39.987198,116.309937,0,336,39683.4873611111,2008-08-23,11:41:48
39.987083,116.309913,0,348,39683.4873842593,2008-08-23,11:41:50
39.986997,116.309909,0,352,39683.4874074074,2008-08-23,11:41:52
39.986872,116.309876,0,361,39683.4874305556,2008-08-23,11:41:54
39.986759,116.309853,0,360,39683.4874537037,2008-08-23,11:41:56
39.98667,116.309836,0,357,39683.4874768518,2008-08-23,11:41:58
39.986579,116.30982,0,363,39683.4875,2008-08-23,11:42:00
39.986495,116.30983,0,366,39683.4875231481,2008-08-23,11:42:02
39.986404,116.309828,0,373,39683.4875462963,2008-08-23,11:42:04
39.986323,116.309838,0,376,39683.4875694444,2008-08-23,11:42:06
39.986246,116.309849,0,379,39683.4875925926,2008-08-23,11:42:08
39.986175,116.309862,0,381,39683.4876157407,2008-08-23,11:42:10
39.986104,116.309882,0,388,39683.4876388889,2008-08-23,11:42:12
39.98605,116.309895,0,399,39683.487662037,2008-08-23,11:42:14
39.985974,116.309879,0,406,39683.4876851852,2008-08-23,11:42:16
39.985891,116.309862,0,410,39683.4877083333,2008-08-23,11:42:18
39.985831,116.309865,0,413,39683.4877314815,2008-08-23,11:42:20
39.985765,116.309862,0,415,39683.4877546296,2008-08-23,11:42:22
39.985667,116.309851,0,425,39683.4877777778,2008-08-23,11:42:24
39.985583,116.309861,0,429,39683.4878009259,2008-08-23,11:42:26
39.985525,116.309877,0,428,39683.4878240741,2008-08-23,11:42:28
39.98542,116.309854,0,444,39683.4878472222,2008-08-23,11:42:30
39.98534,116.309858,0,445,39683.4878703704,2008-08-23,11:42:32
39.985269,116.309861,0,448,39683.4878935185,2008-08-23,11:42:34
39.985195,116.309861,0,453,39683.4879166667,2008-08-23,11:42:36
39.98512,116.309844,0,456,39683.4879398148,2008-08-23,11:42:38
39.985049,116.309821,0,460,39683.487962963,2008-08-23,11:42:40
39.984972,116.309801,0,464,39683.4879861111,2008-08-23,11:42:42
39.984903,116.30979,0,468,39683.4880092593,2008-08-23,11:42:44
39.984827,116.30978,0,471,39683.4880324074,2008-08-23,11:42:46
39.984759,116.309784,0,476,39683.4880555556,2008-08-23,11:42:48
39.984715,116.309798,0,481,39683.4880787037,2008-08-23,11:42:50
39.984686,116.309836,0,485,39683.4881018519,2008-08-23,11:42:52
39.984655,116.30986,0,488,39683.488125,2008-08-23,11:42:54
39.984615,116.309871,0,490,39683.4881481482,2008-08-23,11:42:56
39.984539,116.309874,0,490,39683.4881712963,2008-08-23,11:42:58
39.984478,116.309894,0,479,39683.4881944444,2008-08-23,11:43:00
39.984406,116.309896,0,470,39683.4882175926,2008-08-23,11:43:02
39.984332,116.309893,0,470,39683.4882407407,2008-08-23,11:43:04
39.984259,116.309882,0,465,39683.4882638889,2008-08-23,11:43:06
39.984209,116.309855,0,453,39683.488287037,2008-08-23,11:43:08
39.984142,116.30982,0,452,39683.4883101852,2008-08-23,11:43:10
39.984074,116.309817,0,448,39683.4883333333,2008-08-23,11:43:12
39.984013,116.30981,0,447,39683.4883564815,2008-08-23,11:43:14
39.983953,116.309821,0,445,39683.4883796296,2008-08-23,11:43:16
39.983897,116.309827,0,444,39683.4884027778,2008-08-23,11:43:18
39.983833,116.30983,0,443,39683.4884259259,2008-08-23,11:43:20
39.983777,116.309853,0,439,39683.4884490741,2008-08-23,11:43:22
39.98374,116.309893,0,430,39683.4884722222,2008-08-23,11:43:24
39.983685,116.309919,0,424,39683.4884953704,2008-08-23,11:43:26
39.983669,116.309976,0,417,39683.4885185185,2008-08-23,11:43:28
39.983622,116.309996,0,414,39683.4885416667,2008-08-23,11:43:30
39.983583,116.310017,0,413,39683.4885648148,2008-08-23,11:43:32
39.98354,116.310031,0,413,39683.488587963,2008-08-23,11:43:34
39.983503,116.310057,0,415,39683.4886111111,2008-08-23,11:43:36
39.983466,116.310091,0,417,39683.4886342593,2008-08-23,11:43:38
39.983416,116.310119,0,420,39683.4886574074,2008-08-23,11:43:40
39.983363,116.310151,0,422,39683.4886805556,2008-08-23,11:43:42
39.983313,116.310175,0,426,39683.4887037037,2008-08-23,11:43:44
39.983263,116.310187,0,428,39683.4887268519,2008-08-23,11:43:46
39.983228,116.310192,0,428,39683.48875,2008-08-23,11:43:48
39.983212,116.310195,0,429,39683.4887731481,2008-08-23,11:43:50
39.983179,116.310207,0,433,39683.4887962963,2008-08-23,11:43:52
39.983139,116.310215,0,434,39683.4888194444,2008-08-23,11:43:54
39.983096,116.310215,0,435,39683.4888425926,2008-08-23,11:43:56
39.983087,116.310196,0,436,39683.4888657407,2008-08-23,11:43:58
39.983096,116.310184,0,437,39683.4888888889,2008-08-23,11:44:00
39.983072,116.310182,0,439,39683.488912037,2008-08-23,11:44:02
39.983049,116.310176,0,439,39683.4889351852,2008-08-23,11:44:04
39.983047,116.310143,0,440,39683.4889583333,2008-08-23,11:44:06
39.983053,116.31013,0,440,39683.4889814815,2008-08-23,11:44:08
39.983061,116.310097,0,442,39683.4890046296,2008-08-23,11:44:10
39.983109,116.310036,0,444,39683.4890277778,2008-08-23,11:44:12
39.983145,116.309997,0,446,39683.4890509259,2008-08-23,11:44:14
39.983136,116.309924,0,450,39683.4890740741,2008-08-23,11:44:16
39.983157,116.309879,0,451,39683.4890972222,2008-08-23,11:44:18
39.983151,116.309866,0,455,39683.4891203704,2008-08-23,11:44:20
39.983137,116.309895,0,455,39683.4891435185,2008-08-23,11:44:22
39.983036,116.309951,0,466,39683.4891666667,2008-08-23,11:44:24
39.983007,116.309978,0,469,39683.4891898148,2008-08-23,11:44:26
39.983006,116.310038,0,472,39683.489212963,2008-08-23,11:44:28
39.982983,116.310109,0,476,39683.4892361111,2008-08-23,11:44:30
39.98296,116.310142,0,478,39683.4892592593,2008-08-23,11:44:32
39.982927,116.310173,0,481,39683.4892824074,2008-08-23,11:44:34
39.98287,116.310217,0,484,39683.4893055556,2008-08-23,11:44:36
39.982651,116.310188,0,486,39683.4893287037,2008-08-23,11:44:38
39.982582,116.310242,0,489,39683.4893518519,2008-08-23,11:44:40
39.982471,116.310265,0,492,39683.489375,2008-08-23,11:44:42
39.982389,116.310371,0,496,39683.4893981481,2008-08-23,11:44:44
39.982359,116.310392,0,499,39683.4894212963,2008-08-23,11:44:46
39.982299,116.310449,0,502,39683.4894444444,2008-08-23,11:44:48
39.982064,116.310315,0,511,39683.4894675926,2008-08-23,11:44:50
39.981924,116.310305,0,518,39683.4894907407,2008-08-23,11:44:52
39.981806,116.310342,0,522,39683.4895138889,2008-08-23,11:44:54
39.981706,116.310324,0,528,39683.489537037,2008-08-23,11:44:56
39.981634,116.310372,0,536,39683.4895601852,2008-08-23,11:44:58
39.981526,116.310448,0,539,39683.4895833333,2008-08-23,11:45:00
39.981447,116.31043,0,540,39683.4896064815,2008-08-23,11:45:02
39.981383,116.31039,0,541,39683.4896296296,2008-08-23,11:45:04
39.981312,116.310299,0,541,39683.4896527778,2008-08-23,11:45:06
39.98127,116.310244,0,541,39683.4896759259,2008-08-23,11:45:08
39.981254,116.3102,0,544,39683.4896990741,2008-08-23,11:45:10
39.981243,116.310123,0,546,39683.4897222222,2008-08-23,11:45:12
39.981227,116.310059,0,546,39683.4897453704,2008-08-23,11:45:14
39.981233,116.309992,0,548,39683.4897685185,2008-08-23,11:45:16
39.981299,116.309888,0,549,39683.4897916667,2008-08-23,11:45:18
39.981514,116.309611,0,551,39683.4898148148,2008-08-23,11:45:20
39.981625,116.309394,0,552,39683.489837963,2008-08-23,11:45:22
39.981697,116.309318,0,554,39683.4898611111,2008-08-23,11:45:24
39.981705,116.309274,0,558,39683.4898842593,2008-08-23,11:45:26
39.98171,116.309205,0,563,39683.4899074074,2008-08-23,11:45:28
39.981708,116.309144,0,568,39683.4899305556,2008-08-23,11:45:30
39.981711,116.309096,0,572,39683.4899537037,2008-08-23,11:45:32
39.981599,116.309024,0,566,39683.4899768519,2008-08-23,11:45:34
39.981591,116.308977,0,568,39683.49,2008-08-23,11:45:36
39.981513,116.30892,0,558,39683.4900231481,2008-08-23,11:45:38
39.981489,116.308889,0,557,39683.4900462963,2008-08-23,11:45:40
39.981505,116.308852,0,559,39683.4900694444,2008-08-23,11:45:42
[truncated: 72,047 more chars]
