# Supplementary material for: Research on differential privacy protection method based on user tendency
Source: PLoS One. 2023 Oct 26;18(10):e0288823. doi: 10.1371/journal.pone.0288823 (PMC10602288; doi:10.1371/journal.pone.0288823)
Supplement: S5 Data — (ZIP) [file pone.0288823.s005.zip › Data 5-5/153/Trajectory/20070721050708.plt]

Geolife trajectory
WGS 84
Altitude is in Feet
Reserved 3
0,2,255,My Track,0,0,2,8421376
0
39.96705,116.34525,0,164.041994750656,39284.213287037,2007-07-21,05:07:08
39.9672333333333,116.3453,0,75.4593175853018,39284.2144907407,2007-07-21,05:08:52
39.9675,116.3453,0,91.8635170603674,39284.2147916667,2007-07-21,05:09:18
39.9677666666667,116.345316666667,0,68.8976377952756,39284.2151388889,2007-07-21,05:09:48
39.9679666666667,116.345316666667,0,78.740157480315,39284.2153356481,2007-07-21,05:10:05
39.96825,116.345316666667,0,98.4251968503937,39284.2156481481,2007-07-21,05:10:32
39.9684,116.34545,0,85.3018372703412,39284.2158796296,2007-07-21,05:10:52
39.9691,116.345666666667,0,68.8976377952756,39284.2166087963,2007-07-21,05:11:55
39.9689833333333,116.345533333333,0,65.6167979002625,39284.2167824074,2007-07-21,05:12:10
39.96875,116.3455,0,65.6167979002625,39284.2168518519,2007-07-21,05:12:16
39.9688333333333,116.345266666667,0,68.8976377952756,39284.2170833333,2007-07-21,05:12:36
39.96885,116.345033333333,0,95.1443569553806,39284.2173032407,2007-07-21,05:12:55
39.96895,116.34515,0,147.637795275591,39284.2174768519,2007-07-21,05:13:10
39.9691166666667,116.345233333333,0,160.761154855643,39284.217662037,2007-07-21,05:13:26
39.9690666666667,116.34505,0,147.637795275591,39284.2183101852,2007-07-21,05:14:22
39.9689833333333,116.344866666667,0,183.727034120735,39284.2186111111,2007-07-21,05:14:48
39.96865,116.344833333333,0,206.692913385827,39284.2405555556,2007-07-21,05:46:24
39.96855,116.344766666667,0,206.692913385827,39284.2407523148,2007-07-21,05:46:41
39.96875,116.344616666667,0,206.692913385827,39284.2409027778,2007-07-21,05:46:54
39.96865,116.344466666667,0,206.692913385827,39284.2413310185,2007-07-21,05:47:31
39.96845,116.344316666667,0,206.692913385827,39284.2416087963,2007-07-21,05:47:55
39.9683166666667,116.344433333333,0,206.692913385827,39284.2418518519,2007-07-21,05:48:16
39.9681166666667,116.344433333333,0,157.48031496063,39284.242337963,2007-07-21,05:48:58
39.9679833333333,116.34445,0,154.199475065617,39284.2434722222,2007-07-21,05:50:36
39.9678333333333,116.34445,0,154.199475065617,39284.2444907407,2007-07-21,05:52:04
39.96765,116.34445,0,157.48031496063,39284.2451041667,2007-07-21,05:52:57
39.9675666666667,116.344533333333,0,170.603674540682,39284.2473842593,2007-07-21,05:56:14
39.9674,116.344533333333,0,154.199475065617,39284.2479513889,2007-07-21,05:57:03
39.96715,116.344333333333,0,154.199475065617,39284.2480208333,2007-07-21,05:57:09
39.9668166666667,116.344566666667,0,154.199475065617,39284.2488657407,2007-07-21,05:58:22
39.9671833333333,116.344383333333,0,137.795275590551,39284.2496875,2007-07-21,05:59:33
39.9671166666667,116.34465,0,206.692913385827,39284.249849537,2007-07-21,05:59:47
39.9670833333333,116.34505,0,206.692913385827,39284.2503240741,2007-07-21,06:00:28
39.9668833333333,116.3448,0,216.535433070866,39284.4565393519,2007-07-21,10:57:25
39.9670333333333,116.344766666667,0,216.535433070866,39284.4566435185,2007-07-21,10:57:34
39.9671666666667,116.344616666667,0,216.535433070866,39284.457037037,2007-07-21,10:58:08
39.9672833333333,116.344466666667,0,232.939632545932,39284.4574305556,2007-07-21,10:58:42
39.9675,116.344466666667,0,232.939632545932,39284.4577083333,2007-07-21,10:59:06
39.96765,116.344433333333,0,229.658792650919,39284.4579976852,2007-07-21,10:59:31
39.9678666666667,116.344416666667,0,187.007874015748,39284.4584027778,2007-07-21,11:00:06
39.9681,116.344433333333,0,167.322834645669,39284.4587037037,2007-07-21,11:00:32
39.96825,116.344383333333,0,167.322834645669,39284.4588888889,2007-07-21,11:00:48
39.9684166666667,116.344466666667,0,167.322834645669,39284.4591319444,2007-07-21,11:01:09
39.9686333333333,116.344466666667,0,167.322834645669,39284.4594328704,2007-07-21,11:01:35
39.9688,116.344483333333,0,167.322834645669,39284.4596643519,2007-07-21,11:01:55
39.9689333333333,116.344483333333,0,167.322834645669,39284.4599074074,2007-07-21,11:02:16
39.96915,116.344466666667,0,167.322834645669,39284.460150463,2007-07-21,11:02:37
39.9694166666667,116.34445,0,167.322834645669,39284.4603587963,2007-07-21,11:02:55
39.96965,116.344466666667,0,167.322834645669,39284.4605902778,2007-07-21,11:03:15
39.9699333333333,116.3445,0,167.322834645669,39284.4608912037,2007-07-21,11:03:41
39.9702166666667,116.344533333333,0,167.322834645669,39284.4612152778,2007-07-21,11:04:09
39.9704,116.344616666667,0,167.322834645669,39284.4613773148,2007-07-21,11:04:23
39.97055,116.344683333333,0,167.322834645669,39284.4615393518,2007-07-21,11:04:37
39.97085,116.344733333333,0,167.322834645669,39284.461875,2007-07-21,11:05:06
39.9711166666667,116.34475,0,167.322834645669,39284.4621643518,2007-07-21,11:05:31
39.9713666666667,116.344766666667,0,167.322834645669,39284.4624189815,2007-07-21,11:05:53
39.9715833333333,116.344766666667,0,167.322834645669,39284.462650463,2007-07-21,11:06:13
39.9717333333333,116.344766666667,0,167.322834645669,39284.4628009259,2007-07-21,11:06:26
39.9718833333333,116.3447,0,167.322834645669,39284.4629861111,2007-07-21,11:06:42
39.9719166666667,116.344466666667,0,167.322834645669,39284.4633101852,2007-07-21,11:07:10
39.9719666666667,116.3441,0,170.603674540682,39284.4636805556,2007-07-21,11:07:42
39.97205,116.34385,0,164.041994750656,39284.4639236111,2007-07-21,11:08:03
39.9720833333333,116.343533333333,0,167.322834645669,39284.4642013889,2007-07-21,11:08:27
39.9721333333333,116.342316666667,0,216.535433070866,39284.4652893519,2007-07-21,11:10:01
39.9722833333333,116.342266666667,0,216.535433070866,39284.4655092593,2007-07-21,11:10:20
39.97245,116.342266666667,0,232.939632545932,39284.4657060185,2007-07-21,11:10:37
39.9727333333333,116.342333333333,0,239.501312335958,39284.4659722222,2007-07-21,11:11:00
39.9728833333333,116.34225,0,255.905511811024,39284.4662615741,2007-07-21,11:11:25
39.9730833333333,116.342233333333,0,236.220472440945,39284.4664699074,2007-07-21,11:11:43
39.9732666666667,116.342216666667,0,229.658792650919,39284.4666782407,2007-07-21,11:12:01
39.9735,116.3422,0,229.658792650919,39284.4669791667,2007-07-21,11:12:27
39.9733833333333,116.342033333333,0,229.658792650919,39284.4670949074,2007-07-21,11:12:37
39.9735333333333,116.342033333333,0,229.658792650919,39284.4672800926,2007-07-21,11:12:53
39.9737166666667,116.342033333333,0,229.658792650919,39284.4675,2007-07-21,11:13:12
39.97385,116.341933333333,0,229.658792650919,39284.467662037,2007-07-21,11:13:26
39.97405,116.341883333333,0,229.658792650919,39284.4678819444,2007-07-21,11:13:45
39.9741833333333,116.341916666667,0,229.658792650919,39284.4679976852,2007-07-21,11:13:55
39.9744833333333,116.341966666667,0,223.097112860892,39284.4681712963,2007-07-21,11:14:10
39.9747666666667,116.342033333333,0,226.377952755906,39284.4683449074,2007-07-21,11:14:25
39.97495,116.342066666667,0,232.939632545932,39284.4685185185,2007-07-21,11:14:40
39.9756,116.330833333333,0,190.288713910761,39284.5509953704,2007-07-21,13:13:26
39.9753833333333,116.330833333333,0,170.603674540682,39284.5520717593,2007-07-21,13:14:59
39.9753833333333,116.33125,0,239.501312335958,39284.552650463,2007-07-21,13:15:49
39.9753166666667,116.33145,0,206.692913385827,39284.5528472222,2007-07-21,13:16:06
39.9752833333333,116.332116666667,0,180.446194225722,39284.5535069444,2007-07-21,13:17:03
39.97525,116.33265,0,177.165354330709,39284.5540509259,2007-07-21,13:17:50
39.9752166666667,116.3337,0,141.076115485564,39284.5551273148,2007-07-21,13:19:23
39.97515,116.334266666667,0,180.446194225722,39284.5556597222,2007-07-21,13:20:09
39.9751833333333,116.334633333333,0,164.041994750656,39284.5560185185,2007-07-21,13:20:40
39.9752,116.335066666667,0,160.761154855643,39284.5564351852,2007-07-21,13:21:16
39.9752333333333,116.336466666667,0,164.041994750656,39284.5576967593,2007-07-21,13:23:05
39.9752666666667,116.336616666667,0,154.199475065617,39284.5580208333,2007-07-21,13:23:33
39.9752833333333,116.337083333333,0,154.199475065617,39284.5584837963,2007-07-21,13:24:13
39.9752833333333,116.337266666667,0,147.637795275591,39284.5586689815,2007-07-21,13:24:29
39.9753,116.337533333333,0,147.637795275591,39284.5589467593,2007-07-21,13:24:53
39.9753166666667,116.337866666667,0,134.514435695538,39284.5593055556,2007-07-21,13:25:24
39.9753166666667,116.3381,0,144.356955380577,39284.5596064815,2007-07-21,13:25:50
39.9752833333333,116.338333333333,0,154.199475065617,39284.5598726852,2007-07-21,13:26:13
39.9752666666667,116.33855,0,167.322834645669,39284.5601273148,2007-07-21,13:26:35
39.9752833333333,116.338833333333,0,164.041994750656,39284.560462963,2007-07-21,13:27:04
39.9752666666667,116.339,0,183.727034120735,39284.5606481481,2007-07-21,13:27:20
39.9751166666667,116.33915,0,226.377952755906,39284.5609722222,2007-07-21,13:27:48
39.9750166666667,116.339466666667,0,219.816272965879,39284.5613194444,2007-07-21,13:28:18
39.9750166666667,116.33975,0,236.220472440945,39284.5616203704,2007-07-21,13:28:44
39.9750333333333,116.34,0,242.782152230971,39284.5619212963,2007-07-21,13:29:10
39.9749833333333,116.340416666667,0,236.220472440945,39284.562337963,2007-07-21,13:29:46
39.9749333333333,116.340766666667,0,236.220472440945,39284.5626967593,2007-07-21,13:30:17
39.97495,116.34115,0,229.658792650919,39284.5630324074,2007-07-21,13:30:46
39.97495,116.341533333333,0,209.97375328084,39284.5633680556,2007-07-21,13:31:15
39.9749666666667,116.34175,0,200.131233595801,39284.563599537,2007-07-21,13:31:35
39.9748833333333,116.341916666667,0,219.816272965879,39284.5638310185,2007-07-21,13:31:55
39.9746333333333,116.341966666667,0,291.994750656168,39284.5642361111,2007-07-21,13:32:30
39.97445,116.342,0,308.398950131234,39284.5645138889,2007-07-21,13:32:54
39.97425,116.342083333333,0,314.96062992126,39284.5648611111,2007-07-21,13:33:24
39.9740833333333,116.342116666667,0,324.803149606299,39284.5650810185,2007-07-21,13:33:43
39.9738166666667,116.34215,0,301.837270341207,39284.5654050926,2007-07-21,13:34:11
39.9734833333333,116.342166666667,0,298.556430446194,39284.5657638889,2007-07-21,13:34:42
39.9732166666667,116.342166666667,0,285.433070866142,39284.5659953704,2007-07-21,13:35:02
39.9730166666667,116.34215,0,275.590551181102,39284.5661805556,2007-07-21,13:35:18
39.9728666666667,116.3421,0,278.871391076115,39284.5663657407,2007-07-21,13:35:34
39.9726166666667,116.342066666667,0,275.590551181102,39284.5666666667,2007-07-21,13:36:00
39.9723833333333,116.3421,0,314.96062992126,39284.5671064815,2007-07-21,13:36:38
39.9722,116.342116666667,0,308.398950131234,39284.567337963,2007-07-21,13:36:58
39.9721166666667,116.3424,0,272.309711286089,39284.5676041667,2007-07-21,13:37:21
39.9721333333333,116.342583333333,0,265.748031496063,39284.5678240741,2007-07-21,13:37:40
39.9721666666667,116.342866666667,0,265.748031496063,39284.5681134259,2007-07-21,13:38:05
39.9722,116.343233333333,0,255.905511811024,39284.5684837963,2007-07-21,13:38:37
39.9722,116.34365,0,305.11811023622,39284.5689930556,2007-07-21,13:39:21
39.9721833333333,116.343883333333,0,288.713910761155,39284.5693287037,2007-07-21,13:39:50
39.9721166666667,116.34415,0,259.186351706037,39284.5696296296,2007-07-21,13:40:16
39.9720833333333,116.344433333333,0,236.220472440945,39284.5699074074,2007-07-21,13:40:40
39.97195,116.344583333333,0,209.97375328084,39284.5702662037,2007-07-21,13:41:11
39.97175,116.344616666667,0,203.412073490814,39284.5705324074,2007-07-21,13:41:34
39.9715333333333,116.344666666667,0,193.569553805774,39284.5708333333,2007-07-21,13:42:00
39.9713,116.344683333333,0,183.727034120735,39284.5712152778,2007-07-21,13:42:33
39.9710833333333,116.344666666667,0,223.097112860892,39284.5715393518,2007-07-21,13:43:01
39.97095,116.344616666667,0,216.535433070866,39284.5718518518,2007-07-21,13:43:28
39.97035,116.344566666667,0,219.816272965879,39284.5725347222,2007-07-21,13:44:27
39.9701333333333,116.3446,0,213.254593175853,39284.5727546296,2007-07-21,13:44:46
39.9699833333333,116.344533333333,0,213.254593175853,39284.5729861111,2007-07-21,13:45:06
39.96975,116.344533333333,0,216.535433070866,39284.573287037,2007-07-21,13:45:32
39.9696166666667,116.34455,0,213.254593175853,39284.5734606481,2007-07-21,13:45:47
39.96945,116.344516666667,0,213.254593175853,39284.5737152778,2007-07-21,13:46:09
39.9693,116.344466666667,0,213.254593175853,39284.5738657407,2007-07-21,13:46:22
39.9691333333333,116.344483333333,0,213.254593175853,39284.5740509259,2007-07-21,13:46:38
39.9689333333333,116.344533333333,0,213.254593175853,39284.5743402778,2007-07-21,13:47:03
39.9688666666667,116.344383333333,0,216.535433070866,39284.5746064815,2007-07-21,13:47:26
39.9687,116.3443,0,216.535433070866,39284.5747685185,2007-07-21,13:47:40
39.9684833333333,116.344316666667,0,209.97375328084,39284.5750694444,2007-07-21,13:48:06
39.9682833333333,116.34435,0,206.692913385827,39284.5752893519,2007-07-21,13:48:25
39.9681166666667,116.344383333333,0,187.007874015748,39284.5754976852,2007-07-21,13:48:43
39.9679333333333,116.344383333333,0,190.288713910761,39284.5756481481,2007-07-21,13:48:56
39.96775,116.344133333333,0,193.569553805774,39284.5757175926,2007-07-21,13:49:02
39.9675333333333,116.344133333333,0,187.007874015748,39284.5761111111,2007-07-21,13:49:36
39.9677333333333,116.34455,0,190.288713910761,39284.57625,2007-07-21,13:49:48
39.9674333333333,116.344416666667,0,183.727034120735,39284.5764814815,2007-07-21,13:50:08
39.9673,116.3444,0,160.761154855643,39284.5765625,2007-07-21,13:50:15
39.9672166666667,116.3448,0,180.446194225722,39284.5771759259,2007-07-21,13:51:08
