# Supplementary material for: Research on differential privacy protection method based on user tendency
Source: PLoS One. 2023 Oct 26;18(10):e0288823. doi: 10.1371/journal.pone.0288823 (PMC10602288; doi:10.1371/journal.pone.0288823)
Supplement: S5 Data — (ZIP) [file pone.0288823.s005.zip › Data 5-5/153/Trajectory/20070722034529.plt]

Geolife trajectory
WGS 84
Altitude is in Feet
Reserved 3
0,2,255,My Track,0,0,2,8421376
0
39.9671,116.344933333333,0,180.446194225722,39285.1565856481,2007-07-22,03:45:29
39.9671,116.344766666667,0,180.446194225722,39285.1571064815,2007-07-22,03:46:14
39.9671,116.344566666667,0,180.446194225722,39285.1573958333,2007-07-22,03:46:39
39.96725,116.3445,0,180.446194225722,39285.1576388889,2007-07-22,03:47:00
39.9674,116.34445,0,180.446194225722,39285.1578819444,2007-07-22,03:47:21
39.96755,116.344383333333,0,180.446194225722,39285.1581944444,2007-07-22,03:47:48
39.9678333333333,116.344466666667,0,180.446194225722,39285.1585532407,2007-07-22,03:48:19
39.968,116.344466666667,0,180.446194225722,39285.1587384259,2007-07-22,03:48:35
39.96815,116.344466666667,0,180.446194225722,39285.1588773148,2007-07-22,03:48:47
39.9682833333333,116.344466666667,0,180.446194225722,39285.1590277778,2007-07-22,03:49:00
39.9685,116.344616666667,0,180.446194225722,39285.1592708333,2007-07-22,03:49:21
39.9687166666667,116.344666666667,0,180.446194225722,39285.1594907407,2007-07-22,03:49:40
39.9689166666667,116.344666666667,0,180.446194225722,39285.1596759259,2007-07-22,03:49:56
39.9692166666667,116.34465,0,180.446194225722,39285.16,2007-07-22,03:50:24
39.9694166666667,116.344683333333,0,180.446194225722,39285.1601967593,2007-07-22,03:50:41
39.9696,116.344666666667,0,180.446194225722,39285.1604050926,2007-07-22,03:50:59
39.9698,116.344633333333,0,180.446194225722,39285.1606018519,2007-07-22,03:51:16
39.9698166666667,116.344466666667,0,180.446194225722,39285.1612615741,2007-07-22,03:52:13
39.9700333333333,116.344616666667,0,180.446194225722,39285.1613425926,2007-07-22,03:52:20
39.9699333333333,116.34455,0,180.446194225722,39285.1615856481,2007-07-22,03:52:41
39.96985,116.34445,0,180.446194225722,39285.1624074074,2007-07-22,03:53:52
39.96995,116.34455,0,167.322834645669,39285.1637152778,2007-07-22,03:55:45
39.9701,116.344566666667,0,170.603674540682,39285.1651041667,2007-07-22,03:57:45
39.9698166666667,116.344616666667,0,226.377952755906,39285.1691782407,2007-07-22,04:03:37
39.96965,116.344616666667,0,206.692913385827,39285.1694212963,2007-07-22,04:03:58
39.9694333333333,116.344616666667,0,187.007874015748,39285.1696759259,2007-07-22,04:04:20
39.9692333333333,116.344616666667,0,160.761154855643,39285.1699189815,2007-07-22,04:04:41
39.9688666666667,116.344616666667,0,147.637795275591,39285.1704513889,2007-07-22,04:05:27
39.9687166666667,116.344466666667,0,124.671916010499,39285.170775463,2007-07-22,04:05:55
39.9684666666667,116.3444,0,131.233595800525,39285.1710763889,2007-07-22,04:06:21
39.96825,116.344383333333,0,137.795275590551,39285.1713194444,2007-07-22,04:06:42
39.9679833333333,116.344383333333,0,144.356955380577,39285.1716666667,2007-07-22,04:07:12
39.9677833333333,116.344433333333,0,157.48031496063,39285.1719560185,2007-07-22,04:07:37
39.9676333333333,116.344416666667,0,157.48031496063,39285.1725115741,2007-07-22,04:08:25
39.9674333333333,116.344416666667,0,160.761154855643,39285.1732638889,2007-07-22,04:09:30
39.96725,116.3444,0,164.041994750656,39285.1735532407,2007-07-22,04:09:55
39.9670666666667,116.344366666667,0,196.850393700787,39285.1737615741,2007-07-22,04:10:13
39.9668833333333,116.344216666667,0,219.816272965879,39285.1741782407,2007-07-22,04:10:49
39.96685,116.343633333333,0,226.377952755906,39285.1743171296,2007-07-22,04:11:01
39.96655,116.328716666667,0,180.446194225722,39285.176099537,2007-07-22,04:13:35
39.96605,116.31565,0,183.727034120735,39285.1777546296,2007-07-22,04:15:58
39.966,116.315333333333,0,187.007874015748,39285.1778356481,2007-07-22,04:16:05
39.9689166666667,116.313933333333,0,187.007874015748,39285.1782523148,2007-07-22,04:16:41
39.9691333333333,116.313916666667,0,200.131233595801,39285.1784606481,2007-07-22,04:16:59
39.9700166666667,116.313466666667,0,200.131233595801,39285.1786226852,2007-07-22,04:17:13
39.9705,116.313266666667,0,213.254593175853,39285.1788888889,2007-07-22,04:17:36
39.97115,116.312983333333,0,213.254593175853,39285.1790277778,2007-07-22,04:17:48
39.9737833333333,116.311883333333,0,213.254593175853,39285.1793402778,2007-07-22,04:18:15
39.9744833333333,116.311616666667,0,209.97375328084,39285.1794444444,2007-07-22,04:18:24
39.9749,116.311516666667,0,206.692913385827,39285.1795138889,2007-07-22,04:18:30
39.9752,116.311433333333,0,187.007874015748,39285.1803240741,2007-07-22,04:19:40
39.9750166666667,116.311616666667,0,170.603674540682,39285.180787037,2007-07-22,04:20:20
39.9748833333333,116.311216666667,0,180.446194225722,39285.1812384259,2007-07-22,04:20:59
39.9746666666667,116.311183333333,0,170.603674540682,39285.1814930556,2007-07-22,04:21:21
39.97445,116.311316666667,0,177.165354330709,39285.1818171296,2007-07-22,04:21:49
39.97425,116.311366666667,0,190.288713910761,39285.1821990741,2007-07-22,04:22:22
39.9742166666667,116.311533333333,0,255.905511811024,39285.1827430556,2007-07-22,04:23:09
39.97395,116.311916666667,0,137.795275590551,39285.1840972222,2007-07-22,04:25:06
39.9739333333333,116.3118,0,180.446194225722,39285.1841898148,2007-07-22,04:25:14
39.974,116.31215,0,147.637795275591,39285.1843402778,2007-07-22,04:25:27
39.9740166666667,116.312383333333,0,170.603674540682,39285.1844560185,2007-07-22,04:25:37
39.9739333333333,116.312583333333,0,177.165354330709,39285.1846296296,2007-07-22,04:25:52
39.97385,116.31285,0,170.603674540682,39285.1852314815,2007-07-22,04:26:44
39.9739833333333,116.311583333333,0,170.603674540682,39285.1852777778,2007-07-22,04:26:48
39.9740833333333,116.311483333333,0,170.603674540682,39285.1854861111,2007-07-22,04:27:06
39.97395,116.311366666667,0,170.603674540682,39285.1858912037,2007-07-22,04:27:41
39.9737333333333,116.311383333333,0,147.637795275591,39285.1863078704,2007-07-22,04:28:17
39.9736333333333,116.311483333333,0,164.041994750656,39285.1864583333,2007-07-22,04:28:30
39.97345,116.311583333333,0,150.918635170604,39285.1867708333,2007-07-22,04:28:57
39.9732333333333,116.311666666667,0,167.322834645669,39285.1870486111,2007-07-22,04:29:21
39.9730833333333,116.311766666667,0,167.322834645669,39285.1873958333,2007-07-22,04:29:51
39.9729,116.3118,0,147.637795275591,39285.1877662037,2007-07-22,04:30:23
39.9727166666667,116.311883333333,0,150.918635170604,39285.1880671296,2007-07-22,04:30:49
39.9725666666667,116.311983333333,0,147.637795275591,39285.1881944444,2007-07-22,04:31:00
39.9724,116.312033333333,0,157.48031496063,39285.1883912037,2007-07-22,04:31:17
39.97225,116.312116666667,0,160.761154855643,39285.1887615741,2007-07-22,04:31:49
39.9720166666667,116.3122,0,170.603674540682,39285.1889467593,2007-07-22,04:32:05
39.9717666666667,116.312333333333,0,170.603674540682,39285.1891782407,2007-07-22,04:32:25
39.97155,116.312433333333,0,154.199475065617,39285.1893981481,2007-07-22,04:32:44
39.9714,116.312466666667,0,177.165354330709,39285.1896643518,2007-07-22,04:33:07
39.9712333333333,116.312566666667,0,200.131233595801,39285.1900231481,2007-07-22,04:33:38
39.9713666666667,116.312566666667,0,223.097112860892,39285.1903125,2007-07-22,04:34:03
39.9716,116.312433333333,0,216.535433070866,39285.1906018518,2007-07-22,04:34:28
39.9717666666667,116.31235,0,203.412073490814,39285.1909143519,2007-07-22,04:34:55
39.9719,116.312266666667,0,196.850393700787,39285.1911921296,2007-07-22,04:35:19
39.9720666666667,116.312216666667,0,200.131233595801,39285.1914236111,2007-07-22,04:35:39
39.9722,116.312133333333,0,196.850393700787,39285.1916203704,2007-07-22,04:35:56
39.9723833333333,116.312066666667,0,183.727034120735,39285.1918287037,2007-07-22,04:36:14
39.9726,116.312,0,187.007874015748,39285.1921064815,2007-07-22,04:36:38
39.9727,116.312116666667,0,252.624671916011,39285.1923611111,2007-07-22,04:37:00
39.9728333333333,116.312116666667,0,265.748031496063,39285.1925810185,2007-07-22,04:37:19
39.9734333333333,116.311816666667,0,229.658792650919,39285.1931597222,2007-07-22,04:38:09
39.9736666666667,116.311716666667,0,200.131233595801,39285.1935185185,2007-07-22,04:38:40
39.9738833333333,116.311516666667,0,187.007874015748,39285.1941666667,2007-07-22,04:39:36
39.9743833333333,116.311083333333,0,187.007874015748,39285.1941898148,2007-07-22,04:39:38
39.97445,116.3108,0,187.007874015748,39285.1945833333,2007-07-22,04:40:12
39.97455,116.3109,0,203.412073490814,39285.1950578704,2007-07-22,04:40:53
39.9747166666667,116.310916666667,0,239.501312335958,39285.1952314815,2007-07-22,04:41:08
39.9747166666667,116.310416666667,0,223.097112860892,39285.1956712963,2007-07-22,04:41:46
39.9747166666667,116.310133333333,0,216.535433070866,39285.1959027778,2007-07-22,04:42:06
39.97475,116.309933333333,0,216.535433070866,39285.196087963,2007-07-22,04:42:22
39.9748,116.309516666667,0,301.837270341207,39285.1964699074,2007-07-22,04:42:55
39.9747833333333,116.309233333333,0,295.275590551181,39285.196712963,2007-07-22,04:43:16
39.9747333333333,116.308916666667,0,298.556430446194,39285.1970486111,2007-07-22,04:43:45
39.9746833333333,116.308483333333,0,278.871391076115,39285.1974189815,2007-07-22,04:44:17
39.9746666666667,116.308233333333,0,252.624671916011,39285.1976388889,2007-07-22,04:44:36
39.97465,116.307883333333,0,246.062992125984,39285.1979166667,2007-07-22,04:45:00
39.97465,116.307566666667,0,249.343832020997,39285.1981597222,2007-07-22,04:45:21
39.9745833333333,116.30705,0,265.748031496063,39285.1986458333,2007-07-22,04:46:03
39.9745666666667,116.306783333333,0,269.028871391076,39285.1988773148,2007-07-22,04:46:23
39.9746166666667,116.306366666667,0,282.152230971129,39285.1991550926,2007-07-22,04:46:47
39.9746,116.30585,0,272.309711286089,39285.199537037,2007-07-22,04:47:20
39.9748,116.305616666667,0,262.46719160105,39285.1997453704,2007-07-22,04:47:38
39.975,116.305533333333,0,262.46719160105,39285.1999537037,2007-07-22,04:47:56
39.9751833333333,116.305466666667,0,269.028871391076,39285.200150463,2007-07-22,04:48:13
39.9753833333333,116.305383333333,0,269.028871391076,39285.2003703704,2007-07-22,04:48:32
39.9755333333333,116.305333333333,0,269.028871391076,39285.2005555556,2007-07-22,04:48:48
39.9756666666667,116.305233333333,0,288.713910761155,39285.2007175926,2007-07-22,04:49:02
39.9758333333333,116.305166666667,0,285.433070866142,39285.2008912037,2007-07-22,04:49:17
39.976,116.30505,0,275.590551181102,39285.2010648148,2007-07-22,04:49:32
39.9762,116.304983333333,0,265.748031496063,39285.2012731481,2007-07-22,04:49:50
39.9763333333333,116.3049,0,259.186351706037,39285.2014467593,2007-07-22,04:50:05
39.9762333333333,116.304733333333,0,236.220472440945,39285.2016435185,2007-07-22,04:50:22
39.9763,116.3046,0,229.658792650919,39285.2310300926,2007-07-22,05:32:41
39.97645,116.30485,0,229.658792650919,39285.2311226852,2007-07-22,05:32:49
39.9762166666667,116.304933333333,0,272.309711286089,39285.2312615741,2007-07-22,05:33:01
39.97605,116.305016666667,0,282.152230971129,39285.2315162037,2007-07-22,05:33:23
39.976,116.305183333333,0,213.254593175853,39285.2317013889,2007-07-22,05:33:39
39.9760833333333,116.30505,0,203.412073490814,39285.2317939815,2007-07-22,05:33:47
39.9763333333333,116.304966666667,0,183.727034120735,39285.232025463,2007-07-22,05:34:07
39.9764166666667,116.30515,0,278.871391076115,39285.2324074074,2007-07-22,05:34:40
39.9763166666667,116.305416666667,0,426.509186351706,39285.2325694444,2007-07-22,05:34:54
39.9762666666667,116.30565,0,551.181102362205,39285.232650463,2007-07-22,05:35:01
39.9761333333333,116.305966666667,0,692.257217847769,39285.2328125,2007-07-22,05:35:15
39.9762166666667,116.30635,0,685.695538057743,39285.2332523148,2007-07-22,05:35:53
39.9762666666667,116.306583333333,0,649.606299212598,39285.2334606481,2007-07-22,05:36:11
39.9762833333333,116.306783333333,0,150.918635170604,39285.2337615741,2007-07-22,05:36:37
39.9764166666667,116.306783333333,0,203.412073490814,39285.2343287037,2007-07-22,05:37:26
39.9766166666667,116.3067,0,246.062992125984,39285.2349652778,2007-07-22,05:38:21
39.9768,116.306716666667,0,288.713910761155,39285.2352546296,2007-07-22,05:38:46
39.9769666666667,116.306666666667,0,328.083989501312,39285.2355324074,2007-07-22,05:39:10
39.9771,116.306866666667,0,334.645669291339,39285.2359375,2007-07-22,05:39:45
39.9772,116.306966666667,0,334.645669291339,39285.2363541667,2007-07-22,05:40:21
39.9772333333333,116.306766666667,0,308.398950131234,39285.2373032407,2007-07-22,05:41:43
39.9770333333333,116.306766666667,0,305.11811023622,39285.2377199074,2007-07-22,05:42:19
39.9769,116.30675,0,301.837270341207,39285.2383564815,2007-07-22,05:43:14
39.9767666666667,116.306783333333,0,288.713910761155,39285.2385300926,2007-07-22,05:43:29
39.9766,116.30675,0,219.816272965879,39285.2386458333,2007-07-22,05:43:39
39.97645,116.306783333333,0,193.569553805774,39285.2388078704,2007-07-22,05:43:53
39.9762666666667,116.306816666667,0,200.131233595801,39285.2390393519,2007-07-22,05:44:13
39.9760333333333,116.3068,0,200.131233595801,39285.2394212963,2007-07-22,05:44:46
39.97585,116.306816666667,0,216.535433070866,39285.2397453704,2007-07-22,05:45:14
39.97535,116.306816666667,0,209.97375328084,39285.2403240741,2007-07-22,05:46:04
39.9752166666667,116.306866666667,0,209.97375328084,39285.2405208333,2007-07-22,05:46:21
39.9753166666667,116.306766666667,0,209.97375328084,39285.241099537,2007-07-22,05:47:11
39.9754333333333,116.306683333333,0,209.97375328084,39285.2412615741,2007-07-22,05:47:25
39.9756166666667,116.306683333333,0,216.535433070866,39285.2414814815,2007-07-22,05:47:44
39.9759333333333,116.306766666667,0,216.535433070866,39285.2418055556,2007-07-22,05:48:12
39.97615,116.30675,0,216.535433070866,39285.2420833333,2007-07-22,05:48:36
39.9764,116.306733333333,0,203.412073490814,39285.2423726852,2007-07-22,05:49:01
39.9765,116.30655,0,213.254593175853,39285.242662037,2007-07-22,05:49:26
39.9764833333333,116.306216666667,0,239.501312335958,39285.2429861111,2007-07-22,05:49:54
39.9764666666667,116.306,0,239.501312335958,39285.2432060185,2007-07-22,05:50:13
39.9765333333333,116.305666666667,0,341.207349081365,39285.243587963,2007-07-22,05:50:46
39.9765166666667,116.30545,0,347.769028871391,39285.2438310185,2007-07-22,05:51:07
39.9763166666667,116.305366666667,0,308.398950131234,39285.2440972222,2007-07-22,05:51:30
39.9760666666667,116.305316666667,0,301.837270341207,39285.2443402778,2007-07-22,05:51:51
39.9758666666667,116.30525,0,305.11811023622,39285.2445138889,2007-07-22,05:52:06
39.9756833333333,116.305233333333,0,314.96062992126,39285.2446759259,2007-07-22,05:52:20
39.9755166666667,116.305166666667,0,311.679790026247,39285.2449305556,2007-07-22,05:52:42
39.97525,116.30515,0,314.96062992126,39285.2454513889,2007-07-22,05:53:27
39.9750333333333,116.305133333333,0,314.96062992126,39285.2456481481,2007-07-22,05:53:44
39.9749,116.305233333333,0,314.96062992126,39285.2458912037,2007-07-22,05:54:05
39.9747333333333,116.305316666667,0,318.241469816273,39285.246099537,2007-07-22,05:54:23
39.9745833333333,116.305366666667,0,285.433070866142,39285.2476157407,2007-07-22,05:56:34
39.97445,116.305466666667,0,295.275590551181,39285.2478009259,2007-07-22,05:56:50
39.9742666666667,116.305666666667,0,295.275590551181,39285.2479976852,2007-07-22,05:57:07
39.9740666666667,116.305833333333,0,295.275590551181,39285.2481944444,2007-07-22,05:57:24
39.97385,116.305966666667,0,295.275590551181,39285.2483564815,2007-07-22,05:57:38
39.974,116.306166666667,0,298.556430446194,39285.2486226852,2007-07-22,05:58:01
39.9741333333333,116.3063,0,314.96062992126,39285.2487615741,2007-07-22,05:58:13
39.9743166666667,116.306366666667,0,318.241469816273,39285.2489236111,2007-07-22,05:58:27
39.9744,116.306533333333,0,318.241469816273,39285.2491319444,2007-07-22,05:58:45
39.9744833333333,116.3067,0,318.241469816273,39285.2493287037,2007-07-22,05:59:02
39.97455,116.306933333333,0,318.241469816273,39285.2496180556,2007-07-22,05:59:27
39.9746833333333,116.307216666667,0,337.926509186352,39285.2499421296,2007-07-22,05:59:55
39.9747666666667,116.307466666667,0,354.330708661417,39285.2501851852,2007-07-22,06:00:16
39.97465,116.30765,0,354.330708661417,39285.2503240741,2007-07-22,06:00:28
39.97455,116.307883333333,0,354.330708661417,39285.2505555556,2007-07-22,06:00:48
39.9746333333333,116.308116666667,0,357.61154855643,39285.250787037,2007-07-22,06:01:08
39.97465,116.308333333333,0,357.61154855643,39285.2510763889,2007-07-22,06:01:33
39.9748,116.308483333333,0,357.61154855643,39285.2513888889,2007-07-22,06:02:00
39.9747,116.30865,0,357.61154855643,39285.2517361111,2007-07-22,06:02:30
39.97465,116.30885,0,357.61154855643,39285.2520949074,2007-07-22,06:03:01
39.9746333333333,116.30915,0,357.61154855643,39285.2525,2007-07-22,06:03:36
39.9747833333333,116.30925,0,357.61154855643,39285.2526388889,2007-07-22,06:03:48
39.9746833333333,116.309516666667,0,357.61154855643,39285.2527430556,2007-07-22,06:03:57
39.9746166666667,116.310083333333,0,334.645669291339,39285.2528587963,2007-07-22,06:04:07
39.9745833333333,116.310283333333,0,334.645669291339,39285.2529513889,2007-07-22,06:04:15
39.9745166666667,116.3105,0,341.207349081365,39285.2530555556,2007-07-22,06:04:24
39.9748166666667,116.311216666667,0,357.61154855643,39285.2585300926,2007-07-22,06:12:17
39.9749,116.3131,0,357.61154855643,39285.2585532407,2007-07-22,06:12:19
39.9746833333333,116.311433333333,0,357.61154855643,39285.258587963,2007-07-22,06:12:22
39.9746166666667,116.311333333333,0,357.61154855643,39285.2586574074,2007-07-22,06:12:28
39.9745,116.3111,0,357.61154855643,39285.2587152778,2007-07-22,06:12:33
39.9746,116.311133333333,0,180.446194225722,39285.2616319444,2007-07-22,06:16:45
39.9744833333333,116.311266666667,0,249.343832020997,39285.2637731481,2007-07-22,06:19:50
39.97435,116.3114,0,282.152230971129,39285.2640509259,2007-07-22,06:20:14
39.97425,116.311516666667,0,328.083989501312,39285.2642939815,2007-07-22,06:20:35
39.97435,116.3123,0,314.96062992126,39285.2651967593,2007-07-22,06:21:53
39.975,116.32735,0,314.96062992126,39285.2665625,2007-07-22,06:23:51
39.9752333333333,116.327333333333,0,314.96062992126,39285.2666087963,2007-07-22,06:23:55
39.9752166666667,116.32755,0,314.96062992126,39285.2669560185,2007-07-22,06:24:25
39.9771666666667,116.327116666667,0,314.96062992126,39285.2679976852,2007-07-22,06:25:55
39.9768166666667,116.330683333333,0,226.377952755906,39285.2689236111,2007-07-22,06:27:15
39.9769,116.3308,0,196.850393700787,39285.2690393519,2007-07-22,06:27:25
39.9767,116.33075,0,187.007874015748,39285.2694212963,2007-07-22,06:27:58
39.9765333333333,116.33075,0,298.556430446194,39285.2697337963,2007-07-22,06:28:25
39.9763333333333,116.330816666667,0,308.398950131234,39285.2699652778,2007-07-22,06:28:45
39.9755333333333,116.331133333333,0,308.398950131234,39285.3394444444,2007-07-22,08:08:48
39.9755666666667,116.331333333333,0,157.48031496063,39285.3397337963,2007-07-22,08:09:13
39.97565,116.331516666667,0,160.761154855643,39285.3399768519,2007-07-22,08:09:34
39.9756666666667,116.331683333333,0,167.322834645669,39285.340150463,2007-07-22,08:09:49
39.9755166666667,116.331833333333,0,173.884514435696,39285.3403587963,2007-07-22,08:10:07
39.9753833333333,116.331966666667,0,177.165354330709,39285.3405439815,2007-07-22,08:10:23
39.9753666666667,116.332416666667,0,177.165354330709,39285.3409143519,2007-07-22,08:10:55
39.9753833333333,116.3331,0,150.918635170604,39285.3414930556,2007-07-22,08:11:45
39.9753666666667,116.333483333333,0,154.199475065617,39285.3418518519,2007-07-22,08:12:16
39.9754833333333,116.333966666667,0,160.761154855643,39285.3434606481,2007-07-22,08:14:35
39.9753833333333,116.333866666667,0,150.918635170604,39285.3439467593,2007-07-22,08:15:17
39.9752833333333,116.333883333333,0,131.233595800525,39285.3452199074,2007-07-22,08:17:07
39.9870166666667,116.332016666667,0,134.514435695538,39285.3491087963,2007-07-22,08:22:43
39.9873833333333,116.33175,0,134.514435695538,39285.3491782407,2007-07-22,08:22:49
39.9915333333333,116.33155,0,164.041994750656,39285.3496759259,2007-07-22,08:23:32
40.00745,116.330366666667,0,173.884514435696,39285.351400463,2007-07-22,08:26:01
40.00845,116.32965,0,173.884514435696,39285.3514814815,2007-07-22,08:26:08
40.0171666666667,116.320066666667,0,173.884514435696,39285.3522800926,2007-07-22,08:27:17
40.0183333333333,116.3193,0,173.884514435696,39285.3523726852,2007-07-22,08:27:25
40.02955,116.314933333333,0,173.884514435696,39285.3532407407,2007-07-22,08:28:40
40.0305,116.31455,0,173.884514435696,39285.3533449074,2007-07-22,08:28:49
40.031,116.314366666667,0,173.884514435696,39285.3534143518,2007-07-22,08:28:55
40.0324,116.313583333333,0,173.884514435696,39285.3541898148,2007-07-22,08:30:02
40.0339666666667,116.313183333333,0,200.131233595801,39285.3543171296,2007-07-22,08:30:13
40.03505,116.31255,0,187.007874015748,39285.3543981481,2007-07-22,08:30:20
40.0374333333333,116.310533333333,0,183.727034120735,39285.3545949074,2007-07-22,08:30:37
40.0395833333333,116.30815,0,193.569553805774,39285.3548032407,2007-07-22,08:30:55
40.0500666666667,116.301033333333,0,177.165354330709,39285.3560069444,2007-07-22,08:32:39
40.0514333333333,116.300433333333,0,203.412073490814,39285.3564351852,2007-07-22,08:33:16
40.0609833333333,116.295016666667,0,160.761154855643,39285.3571643519,2007-07-22,08:34:19
40.0619166666667,116.294133333333,0,157.48031496063,39285.3618634259,2007-07-22,08:41:05
40.0691,116.3542,0,157.48031496063,39285.3630092593,2007-07-22,08:42:44
40.0690833333333,116.35555,0,157.48031496063,39285.3631712963,2007-07-22,08:42:58
40.06875,116.36285,0,150.918635170604,39285.3635763889,2007-07-22,08:43:33
40.0677333333333,116.366233333333,0,154.199475065617,39285.3637731481,2007-07-22,08:43:50
40.0415,116.428433333333,0,127.952755905512,39285.3687615741,2007-07-22,08:51:01
40.0414333333333,116.428566666667,0,111.548556430446,39285.3692476852,2007-07-22,08:51:43
40.0418666666667,116.42845,0,121.391076115486,39285.3699189815,2007-07-22,08:52:41
40.0418166666667,116.4283,0,114.829396325459,39285.3699768518,2007-07-22,08:52:46
40.0419333333333,116.4283,0,213.254593175853,39285.3727199074,2007-07-22,08:56:43
40.0418166666667,116.428366666667,0,196.850393700787,39285.3736111111,2007-07-22,08:58:00
40.04175,116.4281,0,180.446194225722,39285.374837963,2007-07-22,08:59:46
40.0418,116.427933333333,0,134.514435695538,39285.3758449074,2007-07-22,09:01:13
40.0430333333333,116.425483333333,0,157.48031496063,39285.3788194444,2007-07-22,09:05:30
40.04355,116.423283333333,0,157.48031496063,39285.3789236111,2007-07-22,09:05:39
40.0489833333333,116.41065,0,144.356955380577,39285.3796990741,2007-07-22,09:06:46
40.05125,116.4054,0,131.233595800525,39285.3810300926,2007-07-22,09:08:41
40.05225,116.404666666667,0,275.590551181102,39285.3810648148,2007-07-22,09:08:44
40.0517666666667,116.404966666667,0,291.994750656168,39285.3811458333,2007-07-22,09:08:51
40.0517833333333,116.40515,0,301.837270341207,39285.3813657407,2007-07-22,09:09:10
40.0519666666667,116.405283333333,0,157.48031496063,39285.3817592593,2007-07-22,09:09:44
40.0520166666667,116.40545,0,118.110236220472,39285.3827199074,2007-07-22,09:11:07
40.0521166666667,116.405716666667,0,108.267716535433,39285.3836458333,2007-07-22,09:12:27
40.0521333333333,116.405916666667,0,137.795275590551,39285.3838657407,2007-07-22,09:12:46
40.0522166666667,116.406133333333,0,150.918635170604,39285.384212963,2007-07-22,09:13:16
40.0521666666667,116.4064,0,167.322834645669,39285.3846990741,2007-07-22,09:13:58
40.0520833333333,116.406633333333,0,157.48031496063,39285.3848842593,2007-07-22,09:14:14
40.0519833333333,116.406866666667,0,154.199475065617,39285.3853009259,2007-07-22,09:14:50
40.0517,116.406716666667,0,150.918635170604,39285.3857060185,2007-07-22,09:15:25
40.0515333333333,116.406583333333,0,141.076115485564,39285.3859143518,2007-07-22,09:15:43
40.0513666666667,116.406483333333,0,127.952755905512,39285.386087963,2007-07-22,09:15:58
40.0512333333333,116.406366666667,0,121.391076115486,39285.3862384259,2007-07-22,09:16:11
40.0511166666667,116.406333333333,0,114.829396325459,39285.3863773148,2007-07-22,09:16:23
40.0509166666667,116.406216666667,0,114.829396325459,39285.3866782407,2007-07-22,09:16:49
40.0503666666667,116.405733333333,0,111.548556430446,39285.3869444444,2007-07-22,09:17:12
40.0494666666667,116.405366666667,0,108.267716535433,39285.3870601852,2007-07-22,09:17:22
40.0486166666667,116.4054,0,111.548556430446,39285.3871412037,2007-07-22,09:17:29
40.0462833333333,116.405783333333,0,118.110236220472,39285.3873726852,2007-07-22,09:17:49
40.0362833333333,116.404816666667,0,114.829396325459,39285.3884143519,2007-07-22,09:19:19
40.0317,116.40415,0,121.391076115486,39285.3892476852,2007-07-22,09:20:31
40.03155,116.404266666667,0,121.391076115486,39285.3893055556,2007-07-22,09:20:36
40.03145,116.404983333333,0,118.110236220472,39285.3894675926,2007-07-22,09:20:50
40.0313333333333,116.409966666667,0,154.199475065617,39285.3901736111,2007-07-22,09:21:51
40.0312666666667,116.410216666667,0,137.795275590551,39285.390775463,2007-07-22,09:22:43
40.0312666666667,116.41,0,147.637795275591,39285.3909490741,2007-07-22,09:22:58
40.0311666666667,116.409833333333,0,147.637795275591,39285.3911226852,2007-07-22,09:23:13
40.0310833333333,116.409666666667,0,150.918635170604,39285.39125,2007-07-22,09:23:24
40.0309666666667,116.409533333333,0,164.041994750656,39285.3918518518,2007-07-22,09:24:16
40.0308833333333,116.409383333333,0,137.795275590551,39285.3922222222,2007-07-22,09:24:48
40.0306666666667,116.409183333333,0,226.377952755906,39285.3939814815,2007-07-22,09:27:20
40.0308333333333,116.409283333333,0,236.220472440945,39285.3953009259,2007-07-22,09:29:14
40.0309166666667,116.409366666667,0,196.850393700787,39285.398912037,2007-07-22,09:34:26
40.03095,116.409216666667,0,196.850393700787,39285.4001157407,2007-07-22,09:36:10
40.0309,116.4095,0,196.850393700787,39285.4012152778,2007-07-22,09:37:45
40.0308833333333,116.409283333333,0,193.569553805774,39285.4013194444,2007-07-22,09:37:54
40.0308,116.409283333333,0,429.790026246719,39285.4015046296,2007-07-22,09:38:10
40.0309333333333,116.40935,0,400.262467191601,39285.4033912037,2007-07-22,09:40:53
40.0306,116.408666666667,0,400.262467191601,39285.4038194444,2007-07-22,09:41:30
40.0310333333333,116.4093,0,400.262467191601,39285.4038657407,2007-07-22,09:41:34
40.0308666666667,116.409583333333,0,400.262467191601,39285.4041435185,2007-07-22,09:41:58
40.03105,116.40945,0,154.199475065617,39285.4043402778,2007-07-22,09:42:15
40.03105,116.409216666667,0,150.918635170604,39285.4045949074,2007-07-22,09:42:37
40.031,116.408916666667,0,187.007874015748,39285.404849537,2007-07-22,09:42:59
40.0309333333333,116.408716666667,0,193.569553805774,39285.4052893519,2007-07-22,09:43:37
40.0307833333333,116.408633333333,0,190.288713910761,39285.4056018519,2007-07-22,09:44:04
40.0306333333333,116.408633333333,0,190.288713910761,39285.4057523148,2007-07-22,09:44:17
40.03045,116.408583333333,0,170.603674540682,39285.4065972222,2007-07-22,09:45:30
40.03025,116.40855,0,170.603674540682,39285.4067939815,2007-07-22,09:45:47
40.03,116.408483333333,0,160.761154855643,39285.4070833333,2007-07-22,09:46:12
40.0299166666667,116.408783333333,0,144.356955380577,39285.407650463,2007-07-22,09:47:01
40.0297333333333,116.40875,0,154.199475065617,39285.4083449074,2007-07-22,09:48:01
40.0297333333333,116.408533333333,0,150.918635170604,39285.4085532407,2007-07-22,09:48:19
40.0296333333333,116.408333333333,0,144.356955380577,39285.4087731481,2007-07-22,09:48:38
40.0294833333333,116.408233333333,0,141.076115485564,39285.4089930556,2007-07-22,09:48:57
40.0293666666667,116.408116666667,0,127.952755905512,39285.4092013889,2007-07-22,09:49:15
40.02915,116.408066666667,0,124.671916010499,39285.4094675926,2007-07-22,09:49:38
40.0291166666667,116.406916666667,0,111.548556430446,39285.4104861111,2007-07-22,09:51:06
40.0291166666667,116.406566666667,0,85.3018372703412,39285.4108217593,2007-07-22,09:51:35
40.0291166666667,116.406116666667,0,88.5826771653543,39285.4111574074,2007-07-22,09:52:04
40.02915,116.405633333333,0,331.364829396325,39285.4116319444,2007-07-22,09:52:45
40.0290666666667,116.40585,0,269.028871391076,39285.4118981481,2007-07-22,09:53:08
40.0291166666667,116.4065,0,259.186351706037,39285.4125,2007-07-22,09:54:00
40.0291333333333,116.406716666667,0,242.782152230971,39285.4126851852,2007-07-22,09:54:16
40.0291666666667,116.407,0,223.097112860892,39285.4130092593,2007-07-22,09:54:44
40.029,116.407,0,209.97375328084,39285.4132175926,2007-07-22,09:55:02
40.0287666666667,116.407116666667,0,193.569553805774,39285.4135069444,2007-07-22,09:55:27
40.0286,116.40725,0,180.446194225722,39285.4137268519,2007-07-22,09:55:46
40.0285,116.407383333333,0,173.884514435696,39285.4138773148,2007-07-22,09:55:59
40.02825,116.407783333333,0,160.761154855643,39285.4143171296,2007-07-22,09:56:37
40.02815,116.4081,0,160.761154855643,39285.4145717593,2007-07-22,09:56:59
40.0280833333333,116.4084,0,144.356955380577,39285.4148726852,2007-07-22,09:57:25
40.0280833333333,116.408666666667,0,144.356955380577,39285.4150925926,2007-07-22,09:57:44
40.0281666666667,116.408916666667,0,150.918635170604,39285.4153356481,2007-07-22,09:58:05
40.0283166666667,116.409216666667,0,150.918635170604,39285.4156481481,2007-07-22,09:58:32
40.0285,116.409466666667,0,160.761154855643,39285.4159606481,2007-07-22,09:58:59
40.0287166666667,116.40965,0,173.884514435696,39285.41625,2007-07-22,09:59:24
40.02885,116.409783333333,0,164.041994750656,39285.4164699074,2007-07-22,09:59:43
40.02905,116.409783333333,0,167.322834645669,39285.416724537,2007-07-22,10:00:05
40.02925,116.409733333333,0,167.322834645669,39285.4169560185,2007-07-22,10:00:25
40.0292666666667,116.40955,0,167.322834645669,39285.4171990741,2007-07-22,10:00:46
40.02915,116.4094,0,147.637795275591,39285.4174421296,2007-07-22,10:01:07
40.0292666666667,116.40925,0,131.233595800525,39285.4177314815,2007-07-22,10:01:32
40.0292833333333,116.40885,0,131.233595800525,39285.4181018519,2007-07-22,10:02:04
40.0294166666667,116.408916666667,0,131.233595800525,39285.4182638889,2007-07-22,10:02:18
40.0295166666667,116.4086,0,108.267716535433,39285.4186342593,2007-07-22,10:02:50
40.0297666666667,116.408566666667,0,121.391076115486,39285.4188773148,2007-07-22,10:03:11
40.02995,116.40855,0,124.671916010499,39285.4191087963,2007-07-22,10:03:31
40.0301,116.40865,0,118.110236220472,39285.4192824074,2007-07-22,10:03:46
40.0303166666667,116.408683333333,0,127.952755905512,39285.419525463,2007-07-22,10:04:07
40.0305333333333,116.408733333333,0,137.795275590551,39285.4197800926,2007-07-22,10:04:29
40.0307166666667,116.408816666667,0,137.795275590551,39285.42,2007-07-22,10:04:48
40.0308833333333,116.4089,0,282.152230971129,39285.4202083333,2007-07-22,10:05:06
40.03095,116.40935,0,200.131233595801,39285.4205902778,2007-07-22,10:05:39
40.0309833333333,116.40955,0,196.850393700787,39285.4207986111,2007-07-22,10:05:57
40.0308,116.409516666667,0,209.97375328084,39285.4211574074,2007-07-22,10:06:28
40.0311166666667,116.4092,0,164.041994750656,39285.4216898148,2007-07-22,10:07:14
40.0307333333333,116.40935,0,164.041994750656,39285.4217592593,2007-07-22,10:07:20
40.03085,116.409366666667,0,177.165354330709,39285.4221296296,2007-07-22,10:07:52
40.0310333333333,116.409283333333,0,173.884514435696,39285.4227777778,2007-07-22,10:08:48
40.03065,116.409133333333,0,173.884514435696,39285.4234143518,2007-07-22,10:09:43
40.0307,116.409283333333,0,141.076115485564,39285.4234837963,2007-07-22,10:09:49
40.0310333333333,116.409283333333,0,141.076115485564,39285.4235069444,2007-07-22,10:09:51
40.03105,116.409583333333,0,154.199475065617,39285.4243402778,2007-07-22,10:11:03
40.0312,116.409533333333,0,144.356955380577,39285.4246759259,2007-07-22,10:11:32
40.03145,116.409433333333,0,180.446194225722,39285.4255555556,2007-07-22,10:12:48
40.0315666666667,116.40925,0,180.446194225722,39285.4257523148,2007-07-22,10:13:05
40.0315833333333,116.408983333333,0,183.727034120735,39285.4261342593,2007-07-22,10:13:38
40.0321666666667,116.409083333333,0,183.727034120735,39285.4269097222,2007-07-22,10:14:45
40.0320833333333,116.408866666667,0,183.727034120735,39285.4276273148,2007-07-22,10:15:47
40.03205,116.408683333333,0,183.727034120735,39285.4277430556,2007-07-22,10:15:57
40.0321333333333,116.408466666667,0,209.97375328084,39285.427974537,2007-07-22,10:16:17
40.0322833333333,116.40845,0,209.97375328084,39285.4281134259,2007-07-22,10:16:29
40.0324833333333,116.40835,0,200.131233595801,39285.4282986111,2007-07-22,10:16:45
40.0327333333333,116.408316666667,0,190.288713910761,39285.4285648148,2007-07-22,10:17:08
40.03295,116.408266666667,0,173.884514435696,39285.4287847222,2007-07-22,10:17:27
40.0331333333333,116.408233333333,0,177.165354330709,39285.4290162037,2007-07-22,10:17:47
40.03325,116.408233333333,0,216.535433070866,39285.4292592593,2007-07-22,10:18:08
40.0330833333333,116.408333333333,0,206.692913385827,39285.4300347222,2007-07-22,10:19:15
40.0329333333333,116.408333333333,0,213.254593175853,39285.4302893518,2007-07-22,10:19:37
40.0327333333333,116.408383333333,0,223.097112860892,39285.4305208333,2007-07-22,10:19:57
40.0325333333333,116.4084,0,219.816272965879,39285.4307407407,2007-07-22,10:20:16
40.0323,116.408433333333,0,216.535433070866,39285.4309837963,2007-07-22,10:20:37
40.0321333333333,116.40855,0,219.816272965879,39285.4312847222,2007-07-22,10:21:03
40.0322,116.408883333333,0,219.816272965879,39285.4316203704,2007-07-22,10:21:32
40.03205,116.409016666667,0,288.713910761155,39285.4318402778,2007-07-22,10:21:51
40.0318,116.40895,0,269.028871391076,39285.432037037,2007-07-22,10:22:08
40.0315666666667,116.40885,0,275.590551181102,39285.4323263889,2007-07-22,10:22:33
40.0314833333333,116.409316666667,0,354.330708661417,39285.4333101852,2007-07-22,10:23:58
40.0313166666667,116.409283333333,0,203.412073490814,39285.4335069444,2007-07-22,10:24:15
40.0313666666667,116.4094,0,209.97375328084,39285.4348263889,2007-07-22,10:26:09
40.03125,116.409366666667,0,216.535433070866,39285.4376388889,2007-07-22,10:30:12
40.0313333333333,116.409233333333,0,200.131233595801,39285.4401851852,2007-07-22,10:33:52
40.0314333333333,116.409216666667,0,246.062992125984,39285.4423263889,2007-07-22,10:36:57
40.0313333333333,116.4113,0,223.097112860892,39285.4447453704,2007-07-22,10:40:26
40.0297,116.411633333333,0,206.692913385827,39285.4449884259,2007-07-22,10:40:47
40.0292,116.4116,0,206.692913385827,39285.4450578704,2007-07-22,10:40:53
40.0279333333333,116.411633333333,0,200.131233595801,39285.4451967593,2007-07-22,10:41:05
40.0249333333333,116.4115,0,180.446194225722,39285.4457407407,2007-07-22,10:41:52
40.0237333333333,116.4113,0,180.446194225722,39285.4458449074,2007-07-22,10:42:01
40.0167166666667,116.41105,0,160.761154855643,39285.4463425926,2007-07-22,10:42:44
40.0098166666667,116.40985,0,147.637795275591,39285.446875,2007-07-22,10:43:30
40.0088333333333,116.40995,0,141.076115485564,39285.4469907407,2007-07-22,10:43:40
40.0084166666667,116.410016666667,0,141.076115485564,39285.4472569444,2007-07-22,10:44:03
40.0054333333333,116.410516666667,0,144.356955380577,39285.4476273148,2007-07-22,10:44:35
40.0022833333333,116.411033333333,0,134.514435695538,39285.4480439815,2007-07-22,10:45:11
40.0016333333333,116.4111,0,164.041994750656,39285.4483217593,2007-07-22,10:45:35
40.00005,116.4113,0,164.041994750656,39285.4485532407,2007-07-22,10:45:55
39.9957,116.410766666667,0,150.918635170604,39285.4490509259,2007-07-22,10:46:38
39.9942,116.4106,0,150.918635170604,39285.449537037,2007-07-22,10:47:20
39.99315,116.410566666667,0,180.446194225722,39285.4496643519,2007-07-22,10:47:31
39.9860833333333,116.410733333333,0,164.041994750656,39285.4503009259,2007-07-22,10:48:26
39.98225,116.410883333333,0,177.165354330709,39285.4509027778,2007-07-22,10:49:18
39.9681333333333,116.411566666667,0,177.165354330709,39285.4534953704,2007-07-22,10:53:02
39.9673,116.411333333333,0,177.165354330709,39285.453587963,2007-07-22,10:53:10
39.9673166666667,116.4108,0,167.322834645669,39285.4536111111,2007-07-22,10:53:12
39.96745,116.409133333333,0,160.761154855643,39285.4537962963,2007-07-22,10:53:28
39.9665833333333,116.344516666667,0,157.48031496063,39285.457962963,2007-07-22,10:59:28
39.9667666666667,116.344416666667,0,150.918635170604,39285.4592476852,2007-07-22,11:01:19
39.9669166666667,116.344383333333,0,144.356955380577,39285.4594675926,2007-07-22,11:01:38
39.9670333333333,116.344616666667,0,177.165354330709,39285.4597916667,2007-07-22,11:02:06
39.9671,116.344766666667,0,170.603674540682,39285.4599768519,2007-07-22,11:02:22
39.9670833333333,116.34505,0,157.48031496063,39285.4602430556,2007-07-22,11:02:45
39.9673,116.345066666667,0,147.637795275591,39285.4604166667,2007-07-22,11:03:00
39.9674166666667,116.34505,0,150.918635170604,39285.4607523148,2007-07-22,11:03:29
39.9668666666667,116.344433333333,0,39.3700787401575,39285.5112847222,2007-07-22,12:16:15
39.9666666666667,116.344433333333,0,19.6850393700787,39285.5116782407,2007-07-22,12:16:49
39.9665166666667,116.344166666667,0,190.288713910761,39285.5121527778,2007-07-22,12:17:30
39.9664833333333,116.343816666667,0,200.131233595801,39285.5124305556,2007-07-22,12:17:54
39.9664666666667,116.343616666667,0,200.131233595801,39285.5127430556,2007-07-22,12:18:21
39.9663166666667,116.343583333333,0,196.850393700787,39285.5130324074,2007-07-22,12:18:46
39.9661833333333,116.3436,0,177.165354330709,39285.5133333333,2007-07-22,12:19:12
39.9662,116.343983333333,0,232.939632545932,39285.51375,2007-07-22,12:19:48
39.96625,116.344233333333,0,249.343832020997,39285.5142592593,2007-07-22,12:20:32
39.9663333333333,116.351816666667,0,213.254593175853,39285.5151388889,2007-07-22,12:21:48
39.96805,116.4296,0,134.514435695538,39285.5195023148,2007-07-22,12:28:05
39.96765,116.43095,0,134.514435695538,39285.5195833333,2007-07-22,12:28:12
39.9524,116.454116666667,0,160.761154855643,39285.5214236111,2007-07-22,12:30:51
39.9513666666667,116.455,0,147.637795275591,39285.5215277778,2007-07-22,12:31:00
39.9503,116.455433333333,0,150.918635170604,39285.5216203704,2007-07-22,12:31:08
39.9336666666667,116.45535,0,127.952755905512,39285.5233912037,2007-07-22,12:33:41
39.9326333333333,116.455333333333,0,124.671916010499,39285.5237731481,2007-07-22,12:34:14
39.9324333333333,116.455483333333,0,124.671916010499,39285.5238773148,2007-07-22,12:34:23
39.9323,116.456016666667,0,124.671916010499,39285.5239351852,2007-07-22,12:34:28
39.9322833333333,116.4607,0,170.603674540682,39285.5245486111,2007-07-22,12:35:21
39.93155,116.46085,0,164.041994750656,39285.5247337963,2007-07-22,12:35:37
39.9290833333333,116.460833333333,0,187.007874015748,39285.525462963,2007-07-22,12:36:40
39.9288166666667,116.46085,0,187.007874015748,39285.5255324074,2007-07-22,12:36:46
39.9282333333333,116.460816666667,0,187.007874015748,39285.5256828704,2007-07-22,12:36:59
39.9289333333333,116.463983333333,0,180.446194225722,39285.5260763889,2007-07-22,12:37:33
39.9292333333333,116.465066666667,0,167.322834645669,39285.5263194444,2007-07-22,12:37:54
39.92955,116.46625,0,164.041994750656,39285.5268634259,2007-07-22,12:38:41
39.9292333333333,116.466616666667,0,170.603674540682,39285.5269675926,2007-07-22,12:38:50
39.92835,116.466866666667,0,160.761154855643,39285.5271180556,2007-07-22,12:39:03
39.9279666666667,116.466883333333,0,160.761154855643,39285.5271875,2007-07-22,12:39:09
39.9278666666667,116.4698,0,157.48031496063,39285.5276388889,2007-07-22,12:39:48
39.9275666666667,116.469783333333,0,150.918635170604,39285.5279166667,2007-07-22,12:40:12
39.9274833333333,116.470066666667,0,150.918635170604,39285.5280208333,2007-07-22,12:40:21
39.9273833333333,116.470783333333,0,150.918635170604,39285.528900463,2007-07-22,12:41:37
39.9274666666667,116.470666666667,0,150.918635170604,39285.5290856481,2007-07-22,12:41:53
