# Supplementary material for: Research on differential privacy protection method based on user tendency
Source: PLoS One. 2023 Oct 26;18(10):e0288823. doi: 10.1371/journal.pone.0288823 (PMC10602288; doi:10.1371/journal.pone.0288823)
Supplement: S5 Data — (ZIP) [file pone.0288823.s005.zip › Data 5-5/153/Trajectory/20070724234145.plt]

Geolife trajectory
WGS 84
Altitude is in Feet
Reserved 3
0,2,255,My Track,0,0,2,8421376
0
39.9664333333333,116.469033333333,0,65.6167979002625,39287.9873263889,2007-07-24,23:41:45
39.9683666666667,116.466366666667,0,98.4251968503937,39287.9875578704,2007-07-24,23:42:05
39.96935,116.465683333333,0,104.98687664042,39287.9876388889,2007-07-24,23:42:12
39.9707,116.465483333333,0,108.267716535433,39287.9877430556,2007-07-24,23:42:21
39.9715833333333,116.46575,0,108.267716535433,39287.9878125,2007-07-24,23:42:27
39.9728333333333,116.466783333333,0,114.829396325459,39287.9879282407,2007-07-24,23:42:37
40.0355666666667,116.567333333333,0,88.5826771653543,39287.9932986111,2007-07-24,23:50:21
40.0376,116.569966666667,0,88.5826771653543,39287.9934490741,2007-07-24,23:50:34
40.0460666666667,116.578216666667,0,88.5826771653543,39287.9940856481,2007-07-24,23:51:29
40.04645,116.578716666667,0,85.3018372703412,39287.9943981481,2007-07-24,23:51:56
40.04675,116.579083333333,0,82.0209973753281,39287.9948148148,2007-07-24,23:52:32
40.04695,116.579316666667,0,75.4593175853018,39287.9951157407,2007-07-24,23:52:58
40.04735,116.579866666667,0,82.0209973753281,39287.9953356481,2007-07-24,23:53:17
40.0476166666667,116.580166666667,0,78.740157480315,39287.9956597222,2007-07-24,23:53:45
40.0483,116.580883333333,0,78.740157480315,39287.99625,2007-07-24,23:54:36
40.04885,116.5815,0,82.0209973753281,39287.9963888889,2007-07-24,23:54:48
40.0500166666667,116.582566666667,0,82.0209973753281,39287.9965856481,2007-07-24,23:55:05
40.0506833333333,116.58305,0,78.740157480315,39287.996712963,2007-07-24,23:55:16
40.05165,116.583566666667,0,85.3018372703412,39287.9971180556,2007-07-24,23:55:51
40.05275,116.584016666667,0,95.1443569553806,39287.9972569444,2007-07-24,23:56:03
40.0530333333333,116.5841,0,95.1443569553806,39287.997349537,2007-07-24,23:56:11
40.0533666666667,116.584166666667,0,91.8635170603674,39287.9975231481,2007-07-24,23:56:26
40.0551333333333,116.584283333333,0,101.706036745407,39287.9984953704,2007-07-24,23:57:50
40.0558,116.584233333333,0,104.98687664042,39287.998599537,2007-07-24,23:57:59
40.0605833333333,116.583466666667,0,127.952755905512,39287.9992361111,2007-07-24,23:58:54
40.06495,116.582783333333,0,147.637795275591,39288,2007-07-25,00:00:00
40.0658166666667,116.582633333333,0,150.918635170604,39288.0003703704,2007-07-25,00:00:32
40.0690666666667,116.582133333333,0,157.48031496063,39288.0009259259,2007-07-25,00:01:20
40.0695666666667,116.58205,0,157.48031496063,39288.0010300926,2007-07-25,00:01:29
40.06995,116.581983333333,0,157.48031496063,39288.0011574074,2007-07-25,00:01:40
40.0709833333333,116.581916666667,0,150.918635170604,39288.0013657407,2007-07-25,00:01:58
40.0718333333333,116.5819,0,134.514435695538,39288.0015625,2007-07-25,00:02:15
40.0727,116.581966666667,0,104.98687664042,39288.0018055556,2007-07-25,00:02:36
40.0743666666667,116.582266666667,0,95.1443569553806,39288.0020717593,2007-07-25,00:02:59
40.0747,116.582366666667,0,98.4251968503937,39288.0021296296,2007-07-25,00:03:04
40.0755166666667,116.582583333333,0,114.829396325459,39288.0022569444,2007-07-25,00:03:15
40.0761333333333,116.582866666667,0,121.391076115486,39288.0023611111,2007-07-25,00:03:24
40.0777666666667,116.583966666667,0,124.671916010499,39288.0025231481,2007-07-25,00:03:38
40.0784666666667,116.58385,0,124.671916010499,39288.0026041667,2007-07-25,00:03:45
40.0792666666667,116.5835,0,147.637795275591,39288.0026967593,2007-07-25,00:03:53
40.0793833333333,116.582983333333,0,160.761154855643,39288.0028356481,2007-07-25,00:04:05
40.0793833333333,116.582633333333,0,157.48031496063,39288.0036805556,2007-07-25,00:05:18
40.0794833333333,116.582483333333,0,108.267716535433,39288.0039583333,2007-07-25,00:05:42
40.0789666666667,116.57825,0,108.267716535433,39288.0334953704,2007-07-25,00:48:14
40.0779,116.578233333333,0,118.110236220472,39288.0337037037,2007-07-25,00:48:32
40.0773,116.578283333333,0,118.110236220472,39288.0338310185,2007-07-25,00:48:43
40.0770666666667,116.578483333333,0,118.110236220472,39288.033900463,2007-07-25,00:48:49
40.0768,116.578933333333,0,111.548556430446,39288.0341550926,2007-07-25,00:49:11
40.0766,116.57895,0,118.110236220472,39288.0345486111,2007-07-25,00:49:45
31.1951,121.347666666667,0,918.635170603675,39288.1733912037,2007-07-25,04:09:41
31.19485,121.34725,0,918.635170603675,39288.1734375,2007-07-25,04:09:45
31.19465,121.3474,0,918.635170603675,39288.1734953704,2007-07-25,04:09:50
31.1939666666667,121.34845,0,918.635170603675,39288.1737615741,2007-07-25,04:10:13
31.1880333333333,121.353733333333,0,918.635170603675,39288.1743402778,2007-07-25,04:11:03
31.18715,121.355366666667,0,472.44094488189,39288.1745023148,2007-07-25,04:11:17
31.1863666666667,121.357983333333,0,45.9317585301837,39288.174837963,2007-07-25,04:11:46
31.1864166666667,121.358683333333,0,52.49343832021,39288.1748958333,2007-07-25,04:11:51
31.1893666666667,121.36685,0,62.3359580052493,39288.1753935185,2007-07-25,04:12:34
31.1934166666667,121.378683333333,0,55.7742782152231,39288.1760300926,2007-07-25,04:13:29
31.20145,121.39335,0,42.6509186351706,39288.1768055556,2007-07-25,04:14:36
31.20355,121.4012,0,49.2125984251968,39288.1777314815,2007-07-25,04:15:56
31.2073833333333,121.406783333333,0,72.1784776902887,39288.1782986111,2007-07-25,04:16:45
31.2081666666667,121.40745,0,72.1784776902887,39288.1783680556,2007-07-25,04:16:51
31.2099166666667,121.407466666667,0,59.0551181102362,39288.1784953704,2007-07-25,04:17:02
31.21275,121.408316666667,0,55.7742782152231,39288.1786689815,2007-07-25,04:17:17
31.21435,121.408083333333,0,59.0551181102362,39288.1787847222,2007-07-25,04:17:27
31.2157333333333,121.407383333333,0,55.7742782152231,39288.1789467593,2007-07-25,04:17:41
31.2170666666667,121.4068,0,55.7742782152231,39288.1791666667,2007-07-25,04:18:00
31.21755,121.406633333333,0,55.7742782152231,39288.1792592593,2007-07-25,04:18:08
31.2186,121.40635,0,52.49343832021,39288.1794675926,2007-07-25,04:18:26
31.21915,121.40625,0,55.7742782152231,39288.1796759259,2007-07-25,04:18:44
31.2195666666667,121.406183333333,0,59.0551181102362,39288.1797800926,2007-07-25,04:18:53
31.2217333333333,121.406066666667,0,68.8976377952756,39288.1802546296,2007-07-25,04:19:34
31.2230333333333,121.406166666667,0,82.0209973753281,39288.1804166667,2007-07-25,04:19:48
31.2273666666667,121.40645,0,68.8976377952756,39288.1808564815,2007-07-25,04:20:26
31.2311166666667,121.4056,0,62.3359580052493,39288.1811342593,2007-07-25,04:20:50
31.2339666666667,121.406316666667,0,59.0551181102362,39288.1813078704,2007-07-25,04:21:05
31.2357,121.407166666667,0,62.3359580052493,39288.181412037,2007-07-25,04:21:14
31.24125,121.411416666667,0,52.49343832021,39288.1818518518,2007-07-25,04:21:52
31.2428333333333,121.41365,0,49.2125984251968,39288.182037037,2007-07-25,04:22:08
31.2484666666667,121.424466666667,0,42.6509186351706,39288.1832407407,2007-07-25,04:23:52
31.2488,121.424883333333,0,36.0892388451444,39288.1835300926,2007-07-25,04:24:17
31.25085,121.42695,0,39.3700787401575,39288.1838657407,2007-07-25,04:24:46
31.2546833333333,121.43095,0,42.6509186351706,39288.184224537,2007-07-25,04:25:17
31.2551166666667,121.4314,0,49.2125984251968,39288.1843055556,2007-07-25,04:25:24
31.2554666666667,121.431883333333,0,49.2125984251968,39288.1843865741,2007-07-25,04:25:31
31.2556666666667,121.43245,0,49.2125984251968,39288.1844328704,2007-07-25,04:25:35
31.261,121.4446,0,29.5275590551181,39288.189837963,2007-07-25,04:33:22
31.2619,121.443933333333,0,0,39288.1899652778,2007-07-25,04:33:33
31.2627666666667,121.443283333333,0,13.1233595800525,39288.1900810185,2007-07-25,04:33:43
31.2632,121.442983333333,0,39.3700787401575,39288.1903472222,2007-07-25,04:34:06
31.26395,121.442383333333,0,39.3700787401575,39288.190474537,2007-07-25,04:34:17
31.2646333333333,121.441833333333,0,32.8083989501312,39288.190625,2007-07-25,04:34:30
31.2649666666667,121.441633333333,0,29.5275590551181,39288.1906712963,2007-07-25,04:34:34
31.2653,121.442716666667,0,36.0892388451444,39288.1908912037,2007-07-25,04:34:53
31.2654,121.442616666667,0,42.6509186351706,39288.1910763889,2007-07-25,04:35:09
31.2641833333333,121.441983333333,0,68.8976377952756,39288.2957523148,2007-07-25,07:05:53
31.26105,121.4445,0,68.8976377952756,39288.2965393519,2007-07-25,07:07:01
31.2607,121.444716666667,0,68.8976377952756,39288.2966435185,2007-07-25,07:07:10
31.2605833333333,121.444766666667,0,3.28083989501312,39288.2972916667,2007-07-25,07:08:06
31.26035,121.444883333333,0,29.5275590551181,39288.2985532407,2007-07-25,07:09:55
31.2599666666667,121.445166666667,0,32.8083989501312,39288.2986342593,2007-07-25,07:10:02
31.2577,121.446883333333,0,29.5275590551181,39288.2989814815,2007-07-25,07:10:32
31.2573166666667,121.4473,0,26.246719160105,39288.2990625,2007-07-25,07:10:39
31.25675,121.447266666667,0,22.9658792650919,39288.2991435185,2007-07-25,07:10:46
31.25215,121.4466,0,26.246719160105,39288.2995717593,2007-07-25,07:11:23
31.251,121.446933333333,0,22.9658792650919,39288.2996759259,2007-07-25,07:11:32
31.2501166666667,121.44745,0,3.28083989501312,39288.3007523148,2007-07-25,07:13:05
31.2494666666667,121.4479,0,0,39288.3010416667,2007-07-25,07:13:30
31.2494833333333,121.448433333333,0,0,39288.3011226852,2007-07-25,07:13:37
31.2496333333333,121.448733333333,0,13.1233595800525,39288.3011921296,2007-07-25,07:13:43
31.2496,121.4493,0,45.9317585301837,39288.3016550926,2007-07-25,07:14:23
31.2494166666667,121.449766666667,0,42.6509186351706,39288.302662037,2007-07-25,07:15:50
31.2496666666667,121.44955,0,42.6509186351706,39288.3027083333,2007-07-25,07:15:54
31.2496166666667,121.4499,0,36.0892388451444,39288.3027430556,2007-07-25,07:15:57
31.2494,121.44995,0,62.3359580052493,39288.302962963,2007-07-25,07:16:16
31.2491666666667,121.449816666667,0,39.3700787401575,39288.3033912037,2007-07-25,07:16:53
31.2493666666667,121.4499,0,88.5826771653543,39288.3045833333,2007-07-25,07:18:36
31.2495,121.45005,0,65.6167979002625,39288.304837963,2007-07-25,07:18:58
31.2497,121.450333333333,0,49.2125984251968,39288.3051736111,2007-07-25,07:19:27
31.2497666666667,121.450616666667,0,36.0892388451444,39288.3054050926,2007-07-25,07:19:47
31.2498166666667,121.450866666667,0,19.6850393700787,39288.305625,2007-07-25,07:20:06
31.2498666666667,121.451016666667,0,13.1233595800525,39288.3059143518,2007-07-25,07:20:31
31.23885,121.499433333333,0,13.1233595800525,39288.341712963,2007-07-25,08:12:04
31.2387333333333,121.499533333333,0,32.8083989501312,39288.341875,2007-07-25,08:12:18
31.2386166666667,121.499733333333,0,196.850393700787,39288.3420949074,2007-07-25,08:12:37
31.2385333333333,121.499933333333,0,121.391076115486,39288.3423148148,2007-07-25,08:12:56
31.2383833333333,121.500166666667,0,85.3018372703412,39288.3426273148,2007-07-25,08:13:23
31.2382666666667,121.500483333333,0,65.6167979002625,39288.3429398148,2007-07-25,08:13:50
31.2380833333333,121.500833333333,0,62.3359580052493,39288.3433333333,2007-07-25,08:14:24
31.2378,121.500966666667,0,32.8083989501312,39288.3437037037,2007-07-25,08:14:56
31.23765,121.501033333333,0,19.6850393700787,39288.3438888889,2007-07-25,08:15:12
31.23755,121.501116666667,0,72.1784776902887,39288.3444907407,2007-07-25,08:16:04
31.23745,121.501216666667,0,95.1443569553806,39288.3457291667,2007-07-25,08:17:51
31.2378666666667,121.500983333333,0,49.2125984251968,39288.3462615741,2007-07-25,08:18:37
31.2370666666667,121.501233333333,0,1181.10236220472,39288.3672106481,2007-07-25,08:48:47
31.2369833333333,121.501166666667,0,1204.06824146982,39288.3696643518,2007-07-25,08:52:19
31.2385833333333,121.50075,0,203.412073490814,39288.4065162037,2007-07-25,09:45:23
31.2378333333333,121.501533333333,0,203.412073490814,39288.406875,2007-07-25,09:45:54
31.2371666666667,121.50185,0,203.412073490814,39288.407650463,2007-07-25,09:47:01
31.2241,121.487816666667,0,203.412073490814,39288.4158101852,2007-07-25,09:58:46
31.2240666666667,121.4872,0,203.412073490814,39288.4159259259,2007-07-25,09:58:56
31.2235833333333,121.484333333333,0,203.412073490814,39288.4163310185,2007-07-25,09:59:31
31.2234833333333,121.483816666667,0,203.412073490814,39288.4165162037,2007-07-25,09:59:47
31.22335,121.483416666667,0,203.412073490814,39288.4166782407,2007-07-25,10:00:01
31.22325,121.483266666667,0,203.412073490814,39288.4172222222,2007-07-25,10:00:48
31.2230833333333,121.48305,0,203.412073490814,39288.4175810185,2007-07-25,10:01:19
31.223,121.4832,0,52.49343832021,39288.4180671296,2007-07-25,10:02:01
31.2228166666667,121.482966666667,0,42.6509186351706,39288.4182407407,2007-07-25,10:02:16
31.2226,121.482683333333,0,19.6850393700787,39288.4192361111,2007-07-25,10:03:42
31.2222,121.48215,0,26.246719160105,39288.4195138889,2007-07-25,10:04:06
31.2218833333333,121.481716666667,0,32.8083989501312,39288.4208333333,2007-07-25,10:06:00
31.2216833333333,121.481416666667,0,36.0892388451444,39288.4209375,2007-07-25,10:06:09
31.2214166666667,121.480966666667,0,42.6509186351706,39288.421412037,2007-07-25,10:06:50
31.2213666666667,121.48065,0,45.9317585301837,39288.4221875,2007-07-25,10:07:57
31.2210833333333,121.478433333333,0,42.6509186351706,39288.4224652778,2007-07-25,10:08:21
31.2211333333333,121.478033333333,0,42.6509186351706,39288.4225115741,2007-07-25,10:08:25
31.2209666666667,121.47765,0,42.6509186351706,39288.4225810185,2007-07-25,10:08:31
31.2207333333333,121.477433333333,0,45.9317585301837,39288.4226388889,2007-07-25,10:08:36
31.22055,121.477066666667,0,45.9317585301837,39288.4227430556,2007-07-25,10:08:45
31.21945,121.47395,0,49.2125984251968,39288.4231944444,2007-07-25,10:09:24
31.2189166666667,121.472183333333,0,42.6509186351706,39288.423587963,2007-07-25,10:09:58
31.2187833333333,121.472283333333,0,55.7742782152231,39288.4239583333,2007-07-25,10:10:30
31.2185166666667,121.471366666667,0,59.0551181102362,39288.4242361111,2007-07-25,10:10:54
31.2185166666667,121.470783333333,0,59.0551181102362,39288.4243171296,2007-07-25,10:11:01
31.2177833333333,121.468983333333,0,52.49343832021,39288.4245833333,2007-07-25,10:11:24
31.21985,121.46865,0,52.49343832021,39288.4249768518,2007-07-25,10:11:58
31.2198333333333,121.468483333333,0,193.569553805774,39288.4250925926,2007-07-25,10:12:08
31.2200833333333,121.468483333333,0,196.850393700787,39288.4252893519,2007-07-25,10:12:25
31.2209166666667,121.468433333333,0,177.165354330709,39288.425462963,2007-07-25,10:12:40
31.2214,121.4683,0,177.165354330709,39288.4255555556,2007-07-25,10:12:48
31.2218833333333,121.468283333333,0,177.165354330709,39288.4256828704,2007-07-25,10:12:59
31.2221666666667,121.4682,0,147.637795275591,39288.4258217593,2007-07-25,10:13:11
31.2222833333333,121.468116666667,0,134.514435695538,39288.4260069444,2007-07-25,10:13:27
31.2221,121.468333333333,0,36.0892388451444,39288.4264236111,2007-07-25,10:14:03
31.2223833333333,121.4682,0,36.0892388451444,39288.4264930556,2007-07-25,10:14:09
31.2229,121.467966666667,0,32.8083989501312,39288.4266550926,2007-07-25,10:14:23
31.2231333333333,121.46795,0,68.8976377952756,39288.4268055556,2007-07-25,10:14:36
31.22355,121.46795,0,108.267716535433,39288.4272453704,2007-07-25,10:15:14
31.2237833333333,121.467833333333,0,88.5826771653543,39288.4274768519,2007-07-25,10:15:34
31.2243,121.467666666667,0,68.8976377952756,39288.4276041667,2007-07-25,10:15:45
31.2246666666667,121.467416666667,0,68.8976377952756,39288.4276736111,2007-07-25,10:15:51
31.2249166666667,121.4673,0,72.1784776902887,39288.4279050926,2007-07-25,10:16:11
31.2247166666667,121.466583333333,0,72.1784776902887,39288.4283449074,2007-07-25,10:16:49
31.2245,121.466533333333,0,72.1784776902887,39288.4287152778,2007-07-25,10:17:21
31.2244166666667,121.466416666667,0,72.1784776902887,39288.42875,2007-07-25,10:17:24
31.2246833333333,121.46645,0,72.1784776902887,39288.4288773148,2007-07-25,10:17:35
31.2249166666667,121.466233333333,0,78.740157480315,39288.4293634259,2007-07-25,10:18:17
31.2251333333333,121.466016666667,0,78.740157480315,39288.4294675926,2007-07-25,10:18:26
31.2253833333333,121.46595,0,42.6509186351706,39288.4296064815,2007-07-25,10:18:38
31.2255333333333,121.46575,0,42.6509186351706,39288.4296875,2007-07-25,10:18:45
31.22535,121.4656,0,42.6509186351706,39288.4299305556,2007-07-25,10:19:06
31.22575,121.465416666667,0,42.6509186351706,39288.4299537037,2007-07-25,10:19:08
31.2192333333333,121.438716666667,0,42.6509186351706,39288.4325115741,2007-07-25,10:22:49
31.2191333333333,121.437466666667,0,42.6509186351706,39288.4325694444,2007-07-25,10:22:54
31.2191,121.43655,0,42.6509186351706,39288.4326157407,2007-07-25,10:22:58
31.2186,121.433433333333,0,42.6509186351706,39288.4328587963,2007-07-25,10:23:19
31.2182833333333,121.432383333333,0,42.6509186351706,39288.432974537,2007-07-25,10:23:29
31.2180166666667,121.4311,0,42.6509186351706,39288.4351157407,2007-07-25,10:26:34
