# Supplementary material for: Research on differential privacy protection method based on user tendency
Source: PLoS One. 2023 Oct 26;18(10):e0288823. doi: 10.1371/journal.pone.0288823 (PMC10602288; doi:10.1371/journal.pone.0288823)
Supplement: S5 Data — (ZIP) [file pone.0288823.s005.zip › Data 5-5/153/Trajectory/20070726053643.plt]

Geolife trajectory
WGS 84
Altitude is in Feet
Reserved 3
0,2,255,My Track,0,0,2,8421376
0
31.2602,121.4448,0,29.5275590551181,39289.2338310185,2007-07-26,05:36:43
31.2601,121.44465,0,9.84251968503937,39289.2339467593,2007-07-26,05:36:53
31.2597,121.443483333333,0,9.84251968503937,39289.2341898148,2007-07-26,05:37:14
31.25995,121.443333333333,0,9.84251968503937,39289.234212963,2007-07-26,05:37:16
31.25995,121.442966666667,0,9.84251968503937,39289.2342824074,2007-07-26,05:37:22
31.2598833333333,121.44245,0,9.84251968503937,39289.2350231481,2007-07-26,05:38:26
31.25885,121.44055,0,9.84251968503937,39289.2350810185,2007-07-26,05:38:31
31.2591833333333,121.440283333333,0,9.84251968503937,39289.2351157407,2007-07-26,05:38:34
31.25615,121.432233333333,0,16.4041994750656,39289.2359606481,2007-07-26,05:39:47
31.2559833333333,121.431983333333,0,16.4041994750656,39289.2360532407,2007-07-26,05:39:55
31.2556166666667,121.4324,0,16.4041994750656,39289.2364814815,2007-07-26,05:40:32
31.2556833333333,121.432616666667,0,16.4041994750656,39289.2365046296,2007-07-26,05:40:34
31.2561,121.436716666667,0,16.4041994750656,39289.2425347222,2007-07-26,05:49:15
31.2555833333333,121.4366,0,16.4041994750656,39289.2438425926,2007-07-26,05:51:08
31.2564166666667,121.4365,0,16.4041994750656,39289.2438773148,2007-07-26,05:51:11
31.2564166666667,121.436316666667,0,16.4041994750656,39289.2439814815,2007-07-26,05:51:20
31.1545666666667,121.42495,0,16.4041994750656,39289.2723842593,2007-07-26,06:32:14
31.1532666666667,121.42445,0,16.4041994750656,39289.2725462963,2007-07-26,06:32:28
31.1535666666667,121.4245,0,16.4041994750656,39289.2727430556,2007-07-26,06:32:45
31.1536833333333,121.424533333333,0,16.4041994750656,39289.2728819444,2007-07-26,06:32:57
31.1537833333333,121.42465,0,16.4041994750656,39289.2730092593,2007-07-26,06:33:08
31.1539166666667,121.424566666667,0,16.4041994750656,39289.2731365741,2007-07-26,06:33:19
31.1541666666667,121.424533333333,0,0,39289.2733449074,2007-07-26,06:33:37
31.1543,121.4245,0,0,39289.2734722222,2007-07-26,06:33:48
31.1544833333333,121.424483333333,0,0,39289.2738310185,2007-07-26,06:34:19
31.1545666666667,121.424683333333,0,0,39289.2744212963,2007-07-26,06:35:10
31.1547166666667,121.4247,0,0,39289.2749189815,2007-07-26,06:35:53
31.1547666666667,121.42455,0,68.8976377952756,39289.2769791667,2007-07-26,06:38:51
31.1548333333333,121.424383333333,0,49.2125984251968,39289.2772800926,2007-07-26,06:39:17
31.1549666666667,121.424333333333,0,42.6509186351706,39289.2776041667,2007-07-26,06:39:45
31.1551,121.424316666667,0,36.0892388451444,39289.2777893519,2007-07-26,06:40:01
31.1551833333333,121.424083333333,0,85.3018372703412,39289.2796412037,2007-07-26,06:42:41
31.1553166666667,121.423883333333,0,62.3359580052493,39289.2799421296,2007-07-26,06:43:07
31.1559833333333,121.423516666667,0,59.0551181102362,39289.2856365741,2007-07-26,06:51:19
31.1561333333333,121.423516666667,0,59.0551181102362,39289.2860648148,2007-07-26,06:51:56
31.15635,121.42345,0,59.0551181102362,39289.2861458333,2007-07-26,06:52:03
31.1564666666667,121.423533333333,0,59.0551181102362,39289.2862384259,2007-07-26,06:52:11
31.1563833333333,121.423416666667,0,59.0551181102362,39289.2863657407,2007-07-26,06:52:22
31.1562333333333,121.423333333333,0,59.0551181102362,39289.2875231481,2007-07-26,06:54:02
31.1560666666667,121.423416666667,0,59.0551181102362,39289.2876041667,2007-07-26,06:54:09
31.15595,121.423366666667,0,22.9658792650919,39289.2879513889,2007-07-26,06:54:39
31.156,121.423666666667,0,0,39289.2882291667,2007-07-26,06:55:03
31.1560833333333,121.4237,0,0,39289.288275463,2007-07-26,06:55:07
30.2499166666667,120.1657,0,42.6509186351706,39289.4401273148,2007-07-26,10:33:47
30.2499,120.164216666667,0,42.6509186351706,39289.4402777778,2007-07-26,10:34:00
30.2500333333333,120.163983333333,0,42.6509186351706,39289.4403356481,2007-07-26,10:34:05
30.2509666666667,120.163916666667,0,42.6509186351706,39289.4404861111,2007-07-26,10:34:18
30.2518333333333,120.16375,0,42.6509186351706,39289.4407407407,2007-07-26,10:34:40
30.2524833333333,120.163733333333,0,95.1443569553806,39289.4411458333,2007-07-26,10:35:15
30.2527,120.163916666667,0,108.267716535433,39289.4412731482,2007-07-26,10:35:26
30.2527166666667,120.164483333333,0,88.5826771653543,39289.4414467593,2007-07-26,10:35:41
30.25285,120.1643,0,88.5826771653543,39289.4417592593,2007-07-26,10:36:08
30.2526666666667,120.164383333333,0,68.8976377952756,39289.4418287037,2007-07-26,10:36:14
30.2528,120.164333333333,0,26.246719160105,39289.4419328704,2007-07-26,10:36:23
30.25295,120.16485,0,42.6509186351706,39289.4581365741,2007-07-26,10:59:43
30.2528166666667,120.164833333333,0,42.6509186351706,39289.458287037,2007-07-26,10:59:56
30.2528,120.16465,0,104.98687664042,39289.4587268519,2007-07-26,11:00:34
30.2528833333333,120.164466666667,0,124.671916010499,39289.4589236111,2007-07-26,11:00:51
30.2529,120.164266666667,0,127.952755905512,39289.4591435185,2007-07-26,11:01:10
30.2529833333333,120.164133333333,0,141.076115485564,39289.4593287037,2007-07-26,11:01:26
30.25305,120.163933333333,0,121.391076115486,39289.4596296296,2007-07-26,11:01:52
30.2529666666667,120.1637,0,62.3359580052493,39289.4601041667,2007-07-26,11:02:33
30.2529333333333,120.163483333333,0,52.49343832021,39289.4603935185,2007-07-26,11:02:58
30.2529,120.163233333333,0,42.6509186351706,39289.4606712963,2007-07-26,11:03:22
30.2528666666667,120.162933333333,0,36.0892388451444,39289.4613310185,2007-07-26,11:04:19
30.2527333333333,120.162966666667,0,36.0892388451444,39289.4625,2007-07-26,11:06:00
30.2525833333333,120.1628,0,36.0892388451444,39289.4651967593,2007-07-26,11:09:53
30.2528166666667,120.162766666667,0,36.0892388451444,39289.4652199074,2007-07-26,11:09:55
30.2528333333333,120.162583333333,0,36.0892388451444,39289.4655324074,2007-07-26,11:10:22
30.2529,120.162416666667,0,36.0892388451444,39289.4657060185,2007-07-26,11:10:37
30.2529166666667,120.1622,0,36.0892388451444,39289.4659259259,2007-07-26,11:10:56
30.25305,120.162033333333,0,36.0892388451444,39289.466087963,2007-07-26,11:11:10
30.2532166666667,120.161883333333,0,36.0892388451444,39289.46625,2007-07-26,11:11:24
30.2532833333333,120.161716666667,0,36.0892388451444,39289.4664351852,2007-07-26,11:11:40
30.2531,120.161733333333,0,9.84251968503937,39289.4664699074,2007-07-26,11:11:43
30.2529166666667,120.161716666667,0,39.3700787401575,39289.4665393519,2007-07-26,11:11:49
30.2528166666667,120.1616,0,26.246719160105,39289.4666898148,2007-07-26,11:12:02
30.2529333333333,120.161366666667,0,26.246719160105,39289.4668865741,2007-07-26,11:12:19
30.2529,120.1612,0,32.8083989501312,39289.4671412037,2007-07-26,11:12:41
30.2531,120.160916666667,0,49.2125984251968,39289.4673958333,2007-07-26,11:13:03
30.2531,120.160633333333,0,39.3700787401575,39289.4676157407,2007-07-26,11:13:22
30.25295,120.16045,0,26.246719160105,39289.4678240741,2007-07-26,11:13:40
30.2529,120.16015,0,9.84251968503937,39289.4682060185,2007-07-26,11:14:13
30.25285,120.15995,0,3.28083989501312,39289.4684375,2007-07-26,11:14:33
30.2528,120.1597,0,0,39289.4687384259,2007-07-26,11:14:59
30.2525166666667,120.159733333333,0,39.3700787401575,39289.4689467593,2007-07-26,11:15:17
30.2522666666667,120.159566666667,0,104.98687664042,39289.4691319444,2007-07-26,11:15:33
30.2520166666667,120.159516666667,0,137.795275590551,39289.4693865741,2007-07-26,11:15:55
30.25175,120.159533333333,0,131.233595800525,39289.4697106481,2007-07-26,11:16:23
30.25155,120.1596,0,108.267716535433,39289.4699884259,2007-07-26,11:16:47
30.2515166666667,120.159783333333,0,101.706036745407,39289.4702893518,2007-07-26,11:17:13
30.2515166666667,120.159933333333,0,78.740157480315,39289.4704976852,2007-07-26,11:17:31
30.2517333333333,120.159966666667,0,78.740157480315,39289.5069675926,2007-07-26,12:10:02
30.2516666666667,120.159783333333,0,78.740157480315,39289.507037037,2007-07-26,12:10:08
30.2518,120.159866666667,0,78.740157480315,39289.5071990741,2007-07-26,12:10:22
30.2520833333333,120.15995,0,78.740157480315,39289.5074652778,2007-07-26,12:10:45
30.2522,120.159833333333,0,78.740157480315,39289.5077546296,2007-07-26,12:11:10
30.25245,120.159816666667,0,59.0551181102362,39289.5081365741,2007-07-26,12:11:43
30.2525833333333,120.1598,0,39.3700787401575,39289.5083564815,2007-07-26,12:12:02
30.2525666666667,120.159516666667,0,45.9317585301837,39289.5087384259,2007-07-26,12:12:35
30.2525666666667,120.1591,0,42.6509186351706,39289.5093055556,2007-07-26,12:13:24
30.2525833333333,120.158916666667,0,42.6509186351706,39289.5096064815,2007-07-26,12:13:50
30.2525666666667,120.158666666667,0,49.2125984251968,39289.5098958333,2007-07-26,12:14:15
30.2525833333333,120.158483333333,0,42.6509186351706,39289.5100810185,2007-07-26,12:14:31
30.2527666666667,120.158183333333,0,36.0892388451444,39289.510462963,2007-07-26,12:15:04
30.25285,120.158066666667,0,32.8083989501312,39289.510775463,2007-07-26,12:15:31
30.2527833333333,120.157866666667,0,29.5275590551181,39289.5110416667,2007-07-26,12:15:54
30.2528666666667,120.157683333333,0,32.8083989501312,39289.5112962963,2007-07-26,12:16:16
30.25305,120.15765,0,22.9658792650919,39289.5116782407,2007-07-26,12:16:49
30.253,120.157366666667,0,22.9658792650919,39289.5120486111,2007-07-26,12:17:21
30.2529666666667,120.1572,0,16.4041994750656,39289.512337963,2007-07-26,12:17:46
30.2529,120.15705,0,19.6850393700787,39289.5125925926,2007-07-26,12:18:08
30.2528,120.1569,0,22.9658792650919,39289.5128472222,2007-07-26,12:18:30
30.2526833333333,120.156816666667,0,26.246719160105,39289.5130902778,2007-07-26,12:18:51
30.25255,120.156816666667,0,29.5275590551181,39289.5134953704,2007-07-26,12:19:26
30.2525,120.156566666667,0,26.246719160105,39289.513912037,2007-07-26,12:20:02
30.2524333333333,120.156333333333,0,22.9658792650919,39289.514537037,2007-07-26,12:20:56
30.2523333333333,120.1562,0,9.84251968503937,39289.515,2007-07-26,12:21:36
30.2522166666667,120.156066666667,0,0,39289.515462963,2007-07-26,12:22:16
30.2521166666667,120.155883333333,0,3.28083989501312,39289.5157986111,2007-07-26,12:22:45
30.25195,120.155916666667,0,6.56167979002625,39289.5160416667,2007-07-26,12:23:06
30.2519,120.1557,0,3.28083989501312,39289.5162615741,2007-07-26,12:23:25
30.252,120.155533333333,0,19.6850393700787,39289.5164699074,2007-07-26,12:23:43
30.2519666666667,120.155383333333,0,22.9658792650919,39289.5166666667,2007-07-26,12:24:00
30.2518666666667,120.155183333333,0,22.9658792650919,39289.5169907407,2007-07-26,12:24:28
30.25175,120.154966666667,0,16.4041994750656,39289.5174074074,2007-07-26,12:25:04
30.2516166666667,120.154866666667,0,13.1233595800525,39289.5176967593,2007-07-26,12:25:29
30.2514333333333,120.154816666667,0,13.1233595800525,39289.5180439815,2007-07-26,12:25:59
30.2513,120.154666666667,0,16.4041994750656,39289.5184143518,2007-07-26,12:26:31
30.25115,120.154566666667,0,16.4041994750656,39289.51875,2007-07-26,12:27:00
30.2509666666667,120.154516666667,0,19.6850393700787,39289.5191203704,2007-07-26,12:27:32
30.25075,120.1546,0,13.1233595800525,39289.5196296296,2007-07-26,12:28:16
30.2506333333333,120.15475,0,3.28083989501312,39289.5199652778,2007-07-26,12:28:45
30.25045,120.154816666667,0,0,39289.520462963,2007-07-26,12:29:28
30.2502833333333,120.154783333333,0,0,39289.5208449074,2007-07-26,12:30:01
30.2501333333333,120.1547,0,0,39289.5211458333,2007-07-26,12:30:27
30.2501666666667,120.154416666667,0,16.4041994750656,39289.5216203704,2007-07-26,12:31:08
30.2501166666667,120.154266666667,0,13.1233595800525,39289.5219328704,2007-07-26,12:31:35
30.2500333333333,120.15415,0,16.4041994750656,39289.5223148148,2007-07-26,12:32:08
30.2499,120.154033333333,0,22.9658792650919,39289.5226388889,2007-07-26,12:32:36
30.2498,120.153883333333,0,26.246719160105,39289.5229050926,2007-07-26,12:32:59
30.24965,120.153766666667,0,26.246719160105,39289.5231944444,2007-07-26,12:33:24
30.2494833333333,120.153683333333,0,29.5275590551181,39289.5234953704,2007-07-26,12:33:50
30.24935,120.153583333333,0,29.5275590551181,39289.5237731481,2007-07-26,12:34:14
30.2491833333333,120.153516666667,0,22.9658792650919,39289.5240740741,2007-07-26,12:34:40
30.2490333333333,120.15345,0,13.1233595800525,39289.5244560185,2007-07-26,12:35:13
30.2488333333333,120.153483333333,0,22.9658792650919,39289.5248611111,2007-07-26,12:35:48
30.2486333333333,120.15365,0,16.4041994750656,39289.5255439815,2007-07-26,12:36:47
30.2485833333333,120.154066666667,0,26.246719160105,39289.5264467593,2007-07-26,12:38:05
30.2486333333333,120.154283333333,0,13.1233595800525,39289.5268981481,2007-07-26,12:38:44
30.2485833333333,120.1541,0,13.1233595800525,39289.5273148148,2007-07-26,12:39:20
30.2486333333333,120.15385,0,26.246719160105,39289.5277314815,2007-07-26,12:39:56
30.2486,120.153566666667,0,19.6850393700787,39289.5281712963,2007-07-26,12:40:34
30.2488,120.153416666667,0,19.6850393700787,39289.5286574074,2007-07-26,12:41:16
30.2490166666667,120.153416666667,0,6.56167979002625,39289.5290625,2007-07-26,12:41:51
30.2491666666667,120.153483333333,0,9.84251968503937,39289.5293055556,2007-07-26,12:42:12
30.2493166666667,120.153566666667,0,16.4041994750656,39289.529525463,2007-07-26,12:42:31
30.2494666666667,120.153633333333,0,26.246719160105,39289.5297337963,2007-07-26,12:42:49
30.2496333333333,120.1537,0,32.8083989501312,39289.5301041667,2007-07-26,12:43:21
30.2497666666667,120.153816666667,0,22.9658792650919,39289.5304050926,2007-07-26,12:43:47
30.2499166666667,120.15395,0,16.4041994750656,39289.5307986111,2007-07-26,12:44:21
30.2500333333333,120.154133333333,0,0,39289.5311342593,2007-07-26,12:44:50
30.2500333333333,120.15435,0,6.56167979002625,39289.5314351852,2007-07-26,12:45:16
30.2501666666667,120.154633333333,0,22.9658792650919,39289.5318287037,2007-07-26,12:45:50
30.25035,120.15475,0,22.9658792650919,39289.5322569444,2007-07-26,12:46:27
30.2504833333333,120.154683333333,0,39.3700787401575,39289.5324768518,2007-07-26,12:46:46
30.25065,120.154533333333,0,49.2125984251968,39289.5328703704,2007-07-26,12:47:20
30.25085,120.154483333333,0,52.49343832021,39289.5331828704,2007-07-26,12:47:47
30.2510166666667,120.154483333333,0,49.2125984251968,39289.5335069444,2007-07-26,12:48:15
30.2512666666667,120.15455,0,42.6509186351706,39289.5364814815,2007-07-26,12:52:32
30.2513166666667,120.154733333333,0,42.6509186351706,39289.5450694444,2007-07-26,13:04:54
30.25145,120.154833333333,0,42.6509186351706,39289.5454398148,2007-07-26,13:05:26
30.2516166666667,120.154916666667,0,39.3700787401575,39289.5457523148,2007-07-26,13:05:53
30.25175,120.155016666667,0,39.3700787401575,39289.546087963,2007-07-26,13:06:22
30.2518333333333,120.1552,0,36.0892388451444,39289.5464467593,2007-07-26,13:06:53
30.2518833333333,120.15535,0,29.5275590551181,39289.5467013889,2007-07-26,13:07:15
30.2518,120.155516666667,0,26.246719160105,39289.5470717593,2007-07-26,13:07:47
30.2518,120.155666666667,0,9.84251968503937,39289.5475462963,2007-07-26,13:08:28
30.2519166666667,120.155583333333,0,22.9658792650919,39289.547974537,2007-07-26,13:09:05
30.2521,120.15585,0,45.9317585301837,39289.5486689815,2007-07-26,13:10:05
30.2522,120.155983333333,0,55.7742782152231,39289.5489467593,2007-07-26,13:10:29
30.2523166666667,120.156183333333,0,49.2125984251968,39289.5492592593,2007-07-26,13:10:56
30.2524666666667,120.15655,0,39.3700787401575,39289.549849537,2007-07-26,13:11:47
30.2525333333333,120.156666666667,0,32.8083989501312,39289.5501967593,2007-07-26,13:12:17
30.2527,120.1568,0,29.5275590551181,39289.5505902778,2007-07-26,13:12:51
30.2529333333333,120.1573,0,26.246719160105,39289.5515856481,2007-07-26,13:14:17
30.25295,120.1575,0,26.246719160105,39289.5519675926,2007-07-26,13:14:50
30.2527833333333,120.15755,0,26.246719160105,39289.5522916667,2007-07-26,13:15:18
30.2527833333333,120.1578,0,29.5275590551181,39289.5527777778,2007-07-26,13:16:00
30.2527833333333,120.157983333333,0,36.0892388451444,39289.5531828704,2007-07-26,13:16:35
30.25275,120.158183333333,0,36.0892388451444,39289.5539814815,2007-07-26,13:17:44
30.2525666666667,120.158366666667,0,32.8083989501312,39289.5543402778,2007-07-26,13:18:15
30.2524166666667,120.158366666667,0,32.8083989501312,39289.5546296296,2007-07-26,13:18:40
30.2524166666667,120.158583333333,0,32.8083989501312,39289.5549652778,2007-07-26,13:19:09
30.2524,120.158883333333,0,26.246719160105,39289.5553125,2007-07-26,13:19:39
30.25235,120.159283333333,0,36.0892388451444,39289.5558680556,2007-07-26,13:20:27
30.2524333333333,120.159466666667,0,26.246719160105,39289.5561805556,2007-07-26,13:20:54
30.2525,120.1597,0,16.4041994750656,39289.5565277778,2007-07-26,13:21:24
30.2525333333333,120.159933333333,0,0,39289.5569097222,2007-07-26,13:21:57
30.2524833333333,120.16015,0,0,39289.5572916667,2007-07-26,13:22:30
30.2525166666667,120.16035,0,0,39289.5575694444,2007-07-26,13:22:54
30.2525666666667,120.16065,0,0,39289.5579976852,2007-07-26,13:23:31
30.2526,120.1608,0,16.4041994750656,39289.5592592593,2007-07-26,13:25:20
30.25235,120.160966666667,0,16.4041994750656,39289.5592824074,2007-07-26,13:25:22
30.2524,120.16075,0,39.3700787401575,39289.5594675926,2007-07-26,13:25:38
30.2524166666667,120.160583333333,0,29.5275590551181,39289.5596412037,2007-07-26,13:25:53
30.2522,120.160466666667,0,62.3359580052493,39289.5600462963,2007-07-26,13:26:28
30.2520833333333,120.160516666667,0,59.0551181102362,39289.5603472222,2007-07-26,13:26:54
30.2518833333333,120.16085,0,59.0551181102362,39289.5607638889,2007-07-26,13:27:30
30.2520333333333,120.160733333333,0,59.0551181102362,39289.5608333333,2007-07-26,13:27:36
30.2521833333333,120.160683333333,0,42.6509186351706,39289.5611805556,2007-07-26,13:28:06
30.2523333333333,120.16065,0,173.884514435696,39289.5614930556,2007-07-26,13:28:33
30.2525333333333,120.160716666667,0,144.356955380577,39289.5617939815,2007-07-26,13:28:59
30.2525833333333,120.160883333333,0,121.391076115486,39289.562025463,2007-07-26,13:29:19
30.2526833333333,120.161133333333,0,144.356955380577,39289.5623842593,2007-07-26,13:29:50
30.2526666666667,120.161383333333,0,121.391076115486,39289.562650463,2007-07-26,13:30:13
30.25265,120.161566666667,0,150.918635170604,39289.5628703704,2007-07-26,13:30:32
30.2527166666667,120.161816666667,0,124.671916010499,39289.563125,2007-07-26,13:30:54
30.2527833333333,120.1621,0,127.952755905512,39289.5634953704,2007-07-26,13:31:26
30.2528166666667,120.162583333333,0,59.0551181102362,39289.5640393518,2007-07-26,13:32:13
30.2528,120.1628,0,59.0551181102362,39289.5642476852,2007-07-26,13:32:31
30.2527833333333,120.163033333333,0,59.0551181102362,39289.5645601852,2007-07-26,13:32:58
30.2526833333333,120.163266666667,0,59.0551181102362,39289.5649189815,2007-07-26,13:33:29
30.2522166666667,120.163166666667,0,59.0551181102362,39289.5655555556,2007-07-26,13:34:24
30.25225,120.163433333333,0,59.0551181102362,39289.5668171296,2007-07-26,13:36:13
30.25225,120.1636,0,59.0551181102362,39289.5678009259,2007-07-26,13:37:38
30.2522666666667,120.163816666667,0,59.0551181102362,39289.5678240741,2007-07-26,13:37:40
30.2522666666667,120.163616666667,0,52.49343832021,39289.5679513889,2007-07-26,13:37:51
30.2525,120.163716666667,0,16.4041994750656,39289.5683101852,2007-07-26,13:38:22
30.2526166666667,120.163933333333,0,19.6850393700787,39289.5685532407,2007-07-26,13:38:43
30.2527166666667,120.1641,0,26.246719160105,39289.5688425926,2007-07-26,13:39:08
30.2528666666667,120.164116666667,0,118.110236220472,39289.5689814815,2007-07-26,13:39:20
30.25275,120.164316666667,0,95.1443569553806,39289.5692592593,2007-07-26,13:39:44
30.2532333333333,120.164016666667,0,95.1443569553806,39289.5703703704,2007-07-26,13:41:20
30.2532166666667,120.163833333333,0,95.1443569553806,39289.5704166667,2007-07-26,13:41:24
30.2532166666667,120.164016666667,0,68.8976377952756,39289.5705555556,2007-07-26,13:41:36
30.2522666666667,120.164383333333,0,42.6509186351706,39289.5720138889,2007-07-26,13:43:42
