# Supplementary material for: Research on differential privacy protection method based on user tendency
Source: PLoS One. 2023 Oct 26;18(10):e0288823. doi: 10.1371/journal.pone.0288823 (PMC10602288; doi:10.1371/journal.pone.0288823)
Supplement: S5 Data — (ZIP) [file pone.0288823.s005.zip › Data 5-5/153/Trajectory/20070727034219.plt]

Geolife trajectory
WGS 84
Altitude is in Feet
Reserved 3
0,2,255,My Track,0,0,2,8421376
0
30.2527333333333,120.16315,0,65.6167979002625,39290.1543865741,2007-07-27,03:42:19
30.2527666666667,120.162883333333,0,101.706036745407,39290.1546875,2007-07-27,03:42:45
30.2527833333333,120.162583333333,0,104.98687664042,39290.1549768519,2007-07-27,03:43:10
30.2527833333333,120.16235,0,108.267716535433,39290.1553703704,2007-07-27,03:43:44
30.2527833333333,120.162133333333,0,75.4593175853018,39290.1555671296,2007-07-27,03:44:01
30.2527,120.161916666667,0,52.49343832021,39290.1559490741,2007-07-27,03:44:34
30.2527,120.161733333333,0,68.8976377952756,39290.15625,2007-07-27,03:45:00
30.2527333333333,120.16145,0,82.0209973753281,39290.1565972222,2007-07-27,03:45:30
30.2527166666667,120.161316666667,0,78.740157480315,39290.1567939815,2007-07-27,03:45:47
30.2527,120.161133333333,0,82.0209973753281,39290.1569907407,2007-07-27,03:46:04
30.2527666666667,120.16095,0,98.4251968503937,39290.1571759259,2007-07-27,03:46:20
30.2526833333333,120.160783333333,0,72.1784776902887,39290.1573263889,2007-07-27,03:46:33
30.25265,120.160633333333,0,62.3359580052493,39290.1574768518,2007-07-27,03:46:46
30.2526666666667,120.1604,0,62.3359580052493,39290.1579398148,2007-07-27,03:47:26
30.2526166666667,120.159933333333,0,62.3359580052493,39290.157974537,2007-07-27,03:47:29
30.2525666666667,120.15975,0,78.740157480315,39290.1587037037,2007-07-27,03:48:32
30.2523,120.15975,0,78.740157480315,39290.1589814815,2007-07-27,03:48:56
30.2521333333333,120.159766666667,0,78.740157480315,39290.159212963,2007-07-27,03:49:16
30.2519166666667,120.159783333333,0,78.740157480315,39290.1594675926,2007-07-27,03:49:38
30.2518333333333,120.159766666667,0,78.740157480315,39290.1596296296,2007-07-27,03:49:52
30.2519333333333,120.159783333333,0,78.740157480315,39290.195625,2007-07-27,04:41:42
30.2523666666667,120.159683333333,0,78.740157480315,39290.1960763889,2007-07-27,04:42:21
30.2525166666667,120.1597,0,78.740157480315,39290.1963425926,2007-07-27,04:42:44
30.2525666666667,120.159483333333,0,78.740157480315,39290.1965046296,2007-07-27,04:42:58
30.25255,120.159266666667,0,78.740157480315,39290.1968287037,2007-07-27,04:43:26
30.2525333333333,120.159016666667,0,78.740157480315,39290.197037037,2007-07-27,04:43:44
30.2525333333333,120.1588,0,78.740157480315,39290.1972337963,2007-07-27,04:44:01
30.2525166666667,120.158533333333,0,78.740157480315,39290.1974537037,2007-07-27,04:44:20
30.2526,120.15835,0,78.740157480315,39290.1976273148,2007-07-27,04:44:35
30.2527833333333,120.1581,0,82.0209973753281,39290.1979050926,2007-07-27,04:44:59
30.2528,120.157833333333,0,75.4593175853018,39290.1981481481,2007-07-27,04:45:20
30.2529833333333,120.15775,0,62.3359580052493,39290.1984953704,2007-07-27,04:45:50
30.2531166666667,120.157733333333,0,39.3700787401575,39290.1989467593,2007-07-27,04:46:29
30.2531666666667,120.1576,0,32.8083989501312,39290.2006828704,2007-07-27,04:48:59
30.25305,120.157433333333,0,36.0892388451444,39290.2009259259,2007-07-27,04:49:20
30.2530333333333,120.157183333333,0,45.9317585301837,39290.2012615741,2007-07-27,04:49:49
30.2531,120.157,0,42.6509186351706,39290.2015162037,2007-07-27,04:50:11
30.2529333333333,120.156966666667,0,29.5275590551181,39290.2035069444,2007-07-27,04:53:03
30.2527833333333,120.156866666667,0,29.5275590551181,39290.203912037,2007-07-27,04:53:38
30.2525666666667,120.156533333333,0,29.5275590551181,39290.2040740741,2007-07-27,04:53:52
30.2525333333333,120.156766666667,0,36.0892388451444,39290.2041087963,2007-07-27,04:53:55
30.2525,120.156533333333,0,42.6509186351706,39290.2045023148,2007-07-27,04:54:29
30.2524166666667,120.156383333333,0,29.5275590551181,39290.2051967593,2007-07-27,04:55:29
30.25255,120.156433333333,0,0,39290.2153125,2007-07-27,05:10:03
30.2524833333333,120.153516666667,0,26.246719160105,39290.2153472222,2007-07-27,05:10:06
30.25245,120.15315,0,39.3700787401575,39290.2154976852,2007-07-27,05:10:19
30.2522833333333,120.15255,0,59.0551181102362,39290.215775463,2007-07-27,05:10:43
30.2522333333333,120.152233333333,0,62.3359580052493,39290.2159143519,2007-07-27,05:10:55
30.2520833333333,120.151616666667,0,68.8976377952756,39290.2161921296,2007-07-27,05:11:19
30.25195,120.151033333333,0,75.4593175853018,39290.2164583333,2007-07-27,05:11:42
30.2516333333333,120.148666666667,0,65.6167979002625,39290.2174652778,2007-07-27,05:13:09
30.2513166666667,120.147433333333,0,62.3359580052493,39290.2180208333,2007-07-27,05:13:57
30.2511666666667,120.146516666667,0,62.3359580052493,39290.2184143519,2007-07-27,05:14:31
30.25095,120.145833333333,0,65.6167979002625,39290.2187384259,2007-07-27,05:14:59
30.2508333333333,120.145533333333,0,65.6167979002625,39290.2188657407,2007-07-27,05:15:10
30.2507,120.145033333333,0,68.8976377952756,39290.2190856481,2007-07-27,05:15:29
30.2504166666667,120.14425,0,52.49343832021,39290.2194560185,2007-07-27,05:16:01
30.2502666666667,120.143983333333,0,36.0892388451444,39290.2195833333,2007-07-27,05:16:12
30.2498,120.14325,0,29.5275590551181,39290.22,2007-07-27,05:16:48
30.2497,120.143083333333,0,29.5275590551181,39290.2200925926,2007-07-27,05:16:56
30.2495666666667,120.142883333333,0,29.5275590551181,39290.2201967593,2007-07-27,05:17:05
30.2494,120.142583333333,0,26.246719160105,39290.2203587963,2007-07-27,05:17:19
30.2492166666667,120.142233333333,0,22.9658792650919,39290.2205208333,2007-07-27,05:17:33
30.249,120.14175,0,22.9658792650919,39290.2207638889,2007-07-27,05:17:54
30.24855,120.140916666667,0,19.6850393700787,39290.2211921296,2007-07-27,05:18:31
30.2484166666667,120.140533333333,0,19.6850393700787,39290.2213888889,2007-07-27,05:18:48
30.2483833333333,120.1403,0,16.4041994750656,39290.2217824074,2007-07-27,05:19:22
30.2484833333333,120.140133333333,0,42.6509186351706,39290.2222337963,2007-07-27,05:20:01
30.2485166666667,120.140016666667,0,65.6167979002625,39290.2240393519,2007-07-27,05:22:37
30.2484666666667,120.139816666667,0,62.3359580052493,39290.2243055556,2007-07-27,05:23:00
30.2483333333333,120.139733333333,0,62.3359580052493,39290.2245717593,2007-07-27,05:23:23
30.24835,120.139533333333,0,68.8976377952756,39290.2263888889,2007-07-27,05:26:00
30.2485,120.139533333333,0,131.233595800525,39290.2268518518,2007-07-27,05:26:40
30.24885,120.139783333333,0,101.706036745407,39290.2273842593,2007-07-27,05:27:26
30.2487666666667,120.139616666667,0,42.6509186351706,39290.2275925926,2007-07-27,05:27:44
30.2486833333333,120.139783333333,0,82.0209973753281,39290.2283796296,2007-07-27,05:28:52
30.2485333333333,120.139833333333,0,91.8635170603674,39290.2287615741,2007-07-27,05:29:25
30.2484333333333,120.139933333333,0,49.2125984251968,39290.2372222222,2007-07-27,05:41:36
30.2483,120.1397,0,9.84251968503937,39290.2375925926,2007-07-27,05:42:08
30.24835,120.13985,0,22.9658792650919,39290.2453935185,2007-07-27,05:53:22
30.24845,120.13995,0,39.3700787401575,39290.2455902778,2007-07-27,05:53:39
30.2484833333333,120.1401,0,62.3359580052493,39290.245775463,2007-07-27,05:53:55
30.2483666666667,120.14005,0,39.3700787401575,39290.2474421296,2007-07-27,05:56:19
30.24825,120.140133333333,0,36.0892388451444,39290.2478240741,2007-07-27,05:56:52
30.2480666666667,120.14015,0,29.5275590551181,39290.2483101852,2007-07-27,05:57:34
30.2478333333333,120.139933333333,0,29.5275590551181,39290.2486111111,2007-07-27,05:58:00
30.2474666666667,120.139783333333,0,26.246719160105,39290.2488425926,2007-07-27,05:58:20
30.2471333333333,120.1397,0,26.246719160105,39290.2490046296,2007-07-27,05:58:34
30.2465,120.139266666667,0,26.246719160105,39290.2493287037,2007-07-27,05:59:02
30.24635,120.1394,0,26.246719160105,39290.2493865741,2007-07-27,05:59:07
30.2462166666667,120.13925,0,26.246719160105,39290.2494444444,2007-07-27,05:59:12
30.2457833333333,120.139283333333,0,26.246719160105,39290.2496643519,2007-07-27,05:59:31
30.2455833333333,120.139216666667,0,26.246719160105,39290.2497569444,2007-07-27,05:59:39
30.2452333333333,120.139066666667,0,26.246719160105,39290.2499537037,2007-07-27,05:59:56
30.2450666666667,120.13905,0,36.0892388451444,39290.2500347222,2007-07-27,06:00:03
30.2447166666667,120.139,0,32.8083989501312,39290.2502199074,2007-07-27,06:00:19
30.2445333333333,120.138966666667,0,36.0892388451444,39290.2503125,2007-07-27,06:00:27
30.24415,120.138883333333,0,36.0892388451444,39290.2504976852,2007-07-27,06:00:43
30.24395,120.13885,0,36.0892388451444,39290.2505902778,2007-07-27,06:00:51
30.2437,120.138766666667,0,36.0892388451444,39290.2507175926,2007-07-27,06:01:02
30.2434833333333,120.1387,0,36.0892388451444,39290.2508333333,2007-07-27,06:01:12
30.2430333333333,120.13855,0,36.0892388451444,39290.2510532407,2007-07-27,06:01:31
30.2428166666667,120.138483333333,0,36.0892388451444,39290.2511689815,2007-07-27,06:01:41
30.24255,120.138416666667,0,36.0892388451444,39290.2513078704,2007-07-27,06:01:53
30.2422666666667,120.1384,0,29.5275590551181,39290.2514699074,2007-07-27,06:02:07
30.2419833333333,120.138466666667,0,29.5275590551181,39290.2515972222,2007-07-27,06:02:18
30.2417166666667,120.138533333333,0,19.6850393700787,39290.2517476852,2007-07-27,06:02:31
30.2415166666667,120.1386,0,22.9658792650919,39290.251875,2007-07-27,06:02:42
30.2412666666667,120.138733333333,0,22.9658792650919,39290.2521064815,2007-07-27,06:03:02
30.24115,120.13885,0,19.6850393700787,39290.2525694444,2007-07-27,06:03:42
30.2410333333333,120.138966666667,0,26.246719160105,39290.2529861111,2007-07-27,06:04:18
30.2410166666667,120.139166666667,0,59.0551181102362,39290.2537268519,2007-07-27,06:05:22
30.2411666666667,120.139216666667,0,72.1784776902887,39290.2541319444,2007-07-27,06:05:57
30.2414166666667,120.139333333333,0,101.706036745407,39290.2547569444,2007-07-27,06:06:51
30.24155,120.139333333333,0,131.233595800525,39290.2550231481,2007-07-27,06:07:14
30.2417,120.1395,0,118.110236220472,39290.2553472222,2007-07-27,06:07:42
30.2419,120.139716666667,0,101.706036745407,39290.2557175926,2007-07-27,06:08:14
30.24205,120.139816666667,0,101.706036745407,39290.2559837963,2007-07-27,06:08:37
30.2423166666667,120.14,0,72.1784776902887,39290.2564467593,2007-07-27,06:09:17
30.2424833333333,120.140116666667,0,68.8976377952756,39290.2567361111,2007-07-27,06:09:42
30.2425833333333,120.140266666667,0,65.6167979002625,39290.2570717593,2007-07-27,06:10:11
30.2426,120.140733333333,0,49.2125984251968,39290.2580555556,2007-07-27,06:11:36
30.24245,120.140833333333,0,55.7742782152231,39290.2584259259,2007-07-27,06:12:08
30.2423666666667,120.141,0,55.7742782152231,39290.2592592593,2007-07-27,06:13:20
30.2421666666667,120.140983333333,0,55.7742782152231,39290.2597685185,2007-07-27,06:14:04
30.2420666666667,120.141116666667,0,62.3359580052493,39290.2599884259,2007-07-27,06:14:23
30.2418666666667,120.141133333333,0,55.7742782152231,39290.2603356481,2007-07-27,06:14:53
30.2417166666667,120.141066666667,0,29.5275590551181,39290.2610300926,2007-07-27,06:15:53
30.2417666666667,120.141283333333,0,45.9317585301837,39290.2614467593,2007-07-27,06:16:29
30.2419666666667,120.141366666667,0,62.3359580052493,39290.2618402778,2007-07-27,06:17:03
30.2421166666667,120.14145,0,42.6509186351706,39290.2621180556,2007-07-27,06:17:27
30.24215,120.14165,0,36.0892388451444,39290.2624884259,2007-07-27,06:17:59
30.2422166666667,120.14155,0,42.6509186351706,39290.2631712963,2007-07-27,06:18:58
30.24235,120.14145,0,52.49343832021,39290.2633912037,2007-07-27,06:19:17
30.2423166666667,120.141283333333,0,68.8976377952756,39290.2636805556,2007-07-27,06:19:42
30.24235,120.141133333333,0,88.5826771653543,39290.263900463,2007-07-27,06:20:01
30.2424833333333,120.141066666667,0,85.3018372703412,39290.2642592593,2007-07-27,06:20:32
30.2426333333333,120.140733333333,0,88.5826771653543,39290.2646990741,2007-07-27,06:21:10
30.2426333333333,120.140383333333,0,52.49343832021,39290.2653587963,2007-07-27,06:22:07
30.2425333333333,120.140233333333,0,59.0551181102362,39290.2655439815,2007-07-27,06:22:23
30.2423833333333,120.1401,0,55.7742782152231,39290.2658680556,2007-07-27,06:22:51
30.2422333333333,120.140016666667,0,78.740157480315,39290.2661689815,2007-07-27,06:23:17
30.2423333333333,120.140216666667,0,82.0209973753281,39290.2668865741,2007-07-27,06:24:19
30.2424666666667,120.140383333333,0,85.3018372703412,39290.2672453704,2007-07-27,06:24:50
30.2424833333333,120.140683333333,0,65.6167979002625,39290.2676041667,2007-07-27,06:25:21
30.2423666666667,120.140733333333,0,72.1784776902887,39290.2678703704,2007-07-27,06:25:44
30.2421666666667,120.140766666667,0,72.1784776902887,39290.2681597222,2007-07-27,06:26:09
30.2420666666667,120.140933333333,0,65.6167979002625,39290.2684837963,2007-07-27,06:26:37
30.24195,120.14105,0,55.7742782152231,39290.2686921296,2007-07-27,06:26:55
30.2417166666667,120.141016666667,0,62.3359580052493,39290.2690393519,2007-07-27,06:27:25
30.2415333333333,120.141,0,55.7742782152231,39290.2692592593,2007-07-27,06:27:44
30.2413833333333,120.140866666667,0,49.2125984251968,39290.2694791667,2007-07-27,06:28:03
30.2411833333333,120.1408,0,55.7742782152231,39290.2697453704,2007-07-27,06:28:26
30.2410166666667,120.140733333333,0,65.6167979002625,39290.2701851852,2007-07-27,06:29:04
30.2407666666667,120.140616666667,0,59.0551181102362,39290.270625,2007-07-27,06:29:42
30.24065,120.140516666667,0,39.3700787401575,39290.2719097222,2007-07-27,06:31:33
30.2405333333333,120.14045,0,29.5275590551181,39290.2727199074,2007-07-27,06:32:43
30.2403333333333,120.140383333333,0,29.5275590551181,39290.2743634259,2007-07-27,06:35:05
30.2401833333333,120.1402,0,45.9317585301837,39290.2748263889,2007-07-27,06:35:45
30.24,120.140083333333,0,32.8083989501312,39290.2760648148,2007-07-27,06:37:32
30.2401166666667,120.140083333333,0,150.918635170604,39290.2761342593,2007-07-27,06:37:38
30.2400833333333,120.140233333333,0,82.0209973753281,39290.2764699074,2007-07-27,06:38:07
30.2401,120.14015,0,36.0892388451444,39290.2775694444,2007-07-27,06:39:42
30.2398,120.140483333333,0,32.8083989501312,39290.2808564815,2007-07-27,06:44:26
30.2400166666667,120.140183333333,0,22.9658792650919,39290.2809953704,2007-07-27,06:44:38
30.2400166666667,120.1404,0,36.0892388451444,39290.2838657407,2007-07-27,06:48:46
30.2401666666667,120.140016666667,0,45.9317585301837,39290.2861921296,2007-07-27,06:52:07
30.2402166666667,120.139766666667,0,52.49343832021,39290.2865277778,2007-07-27,06:52:36
30.2402666666667,120.1396,0,49.2125984251968,39290.2867824074,2007-07-27,06:52:58
30.24035,120.139416666667,0,52.49343832021,39290.287349537,2007-07-27,06:53:47
30.2404,120.1393,0,39.3700787401575,39290.2889814815,2007-07-27,06:56:08
30.2403833333333,120.139116666667,0,3.28083989501312,39290.2962962963,2007-07-27,07:06:40
30.2402333333333,120.139,0,13.1233595800525,39290.3024768519,2007-07-27,07:15:34
30.2401333333333,120.1389,0,13.1233595800525,39290.3028125,2007-07-27,07:16:03
30.2401166666667,120.138683333333,0,13.1233595800525,39290.303125,2007-07-27,07:16:30
30.2398666666667,120.138566666667,0,13.1233595800525,39290.3032291667,2007-07-27,07:16:39
30.2395833333333,120.1386,0,13.1233595800525,39290.3034143519,2007-07-27,07:16:55
30.23925,120.138616666667,0,13.1233595800525,39290.303587963,2007-07-27,07:17:10
30.2388833333333,120.138566666667,0,13.1233595800525,39290.3037615741,2007-07-27,07:17:25
30.2384666666667,120.13855,0,32.8083989501312,39290.3039583333,2007-07-27,07:17:42
30.23815,120.138516666667,0,39.3700787401575,39290.3041203704,2007-07-27,07:17:56
30.2377833333333,120.138483333333,0,42.6509186351706,39290.3043055556,2007-07-27,07:18:12
30.2376,120.138466666667,0,42.6509186351706,39290.3043981481,2007-07-27,07:18:20
30.2372666666667,120.138433333333,0,59.0551181102362,39290.3045601852,2007-07-27,07:18:34
30.2365666666667,120.138416666667,0,29.5275590551181,39290.3049074074,2007-07-27,07:19:04
30.2361833333333,120.138416666667,0,29.5275590551181,39290.3050925926,2007-07-27,07:19:20
30.2358166666667,120.138383333333,0,0,39290.3052777778,2007-07-27,07:19:36
30.2354833333333,120.138383333333,0,19.6850393700787,39290.3054282407,2007-07-27,07:19:49
30.2348,120.138416666667,0,32.8083989501312,39290.3057523148,2007-07-27,07:20:17
30.2345833333333,120.1384,0,36.0892388451444,39290.3058680556,2007-07-27,07:20:27
30.23435,120.1383,0,39.3700787401575,39290.3062384259,2007-07-27,07:20:59
30.2342,120.138083333333,0,36.0892388451444,39290.3075578704,2007-07-27,07:22:53
30.2340333333333,120.1381,0,42.6509186351706,39290.3078240741,2007-07-27,07:23:16
30.2338833333333,120.138183333333,0,32.8083989501312,39290.3081134259,2007-07-27,07:23:41
30.2336666666667,120.138266666667,0,29.5275590551181,39290.3085185185,2007-07-27,07:24:16
30.2335333333333,120.138316666667,0,26.246719160105,39290.3087152778,2007-07-27,07:24:33
30.2333833333333,120.1384,0,16.4041994750656,39290.3089583333,2007-07-27,07:24:54
30.2332666666667,120.138483333333,0,19.6850393700787,39290.3091550926,2007-07-27,07:25:11
30.2330333333333,120.13865,0,26.246719160105,39290.309537037,2007-07-27,07:25:44
30.2327666666667,120.13875,0,19.6850393700787,39290.3098611111,2007-07-27,07:26:12
30.2326333333333,120.138833333333,0,22.9658792650919,39290.3100347222,2007-07-27,07:26:27
30.23245,120.13895,0,26.246719160105,39290.3103009259,2007-07-27,07:26:50
30.23225,120.13905,0,22.9658792650919,39290.3105902778,2007-07-27,07:27:15
30.23205,120.139116666667,0,16.4041994750656,39290.3108912037,2007-07-27,07:27:41
30.2319,120.1392,0,13.1233595800525,39290.3111574074,2007-07-27,07:28:04
30.2318333333333,120.139333333333,0,36.0892388451444,39290.3124305556,2007-07-27,07:29:54
30.2317,120.139483333333,0,32.8083989501312,39290.3146180556,2007-07-27,07:33:03
30.2315666666667,120.1394,0,29.5275590551181,39290.3149189815,2007-07-27,07:33:29
30.2314166666667,120.139483333333,0,32.8083989501312,39290.3153356481,2007-07-27,07:34:05
30.2313166666667,120.139583333333,0,22.9658792650919,39290.3155208333,2007-07-27,07:34:21
30.2312,120.1397,0,29.5275590551181,39290.3158333333,2007-07-27,07:34:48
30.2311666666667,120.139883333333,0,29.5275590551181,39290.3161111111,2007-07-27,07:35:12
30.2312333333333,120.1401,0,16.4041994750656,39290.3164236111,2007-07-27,07:35:39
30.23135,120.140266666667,0,19.6850393700787,39290.316712963,2007-07-27,07:36:04
30.2315,120.140316666667,0,26.246719160105,39290.3176388889,2007-07-27,07:37:24
30.2317333333333,120.140433333333,0,13.1233595800525,39290.3180092593,2007-07-27,07:37:56
30.2318166666667,120.140816666667,0,6.56167979002625,39290.3185763889,2007-07-27,07:38:45
30.2320333333333,120.141416666667,0,6.56167979002625,39290.3192708333,2007-07-27,07:39:45
30.2319666666667,120.141616666667,0,6.56167979002625,39290.3195949074,2007-07-27,07:40:13
30.2319166666667,120.141833333333,0,13.1233595800525,39290.319837963,2007-07-27,07:40:34
30.2318666666667,120.142166666667,0,13.1233595800525,39290.3202430556,2007-07-27,07:41:09
30.2318666666667,120.142433333333,0,19.6850393700787,39290.3205787037,2007-07-27,07:41:38
30.23195,120.1427,0,22.9658792650919,39290.3208101852,2007-07-27,07:41:58
30.2319666666667,120.142966666667,0,22.9658792650919,39290.321087963,2007-07-27,07:42:22
30.23205,120.14315,0,22.9658792650919,39290.3212731481,2007-07-27,07:42:38
30.2320666666667,120.143366666667,0,22.9658792650919,39290.3214930556,2007-07-27,07:42:57
30.2322333333333,120.143516666667,0,22.9658792650919,39290.3218402778,2007-07-27,07:43:27
30.2324166666667,120.14365,0,22.9658792650919,39290.3221064815,2007-07-27,07:43:50
30.23255,120.143716666667,0,75.4593175853018,39290.3222685185,2007-07-27,07:44:04
30.2326333333333,120.143916666667,0,62.3359580052493,39290.3226041667,2007-07-27,07:44:33
30.23275,120.144183333333,0,59.0551181102362,39290.3228587963,2007-07-27,07:44:55
30.2326166666667,120.144216666667,0,59.0551181102362,39290.3239814815,2007-07-27,07:46:32
30.2327333333333,120.144433333333,0,36.0892388451444,39290.3245023148,2007-07-27,07:47:17
30.2327333333333,120.144716666667,0,49.2125984251968,39290.3249652778,2007-07-27,07:47:57
30.2328166666667,120.1449,0,29.5275590551181,39290.3258449074,2007-07-27,07:49:13
30.233,120.14495,0,65.6167979002625,39290.3270949074,2007-07-27,07:51:01
30.2331166666667,120.145,0,65.6167979002625,39290.3274884259,2007-07-27,07:51:35
30.2333166666667,120.144983333333,0,91.8635170603674,39290.3282986111,2007-07-27,07:52:45
30.2338166666667,120.14475,0,91.8635170603674,39290.354537037,2007-07-27,08:30:32
30.2336833333333,120.144716666667,0,127.952755905512,39290.3546759259,2007-07-27,08:30:44
30.2334833333333,120.145066666667,0,131.233595800525,39290.3556018519,2007-07-27,08:32:04
30.2334333333333,120.14485,0,127.952755905512,39290.3556828704,2007-07-27,08:32:11
30.2332333333333,120.144883333333,0,177.165354330709,39290.3563657407,2007-07-27,08:33:10
30.2329666666667,120.14485,0,164.041994750656,39290.3568287037,2007-07-27,08:33:50
30.233,120.144716666667,0,154.199475065617,39290.3576041667,2007-07-27,08:34:57
30.2330333333333,120.1445,0,164.041994750656,39290.3579398148,2007-07-27,08:35:26
30.23305,120.144266666667,0,160.761154855643,39290.3582175926,2007-07-27,08:35:50
30.2330333333333,120.14395,0,88.5826771653543,39290.3587037037,2007-07-27,08:36:32
30.23295,120.14375,0,82.0209973753281,39290.358912037,2007-07-27,08:36:50
30.2328,120.143766666667,0,85.3018372703412,39290.3591319444,2007-07-27,08:37:09
30.2326666666667,120.1438,0,85.3018372703412,39290.3593518519,2007-07-27,08:37:28
30.23265,120.14405,0,68.8976377952756,39290.3614930556,2007-07-27,08:40:33
30.2326833333333,120.144333333333,0,72.1784776902887,39290.3621064815,2007-07-27,08:41:26
30.2325833333333,120.1445,0,72.1784776902887,39290.3623611111,2007-07-27,08:41:48
30.2324166666667,120.144533333333,0,62.3359580052493,39290.3625925926,2007-07-27,08:42:08
30.2322666666667,120.144566666667,0,55.7742782152231,39290.3628240741,2007-07-27,08:42:28
30.2321,120.144483333333,0,72.1784776902887,39290.364837963,2007-07-27,08:45:22
30.23195,120.1445,0,75.4593175853018,39290.3659375,2007-07-27,08:46:57
30.2319333333333,120.1444,0,82.0209973753281,39290.3744907407,2007-07-27,08:59:16
30.2319666666667,120.144616666667,0,65.6167979002625,39290.3776388889,2007-07-27,09:03:48
30.232,120.144933333333,0,72.1784776902887,39290.3781944444,2007-07-27,09:04:36
30.2320333333333,120.145233333333,0,62.3359580052493,39290.3785069444,2007-07-27,09:05:03
30.23215,120.145833333333,0,55.7742782152231,39290.3791898148,2007-07-27,09:06:02
30.23215,120.146216666667,0,59.0551181102362,39290.3796412037,2007-07-27,09:06:41
30.2320833333333,120.146433333333,0,45.9317585301837,39290.3798842593,2007-07-27,09:07:02
30.2319833333333,120.146683333333,0,45.9317585301837,39290.380162037,2007-07-27,09:07:26
30.2319333333333,120.146866666667,0,42.6509186351706,39290.3803587963,2007-07-27,09:07:43
30.23185,120.147366666667,0,45.9317585301837,39290.3809143519,2007-07-27,09:08:31
30.2318666666667,120.147583333333,0,52.49343832021,39290.3811574074,2007-07-27,09:08:52
30.2319,120.14785,0,72.1784776902887,39290.3846180556,2007-07-27,09:13:51
30.2323166666667,120.150383333333,0,75.4593175853018,39290.3892361111,2007-07-27,09:20:30
30.2324833333333,120.150833333333,0,75.4593175853018,39290.3893055556,2007-07-27,09:20:36
30.2329166666667,120.150983333333,0,75.4593175853018,39290.3894791667,2007-07-27,09:20:51
30.23465,120.150833333333,0,75.4593175853018,39290.3895717593,2007-07-27,09:20:59
30.2352666666667,120.151133333333,0,75.4593175853018,39290.3896875,2007-07-27,09:21:09
30.2356833333333,120.15155,0,72.1784776902887,39290.3897685185,2007-07-27,09:21:16
30.2361666666667,120.151866666667,0,72.1784776902887,39290.3898726852,2007-07-27,09:21:25
30.2373666666667,120.152133333333,0,91.8635170603674,39290.3900462963,2007-07-27,09:21:40
30.23805,120.152883333333,0,95.1443569553806,39290.390150463,2007-07-27,09:21:49
30.2386166666667,120.153316666667,0,95.1443569553806,39290.3902430556,2007-07-27,09:21:57
30.23995,120.154083333333,0,95.1443569553806,39290.3912037037,2007-07-27,09:23:20
30.2416666666667,120.154166666667,0,95.1443569553806,39290.3912268518,2007-07-27,09:23:22
30.24195,120.156133333333,0,72.1784776902887,39290.391412037,2007-07-27,09:23:38
30.2419666666667,120.157183333333,0,45.9317585301837,39290.3915162037,2007-07-27,09:23:47
30.2421666666667,120.15755,0,52.49343832021,39290.3915972222,2007-07-27,09:23:54
30.24285,120.1577,0,55.7742782152231,39290.391724537,2007-07-27,09:24:05
30.2430166666667,120.15985,0,55.7742782152231,39290.3920949074,2007-07-27,09:24:37
30.2438833333333,120.16,0,52.49343832021,39290.3922453704,2007-07-27,09:24:50
30.2472666666667,120.15985,0,49.2125984251968,39290.3926388889,2007-07-27,09:25:24
30.24785,120.15985,0,52.49343832021,39290.393599537,2007-07-27,09:26:47
30.2483166666667,120.15985,0,55.7742782152231,39290.3936805556,2007-07-27,09:26:54
30.24875,120.15985,0,59.0551181102362,39290.39375,2007-07-27,09:27:00
30.2495333333333,120.15985,0,62.3359580052493,39290.3940393519,2007-07-27,09:27:25
30.2504166666667,120.159783333333,0,68.8976377952756,39290.3942476852,2007-07-27,09:27:43
30.25065,120.159783333333,0,65.6167979002625,39290.3943055556,2007-07-27,09:27:48
30.2508833333333,120.159783333333,0,68.8976377952756,39290.3943865741,2007-07-27,09:27:55
30.2511,120.159783333333,0,82.0209973753281,39290.3944675926,2007-07-27,09:28:02
30.2515166666667,120.15975,0,85.3018372703412,39290.3946180556,2007-07-27,09:28:15
30.2517833333333,120.159716666667,0,91.8635170603674,39290.3947106482,2007-07-27,09:28:23
30.2519166666667,120.1597,0,141.076115485564,39290.3948263889,2007-07-27,09:28:33
30.2520166666667,120.159616666667,0,209.97375328084,39290.3955902778,2007-07-27,09:29:39
30.2522166666667,120.159616666667,0,190.288713910761,39290.3958912037,2007-07-27,09:30:05
30.2524333333333,120.159583333333,0,187.007874015748,39290.3961342593,2007-07-27,09:30:26
30.2525666666667,120.15965,0,173.884514435696,39290.3963888889,2007-07-27,09:30:48
30.2526666666667,120.15985,0,180.446194225722,39290.3966435185,2007-07-27,09:31:10
30.2527,120.160016666667,0,167.322834645669,39290.3968171296,2007-07-27,09:31:25
30.2527,120.1602,0,167.322834645669,39290.3970023148,2007-07-27,09:31:41
30.25255,120.16025,0,196.850393700787,39290.3974768519,2007-07-27,09:32:22
30.2523666666667,120.160383333333,0,196.850393700787,39290.3977546296,2007-07-27,09:32:46
30.2526,120.160883333333,0,200.131233595801,39290.4138425926,2007-07-27,09:55:56
30.2525833333333,120.161066666667,0,121.391076115486,39290.4140162037,2007-07-27,09:56:11
30.25255,120.161333333333,0,121.391076115486,39290.4143287037,2007-07-27,09:56:38
30.2526333333333,120.161533333333,0,160.761154855643,39290.4149652778,2007-07-27,09:57:33
30.2526833333333,120.161833333333,0,160.761154855643,39290.4155208333,2007-07-27,09:58:21
30.2527666666667,120.16245,0,160.761154855643,39290.4155671296,2007-07-27,09:58:25
30.2527666666667,120.1628,0,160.761154855643,39290.4159606481,2007-07-27,09:58:59
30.2527333333333,120.163,0,160.761154855643,39290.4161342593,2007-07-27,09:59:14
30.2527,120.163233333333,0,160.761154855643,39290.416412037,2007-07-27,09:59:38
30.2527666666667,120.163433333333,0,160.761154855643,39290.4166319444,2007-07-27,09:59:57
30.2528166666667,120.163633333333,0,190.288713910761,39290.4169212963,2007-07-27,10:00:22
30.2527833333333,120.164016666667,0,190.288713910761,39290.4171643518,2007-07-27,10:00:43
30.2527,120.164166666667,0,190.288713910761,39290.417349537,2007-07-27,10:00:59
