# Supplementary material for: Research on differential privacy protection method based on user tendency
Source: PLoS One. 2023 Oct 26;18(10):e0288823. doi: 10.1371/journal.pone.0288823 (PMC10602288; doi:10.1371/journal.pone.0288823)
Supplement: S5 Data — (ZIP) [file pone.0288823.s005.zip › Data 5-5/153/Trajectory/20070728035217.plt]

Geolife trajectory
WGS 84
Altitude is in Feet
Reserved 3
0,2,255,My Track,0,0,2,8421376
0
30.2520666666667,120.164633333333,0,190.288713910761,39291.1613078704,2007-07-28,03:52:17
30.2524166666667,120.164366666667,0,190.288713910761,39291.1682986111,2007-07-28,04:02:21
30.25255,120.164366666667,0,190.288713910761,39291.1685532407,2007-07-28,04:02:43
30.2526666666667,120.164783333333,0,190.288713910761,39291.1687152778,2007-07-28,04:02:57
30.25265,120.1652,0,190.288713910761,39291.1690856481,2007-07-28,04:03:29
30.2527333333333,120.166116666667,0,187.007874015748,39291.1692708333,2007-07-28,04:03:45
30.2527833333333,120.16645,0,183.727034120735,39291.1694791667,2007-07-28,04:04:03
30.25285,120.167016666667,0,164.041994750656,39291.1698032407,2007-07-28,04:04:31
30.2492833333333,120.16835,0,101.706036745407,39291.1704976852,2007-07-28,04:05:31
30.2494833333333,120.17065,0,75.4593175853018,39291.1707986111,2007-07-28,04:05:57
30.2494333333333,120.17095,0,164.041994750656,39291.171724537,2007-07-28,04:07:17
30.2491333333333,120.170966666667,0,157.48031496063,39291.1717939815,2007-07-28,04:07:23
30.2486166666667,120.170933333333,0,157.48031496063,39291.1719097222,2007-07-28,04:07:33
30.24825,120.170883333333,0,124.671916010499,39291.1732060185,2007-07-28,04:09:25
30.24795,120.171133333333,0,121.391076115486,39291.173275463,2007-07-28,04:09:31
30.2478,120.174316666667,0,118.110236220472,39291.1737384259,2007-07-28,04:10:11
30.2469833333333,120.175966666667,0,85.3018372703412,39291.1739467593,2007-07-28,04:10:29
30.2464833333333,120.17605,0,95.1443569553806,39291.1740393518,2007-07-28,04:10:37
30.24595,120.176366666667,0,104.98687664042,39291.1741435185,2007-07-28,04:10:46
30.2459833333333,120.176783333333,0,108.267716535433,39291.174224537,2007-07-28,04:10:53
30.2463166666667,120.17705,0,108.267716535433,39291.1743287037,2007-07-28,04:11:02
30.24645,120.1772,0,104.98687664042,39291.1751851852,2007-07-28,04:12:16
30.24645,120.177383333333,0,104.98687664042,39291.1753935185,2007-07-28,04:12:34
30.2442666666667,120.17785,0,78.740157480315,39291.2213194444,2007-07-28,05:18:42
30.24445,120.177883333333,0,32.8083989501312,39291.2233449074,2007-07-28,05:21:37
30.2475333333333,120.179866666667,0,36.0892388451444,39291.2237962963,2007-07-28,05:22:16
30.24945,120.1806,0,36.0892388451444,39291.2240046296,2007-07-28,05:22:34
30.2541,120.183383333333,0,42.6509186351706,39291.224525463,2007-07-28,05:23:19
30.2722,120.185366666667,0,39.3700787401575,39291.2253587963,2007-07-28,05:24:31
30.2763333333333,120.184516666667,0,42.6509186351706,39291.2255208333,2007-07-28,05:24:45
30.2793833333333,120.1828,0,45.9317585301837,39291.2256597222,2007-07-28,05:24:57
30.2831,120.180033333333,0,45.9317585301837,39291.2258449074,2007-07-28,05:25:13
30.2856333333333,120.179316666667,0,42.6509186351706,39291.2259490741,2007-07-28,05:25:22
30.31245,120.184,0,36.0892388451444,39291.2270717593,2007-07-28,05:26:59
30.3151,120.185566666667,0,36.0892388451444,39291.2272222222,2007-07-28,05:27:12
30.3163,120.187116666667,0,36.0892388451444,39291.2273148148,2007-07-28,05:27:20
30.3174333333333,120.19055,0,39.3700787401575,39291.2274768518,2007-07-28,05:27:34
30.31725,120.2002,0,42.6509186351706,39291.2278703704,2007-07-28,05:28:08
30.31835,120.2037,0,52.49343832021,39291.2279976852,2007-07-28,05:28:19
30.3201666666667,120.20645,0,49.2125984251968,39291.2281134259,2007-07-28,05:28:29
30.3227833333333,120.208616666667,0,49.2125984251968,39291.2282407407,2007-07-28,05:28:40
30.3355333333333,120.21465,0,45.9317585301837,39291.2287847222,2007-07-28,05:29:27
30.3405,120.21855,0,39.3700787401575,39291.2290162037,2007-07-28,05:29:47
30.351,120.237916666667,0,39.3700787401575,39291.2297800926,2007-07-28,05:30:53
30.3548333333333,120.24065,0,49.2125984251968,39291.2299537037,2007-07-28,05:31:08
30.3612666666667,120.242316666667,0,42.6509186351706,39291.2302083333,2007-07-28,05:31:30
30.3675666666667,120.247633333333,0,42.6509186351706,39291.2305092593,2007-07-28,05:31:56
30.37225,120.25305,0,42.6509186351706,39291.2307638889,2007-07-28,05:32:18
30.3856333333333,120.264316666667,0,42.6509186351706,39291.231400463,2007-07-28,05:33:13
30.3882333333333,120.265183333333,0,39.3700787401575,39291.2315046296,2007-07-28,05:33:22
30.3945,120.26505,0,42.6509186351706,39291.2317476852,2007-07-28,05:33:43
30.3984166666667,120.266683333333,0,39.3700787401575,39291.2319097222,2007-07-28,05:33:57
30.4003,120.2684,0,39.3700787401575,39291.2320023148,2007-07-28,05:34:05
30.4017,120.271066666667,0,39.3700787401575,39291.2321064815,2007-07-28,05:34:14
30.403,120.278166666667,0,42.6509186351706,39291.232349537,2007-07-28,05:34:35
30.4043666666667,120.280483333333,0,39.3700787401575,39291.2324421296,2007-07-28,05:34:43
30.5418333333333,120.6894,0,36.0892388451444,39291.2438541667,2007-07-28,05:51:09
30.5445666666667,120.692066666667,0,45.9317585301837,39291.2439699074,2007-07-28,05:51:19
30.5585333333333,120.696633333333,0,36.0892388451444,39291.2444212963,2007-07-28,05:51:58
30.5940833333333,120.704816666667,0,36.0892388451444,39291.2455092593,2007-07-28,05:53:32
30.5967666666667,120.706933333333,0,45.9317585301837,39291.2456134259,2007-07-28,05:53:41
30.60235,120.7136,0,45.9317585301837,39291.2458680556,2007-07-28,05:54:03
30.6157666666667,120.72195,0,39.3700787401575,39291.2463541667,2007-07-28,05:54:45
30.6899333333333,120.742216666667,0,45.9317585301837,39291.2486921296,2007-07-28,05:58:07
30.6963833333333,120.747233333333,0,45.9317585301837,39291.2489583333,2007-07-28,05:58:30
30.6990333333333,120.747916666667,0,42.6509186351706,39291.2490509259,2007-07-28,05:58:38
30.7012,120.747916666667,0,42.6509186351706,39291.2491203704,2007-07-28,05:58:44
31.2526166666667,121.451183333333,0,42.6509186351706,39291.4409722222,2007-07-28,10:35:00
31.2526333333333,121.451366666667,0,42.6509186351706,39291.4411574074,2007-07-28,10:35:16
31.2527666666667,121.451583333333,0,42.6509186351706,39291.442349537,2007-07-28,10:36:59
