# Supplementary material for: Research on differential privacy protection method based on user tendency
Source: PLoS One. 2023 Oct 26;18(10):e0288823. doi: 10.1371/journal.pone.0288823 (PMC10602288; doi:10.1371/journal.pone.0288823)
Supplement: S5 Data — (ZIP) [file pone.0288823.s005.zip › Data 5-5/153/Trajectory/20070728225925.plt]

Geolife trajectory
WGS 84
Altitude is in Feet
Reserved 3
0,2,255,My Track,0,0,2,8421376
0
39.9029666666667,116.422016666667,0,131.233595800525,39291.9579282407,2007-07-28,22:59:25
39.9029,116.42215,0,111.548556430446,39291.9581712963,2007-07-28,22:59:46
39.9029666666667,116.422,0,164.041994750656,39291.9586226852,2007-07-28,23:00:25
39.9031,116.42215,0,160.761154855643,39291.9589351852,2007-07-28,23:00:52
39.9032833333333,116.422283333333,0,157.48031496063,39291.9592361111,2007-07-28,23:01:18
39.9034333333333,116.422266666667,0,167.322834645669,39291.9594560185,2007-07-28,23:01:37
39.90345,116.421933333333,0,157.48031496063,39291.9598263889,2007-07-28,23:02:09
39.9034166666667,116.421666666667,0,147.637795275591,39291.9602777778,2007-07-28,23:02:48
39.9033666666667,116.4214,0,147.637795275591,39291.9606365741,2007-07-28,23:03:19
39.9034,116.421516666667,0,150.918635170604,39291.962349537,2007-07-28,23:05:47
39.9035333333333,116.421483333333,0,150.918635170604,39291.9625925926,2007-07-28,23:06:08
39.9035833333333,116.4217,0,157.48031496063,39291.9633449074,2007-07-28,23:07:13
39.9035833333333,116.422083333333,0,147.637795275591,39291.9635416667,2007-07-28,23:07:30
39.9036,116.42235,0,154.199475065617,39291.9636342593,2007-07-28,23:07:38
39.90365,116.423283333333,0,150.918635170604,39291.9639930556,2007-07-28,23:08:09
39.9036833333333,116.424416666667,0,144.356955380577,39291.9647106482,2007-07-28,23:09:11
39.9037333333333,116.428983333333,0,150.918635170604,39291.9652777778,2007-07-28,23:10:00
39.90365,116.429383333333,0,160.761154855643,39291.9653935185,2007-07-28,23:10:10
39.90345,116.429633333333,0,157.48031496063,39291.9654398148,2007-07-28,23:10:14
39.9008333333333,116.429866666667,0,147.637795275591,39291.965787037,2007-07-28,23:10:44
39.90015,116.429783333333,0,147.637795275591,39291.9658912037,2007-07-28,23:10:53
39.8998166666667,116.429466666667,0,144.356955380577,39291.9659606481,2007-07-28,23:10:59
39.8997666666667,116.428516666667,0,144.356955380577,39291.9660763889,2007-07-28,23:11:09
39.8997333333333,116.427933333333,0,150.918635170604,39291.9661805556,2007-07-28,23:11:18
39.8997333333333,116.429466666667,0,147.637795275591,39291.9663888889,2007-07-28,23:11:36
39.8997166666667,116.429816666667,0,147.637795275591,39291.9664699074,2007-07-28,23:11:43
39.89945,116.4298,0,147.637795275591,39291.9665046296,2007-07-28,23:11:46
39.8987166666667,116.430783333333,0,141.076115485564,39291.9666898148,2007-07-28,23:12:02
39.8984833333333,116.431466666667,0,134.514435695538,39291.9667939815,2007-07-28,23:12:11
39.8986,116.431733333333,0,134.514435695538,39291.9669097222,2007-07-28,23:12:21
39.8990833333333,116.431,0,127.952755905512,39291.9670138889,2007-07-28,23:12:30
39.8997833333333,116.430433333333,0,127.952755905512,39291.9671064815,2007-07-28,23:12:38
39.9006,116.430366666667,0,124.671916010499,39291.9672222222,2007-07-28,23:12:48
39.9012833333333,116.43045,0,121.391076115486,39291.9673263889,2007-07-28,23:12:57
39.9017166666667,116.430516666667,0,124.671916010499,39291.9673958333,2007-07-28,23:13:03
39.90185,116.432466666667,0,127.952755905512,39291.9676736111,2007-07-28,23:13:27
39.90205,116.43075,0,137.795275590551,39291.9679398148,2007-07-28,23:13:50
39.9024166666667,116.430283333333,0,131.233595800525,39291.9680208333,2007-07-28,23:13:57
39.9042,116.429966666667,0,127.952755905512,39291.9682523148,2007-07-28,23:14:17
39.9326166666667,116.427883333333,0,131.233595800525,39291.9703356481,2007-07-28,23:17:17
39.9418,116.427516666667,0,157.48031496063,39291.9709375,2007-07-28,23:18:09
39.9463333333333,116.42755,0,150.918635170604,39291.9712847222,2007-07-28,23:18:39
39.9472666666667,116.427016666667,0,154.199475065617,39291.971400463,2007-07-28,23:18:49
39.9477833333333,116.426466666667,0,150.918635170604,39291.9714699074,2007-07-28,23:18:55
39.94825,116.425383333333,0,150.918635170604,39291.9715509259,2007-07-28,23:19:02
39.9483833333333,116.423416666667,0,154.199475065617,39291.9716782407,2007-07-28,23:19:13
39.9476333333333,116.378266666667,0,154.199475065617,39291.974224537,2007-07-28,23:22:53
39.94775,116.375866666667,0,154.199475065617,39291.9744444444,2007-07-28,23:23:12
39.94795,116.375183333333,0,164.041994750656,39291.9745023148,2007-07-28,23:23:17
39.9502,116.373466666667,0,167.322834645669,39291.9747453704,2007-07-28,23:23:38
39.95805,116.373266666667,0,193.569553805774,39291.9752893519,2007-07-28,23:24:25
39.9671,116.3745,0,209.97375328084,39291.9760185185,2007-07-28,23:25:28
39.9673,116.375633333333,0,196.850393700787,39291.9761458333,2007-07-28,23:25:39
39.9670666666667,116.375866666667,0,200.131233595801,39291.9762037037,2007-07-28,23:25:44
39.9665,116.344766666667,0,170.603674540682,39291.9781481481,2007-07-28,23:28:32
39.9665666666667,116.344533333333,0,164.041994750656,39291.978912037,2007-07-28,23:29:38
39.9667833333333,116.3444,0,154.199475065617,39291.979212963,2007-07-28,23:30:04
39.9669333333333,116.344466666667,0,114.829396325459,39291.979537037,2007-07-28,23:30:32
39.9670833333333,116.344583333333,0,118.110236220472,39291.9797569444,2007-07-28,23:30:51
39.9672,116.344766666667,0,98.4251968503937,39291.9800347222,2007-07-28,23:31:15
39.9673666666667,116.344866666667,0,98.4251968503937,39291.9802430556,2007-07-28,23:31:33
39.9667,116.3444,0,98.4251968503937,39292.0553472222,2007-07-29,01:19:42
39.9667,116.341483333333,0,98.4251968503937,39292.0559027778,2007-07-29,01:20:30
39.96665,116.340016666667,0,98.4251968503937,39292.0560300926,2007-07-29,01:20:41
39.9665166666667,116.333283333333,0,104.98687664042,39292.0570833333,2007-07-29,01:22:12
39.9689166666667,116.332816666667,0,114.829396325459,39292.0575810185,2007-07-29,01:22:55
39.96915,116.3328,0,114.829396325459,39292.057662037,2007-07-29,01:23:02
39.9693666666667,116.33265,0,114.829396325459,39292.0577314815,2007-07-29,01:23:08
39.9692333333333,116.3309,0,134.514435695538,39292.057974537,2007-07-29,01:23:29
39.9695333333333,116.330833333333,0,134.514435695538,39292.0580671296,2007-07-29,01:23:37
