# Supplementary material for: Research on differential privacy protection method based on user tendency
Source: PLoS One. 2023 Oct 26;18(10):e0288823. doi: 10.1371/journal.pone.0288823 (PMC10602288; doi:10.1371/journal.pone.0288823)
Supplement: S5 Data — (ZIP) [file pone.0288823.s005.zip › Data 5-5/153/Trajectory/20080417004937.plt]

Geolife trajectory
WGS 84
Altitude is in Feet
Reserved 3
0,2,255,My Track,0,0,2,8421376
0
39.9286166666667,116.47215,0,528.215223097113,39555.0344560185,2008-04-17,00:49:37
39.9292166666667,116.47205,0,534.776902887139,39555.0345833333,2008-04-17,00:49:48
39.9318166666667,116.472316666667,0,518.372703412074,39555.0350462963,2008-04-17,00:50:28
39.9324333333333,116.470116666667,0,157.48031496063,39555.0361458333,2008-04-17,00:52:03
39.9326166666667,116.467783333333,0,154.199475065617,39555.0365046296,2008-04-17,00:52:34
39.9327,116.46685,0,141.076115485564,39555.0370601852,2008-04-17,00:53:22
39.93405,116.467,0,134.514435695538,39555.0374189815,2008-04-17,00:53:53
39.9357,116.468666666667,0,131.233595800525,39555.0378935185,2008-04-17,00:54:34
39.9445833333333,116.467933333333,0,91.8635170603674,39555.0390162037,2008-04-17,00:56:11
39.947,116.46705,0,91.8635170603674,39555.0392708333,2008-04-17,00:56:33
39.9502666666667,116.46535,0,95.1443569553806,39555.039837963,2008-04-17,00:57:22
39.9501166666667,116.46255,0,91.8635170603674,39555.0406944444,2008-04-17,00:58:36
39.9573166666667,116.461583333333,0,111.548556430446,39555.0435185185,2008-04-17,01:02:40
39.9578,116.461166666667,0,111.548556430446,39555.0438541667,2008-04-17,01:03:09
39.9588833333333,116.453433333333,0,669.291338582677,39555.1760185185,2008-04-17,04:13:28
39.95935,116.455483333333,0,669.291338582677,39555.1760648148,2008-04-17,04:13:32
39.9596666666667,116.456266666667,0,551.181102362205,39555.1765856481,2008-04-17,04:14:17
39.9602,116.4564,0,531.496062992126,39555.1771990741,2008-04-17,04:15:10
39.9601333333333,116.45715,0,459.317585301837,39555.177962963,2008-04-17,04:16:16
39.9595666666667,116.458316666667,0,446.194225721785,39555.1791666667,2008-04-17,04:18:00
39.9592333333333,116.45895,0,446.194225721785,39555.1798726852,2008-04-17,04:19:01
39.9588833333333,116.45945,0,334.645669291339,39555.1805324074,2008-04-17,04:19:58
39.9580666666667,116.459466666667,0,328.083989501312,39555.1813310185,2008-04-17,04:21:07
39.9577,116.458966666667,0,331.364829396325,39555.1821990741,2008-04-17,04:22:22
39.95705,116.458583333333,0,331.364829396325,39555.1830324074,2008-04-17,04:23:34
39.9562833333333,116.45855,0,531.496062992126,39555.1834606482,2008-04-17,04:24:11
39.9561166666667,116.458033333333,0,459.317585301837,39555.1843287037,2008-04-17,04:25:26
39.9566166666667,116.45825,0,456.036745406824,39555.1849421296,2008-04-17,04:26:19
39.9568166666667,116.458716666667,0,459.317585301837,39555.1855555556,2008-04-17,04:27:12
39.95725,116.4592,0,442.913385826772,39555.1861342593,2008-04-17,04:28:02
39.9578166666667,116.459216666667,0,390.419947506562,39555.1866435185,2008-04-17,04:28:46
39.9582666666667,116.459366666667,0,364.173228346457,39555.1871296296,2008-04-17,04:29:28
39.95835,116.45985,0,383.858267716535,39555.187662037,2008-04-17,04:30:14
39.9585,116.46025,0,380.577427821522,39555.188912037,2008-04-17,04:32:02
