# Supplementary material for: Research on differential privacy protection method based on user tendency
Source: PLoS One. 2023 Oct 26;18(10):e0288823. doi: 10.1371/journal.pone.0288823 (PMC10602288; doi:10.1371/journal.pone.0288823)
Supplement: S5 Data — (ZIP) [file pone.0288823.s005.zip › Data 5-5/153/Trajectory/20080418004452.plt]

Geolife trajectory
WGS 84
Altitude is in Feet
Reserved 3
0,2,255,My Track,0,0,2,8421376
0
39.9384166666667,116.469116666667,0,380.577427821522,39556.0311574074,2008-04-18,00:44:52
39.92675,116.4712,0,380.577427821522,39556.0315856481,2008-04-18,00:45:29
39.9274833333333,116.471083333333,0,344.488188976378,39556.0318055556,2008-04-18,00:45:48
39.9277666666667,116.47175,0,229.658792650919,39556.0320717593,2008-04-18,00:46:11
39.9283833333333,116.471983333333,0,203.412073490814,39556.0327546296,2008-04-18,00:47:10
39.92765,116.471766666667,0,203.412073490814,39556.0329166667,2008-04-18,00:47:24
39.9292666666667,116.471966666667,0,127.952755905512,39556.0341666667,2008-04-18,00:49:12
39.92705,116.472066666667,0,183.727034120735,39556.034525463,2008-04-18,00:49:43
39.9294,116.4723,0,213.254593175853,39556.0351967593,2008-04-18,00:50:41
39.93235,116.47225,0,164.041994750656,39556.036087963,2008-04-18,00:51:58
39.9326,116.4679,0,154.199475065617,39556.0369212963,2008-04-18,00:53:10
39.9327166666667,116.46675,0,154.199475065617,39556.0374421296,2008-04-18,00:53:55
39.9356,116.4685,0,154.199475065617,39556.0378819444,2008-04-18,00:54:33
39.944,116.468166666667,0,160.761154855643,39556.0392592593,2008-04-18,00:56:32
39.947,116.467133333333,0,154.199475065617,39556.039525463,2008-04-18,00:56:55
39.9498833333333,116.46555,0,173.884514435696,39556.0407060185,2008-04-18,00:58:37
39.9506666666667,116.4641,0,173.884514435696,39556.0422569444,2008-04-18,01:00:51
39.95025,116.462616666667,0,164.041994750656,39556.0425115741,2008-04-18,01:01:13
39.9573333333333,116.4617,0,170.603674540682,39556.0434606481,2008-04-18,01:02:35
39.95805,116.46085,0,170.603674540682,39556.0436689815,2008-04-18,01:02:53
39.9579333333333,116.460483333333,0,170.603674540682,39556.04375,2008-04-18,01:03:00
39.9576666666667,116.461283333333,0,170.603674540682,39556.1750694444,2008-04-18,04:12:06
39.9567833333333,116.461466666667,0,124.671916010499,39556.1763310185,2008-04-18,04:13:55
39.9559166666667,116.46165,0,190.288713910761,39556.1776041667,2008-04-18,04:15:45
39.9554833333333,116.461666666667,0,118.110236220472,39556.178275463,2008-04-18,04:16:43
39.9552833333333,116.461066666667,0,75.4593175853018,39556.1791319444,2008-04-18,04:17:57
