# Supplementary material for: Research on differential privacy protection method based on user tendency
Source: PLoS One. 2023 Oct 26;18(10):e0288823. doi: 10.1371/journal.pone.0288823 (PMC10602288; doi:10.1371/journal.pone.0288823)
Supplement: S5 Data — (ZIP) [file pone.0288823.s005.zip › Data 5-5/153/Trajectory/20080418114105.plt]

Geolife trajectory
WGS 84
Altitude is in Feet
Reserved 3
0,2,255,My Track,0,0,2,8421376
0
39.95795,116.458316666667,0,85.3018372703412,39556.4868634259,2008-04-18,11:41:05
39.95555,116.456033333333,0,85.3018372703412,39556.4874421296,2008-04-18,11:41:55
39.9546333333333,116.455016666667,0,108.267716535433,39556.4877199074,2008-04-18,11:42:19
39.9537333333333,116.45375,0,137.795275590551,39556.4880324074,2008-04-18,11:42:46
39.9548333333333,116.45095,0,137.795275590551,39556.4885300926,2008-04-18,11:43:29
39.9574166666667,116.446983333333,0,141.076115485564,39556.4890393519,2008-04-18,11:44:13
39.9584833333333,116.4477,0,141.076115485564,39556.4892013889,2008-04-18,11:44:27
39.9542,116.443616666667,0,180.446194225722,39556.4898958333,2008-04-18,11:45:27
39.9485166666667,116.4363,0,137.795275590551,39556.4918865741,2008-04-18,11:48:19
39.9479833333333,116.435716666667,0,147.637795275591,39556.4936226852,2008-04-18,11:50:49
39.94655,116.433683333333,0,150.918635170604,39556.4961458333,2008-04-18,11:54:27
39.9455166666667,116.432616666667,0,255.905511811024,39556.4970601852,2008-04-18,11:55:46
39.94385,116.431366666667,0,229.658792650919,39556.4973842593,2008-04-18,11:56:14
39.9436166666667,116.428,0,229.658792650919,39556.4981712963,2008-04-18,11:57:22
39.9466333333333,116.42805,0,219.816272965879,39556.4985300926,2008-04-18,11:57:53
39.9479,116.426966666667,0,213.254593175853,39556.49875,2008-04-18,11:58:12
39.94845,116.423216666667,0,170.603674540682,39556.4991666667,2008-04-18,11:58:48
39.9480833333333,116.411566666667,0,124.671916010499,39556.5001388889,2008-04-18,12:00:12
39.9479333333333,116.414166666667,0,170.603674540682,39556.5013310185,2008-04-18,12:01:55
39.9474833333333,116.414183333333,0,118.110236220472,39556.5019907407,2008-04-18,12:02:52
39.9476166666667,116.414516666667,0,118.110236220472,39556.6461111111,2008-04-18,15:30:24
39.948,116.418366666667,0,183.727034120735,39556.6488657407,2008-04-18,15:34:22
39.9480833333333,116.42455,0,190.288713910761,39556.6494560185,2008-04-18,15:35:13
39.94815,116.4383,0,219.816272965879,39556.6502083333,2008-04-18,15:36:18
39.9548833333333,116.446833333333,0,141.076115485564,39556.6508333333,2008-04-18,15:37:12
39.9552333333333,116.449433333333,0,147.637795275591,39556.6510300926,2008-04-18,15:37:29
39.9531666666667,116.4528,0,164.041994750656,39556.6519675926,2008-04-18,15:38:50
39.9501833333333,116.45525,0,170.603674540682,39556.6523726852,2008-04-18,15:39:25
39.9359166666667,116.455366666667,0,164.041994750656,39556.6535069444,2008-04-18,15:41:03
39.9327333333333,116.4553,0,236.220472440945,39556.6540972222,2008-04-18,15:41:54
39.9322833333333,116.457266666667,0,295.275590551181,39556.6554282407,2008-04-18,15:43:49
39.9322833333333,116.471766666667,0,216.535433070866,39556.6568634259,2008-04-18,15:45:53
39.9300333333333,116.472,0,216.535433070866,39556.6574884259,2008-04-18,15:46:47
39.92765,116.47185,0,206.692913385827,39556.6579513889,2008-04-18,15:47:27
39.92715,116.471883333333,0,154.199475065617,39556.6589583333,2008-04-18,15:48:54
39.9270666666667,116.471083333333,0,147.637795275591,39556.6598611111,2008-04-18,15:50:12
39.9273,116.47085,0,160.761154855643,39556.660162037,2008-04-18,15:50:38
