# Supplementary material for: Research on differential privacy protection method based on user tendency
Source: PLoS One. 2023 Oct 26;18(10):e0288823. doi: 10.1371/journal.pone.0288823 (PMC10602288; doi:10.1371/journal.pone.0288823)
Supplement: S5 Data — (ZIP) [file pone.0288823.s005.zip › Data 5-5/153/Trajectory/20080421005421.plt]

Geolife trajectory
WGS 84
Altitude is in Feet
Reserved 3
0,2,255,My Track,0,0,2,8421376
0
39.9534833333333,116.4687,0,160.761154855643,39559.0377430556,2008-04-21,00:54:21
39.928,116.471883333333,0,160.761154855643,39559.0386342593,2008-04-21,00:55:38
39.9283666666667,116.472216666667,0,160.761154855643,39559.0389467593,2008-04-21,00:56:05
39.92945,116.472066666667,0,180.446194225722,39559.041099537,2008-04-21,00:59:11
39.9298,116.4723,0,213.254593175853,39559.0425810185,2008-04-21,01:01:19
39.92885,116.4723,0,39.3700787401575,39559.0456712963,2008-04-21,01:05:46
39.9282,116.472316666667,0,65.6167979002625,39559.0461921296,2008-04-21,01:06:31
39.9275166666667,116.47245,0,134.514435695538,39559.0466782407,2008-04-21,01:07:13
39.92715,116.47245,0,318.241469816273,39559.0487962963,2008-04-21,01:10:16
39.9268666666667,116.47235,0,170.603674540682,39559.0511689815,2008-04-21,01:13:41
39.9275666666667,116.472366666667,0,216.535433070866,39559.0528356481,2008-04-21,01:16:05
39.9282333333333,116.472366666667,0,216.535433070866,39559.0536342593,2008-04-21,01:17:14
39.92875,116.472416666667,0,203.412073490814,39559.0541782407,2008-04-21,01:18:01
39.9292,116.472233333333,0,236.220472440945,39559.0556481481,2008-04-21,01:20:08
39.92855,116.4724,0,157.48031496063,39559.0582638889,2008-04-21,01:23:54
39.9282166666667,116.47225,0,255.905511811024,39559.0591319444,2008-04-21,01:25:09
39.9276833333333,116.471916666667,0,459.317585301837,39559.0627199074,2008-04-21,01:30:19
39.9267166666667,116.467633333333,0,449.475065616798,39559.0635532407,2008-04-21,01:31:31
39.9279166666667,116.472416666667,0,370.734908136483,39559.0643518518,2008-04-21,01:32:40
39.9290666666667,116.4722,0,239.501312335958,39559.0657523148,2008-04-21,01:34:41
39.9320833333333,116.472316666667,0,141.076115485564,39559.0665046296,2008-04-21,01:35:46
39.93245,116.469866666667,0,147.637795275591,39559.0669097222,2008-04-21,01:36:21
39.9324833333333,116.468466666667,0,150.918635170604,39559.0674537037,2008-04-21,01:37:08
39.9325666666667,116.46685,0,150.918635170604,39559.067662037,2008-04-21,01:37:26
39.9355833333333,116.468666666667,0,118.110236220472,39559.0681481481,2008-04-21,01:38:08
39.9443833333333,116.467933333333,0,144.356955380577,39559.0693634259,2008-04-21,01:39:53
39.9469166666667,116.46705,0,131.233595800525,39559.0696064815,2008-04-21,01:40:14
39.95025,116.465383333333,0,160.761154855643,39559.0702546296,2008-04-21,01:41:10
39.95025,116.462566666667,0,150.918635170604,39559.0709375,2008-04-21,01:42:09
39.95475,116.461966666667,0,111.548556430446,39559.0717592593,2008-04-21,01:43:20
39.9564,116.4617,0,121.391076115486,39559.0724074074,2008-04-21,01:44:16
39.9572666666667,116.46155,0,180.446194225722,39559.0728472222,2008-04-21,01:44:54
39.9578166666667,116.461,0,219.816272965879,39559.0734490741,2008-04-21,01:45:46
39.9584,116.460616666667,0,318.241469816273,39559.0744212963,2008-04-21,01:47:10
39.9586833333333,116.46025,0,236.220472440945,39559.0756597222,2008-04-21,01:48:57
