# Supplementary material for: Research on differential privacy protection method based on user tendency
Source: PLoS One. 2023 Oct 26;18(10):e0288823. doi: 10.1371/journal.pone.0288823 (PMC10602288; doi:10.1371/journal.pone.0288823)
Supplement: S5 Data — (ZIP) [file pone.0288823.s005.zip › Data 5-5/153/Trajectory/20080426123357.plt]

Geolife trajectory
WGS 84
Altitude is in Feet
Reserved 3
0,2,255,My Track,0,0,2,8421376
0
39.9248633,116.4697116,0,0,39564.5235763889,2008-04-26,12:33:57
39.9248633,116.4697116,0,0,39564.523587963,2008-04-26,12:33:58
39.9251366,116.4692133,0,0,39564.5265972222,2008-04-26,12:38:18
39.9265116,116.4705033,0,0,39564.5293865741,2008-04-26,12:42:19
39.92651,116.4705033,0,0,39564.5294097222,2008-04-26,12:42:21
39.9280133,116.472925,0,0,39564.5323611111,2008-04-26,12:46:36
39.9280133,116.4729016,0,0,39564.5323842593,2008-04-26,12:46:38
39.924005,116.4723233,0,0,39564.5353356482,2008-04-26,12:50:53
39.92375,116.4723233,0,0,39564.5353587963,2008-04-26,12:50:55
39.92351,116.4723283,0,0,39564.5353819444,2008-04-26,12:50:57
39.9232716,116.4723316,0,0,39564.5354050926,2008-04-26,12:50:59
39.9230249,116.4723216,0,0,39564.5354282407,2008-04-26,12:51:01
39.9227899,116.4723083,0,0,39564.5354513889,2008-04-26,12:51:03
39.9225799,116.4722983,0,0,39564.535474537,2008-04-26,12:51:05
39.9224016,116.4722416,0,0,39564.5354976852,2008-04-26,12:51:07
39.9222433,116.47219,0,0,39564.5355208333,2008-04-26,12:51:09
39.9221199,116.4721516,0,0,39564.5355439815,2008-04-26,12:51:11
39.9220316,116.4721316,0,0,39564.5355671296,2008-04-26,12:51:13
39.9219799,116.4721516,0,0,39564.5355902778,2008-04-26,12:51:15
39.9219566,116.4721883,0,0,39564.5356134259,2008-04-26,12:51:17
39.9163566,116.4599449,0,0,39564.5385648148,2008-04-26,12:55:32
39.9163966,116.4598266,0,0,39564.538587963,2008-04-26,12:55:34
39.9164383,116.4597199,0,0,39564.5386111111,2008-04-26,12:55:36
39.9164783,116.459605,0,0,39564.5386342593,2008-04-26,12:55:38
39.9165333,116.4594599,0,0,39564.5386574074,2008-04-26,12:55:40
39.9166083,116.4592699,0,0,39564.5386805556,2008-04-26,12:55:42
39.916685,116.45905,0,0,39564.5387037037,2008-04-26,12:55:44
39.9167733,116.458805,0,0,39564.5387268519,2008-04-26,12:55:46
39.9168683,116.4585433,0,0,39564.53875,2008-04-26,12:55:48
39.9169633,116.4582816,0,0,39564.5387731481,2008-04-26,12:55:50
39.9170466,116.4580533,0,0,39564.5387962963,2008-04-26,12:55:52
39.9171149,116.4578683,0,0,39564.5388194444,2008-04-26,12:55:54
39.9171833,116.4576733,0,0,39564.5388425926,2008-04-26,12:55:56
39.9172383,116.4575016,0,0,39564.5388657407,2008-04-26,12:55:58
39.917275,116.4573516,0,0,39564.5388888889,2008-04-26,12:56:00
39.9173133,116.4572133,0,0,39564.538912037,2008-04-26,12:56:02
39.9173566,116.4570833,0,0,39564.5389351852,2008-04-26,12:56:04
39.9174049,116.4569516,0,0,39564.5389583333,2008-04-26,12:56:06
39.9174533,116.4568166,0,0,39564.5389814815,2008-04-26,12:56:08
39.9174966,116.4566983,0,0,39564.5390046296,2008-04-26,12:56:10
39.91753,116.4566149,0,0,39564.5390277778,2008-04-26,12:56:12
39.9175583,116.4565449,0,0,39564.5390509259,2008-04-26,12:56:14
39.9175816,116.4564849,0,0,39564.5390740741,2008-04-26,12:56:16
39.9176033,116.4564199,0,0,39564.5390972222,2008-04-26,12:56:18
39.917625,116.45636,0,0,39564.5391203704,2008-04-26,12:56:20
39.9176499,116.456305,0,0,39564.5391435185,2008-04-26,12:56:22
39.9176616,116.456275,0,0,39564.5391666667,2008-04-26,12:56:24
39.917665,116.4562666,0,0,39564.5391898148,2008-04-26,12:56:26
39.9202883,116.4467816,0,0,39564.5421412037,2008-04-26,13:00:41
39.92246,116.4343766,0,0,39564.5451157407,2008-04-26,13:04:58
39.9223733,116.4342316,0,0,39564.5451388889,2008-04-26,13:05:00
39.9223466,116.4341866,0,0,39564.545162037,2008-04-26,13:05:02
39.9223583,116.4342033,0,0,39564.5451851852,2008-04-26,13:05:04
39.9224183,116.4342999,0,0,39564.5452083333,2008-04-26,13:05:06
39.9233,116.4286949,0,0,39564.5481597222,2008-04-26,13:09:21
39.9233133,116.4285333,0,0,39564.5481828704,2008-04-26,13:09:23
39.9233016,116.4283516,0,0,39564.5482060185,2008-04-26,13:09:25
39.9233049,116.4281966,0,0,39564.5482291667,2008-04-26,13:09:27
39.9233033,116.4280516,0,0,39564.5482523148,2008-04-26,13:09:29
39.9232866,116.4279116,0,0,39564.548275463,2008-04-26,13:09:31
39.9232516,116.42778,0,0,39564.5482986111,2008-04-26,13:09:33
39.9232033,116.4276333,0,0,39564.5483217593,2008-04-26,13:09:35
39.9231583,116.4274049,0,0,39564.5483449074,2008-04-26,13:09:37
39.9231166,116.4271449,0,0,39564.5483680556,2008-04-26,13:09:39
39.9230933,116.4268616,0,0,39564.5483912037,2008-04-26,13:09:41
39.9230783,116.4265466,0,0,39564.5484143518,2008-04-26,13:09:43
39.9230716,116.4261999,0,0,39564.5484375,2008-04-26,13:09:45
39.923065,116.4258266,0,0,39564.5484606481,2008-04-26,13:09:47
39.92306,116.42544,0,0,39564.5484837963,2008-04-26,13:09:49
39.9230583,116.4250433,0,0,39564.5485069444,2008-04-26,13:09:51
39.9230533,116.4240316,0,0,39564.5485648148,2008-04-26,13:09:56
39.9230533,116.4230016,0,0,39564.5486226852,2008-04-26,13:10:01
39.9230533,116.4219949,0,0,39564.5486805556,2008-04-26,13:10:06
39.9230583,116.4216533,0,0,39564.5487037037,2008-04-26,13:10:08
39.9230733,116.4213216,0,0,39564.5487268518,2008-04-26,13:10:10
39.92308,116.4209833,0,0,39564.54875,2008-04-26,13:10:12
39.92308,116.420695,0,0,39564.5487731481,2008-04-26,13:10:14
39.92308,116.4204949,0,0,39564.5487962963,2008-04-26,13:10:16
39.9230816,116.4203783,0,0,39564.5488194444,2008-04-26,13:10:18
39.9230833,116.4203583,0,0,39564.5488425926,2008-04-26,13:10:20
39.9229483,116.4009383,0,0,39564.5517939815,2008-04-26,13:14:35
39.9229533,116.4008716,0,0,39564.5518171296,2008-04-26,13:14:37
39.9229599,116.4007949,0,0,39564.5518402778,2008-04-26,13:14:39
39.9229633,116.4007033,0,0,39564.5518634259,2008-04-26,13:14:41
39.9229566,116.4006249,0,0,39564.5518865741,2008-04-26,13:14:43
39.9229566,116.4005566,0,0,39564.5519097222,2008-04-26,13:14:45
39.9229549,116.4004433,0,0,39564.5519328704,2008-04-26,13:14:47
39.9229483,116.4003216,0,0,39564.5519560185,2008-04-26,13:14:49
39.9229516,116.4002233,0,0,39564.5519791667,2008-04-26,13:14:51
39.9229516,116.4001316,0,0,39564.5520023148,2008-04-26,13:14:53
39.9229383,116.4000266,0,0,39564.552025463,2008-04-26,13:14:55
39.9229216,116.3998733,0,0,39564.5520486111,2008-04-26,13:14:57
39.9229133,116.3996816,0,0,39564.5520717593,2008-04-26,13:14:59
39.9229133,116.3994966,0,0,39564.5520949074,2008-04-26,13:15:01
39.9229116,116.3992966,0,0,39564.5521180556,2008-04-26,13:15:03
39.9229083,116.39908,0,0,39564.5521412037,2008-04-26,13:15:05
39.9229066,116.39885,0,0,39564.5521643519,2008-04-26,13:15:07
39.9228883,116.3985949,0,0,39564.5521875,2008-04-26,13:15:09
39.92288,116.3983533,0,0,39564.5522106481,2008-04-26,13:15:11
39.922895,116.39812,0,0,39564.5522337963,2008-04-26,13:15:13
39.9228899,116.39794,0,0,39564.5522569444,2008-04-26,13:15:15
39.9228932,116.3977449,0,0,39564.5522800926,2008-04-26,13:15:17
39.9228816,116.3975683,0,0,39564.5523032407,2008-04-26,13:15:19
39.9228299,116.3974099,0,0,39564.5523263889,2008-04-26,13:15:21
39.9227416,116.3972733,0,0,39564.552349537,2008-04-26,13:15:23
39.9226483,116.3971766,0,0,39564.5523726852,2008-04-26,13:15:25
39.9225499,116.3970433,0,0,39564.5523958333,2008-04-26,13:15:27
39.9224549,116.3969416,0,0,39564.5524189815,2008-04-26,13:15:29
39.9223683,116.3968233,0,0,39564.5524421296,2008-04-26,13:15:31
39.9222999,116.3967299,0,0,39564.5524652778,2008-04-26,13:15:33
39.9222566,116.3966566,0,0,39564.5524884259,2008-04-26,13:15:35
39.9222766,116.3966949,0,0,39564.5525115741,2008-04-26,13:15:37
39.9215699,116.3850883,0,0,39564.555474537,2008-04-26,13:19:53
39.9214866,116.3835716,0,0,39564.5584259259,2008-04-26,13:24:08
39.9217483,116.3834633,0,0,39564.5613773148,2008-04-26,13:28:23
39.9219316,116.3826733,0,0,39564.5643287037,2008-04-26,13:32:38
39.9213133,116.3829383,0,0,39564.5672800926,2008-04-26,13:36:53
39.9213183,116.3827833,0,0,39564.5702314815,2008-04-26,13:41:08
39.9227383,116.3829949,0,0,39564.5731828704,2008-04-26,13:45:23
39.9227416,116.3830083,0,0,39564.5732060185,2008-04-26,13:45:25
39.9227383,116.3830249,0,0,39564.5732291667,2008-04-26,13:45:27
39.9227433,116.3830399,0,0,39564.5732523148,2008-04-26,13:45:29
39.9227499,116.3830583,0,0,39564.573275463,2008-04-26,13:45:31
39.9227666,116.3830649,0,0,39564.5732986111,2008-04-26,13:45:33
39.9227783,116.3830616,0,0,39564.5733217593,2008-04-26,13:45:35
39.9227916,116.3830666,0,0,39564.5733449074,2008-04-26,13:45:37
39.9228149,116.3830666,0,0,39564.5733680556,2008-04-26,13:45:39
39.9228433,116.3830466,0,0,39564.5733912037,2008-04-26,13:45:41
39.9228616,116.3830216,0,0,39564.5734143518,2008-04-26,13:45:43
39.9228749,116.3830033,0,0,39564.5734375,2008-04-26,13:45:45
39.9228849,116.3829883,0,0,39564.5734606481,2008-04-26,13:45:47
39.9228883,116.3829866,0,0,39564.5734837963,2008-04-26,13:45:49
39.9235166,116.3829266,0,0,39564.5764351852,2008-04-26,13:50:04
39.9235299,116.3829216,0,0,39564.5764583333,2008-04-26,13:50:06
39.9235416,116.3829166,0,0,39564.5764814815,2008-04-26,13:50:08
39.9242999,116.3829916,0,0,39564.5794328704,2008-04-26,13:54:23
39.9243133,116.3830233,0,0,39564.5794560185,2008-04-26,13:54:25
39.9243116,116.3830616,0,0,39564.5794791667,2008-04-26,13:54:27
39.9242766,116.3829283,0,0,39564.5824305556,2008-04-26,13:58:42
39.9242966,116.3828849,0,0,39564.5853819444,2008-04-26,14:02:57
39.9243599,116.3829233,0,0,39564.5883333333,2008-04-26,14:07:12
39.9243566,116.3829166,0,0,39564.5883564815,2008-04-26,14:07:14
39.9243449,116.3828349,0,0,39564.5913078704,2008-04-26,14:11:29
39.924745,116.3827983,0,0,39564.5942708333,2008-04-26,14:15:45
39.9254533,116.3835999,0,0,39564.5972222222,2008-04-26,14:20:00
39.92546,116.3835883,0,0,39564.5972453704,2008-04-26,14:20:02
39.92536,116.382005,0,0,39564.6001967593,2008-04-26,14:24:17
39.9253766,116.381985,0,0,39564.6002199074,2008-04-26,14:24:19
39.9253483,116.3819516,0,0,39564.6002430556,2008-04-26,14:24:21
39.9252983,116.3819533,0,0,39564.6002662037,2008-04-26,14:24:23
39.9252833,116.3819066,0,0,39564.6002893519,2008-04-26,14:24:25
39.925265,116.3818866,0,0,39564.6003125,2008-04-26,14:24:27
39.92528,116.3818566,0,0,39564.6003356481,2008-04-26,14:24:29
39.9252766,116.3818333,0,0,39564.6003587963,2008-04-26,14:24:31
39.9252699,116.3818283,0,0,39564.6003819444,2008-04-26,14:24:33
39.9231949,116.3819333,0,0,39564.6033333333,2008-04-26,14:28:48
39.9231733,116.38195,0,0,39564.6033564815,2008-04-26,14:28:50
39.9231666,116.3819616,0,0,39564.6033796296,2008-04-26,14:28:52
39.9231483,116.3819799,0,0,39564.6034027778,2008-04-26,14:28:54
39.923135,116.381985,0,0,39564.6034259259,2008-04-26,14:28:56
39.9231099,116.3819999,0,0,39564.6034490741,2008-04-26,14:28:58
39.9230716,116.3819916,0,0,39564.6034722222,2008-04-26,14:29:00
39.92305,116.3820116,0,0,39564.6034953704,2008-04-26,14:29:02
39.9230466,116.3820333,0,0,39564.6035185185,2008-04-26,14:29:04
39.9230316,116.3820866,0,0,39564.6035416667,2008-04-26,14:29:06
39.9230233,116.3821183,0,0,39564.6035648148,2008-04-26,14:29:08
39.9230149,116.3821383,0,0,39564.603587963,2008-04-26,14:29:10
39.92301,116.3821533,0,0,39564.6036111111,2008-04-26,14:29:12
39.9230033,116.3821683,0,0,39564.6036342593,2008-04-26,14:29:14
39.9229966,116.3821916,0,0,39564.6036574074,2008-04-26,14:29:16
39.9229866,116.3822116,0,0,39564.6036805556,2008-04-26,14:29:18
39.9229733,116.3822266,0,0,39564.6037037037,2008-04-26,14:29:20
39.9229616,116.3822383,0,0,39564.6037268518,2008-04-26,14:29:22
39.9229483,116.3822699,0,0,39564.60375,2008-04-26,14:29:24
39.9229483,116.3823,0,0,39564.6037731481,2008-04-26,14:29:26
39.9229566,116.3823333,0,0,39564.6037962963,2008-04-26,14:29:28
39.9229466,116.3823766,0,0,39564.6038194444,2008-04-26,14:29:30
39.9229316,116.3824099,0,0,39564.6038425926,2008-04-26,14:29:32
39.9229299,116.3824216,0,0,39564.6038657407,2008-04-26,14:29:34
39.92292,116.382425,0,0,39564.6038888889,2008-04-26,14:29:36
39.9229133,116.3824383,0,0,39564.603912037,2008-04-26,14:29:38
39.9229049,116.3824566,0,0,39564.6039351852,2008-04-26,14:29:40
39.9228916,116.3824716,0,0,39564.6039583333,2008-04-26,14:29:42
39.9228783,116.3824966,0,0,39564.6039814815,2008-04-26,14:29:44
39.9228666,116.382525,0,0,39564.6040046296,2008-04-26,14:29:46
39.9228566,116.3825466,0,0,39564.6040277778,2008-04-26,14:29:48
39.922855,116.382565,0,0,39564.6040509259,2008-04-26,14:29:50
39.9228533,116.3825866,0,0,39564.6040740741,2008-04-26,14:29:52
39.9228566,116.3826133,0,0,39564.6040972222,2008-04-26,14:29:54
39.9228599,116.3826366,0,0,39564.6041203704,2008-04-26,14:29:56
39.9228683,116.3826616,0,0,39564.6041435185,2008-04-26,14:29:58
39.9228599,116.3826816,0,0,39564.6041666667,2008-04-26,14:30:00
39.922855,116.382705,0,0,39564.6041898148,2008-04-26,14:30:02
39.92285,116.3827333,0,0,39564.604212963,2008-04-26,14:30:04
39.9228483,116.38277,0,0,39564.6042361111,2008-04-26,14:30:06
39.9228466,116.3828183,0,0,39564.6042592593,2008-04-26,14:30:08
39.9228366,116.3828416,0,0,39564.6042824074,2008-04-26,14:30:10
39.9228283,116.3828666,0,0,39564.6043055556,2008-04-26,14:30:12
39.9228166,116.3828766,0,0,39564.6043287037,2008-04-26,14:30:14
39.9215699,116.3836033,0,0,39564.6072800926,2008-04-26,14:34:29
39.9215733,116.3836283,0,0,39564.6073032407,2008-04-26,14:34:31
39.9215933,116.3836433,0,0,39564.6073263889,2008-04-26,14:34:33
39.921605,116.3836483,0,0,39564.607349537,2008-04-26,14:34:35
39.92159,116.3836783,0,0,39564.6073726852,2008-04-26,14:34:37
39.9216099,116.3836666,0,0,39564.6073958333,2008-04-26,14:34:39
39.9216366,116.3836483,0,0,39564.6074189815,2008-04-26,14:34:41
39.9216583,116.3836383,0,0,39564.6074421296,2008-04-26,14:34:43
39.921495,116.3832499,0,0,39564.6103935185,2008-04-26,14:38:58
39.9214833,116.3832366,0,0,39564.6104166667,2008-04-26,14:39:00
39.9214633,116.3832283,0,0,39564.6104398148,2008-04-26,14:39:02
39.9214466,116.3832149,0,0,39564.610462963,2008-04-26,14:39:04
39.9214266,116.3832149,0,0,39564.6104861111,2008-04-26,14:39:06
39.9213966,116.3832233,0,0,39564.6105092593,2008-04-26,14:39:08
39.9213749,116.38321,0,0,39564.6105324074,2008-04-26,14:39:10
39.9213516,116.3831949,0,0,39564.6105555556,2008-04-26,14:39:12
39.9213316,116.3831799,0,0,39564.6105787037,2008-04-26,14:39:14
39.92131,116.3831699,0,0,39564.6106018518,2008-04-26,14:39:16
39.9212883,116.3831649,0,0,39564.610625,2008-04-26,14:39:18
39.92127,116.383155,0,0,39564.6106481481,2008-04-26,14:39:20
39.9212516,116.3831466,0,0,39564.6106712963,2008-04-26,14:39:22
39.9212366,116.3831366,0,0,39564.6106944444,2008-04-26,14:39:24
39.921225,116.3831249,0,0,39564.6107175926,2008-04-26,14:39:26
39.9212199,116.3831149,0,0,39564.6107407407,2008-04-26,14:39:28
39.921225,116.3830933,0,0,39564.6107638889,2008-04-26,14:39:30
39.9212183,116.38307,0,0,39564.610787037,2008-04-26,14:39:32
39.9212033,116.3830399,0,0,39564.6108101852,2008-04-26,14:39:34
39.9211899,116.383015,0,0,39564.6108333333,2008-04-26,14:39:36
39.9211816,116.3829933,0,0,39564.6108564815,2008-04-26,14:39:38
39.9211649,116.38298,0,0,39564.6108796296,2008-04-26,14:39:40
39.9211516,116.382965,0,0,39564.6109027778,2008-04-26,14:39:42
39.9211083,116.3830033,0,0,39564.6109259259,2008-04-26,14:39:44
39.92109,116.383,0,0,39564.6109490741,2008-04-26,14:39:46
39.921085,116.3829833,0,0,39564.6109722222,2008-04-26,14:39:48
39.9210816,116.3829616,0,0,39564.6109953704,2008-04-26,14:39:50
39.9210799,116.3829466,0,0,39564.6110185185,2008-04-26,14:39:52
39.9210733,116.3829399,0,0,39564.6110416667,2008-04-26,14:39:54
39.9212416,116.3731933,0,0,39564.6139930556,2008-04-26,14:44:09
39.9201449,116.3673583,0,0,39564.6169444444,2008-04-26,14:48:24
39.9201299,116.3673466,0,0,39564.6169675926,2008-04-26,14:48:26
39.9201133,116.3673333,0,0,39564.6169907407,2008-04-26,14:48:28
39.91652,116.3676083,0,0,39564.6199421296,2008-04-26,14:52:43
39.913955,116.3672949,0,0,39564.6228935185,2008-04-26,14:56:58
39.9097399,116.3681033,0,0,39564.6258449074,2008-04-26,15:01:13
39.9097083,116.3681316,0,0,39564.6258680556,2008-04-26,15:01:15
39.9096866,116.3681633,0,0,39564.6258912037,2008-04-26,15:01:17
39.9096783,116.3681916,0,0,39564.6259143518,2008-04-26,15:01:19
39.9096766,116.3682133,0,0,39564.6259375,2008-04-26,15:01:21
39.9096433,116.368195,0,0,39564.6259606481,2008-04-26,15:01:23
39.9090699,116.3672199,0,0,39564.6617361111,2008-04-26,15:52:54
39.90891,116.3676149,0,0,39564.6620717593,2008-04-26,15:53:23
39.9089449,116.3676283,0,0,39564.6620949074,2008-04-26,15:53:25
39.9089716,116.3676783,0,0,39564.6621180556,2008-04-26,15:53:27
39.9090016,116.3676849,0,0,39564.6621412037,2008-04-26,15:53:29
39.9090233,116.3676949,0,0,39564.6621643519,2008-04-26,15:53:31
39.9090482,116.3676866,0,0,39564.6621875,2008-04-26,15:53:33
39.9090816,116.3676449,0,0,39564.6622106481,2008-04-26,15:53:35
39.909215,116.3675766,0,0,39564.6622453704,2008-04-26,15:53:38
39.9092649,116.3675733,0,0,39564.6622685185,2008-04-26,15:53:40
39.9092716,116.3676083,0,0,39564.6622916667,2008-04-26,15:53:42
39.9092783,116.3676483,0,0,39564.6623148148,2008-04-26,15:53:44
39.9092949,116.3676383,0,0,39564.662337963,2008-04-26,15:53:46
39.9092949,116.3676449,0,0,39564.6623611111,2008-04-26,15:53:48
39.9092966,116.3676316,0,0,39564.6623842593,2008-04-26,15:53:50
39.9092916,116.3676649,0,0,39564.6624074074,2008-04-26,15:53:52
39.9092983,116.3676883,0,0,39564.6624305556,2008-04-26,15:53:54
39.9093282,116.3677266,0,0,39564.6624537037,2008-04-26,15:53:56
39.90933,116.3677383,0,0,39564.6624768519,2008-04-26,15:53:58
39.90933,116.3677133,0,0,39564.6625,2008-04-26,15:54:00
39.9093266,116.3677116,0,0,39564.6625231481,2008-04-26,15:54:02
39.9093266,116.3677133,0,0,39564.6625462963,2008-04-26,15:54:04
39.9093383,116.3677149,0,0,39564.6625694444,2008-04-26,15:54:06
39.909355,116.3677283,0,0,39564.6625925926,2008-04-26,15:54:08
39.9093966,116.36769,0,0,39564.6626157407,2008-04-26,15:54:10
39.9094316,116.367705,0,0,39564.6626388889,2008-04-26,15:54:12
39.9094583,116.36772,0,0,39564.662662037,2008-04-26,15:54:14
39.9094883,116.3677266,0,0,39564.6626851852,2008-04-26,15:54:16
39.9095199,116.3677366,0,0,39564.6627083333,2008-04-26,15:54:18
39.9095083,116.3677349,0,0,39564.6627314815,2008-04-26,15:54:20
39.9105633,116.3677033,0,0,39564.7420717593,2008-04-26,17:48:35
39.9093816,116.3675666,0,0,39564.8181597222,2008-04-26,19:38:09
39.9093866,116.36753,0,0,39564.8181712963,2008-04-26,19:38:10
39.9087633,116.3674716,0,0,39564.8211226852,2008-04-26,19:42:25
39.9087483,116.3673533,0,0,39564.8211458333,2008-04-26,19:42:27
39.9087283,116.3672649,0,0,39564.8211689815,2008-04-26,19:42:29
39.9087199,116.3671966,0,0,39564.8211921296,2008-04-26,19:42:31
39.9087233,116.3671466,0,0,39564.8212152778,2008-04-26,19:42:33
39.9087199,116.3670699,0,0,39564.8212384259,2008-04-26,19:42:35
39.9087233,116.3670333,0,0,39564.8212615741,2008-04-26,19:42:37
39.9087583,116.3671266,0,0,39564.8212847222,2008-04-26,19:42:39
39.9142999,116.3676849,0,0,39564.8242476852,2008-04-26,19:46:55
39.9145916,116.3676399,0,0,39564.8242708333,2008-04-26,19:46:57
39.9148366,116.3676266,0,0,39564.8242939815,2008-04-26,19:46:59
39.915075,116.3676133,0,0,39564.8243171296,2008-04-26,19:47:01
39.9153016,116.3676,0,0,39564.8243402778,2008-04-26,19:47:03
39.9155266,116.3675799,0,0,39564.8243634259,2008-04-26,19:47:05
39.9157466,116.3675633,0,0,39564.8243865741,2008-04-26,19:47:07
39.9159499,116.3675383,0,0,39564.8244097222,2008-04-26,19:47:09
39.9161466,116.3675166,0,0,39564.8244328704,2008-04-26,19:47:11
39.9163366,116.3674983,0,0,39564.8244560185,2008-04-26,19:47:13
39.9165032,116.3674933,0,0,39564.8244791667,2008-04-26,19:47:15
39.9166583,116.3674716,0,0,39564.8245023148,2008-04-26,19:47:17
39.9167799,116.3675033,0,0,39564.824525463,2008-04-26,19:47:19
39.9168683,116.3675016,0,0,39564.8245486111,2008-04-26,19:47:21
39.9169449,116.3674983,0,0,39564.8245717593,2008-04-26,19:47:23
39.9169633,116.3675366,0,0,39564.8245949074,2008-04-26,19:47:25
39.91697,116.3675599,0,0,39564.8246180556,2008-04-26,19:47:27
39.9169583,116.3675816,0,0,39564.8246412037,2008-04-26,19:47:29
39.9169616,116.3675966,0,0,39564.8246643519,2008-04-26,19:47:31
39.9315116,116.3730983,0,0,39564.8276273148,2008-04-26,19:51:47
39.931515,116.3730983,0,0,39564.827650463,2008-04-26,19:51:49
39.9320066,116.3893033,0,0,39564.8306018518,2008-04-26,19:56:04
39.9320649,116.408925,0,0,39564.8335532407,2008-04-26,20:00:19
39.9320766,116.4092916,0,0,39564.8335763889,2008-04-26,20:00:21
39.9320949,116.4096433,0,0,39564.833599537,2008-04-26,20:00:23
39.93213,116.4099849,0,0,39564.8336226852,2008-04-26,20:00:25
39.93216,116.4102783,0,0,39564.8336458333,2008-04-26,20:00:27
39.9321799,116.4104783,0,0,39564.8336689815,2008-04-26,20:00:29
39.9321866,116.4105633,0,0,39564.8336921296,2008-04-26,20:00:31
39.9321883,116.4105716,0,0,39564.8337152778,2008-04-26,20:00:33
39.9318616,116.4279683,0,0,39564.8366666667,2008-04-26,20:04:48
39.9318616,116.4281349,0,0,39564.8366898148,2008-04-26,20:04:50
39.9318866,116.4282833,0,0,39564.836712963,2008-04-26,20:04:52
39.93196,116.42841,0,0,39564.8367361111,2008-04-26,20:04:54
39.9320333,116.4285183,0,0,39564.8367592593,2008-04-26,20:04:56
39.9321,116.4285816,0,0,39564.8367824074,2008-04-26,20:04:58
39.9321766,116.4287133,0,0,39564.8368055556,2008-04-26,20:05:00
39.9322783,116.4289133,0,0,39564.8368287037,2008-04-26,20:05:02
39.9323433,116.4291533,0,0,39564.8368518518,2008-04-26,20:05:04
39.9323883,116.429405,0,0,39564.836875,2008-04-26,20:05:06
39.9323899,116.4297233,0,0,39564.8368981481,2008-04-26,20:05:08
39.9323666,116.4300816,0,0,39564.8369212963,2008-04-26,20:05:10
39.93238,116.4303883,0,0,39564.8369444444,2008-04-26,20:05:12
39.9324066,116.4306766,0,0,39564.8369675926,2008-04-26,20:05:14
39.9324199,116.4309799,0,0,39564.8369907407,2008-04-26,20:05:16
39.9324266,116.431285,0,0,39564.8370138889,2008-04-26,20:05:18
39.9324333,116.4315816,0,0,39564.837037037,2008-04-26,20:05:20
39.9324416,116.4319016,0,0,39564.8370601852,2008-04-26,20:05:22
39.9324466,116.4322383,0,0,39564.8370833333,2008-04-26,20:05:24
39.9324449,116.4325683,0,0,39564.8371064815,2008-04-26,20:05:26
39.9324299,116.4328966,0,0,39564.8371296296,2008-04-26,20:05:28
39.9324149,116.4332183,0,0,39564.8371527778,2008-04-26,20:05:30
39.932425,116.4335583,0,0,39564.8371759259,2008-04-26,20:05:32
39.932425,116.4338983,0,0,39564.8371990741,2008-04-26,20:05:34
39.932435,116.4342333,0,0,39564.8372222222,2008-04-26,20:05:36
39.93244,116.4345716,0,0,39564.8372453704,2008-04-26,20:05:38
39.932455,116.4349016,0,0,39564.8372685185,2008-04-26,20:05:40
39.93245,116.4352249,0,0,39564.8372916667,2008-04-26,20:05:42
39.9324483,116.4355216,0,0,39564.8373148148,2008-04-26,20:05:44
39.9324283,116.4358116,0,0,39564.837337963,2008-04-26,20:05:46
39.9324049,116.4360799,0,0,39564.8373611111,2008-04-26,20:05:48
39.9323933,116.4363166,0,0,39564.8373842593,2008-04-26,20:05:50
39.9323633,116.4364566,0,0,39564.8374074074,2008-04-26,20:05:52
39.932355,116.4365583,0,0,39564.8374305556,2008-04-26,20:05:54
39.9323333,116.4365733,0,0,39564.8374537037,2008-04-26,20:05:56
39.9323166,116.4365833,0,0,39564.8374768518,2008-04-26,20:05:58
39.9323083,116.4365849,0,0,39564.8375,2008-04-26,20:06:00
39.9323083,116.4365816,0,0,39564.8375231481,2008-04-26,20:06:02
39.9323133,116.43661,0,0,39564.8375462963,2008-04-26,20:06:04
39.9323216,116.4366416,0,0,39564.8375694444,2008-04-26,20:06:06
39.9323383,116.4366433,0,0,39564.8375925926,2008-04-26,20:06:08
39.9323416,116.4366433,0,0,39564.8376157407,2008-04-26,20:06:10
39.93238,116.4467083,0,0,39564.8405671296,2008-04-26,20:10:25
39.9323883,116.4467933,0,0,39564.8405902778,2008-04-26,20:10:27
39.9323916,116.4468883,0,0,39564.8406134259,2008-04-26,20:10:29
39.9324016,116.4469816,0,0,39564.8406365741,2008-04-26,20:10:31
39.9324083,116.4470416,0,0,39564.8406597222,2008-04-26,20:10:33
39.9324199,116.4470766,0,0,39564.8406828704,2008-04-26,20:10:35
39.9324133,116.447105,0,0,39564.8407060185,2008-04-26,20:10:37
39.9324133,116.4471083,0,0,39564.8407291667,2008-04-26,20:10:39
39.9324199,116.4471116,0,0,39564.8407523148,2008-04-26,20:10:41
39.927265,116.4708816,0,0,39564.8706597222,2008-04-26,20:53:45
39.9272533,116.4708949,0,0,39564.8706712963,2008-04-26,20:53:46
39.9272466,116.4708966,0,0,39564.8706944444,2008-04-26,20:53:48
39.9270316,116.471195,0,0,39564.8736458333,2008-04-26,20:58:03
