# Supplementary material for: Research on differential privacy protection method based on user tendency
Source: PLoS One. 2023 Oct 26;18(10):e0288823. doi: 10.1371/journal.pone.0288823 (PMC10602288; doi:10.1371/journal.pone.0288823)
Supplement: S5 Data — (ZIP) [file pone.0288823.s005.zip › Data 5-5/153/Trajectory/20080429084657.plt]

Geolife trajectory
WGS 84
Altitude is in Feet
Reserved 3
0,2,255,My Track,0,0,2,8421376
0
39.9074999,116.471755,0,0,39567.3659375,2008-04-29,08:46:57
39.9074999,116.471755,0,0,39567.3659490741,2008-04-29,08:46:58
39.9134866,116.4719983,0,0,39567.3689583333,2008-04-29,08:51:18
39.9213316,116.4722183,0,0,39567.3719212963,2008-04-29,08:55:34
39.9319916,116.4725083,0,0,39567.3748726852,2008-04-29,08:59:49
39.9322066,116.4723199,0,0,39567.3748958333,2008-04-29,08:59:51
39.932365,116.4722199,0,0,39567.3749189815,2008-04-29,08:59:53
39.9324833,116.4720933,0,0,39567.3749421296,2008-04-29,08:59:55
39.9325783,116.4719633,0,0,39567.3749652778,2008-04-29,08:59:57
39.9326516,116.4718316,0,0,39567.3749884259,2008-04-29,08:59:59
39.932705,116.4716883,0,0,39567.3750115741,2008-04-29,09:00:01
39.9326883,116.4715266,0,0,39567.3750347222,2008-04-29,09:00:03
39.9326866,116.4713516,0,0,39567.3750578704,2008-04-29,09:00:05
39.9326766,116.4711383,0,0,39567.3750810185,2008-04-29,09:00:07
39.9326633,116.4709,0,0,39567.3751041667,2008-04-29,09:00:09
39.9326733,116.4706333,0,0,39567.3751273148,2008-04-29,09:00:11
39.9326683,116.4703366,0,0,39567.375150463,2008-04-29,09:00:13
39.93266,116.4700749,0,0,39567.3751736111,2008-04-29,09:00:15
39.9326166,116.4698333,0,0,39567.3751967593,2008-04-29,09:00:17
39.9325933,116.4695999,0,0,39567.3752199074,2008-04-29,09:00:19
39.932525,116.4693616,0,0,39567.3752430556,2008-04-29,09:00:21
39.932495,116.46914,0,0,39567.3752662037,2008-04-29,09:00:23
39.932505,116.4688733,0,0,39567.3752893518,2008-04-29,09:00:25
39.9325083,116.4685733,0,0,39567.3753125,2008-04-29,09:00:27
39.9324999,116.4682466,0,0,39567.3753356481,2008-04-29,09:00:29
39.9325066,116.4679183,0,0,39567.3753587963,2008-04-29,09:00:31
39.9325116,116.4675916,0,0,39567.3753819444,2008-04-29,09:00:33
39.9325183,116.4673066,0,0,39567.3754050926,2008-04-29,09:00:35
39.9325516,116.4670566,0,0,39567.3754282407,2008-04-29,09:00:37
39.9326383,116.4668749,0,0,39567.3754513889,2008-04-29,09:00:39
39.9327216,116.4667266,0,0,39567.375474537,2008-04-29,09:00:41
39.9328333,116.4666166,0,0,39567.3754976852,2008-04-29,09:00:43
39.9329833,116.4665316,0,0,39567.3755208333,2008-04-29,09:00:45
39.9331333,116.4664799,0,0,39567.3755439815,2008-04-29,09:00:47
39.9332866,116.4664683,0,0,39567.3755671296,2008-04-29,09:00:49
39.9334399,116.4664483,0,0,39567.3755902778,2008-04-29,09:00:51
39.9336116,116.4664666,0,0,39567.3756134259,2008-04-29,09:00:53
39.933795,116.4665299,0,0,39567.3756365741,2008-04-29,09:00:55
39.9340233,116.46661,0,0,39567.3756597222,2008-04-29,09:00:57
39.9342016,116.466745,0,0,39567.3756828704,2008-04-29,09:00:59
39.9343816,116.4669249,0,0,39567.3757060185,2008-04-29,09:01:01
39.9345499,116.4671616,0,0,39567.3757291667,2008-04-29,09:01:03
39.9347316,116.4673999,0,0,39567.3757523148,2008-04-29,09:01:05
39.9349616,116.4676366,0,0,39567.375775463,2008-04-29,09:01:07
39.9351483,116.467885,0,0,39567.3757986111,2008-04-29,09:01:09
39.9353433,116.4681133,0,0,39567.3758217593,2008-04-29,09:01:11
39.9355566,116.4683183,0,0,39567.3758449074,2008-04-29,09:01:13
39.9357683,116.4684883,0,0,39567.3758680556,2008-04-29,09:01:15
39.9359983,116.4686216,0,0,39567.3758912037,2008-04-29,09:01:17
39.9362549,116.4687266,0,0,39567.3759143518,2008-04-29,09:01:19
39.9365216,116.4687866,0,0,39567.3759375,2008-04-29,09:01:21
39.9367833,116.4688483,0,0,39567.3759606481,2008-04-29,09:01:23
39.9370633,116.4688716,0,0,39567.3759837963,2008-04-29,09:01:25
39.9373283,116.4688866,0,0,39567.3760069444,2008-04-29,09:01:27
39.9375583,116.468895,0,0,39567.3760300926,2008-04-29,09:01:29
39.93782,116.4688916,0,0,39567.3760532407,2008-04-29,09:01:31
39.9380933,116.46886,0,0,39567.3760763889,2008-04-29,09:01:33
39.9383549,116.4688216,0,0,39567.376099537,2008-04-29,09:01:35
39.938605,116.4688333,0,0,39567.3761226852,2008-04-29,09:01:37
39.9388199,116.468805,0,0,39567.3761458333,2008-04-29,09:01:39
39.9390299,116.4687783,0,0,39567.3761689815,2008-04-29,09:01:41
39.9392333,116.4687516,0,0,39567.3761921296,2008-04-29,09:01:43
39.9394549,116.4687249,0,0,39567.3762152778,2008-04-29,09:01:45
39.9397083,116.4686983,0,0,39567.3762384259,2008-04-29,09:01:47
39.9399683,116.4686833,0,0,39567.3762615741,2008-04-29,09:01:49
39.9402166,116.4686483,0,0,39567.3762847222,2008-04-29,09:01:51
39.940455,116.4686099,0,0,39567.3763078704,2008-04-29,09:01:53
39.9406849,116.4685816,0,0,39567.3763310185,2008-04-29,09:01:55
39.940905,116.4685483,0,0,39567.3763541667,2008-04-29,09:01:57
39.9410866,116.4685149,0,0,39567.3763773148,2008-04-29,09:01:59
39.94124,116.46849,0,0,39567.376400463,2008-04-29,09:02:01
39.9414016,116.4684649,0,0,39567.3764236111,2008-04-29,09:02:03
39.941605,116.4684366,0,0,39567.3764467593,2008-04-29,09:02:05
39.9418266,116.46837,0,0,39567.3764699074,2008-04-29,09:02:07
39.942035,116.4683283,0,0,39567.3764930556,2008-04-29,09:02:09
39.942275,116.4682833,0,0,39567.3765162037,2008-04-29,09:02:11
39.9425233,116.4682599,0,0,39567.3765393518,2008-04-29,09:02:13
39.9427849,116.4682333,0,0,39567.3765625,2008-04-29,09:02:15
39.9430166,116.468215,0,0,39567.3765856481,2008-04-29,09:02:17
39.9432199,116.4681983,0,0,39567.3766087963,2008-04-29,09:02:19
39.9433833,116.46818,0,0,39567.3766319444,2008-04-29,09:02:21
39.9434883,116.4681633,0,0,39567.3766550926,2008-04-29,09:02:23
39.9435399,116.4681716,0,0,39567.3766782407,2008-04-29,09:02:25
39.9435733,116.4681866,0,0,39567.3767013889,2008-04-29,09:02:27
39.9435683,116.468215,0,0,39567.376724537,2008-04-29,09:02:29
39.9435833,116.4682333,0,0,39567.3767476852,2008-04-29,09:02:31
39.9436149,116.4682616,0,0,39567.3767708333,2008-04-29,09:02:33
39.9436866,116.4682566,0,0,39567.3767939815,2008-04-29,09:02:35
39.9437733,116.46825,0,0,39567.3768171296,2008-04-29,09:02:37
39.943805,116.4682566,0,0,39567.3768402778,2008-04-29,09:02:39
39.9461483,116.4668933,0,0,39567.3771412037,2008-04-29,09:03:05
39.9465183,116.4667083,0,0,39567.3771643518,2008-04-29,09:03:07
39.9469516,116.4665649,0,0,39567.3771875,2008-04-29,09:03:09
39.9473699,116.4663899,0,0,39567.3772106481,2008-04-29,09:03:11
39.9477883,116.4662449,0,0,39567.3772337963,2008-04-29,09:03:13
39.9488283,116.4658616,0,0,39567.3772916667,2008-04-29,09:03:18
39.9497083,116.4655533,0,0,39567.377349537,2008-04-29,09:03:23
39.95028,116.4651616,0,0,39567.3774074074,2008-04-29,09:03:28
39.9494816,116.4657933,0,0,39567.3774652778,2008-04-29,09:03:33
39.9496433,116.4657083,0,0,39567.3774884259,2008-04-29,09:03:35
39.9497499,116.4655183,0,0,39567.3775115741,2008-04-29,09:03:37
39.9498266,116.4653566,0,0,39567.3775347222,2008-04-29,09:03:39
39.9498916,116.4653433,0,0,39567.3775578704,2008-04-29,09:03:41
39.9499199,116.4651866,0,0,39567.3775810185,2008-04-29,09:03:43
39.9499583,116.4651149,0,0,39567.3776041667,2008-04-29,09:03:45
39.9500149,116.4650566,0,0,39567.3776388889,2008-04-29,09:03:48
39.95004,116.465015,0,0,39567.377662037,2008-04-29,09:03:50
39.950065,116.4650449,0,0,39567.3776851852,2008-04-29,09:03:52
39.95008,116.4650733,0,0,39567.3777083333,2008-04-29,09:03:54
39.9496833,116.4654033,0,0,39567.3777430556,2008-04-29,09:03:57
39.9497433,116.4654366,0,0,39567.3777662037,2008-04-29,09:03:59
39.9497916,116.4654716,0,0,39567.3777893518,2008-04-29,09:04:01
39.9498233,116.4654883,0,0,39567.3778125,2008-04-29,09:04:03
39.9498533,116.4654983,0,0,39567.3778356481,2008-04-29,09:04:05
39.9498766,116.4655083,0,0,39567.3778587963,2008-04-29,09:04:07
39.95518,116.4622583,0,0,39567.3808101852,2008-04-29,09:08:22
39.9553666,116.4622549,0,0,39567.3808333333,2008-04-29,09:08:24
39.9555483,116.4622516,0,0,39567.3808564815,2008-04-29,09:08:26
39.9557133,116.4622383,0,0,39567.3808796296,2008-04-29,09:08:28
39.95588,116.4622183,0,0,39567.3809027778,2008-04-29,09:08:30
39.9560783,116.4621833,0,0,39567.3809259259,2008-04-29,09:08:32
39.9562583,116.4621583,0,0,39567.3809490741,2008-04-29,09:08:34
39.956445,116.4621366,0,0,39567.3809722222,2008-04-29,09:08:36
39.9566299,116.4621099,0,0,39567.3809953704,2008-04-29,09:08:38
39.9567599,116.4620949,0,0,39567.3810185185,2008-04-29,09:08:40
39.9567866,116.462085,0,0,39567.3810416667,2008-04-29,09:08:42
39.95688,116.462065,0,0,39567.3810648148,2008-04-29,09:08:44
39.9569733,116.4620399,0,0,39567.381087963,2008-04-29,09:08:46
39.9570316,116.462,0,0,39567.3811111111,2008-04-29,09:08:48
39.9570883,116.4620116,0,0,39567.3811342593,2008-04-29,09:08:50
39.9572133,116.4619899,0,0,39567.3811574074,2008-04-29,09:08:52
39.9573383,116.461965,0,0,39567.3811805556,2008-04-29,09:08:54
39.9575116,116.46189,0,0,39567.3812037037,2008-04-29,09:08:56
39.9576799,116.4618183,0,0,39567.3812268519,2008-04-29,09:08:58
39.9577633,116.4617783,0,0,39567.38125,2008-04-29,09:09:00
39.9578133,116.46175,0,0,39567.3812731481,2008-04-29,09:09:02
39.9578583,116.4617399,0,0,39567.3812962963,2008-04-29,09:09:04
39.9579,116.4617283,0,0,39567.3813194444,2008-04-29,09:09:06
39.9579233,116.4617116,0,0,39567.3813425926,2008-04-29,09:09:08
39.957955,116.4616916,0,0,39567.3813657407,2008-04-29,09:09:10
39.9579716,116.4616549,0,0,39567.3813888889,2008-04-29,09:09:12
39.9579883,116.4616133,0,0,39567.381412037,2008-04-29,09:09:14
39.958,116.4615516,0,0,39567.3814351852,2008-04-29,09:09:16
39.9580316,116.4614766,0,0,39567.3814583333,2008-04-29,09:09:18
39.95808,116.4613166,0,0,39567.3814814815,2008-04-29,09:09:20
39.9581266,116.4612333,0,0,39567.3815046296,2008-04-29,09:09:22
39.9581533,116.4611549,0,0,39567.3815277778,2008-04-29,09:09:24
39.9581633,116.4610633,0,0,39567.3815509259,2008-04-29,09:09:26
39.9581833,116.46095,0,0,39567.3815740741,2008-04-29,09:09:28
39.9581833,116.4608416,0,0,39567.3815972222,2008-04-29,09:09:30
39.9581816,116.4607616,0,0,39567.3816203704,2008-04-29,09:09:32
39.9582049,116.4607283,0,0,39567.3816435185,2008-04-29,09:09:34
39.9581999,116.4607083,0,0,39567.3816666667,2008-04-29,09:09:36
39.9581849,116.4606833,0,0,39567.3816898148,2008-04-29,09:09:38
39.9582149,116.4606766,0,0,39567.381712963,2008-04-29,09:09:40
39.9582583,116.4606816,0,0,39567.3817361111,2008-04-29,09:09:42
39.9582866,116.4606716,0,0,39567.3817592593,2008-04-29,09:09:44
39.9582933,116.4606616,0,0,39567.3817824074,2008-04-29,09:09:46
39.9582733,116.4606266,0,0,39567.3818055556,2008-04-29,09:09:48
39.9583583,116.4606166,0,0,39567.3818518519,2008-04-29,09:09:52
39.9586966,116.4595299,0,0,39567.5133796296,2008-04-29,12:19:16
39.9586733,116.4595449,0,0,39567.5134027778,2008-04-29,12:19:18
39.958755,116.4596583,0,0,39567.5667592593,2008-04-29,13:36:08
39.9587649,116.4596333,0,0,39567.5667708333,2008-04-29,13:36:09
39.9500633,116.4622883,0,0,39567.7795601852,2008-04-29,18:42:34
39.9500149,116.4622833,0,0,39567.7795717593,2008-04-29,18:42:35
39.9491766,116.45964,0,0,39567.779849537,2008-04-29,18:42:59
39.9491066,116.4594116,0,0,39567.7798726852,2008-04-29,18:43:01
39.9490349,116.4592149,0,0,39567.7798958333,2008-04-29,18:43:03
39.9489699,116.4590233,0,0,39567.7799189815,2008-04-29,18:43:05
39.9489033,116.4588249,0,0,39567.7799421296,2008-04-29,18:43:07
39.9488333,116.4586016,0,0,39567.7799652778,2008-04-29,18:43:09
39.9487583,116.458365,0,0,39567.7799884259,2008-04-29,18:43:11
39.9486749,116.4581233,0,0,39567.7800115741,2008-04-29,18:43:13
39.9485883,116.4578833,0,0,39567.7800347222,2008-04-29,18:43:15
39.9485066,116.4576399,0,0,39567.7800578704,2008-04-29,18:43:17
39.9484266,116.4574033,0,0,39567.7800810185,2008-04-29,18:43:19
39.9483516,116.4571699,0,0,39567.7801041667,2008-04-29,18:43:21
39.9482816,116.45697,0,0,39567.7801273148,2008-04-29,18:43:23
39.9482249,116.4568166,0,0,39567.780150463,2008-04-29,18:43:25
39.9481866,116.4567083,0,0,39567.7801736111,2008-04-29,18:43:27
39.9481583,116.4566333,0,0,39567.7801967593,2008-04-29,18:43:29
39.9481416,116.4565866,0,0,39567.7802199074,2008-04-29,18:43:31
39.948135,116.4565666,0,0,39567.7802430556,2008-04-29,18:43:33
39.9481333,116.4565616,0,0,39567.7802662037,2008-04-29,18:43:35
39.9468466,116.4501966,0,0,39567.7832175926,2008-04-29,18:47:50
39.946915,116.4500116,0,0,39567.7832407407,2008-04-29,18:47:52
39.9469349,116.449845,0,0,39567.7832638889,2008-04-29,18:47:54
39.9469233,116.4495816,0,0,39567.783287037,2008-04-29,18:47:56
39.9469366,116.4493933,0,0,39567.7833101852,2008-04-29,18:47:58
39.9469416,116.4491883,0,0,39567.7833333333,2008-04-29,18:48:00
39.9469533,116.4489833,0,0,39567.7833564815,2008-04-29,18:48:02
39.94694,116.4488316,0,0,39567.7833796296,2008-04-29,18:48:04
39.9469566,116.4486633,0,0,39567.7834027778,2008-04-29,18:48:06
39.9470033,116.4484449,0,0,39567.7834259259,2008-04-29,18:48:08
39.9469783,116.4482499,0,0,39567.7834490741,2008-04-29,18:48:10
39.9469133,116.4480416,0,0,39567.7834722222,2008-04-29,18:48:12
39.9468483,116.447875,0,0,39567.7834953704,2008-04-29,18:48:14
39.9467783,116.4477483,0,0,39567.7835185185,2008-04-29,18:48:16
39.9466766,116.447575,0,0,39567.7835416667,2008-04-29,18:48:18
39.9465866,116.4473683,0,0,39567.7835648148,2008-04-29,18:48:20
39.9466166,116.4471216,0,0,39567.783587963,2008-04-29,18:48:22
39.9465449,116.4469366,0,0,39567.7836111111,2008-04-29,18:48:24
39.9465149,116.4467366,0,0,39567.7836342593,2008-04-29,18:48:26
39.9464749,116.4464933,0,0,39567.7836574074,2008-04-29,18:48:28
39.9464299,116.44623,0,0,39567.7836805556,2008-04-29,18:48:30
39.9463983,116.4459716,0,0,39567.7837037037,2008-04-29,18:48:32
39.9464183,116.4457033,0,0,39567.7837268518,2008-04-29,18:48:34
39.9464849,116.4455016,0,0,39567.78375,2008-04-29,18:48:36
39.9464999,116.4453333,0,0,39567.7837731481,2008-04-29,18:48:38
39.9465166,116.4452216,0,0,39567.7837962963,2008-04-29,18:48:40
39.94651,116.4448733,0,0,39567.7838194444,2008-04-29,18:48:42
39.9465333,116.4446916,0,0,39567.7838425926,2008-04-29,18:48:44
39.9398883,116.4387566,0,0,39567.7868055556,2008-04-29,18:53:00
39.939975,116.4269066,0,0,39567.7897569444,2008-04-29,18:57:15
39.9399933,116.4268649,0,0,39567.7897800926,2008-04-29,18:57:17
39.9399916,116.4268649,0,0,39567.7898032407,2008-04-29,18:57:19
39.9399866,116.4268633,0,0,39567.7898263889,2008-04-29,18:57:21
39.9399816,116.4268816,0,0,39567.789849537,2008-04-29,18:57:23
39.9213849,116.4282216,0,0,39567.7928009259,2008-04-29,19:01:38
39.9213433,116.4282199,0,0,39567.7928240741,2008-04-29,19:01:40
39.9213016,116.4282,0,0,39567.7928472222,2008-04-29,19:01:42
39.9212466,116.4281916,0,0,39567.7928703704,2008-04-29,19:01:44
39.9211766,116.428195,0,0,39567.7928935185,2008-04-29,19:01:46
39.9211233,116.4281983,0,0,39567.7929166667,2008-04-29,19:01:48
39.92106,116.4282049,0,0,39567.7929398148,2008-04-29,19:01:50
39.9210016,116.4282066,0,0,39567.792962963,2008-04-29,19:01:52
39.9209633,116.4282016,0,0,39567.7929861111,2008-04-29,19:01:54
39.9209216,116.428195,0,0,39567.7930092593,2008-04-29,19:01:56
39.92088,116.4282033,0,0,39567.7930324074,2008-04-29,19:01:58
39.9208233,116.4282,0,0,39567.7930555556,2008-04-29,19:02:00
39.92075,116.4282116,0,0,39567.7930787037,2008-04-29,19:02:02
39.9206566,116.4282016,0,0,39567.7931018519,2008-04-29,19:02:04
39.9205599,116.4281966,0,0,39567.793125,2008-04-29,19:02:06
39.9204599,116.4281916,0,0,39567.7931481482,2008-04-29,19:02:08
39.9203483,116.428195,0,0,39567.7931712963,2008-04-29,19:02:10
39.9201849,116.4282183,0,0,39567.7931944444,2008-04-29,19:02:12
39.9200516,116.42823,0,0,39567.7932175926,2008-04-29,19:02:14
39.919895,116.4282549,0,0,39567.7932407407,2008-04-29,19:02:16
39.9197266,116.4282633,0,0,39567.7932638889,2008-04-29,19:02:18
39.9195349,116.4282549,0,0,39567.793287037,2008-04-29,19:02:20
39.9193733,116.4282583,0,0,39567.7933101852,2008-04-29,19:02:22
39.9192066,116.4282583,0,0,39567.7933333333,2008-04-29,19:02:24
39.9190349,116.4282683,0,0,39567.7933564815,2008-04-29,19:02:26
39.9189133,116.4282549,0,0,39567.7933796296,2008-04-29,19:02:28
39.9188066,116.4282399,0,0,39567.7934027778,2008-04-29,19:02:30
39.9186866,116.4282066,0,0,39567.7934259259,2008-04-29,19:02:32
39.9186066,116.4282083,0,0,39567.7934490741,2008-04-29,19:02:34
39.918525,116.4282066,0,0,39567.7934722222,2008-04-29,19:02:36
39.9184383,116.4281733,0,0,39567.7934953704,2008-04-29,19:02:38
39.9183649,116.4281483,0,0,39567.7935185185,2008-04-29,19:02:40
39.9182866,116.4281499,0,0,39567.7935416667,2008-04-29,19:02:42
39.9182283,116.4281899,0,0,39567.7935648148,2008-04-29,19:02:44
39.91817,116.4281866,0,0,39567.793587963,2008-04-29,19:02:46
39.918145,116.4281749,0,0,39567.7936111111,2008-04-29,19:02:48
39.9181233,116.4281616,0,0,39567.7936342593,2008-04-29,19:02:50
39.9181316,116.4281516,0,0,39567.7936574074,2008-04-29,19:02:52
39.9181383,116.4281633,0,0,39567.7936805556,2008-04-29,19:02:54
39.9151799,116.4284383,0,0,39567.8938541667,2008-04-29,21:27:09
39.915185,116.42844,0,0,39567.8938657407,2008-04-29,21:27:10
39.9153466,116.4285483,0,0,39567.8968287037,2008-04-29,21:31:26
39.9133466,116.428405,0,0,39567.8997800926,2008-04-29,21:35:41
39.9133049,116.4285216,0,0,39567.8998032407,2008-04-29,21:35:43
39.9132566,116.4285583,0,0,39567.8998263889,2008-04-29,21:35:45
39.9132116,116.4285533,0,0,39567.899849537,2008-04-29,21:35:47
39.9131666,116.4285599,0,0,39567.8998726852,2008-04-29,21:35:49
39.906065,116.4346483,0,0,39567.9028240741,2008-04-29,21:40:04
39.9069233,116.4653766,0,0,39567.905775463,2008-04-29,21:44:19
39.9069299,116.4656666,0,0,39567.9057986111,2008-04-29,21:44:21
39.9069649,116.4659133,0,0,39567.9058217593,2008-04-29,21:44:23
39.90699,116.4661683,0,0,39567.9058449074,2008-04-29,21:44:25
39.90702,116.4664216,0,0,39567.9058680556,2008-04-29,21:44:27
39.9069999,116.466715,0,0,39567.9058912037,2008-04-29,21:44:29
39.9069799,116.4670133,0,0,39567.9059143519,2008-04-29,21:44:31
39.9069099,116.4673033,0,0,39567.9059375,2008-04-29,21:44:33
39.9068833,116.4675816,0,0,39567.9059606481,2008-04-29,21:44:35
39.9068766,116.4678399,0,0,39567.9059837963,2008-04-29,21:44:37
39.9068866,116.4680966,0,0,39567.9060069444,2008-04-29,21:44:39
39.9068816,116.46835,0,0,39567.9060300926,2008-04-29,21:44:41
39.90688,116.4685883,0,0,39567.9060532407,2008-04-29,21:44:43
39.9068983,116.46884,0,0,39567.9060763889,2008-04-29,21:44:45
39.9068866,116.4691183,0,0,39567.906099537,2008-04-29,21:44:47
39.9068766,116.4694116,0,0,39567.9061226852,2008-04-29,21:44:49
39.9068699,116.4696833,0,0,39567.9061458333,2008-04-29,21:44:51
39.9068683,116.469945,0,0,39567.9061689815,2008-04-29,21:44:53
39.9068366,116.4702116,0,0,39567.9061921296,2008-04-29,21:44:55
39.9068116,116.4704483,0,0,39567.9062152778,2008-04-29,21:44:57
39.9068033,116.4706483,0,0,39567.9062384259,2008-04-29,21:44:59
39.9067833,116.4708199,0,0,39567.9062615741,2008-04-29,21:45:01
39.906765,116.4709766,0,0,39567.9062847222,2008-04-29,21:45:03
39.9067449,116.4711266,0,0,39567.9063078704,2008-04-29,21:45:05
39.9067199,116.47127,0,0,39567.9063310185,2008-04-29,21:45:07
39.9067483,116.471405,0,0,39567.9063541667,2008-04-29,21:45:09
39.9067766,116.4714683,0,0,39567.9063773148,2008-04-29,21:45:11
39.9067899,116.4714899,0,0,39567.906400463,2008-04-29,21:45:13
39.9140733,116.4719883,0,0,39567.9093518518,2008-04-29,21:49:28
39.9142149,116.4719866,0,0,39567.909375,2008-04-29,21:49:30
39.9143583,116.4719916,0,0,39567.9093981481,2008-04-29,21:49:32
39.9145183,116.471985,0,0,39567.9094212963,2008-04-29,21:49:34
39.9146583,116.4719816,0,0,39567.9094444444,2008-04-29,21:49:36
39.9148083,116.4719816,0,0,39567.9094675926,2008-04-29,21:49:38
39.9149983,116.4719949,0,0,39567.9094907407,2008-04-29,21:49:40
39.915215,116.4720233,0,0,39567.9095138889,2008-04-29,21:49:42
39.9154149,116.4720316,0,0,39567.909537037,2008-04-29,21:49:44
39.9156266,116.4720416,0,0,39567.9095601852,2008-04-29,21:49:46
39.9158549,116.47205,0,0,39567.9095833333,2008-04-29,21:49:48
39.9161,116.4720616,0,0,39567.9096064815,2008-04-29,21:49:50
39.9163366,116.47207,0,0,39567.9096296296,2008-04-29,21:49:52
39.9165583,116.4720716,0,0,39567.9096527778,2008-04-29,21:49:54
39.9167749,116.4720783,0,0,39567.9096759259,2008-04-29,21:49:56
39.9169749,116.4720816,0,0,39567.9096990741,2008-04-29,21:49:58
39.9171299,116.47209,0,0,39567.9097222222,2008-04-29,21:50:00
39.9172433,116.4720883,0,0,39567.9097453704,2008-04-29,21:50:02
39.9173399,116.47209,0,0,39567.9097685185,2008-04-29,21:50:04
39.9174166,116.4721066,0,0,39567.9097916667,2008-04-29,21:50:06
39.91746,116.4721266,0,0,39567.9098148148,2008-04-29,21:50:08
39.9174733,116.4721416,0,0,39567.909837963,2008-04-29,21:50:10
39.9174799,116.4721533,0,0,39567.9098611111,2008-04-29,21:50:12
39.9174783,116.4721533,0,0,39567.9098842593,2008-04-29,21:50:14
39.9267883,116.471755,0,0,39567.9128356481,2008-04-29,21:54:29
39.9268083,116.4717516,0,0,39567.9128587963,2008-04-29,21:54:31
39.9268283,116.4717533,0,0,39567.9128819444,2008-04-29,21:54:33
39.9268483,116.4717383,0,0,39567.9129050926,2008-04-29,21:54:35
39.9268683,116.47172,0,0,39567.9129282407,2008-04-29,21:54:37
39.9268799,116.4717099,0,0,39567.9129513889,2008-04-29,21:54:39
39.9268732,116.4716816,0,0,39567.912974537,2008-04-29,21:54:41
39.9268699,116.4716683,0,0,39567.9129976852,2008-04-29,21:54:43
39.9268533,116.4716599,0,0,39567.9130208333,2008-04-29,21:54:45
39.9268516,116.4716433,0,0,39567.9130439815,2008-04-29,21:54:47
39.9268416,116.4716366,0,0,39567.9130671296,2008-04-29,21:54:49
39.9268216,116.47165,0,0,39567.9130902778,2008-04-29,21:54:51
39.9267683,116.47158,0,0,39567.9131134259,2008-04-29,21:54:53
39.9267699,116.4715433,0,0,39567.9131365741,2008-04-29,21:54:55
39.9267799,116.4715166,0,0,39567.9131597222,2008-04-29,21:54:57
39.9268066,116.471495,0,0,39567.9131828704,2008-04-29,21:54:59
39.9268283,116.4714733,0,0,39567.9132060185,2008-04-29,21:55:01
39.926845,116.47144,0,0,39567.9132291667,2008-04-29,21:55:03
39.9268516,116.4714033,0,0,39567.9132523148,2008-04-29,21:55:05
39.9268633,116.4713649,0,0,39567.913275463,2008-04-29,21:55:07
39.9268533,116.4713316,0,0,39567.9132986111,2008-04-29,21:55:09
39.9268383,116.4713,0,0,39567.9133217593,2008-04-29,21:55:11
39.92683,116.4712683,0,0,39567.9133449074,2008-04-29,21:55:13
39.9268249,116.4712383,0,0,39567.9133680556,2008-04-29,21:55:15
39.9268216,116.4712066,0,0,39567.9133912037,2008-04-29,21:55:17
39.9268133,116.4711716,0,0,39567.9134143519,2008-04-29,21:55:19
39.9268016,116.4711399,0,0,39567.9134375,2008-04-29,21:55:21
39.9267933,116.4711116,0,0,39567.9134606481,2008-04-29,21:55:23
39.926775,116.4710883,0,0,39567.9134837963,2008-04-29,21:55:25
39.9267866,116.47106,0,0,39567.9135069444,2008-04-29,21:55:27
39.9267916,116.4710266,0,0,39567.9135300926,2008-04-29,21:55:29
39.9267883,116.4709866,0,0,39567.9135532407,2008-04-29,21:55:31
39.9268133,116.47097,0,0,39567.9135763889,2008-04-29,21:55:33
39.926835,116.4709683,0,0,39567.913599537,2008-04-29,21:55:35
39.9268732,116.4709783,0,0,39567.9136226852,2008-04-29,21:55:37
39.9269133,116.4709799,0,0,39567.9136458333,2008-04-29,21:55:39
39.9269483,116.4709933,0,0,39567.9136689815,2008-04-29,21:55:41
39.9269883,116.4710166,0,0,39567.9136921296,2008-04-29,21:55:43
39.9270216,116.4710333,0,0,39567.9137152778,2008-04-29,21:55:45
39.9270483,116.47102,0,0,39567.9137384259,2008-04-29,21:55:47
39.9270766,116.4710133,0,0,39567.9137615741,2008-04-29,21:55:49
39.9271166,116.4709933,0,0,39567.9137847222,2008-04-29,21:55:51
39.9271649,116.4709099,0,0,39567.9138078704,2008-04-29,21:55:53
39.9271933,116.4708733,0,0,39567.9138310185,2008-04-29,21:55:55
39.927225,116.4708566,0,0,39567.9138541667,2008-04-29,21:55:57
39.9272299,116.470865,0,0,39567.9138773148,2008-04-29,21:55:59
39.927265,116.4708416,0,0,39567.913900463,2008-04-29,21:56:01
39.9273516,116.4708266,0,0,39567.9139236111,2008-04-29,21:56:03
39.9274083,116.4708083,0,0,39567.9139467593,2008-04-29,21:56:05
39.927435,116.4707899,0,0,39567.9139699074,2008-04-29,21:56:07
39.9272083,116.4709266,0,0,39567.9169212963,2008-04-29,22:00:22
