# Supplementary material for: Research on differential privacy protection method based on user tendency
Source: PLoS One. 2023 Oct 26;18(10):e0288823. doi: 10.1371/journal.pone.0288823 (PMC10602288; doi:10.1371/journal.pone.0288823)
Supplement: S5 Data — (ZIP) [file pone.0288823.s005.zip › Data 5-5/153/Trajectory/20080430090427.plt]

Geolife trajectory
WGS 84
Altitude is in Feet
Reserved 3
0,2,255,My Track,0,0,2,8421376
0
39.927125,116.47095,0,0,39568.3780902778,2008-04-30,09:04:27
39.9271216,116.4709516,0,0,39568.3781018518,2008-04-30,09:04:28
39.9271216,116.4709516,0,0,39568.3810300926,2008-04-30,09:08:41
39.9271183,116.4709599,0,0,39568.3810532407,2008-04-30,09:08:43
39.9275333,116.4728533,0,0,39568.3840162037,2008-04-30,09:12:59
39.9270633,116.4723133,0,0,39568.3869675926,2008-04-30,09:17:14
39.9219416,116.4639649,0,0,39568.3899189815,2008-04-30,09:21:29
39.9222133,116.4567116,0,0,39568.3928703704,2008-04-30,09:25:44
39.9220916,116.4465166,0,0,39568.3958217593,2008-04-30,09:29:59
39.921185,116.4393583,0,0,39568.3987731481,2008-04-30,09:34:14
39.9211816,116.4391233,0,0,39568.3987962963,2008-04-30,09:34:16
39.9211933,116.4388899,0,0,39568.3988194444,2008-04-30,09:34:18
39.9212333,116.4386733,0,0,39568.3988425926,2008-04-30,09:34:20
39.9212416,116.4384399,0,0,39568.3988657407,2008-04-30,09:34:22
39.921255,116.4382466,0,0,39568.3988888889,2008-04-30,09:34:24
39.9212433,116.4380916,0,0,39568.398912037,2008-04-30,09:34:26
39.9211883,116.4379266,0,0,39568.3989351852,2008-04-30,09:34:28
39.9211499,116.4377816,0,0,39568.3989583333,2008-04-30,09:34:30
39.921045,116.4376816,0,0,39568.3989814815,2008-04-30,09:34:32
39.92092,116.4376549,0,0,39568.3990046296,2008-04-30,09:34:34
39.9207632,116.4376333,0,0,39568.3990277778,2008-04-30,09:34:36
39.9205899,116.4376016,0,0,39568.3990509259,2008-04-30,09:34:38
39.9204366,116.4375799,0,0,39568.3990740741,2008-04-30,09:34:40
39.9202966,116.4375466,0,0,39568.3990972222,2008-04-30,09:34:42
39.9201849,116.4374966,0,0,39568.3991203704,2008-04-30,09:34:44
39.9200833,116.4374666,0,0,39568.3991435185,2008-04-30,09:34:46
39.919965,116.4374216,0,0,39568.3991666667,2008-04-30,09:34:48
39.919855,116.4373899,0,0,39568.3991898148,2008-04-30,09:34:50
39.9197333,116.43742,0,0,39568.399212963,2008-04-30,09:34:52
39.9196066,116.4374166,0,0,39568.3992361111,2008-04-30,09:34:54
39.9194683,116.4374216,0,0,39568.3992592593,2008-04-30,09:34:56
39.9193399,116.43742,0,0,39568.3992824074,2008-04-30,09:34:58
39.9192233,116.4373983,0,0,39568.3993055556,2008-04-30,09:35:00
39.9191366,116.4373866,0,0,39568.3993287037,2008-04-30,09:35:02
39.91908,116.4373199,0,0,39568.3993518518,2008-04-30,09:35:04
39.9190449,116.437245,0,0,39568.399375,2008-04-30,09:35:06
39.9190483,116.4371333,0,0,39568.3993981481,2008-04-30,09:35:08
39.9190466,116.4369199,0,0,39568.3994212963,2008-04-30,09:35:10
39.9190616,116.4367466,0,0,39568.3994444444,2008-04-30,09:35:12
39.9190883,116.43654,0,0,39568.3994675926,2008-04-30,09:35:14
39.9190749,116.43632,0,0,39568.3994907407,2008-04-30,09:35:16
39.9190916,116.4361416,0,0,39568.3995138889,2008-04-30,09:35:18
39.9190749,116.4360083,0,0,39568.399537037,2008-04-30,09:35:20
39.9190499,116.435865,0,0,39568.3995601852,2008-04-30,09:35:22
39.9190449,116.4357416,0,0,39568.3995833333,2008-04-30,09:35:24
39.91908,116.4356266,0,0,39568.3996064815,2008-04-30,09:35:26
39.9190933,116.4354999,0,0,39568.3996296296,2008-04-30,09:35:28
39.9191299,116.435375,0,0,39568.3996527778,2008-04-30,09:35:30
39.91908,116.4351716,0,0,39568.3996759259,2008-04-30,09:35:32
39.9190633,116.4349816,0,0,39568.3996990741,2008-04-30,09:35:34
39.9190516,116.4348333,0,0,39568.3997222222,2008-04-30,09:35:36
39.9190566,116.434725,0,0,39568.3997453704,2008-04-30,09:35:38
39.9190583,116.4346649,0,0,39568.3997685185,2008-04-30,09:35:40
39.9190416,116.43462,0,0,39568.3997916667,2008-04-30,09:35:42
39.9190133,116.4346466,0,0,39568.3998148148,2008-04-30,09:35:44
39.918945,116.434625,0,0,39568.399837963,2008-04-30,09:35:46
39.9188866,116.4345816,0,0,39568.3998611111,2008-04-30,09:35:48
39.9187816,116.4345049,0,0,39568.3998842593,2008-04-30,09:35:50
39.9186833,116.4344699,0,0,39568.3999074074,2008-04-30,09:35:52
39.9185233,116.4344533,0,0,39568.3999305556,2008-04-30,09:35:54
39.918395,116.4344399,0,0,39568.3999537037,2008-04-30,09:35:56
39.9182949,116.4344283,0,0,39568.3999768518,2008-04-30,09:35:58
39.9182049,116.4344316,0,0,39568.4,2008-04-30,09:36:00
39.9181216,116.4344749,0,0,39568.4000231481,2008-04-30,09:36:02
39.918005,116.4344766,0,0,39568.4000462963,2008-04-30,09:36:04
39.9178849,116.4345183,0,0,39568.4000694444,2008-04-30,09:36:06
39.917765,116.4345066,0,0,39568.4000925926,2008-04-30,09:36:08
39.917625,116.4345366,0,0,39568.4001157407,2008-04-30,09:36:10
39.917525,116.4346783,0,0,39568.4001388889,2008-04-30,09:36:12
39.9174083,116.4347666,0,0,39568.400162037,2008-04-30,09:36:14
39.9172966,116.4348483,0,0,39568.4001851852,2008-04-30,09:36:16
39.9171333,116.4348883,0,0,39568.4002083333,2008-04-30,09:36:18
39.9169749,116.4348983,0,0,39568.4002314815,2008-04-30,09:36:20
39.9169049,116.4349099,0,0,39568.4002546296,2008-04-30,09:36:22
39.9169083,116.4349083,0,0,39568.4002777778,2008-04-30,09:36:24
39.9169316,116.4347816,0,0,39568.4003009259,2008-04-30,09:36:26
39.91698,116.4346866,0,0,39568.4003240741,2008-04-30,09:36:28
39.9170116,116.4345749,0,0,39568.4003472222,2008-04-30,09:36:30
39.9170199,116.4344416,0,0,39568.4003703704,2008-04-30,09:36:32
39.91701,116.4343166,0,0,39568.4003935185,2008-04-30,09:36:34
39.9169883,116.4341683,0,0,39568.4004166667,2008-04-30,09:36:36
39.91688,116.4339999,0,0,39568.4004398148,2008-04-30,09:36:38
39.9168216,116.43384,0,0,39568.400462963,2008-04-30,09:36:40
39.91681,116.4337516,0,0,39568.4004861111,2008-04-30,09:36:42
39.91681,116.43359,0,0,39568.4005092593,2008-04-30,09:36:44
39.9167833,116.4333833,0,0,39568.4005324074,2008-04-30,09:36:46
39.91684,116.43323,0,0,39568.4005555556,2008-04-30,09:36:48
39.9168566,116.4330633,0,0,39568.4005787037,2008-04-30,09:36:50
39.9168616,116.4329516,0,0,39568.4006018518,2008-04-30,09:36:52
39.9168416,116.4328299,0,0,39568.400625,2008-04-30,09:36:54
39.9167583,116.432665,0,0,39568.4006481481,2008-04-30,09:36:56
39.9167633,116.4325116,0,0,39568.4006712963,2008-04-30,09:36:58
39.9167716,116.4323416,0,0,39568.4006944444,2008-04-30,09:37:00
39.9167583,116.432145,0,0,39568.4007175926,2008-04-30,09:37:02
39.916715,116.4319183,0,0,39568.4007407407,2008-04-30,09:37:04
39.9166916,116.4317016,0,0,39568.4007638889,2008-04-30,09:37:06
39.9166616,116.4314666,0,0,39568.400787037,2008-04-30,09:37:08
39.9166516,116.4313183,0,0,39568.4008101852,2008-04-30,09:37:10
39.9166333,116.4312033,0,0,39568.4008333333,2008-04-30,09:37:12
39.9165966,116.4311566,0,0,39568.4008564815,2008-04-30,09:37:14
39.9165616,116.43113,0,0,39568.4008796296,2008-04-30,09:37:16
39.9164566,116.4310566,0,0,39568.4009027778,2008-04-30,09:37:18
39.9163632,116.4310149,0,0,39568.4009259259,2008-04-30,09:37:20
39.916265,116.4309883,0,0,39568.4009490741,2008-04-30,09:37:22
39.9161649,116.4309633,0,0,39568.4009722222,2008-04-30,09:37:24
39.9160883,116.43092,0,0,39568.4009953704,2008-04-30,09:37:26
39.9159766,116.4308516,0,0,39568.4010185185,2008-04-30,09:37:28
39.9158583,116.4307683,0,0,39568.4010416667,2008-04-30,09:37:30
39.915695,116.4306866,0,0,39568.4010648148,2008-04-30,09:37:32
39.9155466,116.4307116,0,0,39568.401087963,2008-04-30,09:37:34
39.915395,116.430695,0,0,39568.4011111111,2008-04-30,09:37:36
39.9152433,116.4306866,0,0,39568.4011342593,2008-04-30,09:37:38
39.9151116,116.4306816,0,0,39568.4011574074,2008-04-30,09:37:40
39.9150016,116.4306416,0,0,39568.4011805556,2008-04-30,09:37:42
39.9149083,116.4306083,0,0,39568.4012037037,2008-04-30,09:37:44
39.9148216,116.4305916,0,0,39568.4012268518,2008-04-30,09:37:46
39.9147983,116.4306233,0,0,39568.40125,2008-04-30,09:37:48
39.9147199,116.4306199,0,0,39568.4012731481,2008-04-30,09:37:50
39.9146416,116.4306233,0,0,39568.4012962963,2008-04-30,09:37:52
39.9145283,116.4305933,0,0,39568.4013194444,2008-04-30,09:37:54
39.9144499,116.4305833,0,0,39568.4013425926,2008-04-30,09:37:56
39.9144099,116.4305949,0,0,39568.4013657407,2008-04-30,09:37:58
39.91439,116.4306316,0,0,39568.4013888889,2008-04-30,09:38:00
39.9143699,116.4306683,0,0,39568.401412037,2008-04-30,09:38:02
39.914335,116.4306866,0,0,39568.4014351852,2008-04-30,09:38:04
39.9143066,116.4307283,0,0,39568.4014583333,2008-04-30,09:38:06
39.9142866,116.4307749,0,0,39568.4014814815,2008-04-30,09:38:08
39.914265,116.4308166,0,0,39568.4015046296,2008-04-30,09:38:10
39.9142583,116.4308466,0,0,39568.4015277778,2008-04-30,09:38:12
39.9142416,116.4308483,0,0,39568.4015509259,2008-04-30,09:38:14
39.9142583,116.4308283,0,0,39568.4015740741,2008-04-30,09:38:16
39.9142866,116.4307983,0,0,39568.4015972222,2008-04-30,09:38:18
39.9143366,116.430785,0,0,39568.4016203704,2008-04-30,09:38:20
39.9143683,116.4307599,0,0,39568.4016435185,2008-04-30,09:38:22
39.9143516,116.4306999,0,0,39568.4016666667,2008-04-30,09:38:24
39.9143416,116.4306549,0,0,39568.4016898148,2008-04-30,09:38:26
39.9143416,116.4306333,0,0,39568.401712963,2008-04-30,09:38:28
39.9143433,116.430625,0,0,39568.4017361111,2008-04-30,09:38:30
39.9175682,116.4291283,0,0,39568.4100115741,2008-04-30,09:50:25
39.9175783,116.4290216,0,0,39568.4100347222,2008-04-30,09:50:27
39.9176166,116.4290516,0,0,39568.4100578704,2008-04-30,09:50:29
39.9176633,116.4291083,0,0,39568.4100810185,2008-04-30,09:50:31
39.9175833,116.4287433,0,0,39568.4101388889,2008-04-30,09:50:36
39.91761,116.4287383,0,0,39568.410162037,2008-04-30,09:50:38
39.91764,116.4287266,0,0,39568.4101851852,2008-04-30,09:50:40
39.9176716,116.4287299,0,0,39568.4102083333,2008-04-30,09:50:42
39.9177066,116.4287283,0,0,39568.4102314815,2008-04-30,09:50:44
39.9177416,116.4287233,0,0,39568.4102546296,2008-04-30,09:50:46
39.9177716,116.4287149,0,0,39568.4102777778,2008-04-30,09:50:48
39.9178116,116.4287116,0,0,39568.4103009259,2008-04-30,09:50:50
39.91785,116.4287099,0,0,39568.4103240741,2008-04-30,09:50:52
39.91788,116.4287099,0,0,39568.4103472222,2008-04-30,09:50:54
39.9179099,116.4287083,0,0,39568.4103703704,2008-04-30,09:50:56
39.9179399,116.428705,0,0,39568.4103935185,2008-04-30,09:50:58
39.917965,116.4287149,0,0,39568.4104166667,2008-04-30,09:51:00
39.9179916,116.4287333,0,0,39568.4104398148,2008-04-30,09:51:02
39.9180183,116.42876,0,0,39568.410462963,2008-04-30,09:51:04
39.9180433,116.4287833,0,0,39568.4104861111,2008-04-30,09:51:06
39.9180766,116.4287916,0,0,39568.4105092593,2008-04-30,09:51:08
39.918105,116.42879,0,0,39568.4105324074,2008-04-30,09:51:10
39.9181366,116.4287883,0,0,39568.4105555556,2008-04-30,09:51:12
39.9181899,116.4288033,0,0,39568.4105787037,2008-04-30,09:51:14
39.9182333,116.428795,0,0,39568.4106018519,2008-04-30,09:51:16
39.9182733,116.4287966,0,0,39568.410625,2008-04-30,09:51:18
39.918315,116.4287866,0,0,39568.4106481481,2008-04-30,09:51:20
39.9183483,116.4287716,0,0,39568.4106712963,2008-04-30,09:51:22
39.9183899,116.4287783,0,0,39568.4106944444,2008-04-30,09:51:24
39.918425,116.4287699,0,0,39568.4107175926,2008-04-30,09:51:26
39.9184483,116.4287699,0,0,39568.4107407407,2008-04-30,09:51:28
39.9184733,116.4287633,0,0,39568.4107638889,2008-04-30,09:51:30
39.9185049,116.4287733,0,0,39568.410787037,2008-04-30,09:51:32
39.918535,116.4287649,0,0,39568.4108101852,2008-04-30,09:51:34
39.9185632,116.4287566,0,0,39568.4108333333,2008-04-30,09:51:36
39.9185866,116.4287499,0,0,39568.4108564815,2008-04-30,09:51:38
39.9186216,116.4287416,0,0,39568.4108796296,2008-04-30,09:51:40
39.9186616,116.4287383,0,0,39568.4109027778,2008-04-30,09:51:42
39.9186966,116.4287299,0,0,39568.4109259259,2008-04-30,09:51:44
39.9187283,116.42872,0,0,39568.4109490741,2008-04-30,09:51:46
39.9187583,116.4287116,0,0,39568.4109722222,2008-04-30,09:51:48
39.9187833,116.4287099,0,0,39568.4109953704,2008-04-30,09:51:50
39.9188116,116.4286999,0,0,39568.4110185185,2008-04-30,09:51:52
39.9188366,116.42869,0,0,39568.4110416667,2008-04-30,09:51:54
39.9188633,116.4286866,0,0,39568.4110648148,2008-04-30,09:51:56
39.91889,116.4286783,0,0,39568.411087963,2008-04-30,09:51:58
39.9189183,116.4286666,0,0,39568.4111111111,2008-04-30,09:52:00
39.9189533,116.4286516,0,0,39568.4111342593,2008-04-30,09:52:02
39.9189899,116.4286399,0,0,39568.4111574074,2008-04-30,09:52:04
39.919025,116.4286299,0,0,39568.4111805556,2008-04-30,09:52:06
39.919055,116.4286249,0,0,39568.4112037037,2008-04-30,09:52:08
39.919085,116.4286233,0,0,39568.4112268519,2008-04-30,09:52:10
39.9191116,116.4286233,0,0,39568.41125,2008-04-30,09:52:12
39.9191366,116.428615,0,0,39568.4112731481,2008-04-30,09:52:14
39.9191599,116.428615,0,0,39568.4112962963,2008-04-30,09:52:16
39.91918,116.4286049,0,0,39568.4113194444,2008-04-30,09:52:18
39.9192166,116.4285966,0,0,39568.4113425926,2008-04-30,09:52:20
39.9192566,116.4285966,0,0,39568.4113657407,2008-04-30,09:52:22
39.9192899,116.4285949,0,0,39568.4113888889,2008-04-30,09:52:24
39.91932,116.4285949,0,0,39568.411412037,2008-04-30,09:52:26
39.9193466,116.4286033,0,0,39568.4114351852,2008-04-30,09:52:28
39.9193716,116.4286066,0,0,39568.4114583333,2008-04-30,09:52:30
39.9193983,116.4286133,0,0,39568.4114814815,2008-04-30,09:52:32
39.9194249,116.428615,0,0,39568.4115046296,2008-04-30,09:52:34
39.9194533,116.4286166,0,0,39568.4115277778,2008-04-30,09:52:36
39.9194849,116.4286116,0,0,39568.4115509259,2008-04-30,09:52:38
39.9195166,116.4286066,0,0,39568.4115740741,2008-04-30,09:52:40
39.919545,116.4286016,0,0,39568.4115972222,2008-04-30,09:52:42
39.9195683,116.4286049,0,0,39568.4116203704,2008-04-30,09:52:44
39.9195783,116.4286033,0,0,39568.4116435185,2008-04-30,09:52:46
39.9479049,116.4185083,0,0,39568.4493981482,2008-04-30,10:47:08
39.9478999,116.4184983,0,0,39568.4494097222,2008-04-30,10:47:09
39.9478932,116.4184583,0,0,39568.4494328704,2008-04-30,10:47:11
39.9478633,116.41844,0,0,39568.4494560185,2008-04-30,10:47:13
39.9478583,116.4183866,0,0,39568.4494791667,2008-04-30,10:47:15
39.9479116,116.4183599,0,0,39568.4495023148,2008-04-30,10:47:17
39.9479149,116.4183283,0,0,39568.449525463,2008-04-30,10:47:19
39.9479033,116.41828,0,0,39568.4495486111,2008-04-30,10:47:21
39.9478566,116.4182199,0,0,39568.4495717593,2008-04-30,10:47:23
39.9478183,116.4181883,0,0,39568.4495949074,2008-04-30,10:47:25
39.9478183,116.4181516,0,0,39568.4496180556,2008-04-30,10:47:27
39.9478049,116.418125,0,0,39568.4496412037,2008-04-30,10:47:29
39.9478316,116.4180683,0,0,39568.4496643519,2008-04-30,10:47:31
39.9478333,116.4180166,0,0,39568.4496875,2008-04-30,10:47:33
39.9478566,116.4179749,0,0,39568.4497106481,2008-04-30,10:47:35
39.9478716,116.4179233,0,0,39568.4497337963,2008-04-30,10:47:37
39.9479216,116.4178633,0,0,39568.4497569444,2008-04-30,10:47:39
39.9479316,116.41781,0,0,39568.4497800926,2008-04-30,10:47:41
39.9478883,116.4178016,0,0,39568.4498032407,2008-04-30,10:47:43
39.9478849,116.4177716,0,0,39568.4498263889,2008-04-30,10:47:45
39.9478733,116.4177283,0,0,39568.449849537,2008-04-30,10:47:47
39.9478583,116.4177099,0,0,39568.4498726852,2008-04-30,10:47:49
39.9478449,116.4176816,0,0,39568.4498958333,2008-04-30,10:47:51
39.94784,116.4176283,0,0,39568.4499189815,2008-04-30,10:47:53
39.9478616,116.4176233,0,0,39568.4499421296,2008-04-30,10:47:55
39.947855,116.4175799,0,0,39568.4499652778,2008-04-30,10:47:57
39.9478633,116.4175383,0,0,39568.4499884259,2008-04-30,10:47:59
39.9478783,116.4174899,0,0,39568.4500115741,2008-04-30,10:48:01
39.9478983,116.4174633,0,0,39568.4500347222,2008-04-30,10:48:03
39.9479033,116.4174199,0,0,39568.4500578704,2008-04-30,10:48:05
39.9479066,116.4173649,0,0,39568.4500810185,2008-04-30,10:48:07
39.9479033,116.4173216,0,0,39568.4501041667,2008-04-30,10:48:09
39.9478916,116.4172933,0,0,39568.4501273148,2008-04-30,10:48:11
39.9478849,116.4172716,0,0,39568.450150463,2008-04-30,10:48:13
39.9478999,116.4172466,0,0,39568.4501736111,2008-04-30,10:48:15
39.9479083,116.4172183,0,0,39568.4501967593,2008-04-30,10:48:17
39.9479116,116.417185,0,0,39568.4502199074,2008-04-30,10:48:19
39.9479049,116.4171466,0,0,39568.4502430556,2008-04-30,10:48:21
39.9479083,116.4170983,0,0,39568.4502662037,2008-04-30,10:48:23
39.9478932,116.4170333,0,0,39568.4502893519,2008-04-30,10:48:25
39.9478783,116.416975,0,0,39568.4503125,2008-04-30,10:48:27
39.9478683,116.4169266,0,0,39568.4503356481,2008-04-30,10:48:29
39.9478683,116.4168799,0,0,39568.4503587963,2008-04-30,10:48:31
39.9478666,116.4168416,0,0,39568.4503819444,2008-04-30,10:48:33
39.9478666,116.4168033,0,0,39568.4504050926,2008-04-30,10:48:35
39.947855,116.4167616,0,0,39568.4504282407,2008-04-30,10:48:37
39.9478466,116.4167166,0,0,39568.4504513889,2008-04-30,10:48:39
39.947825,116.4166766,0,0,39568.450474537,2008-04-30,10:48:41
39.9478033,116.4166233,0,0,39568.4504976852,2008-04-30,10:48:43
39.9477899,116.4165666,0,0,39568.4505208333,2008-04-30,10:48:45
39.9477533,116.4165083,0,0,39568.4505439815,2008-04-30,10:48:47
39.94774,116.4164749,0,0,39568.4505671296,2008-04-30,10:48:49
39.9477416,116.4164383,0,0,39568.4505902778,2008-04-30,10:48:51
39.9477416,116.416395,0,0,39568.4506134259,2008-04-30,10:48:53
39.9477416,116.4163466,0,0,39568.4506365741,2008-04-30,10:48:55
39.9477483,116.4163133,0,0,39568.4506597222,2008-04-30,10:48:57
39.9477599,116.4162833,0,0,39568.4506828704,2008-04-30,10:48:59
39.94777,116.4162583,0,0,39568.4507060185,2008-04-30,10:49:01
39.9477733,116.4162266,0,0,39568.4507291667,2008-04-30,10:49:03
39.9477716,116.4161883,0,0,39568.4507523148,2008-04-30,10:49:05
39.9477683,116.4161533,0,0,39568.450775463,2008-04-30,10:49:07
39.9477716,116.4161133,0,0,39568.4507986111,2008-04-30,10:49:09
39.9477883,116.4160866,0,0,39568.4508217593,2008-04-30,10:49:11
39.9477916,116.4160699,0,0,39568.4508449074,2008-04-30,10:49:13
39.9477883,116.416045,0,0,39568.4508680556,2008-04-30,10:49:15
39.9477883,116.4160016,0,0,39568.4508912037,2008-04-30,10:49:17
39.9478016,116.4159499,0,0,39568.4509143519,2008-04-30,10:49:19
39.9478199,116.4159433,0,0,39568.4509375,2008-04-30,10:49:21
39.9478349,116.415925,0,0,39568.4509606481,2008-04-30,10:49:23
39.9477983,116.4158216,0,0,39568.4509837963,2008-04-30,10:49:25
39.947785,116.4157583,0,0,39568.4510069444,2008-04-30,10:49:27
39.9477783,116.415695,0,0,39568.4510300926,2008-04-30,10:49:29
39.9477616,116.4156616,0,0,39568.4510532407,2008-04-30,10:49:31
39.9476949,116.4155849,0,0,39568.4510763889,2008-04-30,10:49:33
39.9476733,116.4155566,0,0,39568.451099537,2008-04-30,10:49:35
39.947655,116.4155433,0,0,39568.4511226852,2008-04-30,10:49:37
39.9476566,116.4155083,0,0,39568.4511458333,2008-04-30,10:49:39
39.9477216,116.4154849,0,0,39568.4511689815,2008-04-30,10:49:41
39.9477616,116.4154766,0,0,39568.4511921296,2008-04-30,10:49:43
39.9477816,116.4154499,0,0,39568.4512152778,2008-04-30,10:49:45
39.9570883,116.4639399,0,0,39568.4512847222,2008-04-30,10:49:51
39.9571,116.4638833,0,0,39568.4513078704,2008-04-30,10:49:53
39.9570783,116.4638333,0,0,39568.4513310185,2008-04-30,10:49:55
39.9571049,116.4637883,0,0,39568.4513541667,2008-04-30,10:49:57
39.9570933,116.46371,0,0,39568.4513773148,2008-04-30,10:49:59
39.95706,116.4636066,0,0,39568.451400463,2008-04-30,10:50:01
39.9571083,116.4635333,0,0,39568.4514236111,2008-04-30,10:50:03
39.9570733,116.4635249,0,0,39568.4514467593,2008-04-30,10:50:05
39.9570699,116.4634899,0,0,39568.4514699074,2008-04-30,10:50:07
39.957075,116.4634433,0,0,39568.4514930556,2008-04-30,10:50:09
39.9570649,116.4633833,0,0,39568.4515162037,2008-04-30,10:50:11
39.9570333,116.4633083,0,0,39568.4515393519,2008-04-30,10:50:13
39.9570016,116.463275,0,0,39568.4515625,2008-04-30,10:50:15
39.9569233,116.4631483,0,0,39568.4515856481,2008-04-30,10:50:17
39.9568033,116.46308,0,0,39568.4516087963,2008-04-30,10:50:19
39.956725,116.4630083,0,0,39568.4516319444,2008-04-30,10:50:21
39.9566716,116.4629499,0,0,39568.4516550926,2008-04-30,10:50:23
39.9566533,116.4629499,0,0,39568.4516782407,2008-04-30,10:50:25
39.95664,116.4629483,0,0,39568.4517013889,2008-04-30,10:50:27
39.9566383,116.4629466,0,0,39568.451724537,2008-04-30,10:50:29
39.9566233,116.4629116,0,0,39568.4517476852,2008-04-30,10:50:31
39.95661,116.4629016,0,0,39568.4517708333,2008-04-30,10:50:33
39.9566049,116.4628949,0,0,39568.4517939815,2008-04-30,10:50:35
39.9566066,116.4628916,0,0,39568.4518171296,2008-04-30,10:50:37
39.9566083,116.4628883,0,0,39568.4518402778,2008-04-30,10:50:39
39.9566133,116.4628933,0,0,39568.4518634259,2008-04-30,10:50:41
39.9217549,116.3474116,0,0,39568.4692476852,2008-04-30,11:15:43
39.9217483,116.3473899,0,0,39568.4692592593,2008-04-30,11:15:44
39.9217733,116.3472999,0,0,39568.4692824074,2008-04-30,11:15:46
39.9217883,116.3473083,0,0,39568.4693055556,2008-04-30,11:15:48
39.9217666,116.3473033,0,0,39568.4693287037,2008-04-30,11:15:50
39.9217333,116.34728,0,0,39568.4693518518,2008-04-30,11:15:52
39.9217066,116.3472466,0,0,39568.469375,2008-04-30,11:15:54
39.9216783,116.3472149,0,0,39568.4693981481,2008-04-30,11:15:56
39.9216099,116.3472483,0,0,39568.4694212963,2008-04-30,11:15:58
39.921605,116.3472149,0,0,39568.4694444444,2008-04-30,11:16:00
39.9215816,116.3471933,0,0,39568.4694675926,2008-04-30,11:16:02
39.9215133,116.3471966,0,0,39568.4694907407,2008-04-30,11:16:04
39.9214433,116.3472049,0,0,39568.4695138889,2008-04-30,11:16:06
39.9213599,116.3472283,0,0,39568.469537037,2008-04-30,11:16:08
39.9212583,116.3472733,0,0,39568.4695601852,2008-04-30,11:16:10
39.9211949,116.3472783,0,0,39568.4695833333,2008-04-30,11:16:12
39.9211583,116.3472533,0,0,39568.4696064815,2008-04-30,11:16:14
39.9211483,116.3471999,0,0,39568.4696296296,2008-04-30,11:16:16
39.9211933,116.3470966,0,0,39568.4696527778,2008-04-30,11:16:18
39.9212099,116.3470583,0,0,39568.4696759259,2008-04-30,11:16:20
39.9212116,116.3470566,0,0,39568.4696990741,2008-04-30,11:16:22
39.9211966,116.3470466,0,0,39568.4697222222,2008-04-30,11:16:24
39.9211783,116.3470383,0,0,39568.4697453704,2008-04-30,11:16:26
39.9211616,116.3470249,0,0,39568.4697685185,2008-04-30,11:16:28
39.9211516,116.3470266,0,0,39568.4697916667,2008-04-30,11:16:30
39.92117,116.3470633,0,0,39568.4698148148,2008-04-30,11:16:32
39.9175233,116.34709,0,0,39568.4727662037,2008-04-30,11:20:47
39.9174683,116.3470966,0,0,39568.4727893519,2008-04-30,11:20:49
39.9174199,116.34712,0,0,39568.4728125,2008-04-30,11:20:51
39.9173716,116.3471416,0,0,39568.4728356482,2008-04-30,11:20:53
39.9173283,116.3471616,0,0,39568.4728587963,2008-04-30,11:20:55
39.9172766,116.3471799,0,0,39568.4728819444,2008-04-30,11:20:57
39.9171999,116.3472316,0,0,39568.4729050926,2008-04-30,11:20:59
39.9171266,116.3472983,0,0,39568.4729282407,2008-04-30,11:21:01
39.9170483,116.3473366,0,0,39568.4729513889,2008-04-30,11:21:03
39.9170016,116.3473333,0,0,39568.472974537,2008-04-30,11:21:05
39.9169483,116.3473449,0,0,39568.4729976852,2008-04-30,11:21:07
39.9169,116.3473599,0,0,39568.4730208333,2008-04-30,11:21:09
39.9168616,116.3473783,0,0,39568.4730439815,2008-04-30,11:21:11
39.9168599,116.3473683,0,0,39568.4730671296,2008-04-30,11:21:13
39.9168449,116.3473799,0,0,39568.4730902778,2008-04-30,11:21:15
39.916785,116.347385,0,0,39568.4731134259,2008-04-30,11:21:17
39.9167483,116.3474,0,0,39568.4731365741,2008-04-30,11:21:19
39.9167233,116.3474099,0,0,39568.4731597222,2008-04-30,11:21:21
39.9166933,116.3474049,0,0,39568.4731828704,2008-04-30,11:21:23
39.9166683,116.3474116,0,0,39568.4732060185,2008-04-30,11:21:25
39.9166216,116.3474283,0,0,39568.4732291667,2008-04-30,11:21:27
39.9165916,116.3474149,0,0,39568.4732523148,2008-04-30,11:21:29
39.9165549,116.3474183,0,0,39568.473275463,2008-04-30,11:21:31
39.9165316,116.3474233,0,0,39568.4732986111,2008-04-30,11:21:33
39.9165016,116.3474266,0,0,39568.4733217593,2008-04-30,11:21:35
39.9164699,116.3474449,0,0,39568.4733449074,2008-04-30,11:21:37
39.9164099,116.347435,0,0,39568.4733680556,2008-04-30,11:21:39
39.91642,116.3474216,0,0,39568.4733912037,2008-04-30,11:21:41
39.9164216,116.3474616,0,0,39568.4734143519,2008-04-30,11:21:43
39.9164466,116.3474849,0,0,39568.4734375,2008-04-30,11:21:45
39.9164283,116.3475216,0,0,39568.4734606481,2008-04-30,11:21:47
39.9164166,116.3475233,0,0,39568.4734837963,2008-04-30,11:21:49
39.916685,116.3472499,0,0,39568.4735300926,2008-04-30,11:21:53
39.9166616,116.3472899,0,0,39568.4735532407,2008-04-30,11:21:55
39.9166399,116.3473283,0,0,39568.4735763889,2008-04-30,11:21:57
39.9163749,116.3486983,0,0,39568.5023148148,2008-04-30,12:03:20
39.9163966,116.3487249,0,0,39568.5023263889,2008-04-30,12:03:21
39.9164699,116.3487883,0,0,39568.502349537,2008-04-30,12:03:23
39.9165166,116.3488716,0,0,39568.5023726852,2008-04-30,12:03:25
39.9165833,116.3489249,0,0,39568.5023958333,2008-04-30,12:03:27
39.9166349,116.3488966,0,0,39568.5024189815,2008-04-30,12:03:29
39.9167083,116.3488666,0,0,39568.5024421296,2008-04-30,12:03:31
39.9167799,116.3488466,0,0,39568.5024652778,2008-04-30,12:03:33
39.9168449,116.3488116,0,0,39568.5024884259,2008-04-30,12:03:35
39.9169083,116.3487516,0,0,39568.5025115741,2008-04-30,12:03:37
39.9169533,116.3486799,0,0,39568.5025347222,2008-04-30,12:03:39
39.9169783,116.348625,0,0,39568.5025578704,2008-04-30,12:03:41
39.9170416,116.3485833,0,0,39568.5025810185,2008-04-30,12:03:43
39.91704,116.3485683,0,0,39568.5026041667,2008-04-30,12:03:45
39.9170416,116.3485783,0,0,39568.5026273148,2008-04-30,12:03:47
39.9170483,116.3486066,0,0,39568.502650463,2008-04-30,12:03:49
39.9170599,116.348625,0,0,39568.5026736111,2008-04-30,12:03:51
39.91705,116.3486666,0,0,39568.5026967593,2008-04-30,12:03:53
39.9170049,116.3487183,0,0,39568.5027199074,2008-04-30,12:03:55
39.9170133,116.348765,0,0,39568.5027430556,2008-04-30,12:03:57
39.9170216,116.3488166,0,0,39568.5027662037,2008-04-30,12:03:59
39.9170316,116.3488833,0,0,39568.5027893518,2008-04-30,12:04:01
39.9170383,116.3489599,0,0,39568.5028125,2008-04-30,12:04:03
39.9170683,116.3490283,0,0,39568.5028356481,2008-04-30,12:04:05
39.9170866,116.3490733,0,0,39568.5028587963,2008-04-30,12:04:07
39.9170816,116.3491166,0,0,39568.5028819444,2008-04-30,12:04:09
39.9170716,116.3491616,0,0,39568.5029050926,2008-04-30,12:04:11
39.9170633,116.3492249,0,0,39568.5029282407,2008-04-30,12:04:13
39.9170716,116.349305,0,0,39568.5029513889,2008-04-30,12:04:15
39.9170749,116.3494166,0,0,39568.502974537,2008-04-30,12:04:17
39.9170516,116.3495083,0,0,39568.5029976852,2008-04-30,12:04:19
39.9170433,116.3496499,0,0,39568.5030208333,2008-04-30,12:04:21
39.9171166,116.3497016,0,0,39568.5030439815,2008-04-30,12:04:23
39.9171599,116.3498783,0,0,39568.5030671296,2008-04-30,12:04:25
39.9171333,116.3499899,0,0,39568.5030902778,2008-04-30,12:04:27
39.9170883,116.3500766,0,0,39568.5031134259,2008-04-30,12:04:29
39.9170183,116.3501183,0,0,39568.5031365741,2008-04-30,12:04:31
39.9168883,116.3501133,0,0,39568.5031597222,2008-04-30,12:04:33
39.9160633,116.3501299,0,0,39568.5032986111,2008-04-30,12:04:45
39.9159099,116.3501349,0,0,39568.5033217593,2008-04-30,12:04:47
39.9157316,116.3501283,0,0,39568.5033449074,2008-04-30,12:04:49
39.9154783,116.3500799,0,0,39568.5033680556,2008-04-30,12:04:51
39.9152666,116.3500916,0,0,39568.5033912037,2008-04-30,12:04:53
39.9150133,116.3501116,0,0,39568.5034143519,2008-04-30,12:04:55
39.914795,116.3501299,0,0,39568.5034375,2008-04-30,12:04:57
39.9145966,116.3500866,0,0,39568.5034606481,2008-04-30,12:04:59
39.9143983,116.3500249,0,0,39568.5034837963,2008-04-30,12:05:01
39.91419,116.3500083,0,0,39568.5035069444,2008-04-30,12:05:03
39.9139866,116.3499983,0,0,39568.5035300926,2008-04-30,12:05:05
39.9137899,116.3499716,0,0,39568.5035532407,2008-04-30,12:05:07
39.9136083,116.3499583,0,0,39568.5035763889,2008-04-30,12:05:09
39.9134516,116.3499599,0,0,39568.503599537,2008-04-30,12:05:11
39.9132899,116.3500266,0,0,39568.5036226852,2008-04-30,12:05:13
39.9126916,116.3504449,0,0,39568.5038541667,2008-04-30,12:05:33
39.912525,116.3505316,0,0,39568.5039814815,2008-04-30,12:05:44
39.91247,116.3505649,0,0,39568.5040046296,2008-04-30,12:05:46
39.9124216,116.3505883,0,0,39568.5040393519,2008-04-30,12:05:49
39.9123733,116.3505983,0,0,39568.5040625,2008-04-30,12:05:51
39.9123516,116.3505866,0,0,39568.5040856482,2008-04-30,12:05:53
39.9123566,116.3505883,0,0,39568.5041087963,2008-04-30,12:05:55
39.9123366,116.3506033,0,0,39568.5041319444,2008-04-30,12:05:57
39.9123083,116.3506199,0,0,39568.5041550926,2008-04-30,12:05:59
39.9122733,116.3509133,0,0,39568.5042708333,2008-04-30,12:06:09
39.9122883,116.3515133,0,0,39568.504525463,2008-04-30,12:06:31
39.9095833,116.3606866,0,0,39568.5074768519,2008-04-30,12:10:46
39.9095983,116.3606983,0,0,39568.5075,2008-04-30,12:10:48
39.9095866,116.3607149,0,0,39568.5075231481,2008-04-30,12:10:50
39.9095483,116.3607099,0,0,39568.5075462963,2008-04-30,12:10:52
39.9094983,116.3607016,0,0,39568.5075694444,2008-04-30,12:10:54
39.9094349,116.3606733,0,0,39568.5075925926,2008-04-30,12:10:56
39.9093783,116.3606816,0,0,39568.5076157407,2008-04-30,12:10:58
39.9093566,116.3606783,0,0,39568.5076388889,2008-04-30,12:11:00
39.9093266,116.3606816,0,0,39568.507662037,2008-04-30,12:11:02
39.9093349,116.36072,0,0,39568.5076851852,2008-04-30,12:11:04
39.90933,116.3607333,0,0,39568.5077083333,2008-04-30,12:11:06
39.9093533,116.3608066,0,0,39568.5077314815,2008-04-30,12:11:08
39.9093816,116.36086,0,0,39568.5077546296,2008-04-30,12:11:10
39.9093833,116.3609083,0,0,39568.5077777778,2008-04-30,12:11:12
39.9093916,116.3609583,0,0,39568.5078009259,2008-04-30,12:11:14
39.9093866,116.3609983,0,0,39568.5078240741,2008-04-30,12:11:16
39.9093799,116.3610466,0,0,39568.5078472222,2008-04-30,12:11:18
39.909385,116.3610866,0,0,39568.5078703704,2008-04-30,12:11:20
39.9093833,116.3611266,0,0,39568.5078935185,2008-04-30,12:11:22
39.909385,116.361175,0,0,39568.5079166667,2008-04-30,12:11:24
39.9093916,116.3612066,0,0,39568.5079398148,2008-04-30,12:11:26
39.9093949,116.3612483,0,0,39568.507962963,2008-04-30,12:11:28
39.9093966,116.3613033,0,0,39568.5079861111,2008-04-30,12:11:30
39.9094,116.3613316,0,0,39568.5080092593,2008-04-30,12:11:32
39.9093916,116.3613533,0,0,39568.5080324074,2008-04-30,12:11:34
39.9093649,116.3613749,0,0,39568.5080555556,2008-04-30,12:11:36
39.9093633,116.3614066,0,0,39568.5080787037,2008-04-30,12:11:38
39.90937,116.3614333,0,0,39568.5081018518,2008-04-30,12:11:40
39.9093799,116.3614683,0,0,39568.508125,2008-04-30,12:11:42
39.9093649,116.361505,0,0,39568.5081481481,2008-04-30,12:11:44
39.909355,116.3615633,0,0,39568.5081712963,2008-04-30,12:11:46
39.9093883,116.3616516,0,0,39568.5081944444,2008-04-30,12:11:48
39.9094533,116.361715,0,0,39568.5082175926,2008-04-30,12:11:50
39.9094499,116.3617483,0,0,39568.5082407407,2008-04-30,12:11:52
39.9094666,116.3617666,0,0,39568.5082638889,2008-04-30,12:11:54
39.9094799,116.3618016,0,0,39568.508287037,2008-04-30,12:11:56
39.9094833,116.3618416,0,0,39568.5083101852,2008-04-30,12:11:58
39.9094733,116.361875,0,0,39568.5083333333,2008-04-30,12:12:00
39.9094583,116.3619066,0,0,39568.5083564815,2008-04-30,12:12:02
39.9094566,116.3619283,0,0,39568.5083796296,2008-04-30,12:12:04
39.909455,116.3619666,0,0,39568.5084027778,2008-04-30,12:12:06
39.909455,116.3620116,0,0,39568.5084259259,2008-04-30,12:12:08
39.909455,116.3620483,0,0,39568.5084490741,2008-04-30,12:12:10
39.9094483,116.3620916,0,0,39568.5084722222,2008-04-30,12:12:12
39.9094349,116.3621333,0,0,39568.5084953704,2008-04-30,12:12:14
39.9094383,116.3621833,0,0,39568.5085185185,2008-04-30,12:12:16
39.9094466,116.3622033,0,0,39568.5085416667,2008-04-30,12:12:18
39.9094566,116.3622316,0,0,39568.5085648148,2008-04-30,12:12:20
39.9094649,116.3622849,0,0,39568.508587963,2008-04-30,12:12:22
39.9094633,116.3623116,0,0,39568.5086111111,2008-04-30,12:12:24
39.9094566,116.3623333,0,0,39568.5086342593,2008-04-30,12:12:26
39.9094616,116.3623533,0,0,39568.5086574074,2008-04-30,12:12:28
39.90947,116.3623749,0,0,39568.5086805556,2008-04-30,12:12:30
39.9094783,116.3624,0,0,39568.5087037037,2008-04-30,12:12:32
39.9094883,116.3624316,0,0,39568.5087268518,2008-04-30,12:12:34
39.909485,116.3624616,0,0,39568.50875,2008-04-30,12:12:36
39.9094733,116.3624933,0,0,39568.5087731481,2008-04-30,12:12:38
39.9094649,116.3625166,0,0,39568.5087962963,2008-04-30,12:12:40
39.9094616,116.3625516,0,0,39568.5088194444,2008-04-30,12:12:42
39.9094666,116.3625816,0,0,39568.5088425926,2008-04-30,12:12:44
39.909445,116.36261,0,0,39568.5088657407,2008-04-30,12:12:46
39.9094199,116.362625,0,0,39568.5088888889,2008-04-30,12:12:48
39.9093733,116.3626366,0,0,39568.508912037,2008-04-30,12:12:50
39.9093216,116.3626549,0,0,39568.5089351852,2008-04-30,12:12:52
39.9092683,116.3626916,0,0,39568.5089583333,2008-04-30,12:12:54
39.9092233,116.362715,0,0,39568.5089814815,2008-04-30,12:12:56
39.9091933,116.36271,0,0,39568.5090046296,2008-04-30,12:12:58
39.9091566,116.3627133,0,0,39568.5090277778,2008-04-30,12:13:00
39.9091083,116.36273,0,0,39568.5090509259,2008-04-30,12:13:02
39.9090883,116.3627166,0,0,39568.5090740741,2008-04-30,12:13:04
39.9090716,116.3626983,0,0,39568.5090972222,2008-04-30,12:13:06
39.90905,116.3626916,0,0,39568.5091203704,2008-04-30,12:13:08
39.90905,116.3626999,0,0,39568.5091435185,2008-04-30,12:13:10
39.915495,116.4273366,0,0,39568.6226041667,2008-04-30,14:56:33
39.9180766,116.4279783,0,0,39568.6263194444,2008-04-30,15:01:54
39.91796,116.4279983,0,0,39568.6263425926,2008-04-30,15:01:56
39.9179466,116.4279916,0,0,39568.6263657407,2008-04-30,15:01:58
39.9179133,116.4280149,0,0,39568.6263888889,2008-04-30,15:02:00
39.91789,116.4280783,0,0,39568.626412037,2008-04-30,15:02:02
39.917875,116.4281133,0,0,39568.6264351852,2008-04-30,15:02:04
39.917865,116.4281399,0,0,39568.6264583333,2008-04-30,15:02:06
39.9178366,116.4281833,0,0,39568.6264814815,2008-04-30,15:02:08
39.9177899,116.4282266,0,0,39568.6265046296,2008-04-30,15:02:10
39.9177533,116.4282333,0,0,39568.6265277778,2008-04-30,15:02:12
39.9177199,116.4282266,0,0,39568.6265509259,2008-04-30,15:02:14
39.9176866,116.4282133,0,0,39568.6265740741,2008-04-30,15:02:16
39.91767,116.4282033,0,0,39568.6265972222,2008-04-30,15:02:18
39.9176566,116.428195,0,0,39568.6266203704,2008-04-30,15:02:20
39.9176516,116.4281749,0,0,39568.6266435185,2008-04-30,15:02:22
39.9176382,116.4281666,0,0,39568.6266666667,2008-04-30,15:02:24
39.9176216,116.4281849,0,0,39568.6266898148,2008-04-30,15:02:26
39.9176066,116.4282266,0,0,39568.626712963,2008-04-30,15:02:28
39.9175983,116.4282599,0,0,39568.6267361111,2008-04-30,15:02:30
39.9175749,116.4282766,0,0,39568.6267592593,2008-04-30,15:02:32
39.9175416,116.4282733,0,0,39568.6267824074,2008-04-30,15:02:34
39.9175283,116.4282633,0,0,39568.6268055556,2008-04-30,15:02:36
39.917515,116.4282199,0,0,39568.6268287037,2008-04-30,15:02:38
39.9174866,116.4282166,0,0,39568.6268518518,2008-04-30,15:02:40
39.9174466,116.4282133,0,0,39568.626875,2008-04-30,15:02:42
39.9174199,116.4282199,0,0,39568.6268981481,2008-04-30,15:02:44
39.9173699,116.4282233,0,0,39568.6269212963,2008-04-30,15:02:46
39.9173383,116.4282099,0,0,39568.6269444444,2008-04-30,15:02:48
39.9173099,116.4281933,0,0,39568.6269675926,2008-04-30,15:02:50
39.9173066,116.4281699,0,0,39568.6269907407,2008-04-30,15:02:52
39.9144933,116.4282799,0,0,39568.6299537037,2008-04-30,15:07:08
39.9144683,116.4282833,0,0,39568.6299768519,2008-04-30,15:07:10
39.9144516,116.4282933,0,0,39568.63,2008-04-30,15:07:12
39.9144399,116.4283149,0,0,39568.6300231481,2008-04-30,15:07:14
39.9144216,116.4283233,0,0,39568.6300462963,2008-04-30,15:07:16
39.9143916,116.4283149,0,0,39568.6300694444,2008-04-30,15:07:18
39.9143716,116.4282949,0,0,39568.6300925926,2008-04-30,15:07:20
39.9143416,116.428285,0,0,39568.6301157407,2008-04-30,15:07:22
39.9143066,116.4282716,0,0,39568.6301388889,2008-04-30,15:07:24
39.9142933,116.4282966,0,0,39568.630162037,2008-04-30,15:07:26
39.9142716,116.4283083,0,0,39568.6301851852,2008-04-30,15:07:28
39.9142283,116.4282966,0,0,39568.6302083333,2008-04-30,15:07:30
39.914125,116.4283099,0,0,39568.6303125,2008-04-30,15:07:39
39.9141299,116.4283366,0,0,39568.6303356481,2008-04-30,15:07:41
39.9140999,116.4283249,0,0,39568.6303587963,2008-04-30,15:07:43
39.91408,116.4283299,0,0,39568.6303819444,2008-04-30,15:07:45
39.9140349,116.4282966,0,0,39568.6304050926,2008-04-30,15:07:47
39.9140216,116.4282899,0,0,39568.6304282407,2008-04-30,15:07:49
39.9139999,116.4282916,0,0,39568.6304513889,2008-04-30,15:07:51
39.913985,116.4282633,0,0,39568.630474537,2008-04-30,15:07:53
39.9139833,116.4282316,0,0,39568.6304976852,2008-04-30,15:07:55
39.9139766,116.4282199,0,0,39568.6305208333,2008-04-30,15:07:57
39.9139616,116.4282016,0,0,39568.6305439815,2008-04-30,15:07:59
39.9139516,116.4281899,0,0,39568.6305671296,2008-04-30,15:08:01
39.9139416,116.4281899,0,0,39568.6305902778,2008-04-30,15:08:03
39.9158783,116.428865,0,0,39568.6335416667,2008-04-30,15:12:18
39.9159016,116.4288816,0,0,39568.6335648148,2008-04-30,15:12:20
39.9159183,116.4289016,0,0,39568.633587963,2008-04-30,15:12:22
39.9159316,116.4289233,0,0,39568.6336111111,2008-04-30,15:12:24
39.9161083,116.4289,0,0,39568.6417361111,2008-04-30,15:24:06
39.9161133,116.4288849,0,0,39568.6417476852,2008-04-30,15:24:07
39.9161116,116.4288833,0,0,39568.6417708333,2008-04-30,15:24:09
39.9161466,116.4288983,0,0,39568.6417939815,2008-04-30,15:24:11
39.9161816,116.4289133,0,0,39568.6418171296,2008-04-30,15:24:13
39.9162316,116.4289416,0,0,39568.6418402778,2008-04-30,15:24:15
39.9162666,116.4289616,0,0,39568.6418634259,2008-04-30,15:24:17
39.9163333,116.4289716,0,0,39568.6418865741,2008-04-30,15:24:19
39.916335,116.4289533,0,0,39568.6419097222,2008-04-30,15:24:21
39.9163366,116.4289166,0,0,39568.6419328704,2008-04-30,15:24:23
39.9163333,116.4289366,0,0,39568.6419560185,2008-04-30,15:24:25
39.91635,116.4289399,0,0,39568.6419791667,2008-04-30,15:24:27
39.9163966,116.4289616,0,0,39568.6420023148,2008-04-30,15:24:29
39.9164066,116.4289633,0,0,39568.642025463,2008-04-30,15:24:31
39.9164099,116.4289549,0,0,39568.6420486111,2008-04-30,15:24:33
39.9164299,116.4289316,0,0,39568.6420717593,2008-04-30,15:24:35
39.9164383,116.4288966,0,0,39568.6420949074,2008-04-30,15:24:37
39.9164149,116.4290233,0,0,39568.6421180556,2008-04-30,15:24:39
39.9192716,116.42911,0,0,39568.6450694444,2008-04-30,15:28:54
39.9192966,116.4291033,0,0,39568.6450925926,2008-04-30,15:28:56
39.9193033,116.4291266,0,0,39568.6451157407,2008-04-30,15:28:58
39.9193133,116.42914,0,0,39568.6451388889,2008-04-30,15:29:00
39.9192733,116.429175,0,0,39568.645162037,2008-04-30,15:29:02
39.9191733,116.4292533,0,0,39568.6451967593,2008-04-30,15:29:05
39.9189866,116.4293683,0,0,39568.6452314815,2008-04-30,15:29:08
39.9188249,116.4294383,0,0,39568.6452546296,2008-04-30,15:29:10
39.9185116,116.429595,0,0,39568.6452893519,2008-04-30,15:29:13
39.9186033,116.429645,0,0,39568.6453472222,2008-04-30,15:29:18
39.9188583,116.4296016,0,0,39568.6453703704,2008-04-30,15:29:20
39.9189733,116.4296049,0,0,39568.6453935185,2008-04-30,15:29:22
39.9191116,116.4295466,0,0,39568.6454166667,2008-04-30,15:29:24
39.9192233,116.4294883,0,0,39568.6454398148,2008-04-30,15:29:26
39.9193416,116.42937,0,0,39568.645462963,2008-04-30,15:29:28
39.9194116,116.429335,0,0,39568.6454861111,2008-04-30,15:29:30
39.9195033,116.4292549,0,0,39568.6455092593,2008-04-30,15:29:32
39.9195616,116.4291416,0,0,39568.6455324074,2008-04-30,15:29:34
39.9195766,116.4291116,0,0,39568.6455555556,2008-04-30,15:29:36
39.9196383,116.42909,0,0,39568.6455787037,2008-04-30,15:29:38
39.9197016,116.4290616,0,0,39568.6456018519,2008-04-30,15:29:40
39.9197499,116.4290333,0,0,39568.645625,2008-04-30,15:29:42
39.9197966,116.4290099,0,0,39568.6456481481,2008-04-30,15:29:44
39.9198383,116.429005,0,0,39568.6456712963,2008-04-30,15:29:46
39.9198783,116.4289749,0,0,39568.6456944444,2008-04-30,15:29:48
39.9199133,116.42895,0,0,39568.6457175926,2008-04-30,15:29:50
39.91994,116.4289333,0,0,39568.6457407407,2008-04-30,15:29:52
39.9199683,116.4289283,0,0,39568.6457638889,2008-04-30,15:29:54
39.9200066,116.4289083,0,0,39568.645787037,2008-04-30,15:29:56
39.920035,116.4288983,0,0,39568.6458101852,2008-04-30,15:29:58
39.9200683,116.428895,0,0,39568.6458333333,2008-04-30,15:30:00
39.9200916,116.4288816,0,0,39568.6458564815,2008-04-30,15:30:02
39.9201249,116.4288833,0,0,39568.6458796296,2008-04-30,15:30:04
39.9201533,116.4288683,0,0,39568.6459027778,2008-04-30,15:30:06
39.9201733,116.4288816,0,0,39568.6459259259,2008-04-30,15:30:08
39.9202016,116.4288883,0,0,39568.6459490741,2008-04-30,15:30:10
39.9202283,116.4288899,0,0,39568.6459722222,2008-04-30,15:30:12
39.9202499,116.4288983,0,0,39568.6459953704,2008-04-30,15:30:14
39.9202733,116.4288899,0,0,39568.6460185185,2008-04-30,15:30:16
39.9203,116.4288866,0,0,39568.6460416667,2008-04-30,15:30:18
39.9203283,116.4288783,0,0,39568.6460648148,2008-04-30,15:30:20
39.9203416,116.4288733,0,0,39568.646087963,2008-04-30,15:30:22
39.920345,116.4288616,0,0,39568.6461111111,2008-04-30,15:30:24
39.9203566,116.4288566,0,0,39568.6461342593,2008-04-30,15:30:26
39.9203716,116.4288483,0,0,39568.6461574074,2008-04-30,15:30:28
39.9203883,116.4288399,0,0,39568.6461805556,2008-04-30,15:30:30
39.9204166,116.42883,0,0,39568.6462037037,2008-04-30,15:30:32
39.9204416,116.4288183,0,0,39568.6462268519,2008-04-30,15:30:34
39.9204416,116.428825,0,0,39568.64625,2008-04-30,15:30:36
39.9274949,116.4722416,0,0,39568.889849537,2008-04-30,21:21:23
39.9274999,116.4722383,0,0,39568.8898611111,2008-04-30,21:21:24
39.9275316,116.4722133,0,0,39568.8898842593,2008-04-30,21:21:26
39.9275299,116.4722183,0,0,39568.8899074074,2008-04-30,21:21:28
39.9272783,116.4718966,0,0,39568.8899305556,2008-04-30,21:21:30
39.9273083,116.4718733,0,0,39568.8899537037,2008-04-30,21:21:32
39.9273599,116.4718516,0,0,39568.8899768519,2008-04-30,21:21:34
39.9273599,116.4718566,0,0,39568.89,2008-04-30,21:21:36
39.9273283,116.4718966,0,0,39568.8900231481,2008-04-30,21:21:38
39.9272999,116.4719183,0,0,39568.8900462963,2008-04-30,21:21:40
39.9218649,116.4640716,0,0,39568.8929976852,2008-04-30,21:25:55
39.9218649,116.4639249,0,0,39568.8930208333,2008-04-30,21:25:57
39.92187,116.46376,0,0,39568.8930439815,2008-04-30,21:25:59
39.9218716,116.4635633,0,0,39568.8930671296,2008-04-30,21:26:01
39.9218799,116.4633383,0,0,39568.8930902778,2008-04-30,21:26:03
39.9218899,116.4630883,0,0,39568.8931134259,2008-04-30,21:26:05
39.9219,116.4628016,0,0,39568.8931365741,2008-04-30,21:26:07
39.9219166,116.462505,0,0,39568.8931597222,2008-04-30,21:26:09
39.9219416,116.4622299,0,0,39568.8931828704,2008-04-30,21:26:11
39.9219516,116.4619849,0,0,39568.8932060185,2008-04-30,21:26:13
39.921955,116.4617566,0,0,39568.8932291667,2008-04-30,21:26:15
39.921955,116.46154,0,0,39568.8932523148,2008-04-30,21:26:17
39.921955,116.4613483,0,0,39568.893275463,2008-04-30,21:26:19
39.9219483,116.4611999,0,0,39568.8932986111,2008-04-30,21:26:21
39.9219333,116.4611216,0,0,39568.8933217593,2008-04-30,21:26:23
39.9219183,116.4610866,0,0,39568.8933449074,2008-04-30,21:26:25
39.921915,116.4610733,0,0,39568.8933680556,2008-04-30,21:26:27
39.9219016,116.4610533,0,0,39568.8933912037,2008-04-30,21:26:29
39.9218916,116.4610499,0,0,39568.8934143518,2008-04-30,21:26:31
39.9218799,116.4610499,0,0,39568.8934375,2008-04-30,21:26:33
39.9218799,116.4610466,0,0,39568.8934606481,2008-04-30,21:26:35
39.9218916,116.4610583,0,0,39568.8934837963,2008-04-30,21:26:37
39.9218899,116.4610599,0,0,39568.8935069444,2008-04-30,21:26:39
39.9219466,116.461105,0,0,39568.8935300926,2008-04-30,21:26:41
39.94568,116.4555916,0,0,39568.8964814815,2008-04-30,21:30:56
39.9459399,116.4555883,0,0,39568.8965046296,2008-04-30,21:30:58
39.9461966,116.45559,0,0,39568.8965277778,2008-04-30,21:31:00
39.9464549,116.4555916,0,0,39568.8965509259,2008-04-30,21:31:02
39.9467249,116.4555949,0,0,39568.8965740741,2008-04-30,21:31:04
39.9470049,116.4555983,0,0,39568.8965972222,2008-04-30,21:31:06
39.9472999,116.4556016,0,0,39568.8966203704,2008-04-30,21:31:08
39.9476,116.4556016,0,0,39568.8966435185,2008-04-30,21:31:10
39.9479016,116.4556033,0,0,39568.8966666667,2008-04-30,21:31:12
39.9482033,116.4556066,0,0,39568.8966898148,2008-04-30,21:31:14
39.9485083,116.4556116,0,0,39568.896712963,2008-04-30,21:31:16
39.9488149,116.45561,0,0,39568.8967361111,2008-04-30,21:31:18
39.9491049,116.4556083,0,0,39568.8967592593,2008-04-30,21:31:20
39.9493916,116.455605,0,0,39568.8967824074,2008-04-30,21:31:22
39.9496683,116.4555999,0,0,39568.8968055556,2008-04-30,21:31:24
39.9499283,116.4555766,0,0,39568.8968287037,2008-04-30,21:31:26
39.9501999,116.45554,0,0,39568.8968518519,2008-04-30,21:31:28
39.9504466,116.4555083,0,0,39568.896875,2008-04-30,21:31:30
39.9506449,116.4554799,0,0,39568.8968981481,2008-04-30,21:31:32
39.9508533,116.4554883,0,0,39568.8969212963,2008-04-30,21:31:34
39.95106,116.4554466,0,0,39568.8969444444,2008-04-30,21:31:36
39.9511883,116.45554,0,0,39568.8969675926,2008-04-30,21:31:38
39.9514016,116.4554283,0,0,39568.8969907407,2008-04-30,21:31:40
39.9516083,116.4551966,0,0,39568.8970138889,2008-04-30,21:31:42
39.9518116,116.4550199,0,0,39568.897037037,2008-04-30,21:31:44
39.9520083,116.4548499,0,0,39568.8970601852,2008-04-30,21:31:46
39.9521916,116.4546583,0,0,39568.8970833333,2008-04-30,21:31:48
39.95239,116.4544383,0,0,39568.8971064815,2008-04-30,21:31:50
39.9525983,116.4542049,0,0,39568.8971296296,2008-04-30,21:31:52
39.9527833,116.4539116,0,0,39568.8971527778,2008-04-30,21:31:54
39.9529583,116.4536266,0,0,39568.8971759259,2008-04-30,21:31:56
39.9531283,116.4533283,0,0,39568.8971990741,2008-04-30,21:31:58
39.9533016,116.4530316,0,0,39568.8972222222,2008-04-30,21:32:00
39.9534733,116.4527466,0,0,39568.8972453704,2008-04-30,21:32:02
39.9536516,116.4524666,0,0,39568.8972685185,2008-04-30,21:32:04
39.9538383,116.45219,0,0,39568.8972916667,2008-04-30,21:32:06
39.9540249,116.4519133,0,0,39568.8973148148,2008-04-30,21:32:08
39.9542133,116.4516499,0,0,39568.897337963,2008-04-30,21:32:10
39.9544166,116.4514116,0,0,39568.8973611111,2008-04-30,21:32:12
39.9545983,116.451135,0,0,39568.8973842593,2008-04-30,21:32:14
39.9547849,116.4508649,0,0,39568.8974074074,2008-04-30,21:32:16
39.9549649,116.4505916,0,0,39568.8974305556,2008-04-30,21:32:18
39.9551366,116.4503233,0,0,39568.8974537037,2008-04-30,21:32:20
39.9553033,116.4500566,0,0,39568.8974768519,2008-04-30,21:32:22
39.9554633,116.4497933,0,0,39568.8975,2008-04-30,21:32:24
39.9556466,116.449535,0,0,39568.8975231481,2008-04-30,21:32:26
39.9558233,116.4492783,0,0,39568.8975462963,2008-04-30,21:32:28
39.9559883,116.449025,0,0,39568.8975694444,2008-04-30,21:32:30
39.9561449,116.4487699,0,0,39568.8975925926,2008-04-30,21:32:32
39.9562949,116.4485249,0,0,39568.8976157407,2008-04-30,21:32:34
39.956445,116.44829,0,0,39568.8976388889,2008-04-30,21:32:36
39.9566,116.4480433,0,0,39568.897662037,2008-04-30,21:32:38
39.9567616,116.44779,0,0,39568.8976851852,2008-04-30,21:32:40
39.9569299,116.4475299,0,0,39568.8977083333,2008-04-30,21:32:42
39.9571066,116.4472633,0,0,39568.8977314815,2008-04-30,21:32:44
39.9572783,116.447,0,0,39568.8977546296,2008-04-30,21:32:46
39.9574416,116.4467433,0,0,39568.8977777778,2008-04-30,21:32:48
39.9576016,116.4464916,0,0,39568.8978009259,2008-04-30,21:32:50
39.9577666,116.4462466,0,0,39568.8978240741,2008-04-30,21:32:52
39.9579433,116.4459916,0,0,39568.8978472222,2008-04-30,21:32:54
39.9581349,116.4457366,0,0,39568.8978703704,2008-04-30,21:32:56
39.9583183,116.4454633,0,0,39568.8978935185,2008-04-30,21:32:58
39.9585083,116.4451949,0,0,39568.8979166667,2008-04-30,21:33:00
39.9587133,116.4449516,0,0,39568.8979398148,2008-04-30,21:33:02
39.9589116,116.4447049,0,0,39568.897962963,2008-04-30,21:33:04
39.9590983,116.4444433,0,0,39568.8979861111,2008-04-30,21:33:06
39.9592816,116.4441733,0,0,39568.8980092593,2008-04-30,21:33:08
39.9594466,116.4438783,0,0,39568.8980324074,2008-04-30,21:33:10
39.9596116,116.4435983,0,0,39568.8980555556,2008-04-30,21:33:12
39.9597816,116.443335,0,0,39568.8980787037,2008-04-30,21:33:14
39.959945,116.4430799,0,0,39568.8981018519,2008-04-30,21:33:16
39.9601033,116.4428233,0,0,39568.898125,2008-04-30,21:33:18
39.9602716,116.4425533,0,0,39568.8981481481,2008-04-30,21:33:20
39.9604449,116.4422749,0,0,39568.8981712963,2008-04-30,21:33:22
39.9606166,116.4419966,0,0,39568.8981944444,2008-04-30,21:33:24
39.9607883,116.4417199,0,0,39568.8982175926,2008-04-30,21:33:26
39.9609649,116.4414433,0,0,39568.8982407407,2008-04-30,21:33:28
39.9611466,116.441155,0,0,39568.8982638889,2008-04-30,21:33:30
39.9613399,116.4408566,0,0,39568.898287037,2008-04-30,21:33:32
39.9615416,116.4405466,0,0,39568.8983101852,2008-04-30,21:33:34
39.9620533,116.439755,0,0,39568.8983680556,2008-04-30,21:33:39
39.962245,116.4394699,0,0,39568.8983912037,2008-04-30,21:33:41
39.9624283,116.4392,0,0,39568.8984143519,2008-04-30,21:33:43
39.9626283,116.4389633,0,0,39568.8984375,2008-04-30,21:33:45
39.9628216,116.4387216,0,0,39568.8984606481,2008-04-30,21:33:47
39.9630116,116.43848,0,0,39568.8984837963,2008-04-30,21:33:49
39.9631883,116.438255,0,0,39568.8985069444,2008-04-30,21:33:51
39.9633566,116.43806,0,0,39568.8985300926,2008-04-30,21:33:53
39.9634933,116.4378249,0,0,39568.8985532407,2008-04-30,21:33:55
39.9636433,116.4375966,0,0,39568.8985763889,2008-04-30,21:33:57
39.9637533,116.4373066,0,0,39568.898599537,2008-04-30,21:33:59
39.9638816,116.4370483,0,0,39568.8986226852,2008-04-30,21:34:01
39.9640316,116.4368316,0,0,39568.8986458333,2008-04-30,21:34:03
39.9641716,116.4366383,0,0,39568.8986689815,2008-04-30,21:34:05
39.9643149,116.4364383,0,0,39568.8986921296,2008-04-30,21:34:07
39.9644366,116.4362733,0,0,39568.8987152778,2008-04-30,21:34:09
39.9645366,116.4361433,0,0,39568.8987384259,2008-04-30,21:34:11
39.9646216,116.4360433,0,0,39568.8987615741,2008-04-30,21:34:13
39.9646966,116.4359683,0,0,39568.8987847222,2008-04-30,21:34:15
39.9647433,116.4359033,0,0,39568.8988078704,2008-04-30,21:34:17
39.9647683,116.4358366,0,0,39568.8988310185,2008-04-30,21:34:19
39.96481,116.4357366,0,0,39568.8988541667,2008-04-30,21:34:21
39.9648933,116.4356099,0,0,39568.8988773148,2008-04-30,21:34:23
39.9649866,116.4354566,0,0,39568.898900463,2008-04-30,21:34:25
39.9650799,116.4352966,0,0,39568.8989236111,2008-04-30,21:34:27
39.965175,116.4351383,0,0,39568.8989467593,2008-04-30,21:34:29
39.9652783,116.43497,0,0,39568.8989699074,2008-04-30,21:34:31
39.9653866,116.434795,0,0,39568.8989930556,2008-04-30,21:34:33
39.965495,116.43462,0,0,39568.8990162037,2008-04-30,21:34:35
39.9655933,116.4344633,0,0,39568.8990393518,2008-04-30,21:34:37
39.9656933,116.4343049,0,0,39568.8990625,2008-04-30,21:34:39
39.9658116,116.4341133,0,0,39568.8990856481,2008-04-30,21:34:41
39.9659416,116.4339133,0,0,39568.8991087963,2008-04-30,21:34:43
39.9660683,116.4337083,0,0,39568.8991319444,2008-04-30,21:34:45
39.9661999,116.43349,0,0,39568.8991550926,2008-04-30,21:34:47
39.9663383,116.4332583,0,0,39568.8991782407,2008-04-30,21:34:49
39.9664783,116.4330183,0,0,39568.8992013889,2008-04-30,21:34:51
39.9666233,116.4327883,0,0,39568.899224537,2008-04-30,21:34:53
39.9667616,116.4325733,0,0,39568.8992476852,2008-04-30,21:34:55
39.9669083,116.4323483,0,0,39568.8992708333,2008-04-30,21:34:57
39.9670683,116.4321149,0,0,39568.8992939815,2008-04-30,21:34:59
39.9672466,116.43185,0,0,39568.8993171296,2008-04-30,21:35:01
39.9674283,116.4315516,0,0,39568.8993402778,2008-04-30,21:35:03
39.9675933,116.4312299,0,0,39568.8993634259,2008-04-30,21:35:05
39.9677366,116.4309033,0,0,39568.8993865741,2008-04-30,21:35:07
39.9678583,116.4305516,0,0,39568.8994097222,2008-04-30,21:35:09
39.9679833,116.4302016,0,0,39568.8994328704,2008-04-30,21:35:11
39.968085,116.4298349,0,0,39568.8994560185,2008-04-30,21:35:13
39.9681816,116.4294499,0,0,39568.8994791667,2008-04-30,21:35:15
39.9682899,116.4283733,0,0,39568.899537037,2008-04-30,21:35:20
39.9682766,116.4273583,0,0,39568.8995949074,2008-04-30,21:35:25
39.968245,116.4263699,0,0,39568.8996527778,2008-04-30,21:35:30
39.9681433,116.4253983,0,0,39568.8997106481,2008-04-30,21:35:35
39.9681433,116.4249783,0,0,39568.8997337963,2008-04-30,21:35:37
39.9680966,116.4237866,0,0,39568.8997916667,2008-04-30,21:35:42
39.9680649,116.4226483,0,0,39568.899849537,2008-04-30,21:35:47
39.9680633,116.4215066,0,0,39568.8999074074,2008-04-30,21:35:52
39.9680383,116.4204133,0,0,39568.8999652778,2008-04-30,21:35:57
39.9680099,116.4194399,0,0,39568.9000231481,2008-04-30,21:36:02
39.9679999,116.4190683,0,0,39568.9000462963,2008-04-30,21:36:04
39.9679883,116.4186866,0,0,39568.9000694444,2008-04-30,21:36:06
39.9679833,116.4182883,0,0,39568.9000925926,2008-04-30,21:36:08
39.9679783,116.417235,0,0,39568.900150463,2008-04-30,21:36:13
39.967965,116.4161399,0,0,39568.9002083333,2008-04-30,21:36:18
39.96796,116.4150016,0,0,39568.9002662037,2008-04-30,21:36:23
39.9679183,116.4138249,0,0,39568.9003240741,2008-04-30,21:36:28
39.9678683,116.4126999,0,0,39568.9003819444,2008-04-30,21:36:33
39.9678366,116.4116616,0,0,39568.9004398148,2008-04-30,21:36:38
39.96782,116.4112916,0,0,39568.900462963,2008-04-30,21:36:40
39.9678083,116.4109283,0,0,39568.9004861111,2008-04-30,21:36:42
39.967795,116.41058,0,0,39568.9005092593,2008-04-30,21:36:44
39.96778,116.4102433,0,0,39568.9005324074,2008-04-30,21:36:46
39.9677733,116.4098983,0,0,39568.9005555556,2008-04-30,21:36:48
39.9677699,116.4095383,0,0,39568.9005787037,2008-04-30,21:36:50
39.9677633,116.4091783,0,0,39568.9006018518,2008-04-30,21:36:52
39.9677533,116.4088066,0,0,39568.900625,2008-04-30,21:36:54
39.9677449,116.408435,0,0,39568.9006481481,2008-04-30,21:36:56
39.967735,116.4080716,0,0,39568.9006712963,2008-04-30,21:36:58
39.9677266,116.4077099,0,0,39568.9006944444,2008-04-30,21:37:00
39.9677133,116.4073449,0,0,39568.9007175926,2008-04-30,21:37:02
39.9677033,116.4069833,0,0,39568.9007407407,2008-04-30,21:37:04
39.9676899,116.40662,0,0,39568.9007638889,2008-04-30,21:37:06
39.9676766,116.406255,0,0,39568.900787037,2008-04-30,21:37:08
39.9676683,116.4058766,0,0,39568.9008101852,2008-04-30,21:37:10
39.967655,116.4054883,0,0,39568.9008333333,2008-04-30,21:37:12
39.9676483,116.4043916,0,0,39568.9008912037,2008-04-30,21:37:17
39.96764,116.4032216,0,0,39568.9009490741,2008-04-30,21:37:22
39.967595,116.4020049,0,0,39568.9010069444,2008-04-30,21:37:27
39.9675599,116.4008799,0,0,39568.9010648148,2008-04-30,21:37:32
39.9675266,116.3997849,0,0,39568.9011226852,2008-04-30,21:37:37
39.9674966,116.3986966,0,0,39568.9011805556,2008-04-30,21:37:42
39.9674683,116.39763,0,0,39568.9012384259,2008-04-30,21:37:47
39.967445,116.3967033,0,0,39568.9012962963,2008-04-30,21:37:52
39.9674366,116.3964033,0,0,39568.9013194444,2008-04-30,21:37:54
39.9674283,116.3961433,0,0,39568.9013425926,2008-04-30,21:37:56
39.9674199,116.3959033,0,0,39568.9013657407,2008-04-30,21:37:58
39.9674133,116.3956516,0,0,39568.9013888889,2008-04-30,21:38:00
39.9674033,116.3953716,0,0,39568.901412037,2008-04-30,21:38:02
39.9673966,116.39508,0,0,39568.9014351852,2008-04-30,21:38:04
39.9673883,116.3947783,0,0,39568.9014583333,2008-04-30,21:38:06
39.9673733,116.3944733,0,0,39568.9014814815,2008-04-30,21:38:08
39.9673633,116.3941583,0,0,39568.9015046296,2008-04-30,21:38:10
39.9673549,116.39386,0,0,39568.9015277778,2008-04-30,21:38:12
39.9673483,116.3935933,0,0,39568.9015509259,2008-04-30,21:38:14
39.9673416,116.393355,0,0,39568.9015740741,2008-04-30,21:38:16
39.9673316,116.3931816,0,0,39568.9015972222,2008-04-30,21:38:18
39.9673283,116.3930616,0,0,39568.9016203704,2008-04-30,21:38:20
39.9673233,116.3929783,0,0,39568.9016435185,2008-04-30,21:38:22
39.9673183,116.392895,0,0,39568.9016666667,2008-04-30,21:38:24
39.9673083,116.392825,0,0,39568.9016898148,2008-04-30,21:38:26
39.9673033,116.3927649,0,0,39568.901712963,2008-04-30,21:38:28
39.967305,116.3926916,0,0,39568.9017361111,2008-04-30,21:38:30
39.967305,116.3925799,0,0,39568.9017592593,2008-04-30,21:38:32
39.967305,116.3924416,0,0,39568.9017824074,2008-04-30,21:38:34
39.967305,116.39229,0,0,39568.9018055556,2008-04-30,21:38:36
39.9672966,116.3921233,0,0,39568.9018287037,2008-04-30,21:38:38
39.9672816,116.3919383,0,0,39568.9018518519,2008-04-30,21:38:40
39.9672716,116.3917366,0,0,39568.901875,2008-04-30,21:38:42
39.9672666,116.3915399,0,0,39568.9018981481,2008-04-30,21:38:44
39.9672666,116.3913583,0,0,39568.9019212963,2008-04-30,21:38:46
39.9672649,116.3911883,0,0,39568.9019444444,2008-04-30,21:38:48
39.9672616,116.3910233,0,0,39568.9019675926,2008-04-30,21:38:50
39.9672583,116.3908566,0,0,39568.9019907407,2008-04-30,21:38:52
39.9672549,116.3906683,0,0,39568.9020138889,2008-04-30,21:38:54
39.9672483,116.3904633,0,0,39568.902037037,2008-04-30,21:38:56
39.967245,116.39026,0,0,39568.9020601852,2008-04-30,21:38:58
39.9672399,116.3900566,0,0,39568.9020833333,2008-04-30,21:39:00
39.9672333,116.38984,0,0,39568.9021064815,2008-04-30,21:39:02
39.9672283,116.389615,0,0,39568.9021296296,2008-04-30,21:39:04
39.9672183,116.3893783,0,0,39568.9021527778,2008-04-30,21:39:06
39.9672099,116.3891316,0,0,39568.9021759259,2008-04-30,21:39:08
39.9672033,116.3888983,0,0,39568.9021990741,2008-04-30,21:39:10
39.9671966,116.3886816,0,0,39568.9022222222,2008-04-30,21:39:12
39.967175,116.3880699,0,0,39568.9022916667,2008-04-30,21:39:18
39.9671666,116.3878466,0,0,39568.9023148148,2008-04-30,21:39:20
39.96716,116.3876133,0,0,39568.902337963,2008-04-30,21:39:22
39.9671549,116.3873766,0,0,39568.9023611111,2008-04-30,21:39:24
39.9671433,116.3871299,0,0,39568.9023842593,2008-04-30,21:39:26
39.9671399,116.3868833,0,0,39568.9024074074,2008-04-30,21:39:28
39.9671366,116.3866433,0,0,39568.9024305556,2008-04-30,21:39:30
39.9671299,116.3863949,0,0,39568.9024537037,2008-04-30,21:39:32
39.9671233,116.3861299,0,0,39568.9024768519,2008-04-30,21:39:34
39.9671183,116.3858499,0,0,39568.9025,2008-04-30,21:39:36
39.9671133,116.385565,0,0,39568.9025231482,2008-04-30,21:39:38
39.967105,116.3852749,0,0,39568.9025462963,2008-04-30,21:39:40
39.9670966,116.3849766,0,0,39568.9025694444,2008-04-30,21:39:42
39.96709,116.3846633,0,0,39568.9025925926,2008-04-30,21:39:44
39.9670866,116.3843316,0,0,39568.9026157407,2008-04-30,21:39:46
39.9670833,116.3839899,0,0,39568.9026388889,2008-04-30,21:39:48
39.9670783,116.3836433,0,0,39568.902662037,2008-04-30,21:39:50
39.9670733,116.3832866,0,0,39568.9026851852,2008-04-30,21:39:52
39.967065,116.3829133,0,0,39568.9027083333,2008-04-30,21:39:54
39.9670549,116.382525,0,0,39568.9027314815,2008-04-30,21:39:56
39.9670466,116.3821333,0,0,39568.9027546296,2008-04-30,21:39:58
39.9670383,116.3817333,0,0,39568.9027777778,2008-04-30,21:40:00
39.9670299,116.3813433,0,0,39568.9028009259,2008-04-30,21:40:02
39.9670299,116.3810183,0,0,39568.9028240741,2008-04-30,21:40:04
39.9670216,116.3807033,0,0,39568.9028472222,2008-04-30,21:40:06
39.9670166,116.3803833,0,0,39568.9028703704,2008-04-30,21:40:08
39.9670066,116.3800666,0,0,39568.9028935185,2008-04-30,21:40:10
39.9669999,116.3797416,0,0,39568.9029166667,2008-04-30,21:40:12
39.9669966,116.3793916,0,0,39568.9029398148,2008-04-30,21:40:14
39.9669966,116.3790099,0,0,39568.902962963,2008-04-30,21:40:16
39.9669916,116.3786049,0,0,39568.9029861111,2008-04-30,21:40:18
39.9669666,116.3775633,0,0,39568.9030439815,2008-04-30,21:40:23
39.9669383,116.3765716,0,0,39568.9031018519,2008-04-30,21:40:28
39.9669283,116.376205,0,0,39568.903125,2008-04-30,21:40:30
39.9669183,116.3758633,0,0,39568.9031481481,2008-04-30,21:40:32
39.9669083,116.37553,0,0,39568.9031712963,2008-04-30,21:40:34
39.9668966,116.3752049,0,0,39568.9031944444,2008-04-30,21:40:36
39.9668883,116.3748983,0,0,39568.9032175926,2008-04-30,21:40:38
39.96688,116.3746099,0,0,39568.9032407407,2008-04-30,21:40:40
39.9668716,116.3743283,0,0,39568.9032638889,2008-04-30,21:40:42
39.9668533,116.3737633,0,0,39568.9033101852,2008-04-30,21:40:46
39.9668566,116.37343,0,0,39568.9033333333,2008-04-30,21:40:48
39.9668416,116.3731,0,0,39568.9033564815,2008-04-30,21:40:50
39.9668349,116.3727883,0,0,39568.9033796296,2008-04-30,21:40:52
39.9668283,116.3724716,0,0,39568.9034027778,2008-04-30,21:40:54
39.9668266,116.372155,0,0,39568.9034259259,2008-04-30,21:40:56
39.9668283,116.3718349,0,0,39568.9034490741,2008-04-30,21:40:58
39.9668233,116.3715083,0,0,39568.9034722222,2008-04-30,21:41:00
39.9668183,116.37118,0,0,39568.9034953704,2008-04-30,21:41:02
39.9668166,116.3708533,0,0,39568.9035185185,2008-04-30,21:41:04
39.966815,116.3705266,0,0,39568.9035416667,2008-04-30,21:41:06
39.9668116,116.3702,0,0,39568.9035648148,2008-04-30,21:41:08
39.9668133,116.3698633,0,0,39568.903587963,2008-04-30,21:41:10
39.9668066,116.369505,0,0,39568.9036111111,2008-04-30,21:41:12
39.9668049,116.3691333,0,0,39568.9036342593,2008-04-30,21:41:14
39.9667983,116.36877,0,0,39568.9036574074,2008-04-30,21:41:16
39.9667833,116.3684599,0,0,39568.9036805556,2008-04-30,21:41:18
39.9667716,116.3682016,0,0,39568.9037037037,2008-04-30,21:41:20
39.966755,116.3679749,0,0,39568.9037268519,2008-04-30,21:41:22
39.9667516,116.3677366,0,0,39568.90375,2008-04-30,21:41:24
39.9667466,116.3674566,0,0,39568.9037731481,2008-04-30,21:41:26
39.9667383,116.3671366,0,0,39568.9037962963,2008-04-30,21:41:28
39.9667283,116.3667816,0,0,39568.9038194444,2008-04-30,21:41:30
39.966715,116.3663983,0,0,39568.9038425926,2008-04-30,21:41:32
39.9667099,116.3659966,0,0,39568.9038657407,2008-04-30,21:41:34
39.9667,116.3649866,0,0,39568.9039236111,2008-04-30,21:41:39
39.9666949,116.3639416,0,0,39568.9039814815,2008-04-30,21:41:44
39.96667,116.3629349,0,0,39568.9040393519,2008-04-30,21:41:49
39.9666316,116.3619033,0,0,39568.9040972222,2008-04-30,21:41:54
39.9665799,116.3608483,0,0,39568.9041550926,2008-04-30,21:41:59
39.9665366,116.359885,0,0,39568.904212963,2008-04-30,21:42:04
39.9665249,116.3595399,0,0,39568.9042361111,2008-04-30,21:42:06
39.9664949,116.3592416,0,0,39568.9042592593,2008-04-30,21:42:08
39.9664799,116.3589766,0,0,39568.9042824074,2008-04-30,21:42:10
39.9664766,116.3587183,0,0,39568.9043055556,2008-04-30,21:42:12
39.9664766,116.358455,0,0,39568.9043287037,2008-04-30,21:42:14
39.9664783,116.3581683,0,0,39568.9043518519,2008-04-30,21:42:16
39.9664766,116.3578666,0,0,39568.904375,2008-04-30,21:42:18
39.96649,116.3575483,0,0,39568.9043981481,2008-04-30,21:42:20
39.9665133,116.3572383,0,0,39568.9044212963,2008-04-30,21:42:22
39.9665133,116.356935,0,0,39568.9044444444,2008-04-30,21:42:24
39.9665099,116.3566233,0,0,39568.9044675926,2008-04-30,21:42:26
39.9665099,116.3562816,0,0,39568.9044907407,2008-04-30,21:42:28
39.9665133,116.3559233,0,0,39568.9045138889,2008-04-30,21:42:30
39.9665183,116.3555683,0,0,39568.904537037,2008-04-30,21:42:32
39.96652,116.3552216,0,0,39568.9045601852,2008-04-30,21:42:34
39.9665083,116.3548966,0,0,39568.9045833333,2008-04-30,21:42:36
39.966505,116.3545816,0,0,39568.9046064815,2008-04-30,21:42:38
39.966505,116.3542616,0,0,39568.9046296296,2008-04-30,21:42:40
39.9665033,116.35395,0,0,39568.9046527778,2008-04-30,21:42:42
39.9664949,116.3536516,0,0,39568.9046759259,2008-04-30,21:42:44
39.9664933,116.3533433,0,0,39568.9046990741,2008-04-30,21:42:46
39.9664933,116.3530383,0,0,39568.9047222222,2008-04-30,21:42:48
39.9664866,116.3527283,0,0,39568.9047453704,2008-04-30,21:42:50
39.9664916,116.3524066,0,0,39568.9047685185,2008-04-30,21:42:52
39.9664949,116.35208,0,0,39568.9047916667,2008-04-30,21:42:54
39.9665083,116.35175,0,0,39568.9048148148,2008-04-30,21:42:56
39.9665249,116.3514316,0,0,39568.904837963,2008-04-30,21:42:58
39.9665316,116.3511033,0,0,39568.9048611111,2008-04-30,21:43:00
39.9665333,116.35077,0,0,39568.9048842593,2008-04-30,21:43:02
39.966545,116.3504366,0,0,39568.9049074074,2008-04-30,21:43:04
39.9665399,116.3501066,0,0,39568.9049305556,2008-04-30,21:43:06
39.9665233,116.3497666,0,0,39568.9049537037,2008-04-30,21:43:08
39.9665233,116.3494199,0,0,39568.9049768519,2008-04-30,21:43:10
39.9665399,116.3490649,0,0,39568.905,2008-04-30,21:43:12
39.9665466,116.3487166,0,0,39568.9050231481,2008-04-30,21:43:14
39.9665499,116.3483766,0,0,39568.9050462963,2008-04-30,21:43:16
39.966545,116.3480433,0,0,39568.9050694444,2008-04-30,21:43:18
39.9665416,116.3477249,0,0,39568.9050925926,2008-04-30,21:43:20
39.9665366,116.3474266,0,0,39568.9051157407,2008-04-30,21:43:22
39.9665333,116.3471633,0,0,39568.9051388889,2008-04-30,21:43:24
39.96653,116.34693,0,0,39568.905162037,2008-04-30,21:43:26
39.9665266,116.3467266,0,0,39568.9051851852,2008-04-30,21:43:28
39.9665233,116.3465333,0,0,39568.9052083333,2008-04-30,21:43:30
39.9665216,116.3463449,0,0,39568.9052314815,2008-04-30,21:43:32
39.9665099,116.3461699,0,0,39568.9052546296,2008-04-30,21:43:34
39.966505,116.3459916,0,0,39568.9052777778,2008-04-30,21:43:36
39.9665099,116.3458049,0,0,39568.9053009259,2008-04-30,21:43:38
39.9665149,116.34562,0,0,39568.9053240741,2008-04-30,21:43:40
39.9665166,116.3454399,0,0,39568.9053472222,2008-04-30,21:43:42
39.9665216,116.3452633,0,0,39568.9053703704,2008-04-30,21:43:44
39.9665266,116.3450883,0,0,39568.9053935185,2008-04-30,21:43:46
39.9665316,116.34494,0,0,39568.9054166667,2008-04-30,21:43:48
39.9665366,116.3448249,0,0,39568.9054398148,2008-04-30,21:43:50
39.9665333,116.344765,0,0,39568.905462963,2008-04-30,21:43:52
39.9665316,116.3447383,0,0,39568.9054861111,2008-04-30,21:43:54
39.9665266,116.3447416,0,0,39568.9055092593,2008-04-30,21:43:56
39.9672216,116.3451599,0,0,39568.9084606481,2008-04-30,21:48:11
