# Supplementary material for: Research on differential privacy protection method based on user tendency
Source: PLoS One. 2023 Oct 26;18(10):e0288823. doi: 10.1371/journal.pone.0288823 (PMC10602288; doi:10.1371/journal.pone.0288823)
Supplement: S5 Data — (ZIP) [file pone.0288823.s005.zip › Data 5-5/153/Trajectory/20080501023630.plt]

Geolife trajectory
WGS 84
Altitude is in Feet
Reserved 3
0,2,255,My Track,0,0,2,8421376
0
39.9755516,116.3308299,0,111.5,39569.1086805556,2008-05-01,02:36:30
39.9755483,116.3308249,0,111.5,39569.1086921296,2008-05-01,02:36:31
39.9756049,116.3308183,0,114.8,39569.1087384259,2008-05-01,02:36:35
39.97563,116.330835,0,114.8,39569.1087615741,2008-05-01,02:36:37
39.97557,116.3308033,0,114.8,39569.1087847222,2008-05-01,02:36:39
39.975545,116.3307833,0,114.8,39569.1088078704,2008-05-01,02:36:41
39.9755199,116.3307599,0,114.8,39569.1088310185,2008-05-01,02:36:43
39.9754549,116.3307383,0,111.5,39569.1088541667,2008-05-01,02:36:45
39.97539,116.3307183,0,124.7,39569.108912037,2008-05-01,02:36:50
39.9753699,116.3307399,0,124.7,39569.1089351852,2008-05-01,02:36:52
39.9753133,116.3307416,0,124.7,39569.1089583333,2008-05-01,02:36:54
39.9752699,116.33073,0,124.7,39569.1089814815,2008-05-01,02:36:56
39.9752383,116.3307416,0,121.4,39569.1090046296,2008-05-01,02:36:58
39.9752266,116.3307566,0,121.4,39569.1090277778,2008-05-01,02:37:00
39.9752149,116.3307499,0,124.7,39569.1090509259,2008-05-01,02:37:02
39.975195,116.3306699,0,134.5,39569.1091087963,2008-05-01,02:37:07
39.9751883,116.3306166,0,137.8,39569.1091319444,2008-05-01,02:37:09
39.9751783,116.3305716,0,137.8,39569.1091550926,2008-05-01,02:37:11
39.9751749,116.3305399,0,137.8,39569.1091782407,2008-05-01,02:37:13
39.9751849,116.3305166,0,141.1,39569.1092013889,2008-05-01,02:37:15
39.9751883,116.3305149,0,144.4,39569.109224537,2008-05-01,02:37:17
39.9752233,116.3304983,0,147.6,39569.1092824074,2008-05-01,02:37:22
39.9752633,116.3304583,0,150.9,39569.1093055556,2008-05-01,02:37:24
39.9752849,116.3304166,0,150.9,39569.1093287037,2008-05-01,02:37:26
39.9753066,116.33038,0,147.6,39569.1093518519,2008-05-01,02:37:28
39.9753099,116.330325,0,147.6,39569.109375,2008-05-01,02:37:30
39.9753066,116.3302799,0,147.6,39569.1093981481,2008-05-01,02:37:32
39.9753116,116.3302466,0,147.6,39569.1094212963,2008-05-01,02:37:34
39.975305,116.3302033,0,144.4,39569.1094444444,2008-05-01,02:37:36
39.9752883,116.3302099,0,141.1,39569.1094675926,2008-05-01,02:37:38
39.9752733,116.3301933,0,141.1,39569.1094907407,2008-05-01,02:37:40
39.9752666,116.3301633,0,141.1,39569.1095138889,2008-05-01,02:37:42
39.9752133,116.3301299,0,141.1,39569.109537037,2008-05-01,02:37:44
39.9751833,116.3301066,0,141.1,39569.1095601852,2008-05-01,02:37:46
39.9751433,116.3300933,0,144.4,39569.1095833333,2008-05-01,02:37:48
39.9751033,116.3300899,0,147.6,39569.1096064815,2008-05-01,02:37:50
39.9750733,116.3300949,0,147.6,39569.1096296296,2008-05-01,02:37:52
39.9750533,116.3300833,0,147.6,39569.1096527778,2008-05-01,02:37:54
39.9750449,116.3300933,0,150.9,39569.1097106481,2008-05-01,02:37:59
39.9750449,116.3300949,0,150.9,39569.1097685185,2008-05-01,02:38:04
39.9750449,116.3300949,0,150.9,39569.1098263889,2008-05-01,02:38:09
39.9750449,116.3300949,0,150.9,39569.1098842593,2008-05-01,02:38:14
39.9750449,116.3300949,0,150.9,39569.1099189815,2008-05-01,02:38:17
39.9750449,116.3300949,0,150.9,39569.1099421296,2008-05-01,02:38:19
39.9750466,116.3300633,0,150.9,39569.11,2008-05-01,02:38:24
39.9750616,116.3300399,0,150.9,39569.1100231481,2008-05-01,02:38:26
39.97508,116.3300199,0,150.9,39569.1100462963,2008-05-01,02:38:28
39.9751049,116.3299833,0,150.9,39569.1100694444,2008-05-01,02:38:30
39.9751166,116.32996,0,150.9,39569.1100925926,2008-05-01,02:38:32
39.9751433,116.3299299,0,150.9,39569.1101157407,2008-05-01,02:38:34
39.9751549,116.3299066,0,150.9,39569.1101388889,2008-05-01,02:38:36
39.9751733,116.3298783,0,150.9,39569.110162037,2008-05-01,02:38:38
39.9751816,116.3298516,0,150.9,39569.1101851852,2008-05-01,02:38:40
39.9752016,116.3298283,0,150.9,39569.1102083333,2008-05-01,02:38:42
39.9752166,116.329805,0,150.9,39569.1102314815,2008-05-01,02:38:44
39.9752416,116.3297783,0,150.9,39569.1102546296,2008-05-01,02:38:46
39.9752566,116.32975,0,150.9,39569.1102777778,2008-05-01,02:38:48
39.9752549,116.3297183,0,150.9,39569.1103009259,2008-05-01,02:38:50
39.97526,116.3296866,0,150.9,39569.1103240741,2008-05-01,02:38:52
39.9752583,116.3296583,0,150.9,39569.1103472222,2008-05-01,02:38:54
39.9752583,116.3296399,0,150.9,39569.1103703704,2008-05-01,02:38:56
39.9752566,116.3296199,0,150.9,39569.1103935185,2008-05-01,02:38:58
39.9752466,116.3296016,0,150.9,39569.1104166667,2008-05-01,02:39:00
39.9752383,116.3295783,0,150.9,39569.1104398148,2008-05-01,02:39:02
39.9752383,116.3295583,0,150.9,39569.110462963,2008-05-01,02:39:04
39.9752266,116.3295383,0,150.9,39569.1104861111,2008-05-01,02:39:06
39.9752249,116.3295166,0,150.9,39569.1105092593,2008-05-01,02:39:08
39.9752233,116.3294949,0,150.9,39569.1105324074,2008-05-01,02:39:10
39.9752183,116.3294666,0,150.9,39569.1105555556,2008-05-01,02:39:12
39.9752166,116.32944,0,150.9,39569.1105787037,2008-05-01,02:39:14
39.97521,116.3293966,0,150.9,39569.1106018518,2008-05-01,02:39:16
39.9751999,116.32937,0,150.9,39569.110625,2008-05-01,02:39:18
39.9751983,116.3293516,0,150.9,39569.1106481481,2008-05-01,02:39:20
39.9752133,116.3293333,0,150.9,39569.1106712963,2008-05-01,02:39:22
39.9752083,116.3293049,0,150.9,39569.1106944444,2008-05-01,02:39:24
39.9751933,116.3292866,0,150.9,39569.1107175926,2008-05-01,02:39:26
39.9752149,116.3292733,0,150.9,39569.1107407407,2008-05-01,02:39:28
39.9752266,116.3292499,0,150.9,39569.1107986111,2008-05-01,02:39:33
39.9752266,116.3292499,0,150.9,39569.1108564815,2008-05-01,02:39:38
39.9752266,116.3292499,0,150.9,39569.1109143518,2008-05-01,02:39:43
39.9752266,116.3292499,0,150.9,39569.1109722222,2008-05-01,02:39:48
39.9752266,116.3292499,0,150.9,39569.1110069444,2008-05-01,02:39:51
39.9752249,116.3292416,0,150.9,39569.1110300926,2008-05-01,02:39:53
39.9752216,116.3292283,0,150.9,39569.1110532407,2008-05-01,02:39:55
39.97521,116.3292166,0,150.9,39569.1110763889,2008-05-01,02:39:57
39.9752016,116.3292016,0,150.9,39569.111099537,2008-05-01,02:39:59
39.97522,116.329175,0,150.9,39569.1111226852,2008-05-01,02:40:01
39.9752149,116.3291566,0,150.9,39569.1111458333,2008-05-01,02:40:03
39.975195,116.3291483,0,150.9,39569.1112037037,2008-05-01,02:40:08
39.975195,116.3291483,0,150.9,39569.1112384259,2008-05-01,02:40:11
39.9751933,116.3291499,0,150.9,39569.1112615741,2008-05-01,02:40:13
39.9751766,116.329195,0,150.9,39569.1113194444,2008-05-01,02:40:18
39.9751183,116.3292383,0,150.9,39569.1113425926,2008-05-01,02:40:20
39.9750999,116.3292733,0,150.9,39569.1113657407,2008-05-01,02:40:22
39.9750916,116.3292866,0,150.9,39569.1113888889,2008-05-01,02:40:24
39.9750566,116.3293749,0,150.9,39569.1114467593,2008-05-01,02:40:29
39.9750566,116.3294866,0,150.9,39569.1114699074,2008-05-01,02:40:31
39.9750616,116.3296166,0,150.9,39569.1114930556,2008-05-01,02:40:33
39.97507,116.3297899,0,150.9,39569.1115162037,2008-05-01,02:40:35
39.9750316,116.3300266,0,150.9,39569.1115393518,2008-05-01,02:40:37
39.9750199,116.3302366,0,150.9,39569.1115625,2008-05-01,02:40:39
39.9750049,116.3304916,0,150.9,39569.1115856481,2008-05-01,02:40:41
39.9750049,116.3307749,0,150.9,39569.1116087963,2008-05-01,02:40:43
39.9750266,116.3310466,0,150.9,39569.1116319444,2008-05-01,02:40:45
39.9750083,116.3313016,0,150.9,39569.1116550926,2008-05-01,02:40:47
39.9749933,116.3315249,0,150.9,39569.1116782407,2008-05-01,02:40:49
39.9749966,116.3316883,0,150.9,39569.1117013889,2008-05-01,02:40:51
39.9749583,116.3317983,0,147.6,39569.111724537,2008-05-01,02:40:53
39.9748733,116.3318366,0,147.6,39569.1117476852,2008-05-01,02:40:55
39.9747516,116.3318733,0,147.6,39569.1117708333,2008-05-01,02:40:57
39.9746433,116.3318633,0,147.6,39569.1117939815,2008-05-01,02:40:59
39.9745216,116.3318866,0,147.6,39569.1118171296,2008-05-01,02:41:01
39.97442,116.3318933,0,147.6,39569.1118402778,2008-05-01,02:41:03
39.9743033,116.3319116,0,147.6,39569.1118634259,2008-05-01,02:41:05
39.9741983,116.3319283,0,147.6,39569.1118865741,2008-05-01,02:41:07
39.9740966,116.3319416,0,147.6,39569.1119097222,2008-05-01,02:41:09
39.973985,116.3319599,0,147.6,39569.1119328704,2008-05-01,02:41:11
39.9738483,116.3319816,0,147.6,39569.1119560185,2008-05-01,02:41:13
39.9736733,116.3320149,0,147.6,39569.1119791667,2008-05-01,02:41:15
39.9735283,116.3320999,0,150.9,39569.1120023148,2008-05-01,02:41:17
39.973385,116.3321683,0,150.9,39569.112025463,2008-05-01,02:41:19
39.9732516,116.3321616,0,150.9,39569.1120486111,2008-05-01,02:41:21
39.9731783,116.332125,0,154.2,39569.1120717593,2008-05-01,02:41:23
39.9731249,116.3320983,0,150.9,39569.1120949074,2008-05-01,02:41:25
39.9730949,116.3320916,0,154.2,39569.1121180556,2008-05-01,02:41:27
39.9730783,116.3320966,0,150.9,39569.1121412037,2008-05-01,02:41:29
39.9730666,116.3320999,0,150.9,39569.1121643518,2008-05-01,02:41:31
39.9730516,116.3320933,0,150.9,39569.1121875,2008-05-01,02:41:33
39.9730166,116.3320999,0,150.9,39569.1122106481,2008-05-01,02:41:35
39.9729316,116.332145,0,150.9,39569.1122337963,2008-05-01,02:41:37
39.9727966,116.3322249,0,150.9,39569.1122569444,2008-05-01,02:41:39
39.97263,116.3322433,0,150.9,39569.1122800926,2008-05-01,02:41:41
39.9723866,116.332195,0,150.9,39569.1123032407,2008-05-01,02:41:43
39.97221,116.3322049,0,150.9,39569.1123263889,2008-05-01,02:41:45
39.9720049,116.33223,0,150.9,39569.112349537,2008-05-01,02:41:47
39.971785,116.3322566,0,147.6,39569.1123726852,2008-05-01,02:41:49
39.9715433,116.3322749,0,147.6,39569.1123958333,2008-05-01,02:41:51
39.9713483,116.3323049,0,147.6,39569.1124189815,2008-05-01,02:41:53
39.9711499,116.33232,0,147.6,39569.1124421296,2008-05-01,02:41:55
39.9709716,116.332265,0,147.6,39569.1124652778,2008-05-01,02:41:57
39.970765,116.33225,0,150.9,39569.1124884259,2008-05-01,02:41:59
39.9705649,116.3322583,0,154.2,39569.1125115741,2008-05-01,02:42:01
39.97036,116.3323283,0,164,39569.1125347222,2008-05-01,02:42:03
39.9701583,116.3323966,0,167.3,39569.1125578704,2008-05-01,02:42:05
39.9699516,116.3324333,0,173.9,39569.1125810185,2008-05-01,02:42:07
39.9697499,116.3324683,0,183.7,39569.1126041667,2008-05-01,02:42:09
39.9695716,116.3325149,0,196.9,39569.1126273148,2008-05-01,02:42:11
39.9694266,116.3325583,0,196.9,39569.112650463,2008-05-01,02:42:13
39.96932,116.3326099,0,196.9,39569.1126736111,2008-05-01,02:42:15
39.9691916,116.332665,0,196.9,39569.1126967593,2008-05-01,02:42:17
39.96907,116.3327066,0,196.9,39569.1127199074,2008-05-01,02:42:19
39.9689366,116.3327483,0,200.1,39569.1127430556,2008-05-01,02:42:21
39.96879,116.3327833,0,200.1,39569.1127662037,2008-05-01,02:42:23
39.9686666,116.3327533,0,213.3,39569.1127893519,2008-05-01,02:42:25
39.9684016,116.3328316,0,206.7,39569.1128125,2008-05-01,02:42:27
39.9682116,116.3328733,0,203.4,39569.1128356481,2008-05-01,02:42:29
39.968035,116.3329066,0,200.1,39569.1128587963,2008-05-01,02:42:31
39.9678983,116.3329549,0,193.6,39569.1128819444,2008-05-01,02:42:33
39.9677749,116.3329366,0,183.7,39569.1129050926,2008-05-01,02:42:35
39.967695,116.332895,0,170.6,39569.1129282407,2008-05-01,02:42:37
39.9676599,116.332895,0,164,39569.1129513889,2008-05-01,02:42:39
39.9676599,116.3328999,0,157.5,39569.112974537,2008-05-01,02:42:41
39.9676466,116.3329216,0,150.9,39569.1130324074,2008-05-01,02:42:46
39.9676599,116.3329049,0,147.6,39569.1130902778,2008-05-01,02:42:51
39.9676383,116.3329066,0,147.6,39569.1131481482,2008-05-01,02:42:56
39.9675866,116.3329133,0,147.6,39569.1131712963,2008-05-01,02:42:58
39.9675266,116.3329149,0,147.6,39569.1131944444,2008-05-01,02:43:00
39.9674366,116.3329216,0,147.6,39569.1132175926,2008-05-01,02:43:02
39.9673433,116.3329366,0,147.6,39569.1132407407,2008-05-01,02:43:04
39.9672483,116.332945,0,147.6,39569.1132638889,2008-05-01,02:43:06
39.96716,116.3329366,0,144.4,39569.113287037,2008-05-01,02:43:08
39.9670783,116.3329716,0,144.4,39569.1133101852,2008-05-01,02:43:10
39.9670016,116.332965,0,144.4,39569.1133333333,2008-05-01,02:43:12
39.96691,116.3329783,0,144.4,39569.1133564815,2008-05-01,02:43:14
39.9668483,116.3330099,0,144.4,39569.1133796296,2008-05-01,02:43:16
39.9667666,116.3330266,0,144.4,39569.1134027778,2008-05-01,02:43:18
39.9666583,116.3330533,0,144.4,39569.1134259259,2008-05-01,02:43:20
39.96653,116.3330766,0,144.4,39569.1134490741,2008-05-01,02:43:22
39.9664099,116.3331033,0,144.4,39569.1134722222,2008-05-01,02:43:24
39.9660749,116.3331966,0,144.4,39569.1135648148,2008-05-01,02:43:32
39.9660083,116.333365,0,144.4,39569.113587963,2008-05-01,02:43:34
39.9659783,116.3335299,0,144.4,39569.1136111111,2008-05-01,02:43:36
39.9659633,116.3337416,0,144.4,39569.1136342593,2008-05-01,02:43:38
39.9659416,116.3339916,0,147.6,39569.1136574074,2008-05-01,02:43:40
39.965915,116.3342566,0,150.9,39569.1136805556,2008-05-01,02:43:42
39.9658883,116.334515,0,150.9,39569.1137037037,2008-05-01,02:43:44
39.9658416,116.3347883,0,154.2,39569.1137268519,2008-05-01,02:43:46
39.9658466,116.3350433,0,154.2,39569.11375,2008-05-01,02:43:48
39.9658699,116.3353233,0,157.5,39569.1137731481,2008-05-01,02:43:50
39.9658533,116.3356049,0,160.8,39569.1137962963,2008-05-01,02:43:52
39.965845,116.33588,0,164,39569.1138194444,2008-05-01,02:43:54
39.9658433,116.3361116,0,170.6,39569.1138425926,2008-05-01,02:43:56
39.9658716,116.3363316,0,173.9,39569.1138657407,2008-05-01,02:43:58
39.9658799,116.336575,0,177.2,39569.1138888889,2008-05-01,02:44:00
39.965905,116.3368099,0,180.4,39569.113912037,2008-05-01,02:44:02
39.9659266,116.3370533,0,183.7,39569.1139351852,2008-05-01,02:44:04
39.965945,116.33731,0,187,39569.1139583333,2008-05-01,02:44:06
39.9659433,116.3375766,0,193.6,39569.1139814815,2008-05-01,02:44:08
39.9659466,116.3378433,0,196.9,39569.1140046296,2008-05-01,02:44:10
39.9659583,116.3380866,0,203.4,39569.1140277778,2008-05-01,02:44:12
39.9659783,116.3382883,0,203.4,39569.1140509259,2008-05-01,02:44:14
39.9659816,116.3384549,0,200.1,39569.1140740741,2008-05-01,02:44:16
39.966,116.3385833,0,196.9,39569.1140972222,2008-05-01,02:44:18
39.9660083,116.3386683,0,193.6,39569.1141203704,2008-05-01,02:44:20
39.966025,116.3387349,0,187,39569.1141435185,2008-05-01,02:44:22
39.9660383,116.3387883,0,183.7,39569.1141666667,2008-05-01,02:44:24
39.9660466,116.3388566,0,180.4,39569.1141898148,2008-05-01,02:44:26
39.9660566,116.3389466,0,180.4,39569.114212963,2008-05-01,02:44:28
39.9660533,116.3390799,0,180.4,39569.1142361111,2008-05-01,02:44:30
39.9660649,116.3392599,0,180.4,39569.1142592593,2008-05-01,02:44:32
39.9661266,116.3395249,0,180.4,39569.1142824074,2008-05-01,02:44:34
39.9661366,116.3397683,0,180.4,39569.1143055556,2008-05-01,02:44:36
39.96614,116.3400233,0,180.4,39569.1143287037,2008-05-01,02:44:38
39.9661433,116.3402883,0,180.4,39569.1143518519,2008-05-01,02:44:40
39.9661466,116.3405666,0,183.7,39569.114375,2008-05-01,02:44:42
39.966125,116.3408716,0,187,39569.1143981481,2008-05-01,02:44:44
39.9661283,116.3411366,0,187,39569.1144212963,2008-05-01,02:44:46
39.9661233,116.3413716,0,187,39569.1144444444,2008-05-01,02:44:48
39.96611,116.3415966,0,190.3,39569.1144675926,2008-05-01,02:44:50
39.9660966,116.3418049,0,190.3,39569.1144907407,2008-05-01,02:44:52
39.9661,116.34201,0,190.3,39569.1145138889,2008-05-01,02:44:54
39.966095,116.3422283,0,190.3,39569.114537037,2008-05-01,02:44:56
39.9661083,116.3424483,0,190.3,39569.1145601852,2008-05-01,02:44:58
39.9661116,116.3426766,0,193.6,39569.1145833333,2008-05-01,02:45:00
39.9661283,116.34288,0,193.6,39569.1146064815,2008-05-01,02:45:02
39.9661299,116.3430533,0,193.6,39569.1146296296,2008-05-01,02:45:04
39.9661066,116.3432066,0,193.6,39569.1146527778,2008-05-01,02:45:06
39.9660983,116.3433216,0,193.6,39569.1146759259,2008-05-01,02:45:08
39.9660899,116.3433799,0,193.6,39569.1146990741,2008-05-01,02:45:10
39.9660466,116.3433933,0,190.3,39569.1147222222,2008-05-01,02:45:12
39.966265,116.3435283,0,177.2,39569.1159837963,2008-05-01,02:47:01
39.9663016,116.3435366,0,177.2,39569.1160069444,2008-05-01,02:47:03
39.9663233,116.3435416,0,177.2,39569.1160300926,2008-05-01,02:47:05
39.9663599,116.3435699,0,177.2,39569.1160532407,2008-05-01,02:47:07
39.96639,116.34358,0,177.2,39569.1160763889,2008-05-01,02:47:09
39.9664116,116.3435766,0,177.2,39569.116099537,2008-05-01,02:47:11
39.9664583,116.3436066,0,177.2,39569.1161574074,2008-05-01,02:47:16
39.9664616,116.3436183,0,177.2,39569.1161805556,2008-05-01,02:47:18
39.9664533,116.3436683,0,177.2,39569.1162384259,2008-05-01,02:47:23
39.9664416,116.3436866,0,177.2,39569.1162615741,2008-05-01,02:47:25
39.9664299,116.3437083,0,177.2,39569.1162847222,2008-05-01,02:47:27
39.9664399,116.3437333,0,177.2,39569.1163078704,2008-05-01,02:47:29
39.9664266,116.3437483,0,177.2,39569.1163310185,2008-05-01,02:47:31
39.9664299,116.3437766,0,180.4,39569.1163541667,2008-05-01,02:47:33
39.966435,116.3438083,0,180.4,39569.1163773148,2008-05-01,02:47:35
39.96642,116.34384,0,180.4,39569.116400463,2008-05-01,02:47:37
39.966405,116.3438733,0,180.4,39569.1164236111,2008-05-01,02:47:39
39.9664166,116.3438983,0,180.4,39569.1164467593,2008-05-01,02:47:41
39.9664249,116.3439216,0,180.4,39569.1164699074,2008-05-01,02:47:43
39.9664149,116.3439666,0,180.4,39569.1164930556,2008-05-01,02:47:45
39.9664133,116.3440133,0,183.7,39569.1165162037,2008-05-01,02:47:47
39.9664116,116.34405,0,183.7,39569.1165393519,2008-05-01,02:47:49
39.9664149,116.344085,0,183.7,39569.1165625,2008-05-01,02:47:51
39.9664149,116.3441149,0,183.7,39569.1165856481,2008-05-01,02:47:53
39.9664549,116.3441883,0,183.7,39569.1166087963,2008-05-01,02:47:55
39.9664783,116.3442333,0,183.7,39569.1166319444,2008-05-01,02:47:57
39.9664699,116.3442566,0,183.7,39569.1166550926,2008-05-01,02:47:59
39.9664999,116.3442816,0,180.4,39569.1166782407,2008-05-01,02:48:01
39.9665433,116.3442966,0,180.4,39569.1167013889,2008-05-01,02:48:03
39.9665549,116.3443149,0,180.4,39569.116724537,2008-05-01,02:48:05
39.9665483,116.34433,0,180.4,39569.1167476852,2008-05-01,02:48:07
39.9665466,116.3443433,0,180.4,39569.1167708333,2008-05-01,02:48:09
39.9665466,116.3443499,0,180.4,39569.1167939815,2008-05-01,02:48:11
39.9665516,116.3443266,0,180.4,39569.1168518519,2008-05-01,02:48:16
39.966575,116.3442816,0,177.2,39569.1169097222,2008-05-01,02:48:21
39.9666116,116.3442566,0,177.2,39569.1169675926,2008-05-01,02:48:26
39.9666399,116.3442516,0,177.2,39569.1169907407,2008-05-01,02:48:28
39.9666916,116.3442916,0,177.2,39569.1170138889,2008-05-01,02:48:30
39.9667383,116.3443233,0,177.2,39569.117037037,2008-05-01,02:48:32
39.9667833,116.3443416,0,177.2,39569.1170601852,2008-05-01,02:48:34
39.9668216,116.3443616,0,177.2,39569.1170833333,2008-05-01,02:48:36
39.9668649,116.3443733,0,177.2,39569.1171064815,2008-05-01,02:48:38
39.9669016,116.3443716,0,177.2,39569.1171296296,2008-05-01,02:48:40
39.9669149,116.3443466,0,177.2,39569.1171527778,2008-05-01,02:48:42
39.9669333,116.34433,0,177.2,39569.1171759259,2008-05-01,02:48:44
39.9669166,116.3442999,0,173.9,39569.1172337963,2008-05-01,02:48:49
39.9669166,116.3442999,0,173.9,39569.1172916667,2008-05-01,02:48:54
39.9669166,116.3442999,0,173.9,39569.117349537,2008-05-01,02:48:59
39.9669166,116.3442999,0,173.9,39569.1173842593,2008-05-01,02:49:02
39.9669116,116.3442983,0,173.9,39569.1174074074,2008-05-01,02:49:04
39.966955,116.3442816,0,173.9,39569.1174652778,2008-05-01,02:49:09
39.9669999,116.3442583,0,173.9,39569.1174884259,2008-05-01,02:49:11
39.9670116,116.3442433,0,173.9,39569.1175115741,2008-05-01,02:49:13
39.967025,116.3442416,0,173.9,39569.1175694444,2008-05-01,02:49:18
39.9670166,116.3442416,0,173.9,39569.1175925926,2008-05-01,02:49:20
39.9670533,116.3442566,0,173.9,39569.117650463,2008-05-01,02:49:25
39.96711,116.3442933,0,173.9,39569.1176736111,2008-05-01,02:49:27
39.9671766,116.3443183,0,173.9,39569.1176967593,2008-05-01,02:49:29
39.9672483,116.3443283,0,173.9,39569.1177199074,2008-05-01,02:49:31
39.9673266,116.3443466,0,173.9,39569.1177430556,2008-05-01,02:49:33
39.9674083,116.3443466,0,173.9,39569.1177662037,2008-05-01,02:49:35
39.9674516,116.3443066,0,173.9,39569.1177893518,2008-05-01,02:49:37
39.9674616,116.3442549,0,173.9,39569.1178125,2008-05-01,02:49:39
39.967515,116.3442349,0,173.9,39569.1178703704,2008-05-01,02:49:44
39.967515,116.3442349,0,173.9,39569.1179050926,2008-05-01,02:49:47
39.967515,116.3442349,0,173.9,39569.1179282407,2008-05-01,02:49:49
39.9675216,116.3442449,0,173.9,39569.1179861111,2008-05-01,02:49:54
39.9676466,116.3443316,0,173.9,39569.1180439815,2008-05-01,02:49:59
39.9676983,116.3443533,0,173.9,39569.1180671296,2008-05-01,02:50:01
39.9677466,116.3443699,0,173.9,39569.1180902778,2008-05-01,02:50:03
39.9678183,116.3443516,0,173.9,39569.1181134259,2008-05-01,02:50:05
39.9678716,116.3443566,0,173.9,39569.1181365741,2008-05-01,02:50:07
39.9679299,116.344345,0,173.9,39569.1181597222,2008-05-01,02:50:09
39.9679666,116.3443316,0,173.9,39569.1181828704,2008-05-01,02:50:11
39.9679916,116.3443199,0,173.9,39569.1182060185,2008-05-01,02:50:13
39.9680249,116.3443183,0,173.9,39569.1182291667,2008-05-01,02:50:15
39.9680516,116.3443149,0,173.9,39569.1182523148,2008-05-01,02:50:17
39.9680766,116.3443166,0,173.9,39569.118275463,2008-05-01,02:50:19
39.9681249,116.3443349,0,173.9,39569.1182986111,2008-05-01,02:50:21
39.9681499,116.3443416,0,173.9,39569.1183217593,2008-05-01,02:50:23
39.9681499,116.3443416,0,173.9,39569.1183564815,2008-05-01,02:50:26
39.9681583,116.3443349,0,173.9,39569.1183796296,2008-05-01,02:50:28
39.9682083,116.3443699,0,173.9,39569.1184375,2008-05-01,02:50:33
39.9683349,116.3444116,0,173.9,39569.1184953704,2008-05-01,02:50:38
39.9683999,116.3444266,0,173.9,39569.1185185185,2008-05-01,02:50:40
39.96844,116.3443983,0,173.9,39569.1185416667,2008-05-01,02:50:42
39.9684783,116.3443816,0,173.9,39569.1185648148,2008-05-01,02:50:44
39.9684899,116.3443833,0,173.9,39569.118587963,2008-05-01,02:50:46
39.9684866,116.3444049,0,173.9,39569.1186111111,2008-05-01,02:50:48
39.9684866,116.3444316,0,173.9,39569.1186342593,2008-05-01,02:50:50
39.9684999,116.3444749,0,173.9,39569.1186574074,2008-05-01,02:50:52
39.9685133,116.3445083,0,173.9,39569.1186805556,2008-05-01,02:50:54
39.9685433,116.3445299,0,177.2,39569.1187037037,2008-05-01,02:50:56
39.96858,116.3445599,0,177.2,39569.1187268518,2008-05-01,02:50:58
39.9686016,116.3445799,0,177.2,39569.11875,2008-05-01,02:51:00
39.9686283,116.3446049,0,177.2,39569.1187731481,2008-05-01,02:51:02
39.9686799,116.3446549,0,177.2,39569.1187962963,2008-05-01,02:51:04
39.9687183,116.3446699,0,177.2,39569.1188194444,2008-05-01,02:51:06
39.9687533,116.3446816,0,177.2,39569.1188425926,2008-05-01,02:51:08
39.9687733,116.3446899,0,177.2,39569.1188657407,2008-05-01,02:51:10
39.9687849,116.3447099,0,177.2,39569.1188888889,2008-05-01,02:51:12
39.9687933,116.3447266,0,177.2,39569.118912037,2008-05-01,02:51:14
39.9687949,116.3447416,0,177.2,39569.1189351852,2008-05-01,02:51:16
39.9687983,116.3447583,0,177.2,39569.1189583333,2008-05-01,02:51:18
39.968815,116.3447466,0,177.2,39569.1189814815,2008-05-01,02:51:20
39.9688316,116.3447316,0,177.2,39569.1190046296,2008-05-01,02:51:22
39.9688583,116.3447033,0,177.2,39569.1190277778,2008-05-01,02:51:24
39.9688866,116.34468,0,177.2,39569.1190509259,2008-05-01,02:51:26
39.9689333,116.3446699,0,180.4,39569.1190740741,2008-05-01,02:51:28
39.9689816,116.3446466,0,180.4,39569.1190972222,2008-05-01,02:51:30
39.96904,116.3446533,0,180.4,39569.1191203704,2008-05-01,02:51:32
39.969095,116.3446716,0,180.4,39569.1191435185,2008-05-01,02:51:34
39.9691199,116.3446733,0,180.4,39569.1191666667,2008-05-01,02:51:36
39.9691283,116.3446883,0,180.4,39569.1191898148,2008-05-01,02:51:38
39.9691366,116.3446883,0,183.7,39569.119212963,2008-05-01,02:51:40
39.9691383,116.3446916,0,183.7,39569.1192361111,2008-05-01,02:51:42
39.96915,116.3446433,0,183.7,39569.1192592593,2008-05-01,02:51:44
39.9691266,116.3446533,0,183.7,39569.1192824074,2008-05-01,02:51:46
39.96918,116.3446733,0,183.7,39569.1193402778,2008-05-01,02:51:51
39.9692233,116.3446749,0,183.7,39569.1193634259,2008-05-01,02:51:53
39.96929,116.3447083,0,183.7,39569.1193865741,2008-05-01,02:51:55
39.9693016,116.3447116,0,183.7,39569.1194097222,2008-05-01,02:51:57
39.9693283,116.3447133,0,183.7,39569.1194328704,2008-05-01,02:51:59
39.9693449,116.3447366,0,183.7,39569.1194560185,2008-05-01,02:52:01
39.96936,116.3447233,0,187,39569.1194791667,2008-05-01,02:52:03
39.9693866,116.3447133,0,187,39569.1195023148,2008-05-01,02:52:05
39.9694066,116.3447083,0,187,39569.119525463,2008-05-01,02:52:07
39.969435,116.3446999,0,187,39569.1195486111,2008-05-01,02:52:09
39.9694549,116.3446983,0,187,39569.1195717593,2008-05-01,02:52:11
39.9694783,116.3446566,0,187,39569.1195949074,2008-05-01,02:52:13
39.9695516,116.3446466,0,187,39569.1196527778,2008-05-01,02:52:18
39.9695716,116.3446349,0,187,39569.1196759259,2008-05-01,02:52:20
39.9696049,116.3446283,0,187,39569.1196990741,2008-05-01,02:52:22
39.96966,116.3445999,0,187,39569.1197222222,2008-05-01,02:52:24
39.9696799,116.3445799,0,183.7,39569.1197453704,2008-05-01,02:52:26
39.9696899,116.3445649,0,183.7,39569.1197685185,2008-05-01,02:52:28
39.9697033,116.3445683,0,187,39569.1197916667,2008-05-01,02:52:30
39.9697199,116.3446116,0,187,39569.1198148148,2008-05-01,02:52:32
39.9697449,116.34461,0,187,39569.119837963,2008-05-01,02:52:34
39.9697499,116.3446016,0,187,39569.1198611111,2008-05-01,02:52:36
39.9697666,116.3445883,0,187,39569.1198842593,2008-05-01,02:52:38
39.9697799,116.3445883,0,187,39569.1199074074,2008-05-01,02:52:40
39.969825,116.3445883,0,187,39569.1199652778,2008-05-01,02:52:45
39.9698366,116.3445849,0,187,39569.1200231481,2008-05-01,02:52:50
39.9698483,116.3445799,0,187,39569.1200810185,2008-05-01,02:52:55
39.969615,116.3446216,0,183.7,39569.1250578704,2008-05-01,03:00:05
39.969515,116.3446316,0,183.7,39569.1251157407,2008-05-01,03:00:10
39.9694533,116.3446533,0,183.7,39569.1251388889,2008-05-01,03:00:12
39.9693883,116.3446749,0,183.7,39569.125162037,2008-05-01,03:00:14
39.9693766,116.3446666,0,183.7,39569.1251851852,2008-05-01,03:00:16
39.96921,116.3446899,0,187,39569.1252430556,2008-05-01,03:00:21
39.9691816,116.3446749,0,187,39569.1252662037,2008-05-01,03:00:23
39.9691516,116.3446783,0,187,39569.1252893518,2008-05-01,03:00:25
39.9691266,116.3446783,0,187,39569.1253125,2008-05-01,03:00:27
39.9691349,116.3446983,0,190.3,39569.1253356481,2008-05-01,03:00:29
39.96911,116.3445983,0,190.3,39569.1253935185,2008-05-01,03:00:34
39.9690583,116.344575,0,190.3,39569.1254166667,2008-05-01,03:00:36
39.9690316,116.3445566,0,190.3,39569.1254398148,2008-05-01,03:00:38
39.9689866,116.3445333,0,190.3,39569.125462963,2008-05-01,03:00:40
39.9689683,116.3445349,0,190.3,39569.1254861111,2008-05-01,03:00:42
39.9689733,116.3445616,0,190.3,39569.1255092593,2008-05-01,03:00:44
39.9689666,116.3445766,0,190.3,39569.1255671296,2008-05-01,03:00:49
39.9689633,116.3445916,0,190.3,39569.125625,2008-05-01,03:00:54
39.968955,116.3445816,0,190.3,39569.1256828704,2008-05-01,03:00:59
39.9688249,116.3446399,0,190.3,39569.1257407407,2008-05-01,03:01:04
39.9687916,116.3446666,0,190.3,39569.1257638889,2008-05-01,03:01:06
39.9687616,116.3446833,0,190.3,39569.125787037,2008-05-01,03:01:08
39.96873,116.344695,0,190.3,39569.1258101852,2008-05-01,03:01:10
39.96866,116.3447266,0,190.3,39569.1258333333,2008-05-01,03:01:12
39.9686149,116.3447433,0,190.3,39569.1258564815,2008-05-01,03:01:14
39.9685916,116.3447483,0,190.3,39569.1258796296,2008-05-01,03:01:16
39.9685816,116.34473,0,193.6,39569.1259027778,2008-05-01,03:01:18
39.9685866,116.3446983,0,193.6,39569.1259259259,2008-05-01,03:01:20
39.9685999,116.3446433,0,193.6,39569.1259490741,2008-05-01,03:01:22
39.9686316,116.3445916,0,193.6,39569.1259722222,2008-05-01,03:01:24
39.9686083,116.3445483,0,193.6,39569.1260300926,2008-05-01,03:01:29
39.9685616,116.3445299,0,193.6,39569.126087963,2008-05-01,03:01:34
39.9685316,116.3445149,0,193.6,39569.1261111111,2008-05-01,03:01:36
39.9685016,116.3444933,0,193.6,39569.1261342593,2008-05-01,03:01:38
39.96848,116.3444899,0,193.6,39569.1261574074,2008-05-01,03:01:40
39.9684633,116.3444799,0,193.6,39569.1261805556,2008-05-01,03:01:42
39.9684349,116.3444649,0,193.6,39569.1262037037,2008-05-01,03:01:44
39.9684166,116.34445,0,193.6,39569.1262268518,2008-05-01,03:01:46
39.9684016,116.3444333,0,193.6,39569.12625,2008-05-01,03:01:48
39.9684166,116.3444233,0,193.6,39569.1262731481,2008-05-01,03:01:50
39.9684233,116.3444066,0,193.6,39569.1262962963,2008-05-01,03:01:52
39.968425,116.3444049,0,193.6,39569.1263194444,2008-05-01,03:01:54
39.9684316,116.3444083,0,193.6,39569.1263425926,2008-05-01,03:01:56
39.9684083,116.3444166,0,193.6,39569.126400463,2008-05-01,03:02:01
39.9683566,116.3443966,0,193.6,39569.1264583333,2008-05-01,03:02:06
39.9683416,116.3443949,0,193.6,39569.1264814815,2008-05-01,03:02:08
39.9682166,116.3443983,0,193.6,39569.1265393518,2008-05-01,03:02:13
39.9681616,116.3443899,0,193.6,39569.1265625,2008-05-01,03:02:15
39.9681216,116.3443733,0,193.6,39569.1265856481,2008-05-01,03:02:17
39.9680883,116.3443583,0,193.6,39569.1266087963,2008-05-01,03:02:19
39.9680683,116.34431,0,193.6,39569.1266319444,2008-05-01,03:02:21
39.968045,116.3442766,0,193.6,39569.1266550926,2008-05-01,03:02:23
39.9680133,116.3442616,0,193.6,39569.1266782407,2008-05-01,03:02:25
39.96799,116.3442649,0,193.6,39569.1267013889,2008-05-01,03:02:27
39.9679716,116.3443116,0,193.6,39569.1267592593,2008-05-01,03:02:32
39.9679266,116.3443349,0,193.6,39569.1267824074,2008-05-01,03:02:34
39.9678433,116.3443749,0,193.6,39569.1268055556,2008-05-01,03:02:36
39.967805,116.3444233,0,193.6,39569.1268287037,2008-05-01,03:02:38
39.9677483,116.3444549,0,193.6,39569.1268518518,2008-05-01,03:02:40
39.9676966,116.3444733,0,193.6,39569.126875,2008-05-01,03:02:42
39.9676483,116.3444683,0,193.6,39569.1268981481,2008-05-01,03:02:44
39.9676016,116.3444516,0,193.6,39569.1269212963,2008-05-01,03:02:46
39.96761,116.3444166,0,193.6,39569.1269444444,2008-05-01,03:02:48
39.967655,116.3443699,0,193.6,39569.1269675926,2008-05-01,03:02:50
39.9676733,116.3443499,0,193.6,39569.1269907407,2008-05-01,03:02:52
39.9676633,116.3442983,0,193.6,39569.1270486111,2008-05-01,03:02:57
39.9676149,116.3443149,0,193.6,39569.1271064815,2008-05-01,03:03:02
39.9675766,116.3443166,0,193.6,39569.1271296296,2008-05-01,03:03:04
39.9675316,116.3443399,0,196.9,39569.1271527778,2008-05-01,03:03:06
39.9674866,116.3443599,0,196.9,39569.1271759259,2008-05-01,03:03:08
39.9674633,116.344365,0,196.9,39569.1271990741,2008-05-01,03:03:10
39.96743,116.3443616,0,196.9,39569.1272222222,2008-05-01,03:03:12
39.9673816,116.3443633,0,200.1,39569.1272453704,2008-05-01,03:03:14
39.9673316,116.3443783,0,200.1,39569.1272685185,2008-05-01,03:03:16
39.9673499,116.3443466,0,203.4,39569.1272916667,2008-05-01,03:03:18
39.9673499,116.3443349,0,203.4,39569.1273148148,2008-05-01,03:03:20
39.9673266,116.3443316,0,203.4,39569.127337963,2008-05-01,03:03:22
39.9673033,116.3443283,0,200.1,39569.1273611111,2008-05-01,03:03:24
39.9672949,116.3443266,0,200.1,39569.1273842593,2008-05-01,03:03:26
39.9672583,116.3442983,0,200.1,39569.1274074074,2008-05-01,03:03:28
39.967205,116.3442633,0,200.1,39569.1274305556,2008-05-01,03:03:30
39.96718,116.3442433,0,200.1,39569.1274537037,2008-05-01,03:03:32
39.9671433,116.34424,0,200.1,39569.1274768518,2008-05-01,03:03:34
39.9671033,116.3442466,0,200.1,39569.1275,2008-05-01,03:03:36
39.9670633,116.3442633,0,200.1,39569.1275231481,2008-05-01,03:03:38
39.9670283,116.344275,0,200.1,39569.1275462963,2008-05-01,03:03:40
39.96701,116.344295,0,200.1,39569.1275694444,2008-05-01,03:03:42
39.966995,116.3443149,0,200.1,39569.1275925926,2008-05-01,03:03:44
39.96698,116.3443533,0,200.1,39569.1276157407,2008-05-01,03:03:46
39.9669749,116.3443883,0,200.1,39569.1276388889,2008-05-01,03:03:48
39.9669749,116.3444249,0,196.9,39569.127662037,2008-05-01,03:03:50
39.9669833,116.3445616,0,200.1,39569.1277199074,2008-05-01,03:03:55
39.9669983,116.34461,0,200.1,39569.1277430556,2008-05-01,03:03:57
39.9670216,116.3446349,0,200.1,39569.1277662037,2008-05-01,03:03:59
39.9670716,116.3448683,0,200.1,39569.1278240741,2008-05-01,03:04:04
39.9670699,116.3449349,0,203.4,39569.1278472222,2008-05-01,03:04:06
39.9670149,116.3449566,0,203.4,39569.1278703704,2008-05-01,03:04:08
39.9670149,116.3449866,0,203.4,39569.1278935185,2008-05-01,03:04:10
39.9669666,116.3450483,0,203.4,39569.1279166667,2008-05-01,03:04:12
39.966995,116.3450916,0,206.7,39569.1279398148,2008-05-01,03:04:14
39.9670183,116.3451316,0,206.7,39569.127962963,2008-05-01,03:04:16
39.9670383,116.3451316,0,206.7,39569.1279861111,2008-05-01,03:04:18
39.9670633,116.3451233,0,206.7,39569.1280439815,2008-05-01,03:04:23
39.9670483,116.3451383,0,206.7,39569.1280671296,2008-05-01,03:04:25
39.9670266,116.3451333,0,206.7,39569.1280902778,2008-05-01,03:04:27
39.96702,116.3451033,0,206.7,39569.1281365741,2008-05-01,03:04:31
39.9669999,116.3450716,0,206.7,39569.1281944444,2008-05-01,03:04:36
39.9669916,116.3450533,0,206.7,39569.1282175926,2008-05-01,03:04:38
39.96695,116.3450349,0,206.7,39569.1282407407,2008-05-01,03:04:40
39.9668733,116.34501,0,206.7,39569.1282638889,2008-05-01,03:04:42
39.9669,116.3450049,0,206.7,39569.128287037,2008-05-01,03:04:44
39.966955,116.3450016,0,206.7,39569.1283217593,2008-05-01,03:04:47
39.96697,116.3450433,0,206.7,39569.1283449074,2008-05-01,03:04:49
39.9669899,116.3450433,0,206.7,39569.1283680556,2008-05-01,03:04:51
39.9670483,116.3450866,0,206.7,39569.1283912037,2008-05-01,03:04:53
39.9670833,116.3450833,0,206.7,39569.1284490741,2008-05-01,03:04:58
39.9671083,116.345115,0,206.7,39569.1285069444,2008-05-01,03:05:03
39.9671416,116.3451316,0,206.7,39569.1285300926,2008-05-01,03:05:05
39.9671449,116.3451866,0,203.4,39569.128587963,2008-05-01,03:05:10
39.9671433,116.3451916,0,203.4,39569.1286458333,2008-05-01,03:05:15
39.9671433,116.3451916,0,203.4,39569.1286805556,2008-05-01,03:05:18
39.9671399,116.3451966,0,203.4,39569.1287037037,2008-05-01,03:05:20
39.9671249,116.3452083,0,203.4,39569.1287615741,2008-05-01,03:05:25
39.9671249,116.3452083,0,203.4,39569.1287962963,2008-05-01,03:05:28
39.9671166,116.3452133,0,203.4,39569.1288194444,2008-05-01,03:05:30
39.9670366,116.3452333,0,203.4,39569.1288773148,2008-05-01,03:05:35
39.9669816,116.3452383,0,203.4,39569.128900463,2008-05-01,03:05:37
39.96697,116.3452333,0,203.4,39569.1289236111,2008-05-01,03:05:39
39.9669449,116.3452166,0,203.4,39569.1289467593,2008-05-01,03:05:41
39.9669166,116.3451899,0,203.4,39569.1289699074,2008-05-01,03:05:43
39.9668966,116.3451766,0,203.4,39569.1289930556,2008-05-01,03:05:45
39.9669133,116.3451816,0,203.4,39569.1290162037,2008-05-01,03:05:47
39.9669633,116.3451599,0,203.4,39569.1290393519,2008-05-01,03:05:49
39.9669683,116.3451866,0,203.4,39569.1290625,2008-05-01,03:05:51
39.9668266,116.3449966,0,203.4,39569.1291550926,2008-05-01,03:05:59
39.9667466,116.3450366,0,203.4,39569.1291782407,2008-05-01,03:06:01
39.966685,116.3450533,0,203.4,39569.1292013889,2008-05-01,03:06:03
39.96663,116.345065,0,203.4,39569.129224537,2008-05-01,03:06:05
39.9666399,116.3450549,0,203.4,39569.1292476852,2008-05-01,03:06:07
39.9665883,116.34506,0,203.4,39569.1292824074,2008-05-01,03:06:10
39.966575,116.3450516,0,203.4,39569.1293055556,2008-05-01,03:06:12
39.9668449,116.3451016,0,203.4,39569.1293518519,2008-05-01,03:06:16
39.96702,116.3450833,0,203.4,39569.1294097222,2008-05-01,03:06:21
39.9670883,116.3450433,0,203.4,39569.1294328704,2008-05-01,03:06:23
39.9669133,116.3451083,0,203.4,39569.1294907407,2008-05-01,03:06:28
39.9669616,116.3451316,0,203.4,39569.1295601852,2008-05-01,03:06:34
39.9670449,116.3451283,0,203.4,39569.1296180556,2008-05-01,03:06:39
39.9675599,116.3452916,0,203.4,39569.1310069444,2008-05-01,03:08:39
39.9675049,116.3452633,0,203.4,39569.1310648148,2008-05-01,03:08:44
39.967415,116.3452133,0,203.4,39569.1311226852,2008-05-01,03:08:49
39.9674266,116.3452116,0,203.4,39569.1311458333,2008-05-01,03:08:51
39.9673966,116.3451983,0,203.4,39569.1312037037,2008-05-01,03:08:56
39.967305,116.3451716,0,203.4,39569.1314930556,2008-05-01,03:09:21
39.9670383,116.3453766,0,203.4,39569.1315856481,2008-05-01,03:09:29
39.9669433,116.3454716,0,203.4,39569.1316087963,2008-05-01,03:09:31
39.9662699,116.3458183,0,203.4,39569.1329166667,2008-05-01,03:11:24
39.9666199,116.3456383,0,203.4,39569.1330092593,2008-05-01,03:11:32
39.9666466,116.345605,0,203.4,39569.1330439815,2008-05-01,03:11:35
39.9675233,116.3451183,0,203.4,39569.1336689815,2008-05-01,03:12:29
39.9674733,116.3451483,0,203.4,39569.1336921296,2008-05-01,03:12:31
39.9674333,116.3452066,0,203.4,39569.13375,2008-05-01,03:12:36
39.9672699,116.3451933,0,203.4,39569.1338078704,2008-05-01,03:12:41
39.9676416,116.3449766,0,203.4,39569.1338773148,2008-05-01,03:12:47
39.9677116,116.3448983,0,203.4,39569.133900463,2008-05-01,03:12:49
39.9677766,116.3448299,0,203.4,39569.1339236111,2008-05-01,03:12:51
39.9677999,116.3447949,0,203.4,39569.1339814815,2008-05-01,03:12:56
39.9677533,116.3447716,0,203.4,39569.1340277778,2008-05-01,03:13:00
39.9677233,116.3447599,0,203.4,39569.1340509259,2008-05-01,03:13:02
39.9676783,116.3447666,0,203.4,39569.1340972222,2008-05-01,03:13:06
39.9675533,116.3448466,0,203.4,39569.1341666667,2008-05-01,03:13:12
39.9674683,116.3449383,0,203.4,39569.1341898148,2008-05-01,03:13:14
39.9674166,116.3449833,0,203.4,39569.134212963,2008-05-01,03:13:16
39.9674,116.3449883,0,203.4,39569.1342361111,2008-05-01,03:13:18
39.9673666,116.3450349,0,203.4,39569.1342939815,2008-05-01,03:13:23
39.9673533,116.3450416,0,203.4,39569.1343518518,2008-05-01,03:13:28
39.9672766,116.345065,0,203.4,39569.1344097222,2008-05-01,03:13:33
39.9672399,116.3450716,0,203.4,39569.1344328704,2008-05-01,03:13:35
39.967205,116.34508,0,203.4,39569.1344560185,2008-05-01,03:13:37
39.9671066,116.3451516,0,203.4,39569.1345138889,2008-05-01,03:13:42
39.9670883,116.3451749,0,203.4,39569.134537037,2008-05-01,03:13:44
39.9670766,116.3451866,0,203.4,39569.1345601852,2008-05-01,03:13:46
39.9670683,116.3452083,0,203.4,39569.1345833333,2008-05-01,03:13:48
39.9670749,116.3452266,0,203.4,39569.1346064815,2008-05-01,03:13:50
39.9670716,116.3452366,0,203.4,39569.1346412037,2008-05-01,03:13:53
39.9670783,116.3452533,0,203.4,39569.1346990741,2008-05-01,03:13:58
39.96708,116.3452466,0,203.4,39569.1347222222,2008-05-01,03:14:00
39.9671616,116.3452449,0,203.4,39569.1348032407,2008-05-01,03:14:07
39.9672566,116.3451716,0,203.4,39569.1348263889,2008-05-01,03:14:09
39.9667049,116.3453883,0,203.4,39569.1349537037,2008-05-01,03:14:20
39.9666916,116.3453849,0,203.4,39569.1349884259,2008-05-01,03:14:23
39.9666883,116.3453833,0,203.4,39569.1350115741,2008-05-01,03:14:25
39.9667033,116.3453799,0,203.4,39569.1350347222,2008-05-01,03:14:27
39.9667033,116.3453799,0,203.4,39569.1350925926,2008-05-01,03:14:32
39.9667033,116.3453799,0,203.4,39569.1351273148,2008-05-01,03:14:35
39.9667033,116.3453783,0,203.4,39569.135150463,2008-05-01,03:14:37
39.9667383,116.3453549,0,203.4,39569.1352083333,2008-05-01,03:14:42
39.96677,116.34534,0,203.4,39569.1352314815,2008-05-01,03:14:44
39.96681,116.345325,0,203.4,39569.1352546296,2008-05-01,03:14:46
39.966885,116.3452766,0,203.4,39569.1352777778,2008-05-01,03:14:48
39.9669166,116.3452766,0,203.4,39569.1353009259,2008-05-01,03:14:50
39.9669666,116.3452683,0,203.4,39569.1353240741,2008-05-01,03:14:52
39.9670033,116.3452666,0,203.4,39569.1353472222,2008-05-01,03:14:54
39.9664216,116.3451966,0,200.1,39569.1355092593,2008-05-01,03:15:08
39.9664333,116.3451249,0,200.1,39569.1355555556,2008-05-01,03:15:12
39.9663966,116.3450849,0,200.1,39569.1356018518,2008-05-01,03:15:16
39.9663533,116.3451966,0,200.1,39569.1356712963,2008-05-01,03:15:22
39.9662899,116.3454666,0,200.1,39569.135775463,2008-05-01,03:15:31
39.9662216,116.3455783,0,200.1,39569.1357986111,2008-05-01,03:15:33
39.966155,116.3456283,0,200.1,39569.1358449074,2008-05-01,03:15:37
39.9660883,116.3457316,0,200.1,39569.1358680556,2008-05-01,03:15:39
39.9665399,116.3450083,0,193.6,39569.136724537,2008-05-01,03:16:53
39.9667349,116.3450066,0,193.6,39569.1367476852,2008-05-01,03:16:55
39.9669116,116.3450183,0,193.6,39569.1367708333,2008-05-01,03:16:57
39.9670183,116.3450266,0,193.6,39569.1367939815,2008-05-01,03:16:59
39.9670749,116.3450333,0,193.6,39569.1368171296,2008-05-01,03:17:01
39.9671149,116.3450383,0,193.6,39569.1368402778,2008-05-01,03:17:03
39.967165,116.34503,0,193.6,39569.1368634259,2008-05-01,03:17:05
39.9672249,116.3450266,0,193.6,39569.1368865741,2008-05-01,03:17:07
39.9670466,116.3451783,0,193.6,39569.1384143519,2008-05-01,03:19:19
39.9669999,116.3452849,0,193.6,39569.1384837963,2008-05-01,03:19:25
39.9669599,116.3452633,0,193.6,39569.1385069444,2008-05-01,03:19:27
39.9669366,116.3452416,0,193.6,39569.1385300926,2008-05-01,03:19:29
39.9668499,116.3451766,0,193.6,39569.138587963,2008-05-01,03:19:34
39.9668033,116.3451183,0,193.6,39569.1386111111,2008-05-01,03:19:36
39.966755,116.345065,0,193.6,39569.1386689815,2008-05-01,03:19:41
39.9668133,116.3451133,0,193.6,39569.1387037037,2008-05-01,03:19:44
39.9668416,116.3451416,0,193.6,39569.1387615741,2008-05-01,03:19:49
39.9668416,116.3451416,0,193.6,39569.1388194444,2008-05-01,03:19:54
39.9668416,116.3451416,0,193.6,39569.1388773148,2008-05-01,03:19:59
39.9668416,116.3451416,0,193.6,39569.1389351852,2008-05-01,03:20:04
39.9668416,116.3451416,0,193.6,39569.1389930556,2008-05-01,03:20:09
39.9668416,116.3451416,0,193.6,39569.1390509259,2008-05-01,03:20:14
39.9668416,116.3451416,0,193.6,39569.1390856481,2008-05-01,03:20:17
39.9668416,116.3451416,0,193.6,39569.1391087963,2008-05-01,03:20:19
39.9668416,116.3451566,0,193.6,39569.1391666667,2008-05-01,03:20:24
39.9668649,116.345185,0,193.6,39569.139224537,2008-05-01,03:20:29
39.9668866,116.3451799,0,193.6,39569.1392476852,2008-05-01,03:20:31
39.9669033,116.3451783,0,193.6,39569.1392708333,2008-05-01,03:20:33
39.9669233,116.34515,0,193.6,39569.1393287037,2008-05-01,03:20:38
39.9669749,116.345165,0,193.6,39569.1393865741,2008-05-01,03:20:43
39.9669749,116.345165,0,193.6,39569.1394212963,2008-05-01,03:20:46
39.9669816,116.3451633,0,193.6,39569.1394444444,2008-05-01,03:20:48
39.9669933,116.3451266,0,193.6,39569.1395023148,2008-05-01,03:20:53
39.9669666,116.3451449,0,193.6,39569.1395601852,2008-05-01,03:20:58
39.9669666,116.3451449,0,193.6,39569.1396180556,2008-05-01,03:21:03
39.9669666,116.3451449,0,193.6,39569.1396759259,2008-05-01,03:21:08
39.9669666,116.3451449,0,193.6,39569.1397106481,2008-05-01,03:21:11
39.9669666,116.3451433,0,193.6,39569.1397337963,2008-05-01,03:21:13
39.9669666,116.3451083,0,193.6,39569.1397916667,2008-05-01,03:21:18
39.9669599,116.3450749,0,193.6,39569.139849537,2008-05-01,03:21:23
39.9669683,116.345065,0,193.6,39569.1398842593,2008-05-01,03:21:26
39.9669449,116.3451016,0,193.6,39569.1399537037,2008-05-01,03:21:32
39.9669466,116.3450899,0,193.6,39569.1400115741,2008-05-01,03:21:37
39.9669033,116.3451466,0,193.6,39569.1400694444,2008-05-01,03:21:42
39.96688,116.3451566,0,193.6,39569.1400925926,2008-05-01,03:21:44
39.9668666,116.3451733,0,193.6,39569.1401157407,2008-05-01,03:21:46
39.9668516,116.34522,0,190.3,39569.1401736111,2008-05-01,03:21:51
39.9668716,116.3452,0,190.3,39569.1401967593,2008-05-01,03:21:53
39.9669333,116.3451833,0,190.3,39569.1402546296,2008-05-01,03:21:58
39.9669599,116.3451766,0,190.3,39569.1402777778,2008-05-01,03:22:00
39.96697,116.3451616,0,190.3,39569.1403009259,2008-05-01,03:22:02
39.9669716,116.3451516,0,190.3,39569.1403240741,2008-05-01,03:22:04
39.96695,116.3451483,0,190.3,39569.1403472222,2008-05-01,03:22:06
39.9669349,116.3451449,0,190.3,39569.1404050926,2008-05-01,03:22:11
39.9669349,116.3451466,0,190.3,39569.140462963,2008-05-01,03:22:16
39.9669349,116.34515,0,190.3,39569.1405208333,2008-05-01,03:22:21
39.9669349,116.34515,0,190.3,39569.1405555556,2008-05-01,03:22:24
39.9669349,116.34515,0,190.3,39569.1405787037,2008-05-01,03:22:26
39.9668966,116.3451283,0,190.3,39569.1406365741,2008-05-01,03:22:31
39.9669316,116.3450499,0,190.3,39569.1406944444,2008-05-01,03:22:36
39.9669366,116.3450383,0,190.3,39569.1407175926,2008-05-01,03:22:38
39.9670033,116.3450566,0,190.3,39569.140775463,2008-05-01,03:22:43
39.9670816,116.3450716,0,190.3,39569.1408333333,2008-05-01,03:22:48
39.96709,116.3450499,0,190.3,39569.1408564815,2008-05-01,03:22:50
39.9671016,116.3450216,0,190.3,39569.1408796296,2008-05-01,03:22:52
39.967105,116.3449933,0,190.3,39569.1409027778,2008-05-01,03:22:54
39.9671016,116.3449816,0,190.3,39569.1409259259,2008-05-01,03:22:56
39.9670983,116.344975,0,190.3,39569.1409837963,2008-05-01,03:23:01
39.9670983,116.344975,0,190.3,39569.1410185185,2008-05-01,03:23:04
39.9670983,116.3449716,0,190.3,39569.1410416667,2008-05-01,03:23:06
39.9670866,116.3449466,0,190.3,39569.141099537,2008-05-01,03:23:11
39.9671033,116.3448933,0,190.3,39569.1411574074,2008-05-01,03:23:16
39.9670983,116.3448649,0,190.3,39569.1411805556,2008-05-01,03:23:18
39.9671183,116.3448249,0,190.3,39569.1412037037,2008-05-01,03:23:20
39.9671299,116.3447866,0,190.3,39569.1412268518,2008-05-01,03:23:22
39.9671033,116.3447399,0,190.3,39569.14125,2008-05-01,03:23:24
39.9670566,116.3446699,0,190.3,39569.1412731481,2008-05-01,03:23:26
39.9670533,116.3446349,0,190.3,39569.1412962963,2008-05-01,03:23:28
39.9670266,116.34459,0,190.3,39569.1413194444,2008-05-01,03:23:30
39.9670316,116.3445683,0,190.3,39569.1413425926,2008-05-01,03:23:32
39.9670033,116.3445483,0,190.3,39569.1413657407,2008-05-01,03:23:34
39.9669916,116.3445299,0,193.6,39569.1413888889,2008-05-01,03:23:36
39.9669933,116.3445133,0,193.6,39569.141412037,2008-05-01,03:23:38
39.9669749,116.3445033,0,193.6,39569.1414351852,2008-05-01,03:23:40
39.966965,116.3444966,0,193.6,39569.1414583333,2008-05-01,03:23:42
39.9669599,116.3444866,0,193.6,39569.1414814815,2008-05-01,03:23:44
39.9669449,116.3444733,0,193.6,39569.1415046296,2008-05-01,03:23:46
39.9669316,116.3444633,0,193.6,39569.1415277778,2008-05-01,03:23:48
39.9669383,116.3444549,0,193.6,39569.1415509259,2008-05-01,03:23:50
39.9669116,116.3444366,0,193.6,39569.1416087963,2008-05-01,03:23:55
39.9669033,116.3444433,0,193.6,39569.1416319444,2008-05-01,03:23:57
39.9668833,116.3444416,0,193.6,39569.1416550926,2008-05-01,03:23:59
39.9668433,116.3444366,0,193.6,39569.1416782407,2008-05-01,03:24:01
39.9667816,116.3444316,0,193.6,39569.1417013889,2008-05-01,03:24:03
39.9667349,116.3444483,0,193.6,39569.141724537,2008-05-01,03:24:05
39.9666833,116.3444483,0,193.6,39569.1417476852,2008-05-01,03:24:07
39.9666633,116.3444549,0,193.6,39569.1417708333,2008-05-01,03:24:09
39.9666399,116.3444599,0,193.6,39569.1417939815,2008-05-01,03:24:11
39.9666499,116.3444599,0,193.6,39569.1418171296,2008-05-01,03:24:13
39.9666549,116.3444483,0,193.6,39569.141875,2008-05-01,03:24:18
39.9666549,116.3444483,0,193.6,39569.1419328704,2008-05-01,03:24:23
39.9666549,116.3444483,0,193.6,39569.1419907407,2008-05-01,03:24:28
39.9666549,116.3444483,0,193.6,39569.1420486111,2008-05-01,03:24:33
39.9666549,116.3444483,0,193.6,39569.1421064815,2008-05-01,03:24:38
39.9666549,116.3444483,0,193.6,39569.1421643518,2008-05-01,03:24:43
39.9666549,116.3444483,0,193.6,39569.1422222222,2008-05-01,03:24:48
39.9666549,116.3444483,0,193.6,39569.1422800926,2008-05-01,03:24:53
39.9666549,116.3444483,0,193.6,39569.142337963,2008-05-01,03:24:58
39.9666549,116.3444483,0,193.6,39569.1423958333,2008-05-01,03:25:03
39.9666549,116.3444483,0,193.6,39569.1424537037,2008-05-01,03:25:08
39.9666549,116.3444483,0,193.6,39569.1425115741,2008-05-01,03:25:13
39.9666549,116.3444483,0,193.6,39569.1425694444,2008-05-01,03:25:18
39.9666549,116.3444483,0,193.6,39569.1426273148,2008-05-01,03:25:23
39.9666549,116.3444483,0,193.6,39569.1426851852,2008-05-01,03:25:28
39.9666549,116.3444466,0,193.6,39569.1427430556,2008-05-01,03:25:33
39.9666549,116.3444466,0,193.6,39569.1428009259,2008-05-01,03:25:38
39.9666549,116.3444466,0,193.6,39569.1428587963,2008-05-01,03:25:43
39.9666549,116.3444466,0,193.6,39569.1429166667,2008-05-01,03:25:48
39.9666549,116.3444516,0,193.6,39569.142974537,2008-05-01,03:25:53
39.9666566,116.3444533,0,193.6,39569.1430324074,2008-05-01,03:25:58
39.9666549,116.3444599,0,193.6,39569.1430902778,2008-05-01,03:26:03
39.9666549,116.3444599,0,193.6,39569.1431481481,2008-05-01,03:26:08
39.9666549,116.3444599,0,193.6,39569.1431828704,2008-05-01,03:26:11
39.9666549,116.3444599,0,193.6,39569.1432060185,2008-05-01,03:26:13
39.9666316,116.3443283,0,193.6,39569.1432638889,2008-05-01,03:26:18
39.9666283,116.3441783,0,193.6,39569.143287037,2008-05-01,03:26:20
39.9666099,116.344,0,193.6,39569.1433101852,2008-05-01,03:26:22
39.9665816,116.3436166,0,193.6,39569.1433449074,2008-05-01,03:26:25
39.9665366,116.3433249,0,193.6,39569.1433680556,2008-05-01,03:26:27
39.9665116,116.3430216,0,193.6,39569.1433912037,2008-05-01,03:26:29
39.9665033,116.3427216,0,193.6,39569.1434143518,2008-05-01,03:26:31
39.9664866,116.3423999,0,193.6,39569.1434375,2008-05-01,03:26:33
39.966475,116.3420783,0,193.6,39569.1434606481,2008-05-01,03:26:35
39.9664616,116.3417583,0,193.6,39569.1434837963,2008-05-01,03:26:37
39.9664966,116.3415133,0,190.3,39569.1435069444,2008-05-01,03:26:39
39.9665216,116.3412616,0,190.3,39569.1435300926,2008-05-01,03:26:41
39.9665549,116.3409566,0,190.3,39569.1435532407,2008-05-01,03:26:43
39.9665699,116.3406483,0,190.3,39569.1435763889,2008-05-01,03:26:45
39.9665516,116.340175,0,187,39569.1436111111,2008-05-01,03:26:48
39.966535,116.3396533,0,187,39569.1436458333,2008-05-01,03:26:51
39.9665133,116.3391366,0,187,39569.1436805556,2008-05-01,03:26:54
39.9665116,116.3389516,0,183.7,39569.1436921296,2008-05-01,03:26:55
39.9665033,116.3383849,0,183.7,39569.1437268518,2008-05-01,03:26:58
39.9664883,116.33801,0,183.7,39569.14375,2008-05-01,03:27:00
39.96646,116.3376466,0,183.7,39569.1437731481,2008-05-01,03:27:02
39.9664549,116.3372899,0,180.4,39569.1437962963,2008-05-01,03:27:04
39.966435,116.336925,0,180.4,39569.1438194444,2008-05-01,03:27:06
39.966435,116.3365366,0,180.4,39569.1438425926,2008-05-01,03:27:08
39.9664416,116.3361449,0,180.4,39569.1438657407,2008-05-01,03:27:10
39.9664849,116.3357233,0,180.4,39569.1438888889,2008-05-01,03:27:12
39.9665649,116.334795,0,187,39569.1439467593,2008-05-01,03:27:17
39.9665466,116.334515,0,187,39569.1439699074,2008-05-01,03:27:19
39.9665083,116.3342866,0,190.3,39569.1439930556,2008-05-01,03:27:21
39.9664733,116.3340599,0,190.3,39569.1440162037,2008-05-01,03:27:23
39.9664916,116.3338566,0,190.3,39569.1440393519,2008-05-01,03:27:25
39.9664949,116.33373,0,190.3,39569.1440625,2008-05-01,03:27:27
39.9665649,116.3336266,0,193.6,39569.1440856481,2008-05-01,03:27:29
39.9665949,116.3335883,0,190.3,39569.1441087963,2008-05-01,03:27:31
39.9665866,116.3335816,0,190.3,39569.1441319444,2008-05-01,03:27:33
39.9665566,116.333595,0,190.3,39569.1441550926,2008-05-01,03:27:35
39.9665266,116.3336116,0,190.3,39569.1441782407,2008-05-01,03:27:37
39.9664449,116.333645,0,187,39569.1442361111,2008-05-01,03:27:42
39.9664316,116.3336549,0,187,39569.1442592593,2008-05-01,03:27:44
39.9664116,116.33363,0,187,39569.1442824074,2008-05-01,03:27:46
39.966395,116.3335816,0,187,39569.1443055556,2008-05-01,03:27:48
39.9663966,116.333485,0,187,39569.1443287037,2008-05-01,03:27:50
39.9664116,116.3333749,0,187,39569.1443518519,2008-05-01,03:27:52
39.9661366,116.3333616,0,183.7,39569.144375,2008-05-01,03:27:54
39.9661066,116.3332233,0,183.7,39569.1443981482,2008-05-01,03:27:56
39.9661316,116.333015,0,183.7,39569.1444212963,2008-05-01,03:27:58
39.9654066,116.3326616,0,167.3,39569.1445023148,2008-05-01,03:28:05
39.9653749,116.3324433,0,164,39569.144525463,2008-05-01,03:28:07
39.9653683,116.3321749,0,164,39569.1445486111,2008-05-01,03:28:09
39.9654083,116.3318666,0,164,39569.1445717593,2008-05-01,03:28:11
39.9655566,116.3315116,0,160.8,39569.1445949074,2008-05-01,03:28:13
39.965695,116.3311766,0,160.8,39569.1446180556,2008-05-01,03:28:15
39.9658116,116.3308749,0,160.8,39569.1446412037,2008-05-01,03:28:17
39.9659233,116.3306166,0,160.8,39569.1446643519,2008-05-01,03:28:19
39.9659649,116.3303983,0,160.8,39569.1446875,2008-05-01,03:28:21
39.9660316,116.3301616,0,160.8,39569.1447106482,2008-05-01,03:28:23
39.9660883,116.3299866,0,160.8,39569.1447337963,2008-05-01,03:28:25
39.9661333,116.3298866,0,160.8,39569.1447569444,2008-05-01,03:28:27
39.966185,116.3298249,0,164,39569.1447800926,2008-05-01,03:28:29
39.9662283,116.3297883,0,164,39569.1448032407,2008-05-01,03:28:31
39.9662766,116.3297383,0,164,39569.1448263889,2008-05-01,03:28:33
39.9662733,116.3296849,0,164,39569.144849537,2008-05-01,03:28:35
39.9662916,116.3296399,0,164,39569.1448726852,2008-05-01,03:28:37
39.9663016,116.3295983,0,164,39569.1448958333,2008-05-01,03:28:39
39.9662916,116.3295533,0,164,39569.1449189815,2008-05-01,03:28:41
39.966265,116.3295083,0,164,39569.1449421296,2008-05-01,03:28:43
39.9662533,116.3294616,0,164,39569.1449652778,2008-05-01,03:28:45
39.9662299,116.3293966,0,164,39569.1449884259,2008-05-01,03:28:47
39.9662283,116.3292783,0,160.8,39569.1450115741,2008-05-01,03:28:49
39.9661899,116.3291516,0,160.8,39569.1450347222,2008-05-01,03:28:51
39.9661416,116.3289816,0,160.8,39569.1450578704,2008-05-01,03:28:53
39.9661599,116.3287799,0,160.8,39569.1450810185,2008-05-01,03:28:55
39.9661499,116.3285866,0,157.5,39569.1451041667,2008-05-01,03:28:57
39.9661199,116.3284216,0,157.5,39569.1451273148,2008-05-01,03:28:59
39.9661349,116.3282533,0,157.5,39569.145150463,2008-05-01,03:29:01
39.96614,116.3281016,0,157.5,39569.1451736111,2008-05-01,03:29:03
39.9661266,116.3279416,0,154.2,39569.1451967593,2008-05-01,03:29:05
39.966115,116.3277466,0,154.2,39569.1452199074,2008-05-01,03:29:07
39.9661766,116.32748,0,154.2,39569.1452430556,2008-05-01,03:29:09
39.966235,116.32722,0,154.2,39569.1452662037,2008-05-01,03:29:11
39.9662566,116.3269799,0,154.2,39569.1452893519,2008-05-01,03:29:13
39.9662733,116.3267449,0,154.2,39569.1453125,2008-05-01,03:29:15
39.9662866,116.3265166,0,154.2,39569.1453356481,2008-05-01,03:29:17
39.9662899,116.3262883,0,154.2,39569.1453587963,2008-05-01,03:29:19
39.9662783,116.32607,0,154.2,39569.1453819444,2008-05-01,03:29:21
39.9662566,116.3258299,0,154.2,39569.1454050926,2008-05-01,03:29:23
39.9662233,116.3255783,0,154.2,39569.1454282407,2008-05-01,03:29:25
39.9662199,116.3252949,0,154.2,39569.1454513889,2008-05-01,03:29:27
39.966195,116.3249599,0,154.2,39569.145474537,2008-05-01,03:29:29
39.9661616,116.3246433,0,154.2,39569.1454976852,2008-05-01,03:29:31
39.9661066,116.3243133,0,157.5,39569.1455208333,2008-05-01,03:29:33
39.96607,116.3239616,0,157.5,39569.1455439815,2008-05-01,03:29:35
39.9660633,116.3235533,0,157.5,39569.1455671296,2008-05-01,03:29:37
39.9660383,116.3231099,0,157.5,39569.1455902778,2008-05-01,03:29:39
39.9660066,116.3227049,0,157.5,39569.1456134259,2008-05-01,03:29:41
39.96597,116.3223083,0,160.8,39569.1456365741,2008-05-01,03:29:43
39.965945,116.3218716,0,160.8,39569.1456597222,2008-05-01,03:29:45
39.9659,116.3207566,0,160.8,39569.1457175926,2008-05-01,03:29:50
39.9658549,116.3196549,0,164,39569.145775463,2008-05-01,03:29:55
39.965775,116.318545,0,167.3,39569.1458333333,2008-05-01,03:30:00
39.965735,116.3173533,0,167.3,39569.1458912037,2008-05-01,03:30:05
39.9656916,116.3162116,0,167.3,39569.1459490741,2008-05-01,03:30:10
39.9655899,116.3151583,0,170.6,39569.1460069444,2008-05-01,03:30:15
39.9653983,116.3142066,0,180.4,39569.1460648148,2008-05-01,03:30:20
39.9652883,116.3138133,0,187,39569.146087963,2008-05-01,03:30:22
39.9651716,116.3134216,0,190.3,39569.1461111111,2008-05-01,03:30:24
39.9648449,116.31245,0,200.1,39569.1461689815,2008-05-01,03:30:29
39.9645316,116.3115633,0,206.7,39569.1462268519,2008-05-01,03:30:34
39.9644099,116.3112316,0,206.7,39569.14625,2008-05-01,03:30:36
39.9642866,116.3109033,0,206.7,39569.1462731481,2008-05-01,03:30:38
39.9641633,116.3105716,0,206.7,39569.1462962963,2008-05-01,03:30:40
39.9640516,116.3102466,0,203.4,39569.1463194444,2008-05-01,03:30:42
39.9639199,116.3099366,0,203.4,39569.1463425926,2008-05-01,03:30:44
39.9638099,116.3096333,0,203.4,39569.1463657407,2008-05-01,03:30:46
39.9636966,116.3093149,0,203.4,39569.1463888889,2008-05-01,03:30:48
39.9635799,116.3089766,0,203.4,39569.146412037,2008-05-01,03:30:50
39.9634583,116.3086283,0,200.1,39569.1464351852,2008-05-01,03:30:52
39.963325,116.3082733,0,200.1,39569.1464583333,2008-05-01,03:30:54
39.9631733,116.3078916,0,200.1,39569.1464814815,2008-05-01,03:30:56
39.9627999,116.3068133,0,200.1,39569.1465393519,2008-05-01,03:31:01
39.96234,116.3056083,0,200.1,39569.1465972222,2008-05-01,03:31:06
39.961965,116.3044299,0,200.1,39569.1466550926,2008-05-01,03:31:11
39.9615933,116.3034449,0,203.4,39569.146712963,2008-05-01,03:31:16
39.9612933,116.3028549,0,203.4,39569.1467708333,2008-05-01,03:31:21
39.9612016,116.3027383,0,203.4,39569.1467939815,2008-05-01,03:31:23
39.9610916,116.3026349,0,203.4,39569.1468171296,2008-05-01,03:31:25
39.9609933,116.3025599,0,203.4,39569.1468402778,2008-05-01,03:31:27
39.9609333,116.3025216,0,196.9,39569.1468634259,2008-05-01,03:31:29
39.9608716,116.3024699,0,193.6,39569.1468865741,2008-05-01,03:31:31
39.9607949,116.3024149,0,193.6,39569.1469097222,2008-05-01,03:31:33
39.960705,116.3023683,0,193.6,39569.1469328704,2008-05-01,03:31:35
39.9606133,116.302325,0,190.3,39569.1469560185,2008-05-01,03:31:37
39.96052,116.3022866,0,190.3,39569.1469791667,2008-05-01,03:31:39
39.9604299,116.3022299,0,190.3,39569.1470023148,2008-05-01,03:31:41
39.9603233,116.3021899,0,190.3,39569.147025463,2008-05-01,03:31:43
39.96017,116.302165,0,190.3,39569.1470486111,2008-05-01,03:31:45
39.9600183,116.30213,0,190.3,39569.1470717593,2008-05-01,03:31:47
39.9598916,116.3021166,0,190.3,39569.1470949074,2008-05-01,03:31:49
39.9597616,116.3021199,0,190.3,39569.1471180556,2008-05-01,03:31:51
39.9596566,116.3021266,0,190.3,39569.1471412037,2008-05-01,03:31:53
39.9595499,116.3021483,0,190.3,39569.1471643519,2008-05-01,03:31:55
39.959445,116.3021566,0,190.3,39569.1471875,2008-05-01,03:31:57
39.95933,116.3021783,0,190.3,39569.1472106481,2008-05-01,03:31:59
39.9592033,116.3021899,0,190.3,39569.1472337963,2008-05-01,03:32:01
39.9590916,116.3022149,0,190.3,39569.1472569444,2008-05-01,03:32:03
39.9589466,116.3022333,0,187,39569.1472800926,2008-05-01,03:32:05
39.9588283,116.3022583,0,187,39569.1473032407,2008-05-01,03:32:07
39.9587416,116.3022933,0,187,39569.1473263889,2008-05-01,03:32:09
39.9586483,116.302325,0,190.3,39569.147349537,2008-05-01,03:32:11
39.95857,116.3023183,0,187,39569.1473726852,2008-05-01,03:32:13
39.9584633,116.3023349,0,187,39569.1473958333,2008-05-01,03:32:15
39.95835,116.3023699,0,187,39569.1474189815,2008-05-01,03:32:17
39.9582033,116.3024199,0,187,39569.1474421296,2008-05-01,03:32:19
39.9580599,116.302465,0,187,39569.1474652778,2008-05-01,03:32:21
39.9579099,116.3025133,0,187,39569.1474884259,2008-05-01,03:32:23
39.9577166,116.3025766,0,183.7,39569.1475115741,2008-05-01,03:32:25
39.95755,116.3025833,0,183.7,39569.1475347222,2008-05-01,03:32:27
39.9573833,116.3026183,0,183.7,39569.1475578704,2008-05-01,03:32:29
39.9572266,116.3026683,0,183.7,39569.1475810185,2008-05-01,03:32:31
39.9570666,116.3027133,0,183.7,39569.1476041667,2008-05-01,03:32:33
39.9568933,116.3027666,0,183.7,39569.1476273148,2008-05-01,03:32:35
39.9567116,116.3028216,0,183.7,39569.147650463,2008-05-01,03:32:37
39.9565216,116.3028666,0,183.7,39569.1476736111,2008-05-01,03:32:39
39.9563499,116.3028816,0,183.7,39569.1476967593,2008-05-01,03:32:41
39.9561633,116.3029183,0,183.7,39569.1477199074,2008-05-01,03:32:43
39.9559766,116.3029616,0,187,39569.1477430556,2008-05-01,03:32:45
39.9558066,116.3029766,0,187,39569.1477662037,2008-05-01,03:32:47
39.9556416,116.3029966,0,187,39569.1477893519,2008-05-01,03:32:49
39.9554716,116.3030266,0,187,39569.1478125,2008-05-01,03:32:51
39.9551349,116.3031383,0,187,39569.1478819444,2008-05-01,03:32:57
39.9551666,116.3031016,0,187,39569.1479050926,2008-05-01,03:32:59
39.9550933,116.3031266,0,187,39569.1479282407,2008-05-01,03:33:01
39.954945,116.303145,0,187,39569.1479513889,2008-05-01,03:33:03
39.9547766,116.3031616,0,187,39569.147974537,2008-05-01,03:33:05
39.95459,116.3031699,0,187,39569.1479976852,2008-05-01,03:33:07
39.954395,116.3031766,0,187,39569.1480208333,2008-05-01,03:33:09
39.9541966,116.3031816,0,187,39569.1480439815,2008-05-01,03:33:11
39.954005,116.3031883,0,183.7,39569.1480671296,2008-05-01,03:33:13
39.9538016,116.3032049,0,183.7,39569.1480902778,2008-05-01,03:33:15
39.9535816,116.3032316,0,183.7,39569.1481134259,2008-05-01,03:33:17
39.953375,116.3032449,0,183.7,39569.1481365741,2008-05-01,03:33:19
39.9531366,116.3032666,0,183.7,39569.1481597222,2008-05-01,03:33:21
39.9528966,116.3032699,0,183.7,39569.1481828704,2008-05-01,03:33:23
39.9526516,116.3032733,0,183.7,39569.1482060185,2008-05-01,03:33:25
39.9524299,116.3032883,0,180.4,39569.1482291667,2008-05-01,03:33:27
39.9522333,116.3033033,0,180.4,39569.1482523148,2008-05-01,03:33:29
39.9520516,116.3033249,0,180.4,39569.148275463,2008-05-01,03:33:31
39.95189,116.3033483,0,177.2,39569.1482986111,2008-05-01,03:33:33
39.9517249,116.30337,0,177.2,39569.1483217593,2008-05-01,03:33:35
39.9515516,116.3033916,0,177.2,39569.1483449074,2008-05-01,03:33:37
39.9514133,116.3033999,0,173.9,39569.1483680556,2008-05-01,03:33:39
39.9513049,116.3034183,0,173.9,39569.1483912037,2008-05-01,03:33:41
39.9512066,116.3034316,0,173.9,39569.1484143519,2008-05-01,03:33:43
39.9511066,116.3034383,0,170.6,39569.1484375,2008-05-01,03:33:45
39.9510066,116.3034533,0,170.6,39569.1484606481,2008-05-01,03:33:47
39.9509133,116.3034716,0,170.6,39569.1484837963,2008-05-01,03:33:49
39.9508383,116.3034483,0,170.6,39569.1485069444,2008-05-01,03:33:51
39.9507899,116.3034416,0,170.6,39569.1485300926,2008-05-01,03:33:53
39.95077,116.3034416,0,170.6,39569.1485532407,2008-05-01,03:33:55
39.9507316,116.30346,0,170.6,39569.1485763889,2008-05-01,03:33:57
39.950695,116.3034683,0,170.6,39569.148599537,2008-05-01,03:33:59
39.9506516,116.3034899,0,170.6,39569.1486226852,2008-05-01,03:34:01
39.9506383,116.303495,0,170.6,39569.1486458333,2008-05-01,03:34:03
39.9506133,116.3034916,0,170.6,39569.1486689815,2008-05-01,03:34:05
39.95056,116.3034966,0,170.6,39569.1486921296,2008-05-01,03:34:07
39.95049,116.3034966,0,170.6,39569.1487152778,2008-05-01,03:34:09
39.950405,116.3035066,0,170.6,39569.1487384259,2008-05-01,03:34:11
39.9503033,116.3035083,0,170.6,39569.1487615741,2008-05-01,03:34:13
39.9501766,116.3035133,0,170.6,39569.1487847222,2008-05-01,03:34:15
39.9500199,116.3035116,0,170.6,39569.1488078704,2008-05-01,03:34:17
39.9498533,116.3035183,0,170.6,39569.1488310185,2008-05-01,03:34:19
39.9496783,116.3035149,0,170.6,39569.1488541667,2008-05-01,03:34:21
39.94949,116.3035266,0,170.6,39569.1488773148,2008-05-01,03:34:23
39.9492966,116.3035383,0,170.6,39569.148900463,2008-05-01,03:34:25
39.9490899,116.3035466,0,170.6,39569.1489236111,2008-05-01,03:34:27
39.94892,116.3035616,0,170.6,39569.1489467593,2008-05-01,03:34:29
39.9487683,116.3035766,0,170.6,39569.1489699074,2008-05-01,03:34:31
39.9486899,116.3035916,0,167.3,39569.1489930556,2008-05-01,03:34:33
39.9486366,116.3036183,0,167.3,39569.1490162037,2008-05-01,03:34:35
39.9485966,116.3036416,0,167.3,39569.1490393518,2008-05-01,03:34:37
39.9485583,116.3036599,0,167.3,39569.1490625,2008-05-01,03:34:39
39.9485183,116.30367,0,167.3,39569.1490856481,2008-05-01,03:34:41
39.94847,116.3036883,0,167.3,39569.1491087963,2008-05-01,03:34:43
39.9484483,116.3037033,0,167.3,39569.1491319444,2008-05-01,03:34:45
39.948385,116.3036899,0,167.3,39569.1491550926,2008-05-01,03:34:47
39.9482966,116.3036516,0,167.3,39569.1491782407,2008-05-01,03:34:49
39.9478999,116.3035533,0,167.3,39569.1492592593,2008-05-01,03:34:56
39.9476483,116.3035983,0,167.3,39569.1492824074,2008-05-01,03:34:58
39.9473733,116.3036616,0,167.3,39569.1493055556,2008-05-01,03:35:00
39.9471483,116.3036749,0,167.3,39569.1493287037,2008-05-01,03:35:02
39.9469316,116.3036683,0,167.3,39569.1493518518,2008-05-01,03:35:04
39.9467183,116.3036766,0,167.3,39569.149375,2008-05-01,03:35:06
39.9465116,116.3036883,0,167.3,39569.1493981481,2008-05-01,03:35:08
39.9463083,116.3037016,0,167.3,39569.1494212963,2008-05-01,03:35:10
39.9461066,116.30372,0,167.3,39569.1494444444,2008-05-01,03:35:12
39.9459133,116.3037316,0,167.3,39569.1494675926,2008-05-01,03:35:14
39.9457166,116.30374,0,167.3,39569.1494907407,2008-05-01,03:35:16
39.9455033,116.3037449,0,167.3,39569.1495138889,2008-05-01,03:35:18
39.9452833,116.3037566,0,167.3,39569.149537037,2008-05-01,03:35:20
39.9450966,116.3037683,0,167.3,39569.1495601852,2008-05-01,03:35:22
39.9449216,116.3037833,0,167.3,39569.1495833333,2008-05-01,03:35:24
39.9448033,116.3037949,0,167.3,39569.1496064815,2008-05-01,03:35:26
39.9447066,116.3038083,0,167.3,39569.1496296296,2008-05-01,03:35:28
39.9446583,116.3038149,0,167.3,39569.1496527778,2008-05-01,03:35:30
39.944645,116.3038199,0,167.3,39569.1496759259,2008-05-01,03:35:32
39.9446399,116.3038133,0,164,39569.1496990741,2008-05-01,03:35:34
39.944645,116.3038049,0,164,39569.1497222222,2008-05-01,03:35:36
39.9446533,116.3038083,0,164,39569.1497453704,2008-05-01,03:35:38
39.9446683,116.3038016,0,164,39569.1497685185,2008-05-01,03:35:40
39.9446783,116.3037966,0,164,39569.1497916667,2008-05-01,03:35:42
39.9446866,116.3037799,0,164,39569.1498148148,2008-05-01,03:35:44
39.9447033,116.3037616,0,164,39569.1498726852,2008-05-01,03:35:49
39.9447033,116.3037616,0,164,39569.1499074074,2008-05-01,03:35:52
39.9447033,116.3037616,0,164,39569.1499305556,2008-05-01,03:35:54
39.9446282,116.3037449,0,164,39569.1499884259,2008-05-01,03:35:59
39.9445533,116.3037349,0,164,39569.1500115741,2008-05-01,03:36:01
39.9444099,116.3037133,0,164,39569.1500347222,2008-05-01,03:36:03
39.9442533,116.3036966,0,164,39569.1500578704,2008-05-01,03:36:05
39.944095,116.303705,0,164,39569.1500810185,2008-05-01,03:36:07
39.9439566,116.3037333,0,164,39569.1501041667,2008-05-01,03:36:09
39.9438333,116.3037449,0,164,39569.1501273148,2008-05-01,03:36:11
39.9437183,116.303755,0,164,39569.150150463,2008-05-01,03:36:13
39.9436083,116.3037599,0,164,39569.1501736111,2008-05-01,03:36:15
39.9434933,116.3037616,0,164,39569.1501967593,2008-05-01,03:36:17
39.9433816,116.3037499,0,164,39569.1502199074,2008-05-01,03:36:19
39.9432833,116.3037433,0,164,39569.1502430556,2008-05-01,03:36:21
39.9432,116.3037366,0,164,39569.1502662037,2008-05-01,03:36:23
39.9431399,116.3037366,0,164,39569.1502893518,2008-05-01,03:36:25
39.943075,116.3037383,0,164,39569.1503125,2008-05-01,03:36:27
39.9430233,116.3037449,0,164,39569.1503356481,2008-05-01,03:36:29
39.9429916,116.3037616,0,164,39569.1503587963,2008-05-01,03:36:31
39.9429633,116.3037816,0,164,39569.1503819444,2008-05-01,03:36:33
39.9429399,116.3037849,0,164,39569.1504050926,2008-05-01,03:36:35
39.9429283,116.3038083,0,164,39569.1504282407,2008-05-01,03:36:37
39.9429416,116.3038233,0,164,39569.1504513889,2008-05-01,03:36:39
39.9428966,116.3038216,0,164,39569.150474537,2008-05-01,03:36:41
39.9428183,116.3038233,0,164,39569.1504976852,2008-05-01,03:36:43
39.9427449,116.3037966,0,164,39569.1505208333,2008-05-01,03:36:45
39.9426616,116.3037783,0,167.3,39569.1505439815,2008-05-01,03:36:47
39.9425799,116.3037516,0,167.3,39569.1505671296,2008-05-01,03:36:49
39.9424583,116.303755,0,167.3,39569.1505902778,2008-05-01,03:36:51
39.9423183,116.3037783,0,167.3,39569.1506134259,2008-05-01,03:36:53
39.9421699,116.3037883,0,167.3,39569.1506365741,2008-05-01,03:36:55
39.9420316,116.3037933,0,167.3,39569.1506597222,2008-05-01,03:36:57
39.9419066,116.30381,0,167.3,39569.1506828704,2008-05-01,03:36:59
39.9417516,116.303825,0,167.3,39569.1507060185,2008-05-01,03:37:01
39.9415849,116.3038399,0,167.3,39569.1507291667,2008-05-01,03:37:03
39.9414316,116.3038483,0,167.3,39569.1507523148,2008-05-01,03:37:05
39.9412766,116.3038749,0,167.3,39569.150775463,2008-05-01,03:37:07
39.9407566,116.3039216,0,167.3,39569.1508680556,2008-05-01,03:37:15
39.9406733,116.3039166,0,167.3,39569.1508912037,2008-05-01,03:37:17
39.9405583,116.3039183,0,167.3,39569.1509143518,2008-05-01,03:37:19
39.9404199,116.3039249,0,170.6,39569.1509375,2008-05-01,03:37:21
39.940255,116.3039333,0,170.6,39569.1509606481,2008-05-01,03:37:23
39.9401016,116.30393,0,170.6,39569.1509837963,2008-05-01,03:37:25
39.9399533,116.3039333,0,170.6,39569.1510069444,2008-05-01,03:37:27
39.9397983,116.3039416,0,170.6,39569.1510300926,2008-05-01,03:37:29
39.93968,116.3039516,0,170.6,39569.1510532407,2008-05-01,03:37:31
39.9395783,116.3039683,0,170.6,39569.1510763889,2008-05-01,03:37:33
39.939515,116.3039766,0,170.6,39569.151099537,2008-05-01,03:37:35
39.93947,116.3039783,0,170.6,39569.1511226852,2008-05-01,03:37:37
39.93943,116.3039899,0,170.6,39569.1511458333,2008-05-01,03:37:39
39.9393916,116.3039949,0,170.6,39569.1511689815,2008-05-01,03:37:41
39.9393466,116.3039833,0,170.6,39569.1511921296,2008-05-01,03:37:43
39.93929,116.3039949,0,173.9,39569.1512152778,2008-05-01,03:37:45
39.9392183,116.3040116,0,173.9,39569.1512384259,2008-05-01,03:37:47
39.9391333,116.3040149,0,173.9,39569.1512615741,2008-05-01,03:37:49
39.9390533,116.3039983,0,173.9,39569.1512847222,2008-05-01,03:37:51
39.9389466,116.3039983,0,173.9,39569.1513078704,2008-05-01,03:37:53
39.9388183,116.3039883,0,173.9,39569.1513310185,2008-05-01,03:37:55
39.9386799,116.3039866,0,173.9,39569.1513541667,2008-05-01,03:37:57
39.938535,116.3040133,0,173.9,39569.1513773148,2008-05-01,03:37:59
39.9383999,116.3040033,0,173.9,39569.151400463,2008-05-01,03:38:01
39.9382833,116.3040066,0,173.9,39569.1514236111,2008-05-01,03:38:03
39.9381783,116.3040183,0,173.9,39569.1514467593,2008-05-01,03:38:05
39.9380666,116.3040083,0,173.9,39569.1514699074,2008-05-01,03:38:07
39.9379499,116.3040049,0,173.9,39569.1514930556,2008-05-01,03:38:09
39.9378083,116.303985,0,177.2,39569.1515162037,2008-05-01,03:38:11
39.937665,116.3039716,0,177.2,39569.1515393518,2008-05-01,03:38:13
39.9375149,116.3039583,0,177.2,39569.1515625,2008-05-01,03:38:15
39.9373333,116.3039266,0,180.4,39569.1515856481,2008-05-01,03:38:17
39.93713,116.3038866,0,180.4,39569.1516087963,2008-05-01,03:38:19
39.93691,116.3038633,0,183.7,39569.1516319444,2008-05-01,03:38:21
39.936685,116.3038683,0,187,39569.1516550926,2008-05-01,03:38:23
39.9364716,116.3038699,0,187,39569.1516782407,2008-05-01,03:38:25
39.936275,116.3038849,0,187,39569.1517013889,2008-05-01,03:38:27
39.9361283,116.3039049,0,187,39569.151724537,2008-05-01,03:38:29
39.9359883,116.303915,0,187,39569.1517476852,2008-05-01,03:38:31
39.9358733,116.3039449,0,187,39569.1517708333,2008-05-01,03:38:33
39.9357683,116.3039633,0,187,39569.1517939815,2008-05-01,03:38:35
39.9356716,116.3039716,0,187,39569.1518171296,2008-05-01,03:38:37
39.9355716,116.3039916,0,187,39569.1518402778,2008-05-01,03:38:39
39.935495,116.3040283,0,187,39569.1518634259,2008-05-01,03:38:41
39.9354333,116.3040416,0,187,39569.1518865741,2008-05-01,03:38:43
39.9354233,116.3040333,0,183.7,39569.1519097222,2008-05-01,03:38:45
39.935425,116.3040383,0,183.7,39569.1519328704,2008-05-01,03:38:47
39.93544,116.3040233,0,183.7,39569.1519907407,2008-05-01,03:38:52
39.93544,116.3040233,0,183.7,39569.152025463,2008-05-01,03:38:55
39.9354316,116.3040316,0,183.7,39569.1520486111,2008-05-01,03:38:57
39.9354299,116.3040566,0,183.7,39569.1521064815,2008-05-01,03:39:02
39.935395,116.304105,0,187,39569.1521643519,2008-05-01,03:39:07
39.9352983,116.3041099,0,187,39569.1522222222,2008-05-01,03:39:12
39.9352416,116.3041099,0,187,39569.1522453704,2008-05-01,03:39:14
39.9351483,116.3041033,0,190.3,39569.1522685185,2008-05-01,03:39:16
39.9350316,116.3041133,0,190.3,39569.1522916667,2008-05-01,03:39:18
39.9348916,116.3041083,0,190.3,39569.1523148148,2008-05-01,03:39:20
39.93475,116.3041183,0,190.3,39569.152337963,2008-05-01,03:39:22
39.9346416,116.3041083,0,190.3,39569.1523611111,2008-05-01,03:39:24
39.9345299,116.3040983,0,190.3,39569.1523842593,2008-05-01,03:39:26
39.9344283,116.3041166,0,190.3,39569.1524074074,2008-05-01,03:39:28
39.9342916,116.3041066,0,193.6,39569.1524305556,2008-05-01,03:39:30
39.9341483,116.3040649,0,193.6,39569.1524537037,2008-05-01,03:39:32
39.9340249,116.3040049,0,190.3,39569.1524768519,2008-05-01,03:39:34
39.93394,116.3039433,0,190.3,39569.1525,2008-05-01,03:39:36
39.9338883,116.3038966,0,190.3,39569.1525231482,2008-05-01,03:39:38
39.9338066,116.3038499,0,190.3,39569.1525462963,2008-05-01,03:39:40
39.9338166,116.3038466,0,190.3,39569.1525694444,2008-05-01,03:39:42
39.9337749,116.3039033,0,193.6,39569.1525925926,2008-05-01,03:39:44
39.933715,116.3039583,0,196.9,39569.1526157407,2008-05-01,03:39:46
39.9336749,116.304,0,200.1,39569.1526388889,2008-05-01,03:39:48
39.9336883,116.3039449,0,200.1,39569.152662037,2008-05-01,03:39:50
39.9336733,116.3039199,0,203.4,39569.1527199074,2008-05-01,03:39:55
39.9337,116.3038899,0,203.4,39569.1527777778,2008-05-01,03:40:00
39.93367,116.3039349,0,203.4,39569.1528009259,2008-05-01,03:40:02
39.93367,116.3039349,0,203.4,39569.1528587963,2008-05-01,03:40:07
39.93367,116.3039349,0,203.4,39569.1528935185,2008-05-01,03:40:10
39.93367,116.3039349,0,203.4,39569.1529166667,2008-05-01,03:40:12
39.9336216,116.3038983,0,203.4,39569.152974537,2008-05-01,03:40:17
39.9335799,116.3038916,0,203.4,39569.1529976852,2008-05-01,03:40:19
39.9335266,116.3038916,0,203.4,39569.1530208333,2008-05-01,03:40:21
39.9333933,116.3039049,0,203.4,39569.1530439815,2008-05-01,03:40:23
39.9331349,116.30395,0,203.4,39569.1530671296,2008-05-01,03:40:25
39.9329866,116.3039483,0,206.7,39569.1530902778,2008-05-01,03:40:27
39.9328816,116.3039516,0,206.7,39569.1531134259,2008-05-01,03:40:29
39.9328166,116.3039683,0,206.7,39569.1531365741,2008-05-01,03:40:31
39.9327583,116.3039933,0,206.7,39569.1531597222,2008-05-01,03:40:33
39.9327533,116.3039516,0,206.7,39569.1531828704,2008-05-01,03:40:35
39.9327533,116.3039266,0,206.7,39569.1532060185,2008-05-01,03:40:37
39.9326666,116.303895,0,206.7,39569.1532638889,2008-05-01,03:40:42
39.9326183,116.3038866,0,206.7,39569.153287037,2008-05-01,03:40:44
39.93258,116.3038883,0,206.7,39569.1533101852,2008-05-01,03:40:46
39.9325316,116.3038966,0,206.7,39569.1533333333,2008-05-01,03:40:48
39.9324766,116.3039083,0,206.7,39569.1533564815,2008-05-01,03:40:50
39.9324333,116.3039366,0,206.7,39569.1533796296,2008-05-01,03:40:52
39.9324383,116.3039333,0,206.7,39569.1534027778,2008-05-01,03:40:54
39.932395,116.3039483,0,206.7,39569.1534259259,2008-05-01,03:40:56
39.9323316,116.3039583,0,206.7,39569.1534490741,2008-05-01,03:40:58
39.9322483,116.303965,0,206.7,39569.1534722222,2008-05-01,03:41:00
39.9321683,116.3039716,0,206.7,39569.1534953704,2008-05-01,03:41:02
39.9320766,116.3039733,0,210,39569.1535185185,2008-05-01,03:41:04
39.9319833,116.3039783,0,210,39569.1535416667,2008-05-01,03:41:06
39.9318999,116.3039883,0,210,39569.1535648148,2008-05-01,03:41:08
39.9318249,116.3040033,0,210,39569.153587963,2008-05-01,03:41:10
39.9317533,116.3040133,0,210,39569.1536111111,2008-05-01,03:41:12
39.9316733,116.3040166,0,210,39569.1536342593,2008-05-01,03:41:14
39.9315716,116.3040149,0,210,39569.1536574074,2008-05-01,03:41:16
39.9314833,116.3040049,0,213.3,39569.1536805556,2008-05-01,03:41:18
39.9314066,116.3039949,0,213.3,39569.1537037037,2008-05-01,03:41:20
39.9313433,116.3039899,0,213.3,39569.1537268519,2008-05-01,03:41:22
39.9312816,116.3039899,0,213.3,39569.15375,2008-05-01,03:41:24
39.9312583,116.3040099,0,213.3,39569.1537731481,2008-05-01,03:41:26
39.9312666,116.304,0,213.3,39569.1537962963,2008-05-01,03:41:28
39.9313483,116.3039983,0,213.3,39569.1538541667,2008-05-01,03:41:33
39.9313483,116.3039983,0,213.3,39569.153912037,2008-05-01,03:41:38
39.9313483,116.3039983,0,213.3,39569.1539699074,2008-05-01,03:41:43
39.9313483,116.3039983,0,213.3,39569.1540046296,2008-05-01,03:41:46
39.9313483,116.3039983,0,213.3,39569.1540277778,2008-05-01,03:41:48
39.9312966,116.3039983,0,213.3,39569.1540856481,2008-05-01,03:41:53
39.9312183,116.3039866,0,213.3,39569.1541087963,2008-05-01,03:41:55
39.9311116,116.3039783,0,213.3,39569.1541319444,2008-05-01,03:41:57
39.9309816,116.3039899,0,213.3,39569.1541550926,2008-05-01,03:41:59
39.9308483,116.3039916,0,213.3,39569.1541782407,2008-05-01,03:42:01
39.9307116,116.3039933,0,213.3,39569.1542013889,2008-05-01,03:42:03
39.9305633,116.3039916,0,213.3,39569.154224537,2008-05-01,03:42:05
39.9304149,116.3039899,0,210,39569.1542476852,2008-05-01,03:42:07
39.9302766,116.3039899,0,210,39569.1542708333,2008-05-01,03:42:09
39.9301066,116.303985,0,210,39569.1542939815,2008-05-01,03:42:11
39.9299249,116.3039749,0,210,39569.1543171296,2008-05-01,03:42:13
39.9297466,116.303965,0,206.7,39569.1543402778,2008-05-01,03:42:15
39.9295766,116.3039683,0,203.4,39569.1543634259,2008-05-01,03:42:17
39.9294133,116.3039749,0,200.1,39569.1543865741,2008-05-01,03:42:19
39.9292583,116.3039816,0,196.9,39569.1544097222,2008-05-01,03:42:21
39.9291199,116.3039816,0,193.6,39569.1544328704,2008-05-01,03:42:23
39.9290383,116.3039883,0,193.6,39569.1544560185,2008-05-01,03:42:25
39.9289883,116.3039866,0,193.6,39569.1544791667,2008-05-01,03:42:27
39.92895,116.3039883,0,193.6,39569.1545023148,2008-05-01,03:42:29
39.9289466,116.3039833,0,196.9,39569.154525463,2008-05-01,03:42:31
39.9289533,116.3039716,0,203.4,39569.1545833333,2008-05-01,03:42:36
39.9289249,116.303965,0,203.4,39569.1546412037,2008-05-01,03:42:41
39.9288783,116.303965,0,203.4,39569.1546643519,2008-05-01,03:42:43
39.9287766,116.3039599,0,203.4,39569.1546875,2008-05-01,03:42:45
39.9286599,116.3039516,0,203.4,39569.1547106481,2008-05-01,03:42:47
39.9285516,116.3039449,0,203.4,39569.1547337963,2008-05-01,03:42:49
39.9284416,116.3039399,0,200.1,39569.1547569444,2008-05-01,03:42:51
39.9283133,116.303985,0,200.1,39569.1547800926,2008-05-01,03:42:53
39.9281883,116.3040533,0,200.1,39569.1548032407,2008-05-01,03:42:55
39.9280849,116.3040749,0,200.1,39569.1548263889,2008-05-01,03:42:57
39.9279916,116.3040883,0,200.1,39569.154849537,2008-05-01,03:42:59
39.9278966,116.3041483,0,203.4,39569.1548726852,2008-05-01,03:43:01
39.9277949,116.3041999,0,203.4,39569.1548958333,2008-05-01,03:43:03
39.9276549,116.3042216,0,203.4,39569.1549189815,2008-05-01,03:43:05
39.9274883,116.3042016,0,203.4,39569.1549421296,2008-05-01,03:43:07
39.9272883,116.3041683,0,203.4,39569.1549652778,2008-05-01,03:43:09
39.9270883,116.3041283,0,203.4,39569.1549884259,2008-05-01,03:43:11
39.9269266,116.3040966,0,203.4,39569.1550115741,2008-05-01,03:43:13
39.9267983,116.30409,0,206.7,39569.1550347222,2008-05-01,03:43:15
39.92669,116.3040966,0,206.7,39569.1550578704,2008-05-01,03:43:17
39.9265916,116.3040949,0,206.7,39569.1550810185,2008-05-01,03:43:19
39.9265383,116.3041033,0,206.7,39569.1551041667,2008-05-01,03:43:21
39.9265116,116.3041199,0,206.7,39569.1551273148,2008-05-01,03:43:23
39.9264866,116.3041133,0,203.4,39569.155150463,2008-05-01,03:43:25
39.9264599,116.3041383,0,196.9,39569.1552083333,2008-05-01,03:43:30
39.9263983,116.3041883,0,193.6,39569.1552662037,2008-05-01,03:43:35
39.9263283,116.3041699,0,193.6,39569.1553240741,2008-05-01,03:43:40
39.926255,116.3041633,0,190.3,39569.1553472222,2008-05-01,03:43:42
39.926175,116.30416,0,190.3,39569.1553703704,2008-05-01,03:43:44
39.9260833,116.3041616,0,190.3,39569.1553935185,2008-05-01,03:43:46
39.9260283,116.3041566,0,190.3,39569.1554166667,2008-05-01,03:43:48
39.9259999,116.3041266,0,190.3,39569.1554398148,2008-05-01,03:43:50
39.9258683,116.3040799,0,190.3,39569.155462963,2008-05-01,03:43:52
39.9257433,116.3040616,0,190.3,39569.1554861111,2008-05-01,03:43:54
39.9256183,116.3040499,0,190.3,39569.1555092593,2008-05-01,03:43:56
39.9255183,116.304035,0,190.3,39569.1555324074,2008-05-01,03:43:58
39.9254416,116.3040116,0,190.3,39569.1555555556,2008-05-01,03:44:00
39.9253849,116.304,0,190.3,39569.1555787037,2008-05-01,03:44:02
39.9253483,116.304,0,190.3,39569.1556018519,2008-05-01,03:44:04
39.9253699,116.3040299,0,190.3,39569.155625,2008-05-01,03:44:06
39.925345,116.3040466,0,190.3,39569.1556481481,2008-05-01,03:44:08
39.92532,116.3040433,0,190.3,39569.1556712963,2008-05-01,03:44:10
39.9253083,116.3040383,0,190.3,39569.1556944444,2008-05-01,03:44:12
39.9252933,116.3040249,0,190.3,39569.1557175926,2008-05-01,03:44:14
39.9252383,116.3039933,0,190.3,39569.155775463,2008-05-01,03:44:19
39.9251983,116.3039733,0,190.3,39569.1557986111,2008-05-01,03:44:21
39.9251633,116.3039383,0,190.3,39569.1558217593,2008-05-01,03:44:23
39.9251049,116.30393,0,190.3,39569.1558449074,2008-05-01,03:44:25
39.9250383,116.3039666,0,187,39569.1558680556,2008-05-01,03:44:27
39.9249133,116.3040083,0,187,39569.1558912037,2008-05-01,03:44:29
39.9248183,116.3040066,0,187,39569.1559143519,2008-05-01,03:44:31
39.9247266,116.3040166,0,187,39569.1559375,2008-05-01,03:44:33
39.9246583,116.3040249,0,187,39569.1559606481,2008-05-01,03:44:35
39.9246083,116.3040366,0,183.7,39569.1559837963,2008-05-01,03:44:37
39.9245583,116.3040399,0,183.7,39569.1560069444,2008-05-01,03:44:39
39.9244816,116.3040333,0,183.7,39569.1560300926,2008-05-01,03:44:41
39.9243633,116.3039983,0,183.7,39569.1560532407,2008-05-01,03:44:43
39.9242566,116.303985,0,183.7,39569.1560763889,2008-05-01,03:44:45
39.9241283,116.3039566,0,183.7,39569.156099537,2008-05-01,03:44:47
39.9239983,116.3039416,0,183.7,39569.1561226852,2008-05-01,03:44:49
39.9238516,116.3039533,0,183.7,39569.1561458333,2008-05-01,03:44:51
39.9237416,116.3039483,0,180.4,39569.1561689815,2008-05-01,03:44:53
39.9236449,116.3039566,0,180.4,39569.1561921296,2008-05-01,03:44:55
39.9235833,116.3039766,0,180.4,39569.1562152778,2008-05-01,03:44:57
39.9235283,116.3039833,0,180.4,39569.1562384259,2008-05-01,03:44:59
39.9234516,116.3039949,0,180.4,39569.1562615741,2008-05-01,03:45:01
39.9233483,116.3040183,0,177.2,39569.1562847222,2008-05-01,03:45:03
39.9232583,116.3040316,0,177.2,39569.1563078704,2008-05-01,03:45:05
39.9232066,116.3040333,0,177.2,39569.1563310185,2008-05-01,03:45:07
39.923145,116.304035,0,177.2,39569.1563541667,2008-05-01,03:45:09
39.9230816,116.3040183,0,177.2,39569.1563773148,2008-05-01,03:45:11
39.923035,116.3040049,0,180.4,39569.156400463,2008-05-01,03:45:13
39.9229833,116.3040033,0,180.4,39569.1564236111,2008-05-01,03:45:15
39.9229449,116.3040083,0,183.7,39569.1564467593,2008-05-01,03:45:17
39.9229233,116.3040016,0,187,39569.1564699074,2008-05-01,03:45:19
39.9229033,116.304,0,187,39569.1564930556,2008-05-01,03:45:21
39.9228833,116.3040049,0,187,39569.1565162037,2008-05-01,03:45:23
39.9228699,116.3040049,0,190.3,39569.1565393518,2008-05-01,03:45:25
39.9228232,116.3040266,0,193.6,39569.1565972222,2008-05-01,03:45:30
39.9228383,116.3040166,0,193.6,39569.1566203704,2008-05-01,03:45:32
39.9227933,116.3039916,0,196.9,39569.1566782407,2008-05-01,03:45:37
39.9227499,116.3040216,0,196.9,39569.1567013889,2008-05-01,03:45:39
39.9225233,116.3040449,0,187,39569.1570023148,2008-05-01,03:46:05
39.9224483,116.3040499,0,187,39569.157025463,2008-05-01,03:46:07
39.9223699,116.3040516,0,190.3,39569.1570486111,2008-05-01,03:46:09
39.9222633,116.3040399,0,187,39569.1570717593,2008-05-01,03:46:11
39.9221316,116.3040499,0,183.7,39569.1570949074,2008-05-01,03:46:13
39.9219816,116.3040633,0,183.7,39569.1571180556,2008-05-01,03:46:15
39.9218383,116.3040716,0,187,39569.1571412037,2008-05-01,03:46:17
39.92173,116.3040666,0,187,39569.1571643518,2008-05-01,03:46:19
39.9216333,116.3040716,0,187,39569.1571875,2008-05-01,03:46:21
39.9215416,116.3040816,0,183.7,39569.1572106481,2008-05-01,03:46:23
39.9214733,116.3040866,0,183.7,39569.1572337963,2008-05-01,03:46:25
39.92145,116.3041033,0,183.7,39569.1572569444,2008-05-01,03:46:27
39.9214483,116.3041016,0,183.7,39569.1572800926,2008-05-01,03:46:29
39.9214449,116.3041066,0,180.4,39569.1573032407,2008-05-01,03:46:31
39.921435,116.3041183,0,183.7,39569.1573263889,2008-05-01,03:46:33
39.9213366,116.3041233,0,180.4,39569.1573842593,2008-05-01,03:46:38
39.9212383,116.3041216,0,180.4,39569.1574074074,2008-05-01,03:46:40
39.9211316,116.3041366,0,180.4,39569.1574305556,2008-05-01,03:46:42
39.9210383,116.3041533,0,180.4,39569.1574537037,2008-05-01,03:46:44
39.9209649,116.3041666,0,180.4,39569.1574768518,2008-05-01,03:46:46
39.9208999,116.3041833,0,180.4,39569.1575,2008-05-01,03:46:48
39.9208449,116.3042033,0,183.7,39569.1575231481,2008-05-01,03:46:50
39.9208116,116.3042149,0,183.7,39569.1575462963,2008-05-01,03:46:52
39.9207916,116.3042133,0,187,39569.1575694444,2008-05-01,03:46:54
39.9207749,116.3042133,0,187,39569.1575925926,2008-05-01,03:46:56
39.9207566,116.3042083,0,187,39569.1576157407,2008-05-01,03:46:58
39.9207516,116.3041933,0,190.3,39569.1576388889,2008-05-01,03:47:00
39.9207366,116.3041799,0,190.3,39569.157662037,2008-05-01,03:47:02
39.9206766,116.3041516,0,190.3,39569.1576851852,2008-05-01,03:47:04
39.92061,116.3041333,0,193.6,39569.1577083333,2008-05-01,03:47:06
39.9205416,116.3041216,0,193.6,39569.1577314815,2008-05-01,03:47:08
39.9204883,116.3041183,0,193.6,39569.1577546296,2008-05-01,03:47:10
39.9204516,116.304125,0,193.6,39569.1577777778,2008-05-01,03:47:12
39.9204516,116.3041299,0,190.3,39569.1578009259,2008-05-01,03:47:14
39.9204466,116.3041416,0,187,39569.1578587963,2008-05-01,03:47:19
39.9203066,116.3041533,0,183.7,39569.1579166667,2008-05-01,03:47:24
39.92023,116.3041516,0,183.7,39569.1579398148,2008-05-01,03:47:26
39.9201466,116.3041466,0,183.7,39569.157962963,2008-05-01,03:47:28
39.9200449,116.3041466,0,183.7,39569.1579861111,2008-05-01,03:47:30
39.91995,116.3041333,0,183.7,39569.1580092593,2008-05-01,03:47:32
39.9198499,116.3041149,0,183.7,39569.1580324074,2008-05-01,03:47:34
39.9197349,116.3041016,0,183.7,39569.1580555556,2008-05-01,03:47:36
39.9196399,116.3040949,0,183.7,39569.1580787037,2008-05-01,03:47:38
39.9195533,116.3040983,0,183.7,39569.1581018518,2008-05-01,03:47:40
39.9194766,116.3041016,0,187,39569.158125,2008-05-01,03:47:42
39.91939,116.3041066,0,187,39569.1581481481,2008-05-01,03:47:44
39.9193033,116.3041116,0,183.7,39569.1581712963,2008-05-01,03:47:46
39.9192066,116.3041149,0,183.7,39569.1581944444,2008-05-01,03:47:48
39.9191066,116.3041149,0,180.4,39569.1582175926,2008-05-01,03:47:50
39.91901,116.304105,0,177.2,39569.1582407407,2008-05-01,03:47:52
39.9189249,116.3040949,0,177.2,39569.1582638889,2008-05-01,03:47:54
39.9188399,116.3040883,0,173.9,39569.158287037,2008-05-01,03:47:56
39.9187649,116.3040866,0,173.9,39569.1583101852,2008-05-01,03:47:58
39.9187032,116.3040833,0,170.6,39569.1583333333,2008-05-01,03:48:00
39.9186332,116.3040849,0,170.6,39569.1583564815,2008-05-01,03:48:02
39.9185516,116.3040799,0,170.6,39569.1583796296,2008-05-01,03:48:04
39.9184366,116.3040749,0,167.3,39569.1584027778,2008-05-01,03:48:06
39.9182949,116.3040666,0,167.3,39569.1584259259,2008-05-01,03:48:08
39.9181466,116.3040733,0,164,39569.1584490741,2008-05-01,03:48:10
39.9180066,116.30409,0,164,39569.1584722222,2008-05-01,03:48:12
39.9178983,116.3041033,0,160.8,39569.1584953704,2008-05-01,03:48:14
39.9177933,116.3041166,0,160.8,39569.1585185185,2008-05-01,03:48:16
39.9177049,116.3041233,0,157.5,39569.1585416667,2008-05-01,03:48:18
39.9176299,116.3041349,0,157.5,39569.1585648148,2008-05-01,03:48:20
39.91757,116.3041449,0,157.5,39569.158587963,2008-05-01,03:48:22
39.9175116,116.3041499,0,154.2,39569.1586111111,2008-05-01,03:48:24
39.9174733,116.3041566,0,150.9,39569.1586342593,2008-05-01,03:48:26
39.9174499,116.3041566,0,150.9,39569.1586574074,2008-05-01,03:48:28
39.9174316,116.3041616,0,147.6,39569.1587152778,2008-05-01,03:48:33
39.9174266,116.3041633,0,147.6,39569.1587384259,2008-05-01,03:48:35
39.9174016,116.3041349,0,147.6,39569.1587962963,2008-05-01,03:48:40
39.9174033,116.3041283,0,147.6,39569.1588541667,2008-05-01,03:48:45
39.9174033,116.3041283,0,147.6,39569.1588888889,2008-05-01,03:48:48
39.9174033,116.3041283,0,147.6,39569.158912037,2008-05-01,03:48:50
39.9173616,116.3041333,0,147.6,39569.1589351852,2008-05-01,03:48:52
39.91729,116.3041383,0,147.6,39569.1589583333,2008-05-01,03:48:54
39.91719,116.3041333,0,147.6,39569.1589814815,2008-05-01,03:48:56
39.9170816,116.3041366,0,147.6,39569.1590046296,2008-05-01,03:48:58
39.9170166,116.3041366,0,147.6,39569.1590277778,2008-05-01,03:49:00
39.9169749,116.3041283,0,147.6,39569.1590509259,2008-05-01,03:49:02
39.9169533,116.3041283,0,147.6,39569.1590740741,2008-05-01,03:49:04
39.9169566,116.3041433,0,147.6,39569.1590972222,2008-05-01,03:49:06
39.9169349,116.3040983,0,150.9,39569.1591550926,2008-05-01,03:49:11
39.9169416,116.30407,0,150.9,39569.1591782407,2008-05-01,03:49:13
39.9169283,116.3040516,0,150.9,39569.1592013889,2008-05-01,03:49:15
39.9168916,116.3040433,0,150.9,39569.159224537,2008-05-01,03:49:17
39.9168016,116.3040433,0,150.9,39569.1592476852,2008-05-01,03:49:19
39.9167049,116.3040366,0,150.9,39569.1592708333,2008-05-01,03:49:21
39.9166116,116.3040133,0,150.9,39569.1592939815,2008-05-01,03:49:23
39.9165333,116.3040033,0,154.2,39569.1593171296,2008-05-01,03:49:25
39.9165066,116.304,0,154.2,39569.1593402778,2008-05-01,03:49:27
39.9165083,116.3039949,0,157.5,39569.1593634259,2008-05-01,03:49:29
39.916505,116.3040049,0,157.5,39569.1593865741,2008-05-01,03:49:31
39.9164816,116.3040016,0,164,39569.1594444444,2008-05-01,03:49:36
39.9164883,116.3039933,0,164,39569.1594675926,2008-05-01,03:49:38
39.9164449,116.3039816,0,167.3,39569.159525463,2008-05-01,03:49:43
39.916405,116.3039933,0,167.3,39569.1595486111,2008-05-01,03:49:45
39.9163716,116.3040099,0,170.6,39569.1595717593,2008-05-01,03:49:47
39.916325,116.3040033,0,170.6,39569.1595949074,2008-05-01,03:49:49
39.9162583,116.3040149,0,170.6,39569.1596180556,2008-05-01,03:49:51
39.9161999,116.3040066,0,173.9,39569.1596412037,2008-05-01,03:49:53
39.9161533,116.3040116,0,173.9,39569.1596643519,2008-05-01,03:49:55
39.9161433,116.3039966,0,173.9,39569.1596875,2008-05-01,03:49:57
39.91614,116.3039866,0,177.2,39569.1597106481,2008-05-01,03:49:59
39.91614,116.3039866,0,177.2,39569.1597453704,2008-05-01,03:50:02
39.9161349,116.3039899,0,177.2,39569.1597685185,2008-05-01,03:50:04
39.9160949,116.3039983,0,177.2,39569.1598263889,2008-05-01,03:50:09
39.916055,116.3039933,0,177.2,39569.159849537,2008-05-01,03:50:11
39.9159966,116.3039866,0,177.2,39569.1598726852,2008-05-01,03:50:13
39.9159399,116.3039883,0,177.2,39569.1598958333,2008-05-01,03:50:15
39.91589,116.3039933,0,177.2,39569.1599189815,2008-05-01,03:50:17
39.915845,116.3039966,0,177.2,39569.1599421296,2008-05-01,03:50:19
39.9157933,116.3040049,0,177.2,39569.1599652778,2008-05-01,03:50:21
39.9157316,116.3040166,0,180.4,39569.1599884259,2008-05-01,03:50:23
39.9156816,116.3040249,0,180.4,39569.1600115741,2008-05-01,03:50:25
39.91565,116.3040299,0,180.4,39569.1600347222,2008-05-01,03:50:27
39.9156149,116.3040249,0,180.4,39569.1600578704,2008-05-01,03:50:29
39.9155733,116.3040116,0,180.4,39569.1600810185,2008-05-01,03:50:31
39.9155516,116.3039899,0,180.4,39569.1601041667,2008-05-01,03:50:33
39.91551,116.3039983,0,180.4,39569.1601273148,2008-05-01,03:50:35
39.9154616,116.3040066,0,180.4,39569.160150463,2008-05-01,03:50:37
39.9154166,116.30402,0,183.7,39569.1601736111,2008-05-01,03:50:39
39.9153799,116.3040233,0,183.7,39569.1601967593,2008-05-01,03:50:41
39.9153433,116.3040333,0,187,39569.1602199074,2008-05-01,03:50:43
39.9153316,116.3040433,0,183.7,39569.1602430556,2008-05-01,03:50:45
39.9152649,116.3040666,0,187,39569.1603009259,2008-05-01,03:50:50
39.915215,116.3040716,0,190.3,39569.1603240741,2008-05-01,03:50:52
39.9151716,116.3040749,0,190.3,39569.1603472222,2008-05-01,03:50:54
39.9151316,116.3040816,0,190.3,39569.1603703704,2008-05-01,03:50:56
39.9150849,116.3040749,0,190.3,39569.1603935185,2008-05-01,03:50:58
39.9150033,116.3040849,0,190.3,39569.1604166667,2008-05-01,03:51:00
39.9149116,116.3040949,0,190.3,39569.1604398148,2008-05-01,03:51:02
39.9148516,116.3040933,0,190.3,39569.160462963,2008-05-01,03:51:04
39.91482,116.3041016,0,190.3,39569.1604861111,2008-05-01,03:51:06
39.9148016,116.3041166,0,190.3,39569.1605092593,2008-05-01,03:51:08
39.9147916,116.3041216,0,190.3,39569.1605324074,2008-05-01,03:51:10
39.9147116,116.3041333,0,187,39569.1605902778,2008-05-01,03:51:15
39.9146683,116.3041333,0,187,39569.1606134259,2008-05-01,03:51:17
39.9146316,116.3041233,0,187,39569.1606365741,2008-05-01,03:51:19
39.9145916,116.3041083,0,187,39569.1606597222,2008-05-01,03:51:21
39.9145733,116.3041066,0,187,39569.1606828704,2008-05-01,03:51:23
39.9145516,116.3040983,0,187,39569.1607060185,2008-05-01,03:51:25
39.9145349,116.3040866,0,187,39569.1607291667,2008-05-01,03:51:27
39.9144983,116.3040766,0,190.3,39569.1607523148,2008-05-01,03:51:29
39.9144533,116.3040816,0,190.3,39569.160775463,2008-05-01,03:51:31
39.9144199,116.3041016,0,187,39569.1607986111,2008-05-01,03:51:33
39.9144116,116.3041099,0,187,39569.1608217593,2008-05-01,03:51:35
39.9144016,116.3041183,0,187,39569.1608449074,2008-05-01,03:51:37
39.9144083,116.30414,0,183.7,39569.1609027778,2008-05-01,03:51:42
39.9144083,116.30414,0,183.7,39569.1609375,2008-05-01,03:51:45
39.9144083,116.3041416,0,183.7,39569.1609606481,2008-05-01,03:51:47
39.9143683,116.3041383,0,183.7,39569.1610185185,2008-05-01,03:51:52
39.91432,116.3041416,0,183.7,39569.1610416667,2008-05-01,03:51:54
39.914305,116.3041266,0,183.7,39569.1610648148,2008-05-01,03:51:56
39.9142849,116.3040916,0,187,39569.1611226852,2008-05-01,03:52:01
39.9142549,116.3040916,0,187,39569.1611458333,2008-05-01,03:52:03
39.9142366,116.3040866,0,187,39569.1611689815,2008-05-01,03:52:05
39.914235,116.3040749,0,187,39569.1612268519,2008-05-01,03:52:10
39.91422,116.3040683,0,190.3,39569.1612847222,2008-05-01,03:52:15
39.9141766,116.3040633,0,190.3,39569.1613078704,2008-05-01,03:52:17
39.9141383,116.3040666,0,190.3,39569.1613310185,2008-05-01,03:52:19
39.9141299,116.3040683,0,193.6,39569.1613541667,2008-05-01,03:52:21
39.9141299,116.3040933,0,193.6,39569.161412037,2008-05-01,03:52:26
39.9140483,116.3040949,0,193.6,39569.1614699074,2008-05-01,03:52:31
39.9140183,116.3040966,0,193.6,39569.1614930556,2008-05-01,03:52:33
39.9140033,116.3040999,0,193.6,39569.1615162037,2008-05-01,03:52:35
39.9139083,116.3041083,0,193.6,39569.1615740741,2008-05-01,03:52:40
39.9138666,116.3041083,0,193.6,39569.1615972222,2008-05-01,03:52:42
39.913855,116.3041033,0,193.6,39569.1616203704,2008-05-01,03:52:44
39.913855,116.3041033,0,193.6,39569.1616550926,2008-05-01,03:52:47
39.9138499,116.3040949,0,193.6,39569.1616782407,2008-05-01,03:52:49
39.9138216,116.304105,0,196.9,39569.1617361111,2008-05-01,03:52:54
39.9138216,116.304105,0,196.9,39569.1617708333,2008-05-01,03:52:57
39.9138199,116.3041066,0,196.9,39569.1617939815,2008-05-01,03:52:59
39.9137983,116.3040949,0,196.9,39569.1618518519,2008-05-01,03:53:04
39.9137499,116.3040833,0,196.9,39569.161875,2008-05-01,03:53:06
39.9136949,116.3040716,0,196.9,39569.1618981481,2008-05-01,03:53:08
39.9136366,116.30407,0,196.9,39569.1619212963,2008-05-01,03:53:10
39.9135933,116.3040783,0,196.9,39569.1619444444,2008-05-01,03:53:12
39.91356,116.3040716,0,196.9,39569.1619675926,2008-05-01,03:53:14
39.9135299,116.3040749,0,196.9,39569.1619907407,2008-05-01,03:53:16
39.9134866,116.3040799,0,196.9,39569.1620138889,2008-05-01,03:53:18
39.9134633,116.3040866,0,196.9,39569.162037037,2008-05-01,03:53:20
39.9134633,116.3040866,0,196.9,39569.1620717593,2008-05-01,03:53:23
39.913465,116.3040783,0,193.6,39569.1620949074,2008-05-01,03:53:25
39.9134516,116.3040616,0,193.6,39569.1621527778,2008-05-01,03:53:30
39.9134016,116.3040633,0,193.6,39569.1621759259,2008-05-01,03:53:32
39.91335,116.3040633,0,193.6,39569.1621990741,2008-05-01,03:53:34
39.9132883,116.30407,0,193.6,39569.1622222222,2008-05-01,03:53:36
39.9132483,116.3040666,0,193.6,39569.1622453704,2008-05-01,03:53:38
39.9132199,116.3040733,0,193.6,39569.1622685185,2008-05-01,03:53:40
39.91321,116.3040849,0,193.6,39569.1622916667,2008-05-01,03:53:42
39.9132166,116.3040783,0,193.6,39569.1623148148,2008-05-01,03:53:44
39.9132216,116.3040783,0,193.6,39569.1623726852,2008-05-01,03:53:49
39.9132216,116.3040783,0,193.6,39569.1624074074,2008-05-01,03:53:52
39.9132216,116.3040799,0,193.6,39569.1624305556,2008-05-01,03:53:54
39.91321,116.3040783,0,193.6,39569.1624884259,2008-05-01,03:53:59
39.9131716,116.3040799,0,193.6,39569.1625115741,2008-05-01,03:54:01
39.913125,116.3040866,0,193.6,39569.1625347222,2008-05-01,03:54:03
39.9130616,116.3041016,0,193.6,39569.1625578704,2008-05-01,03:54:05
39.9130249,116.3041233,0,193.6,39569.1625810185,2008-05-01,03:54:07
39.9129633,116.3041316,0,193.6,39569.1626041667,2008-05-01,03:54:09
39.9128949,116.3041283,0,193.6,39569.1626273148,2008-05-01,03:54:11
39.9128233,116.3041233,0,193.6,39569.162650463,2008-05-01,03:54:13
39.9127399,116.3041133,0,193.6,39569.1626736111,2008-05-01,03:54:15
39.9126666,116.3041066,0,193.6,39569.1626967593,2008-05-01,03:54:17
39.9125849,116.3041033,0,193.6,39569.1627199074,2008-05-01,03:54:19
39.9125133,116.30409,0,193.6,39569.1627430556,2008-05-01,03:54:21
39.9124499,116.3040766,0,193.6,39569.1627662037,2008-05-01,03:54:23
39.9123966,116.3040683,0,193.6,39569.1627893519,2008-05-01,03:54:25
39.9123783,116.3040649,0,193.6,39569.1628125,2008-05-01,03:54:27
39.9123433,116.304035,0,193.6,39569.1628356481,2008-05-01,03:54:29
39.9123132,116.3040133,0,193.6,39569.1628587963,2008-05-01,03:54:31
39.9122733,116.3039916,0,193.6,39569.1628819444,2008-05-01,03:54:33
39.9121949,116.3039916,0,193.6,39569.1629050926,2008-05-01,03:54:35
39.9121483,116.30402,0,190.3,39569.1629282407,2008-05-01,03:54:37
39.9121149,116.3040366,0,190.3,39569.1629513889,2008-05-01,03:54:39
39.9120766,116.3040399,0,190.3,39569.1630092593,2008-05-01,03:54:44
39.9120033,116.3040566,0,190.3,39569.1630324074,2008-05-01,03:54:46
39.9119183,116.3040583,0,190.3,39569.1630555556,2008-05-01,03:54:48
39.9118166,116.3040716,0,190.3,39569.1630787037,2008-05-01,03:54:50
39.9117016,116.3040816,0,190.3,39569.1631018519,2008-05-01,03:54:52
39.9115833,116.3041066,0,190.3,39569.163125,2008-05-01,03:54:54
39.9115083,116.3041299,0,190.3,39569.1631481481,2008-05-01,03:54:56
39.9114333,116.3041283,0,190.3,39569.1631712963,2008-05-01,03:54:58
39.9113249,116.30414,0,190.3,39569.1631944444,2008-05-01,03:55:00
39.9111849,116.30416,0,187,39569.1632175926,2008-05-01,03:55:02
39.9110383,116.304175,0,187,39569.1632407407,2008-05-01,03:55:04
39.9108949,116.3041849,0,187,39569.1632638889,2008-05-01,03:55:06
39.9107666,116.30419,0,187,39569.163287037,2008-05-01,03:55:08
39.9106799,116.3041383,0,183.7,39569.1633101852,2008-05-01,03:55:10
39.9105949,116.3041149,0,183.7,39569.1633333333,2008-05-01,03:55:12
39.9105233,116.3041033,0,183.7,39569.1633564815,2008-05-01,03:55:14
39.9104699,116.3040749,0,180.4,39569.1633796296,2008-05-01,03:55:16
39.9103733,116.3040499,0,180.4,39569.1634027778,2008-05-01,03:55:18
39.910255,116.3040483,0,180.4,39569.1634259259,2008-05-01,03:55:20
39.9101533,116.3040399,0,180.4,39569.1634490741,2008-05-01,03:55:22
39.9100716,116.3040083,0,180.4,39569.1634722222,2008-05-01,03:55:24
39.9100066,116.3039833,0,180.4,39569.1634953704,2008-05-01,03:55:26
39.9099683,116.3039616,0,177.2,39569.1635185185,2008-05-01,03:55:28
39.90993,116.3039366,0,177.2,39569.1635416667,2008-05-01,03:55:30
39.9098783,116.3039249,0,173.9,39569.1635648148,2008-05-01,03:55:32
39.9097866,116.3039166,0,173.9,39569.163587963,2008-05-01,03:55:34
39.9096999,116.3039233,0,173.9,39569.1636111111,2008-05-01,03:55:36
39.9096199,116.3039199,0,173.9,39569.1636342593,2008-05-01,03:55:38
39.9095616,116.3039249,0,170.6,39569.1636574074,2008-05-01,03:55:40
39.9095383,116.3039399,0,170.6,39569.1636805556,2008-05-01,03:55:42
39.90951,116.3039449,0,170.6,39569.1637037037,2008-05-01,03:55:44
39.909445,116.3039633,0,170.6,39569.1637268519,2008-05-01,03:55:46
39.909345,116.3039783,0,170.6,39569.16375,2008-05-01,03:55:48
39.9092683,116.303985,0,170.6,39569.1637731481,2008-05-01,03:55:50
39.9092133,116.3039816,0,170.6,39569.1637962963,2008-05-01,03:55:52
39.9091583,116.3039483,0,170.6,39569.1638194444,2008-05-01,03:55:54
39.9090966,116.3039333,0,170.6,39569.1638425926,2008-05-01,03:55:56
39.9090549,116.3039333,0,173.9,39569.1638657407,2008-05-01,03:55:58
39.909035,116.3039383,0,173.9,39569.1638888889,2008-05-01,03:56:00
39.9089916,116.3039416,0,180.4,39569.163912037,2008-05-01,03:56:02
39.9089266,116.3039399,0,183.7,39569.1639351852,2008-05-01,03:56:04
39.9088583,116.3039416,0,187,39569.1639583333,2008-05-01,03:56:06
39.9087966,116.3039316,0,193.6,39569.1639814815,2008-05-01,03:56:08
39.908755,116.3039116,0,203.4,39569.1640046296,2008-05-01,03:56:10
39.9087116,116.303915,0,206.7,39569.1640277778,2008-05-01,03:56:12
39.9086799,116.3039316,0,213.3,39569.1640509259,2008-05-01,03:56:14
39.9086216,116.3039366,0,216.5,39569.1640740741,2008-05-01,03:56:16
39.9085516,116.3039433,0,216.5,39569.1640972222,2008-05-01,03:56:18
39.9084516,116.3039333,0,216.5,39569.1641203704,2008-05-01,03:56:20
39.908375,116.3039216,0,216.5,39569.1641435185,2008-05-01,03:56:22
39.9082816,116.3039099,0,216.5,39569.1641666667,2008-05-01,03:56:24
39.9081683,116.3038983,0,213.3,39569.1641898148,2008-05-01,03:56:26
39.9080633,116.303895,0,210,39569.164212963,2008-05-01,03:56:28
39.9079483,116.303895,0,210,39569.1642361111,2008-05-01,03:56:30
39.9078166,116.303895,0,206.7,39569.1642592593,2008-05-01,03:56:32
39.9076699,116.3038966,0,206.7,39569.1642824074,2008-05-01,03:56:34
39.907535,116.3039033,0,206.7,39569.1643055556,2008-05-01,03:56:36
39.9074149,116.3039116,0,210,39569.1643287037,2008-05-01,03:56:38
39.9072916,116.3039216,0,210,39569.1643518518,2008-05-01,03:56:40
39.9071333,116.3039333,0,210,39569.164375,2008-05-01,03:56:42
39.9069399,116.3039466,0,210,39569.1643981481,2008-05-01,03:56:44
39.90675,116.3039616,0,210,39569.1644212963,2008-05-01,03:56:46
39.9065316,116.3039716,0,206.7,39569.1644444444,2008-05-01,03:56:48
39.9062783,116.3039666,0,206.7,39569.1644675926,2008-05-01,03:56:50
39.9059999,116.3039716,0,203.4,39569.1644907407,2008-05-01,03:56:52
39.9057216,116.3039816,0,203.4,39569.1645138889,2008-05-01,03:56:54
39.9054816,116.3040016,0,200.1,39569.164537037,2008-05-01,03:56:56
39.9052866,116.3040266,0,200.1,39569.1645601852,2008-05-01,03:56:58
39.9051666,116.3039733,0,196.9,39569.1645833333,2008-05-01,03:57:00
39.9051133,116.3038216,0,200.1,39569.1646064815,2008-05-01,03:57:02
39.9051,116.303615,0,200.1,39569.1646296296,2008-05-01,03:57:04
39.9051049,116.3033366,0,200.1,39569.1646527778,2008-05-01,03:57:06
39.905095,116.303025,0,200.1,39569.1646759259,2008-05-01,03:57:08
39.9050883,116.3027133,0,203.4,39569.1646990741,2008-05-01,03:57:10
39.9051049,116.3023916,0,203.4,39569.1647222222,2008-05-01,03:57:12
39.905195,116.3021033,0,203.4,39569.1647453704,2008-05-01,03:57:14
39.9053699,116.3018749,0,200.1,39569.1647685185,2008-05-01,03:57:16
39.9055849,116.3017516,0,203.4,39569.1647916667,2008-05-01,03:57:18
39.905785,116.3017616,0,210,39569.1648148148,2008-05-01,03:57:20
39.9059616,116.3018849,0,216.5,39569.164837963,2008-05-01,03:57:22
39.9060866,116.30208,0,219.8,39569.1648611111,2008-05-01,03:57:24
39.9061066,116.30236,0,223.1,39569.1648842593,2008-05-01,03:57:26
39.9061249,116.3026366,0,219.8,39569.1649074074,2008-05-01,03:57:28
39.9061516,116.3029566,0,216.5,39569.1649305556,2008-05-01,03:57:30
39.9061766,116.30332,0,210,39569.1649537037,2008-05-01,03:57:32
39.9062016,116.3037316,0,203.4,39569.1649768518,2008-05-01,03:57:34
39.9061883,116.3048816,0,203.4,39569.1650347222,2008-05-01,03:57:39
39.9061799,116.3060849,0,203.4,39569.1650925926,2008-05-01,03:57:44
39.9061616,116.3073216,0,200.1,39569.165150463,2008-05-01,03:57:49
39.9062166,116.308455,0,196.9,39569.1652083333,2008-05-01,03:57:54
39.906275,116.3092466,0,193.6,39569.1652662037,2008-05-01,03:57:59
39.9062849,116.3093849,0,193.6,39569.1652893518,2008-05-01,03:58:01
39.9063033,116.3094699,0,193.6,39569.1653125,2008-05-01,03:58:03
39.9063133,116.3095233,0,196.9,39569.1653356481,2008-05-01,03:58:05
39.90632,116.30955,0,196.9,39569.1653587963,2008-05-01,03:58:07
39.9063266,116.3095566,0,200.1,39569.1653819444,2008-05-01,03:58:09
39.9063249,116.309585,0,210,39569.1654398148,2008-05-01,03:58:14
39.9063249,116.3096416,0,213.3,39569.165462963,2008-05-01,03:58:16
39.9063133,116.3097416,0,216.5,39569.1654861111,2008-05-01,03:58:18
39.9063016,116.3098716,0,216.5,39569.1655092593,2008-05-01,03:58:20
39.9063133,116.3100616,0,219.8,39569.1655324074,2008-05-01,03:58:22
39.9063166,116.3102683,0,216.5,39569.1655555556,2008-05-01,03:58:24
39.9063016,116.3104833,0,219.8,39569.1655787037,2008-05-01,03:58:26
39.90633,116.3107366,0,216.5,39569.1656018518,2008-05-01,03:58:28
39.9063283,116.3110099,0,216.5,39569.165625,2008-05-01,03:58:30
39.9063083,116.3112866,0,213.3,39569.1656481481,2008-05-01,03:58:32
39.9063033,116.3115783,0,213.3,39569.1656712963,2008-05-01,03:58:34
39.9062949,116.3119149,0,213.3,39569.1656944444,2008-05-01,03:58:36
39.9062766,116.3122016,0,216.5,39569.1657175926,2008-05-01,03:58:38
39.9062516,116.3124666,0,216.5,39569.1657407407,2008-05-01,03:58:40
39.906235,116.3127283,0,219.8,39569.1657638889,2008-05-01,03:58:42
39.9062283,116.3129833,0,223.1,39569.165787037,2008-05-01,03:58:44
39.9062099,116.3132366,0,226.4,39569.1658101852,2008-05-01,03:58:46
39.9061633,116.3134766,0,223.1,39569.1658333333,2008-05-01,03:58:48
39.9061383,116.31374,0,223.1,39569.1658564815,2008-05-01,03:58:50
39.9061366,116.3140433,0,223.1,39569.1658796296,2008-05-01,03:58:52
39.9061466,116.3143649,0,226.4,39569.1659027778,2008-05-01,03:58:54
39.90616,116.3146249,0,229.7,39569.1659259259,2008-05-01,03:58:56
39.906165,116.3148183,0,232.9,39569.1659490741,2008-05-01,03:58:58
39.9061183,116.3149333,0,232.9,39569.1659722222,2008-05-01,03:59:00
39.90601,116.3150116,0,232.9,39569.1659953704,2008-05-01,03:59:02
39.9058783,116.3150583,0,232.9,39569.1660185185,2008-05-01,03:59:04
39.9056916,116.3150816,0,232.9,39569.1660416667,2008-05-01,03:59:06
39.9054799,116.3150749,0,232.9,39569.1660648148,2008-05-01,03:59:08
39.9052433,116.3150899,0,236.2,39569.166087963,2008-05-01,03:59:10
39.9050033,116.3151183,0,239.5,39569.1661111111,2008-05-01,03:59:12
39.9047216,116.3151583,0,239.5,39569.1661342593,2008-05-01,03:59:14
39.9044166,116.3151816,0,236.2,39569.1661574074,2008-05-01,03:59:16
39.9040949,116.3150949,0,236.2,39569.1661805556,2008-05-01,03:59:18
39.90326,116.3150099,0,236.2,39569.1662384259,2008-05-01,03:59:23
39.9023633,116.3148716,0,242.8,39569.1662962963,2008-05-01,03:59:28
39.9014899,116.3148283,0,242.8,39569.1663541667,2008-05-01,03:59:33
39.9006,116.3148333,0,252.6,39569.166412037,2008-05-01,03:59:38
39.8997933,116.3148566,0,255.9,39569.1664699074,2008-05-01,03:59:43
39.8992783,116.3148999,0,255.9,39569.1665277778,2008-05-01,03:59:48
39.8992066,116.3149266,0,255.9,39569.1665509259,2008-05-01,03:59:50
39.8992,116.3149383,0,255.9,39569.1665740741,2008-05-01,03:59:52
39.8991983,116.3149333,0,252.6,39569.1665972222,2008-05-01,03:59:54
39.8992383,116.3150566,0,249.3,39569.1666550926,2008-05-01,03:59:59
39.8992266,116.3150683,0,249.3,39569.1666782407,2008-05-01,04:00:01
39.8991966,116.31507,0,246.1,39569.1667361111,2008-05-01,04:00:06
39.8992166,116.3150949,0,246.1,39569.1667939815,2008-05-01,04:00:11
39.8992283,116.3151183,0,246.1,39569.1668518518,2008-05-01,04:00:16
39.8992283,116.3151183,0,246.1,39569.1668865741,2008-05-01,04:00:19
39.8992266,116.3151183,0,246.1,39569.1669097222,2008-05-01,04:00:21
39.8991816,116.3151383,0,246.1,39569.1669675926,2008-05-01,04:00:26
39.8991516,116.3151716,0,246.1,39569.1669907407,2008-05-01,04:00:28
39.89913,116.3152049,0,246.1,39569.1670138889,2008-05-01,04:00:30
39.8991049,116.3152783,0,246.1,39569.167037037,2008-05-01,04:00:32
39.8990716,116.3153633,0,246.1,39569.1670601852,2008-05-01,04:00:34
39.8990499,116.3154833,0,246.1,39569.1670833333,2008-05-01,04:00:36
39.899045,116.3156216,0,246.1,39569.1671064815,2008-05-01,04:00:38
39.8990266,116.3157599,0,246.1,39569.1671296296,2008-05-01,04:00:40
39.8990233,116.3158883,0,246.1,39569.1671527778,2008-05-01,04:00:42
39.8990383,116.3160383,0,246.1,39569.1671759259,2008-05-01,04:00:44
39.8990416,116.3162316,0,246.1,39569.1671990741,2008-05-01,04:00:46
39.8990483,116.3164433,0,246.1,39569.1672222222,2008-05-01,04:00:48
39.8990616,116.3166649,0,246.1,39569.1672453704,2008-05-01,04:00:50
39.8990583,116.3168683,0,246.1,39569.1672685185,2008-05-01,04:00:52
39.8990816,116.3171849,0,246.1,39569.1673148148,2008-05-01,04:00:56
39.8990883,116.3173016,0,246.1,39569.167337963,2008-05-01,04:00:58
39.8990316,116.3174083,0,246.1,39569.1673611111,2008-05-01,04:01:00
39.8989633,116.3174699,0,246.1,39569.1673842593,2008-05-01,04:01:02
39.8988649,116.317495,0,246.1,39569.1674074074,2008-05-01,04:01:04
39.89875,116.3175099,0,246.1,39569.1674305556,2008-05-01,04:01:06
39.8986266,116.3175066,0,246.1,39569.1674537037,2008-05-01,04:01:08
39.8985,116.3174983,0,246.1,39569.1674768519,2008-05-01,04:01:10
39.898355,116.3175049,0,246.1,39569.1675,2008-05-01,04:01:12
39.8982383,116.3174916,0,246.1,39569.1675231481,2008-05-01,04:01:14
39.8981216,116.3174966,0,246.1,39569.1675462963,2008-05-01,04:01:16
39.8976083,116.3174733,0,246.1,39569.1676388889,2008-05-01,04:01:24
39.8975033,116.3174299,0,246.1,39569.167662037,2008-05-01,04:01:26
39.8974016,116.3174333,0,246.1,39569.1676851852,2008-05-01,04:01:28
39.8973683,116.3174116,0,246.1,39569.1677083333,2008-05-01,04:01:30
39.8973516,116.3173966,0,246.1,39569.1677314815,2008-05-01,04:01:32
39.8973299,116.3173616,0,246.1,39569.1677546296,2008-05-01,04:01:34
39.8973033,116.317355,0,246.1,39569.1677777778,2008-05-01,04:01:36
39.8972699,116.3173366,0,246.1,39569.1678009259,2008-05-01,04:01:38
39.8972333,116.3173183,0,246.1,39569.1678240741,2008-05-01,04:01:40
39.8972183,116.3172949,0,246.1,39569.1678472222,2008-05-01,04:01:42
39.8971999,116.3172633,0,246.1,39569.1678703704,2008-05-01,04:01:44
39.8971783,116.3172516,0,242.8,39569.1678935185,2008-05-01,04:01:46
39.8971466,116.3172366,0,242.8,39569.1679166667,2008-05-01,04:01:48
39.8971299,116.3172216,0,242.8,39569.1679398148,2008-05-01,04:01:50
39.8970866,116.3172016,0,242.8,39569.167962963,2008-05-01,04:01:52
39.8970516,116.3171983,0,242.8,39569.1679861111,2008-05-01,04:01:54
39.8970216,116.3171866,0,242.8,39569.1680092593,2008-05-01,04:01:56
39.8970016,116.3171833,0,242.8,39569.1680324074,2008-05-01,04:01:58
39.8969616,116.3172016,0,242.8,39569.1680555556,2008-05-01,04:02:00
39.8969116,116.3172049,0,242.8,39569.1680787037,2008-05-01,04:02:02
39.8968583,116.3172016,0,242.8,39569.1681018519,2008-05-01,04:02:04
39.8968033,116.3172266,0,242.8,39569.168125,2008-05-01,04:02:06
39.8965816,116.3173533,0,252.6,39569.1695949074,2008-05-01,04:04:13
39.8965466,116.3173533,0,252.6,39569.1696180556,2008-05-01,04:04:15
39.8965183,116.3173649,0,252.6,39569.1696412037,2008-05-01,04:04:17
39.8964933,116.3173766,0,252.6,39569.1696643519,2008-05-01,04:04:19
39.8964766,116.3173799,0,252.6,39569.1696875,2008-05-01,04:04:21
39.8964633,116.3173716,0,252.6,39569.1697106481,2008-05-01,04:04:23
39.8964516,116.3173599,0,252.6,39569.1697337963,2008-05-01,04:04:25
39.8964266,116.3173633,0,252.6,39569.1697569444,2008-05-01,04:04:27
39.8964066,116.3173599,0,252.6,39569.1697800926,2008-05-01,04:04:29
39.8964016,116.317355,0,252.6,39569.1698032407,2008-05-01,04:04:31
39.8962733,116.3174533,0,252.6,39569.1698611111,2008-05-01,04:04:36
39.8962216,116.3174483,0,252.6,39569.1698842593,2008-05-01,04:04:38
39.8961733,116.3174499,0,252.6,39569.1699074074,2008-05-01,04:04:40
39.89613,116.3174566,0,252.6,39569.1699305556,2008-05-01,04:04:42
39.8961099,116.31746,0,252.6,39569.1699537037,2008-05-01,04:04:44
39.8961099,116.31746,0,252.6,39569.1699884259,2008-05-01,04:04:47
39.8961116,116.3174549,0,252.6,39569.1700115741,2008-05-01,04:04:49
39.8960983,116.3174549,0,252.6,39569.1700694444,2008-05-01,04:04:54
39.8960783,116.3174316,0,252.6,39569.1701273148,2008-05-01,04:04:59
39.8960783,116.3174316,0,252.6,39569.1701851852,2008-05-01,04:05:04
39.8960783,116.3174316,0,252.6,39569.1702199074,2008-05-01,04:05:07
39.8960783,116.3174316,0,252.6,39569.1702430556,2008-05-01,04:05:09
39.8960833,116.3173916,0,252.6,39569.1703009259,2008-05-01,04:05:14
39.8960866,116.317375,0,252.6,39569.1703240741,2008-05-01,04:05:16
39.8960866,116.3173366,0,252.6,39569.1703472222,2008-05-01,04:05:18
39.8960816,116.3172866,0,252.6,39569.1703703704,2008-05-01,04:05:20
39.8960766,116.3172566,0,252.6,39569.1703935185,2008-05-01,04:05:22
39.8960783,116.3171883,0,252.6,39569.1704166667,2008-05-01,04:05:24
39.8960733,116.3171483,0,252.6,39569.1704398148,2008-05-01,04:05:26
39.8960666,116.3171233,0,252.6,39569.170462963,2008-05-01,04:05:28
39.8960466,116.3171083,0,252.6,39569.1704861111,2008-05-01,04:05:30
39.8960133,116.3170716,0,252.6,39569.1705092593,2008-05-01,04:05:32
39.8959866,116.3170583,0,252.6,39569.1705324074,2008-05-01,04:05:34
39.8959849,116.3170199,0,252.6,39569.1705555556,2008-05-01,04:05:36
39.8959699,116.3169766,0,252.6,39569.1705787037,2008-05-01,04:05:38
39.8959649,116.3169166,0,249.3,39569.1706018519,2008-05-01,04:05:40
39.8959516,116.3169083,0,249.3,39569.170625,2008-05-01,04:05:42
39.8959316,116.3168866,0,249.3,39569.1706481481,2008-05-01,04:05:44
39.8959133,116.3168716,0,249.3,39569.1706712963,2008-05-01,04:05:46
39.895905,116.3168566,0,249.3,39569.1706944444,2008-05-01,04:05:48
39.8958883,116.3168399,0,249.3,39569.1707175926,2008-05-01,04:05:50
39.8958583,116.3168233,0,249.3,39569.1707407407,2008-05-01,04:05:52
39.8958433,116.3168166,0,249.3,39569.1707638889,2008-05-01,04:05:54
39.8958133,116.3168133,0,249.3,39569.170787037,2008-05-01,04:05:56
39.89579,116.3168266,0,249.3,39569.1708101852,2008-05-01,04:05:58
39.8957816,116.3168549,0,249.3,39569.1708333333,2008-05-01,04:06:00
39.8957833,116.3168816,0,249.3,39569.1708564815,2008-05-01,04:06:02
39.8957366,116.316885,0,249.3,39569.1709143519,2008-05-01,04:06:07
39.8956816,116.3168883,0,246.1,39569.1709722222,2008-05-01,04:06:12
39.8956683,116.3168966,0,246.1,39569.1709953704,2008-05-01,04:06:14
39.8956533,116.3168916,0,246.1,39569.1710185185,2008-05-01,04:06:16
39.8956133,116.3168916,0,246.1,39569.1710416667,2008-05-01,04:06:18
39.895585,116.3168833,0,246.1,39569.1710648148,2008-05-01,04:06:20
39.8955666,116.3168883,0,246.1,39569.171087963,2008-05-01,04:06:22
39.89557,116.3168966,0,246.1,39569.1711111111,2008-05-01,04:06:24
39.8955516,116.3168983,0,246.1,39569.1711342593,2008-05-01,04:06:26
39.8955283,116.3168983,0,246.1,39569.1711574074,2008-05-01,04:06:28
39.8955066,116.3168966,0,246.1,39569.1711805556,2008-05-01,04:06:30
39.8954899,116.3169033,0,246.1,39569.1712037037,2008-05-01,04:06:32
39.8954633,116.3168949,0,246.1,39569.1712268519,2008-05-01,04:06:34
39.8954116,116.3168666,0,242.8,39569.17125,2008-05-01,04:06:36
39.8953799,116.316885,0,242.8,39569.1712731481,2008-05-01,04:06:38
39.8953733,116.3168833,0,242.8,39569.1712962963,2008-05-01,04:06:40
39.8953733,116.3168883,0,242.8,39569.1713194444,2008-05-01,04:06:42
39.8953733,116.3168983,0,242.8,39569.1713425926,2008-05-01,04:06:44
39.8954249,116.3169116,0,242.8,39569.171400463,2008-05-01,04:06:49
39.8952499,116.3168016,0,242.8,39569.1714583333,2008-05-01,04:06:54
39.8951799,116.3167499,0,239.5,39569.1714814815,2008-05-01,04:06:56
39.8951099,116.31669,0,239.5,39569.1715046296,2008-05-01,04:06:58
39.89505,116.3166433,0,239.5,39569.1715277778,2008-05-01,04:07:00
39.8949883,116.3166083,0,239.5,39569.1715509259,2008-05-01,04:07:02
39.8949299,116.3165916,0,236.2,39569.1715740741,2008-05-01,04:07:04
39.894885,116.31664,0,236.2,39569.1715972222,2008-05-01,04:07:06
39.8948749,116.3167016,0,236.2,39569.1716203704,2008-05-01,04:07:08
39.8947866,116.3167283,0,232.9,39569.1716435185,2008-05-01,04:07:10
39.894685,116.3167366,0,232.9,39569.1716666667,2008-05-01,04:07:12
39.8946266,116.3167766,0,229.7,39569.1716898148,2008-05-01,04:07:14
39.8946583,116.3168333,0,229.7,39569.171712963,2008-05-01,04:07:16
39.8946583,116.3168333,0,229.7,39569.171724537,2008-05-01,04:07:17
39.8946566,116.316835,0,226.4,39569.1717476852,2008-05-01,04:07:19
39.8946216,116.3168383,0,223.1,39569.1717708333,2008-05-01,04:07:21
39.8946533,116.3168733,0,223.1,39569.1717939815,2008-05-01,04:07:23
39.8947366,116.31692,0,223.1,39569.1718171296,2008-05-01,04:07:25
39.894785,116.3169533,0,223.1,39569.1718402778,2008-05-01,04:07:27
39.8950016,116.3168366,0,223.1,39569.1718981481,2008-05-01,04:07:32
39.8950549,116.3167849,0,223.1,39569.1719212963,2008-05-01,04:07:34
39.8950866,116.3167566,0,223.1,39569.1719444444,2008-05-01,04:07:36
39.8951166,116.3167333,0,223.1,39569.1719675926,2008-05-01,04:07:38
39.8951999,116.31671,0,223.1,39569.1719907407,2008-05-01,04:07:40
39.8952383,116.3166966,0,223.1,39569.1720138889,2008-05-01,04:07:42
39.8952499,116.3166799,0,223.1,39569.172037037,2008-05-01,04:07:44
39.89529,116.3166633,0,223.1,39569.1720601852,2008-05-01,04:07:46
39.8952933,116.3166083,0,226.4,39569.1721180556,2008-05-01,04:07:51
39.8951399,116.3165449,0,226.4,39569.1721759259,2008-05-01,04:07:56
39.8950516,116.3164533,0,226.4,39569.1722337963,2008-05-01,04:08:01
39.8950599,116.3164383,0,226.4,39569.1722569444,2008-05-01,04:08:03
39.8950633,116.3164283,0,226.4,39569.1722800926,2008-05-01,04:08:05
39.8950749,116.3164199,0,229.7,39569.1723032407,2008-05-01,04:08:07
39.8950783,116.3163883,0,229.7,39569.1723611111,2008-05-01,04:08:12
39.8950383,116.3162766,0,229.7,39569.1724189815,2008-05-01,04:08:17
39.89505,116.3162466,0,229.7,39569.1724421296,2008-05-01,04:08:19
39.89505,116.3162133,0,229.7,39569.1724652778,2008-05-01,04:08:21
39.8950399,116.3161716,0,229.7,39569.1724884259,2008-05-01,04:08:23
39.8950466,116.316135,0,229.7,39569.1725115741,2008-05-01,04:08:25
39.8950533,116.3161133,0,229.7,39569.1725347222,2008-05-01,04:08:27
39.89505,116.3161,0,229.7,39569.1725578704,2008-05-01,04:08:29
39.8950483,116.3160716,0,229.7,39569.1725810185,2008-05-01,04:08:31
39.8950749,116.3160383,0,229.7,39569.1726041667,2008-05-01,04:08:33
39.8950933,116.3160049,0,229.7,39569.1726273148,2008-05-01,04:08:35
39.8950999,116.3159733,0,229.7,39569.172650463,2008-05-01,04:08:37
39.8951116,116.3159416,0,229.7,39569.1726736111,2008-05-01,04:08:39
39.895105,116.3159149,0,226.4,39569.1726967593,2008-05-01,04:08:41
39.8951166,116.31589,0,226.4,39569.1727199074,2008-05-01,04:08:43
39.8950999,116.3158366,0,226.4,39569.1727430556,2008-05-01,04:08:45
39.8951149,116.3157966,0,226.4,39569.1727662037,2008-05-01,04:08:47
39.8950833,116.3157799,0,226.4,39569.1727893518,2008-05-01,04:08:49
39.8950549,116.3157549,0,226.4,39569.1728125,2008-05-01,04:08:51
39.8950333,116.3157266,0,223.1,39569.1728356481,2008-05-01,04:08:53
39.8950299,116.3157083,0,223.1,39569.1728587963,2008-05-01,04:08:55
39.8950133,116.31568,0,223.1,39569.1728819444,2008-05-01,04:08:57
39.8949849,116.3156466,0,223.1,39569.1729050926,2008-05-01,04:08:59
39.8949616,116.31563,0,223.1,39569.1729282407,2008-05-01,04:09:01
39.8949316,116.3156116,0,223.1,39569.1729513889,2008-05-01,04:09:03
39.8949516,116.3156233,0,223.1,39569.172974537,2008-05-01,04:09:05
39.89495,116.3155766,0,223.1,39569.1730324074,2008-05-01,04:09:10
39.8949616,116.3155566,0,223.1,39569.1730555556,2008-05-01,04:09:12
39.8949849,116.31556,0,223.1,39569.1730787037,2008-05-01,04:09:14
39.895025,116.3155383,0,223.1,39569.1732175926,2008-05-01,04:09:26
39.89505,116.3154483,0,223.1,39569.1733564815,2008-05-01,04:09:38
39.89502,116.3154616,0,223.1,39569.1734143518,2008-05-01,04:09:43
39.8950366,116.3155033,0,223.1,39569.1734722222,2008-05-01,04:09:48
39.8950399,116.3155016,0,223.1,39569.1735300926,2008-05-01,04:09:53
39.8950399,116.3155016,0,223.1,39569.1735763889,2008-05-01,04:09:57
39.8950366,116.3154983,0,223.1,39569.173599537,2008-05-01,04:09:59
39.8950233,116.3155183,0,223.1,39569.1737731481,2008-05-01,04:10:14
39.895065,116.3155166,0,223.1,39569.1738310185,2008-05-01,04:10:19
39.8950616,116.3154983,0,223.1,39569.1738541667,2008-05-01,04:10:21
39.8950749,116.3154816,0,223.1,39569.1738773148,2008-05-01,04:10:23
39.8950766,116.3154866,0,223.1,39569.173900463,2008-05-01,04:10:25
39.8951099,116.3154766,0,223.1,39569.1739236111,2008-05-01,04:10:27
39.8951449,116.3154749,0,223.1,39569.1739467593,2008-05-01,04:10:29
39.895035,116.3154399,0,223.1,39569.1739699074,2008-05-01,04:10:31
39.8949533,116.3154083,0,223.1,39569.1739930556,2008-05-01,04:10:33
39.8949883,116.3153633,0,223.1,39569.1740162037,2008-05-01,04:10:35
39.894955,116.3152766,0,223.1,39569.1740393518,2008-05-01,04:10:37
39.8949116,116.3151916,0,223.1,39569.1740625,2008-05-01,04:10:39
39.8949166,116.3151533,0,223.1,39569.1740856481,2008-05-01,04:10:41
39.8948716,116.3150866,0,223.1,39569.1741087963,2008-05-01,04:10:43
39.8947916,116.3150549,0,223.1,39569.1741319444,2008-05-01,04:10:45
39.8946866,116.3150749,0,223.1,39569.1741550926,2008-05-01,04:10:47
39.8946416,116.3150799,0,219.8,39569.1741782407,2008-05-01,04:10:49
39.8945916,116.3150899,0,219.8,39569.1742013889,2008-05-01,04:10:51
39.8945349,116.3150716,0,219.8,39569.174224537,2008-05-01,04:10:53
39.8945549,116.3149833,0,219.8,39569.1742476852,2008-05-01,04:10:55
39.8945499,116.3149349,0,219.8,39569.1742708333,2008-05-01,04:10:57
39.8945799,116.3148733,0,219.8,39569.1742939815,2008-05-01,04:10:59
39.894575,116.3148083,0,219.8,39569.1743171296,2008-05-01,04:11:01
39.89459,116.3147499,0,219.8,39569.1743402778,2008-05-01,04:11:03
39.8947483,116.3146816,0,216.5,39569.1743634259,2008-05-01,04:11:05
39.89488,116.3146799,0,216.5,39569.1743865741,2008-05-01,04:11:07
39.8949699,116.3146799,0,216.5,39569.1744097222,2008-05-01,04:11:09
39.8950533,116.3146716,0,216.5,39569.1744328704,2008-05-01,04:11:11
39.895095,116.3146816,0,219.8,39569.1744560185,2008-05-01,04:11:13
39.8951066,116.3147,0,219.8,39569.1744791667,2008-05-01,04:11:15
39.8951266,116.3146983,0,219.8,39569.1745023148,2008-05-01,04:11:17
39.8951283,116.3147133,0,219.8,39569.1745601852,2008-05-01,04:11:22
39.8951816,116.3148183,0,219.8,39569.1747453704,2008-05-01,04:11:38
39.8951616,116.3148849,0,219.8,39569.1748148148,2008-05-01,04:11:44
39.8952266,116.3148999,0,219.8,39569.1748726852,2008-05-01,04:11:49
39.8952249,116.31493,0,219.8,39569.1749768518,2008-05-01,04:11:58
39.8952666,116.3149049,0,219.8,39569.1750347222,2008-05-01,04:12:03
39.8953099,116.314945,0,219.8,39569.1750925926,2008-05-01,04:12:08
39.8953333,116.3148816,0,219.8,39569.1751157407,2008-05-01,04:12:10
39.8953199,116.3148416,0,219.8,39569.1751388889,2008-05-01,04:12:12
39.8952816,116.3147666,0,219.8,39569.1752083333,2008-05-01,04:12:18
39.8950599,116.3146949,0,216.5,39569.1752662037,2008-05-01,04:12:23
39.8950466,116.3146449,0,216.5,39569.1753240741,2008-05-01,04:12:28
39.8950283,116.314595,0,216.5,39569.1753472222,2008-05-01,04:12:30
39.8950166,116.3145683,0,216.5,39569.1753703704,2008-05-01,04:12:32
39.8950133,116.3145583,0,216.5,39569.1753935185,2008-05-01,04:12:34
39.8953616,116.3145349,0,216.5,39569.175474537,2008-05-01,04:12:41
39.8959233,116.3146016,0,219.8,39569.1771296296,2008-05-01,04:15:04
39.8958933,116.31458,0,219.8,39569.1771527778,2008-05-01,04:15:06
39.89557,116.3143983,0,219.8,39569.1773032407,2008-05-01,04:15:19
39.8951333,116.3144116,0,216.5,39569.1774652778,2008-05-01,04:15:33
39.8950816,116.3143949,0,216.5,39569.1774884259,2008-05-01,04:15:35
39.8950116,116.3144066,0,216.5,39569.1775462963,2008-05-01,04:15:40
39.894885,116.3143966,0,216.5,39569.1776041667,2008-05-01,04:15:45
39.8948333,116.3143649,0,216.5,39569.1776273148,2008-05-01,04:15:47
39.894785,116.3143833,0,216.5,39569.177650463,2008-05-01,04:15:49
39.8947416,116.3144133,0,216.5,39569.1776736111,2008-05-01,04:15:51
39.8946949,116.3144533,0,216.5,39569.1776967593,2008-05-01,04:15:53
39.8946466,116.314495,0,216.5,39569.1777199074,2008-05-01,04:15:55
39.8945983,116.31453,0,216.5,39569.1777430556,2008-05-01,04:15:57
39.8945566,116.3145733,0,216.5,39569.1777662037,2008-05-01,04:15:59
39.8945183,116.3146166,0,216.5,39569.1777893519,2008-05-01,04:16:01
39.8944866,116.3146799,0,216.5,39569.1778125,2008-05-01,04:16:03
39.8944616,116.3147,0,216.5,39569.1778356481,2008-05-01,04:16:05
39.8944516,116.3147249,0,216.5,39569.1778587963,2008-05-01,04:16:07
39.8944233,116.3147733,0,216.5,39569.1778819444,2008-05-01,04:16:09
39.8943933,116.3147966,0,216.5,39569.1779050926,2008-05-01,04:16:11
39.8943599,116.3148283,0,216.5,39569.1779282407,2008-05-01,04:16:13
39.8943316,116.3148566,0,216.5,39569.1779513889,2008-05-01,04:16:15
39.8943183,116.3148916,0,216.5,39569.177974537,2008-05-01,04:16:17
39.8942966,116.3149416,0,216.5,39569.1779976852,2008-05-01,04:16:19
39.8942899,116.3149533,0,216.5,39569.1780208333,2008-05-01,04:16:21
39.8942849,116.3149583,0,216.5,39569.1780439815,2008-05-01,04:16:23
39.8941766,116.3149733,0,216.5,39569.1782060185,2008-05-01,04:16:37
39.8941433,116.3149249,0,216.5,39569.1782291667,2008-05-01,04:16:39
39.8941066,116.3149716,0,216.5,39569.1782523148,2008-05-01,04:16:41
39.8940816,116.3150199,0,216.5,39569.178275463,2008-05-01,04:16:43
39.8940449,116.3150449,0,216.5,39569.1782986111,2008-05-01,04:16:45
39.8939949,116.3150749,0,216.5,39569.1783217593,2008-05-01,04:16:47
39.8939649,116.3150883,0,216.5,39569.1783449074,2008-05-01,04:16:49
39.8939416,116.3151249,0,216.5,39569.1783680556,2008-05-01,04:16:51
39.8939099,116.3151799,0,216.5,39569.1784027778,2008-05-01,04:16:54
39.8939,116.31519,0,216.5,39569.1784259259,2008-05-01,04:16:56
39.893885,116.3151883,0,216.5,39569.1784490741,2008-05-01,04:16:58
39.8938949,116.3151466,0,216.5,39569.1784722222,2008-05-01,04:17:00
39.8939016,116.3150833,0,216.5,39569.1785300926,2008-05-01,04:17:05
39.8939016,116.3150833,0,216.5,39569.178587963,2008-05-01,04:17:10
39.8939016,116.3150833,0,216.5,39569.1786226852,2008-05-01,04:17:13
39.8939016,116.3150833,0,216.5,39569.1786458333,2008-05-01,04:17:15
39.8939,116.3150999,0,216.5,39569.1787037037,2008-05-01,04:17:20
39.8939,116.3151166,0,216.5,39569.1787268519,2008-05-01,04:17:22
39.8939033,116.315105,0,216.5,39569.17875,2008-05-01,04:17:24
39.8939,116.3150949,0,216.5,39569.1788078704,2008-05-01,04:17:29
39.8939016,116.3150933,0,216.5,39569.1788657407,2008-05-01,04:17:34
39.8939033,116.3150933,0,216.5,39569.1789236111,2008-05-01,04:17:39
39.8939033,116.3150933,0,216.5,39569.1789814815,2008-05-01,04:17:44
39.8939016,116.3150949,0,216.5,39569.1790393519,2008-05-01,04:17:49
39.8939016,116.3150949,0,216.5,39569.1790972222,2008-05-01,04:17:54
39.8939016,116.3150949,0,216.5,39569.1791550926,2008-05-01,04:17:59
39.8939033,116.3150949,0,216.5,39569.179212963,2008-05-01,04:18:04
39.8939033,116.3150949,0,216.5,39569.1792708333,2008-05-01,04:18:09
39.8939033,116.3150949,0,216.5,39569.1793055556,2008-05-01,04:18:12
39.8939033,116.3150966,0,216.5,39569.1793287037,2008-05-01,04:18:14
39.8939333,116.3150183,0,216.5,39569.1793865741,2008-05-01,04:18:19
39.8939316,116.3149433,0,216.5,39569.1794097222,2008-05-01,04:18:21
39.8939166,116.3148649,0,216.5,39569.1794328704,2008-05-01,04:18:23
39.8938983,116.3147649,0,216.5,39569.1794560185,2008-05-01,04:18:25
39.8938133,116.3145283,0,216.5,39569.1794791667,2008-05-01,04:18:27
39.8937283,116.3142666,0,216.5,39569.1795023148,2008-05-01,04:18:29
39.8936516,116.3140633,0,216.5,39569.179525463,2008-05-01,04:18:31
39.8936233,116.3139333,0,216.5,39569.1795486111,2008-05-01,04:18:33
39.8935816,116.3138733,0,216.5,39569.1795717593,2008-05-01,04:18:35
39.8935699,116.3137933,0,216.5,39569.1795949074,2008-05-01,04:18:37
39.8935766,116.3137199,0,216.5,39569.1796180556,2008-05-01,04:18:39
39.893595,116.3136316,0,216.5,39569.1796412037,2008-05-01,04:18:41
39.8936149,116.3135483,0,216.5,39569.1796643519,2008-05-01,04:18:43
39.8936066,116.3134749,0,216.5,39569.1796875,2008-05-01,04:18:45
39.8936233,116.313395,0,216.5,39569.1797106481,2008-05-01,04:18:47
39.8936166,116.3133583,0,216.5,39569.1797337963,2008-05-01,04:18:49
39.8936133,116.3133266,0,216.5,39569.1797569444,2008-05-01,04:18:51
39.8936066,116.3132949,0,216.5,39569.1797800926,2008-05-01,04:18:53
39.8935983,116.313255,0,216.5,39569.1798032407,2008-05-01,04:18:55
39.8935999,116.3132366,0,216.5,39569.1798263889,2008-05-01,04:18:57
39.8936016,116.3132149,0,216.5,39569.179849537,2008-05-01,04:18:59
39.8935983,116.3131766,0,216.5,39569.1798842593,2008-05-01,04:19:02
39.8935999,116.3131699,0,216.5,39569.1799074074,2008-05-01,04:19:04
39.8935983,116.31315,0,216.5,39569.1799305556,2008-05-01,04:19:06
39.8935783,116.3131466,0,216.5,39569.1799537037,2008-05-01,04:19:08
39.8935699,116.3131749,0,216.5,39569.1800115741,2008-05-01,04:19:13
39.8935632,116.3131866,0,216.5,39569.1800694444,2008-05-01,04:19:18
39.8935699,116.3132283,0,216.5,39569.1801273148,2008-05-01,04:19:23
39.8935783,116.3132516,0,216.5,39569.180150463,2008-05-01,04:19:25
39.8935849,116.3132733,0,216.5,39569.1801736111,2008-05-01,04:19:27
39.8935933,116.3132799,0,216.5,39569.1801967593,2008-05-01,04:19:29
39.89358,116.3133716,0,216.5,39569.1802199074,2008-05-01,04:19:31
39.8935716,116.3133933,0,216.5,39569.1802430556,2008-05-01,04:19:33
39.8935616,116.3133816,0,216.5,39569.1802662037,2008-05-01,04:19:35
39.8935016,116.3133816,0,216.5,39569.1803240741,2008-05-01,04:19:40
39.8934966,116.3133849,0,216.5,39569.1803819444,2008-05-01,04:19:45
39.8934966,116.3133849,0,216.5,39569.1804398148,2008-05-01,04:19:50
39.8934966,116.3133849,0,216.5,39569.1805092593,2008-05-01,04:19:56
39.8934999,116.3133849,0,216.5,39569.1805671296,2008-05-01,04:20:01
39.8934999,116.3133849,0,216.5,39569.180625,2008-05-01,04:20:06
39.8935016,116.3133833,0,216.5,39569.1806828704,2008-05-01,04:20:11
39.8935016,116.3133833,0,216.5,39569.1807175926,2008-05-01,04:20:14
39.8935016,116.3133833,0,216.5,39569.1807407407,2008-05-01,04:20:16
39.8934733,116.3134133,0,216.5,39569.1807986111,2008-05-01,04:20:21
39.8934599,116.3134549,0,216.5,39569.1808564815,2008-05-01,04:20:26
39.8934666,116.3134716,0,216.5,39569.1808796296,2008-05-01,04:20:28
39.8934733,116.3135516,0,216.5,39569.1809837963,2008-05-01,04:20:37
39.8934266,116.3136416,0,216.5,39569.1810416667,2008-05-01,04:20:42
39.8934316,116.3136683,0,216.5,39569.1810648148,2008-05-01,04:20:44
39.8934349,116.3136799,0,216.5,39569.181087963,2008-05-01,04:20:46
39.8933999,116.3137166,0,216.5,39569.1811574074,2008-05-01,04:20:52
39.8933833,116.3137133,0,216.5,39569.1811805556,2008-05-01,04:20:54
39.8933816,116.31395,0,216.5,39569.1813773148,2008-05-01,04:21:11
39.8933783,116.3139366,0,216.5,39569.1813888889,2008-05-01,04:21:12
39.89337,116.3138066,0,216.5,39569.1814814815,2008-05-01,04:21:20
39.8932283,116.3139099,0,216.5,39569.1819097222,2008-05-01,04:21:57
39.8932466,116.3138566,0,216.5,39569.1819328704,2008-05-01,04:21:59
39.8932466,116.3138566,0,216.5,39569.1819444444,2008-05-01,04:22:00
39.8932516,116.3138616,0,216.5,39569.1819675926,2008-05-01,04:22:02
39.8932599,116.3138899,0,216.5,39569.182025463,2008-05-01,04:22:07
39.8932783,116.3137799,0,216.5,39569.1820833333,2008-05-01,04:22:12
39.8932666,116.3137833,0,216.5,39569.1821064815,2008-05-01,04:22:14
39.8932633,116.3136866,0,216.5,39569.1821643518,2008-05-01,04:22:19
39.8932616,116.3134583,0,216.5,39569.182650463,2008-05-01,04:23:01
39.8932033,116.31329,0,216.5,39569.1827083333,2008-05-01,04:23:06
39.893145,116.3132599,0,216.5,39569.1827662037,2008-05-01,04:23:11
39.8931399,116.3132533,0,216.5,39569.1828240741,2008-05-01,04:23:16
39.8931399,116.3132533,0,216.5,39569.1828587963,2008-05-01,04:23:19
39.8931399,116.3132533,0,216.5,39569.1828819444,2008-05-01,04:23:21
39.8931583,116.313235,0,216.5,39569.1829398148,2008-05-01,04:23:26
39.8931683,116.3132249,0,216.5,39569.182962963,2008-05-01,04:23:28
39.8932033,116.3132366,0,216.5,39569.1829861111,2008-05-01,04:23:30
39.8932283,116.3132249,0,216.5,39569.1830092593,2008-05-01,04:23:32
39.8932633,116.3132366,0,216.5,39569.1830324074,2008-05-01,04:23:34
39.8932666,116.3132299,0,216.5,39569.1830555556,2008-05-01,04:23:36
39.8932983,116.3132266,0,216.5,39569.1831134259,2008-05-01,04:23:41
39.8933266,116.3132616,0,216.5,39569.1831712963,2008-05-01,04:23:46
39.8932916,116.3133816,0,216.5,39569.1832291667,2008-05-01,04:23:51
39.8932866,116.3134549,0,216.5,39569.1832523148,2008-05-01,04:23:53
39.8932649,116.3135266,0,216.5,39569.183275463,2008-05-01,04:23:55
39.8932533,116.3136299,0,216.5,39569.1832986111,2008-05-01,04:23:57
39.8932599,116.3137266,0,216.5,39569.1833217593,2008-05-01,04:23:59
39.8932466,116.3137633,0,216.5,39569.1833449074,2008-05-01,04:24:01
39.893215,116.3138066,0,216.5,39569.1833680556,2008-05-01,04:24:03
39.89317,116.3138433,0,216.5,39569.1833912037,2008-05-01,04:24:05
39.89316,116.3138616,0,216.5,39569.1834143519,2008-05-01,04:24:07
39.8932116,116.3140499,0,213.3,39569.1834722222,2008-05-01,04:24:12
39.89316,116.3140683,0,213.3,39569.1834953704,2008-05-01,04:24:14
39.8931083,116.3141149,0,213.3,39569.1835185185,2008-05-01,04:24:16
39.8930483,116.31418,0,213.3,39569.1835416667,2008-05-01,04:24:18
39.8929849,116.3143,0,213.3,39569.1835648148,2008-05-01,04:24:20
39.8929316,116.3145166,0,213.3,39569.183599537,2008-05-01,04:24:23
39.89288,116.3145966,0,213.3,39569.1836226852,2008-05-01,04:24:25
39.8928749,116.3145216,0,213.3,39569.1836458333,2008-05-01,04:24:27
39.8928733,116.3144166,0,213.3,39569.1836689815,2008-05-01,04:24:29
39.8928733,116.3143516,0,213.3,39569.1836921296,2008-05-01,04:24:31
39.8924866,116.3113616,0,-88.6,39569.1855902778,2008-05-01,04:27:15
39.8925099,116.3118599,0,82,39569.1856365741,2008-05-01,04:27:19
39.8925499,116.3127399,0,154.2,39569.1857291667,2008-05-01,04:27:27
39.8925283,116.3129416,0,154.2,39569.1857523148,2008-05-01,04:27:29
39.8925333,116.3130849,0,154.2,39569.185775463,2008-05-01,04:27:31
39.8925033,116.3132383,0,154.2,39569.1857986111,2008-05-01,04:27:33
39.8924933,116.3133816,0,154.2,39569.1858217593,2008-05-01,04:27:35
39.8924866,116.3134916,0,154.2,39569.1858449074,2008-05-01,04:27:37
39.892485,116.3136216,0,154.2,39569.1858680556,2008-05-01,04:27:39
39.8925083,116.3136683,0,154.2,39569.1858912037,2008-05-01,04:27:41
39.8925116,116.3137499,0,154.2,39569.1859143519,2008-05-01,04:27:43
39.8925283,116.3138283,0,154.2,39569.1859375,2008-05-01,04:27:45
39.8925283,116.3138916,0,154.2,39569.1859606481,2008-05-01,04:27:47
39.8925166,116.3139116,0,154.2,39569.1859837963,2008-05-01,04:27:49
39.8924899,116.3139166,0,154.2,39569.1860069444,2008-05-01,04:27:51
39.8924666,116.3139166,0,154.2,39569.1860648148,2008-05-01,04:27:56
39.8924483,116.3139299,0,154.2,39569.1861226852,2008-05-01,04:28:01
39.8924183,116.3140183,0,154.2,39569.1861805556,2008-05-01,04:28:06
39.8924249,116.3141083,0,154.2,39569.1862037037,2008-05-01,04:28:08
39.8924483,116.3141983,0,154.2,39569.1862268519,2008-05-01,04:28:10
39.8924483,116.3143,0,154.2,39569.18625,2008-05-01,04:28:12
39.8924349,116.3143683,0,154.2,39569.1862731481,2008-05-01,04:28:14
39.8924249,116.3144449,0,154.2,39569.1862962963,2008-05-01,04:28:16
39.892415,116.3145849,0,154.2,39569.1863194444,2008-05-01,04:28:18
39.8923966,116.31467,0,154.2,39569.1863425926,2008-05-01,04:28:20
39.892345,116.3147499,0,154.2,39569.1863657407,2008-05-01,04:28:22
39.8922583,116.3147649,0,154.2,39569.1863888889,2008-05-01,04:28:24
39.89215,116.3147583,0,154.2,39569.186412037,2008-05-01,04:28:26
39.8920233,116.3147366,0,154.2,39569.1864351852,2008-05-01,04:28:28
39.8918983,116.3147366,0,154.2,39569.1864583333,2008-05-01,04:28:30
39.8917483,116.3147633,0,154.2,39569.1864814815,2008-05-01,04:28:32
39.8893099,116.3160149,0,173.9,39569.1869328704,2008-05-01,04:29:11
39.8891449,116.3161466,0,173.9,39569.1869560185,2008-05-01,04:29:13
39.8890199,116.3162916,0,173.9,39569.1869791667,2008-05-01,04:29:15
39.8892116,116.3172166,0,177.2,39569.187037037,2008-05-01,04:29:20
39.889055,116.3171633,0,177.2,39569.1870601852,2008-05-01,04:29:22
39.8888833,116.3171049,0,177.2,39569.1870833333,2008-05-01,04:29:24
39.888705,116.3171033,0,177.2,39569.1871064815,2008-05-01,04:29:26
39.8881283,116.3171749,0,177.2,39569.1871875,2008-05-01,04:29:33
39.8855783,116.3202066,0,177.2,39569.1874305556,2008-05-01,04:29:54
39.8851016,116.320395,0,177.2,39569.1874652778,2008-05-01,04:29:57
39.8846599,116.3206766,0,177.2,39569.1874884259,2008-05-01,04:29:59
39.8843399,116.3208733,0,177.2,39569.1875115741,2008-05-01,04:30:01
39.8840149,116.3211783,0,177.2,39569.1875347222,2008-05-01,04:30:03
39.883655,116.3214783,0,177.2,39569.1875578704,2008-05-01,04:30:05
39.8827816,116.3221999,0,177.2,39569.1876157407,2008-05-01,04:30:10
39.8819933,116.3228983,0,177.2,39569.1876736111,2008-05-01,04:30:15
39.8812683,116.3233716,0,177.2,39569.1877314815,2008-05-01,04:30:20
39.8809966,116.3234266,0,177.2,39569.1877546296,2008-05-01,04:30:22
39.8806399,116.3233533,0,177.2,39569.1877777778,2008-05-01,04:30:24
39.8802366,116.32322,0,173.9,39569.1878009259,2008-05-01,04:30:26
39.8799133,116.3231933,0,173.9,39569.1878240741,2008-05-01,04:30:28
39.87903,116.32294,0,173.9,39569.1878819444,2008-05-01,04:30:33
39.8778449,116.3224916,0,170.6,39569.187962963,2008-05-01,04:30:40
39.8544033,116.3386149,0,160.8,39569.1888773148,2008-05-01,04:31:59
39.8988233,116.2452333,0,-4360.2,39569.1923842593,2008-05-01,04:37:02
39.8985033,116.2442733,0,-4104.3,39569.1924421296,2008-05-01,04:37:07
39.8982249,116.2432683,0,-3868.1,39569.1925,2008-05-01,04:37:12
39.8979433,116.2423149,0,-3602.4,39569.1925578704,2008-05-01,04:37:17
39.8975666,116.2415149,0,-3280.8,39569.1926157407,2008-05-01,04:37:22
39.8973549,116.2405133,0,-3015.1,39569.1926736111,2008-05-01,04:37:27
39.8971449,116.2394449,0,-2795.3,39569.1927314815,2008-05-01,04:37:32
39.89686,116.2385299,0,-2516.4,39569.1927893519,2008-05-01,04:37:37
39.8965583,116.2376233,0,-2240.8,39569.1928472222,2008-05-01,04:37:42
39.8962666,116.2366783,0,-1984.9,39569.1929050926,2008-05-01,04:37:47
39.8961799,116.2354283,0,-1824.1,39569.192962963,2008-05-01,04:37:52
39.8959233,116.2344949,0,-1522.3,39569.1930208333,2008-05-01,04:37:57
39.8957783,116.2333099,0,-1315.6,39569.1930787037,2008-05-01,04:38:02
39.8955833,116.23222,0,-1082.7,39569.1931365741,2008-05-01,04:38:07
39.8953249,116.2312416,0,-836.6,39569.1931944444,2008-05-01,04:38:12
39.8951316,116.2301883,0,-613.5,39569.1932523148,2008-05-01,04:38:17
39.8950016,116.2290383,0,-423.2,39569.1933101852,2008-05-01,04:38:22
39.89487,116.2279466,0,-223.1,39569.1933680556,2008-05-01,04:38:27
39.8946866,116.2268883,0,13.1,39569.1934259259,2008-05-01,04:38:32
39.8945949,116.2255999,0,160.8,39569.1934837963,2008-05-01,04:38:37
39.8945166,116.2242216,0,262.5,39569.1935416667,2008-05-01,04:38:42
39.8944483,116.2227999,0,360.9,39569.193599537,2008-05-01,04:38:47
39.8944099,116.2213466,0,439.6,39569.1936574074,2008-05-01,04:38:52
39.894375,116.2198716,0,521.7,39569.1937152778,2008-05-01,04:38:57
39.8943133,116.2184249,0,600.4,39569.1937731481,2008-05-01,04:39:02
39.8941583,116.2168133,0,607,39569.1938310185,2008-05-01,04:39:07
39.8938316,116.2152133,0,593.8,39569.1938888889,2008-05-01,04:39:12
39.8934866,116.2136149,0,593.8,39569.1939467593,2008-05-01,04:39:17
39.8931833,116.2119383,0,570.9,39569.1940046296,2008-05-01,04:39:22
39.89285,116.2103316,0,557.7,39569.1940625,2008-05-01,04:39:27
39.8924166,116.20886,0,580.7,39569.1941203704,2008-05-01,04:39:32
39.8917783,116.2075483,0,590.6,39569.1941782407,2008-05-01,04:39:37
39.8911233,116.2060449,0,531.5,39569.1942361111,2008-05-01,04:39:42
39.8904116,116.2047799,0,488.8,39569.1942939815,2008-05-01,04:39:47
39.8896966,116.2035483,0,482.3,39569.1943518519,2008-05-01,04:39:52
39.8889466,116.2024266,0,492.1,39569.1944097222,2008-05-01,04:39:57
39.8881899,116.2012283,0,488.8,39569.1944675926,2008-05-01,04:40:02
39.8874133,116.1999883,0,482.3,39569.194525463,2008-05-01,04:40:07
39.8866249,116.1987,0,472.4,39569.1945833333,2008-05-01,04:40:12
39.8858483,116.1973783,0,456,39569.1946412037,2008-05-01,04:40:17
39.8851183,116.1960316,0,429.8,39569.1946990741,2008-05-01,04:40:22
39.8845999,116.1945849,0,433.1,39569.1947569444,2008-05-01,04:40:27
39.8844116,116.1929683,0,419.9,39569.1948148148,2008-05-01,04:40:32
39.8845833,116.1913283,0,410.1,39569.1948726852,2008-05-01,04:40:37
39.8850949,116.1897483,0,387.1,39569.1949305556,2008-05-01,04:40:42
39.8857833,116.1882733,0,360.9,39569.1949884259,2008-05-01,04:40:47
39.8863882,116.18682,0,354.3,39569.1950462963,2008-05-01,04:40:52
39.8867166,116.1852316,0,347.8,39569.1951041667,2008-05-01,04:40:57
39.8868366,116.1836299,0,341.2,39569.195162037,2008-05-01,04:41:02
39.8869699,116.1820066,0,334.6,39569.1952199074,2008-05-01,04:41:07
39.8871716,116.1803833,0,331.4,39569.1952777778,2008-05-01,04:41:12
39.8873866,116.178765,0,328.1,39569.1953356481,2008-05-01,04:41:17
39.8874066,116.1771333,0,321.5,39569.1953935185,2008-05-01,04:41:22
39.8870849,116.1755966,0,315,39569.1954513889,2008-05-01,04:41:27
39.88643,116.1742549,0,318.2,39569.1955092593,2008-05-01,04:41:32
39.8855383,116.1731516,0,318.2,39569.1955671296,2008-05-01,04:41:37
39.884485,116.1723183,0,318.2,39569.195625,2008-05-01,04:41:42
39.8833983,116.17151,0,324.8,39569.1956828704,2008-05-01,04:41:47
39.8823316,116.1706849,0,324.8,39569.1957407407,2008-05-01,04:41:52
39.8812699,116.1698449,0,318.2,39569.1957986111,2008-05-01,04:41:57
39.8792049,116.1685899,0,315,39569.1959027778,2008-05-01,04:42:06
39.878095,116.1680599,0,315,39569.1959606481,2008-05-01,04:42:11
39.8767966,116.1676649,0,331.4,39569.1960185185,2008-05-01,04:42:16
39.8754383,116.1671766,0,347.8,39569.1960763889,2008-05-01,04:42:21
39.8740199,116.1666849,0,357.6,39569.1961342593,2008-05-01,04:42:26
39.8725633,116.1661616,0,337.9,39569.1961921296,2008-05-01,04:42:31
39.8710666,116.1659333,0,328.1,39569.19625,2008-05-01,04:42:36
39.8695466,116.1660883,0,334.6,39569.1963078704,2008-05-01,04:42:41
39.8680666,116.1665733,0,337.9,39569.1963657407,2008-05-01,04:42:46
39.8666933,116.1673233,0,334.6,39569.1964236111,2008-05-01,04:42:51
39.8654116,116.1684049,0,334.6,39569.1964814815,2008-05-01,04:42:56
39.8642683,116.1696749,0,328.1,39569.1965393518,2008-05-01,04:43:01
39.8631333,116.1709366,0,328.1,39569.1965972222,2008-05-01,04:43:06
39.8619066,116.1720433,0,318.2,39569.1966550926,2008-05-01,04:43:11
39.8605083,116.1728016,0,315,39569.196712963,2008-05-01,04:43:16
39.8589999,116.1731516,0,311.7,39569.1967708333,2008-05-01,04:43:21
39.8574533,116.1730966,0,305.1,39569.1968287037,2008-05-01,04:43:26
39.8559433,116.1727833,0,311.7,39569.1968865741,2008-05-01,04:43:31
39.8481383,116.1687749,0,311.7,39569.1972453704,2008-05-01,04:44:02
39.8471983,116.1664216,0,308.4,39569.1973148148,2008-05-01,04:44:08
39.8459633,116.1660249,0,321.5,39569.1973726852,2008-05-01,04:44:13
39.8446649,116.165905,0,321.5,39569.1974305556,2008-05-01,04:44:18
39.8433366,116.1658199,0,321.5,39569.1974884259,2008-05-01,04:44:23
39.8420149,116.1657433,0,324.8,39569.1975462963,2008-05-01,04:44:28
39.8406933,116.1656649,0,318.2,39569.1976041667,2008-05-01,04:44:33
39.8393583,116.1656266,0,324.8,39569.197662037,2008-05-01,04:44:38
39.8380249,116.1655583,0,321.5,39569.1977199074,2008-05-01,04:44:43
39.8366733,116.1654716,0,328.1,39569.1977777778,2008-05-01,04:44:48
39.8352616,116.1653716,0,331.4,39569.1978356481,2008-05-01,04:44:53
39.8337833,116.1652899,0,331.4,39569.1978935185,2008-05-01,04:44:58
39.8322716,116.1652266,0,334.6,39569.1979513889,2008-05-01,04:45:03
39.8307583,116.1651383,0,328.1,39569.1980092593,2008-05-01,04:45:08
39.829245,116.1650533,0,321.5,39569.1980671296,2008-05-01,04:45:13
39.8277399,116.1649583,0,315,39569.198125,2008-05-01,04:45:18
39.8262366,116.1648599,0,308.4,39569.1981828704,2008-05-01,04:45:23
39.8247549,116.1648083,0,288.7,39569.1982407407,2008-05-01,04:45:28
39.8232649,116.1646783,0,285.4,39569.1982986111,2008-05-01,04:45:33
39.82176,116.1645733,0,285.4,39569.1983564815,2008-05-01,04:45:38
39.820235,116.1644849,0,288.7,39569.1984143518,2008-05-01,04:45:43
39.8187316,116.1643833,0,285.4,39569.1984722222,2008-05-01,04:45:48
39.8172283,116.1643116,0,288.7,39569.1985300926,2008-05-01,04:45:53
39.8157116,116.1643749,0,305.1,39569.198587963,2008-05-01,04:45:58
39.81425,116.1646199,0,318.2,39569.1986458333,2008-05-01,04:46:03
39.8128549,116.1653183,0,328.1,39569.1987037037,2008-05-01,04:46:08
39.8116216,116.1663699,0,334.6,39569.1987615741,2008-05-01,04:46:13
39.8105683,116.1677016,0,337.9,39569.1988194444,2008-05-01,04:46:18
39.8096666,116.1691616,0,328.1,39569.1988773148,2008-05-01,04:46:23
39.8087599,116.1706399,0,315,39569.1989351852,2008-05-01,04:46:28
39.8078266,116.1721316,0,311.7,39569.1989930556,2008-05-01,04:46:33
39.8068816,116.1736449,0,301.8,39569.1990509259,2008-05-01,04:46:38
39.805925,116.17516,0,285.4,39569.1991087963,2008-05-01,04:46:43
39.8049716,116.1766799,0,275.6,39569.1991666667,2008-05-01,04:46:48
39.8040316,116.1781866,0,269,39569.199224537,2008-05-01,04:46:53
39.8030966,116.1796883,0,269,39569.1992824074,2008-05-01,04:46:58
39.802155,116.1812049,0,262.5,39569.1993402778,2008-05-01,04:47:03
39.8012199,116.1826966,0,259.2,39569.1993981482,2008-05-01,04:47:08
39.800345,116.18407,0,252.6,39569.1994560185,2008-05-01,04:47:13
39.799535,116.1853416,0,242.8,39569.1995138889,2008-05-01,04:47:18
39.7987599,116.1865716,0,236.2,39569.1995717593,2008-05-01,04:47:23
39.7979933,116.1877833,0,229.7,39569.1996296296,2008-05-01,04:47:28
39.7971183,116.1888849,0,226.4,39569.1996875,2008-05-01,04:47:33
39.7960399,116.1897249,0,219.8,39569.1997453704,2008-05-01,04:47:38
39.7948499,116.1902366,0,219.8,39569.1998032407,2008-05-01,04:47:43
39.7935383,116.1903633,0,219.8,39569.1998611111,2008-05-01,04:47:48
39.7923233,116.1900449,0,223.1,39569.1999189815,2008-05-01,04:47:53
39.7911416,116.1894716,0,223.1,39569.1999768519,2008-05-01,04:47:58
39.7899516,116.1888733,0,226.4,39569.2000347222,2008-05-01,04:48:03
39.7887899,116.1882266,0,229.7,39569.2000925926,2008-05-01,04:48:08
39.7876566,116.1875216,0,229.7,39569.200150463,2008-05-01,04:48:13
39.7865216,116.1868483,0,232.9,39569.2002083333,2008-05-01,04:48:18
39.7853833,116.1861949,0,236.2,39569.2002662037,2008-05-01,04:48:23
39.7842483,116.1855016,0,236.2,39569.2003240741,2008-05-01,04:48:28
39.783095,116.1846483,0,223.1,39569.2003819444,2008-05-01,04:48:33
39.78189,116.1837383,0,219.8,39569.2004398148,2008-05-01,04:48:38
39.7806316,116.1828066,0,226.4,39569.2004976852,2008-05-01,04:48:43
39.7793283,116.1818399,0,229.7,39569.2005555556,2008-05-01,04:48:48
39.7779649,116.1808116,0,232.9,39569.2006134259,2008-05-01,04:48:53
39.7765616,116.1797199,0,229.7,39569.2006712963,2008-05-01,04:48:58
39.7750966,116.1786033,0,229.7,39569.2007291667,2008-05-01,04:49:03
39.7736066,116.1774616,0,232.9,39569.200787037,2008-05-01,04:49:08
39.7721216,116.1763083,0,232.9,39569.2008449074,2008-05-01,04:49:13
39.7706633,116.1750966,0,232.9,39569.2009027778,2008-05-01,04:49:18
39.7691816,116.17397,0,239.5,39569.2009606481,2008-05-01,04:49:23
39.7676983,116.1728399,0,239.5,39569.2010185185,2008-05-01,04:49:28
39.7662166,116.1716883,0,239.5,39569.2010763889,2008-05-01,04:49:33
39.7647449,116.1705383,0,232.9,39569.2011342593,2008-05-01,04:49:38
39.7632616,116.1694233,0,236.2,39569.2011921296,2008-05-01,04:49:43
39.76174,116.1683199,0,249.3,39569.20125,2008-05-01,04:49:48
39.7601832,116.1671133,0,242.8,39569.2013078704,2008-05-01,04:49:53
39.7585733,116.1658883,0,242.8,39569.2013657407,2008-05-01,04:49:58
39.7569216,116.1646216,0,246.1,39569.2014236111,2008-05-01,04:50:03
39.7552183,116.16333,0,246.1,39569.2014814815,2008-05-01,04:50:08
39.7534899,116.162005,0,246.1,39569.2015393519,2008-05-01,04:50:13
39.7517366,116.1607099,0,255.9,39569.2015972222,2008-05-01,04:50:18
39.7500133,116.1593716,0,246.1,39569.2016550926,2008-05-01,04:50:23
39.7482916,116.1580416,0,239.5,39569.201712963,2008-05-01,04:50:28
39.746565,116.1567283,0,239.5,39569.2017708333,2008-05-01,04:50:33
39.7448599,116.1553383,0,213.3,39569.2018287037,2008-05-01,04:50:38
39.7431333,116.1540283,0,216.5,39569.2018865741,2008-05-01,04:50:43
39.7414083,116.1527133,0,219.8,39569.2019444444,2008-05-01,04:50:48
39.7396866,116.1513849,0,219.8,39569.2020023148,2008-05-01,04:50:53
39.7379766,116.1500433,0,223.1,39569.2020601852,2008-05-01,04:50:58
39.7362533,116.1487299,0,223.1,39569.2021180556,2008-05-01,04:51:03
39.734515,116.1474316,0,223.1,39569.2021759259,2008-05-01,04:51:08
39.7327533,116.1461899,0,210,39569.2022337963,2008-05-01,04:51:13
39.7308916,116.145235,0,219.8,39569.2022916667,2008-05-01,04:51:18
39.729035,116.1442633,0,223.1,39569.202349537,2008-05-01,04:51:23
39.7271733,116.1433116,0,226.4,39569.2024074074,2008-05-01,04:51:28
39.7253083,116.1423499,0,226.4,39569.2024652778,2008-05-01,04:51:33
39.7234649,116.1413616,0,226.4,39569.2025231481,2008-05-01,04:51:38
39.7216166,116.1403866,0,229.7,39569.2025810185,2008-05-01,04:51:43
39.7197566,116.1394149,0,226.4,39569.2026388889,2008-05-01,04:51:48
39.7179449,116.1383149,0,219.8,39569.2026967593,2008-05-01,04:51:53
39.716225,116.1369416,0,219.8,39569.2027546296,2008-05-01,04:51:58
39.7145366,116.13552,0,219.8,39569.2028125,2008-05-01,04:52:03
39.7128433,116.1341183,0,219.8,39569.2028703704,2008-05-01,04:52:08
39.7111599,116.1326949,0,223.1,39569.2029282407,2008-05-01,04:52:13
39.7094783,116.1312783,0,226.4,39569.2029861111,2008-05-01,04:52:18
39.707805,116.1298383,0,223.1,39569.2030439815,2008-05-01,04:52:23
39.7061216,116.1284083,0,229.7,39569.2031018519,2008-05-01,04:52:28
39.7043983,116.1269799,0,236.2,39569.2031597222,2008-05-01,04:52:33
39.70266,116.1255083,0,239.5,39569.2032175926,2008-05-01,04:52:38
39.7009149,116.124075,0,249.3,39569.203275463,2008-05-01,04:52:43
39.6991766,116.122645,0,255.9,39569.2033333333,2008-05-01,04:52:48
39.697445,116.12119,0,262.5,39569.2033912037,2008-05-01,04:52:53
39.6957149,116.1197316,0,262.5,39569.2034490741,2008-05-01,04:52:58
39.693985,116.1182783,0,262.5,39569.2035069444,2008-05-01,04:53:03
39.6922566,116.1168166,0,259.2,39569.2035648148,2008-05-01,04:53:08
39.6905266,116.1153783,0,265.7,39569.2036226852,2008-05-01,04:53:13
39.688785,116.1139699,0,275.6,39569.2036805556,2008-05-01,04:53:18
39.6870599,116.1124883,0,272.3,39569.2037384259,2008-05-01,04:53:23
39.6853483,116.1109583,0,242.8,39569.2037962963,2008-05-01,04:53:28
39.6836066,116.109525,0,249.3,39569.2038541667,2008-05-01,04:53:33
39.68188,116.108045,0,239.5,39569.203912037,2008-05-01,04:53:38
39.6801449,116.1065983,0,239.5,39569.2039699074,2008-05-01,04:53:43
39.6784066,116.1051633,0,246.1,39569.2040277778,2008-05-01,04:53:48
39.6766866,116.1036533,0,232.9,39569.2040856481,2008-05-01,04:53:53
39.6749566,116.102175,0,226.4,39569.2041435185,2008-05-01,04:53:58
39.6732216,116.1007233,0,232.9,39569.2042013889,2008-05-01,04:54:03
39.6714899,116.0992649,0,232.9,39569.2042592593,2008-05-01,04:54:08
39.6697616,116.0977849,0,226.4,39569.2043171296,2008-05-01,04:54:13
39.6680266,116.0963316,0,226.4,39569.204375,2008-05-01,04:54:18
39.6662899,116.0948799,0,229.7,39569.2044328704,2008-05-01,04:54:23
39.6645599,116.09341,0,229.7,39569.2044907407,2008-05-01,04:54:28
39.6628249,116.0919583,0,232.9,39569.2045486111,2008-05-01,04:54:33
39.6610933,116.0905016,0,229.7,39569.2046064815,2008-05-01,04:54:38
39.6593582,116.0890399,0,223.1,39569.2046643518,2008-05-01,04:54:43
39.65762,116.0875949,0,226.4,39569.2047222222,2008-05-01,04:54:48
39.6558999,116.0860866,0,203.4,39569.2047800926,2008-05-01,04:54:53
39.6541683,116.084585,0,193.6,39569.204837963,2008-05-01,04:54:58
39.652395,116.0831033,0,200.1,39569.2048958333,2008-05-01,04:55:03
39.650585,116.0815749,0,200.1,39569.2049537037,2008-05-01,04:55:08
39.648735,116.0800249,0,203.4,39569.2050115741,2008-05-01,04:55:13
39.6468483,116.0784533,0,203.4,39569.2050694444,2008-05-01,04:55:18
39.644925,116.07686,0,206.7,39569.2051273148,2008-05-01,04:55:23
39.6429683,116.0752399,0,216.5,39569.2051851852,2008-05-01,04:55:28
39.6409949,116.0735616,0,213.3,39569.2052430556,2008-05-01,04:55:33
39.6389883,116.0718583,0,210,39569.2053009259,2008-05-01,04:55:38
39.6369483,116.07016,0,216.5,39569.2053587963,2008-05-01,04:55:43
39.6348783,116.0684416,0,223.1,39569.2054166667,2008-05-01,04:55:48
39.6327849,116.0666849,0,223.1,39569.205474537,2008-05-01,04:55:53
39.6306799,116.0648999,0,213.3,39569.2055324074,2008-05-01,04:55:58
39.6285816,116.0631133,0,206.7,39569.2055902778,2008-05-01,04:56:03
39.6264816,116.0613433,0,203.4,39569.2056481481,2008-05-01,04:56:08
39.6243366,116.0596766,0,206.7,39569.2057060185,2008-05-01,04:56:13
39.6221066,116.0581783,0,200.1,39569.2057638889,2008-05-01,04:56:18
39.6198749,116.0566833,0,193.6,39569.2058217593,2008-05-01,04:56:23
39.6176599,116.0551733,0,187,39569.2058796296,2008-05-01,04:56:28
39.6155166,116.0535066,0,183.7,39569.2059375,2008-05-01,04:56:33
39.6134616,116.0516683,0,190.3,39569.2059953704,2008-05-01,04:56:38
39.6114366,116.049765,0,190.3,39569.2060532407,2008-05-01,04:56:43
39.609415,116.0478549,0,193.6,39569.2061111111,2008-05-01,04:56:48
39.6073933,116.0459416,0,196.9,39569.2061689815,2008-05-01,04:56:53
39.6053849,116.0440016,0,183.7,39569.2062268518,2008-05-01,04:56:58
39.6033666,116.0420916,0,183.7,39569.2062847222,2008-05-01,04:57:03
39.601345,116.0401816,0,180.4,39569.2063425926,2008-05-01,04:57:08
39.5993183,116.0382783,0,180.4,39569.206400463,2008-05-01,04:57:13
39.5972933,116.0363799,0,180.4,39569.2064583333,2008-05-01,04:57:18
39.5952699,116.0344833,0,180.4,39569.2065162037,2008-05-01,04:57:23
39.5932416,116.0326016,0,183.7,39569.2065740741,2008-05-01,04:57:28
39.5912166,116.0307049,0,190.3,39569.2066319444,2008-05-01,04:57:33
39.5891966,116.0287816,0,200.1,39569.2066898148,2008-05-01,04:57:38
39.5871732,116.0268699,0,206.7,39569.2067476852,2008-05-01,04:57:43
39.5851416,116.0249799,0,206.7,39569.2068055556,2008-05-01,04:57:48
39.5830083,116.0232933,0,206.7,39569.2068634259,2008-05-01,04:57:53
39.5807282,116.0219516,0,206.7,39569.2069212963,2008-05-01,04:57:58
39.5784066,116.0207866,0,200.1,39569.2069791667,2008-05-01,04:58:03
39.5760949,116.0196299,0,196.9,39569.207037037,2008-05-01,04:58:08
39.573765,116.0184999,0,203.4,39569.2070949074,2008-05-01,04:58:13
39.5714199,116.0173549,0,206.7,39569.2071527778,2008-05-01,04:58:18
39.5690682,116.0162166,0,210,39569.2072106482,2008-05-01,04:58:23
39.5667233,116.0150733,0,216.5,39569.2072685185,2008-05-01,04:58:28
39.5643783,116.0139266,0,223.1,39569.2073263889,2008-05-01,04:58:33
39.5620216,116.0128233,0,216.5,39569.2073842593,2008-05-01,04:58:38
39.5596116,116.0119733,0,206.7,39569.2074421296,2008-05-01,04:58:43
39.5571899,116.0112683,0,196.9,39569.2075,2008-05-01,04:58:48
39.5547633,116.0105666,0,196.9,39569.2075578704,2008-05-01,04:58:53
39.552365,116.0098416,0,190.3,39569.2076157407,2008-05-01,04:58:58
39.5499749,116.0091133,0,187,39569.2076736111,2008-05-01,04:59:03
39.5475633,116.0083749,0,183.7,39569.2077314815,2008-05-01,04:59:08
39.5450999,116.0076583,0,177.2,39569.2077893519,2008-05-01,04:59:13
39.5426133,116.0069349,0,173.9,39569.2078472222,2008-05-01,04:59:18
39.5400999,116.0062049,0,173.9,39569.2079050926,2008-05-01,04:59:23
39.5375899,116.005495,0,173.9,39569.207962963,2008-05-01,04:59:28
39.5350816,116.0048533,0,177.2,39569.2080208333,2008-05-01,04:59:33
39.5325783,116.0041716,0,180.4,39569.2080787037,2008-05-01,04:59:38
39.5300949,116.0034416,0,177.2,39569.2081365741,2008-05-01,04:59:43
39.5275999,116.0027083,0,177.2,39569.2081944444,2008-05-01,04:59:48
39.5251133,116.0019133,0,173.9,39569.2082523148,2008-05-01,04:59:53
39.5226249,116.0010866,0,173.9,39569.2083101852,2008-05-01,04:59:58
39.5201316,116.0003166,0,170.6,39569.2083680556,2008-05-01,05:00:03
39.5176283,115.9995933,0,170.6,39569.2084259259,2008-05-01,05:00:08
39.5151299,115.9988616,0,170.6,39569.2084837963,2008-05-01,05:00:13
39.5126316,115.998135,0,173.9,39569.2085416667,2008-05-01,05:00:18
39.5101349,115.9973999,0,173.9,39569.208599537,2008-05-01,05:00:23
39.507635,115.9966683,0,173.9,39569.2086574074,2008-05-01,05:00:28
39.5051333,115.9959416,0,177.2,39569.2087152778,2008-05-01,05:00:33
39.5027016,115.99498,0,177.2,39569.2087731481,2008-05-01,05:00:38
39.5003116,115.993735,0,183.7,39569.2088310185,2008-05-01,05:00:43
39.4980416,115.992175,0,177.2,39569.2088888889,2008-05-01,05:00:48
39.495815,115.9905266,0,183.7,39569.2089467593,2008-05-01,05:00:53
39.49358,115.9888799,0,200.1,39569.2090046296,2008-05-01,05:00:58
39.4913549,115.9872266,0,206.7,39569.2090625,2008-05-01,05:01:03
39.4891383,115.9855699,0,203.4,39569.2091203704,2008-05-01,05:01:08
39.4869083,115.9839283,0,203.4,39569.2091782407,2008-05-01,05:01:13
39.4846916,115.9822716,0,210,39569.2092361111,2008-05-01,05:01:18
39.4824766,115.9806183,0,206.7,39569.2092939815,2008-05-01,05:01:23
39.48026,115.9789616,0,206.7,39569.2093518519,2008-05-01,05:01:28
39.47804,115.9773116,0,210,39569.2094097222,2008-05-01,05:01:33
39.4758216,115.9756483,0,206.7,39569.2094675926,2008-05-01,05:01:38
39.4736133,115.9739799,0,203.4,39569.209525463,2008-05-01,05:01:43
39.4713983,115.9723233,0,203.4,39569.2095833333,2008-05-01,05:01:48
39.4691799,115.9706816,0,203.4,39569.2096412037,2008-05-01,05:01:53
39.4669666,115.9690366,0,203.4,39569.2096990741,2008-05-01,05:01:58
39.4647483,115.96739,0,200.1,39569.2097569444,2008-05-01,05:02:03
39.4625299,115.9657433,0,196.9,39569.2098148148,2008-05-01,05:02:08
39.4603033,115.9641116,0,203.4,39569.2098726852,2008-05-01,05:02:13
39.458085,115.9624599,0,203.4,39569.2099305556,2008-05-01,05:02:18
39.4558533,115.9607949,0,203.4,39569.2099884259,2008-05-01,05:02:23
39.4536299,115.959145,0,196.9,39569.2100462963,2008-05-01,05:02:28
39.451415,115.9575033,0,196.9,39569.2101041667,2008-05-01,05:02:33
39.4491933,115.9558583,0,203.4,39569.210162037,2008-05-01,05:02:38
39.4469749,115.9542099,0,203.4,39569.2102199074,2008-05-01,05:02:43
39.4447466,115.9525649,0,206.7,39569.2102777778,2008-05-01,05:02:48
39.4425233,115.9509316,0,210,39569.2103356481,2008-05-01,05:02:53
39.4403116,115.94928,0,210,39569.2103935185,2008-05-01,05:02:58
39.4381616,115.9475133,0,216.5,39569.2104513889,2008-05-01,05:03:03
39.4360799,115.9456049,0,226.4,39569.2105092593,2008-05-01,05:03:08
39.4339966,115.9436933,0,239.5,39569.2105671296,2008-05-01,05:03:13
39.4319266,115.9417366,0,246.1,39569.210625,2008-05-01,05:03:18
39.4298449,115.9398083,0,242.8,39569.2106828704,2008-05-01,05:03:23
39.4277633,115.9378816,0,242.8,39569.2107407407,2008-05-01,05:03:28
39.4256783,115.9359683,0,242.8,39569.2107986111,2008-05-01,05:03:33
39.4235833,115.9340783,0,249.3,39569.2108564815,2008-05-01,05:03:38
39.4214899,115.9321899,0,255.9,39569.2109143519,2008-05-01,05:03:43
39.4194049,115.9302733,0,255.9,39569.2109722222,2008-05-01,05:03:48
39.4173166,115.9283816,0,252.6,39569.2110300926,2008-05-01,05:03:53
39.4152283,115.926485,0,259.2,39569.211087963,2008-05-01,05:03:58
39.4131399,115.9245733,0,269,39569.2111458333,2008-05-01,05:04:03
39.4110499,115.9226333,0,278.9,39569.2112037037,2008-05-01,05:04:08
39.4089616,115.92072,0,275.6,39569.2112615741,2008-05-01,05:04:13
39.4068783,115.9187949,0,275.6,39569.2113194444,2008-05-01,05:04:18
39.4048033,115.91684,0,255.9,39569.2113773148,2008-05-01,05:04:23
39.4027133,115.9149299,0,255.9,39569.2114351852,2008-05-01,05:04:28
39.4006249,115.9130166,0,262.5,39569.2114930556,2008-05-01,05:04:33
39.3985333,115.9110999,0,259.2,39569.2115509259,2008-05-01,05:04:38
39.3964466,115.9091833,0,265.7,39569.2116087963,2008-05-01,05:04:43
39.3943633,115.9072816,0,269,39569.2116666667,2008-05-01,05:04:48
39.3922933,115.9053999,0,262.5,39569.211724537,2008-05-01,05:04:53
39.3902416,115.9035249,0,252.6,39569.2117824074,2008-05-01,05:04:58
39.3881933,115.9016816,0,255.9,39569.2118402778,2008-05-01,05:05:03
39.3861366,115.8998,0,259.2,39569.2118981481,2008-05-01,05:05:08
39.3840633,115.8978666,0,259.2,39569.2119560185,2008-05-01,05:05:13
39.3819183,115.896,0,249.3,39569.2120138889,2008-05-01,05:05:18
39.3796266,115.8944966,0,255.9,39569.2120717593,2008-05-01,05:05:23
39.3772766,115.89316,0,255.9,39569.2121296296,2008-05-01,05:05:28
39.3749383,115.8917883,0,242.8,39569.2121875,2008-05-01,05:05:33
39.3725966,115.8904333,0,236.2,39569.2122453704,2008-05-01,05:05:38
39.3702533,115.8890899,0,229.7,39569.2123032407,2008-05-01,05:05:43
39.3679066,115.8877483,0,219.8,39569.2123611111,2008-05-01,05:05:48
39.3655566,115.8863983,0,213.3,39569.2124189815,2008-05-01,05:05:53
39.3632066,115.8850633,0,210,39569.2124768518,2008-05-01,05:05:58
39.360895,115.8836366,0,210,39569.2125347222,2008-05-01,05:06:03
39.3586699,115.882015,0,223.1,39569.2125925926,2008-05-01,05:06:08
39.3565633,115.8801316,0,229.7,39569.212650463,2008-05-01,05:06:13
39.3545133,115.8781416,0,232.9,39569.2127083333,2008-05-01,05:06:18
39.3524599,115.8761549,0,236.2,39569.2127662037,2008-05-01,05:06:23
39.350405,115.8741783,0,242.8,39569.2128240741,2008-05-01,05:06:28
39.3483483,115.8722083,0,239.5,39569.2128819444,2008-05-01,05:06:33
39.3462966,115.8702149,0,239.5,39569.2129398148,2008-05-01,05:06:38
39.3442483,115.8682116,0,239.5,39569.2129976852,2008-05-01,05:06:43
39.3421983,115.8662149,0,246.1,39569.2130555556,2008-05-01,05:06:48
39.3401483,115.8642183,0,242.8,39569.2131134259,2008-05-01,05:06:53
39.3380933,115.8622533,0,239.5,39569.2131712963,2008-05-01,05:06:58
39.3360449,115.8602649,0,232.9,39569.2132291667,2008-05-01,05:07:03
39.3339983,115.8582583,0,229.7,39569.213287037,2008-05-01,05:07:08
39.3319483,115.8562616,0,229.7,39569.2133449074,2008-05-01,05:07:13
39.3298983,115.854285,0,226.4,39569.2134027778,2008-05-01,05:07:18
39.3278516,115.85228,0,226.4,39569.2134606481,2008-05-01,05:07:23
39.3258233,115.850275,0,232.9,39569.2135185185,2008-05-01,05:07:28
39.3237733,115.8482799,0,236.2,39569.2135763889,2008-05-01,05:07:33
39.3217183,115.8463016,0,226.4,39569.2136342593,2008-05-01,05:07:38
39.3196616,115.8443033,0,219.8,39569.2136921296,2008-05-01,05:07:43
39.3176099,115.8423116,0,223.1,39569.21375,2008-05-01,05:07:48
39.3155566,115.8403366,0,223.1,39569.2138078704,2008-05-01,05:07:53
39.3135049,115.8383433,0,213.3,39569.2138657407,2008-05-01,05:07:58
39.311455,115.8363516,0,206.7,39569.2139236111,2008-05-01,05:08:03
39.30941,115.8343499,0,200.1,39569.2139814815,2008-05-01,05:08:08
39.3073599,115.8323583,0,200.1,39569.2140393518,2008-05-01,05:08:13
39.3053133,115.8303549,0,200.1,39569.2140972222,2008-05-01,05:08:18
39.3032616,115.8283633,0,203.4,39569.2141550926,2008-05-01,05:08:23
39.3012033,115.8263933,0,203.4,39569.214212963,2008-05-01,05:08:28
39.2991499,115.8244216,0,203.4,39569.2142708333,2008-05-01,05:08:33
39.2970983,115.8224316,0,210,39569.2143287037,2008-05-01,05:08:38
39.2950466,115.8204466,0,210,39569.2143865741,2008-05-01,05:08:43
39.2929916,115.8184766,0,210,39569.2144444444,2008-05-01,05:08:48
39.2909416,115.8164783,0,219.8,39569.2145023148,2008-05-01,05:08:53
39.2888933,115.8144866,0,216.5,39569.2145601852,2008-05-01,05:08:58
39.2868416,115.8125016,0,213.3,39569.2146180556,2008-05-01,05:09:03
39.2847999,115.8104983,0,206.7,39569.2146759259,2008-05-01,05:09:08
39.2827499,115.8085116,0,203.4,39569.2147337963,2008-05-01,05:09:13
39.2807083,115.80653,0,200.1,39569.2147916667,2008-05-01,05:09:18
39.2786716,115.8045616,0,200.1,39569.214849537,2008-05-01,05:09:23
39.2766549,115.8025783,0,196.9,39569.2149074074,2008-05-01,05:09:28
39.2746249,115.8005982,0,196.9,39569.2149652778,2008-05-01,05:09:33
39.2725666,115.7986199,0,196.9,39569.2150231482,2008-05-01,05:09:38
39.270515,115.7966149,0,200.1,39569.2150810185,2008-05-01,05:09:43
39.2684633,115.794645,0,203.4,39569.2151388889,2008-05-01,05:09:48
39.2664166,115.792655,0,203.4,39569.2151967593,2008-05-01,05:09:53
39.2643666,115.7906616,0,206.7,39569.2152546296,2008-05-01,05:09:58
39.2623,115.7886916,0,216.5,39569.2153125,2008-05-01,05:10:03
39.2602466,115.7867316,0,216.5,39569.2153703704,2008-05-01,05:10:08
39.2582066,115.7847366,0,206.7,39569.2154282407,2008-05-01,05:10:13
39.2561233,115.7828283,0,203.4,39569.2154861111,2008-05-01,05:10:18
39.2539066,115.7812233,0,200.1,39569.2155439815,2008-05-01,05:10:23
39.2515849,115.7798416,0,203.4,39569.2156018519,2008-05-01,05:10:28
39.2492583,115.7785066,0,206.7,39569.2156597222,2008-05-01,05:10:33
39.2469083,115.7771733,0,213.3,39569.2157175926,2008-05-01,05:10:38
39.2445566,115.7758266,0,216.5,39569.215775463,2008-05-01,05:10:43
39.2422116,115.7744733,0,226.4,39569.2158333333,2008-05-01,05:10:48
39.2398533,115.7731649,0,232.9,39569.2158912037,2008-05-01,05:10:53
39.2375116,115.77183,0,232.9,39569.2159490741,2008-05-01,05:10:58
39.2351849,115.7704483,0,226.4,39569.2160069444,2008-05-01,05:11:03
39.2328516,115.7690883,0,226.4,39569.2160648148,2008-05-01,05:11:08
39.23051,115.7677483,0,232.9,39569.2161226852,2008-05-01,05:11:13
39.2281649,115.7663983,0,246.1,39569.2161805556,2008-05-01,05:11:18
39.2258216,115.765035,0,239.5,39569.2162384259,2008-05-01,05:11:23
39.2234783,115.7636933,0,229.7,39569.2162962963,2008-05-01,05:11:28
39.2211366,115.7623649,0,232.9,39569.2163541667,2008-05-01,05:11:33
39.2187883,115.7610499,0,229.7,39569.216412037,2008-05-01,05:11:38
39.2164433,115.7596999,0,213.3,39569.2164699074,2008-05-01,05:11:43
39.2141066,115.7583433,0,216.5,39569.2165277778,2008-05-01,05:11:48
39.2117633,115.7569949,0,216.5,39569.2165856481,2008-05-01,05:11:53
39.2094216,115.7556483,0,206.7,39569.2166435185,2008-05-01,05:11:58
39.2070833,115.7542916,0,203.4,39569.2167013889,2008-05-01,05:12:03
39.2047266,115.7529716,0,203.4,39569.2167592593,2008-05-01,05:12:08
39.2023866,115.7516266,0,206.7,39569.2168171296,2008-05-01,05:12:13
39.2000399,115.7502833,0,213.3,39569.216875,2008-05-01,05:12:18
39.1977199,115.7489099,0,210,39569.2169328704,2008-05-01,05:12:23
39.1953766,115.7475733,0,213.3,39569.2169907407,2008-05-01,05:12:28
39.1930333,115.7462433,0,213.3,39569.2170486111,2008-05-01,05:12:33
39.19068,115.7449232,0,219.8,39569.2171064815,2008-05-01,05:12:38
39.1883283,115.7435766,0,216.5,39569.2171643519,2008-05-01,05:12:43
39.1859933,115.742205,0,190.3,39569.2172222222,2008-05-01,05:12:48
39.1836616,115.740845,0,183.7,39569.2172800926,2008-05-01,05:12:53
39.1813266,115.7394966,0,183.7,39569.217337963,2008-05-01,05:12:58
39.1789749,115.7381366,0,180.4,39569.2173958333,2008-05-01,05:13:03
39.1766316,115.7368166,0,180.4,39569.2174537037,2008-05-01,05:13:08
39.1743016,115.7354849,0,180.4,39569.2175115741,2008-05-01,05:13:13
39.1719633,115.7341549,0,190.3,39569.2175694444,2008-05-01,05:13:18
39.1696099,115.7328216,0,187,39569.2176273148,2008-05-01,05:13:23
39.167275,115.7314549,0,177.2,39569.2176851852,2008-05-01,05:13:28
39.1649516,115.7300599,0,180.4,39569.2177430556,2008-05-01,05:13:33
39.1627116,115.7285183,0,203.4,39569.2178009259,2008-05-01,05:13:38
39.1604866,115.7268683,0,213.3,39569.2178587963,2008-05-01,05:13:43
39.15825,115.7252249,0,196.9,39569.2179166667,2008-05-01,05:13:48
39.1560116,115.7235916,0,193.6,39569.217974537,2008-05-01,05:13:53
39.1537766,115.7219749,0,190.3,39569.2180324074,2008-05-01,05:13:58
39.1515416,115.7203649,0,200.1,39569.2180902778,2008-05-01,05:14:03
39.1492999,115.7187616,0,206.7,39569.2181481481,2008-05-01,05:14:08
39.1470633,115.7171632,0,203.4,39569.2182060185,2008-05-01,05:14:13
39.1448366,115.7155583,0,203.4,39569.2182638889,2008-05-01,05:14:18
39.1426166,115.7139833,0,190.3,39569.2183217593,2008-05-01,05:14:23
39.1404149,115.7124,0,187,39569.2183796296,2008-05-01,05:14:28
39.1382066,115.7108266,0,193.6,39569.2184375,2008-05-01,05:14:33
39.1359699,115.7092233,0,190.3,39569.2184953704,2008-05-01,05:14:38
39.1337199,115.7076016,0,180.4,39569.2185532407,2008-05-01,05:14:43
39.13147,115.7060149,0,180.4,39569.2186111111,2008-05-01,05:14:48
39.12924,115.704385,0,180.4,39569.2186689815,2008-05-01,05:14:53
39.1270033,115.7027783,0,183.7,39569.2187268519,2008-05-01,05:14:58
39.124765,115.7011633,0,183.7,39569.2187847222,2008-05-01,05:15:03
39.12254,115.6995249,0,170.6,39569.2188425926,2008-05-01,05:15:08
39.1203183,115.6978932,0,164,39569.218900463,2008-05-01,05:15:13
39.1180933,115.6962866,0,157.5,39569.2189583333,2008-05-01,05:15:18
39.1158599,115.6946866,0,157.5,39569.2190162037,2008-05-01,05:15:23
39.1136233,115.6930849,0,150.9,39569.2190740741,2008-05-01,05:15:28
39.1113833,115.6914949,0,154.2,39569.2191319444,2008-05-01,05:15:33
39.1091383,115.6898916,0,157.5,39569.2191898148,2008-05-01,05:15:38
39.1068983,115.6882766,0,157.5,39569.2192476852,2008-05-01,05:15:43
39.1046666,115.6866783,0,167.3,39569.2193055556,2008-05-01,05:15:48
39.1024283,115.6850899,0,177.2,39569.2193634259,2008-05-01,05:15:53
39.1001866,115.6834933,0,180.4,39569.2194212963,2008-05-01,05:15:58
39.0979516,115.6818883,0,187,39569.2194791667,2008-05-01,05:16:03
39.0957216,115.6802716,0,187,39569.219537037,2008-05-01,05:16:08
39.0934966,115.6786416,0,187,39569.2195949074,2008-05-01,05:16:13
39.0912616,115.6770249,0,180.4,39569.2196527778,2008-05-01,05:16:18
39.0890316,115.6754066,0,170.6,39569.2197106481,2008-05-01,05:16:23
39.0868033,115.6737833,0,167.3,39569.2197685185,2008-05-01,05:16:28
39.0845749,115.6721483,0,154.2,39569.2198263889,2008-05-01,05:16:33
39.0823399,115.6705383,0,150.9,39569.2198842593,2008-05-01,05:16:38
39.0801049,115.66893,0,154.2,39569.2199421296,2008-05-01,05:16:43
39.0778716,115.6673233,0,154.2,39569.22,2008-05-01,05:16:48
39.0756383,115.6656749,0,141.1,39569.2200578704,2008-05-01,05:16:53
39.0734116,115.6640533,0,137.8,39569.2201157407,2008-05-01,05:16:58
39.0711766,115.6624449,0,134.5,39569.2201736111,2008-05-01,05:17:03
39.0689349,115.6608266,0,121.4,39569.2202314815,2008-05-01,05:17:08
39.0667066,115.6592249,0,114.8,39569.2202893518,2008-05-01,05:17:13
39.0644599,115.6576433,0,114.8,39569.2203472222,2008-05-01,05:17:18
39.0622233,115.6560383,0,124.7,39569.2204050926,2008-05-01,05:17:23
39.0599849,115.6544583,0,128,39569.220462963,2008-05-01,05:17:28
39.0577049,115.6529516,0,131.2,39569.2205208333,2008-05-01,05:17:33
39.05536,115.6516082,0,137.8,39569.2205787037,2008-05-01,05:17:38
39.0530266,115.6502449,0,144.4,39569.2206365741,2008-05-01,05:17:43
39.0507016,115.6488849,0,147.6,39569.2206944444,2008-05-01,05:17:48
39.0478899,115.6473083,0,150.9,39569.2207638889,2008-05-01,05:17:54
39.0455533,115.6459816,0,160.8,39569.2208217593,2008-05-01,05:17:59
39.0432266,115.6446233,0,167.3,39569.2208796296,2008-05-01,05:18:04
39.0413649,115.6435266,0,150.9,39569.2209259259,2008-05-01,05:18:08
39.0385533,115.6419166,0,150.9,39569.2209953704,2008-05-01,05:18:14
39.0362199,115.6405499,0,144.4,39569.2210532407,2008-05-01,05:18:19
39.0338816,115.6392099,0,167.3,39569.2211111111,2008-05-01,05:18:24
39.0315366,115.6379149,0,183.7,39569.2211689815,2008-05-01,05:18:29
39.0292016,115.6365916,0,190.3,39569.2212268518,2008-05-01,05:18:34
39.0268733,115.6352416,0,206.7,39569.2212847222,2008-05-01,05:18:39
39.0245416,115.6338666,0,206.7,39569.2213425926,2008-05-01,05:18:44
39.0222066,115.6325133,0,219.8,39569.221400463,2008-05-01,05:18:49
39.0198999,115.6310599,0,223.1,39569.2214583333,2008-05-01,05:18:54
39.0176749,115.6294083,0,200.1,39569.2215162037,2008-05-01,05:18:59
39.0155583,115.6275449,0,187,39569.2215740741,2008-05-01,05:19:04
39.0134866,115.6256016,0,180.4,39569.2216319444,2008-05-01,05:19:09
39.0114266,115.6236416,0,167.3,39569.2216898148,2008-05-01,05:19:14
39.0093666,115.6216766,0,160.8,39569.2217476852,2008-05-01,05:19:19
39.0073049,115.6197233,0,157.5,39569.2218055556,2008-05-01,05:19:24
39.0052383,115.6177932,0,150.9,39569.2218634259,2008-05-01,05:19:29
39.0031866,115.6158399,0,141.1,39569.2219212963,2008-05-01,05:19:34
39.0011683,115.6137566,0,108.3,39569.2219791667,2008-05-01,05:19:39
38.9991,115.6118349,0,98.4,39569.222037037,2008-05-01,05:19:44
38.9970366,115.6098999,0,98.4,39569.2220949074,2008-05-01,05:19:49
38.9949783,115.6079432,0,95.1,39569.2221527778,2008-05-01,05:19:54
38.9929099,115.6060232,0,91.9,39569.2222106481,2008-05-01,05:19:59
38.9908433,115.6040949,0,85.3,39569.2222685185,2008-05-01,05:20:04
38.9887816,115.60213,0,85.3,39569.2223263889,2008-05-01,05:20:09
38.986725,115.6001599,0,88.6,39569.2223842593,2008-05-01,05:20:14
38.984665,115.5981999,0,91.9,39569.2224421296,2008-05-01,05:20:19
38.9825933,115.5962866,0,88.6,39569.2225,2008-05-01,05:20:24
38.98053,115.5943433,0,88.6,39569.2225578704,2008-05-01,05:20:29
38.9784683,115.5923916,0,85.3,39569.2226157407,2008-05-01,05:20:34
38.97641,115.5904366,0,82,39569.2226736111,2008-05-01,05:20:39
38.9743483,115.5884933,0,78.7,39569.2227314815,2008-05-01,05:20:44
38.972275,115.586575,0,78.7,39569.2227893519,2008-05-01,05:20:49
38.9702116,115.5846349,0,82,39569.2228472222,2008-05-01,05:20:54
38.9681483,115.5826866,0,88.6,39569.2229050926,2008-05-01,05:20:59
38.9660883,115.5807233,0,88.6,39569.222962963,2008-05-01,05:21:04
38.9640166,115.578795,0,91.9,39569.2230208333,2008-05-01,05:21:09
38.96195,115.5768583,0,98.4,39569.2230787037,2008-05-01,05:21:14
38.9598866,115.5749216,0,105,39569.2231365741,2008-05-01,05:21:19
38.9578216,115.5729899,0,105,39569.2231944444,2008-05-01,05:21:24
38.9557599,115.5710582,0,105,39569.2232523148,2008-05-01,05:21:29
38.9537433,115.5690733,0,105,39569.2233101852,2008-05-01,05:21:34
38.9517733,115.5670899,0,105,39569.2233680556,2008-05-01,05:21:39
38.9498716,115.5651666,0,105,39569.2234259259,2008-05-01,05:21:44
38.9480316,115.5633349,0,101.7,39569.2234837963,2008-05-01,05:21:49
38.9462599,115.5615783,0,95.1,39569.2235416667,2008-05-01,05:21:54
38.9445533,115.5598916,0,88.6,39569.223599537,2008-05-01,05:21:59
38.942875,115.5583149,0,85.3,39569.2236574074,2008-05-01,05:22:04
38.9411933,115.5568183,0,82,39569.2237152778,2008-05-01,05:22:09
38.9394883,115.5553433,0,85.3,39569.2237731481,2008-05-01,05:22:14
38.9377733,115.5538583,0,82,39569.2238310185,2008-05-01,05:22:19
38.9360516,115.5523916,0,82,39569.2238888889,2008-05-01,05:22:24
38.9343333,115.5509366,0,91.9,39569.2239467593,2008-05-01,05:22:29
38.9326099,115.5494983,0,95.1,39569.2240046296,2008-05-01,05:22:34
38.9308966,115.5480416,0,98.4,39569.2240625,2008-05-01,05:22:39
38.9291883,115.5465566,0,105,39569.2241203704,2008-05-01,05:22:44
38.92748,115.5450733,0,114.8,39569.2241782407,2008-05-01,05:22:49
38.9257683,115.5436133,0,118.1,39569.2242361111,2008-05-01,05:22:54
38.9240466,115.5421583,0,114.8,39569.2242939815,2008-05-01,05:22:59
38.9223366,115.5407183,0,128,39569.2243518519,2008-05-01,05:23:04
38.9206349,115.5392466,0,137.8,39569.2244097222,2008-05-01,05:23:09
38.9189416,115.5377782,0,131.2,39569.2244675926,2008-05-01,05:23:14
38.9172516,115.5363299,0,128,39569.224525463,2008-05-01,05:23:19
38.9155483,115.534865,0,118.1,39569.2245833333,2008-05-01,05:23:24
38.9138516,115.5333366,0,114.8,39569.2246412037,2008-05-01,05:23:29
38.9122499,115.5316383,0,111.5,39569.2246990741,2008-05-01,05:23:34
38.9106799,115.5299066,0,108.3,39569.2247569444,2008-05-01,05:23:39
38.9091099,115.5281733,0,101.7,39569.2248148148,2008-05-01,05:23:44
38.9075399,115.5264416,0,98.4,39569.2248726852,2008-05-01,05:23:49
38.9059683,115.5247149,0,91.9,39569.2249305556,2008-05-01,05:23:54
38.9044,115.52298,0,88.6,39569.2249884259,2008-05-01,05:23:59
38.9028283,115.5212533,0,85.3,39569.2250462963,2008-05-01,05:24:04
38.9012549,115.5195349,0,82,39569.2251041667,2008-05-01,05:24:09
38.8996833,115.51781,0,78.7,39569.225162037,2008-05-01,05:24:14
38.8981149,115.51608,0,75.5,39569.2252199074,2008-05-01,05:24:19
38.8965482,115.5143533,0,72.2,39569.2252777778,2008-05-01,05:24:24
38.8949783,115.512625,0,68.9,39569.2253356481,2008-05-01,05:24:29
38.8934083,115.5109016,0,68.9,39569.2253935185,2008-05-01,05:24:34
38.89184,115.5091799,0,68.9,39569.2254513889,2008-05-01,05:24:39
38.8902766,115.507455,0,68.9,39569.2255092593,2008-05-01,05:24:44
38.8887316,115.5057783,0,68.9,39569.2255671296,2008-05-01,05:24:49
38.8873066,115.5041266,0,68.9,39569.225625,2008-05-01,05:24:54
38.8860933,115.5024266,0,65.6,39569.2256828704,2008-05-01,05:24:59
38.8849799,115.5007166,0,65.6,39569.2257407407,2008-05-01,05:25:04
38.8838599,115.4990349,0,65.6,39569.2257986111,2008-05-01,05:25:09
38.882735,115.4973516,0,65.6,39569.2258564815,2008-05-01,05:25:14
38.8816,115.4956449,0,62.3,39569.2259143519,2008-05-01,05:25:19
38.8804683,115.4939283,0,62.3,39569.2259722222,2008-05-01,05:25:24
38.8793316,115.4922516,0,59.1,39569.2260300926,2008-05-01,05:25:29
38.8781966,115.4905549,0,55.8,39569.226087963,2008-05-01,05:25:34
38.8770533,115.48885,0,52.5,39569.2261458333,2008-05-01,05:25:39
38.875935,115.4871849,0,45.9,39569.2262037037,2008-05-01,05:25:44
38.874815,115.48572,0,45.9,39569.2262615741,2008-05-01,05:25:49
38.8737183,115.4844716,0,52.5,39569.2263194444,2008-05-01,05:25:54
38.872655,115.4834249,0,55.8,39569.2263773148,2008-05-01,05:25:59
38.8716483,115.48251,0,52.5,39569.2264351852,2008-05-01,05:26:04
38.870735,115.4816783,0,52.5,39569.2264930556,2008-05-01,05:26:09
38.8699183,115.4809333,0,55.8,39569.2265509259,2008-05-01,05:26:14
38.8691916,115.4803083,0,45.9,39569.2266087963,2008-05-01,05:26:19
38.8685966,115.4797466,0,49.2,39569.2266666667,2008-05-01,05:26:24
38.8683999,115.47956,0,55.8,39569.2266898148,2008-05-01,05:26:26
38.8682199,115.4793966,0,59.1,39569.226712963,2008-05-01,05:26:28
38.8680416,115.479245,0,59.1,39569.2267361111,2008-05-01,05:26:30
38.8678683,115.4790916,0,55.8,39569.2267592593,2008-05-01,05:26:32
38.867695,115.4789449,0,55.8,39569.2267824074,2008-05-01,05:26:34
38.8675266,115.4787916,0,62.3,39569.2268055556,2008-05-01,05:26:36
38.8673533,115.4786366,0,65.6,39569.2268287037,2008-05-01,05:26:38
38.8671766,115.4784733,0,65.6,39569.2268518518,2008-05-01,05:26:40
38.866995,115.4782983,0,68.9,39569.226875,2008-05-01,05:26:42
38.8668166,115.4781216,0,65.6,39569.2268981481,2008-05-01,05:26:44
38.8666266,115.4779816,0,65.6,39569.2269212963,2008-05-01,05:26:46
38.8664399,115.4778366,0,65.6,39569.2269444444,2008-05-01,05:26:48
38.866255,115.477695,0,62.3,39569.2269675926,2008-05-01,05:26:50
38.8660766,115.4775283,0,62.3,39569.2269907407,2008-05-01,05:26:52
38.8658883,115.4773583,0,72.2,39569.2270138889,2008-05-01,05:26:54
38.8657016,115.4772149,0,78.7,39569.227037037,2008-05-01,05:26:56
38.8655166,115.4770766,0,82,39569.2270601852,2008-05-01,05:26:58
38.8653349,115.4769299,0,88.6,39569.2270833333,2008-05-01,05:27:00
38.8651683,115.4767433,0,88.6,39569.2271064815,2008-05-01,05:27:02
38.8649933,115.4765783,0,88.6,39569.2271296296,2008-05-01,05:27:04
38.8648166,115.476415,0,85.3,39569.2271527778,2008-05-01,05:27:06
38.86464,115.4762583,0,82,39569.2271759259,2008-05-01,05:27:08
38.8644666,115.4760933,0,78.7,39569.2271990741,2008-05-01,05:27:10
38.8643032,115.4759483,0,85.3,39569.2272222222,2008-05-01,05:27:12
38.8641533,115.4758083,0,85.3,39569.2272453704,2008-05-01,05:27:14
38.8639999,115.4756366,0,82,39569.2272685185,2008-05-01,05:27:16
38.8638316,115.4754416,0,85.3,39569.2272916667,2008-05-01,05:27:18
38.8636316,115.4752383,0,85.3,39569.2273148148,2008-05-01,05:27:20
38.86345,115.4750849,0,82,39569.227337963,2008-05-01,05:27:22
38.8632716,115.4749216,0,82,39569.2273611111,2008-05-01,05:27:24
38.8630933,115.4747633,0,82,39569.2273842593,2008-05-01,05:27:26
38.8629166,115.4746233,0,85.3,39569.2274074074,2008-05-01,05:27:28
38.86275,115.4744749,0,82,39569.2274305556,2008-05-01,05:27:30
38.8625966,115.4743383,0,75.5,39569.2274537037,2008-05-01,05:27:32
38.8624633,115.4742066,0,75.5,39569.2274768518,2008-05-01,05:27:34
38.8623616,115.47408,0,75.5,39569.2275,2008-05-01,05:27:36
38.8622583,115.4739816,0,78.7,39569.2275231481,2008-05-01,05:27:38
38.8621549,115.4738916,0,78.7,39569.2275462963,2008-05-01,05:27:40
38.8620566,115.4738099,0,75.5,39569.2275694444,2008-05-01,05:27:42
38.8619632,115.4737266,0,75.5,39569.2275925926,2008-05-01,05:27:44
38.8618899,115.4736516,0,72.2,39569.2276157407,2008-05-01,05:27:46
38.8618216,115.47359,0,68.9,39569.2276388889,2008-05-01,05:27:48
38.8617516,115.4735266,0,68.9,39569.227662037,2008-05-01,05:27:50
38.8617216,115.4734866,0,72.2,39569.2276851852,2008-05-01,05:27:52
38.8617,115.4734666,0,75.5,39569.2277083333,2008-05-01,05:27:54
38.8616883,115.4734549,0,78.7,39569.2277314815,2008-05-01,05:27:56
38.8616899,115.47345,0,78.7,39569.2277893518,2008-05-01,05:28:01
38.8616899,115.47345,0,78.7,39569.2278472222,2008-05-01,05:28:06
38.8616899,115.47345,0,78.7,39569.2279050926,2008-05-01,05:28:11
38.8616899,115.47345,0,78.7,39569.227962963,2008-05-01,05:28:16
38.8616899,115.47345,0,78.7,39569.2280208333,2008-05-01,05:28:21
38.8616899,115.47345,0,78.7,39569.2280787037,2008-05-01,05:28:26
38.8616899,115.47345,0,78.7,39569.2281365741,2008-05-01,05:28:31
38.8616899,115.47345,0,78.7,39569.2281944444,2008-05-01,05:28:36
38.8616899,115.47345,0,78.7,39569.2282523148,2008-05-01,05:28:41
38.8616899,115.47345,0,78.7,39569.2283101852,2008-05-01,05:28:46
38.8616899,115.47345,0,78.7,39569.2283680556,2008-05-01,05:28:51
38.8616899,115.47345,0,78.7,39569.2284259259,2008-05-01,05:28:56
38.8616899,115.47345,0,78.7,39569.2284837963,2008-05-01,05:29:01
38.8616899,115.47345,0,78.7,39569.2285416667,2008-05-01,05:29:06
38.8616899,115.47345,0,78.7,39569.228599537,2008-05-01,05:29:11
38.8616899,115.47345,0,78.7,39569.2286574074,2008-05-01,05:29:16
38.8616899,115.47345,0,78.7,39569.2287152778,2008-05-01,05:29:21
38.8616899,115.47345,0,78.7,39569.2287731481,2008-05-01,05:29:26
38.8616899,115.47345,0,78.7,39569.2288310185,2008-05-01,05:29:31
38.8616899,115.47345,0,78.7,39569.2288888889,2008-05-01,05:29:36
38.8616899,115.47345,0,78.7,39569.2289467593,2008-05-01,05:29:41
38.8616899,115.47345,0,78.7,39569.2290046296,2008-05-01,05:29:46
38.8616899,115.47345,0,78.7,39569.2290625,2008-05-01,05:29:51
38.8616899,115.47345,0,78.7,39569.2291203704,2008-05-01,05:29:56
38.8616899,115.47345,0,78.7,39569.2291550926,2008-05-01,05:29:59
38.8616899,115.47345,0,78.7,39569.2291782407,2008-05-01,05:30:01
38.8616266,115.4733866,0,78.7,39569.2292361111,2008-05-01,05:30:06
38.8615583,115.4733399,0,78.7,39569.2292592593,2008-05-01,05:30:08
38.8615066,115.4732883,0,78.7,39569.2292824074,2008-05-01,05:30:10
38.8614283,115.4732383,0,78.7,39569.2293055556,2008-05-01,05:30:12
38.861335,115.4731566,0,78.7,39569.2293287037,2008-05-01,05:30:14
38.8612266,115.4730766,0,78.7,39569.2293518518,2008-05-01,05:30:16
38.8611066,115.4729933,0,78.7,39569.229375,2008-05-01,05:30:18
38.8609583,115.4729383,0,82,39569.2293981481,2008-05-01,05:30:20
38.8608282,115.4728233,0,85.3,39569.2294212963,2008-05-01,05:30:22
38.8606933,115.4726883,0,85.3,39569.2294444444,2008-05-01,05:30:24
38.8605466,115.4725516,0,85.3,39569.2294675926,2008-05-01,05:30:26
38.8603866,115.4723983,0,88.6,39569.2294907407,2008-05-01,05:30:28
38.8602183,115.4722333,0,88.6,39569.2295138889,2008-05-01,05:30:30
38.8600416,115.4720766,0,91.9,39569.229537037,2008-05-01,05:30:32
38.8598566,115.4719249,0,95.1,39569.2295601852,2008-05-01,05:30:34
38.8596699,115.4717449,0,95.1,39569.2295833333,2008-05-01,05:30:36
38.8594866,115.4715749,0,91.9,39569.2296064815,2008-05-01,05:30:38
38.8593083,115.4713966,0,88.6,39569.2296296296,2008-05-01,05:30:40
38.8591283,115.4712183,0,85.3,39569.2296527778,2008-05-01,05:30:42
38.8589516,115.4710533,0,85.3,39569.2296759259,2008-05-01,05:30:44
38.8587749,115.4708916,0,88.6,39569.2296990741,2008-05-01,05:30:46
38.8586033,115.4707266,0,91.9,39569.2297222222,2008-05-01,05:30:48
38.8584299,115.4705666,0,98.4,39569.2297453704,2008-05-01,05:30:50
38.8582549,115.4704083,0,101.7,39569.2297685185,2008-05-01,05:30:52
38.85808,115.4702433,0,105,39569.2297916667,2008-05-01,05:30:54
38.8579116,115.4700549,0,98.4,39569.2298148148,2008-05-01,05:30:56
38.8577383,115.4698799,0,95.1,39569.229837963,2008-05-01,05:30:58
38.8575599,115.4697183,0,95.1,39569.2298611111,2008-05-01,05:31:00
38.8573816,115.4695666,0,95.1,39569.2298842593,2008-05-01,05:31:02
38.8572083,115.4694049,0,98.4,39569.2299074074,2008-05-01,05:31:04
38.85702,115.4692716,0,98.4,39569.2299305556,2008-05-01,05:31:06
38.8568383,115.4691283,0,98.4,39569.2299537037,2008-05-01,05:31:08
38.8566616,115.4689749,0,98.4,39569.2299768519,2008-05-01,05:31:10
38.8564799,115.4688416,0,101.7,39569.23,2008-05-01,05:31:12
38.8563066,115.4687033,0,108.3,39569.2300231481,2008-05-01,05:31:14
38.8561316,115.4685483,0,114.8,39569.2300462963,2008-05-01,05:31:16
38.8559633,115.46837,0,111.5,39569.2300694444,2008-05-01,05:31:18
38.8557866,115.46821,0,114.8,39569.2300925926,2008-05-01,05:31:20
38.855605,115.4680633,0,114.8,39569.2301157407,2008-05-01,05:31:22
38.8554249,115.4679133,0,114.8,39569.2301388889,2008-05-01,05:31:24
38.8552316,115.4678016,0,114.8,39569.230162037,2008-05-01,05:31:26
38.8550499,115.4676583,0,118.1,39569.2301851852,2008-05-01,05:31:28
38.8548783,115.4674866,0,121.4,39569.2302083333,2008-05-01,05:31:30
38.8547083,115.4673133,0,121.4,39569.2302314815,2008-05-01,05:31:32
38.854535,115.4671466,0,121.4,39569.2302546296,2008-05-01,05:31:34
38.8543599,115.46699,0,121.4,39569.2302777778,2008-05-01,05:31:36
38.8541883,115.4668166,0,118.1,39569.2303009259,2008-05-01,05:31:38
38.8540149,115.4666483,0,114.8,39569.2303240741,2008-05-01,05:31:40
38.8538433,115.4664766,0,111.5,39569.2303472222,2008-05-01,05:31:42
38.8536683,115.4663283,0,111.5,39569.2303703704,2008-05-01,05:31:44
38.8534899,115.4661749,0,111.5,39569.2303935185,2008-05-01,05:31:46
38.8533149,115.4660216,0,111.5,39569.2304166667,2008-05-01,05:31:48
38.8531399,115.4658633,0,114.8,39569.2304398148,2008-05-01,05:31:50
38.852965,115.4657049,0,114.8,39569.230462963,2008-05-01,05:31:52
38.8527883,115.4655466,0,114.8,39569.2304861111,2008-05-01,05:31:54
38.8526083,115.4653833,0,114.8,39569.2305092593,2008-05-01,05:31:56
38.85242,115.4652133,0,118.1,39569.2305324074,2008-05-01,05:31:58
38.8522199,115.465035,0,114.8,39569.2305555556,2008-05-01,05:32:00
38.8520066,115.4648549,0,114.8,39569.2305787037,2008-05-01,05:32:02
38.8517866,115.4646583,0,114.8,39569.2306018519,2008-05-01,05:32:04
38.8515566,115.4644533,0,114.8,39569.230625,2008-05-01,05:32:06
38.8513166,115.4642333,0,114.8,39569.2306481482,2008-05-01,05:32:08
38.8510633,115.4639983,0,118.1,39569.2306712963,2008-05-01,05:32:10
38.8503882,115.4633899,0,121.4,39569.2307291667,2008-05-01,05:32:15
38.8496549,115.4627216,0,124.7,39569.230787037,2008-05-01,05:32:20
38.8489466,115.4618766,0,118.1,39569.2308449074,2008-05-01,05:32:25
38.8483249,115.4607933,0,114.8,39569.2309027778,2008-05-01,05:32:30
38.8477349,115.4595733,0,121.4,39569.2309606481,2008-05-01,05:32:35
38.847095,115.4582933,0,121.4,39569.2310185185,2008-05-01,05:32:40
38.8464116,115.4569266,0,131.2,39569.2310763889,2008-05-01,05:32:45
38.8456983,115.4555133,0,134.5,39569.2311342593,2008-05-01,05:32:50
38.8449866,115.4540766,0,128,39569.2311921296,2008-05-01,05:32:55
38.8442666,115.45264,0,121.4,39569.23125,2008-05-01,05:33:00
38.8435166,115.451155,0,118.1,39569.2313078704,2008-05-01,05:33:05
38.8427383,115.4496033,0,114.8,39569.2313657407,2008-05-01,05:33:10
38.8419233,115.4479883,0,111.5,39569.2314236111,2008-05-01,05:33:15
38.8411049,115.446355,0,108.3,39569.2314814815,2008-05-01,05:33:20
38.8402816,115.4447333,0,108.3,39569.2315393519,2008-05-01,05:33:25
38.83946,115.443125,0,108.3,39569.2315972222,2008-05-01,05:33:30
38.8386433,115.4415133,0,111.5,39569.2316550926,2008-05-01,05:33:35
38.8378299,115.4398966,0,111.5,39569.231712963,2008-05-01,05:33:40
38.8370332,115.4382633,0,108.3,39569.2317708333,2008-05-01,05:33:45
38.8363333,115.436545,0,111.5,39569.2318287037,2008-05-01,05:33:50
38.8356466,115.4348133,0,118.1,39569.2318865741,2008-05-01,05:33:55
38.8349699,115.4330816,0,118.1,39569.2319444444,2008-05-01,05:34:00
38.8343233,115.4313483,0,121.4,39569.2320023148,2008-05-01,05:34:05
38.8337333,115.4295699,0,134.5,39569.2320601852,2008-05-01,05:34:10
38.8331449,115.4277933,0,141.1,39569.2321180556,2008-05-01,05:34:15
38.8325466,115.4260033,0,150.9,39569.2321759259,2008-05-01,05:34:20
38.8319182,115.42415,0,154.2,39569.2322337963,2008-05-01,05:34:25
38.8312616,115.42223,0,157.5,39569.2322916667,2008-05-01,05:34:30
38.8305849,115.4202383,0,160.8,39569.232349537,2008-05-01,05:34:35
38.8298783,115.41818,0,164,39569.2324074074,2008-05-01,05:34:40
38.8291533,115.4160533,0,170.6,39569.2324652778,2008-05-01,05:34:45
38.8284133,115.4138599,0,173.9,39569.2325231481,2008-05-01,05:34:50
38.8276516,115.4116083,0,177.2,39569.2325810185,2008-05-01,05:34:55
38.8268732,115.4092966,0,180.4,39569.2326388889,2008-05-01,05:35:00
38.8260399,115.406915,0,157.5,39569.2326967593,2008-05-01,05:35:05
38.8252216,115.4044966,0,141.1,39569.2327546296,2008-05-01,05:35:10
38.8244166,115.4020483,0,124.7,39569.2328125,2008-05-01,05:35:15
38.8236016,115.3996216,0,114.8,39569.2328703704,2008-05-01,05:35:20
38.822785,115.3971999,0,111.5,39569.2329282407,2008-05-01,05:35:25
38.8219666,115.3947733,0,108.3,39569.2329861111,2008-05-01,05:35:30
38.8211466,115.3923516,0,108.3,39569.2330439815,2008-05-01,05:35:35
38.82033,115.38993,0,105,39569.2331018519,2008-05-01,05:35:40
38.8195166,115.3875099,0,98.4,39569.2331597222,2008-05-01,05:35:45
38.8186933,115.3850866,0,98.4,39569.2332175926,2008-05-01,05:35:50
38.8178699,115.382665,0,95.1,39569.233275463,2008-05-01,05:35:55
38.8170416,115.38024,0,98.4,39569.2333333333,2008-05-01,05:36:00
38.8162266,115.3778199,0,95.1,39569.2333912037,2008-05-01,05:36:05
38.8154133,115.3754083,0,98.4,39569.2334490741,2008-05-01,05:36:10
38.8146066,115.3730383,0,98.4,39569.2335069444,2008-05-01,05:36:15
38.8138183,115.3706783,0,91.9,39569.2335648148,2008-05-01,05:36:20
38.8130349,115.368335,0,95.1,39569.2336226852,2008-05-01,05:36:25
38.8122499,115.3659983,0,95.1,39569.2336805556,2008-05-01,05:36:30
38.8114533,115.3636666,0,105,39569.2337384259,2008-05-01,05:36:35
38.8106133,115.3613233,0,111.5,39569.2337962963,2008-05-01,05:36:40
38.8097816,115.3589866,0,118.1,39569.2338541667,2008-05-01,05:36:45
38.8089933,115.35664,0,121.4,39569.233912037,2008-05-01,05:36:50
38.8082083,115.354295,0,114.8,39569.2339699074,2008-05-01,05:36:55
38.8074266,115.3519516,0,114.8,39569.2340277778,2008-05-01,05:37:00
38.8066533,115.3495899,0,118.1,39569.2340856481,2008-05-01,05:37:05
38.8058866,115.3472183,0,121.4,39569.2341435185,2008-05-01,05:37:10
38.8051083,115.3448733,0,128,39569.2342013889,2008-05-01,05:37:15
38.8043199,115.3425333,0,137.8,39569.2342592593,2008-05-01,05:37:20
38.8035199,115.3401933,0,134.5,39569.2343171296,2008-05-01,05:37:25
38.8027133,115.3378549,0,137.8,39569.234375,2008-05-01,05:37:30
38.8019233,115.3355066,0,144.4,39569.2344328704,2008-05-01,05:37:35
38.8011216,115.3331299,0,147.6,39569.2344907407,2008-05-01,05:37:40
38.8002916,115.3307066,0,144.4,39569.2345486111,2008-05-01,05:37:45
38.7994599,115.3282783,0,141.1,39569.2346064815,2008-05-01,05:37:50
38.7986349,115.3258516,0,144.4,39569.2346643518,2008-05-01,05:37:55
38.7978016,115.3234266,0,141.1,39569.2347222222,2008-05-01,05:38:00
38.7969666,115.3210116,0,141.1,39569.2347800926,2008-05-01,05:38:05
38.7961416,115.3185966,0,137.8,39569.234837963,2008-05-01,05:38:10
38.7953233,115.3161766,0,137.8,39569.2348958333,2008-05-01,05:38:15
38.7945033,115.3137583,0,141.1,39569.2349537037,2008-05-01,05:38:20
38.7936916,115.3113383,0,137.8,39569.2350115741,2008-05-01,05:38:25
38.7928749,115.3089216,0,134.5,39569.2350694444,2008-05-01,05:38:30
38.7920383,115.3065066,0,137.8,39569.2351273148,2008-05-01,05:38:35
38.7912016,115.30409,0,147.6,39569.2351851852,2008-05-01,05:38:40
38.7903899,115.3016716,0,144.4,39569.2352430556,2008-05-01,05:38:45
38.7895649,115.2992549,0,141.1,39569.2353009259,2008-05-01,05:38:50
38.7887366,115.2968349,0,144.4,39569.2353587963,2008-05-01,05:38:55
38.7879083,115.294415,0,144.4,39569.2354166667,2008-05-01,05:39:00
38.7870916,115.2919999,0,147.6,39569.235474537,2008-05-01,05:39:05
38.7862816,115.2895766,0,160.8,39569.2355324074,2008-05-01,05:39:10
38.7854583,115.287155,0,164,39569.2355902778,2008-05-01,05:39:15
38.7846583,115.2847349,0,150.9,39569.2356481481,2008-05-01,05:39:20
38.7838216,115.2823099,0,154.2,39569.2357060185,2008-05-01,05:39:25
38.7830066,115.2798916,0,157.5,39569.2357638889,2008-05-01,05:39:30
38.7821866,115.27748,0,157.5,39569.2358217593,2008-05-01,05:39:35
38.7813783,115.2750599,0,150.9,39569.2358796296,2008-05-01,05:39:40
38.780545,115.2726416,0,141.1,39569.2359375,2008-05-01,05:39:45
38.779705,115.2702183,0,141.1,39569.2359953704,2008-05-01,05:39:50
38.7788866,115.2677933,0,144.4,39569.2360532407,2008-05-01,05:39:55
38.7780866,115.2653716,0,150.9,39569.2361111111,2008-05-01,05:40:00
38.7771449,115.2630199,0,154.2,39569.2361689815,2008-05-01,05:40:05
38.7760182,115.2608299,0,150.9,39569.2362268518,2008-05-01,05:40:10
38.7747316,115.2587899,0,147.6,39569.2362847222,2008-05-01,05:40:15
38.7733949,115.2568066,0,144.4,39569.2363425926,2008-05-01,05:40:20
38.7720449,115.2548166,0,147.6,39569.236400463,2008-05-01,05:40:25
38.7706616,115.25284,0,160.8,39569.2364583333,2008-05-01,05:40:30
38.7693183,115.2508416,0,164,39569.2365162037,2008-05-01,05:40:35
38.7679799,115.2488566,0,160.8,39569.2365740741,2008-05-01,05:40:40
38.7666349,115.2468649,0,160.8,39569.2366319444,2008-05-01,05:40:45
38.7652866,115.2448833,0,160.8,39569.2366898148,2008-05-01,05:40:50
38.7639416,115.2428833,0,157.5,39569.2367476852,2008-05-01,05:40:55
38.7625966,115.2408883,0,150.9,39569.2368055556,2008-05-01,05:41:00
38.7612533,115.2388916,0,144.4,39569.2368634259,2008-05-01,05:41:05
38.7599283,115.2369366,0,141.1,39569.2369212963,2008-05-01,05:41:10
38.7586199,115.23499,0,141.1,39569.2369791667,2008-05-01,05:41:15
38.7573116,115.2330416,0,137.8,39569.237037037,2008-05-01,05:41:20
38.7560082,115.2310999,0,137.8,39569.2370949074,2008-05-01,05:41:25
38.7547066,115.2291566,0,134.5,39569.2371527778,2008-05-01,05:41:30
38.7534083,115.2272216,0,134.5,39569.2372106481,2008-05-01,05:41:35
38.7521066,115.2252849,0,134.5,39569.2372685185,2008-05-01,05:41:40
38.7507983,115.2233499,0,137.8,39569.2373263889,2008-05-01,05:41:45
38.7494933,115.2214083,0,137.8,39569.2373842593,2008-05-01,05:41:50
38.7481849,115.2194733,0,137.8,39569.2374421296,2008-05-01,05:41:55
38.7468816,115.21753,0,137.8,39569.2375,2008-05-01,05:42:00
38.7456299,115.2155199,0,137.8,39569.2375578704,2008-05-01,05:42:05
38.74439,115.2134949,0,137.8,39569.2376157407,2008-05-01,05:42:10
38.7431583,115.2114666,0,134.5,39569.2376736111,2008-05-01,05:42:15
38.74187,115.2094883,0,131.2,39569.2377314815,2008-05-01,05:42:20
38.7405449,115.207535,0,131.2,39569.2377893519,2008-05-01,05:42:25
38.7391933,115.2055433,0,131.2,39569.2378472222,2008-05-01,05:42:30
38.7378399,115.2035416,0,131.2,39569.2379050926,2008-05-01,05:42:35
38.7364949,115.2015399,0,131.2,39569.237962963,2008-05-01,05:42:40
38.7351499,115.1995449,0,131.2,39569.2380208333,2008-05-01,05:42:45
38.7338049,115.1975599,0,134.5,39569.2380787037,2008-05-01,05:42:50
38.7324566,115.1955766,0,134.5,39569.2381365741,2008-05-01,05:42:55
38.7311099,115.1935866,0,137.8,39569.2381944444,2008-05-01,05:43:00
38.7297583,115.191595,0,137.8,39569.2382523148,2008-05-01,05:43:05
38.7284066,115.1895999,0,137.8,39569.2383101852,2008-05-01,05:43:10
38.7270583,115.1875999,0,137.8,39569.2383680556,2008-05-01,05:43:15
38.72571,115.1856133,0,137.8,39569.2384259259,2008-05-01,05:43:20
38.7243599,115.1836233,0,141.1,39569.2384837963,2008-05-01,05:43:25
38.7230083,115.1816299,0,141.1,39569.2385416667,2008-05-01,05:43:30
38.7216616,115.1796333,0,141.1,39569.238599537,2008-05-01,05:43:35
38.7203116,115.1776333,0,141.1,39569.2386574074,2008-05-01,05:43:40
38.7189633,115.1756416,0,141.1,39569.2387152778,2008-05-01,05:43:45
38.7176183,115.1736449,0,141.1,39569.2387731481,2008-05-01,05:43:50
38.71628,115.1716599,0,144.4,39569.2388310185,2008-05-01,05:43:55
38.7149566,115.1697349,0,144.4,39569.2388888889,2008-05-01,05:44:00
38.7135933,115.16787,0,147.6,39569.2389467593,2008-05-01,05:44:05
38.7122582,115.1659383,0,150.9,39569.2390046296,2008-05-01,05:44:10
38.7109566,115.163995,0,154.2,39569.2390625,2008-05-01,05:44:15
38.7096583,115.162075,0,160.8,39569.2391203704,2008-05-01,05:44:20
38.7083666,115.1601499,0,167.3,39569.2391782407,2008-05-01,05:44:25
38.7070799,115.1582199,0,177.2,39569.2392361111,2008-05-01,05:44:30
38.7057883,115.1562916,0,183.7,39569.2392939815,2008-05-01,05:44:35
38.7045049,115.1543199,0,173.9,39569.2393518519,2008-05-01,05:44:40
38.7032583,115.1522966,0,170.6,39569.2394097222,2008-05-01,05:44:45
38.702,115.1502983,0,170.6,39569.2394675926,2008-05-01,05:44:50
38.7007299,115.1482949,0,170.6,39569.239525463,2008-05-01,05:44:55
38.6994782,115.1462983,0,170.6,39569.2395833333,2008-05-01,05:45:00
38.6982283,115.1443116,0,173.9,39569.2396412037,2008-05-01,05:45:05
38.6969599,115.14239,0,170.6,39569.2396990741,2008-05-01,05:45:10
38.6956699,115.1405033,0,167.3,39569.2397569444,2008-05-01,05:45:15
38.6943766,115.1386233,0,164,39569.2398148148,2008-05-01,05:45:20
38.6930616,115.1366933,0,160.8,39569.2398726852,2008-05-01,05:45:25
38.6917183,115.1347266,0,160.8,39569.2399305556,2008-05-01,05:45:30
38.6903483,115.1327449,0,157.5,39569.2399884259,2008-05-01,05:45:35
38.6889616,115.1307966,0,157.5,39569.2400462963,2008-05-01,05:45:40
38.68751,115.1289399,0,160.8,39569.2401041667,2008-05-01,05:45:45
38.6860532,115.1270816,0,167.3,39569.240162037,2008-05-01,05:45:50
38.6846049,115.125215,0,170.6,39569.2402199074,2008-05-01,05:45:55
38.6831616,115.1233383,0,170.6,39569.2402777778,2008-05-01,05:46:00
38.6817166,115.1214666,0,170.6,39569.2403356481,2008-05-01,05:46:05
38.6802733,115.1195916,0,170.6,39569.2403935185,2008-05-01,05:46:10
38.6788283,115.1177133,0,170.6,39569.2404513889,2008-05-01,05:46:15
38.6773833,115.1158333,0,170.6,39569.2405092593,2008-05-01,05:46:20
38.6759466,115.1139416,0,173.9,39569.2405671296,2008-05-01,05:46:25
38.6746233,115.1119166,0,170.6,39569.240625,2008-05-01,05:46:30
38.6733733,115.1098149,0,173.9,39569.2406828704,2008-05-01,05:46:35
38.672125,115.1077083,0,173.9,39569.2407407407,2008-05-01,05:46:40
38.6708733,115.1056016,0,173.9,39569.2407986111,2008-05-01,05:46:45
38.6696233,115.1034999,0,177.2,39569.2408564815,2008-05-01,05:46:50
38.6683733,115.1013866,0,177.2,39569.2409143519,2008-05-01,05:46:55
38.6671316,115.0992666,0,177.2,39569.2409722222,2008-05-01,05:47:00
38.6658816,115.09716,0,177.2,39569.2410300926,2008-05-01,05:47:05
38.66463,115.09506,0,177.2,39569.241087963,2008-05-01,05:47:10
38.6633816,115.0929549,0,180.4,39569.2411458333,2008-05-01,05:47:15
38.6621299,115.0908583,0,180.4,39569.2412037037,2008-05-01,05:47:20
38.6608799,115.0887633,0,177.2,39569.2412615741,2008-05-01,05:47:25
38.659625,115.0866733,0,180.4,39569.2413194444,2008-05-01,05:47:30
38.6583749,115.0845749,0,180.4,39569.2413773148,2008-05-01,05:47:35
38.6571216,115.0824699,0,183.7,39569.2414351852,2008-05-01,05:47:40
38.6558766,115.0803766,0,183.7,39569.2414930556,2008-05-01,05:47:45
38.6546299,115.0782799,0,183.7,39569.2415509259,2008-05-01,05:47:50
38.6533766,115.0761833,0,187,39569.2416087963,2008-05-01,05:47:55
38.6521266,115.0740783,0,193.6,39569.2416666667,2008-05-01,05:48:00
38.6508849,115.0719599,0,193.6,39569.241724537,2008-05-01,05:48:05
38.6496483,115.0698666,0,190.3,39569.2417824074,2008-05-01,05:48:10
38.6484049,115.0677766,0,190.3,39569.2418402778,2008-05-01,05:48:15
38.6471583,115.0656766,0,193.6,39569.2418981481,2008-05-01,05:48:20
38.6459099,115.0635783,0,193.6,39569.2419560185,2008-05-01,05:48:25
38.6446582,115.0614866,0,193.6,39569.2420138889,2008-05-01,05:48:30
38.6434066,115.0593949,0,196.9,39569.2420717593,2008-05-01,05:48:35
38.6421566,115.0572999,0,196.9,39569.2421296296,2008-05-01,05:48:40
38.6409099,115.055205,0,200.1,39569.2421875,2008-05-01,05:48:45
38.6396583,115.0531166,0,200.1,39569.2422453704,2008-05-01,05:48:50
38.6384116,115.0510333,0,200.1,39569.2423032407,2008-05-01,05:48:55
38.6371583,115.0489516,0,200.1,39569.2423611111,2008-05-01,05:49:00
38.6358383,115.0469366,0,200.1,39569.2424189815,2008-05-01,05:49:05
38.63447,115.0449999,0,203.4,39569.2424768518,2008-05-01,05:49:10
38.6331333,115.0430949,0,203.4,39569.2425347222,2008-05-01,05:49:15
38.6318083,115.0412033,0,203.4,39569.2425925926,2008-05-01,05:49:20
38.6304783,115.0393183,0,203.4,39569.242650463,2008-05-01,05:49:25
38.6291582,115.0374433,0,206.7,39569.2427083333,2008-05-01,05:49:30
38.6278899,115.0356316,0,206.7,39569.2427662037,2008-05-01,05:49:35
38.6267066,115.0339466,0,210,39569.2428240741,2008-05-01,05:49:40
38.6256083,115.0323966,0,203.4,39569.2428819444,2008-05-01,05:49:45
38.624535,115.0308666,0,200.1,39569.2429398148,2008-05-01,05:49:50
38.6234499,115.0293183,0,200.1,39569.2429976852,2008-05-01,05:49:55
38.6222816,115.0278599,0,200.1,39569.2430555556,2008-05-01,05:50:00
38.6209816,115.0265999,0,200.1,39569.2431134259,2008-05-01,05:50:05
38.6196333,115.0254166,0,203.4,39569.2431712963,2008-05-01,05:50:10
38.6182583,115.0242816,0,206.7,39569.2432291667,2008-05-01,05:50:15
38.6168933,115.0231699,0,206.7,39569.243287037,2008-05-01,05:50:20
38.6155416,115.02203,0,203.4,39569.2433449074,2008-05-01,05:50:25
38.6141899,115.0208916,0,200.1,39569.2434027778,2008-05-01,05:50:30
38.6128066,115.0197516,0,200.1,39569.2434606481,2008-05-01,05:50:35
38.6112933,115.0187199,0,203.4,39569.2435185185,2008-05-01,05:50:40
38.60964,115.0180066,0,206.7,39569.2435763889,2008-05-01,05:50:45
38.6079349,115.0175349,0,213.3,39569.2436342593,2008-05-01,05:50:50
38.6062283,115.0170899,0,223.1,39569.2436921296,2008-05-01,05:50:55
38.6045216,115.0166433,0,229.7,39569.24375,2008-05-01,05:51:00
38.6028116,115.0161766,0,226.4,39569.2438078704,2008-05-01,05:51:05
38.6010816,115.0157083,0,213.3,39569.2438657407,2008-05-01,05:51:10
38.5993533,115.0152533,0,196.9,39569.2439236111,2008-05-01,05:51:15
38.5976316,115.0147899,0,190.3,39569.2439814815,2008-05-01,05:51:20
38.5959133,115.0143249,0,187,39569.2440393518,2008-05-01,05:51:25
38.5942016,115.0138716,0,183.7,39569.2440972222,2008-05-01,05:51:30
38.5924949,115.0134083,0,187,39569.2441550926,2008-05-01,05:51:35
38.59079,115.0129566,0,190.3,39569.244212963,2008-05-01,05:51:40
38.5890816,115.0124983,0,196.9,39569.2442708333,2008-05-01,05:51:45
38.587415,115.0120666,0,206.7,39569.2443287037,2008-05-01,05:51:50
38.5858466,115.0116833,0,213.3,39569.2443865741,2008-05-01,05:51:55
38.584345,115.0114349,0,210,39569.2444444444,2008-05-01,05:52:00
38.5828466,115.0113149,0,213.3,39569.2445023148,2008-05-01,05:52:05
38.5813283,115.0111283,0,216.5,39569.2445601852,2008-05-01,05:52:10
38.5798666,115.0106349,0,219.8,39569.2446180556,2008-05-01,05:52:15
38.5784366,115.0100333,0,216.5,39569.2446759259,2008-05-01,05:52:20
38.5770016,115.0094299,0,219.8,39569.2447337963,2008-05-01,05:52:25
38.5755749,115.0088483,0,223.1,39569.2447916667,2008-05-01,05:52:30
38.5741666,115.0081533,0,226.4,39569.244849537,2008-05-01,05:52:35
38.5727883,115.0073349,0,219.8,39569.2449074074,2008-05-01,05:52:40
38.5714033,115.0065599,0,216.5,39569.2449652778,2008-05-01,05:52:45
38.5699816,115.0059166,0,216.5,39569.2450231481,2008-05-01,05:52:50
38.5684966,115.0053249,0,216.5,39569.2450810185,2008-05-01,05:52:55
38.5669449,115.0046999,0,216.5,39569.2451388889,2008-05-01,05:53:00
38.5653199,115.0040216,0,216.5,39569.2451967593,2008-05-01,05:53:05
38.5636583,115.0033549,0,216.5,39569.2452546296,2008-05-01,05:53:10
38.5619683,115.0026666,0,219.8,39569.2453125,2008-05-01,05:53:15
38.5603016,115.0020149,0,216.5,39569.2453703704,2008-05-01,05:53:20
38.5586282,115.0013483,0,213.3,39569.2454282407,2008-05-01,05:53:25
38.5569533,115.0006749,0,213.3,39569.2454861111,2008-05-01,05:53:30
38.5552666,114.999985,0,210,39569.2455439815,2008-05-01,05:53:35
38.5535816,114.9992999,0,210,39569.2456018519,2008-05-01,05:53:40
38.5519249,114.9986066,0,210,39569.2456597222,2008-05-01,05:53:45
38.5503166,114.9979466,0,210,39569.2457175926,2008-05-01,05:53:50
38.5487883,114.997335,0,213.3,39569.245775463,2008-05-01,05:53:55
38.54739,114.9967816,0,213.3,39569.2458333333,2008-05-01,05:54:00
38.5461049,114.99627,0,216.5,39569.2458912037,2008-05-01,05:54:05
38.5448499,114.9957599,0,223.1,39569.2459490741,2008-05-01,05:54:10
38.5435966,114.9952483,0,226.4,39569.2460069444,2008-05-01,05:54:15
38.5423466,114.99474,0,236.2,39569.2460648148,2008-05-01,05:54:20
38.5411099,114.9942549,0,236.2,39569.2461226852,2008-05-01,05:54:25
38.5399049,114.9936399,0,232.9,39569.2461805556,2008-05-01,05:54:30
38.5388316,114.9927166,0,242.8,39569.2462384259,2008-05-01,05:54:35
38.5379732,114.9915183,0,246.1,39569.2462962963,2008-05-01,05:54:40
38.5373483,114.9900633,0,242.8,39569.2463541667,2008-05-01,05:54:45
38.5368932,114.9884833,0,252.6,39569.246412037,2008-05-01,05:54:50
38.5364633,114.9868866,0,259.2,39569.2464699074,2008-05-01,05:54:55
38.53604,114.9852999,0,262.5,39569.2465277778,2008-05-01,05:55:00
38.5356233,114.9837166,0,262.5,39569.2465856481,2008-05-01,05:55:05
38.5352033,114.9821349,0,262.5,39569.2466435185,2008-05-01,05:55:10
38.5348033,114.9805383,0,255.9,39569.2467013889,2008-05-01,05:55:15
38.5343866,114.9789549,0,255.9,39569.2467592593,2008-05-01,05:55:20
38.5339766,114.9773666,0,255.9,39569.2468171296,2008-05-01,05:55:25
38.5335566,114.9757816,0,255.9,39569.246875,2008-05-01,05:55:30
38.5331149,114.9741883,0,259.2,39569.2469328704,2008-05-01,05:55:35
38.532525,114.9727,0,262.5,39569.2469907407,2008-05-01,05:55:40
38.5318666,114.9712599,0,236.2,39569.2470486111,2008-05-01,05:55:45
38.5311366,114.9698633,0,239.5,39569.2471064815,2008-05-01,05:55:50
38.5304133,114.9684683,0,239.5,39569.2471643519,2008-05-01,05:55:55
38.5296916,114.9670733,0,239.5,39569.2472222222,2008-05-01,05:56:00
38.5289666,114.9656833,0,242.8,39569.2472800926,2008-05-01,05:56:05
38.5282399,114.9643099,0,242.8,39569.247337963,2008-05-01,05:56:10
38.5274766,114.9629233,0,242.8,39569.2473958333,2008-05-01,05:56:15
38.5266966,114.9614333,0,236.2,39569.2474537037,2008-05-01,05:56:20
38.5258883,114.9598583,0,232.9,39569.2475115741,2008-05-01,05:56:25
38.5250366,114.9582183,0,236.2,39569.2475694444,2008-05-01,05:56:30
38.5241566,114.9565166,0,236.2,39569.2476273148,2008-05-01,05:56:35
38.5232583,114.9547666,0,236.2,39569.2476851852,2008-05-01,05:56:40
38.5223583,114.9530149,0,236.2,39569.2477430556,2008-05-01,05:56:45
38.5214733,114.9512583,0,226.4,39569.2478009259,2008-05-01,05:56:50
38.5205833,114.9495133,0,216.5,39569.2478587963,2008-05-01,05:56:55
38.519695,114.9477566,0,210,39569.2479166667,2008-05-01,05:57:00
38.5187816,114.9459566,0,203.4,39569.247974537,2008-05-01,05:57:05
38.5178266,114.944085,0,200.1,39569.2480324074,2008-05-01,05:57:10
38.5168399,114.9421483,0,196.9,39569.2480902778,2008-05-01,05:57:15
38.5158183,114.9401533,0,196.9,39569.2481481481,2008-05-01,05:57:20
38.5147783,114.9381216,0,190.3,39569.2482060185,2008-05-01,05:57:25
38.5137066,114.9360266,0,187,39569.2482638889,2008-05-01,05:57:30
38.5126133,114.9338899,0,187,39569.2483217593,2008-05-01,05:57:35
38.51151,114.93174,0,183.7,39569.2483796296,2008-05-01,05:57:40
38.5103966,114.9295883,0,190.3,39569.2484375,2008-05-01,05:57:45
38.5092883,114.9274383,0,193.6,39569.2484953704,2008-05-01,05:57:50
38.5081883,114.9253099,0,196.9,39569.2485532407,2008-05-01,05:57:55
38.5070766,114.92319,0,196.9,39569.2486111111,2008-05-01,05:58:00
38.505975,114.921075,0,193.6,39569.2486689815,2008-05-01,05:58:05
38.5048783,114.9189649,0,190.3,39569.2487268519,2008-05-01,05:58:10
38.5038349,114.9169483,0,187,39569.2487847222,2008-05-01,05:58:15
38.5028516,114.91505,0,183.7,39569.2488425926,2008-05-01,05:58:20
38.5018666,114.9131649,0,183.7,39569.248900463,2008-05-01,05:58:25
38.5007099,114.9113233,0,193.6,39569.2489583333,2008-05-01,05:58:30
38.4993849,114.9097316,0,203.4,39569.2490162037,2008-05-01,05:58:35
38.4980033,114.9082383,0,203.4,39569.2490740741,2008-05-01,05:58:40
38.4966116,114.9067133,0,206.7,39569.2491319444,2008-05-01,05:58:45
38.4953266,114.905095,0,210,39569.2491898148,2008-05-01,05:58:50
38.494065,114.9034399,0,213.3,39569.2492476852,2008-05-01,05:58:55
38.4927983,114.9017383,0,213.3,39569.2493055556,2008-05-01,05:59:00
38.491485,114.8999866,0,213.3,39569.2493634259,2008-05-01,05:59:05
38.49014,114.8981933,0,210,39569.2494212963,2008-05-01,05:59:10
38.4887633,114.8963716,0,210,39569.2494791667,2008-05-01,05:59:15
38.4873899,114.8945416,0,210,39569.249537037,2008-05-01,05:59:20
38.4860066,114.8926933,0,210,39569.2495949074,2008-05-01,05:59:25
38.4846233,114.8908533,0,210,39569.2496527778,2008-05-01,05:59:30
38.4832316,114.8890083,0,213.3,39569.2497106481,2008-05-01,05:59:35
38.4818283,114.88716,0,216.5,39569.2497685185,2008-05-01,05:59:40
38.4804266,114.8853283,0,219.8,39569.2498263889,2008-05-01,05:59:45
38.4790299,114.8835016,0,219.8,39569.2498842593,2008-05-01,05:59:50
38.4776433,114.8816766,0,223.1,39569.2499421296,2008-05-01,05:59:55
38.4762666,114.8798399,0,226.4,39569.25,2008-05-01,06:00:00
38.4749183,114.8780416,0,232.9,39569.2500578704,2008-05-01,06:00:05
38.4736516,114.8763599,0,232.9,39569.2501157407,2008-05-01,06:00:10
38.4724716,114.8747799,0,236.2,39569.2501736111,2008-05-01,06:00:15
38.4713066,114.8732366,0,239.5,39569.2502314815,2008-05-01,06:00:20
38.4701616,114.8716416,0,239.5,39569.2502893518,2008-05-01,06:00:25
38.4690899,114.869955,0,239.5,39569.2503472222,2008-05-01,06:00:30
38.4680316,114.8682733,0,239.5,39569.2504050926,2008-05-01,06:00:35
38.46697,114.86659,0,242.8,39569.250462963,2008-05-01,06:00:40
38.4659216,114.8648916,0,246.1,39569.2505208333,2008-05-01,06:00:45
38.4648716,114.8632,0,246.1,39569.2505787037,2008-05-01,06:00:50
38.4638333,114.8615283,0,242.8,39569.2506365741,2008-05-01,06:00:55
38.462855,114.8599633,0,239.5,39569.2506944444,2008-05-01,06:01:00
38.4618849,114.8584333,0,239.5,39569.2507523148,2008-05-01,06:01:05
38.4608116,114.8570116,0,239.5,39569.2508101852,2008-05-01,06:01:10
38.459555,114.8557933,0,236.2,39569.2508680556,2008-05-01,06:01:15
38.4582733,114.8546266,0,232.9,39569.2509259259,2008-05-01,06:01:20
38.4569833,114.85347,0,229.7,39569.2509837963,2008-05-01,06:01:25
38.4556983,114.8523066,0,229.7,39569.2510416667,2008-05-01,06:01:30
38.4544266,114.8511466,0,229.7,39569.251099537,2008-05-01,06:01:35
38.4531416,114.8499599,0,229.7,39569.2511574074,2008-05-01,06:01:40
38.4518216,114.8487316,0,229.7,39569.2512152778,2008-05-01,06:01:45
38.4504999,114.8475,0,226.4,39569.2512731481,2008-05-01,06:01:50
38.4491916,114.8462682,0,226.4,39569.2513310185,2008-05-01,06:01:55
38.4478866,114.8450583,0,223.1,39569.2513888889,2008-05-01,06:02:00
38.4465866,114.8438333,0,223.1,39569.2514467593,2008-05-01,06:02:05
38.4452866,114.8426049,0,226.4,39569.2515046296,2008-05-01,06:02:10
38.4439716,114.8413749,0,232.9,39569.2515625,2008-05-01,06:02:15
38.4426433,114.8401733,0,236.2,39569.2516203704,2008-05-01,06:02:20
38.4413066,114.8389366,0,229.7,39569.2516782407,2008-05-01,06:02:25
38.4399683,114.8377399,0,226.4,39569.2517361111,2008-05-01,06:02:30
38.4385583,114.8366566,0,216.5,39569.2517939815,2008-05-01,06:02:35
38.4371499,114.8356549,0,219.8,39569.2518518518,2008-05-01,06:02:40
38.43576,114.8346116,0,219.8,39569.2519097222,2008-05-01,06:02:45
38.4343566,114.833575,0,223.1,39569.2519675926,2008-05-01,06:02:50
38.43295,114.8325283,0,223.1,39569.252025463,2008-05-01,06:02:55
38.4315199,114.831445,0,219.8,39569.2520833333,2008-05-01,06:03:00
38.4300366,114.8303466,0,223.1,39569.2521412037,2008-05-01,06:03:05
38.4284849,114.8292216,0,229.7,39569.2521990741,2008-05-01,06:03:10
38.4268849,114.8280349,0,229.7,39569.2522569444,2008-05-01,06:03:15
38.4252483,114.8268266,0,232.9,39569.2523148148,2008-05-01,06:03:20
38.4235683,114.8255933,0,236.2,39569.2523726852,2008-05-01,06:03:25
38.4218616,114.8243266,0,239.5,39569.2524305556,2008-05-01,06:03:30
38.4201899,114.8230916,0,239.5,39569.2524884259,2008-05-01,06:03:35
38.4186349,114.8219316,0,242.8,39569.2525462963,2008-05-01,06:03:40
38.4171833,114.8208549,0,246.1,39569.2526041667,2008-05-01,06:03:45
38.4157783,114.8198183,0,246.1,39569.252662037,2008-05-01,06:03:50
38.4143733,114.818775,0,252.6,39569.2527199074,2008-05-01,06:03:55
38.4130049,114.8176333,0,252.6,39569.2527777778,2008-05-01,06:04:00
38.4118016,114.8162066,0,252.6,39569.2528356481,2008-05-01,06:04:05
38.41083,114.8145316,0,252.6,39569.2528935185,2008-05-01,06:04:10
38.4101049,114.8127216,0,259.2,39569.2529513889,2008-05-01,06:04:15
38.4094699,114.8109499,0,265.7,39569.2530092593,2008-05-01,06:04:20
38.4088499,114.8092083,0,275.6,39569.2530671296,2008-05-01,06:04:25
38.4082349,114.8074883,0,278.9,39569.253125,2008-05-01,06:04:30
38.4076233,114.8057749,0,285.4,39569.2531828704,2008-05-01,06:04:35
38.40702,114.8040816,0,292,39569.2532407407,2008-05-01,06:04:40
38.4064116,114.8023866,0,292,39569.2532986111,2008-05-01,06:04:45
38.4058249,114.8006266,0,298.6,39569.2533564815,2008-05-01,06:04:50
38.4054016,114.79878,0,298.6,39569.2534143519,2008-05-01,06:04:55
38.4050083,114.7969199,0,292,39569.2534722222,2008-05-01,06:05:00
38.4046166,114.7950716,0,285.4,39569.2535300926,2008-05-01,06:05:05
38.4042216,114.7932266,0,285.4,39569.253587963,2008-05-01,06:05:10
38.4038349,114.7913783,0,285.4,39569.2536458333,2008-05-01,06:05:15
38.4034666,114.7896116,0,282.2,39569.2537037037,2008-05-01,06:05:20
38.40313,114.7879933,0,282.2,39569.2537615741,2008-05-01,06:05:25
38.4027883,114.7863983,0,282.2,39569.2538194444,2008-05-01,06:05:30
38.402395,114.7847966,0,285.4,39569.2538773148,2008-05-01,06:05:35
38.4017683,114.783335,0,282.2,39569.2539351852,2008-05-01,06:05:40
38.4009016,114.782115,0,275.6,39569.2539930556,2008-05-01,06:05:45
38.3998666,114.7811283,0,272.3,39569.2540509259,2008-05-01,06:05:50
38.3988,114.7801749,0,269,39569.2541087963,2008-05-01,06:05:55
38.3977266,114.7792249,0,269,39569.2541666667,2008-05-01,06:06:00
38.3966566,114.7782699,0,269,39569.254224537,2008-05-01,06:06:05
38.3955866,114.7773116,0,265.7,39569.2542824074,2008-05-01,06:06:10
38.3945133,114.7763499,0,265.7,39569.2543402778,2008-05-01,06:06:15
38.3934233,114.7753766,0,269,39569.2543981481,2008-05-01,06:06:20
38.3923066,114.7743783,0,269,39569.2544560185,2008-05-01,06:06:25
38.3911799,114.7733683,0,269,39569.2545138889,2008-05-01,06:06:30
38.3900516,114.7723549,0,265.7,39569.2545717593,2008-05-01,06:06:35
38.3889266,114.7713349,0,262.5,39569.2546296296,2008-05-01,06:06:40
38.3878099,114.7703016,0,259.2,39569.2546875,2008-05-01,06:06:45
38.3867566,114.7691666,0,255.9,39569.2547453704,2008-05-01,06:06:50
38.3857066,114.768005,0,259.2,39569.2548032407,2008-05-01,06:06:55
38.3846649,114.7668483,0,262.5,39569.2548611111,2008-05-01,06:07:00
38.3836316,114.7657033,0,265.7,39569.2549189815,2008-05-01,06:07:05
38.3826966,114.7644283,0,262.5,39569.2549768519,2008-05-01,06:07:10
38.3818949,114.7630049,0,259.2,39569.2550347222,2008-05-01,06:07:15
38.3810649,114.7615899,0,252.6,39569.2550925926,2008-05-01,06:07:20
38.3801766,114.7602216,0,246.1,39569.255150463,2008-05-01,06:07:25
38.379265,114.7588749,0,242.8,39569.2552083333,2008-05-01,06:07:30
38.3783683,114.7575066,0,239.5,39569.2552662037,2008-05-01,06:07:35
38.3775966,114.7559932,0,239.5,39569.2553240741,2008-05-01,06:07:40
38.3769449,114.7542982,0,239.5,39569.2553819444,2008-05-01,06:07:45
38.3762833,114.7525166,0,239.5,39569.2554398148,2008-05-01,06:07:50
38.3756,114.7506666,0,236.2,39569.2554976852,2008-05-01,06:07:55
38.3748966,114.7487816,0,239.5,39569.2555555556,2008-05-01,06:08:00
38.3741966,114.7468833,0,239.5,39569.2556134259,2008-05-01,06:08:05
38.3734799,114.7449583,0,236.2,39569.2556712963,2008-05-01,06:08:10
38.3727316,114.7429783,0,242.8,39569.2557291667,2008-05-01,06:08:15
38.3719533,114.7409466,0,246.1,39569.255787037,2008-05-01,06:08:20
38.3711583,114.7388483,0,249.3,39569.2558449074,2008-05-01,06:08:25
38.370345,114.7366866,0,249.3,39569.2559027778,2008-05-01,06:08:30
38.3695083,114.7344683,0,252.6,39569.2559606481,2008-05-01,06:08:35
38.3686549,114.7321933,0,252.6,39569.2560185185,2008-05-01,06:08:40
38.3677833,114.7298916,0,255.9,39569.2560763889,2008-05-01,06:08:45
38.3669133,114.7275816,0,255.9,39569.2561342593,2008-05-01,06:08:50
38.36605,114.7252833,0,252.6,39569.2561921296,2008-05-01,06:08:55
38.36519,114.7229933,0,252.6,39569.25625,2008-05-01,06:09:00
38.3643299,114.7206916,0,252.6,39569.2563078704,2008-05-01,06:09:05
38.3634399,114.7183983,0,265.7,39569.2563657407,2008-05-01,06:09:10
38.36257,114.7161016,0,272.3,39569.2564236111,2008-05-01,06:09:15
38.3617083,114.7138016,0,272.3,39569.2564814815,2008-05-01,06:09:20
38.3608516,114.7115116,0,269,39569.2565393519,2008-05-01,06:09:25
38.3600283,114.7093083,0,269,39569.2565972222,2008-05-01,06:09:30
38.3592583,114.7072483,0,265.7,39569.2566550926,2008-05-01,06:09:35
38.3585116,114.7052533,0,265.7,39569.256712963,2008-05-01,06:09:40
38.3577416,114.7032533,0,265.7,39569.2567708333,2008-05-01,06:09:45
38.3567933,114.701385,0,269,39569.2568287037,2008-05-01,06:09:50
38.3556199,114.6997483,0,269,39569.2568865741,2008-05-01,06:09:55
38.3542716,114.6983282,0,269,39569.2569444444,2008-05-01,06:10:00
38.3528599,114.6970083,0,272.3,39569.2570023148,2008-05-01,06:10:05
38.3514483,114.6956849,0,269,39569.2570601852,2008-05-01,06:10:10
38.3500583,114.6943683,0,265.7,39569.2571180556,2008-05-01,06:10:15
38.3486616,114.6930416,0,262.5,39569.2571759259,2008-05-01,06:10:20
38.3472566,114.6916966,0,262.5,39569.2572337963,2008-05-01,06:10:25
38.3458366,114.6902982,0,259.2,39569.2572916667,2008-05-01,06:10:30
38.3443316,114.6889133,0,262.5,39569.257349537,2008-05-01,06:10:35
38.3427983,114.6874766,0,262.5,39569.2574074074,2008-05-01,06:10:40
38.3412266,114.6859832,0,265.7,39569.2574652778,2008-05-01,06:10:45
38.3396383,114.6844499,0,265.7,39569.2575231481,2008-05-01,06:10:50
38.338025,114.6829233,0,265.7,39569.2575810185,2008-05-01,06:10:55
38.3364183,114.6814016,0,269,39569.2576388889,2008-05-01,06:11:00
38.3348116,114.6798849,0,269,39569.2576967593,2008-05-01,06:11:05
38.3332033,114.6783633,0,272.3,39569.2577546296,2008-05-01,06:11:10
38.3316,114.6768416,0,272.3,39569.2578125,2008-05-01,06:11:15
38.329995,114.6753216,0,272.3,39569.2578703704,2008-05-01,06:11:20
38.3283883,114.673805,0,275.6,39569.2579282407,2008-05-01,06:11:25
38.326785,114.6722883,0,278.9,39569.2579861111,2008-05-01,06:11:30
38.3251816,114.6707766,0,282.2,39569.2580439815,2008-05-01,06:11:35
38.3235333,114.6693516,0,285.4,39569.2581018518,2008-05-01,06:11:40
38.3218149,114.6680649,0,288.7,39569.2581597222,2008-05-01,06:11:45
38.3200666,114.6668466,0,288.7,39569.2582175926,2008-05-01,06:11:50
38.3183166,114.6656299,0,285.4,39569.258275463,2008-05-01,06:11:55
38.3165366,114.6644582,0,285.4,39569.2583333333,2008-05-01,06:12:00
38.3147116,114.6633932,0,282.2,39569.2583912037,2008-05-01,06:12:05
38.3128833,114.6623416,0,282.2,39569.2584490741,2008-05-01,06:12:10
38.3110533,114.6612916,0,282.2,39569.2585069444,2008-05-01,06:12:15
38.3092233,114.6602416,0,282.2,39569.2585648148,2008-05-01,06:12:20
38.3073983,114.65919,0,285.4,39569.2586226852,2008-05-01,06:12:25
38.3055749,114.6581416,0,282.2,39569.2586805556,2008-05-01,06:12:30
38.3037533,114.6570933,0,282.2,39569.2587384259,2008-05-01,06:12:35
38.3019416,114.65605,0,278.9,39569.2587962963,2008-05-01,06:12:40
38.3002133,114.655055,0,278.9,39569.2588541667,2008-05-01,06:12:45
38.298605,114.65413,0,278.9,39569.258912037,2008-05-01,06:12:50
38.2970933,114.6532599,0,278.9,39569.2589699074,2008-05-01,06:12:55
38.2956149,114.65241,0,278.9,39569.2590277778,2008-05-01,06:13:00
38.2941233,114.6515583,0,278.9,39569.2590856481,2008-05-01,06:13:05
38.2925899,114.6508533,0,278.9,39569.2591435185,2008-05-01,06:13:10
38.2910433,114.6502116,0,278.9,39569.2592013889,2008-05-01,06:13:15
38.2894983,114.6495683,0,275.6,39569.2592592593,2008-05-01,06:13:20
38.287955,114.6489233,0,275.6,39569.2593171296,2008-05-01,06:13:25
38.2864116,114.6482783,0,275.6,39569.259375,2008-05-01,06:13:30
38.2848449,114.6476233,0,275.6,39569.2594328704,2008-05-01,06:13:35
38.2832283,114.6469433,0,275.6,39569.2594907407,2008-05-01,06:13:40
38.2815566,114.6462383,0,275.6,39569.2595486111,2008-05-01,06:13:45
38.2798316,114.6455133,0,275.6,39569.2596064815,2008-05-01,06:13:50
38.2780533,114.6447682,0,275.6,39569.2596643518,2008-05-01,06:13:55
38.2762266,114.6440016,0,275.6,39569.2597222222,2008-05-01,06:14:00
38.274355,114.643215,0,272.3,39569.2597800926,2008-05-01,06:14:05
38.2724533,114.6424099,0,272.3,39569.259837963,2008-05-01,06:14:10
38.2705433,114.6416066,0,272.3,39569.2598958333,2008-05-01,06:14:15
38.2686433,114.6407999,0,272.3,39569.2599537037,2008-05-01,06:14:20
38.2667433,114.6399949,0,275.6,39569.2600115741,2008-05-01,06:14:25
38.2648449,114.6391933,0,275.6,39569.2600694444,2008-05-01,06:14:30
38.2629449,114.6383899,0,272.3,39569.2601273148,2008-05-01,06:14:35
38.261045,114.6375883,0,272.3,39569.2601851852,2008-05-01,06:14:40
38.2591466,114.6367866,0,272.3,39569.2602430556,2008-05-01,06:14:45
38.25724,114.635985,0,275.6,39569.2603009259,2008-05-01,06:14:50
38.2553383,114.6351883,0,278.9,39569.2603587963,2008-05-01,06:14:55
38.2534416,114.6343966,0,278.9,39569.2604166667,2008-05-01,06:15:00
38.2515416,114.6335983,0,278.9,39569.260474537,2008-05-01,06:15:05
38.2496366,114.6327999,0,278.9,39569.2605324074,2008-05-01,06:15:10
38.24735,114.63185,0,278.9,39569.2606018518,2008-05-01,06:15:16
38.2450683,114.6308999,0,275.6,39569.2606712963,2008-05-01,06:15:22
38.2427833,114.6299483,0,275.6,39569.2607407407,2008-05-01,06:15:28
38.2408783,114.6291516,0,275.6,39569.2607986111,2008-05-01,06:15:33
38.2389716,114.6283533,0,275.6,39569.2608564815,2008-05-01,06:15:38
38.2370666,114.6275583,0,275.6,39569.2609143518,2008-05-01,06:15:43
38.2351683,114.6267666,0,275.6,39569.2609722222,2008-05-01,06:15:48
38.2333283,114.6259983,0,275.6,39569.2610300926,2008-05-01,06:15:53
38.2316066,114.6252783,0,272.3,39569.261087963,2008-05-01,06:15:58
38.2299416,114.6245833,0,272.3,39569.2611458333,2008-05-01,06:16:03
38.2282783,114.6238882,0,272.3,39569.2612037037,2008-05-01,06:16:08
38.2266299,114.62308,0,272.3,39569.2612615741,2008-05-01,06:16:13
38.2251083,114.6219666,0,272.3,39569.2613194444,2008-05-01,06:16:18
38.223745,114.6205749,0,272.3,39569.2613773148,2008-05-01,06:16:23
38.222435,114.6190899,0,272.3,39569.2614351852,2008-05-01,06:16:28
38.2211233,114.6175949,0,275.6,39569.2614930556,2008-05-01,06:16:33
38.2198133,114.6161116,0,275.6,39569.2615509259,2008-05-01,06:16:38
38.2185083,114.6146333,0,275.6,39569.2616087963,2008-05-01,06:16:43
38.21719,114.6131466,0,275.6,39569.2616666667,2008-05-01,06:16:48
38.2158366,114.6116166,0,275.6,39569.261724537,2008-05-01,06:16:53
38.2144616,114.6100149,0,278.9,39569.2617824074,2008-05-01,06:16:58
38.2130399,114.6083816,0,278.9,39569.2618402778,2008-05-01,06:17:03
38.2115733,114.6067216,0,278.9,39569.2618981482,2008-05-01,06:17:08
38.2100833,114.6050349,0,282.2,39569.2619560185,2008-05-01,06:17:13
38.2085916,114.6033583,0,282.2,39569.2620138889,2008-05-01,06:17:18
38.207115,114.6016932,0,282.2,39569.2620717593,2008-05-01,06:17:23
38.2056466,114.6000299,0,278.9,39569.2621296296,2008-05-01,06:17:28
38.2041883,114.5983716,0,278.9,39569.2621875,2008-05-01,06:17:33
38.2027183,114.5966933,0,275.6,39569.2622453704,2008-05-01,06:17:38
38.2012333,114.5950033,0,272.3,39569.2623032407,2008-05-01,06:17:43
38.19974,114.5932966,0,272.3,39569.2623611111,2008-05-01,06:17:48
38.1982449,114.5915966,0,269,39569.2624189815,2008-05-01,06:17:53
38.1967499,114.5899049,0,269,39569.2624768519,2008-05-01,06:17:58
38.1952516,114.5882233,0,272.3,39569.2625347222,2008-05-01,06:18:03
38.1937516,114.5865416,0,275.6,39569.2625925926,2008-05-01,06:18:08
38.1922566,114.5848533,0,272.3,39569.262650463,2008-05-01,06:18:13
38.1907599,114.5831649,0,272.3,39569.2627083333,2008-05-01,06:18:18
38.189255,114.5814816,0,269,39569.2627662037,2008-05-01,06:18:23
38.1877933,114.5798433,0,269,39569.2628240741,2008-05-01,06:18:28
38.1864249,114.5783083,0,265.7,39569.2628819444,2008-05-01,06:18:33
38.1851116,114.5768416,0,265.7,39569.2629398148,2008-05-01,06:18:38
38.1838049,114.5753566,0,265.7,39569.2629976852,2008-05-01,06:18:43
38.1826183,114.5737033,0,265.7,39569.2630555556,2008-05-01,06:18:48
38.1816399,114.5718383,0,275.6,39569.2631134259,2008-05-01,06:18:53
38.180815,114.5698799,0,275.6,39569.2631712963,2008-05-01,06:18:58
38.1800099,114.56795,0,275.6,39569.2632291667,2008-05-01,06:19:03
38.1792466,114.5661266,0,275.6,39569.263287037,2008-05-01,06:19:08
38.1784883,114.5643266,0,275.6,39569.2633449074,2008-05-01,06:19:13
38.1776466,114.5625683,0,278.9,39569.2634027778,2008-05-01,06:19:18
38.1765816,114.5609949,0,278.9,39569.2634606481,2008-05-01,06:19:23
38.1753799,114.5595883,0,282.2,39569.2635185185,2008-05-01,06:19:28
38.1741749,114.558195,0,278.9,39569.2635763889,2008-05-01,06:19:33
38.1729716,114.5568033,0,278.9,39569.2636342593,2008-05-01,06:19:38
38.1717666,114.5554183,0,278.9,39569.2636921296,2008-05-01,06:19:43
38.17048,114.5541616,0,278.9,39569.26375,2008-05-01,06:19:48
38.1690416,114.5532083,0,278.9,39569.2638078704,2008-05-01,06:19:53
38.1674933,114.5525583,0,282.2,39569.2638657407,2008-05-01,06:19:58
38.1659233,114.5519766,0,282.2,39569.2639236111,2008-05-01,06:20:03
38.1643399,114.5514466,0,282.2,39569.2639814815,2008-05-01,06:20:08
38.1627633,114.5509216,0,282.2,39569.2640393519,2008-05-01,06:20:13
38.1611966,114.5503316,0,282.2,39569.2640972222,2008-05-01,06:20:18
38.1596349,114.5497366,0,282.2,39569.2641550926,2008-05-01,06:20:23
38.1579866,114.5490816,0,285.4,39569.264212963,2008-05-01,06:20:28
38.1563133,114.5484016,0,292,39569.2642708333,2008-05-01,06:20:33
38.1546233,114.5477166,0,285.4,39569.2643287037,2008-05-01,06:20:38
38.1529283,114.5470682,0,285.4,39569.2643865741,2008-05-01,06:20:43
38.15124,114.5464283,0,282.2,39569.2644444444,2008-05-01,06:20:48
38.1495599,114.5457883,0,278.9,39569.2645023148,2008-05-01,06:20:53
38.1478849,114.5451516,0,275.6,39569.2645601852,2008-05-01,06:20:58
38.1461983,114.5445116,0,272.3,39569.2646180556,2008-05-01,06:21:03
38.1445149,114.543875,0,272.3,39569.2646759259,2008-05-01,06:21:08
38.1428333,114.5432399,0,269,39569.2647337963,2008-05-01,06:21:13
38.1411533,114.5426033,0,269,39569.2647916667,2008-05-01,06:21:18
38.1394733,114.5419682,0,265.7,39569.264849537,2008-05-01,06:21:23
38.1377983,114.5413216,0,269,39569.2649074074,2008-05-01,06:21:28
38.1361733,114.5405133,0,269,39569.2649652778,2008-05-01,06:21:33
38.1346266,114.5394866,0,269,39569.2650231481,2008-05-01,06:21:38
38.1331716,114.5382532,0,269,39569.2650810185,2008-05-01,06:21:43
38.1318133,114.5369183,0,269,39569.2651388889,2008-05-01,06:21:48
38.1305533,114.5356699,0,269,39569.2651967593,2008-05-01,06:21:53
38.12934,114.5344683,0,272.3,39569.2652546296,2008-05-01,06:21:58
38.1281149,114.5332533,0,272.3,39569.2653125,2008-05-01,06:22:03
38.1268733,114.53202,0,275.6,39569.2653703704,2008-05-01,06:22:08
38.1256366,114.5307633,0,272.3,39569.2654282407,2008-05-01,06:22:13
38.1244133,114.5295199,0,265.7,39569.2654861111,2008-05-01,06:22:18
38.1232933,114.5281383,0,265.7,39569.2655439815,2008-05-01,06:22:23
38.12222,114.5266966,0,262.5,39569.2656018519,2008-05-01,06:22:28
38.1210716,114.5253716,0,262.5,39569.2656597222,2008-05-01,06:22:33
38.119885,114.5240333,0,259.2,39569.2657175926,2008-05-01,06:22:38
38.1186583,114.5226533,0,255.9,39569.265775463,2008-05-01,06:22:43
38.117425,114.5212733,0,259.2,39569.2658333333,2008-05-01,06:22:48
38.1161933,114.5199116,0,262.5,39569.2658912037,2008-05-01,06:22:53
38.1149133,114.5186383,0,265.7,39569.2659490741,2008-05-01,06:22:58
38.1136316,114.5173766,0,269,39569.2660069444,2008-05-01,06:23:03
38.1123616,114.5161233,0,269,39569.2660648148,2008-05-01,06:23:08
38.111095,114.5148783,0,269,39569.2661226852,2008-05-01,06:23:13
38.1098366,114.5136366,0,269,39569.2661805556,2008-05-01,06:23:18
38.108595,114.5123749,0,265.7,39569.2662384259,2008-05-01,06:23:23
38.1074133,114.5110216,0,262.5,39569.2662962963,2008-05-01,06:23:28
38.1061566,114.5097349,0,262.5,39569.2663541667,2008-05-01,06:23:33
38.1048633,114.50847,0,265.7,39569.266412037,2008-05-01,06:23:38
38.1035733,114.5072033,0,265.7,39569.2664699074,2008-05-01,06:23:43
38.1022766,114.5059366,0,269,39569.2665277778,2008-05-01,06:23:48
38.100965,114.5046899,0,269,39569.2665856481,2008-05-01,06:23:53
38.0995449,114.5036799,0,269,39569.2666435185,2008-05-01,06:23:58
38.0980183,114.5029649,0,269,39569.2667013889,2008-05-01,06:24:03
38.0964666,114.5023183,0,272.3,39569.2667592593,2008-05-01,06:24:08
38.0949266,114.5016699,0,272.3,39569.2668171296,2008-05-01,06:24:13
38.0933866,114.5010066,0,265.7,39569.266875,2008-05-01,06:24:18
38.0918466,114.5003116,0,269,39569.2669328704,2008-05-01,06:24:23
38.0902966,114.4996616,0,269,39569.2669907407,2008-05-01,06:24:28
38.0887566,114.4990149,0,269,39569.2670486111,2008-05-01,06:24:33
38.0872016,114.4983849,0,269,39569.2671064815,2008-05-01,06:24:38
38.0856533,114.4977383,0,272.3,39569.2671643518,2008-05-01,06:24:43
38.0840833,114.4971033,0,285.4,39569.2672222222,2008-05-01,06:24:48
38.0825349,114.4964683,0,288.7,39569.2672800926,2008-05-01,06:24:53
38.0809866,114.4958316,0,295.3,39569.267337963,2008-05-01,06:24:58
38.0794366,114.4951799,0,292,39569.2673958333,2008-05-01,06:25:03
38.0778916,114.494525,0,292,39569.2674537037,2008-05-01,06:25:08
38.0763416,114.4938716,0,295.3,39569.2675115741,2008-05-01,06:25:13
38.0747749,114.4932466,0,298.6,39569.2675694444,2008-05-01,06:25:18
38.0732216,114.4927083,0,295.3,39569.2676273148,2008-05-01,06:25:23
38.0717199,114.4923499,0,292,39569.2676851852,2008-05-01,06:25:28
38.0702599,114.4920016,0,292,39569.2677430556,2008-05-01,06:25:33
38.0687983,114.4916466,0,285.4,39569.2678009259,2008-05-01,06:25:38
38.06735,114.4912783,0,278.9,39569.2678587963,2008-05-01,06:25:43
38.0658566,114.4909349,0,275.6,39569.2679166667,2008-05-01,06:25:48
38.0643583,114.4905966,0,278.9,39569.267974537,2008-05-01,06:25:53
38.0628699,114.4902499,0,282.2,39569.2680324074,2008-05-01,06:25:58
38.0614199,114.4898983,0,285.4,39569.2680902778,2008-05-01,06:26:03
38.0599333,114.4895549,0,285.4,39569.2681481481,2008-05-01,06:26:08
38.0584516,114.4892316,0,288.7,39569.2682060185,2008-05-01,06:26:13
38.0570249,114.4888883,0,285.4,39569.2682638889,2008-05-01,06:26:18
38.0556933,114.4885766,0,282.2,39569.2683217593,2008-05-01,06:26:23
38.054505,114.4882966,0,282.2,39569.2683796296,2008-05-01,06:26:28
38.0534433,114.4880666,0,285.4,39569.2684375,2008-05-01,06:26:33
38.0525233,114.4878483,0,285.4,39569.2684953704,2008-05-01,06:26:38
38.051735,114.4876733,0,282.2,39569.2685532407,2008-05-01,06:26:43
38.0514599,114.4876149,0,282.2,39569.2685763889,2008-05-01,06:26:45
38.0512066,114.4875683,0,282.2,39569.268599537,2008-05-01,06:26:47
38.0509816,114.487525,0,285.4,39569.2686226852,2008-05-01,06:26:49
38.0507716,114.4874866,0,285.4,39569.2686458333,2008-05-01,06:26:51
38.0505816,114.4874483,0,285.4,39569.2686689815,2008-05-01,06:26:53
38.0503983,114.4874116,0,285.4,39569.2686921296,2008-05-01,06:26:55
38.0502149,114.4873716,0,285.4,39569.2687152778,2008-05-01,06:26:57
38.0500283,114.4873316,0,285.4,39569.2687384259,2008-05-01,06:26:59
38.0498366,114.4872916,0,285.4,39569.2687615741,2008-05-01,06:27:01
38.0496533,114.4872483,0,285.4,39569.2687847222,2008-05-01,06:27:03
38.0494866,114.4871999,0,285.4,39569.2688078704,2008-05-01,06:27:05
38.0493116,114.4871516,0,288.7,39569.2688310185,2008-05-01,06:27:07
38.0491349,114.487105,0,285.4,39569.2688541667,2008-05-01,06:27:09
38.0488816,114.4870716,0,288.7,39569.2688773148,2008-05-01,06:27:11
38.0486799,114.4870266,0,288.7,39569.268900463,2008-05-01,06:27:13
38.0484449,114.4869833,0,288.7,39569.2689236111,2008-05-01,06:27:15
38.0482616,114.4869366,0,288.7,39569.2689467593,2008-05-01,06:27:17
38.0481566,114.4868883,0,292,39569.2689699074,2008-05-01,06:27:19
38.0480299,114.4868499,0,295.3,39569.2689930556,2008-05-01,06:27:21
38.0478549,114.4868233,0,295.3,39569.2690162037,2008-05-01,06:27:23
38.0476766,114.4867916,0,298.6,39569.2690393519,2008-05-01,06:27:25
38.0474883,114.48675,0,298.6,39569.2690625,2008-05-01,06:27:27
38.0473533,114.4866949,0,301.8,39569.2690856481,2008-05-01,06:27:29
38.0471733,114.4866466,0,305.1,39569.2691087963,2008-05-01,06:27:31
38.0469766,114.4866016,0,305.1,39569.2691319444,2008-05-01,06:27:33
38.0467899,114.4865583,0,308.4,39569.2691550926,2008-05-01,06:27:35
38.0466783,114.4865066,0,308.4,39569.2691782407,2008-05-01,06:27:37
38.0465899,114.4864533,0,311.7,39569.2692013889,2008-05-01,06:27:39
38.0464599,114.4864016,0,315,39569.269224537,2008-05-01,06:27:41
38.0462183,114.4863633,0,315,39569.2692476852,2008-05-01,06:27:43
38.0460316,114.4863183,0,315,39569.2692708333,2008-05-01,06:27:45
38.0459316,114.4862666,0,318.2,39569.2692939815,2008-05-01,06:27:47
38.0456966,114.4862399,0,321.5,39569.2693171296,2008-05-01,06:27:49
38.0454516,114.4862216,0,321.5,39569.2693402778,2008-05-01,06:27:51
38.0452516,114.4861983,0,321.5,39569.2693634259,2008-05-01,06:27:53
38.0450849,114.4861699,0,324.8,39569.2693865741,2008-05-01,06:27:55
38.0449299,114.48614,0,324.8,39569.2694097222,2008-05-01,06:27:57
38.0447433,114.4861149,0,324.8,39569.2694328704,2008-05-01,06:27:59
38.0445733,114.4860949,0,324.8,39569.2694560185,2008-05-01,06:28:01
38.0444083,114.4860833,0,328.1,39569.2694791667,2008-05-01,06:28:03
38.04415,114.4860866,0,324.8,39569.2695023148,2008-05-01,06:28:05
38.0439983,114.4860733,0,328.1,39569.269525463,2008-05-01,06:28:07
38.0438099,114.4860683,0,328.1,39569.2695486111,2008-05-01,06:28:09
38.0436366,114.4860599,0,328.1,39569.2695717593,2008-05-01,06:28:11
38.0434849,114.4860466,0,334.6,39569.2695949074,2008-05-01,06:28:13
38.043275,114.4860449,0,334.6,39569.2696180556,2008-05-01,06:28:15
38.0430866,114.4860383,0,334.6,39569.2696412037,2008-05-01,06:28:17
38.0429033,114.4860216,0,334.6,39569.2696643519,2008-05-01,06:28:19
38.0427233,114.4859966,0,337.9,39569.2696875,2008-05-01,06:28:21
38.042655,114.4859383,0,337.9,39569.2697106482,2008-05-01,06:28:23
38.042345,114.4859049,0,334.6,39569.2697337963,2008-05-01,06:28:25
38.0419883,114.4858766,0,331.4,39569.2697569444,2008-05-01,06:28:27
38.0417183,114.4858366,0,328.1,39569.2697800926,2008-05-01,06:28:29
38.0414683,114.4858066,0,328.1,39569.2698032407,2008-05-01,06:28:31
38.041245,114.4857666,0,331.4,39569.2698263889,2008-05-01,06:28:33
38.0410499,114.48572,0,328.1,39569.269849537,2008-05-01,06:28:35
38.0408516,114.4856783,0,324.8,39569.2698726852,2008-05-01,06:28:37
38.0406216,114.4856466,0,318.2,39569.2698958333,2008-05-01,06:28:39
38.0404016,114.4856133,0,311.7,39569.2699189815,2008-05-01,06:28:41
38.0401949,114.4855766,0,308.4,39569.2699421296,2008-05-01,06:28:43
38.0399983,114.4855383,0,305.1,39569.2699652778,2008-05-01,06:28:45
38.0398133,114.4855049,0,305.1,39569.2699884259,2008-05-01,06:28:47
38.0396533,114.4854716,0,305.1,39569.2700115741,2008-05-01,06:28:49
38.0395116,114.485445,0,301.8,39569.2700347222,2008-05-01,06:28:51
38.0393983,114.4854166,0,301.8,39569.2700578704,2008-05-01,06:28:53
38.0392916,114.485395,0,298.6,39569.2700810185,2008-05-01,06:28:55
38.0392033,114.4853733,0,298.6,39569.2701041667,2008-05-01,06:28:57
38.0391216,114.4853583,0,298.6,39569.2701273148,2008-05-01,06:28:59
38.0390449,114.4853416,0,295.3,39569.270150463,2008-05-01,06:29:01
38.0389766,114.4853283,0,295.3,39569.2701736111,2008-05-01,06:29:03
38.0387416,114.4852816,0,288.7,39569.2730208333,2008-05-01,06:33:09
38.0387066,114.4852733,0,288.7,39569.2730439815,2008-05-01,06:33:11
38.0386599,114.4852599,0,288.7,39569.2730671296,2008-05-01,06:33:13
38.0386016,114.4852416,0,288.7,39569.2730902778,2008-05-01,06:33:15
38.0385266,114.4852216,0,288.7,39569.2731134259,2008-05-01,06:33:17
38.0384483,114.4851916,0,288.7,39569.2731365741,2008-05-01,06:33:19
38.0383433,114.4851633,0,288.7,39569.2731597222,2008-05-01,06:33:21
38.0382283,114.4851233,0,288.7,39569.2731828704,2008-05-01,06:33:23
38.0380966,114.4850766,0,288.7,39569.2732060185,2008-05-01,06:33:25
38.0379433,114.4850233,0,285.4,39569.2732291667,2008-05-01,06:33:27
38.0377983,114.4849449,0,285.4,39569.2732523148,2008-05-01,06:33:29
38.0376316,114.4848566,0,285.4,39569.273275463,2008-05-01,06:33:31
38.0374583,114.48476,0,285.4,39569.2732986111,2008-05-01,06:33:33
38.0372816,114.484655,0,285.4,39569.2733217593,2008-05-01,06:33:35
38.0371066,114.4845533,0,285.4,39569.2733449074,2008-05-01,06:33:37
38.0369333,114.4844599,0,285.4,39569.2733680556,2008-05-01,06:33:39
38.0367499,114.4843766,0,285.4,39569.2733912037,2008-05-01,06:33:41
38.0365683,114.4843049,0,285.4,39569.2734143519,2008-05-01,06:33:43
38.0363799,114.4842383,0,285.4,39569.2734375,2008-05-01,06:33:45
38.0361966,114.4841733,0,285.4,39569.2734606481,2008-05-01,06:33:47
38.0360133,114.4841083,0,282.2,39569.2734837963,2008-05-01,06:33:49
38.0358316,114.48405,0,282.2,39569.2735069444,2008-05-01,06:33:51
38.0356416,114.483995,0,275.6,39569.2735300926,2008-05-01,06:33:53
38.0354516,114.4839516,0,275.6,39569.2735532407,2008-05-01,06:33:55
38.0352766,114.4838999,0,272.3,39569.2735763889,2008-05-01,06:33:57
38.0350933,114.4838516,0,272.3,39569.273599537,2008-05-01,06:33:59
38.0349116,114.4838033,0,272.3,39569.2736226852,2008-05-01,06:34:01
38.0347266,114.4837583,0,269,39569.2736458333,2008-05-01,06:34:03
38.0345416,114.4837116,0,269,39569.2736689815,2008-05-01,06:34:05
38.0343499,114.4836716,0,269,39569.2736921296,2008-05-01,06:34:07
38.0341583,114.4836333,0,269,39569.2737152778,2008-05-01,06:34:09
38.0339749,114.4835866,0,269,39569.2737384259,2008-05-01,06:34:11
38.0337899,114.4835416,0,269,39569.2737615741,2008-05-01,06:34:13
38.033605,114.4834966,0,269,39569.2737847222,2008-05-01,06:34:15
38.0334166,114.4834566,0,265.7,39569.2738078704,2008-05-01,06:34:17
38.0332116,114.48345,0,272.3,39569.2738310185,2008-05-01,06:34:19
38.0330216,114.4834266,0,272.3,39569.2738541667,2008-05-01,06:34:21
38.0328316,114.4834033,0,272.3,39569.2738773148,2008-05-01,06:34:23
38.0326433,114.4833766,0,272.3,39569.273900463,2008-05-01,06:34:25
38.0324449,114.4833616,0,275.6,39569.2739236111,2008-05-01,06:34:27
38.0322466,114.4833466,0,275.6,39569.2739467593,2008-05-01,06:34:29
38.0320566,114.4833199,0,275.6,39569.2739699074,2008-05-01,06:34:31
38.0318616,114.4832966,0,275.6,39569.2739930556,2008-05-01,06:34:33
38.0316699,114.4832716,0,275.6,39569.2740162037,2008-05-01,06:34:35
38.0314733,114.4832466,0,275.6,39569.2740393518,2008-05-01,06:34:37
38.0312733,114.4832166,0,275.6,39569.2740625,2008-05-01,06:34:39
38.031065,114.4831866,0,272.3,39569.2740856481,2008-05-01,06:34:41
38.0308483,114.4831483,0,272.3,39569.2741087963,2008-05-01,06:34:43
38.0306033,114.48312,0,272.3,39569.2741319444,2008-05-01,06:34:45
38.0303649,114.4830583,0,272.3,39569.2741550926,2008-05-01,06:34:47
38.0301066,114.4829949,0,269,39569.2741782407,2008-05-01,06:34:49
38.0298316,114.48293,0,269,39569.2742013889,2008-05-01,06:34:51
38.0295433,114.4828616,0,265.7,39569.274224537,2008-05-01,06:34:53
38.0292433,114.48279,0,265.7,39569.2742476852,2008-05-01,06:34:55
38.0284283,114.4826083,0,262.5,39569.2743055556,2008-05-01,06:35:00
38.0275599,114.48241,0,262.5,39569.2743634259,2008-05-01,06:35:05
38.0266566,114.4822366,0,269,39569.2744212963,2008-05-01,06:35:10
38.02575,114.4820533,0,275.6,39569.2744791667,2008-05-01,06:35:15
38.0248783,114.4818183,0,272.3,39569.274537037,2008-05-01,06:35:20
38.0239999,114.4816166,0,272.3,39569.2745949074,2008-05-01,06:35:25
38.023105,114.4813816,0,265.7,39569.2746527778,2008-05-01,06:35:30
38.0222233,114.4811766,0,265.7,39569.2747106481,2008-05-01,06:35:35
38.0213466,114.4809799,0,269,39569.2747685185,2008-05-01,06:35:40
38.0204633,114.4807966,0,265.7,39569.2748263889,2008-05-01,06:35:45
38.019585,114.4807216,0,269,39569.2748842593,2008-05-01,06:35:50
38.0187066,114.480815,0,272.3,39569.2749421296,2008-05-01,06:35:55
38.0178533,114.4810933,0,272.3,39569.275,2008-05-01,06:36:00
38.0170633,114.4815116,0,265.7,39569.2750578704,2008-05-01,06:36:05
38.0162883,114.4819716,0,262.5,39569.2751157407,2008-05-01,06:36:10
38.0155033,114.4824116,0,262.5,39569.2751736111,2008-05-01,06:36:15
38.0146666,114.4827849,0,259.2,39569.2752314815,2008-05-01,06:36:20
38.0137999,114.48307,0,259.2,39569.2752893518,2008-05-01,06:36:25
38.0129249,114.4832733,0,255.9,39569.2753472222,2008-05-01,06:36:30
38.0120283,114.483475,0,252.6,39569.2754050926,2008-05-01,06:36:35
38.0111383,114.4836733,0,249.3,39569.275462963,2008-05-01,06:36:40
38.0102183,114.483875,0,249.3,39569.2755208333,2008-05-01,06:36:45
38.0092266,114.4841016,0,249.3,39569.2755787037,2008-05-01,06:36:50
38.0081599,114.4843433,0,249.3,39569.2756365741,2008-05-01,06:36:55
38.0070299,114.48459,0,249.3,39569.2756944444,2008-05-01,06:37:00
38.0058199,114.4848516,0,249.3,39569.2757523148,2008-05-01,06:37:05
38.0045333,114.4851333,0,249.3,39569.2758101852,2008-05-01,06:37:10
38.0031699,114.4854433,0,249.3,39569.2758680556,2008-05-01,06:37:15
38.0017466,114.4857533,0,249.3,39569.2759259259,2008-05-01,06:37:20
38.0002766,114.4860533,0,239.5,39569.2759837963,2008-05-01,06:37:25
37.9987816,114.4863683,0,239.5,39569.2760416667,2008-05-01,06:37:30
37.9972916,114.4866833,0,246.1,39569.276099537,2008-05-01,06:37:35
37.9957966,114.4870183,0,252.6,39569.2761574074,2008-05-01,06:37:40
37.9943066,114.4873483,0,259.2,39569.2762152778,2008-05-01,06:37:45
37.9928399,114.4876633,0,269,39569.2762731481,2008-05-01,06:37:50
37.9913433,114.4879849,0,259.2,39569.2763310185,2008-05-01,06:37:55
37.98981,114.4883166,0,259.2,39569.2763888889,2008-05-01,06:38:00
37.9882133,114.4886649,0,255.9,39569.2764467593,2008-05-01,06:38:05
37.9865383,114.4890266,0,259.2,39569.2765046296,2008-05-01,06:38:10
37.9848066,114.4893649,0,255.9,39569.2765625,2008-05-01,06:38:15
37.9830216,114.48977,0,255.9,39569.2766203704,2008-05-01,06:38:20
37.9811816,114.4901799,0,252.6,39569.2766782407,2008-05-01,06:38:25
37.9792899,114.4905933,0,246.1,39569.2767361111,2008-05-01,06:38:30
37.9773549,114.4910133,0,242.8,39569.2767939815,2008-05-01,06:38:35
37.9753866,114.4914283,0,236.2,39569.2768518519,2008-05-01,06:38:40
37.9733966,114.4918566,0,229.7,39569.2769097222,2008-05-01,06:38:45
37.9714133,114.4922683,0,229.7,39569.2769675926,2008-05-01,06:38:50
37.9694366,114.49271,0,229.7,39569.277025463,2008-05-01,06:38:55
37.96746,114.4931499,0,232.9,39569.2770833333,2008-05-01,06:39:00
37.9654849,114.4935866,0,232.9,39569.2771412037,2008-05-01,06:39:05
37.9635066,114.4940233,0,232.9,39569.2771990741,2008-05-01,06:39:10
37.9615283,114.4944616,0,232.9,39569.2772569444,2008-05-01,06:39:15
37.9595466,114.4948916,0,229.7,39569.2773148148,2008-05-01,06:39:20
37.9575716,114.4953199,0,229.7,39569.2773726852,2008-05-01,06:39:25
37.9555933,114.4957483,0,229.7,39569.2774305556,2008-05-01,06:39:30
37.9536233,114.4962016,0,229.7,39569.2774884259,2008-05-01,06:39:35
37.9516583,114.4966999,0,226.4,39569.2775462963,2008-05-01,06:39:40
37.9496866,114.4972183,0,229.7,39569.2776041667,2008-05-01,06:39:45
37.9477266,114.4976716,0,236.2,39569.277662037,2008-05-01,06:39:50
37.9457583,114.498105,0,236.2,39569.2777199074,2008-05-01,06:39:55
37.9437783,114.4985483,0,236.2,39569.2777777778,2008-05-01,06:40:00
37.9418,114.4989766,0,239.5,39569.2778356481,2008-05-01,06:40:05
37.9398266,114.4993999,0,236.2,39569.2778935185,2008-05-01,06:40:10
37.9378483,114.4998233,0,236.2,39569.2779513889,2008-05-01,06:40:15
37.9358683,114.5002483,0,236.2,39569.2780092593,2008-05-01,06:40:20
37.933895,114.5006733,0,232.9,39569.2780671296,2008-05-01,06:40:25
37.9319299,114.5011133,0,236.2,39569.278125,2008-05-01,06:40:30
37.9299566,114.5015516,0,236.2,39569.2781828704,2008-05-01,06:40:35
37.9279766,114.5019916,0,236.2,39569.2782407407,2008-05-01,06:40:40
37.9259933,114.5023716,0,232.9,39569.2782986111,2008-05-01,06:40:45
37.9240099,114.5027783,0,229.7,39569.2783564815,2008-05-01,06:40:50
37.9220283,114.5032049,0,232.9,39569.2784143519,2008-05-01,06:40:55
37.9200533,114.5036383,0,232.9,39569.2784722222,2008-05-01,06:41:00
37.9180766,114.5040716,0,232.9,39569.2785300926,2008-05-01,06:41:05
37.9161016,114.5045066,0,232.9,39569.278587963,2008-05-01,06:41:10
37.9141266,114.5049283,0,232.9,39569.2786458333,2008-05-01,06:41:15
37.9121466,114.5053583,0,232.9,39569.2787037037,2008-05-01,06:41:20
37.9101633,114.5057949,0,232.9,39569.2787615741,2008-05-01,06:41:25
37.9081816,114.5062283,0,229.7,39569.2788194444,2008-05-01,06:41:30
37.9061949,114.5066449,0,226.4,39569.2788773148,2008-05-01,06:41:35
37.904215,114.5070649,0,223.1,39569.2789351852,2008-05-01,06:41:40
37.9022666,114.5075049,0,219.8,39569.2789930556,2008-05-01,06:41:45
37.9003083,114.5079366,0,216.5,39569.2790509259,2008-05-01,06:41:50
37.8983499,114.5083616,0,213.3,39569.2791087963,2008-05-01,06:41:55
37.8963983,114.5088233,0,216.5,39569.2791666667,2008-05-01,06:42:00
37.8944166,114.5092583,0,219.8,39569.279224537,2008-05-01,06:42:05
37.89243,114.5096933,0,219.8,39569.2792824074,2008-05-01,06:42:10
37.8904533,114.5101316,0,223.1,39569.2793402778,2008-05-01,06:42:15
37.8884833,114.5105733,0,226.4,39569.2793981481,2008-05-01,06:42:20
37.8865216,114.5109916,0,223.1,39569.2794560185,2008-05-01,06:42:25
37.884555,114.5114116,0,223.1,39569.2795138889,2008-05-01,06:42:30
37.8825883,114.5118433,0,223.1,39569.2795717593,2008-05-01,06:42:35
37.8806216,114.5122533,0,223.1,39569.2796296296,2008-05-01,06:42:40
37.8786483,114.5126583,0,223.1,39569.2796875,2008-05-01,06:42:45
37.8766766,114.5130899,0,223.1,39569.2797453704,2008-05-01,06:42:50
37.8746983,114.5135133,0,223.1,39569.2798032407,2008-05-01,06:42:55
37.8727266,114.5139366,0,226.4,39569.2798611111,2008-05-01,06:43:00
37.8707533,114.5143599,0,232.9,39569.2799189815,2008-05-01,06:43:05
37.8687699,114.5147883,0,236.2,39569.2799768519,2008-05-01,06:43:10
37.866755,114.51523,0,239.5,39569.2800347222,2008-05-01,06:43:15
37.8647166,114.5156899,0,239.5,39569.2800925926,2008-05-01,06:43:20
37.8626766,114.51614,0,239.5,39569.280150463,2008-05-01,06:43:25
37.8606433,114.5165849,0,236.2,39569.2802083333,2008-05-01,06:43:30
37.8586099,114.51703,0,229.7,39569.2802662037,2008-05-01,06:43:35
37.85657,114.5174733,0,229.7,39569.2803240741,2008-05-01,06:43:40
37.8545266,114.5179266,0,229.7,39569.2803819444,2008-05-01,06:43:45
37.8524849,114.5183799,0,232.9,39569.2804398148,2008-05-01,06:43:50
37.850445,114.5188216,0,232.9,39569.2804976852,2008-05-01,06:43:55
37.8484033,114.5192583,0,229.7,39569.2805555556,2008-05-01,06:44:00
37.8463616,114.5197066,0,232.9,39569.2806134259,2008-05-01,06:44:05
37.8443183,114.5201683,0,236.2,39569.2806712963,2008-05-01,06:44:10
37.8422766,114.5206216,0,236.2,39569.2807291667,2008-05-01,06:44:15
37.8402416,114.5210733,0,236.2,39569.280787037,2008-05-01,06:44:20
37.8382133,114.5215166,0,236.2,39569.2808449074,2008-05-01,06:44:25
37.8361833,114.521965,0,232.9,39569.2809027778,2008-05-01,06:44:30
37.8341533,114.5224416,0,236.2,39569.2809606481,2008-05-01,06:44:35
37.8321183,114.5228866,0,236.2,39569.2810185185,2008-05-01,06:44:40
37.830085,114.5233316,0,236.2,39569.2810763889,2008-05-01,06:44:45
37.82805,114.5237749,0,236.2,39569.2811342593,2008-05-01,06:44:50
37.8260166,114.5242183,0,236.2,39569.2811921296,2008-05-01,06:44:55
37.8239833,114.5246566,0,236.2,39569.28125,2008-05-01,06:45:00
37.821955,114.5250933,0,232.9,39569.2813078704,2008-05-01,06:45:05
37.819925,114.5255416,0,232.9,39569.2813657407,2008-05-01,06:45:10
37.817895,114.5259783,0,232.9,39569.2814236111,2008-05-01,06:45:15
37.8158666,114.5264316,0,236.2,39569.2814814815,2008-05-01,06:45:20
37.8138366,114.5268616,0,232.9,39569.2815393518,2008-05-01,06:45:25
37.8117999,114.5273016,0,236.2,39569.2815972222,2008-05-01,06:45:30
37.8097683,114.5277416,0,236.2,39569.2816550926,2008-05-01,06:45:35
37.8077416,114.52818,0,236.2,39569.281712963,2008-05-01,06:45:40
37.8057083,114.5286216,0,236.2,39569.2817708333,2008-05-01,06:45:45
37.8036766,114.5290666,0,239.5,39569.2818287037,2008-05-01,06:45:50
37.8016449,114.5295033,0,239.5,39569.2818865741,2008-05-01,06:45:55
37.7996116,114.5299383,0,239.5,39569.2819444444,2008-05-01,06:46:00
37.7975799,114.5303783,0,239.5,39569.2820023148,2008-05-01,06:46:05
37.7955516,114.5308133,0,239.5,39569.2820601852,2008-05-01,06:46:10
37.793525,114.5312516,0,242.8,39569.2821180556,2008-05-01,06:46:15
37.7914916,114.531695,0,242.8,39569.2821759259,2008-05-01,06:46:20
37.7894633,114.5321349,0,246.1,39569.2822337963,2008-05-01,06:46:25
37.7874333,114.5325733,0,246.1,39569.2822916667,2008-05-01,06:46:30
37.7853999,114.5330183,0,242.8,39569.282349537,2008-05-01,06:46:35
37.783365,114.5334616,0,239.5,39569.2824074074,2008-05-01,06:46:40
37.78133,114.5339033,0,236.2,39569.2824652778,2008-05-01,06:46:45
37.7792966,114.5343366,0,236.2,39569.2825231481,2008-05-01,06:46:50
37.7772633,114.5347383,0,236.2,39569.2825810185,2008-05-01,06:46:55
37.7752216,114.5351633,0,232.9,39569.2826388889,2008-05-01,06:47:00
37.77322,114.5355983,0,226.4,39569.2826967593,2008-05-01,06:47:05
37.7712349,114.5360483,0,226.4,39569.2827546296,2008-05-01,06:47:10
37.7692549,114.5365266,0,226.4,39569.2828125,2008-05-01,06:47:15
37.7672766,114.5369666,0,226.4,39569.2828703704,2008-05-01,06:47:20
37.7653,114.5374049,0,226.4,39569.2829282407,2008-05-01,06:47:25
37.7633232,114.5378482,0,226.4,39569.2829861111,2008-05-01,06:47:30
37.7613483,114.5382716,0,223.1,39569.2830439815,2008-05-01,06:47:35
37.7593733,114.5387032,0,223.1,39569.2831018518,2008-05-01,06:47:40
37.7573983,114.5391232,0,223.1,39569.2831597222,2008-05-01,06:47:45
37.7554266,114.5395366,0,219.8,39569.2832175926,2008-05-01,06:47:50
37.75346,114.5399699,0,219.8,39569.283275463,2008-05-01,06:47:55
37.7514833,114.5404033,0,226.4,39569.2833333333,2008-05-01,06:48:00
37.7495166,114.5408566,0,226.4,39569.2833912037,2008-05-01,06:48:05
37.7476,114.5415483,0,226.4,39569.2834490741,2008-05-01,06:48:10
37.7457766,114.5425282,0,226.4,39569.2835069444,2008-05-01,06:48:15
37.7440666,114.5437466,0,226.4,39569.2835648148,2008-05-01,06:48:20
37.7423799,114.5449899,0,223.1,39569.2836226852,2008-05-01,06:48:25
37.7407066,114.5462282,0,223.1,39569.2836805556,2008-05-01,06:48:30
37.7389983,114.5474866,0,219.8,39569.2837384259,2008-05-01,06:48:35
37.7372699,114.5487516,0,219.8,39569.2837962963,2008-05-01,06:48:40
37.735535,114.5500216,0,216.5,39569.2838541667,2008-05-01,06:48:45
37.733755,114.5513183,0,213.3,39569.283912037,2008-05-01,06:48:50
37.7319516,114.5526333,0,210,39569.2839699074,2008-05-01,06:48:55
37.7301532,114.5539433,0,206.7,39569.2840277778,2008-05-01,06:49:00
37.7283583,114.5552499,0,203.4,39569.2840856481,2008-05-01,06:49:05
37.7265633,114.5565583,0,200.1,39569.2841435185,2008-05-01,06:49:10
37.7247666,114.5578666,0,196.9,39569.2842013889,2008-05-01,06:49:15
37.7229766,114.559175,0,196.9,39569.2842592593,2008-05-01,06:49:20
37.7211816,114.5604766,0,193.6,39569.2843171296,2008-05-01,06:49:25
37.7193849,114.5617816,0,193.6,39569.284375,2008-05-01,06:49:30
37.7175949,114.5630916,0,193.6,39569.2844328704,2008-05-01,06:49:35
37.7158032,114.5644016,0,190.3,39569.2844907407,2008-05-01,06:49:40
37.7140083,114.5657066,0,190.3,39569.2845486111,2008-05-01,06:49:45
37.7122133,114.5670082,0,190.3,39569.2846064815,2008-05-01,06:49:50
37.7104233,114.5683116,0,190.3,39569.2846643519,2008-05-01,06:49:55
37.7086349,114.569615,0,190.3,39569.2847222222,2008-05-01,06:50:00
37.7068399,114.5709216,0,190.3,39569.2847800926,2008-05-01,06:50:05
37.7050416,114.5722299,0,190.3,39569.284837963,2008-05-01,06:50:10
37.70325,114.5735416,0,190.3,39569.2848958333,2008-05-01,06:50:15
37.7014583,114.5748499,0,190.3,39569.2849537037,2008-05-01,06:50:20
37.6996683,114.5761549,0,190.3,39569.2850115741,2008-05-01,06:50:25
37.6978783,114.5774583,0,187,39569.2850694444,2008-05-01,06:50:30
37.6960933,114.5787633,0,187,39569.2851273148,2008-05-01,06:50:35
37.6943383,114.5800433,0,187,39569.2851851852,2008-05-01,06:50:40
37.6925983,114.581305,0,187,39569.2852430556,2008-05-01,06:50:45
37.6908499,114.5825766,0,190.3,39569.2853009259,2008-05-01,06:50:50
37.6890716,114.58377,0,190.3,39569.2853587963,2008-05-01,06:50:55
37.6871916,114.5846566,0,190.3,39569.2854166667,2008-05-01,06:51:00
37.6852249,114.5852066,0,190.3,39569.285474537,2008-05-01,06:51:05
37.6831899,114.5854033,0,190.3,39569.2855324074,2008-05-01,06:51:10
37.6811566,114.5855083,0,193.6,39569.2855902778,2008-05-01,06:51:15
37.6791416,114.5855466,0,200.1,39569.2856481481,2008-05-01,06:51:20
37.6771433,114.5854716,0,206.7,39569.2857060185,2008-05-01,06:51:25
37.67514,114.58541,0,213.3,39569.2857638889,2008-05-01,06:51:30
37.6731299,114.5852466,0,213.3,39569.2858217593,2008-05-01,06:51:35
37.6711316,114.5849366,0,210,39569.2858796296,2008-05-01,06:51:40
37.6691216,114.5847233,0,206.7,39569.2859375,2008-05-01,06:51:45
37.6671049,114.5847932,0,203.4,39569.2859953704,2008-05-01,06:51:50
37.6650866,114.5850016,0,203.4,39569.2860532407,2008-05-01,06:51:55
37.6630733,114.5852216,0,203.4,39569.2861111111,2008-05-01,06:52:00
37.6610683,114.5854383,0,203.4,39569.2861689815,2008-05-01,06:52:05
37.6590399,114.5856666,0,203.4,39569.2862268519,2008-05-01,06:52:10
37.6569699,114.5858816,0,206.7,39569.2862847222,2008-05-01,06:52:15
37.6548582,114.5861066,0,210,39569.2863425926,2008-05-01,06:52:20
37.6527033,114.5863383,0,213.3,39569.286400463,2008-05-01,06:52:25
37.6505116,114.5865833,0,216.5,39569.2864583333,2008-05-01,06:52:30
37.6482649,114.5868466,0,216.5,39569.2865162037,2008-05-01,06:52:35
37.6459783,114.587105,0,213.3,39569.2865740741,2008-05-01,06:52:40
37.6436583,114.5873616,0,216.5,39569.2866319444,2008-05-01,06:52:45
37.6413033,114.5876016,0,213.3,39569.2866898148,2008-05-01,06:52:50
37.638915,114.5878466,0,210,39569.2867476852,2008-05-01,06:52:55
37.6364916,114.5881016,0,206.7,39569.2868055556,2008-05-01,06:53:00
37.634035,114.5883966,0,210,39569.2868634259,2008-05-01,06:53:05
37.6315483,114.5887099,0,206.7,39569.2869212963,2008-05-01,06:53:10
37.6290249,114.5889783,0,210,39569.2869791667,2008-05-01,06:53:15
37.6264733,114.5892266,0,210,39569.287037037,2008-05-01,06:53:20
37.623905,114.5894799,0,210,39569.2870949074,2008-05-01,06:53:25
37.6213382,114.5897616,0,206.7,39569.2871527778,2008-05-01,06:53:30
37.6187882,114.5900383,0,206.7,39569.2872106481,2008-05-01,06:53:35
37.6162449,114.5903016,0,203.4,39569.2872685185,2008-05-01,06:53:40
37.6137166,114.5905666,0,200.1,39569.2873263889,2008-05-01,06:53:45
37.6112033,114.5908283,0,200.1,39569.2873842593,2008-05-01,06:53:50
37.6086799,114.5910966,0,196.9,39569.2874421296,2008-05-01,06:53:55
37.6061316,114.5913699,0,190.3,39569.2875,2008-05-01,06:54:00
37.6035649,114.5916399,0,187,39569.2875578704,2008-05-01,06:54:05
37.6010016,114.5919149,0,187,39569.2876157407,2008-05-01,06:54:10
37.5984483,114.5921883,0,183.7,39569.2876736111,2008-05-01,06:54:15
37.5958966,114.5924649,0,180.4,39569.2877314815,2008-05-01,06:54:20
37.5933466,114.5927382,0,180.4,39569.2877893519,2008-05-01,06:54:25
37.5907916,114.5930099,0,180.4,39569.2878472222,2008-05-01,06:54:30
37.5882366,114.5932799,0,180.4,39569.2879050926,2008-05-01,06:54:35
37.5856799,114.5935533,0,180.4,39569.287962963,2008-05-01,06:54:40
37.5831283,114.5938383,0,180.4,39569.2880208333,2008-05-01,06:54:45
37.5805683,114.5941199,0,177.2,39569.2880787037,2008-05-01,06:54:50
37.5780133,114.5943933,0,173.9,39569.2881365741,2008-05-01,06:54:55
37.5754582,114.5946683,0,173.9,39569.2881944444,2008-05-01,06:55:00
37.5729066,114.5949416,0,173.9,39569.2882523148,2008-05-01,06:55:05
37.5703566,114.5952149,0,173.9,39569.2883101852,2008-05-01,06:55:10
37.5678066,114.5954866,0,170.6,39569.2883680556,2008-05-01,06:55:15
37.5652549,114.5957616,0,170.6,39569.2884259259,2008-05-01,06:55:20
37.5627016,114.5960316,0,167.3,39569.2884837963,2008-05-01,06:55:25
37.5601499,114.5963066,0,167.3,39569.2885416667,2008-05-01,06:55:30
37.557595,114.5965782,0,167.3,39569.288599537,2008-05-01,06:55:35
37.5550433,114.5969033,0,170.6,39569.2886574074,2008-05-01,06:55:40
37.5524849,114.5972066,0,167.3,39569.2887152778,2008-05-01,06:55:45
37.5499316,114.5974732,0,167.3,39569.2887731481,2008-05-01,06:55:50
37.5473716,114.5977383,0,167.3,39569.2888310185,2008-05-01,06:55:55
37.5448133,114.5980116,0,167.3,39569.2888888889,2008-05-01,06:56:00
37.5422616,114.5982816,0,167.3,39569.2889467593,2008-05-01,06:56:05
37.5397083,114.5985499,0,167.3,39569.2890046296,2008-05-01,06:56:10
37.5371583,114.5988133,0,164,39569.2890625,2008-05-01,06:56:15
37.5346149,114.5990933,0,167.3,39569.2891203704,2008-05-01,06:56:20
37.5320633,114.5993516,0,170.6,39569.2891782407,2008-05-01,06:56:25
37.5295199,114.5996116,0,177.2,39569.2892361111,2008-05-01,06:56:30
37.5269733,114.599885,0,183.7,39569.2892939815,2008-05-01,06:56:35
37.5244316,114.6001466,0,193.6,39569.2893518518,2008-05-01,06:56:40
37.5218733,114.6004249,0,196.9,39569.2894097222,2008-05-01,06:56:45
37.5193183,114.6006949,0,193.6,39569.2894675926,2008-05-01,06:56:50
37.5167549,114.6009632,0,183.7,39569.289525463,2008-05-01,06:56:55
37.5141933,114.6012316,0,183.7,39569.2895833333,2008-05-01,06:57:00
37.5116366,114.6014883,0,177.2,39569.2896412037,2008-05-01,06:57:05
37.50908,114.6017449,0,173.9,39569.2896990741,2008-05-01,06:57:10
37.50652,114.6020033,0,167.3,39569.2897569444,2008-05-01,06:57:15
37.5039566,114.6022616,0,157.5,39569.2898148148,2008-05-01,06:57:20
37.5014033,114.6025149,0,154.2,39569.2898726852,2008-05-01,06:57:25
37.49885,114.6027699,0,150.9,39569.2899305556,2008-05-01,06:57:30
37.4963016,114.603025,0,157.5,39569.2899884259,2008-05-01,06:57:35
37.4937483,114.6032799,0,160.8,39569.2900462963,2008-05-01,06:57:40
37.4911933,114.6035399,0,154.2,39569.2901041667,2008-05-01,06:57:45
37.48864,114.6037966,0,150.9,39569.290162037,2008-05-01,06:57:50
37.4861016,114.6040533,0,147.6,39569.2902199074,2008-05-01,06:57:55
37.4835816,114.6043199,0,144.4,39569.2902777778,2008-05-01,06:58:00
37.4810666,114.6045683,0,144.4,39569.2903356481,2008-05-01,06:58:05
37.4785716,114.6048266,0,144.4,39569.2903935185,2008-05-01,06:58:10
37.4760749,114.6050816,0,147.6,39569.2904513889,2008-05-01,06:58:15
37.4735499,114.6053599,0,150.9,39569.2905092593,2008-05-01,06:58:20
37.4710116,114.6056416,0,167.3,39569.2905671296,2008-05-01,06:58:25
37.4684783,114.6059216,0,190.3,39569.290625,2008-05-01,06:58:30
37.4659349,114.6062066,0,203.4,39569.2906828704,2008-05-01,06:58:35
37.463375,114.6064583,0,190.3,39569.2907407407,2008-05-01,06:58:40
37.4608116,114.6067066,0,183.7,39569.2907986111,2008-05-01,06:58:45
37.4582399,114.6069666,0,183.7,39569.2908564815,2008-05-01,06:58:50
37.4556833,114.6072533,0,177.2,39569.2909143518,2008-05-01,06:58:55
37.4531316,114.6075016,0,180.4,39569.2909722222,2008-05-01,06:59:00
37.4505849,114.6077466,0,177.2,39569.2910300926,2008-05-01,06:59:05
37.4480399,114.6080099,0,183.7,39569.291087963,2008-05-01,06:59:10
37.4454916,114.6082716,0,190.3,39569.2911458333,2008-05-01,06:59:15
37.4429383,114.6084316,0,193.6,39569.2912037037,2008-05-01,06:59:20
37.4403949,114.6083683,0,203.4,39569.2912615741,2008-05-01,06:59:25
37.4378616,114.6080366,0,206.7,39569.2913194444,2008-05-01,06:59:30
37.4353533,114.6074466,0,210,39569.2913773148,2008-05-01,06:59:35
37.4328933,114.6066033,0,210,39569.2914351852,2008-05-01,06:59:40
37.4304949,114.6054999,0,213.3,39569.2914930556,2008-05-01,06:59:45
37.4281766,114.6041683,0,216.5,39569.2915509259,2008-05-01,06:59:50
37.4259516,114.6026066,0,223.1,39569.2916087963,2008-05-01,06:59:55
37.4238316,114.6008316,0,229.7,39569.2916666667,2008-05-01,07:00:00
37.4218283,114.5988533,0,232.9,39569.291724537,2008-05-01,07:00:05
37.4198599,114.5968133,0,232.9,39569.2917824074,2008-05-01,07:00:10
37.4178916,114.5947733,0,236.2,39569.2918402778,2008-05-01,07:00:15
37.4159199,114.5927349,0,236.2,39569.2918981481,2008-05-01,07:00:20
37.41395,114.5907099,0,239.5,39569.2919560185,2008-05-01,07:00:25
37.4119733,114.5886649,0,242.8,39569.2920138889,2008-05-01,07:00:30
37.4099933,114.5866282,0,246.1,39569.2920717593,2008-05-01,07:00:35
37.4080566,114.5844933,0,246.1,39569.2921296296,2008-05-01,07:00:40
37.4062799,114.5821982,0,249.3,39569.2921875,2008-05-01,07:00:45
37.4046133,114.5797649,0,246.1,39569.2922453704,2008-05-01,07:00:50
37.4029533,114.5773133,0,246.1,39569.2923032407,2008-05-01,07:00:55
37.4012866,114.5748766,0,242.8,39569.2923611111,2008-05-01,07:01:00
37.3995183,114.5725549,0,242.8,39569.2924189815,2008-05-01,07:01:05
37.3975983,114.5704249,0,239.5,39569.2924768519,2008-05-01,07:01:10
37.3955916,114.5684266,0,236.2,39569.2925347222,2008-05-01,07:01:15
37.3935766,114.5664366,0,232.9,39569.2925925926,2008-05-01,07:01:20
37.3915633,114.564445,0,232.9,39569.292650463,2008-05-01,07:01:25
37.3895499,114.562455,0,232.9,39569.2927083333,2008-05-01,07:01:30
37.38754,114.5604633,0,232.9,39569.2927662037,2008-05-01,07:01:35
37.3855316,114.5584716,0,232.9,39569.2928240741,2008-05-01,07:01:40
37.383525,114.5564833,0,232.9,39569.2928819444,2008-05-01,07:01:45
37.3815216,114.5544899,0,236.2,39569.2929398148,2008-05-01,07:01:50
37.3795966,114.5523883,0,239.5,39569.2929976852,2008-05-01,07:01:55
37.3777016,114.5502466,0,242.8,39569.2930555556,2008-05-01,07:02:00
37.3757683,114.5481566,0,239.5,39569.2931134259,2008-05-01,07:02:05
37.3737049,114.5462682,0,239.5,39569.2931712963,2008-05-01,07:02:10
37.3715233,114.5445866,0,239.5,39569.2932291667,2008-05-01,07:02:15
37.3692349,114.543145,0,246.1,39569.293287037,2008-05-01,07:02:20
37.3668666,114.5419266,0,249.3,39569.2933449074,2008-05-01,07:02:25
37.3644283,114.5409666,0,252.6,39569.2934027778,2008-05-01,07:02:30
37.3619399,114.5402466,0,259.2,39569.2934606481,2008-05-01,07:02:35
37.3594283,114.5396633,0,272.3,39569.2935185185,2008-05-01,07:02:40
37.3569183,114.5390433,0,278.9,39569.2935763889,2008-05-01,07:02:45
37.3543983,114.5384933,0,278.9,39569.2936342593,2008-05-01,07:02:50
37.3518649,114.5380816,0,282.2,39569.2936921296,2008-05-01,07:02:55
37.3493299,114.5376616,0,278.9,39569.29375,2008-05-01,07:03:00
37.3467883,114.5372383,0,272.3,39569.2938078704,2008-05-01,07:03:05
37.3442416,114.5368149,0,265.7,39569.2938657407,2008-05-01,07:03:10
37.3416933,114.53639,0,262.5,39569.2939236111,2008-05-01,07:03:15
37.3391433,114.5359716,0,262.5,39569.2939814815,2008-05-01,07:03:20
37.336595,114.5355616,0,262.5,39569.2940393519,2008-05-01,07:03:25
37.3340533,114.5351533,0,262.5,39569.2940972222,2008-05-01,07:03:30
37.3315133,114.5347433,0,262.5,39569.2941550926,2008-05-01,07:03:35
37.3289699,114.5343383,0,265.7,39569.294212963,2008-05-01,07:03:40
37.3264283,114.5339516,0,262.5,39569.2942708333,2008-05-01,07:03:45
37.3238716,114.5337516,0,262.5,39569.2943287037,2008-05-01,07:03:50
37.3213116,114.53356,0,262.5,39569.2943865741,2008-05-01,07:03:55
37.3187683,114.5331866,0,259.2,39569.2944444444,2008-05-01,07:04:00
37.3162316,114.532735,0,259.2,39569.2945023148,2008-05-01,07:04:05
37.3137183,114.5321166,0,259.2,39569.2945601852,2008-05-01,07:04:10
37.3112116,114.5314533,0,255.9,39569.2946180556,2008-05-01,07:04:15
37.3087066,114.5307966,0,259.2,39569.2946759259,2008-05-01,07:04:20
37.3062016,114.5301249,0,255.9,39569.2947337963,2008-05-01,07:04:25
37.3036983,114.5294683,0,255.9,39569.2947916667,2008-05-01,07:04:30
37.3011849,114.528795,0,259.2,39569.294849537,2008-05-01,07:04:35
37.2986799,114.5281516,0,259.2,39569.2949074074,2008-05-01,07:04:40
37.2961749,114.5275099,0,262.5,39569.2949652778,2008-05-01,07:04:45
37.2936666,114.5268733,0,269,39569.2950231481,2008-05-01,07:04:50
37.2911599,114.5262283,0,269,39569.2950810185,2008-05-01,07:04:55
37.288655,114.525585,0,272.3,39569.2951388889,2008-05-01,07:05:00
37.2861499,114.5249249,0,269,39569.2951967593,2008-05-01,07:05:05
37.2836433,114.5242483,0,262.5,39569.2952546296,2008-05-01,07:05:10
37.2811383,114.5235916,0,262.5,39569.2953125,2008-05-01,07:05:15
37.2786516,114.5229366,0,262.5,39569.2953703704,2008-05-01,07:05:20
37.2761849,114.5222916,0,262.5,39569.2954282407,2008-05-01,07:05:25
37.2737349,114.5216516,0,265.7,39569.2954861111,2008-05-01,07:05:30
37.2713049,114.5210066,0,265.7,39569.2955439815,2008-05-01,07:05:35
37.2688583,114.5203499,0,272.3,39569.2956018519,2008-05-01,07:05:40
37.2663816,114.5197099,0,282.2,39569.2956597222,2008-05-01,07:05:45
37.2638733,114.51907,0,285.4,39569.2957175926,2008-05-01,07:05:50
37.2613766,114.5182749,0,288.7,39569.295775463,2008-05-01,07:05:55
37.25895,114.5172283,0,292,39569.2958333333,2008-05-01,07:06:00
37.2566,114.5159416,0,295.3,39569.2958912037,2008-05-01,07:06:05
37.2543266,114.5144583,0,298.6,39569.2959490741,2008-05-01,07:06:10
37.2520683,114.512945,0,301.8,39569.2960069444,2008-05-01,07:06:15
37.2498083,114.5114283,0,301.8,39569.2960648148,2008-05-01,07:06:20
37.2475416,114.5099099,0,298.6,39569.2961226852,2008-05-01,07:06:25
37.2452566,114.50844,0,295.3,39569.2961805556,2008-05-01,07:06:30
37.2428916,114.5071916,0,292,39569.2962384259,2008-05-01,07:06:35
37.2404549,114.5061833,0,292,39569.2962962963,2008-05-01,07:06:40
37.2379533,114.50545,0,298.6,39569.2963541667,2008-05-01,07:06:45
37.235415,114.504965,0,301.8,39569.296412037,2008-05-01,07:06:50
37.2328566,114.5046733,0,301.8,39569.2964699074,2008-05-01,07:06:55
37.2302966,114.5044149,0,305.1,39569.2965277778,2008-05-01,07:07:00
37.227735,114.5041366,0,301.8,39569.2965856481,2008-05-01,07:07:05
37.225175,114.5038533,0,301.8,39569.2966435185,2008-05-01,07:07:10
37.22262,114.5035749,0,295.3,39569.2967013889,2008-05-01,07:07:15
37.2200633,114.5032983,0,292,39569.2967592593,2008-05-01,07:07:20
37.2175099,114.5030199,0,292,39569.2968171296,2008-05-01,07:07:25
37.2149566,114.5027416,0,288.7,39569.296875,2008-05-01,07:07:30
37.2124033,114.5024666,0,285.4,39569.2969328704,2008-05-01,07:07:35
37.2098516,114.5021933,0,282.2,39569.2969907407,2008-05-01,07:07:40
37.2072966,114.5019199,0,278.9,39569.2970486111,2008-05-01,07:07:45
37.2047416,114.5016466,0,275.6,39569.2971064815,2008-05-01,07:07:50
37.2021866,114.5013766,0,275.6,39569.2971643518,2008-05-01,07:07:55
37.1996316,114.501105,0,275.6,39569.2972222222,2008-05-01,07:08:00
37.1970766,114.5008316,0,275.6,39569.2972800926,2008-05-01,07:08:05
37.1945216,114.50056,0,272.3,39569.297337963,2008-05-01,07:08:10
37.1919666,114.5002883,0,269,39569.2973958333,2008-05-01,07:08:15
37.1894083,114.5000149,0,265.7,39569.2974537037,2008-05-01,07:08:20
37.1868483,114.4997416,0,262.5,39569.2975115741,2008-05-01,07:08:25
37.1842866,114.4994666,0,259.2,39569.2975694444,2008-05-01,07:08:30
37.1817266,114.4991899,0,255.9,39569.2976273148,2008-05-01,07:08:35
37.179165,114.4989116,0,252.6,39569.2976851852,2008-05-01,07:08:40
37.1766066,114.498645,0,252.6,39569.2977430556,2008-05-01,07:08:45
37.17404,114.4985433,0,249.3,39569.2978009259,2008-05-01,07:08:50
37.171485,114.4987083,0,249.3,39569.2978587963,2008-05-01,07:08:55
37.1689483,114.4991466,0,255.9,39569.2979166667,2008-05-01,07:09:00
37.1664233,114.4996716,0,255.9,39569.297974537,2008-05-01,07:09:05
37.1638983,114.5001933,0,259.2,39569.2980324074,2008-05-01,07:09:10
37.1613666,114.5007116,0,262.5,39569.2980902778,2008-05-01,07:09:15
37.1588383,114.5012149,0,262.5,39569.2981481481,2008-05-01,07:09:20
37.1563116,114.5017216,0,265.7,39569.2982060185,2008-05-01,07:09:25
37.15378,114.5022233,0,265.7,39569.2982638889,2008-05-01,07:09:30
37.1512483,114.502725,0,269,39569.2983217593,2008-05-01,07:09:35
37.1487249,114.5032266,0,272.3,39569.2983796296,2008-05-01,07:09:40
37.1461883,114.5036166,0,275.6,39569.2984375,2008-05-01,07:09:45
37.1436349,114.5037466,0,275.6,39569.2984953704,2008-05-01,07:09:50
37.14108,114.5036116,0,272.3,39569.2985532407,2008-05-01,07:09:55
37.1385349,114.5032216,0,265.7,39569.2986111111,2008-05-01,07:10:00
37.1355166,114.5024866,0,265.7,39569.2986805556,2008-05-01,07:10:06
37.1325099,114.5017166,0,265.7,39569.29875,2008-05-01,07:10:12
37.1295,114.50095,0,265.7,39569.2988194444,2008-05-01,07:10:18
37.126485,114.5001716,0,262.5,39569.2988888889,2008-05-01,07:10:24
37.1239733,114.4995216,0,255.9,39569.2989467593,2008-05-01,07:10:29
37.1214483,114.4989333,0,252.6,39569.2990046296,2008-05-01,07:10:34
37.1189016,114.4984899,0,249.3,39569.2990625,2008-05-01,07:10:39
37.1163566,114.4979966,0,246.1,39569.2991203704,2008-05-01,07:10:44
37.1138299,114.4973916,0,246.1,39569.2991782407,2008-05-01,07:10:49
37.1113066,114.4967666,0,246.1,39569.2992361111,2008-05-01,07:10:54
37.1087849,114.4961416,0,246.1,39569.2992939815,2008-05-01,07:10:59
37.1062716,114.49548,0,239.5,39569.2993518518,2008-05-01,07:11:04
37.1037533,114.49484,0,239.5,39569.2994097222,2008-05-01,07:11:09
37.1012366,114.4942116,0,249.3,39569.2994675926,2008-05-01,07:11:14
37.0987216,114.4935916,0,252.6,39569.299525463,2008-05-01,07:11:19
37.0962216,114.4929716,0,255.9,39569.2995833333,2008-05-01,07:11:24
37.09375,114.492355,0,255.9,39569.2996412037,2008-05-01,07:11:29
37.09132,114.4917399,0,255.9,39569.2996990741,2008-05-01,07:11:34
37.0889483,114.4911449,0,259.2,39569.2997569444,2008-05-01,07:11:39
37.0866633,114.4905916,0,265.7,39569.2998148148,2008-05-01,07:11:44
37.0844749,114.4900516,0,269,39569.2998726852,2008-05-01,07:11:49
37.0823766,114.48953,0,275.6,39569.2999305556,2008-05-01,07:11:54
37.0803799,114.488985,0,275.6,39569.2999884259,2008-05-01,07:11:59
37.0784233,114.4884516,0,272.3,39569.3000462963,2008-05-01,07:12:04
37.07645,114.4879633,0,275.6,39569.3001041667,2008-05-01,07:12:09
37.0744783,114.48749,0,282.2,39569.300162037,2008-05-01,07:12:14
37.0725166,114.4869916,0,282.2,39569.3002199074,2008-05-01,07:12:19
37.0705549,114.4864816,0,282.2,39569.3002777778,2008-05-01,07:12:24
37.0685899,114.4859799,0,282.2,39569.3003356481,2008-05-01,07:12:29
37.0666233,114.4854833,0,282.2,39569.3003935185,2008-05-01,07:12:34
37.0646583,114.4849883,0,282.2,39569.3004513889,2008-05-01,07:12:39
37.0626916,114.4845016,0,282.2,39569.3005092593,2008-05-01,07:12:44
37.0607266,114.4839999,0,282.2,39569.3005671296,2008-05-01,07:12:49
37.0587649,114.48349,0,282.2,39569.300625,2008-05-01,07:12:54
37.0568,114.4829899,0,282.2,39569.3006828704,2008-05-01,07:12:59
37.0548366,114.4824866,0,278.9,39569.3007407407,2008-05-01,07:13:04
37.0528599,114.4820483,0,282.2,39569.3007986111,2008-05-01,07:13:09
37.0508666,114.4817649,0,282.2,39569.3008564815,2008-05-01,07:13:14
37.0488616,114.4816766,0,282.2,39569.3009143519,2008-05-01,07:13:19
37.0468683,114.4817983,0,282.2,39569.3009722222,2008-05-01,07:13:24
37.0448816,114.482095,0,285.4,39569.3010300926,2008-05-01,07:13:29
37.0429099,114.4825783,0,292,39569.301087963,2008-05-01,07:13:34
37.0409416,114.4830566,0,285.4,39569.3011458333,2008-05-01,07:13:39
37.0389866,114.4835266,0,278.9,39569.3012037037,2008-05-01,07:13:44
37.0370299,114.483945,0,269,39569.3012615741,2008-05-01,07:13:49
37.0350583,114.48419,0,269,39569.3013194444,2008-05-01,07:13:54
37.0330849,114.4843466,0,272.3,39569.3013773148,2008-05-01,07:13:59
37.0311816,114.4845949,0,272.3,39569.3014351852,2008-05-01,07:14:04
37.0294399,114.4849866,0,275.6,39569.3014930556,2008-05-01,07:14:09
37.0278149,114.4853799,0,272.3,39569.3015509259,2008-05-01,07:14:14
37.0262283,114.4857699,0,269,39569.3016087963,2008-05-01,07:14:19
37.0246316,114.4861716,0,272.3,39569.3016666667,2008-05-01,07:14:24
37.0230633,114.4867183,0,269,39569.301724537,2008-05-01,07:14:29
37.0215483,114.4874633,0,269,39569.3017824074,2008-05-01,07:14:34
37.0200366,114.4881266,0,265.7,39569.3018402778,2008-05-01,07:14:39
37.0184683,114.4885733,0,265.7,39569.3018981481,2008-05-01,07:14:44
37.0168399,114.4890183,0,272.3,39569.3019560185,2008-05-01,07:14:49
37.0152183,114.4894499,0,278.9,39569.3020138889,2008-05-01,07:14:54
37.0136116,114.4898633,0,278.9,39569.3020717593,2008-05-01,07:14:59
37.0120033,114.490265,0,288.7,39569.3021296296,2008-05-01,07:15:04
37.0103616,114.4906616,0,285.4,39569.3021875,2008-05-01,07:15:09
37.0086599,114.491085,0,288.7,39569.3022453704,2008-05-01,07:15:14
37.0069266,114.4915133,0,288.7,39569.3023032407,2008-05-01,07:15:19
37.0052016,114.4919283,0,282.2,39569.3023611111,2008-05-01,07:15:24
37.0034816,114.4923516,0,282.2,39569.3024189815,2008-05-01,07:15:29
37.0017616,114.49278,0,288.7,39569.3024768519,2008-05-01,07:15:34
37.0000366,114.4932033,0,285.4,39569.3025347222,2008-05-01,07:15:39
36.9983199,114.493615,0,278.9,39569.3025925926,2008-05-01,07:15:44
36.9965999,114.4940366,0,272.3,39569.302650463,2008-05-01,07:15:49
36.99488,114.4944616,0,269,39569.3027083333,2008-05-01,07:15:54
36.9931566,114.4948983,0,269,39569.3027662037,2008-05-01,07:15:59
36.9914316,114.4953349,0,269,39569.3028240741,2008-05-01,07:16:04
36.9897333,114.4957499,0,269,39569.3028819444,2008-05-01,07:16:09
36.9881316,114.4961483,0,269,39569.3029398148,2008-05-01,07:16:14
36.9865383,114.4965333,0,265.7,39569.3029976852,2008-05-01,07:16:19
36.9849183,114.4968583,0,265.7,39569.3030555556,2008-05-01,07:16:24
36.9832866,114.4968183,0,252.6,39569.3031134259,2008-05-01,07:16:29
36.9816583,114.4966866,0,239.5,39569.3031712963,2008-05-01,07:16:34
36.98003,114.4966,0,239.5,39569.3032291667,2008-05-01,07:16:39
36.9784,114.4965066,0,242.8,39569.303287037,2008-05-01,07:16:44
36.9767699,114.4964283,0,246.1,39569.3033449074,2008-05-01,07:16:49
36.9751283,114.4963433,0,246.1,39569.3034027778,2008-05-01,07:16:54
36.9734333,114.4962733,0,252.6,39569.3034606481,2008-05-01,07:16:59
36.9716849,114.4961899,0,252.6,39569.3035185185,2008-05-01,07:17:04
36.9699199,114.4960999,0,252.6,39569.3035763889,2008-05-01,07:17:09
36.9681616,114.4960149,0,255.9,39569.3036342593,2008-05-01,07:17:14
36.9664116,114.4959616,0,269,39569.3036921296,2008-05-01,07:17:19
36.9646616,114.495885,0,275.6,39569.30375,2008-05-01,07:17:24
36.9629116,114.4958216,0,272.3,39569.3038078704,2008-05-01,07:17:29
36.9611583,114.4957383,0,275.6,39569.3038657407,2008-05-01,07:17:34
36.9594099,114.4956499,0,275.6,39569.3039236111,2008-05-01,07:17:39
36.95766,114.4955583,0,275.6,39569.3039814815,2008-05-01,07:17:44
36.9559083,114.4954616,0,272.3,39569.3040393519,2008-05-01,07:17:49
36.9541649,114.4952633,0,269,39569.3040972222,2008-05-01,07:17:54
36.9524433,114.4949083,0,272.3,39569.3041550926,2008-05-01,07:17:59
36.9508266,114.4944083,0,272.3,39569.304212963,2008-05-01,07:18:04
36.9492749,114.4937983,0,272.3,39569.3042708333,2008-05-01,07:18:09
36.9477233,114.4931349,0,272.3,39569.3043287037,2008-05-01,07:18:14
36.9462649,114.4922049,0,269,39569.3043865741,2008-05-01,07:18:19
36.9449483,114.4909983,0,265.7,39569.3044444444,2008-05-01,07:18:24
36.9436616,114.4897499,0,265.7,39569.3045023148,2008-05-01,07:18:29
36.942385,114.4885066,0,262.5,39569.3045601852,2008-05-01,07:18:34
36.941155,114.4872916,0,252.6,39569.3046180556,2008-05-01,07:18:39
36.9399283,114.4860966,0,249.3,39569.3046759259,2008-05-01,07:18:44
36.9386649,114.4849433,0,246.1,39569.3047337963,2008-05-01,07:18:49
36.9372783,114.4840683,0,246.1,39569.3047916667,2008-05-01,07:18:54
36.9357816,114.4835883,0,252.6,39569.304849537,2008-05-01,07:18:59
36.9342433,114.483455,0,259.2,39569.3049074074,2008-05-01,07:19:04
36.9326966,114.4836933,0,262.5,39569.3049652778,2008-05-01,07:19:09
36.9311983,114.4842783,0,269,39569.3050231481,2008-05-01,07:19:14
36.929735,114.4849566,0,272.3,39569.3050810185,2008-05-01,07:19:19
36.9282699,114.4856066,0,272.3,39569.3051388889,2008-05-01,07:19:24
36.9267416,114.4860316,0,275.6,39569.3051967593,2008-05-01,07:19:29
36.92518,114.4861666,0,272.3,39569.3052546296,2008-05-01,07:19:34
36.9236149,114.486195,0,259.2,39569.3053125,2008-05-01,07:19:39
36.9220216,114.486245,0,255.9,39569.3053703704,2008-05-01,07:19:44
36.9203933,114.4863799,0,255.9,39569.3054282407,2008-05-01,07:19:49
36.9187683,114.4865383,0,255.9,39569.3054861111,2008-05-01,07:19:54
36.9172083,114.4866833,0,255.9,39569.3055439815,2008-05-01,07:19:59
36.9157716,114.48681,0,252.6,39569.3056018518,2008-05-01,07:20:04
36.9144666,114.4869266,0,246.1,39569.3056597222,2008-05-01,07:20:09
36.9133033,114.48703,0,239.5,39569.3057175926,2008-05-01,07:20:14
36.9122799,114.4871216,0,236.2,39569.305775463,2008-05-01,07:20:19
36.9113949,114.4871949,0,236.2,39569.3058333333,2008-05-01,07:20:24
36.9106549,114.4872633,0,236.2,39569.3058912037,2008-05-01,07:20:29
36.9103983,114.4872866,0,236.2,39569.3059143518,2008-05-01,07:20:31
36.9101633,114.4873083,0,232.9,39569.3059375,2008-05-01,07:20:33
36.909945,114.4873283,0,232.9,39569.3059606481,2008-05-01,07:20:35
36.9097383,114.4873466,0,232.9,39569.3059837963,2008-05-01,07:20:37
36.9095333,114.487365,0,232.9,39569.3060069444,2008-05-01,07:20:39
36.9093266,114.4873783,0,232.9,39569.3060300926,2008-05-01,07:20:41
36.9091149,114.4873933,0,232.9,39569.3060532407,2008-05-01,07:20:43
36.9089016,114.487415,0,232.9,39569.3060763889,2008-05-01,07:20:45
36.908685,114.4874316,0,229.7,39569.306099537,2008-05-01,07:20:47
36.9084666,114.48745,0,229.7,39569.3061226852,2008-05-01,07:20:49
36.9082483,114.48747,0,229.7,39569.3061458333,2008-05-01,07:20:51
36.9080299,114.48749,0,226.4,39569.3061689815,2008-05-01,07:20:53
36.9078099,114.4875099,0,226.4,39569.3061921296,2008-05-01,07:20:55
36.90759,114.4875299,0,226.4,39569.3062152778,2008-05-01,07:20:57
36.90737,114.4875616,0,226.4,39569.3062384259,2008-05-01,07:20:59
36.9071516,114.4875883,0,229.7,39569.3062615741,2008-05-01,07:21:01
36.9069333,114.4876233,0,232.9,39569.3062847222,2008-05-01,07:21:03
36.9067133,114.4876483,0,236.2,39569.3063078704,2008-05-01,07:21:05
36.9064933,114.487675,0,236.2,39569.3063310185,2008-05-01,07:21:07
36.9062733,114.4877016,0,239.5,39569.3063541667,2008-05-01,07:21:09
36.9060516,114.4877249,0,242.8,39569.3063773148,2008-05-01,07:21:11
36.9058316,114.4877433,0,242.8,39569.306400463,2008-05-01,07:21:13
36.9056099,114.4877599,0,242.8,39569.3064236111,2008-05-01,07:21:15
36.90539,114.4877766,0,242.8,39569.3064467593,2008-05-01,07:21:17
36.9051733,114.4877983,0,246.1,39569.3064699074,2008-05-01,07:21:19
36.904955,114.4878166,0,246.1,39569.3064930556,2008-05-01,07:21:21
36.9047383,114.48785,0,249.3,39569.3065162037,2008-05-01,07:21:23
36.9045216,114.4878766,0,252.6,39569.3065393518,2008-05-01,07:21:25
36.9043033,114.4879016,0,255.9,39569.3065625,2008-05-01,07:21:27
36.9040866,114.4879233,0,259.2,39569.3065856481,2008-05-01,07:21:29
36.9038699,114.4879449,0,259.2,39569.3066087963,2008-05-01,07:21:31
36.903655,114.4879649,0,259.2,39569.3066319444,2008-05-01,07:21:33
36.9034433,114.4879833,0,262.5,39569.3066550926,2008-05-01,07:21:35
36.9032316,114.4879983,0,262.5,39569.3066782407,2008-05-01,07:21:37
36.9030183,114.4880116,0,262.5,39569.3067013889,2008-05-01,07:21:39
36.9028049,114.48803,0,262.5,39569.306724537,2008-05-01,07:21:41
36.9025883,114.4880483,0,265.7,39569.3067476852,2008-05-01,07:21:43
36.9023716,114.4880666,0,265.7,39569.3067708333,2008-05-01,07:21:45
36.9021533,114.4880883,0,265.7,39569.3067939815,2008-05-01,07:21:47
36.9019366,114.4881099,0,265.7,39569.3068171296,2008-05-01,07:21:49
36.90172,114.48813,0,265.7,39569.3068402778,2008-05-01,07:21:51
36.9015049,114.48815,0,265.7,39569.3068634259,2008-05-01,07:21:53
36.9012899,114.4881733,0,265.7,39569.3068865741,2008-05-01,07:21:55
36.901075,114.4881933,0,265.7,39569.3069097222,2008-05-01,07:21:57
36.9008583,114.4882183,0,265.7,39569.3069328704,2008-05-01,07:21:59
36.9006449,114.48824,0,265.7,39569.3069560185,2008-05-01,07:22:01
36.90043,114.4882599,0,269,39569.3069791667,2008-05-01,07:22:03
36.9002149,114.4882783,0,265.7,39569.3070023148,2008-05-01,07:22:05
36.9,114.4882966,0,265.7,39569.307025463,2008-05-01,07:22:07
36.8997833,114.4883166,0,265.7,39569.3070486111,2008-05-01,07:22:09
36.8995633,114.4883349,0,265.7,39569.3070717593,2008-05-01,07:22:11
36.8993366,114.4883533,0,265.7,39569.3070949074,2008-05-01,07:22:13
36.8990983,114.4883716,0,265.7,39569.3071180556,2008-05-01,07:22:15
36.8988466,114.488395,0,265.7,39569.3071412037,2008-05-01,07:22:17
36.89858,114.4884183,0,265.7,39569.3071643518,2008-05-01,07:22:19
36.8983,114.4884466,0,265.7,39569.3071875,2008-05-01,07:22:21
36.89801,114.48848,0,269,39569.3072106481,2008-05-01,07:22:23
36.8977033,114.4885083,0,269,39569.3072337963,2008-05-01,07:22:25
36.8968833,114.488585,0,272.3,39569.3072916667,2008-05-01,07:22:30
36.8959799,114.4886683,0,272.3,39569.307349537,2008-05-01,07:22:35
36.8949916,114.4887633,0,275.6,39569.3074074074,2008-05-01,07:22:40
36.8939233,114.4888583,0,272.3,39569.3074652778,2008-05-01,07:22:45
36.8927749,114.4889583,0,269,39569.3075231481,2008-05-01,07:22:50
36.8915499,114.4890699,0,269,39569.3075810185,2008-05-01,07:22:55
36.8902533,114.4891883,0,272.3,39569.3076388889,2008-05-01,07:23:00
36.8888883,114.4892899,0,272.3,39569.3076967593,2008-05-01,07:23:05
36.8874449,114.4893783,0,272.3,39569.3077546296,2008-05-01,07:23:10
36.8859333,114.4894649,0,272.3,39569.3078125,2008-05-01,07:23:15
36.884355,114.4895583,0,272.3,39569.3078703704,2008-05-01,07:23:20
36.8827266,114.489665,0,275.6,39569.3079282407,2008-05-01,07:23:25
36.881095,114.4897716,0,275.6,39569.3079861111,2008-05-01,07:23:30
36.87947,114.4898699,0,275.6,39569.3080439815,2008-05-01,07:23:35
36.8778516,114.48997,0,275.6,39569.3081018519,2008-05-01,07:23:40
36.8762399,114.4900666,0,275.6,39569.3081597222,2008-05-01,07:23:45
36.874635,114.4901666,0,275.6,39569.3082175926,2008-05-01,07:23:50
36.8730283,114.4902583,0,269,39569.308275463,2008-05-01,07:23:55
36.8713849,114.4903599,0,269,39569.3083333333,2008-05-01,07:24:00
36.8696766,114.4904616,0,265.7,39569.3083912037,2008-05-01,07:24:05
36.8679116,114.49058,0,269,39569.3084490741,2008-05-01,07:24:10
36.8660899,114.490695,0,269,39569.3085069444,2008-05-01,07:24:15
36.8642149,114.4908166,0,269,39569.3085648148,2008-05-01,07:24:20
36.8622883,114.4909366,0,269,39569.3086226852,2008-05-01,07:24:25
36.86031,114.4910633,0,265.7,39569.3086805556,2008-05-01,07:24:30
36.8582833,114.49119,0,265.7,39569.3087384259,2008-05-01,07:24:35
36.8562216,114.4913166,0,265.7,39569.3087962963,2008-05-01,07:24:40
36.8541466,114.4914416,0,265.7,39569.3088541667,2008-05-01,07:24:45
36.8520816,114.4915616,0,265.7,39569.308912037,2008-05-01,07:24:50
36.8500266,114.49168,0,259.2,39569.3089699074,2008-05-01,07:24:55
36.8479666,114.4918016,0,255.9,39569.3090277778,2008-05-01,07:25:00
36.845905,114.4919283,0,259.2,39569.3090856481,2008-05-01,07:25:05
36.8438433,114.4920549,0,259.2,39569.3091435185,2008-05-01,07:25:10
36.8417799,114.4921766,0,259.2,39569.3092013889,2008-05-01,07:25:15
36.8397183,114.4922566,0,262.5,39569.3092592593,2008-05-01,07:25:20
36.8376533,114.4921783,0,262.5,39569.3093171296,2008-05-01,07:25:25
36.8355916,114.4919183,0,252.6,39569.309375,2008-05-01,07:25:30
36.8335483,114.4914916,0,242.8,39569.3094328704,2008-05-01,07:25:35
36.8315349,114.4908999,0,239.5,39569.3094907407,2008-05-01,07:25:40
36.8295533,114.4901616,0,236.2,39569.3095486111,2008-05-01,07:25:45
36.8275949,114.4893683,0,239.5,39569.3096064815,2008-05-01,07:25:50
36.8256383,114.4885816,0,239.5,39569.3096643519,2008-05-01,07:25:55
36.8236883,114.4877833,0,239.5,39569.3097222222,2008-05-01,07:26:00
36.8217366,114.4869849,0,239.5,39569.3097800926,2008-05-01,07:26:05
36.8197799,114.4861866,0,239.5,39569.309837963,2008-05-01,07:26:10
36.8178216,114.4853833,0,236.2,39569.3098958333,2008-05-01,07:26:15
36.81586,114.4845866,0,236.2,39569.3099537037,2008-05-01,07:26:20
36.8138983,114.4837833,0,232.9,39569.3100115741,2008-05-01,07:26:25
36.8119333,114.48298,0,229.7,39569.3100694444,2008-05-01,07:26:30
36.8099699,114.4821733,0,226.4,39569.3101273148,2008-05-01,07:26:35
36.8079966,114.4814183,0,229.7,39569.3101851852,2008-05-01,07:26:40
36.8060049,114.4807699,0,232.9,39569.3102430556,2008-05-01,07:26:45
36.8040149,114.4800933,0,232.9,39569.3103009259,2008-05-01,07:26:50
36.8020666,114.4793216,0,236.2,39569.3103587963,2008-05-01,07:26:55
36.8001549,114.4785566,0,239.5,39569.3104166667,2008-05-01,07:27:00
36.7982516,114.4777866,0,242.8,39569.310474537,2008-05-01,07:27:05
36.7963333,114.4770249,0,239.5,39569.3105324074,2008-05-01,07:27:10
36.7943683,114.4765283,0,236.2,39569.3105902778,2008-05-01,07:27:15
36.7923683,114.4763483,0,229.7,39569.3106481481,2008-05-01,07:27:20
36.7903666,114.4765166,0,239.5,39569.3107060185,2008-05-01,07:27:25
36.7883733,114.4767766,0,239.5,39569.3107638889,2008-05-01,07:27:30
36.7863816,114.4770266,0,239.5,39569.3108217593,2008-05-01,07:27:35
36.7843899,114.4772616,0,232.9,39569.3108796296,2008-05-01,07:27:40
36.7823999,114.4775099,0,236.2,39569.3109375,2008-05-01,07:27:45
36.7804099,114.4777616,0,236.2,39569.3109953704,2008-05-01,07:27:50
36.7784183,114.4780133,0,236.2,39569.3110532407,2008-05-01,07:27:55
36.7764266,114.4782666,0,236.2,39569.3111111111,2008-05-01,07:28:00
36.7744366,114.4785166,0,236.2,39569.3111689815,2008-05-01,07:28:05
36.7724433,114.4787716,0,239.5,39569.3112268519,2008-05-01,07:28:10
36.7704516,114.4790249,0,242.8,39569.3112847222,2008-05-01,07:28:15
36.7684583,114.4792749,0,242.8,39569.3113425926,2008-05-01,07:28:20
36.766465,114.479525,0,242.8,39569.311400463,2008-05-01,07:28:25
36.7644699,114.4797416,0,252.6,39569.3114583333,2008-05-01,07:28:30
36.7624783,114.479995,0,252.6,39569.3115162037,2008-05-01,07:28:35
36.7604849,114.4802533,0,252.6,39569.3115740741,2008-05-01,07:28:40
36.7584882,114.4805016,0,249.3,39569.3116319444,2008-05-01,07:28:45
36.7564816,114.4807566,0,246.1,39569.3116898148,2008-05-01,07:28:50
36.7544299,114.4810133,0,246.1,39569.3117476852,2008-05-01,07:28:55
36.7523616,114.4812733,0,242.8,39569.3118055556,2008-05-01,07:29:00
36.7503016,114.4815433,0,242.8,39569.3118634259,2008-05-01,07:29:05
36.7482433,114.4818166,0,246.1,39569.3119212963,2008-05-01,07:29:10
36.7461866,114.4820733,0,242.8,39569.3119791667,2008-05-01,07:29:15
36.7441299,114.4823299,0,239.5,39569.312037037,2008-05-01,07:29:20
36.7420733,114.4825866,0,239.5,39569.3120949074,2008-05-01,07:29:25
36.7400149,114.4828433,0,236.2,39569.3121527778,2008-05-01,07:29:30
36.7379549,114.4830416,0,232.9,39569.3122106481,2008-05-01,07:29:35
36.7358866,114.4830883,0,229.7,39569.3122685185,2008-05-01,07:29:40
36.7338299,114.48302,0,262.5,39569.3123263889,2008-05-01,07:29:45
36.7317683,114.4827599,0,255.9,39569.3123842593,2008-05-01,07:29:50
36.7297066,114.4824499,0,242.8,39569.3124421296,2008-05-01,07:29:55
36.7276516,114.4821533,0,239.5,39569.3125,2008-05-01,07:30:00
36.7256016,114.4818516,0,239.5,39569.3125578704,2008-05-01,07:30:05
36.7235516,114.4815583,0,239.5,39569.3126157407,2008-05-01,07:30:10
36.7214999,114.4812533,0,239.5,39569.3126736111,2008-05-01,07:30:15
36.71945,114.4809533,0,236.2,39569.3127314815,2008-05-01,07:30:20
36.7174016,114.4806533,0,232.9,39569.3127893518,2008-05-01,07:30:25
36.7153516,114.4803483,0,229.7,39569.3128472222,2008-05-01,07:30:30
36.7132999,114.4800566,0,229.7,39569.3129050926,2008-05-01,07:30:35
36.7112449,114.4797683,0,229.7,39569.312962963,2008-05-01,07:30:40
36.7091816,114.4795499,0,223.1,39569.3130208333,2008-05-01,07:30:45
36.7071199,114.4793466,0,219.8,39569.3130787037,2008-05-01,07:30:50
36.7050649,114.4791316,0,210,39569.3131365741,2008-05-01,07:30:55
36.7030133,114.4789249,0,200.1,39569.3131944444,2008-05-01,07:31:00
36.7009666,114.4787449,0,196.9,39569.3132523148,2008-05-01,07:31:05
36.6989283,114.4784566,0,193.6,39569.3133101852,2008-05-01,07:31:10
36.6969,114.4781616,0,190.3,39569.3133680556,2008-05-01,07:31:15
36.6948583,114.4779599,0,187,39569.3134259259,2008-05-01,07:31:20
36.692795,114.477765,0,183.7,39569.3134837963,2008-05-01,07:31:25
36.6907283,114.4775783,0,187,39569.3135416667,2008-05-01,07:31:30
36.6886633,114.477395,0,187,39569.313599537,2008-05-01,07:31:35
36.6866033,114.477205,0,187,39569.3136574074,2008-05-01,07:31:40
36.6845466,114.4770049,0,183.7,39569.3137152778,2008-05-01,07:31:45
36.6824883,114.4768099,0,187,39569.3137731481,2008-05-01,07:31:50
36.680435,114.4766199,0,190.3,39569.3138310185,2008-05-01,07:31:55
36.6783783,114.4764399,0,200.1,39569.3138888889,2008-05-01,07:32:00
36.6763132,114.4762633,0,200.1,39569.3139467593,2008-05-01,07:32:05
36.674255,114.4760683,0,203.4,39569.3140046296,2008-05-01,07:32:10
36.6721916,114.4758666,0,206.7,39569.3140625,2008-05-01,07:32:15
36.6701266,114.4756599,0,203.4,39569.3141203704,2008-05-01,07:32:20
36.6680699,114.47546,0,200.1,39569.3141782407,2008-05-01,07:32:25
36.666015,114.4752716,0,203.4,39569.3142361111,2008-05-01,07:32:30
36.6639633,114.4750666,0,203.4,39569.3142939815,2008-05-01,07:32:35
36.6619116,114.4748733,0,203.4,39569.3143518518,2008-05-01,07:32:40
36.6598599,114.4746766,0,206.7,39569.3144097222,2008-05-01,07:32:45
36.657805,114.4744749,0,206.7,39569.3144675926,2008-05-01,07:32:50
36.6557466,114.4742749,0,210,39569.314525463,2008-05-01,07:32:55
36.6536816,114.4740766,0,210,39569.3145833333,2008-05-01,07:33:00
36.6516133,114.4738833,0,206.7,39569.3146412037,2008-05-01,07:33:05
36.6495566,114.4736883,0,203.4,39569.3146990741,2008-05-01,07:33:10
36.6475016,114.4734933,0,206.7,39569.3147569444,2008-05-01,07:33:15
36.6454433,114.4732999,0,210,39569.3148148148,2008-05-01,07:33:20
36.6433883,114.4730983,0,206.7,39569.3148726852,2008-05-01,07:33:25
36.6413666,114.4729016,0,203.4,39569.3149305556,2008-05-01,07:33:30
36.6394333,114.4727399,0,200.1,39569.3149884259,2008-05-01,07:33:35
36.6376116,114.4725549,0,203.4,39569.3150462963,2008-05-01,07:33:40
36.6358416,114.4723866,0,203.4,39569.3151041667,2008-05-01,07:33:45
36.6340583,114.47221,0,200.1,39569.315162037,2008-05-01,07:33:50
36.6322466,114.472035,0,196.9,39569.3152199074,2008-05-01,07:33:55
36.6304116,114.4718966,0,190.3,39569.3152777778,2008-05-01,07:34:00
36.6285799,114.4718333,0,193.6,39569.3153356481,2008-05-01,07:34:05
36.6267599,114.4717316,0,200.1,39569.3153935185,2008-05-01,07:34:10
36.6249749,114.4715533,0,203.4,39569.3154513889,2008-05-01,07:34:15
36.6232299,114.4713783,0,203.4,39569.3155092593,2008-05-01,07:34:20
36.6215033,114.4711983,0,196.9,39569.3155671296,2008-05-01,07:34:25
36.619785,114.4710299,0,196.9,39569.315625,2008-05-01,07:34:30
36.6181249,114.4708716,0,196.9,39569.3156828704,2008-05-01,07:34:35
36.6165633,114.470725,0,196.9,39569.3157407407,2008-05-01,07:34:40
36.6150466,114.4705833,0,193.6,39569.3157986111,2008-05-01,07:34:45
36.6136216,114.4704349,0,193.6,39569.3158564815,2008-05-01,07:34:50
36.6123282,114.4703066,0,193.6,39569.3159143519,2008-05-01,07:34:55
36.6111766,114.4701983,0,193.6,39569.3159722222,2008-05-01,07:35:00
36.6101516,114.4700899,0,193.6,39569.3160300926,2008-05-01,07:35:05
36.609245,114.47001,0,193.6,39569.316087963,2008-05-01,07:35:10
36.6084616,114.46996,0,190.3,39569.3161458333,2008-05-01,07:35:15
36.6081849,114.4699533,0,193.6,39569.3161689815,2008-05-01,07:35:17
36.6079249,114.4699516,0,196.9,39569.3161921296,2008-05-01,07:35:19
36.6076883,114.4699366,0,200.1,39569.3162152778,2008-05-01,07:35:21
36.6074699,114.4699216,0,200.1,39569.3162384259,2008-05-01,07:35:23
36.6072616,114.469905,0,200.1,39569.3162615741,2008-05-01,07:35:25
36.6070549,114.4698883,0,200.1,39569.3162847222,2008-05-01,07:35:27
36.6068466,114.4698716,0,200.1,39569.3163078704,2008-05-01,07:35:29
36.6066349,114.469855,0,200.1,39569.3163310185,2008-05-01,07:35:31
36.6064199,114.46984,0,200.1,39569.3163541667,2008-05-01,07:35:33
36.6061999,114.4698249,0,200.1,39569.3163773148,2008-05-01,07:35:35
36.6059816,114.4698116,0,200.1,39569.316400463,2008-05-01,07:35:37
36.6057616,114.4697966,0,200.1,39569.3164236111,2008-05-01,07:35:39
36.6055416,114.469785,0,200.1,39569.3164467593,2008-05-01,07:35:41
36.6053233,114.4697733,0,200.1,39569.3164699074,2008-05-01,07:35:43
36.6051033,114.4697583,0,200.1,39569.3164930556,2008-05-01,07:35:45
36.6048866,114.4697433,0,196.9,39569.3165162037,2008-05-01,07:35:47
36.6046716,114.4697399,0,196.9,39569.3165393519,2008-05-01,07:35:49
36.604455,114.4697466,0,196.9,39569.3165625,2008-05-01,07:35:51
36.6042399,114.46975,0,200.1,39569.3165856482,2008-05-01,07:35:53
36.6040233,114.4697516,0,203.4,39569.3166087963,2008-05-01,07:35:55
36.6038049,114.4697533,0,210,39569.3166319444,2008-05-01,07:35:57
36.6035949,114.4697383,0,213.3,39569.3166550926,2008-05-01,07:35:59
36.6033766,114.46975,0,219.8,39569.3166782407,2008-05-01,07:36:01
36.60318,114.4697383,0,229.7,39569.3167013889,2008-05-01,07:36:03
36.6029566,114.4697416,0,242.8,39569.316724537,2008-05-01,07:36:05
36.6027366,114.4697233,0,252.6,39569.3167476852,2008-05-01,07:36:07
36.6025249,114.4696866,0,262.5,39569.3167708333,2008-05-01,07:36:09
36.6023349,114.469665,0,265.7,39569.3167939815,2008-05-01,07:36:11
36.6021799,114.4696149,0,265.7,39569.3168171296,2008-05-01,07:36:13
36.6020099,114.4695966,0,269,39569.3168402778,2008-05-01,07:36:15
36.6017983,114.469575,0,272.3,39569.3168634259,2008-05-01,07:36:17
36.6015899,114.4695616,0,278.9,39569.3168865741,2008-05-01,07:36:19
36.601415,114.4695349,0,282.2,39569.3169097222,2008-05-01,07:36:21
36.6012432,114.4695166,0,285.4,39569.3169328704,2008-05-01,07:36:23
36.6010383,114.4695383,0,292,39569.3169560185,2008-05-01,07:36:25
36.6008749,114.4695433,0,298.6,39569.3169791667,2008-05-01,07:36:27
36.6007483,114.4695499,0,298.6,39569.3170023148,2008-05-01,07:36:29
36.60063,114.4695366,0,298.6,39569.317025463,2008-05-01,07:36:31
36.6005166,114.4695133,0,298.6,39569.3170486111,2008-05-01,07:36:33
36.6003983,114.4695366,0,295.3,39569.3170717593,2008-05-01,07:36:35
36.6003016,114.4695499,0,292,39569.3170949074,2008-05-01,07:36:37
36.6002233,114.469555,0,288.7,39569.3171180556,2008-05-01,07:36:39
36.6001483,114.4695566,0,285.4,39569.3171412037,2008-05-01,07:36:41
36.6000783,114.46956,0,285.4,39569.3171643519,2008-05-01,07:36:43
36.6000149,114.46956,0,285.4,39569.3171875,2008-05-01,07:36:45
36.5999599,114.46956,0,285.4,39569.3172106481,2008-05-01,07:36:47
36.5999183,114.46956,0,282.2,39569.3172337963,2008-05-01,07:36:49
36.5998982,114.4695633,0,278.9,39569.3172569444,2008-05-01,07:36:51
36.5998982,114.4695683,0,275.6,39569.3172800926,2008-05-01,07:36:53
36.5998982,114.4695683,0,275.6,39569.317337963,2008-05-01,07:36:58
36.5998982,114.4695683,0,275.6,39569.3173958333,2008-05-01,07:37:03
36.5998982,114.4695683,0,275.6,39569.3174537037,2008-05-01,07:37:08
36.5998982,114.4695683,0,275.6,39569.3175115741,2008-05-01,07:37:13
36.5998982,114.4695683,0,275.6,39569.3175694444,2008-05-01,07:37:18
36.5998982,114.4695683,0,275.6,39569.3176273148,2008-05-01,07:37:23
36.5998982,114.4695683,0,275.6,39569.3176851852,2008-05-01,07:37:28
36.5998982,114.4695683,0,275.6,39569.3177430556,2008-05-01,07:37:33
36.5998982,114.4695683,0,275.6,39569.3178009259,2008-05-01,07:37:38
36.5998982,114.4695683,0,275.6,39569.3178587963,2008-05-01,07:37:43
36.5998982,114.4695683,0,275.6,39569.3179166667,2008-05-01,07:37:48
36.5998982,114.4695683,0,275.6,39569.317974537,2008-05-01,07:37:53
36.5998982,114.4695683,0,275.6,39569.3180324074,2008-05-01,07:37:58
36.5998982,114.4695683,0,275.6,39569.3180902778,2008-05-01,07:38:03
36.5998982,114.4695683,0,275.6,39569.3181481481,2008-05-01,07:38:08
36.5998982,114.4695683,0,275.6,39569.3182060185,2008-05-01,07:38:13
36.5998982,114.4695683,0,275.6,39569.3182638889,2008-05-01,07:38:18
36.5998982,114.4695683,0,275.6,39569.3183217593,2008-05-01,07:38:23
36.5998982,114.4695683,0,275.6,39569.3183796296,2008-05-01,07:38:28
36.5998982,114.4695683,0,275.6,39569.3184375,2008-05-01,07:38:33
36.5998982,114.4695683,0,275.6,39569.3184953704,2008-05-01,07:38:38
36.5998982,114.4695683,0,275.6,39569.3185532407,2008-05-01,07:38:43
36.5998982,114.4695683,0,275.6,39569.3186111111,2008-05-01,07:38:48
36.5998982,114.4695683,0,275.6,39569.3186689815,2008-05-01,07:38:53
36.5998982,114.4695683,0,275.6,39569.3187268519,2008-05-01,07:38:58
36.5998982,114.4695683,0,275.6,39569.3187847222,2008-05-01,07:39:03
36.5998982,114.4695683,0,275.6,39569.3188425926,2008-05-01,07:39:08
36.5998982,114.4695683,0,275.6,39569.318900463,2008-05-01,07:39:13
36.5998982,114.4695683,0,275.6,39569.3189351852,2008-05-01,07:39:16
36.5998982,114.4695683,0,275.6,39569.3189583333,2008-05-01,07:39:18
36.5998683,114.4695683,0,275.6,39569.3190162037,2008-05-01,07:39:23
36.5998249,114.4695666,0,275.6,39569.3190393519,2008-05-01,07:39:25
36.5997683,114.4695633,0,275.6,39569.3190625,2008-05-01,07:39:27
36.5996966,114.46956,0,278.9,39569.3190856481,2008-05-01,07:39:29
36.5996099,114.469555,0,278.9,39569.3191087963,2008-05-01,07:39:31
36.5995099,114.4695483,0,278.9,39569.3191319444,2008-05-01,07:39:33
36.599395,114.4695416,0,278.9,39569.3191550926,2008-05-01,07:39:35
36.5992666,114.4695349,0,278.9,39569.3191782407,2008-05-01,07:39:37
36.5991233,114.4695266,0,278.9,39569.3192013889,2008-05-01,07:39:39
36.5989666,114.4695166,0,278.9,39569.319224537,2008-05-01,07:39:41
36.5987966,114.4695066,0,278.9,39569.3192476852,2008-05-01,07:39:43
36.5986116,114.4694866,0,278.9,39569.3192708333,2008-05-01,07:39:45
36.598415,114.469455,0,278.9,39569.3192939815,2008-05-01,07:39:47
36.5982083,114.4694183,0,278.9,39569.3193171296,2008-05-01,07:39:49
36.597995,114.4693716,0,278.9,39569.3193402778,2008-05-01,07:39:51
36.5977783,114.469315,0,275.6,39569.3193634259,2008-05-01,07:39:53
36.59756,114.4692516,0,275.6,39569.3193865741,2008-05-01,07:39:55
36.5973433,114.4691783,0,275.6,39569.3194097222,2008-05-01,07:39:57
36.5971299,114.4691,0,275.6,39569.3194328704,2008-05-01,07:39:59
36.5969183,114.4690183,0,275.6,39569.3194560185,2008-05-01,07:40:01
36.5967083,114.4689349,0,275.6,39569.3194791667,2008-05-01,07:40:03
36.5964983,114.4688516,0,275.6,39569.3195023148,2008-05-01,07:40:05
36.5962916,114.4687683,0,275.6,39569.319525463,2008-05-01,07:40:07
36.5960833,114.468685,0,275.6,39569.3195486111,2008-05-01,07:40:09
36.5958766,114.4686016,0,275.6,39569.3195717593,2008-05-01,07:40:11
36.5956716,114.4685116,0,272.3,39569.3195949074,2008-05-01,07:40:13
36.59547,114.4684133,0,272.3,39569.3196180556,2008-05-01,07:40:15
36.5952683,114.4683133,0,272.3,39569.3196412037,2008-05-01,07:40:17
36.5950616,114.4682216,0,272.3,39569.3196643519,2008-05-01,07:40:19
36.5948532,114.4681383,0,272.3,39569.3196875,2008-05-01,07:40:21
36.5946466,114.4680566,0,272.3,39569.3197106481,2008-05-01,07:40:23
36.5944383,114.4679749,0,272.3,39569.3197337963,2008-05-01,07:40:25
36.5942316,114.467895,0,272.3,39569.3197569444,2008-05-01,07:40:27
36.5940249,114.467815,0,272.3,39569.3197800926,2008-05-01,07:40:29
36.5938166,114.4677349,0,272.3,39569.3198032407,2008-05-01,07:40:31
36.5936116,114.4676533,0,272.3,39569.3198263889,2008-05-01,07:40:33
36.5934033,114.4675716,0,272.3,39569.319849537,2008-05-01,07:40:35
36.5931966,114.4674883,0,272.3,39569.3198726852,2008-05-01,07:40:37
36.5929883,114.4674066,0,272.3,39569.3198958333,2008-05-01,07:40:39
36.59278,114.4673299,0,272.3,39569.3199189815,2008-05-01,07:40:41
36.5925716,114.4672533,0,272.3,39569.3199421296,2008-05-01,07:40:43
36.5923633,114.4671766,0,272.3,39569.3199652778,2008-05-01,07:40:45
36.5921566,114.4670983,0,272.3,39569.3199884259,2008-05-01,07:40:47
36.5919483,114.4670216,0,272.3,39569.3200115741,2008-05-01,07:40:49
36.5917416,114.4669433,0,272.3,39569.3200347222,2008-05-01,07:40:51
36.5915332,114.4668683,0,275.6,39569.3200578704,2008-05-01,07:40:53
36.5913266,114.4667916,0,275.6,39569.3200810185,2008-05-01,07:40:55
36.5911183,114.4667116,0,278.9,39569.3201041667,2008-05-01,07:40:57
36.5909099,114.4666266,0,278.9,39569.3201273148,2008-05-01,07:40:59
36.5907033,114.4665483,0,278.9,39569.320150463,2008-05-01,07:41:01
36.5904933,114.4664466,0,278.9,39569.3201736111,2008-05-01,07:41:03
36.5902833,114.4663816,0,278.9,39569.3201967593,2008-05-01,07:41:05
36.5900633,114.466295,0,278.9,39569.3202199074,2008-05-01,07:41:07
36.5898333,114.466205,0,278.9,39569.3202430556,2008-05-01,07:41:09
36.5895866,114.4661066,0,278.9,39569.3202662037,2008-05-01,07:41:11
36.5893299,114.4660066,0,275.6,39569.3202893519,2008-05-01,07:41:13
36.5890583,114.465905,0,275.6,39569.3203125,2008-05-01,07:41:15
36.5887766,114.4657966,0,275.6,39569.3203356481,2008-05-01,07:41:17
36.5884833,114.4656816,0,275.6,39569.3203587963,2008-05-01,07:41:19
36.5876816,114.4653783,0,275.6,39569.3204166667,2008-05-01,07:41:24
36.5868149,114.46505,0,275.6,39569.320474537,2008-05-01,07:41:29
36.5858733,114.4646799,0,278.9,39569.3205324074,2008-05-01,07:41:34
36.5848516,114.4642733,0,275.6,39569.3205902778,2008-05-01,07:41:39
36.5837649,114.4638416,0,278.9,39569.3206481481,2008-05-01,07:41:44
36.5826066,114.4633816,0,278.9,39569.3207060185,2008-05-01,07:41:49
36.5813816,114.4628983,0,278.9,39569.3207638889,2008-05-01,07:41:54
36.5800799,114.4623949,0,282.2,39569.3208217593,2008-05-01,07:41:59
36.5787183,114.46186,0,278.9,39569.3208796296,2008-05-01,07:42:04
36.5772933,114.4613033,0,278.9,39569.3209375,2008-05-01,07:42:09
36.5758049,114.4607466,0,275.6,39569.3209953704,2008-05-01,07:42:14
36.5742366,114.4602566,0,278.9,39569.3210532407,2008-05-01,07:42:19
36.5726016,114.4598249,0,282.2,39569.3211111111,2008-05-01,07:42:24
36.5709033,114.459395,0,285.4,39569.3211689815,2008-05-01,07:42:29
36.5691483,114.4589316,0,282.2,39569.3212268518,2008-05-01,07:42:34
36.5673333,114.4584316,0,259.2,39569.3212847222,2008-05-01,07:42:39
36.5654649,114.4579216,0,239.5,39569.3213425926,2008-05-01,07:42:44
36.56355,114.4574033,0,226.4,39569.321400463,2008-05-01,07:42:49
36.5615899,114.4569,0,226.4,39569.3214583333,2008-05-01,07:42:54
36.5595832,114.45639,0,229.7,39569.3215162037,2008-05-01,07:42:59
36.5575483,114.455855,0,229.7,39569.3215740741,2008-05-01,07:43:04
36.5555116,114.4553283,0,229.7,39569.3216319444,2008-05-01,07:43:09
36.5534816,114.4548016,0,229.7,39569.3216898148,2008-05-01,07:43:14
36.5514649,114.454285,0,226.4,39569.3217476852,2008-05-01,07:43:19
36.5494983,114.4537283,0,226.4,39569.3218055556,2008-05-01,07:43:24
36.5475883,114.4529533,0,223.1,39569.3218634259,2008-05-01,07:43:29
36.5457016,114.4521033,0,226.4,39569.3219212963,2008-05-01,07:43:34
36.5438116,114.4512583,0,229.7,39569.3219791667,2008-05-01,07:43:39
36.5419216,114.4504133,0,229.7,39569.322037037,2008-05-01,07:43:44
36.5400299,114.449565,0,229.7,39569.3220949074,2008-05-01,07:43:49
36.5381366,114.4487183,0,232.9,39569.3221527778,2008-05-01,07:43:54
36.5362466,114.4478666,0,236.2,39569.3222106481,2008-05-01,07:43:59
36.5343549,114.447015,0,236.2,39569.3222685185,2008-05-01,07:44:04
36.5324649,114.44616,0,242.8,39569.3223263889,2008-05-01,07:44:09
36.53057,114.4453183,0,242.8,39569.3223842593,2008-05-01,07:44:14
36.5286766,114.4444733,0,242.8,39569.3224421296,2008-05-01,07:44:19
36.5267833,114.4436283,0,239.5,39569.3225,2008-05-01,07:44:24
36.5248966,114.4427866,0,249.3,39569.3225578704,2008-05-01,07:44:29
36.5230066,114.4419449,0,252.6,39569.3226157407,2008-05-01,07:44:34
36.5211183,114.4411016,0,252.6,39569.3226736111,2008-05-01,07:44:39
36.519225,114.44028,0,269,39569.3227314815,2008-05-01,07:44:44
36.5173333,114.4394366,0,272.3,39569.3227893518,2008-05-01,07:44:49
36.5154416,114.4385916,0,272.3,39569.3228472222,2008-05-01,07:44:54
36.5135533,114.4377483,0,275.6,39569.3229050926,2008-05-01,07:44:59
36.5116633,114.4369049,0,275.6,39569.322962963,2008-05-01,07:45:04
36.5097716,114.4360633,0,278.9,39569.3230208333,2008-05-01,07:45:09
36.50788,114.43522,0,278.9,39569.3230787037,2008-05-01,07:45:14
36.5059866,114.4343766,0,282.2,39569.3231365741,2008-05-01,07:45:19
36.50409,114.4335333,0,282.2,39569.3231944444,2008-05-01,07:45:24
36.5021866,114.4327283,0,288.7,39569.3232523148,2008-05-01,07:45:29
36.5002466,114.4320699,0,288.7,39569.3233101852,2008-05-01,07:45:34
36.4982849,114.4315049,0,288.7,39569.3233680556,2008-05-01,07:45:39
36.4963299,114.4309366,0,292,39569.3234259259,2008-05-01,07:45:44
36.494435,114.4303933,0,292,39569.3234837963,2008-05-01,07:45:49
36.4926716,114.4298883,0,295.3,39569.3235416667,2008-05-01,07:45:54
36.491045,114.4294266,0,295.3,39569.323599537,2008-05-01,07:45:59
36.4895399,114.4289966,0,295.3,39569.3236574074,2008-05-01,07:46:04
36.48808,114.4285916,0,298.6,39569.3237152778,2008-05-01,07:46:09
36.4866283,114.4281733,0,288.7,39569.3237731481,2008-05-01,07:46:14
36.4851749,114.427725,0,288.7,39569.3238310185,2008-05-01,07:46:19
36.4837883,114.427015,0,292,39569.3238888889,2008-05-01,07:46:24
36.4825133,114.4260133,0,295.3,39569.3239467593,2008-05-01,07:46:29
36.4812733,114.4249116,0,272.3,39569.3240046296,2008-05-01,07:46:34
36.4800216,114.4238333,0,265.7,39569.3240625,2008-05-01,07:46:39
36.4787683,114.4227633,0,265.7,39569.3241203704,2008-05-01,07:46:44
36.477515,114.4216966,0,262.5,39569.3241782407,2008-05-01,07:46:49
36.4762533,114.4206266,0,265.7,39569.3242361111,2008-05-01,07:46:54
36.4749483,114.41952,0,265.7,39569.3242939815,2008-05-01,07:46:59
36.4735949,114.418385,0,265.7,39569.3243518519,2008-05-01,07:47:04
36.4722366,114.4172383,0,269,39569.3244097222,2008-05-01,07:47:09
36.4708783,114.4160866,0,272.3,39569.3244675926,2008-05-01,07:47:14
36.4695183,114.4149283,0,275.6,39569.324525463,2008-05-01,07:47:19
36.46816,114.4137649,0,275.6,39569.3245833333,2008-05-01,07:47:24
36.4667983,114.4125999,0,285.4,39569.3246412037,2008-05-01,07:47:29
36.4655733,114.4112383,0,288.7,39569.3246990741,2008-05-01,07:47:34
36.4644516,114.4097583,0,295.3,39569.3247569444,2008-05-01,07:47:39
36.4633383,114.408295,0,301.8,39569.3248148148,2008-05-01,07:47:44
36.46224,114.4068416,0,308.4,39569.3248726852,2008-05-01,07:47:49
36.4611533,114.4054,0,315,39569.3249305556,2008-05-01,07:47:54
36.4600716,114.4039699,0,315,39569.3249884259,2008-05-01,07:47:59
36.458995,114.4025533,0,318.2,39569.3250462963,2008-05-01,07:48:04
36.4579333,114.4010866,0,318.2,39569.3251041667,2008-05-01,07:48:09
36.4569399,114.3994483,0,311.7,39569.325162037,2008-05-01,07:48:14
36.4559483,114.3977233,0,305.1,39569.3252199074,2008-05-01,07:48:19
36.4549283,114.3959399,0,301.8,39569.3252777778,2008-05-01,07:48:24
36.4539,114.3941516,0,301.8,39569.3253356481,2008-05-01,07:48:29
36.45287,114.3923616,0,301.8,39569.3253935185,2008-05-01,07:48:34
36.4518033,114.3905316,0,305.1,39569.3254513889,2008-05-01,07:48:39
36.4507016,114.38864,0,308.4,39569.3255092593,2008-05-01,07:48:44
36.4495683,114.3866983,0,315,39569.3255671296,2008-05-01,07:48:49
36.4484099,114.3847049,0,315,39569.325625,2008-05-01,07:48:54
36.4472366,114.3826816,0,318.2,39569.3256828704,2008-05-01,07:48:59
36.4460616,114.3806583,0,318.2,39569.3257407407,2008-05-01,07:49:04
36.4448866,114.3786249,0,311.7,39569.3257986111,2008-05-01,07:49:09
36.4437149,114.3766033,0,311.7,39569.3258564815,2008-05-01,07:49:14
36.4425399,114.3745799,0,311.7,39569.3259143519,2008-05-01,07:49:19
36.4413683,114.3725633,0,315,39569.3259722222,2008-05-01,07:49:24
36.44019,114.3705449,0,318.2,39569.3260300926,2008-05-01,07:49:29
36.4390116,114.3685183,0,321.5,39569.326087963,2008-05-01,07:49:34
36.4378399,114.3664949,0,321.5,39569.3261458333,2008-05-01,07:49:39
36.4366766,114.3644933,0,324.8,39569.3262037037,2008-05-01,07:49:44
36.4355733,114.3625816,0,321.5,39569.3262615741,2008-05-01,07:49:49
36.4345516,114.3608199,0,321.5,39569.3263194444,2008-05-01,07:49:54
36.4335916,114.3591549,0,321.5,39569.3263773148,2008-05-01,07:49:59
36.4326533,114.3575183,0,311.7,39569.3264351852,2008-05-01,07:50:04
36.4316516,114.3559466,0,301.8,39569.3264930556,2008-05-01,07:50:09
36.4304399,114.3546349,0,308.4,39569.3265509259,2008-05-01,07:50:14
36.4290499,114.3536033,0,315,39569.3266087963,2008-05-01,07:50:19
36.4275633,114.3527483,0,315,39569.3266666667,2008-05-01,07:50:24
36.4260733,114.3518999,0,324.8,39569.326724537,2008-05-01,07:50:29
36.4245866,114.35105,0,328.1,39569.3267824074,2008-05-01,07:50:34
36.4230966,114.350195,0,331.4,39569.3268402778,2008-05-01,07:50:39
36.4216049,114.3493383,0,337.9,39569.3268981481,2008-05-01,07:50:44
36.4201083,114.3484766,0,341.2,39569.3269560185,2008-05-01,07:50:49
36.4186083,114.3476166,0,344.5,39569.3270138889,2008-05-01,07:50:54
36.4171033,114.3467866,0,354.3,39569.3270717593,2008-05-01,07:50:59
36.4155283,114.3462033,0,370.7,39569.3271296296,2008-05-01,07:51:04
36.4139116,114.3458966,0,367.5,39569.3271875,2008-05-01,07:51:09
36.412275,114.3459116,0,370.7,39569.3272453704,2008-05-01,07:51:14
36.4106649,114.3462683,0,377.3,39569.3273032407,2008-05-01,07:51:19
36.4090749,114.3468566,0,344.5,39569.3273611111,2008-05-01,07:51:24
36.4075066,114.3475216,0,328.1,39569.3274189815,2008-05-01,07:51:29
36.4059349,114.3480049,0,331.4,39569.3274768519,2008-05-01,07:51:34
36.4043666,114.3482066,0,331.4,39569.3275347222,2008-05-01,07:51:39
36.4028033,114.3482833,0,331.4,39569.3275925926,2008-05-01,07:51:44
36.401245,114.3484183,0,328.1,39569.327650463,2008-05-01,07:51:49
36.3997199,114.3488616,0,328.1,39569.3277083333,2008-05-01,07:51:54
36.3982566,114.3496166,0,328.1,39569.3277662037,2008-05-01,07:51:59
36.3968199,114.3504266,0,318.2,39569.3278240741,2008-05-01,07:52:04
36.3953866,114.35124,0,315,39569.3278819444,2008-05-01,07:52:09
36.3939566,114.3520549,0,311.7,39569.3279398148,2008-05-01,07:52:14
36.3925283,114.3528716,0,311.7,39569.3279976852,2008-05-01,07:52:19
36.3910916,114.3536966,0,315,39569.3280555556,2008-05-01,07:52:24
36.3896099,114.354545,0,315,39569.3281134259,2008-05-01,07:52:29
36.3880716,114.3554266,0,315,39569.3281712963,2008-05-01,07:52:34
36.3864849,114.3563299,0,315,39569.3282291667,2008-05-01,07:52:39
36.3848866,114.3572366,0,315,39569.328287037,2008-05-01,07:52:44
36.3833099,114.3581366,0,315,39569.3283449074,2008-05-01,07:52:49
36.3818116,114.3589916,0,315,39569.3284027778,2008-05-01,07:52:54
36.3803983,114.3598,0,315,39569.3284606481,2008-05-01,07:52:59
36.3790733,114.3605566,0,315,39569.3285185185,2008-05-01,07:53:04
36.3777933,114.3612816,0,315,39569.3285763889,2008-05-01,07:53:09
36.37652,114.3620083,0,311.7,39569.3286342593,2008-05-01,07:53:14
36.3752599,114.3627133,0,315,39569.3286921296,2008-05-01,07:53:19
36.3740016,114.3634349,0,318.2,39569.32875,2008-05-01,07:53:24
36.3727483,114.364145,0,321.5,39569.3288078704,2008-05-01,07:53:29
36.3714966,114.3648516,0,318.2,39569.3288657407,2008-05-01,07:53:34
36.3702383,114.3655916,0,334.6,39569.3289236111,2008-05-01,07:53:39
36.36893,114.3661733,0,337.9,39569.3289814815,2008-05-01,07:53:44
36.3675566,114.3664733,0,341.2,39569.3290393518,2008-05-01,07:53:49
36.3661666,114.3664833,0,341.2,39569.3290972222,2008-05-01,07:53:54
36.3647599,114.3663183,0,341.2,39569.3291550926,2008-05-01,07:53:59
36.3633649,114.3661766,0,337.9,39569.329212963,2008-05-01,07:54:04
36.3619733,114.3660399,0,334.6,39569.3292708333,2008-05-01,07:54:09
36.3605766,114.36591,0,331.4,39569.3293287037,2008-05-01,07:54:14
36.3591783,114.3657766,0,328.1,39569.3293865741,2008-05-01,07:54:19
36.3577533,114.3656399,0,324.8,39569.3294444444,2008-05-01,07:54:24
36.3562599,114.3654933,0,321.5,39569.3295023148,2008-05-01,07:54:29
36.3547099,114.3653466,0,321.5,39569.3295601852,2008-05-01,07:54:34
36.3530916,114.3651933,0,318.2,39569.3296180556,2008-05-01,07:54:39
36.35142,114.3650316,0,315,39569.3296759259,2008-05-01,07:54:44
36.3497166,114.3648683,0,311.7,39569.3297337963,2008-05-01,07:54:49
36.3480283,114.3646883,0,311.7,39569.3297916667,2008-05-01,07:54:54
36.3463516,114.3643133,0,308.4,39569.329849537,2008-05-01,07:54:59
36.3447383,114.3636333,0,318.2,39569.3299074074,2008-05-01,07:55:04
36.34323,114.3626499,0,324.8,39569.3299652778,2008-05-01,07:55:09
36.3417816,114.3615416,0,341.2,39569.3300231481,2008-05-01,07:55:14
36.3403316,114.360425,0,351,39569.3300810185,2008-05-01,07:55:19
36.3388666,114.3593383,0,380.6,39569.3301388889,2008-05-01,07:55:24
36.3374216,114.358225,0,390.4,39569.3301967593,2008-05-01,07:55:29
36.3359683,114.3571083,0,393.7,39569.3302546296,2008-05-01,07:55:34
36.3344766,114.3559583,0,397,39569.3303125,2008-05-01,07:55:39
36.3329366,114.35477,0,400.3,39569.3303703704,2008-05-01,07:55:44
36.3313499,114.35355,0,406.8,39569.3304282407,2008-05-01,07:55:49
36.3297166,114.3522999,0,413.4,39569.3304861111,2008-05-01,07:55:54
36.3280449,114.3510033,0,403.5,39569.3305439815,2008-05-01,07:55:59
36.3263383,114.3496783,0,393.7,39569.3306018518,2008-05-01,07:56:04
36.3245416,114.3484549,0,387.1,39569.3306597222,2008-05-01,07:56:09
36.3226183,114.3474849,0,383.9,39569.3307175926,2008-05-01,07:56:14
36.3206149,114.3467966,0,380.6,39569.330775463,2008-05-01,07:56:19
36.3185633,114.3463883,0,370.7,39569.3308333333,2008-05-01,07:56:24
36.3164983,114.3461566,0,364.2,39569.3308912037,2008-05-01,07:56:29
36.3144283,114.3459283,0,360.9,39569.3309490741,2008-05-01,07:56:34
36.3123599,114.3457016,0,360.9,39569.3310069444,2008-05-01,07:56:39
36.3102866,114.3454716,0,357.6,39569.3310648148,2008-05-01,07:56:44
36.3082149,114.3452399,0,360.9,39569.3311226852,2008-05-01,07:56:49
36.3061433,114.3450083,0,360.9,39569.3311805556,2008-05-01,07:56:54
36.3040716,114.3447733,0,364.2,39569.3312384259,2008-05-01,07:56:59
36.3019983,114.3445383,0,364.2,39569.3312962963,2008-05-01,07:57:04
36.2999233,114.3443049,0,367.5,39569.3313541667,2008-05-01,07:57:09
36.2978533,114.34407,0,367.5,39569.331412037,2008-05-01,07:57:14
36.2957866,114.3438383,0,364.2,39569.3314699074,2008-05-01,07:57:19
36.29372,114.3436049,0,364.2,39569.3315277778,2008-05-01,07:57:24
36.2916549,114.34337,0,364.2,39569.3315856481,2008-05-01,07:57:29
36.2895899,114.3431366,0,360.9,39569.3316435185,2008-05-01,07:57:34
36.2875249,114.3429,0,360.9,39569.3317013889,2008-05-01,07:57:39
36.2854633,114.3426649,0,364.2,39569.3317592593,2008-05-01,07:57:44
36.2834016,114.3424266,0,364.2,39569.3318171296,2008-05-01,07:57:49
36.2813416,114.3421949,0,357.6,39569.331875,2008-05-01,07:57:54
36.27928,114.3419683,0,354.3,39569.3319328704,2008-05-01,07:57:59
36.2772149,114.3417366,0,354.3,39569.3319907407,2008-05-01,07:58:04
36.2751466,114.3415033,0,354.3,39569.3320486111,2008-05-01,07:58:09
36.2730766,114.3412699,0,354.3,39569.3321064815,2008-05-01,07:58:14
36.2710083,114.3410366,0,351,39569.3321643519,2008-05-01,07:58:19
36.2689399,114.340805,0,347.8,39569.3322222222,2008-05-01,07:58:24
36.2668716,114.3405666,0,347.8,39569.3322800926,2008-05-01,07:58:29
36.264805,114.3403333,0,344.5,39569.332337963,2008-05-01,07:58:34
36.2627383,114.3400949,0,341.2,39569.3323958333,2008-05-01,07:58:39
36.26067,114.3398616,0,337.9,39569.3324537037,2008-05-01,07:58:44
36.2586016,114.3396283,0,334.6,39569.3325115741,2008-05-01,07:58:49
36.2565316,114.3394183,0,334.6,39569.3325694444,2008-05-01,07:58:54
36.254455,114.3393416,0,341.2,39569.3326273148,2008-05-01,07:58:59
36.2523799,114.3392783,0,344.5,39569.3326851852,2008-05-01,07:59:04
36.2503066,114.3392083,0,344.5,39569.3327430556,2008-05-01,07:59:09
36.24824,114.3391383,0,344.5,39569.3328009259,2008-05-01,07:59:14
36.2461733,114.3390699,0,341.2,39569.3328587963,2008-05-01,07:59:19
36.2441033,114.3390016,0,341.2,39569.3329166667,2008-05-01,07:59:24
36.2420316,114.3389366,0,344.5,39569.332974537,2008-05-01,07:59:29
36.2399566,114.3388583,0,344.5,39569.3330324074,2008-05-01,07:59:34
36.2378816,114.3386833,0,341.2,39569.3330902778,2008-05-01,07:59:39
36.2358266,114.3383416,0,341.2,39569.3331481481,2008-05-01,07:59:44
36.2337983,114.3378599,0,341.2,39569.3332060185,2008-05-01,07:59:49
36.2317783,114.3373349,0,337.9,39569.3332638889,2008-05-01,07:59:54
36.22976,114.3368083,0,337.9,39569.3333217593,2008-05-01,07:59:59
36.227735,114.33628,0,321.5,39569.3333796296,2008-05-01,08:00:04
36.22571,114.3357616,0,311.7,39569.3334375,2008-05-01,08:00:09
36.2236899,114.3352333,0,305.1,39569.3334953704,2008-05-01,08:00:14
36.2216699,114.3347116,0,301.8,39569.3335532407,2008-05-01,08:00:19
36.2196483,114.3341899,0,298.6,39569.3336111111,2008-05-01,08:00:24
36.2176299,114.3336683,0,295.3,39569.3336689815,2008-05-01,08:00:29
36.2156083,114.3331466,0,295.3,39569.3337268519,2008-05-01,08:00:34
36.2135799,114.3326699,0,292,39569.3337847222,2008-05-01,08:00:39
36.2115333,114.3323483,0,288.7,39569.3338425926,2008-05-01,08:00:44
36.2094716,114.3321849,0,288.7,39569.333900463,2008-05-01,08:00:49
36.2074083,114.3321033,0,285.4,39569.3339583333,2008-05-01,08:00:54
36.2053416,114.3320233,0,282.2,39569.3340162037,2008-05-01,08:00:59
36.2032766,114.3319466,0,282.2,39569.3340740741,2008-05-01,08:01:04
36.2012116,114.3318683,0,282.2,39569.3341319444,2008-05-01,08:01:09
36.1991466,114.3317916,0,282.2,39569.3341898148,2008-05-01,08:01:14
36.1970816,114.3317083,0,282.2,39569.3342476852,2008-05-01,08:01:19
36.1950133,114.3316316,0,282.2,39569.3343055556,2008-05-01,08:01:24
36.1929416,114.3315616,0,288.7,39569.3343634259,2008-05-01,08:01:29
36.1908783,114.331495,0,295.3,39569.3344212963,2008-05-01,08:01:34
36.1888166,114.3314166,0,295.3,39569.3344791667,2008-05-01,08:01:39
36.1867549,114.3313416,0,298.6,39569.334537037,2008-05-01,08:01:44
36.1846933,114.3312633,0,298.6,39569.3345949074,2008-05-01,08:01:49
36.1826333,114.3311833,0,295.3,39569.3346527778,2008-05-01,08:01:54
36.1805716,114.3310233,0,292,39569.3347106481,2008-05-01,08:01:59
36.1785249,114.3306933,0,288.7,39569.3347685185,2008-05-01,08:02:04
36.1764799,114.3303266,0,282.2,39569.3348263889,2008-05-01,08:02:09
36.1744333,114.3299633,0,278.9,39569.3348842593,2008-05-01,08:02:14
36.1723816,114.3296016,0,272.3,39569.3349421296,2008-05-01,08:02:19
36.1703266,114.3292416,0,265.7,39569.335,2008-05-01,08:02:24
36.16827,114.3288783,0,262.5,39569.3350578704,2008-05-01,08:02:29
36.1662183,114.3285133,0,259.2,39569.3351157407,2008-05-01,08:02:34
36.16417,114.3281516,0,259.2,39569.3351736111,2008-05-01,08:02:39
36.1621283,114.3277916,0,259.2,39569.3352314815,2008-05-01,08:02:44
36.1600833,114.3274333,0,255.9,39569.3352893519,2008-05-01,08:02:49
36.1580316,114.3271449,0,252.6,39569.3353472222,2008-05-01,08:02:54
36.1559683,114.3270166,0,249.3,39569.3354050926,2008-05-01,08:02:59
36.1539049,114.3270599,0,249.3,39569.335462963,2008-05-01,08:03:04
36.1518549,114.3272649,0,259.2,39569.3355208333,2008-05-01,08:03:09
36.1498049,114.3275049,0,259.2,39569.3355787037,2008-05-01,08:03:14
36.1477599,114.3277483,0,255.9,39569.3356365741,2008-05-01,08:03:19
36.1457266,114.3279966,0,262.5,39569.3356944444,2008-05-01,08:03:24
36.1437016,114.3282399,0,265.7,39569.3357523148,2008-05-01,08:03:29
36.14169,114.3284816,0,265.7,39569.3358101852,2008-05-01,08:03:34
36.1397199,114.3288583,0,272.3,39569.3358680556,2008-05-01,08:03:39
36.1378466,114.329365,0,278.9,39569.3359259259,2008-05-01,08:03:44
36.1360483,114.3298966,0,285.4,39569.3359837963,2008-05-01,08:03:49
36.1342416,114.3304233,0,285.4,39569.3360416667,2008-05-01,08:03:54
36.1324466,114.3309249,0,278.9,39569.336099537,2008-05-01,08:03:59
36.1306683,114.3314333,0,278.9,39569.3361574074,2008-05-01,08:04:04
36.1288933,114.331935,0,275.6,39569.3362152778,2008-05-01,08:04:09
36.12713,114.3324349,0,275.6,39569.3362731481,2008-05-01,08:04:14
36.1253783,114.3329383,0,275.6,39569.3363310185,2008-05-01,08:04:19
36.1236433,114.3334283,0,278.9,39569.3363888889,2008-05-01,08:04:24
36.1219733,114.3338266,0,278.9,39569.3364467593,2008-05-01,08:04:29
36.1203849,114.3340249,0,282.2,39569.3365046296,2008-05-01,08:04:34
36.1189083,114.3340516,0,282.2,39569.3365625,2008-05-01,08:04:39
36.11755,114.3340249,0,278.9,39569.3366203704,2008-05-01,08:04:44
36.1162933,114.3339916,0,272.3,39569.3366782407,2008-05-01,08:04:49
36.115145,114.3339283,0,272.3,39569.3367361111,2008-05-01,08:04:54
36.114115,114.3338516,0,269,39569.3367939815,2008-05-01,08:04:59
36.1132199,114.3337866,0,272.3,39569.3368518518,2008-05-01,08:05:04
36.1124599,114.33375,0,272.3,39569.3369097222,2008-05-01,08:05:09
36.112195,114.3337416,0,269,39569.3369328704,2008-05-01,08:05:11
36.1119533,114.3337349,0,269,39569.3369560185,2008-05-01,08:05:13
36.11172,114.3337316,0,269,39569.3369791667,2008-05-01,08:05:15
36.1114916,114.3337249,0,269,39569.3370023148,2008-05-01,08:05:17
36.111265,114.3337216,0,269,39569.337025463,2008-05-01,08:05:19
36.1110466,114.3337133,0,269,39569.3370486111,2008-05-01,08:05:21
36.1108316,114.3337083,0,265.7,39569.3370717593,2008-05-01,08:05:23
36.1106166,114.3337133,0,269,39569.3370949074,2008-05-01,08:05:25
36.1103983,114.3337099,0,272.3,39569.3371180556,2008-05-01,08:05:27
36.1101783,114.3337066,0,272.3,39569.3371412037,2008-05-01,08:05:29
36.1099566,114.3337116,0,278.9,39569.3371643518,2008-05-01,08:05:31
36.1097333,114.3337116,0,282.2,39569.3371875,2008-05-01,08:05:33
36.1095116,114.3337183,0,282.2,39569.3372106481,2008-05-01,08:05:35
36.1092949,114.3337316,0,278.9,39569.3372337963,2008-05-01,08:05:37
36.1089583,114.3337416,0,278.9,39569.3372685185,2008-05-01,08:05:40
36.108625,114.3337466,0,288.7,39569.3373032407,2008-05-01,08:05:43
36.1085133,114.3337583,0,298.6,39569.3373148148,2008-05-01,08:05:44
36.1082883,114.3337616,0,308.4,39569.337337963,2008-05-01,08:05:46
36.1080633,114.3337566,0,311.7,39569.3373611111,2008-05-01,08:05:48
36.1078366,114.3337583,0,318.2,39569.3373842593,2008-05-01,08:05:50
36.1076133,114.3337583,0,324.8,39569.3374074074,2008-05-01,08:05:52
36.1073866,114.3337616,0,331.4,39569.3374305556,2008-05-01,08:05:54
36.1070633,114.3337599,0,334.6,39569.3374652778,2008-05-01,08:05:57
36.1068549,114.3337583,0,331.4,39569.3374884259,2008-05-01,08:05:59
36.1065399,114.3337549,0,324.8,39569.3375231481,2008-05-01,08:06:02
36.10632,114.3337533,0,324.8,39569.3375462963,2008-05-01,08:06:04
36.1061099,114.33375,0,328.1,39569.3375694444,2008-05-01,08:06:06
36.1058966,114.3337549,0,328.1,39569.3375925926,2008-05-01,08:06:08
36.1056983,114.3337683,0,328.1,39569.3376157407,2008-05-01,08:06:10
36.1054849,114.3337366,0,328.1,39569.3376388889,2008-05-01,08:06:12
36.1052583,114.3337216,0,331.4,39569.337662037,2008-05-01,08:06:14
36.1049933,114.3336683,0,331.4,39569.3376967593,2008-05-01,08:06:17
36.1047999,114.3336399,0,328.1,39569.3377199074,2008-05-01,08:06:19
36.1045883,114.3336383,0,328.1,39569.3377430556,2008-05-01,08:06:21
36.104365,114.3336399,0,331.4,39569.3377662037,2008-05-01,08:06:23
36.1040916,114.3336149,0,331.4,39569.3378009259,2008-05-01,08:06:26
36.1039099,114.3336266,0,334.6,39569.3378240741,2008-05-01,08:06:28
36.1037466,114.3336399,0,337.9,39569.3378472222,2008-05-01,08:06:30
36.1035966,114.3336366,0,337.9,39569.3378703704,2008-05-01,08:06:32
36.1034733,114.3336199,0,341.2,39569.3378935185,2008-05-01,08:06:34
36.1033616,114.3336083,0,341.2,39569.3379166667,2008-05-01,08:06:36
36.103265,114.3336199,0,337.9,39569.3379398148,2008-05-01,08:06:38
36.1032216,114.3336266,0,337.9,39569.337962963,2008-05-01,08:06:40
36.1031449,114.33366,0,337.9,39569.3379861111,2008-05-01,08:06:42
36.1029133,114.3337166,0,347.8,39569.3420949074,2008-05-01,08:12:37
36.1028466,114.3337249,0,347.8,39569.3421527778,2008-05-01,08:12:42
36.1027983,114.3337133,0,347.8,39569.3421759259,2008-05-01,08:12:44
36.1027349,114.3337049,0,347.8,39569.3421990741,2008-05-01,08:12:46
36.1026349,114.3337049,0,347.8,39569.3422222222,2008-05-01,08:12:48
36.1025249,114.333695,0,347.8,39569.3422453704,2008-05-01,08:12:50
36.102405,114.33368,0,347.8,39569.3422685185,2008-05-01,08:12:52
36.10228,114.3337033,0,347.8,39569.3422916667,2008-05-01,08:12:54
36.1021416,114.3337183,0,347.8,39569.3423148148,2008-05-01,08:12:56
36.1019866,114.33373,0,347.8,39569.342337963,2008-05-01,08:12:58
36.1018199,114.3337399,0,347.8,39569.3423611111,2008-05-01,08:13:00
36.1016349,114.3337466,0,347.8,39569.3423842593,2008-05-01,08:13:02
36.1014349,114.3337466,0,347.8,39569.3424074074,2008-05-01,08:13:04
36.1012233,114.3337416,0,344.5,39569.3424305556,2008-05-01,08:13:06
36.1010016,114.3337199,0,344.5,39569.3424537037,2008-05-01,08:13:08
36.1007766,114.3337016,0,344.5,39569.3424768519,2008-05-01,08:13:10
36.100555,114.3336966,0,344.5,39569.3425,2008-05-01,08:13:12
36.1003316,114.3336983,0,344.5,39569.3425231481,2008-05-01,08:13:14
36.1001033,114.3336966,0,341.2,39569.3425462963,2008-05-01,08:13:16
36.0998783,114.333695,0,341.2,39569.3425694444,2008-05-01,08:13:18
36.0996533,114.3336916,0,341.2,39569.3425925926,2008-05-01,08:13:20
36.0994316,114.3336899,0,341.2,39569.3426157407,2008-05-01,08:13:22
36.0992099,114.3336883,0,341.2,39569.3426388889,2008-05-01,08:13:24
36.0989916,114.3336866,0,341.2,39569.342662037,2008-05-01,08:13:26
36.0987733,114.3336833,0,337.9,39569.3426851852,2008-05-01,08:13:28
36.0985549,114.3336766,0,337.9,39569.3427083333,2008-05-01,08:13:30
36.0983349,114.3336699,0,337.9,39569.3427314815,2008-05-01,08:13:32
36.098115,114.3336649,0,337.9,39569.3427546296,2008-05-01,08:13:34
36.0978966,114.3336616,0,337.9,39569.3427777778,2008-05-01,08:13:36
36.0976766,114.3336583,0,334.6,39569.3428009259,2008-05-01,08:13:38
36.0974566,114.33366,0,334.6,39569.3428240741,2008-05-01,08:13:40
36.0972366,114.3336566,0,334.6,39569.3428472222,2008-05-01,08:13:42
36.09702,114.3336549,0,334.6,39569.3428703704,2008-05-01,08:13:44
36.0968033,114.3336533,0,334.6,39569.3428935185,2008-05-01,08:13:46
36.0965866,114.3336499,0,331.4,39569.3429166667,2008-05-01,08:13:48
36.09637,114.3336466,0,331.4,39569.3429398148,2008-05-01,08:13:50
36.0961533,114.3336433,0,331.4,39569.342962963,2008-05-01,08:13:52
36.0959366,114.3336399,0,331.4,39569.3429861111,2008-05-01,08:13:54
36.09572,114.3336333,0,328.1,39569.3430092593,2008-05-01,08:13:56
36.0954966,114.3336349,0,324.8,39569.3430324074,2008-05-01,08:13:58
36.0952783,114.3336316,0,324.8,39569.3430555556,2008-05-01,08:14:00
36.0950583,114.3336266,0,321.5,39569.3430787037,2008-05-01,08:14:02
36.0948399,114.3336183,0,318.2,39569.3431018519,2008-05-01,08:14:04
36.0946216,114.3336116,0,315,39569.343125,2008-05-01,08:14:06
36.0944016,114.3336083,0,311.7,39569.3431481481,2008-05-01,08:14:08
36.0941766,114.3336016,0,308.4,39569.3431712963,2008-05-01,08:14:10
36.0939399,114.3335999,0,308.4,39569.3431944444,2008-05-01,08:14:12
36.0936916,114.333595,0,305.1,39569.3432175926,2008-05-01,08:14:14
36.0934299,114.33359,0,301.8,39569.3432407407,2008-05-01,08:14:16
36.0931566,114.3335849,0,301.8,39569.3432638889,2008-05-01,08:14:18
36.0928683,114.3335816,0,298.6,39569.343287037,2008-05-01,08:14:20
36.0925683,114.3335816,0,298.6,39569.3433101852,2008-05-01,08:14:22
36.0922533,114.3335883,0,295.3,39569.3433333333,2008-05-01,08:14:24
36.0914116,114.3336483,0,292,39569.3433912037,2008-05-01,08:14:29
36.0904966,114.333765,0,295.3,39569.3434490741,2008-05-01,08:14:34
36.0895033,114.3339083,0,295.3,39569.3435069444,2008-05-01,08:14:39
36.0884399,114.3340633,0,298.6,39569.3435648148,2008-05-01,08:14:44
36.0873116,114.3342233,0,295.3,39569.3436226852,2008-05-01,08:14:49
36.0861166,114.3343899,0,295.3,39569.3436805556,2008-05-01,08:14:54
36.0848549,114.3345683,0,298.6,39569.3437384259,2008-05-01,08:14:59
36.0835299,114.3347533,0,301.8,39569.3437962963,2008-05-01,08:15:04
36.0821349,114.3349516,0,305.1,39569.3438541667,2008-05-01,08:15:09
36.0806716,114.3351633,0,308.4,39569.343912037,2008-05-01,08:15:14
36.0791433,114.3353916,0,315,39569.3439699074,2008-05-01,08:15:19
36.0775549,114.3355833,0,311.7,39569.3440277778,2008-05-01,08:15:24
36.0758983,114.3356583,0,308.4,39569.3440856481,2008-05-01,08:15:29
36.0741749,114.3357299,0,308.4,39569.3441435185,2008-05-01,08:15:34
36.072425,114.335775,0,315,39569.3442013889,2008-05-01,08:15:39
36.0706666,114.3357766,0,315,39569.3442592593,2008-05-01,08:15:44
36.0689099,114.3357766,0,311.7,39569.3443171296,2008-05-01,08:15:49
36.0671649,114.3357716,0,305.1,39569.344375,2008-05-01,08:15:54
36.0654366,114.3357666,0,308.4,39569.3444328704,2008-05-01,08:15:59
36.0636999,114.335755,0,298.6,39569.3444907407,2008-05-01,08:16:04
36.0619683,114.33574,0,292,39569.3445486111,2008-05-01,08:16:09
36.060235,114.3357283,0,282.2,39569.3446064815,2008-05-01,08:16:14
36.0584566,114.3357216,0,278.9,39569.3446643518,2008-05-01,08:16:19
36.0566233,114.3357433,0,275.6,39569.3447222222,2008-05-01,08:16:24
36.0547366,114.3359366,0,269,39569.3447800926,2008-05-01,08:16:29
36.0528266,114.3363916,0,265.7,39569.344837963,2008-05-01,08:16:34
36.0509116,114.3371299,0,262.5,39569.3448958333,2008-05-01,08:16:39
36.0490166,114.3380199,0,262.5,39569.3449537037,2008-05-01,08:16:44
36.0471283,114.3389066,0,262.5,39569.3450115741,2008-05-01,08:16:49
36.0452399,114.33979,0,262.5,39569.3450694444,2008-05-01,08:16:54
36.0433499,114.3406716,0,265.7,39569.3451273148,2008-05-01,08:16:59
36.0414599,114.3415499,0,265.7,39569.3451851852,2008-05-01,08:17:04
36.0395699,114.3424299,0,265.7,39569.3452430556,2008-05-01,08:17:09
36.037675,114.3433099,0,265.7,39569.3453009259,2008-05-01,08:17:14
36.0357799,114.34419,0,265.7,39569.3453587963,2008-05-01,08:17:19
36.0338816,114.3450666,0,265.7,39569.3454166667,2008-05-01,08:17:24
36.0319816,114.3459449,0,265.7,39569.345474537,2008-05-01,08:17:29
36.0300866,114.3468216,0,265.7,39569.3455324074,2008-05-01,08:17:34
36.0281966,114.3476683,0,262.5,39569.3455902778,2008-05-01,08:17:39
36.0262749,114.3483633,0,269,39569.3456481481,2008-05-01,08:17:44
36.0242833,114.3487149,0,272.3,39569.3457060185,2008-05-01,08:17:49
36.0222749,114.3487199,0,275.6,39569.3457638889,2008-05-01,08:17:54
36.0202783,114.3483766,0,272.3,39569.3458217593,2008-05-01,08:17:59
36.0182933,114.3478999,0,272.3,39569.3458796296,2008-05-01,08:18:04
36.0162949,114.347435,0,269,39569.3459375,2008-05-01,08:18:09
36.0143083,114.34698,0,275.6,39569.3459953704,2008-05-01,08:18:14
36.0123249,114.3465433,0,282.2,39569.3460532407,2008-05-01,08:18:19
36.0103216,114.3463299,0,288.7,39569.3461111111,2008-05-01,08:18:24
36.0082999,114.3463533,0,292,39569.3461689815,2008-05-01,08:18:29
36.0062899,114.34637,0,298.6,39569.3462268518,2008-05-01,08:18:34
36.0042816,114.3463849,0,305.1,39569.3462847222,2008-05-01,08:18:39
36.0022499,114.3463949,0,305.1,39569.3463425926,2008-05-01,08:18:44
36.0001866,114.3464016,0,305.1,39569.346400463,2008-05-01,08:18:49
35.9981066,114.3463016,0,301.8,39569.3464583333,2008-05-01,08:18:54
35.9960316,114.3460716,0,298.6,39569.3465162037,2008-05-01,08:18:59
35.9939583,114.3458366,0,295.3,39569.3465740741,2008-05-01,08:19:04
35.9918866,114.3455999,0,292,39569.3466319444,2008-05-01,08:19:09
35.9898183,114.3453649,0,292,39569.3466898148,2008-05-01,08:19:14
35.9877449,114.345135,0,288.7,39569.3467476852,2008-05-01,08:19:19
35.9856699,114.344905,0,288.7,39569.3468055556,2008-05-01,08:19:24
35.9835949,114.3446816,0,288.7,39569.3468634259,2008-05-01,08:19:29
35.9815216,114.3444583,0,288.7,39569.3469212963,2008-05-01,08:19:34
35.9794449,114.3442466,0,288.7,39569.3469791667,2008-05-01,08:19:39
35.9773816,114.3440183,0,292,39569.347037037,2008-05-01,08:19:44
35.9753166,114.3437933,0,295.3,39569.3470949074,2008-05-01,08:19:49
35.9732549,114.3435683,0,298.6,39569.3471527778,2008-05-01,08:19:54
35.9711983,114.3433399,0,301.8,39569.3472106481,2008-05-01,08:19:59
35.9691449,114.3431066,0,305.1,39569.3472685185,2008-05-01,08:20:04
35.9670916,114.3428733,0,305.1,39569.3473263889,2008-05-01,08:20:09
35.965035,114.3427016,0,305.1,39569.3473842593,2008-05-01,08:20:14
35.9629733,114.3426799,0,308.4,39569.3474421296,2008-05-01,08:20:19
35.9609166,114.3426799,0,308.4,39569.3475,2008-05-01,08:20:24
35.9588633,114.3426799,0,305.1,39569.3475578704,2008-05-01,08:20:29
35.9568083,114.3426799,0,301.8,39569.3476157407,2008-05-01,08:20:34
35.954745,114.3426866,0,298.6,39569.3476736111,2008-05-01,08:20:39
35.9526733,114.3426916,0,292,39569.3477314815,2008-05-01,08:20:44
35.9505916,114.3427016,0,292,39569.3477893519,2008-05-01,08:20:49
35.9485066,114.3427149,0,295.3,39569.3478472222,2008-05-01,08:20:54
35.9464233,114.3427183,0,295.3,39569.3479050926,2008-05-01,08:20:59
35.9443416,114.34272,0,295.3,39569.347962963,2008-05-01,08:21:04
35.9422483,114.3427416,0,298.6,39569.3480208333,2008-05-01,08:21:09
35.9401649,114.3427483,0,301.8,39569.3480787037,2008-05-01,08:21:14
35.9380949,114.3427516,0,298.6,39569.3481365741,2008-05-01,08:21:19
35.9360366,114.3427516,0,301.8,39569.3481944444,2008-05-01,08:21:24
35.934005,114.3426783,0,298.6,39569.3482523148,2008-05-01,08:21:29
35.9319866,114.3425916,0,298.6,39569.3483101852,2008-05-01,08:21:34
35.9299633,114.342515,0,292,39569.3483680556,2008-05-01,08:21:39
35.9279449,114.3424433,0,285.4,39569.3484259259,2008-05-01,08:21:44
35.9259399,114.3422766,0,278.9,39569.3484837963,2008-05-01,08:21:49
35.92393,114.3420666,0,275.6,39569.3485416667,2008-05-01,08:21:54
35.921915,114.3418449,0,272.3,39569.348599537,2008-05-01,08:21:59
35.919925,114.3413833,0,272.3,39569.3486574074,2008-05-01,08:22:04
35.9179683,114.3407383,0,272.3,39569.3487152778,2008-05-01,08:22:09
35.9160133,114.3400899,0,272.3,39569.3487731481,2008-05-01,08:22:14
35.914065,114.3394283,0,278.9,39569.3488310185,2008-05-01,08:22:19
35.9121266,114.3387499,0,285.4,39569.3488888889,2008-05-01,08:22:24
35.9101966,114.3380516,0,288.7,39569.3489467593,2008-05-01,08:22:29
35.9082749,114.3373549,0,288.7,39569.3490046296,2008-05-01,08:22:34
35.9063499,114.3366716,0,288.7,39569.3490625,2008-05-01,08:22:39
35.9043983,114.3359799,0,285.4,39569.3491203704,2008-05-01,08:22:44
35.9024116,114.3352749,0,282.2,39569.3491782407,2008-05-01,08:22:49
35.9004266,114.3345583,0,282.2,39569.3492361111,2008-05-01,08:22:54
35.8984316,114.3338499,0,285.4,39569.3492939815,2008-05-01,08:22:59
35.8964416,114.3331383,0,285.4,39569.3493518519,2008-05-01,08:23:04
35.8944549,114.33242,0,288.7,39569.3494097222,2008-05-01,08:23:09
35.8924649,114.3317066,0,288.7,39569.3494675926,2008-05-01,08:23:14
35.8904666,114.3310083,0,292,39569.349525463,2008-05-01,08:23:19
35.8884783,114.3302966,0,292,39569.3495833333,2008-05-01,08:23:24
35.8864916,114.3295833,0,292,39569.3496412037,2008-05-01,08:23:29
35.8845049,114.3288666,0,292,39569.3496990741,2008-05-01,08:23:34
35.8825116,114.3281483,0,295.3,39569.3497569444,2008-05-01,08:23:39
35.88052,114.3274233,0,298.6,39569.3498148148,2008-05-01,08:23:44
35.8785266,114.3267033,0,301.8,39569.3498726852,2008-05-01,08:23:49
35.87651,114.32612,0,305.1,39569.3499305556,2008-05-01,08:23:54
35.8744583,114.3258516,0,305.1,39569.3499884259,2008-05-01,08:23:59
35.8723933,114.3259133,0,308.4,39569.3500462963,2008-05-01,08:24:04
35.8703383,114.3262733,0,308.4,39569.3501041667,2008-05-01,08:24:09
35.8682883,114.3266866,0,311.7,39569.350162037,2008-05-01,08:24:14
35.8662216,114.3269016,0,311.7,39569.3502199074,2008-05-01,08:24:19
35.8641483,114.3267616,0,308.4,39569.3502777778,2008-05-01,08:24:24
35.8620949,114.3263033,0,308.4,39569.3503356481,2008-05-01,08:24:29
35.8601033,114.3255349,0,308.4,39569.3503935185,2008-05-01,08:24:34
35.8581566,114.3246233,0,311.7,39569.3504513889,2008-05-01,08:24:39
35.8562099,114.3237066,0,315,39569.3505092593,2008-05-01,08:24:44
35.8542616,114.3227866,0,315,39569.3505671296,2008-05-01,08:24:49
35.8523149,114.3218716,0,315,39569.350625,2008-05-01,08:24:54
35.8503683,114.320955,0,318.2,39569.3506828704,2008-05-01,08:24:59
35.8484266,114.3200433,0,321.5,39569.3507407407,2008-05-01,08:25:04
35.8464916,114.3191333,0,324.8,39569.3507986111,2008-05-01,08:25:09
35.8445966,114.3181233,0,328.1,39569.3508564815,2008-05-01,08:25:14
35.8428033,114.3168633,0,331.4,39569.3509143519,2008-05-01,08:25:19
35.841125,114.3153749,0,331.4,39569.3509722222,2008-05-01,08:25:24
35.839475,114.3138283,0,331.4,39569.3510300926,2008-05-01,08:25:29
35.8377766,114.3123533,0,328.1,39569.351087963,2008-05-01,08:25:34
35.8359566,114.3111083,0,324.8,39569.3511458333,2008-05-01,08:25:39
35.8340333,114.3101399,0,324.8,39569.3512037037,2008-05-01,08:25:44
35.8320349,114.3094549,0,324.8,39569.3512615741,2008-05-01,08:25:49
35.830055,114.3090283,0,328.1,39569.3513194444,2008-05-01,08:25:54
35.8282016,114.3086716,0,328.1,39569.3513773148,2008-05-01,08:25:59
35.8264816,114.3083433,0,331.4,39569.3514351852,2008-05-01,08:26:04
35.8248916,114.3080399,0,331.4,39569.3514930556,2008-05-01,08:26:09
35.82344,114.3077599,0,331.4,39569.3515509259,2008-05-01,08:26:14
35.8221232,114.3075033,0,328.1,39569.3516087963,2008-05-01,08:26:19
35.8209366,114.3072733,0,324.8,39569.3516666667,2008-05-01,08:26:24
35.8198683,114.3070816,0,321.5,39569.351724537,2008-05-01,08:26:29
35.8188799,114.3068966,0,321.5,39569.3517824074,2008-05-01,08:26:34
35.8179316,114.3067133,0,318.2,39569.3518402778,2008-05-01,08:26:39
35.81698,114.30653,0,321.5,39569.3518981481,2008-05-01,08:26:44
35.8160266,114.3063449,0,321.5,39569.3519560185,2008-05-01,08:26:49
35.81506,114.3061733,0,328.1,39569.3520138889,2008-05-01,08:26:54
35.8140966,114.3059916,0,328.1,39569.3520717593,2008-05-01,08:26:59
35.8131366,114.3058016,0,328.1,39569.3521296296,2008-05-01,08:27:04
35.8121683,114.3056116,0,328.1,39569.3521875,2008-05-01,08:27:09
35.8112016,114.3054249,0,331.4,39569.3522453704,2008-05-01,08:27:14
35.8102283,114.3052383,0,331.4,39569.3523032407,2008-05-01,08:27:19
35.8092566,114.3050233,0,331.4,39569.3523611111,2008-05-01,08:27:24
35.8082999,114.3047416,0,331.4,39569.3524189815,2008-05-01,08:27:29
35.8073649,114.3043833,0,331.4,39569.3524768518,2008-05-01,08:27:34
35.806455,114.303965,0,331.4,39569.3525347222,2008-05-01,08:27:39
35.8055649,114.3034966,0,334.6,39569.3525925926,2008-05-01,08:27:44
35.8047016,114.3029716,0,334.6,39569.352650463,2008-05-01,08:27:49
35.8038699,114.3023883,0,334.6,39569.3527083333,2008-05-01,08:27:54
35.8030699,114.3017533,0,331.4,39569.3527662037,2008-05-01,08:27:59
35.8022983,114.3010683,0,331.4,39569.3528240741,2008-05-01,08:28:04
35.8015366,114.3003433,0,328.1,39569.3528819444,2008-05-01,08:28:09
35.8007716,114.2996066,0,328.1,39569.3529398148,2008-05-01,08:28:14
35.8000016,114.2988666,0,328.1,39569.3529976852,2008-05-01,08:28:19
35.7992416,114.2981299,0,328.1,39569.3530555556,2008-05-01,08:28:24
35.7984816,114.2974099,0,331.4,39569.3531134259,2008-05-01,08:28:29
35.7977199,114.2966949,0,331.4,39569.3531712963,2008-05-01,08:28:34
35.796955,114.2960016,0,331.4,39569.3532291667,2008-05-01,08:28:39
35.7961899,114.2953083,0,331.4,39569.353287037,2008-05-01,08:28:44
35.7954266,114.2946183,0,331.4,39569.3533449074,2008-05-01,08:28:49
35.7946649,114.2939166,0,331.4,39569.3534027778,2008-05-01,08:28:54
35.7935999,114.2929316,0,331.4,39569.3534837963,2008-05-01,08:29:01
35.7928466,114.2922033,0,334.6,39569.3535416667,2008-05-01,08:29:06
35.7919449,114.291325,0,337.9,39569.3536111111,2008-05-01,08:29:12
35.7911933,114.2905916,0,337.9,39569.3536689815,2008-05-01,08:29:17
35.7904382,114.2898566,0,341.2,39569.3537268518,2008-05-01,08:29:22
35.7896799,114.289145,0,341.2,39569.3537847222,2008-05-01,08:29:27
35.7889199,114.2884083,0,337.9,39569.3538425926,2008-05-01,08:29:32
35.7881649,114.2876683,0,341.2,39569.353900463,2008-05-01,08:29:37
35.7874099,114.2869266,0,341.2,39569.3539583333,2008-05-01,08:29:42
35.7866566,114.2861783,0,341.2,39569.3540162037,2008-05-01,08:29:47
35.7859033,114.2854216,0,341.2,39569.3540740741,2008-05-01,08:29:52
35.7851483,114.284675,0,344.5,39569.3541319444,2008-05-01,08:29:57
35.7843983,114.2839183,0,347.8,39569.3541898148,2008-05-01,08:30:02
35.7836433,114.2831766,0,347.8,39569.3542476852,2008-05-01,08:30:07
35.7828833,114.2824499,0,351,39569.3543055556,2008-05-01,08:30:12
35.7821099,114.2817466,0,351,39569.3543634259,2008-05-01,08:30:17
35.781305,114.28108,0,351,39569.3544212963,2008-05-01,08:30:22
35.7804416,114.2803983,0,354.3,39569.3544791667,2008-05-01,08:30:27
35.779495,114.2797249,0,354.3,39569.354537037,2008-05-01,08:30:32
35.7784833,114.2790216,0,354.3,39569.3545949074,2008-05-01,08:30:37
35.7771966,114.2781433,0,357.6,39569.3546643518,2008-05-01,08:30:43
35.7760366,114.2776883,0,357.6,39569.3547222222,2008-05-01,08:30:48
35.7749283,114.2770283,0,360.9,39569.3547800926,2008-05-01,08:30:53
35.7738449,114.2763066,0,360.9,39569.354837963,2008-05-01,08:30:58
35.7727599,114.2756466,0,367.5,39569.3548958333,2008-05-01,08:31:03
35.771705,114.2748849,0,367.5,39569.3549537037,2008-05-01,08:31:08
35.7706533,114.2742,0,367.5,39569.3550115741,2008-05-01,08:31:13
35.7696116,114.2735266,0,367.5,39569.3550694444,2008-05-01,08:31:18
35.7685716,114.27289,0,367.5,39569.3551273148,2008-05-01,08:31:23
35.7675183,114.2721783,0,367.5,39569.3551851852,2008-05-01,08:31:28
35.7661783,114.2712833,0,370.7,39569.3552546296,2008-05-01,08:31:34
35.7650033,114.2704733,0,367.5,39569.3553125,2008-05-01,08:31:39
35.7637733,114.2696349,0,367.5,39569.3553703704,2008-05-01,08:31:44
35.7624883,114.2687649,0,367.5,39569.3554282407,2008-05-01,08:31:49
35.7611333,114.2679516,0,367.5,39569.3554861111,2008-05-01,08:31:54
35.7597233,114.2670883,0,370.7,39569.3555439815,2008-05-01,08:31:59
35.7582149,114.2663133,0,374,39569.3556018519,2008-05-01,08:32:04
35.7566066,114.2656266,0,370.7,39569.3556597222,2008-05-01,08:32:09
35.7549249,114.264965,0,374,39569.3557175926,2008-05-01,08:32:14
35.7531849,114.2642716,0,377.3,39569.355775463,2008-05-01,08:32:19
35.7513933,114.26355,0,377.3,39569.3558333333,2008-05-01,08:32:24
35.7495949,114.2626833,0,380.6,39569.3558912037,2008-05-01,08:32:29
35.7478083,114.2616166,0,377.3,39569.3559490741,2008-05-01,08:32:34
35.7459783,114.260505,0,380.6,39569.3560069444,2008-05-01,08:32:39
35.7440449,114.2595216,0,380.6,39569.3560648148,2008-05-01,08:32:44
35.7420133,114.2586866,0,380.6,39569.3561226852,2008-05-01,08:32:49
35.7399366,114.2578566,0,377.3,39569.3561805556,2008-05-01,08:32:54
35.7377816,114.2571816,0,370.7,39569.3562384259,2008-05-01,08:32:59
35.7355449,114.2567216,0,367.5,39569.3562962963,2008-05-01,08:33:04
35.7332966,114.2562266,0,364.2,39569.3563541667,2008-05-01,08:33:09
35.7311116,114.2554466,0,357.6,39569.356412037,2008-05-01,08:33:14
35.7289549,114.2545766,0,354.3,39569.3564699074,2008-05-01,08:33:19
35.726805,114.2537116,0,354.3,39569.3565277778,2008-05-01,08:33:24
35.7246533,114.2528466,0,351,39569.3565856481,2008-05-01,08:33:29
35.7224999,114.2519816,0,351,39569.3566435185,2008-05-01,08:33:34
35.7203483,114.2511166,0,351,39569.3567013889,2008-05-01,08:33:39
35.7181933,114.2502533,0,347.8,39569.3567592593,2008-05-01,08:33:44
35.7160333,114.2493966,0,347.8,39569.3568171296,2008-05-01,08:33:49
35.7138749,114.2485383,0,347.8,39569.356875,2008-05-01,08:33:54
35.7117433,114.2475883,0,347.8,39569.3569328704,2008-05-01,08:33:59
35.7096833,114.2464216,0,344.5,39569.3569907407,2008-05-01,08:34:04
35.7077133,114.2450466,0,344.5,39569.3570486111,2008-05-01,08:34:09
35.7058299,114.24349,0,341.2,39569.3571064815,2008-05-01,08:34:14
35.7039816,114.2418799,0,341.2,39569.3571643519,2008-05-01,08:34:19
35.7021366,114.2402666,0,341.2,39569.3572222222,2008-05-01,08:34:24
35.7002883,114.2386583,0,337.9,39569.3572800926,2008-05-01,08:34:29
35.6984416,114.2370533,0,341.2,39569.357337963,2008-05-01,08:34:34
35.6965933,114.2354483,0,341.2,39569.3573958333,2008-05-01,08:34:39
35.6947499,114.2338433,0,341.2,39569.3574537037,2008-05-01,08:34:44
35.6929066,114.23224,0,344.5,39569.3575115741,2008-05-01,08:34:49
35.6910633,114.2306333,0,341.2,39569.3575694444,2008-05-01,08:34:54
35.6892216,114.2290266,0,341.2,39569.3576273148,2008-05-01,08:34:59
35.6873766,114.22742,0,337.9,39569.3576851852,2008-05-01,08:35:04
35.6855316,114.225815,0,337.9,39569.3577430556,2008-05-01,08:35:09
35.683685,114.2242099,0,337.9,39569.3578009259,2008-05-01,08:35:14
35.6818333,114.2226016,0,334.6,39569.3578587963,2008-05-01,08:35:19
35.679985,114.2209899,0,331.4,39569.3579166667,2008-05-01,08:35:24
35.6781399,114.2193816,0,328.1,39569.357974537,2008-05-01,08:35:29
35.6762949,114.2177766,0,324.8,39569.3580324074,2008-05-01,08:35:34
35.67445,114.2161699,0,324.8,39569.3580902778,2008-05-01,08:35:39
35.6726066,114.2145633,0,321.5,39569.3581481481,2008-05-01,08:35:44
35.670765,114.2129566,0,321.5,39569.3582060185,2008-05-01,08:35:49
35.6689216,114.2113516,0,318.2,39569.3582638889,2008-05-01,08:35:54
35.6670782,114.2097483,0,318.2,39569.3583217593,2008-05-01,08:35:59
35.6652333,114.208145,0,321.5,39569.3583796296,2008-05-01,08:36:04
35.6633899,114.2065449,0,324.8,39569.3584375,2008-05-01,08:36:09
35.6615499,114.2049433,0,324.8,39569.3584953704,2008-05-01,08:36:14
35.6596616,114.20345,0,328.1,39569.3585532407,2008-05-01,08:36:19
35.6576316,114.2022466,0,324.8,39569.3586111111,2008-05-01,08:36:24
35.6554933,114.2013633,0,321.5,39569.3586689815,2008-05-01,08:36:29
35.6532733,114.2007833,0,318.2,39569.3587268519,2008-05-01,08:36:34
35.6510366,114.2002566,0,318.2,39569.3587847222,2008-05-01,08:36:39
35.6488066,114.1997266,0,318.2,39569.3588425926,2008-05-01,08:36:44
35.6465899,114.1991483,0,318.2,39569.358900463,2008-05-01,08:36:49
35.6444149,114.1983649,0,315,39569.3589583333,2008-05-01,08:36:54
35.6422983,114.1973699,0,311.7,39569.3590162037,2008-05-01,08:36:59
35.6402066,114.1963116,0,311.7,39569.3590740741,2008-05-01,08:37:04
35.6381099,114.1952516,0,311.7,39569.3591319444,2008-05-01,08:37:09
35.6360149,114.1941966,0,315,39569.3591898148,2008-05-01,08:37:14
35.633925,114.1931416,0,315,39569.3592476852,2008-05-01,08:37:19
35.6318383,114.1920899,0,318.2,39569.3593055556,2008-05-01,08:37:24
35.6297483,114.1910366,0,318.2,39569.3593634259,2008-05-01,08:37:29
35.6276533,114.1899816,0,318.2,39569.3594212963,2008-05-01,08:37:34
35.6255583,114.188925,0,318.2,39569.3594791667,2008-05-01,08:37:39
35.6234666,114.1878666,0,311.7,39569.359537037,2008-05-01,08:37:44
35.6213749,114.1868133,0,308.4,39569.3595949074,2008-05-01,08:37:49
35.6192733,114.185755,0,305.1,39569.3596527778,2008-05-01,08:37:54
35.61718,114.1847,0,301.8,39569.3597106481,2008-05-01,08:37:59
35.6150816,114.1836449,0,301.8,39569.3597685185,2008-05-01,08:38:04
35.6129849,114.1826099,0,298.6,39569.3598263889,2008-05-01,08:38:09
35.6109066,114.1815383,0,298.6,39569.3598842593,2008-05-01,08:38:14
35.608825,114.1804833,0,301.8,39569.3599421296,2008-05-01,08:38:19
35.6067549,114.1794433,0,305.1,39569.36,2008-05-01,08:38:24
35.60468,114.1783733,0,308.4,39569.3600578704,2008-05-01,08:38:29
35.6025866,114.177315,0,308.4,39569.3601157407,2008-05-01,08:38:34
35.6005233,114.1761749,0,308.4,39569.3601736111,2008-05-01,08:38:39
35.598555,114.1748116,0,305.1,39569.3602314815,2008-05-01,08:38:44
35.59662,114.1733766,0,308.4,39569.3602893518,2008-05-01,08:38:49
35.5946799,114.1719416,0,305.1,39569.3603472222,2008-05-01,08:38:54
35.5927449,114.1705083,0,305.1,39569.3604050926,2008-05-01,08:38:59
35.5908133,114.169075,0,301.8,39569.360462963,2008-05-01,08:39:04
35.5888816,114.1676399,0,301.8,39569.3605208333,2008-05-01,08:39:09
35.58695,114.1662083,0,301.8,39569.3605787037,2008-05-01,08:39:14
35.5850133,114.1647749,0,298.6,39569.3606365741,2008-05-01,08:39:19
35.5830783,114.1633433,0,298.6,39569.3606944444,2008-05-01,08:39:24
35.5811399,114.1619149,0,295.3,39569.3607523148,2008-05-01,08:39:29
35.5792033,114.1604866,0,295.3,39569.3608101852,2008-05-01,08:39:34
35.57727,114.1590583,0,295.3,39569.3608680556,2008-05-01,08:39:39
35.5753332,114.15763,0,295.3,39569.3609259259,2008-05-01,08:39:44
35.5733982,114.1562033,0,292,39569.3609837963,2008-05-01,08:39:49
35.5714633,114.154775,0,292,39569.3610416667,2008-05-01,08:39:54
35.5695299,114.1533516,0,295.3,39569.361099537,2008-05-01,08:39:59
35.5675949,114.1519283,0,295.3,39569.3611574074,2008-05-01,08:40:04
35.5656733,114.1504783,0,298.6,39569.3612152778,2008-05-01,08:40:09
35.5638499,114.1488566,0,301.8,39569.3612731481,2008-05-01,08:40:14
35.5621416,114.1470566,0,305.1,39569.3613310185,2008-05-01,08:40:19
35.5604999,114.1451666,0,308.4,39569.3613888889,2008-05-01,08:40:24
35.5588633,114.1432749,0,311.7,39569.3614467593,2008-05-01,08:40:29
35.5572266,114.1413816,0,315,39569.3615046296,2008-05-01,08:40:34
35.55559,114.1394883,0,318.2,39569.3615625,2008-05-01,08:40:39
35.5539516,114.1375966,0,318.2,39569.3616203704,2008-05-01,08:40:44
35.5523166,114.1357016,0,321.5,39569.3616782407,2008-05-01,08:40:49
35.5506799,114.1338049,0,321.5,39569.3617361111,2008-05-01,08:40:54
35.5490432,114.131915,0,324.8,39569.3617939815,2008-05-01,08:40:59
35.5474066,114.1300233,0,328.1,39569.3618518518,2008-05-01,08:41:04
35.5457683,114.1281333,0,331.4,39569.3619097222,2008-05-01,08:41:09
35.5441316,114.1262433,0,331.4,39569.3619675926,2008-05-01,08:41:14
35.5424916,114.124355,0,334.6,39569.362025463,2008-05-01,08:41:19
35.5408616,114.1224449,0,331.4,39569.3620833333,2008-05-01,08:41:24
35.5393583,114.1203816,0,331.4,39569.3621412037,2008-05-01,08:41:29
35.5379166,114.1182433,0,331.4,39569.3621990741,2008-05-01,08:41:34
35.5363399,114.1162483,0,328.1,39569.3622569444,2008-05-01,08:41:39
35.5345783,114.114505,0,324.8,39569.3623148148,2008-05-01,08:41:44
35.53265,114.1130516,0,321.5,39569.3623726852,2008-05-01,08:41:49
35.5305849,114.1119066,0,318.2,39569.3624305556,2008-05-01,08:41:54
35.528425,114.1110533,0,315,39569.3624884259,2008-05-01,08:41:59
35.5262433,114.1102733,0,311.7,39569.3625462963,2008-05-01,08:42:04
35.5240633,114.1094966,0,308.4,39569.3626041667,2008-05-01,08:42:09
35.5218866,114.1087233,0,305.1,39569.362662037,2008-05-01,08:42:14
35.5197133,114.1079499,0,305.1,39569.3627199074,2008-05-01,08:42:19
35.5175433,114.1071783,0,305.1,39569.3627777778,2008-05-01,08:42:24
35.5153733,114.1064016,0,305.1,39569.3628356481,2008-05-01,08:42:29
35.5132016,114.1056249,0,305.1,39569.3628935185,2008-05-01,08:42:34
35.5110266,114.1048566,0,301.8,39569.3629513889,2008-05-01,08:42:39
35.5088516,114.1040849,0,295.3,39569.3630092593,2008-05-01,08:42:44
35.5066733,114.10331,0,292,39569.3630671296,2008-05-01,08:42:49
35.5044966,114.1025316,0,288.7,39569.363125,2008-05-01,08:42:54
35.5023266,114.1017333,0,288.7,39569.3631828704,2008-05-01,08:42:59
35.5002083,114.1007666,0,285.4,39569.3632407407,2008-05-01,08:43:04
35.4981533,114.0996216,0,285.4,39569.3632986111,2008-05-01,08:43:09
35.4961066,114.0984499,0,285.4,39569.3633564815,2008-05-01,08:43:14
35.4940616,114.0972766,0,285.4,39569.3634143519,2008-05-01,08:43:19
35.4920166,114.0961033,0,285.4,39569.3634722222,2008-05-01,08:43:24
35.4899716,114.09493,0,285.4,39569.3635300926,2008-05-01,08:43:29
35.4879266,114.0937583,0,285.4,39569.363587963,2008-05-01,08:43:34
35.48588,114.0925766,0,282.2,39569.3636458333,2008-05-01,08:43:39
35.4838833,114.0912649,0,282.2,39569.3637037037,2008-05-01,08:43:44
35.4819633,114.0897899,0,278.9,39569.3637615741,2008-05-01,08:43:49
35.4800566,114.0882966,0,282.2,39569.3638194444,2008-05-01,08:43:54
35.4781533,114.0868016,0,282.2,39569.3638773148,2008-05-01,08:43:59
35.4762516,114.0853083,0,278.9,39569.3639351852,2008-05-01,08:44:04
35.4743499,114.0838166,0,278.9,39569.3639930556,2008-05-01,08:44:09
35.4724099,114.0824016,0,278.9,39569.3640509259,2008-05-01,08:44:14
35.4704283,114.0810766,0,278.9,39569.3641087963,2008-05-01,08:44:19
35.4684416,114.0797599,0,282.2,39569.3641666667,2008-05-01,08:44:24
35.4664566,114.07844,0,282.2,39569.364224537,2008-05-01,08:44:29
35.4644699,114.0771199,0,278.9,39569.3642824074,2008-05-01,08:44:34
35.4624833,114.0758,0,278.9,39569.3643402778,2008-05-01,08:44:39
35.4604966,114.0744783,0,278.9,39569.3643981481,2008-05-01,08:44:44
35.4585099,114.0731583,0,275.6,39569.3644560185,2008-05-01,08:44:49
35.4565266,114.0718416,0,275.6,39569.3645138889,2008-05-01,08:44:54
35.4545533,114.0705299,0,275.6,39569.3645717593,2008-05-01,08:44:59
35.4525999,114.0692266,0,275.6,39569.3646296296,2008-05-01,08:45:04
35.450705,114.0679683,0,275.6,39569.3646875,2008-05-01,08:45:09
35.448885,114.0667583,0,275.6,39569.3647453704,2008-05-01,08:45:14
35.4471066,114.0655749,0,275.6,39569.3648032407,2008-05-01,08:45:19
35.4453383,114.0643966,0,275.6,39569.3648611111,2008-05-01,08:45:24
35.4435883,114.0632183,0,275.6,39569.3649189815,2008-05-01,08:45:29
35.44185,114.0620416,0,278.9,39569.3649768519,2008-05-01,08:45:34
35.4401066,114.060875,0,275.6,39569.3650347222,2008-05-01,08:45:39
35.4383633,114.0597133,0,272.3,39569.3650925926,2008-05-01,08:45:44
35.43661,114.0585483,0,269,39569.365150463,2008-05-01,08:45:49
35.4348533,114.0573733,0,269,39569.3652083333,2008-05-01,08:45:54
35.4330833,114.0562033,0,269,39569.3652662037,2008-05-01,08:45:59
35.4313099,114.0550266,0,269,39569.3653240741,2008-05-01,08:46:04
35.4295516,114.0538466,0,275.6,39569.3653819444,2008-05-01,08:46:09
35.42778,114.0526899,0,275.6,39569.3654398148,2008-05-01,08:46:14
35.4260133,114.0515249,0,272.3,39569.3654976852,2008-05-01,08:46:19
35.4242866,114.0502866,0,275.6,39569.3655555556,2008-05-01,08:46:24
35.4226983,114.0487916,0,275.6,39569.3656134259,2008-05-01,08:46:29
35.4212933,114.0470399,0,275.6,39569.3656712963,2008-05-01,08:46:34
35.4201049,114.0450649,0,272.3,39569.3657291667,2008-05-01,08:46:39
35.4191533,114.0429033,0,272.3,39569.365787037,2008-05-01,08:46:44
35.4184533,114.0406016,0,272.3,39569.3658449074,2008-05-01,08:46:49
35.4180266,114.0381999,0,272.3,39569.3659027778,2008-05-01,08:46:54
35.4178399,114.0357566,0,272.3,39569.3659606481,2008-05-01,08:46:59
35.4177033,114.0333083,0,272.3,39569.3660185185,2008-05-01,08:47:04
35.41743,114.0308816,0,275.6,39569.3660763889,2008-05-01,08:47:09
35.4170483,114.0284716,0,275.6,39569.3661342593,2008-05-01,08:47:14
35.4166566,114.0260216,0,278.9,39569.3661921296,2008-05-01,08:47:19
35.41626,114.0235449,0,282.2,39569.36625,2008-05-01,08:47:24
35.4158633,114.0210549,0,282.2,39569.3663078704,2008-05-01,08:47:29
35.4154649,114.0185599,0,278.9,39569.3663657407,2008-05-01,08:47:34
35.41507,114.0160716,0,272.3,39569.3664236111,2008-05-01,08:47:39
35.4146733,114.0135866,0,272.3,39569.3664814815,2008-05-01,08:47:44
35.4142749,114.0111033,0,272.3,39569.3665393519,2008-05-01,08:47:49
35.4137899,114.0086416,0,272.3,39569.3665972222,2008-05-01,08:47:54
35.413165,114.0062366,0,275.6,39569.3666550926,2008-05-01,08:47:59
35.4125083,114.0038383,0,275.6,39569.366712963,2008-05-01,08:48:04
35.4118533,114.0014433,0,275.6,39569.3667708333,2008-05-01,08:48:09
35.4111883,113.9990516,0,275.6,39569.3668287037,2008-05-01,08:48:14
35.41053,113.9966549,0,278.9,39569.3668865741,2008-05-01,08:48:19
35.40987,113.994265,0,282.2,39569.3669444444,2008-05-01,08:48:24
35.4092116,113.99187,0,282.2,39569.3670023148,2008-05-01,08:48:29
35.408555,113.9894716,0,285.4,39569.3670601852,2008-05-01,08:48:34
35.4078999,113.9870733,0,285.4,39569.3671180556,2008-05-01,08:48:39
35.4072416,113.9846766,0,285.4,39569.3671759259,2008-05-01,08:48:44
35.406585,113.9822783,0,288.7,39569.3672337963,2008-05-01,08:48:49
35.4059283,113.9798816,0,292,39569.3672916667,2008-05-01,08:48:54
35.4052683,113.9774849,0,295.3,39569.367349537,2008-05-01,08:48:59
35.4046066,113.9750899,0,295.3,39569.3674074074,2008-05-01,08:49:04
35.4039466,113.9726933,0,295.3,39569.3674652778,2008-05-01,08:49:09
35.4032816,113.9703,0,292,39569.3675231481,2008-05-01,08:49:14
35.40262,113.9679066,0,292,39569.3675810185,2008-05-01,08:49:19
35.4019566,113.9655149,0,292,39569.3676388889,2008-05-01,08:49:24
35.401295,113.963125,0,292,39569.3676967593,2008-05-01,08:49:29
35.4006333,113.9607333,0,292,39569.3677546296,2008-05-01,08:49:34
35.3999616,113.9583466,0,295.3,39569.3678125,2008-05-01,08:49:39
35.3993016,113.9559533,0,298.6,39569.3678703704,2008-05-01,08:49:44
35.39864,113.9535649,0,298.6,39569.3679282407,2008-05-01,08:49:49
35.39798,113.9511683,0,301.8,39569.3679861111,2008-05-01,08:49:54
35.397335,113.9487666,0,301.8,39569.3680439815,2008-05-01,08:49:59
35.3968416,113.9463116,0,298.6,39569.3681018518,2008-05-01,08:50:04
35.3965249,113.9438083,0,298.6,39569.3681597222,2008-05-01,08:50:09
35.3962383,113.9412983,0,305.1,39569.3682175926,2008-05-01,08:50:14
35.3959416,113.9387966,0,305.1,39569.368275463,2008-05-01,08:50:19
35.3956433,113.9362966,0,308.4,39569.3683333333,2008-05-01,08:50:24
35.3953383,113.9338,0,311.7,39569.3683912037,2008-05-01,08:50:29
35.3950316,113.9313033,0,311.7,39569.3684490741,2008-05-01,08:50:34
35.3947249,113.9288116,0,315,39569.3685069444,2008-05-01,08:50:39
35.3944166,113.9263199,0,315,39569.3685648148,2008-05-01,08:50:44
35.3941083,113.9238366,0,318.2,39569.3686226852,2008-05-01,08:50:49
35.3938066,113.9213916,0,318.2,39569.3686805556,2008-05-01,08:50:54
35.393525,113.9190766,0,321.5,39569.3687384259,2008-05-01,08:50:59
35.3932549,113.9169016,0,324.8,39569.3687962963,2008-05-01,08:51:04
35.3929899,113.9147899,0,324.8,39569.3688541667,2008-05-01,08:51:09
35.3927083,113.9126783,0,328.1,39569.368912037,2008-05-01,08:51:14
35.3922133,113.9106399,0,334.6,39569.3689699074,2008-05-01,08:51:19
35.39145,113.9087316,0,331.4,39569.3690277778,2008-05-01,08:51:24
35.3904883,113.90696,0,328.1,39569.3690856481,2008-05-01,08:51:29
35.3895233,113.9051866,0,324.8,39569.3691435185,2008-05-01,08:51:34
35.3885616,113.9034016,0,318.2,39569.3692013889,2008-05-01,08:51:39
35.3875866,113.9016283,0,315,39569.3692592593,2008-05-01,08:51:44
35.3864716,113.8999933,0,298.6,39569.3693171296,2008-05-01,08:51:49
35.3851833,113.8985566,0,285.4,39569.369375,2008-05-01,08:51:54
35.3838649,113.8971583,0,285.4,39569.3694328704,2008-05-01,08:51:59
35.3825933,113.8956983,0,282.2,39569.3694907407,2008-05-01,08:52:04
35.38134,113.8942216,0,282.2,39569.3695486111,2008-05-01,08:52:09
35.3800883,113.8927283,0,282.2,39569.3696064815,2008-05-01,08:52:14
35.3787999,113.8911933,0,278.9,39569.3696643518,2008-05-01,08:52:19
35.3774633,113.8896316,0,278.9,39569.3697222222,2008-05-01,08:52:24
35.3760916,113.8879983,0,275.6,39569.3697800926,2008-05-01,08:52:29
35.3746799,113.8863283,0,278.9,39569.369837963,2008-05-01,08:52:34
35.3732499,113.8846316,0,282.2,39569.3698958333,2008-05-01,08:52:39
35.3717733,113.8829666,0,282.2,39569.3699537037,2008-05-01,08:52:44
35.3702016,113.8814399,0,278.9,39569.3700115741,2008-05-01,08:52:49
35.3685633,113.8800199,0,275.6,39569.3700694444,2008-05-01,08:52:54
35.3669183,113.8786049,0,275.6,39569.3701273148,2008-05-01,08:52:59
35.3652683,113.8771966,0,275.6,39569.3701851852,2008-05-01,08:53:04
35.3636166,113.875795,0,275.6,39569.3702430556,2008-05-01,08:53:09
35.361925,113.8744566,0,275.6,39569.3703009259,2008-05-01,08:53:14
35.3602016,113.8731883,0,275.6,39569.3703587963,2008-05-01,08:53:19
35.3584783,113.871915,0,275.6,39569.3704166667,2008-05-01,08:53:24
35.3567549,113.8706383,0,278.9,39569.370474537,2008-05-01,08:53:29
35.3550316,113.8693599,0,278.9,39569.3705324074,2008-05-01,08:53:34
35.3533083,113.8681,0,278.9,39569.3705902778,2008-05-01,08:53:39
35.3515133,113.8670049,0,278.9,39569.3706481481,2008-05-01,08:53:44
35.3496266,113.8661866,0,278.9,39569.3707060185,2008-05-01,08:53:49
35.3476849,113.8655716,0,275.6,39569.3707638889,2008-05-01,08:53:54
35.3457399,113.8649766,0,272.3,39569.3708217593,2008-05-01,08:53:59
35.3437916,113.8643783,0,272.3,39569.3708796296,2008-05-01,08:54:04
35.3418399,113.8637766,0,269,39569.3709375,2008-05-01,08:54:09
35.3398849,113.86317,0,269,39569.3709953704,2008-05-01,08:54:14
35.33792,113.8625849,0,269,39569.3710532407,2008-05-01,08:54:19
35.3359616,113.86199,0,272.3,39569.3711111111,2008-05-01,08:54:24
35.3340083,113.8613816,0,272.3,39569.3711689815,2008-05-01,08:54:29
35.3320533,113.8607733,0,272.3,39569.3712268519,2008-05-01,08:54:34
35.3301,113.8601616,0,272.3,39569.3712847222,2008-05-01,08:54:39
35.3281433,113.8595516,0,269,39569.3713425926,2008-05-01,08:54:44
35.3261816,113.8589366,0,269,39569.371400463,2008-05-01,08:54:49
35.3242199,113.8583216,0,269,39569.3714583333,2008-05-01,08:54:54
35.3223066,113.8577216,0,269,39569.3715162037,2008-05-01,08:54:59
35.3204966,113.857155,0,269,39569.3715740741,2008-05-01,08:55:04
35.318785,113.8566166,0,269,39569.3716319444,2008-05-01,08:55:09
35.3170916,113.8560849,0,269,39569.3716898148,2008-05-01,08:55:14
35.3153949,113.8555533,0,269,39569.3717476852,2008-05-01,08:55:19
35.3136933,113.8550483,0,269,39569.3718055556,2008-05-01,08:55:24
35.3120166,113.8545566,0,269,39569.3718634259,2008-05-01,08:55:29
35.3104416,113.8540766,0,269,39569.3719212963,2008-05-01,08:55:34
35.3089999,113.8536299,0,272.3,39569.3719791667,2008-05-01,08:55:39
35.3076699,113.8532166,0,272.3,39569.372037037,2008-05-01,08:55:44
35.3064349,113.8528283,0,272.3,39569.3720949074,2008-05-01,08:55:49
35.305295,113.8524716,0,275.6,39569.3721527778,2008-05-01,08:55:54
35.3042049,113.8521283,0,275.6,39569.3722106481,2008-05-01,08:55:59
35.3031133,113.85179,0,272.3,39569.3722685185,2008-05-01,08:56:04
35.3019966,113.8516016,0,272.3,39569.3723263889,2008-05-01,08:56:09
35.3008616,113.8515983,0,272.3,39569.3723842593,2008-05-01,08:56:14
35.2997283,113.8516216,0,275.6,39569.3724421296,2008-05-01,08:56:19
35.2986016,113.8516399,0,275.6,39569.3725,2008-05-01,08:56:24
35.2974766,113.8516583,0,275.6,39569.3725578704,2008-05-01,08:56:29
35.296355,113.8516716,0,275.6,39569.3726157407,2008-05-01,08:56:34
35.2952299,113.8516966,0,275.6,39569.3726736111,2008-05-01,08:56:39
35.2940799,113.8517183,0,278.9,39569.3727314815,2008-05-01,08:56:44
35.2928583,113.8517383,0,275.6,39569.3727893519,2008-05-01,08:56:49
35.2915683,113.85176,0,272.3,39569.3728472222,2008-05-01,08:56:54
35.2902049,113.8517816,0,275.6,39569.3729050926,2008-05-01,08:56:59
35.2887716,113.8517916,0,275.6,39569.372962963,2008-05-01,08:57:04
35.2872849,113.8518099,0,275.6,39569.3730208333,2008-05-01,08:57:09
35.2857799,113.851835,0,275.6,39569.3730787037,2008-05-01,08:57:14
35.2842699,113.8518483,0,278.9,39569.3731365741,2008-05-01,08:57:19
35.2827566,113.8518533,0,278.9,39569.3731944444,2008-05-01,08:57:24
35.2812466,113.8516699,0,278.9,39569.3732523148,2008-05-01,08:57:29
35.2797816,113.8511816,0,282.2,39569.3733101852,2008-05-01,08:57:34
35.2783999,113.8503949,0,295.3,39569.3733680556,2008-05-01,08:57:39
35.2771433,113.849325,0,295.3,39569.3734259259,2008-05-01,08:57:44
35.2759549,113.8481649,0,288.7,39569.3734837963,2008-05-01,08:57:49
35.2747549,113.8470599,0,285.4,39569.3735416667,2008-05-01,08:57:54
35.2735216,113.8460499,0,285.4,39569.373599537,2008-05-01,08:57:59
35.2722716,113.8450849,0,282.2,39569.3736574074,2008-05-01,08:58:04
35.2710166,113.8441366,0,282.2,39569.3737152778,2008-05-01,08:58:09
35.2697366,113.8431549,0,282.2,39569.3737731481,2008-05-01,08:58:14
35.2684033,113.8421399,0,285.4,39569.3738310185,2008-05-01,08:58:19
35.2670149,113.8410799,0,285.4,39569.3738888889,2008-05-01,08:58:24
35.2655666,113.8399533,0,285.4,39569.3739467593,2008-05-01,08:58:29
35.2640633,113.8388066,0,285.4,39569.3740046296,2008-05-01,08:58:34
35.2625616,113.8376683,0,285.4,39569.3740625,2008-05-01,08:58:39
35.26107,113.8365633,0,292,39569.3741203704,2008-05-01,08:58:44
35.259585,113.8354016,0,285.4,39569.3741782407,2008-05-01,08:58:49
35.2581116,113.8341983,0,272.3,39569.3742361111,2008-05-01,08:58:54
35.2566516,113.8330199,0,262.5,39569.3742939815,2008-05-01,08:58:59
35.2551849,113.83185,0,252.6,39569.3743518519,2008-05-01,08:59:04
35.2537166,113.8306783,0,246.1,39569.3744097222,2008-05-01,08:59:09
35.2522416,113.829525,0,246.1,39569.3744675926,2008-05-01,08:59:14
35.2507466,113.8284033,0,249.3,39569.374525463,2008-05-01,08:59:19
35.2492316,113.8273183,0,249.3,39569.3745833333,2008-05-01,08:59:24
35.2477299,113.826205,0,252.6,39569.3746412037,2008-05-01,08:59:29
35.2462466,113.82508,0,249.3,39569.3746990741,2008-05-01,08:59:34
35.2447699,113.8239399,0,249.3,39569.3747569444,2008-05-01,08:59:39
35.24341,113.8225983,0,249.3,39569.3748148148,2008-05-01,08:59:44
35.2422566,113.8209933,0,249.3,39569.3748726852,2008-05-01,08:59:49
35.2412633,113.8192333,0,249.3,39569.3749305556,2008-05-01,08:59:54
35.2402466,113.8174933,0,249.3,39569.3749884259,2008-05-01,08:59:59
35.2391266,113.8158566,0,249.3,39569.3750462963,2008-05-01,09:00:04
35.2379933,113.8142316,0,252.6,39569.3751041667,2008-05-01,09:00:09
35.2368616,113.8126066,0,255.9,39569.375162037,2008-05-01,09:00:14
35.2357316,113.8109766,0,255.9,39569.3752199074,2008-05-01,09:00:19
35.2345983,113.8093416,0,255.9,39569.3752777778,2008-05-01,09:00:24
35.2334366,113.8076683,0,259.2,39569.3753356481,2008-05-01,09:00:29
35.23224,113.80594,0,259.2,39569.3753935185,2008-05-01,09:00:34
35.2310116,113.8041649,0,255.9,39569.3754513889,2008-05-01,09:00:39
35.2297483,113.8023416,0,255.9,39569.3755092593,2008-05-01,09:00:44
35.2284533,113.8004766,0,255.9,39569.3755671296,2008-05-01,09:00:49
35.227125,113.7985683,0,259.2,39569.375625,2008-05-01,09:00:54
35.2257783,113.7966333,0,262.5,39569.3756828704,2008-05-01,09:00:59
35.2244266,113.7946866,0,265.7,39569.3757407407,2008-05-01,09:01:04
35.2230816,113.7927483,0,269,39569.3757986111,2008-05-01,09:01:09
35.2217433,113.7908099,0,272.3,39569.3758564815,2008-05-01,09:01:14
35.2204016,113.7888766,0,275.6,39569.3759143518,2008-05-01,09:01:19
35.2190566,113.7869433,0,278.9,39569.3759722222,2008-05-01,09:01:24
35.2177166,113.7850133,0,278.9,39569.3760300926,2008-05-01,09:01:29
35.2163749,113.7830816,0,278.9,39569.376087963,2008-05-01,09:01:34
35.2150333,113.7811466,0,275.6,39569.3761458333,2008-05-01,09:01:39
35.2136916,113.779215,0,275.6,39569.3762037037,2008-05-01,09:01:44
35.2123516,113.7772816,0,275.6,39569.3762615741,2008-05-01,09:01:49
35.21101,113.7753549,0,278.9,39569.3763194444,2008-05-01,09:01:54
35.209665,113.7734199,0,285.4,39569.3763773148,2008-05-01,09:01:59
35.20804,113.7711116,0,292,39569.3764467593,2008-05-01,09:02:05
35.2066916,113.7691749,0,295.3,39569.3765046296,2008-05-01,09:02:10
35.2050766,113.7668633,0,298.6,39569.3765740741,2008-05-01,09:02:16
35.2036999,113.7649699,0,305.1,39569.3766319444,2008-05-01,09:02:21
35.2019333,113.76282,0,305.1,39569.3767013889,2008-05-01,09:02:27
35.2003866,113.7611166,0,308.4,39569.3767592593,2008-05-01,09:02:32
35.1985316,113.75908,0,308.4,39569.3768287037,2008-05-01,09:02:38
35.1969866,113.7573716,0,308.4,39569.3768865741,2008-05-01,09:02:43
35.1954366,113.7556733,0,305.1,39569.3769444444,2008-05-01,09:02:48
35.19389,113.7539783,0,301.8,39569.3770023148,2008-05-01,09:02:53
35.1923483,113.7522816,0,301.8,39569.3770601852,2008-05-01,09:02:58
35.1907966,113.7506,0,308.4,39569.3771180556,2008-05-01,09:03:03
35.1891733,113.7490216,0,308.4,39569.3771759259,2008-05-01,09:03:08
35.1873866,113.7477532,0,315,39569.3772337963,2008-05-01,09:03:13
35.1855149,113.7466633,0,305.1,39569.3772916667,2008-05-01,09:03:18
35.1835516,113.7458366,0,301.8,39569.377349537,2008-05-01,09:03:23
35.181565,113.7450733,0,298.6,39569.3774074074,2008-05-01,09:03:28
35.1795866,113.7442999,0,298.6,39569.3774652778,2008-05-01,09:03:33
35.1776083,113.743525,0,301.8,39569.3775231481,2008-05-01,09:03:38
35.1756316,113.7427516,0,301.8,39569.3775810185,2008-05-01,09:03:43
35.1736683,113.7419766,0,301.8,39569.3776388889,2008-05-01,09:03:48
35.1717049,113.7411999,0,301.8,39569.3776967593,2008-05-01,09:03:53
35.1697316,113.7404233,0,301.8,39569.3777546296,2008-05-01,09:03:58
35.167755,113.7396416,0,301.8,39569.3778125,2008-05-01,09:04:03
35.1657766,113.7388533,0,301.8,39569.3778703704,2008-05-01,09:04:08
35.1637983,113.7380683,0,305.1,39569.3779282407,2008-05-01,09:04:13
35.16182,113.7372866,0,305.1,39569.3779861111,2008-05-01,09:04:18
35.1598433,113.7365083,0,308.4,39569.3780439815,2008-05-01,09:04:23
35.1578883,113.7357316,0,308.4,39569.3781018518,2008-05-01,09:04:28
35.1559666,113.7349766,0,308.4,39569.3781597222,2008-05-01,09:04:33
35.1540549,113.73422,0,308.4,39569.3782175926,2008-05-01,09:04:38
35.1521783,113.7333516,0,308.4,39569.378275463,2008-05-01,09:04:43
35.1504083,113.7321916,0,311.7,39569.3783333333,2008-05-01,09:04:48
35.1487899,113.7307399,0,308.4,39569.3783912037,2008-05-01,09:04:53
35.1473416,113.7290483,0,308.4,39569.3784490741,2008-05-01,09:04:58
35.1459583,113.72728,0,308.4,39569.3785069444,2008-05-01,09:05:03
35.1445916,113.7254949,0,308.4,39569.3785648148,2008-05-01,09:05:08
35.1432816,113.7236849,0,311.7,39569.3786226852,2008-05-01,09:05:13
35.1420066,113.7219116,0,315,39569.3786805556,2008-05-01,09:05:18
35.1407616,113.7201833,0,318.2,39569.3787384259,2008-05-01,09:05:23
35.1395433,113.7184983,0,321.5,39569.3787962963,2008-05-01,09:05:28
35.1383566,113.716855,0,321.5,39569.3788541667,2008-05-01,09:05:33
35.1371983,113.7152466,0,324.8,39569.378912037,2008-05-01,09:05:38
35.1360716,113.7136833,0,328.1,39569.3789699074,2008-05-01,09:05:43
35.1349666,113.712175,0,328.1,39569.3790277778,2008-05-01,09:05:48
35.133895,113.7107016,0,324.8,39569.3790856482,2008-05-01,09:05:53
35.1328533,113.7092683,0,324.8,39569.3791435185,2008-05-01,09:05:58
35.1318299,113.7079,0,324.8,39569.3792013889,2008-05-01,09:06:03
35.1308266,113.7066133,0,328.1,39569.3792592593,2008-05-01,09:06:08
35.1298716,113.7053699,0,324.8,39569.3793171296,2008-05-01,09:06:13
35.12896,113.7041883,0,328.1,39569.379375,2008-05-01,09:06:18
35.128095,113.703065,0,331.4,39569.3794328704,2008-05-01,09:06:23
35.1272733,113.7019949,0,331.4,39569.3794907407,2008-05-01,09:06:28
35.1265016,113.7009849,0,334.6,39569.3795486111,2008-05-01,09:06:33
35.1257783,113.7000349,0,337.9,39569.3796064815,2008-05-01,09:06:38
35.1250949,113.6991499,0,341.2,39569.3796643519,2008-05-01,09:06:43
35.12446,113.6983199,0,344.5,39569.3797222222,2008-05-01,09:06:48
35.123875,113.6975549,0,347.8,39569.3797800926,2008-05-01,09:06:53
35.1233433,113.6968466,0,351,39569.379837963,2008-05-01,09:06:58
35.1231399,113.6965916,0,351,39569.3798611111,2008-05-01,09:07:00
35.122945,113.6963382,0,354.3,39569.3798842593,2008-05-01,09:07:02
35.1227599,113.6960933,0,354.3,39569.3799074074,2008-05-01,09:07:04
35.1225833,113.6958583,0,354.3,39569.3799305556,2008-05-01,09:07:06
35.1224116,113.6956349,0,354.3,39569.3799537037,2008-05-01,09:07:08
35.1222466,113.6954233,0,354.3,39569.3799768519,2008-05-01,09:07:10
35.1220933,113.6952166,0,357.6,39569.38,2008-05-01,09:07:12
35.1219466,113.6950216,0,357.6,39569.3800231481,2008-05-01,09:07:14
35.1218083,113.6948333,0,357.6,39569.3800462963,2008-05-01,09:07:16
35.121675,113.6946616,0,357.6,39569.3800694444,2008-05-01,09:07:18
35.1215483,113.6944999,0,357.6,39569.3800925926,2008-05-01,09:07:20
35.1214283,113.6943466,0,360.9,39569.3801157407,2008-05-01,09:07:22
35.1213133,113.6942149,0,360.9,39569.3801388889,2008-05-01,09:07:24
35.1212116,113.6940799,0,360.9,39569.380162037,2008-05-01,09:07:26
35.1211149,113.6939549,0,360.9,39569.3801851852,2008-05-01,09:07:28
35.1210233,113.6938399,0,360.9,39569.3802083333,2008-05-01,09:07:30
35.1209349,113.6937299,0,360.9,39569.3802314815,2008-05-01,09:07:32
35.120855,113.6936249,0,360.9,39569.3802546296,2008-05-01,09:07:34
35.1207816,113.693525,0,364.2,39569.3802777778,2008-05-01,09:07:36
35.12071,113.6934333,0,364.2,39569.3803009259,2008-05-01,09:07:38
35.1206416,113.6933416,0,364.2,39569.3803240741,2008-05-01,09:07:40
35.1205733,113.693255,0,364.2,39569.3803472222,2008-05-01,09:07:42
35.120505,113.6931683,0,364.2,39569.3803703704,2008-05-01,09:07:44
35.1204383,113.693075,0,364.2,39569.3803935185,2008-05-01,09:07:46
35.1203683,113.69299,0,364.2,39569.3804166667,2008-05-01,09:07:48
35.1202966,113.6929083,0,364.2,39569.3804398148,2008-05-01,09:07:50
35.1202283,113.6928183,0,364.2,39569.380462963,2008-05-01,09:07:52
35.1201616,113.6927283,0,367.5,39569.3804861111,2008-05-01,09:07:54
35.120095,113.6926349,0,367.5,39569.3805092593,2008-05-01,09:07:56
35.1200266,113.6925433,0,367.5,39569.3805324074,2008-05-01,09:07:58
35.1199616,113.6924499,0,367.5,39569.3805555556,2008-05-01,09:08:00
35.1198933,113.6923582,0,367.5,39569.3805787037,2008-05-01,09:08:02
35.1198283,113.6922649,0,367.5,39569.3806018519,2008-05-01,09:08:04
35.1197583,113.69218,0,367.5,39569.380625,2008-05-01,09:08:06
35.1196883,113.6920932,0,367.5,39569.3806481481,2008-05-01,09:08:08
35.11962,113.6920033,0,367.5,39569.3806712963,2008-05-01,09:08:10
35.119555,113.69191,0,370.7,39569.3806944444,2008-05-01,09:08:12
35.1194866,113.6918183,0,367.5,39569.3807175926,2008-05-01,09:08:14
35.1194166,113.6917316,0,367.5,39569.3807407407,2008-05-01,09:08:16
35.119345,113.6916533,0,367.5,39569.3807638889,2008-05-01,09:08:18
35.1192766,113.6915683,0,367.5,39569.380787037,2008-05-01,09:08:20
35.1192116,113.6914766,0,367.5,39569.3808101852,2008-05-01,09:08:22
35.1191466,113.6913816,0,367.5,39569.3808333333,2008-05-01,09:08:24
35.1190816,113.6912883,0,370.7,39569.3808564815,2008-05-01,09:08:26
35.1190149,113.6911983,0,367.5,39569.3808796296,2008-05-01,09:08:28
35.1189483,113.6911083,0,370.7,39569.3809027778,2008-05-01,09:08:30
35.1188849,113.6910116,0,370.7,39569.3809259259,2008-05-01,09:08:32
35.1188183,113.6909199,0,374,39569.3809490741,2008-05-01,09:08:34
35.1187516,113.6908266,0,374,39569.3809722222,2008-05-01,09:08:36
35.118685,113.690735,0,374,39569.3809953704,2008-05-01,09:08:38
35.1186166,113.6906449,0,374,39569.3810185185,2008-05-01,09:08:40
35.1185483,113.6905566,0,374,39569.3810416667,2008-05-01,09:08:42
35.11848,113.6904616,0,374,39569.3810648148,2008-05-01,09:08:44
35.1183983,113.69037,0,374,39569.381087963,2008-05-01,09:08:46
35.1183033,113.6902766,0,370.7,39569.3811111111,2008-05-01,09:08:48
35.1181983,113.6901683,0,367.5,39569.3811342593,2008-05-01,09:08:50
35.1180899,113.6900383,0,367.5,39569.3811574074,2008-05-01,09:08:52
35.1179716,113.6898932,0,367.5,39569.3811805556,2008-05-01,09:08:54
35.1178416,113.6897416,0,367.5,39569.3812037037,2008-05-01,09:08:56
35.1177066,113.68957,0,367.5,39569.3812268519,2008-05-01,09:08:58
35.1175616,113.6893849,0,367.5,39569.38125,2008-05-01,09:09:00
35.1174049,113.6891899,0,364.2,39569.3812731481,2008-05-01,09:09:02
35.1172383,113.6889866,0,364.2,39569.3812962963,2008-05-01,09:09:04
35.1170649,113.6887683,0,364.2,39569.3813194444,2008-05-01,09:09:06
35.1168783,113.6885399,0,364.2,39569.3813425926,2008-05-01,09:09:08
35.1166816,113.6883049,0,360.9,39569.3813657407,2008-05-01,09:09:10
35.1164866,113.6880383,0,360.9,39569.3813888889,2008-05-01,09:09:12
35.11628,113.6877616,0,364.2,39569.381412037,2008-05-01,09:09:14
35.1157233,113.6870316,0,360.9,39569.3814699074,2008-05-01,09:09:19
35.1151066,113.6862233,0,364.2,39569.3815277778,2008-05-01,09:09:24
35.1144366,113.6853516,0,364.2,39569.3815856481,2008-05-01,09:09:29
35.113715,113.6844099,0,364.2,39569.3816435185,2008-05-01,09:09:34
35.1129399,113.6834149,0,364.2,39569.3817013889,2008-05-01,09:09:39
35.1121083,113.6823616,0,364.2,39569.3817592593,2008-05-01,09:09:44
35.1112366,113.6812333,0,364.2,39569.3818171296,2008-05-01,09:09:49
35.1103233,113.68003,0,364.2,39569.381875,2008-05-01,09:09:54
35.1093633,113.6787733,0,370.7,39569.3819328704,2008-05-01,09:09:59
35.1083616,113.6774399,0,374,39569.3819907407,2008-05-01,09:10:04
35.107315,113.6760466,0,377.3,39569.3820486111,2008-05-01,09:10:09
35.1062133,113.6746099,0,377.3,39569.3821064815,2008-05-01,09:10:14
35.1050716,113.673105,0,370.7,39569.3821643519,2008-05-01,09:10:19
35.1038816,113.6715616,0,367.5,39569.3822222222,2008-05-01,09:10:24
35.1026683,113.6699566,0,370.7,39569.3822800926,2008-05-01,09:10:29
35.1014166,113.6683,0,370.7,39569.382337963,2008-05-01,09:10:34
35.1001333,113.6666166,0,370.7,39569.3823958333,2008-05-01,09:10:39
35.09888,113.6649033,0,364.2,39569.3824537037,2008-05-01,09:10:44
35.0976516,113.6631866,0,364.2,39569.3825115741,2008-05-01,09:10:49
35.0963883,113.6615266,0,364.2,39569.3825694444,2008-05-01,09:10:54
35.0950066,113.6600266,0,351,39569.3826273148,2008-05-01,09:10:59
35.0935766,113.6585933,0,341.2,39569.3826851852,2008-05-01,09:11:04
35.0921033,113.6572199,0,334.6,39569.3827430556,2008-05-01,09:11:09
35.0905983,113.6557866,0,341.2,39569.3828009259,2008-05-01,09:11:14
35.0890783,113.6542783,0,337.9,39569.3828587963,2008-05-01,09:11:19
35.0875183,113.652745,0,341.2,39569.3829166667,2008-05-01,09:11:24
35.085925,113.6511732,0,337.9,39569.382974537,2008-05-01,09:11:29
35.08431,113.6495833,0,334.6,39569.3830324074,2008-05-01,09:11:34
35.0826849,113.6479666,0,331.4,39569.3830902778,2008-05-01,09:11:39
35.0810649,113.6463483,0,328.1,39569.3831481481,2008-05-01,09:11:44
35.0794533,113.6447466,0,328.1,39569.3832060185,2008-05-01,09:11:49
35.0778449,113.6431432,0,324.8,39569.3832638889,2008-05-01,09:11:54
35.0762366,113.6415399,0,324.8,39569.3833217593,2008-05-01,09:11:59
35.07463,113.6399399,0,324.8,39569.3833796296,2008-05-01,09:12:04
35.0730233,113.6383333,0,321.5,39569.3834375,2008-05-01,09:12:09
35.0714149,113.6367316,0,318.2,39569.3834953704,2008-05-01,09:12:14
35.0698066,113.6351349,0,318.2,39569.3835532407,2008-05-01,09:12:19
35.0682233,113.6334983,0,318.2,39569.3836111111,2008-05-01,09:12:24
35.0667433,113.631725,0,318.2,39569.3836689815,2008-05-01,09:12:29
35.0653733,113.6298333,0,321.5,39569.3837268518,2008-05-01,09:12:34
35.0640583,113.6278682,0,318.2,39569.3837847222,2008-05-01,09:12:39
35.0627383,113.6259133,0,318.2,39569.3838425926,2008-05-01,09:12:44
35.061425,113.6239583,0,321.5,39569.383900463,2008-05-01,09:12:49
35.0601116,113.6219982,0,328.1,39569.3839583333,2008-05-01,09:12:54
35.058795,113.6200383,0,334.6,39569.3840162037,2008-05-01,09:12:59
35.0574733,113.6180849,0,334.6,39569.3840740741,2008-05-01,09:13:04
35.0561516,113.6161333,0,337.9,39569.3841319444,2008-05-01,09:13:09
35.05483,113.6141816,0,337.9,39569.3841898148,2008-05-01,09:13:14
35.0535099,113.6122283,0,341.2,39569.3842476852,2008-05-01,09:13:19
35.0521933,113.61027,0,344.5,39569.3843055556,2008-05-01,09:13:24
35.0508733,113.6083183,0,347.8,39569.3843634259,2008-05-01,09:13:29
35.0495516,113.606375,0,351,39569.3844212963,2008-05-01,09:13:34
35.0482299,113.6044299,0,351,39569.3844791667,2008-05-01,09:13:39
35.0469049,113.6024833,0,354.3,39569.384537037,2008-05-01,09:13:44
35.0455833,113.6005316,0,354.3,39569.3845949074,2008-05-01,09:13:49
35.0442566,113.5985883,0,354.3,39569.3846527778,2008-05-01,09:13:54
35.0429349,113.5966399,0,354.3,39569.3847106481,2008-05-01,09:13:59
35.0416099,113.5946933,0,351,39569.3847685185,2008-05-01,09:14:04
35.0402933,113.5927382,0,351,39569.3848263889,2008-05-01,09:14:09
35.0389766,113.5907816,0,351,39569.3848842593,2008-05-01,09:14:14
35.0376583,113.5888316,0,351,39569.3849421296,2008-05-01,09:14:19
35.0363383,113.5868866,0,354.3,39569.385,2008-05-01,09:14:24
35.0350133,113.5849416,0,354.3,39569.3850578704,2008-05-01,09:14:29
35.0336883,113.5829949,0,354.3,39569.3851157407,2008-05-01,09:14:34
35.0323649,113.5810466,0,354.3,39569.3851736111,2008-05-01,09:14:39
35.0310449,113.5790933,0,354.3,39569.3852314815,2008-05-01,09:14:44
35.0297283,113.5771333,0,347.8,39569.3852893518,2008-05-01,09:14:49
35.0284099,113.5751749,0,347.8,39569.3853472222,2008-05-01,09:14:54
35.0271016,113.5732166,0,347.8,39569.3854050926,2008-05-01,09:14:59
35.0257949,113.5712599,0,351,39569.385462963,2008-05-01,09:15:04
35.0244749,113.5693299,0,351,39569.3855208333,2008-05-01,09:15:09
35.0231483,113.5674133,0,354.3,39569.3855787037,2008-05-01,09:15:14
35.0218233,113.5654849,0,357.6,39569.3856365741,2008-05-01,09:15:19
35.0205016,113.5635516,0,357.6,39569.3856944444,2008-05-01,09:15:24
35.0191733,113.5616383,0,364.2,39569.3857523148,2008-05-01,09:15:29
35.0178483,113.5597066,0,364.2,39569.3858101852,2008-05-01,09:15:34
35.0165216,113.5577666,0,360.9,39569.3858680556,2008-05-01,09:15:39
35.0151933,113.5558233,0,360.9,39569.3859259259,2008-05-01,09:15:44
35.0138683,113.55388,0,364.2,39569.3859837963,2008-05-01,09:15:49
35.0125466,113.5519483,0,364.2,39569.3860416667,2008-05-01,09:15:54
35.0112499,113.5500532,0,367.5,39569.386099537,2008-05-01,09:15:59
35.0099649,113.548175,0,367.5,39569.3861574074,2008-05-01,09:16:04
35.0086716,113.5463266,0,367.5,39569.3862152778,2008-05-01,09:16:09
35.0073733,113.54452,0,370.7,39569.3862731481,2008-05-01,09:16:14
35.0061683,113.5427666,0,370.7,39569.3863310185,2008-05-01,09:16:19
35.0050533,113.5411283,0,370.7,39569.3863888889,2008-05-01,09:16:24
35.0040333,113.5396,0,374,39569.3864467593,2008-05-01,09:16:29
35.0030666,113.5381649,0,370.7,39569.3865046296,2008-05-01,09:16:34
35.0021133,113.5367516,0,370.7,39569.3865625,2008-05-01,09:16:39
35.0011566,113.5353382,0,374,39569.3866203704,2008-05-01,09:16:44
35.0001916,113.5339232,0,374,39569.3866782407,2008-05-01,09:16:49
34.9992233,113.5325066,0,377.3,39569.3867361111,2008-05-01,09:16:54
34.9982549,113.5310866,0,377.3,39569.3867939815,2008-05-01,09:16:59
34.9972833,113.5296633,0,377.3,39569.3868518519,2008-05-01,09:17:04
34.996215,113.5283266,0,377.3,39569.3869097222,2008-05-01,09:17:09
34.9949849,113.527255,0,380.6,39569.3869675926,2008-05-01,09:17:14
34.9936183,113.5264566,0,390.4,39569.387025463,2008-05-01,09:17:19
34.9921916,113.5259316,0,377.3,39569.3870833333,2008-05-01,09:17:24
34.9907133,113.5257099,0,364.2,39569.3871412037,2008-05-01,09:17:29
34.9892283,113.5257683,0,357.6,39569.3871990741,2008-05-01,09:17:34
34.9877549,113.5259283,0,357.6,39569.3872569444,2008-05-01,09:17:39
34.9862333,113.5259983,0,354.3,39569.3873148148,2008-05-01,09:17:44
34.9847166,113.5257933,0,347.8,39569.3873726852,2008-05-01,09:17:49
34.9832299,113.5254266,0,341.2,39569.3874305556,2008-05-01,09:17:54
34.9817533,113.5250583,0,337.9,39569.3874884259,2008-05-01,09:17:59
34.980305,113.5246999,0,337.9,39569.3875462963,2008-05-01,09:18:04
34.9789216,113.5243633,0,337.9,39569.3876041667,2008-05-01,09:18:09
34.9775649,113.5240333,0,334.6,39569.387662037,2008-05-01,09:18:14
34.976215,113.5237066,0,331.4,39569.3877199074,2008-05-01,09:18:19
34.97487,113.5233733,0,328.1,39569.3877777778,2008-05-01,09:18:24
34.9735233,113.5230433,0,328.1,39569.3878356481,2008-05-01,09:18:29
34.9721766,113.5227083,0,324.8,39569.3878935185,2008-05-01,09:18:34
34.9708283,113.5223749,0,321.5,39569.3879513889,2008-05-01,09:18:39
34.969475,113.5220599,0,324.8,39569.3880092593,2008-05-01,09:18:44
34.9681166,113.5217816,0,334.6,39569.3880671296,2008-05-01,09:18:49
34.96677,113.5214616,0,331.4,39569.388125,2008-05-01,09:18:54
34.9654199,113.5211333,0,334.6,39569.3881828704,2008-05-01,09:18:59
34.9640683,113.5208116,0,334.6,39569.3882407407,2008-05-01,09:19:04
34.96272,113.5204733,0,331.4,39569.3882986111,2008-05-01,09:19:09
34.9613683,113.520165,0,331.4,39569.3883564815,2008-05-01,09:19:14
34.960015,113.5198566,0,334.6,39569.3884143519,2008-05-01,09:19:19
34.9586649,113.5195299,0,334.6,39569.3884722222,2008-05-01,09:19:24
34.95731,113.5192033,0,337.9,39569.3885300926,2008-05-01,09:19:29
34.9559583,113.5188766,0,341.2,39569.388587963,2008-05-01,09:19:34
34.954605,113.5185533,0,344.5,39569.3886458333,2008-05-01,09:19:39
34.9532549,113.5182233,0,344.5,39569.3887037037,2008-05-01,09:19:44
34.9519016,113.5179,0,344.5,39569.3887615741,2008-05-01,09:19:49
34.9505483,113.5175683,0,344.5,39569.3888194444,2008-05-01,09:19:54
34.9491833,113.5173566,0,341.2,39569.3888773148,2008-05-01,09:19:59
34.9478183,113.5174433,0,337.9,39569.3889351852,2008-05-01,09:20:04
34.9464966,113.5178966,0,341.2,39569.3889930556,2008-05-01,09:20:09
34.9452483,113.5186066,0,354.3,39569.3890509259,2008-05-01,09:20:14
34.9439949,113.5194033,0,364.2,39569.3891087963,2008-05-01,09:20:19
34.9426849,113.520235,0,370.7,39569.3891666667,2008-05-01,09:20:24
34.9413416,113.5210633,0,387.1,39569.389224537,2008-05-01,09:20:29
34.93998,113.5218549,0,397,39569.3892824074,2008-05-01,09:20:34
34.9386216,113.5226383,0,406.8,39569.3893402778,2008-05-01,09:20:39
34.937245,113.5233899,0,403.5,39569.3893981481,2008-05-01,09:20:44
34.9358766,113.5241583,0,413.4,39569.3894560185,2008-05-01,09:20:49
34.9345133,113.5249566,0,413.4,39569.3895138889,2008-05-01,09:20:54
34.9331199,113.5257933,0,397,39569.3895717593,2008-05-01,09:20:59
34.9316983,113.5266899,0,393.7,39569.3896296296,2008-05-01,09:21:04
34.9303066,113.5277533,0,387.1,39569.3896875,2008-05-01,09:21:09
34.9289149,113.5289566,0,377.3,39569.3897453704,2008-05-01,09:21:14
34.9274549,113.5301316,0,370.7,39569.3898032407,2008-05-01,09:21:19
34.9258866,113.5311049,0,367.5,39569.3898611111,2008-05-01,09:21:24
34.9242283,113.531865,0,360.9,39569.3899189815,2008-05-01,09:21:29
34.922545,113.5325883,0,364.2,39569.3899768519,2008-05-01,09:21:34
34.9208099,113.5333249,0,364.2,39569.3900347222,2008-05-01,09:21:39
34.919025,113.5340933,0,367.5,39569.3900925926,2008-05-01,09:21:44
34.9172183,113.5349649,0,367.5,39569.390150463,2008-05-01,09:21:49
34.9154066,113.5359616,0,370.7,39569.3902083333,2008-05-01,09:21:54
34.9135783,113.5369716,0,377.3,39569.3902662037,2008-05-01,09:21:59
34.9117533,113.5379732,0,377.3,39569.3903240741,2008-05-01,09:22:04
34.909935,113.538985,0,380.6,39569.3903819444,2008-05-01,09:22:09
34.9081266,113.5399766,0,383.9,39569.3904398148,2008-05-01,09:22:14
34.9063283,113.5409666,0,387.1,39569.3904976852,2008-05-01,09:22:19
34.9045433,113.5420033,0,383.9,39569.3905555556,2008-05-01,09:22:24
34.9027916,113.543175,0,383.9,39569.3906134259,2008-05-01,09:22:29
34.9010333,113.5443716,0,387.1,39569.3906712963,2008-05-01,09:22:34
34.8992783,113.5455716,0,390.4,39569.3907291667,2008-05-01,09:22:39
34.8974983,113.54676,0,380.6,39569.390787037,2008-05-01,09:22:44
34.8957166,113.5479483,0,377.3,39569.3908449074,2008-05-01,09:22:49
34.8939433,113.5491432,0,380.6,39569.3909027778,2008-05-01,09:22:54
34.8921766,113.5503233,0,374,39569.3909606481,2008-05-01,09:22:59
34.8904116,113.5515083,0,370.7,39569.3910185185,2008-05-01,09:23:04
34.8886516,113.5526949,0,367.5,39569.3910763889,2008-05-01,09:23:09
34.8868966,113.5538849,0,367.5,39569.3911342593,2008-05-01,09:23:14
34.8851599,113.5551149,0,367.5,39569.3911921296,2008-05-01,09:23:19
34.8835099,113.5565116,0,377.3,39569.39125,2008-05-01,09:23:24
34.8819299,113.5580483,0,377.3,39569.3913078704,2008-05-01,09:23:29
34.8804683,113.5597133,0,377.3,39569.3913657407,2008-05-01,09:23:34
34.8790849,113.5613849,0,377.3,39569.3914236111,2008-05-01,09:23:39
34.8777649,113.5629582,0,377.3,39569.3914814815,2008-05-01,09:23:44
34.8765016,113.5644582,0,374,39569.3915393518,2008-05-01,09:23:49
34.8752616,113.5659483,0,374,39569.3915972222,2008-05-01,09:23:54
34.8740199,113.567445,0,367.5,39569.3916550926,2008-05-01,09:23:59
34.87278,113.5689416,0,364.2,39569.391712963,2008-05-01,09:24:04
34.8715383,113.5704399,0,357.6,39569.3917708333,2008-05-01,09:24:09
34.87029,113.5719466,0,357.6,39569.3918287037,2008-05-01,09:24:14
34.8690283,113.5734666,0,351,39569.3918865741,2008-05-01,09:24:19
34.8677216,113.5750382,0,351,39569.3919444444,2008-05-01,09:24:24
34.8663616,113.5766549,0,347.8,39569.3920023148,2008-05-01,09:24:29
34.8648899,113.5782166,0,344.5,39569.3920601852,2008-05-01,09:24:34
34.8632749,113.579665,0,341.2,39569.3921180556,2008-05-01,09:24:39
34.8615583,113.5809583,0,341.2,39569.3921759259,2008-05-01,09:24:44
34.8597816,113.5821266,0,337.9,39569.3922337963,2008-05-01,09:24:49
34.8579916,113.58328,0,334.6,39569.3922916667,2008-05-01,09:24:54
34.8562116,113.5844416,0,334.6,39569.392349537,2008-05-01,09:24:59
34.8544299,113.585605,0,331.4,39569.3924074074,2008-05-01,09:25:04
34.8526533,113.5867716,0,331.4,39569.3924652778,2008-05-01,09:25:09
34.8508749,113.5879383,0,331.4,39569.3925231481,2008-05-01,09:25:14
34.8490949,113.5891016,0,331.4,39569.3925810185,2008-05-01,09:25:19
34.84732,113.5902683,0,334.6,39569.3926388889,2008-05-01,09:25:24
34.8455416,113.5914332,0,331.4,39569.3926967593,2008-05-01,09:25:29
34.8437666,113.5926066,0,337.9,39569.3927546296,2008-05-01,09:25:34
34.8419883,113.5937699,0,341.2,39569.3928125,2008-05-01,09:25:39
34.8402083,113.5949333,0,341.2,39569.3928703704,2008-05-01,09:25:44
34.8384416,113.5960949,0,344.5,39569.3929282407,2008-05-01,09:25:49
34.8366516,113.5972299,0,344.5,39569.3929861111,2008-05-01,09:25:54
34.8348783,113.5983966,0,347.8,39569.3930439815,2008-05-01,09:25:59
34.8330866,113.599495,0,351,39569.3931018518,2008-05-01,09:26:04
34.8312716,113.6005266,0,354.3,39569.3931597222,2008-05-01,09:26:09
34.8295233,113.6016566,0,357.6,39569.3932175926,2008-05-01,09:26:14
34.8278599,113.6027799,0,354.3,39569.393275463,2008-05-01,09:26:19
34.8262549,113.6039666,0,351,39569.3933333333,2008-05-01,09:26:24
34.82462,113.6051149,0,351,39569.3933912037,2008-05-01,09:26:29
34.8229583,113.6062099,0,351,39569.3934490741,2008-05-01,09:26:34
34.8212883,113.6072966,0,351,39569.3935069444,2008-05-01,09:26:39
34.8196199,113.6083983,0,357.6,39569.3935648148,2008-05-01,09:26:44
34.8179466,113.609485,0,367.5,39569.3936226852,2008-05-01,09:26:49
34.8162416,113.6105933,0,370.7,39569.3936805556,2008-05-01,09:26:54
34.8144783,113.6117449,0,380.6,39569.3937384259,2008-05-01,09:26:59
34.8127033,113.6129116,0,380.6,39569.3937962963,2008-05-01,09:27:04
34.8109233,113.6140416,0,370.7,39569.3938541667,2008-05-01,09:27:09
34.809135,113.6152049,0,370.7,39569.393912037,2008-05-01,09:27:14
34.8073449,113.6163766,0,374,39569.3939699074,2008-05-01,09:27:19
34.8055683,113.6175516,0,370.7,39569.3940277778,2008-05-01,09:27:24
34.8037899,113.6187249,0,370.7,39569.3940856481,2008-05-01,09:27:29
34.8020183,113.6198916,0,374,39569.3941435185,2008-05-01,09:27:34
34.8002449,113.6210549,0,374,39569.3942013889,2008-05-01,09:27:39
34.79847,113.6222133,0,377.3,39569.3942592593,2008-05-01,09:27:44
34.7966966,113.6233783,0,383.9,39569.3943171296,2008-05-01,09:27:49
34.7949266,113.6245383,0,387.1,39569.394375,2008-05-01,09:27:54
34.7931633,113.6257,0,390.4,39569.3944328704,2008-05-01,09:27:59
34.7914083,113.6268633,0,393.7,39569.3944907407,2008-05-01,09:28:04
34.7896383,113.6280133,0,390.4,39569.3945486111,2008-05-01,09:28:09
34.7878666,113.6291666,0,393.7,39569.3946064815,2008-05-01,09:28:14
34.7861049,113.6303216,0,393.7,39569.3946643519,2008-05-01,09:28:19
34.7843282,113.6314783,0,390.4,39569.3947222222,2008-05-01,09:28:24
34.7825533,113.6326399,0,393.7,39569.3947800926,2008-05-01,09:28:29
34.780785,113.6337949,0,393.7,39569.394837963,2008-05-01,09:28:34
34.7790182,113.6349549,0,390.4,39569.3948958333,2008-05-01,09:28:39
34.7772899,113.6360866,0,390.4,39569.3949537037,2008-05-01,09:28:44
34.7756566,113.6371549,0,390.4,39569.3950115741,2008-05-01,09:28:49
34.7741349,113.6381483,0,390.4,39569.3950694444,2008-05-01,09:28:54
34.772715,113.6390683,0,387.1,39569.3951273148,2008-05-01,09:28:59
34.771395,113.63991,0,377.3,39569.3951851852,2008-05-01,09:29:04
34.7701916,113.6406816,0,374,39569.3952430556,2008-05-01,09:29:09
34.76911,113.64138,0,370.7,39569.3953009259,2008-05-01,09:29:14
34.768145,113.6420033,0,364.2,39569.3953587963,2008-05-01,09:29:19
34.7673249,113.6425399,0,364.2,39569.3954166667,2008-05-01,09:29:24
34.7666116,113.6429999,0,364.2,39569.395474537,2008-05-01,09:29:29
34.7663566,113.6431616,0,360.9,39569.3954976852,2008-05-01,09:29:31
34.7661199,113.6433166,0,364.2,39569.3955208333,2008-05-01,09:29:33
34.7658866,113.6434633,0,360.9,39569.3955439815,2008-05-01,09:29:35
34.7656616,113.6436049,0,364.2,39569.3955671296,2008-05-01,09:29:37
34.7654516,113.6437449,0,364.2,39569.3955902778,2008-05-01,09:29:39
34.7653966,113.6438816,0,374,39569.3956134259,2008-05-01,09:29:41
34.7651833,113.6440049,0,377.3,39569.3956365741,2008-05-01,09:29:43
34.76498,113.6441366,0,380.6,39569.3956597222,2008-05-01,09:29:45
34.7648033,113.6442699,0,387.1,39569.3956828704,2008-05-01,09:29:47
34.7645866,113.6443933,0,387.1,39569.3957060185,2008-05-01,09:29:49
34.7643833,113.64452,0,387.1,39569.3957291667,2008-05-01,09:29:51
34.7641999,113.6446516,0,390.4,39569.3957523148,2008-05-01,09:29:53
34.7640166,113.6447816,0,393.7,39569.395775463,2008-05-01,09:29:55
34.7638132,113.6449066,0,393.7,39569.3957986111,2008-05-01,09:29:57
34.7636249,113.645035,0,400.3,39569.3958217593,2008-05-01,09:29:59
34.7634299,113.6451683,0,406.8,39569.3958449074,2008-05-01,09:30:01
34.7632466,113.6452999,0,413.4,39569.3958680556,2008-05-01,09:30:03
34.7630649,113.6454316,0,419.9,39569.3958912037,2008-05-01,09:30:05
34.7628716,113.6455466,0,416.7,39569.3959143519,2008-05-01,09:30:07
34.7626782,113.6456616,0,413.4,39569.3959375,2008-05-01,09:30:09
34.7624799,113.64578,0,413.4,39569.3959606481,2008-05-01,09:30:11
34.7622933,113.6458983,0,413.4,39569.3959837963,2008-05-01,09:30:13
34.7620999,113.64602,0,413.4,39569.3960069444,2008-05-01,09:30:15
34.7619033,113.6461383,0,410.1,39569.3960300926,2008-05-01,09:30:17
34.761715,113.6462633,0,406.8,39569.3960532407,2008-05-01,09:30:19
34.7615216,113.6463883,0,406.8,39569.3960763889,2008-05-01,09:30:21
34.7613283,113.6465083,0,400.3,39569.396099537,2008-05-01,09:30:23
34.7611599,113.6466266,0,403.5,39569.3961226852,2008-05-01,09:30:25
34.7609833,113.64676,0,410.1,39569.3961458333,2008-05-01,09:30:27
34.7608066,113.6468899,0,416.7,39569.3961689815,2008-05-01,09:30:29
34.7606299,113.6470199,0,416.7,39569.3961921296,2008-05-01,09:30:31
34.7604416,113.64714,0,416.7,39569.3962152778,2008-05-01,09:30:33
34.7602516,113.6472616,0,413.4,39569.3962384259,2008-05-01,09:30:35
34.7600683,113.6473866,0,416.7,39569.3962615741,2008-05-01,09:30:37
34.7598833,113.6475316,0,423.2,39569.3962847222,2008-05-01,09:30:39
34.7597049,113.6476616,0,429.8,39569.3963078704,2008-05-01,09:30:41
34.7595049,113.6477983,0,429.8,39569.3963310185,2008-05-01,09:30:43
34.7593166,113.647925,0,433.1,39569.3963541667,2008-05-01,09:30:45
34.7591483,113.6480533,0,442.9,39569.3963773148,2008-05-01,09:30:47
34.7589833,113.6481783,0,449.5,39569.396400463,2008-05-01,09:30:49
34.7588133,113.6483099,0,456,39569.3964236111,2008-05-01,09:30:51
34.7586499,113.6484516,0,465.9,39569.3964467593,2008-05-01,09:30:53
34.7584649,113.6485716,0,465.9,39569.3964699074,2008-05-01,09:30:55
34.7582933,113.6486849,0,465.9,39569.3964930556,2008-05-01,09:30:57
34.7580999,113.6488066,0,462.6,39569.3965162037,2008-05-01,09:30:59
34.7579199,113.6489216,0,465.9,39569.3965393519,2008-05-01,09:31:01
34.7577299,113.6490416,0,465.9,39569.3965625,2008-05-01,09:31:03
34.7575333,113.6491599,0,465.9,39569.3965856481,2008-05-01,09:31:05
34.7573199,113.6492716,0,462.6,39569.3966087963,2008-05-01,09:31:07
34.7571016,113.6493733,0,456,39569.3966319444,2008-05-01,09:31:09
34.7568816,113.6494766,0,449.5,39569.3966550926,2008-05-01,09:31:11
34.7566633,113.6495799,0,442.9,39569.3966782407,2008-05-01,09:31:13
34.7564566,113.6496833,0,439.6,39569.3967013889,2008-05-01,09:31:15
34.7562566,113.6497849,0,439.6,39569.396724537,2008-05-01,09:31:17
34.7560516,113.6498816,0,436.4,39569.3967476852,2008-05-01,09:31:19
34.7558333,113.6499616,0,426.5,39569.3967708333,2008-05-01,09:31:21
34.7555799,113.6500333,0,406.8,39569.3967939815,2008-05-01,09:31:23
34.7553616,113.65011,0,403.5,39569.3968171296,2008-05-01,09:31:25
34.7551483,113.6501932,0,397,39569.3968402778,2008-05-01,09:31:27
34.754945,113.6502883,0,393.7,39569.3968634259,2008-05-01,09:31:29
34.7547433,113.6503866,0,393.7,39569.3968865741,2008-05-01,09:31:31
34.7545466,113.6504916,0,393.7,39569.3969097222,2008-05-01,09:31:33
34.7543449,113.6505916,0,393.7,39569.3969328704,2008-05-01,09:31:35
34.7541483,113.6506949,0,397,39569.3969560185,2008-05-01,09:31:37
34.7539482,113.6507916,0,397,39569.3969791667,2008-05-01,09:31:39
34.7537499,113.6508899,0,397,39569.3970023148,2008-05-01,09:31:41
34.7535533,113.6509899,0,397,39569.397025463,2008-05-01,09:31:43
34.7533566,113.6510933,0,400.3,39569.3970486111,2008-05-01,09:31:45
34.7531566,113.6511916,0,400.3,39569.3970717593,2008-05-01,09:31:47
34.7529466,113.6512766,0,400.3,39569.3970949074,2008-05-01,09:31:49
34.7527466,113.65137,0,403.5,39569.3971180556,2008-05-01,09:31:51
34.7525366,113.6514649,0,410.1,39569.3971412037,2008-05-01,09:31:53
34.7523283,113.6515382,0,406.8,39569.3971643519,2008-05-01,09:31:55
34.7521166,113.6516149,0,406.8,39569.3971875,2008-05-01,09:31:57
34.7519066,113.6516899,0,406.8,39569.3972106481,2008-05-01,09:31:59
34.7516966,113.6517533,0,403.5,39569.3972337963,2008-05-01,09:32:01
34.7514916,113.6518133,0,403.5,39569.3972569444,2008-05-01,09:32:03
34.7512816,113.6518649,0,403.5,39569.3972800926,2008-05-01,09:32:05
34.7510716,113.651905,0,397,39569.3973032407,2008-05-01,09:32:07
34.7508666,113.65196,0,397,39569.3973263889,2008-05-01,09:32:09
34.7506533,113.6520249,0,393.7,39569.397349537,2008-05-01,09:32:11
34.750445,113.6521049,0,393.7,39569.3973726852,2008-05-01,09:32:13
34.7502433,113.6522016,0,390.4,39569.3973958333,2008-05-01,09:32:15
34.7500733,113.6522966,0,393.7,39569.3974189815,2008-05-01,09:32:17
34.7499016,113.6523633,0,393.7,39569.3974421296,2008-05-01,09:32:19
34.7497099,113.6524383,0,393.7,39569.3974652778,2008-05-01,09:32:21
34.7494933,113.6524683,0,387.1,39569.3974884259,2008-05-01,09:32:23
34.749285,113.6525383,0,387.1,39569.3975115741,2008-05-01,09:32:25
34.7491132,113.6526383,0,387.1,39569.3975347222,2008-05-01,09:32:27
34.74892,113.6527483,0,387.1,39569.3975578704,2008-05-01,09:32:29
34.7487249,113.6528533,0,387.1,39569.3975810185,2008-05-01,09:32:31
34.7485149,113.6529532,0,383.9,39569.3976041667,2008-05-01,09:32:33
34.7483049,113.6530599,0,383.9,39569.3976273148,2008-05-01,09:32:35
34.7480849,113.6531716,0,383.9,39569.397650463,2008-05-01,09:32:37
34.7478483,113.65329,0,383.9,39569.3976736111,2008-05-01,09:32:39
34.7476399,113.6533699,0,383.9,39569.3976967593,2008-05-01,09:32:41
34.7474549,113.6534432,0,383.9,39569.3977199074,2008-05-01,09:32:43
34.7468866,113.6536583,0,383.9,39569.3978009259,2008-05-01,09:32:50
34.7467483,113.6536666,0,383.9,39569.3978240741,2008-05-01,09:32:52
34.7466433,113.6536633,0,383.9,39569.3978472222,2008-05-01,09:32:54
34.74658,113.6536366,0,387.1,39569.3978703704,2008-05-01,09:32:56
34.74652,113.6536416,0,387.1,39569.3978935185,2008-05-01,09:32:58
34.7464749,113.6537033,0,387.1,39569.3979166667,2008-05-01,09:33:00
34.7464383,113.6537349,0,387.1,39569.3979398148,2008-05-01,09:33:02
34.7464199,113.6537433,0,387.1,39569.397962963,2008-05-01,09:33:04
34.7464149,113.6538016,0,390.4,39569.3979861111,2008-05-01,09:33:06
34.7463633,113.6538583,0,397,39569.3980092593,2008-05-01,09:33:08
34.7461549,113.6540383,0,416.7,39569.4025347222,2008-05-01,09:39:39
34.7460683,113.6540466,0,416.7,39569.4025578704,2008-05-01,09:39:41
34.7459949,113.6540933,0,416.7,39569.4025810185,2008-05-01,09:39:43
34.7459149,113.6541233,0,416.7,39569.4026041667,2008-05-01,09:39:45
34.7457999,113.6541732,0,416.7,39569.4026273148,2008-05-01,09:39:47
34.7456866,113.6542249,0,416.7,39569.402650463,2008-05-01,09:39:49
34.7455499,113.6542916,0,416.7,39569.4026736111,2008-05-01,09:39:51
34.7454249,113.6543899,0,416.7,39569.4026967593,2008-05-01,09:39:53
34.7453516,113.6545716,0,416.7,39569.4027199074,2008-05-01,09:39:55
34.7452083,113.6547133,0,416.7,39569.4027430556,2008-05-01,09:39:57
34.7450433,113.6548533,0,413.4,39569.4027662037,2008-05-01,09:39:59
34.7448666,113.655,0,413.4,39569.4027893519,2008-05-01,09:40:01
34.7446766,113.6551516,0,413.4,39569.4028125,2008-05-01,09:40:03
34.74449,113.6553033,0,410.1,39569.4028356481,2008-05-01,09:40:05
34.7443133,113.6554449,0,410.1,39569.4028587963,2008-05-01,09:40:07
34.7441116,113.6555916,0,410.1,39569.4028819444,2008-05-01,09:40:09
34.7439166,113.6557166,0,410.1,39569.4029050926,2008-05-01,09:40:11
34.7437133,113.6558333,0,410.1,39569.4029282407,2008-05-01,09:40:13
34.7434866,113.6559516,0,406.8,39569.4029513889,2008-05-01,09:40:15
34.7432733,113.6560632,0,403.5,39569.402974537,2008-05-01,09:40:17
34.74306,113.6561466,0,397,39569.4029976852,2008-05-01,09:40:19
34.7428599,113.6562433,0,397,39569.4030208333,2008-05-01,09:40:21
34.7426599,113.6563433,0,397,39569.4030439815,2008-05-01,09:40:23
34.7424583,113.656445,0,397,39569.4030671296,2008-05-01,09:40:25
34.7422649,113.6565499,0,400.3,39569.4030902778,2008-05-01,09:40:27
34.742065,113.6566532,0,400.3,39569.4031134259,2008-05-01,09:40:29
34.7418666,113.6567566,0,400.3,39569.4031365741,2008-05-01,09:40:31
34.7416699,113.6568616,0,403.5,39569.4031597222,2008-05-01,09:40:33
34.7414816,113.6569649,0,406.8,39569.4031828704,2008-05-01,09:40:35
34.74128,113.6570699,0,406.8,39569.4032060185,2008-05-01,09:40:37
34.7410799,113.6571799,0,410.1,39569.4032291667,2008-05-01,09:40:39
34.7408732,113.6572799,0,406.8,39569.4032523148,2008-05-01,09:40:41
34.7406632,113.6573799,0,406.8,39569.403275463,2008-05-01,09:40:43
34.7404599,113.65748,0,406.8,39569.4032986111,2008-05-01,09:40:45
34.7402516,113.6575816,0,406.8,39569.4033217593,2008-05-01,09:40:47
34.7399516,113.657735,0,406.8,39569.4033564815,2008-05-01,09:40:50
34.7397533,113.6578366,0,406.8,39569.4033796296,2008-05-01,09:40:52
34.7395683,113.6579366,0,413.4,39569.4034027778,2008-05-01,09:40:54
34.7393916,113.6580366,0,423.2,39569.4034259259,2008-05-01,09:40:56
34.7390232,113.6582366,0,436.4,39569.4034722222,2008-05-01,09:41:00
34.73883,113.6583366,0,439.6,39569.4034953704,2008-05-01,09:41:02
34.73862,113.6584466,0,436.4,39569.4035185185,2008-05-01,09:41:04
34.7384216,113.6585533,0,436.4,39569.4035416667,2008-05-01,09:41:06
34.7379333,113.6588316,0,436.4,39569.403599537,2008-05-01,09:41:11
34.7376082,113.6590116,0,423.2,39569.4036342593,2008-05-01,09:41:14
34.7373783,113.6591332,0,413.4,39569.4036574074,2008-05-01,09:41:16
34.7371649,113.6592433,0,406.8,39569.4036805556,2008-05-01,09:41:18
34.7369533,113.6593466,0,403.5,39569.4037037037,2008-05-01,09:41:20
34.73674,113.6594516,0,400.3,39569.4037268519,2008-05-01,09:41:22
34.7364649,113.659595,0,400.3,39569.4037615741,2008-05-01,09:41:25
34.7362933,113.6596699,0,393.7,39569.4037847222,2008-05-01,09:41:27
34.7360649,113.659765,0,390.4,39569.4038078704,2008-05-01,09:41:29
34.7358516,113.659865,0,387.1,39569.4038310185,2008-05-01,09:41:31
34.7356416,113.6599699,0,387.1,39569.4038541667,2008-05-01,09:41:33
34.7354383,113.6600683,0,387.1,39569.4038773148,2008-05-01,09:41:35
34.7352349,113.6601633,0,387.1,39569.403900463,2008-05-01,09:41:37
34.73503,113.6602633,0,387.1,39569.4039236111,2008-05-01,09:41:39
34.734735,113.6604066,0,387.1,39569.4039583333,2008-05-01,09:41:42
34.7345466,113.6605049,0,390.4,39569.4039814815,2008-05-01,09:41:44
34.7343116,113.6606149,0,393.7,39569.4040046296,2008-05-01,09:41:46
34.7340883,113.6607216,0,393.7,39569.4040277778,2008-05-01,09:41:48
34.73388,113.6608249,0,397,39569.4040509259,2008-05-01,09:41:50
34.7336549,113.6609366,0,397,39569.4040740741,2008-05-01,09:41:52
34.7334233,113.6610516,0,400.3,39569.4040972222,2008-05-01,09:41:54
34.7331899,113.6611733,0,400.3,39569.4041203704,2008-05-01,09:41:56
34.7329483,113.6612966,0,400.3,39569.4041435185,2008-05-01,09:41:58
34.7326866,113.6614316,0,400.3,39569.4041666667,2008-05-01,09:42:00
34.7324232,113.6615633,0,400.3,39569.4041898148,2008-05-01,09:42:02
34.7321483,113.6617066,0,403.5,39569.404212963,2008-05-01,09:42:04
34.7313883,113.66209,0,403.5,39569.4042708333,2008-05-01,09:42:09
34.7305616,113.66251,0,403.5,39569.4043287037,2008-05-01,09:42:14
34.7296383,113.6629816,0,406.8,39569.4043865741,2008-05-01,09:42:19
34.7286599,113.6634716,0,400.3,39569.4044444444,2008-05-01,09:42:24
34.7276083,113.6639716,0,397,39569.4045023148,2008-05-01,09:42:29
34.7265016,113.6645066,0,387.1,39569.4045601852,2008-05-01,09:42:34
34.7253366,113.6650766,0,380.6,39569.4046180556,2008-05-01,09:42:39
34.7241599,113.6657533,0,377.3,39569.4046759259,2008-05-01,09:42:44
34.7229933,113.6666233,0,377.3,39569.4047337963,2008-05-01,09:42:49
34.72186,113.667655,0,374,39569.4047916667,2008-05-01,09:42:54
34.7207533,113.6688566,0,374,39569.404849537,2008-05-01,09:42:59
34.7179149,113.6719583,0,374,39569.4049884259,2008-05-01,09:43:11
34.7166666,113.6733266,0,374,39569.4050462963,2008-05-01,09:43:16
34.7153666,113.6747432,0,377.3,39569.4051041667,2008-05-01,09:43:21
34.7140299,113.6762016,0,374,39569.405162037,2008-05-01,09:43:26
34.7126549,113.6777033,0,377.3,39569.4052199074,2008-05-01,09:43:31
34.7103816,113.6801933,0,377.3,39569.4053125,2008-05-01,09:43:39
34.7089082,113.6818066,0,374,39569.4053703704,2008-05-01,09:43:44
34.7074066,113.6834483,0,370.7,39569.4054282407,2008-05-01,09:43:49
34.7058799,113.6851199,0,370.7,39569.4054861111,2008-05-01,09:43:54
34.7043599,113.686855,0,370.7,39569.4055439815,2008-05-01,09:43:59
34.7029433,113.6887349,0,370.7,39569.4056018519,2008-05-01,09:44:04
34.7014783,113.6905266,0,370.7,39569.4056597222,2008-05-01,09:44:09
34.6999449,113.6921999,0,370.7,39569.4057175926,2008-05-01,09:44:14
34.6984183,113.6938582,0,374,39569.405775463,2008-05-01,09:44:19
34.6969,113.6955066,0,374,39569.4058333333,2008-05-01,09:44:24
34.6953916,113.697155,0,374,39569.4058912037,2008-05-01,09:44:29
34.6939383,113.6989383,0,374,39569.4059490741,2008-05-01,09:44:34
34.6924699,113.7007316,0,380.6,39569.4060069444,2008-05-01,09:44:39
34.6909283,113.702435,0,380.6,39569.4060648148,2008-05-01,09:44:44
34.6893366,113.7040633,0,383.9,39569.4061226852,2008-05-01,09:44:49
34.6877266,113.7056649,0,387.1,39569.4061805556,2008-05-01,09:44:54
34.68618,113.7073466,0,387.1,39569.4062384259,2008-05-01,09:44:59
34.6846382,113.7090333,0,390.4,39569.4062962963,2008-05-01,09:45:04
34.6830966,113.7107116,0,390.4,39569.4063541667,2008-05-01,09:45:09
34.6815516,113.7123899,0,390.4,39569.406412037,2008-05-01,09:45:14
34.6800083,113.7140683,0,390.4,39569.4064699074,2008-05-01,09:45:19
34.67846,113.71575,0,390.4,39569.4065277778,2008-05-01,09:45:24
34.6769166,113.71743,0,390.4,39569.4065856481,2008-05-01,09:45:29
34.675375,113.7191133,0,390.4,39569.4066435185,2008-05-01,09:45:34
34.6738316,113.7207933,0,390.4,39569.4067013889,2008-05-01,09:45:39
34.6722899,113.722475,0,393.7,39569.4067592593,2008-05-01,09:45:44
34.6707466,113.7241583,0,393.7,39569.4068171296,2008-05-01,09:45:49
34.6692066,113.7258483,0,393.7,39569.406875,2008-05-01,09:45:54
[truncated: 98,483 more chars]
