# Supplementary material for: Research on differential privacy protection method based on user tendency
Source: PLoS One. 2023 Oct 26;18(10):e0288823. doi: 10.1371/journal.pone.0288823 (PMC10602288; doi:10.1371/journal.pone.0288823)
Supplement: S5 Data — (ZIP) [file pone.0288823.s005.zip › Data 5-5/153/Trajectory/20080502030815.plt]

Geolife trajectory
WGS 84
Altitude is in Feet
Reserved 3
0,2,255,My Track,0,0,2,8421376
0
32.9715233,114.0141366,0,341.2,39570.1307291667,2008-05-02,03:08:15
32.9715249,114.0141316,0,341.2,39570.1307407407,2008-05-02,03:08:16
32.97159,114.0140349,0,341.2,39570.1307986111,2008-05-02,03:08:21
32.9717099,114.0139699,0,341.2,39570.1309722222,2008-05-02,03:08:36
32.9716933,114.0139966,0,341.2,39570.1309953704,2008-05-02,03:08:38
32.9717216,114.0139816,0,341.2,39570.1310185185,2008-05-02,03:08:40
32.971715,114.0138983,0,341.2,39570.1310416667,2008-05-02,03:08:42
32.97172,114.0138483,0,341.2,39570.1310648148,2008-05-02,03:08:44
32.9717383,114.0138133,0,341.2,39570.131087963,2008-05-02,03:08:46
32.9717699,114.0138199,0,341.2,39570.1311111111,2008-05-02,03:08:48
32.9717883,114.0138049,0,341.2,39570.1311342593,2008-05-02,03:08:50
32.9718116,114.0137983,0,341.2,39570.1311574074,2008-05-02,03:08:52
32.97179,114.0138066,0,341.2,39570.1311805556,2008-05-02,03:08:54
32.9718283,114.0139033,0,341.2,39570.1312384259,2008-05-02,03:08:59
32.97186,114.0139333,0,341.2,39570.1312615741,2008-05-02,03:09:01
32.97187,114.0139449,0,341.2,39570.1312847222,2008-05-02,03:09:03
32.971875,114.0139966,0,341.2,39570.1313078704,2008-05-02,03:09:05
32.9718833,114.0139866,0,341.2,39570.1313310185,2008-05-02,03:09:07
32.9720616,114.0140833,0,341.2,39570.1313888889,2008-05-02,03:09:12
32.9721833,114.0142199,0,341.2,39570.131412037,2008-05-02,03:09:14
32.9722566,114.0143666,0,341.2,39570.1314351852,2008-05-02,03:09:16
32.9722599,114.0143783,0,341.2,39570.1314583333,2008-05-02,03:09:18
32.9723083,114.0144499,0,341.2,39570.1314814815,2008-05-02,03:09:20
32.9723116,114.0144549,0,341.2,39570.1315046296,2008-05-02,03:09:22
32.9723233,114.0144783,0,341.2,39570.1315277778,2008-05-02,03:09:24
32.9723016,114.0145183,0,341.2,39570.1315509259,2008-05-02,03:09:26
32.972265,114.0145099,0,341.2,39570.1315740741,2008-05-02,03:09:28
32.972225,114.0145033,0,341.2,39570.1315972222,2008-05-02,03:09:30
32.9722283,114.0144633,0,341.2,39570.1316203704,2008-05-02,03:09:32
32.97228,114.0144466,0,341.2,39570.1316435185,2008-05-02,03:09:34
32.97253,114.0146533,0,341.2,39570.1316666667,2008-05-02,03:09:36
32.9725783,114.0146066,0,341.2,39570.1316898148,2008-05-02,03:09:38
32.9725433,114.0143466,0,341.2,39570.131712963,2008-05-02,03:09:40
32.9725266,114.0142366,0,341.2,39570.1317361111,2008-05-02,03:09:42
32.9723933,114.0140533,0,341.2,39570.1317592593,2008-05-02,03:09:44
32.9723249,114.0139983,0,341.2,39570.1317824074,2008-05-02,03:09:46
32.9722566,114.0141083,0,341.2,39570.1318055556,2008-05-02,03:09:48
32.9722016,114.0141516,0,341.2,39570.1318287037,2008-05-02,03:09:50
32.9721783,114.0141616,0,341.2,39570.1318518519,2008-05-02,03:09:52
32.9721599,114.0141616,0,341.2,39570.131875,2008-05-02,03:09:54
32.9721316,114.0141683,0,341.2,39570.1318981481,2008-05-02,03:09:56
32.9721999,114.0142733,0,341.2,39570.1319212963,2008-05-02,03:09:58
32.9722299,114.0143233,0,341.2,39570.1319444444,2008-05-02,03:10:00
32.9722433,114.0143649,0,341.2,39570.1319675926,2008-05-02,03:10:02
32.9722466,114.0143666,0,341.2,39570.1319907407,2008-05-02,03:10:04
32.9722433,114.0143633,0,341.2,39570.1320138889,2008-05-02,03:10:06
32.9722399,114.0143616,0,341.2,39570.132037037,2008-05-02,03:10:08
32.9722183,114.0143349,0,341.2,39570.1320949074,2008-05-02,03:10:13
32.9723516,114.0144299,0,341.2,39570.1321527778,2008-05-02,03:10:18
32.9723783,114.0143049,0,341.2,39570.1321759259,2008-05-02,03:10:20
32.9723766,114.0142666,0,341.2,39570.1321990741,2008-05-02,03:10:22
32.97239,114.0143133,0,341.2,39570.1322222222,2008-05-02,03:10:24
32.9724033,114.0144566,0,341.2,39570.1322453704,2008-05-02,03:10:26
32.9724066,114.0146249,0,341.2,39570.1323032407,2008-05-02,03:10:31
32.9724033,114.0145866,0,341.2,39570.1323263889,2008-05-02,03:10:33
32.972375,114.0145233,0,341.2,39570.132349537,2008-05-02,03:10:35
32.9722583,114.0149883,0,341.2,39570.1327777778,2008-05-02,03:11:12
32.9722699,114.0150766,0,341.2,39570.1328009259,2008-05-02,03:11:14
32.9722699,114.0151816,0,341.2,39570.1328587963,2008-05-02,03:11:19
32.9722683,114.0152149,0,341.2,39570.1328819444,2008-05-02,03:11:21
32.9723016,114.0152883,0,341.2,39570.1329050926,2008-05-02,03:11:23
32.9723166,114.0153266,0,341.2,39570.1329282407,2008-05-02,03:11:25
32.9723516,114.0153616,0,341.2,39570.1329513889,2008-05-02,03:11:27
32.9723816,114.0153899,0,341.2,39570.132974537,2008-05-02,03:11:29
32.9723816,114.0153733,0,341.2,39570.1329976852,2008-05-02,03:11:31
32.9723333,114.0154316,0,341.2,39570.1330555556,2008-05-02,03:11:36
32.9723149,114.0154099,0,341.2,39570.1330787037,2008-05-02,03:11:38
32.9723133,114.0154133,0,341.2,39570.1331018518,2008-05-02,03:11:40
32.9723016,114.0154999,0,341.2,39570.1331597222,2008-05-02,03:11:45
32.97229,114.0155383,0,341.2,39570.1331828704,2008-05-02,03:11:47
32.9722666,114.0155733,0,341.2,39570.1332060185,2008-05-02,03:11:49
32.972265,114.0155766,0,341.2,39570.1332291667,2008-05-02,03:11:51
32.9722733,114.0155966,0,341.2,39570.1332523148,2008-05-02,03:11:53
32.9722716,114.0156216,0,341.2,39570.133275463,2008-05-02,03:11:55
32.9722849,114.0156633,0,341.2,39570.1332986111,2008-05-02,03:11:57
32.9722999,114.0157049,0,341.2,39570.1333217593,2008-05-02,03:11:59
32.97229,114.0156399,0,341.2,39570.1333449074,2008-05-02,03:12:01
32.9722683,114.0156383,0,341.2,39570.1334027778,2008-05-02,03:12:06
32.9722599,114.0156616,0,341.2,39570.1334259259,2008-05-02,03:12:08
32.9722299,114.0157533,0,341.2,39570.1334490741,2008-05-02,03:12:10
32.9722283,114.0158216,0,341.2,39570.1334722222,2008-05-02,03:12:12
32.9722366,114.0158783,0,341.2,39570.1334953704,2008-05-02,03:12:14
32.9722516,114.0159316,0,341.2,39570.1335185185,2008-05-02,03:12:16
32.9722449,114.0159599,0,341.2,39570.1335416667,2008-05-02,03:12:18
32.9722166,114.0160216,0,341.2,39570.1335648148,2008-05-02,03:12:20
32.9722366,114.0160099,0,341.2,39570.133587963,2008-05-02,03:12:22
32.9722399,114.0160583,0,341.2,39570.1336111111,2008-05-02,03:12:24
32.9722399,114.0161149,0,341.2,39570.1336342593,2008-05-02,03:12:26
32.9722516,114.0161416,0,341.2,39570.1336574074,2008-05-02,03:12:28
32.972265,114.0161533,0,341.2,39570.1336805556,2008-05-02,03:12:30
32.9722549,114.0160916,0,341.2,39570.1337037037,2008-05-02,03:12:32
32.9722183,114.0160699,0,341.2,39570.1337615741,2008-05-02,03:12:37
32.9721716,114.0161399,0,341.2,39570.1338194444,2008-05-02,03:12:42
32.9721449,114.0161733,0,341.2,39570.1338425926,2008-05-02,03:12:44
32.9721583,114.0162366,0,341.2,39570.1338657407,2008-05-02,03:12:46
32.9721866,114.0163433,0,341.2,39570.1338888889,2008-05-02,03:12:48
32.9722416,114.0163799,0,341.2,39570.133912037,2008-05-02,03:12:50
32.9722216,114.0162133,0,341.2,39570.1339351852,2008-05-02,03:12:52
32.9722366,114.0161649,0,341.2,39570.1339583333,2008-05-02,03:12:54
32.9722483,114.0161833,0,341.2,39570.1339814815,2008-05-02,03:12:56
32.97221,114.0163749,0,341.2,39570.1340162037,2008-05-02,03:12:59
32.9722733,114.0164533,0,341.2,39570.1340393518,2008-05-02,03:13:01
32.9722883,114.0165083,0,341.2,39570.1340625,2008-05-02,03:13:03
32.9722983,114.0165549,0,341.2,39570.1340856481,2008-05-02,03:13:05
32.97228,114.0165183,0,341.2,39570.1341087963,2008-05-02,03:13:07
32.9722733,114.0165366,0,341.2,39570.1341319444,2008-05-02,03:13:09
32.9723099,114.0165083,0,341.2,39570.1341550926,2008-05-02,03:13:11
32.9723399,114.0165099,0,341.2,39570.1341782407,2008-05-02,03:13:13
32.97236,114.0165399,0,341.2,39570.1342013889,2008-05-02,03:13:15
32.9723783,114.0165449,0,341.2,39570.134224537,2008-05-02,03:13:17
32.9723866,114.0165533,0,341.2,39570.1342476852,2008-05-02,03:13:19
32.9723916,114.0165683,0,341.2,39570.1342708333,2008-05-02,03:13:21
32.9723933,114.0165949,0,341.2,39570.1342939815,2008-05-02,03:13:23
32.9723983,114.0166116,0,341.2,39570.1343171296,2008-05-02,03:13:25
32.972405,114.0166316,0,341.2,39570.1343402778,2008-05-02,03:13:27
32.9724133,114.0166566,0,341.2,39570.1343634259,2008-05-02,03:13:29
32.9724283,114.0166933,0,341.2,39570.1343865741,2008-05-02,03:13:31
32.9724399,114.0167283,0,341.2,39570.1344097222,2008-05-02,03:13:33
32.9724433,114.0167516,0,341.2,39570.1344328704,2008-05-02,03:13:35
32.9724433,114.0167799,0,341.2,39570.1344560185,2008-05-02,03:13:37
32.9724366,114.01681,0,341.2,39570.1344791667,2008-05-02,03:13:39
32.9724333,114.0168433,0,341.2,39570.1345023148,2008-05-02,03:13:41
32.9724333,114.0168716,0,341.2,39570.134525463,2008-05-02,03:13:43
32.972435,114.0169016,0,341.2,39570.1345486111,2008-05-02,03:13:45
32.9724383,114.0169316,0,341.2,39570.1345717593,2008-05-02,03:13:47
32.9724333,114.0169583,0,341.2,39570.1345949074,2008-05-02,03:13:49
32.972435,114.0169833,0,341.2,39570.1346180556,2008-05-02,03:13:51
32.9724399,114.0170016,0,341.2,39570.1346412037,2008-05-02,03:13:53
32.9724399,114.0170183,0,341.2,39570.1346643518,2008-05-02,03:13:55
32.9724399,114.0170383,0,341.2,39570.1346875,2008-05-02,03:13:57
32.9724366,114.01706,0,341.2,39570.1347106481,2008-05-02,03:13:59
32.9724416,114.0170816,0,341.2,39570.1347337963,2008-05-02,03:14:01
32.9724466,114.0171049,0,341.2,39570.1347569444,2008-05-02,03:14:03
32.9724466,114.0171349,0,341.2,39570.1347800926,2008-05-02,03:14:05
32.9724466,114.0171649,0,341.2,39570.1348032407,2008-05-02,03:14:07
32.9724433,114.0171783,0,341.2,39570.1348263889,2008-05-02,03:14:09
32.9724383,114.0171666,0,341.2,39570.134849537,2008-05-02,03:14:11
32.9724383,114.0171683,0,341.2,39570.1349074074,2008-05-02,03:14:16
32.9724383,114.0171683,0,341.2,39570.1349421296,2008-05-02,03:14:19
32.9724383,114.0171683,0,341.2,39570.1349652778,2008-05-02,03:14:21
32.9724366,114.0171849,0,341.2,39570.1350231481,2008-05-02,03:14:26
32.9724366,114.0171883,0,341.2,39570.1350462963,2008-05-02,03:14:28
32.972435,114.0171883,0,341.2,39570.1351041667,2008-05-02,03:14:33
32.972435,114.0171883,0,341.2,39570.135162037,2008-05-02,03:14:38
32.972435,114.0171883,0,341.2,39570.1352199074,2008-05-02,03:14:43
32.972435,114.0171883,0,341.2,39570.1352777778,2008-05-02,03:14:48
32.972435,114.0171883,0,341.2,39570.1353356481,2008-05-02,03:14:53
32.972435,114.0171883,0,341.2,39570.1353935185,2008-05-02,03:14:58
32.972435,114.0171883,0,341.2,39570.1354282407,2008-05-02,03:15:01
32.972435,114.0171883,0,341.2,39570.1354513889,2008-05-02,03:15:03
32.9724416,114.0172099,0,341.2,39570.1355092593,2008-05-02,03:15:08
32.9724433,114.0172349,0,337.9,39570.1355324074,2008-05-02,03:15:10
32.972445,114.0172566,0,337.9,39570.1355555556,2008-05-02,03:15:12
32.9724416,114.0172783,0,337.9,39570.1355787037,2008-05-02,03:15:14
32.9724483,114.0173,0,337.9,39570.1356018518,2008-05-02,03:15:16
32.9724483,114.0173299,0,337.9,39570.135625,2008-05-02,03:15:18
32.9724483,114.0173549,0,337.9,39570.1356481481,2008-05-02,03:15:20
32.9724549,114.0173783,0,337.9,39570.1356712963,2008-05-02,03:15:22
32.9724649,114.0174049,0,337.9,39570.1356944444,2008-05-02,03:15:24
32.9724633,114.01743,0,337.9,39570.1357175926,2008-05-02,03:15:26
32.9724633,114.0174499,0,337.9,39570.1357407407,2008-05-02,03:15:28
32.9724649,114.0174716,0,337.9,39570.1357638889,2008-05-02,03:15:30
32.9724666,114.0174883,0,337.9,39570.135787037,2008-05-02,03:15:32
32.9724783,114.0174966,0,337.9,39570.1358101852,2008-05-02,03:15:34
32.972485,114.0174966,0,337.9,39570.1358333333,2008-05-02,03:15:36
32.9724816,114.0175083,0,334.6,39570.1358912037,2008-05-02,03:15:41
32.972485,114.0175099,0,334.6,39570.1359143518,2008-05-02,03:15:43
32.972485,114.0175099,0,334.6,39570.1359490741,2008-05-02,03:15:46
32.972485,114.0175099,0,334.6,39570.1359722222,2008-05-02,03:15:48
32.9724949,114.0175033,0,334.6,39570.1359953704,2008-05-02,03:15:50
32.9724983,114.0174983,0,334.6,39570.1360185185,2008-05-02,03:15:52
32.9725,114.0174999,0,334.6,39570.1360763889,2008-05-02,03:15:57
32.9725,114.0174999,0,334.6,39570.1361111111,2008-05-02,03:16:00
32.9724966,114.0175049,0,334.6,39570.1361342593,2008-05-02,03:16:02
32.9724833,114.0175199,0,334.6,39570.1361921296,2008-05-02,03:16:07
32.972505,114.0175099,0,334.6,39570.13625,2008-05-02,03:16:12
32.972505,114.0175099,0,334.6,39570.1363078704,2008-05-02,03:16:17
32.9725066,114.0175099,0,334.6,39570.1363657407,2008-05-02,03:16:22
32.9725066,114.0175099,0,334.6,39570.1364236111,2008-05-02,03:16:27
32.9725066,114.0175099,0,334.6,39570.1364583333,2008-05-02,03:16:30
32.9725066,114.0175083,0,334.6,39570.1364814815,2008-05-02,03:16:32
32.9725,114.0175283,0,334.6,39570.1365393519,2008-05-02,03:16:37
32.9724966,114.01755,0,334.6,39570.1365625,2008-05-02,03:16:39
32.9725,114.0175733,0,334.6,39570.1365856482,2008-05-02,03:16:41
32.9724933,114.0176,0,334.6,39570.1366087963,2008-05-02,03:16:43
32.9724966,114.01761,0,334.6,39570.1366319444,2008-05-02,03:16:45
32.9725083,114.0176149,0,334.6,39570.1366550926,2008-05-02,03:16:47
32.9725199,114.0176199,0,334.6,39570.1366782407,2008-05-02,03:16:49
32.9725366,114.0176283,0,334.6,39570.1367013889,2008-05-02,03:16:51
32.9725566,114.0176433,0,331.4,39570.136724537,2008-05-02,03:16:53
32.9725716,114.0176666,0,331.4,39570.1367476852,2008-05-02,03:16:55
32.9725766,114.0176916,0,331.4,39570.1367708333,2008-05-02,03:16:57
32.9725499,114.0176983,0,331.4,39570.1367939815,2008-05-02,03:16:59
32.9725466,114.0177016,0,331.4,39570.1368171296,2008-05-02,03:17:01
32.9725516,114.0177233,0,331.4,39570.1368402778,2008-05-02,03:17:03
32.9725683,114.0177483,0,331.4,39570.1368634259,2008-05-02,03:17:05
32.9725766,114.0177849,0,331.4,39570.1368865741,2008-05-02,03:17:07
32.9725883,114.0178216,0,331.4,39570.1369097222,2008-05-02,03:17:09
32.9725966,114.0178483,0,331.4,39570.1369328704,2008-05-02,03:17:11
32.9725983,114.017875,0,331.4,39570.1369560185,2008-05-02,03:17:13
32.9725949,114.0178966,0,331.4,39570.1369791667,2008-05-02,03:17:15
32.9726033,114.0179233,0,328.1,39570.1370023148,2008-05-02,03:17:17
32.9726083,114.0179516,0,324.8,39570.137025463,2008-05-02,03:17:19
32.9726033,114.0179833,0,321.5,39570.1370486111,2008-05-02,03:17:21
32.9726,114.0180133,0,318.2,39570.1370717593,2008-05-02,03:17:23
32.9726016,114.0180416,0,318.2,39570.1370949074,2008-05-02,03:17:25
32.9725983,114.0180733,0,315,39570.1371180556,2008-05-02,03:17:27
32.9725966,114.0181049,0,311.7,39570.1371412037,2008-05-02,03:17:29
32.9725899,114.0181199,0,308.4,39570.1371643519,2008-05-02,03:17:31
32.9725916,114.0181116,0,311.7,39570.1372222222,2008-05-02,03:17:36
32.9725866,114.0181049,0,311.7,39570.1372800926,2008-05-02,03:17:41
32.9725866,114.0181049,0,311.7,39570.137337963,2008-05-02,03:17:46
32.9725866,114.0181049,0,311.7,39570.1373726852,2008-05-02,03:17:49
32.9725816,114.0181116,0,311.7,39570.1373958333,2008-05-02,03:17:51
32.9725766,114.0181416,0,311.7,39570.1374537037,2008-05-02,03:17:56
32.9725816,114.0181549,0,311.7,39570.1375115741,2008-05-02,03:18:01
32.9725866,114.0181716,0,315,39570.1375347222,2008-05-02,03:18:03
32.9725933,114.0181883,0,315,39570.1375578704,2008-05-02,03:18:05
32.9726033,114.0182066,0,315,39570.1375810185,2008-05-02,03:18:07
32.9726133,114.0182249,0,315,39570.1376041667,2008-05-02,03:18:09
32.9726216,114.0182416,0,315,39570.1376273148,2008-05-02,03:18:11
32.97263,114.0182666,0,315,39570.137650463,2008-05-02,03:18:13
32.9726383,114.0182883,0,315,39570.1376736111,2008-05-02,03:18:15
32.9726466,114.0183116,0,315,39570.1376967593,2008-05-02,03:18:17
32.9726583,114.0183316,0,315,39570.1377199074,2008-05-02,03:18:19
32.9726566,114.0183633,0,315,39570.1377430556,2008-05-02,03:18:21
32.9726533,114.0184,0,315,39570.1377662037,2008-05-02,03:18:23
32.9726333,114.0184416,0,311.7,39570.1377893519,2008-05-02,03:18:25
32.9726183,114.0184766,0,311.7,39570.1378125,2008-05-02,03:18:27
32.9725983,114.0185083,0,311.7,39570.1378356481,2008-05-02,03:18:29
32.9725983,114.0185149,0,308.4,39570.1378935185,2008-05-02,03:18:34
32.9725966,114.0185083,0,308.4,39570.1379513889,2008-05-02,03:18:39
32.9725933,114.0185066,0,308.4,39570.1380092593,2008-05-02,03:18:44
32.9725933,114.0185049,0,308.4,39570.1380671296,2008-05-02,03:18:49
32.9725933,114.0185049,0,308.4,39570.1381018519,2008-05-02,03:18:52
32.9725883,114.01851,0,308.4,39570.138125,2008-05-02,03:18:54
32.9725716,114.0185116,0,308.4,39570.1381481481,2008-05-02,03:18:56
32.972575,114.0185066,0,308.4,39570.1382060185,2008-05-02,03:19:01
32.97257,114.01851,0,308.4,39570.1382638889,2008-05-02,03:19:06
32.9725683,114.0185133,0,308.4,39570.1383217593,2008-05-02,03:19:11
32.972575,114.0185083,0,308.4,39570.1383796296,2008-05-02,03:19:16
32.9725733,114.0185083,0,308.4,39570.1384375,2008-05-02,03:19:21
32.9725766,114.0185083,0,308.4,39570.1384606481,2008-05-02,03:19:23
32.9725633,114.0185083,0,305.1,39570.1385185185,2008-05-02,03:19:28
32.9725733,114.0185249,0,305.1,39570.1385416667,2008-05-02,03:19:30
32.9725949,114.0185216,0,305.1,39570.1385648148,2008-05-02,03:19:32
32.9726383,114.0185383,0,305.1,39570.138587963,2008-05-02,03:19:34
32.9726649,114.0185533,0,305.1,39570.1386111111,2008-05-02,03:19:36
32.9726816,114.0185966,0,305.1,39570.1386342593,2008-05-02,03:19:38
32.9727166,114.0187066,0,305.1,39570.1386574074,2008-05-02,03:19:40
32.9726499,114.0188416,0,305.1,39570.1386805556,2008-05-02,03:19:42
32.9726916,114.0190033,0,305.1,39570.1387037037,2008-05-02,03:19:44
32.9726983,114.0192366,0,305.1,39570.1387268519,2008-05-02,03:19:46
32.9726966,114.0194783,0,305.1,39570.13875,2008-05-02,03:19:48
32.9726749,114.0197166,0,305.1,39570.1387731481,2008-05-02,03:19:50
32.9726616,114.0199933,0,305.1,39570.1387962963,2008-05-02,03:19:52
32.9726933,114.0203049,0,308.4,39570.1388194444,2008-05-02,03:19:54
32.9726799,114.0206283,0,308.4,39570.1388425926,2008-05-02,03:19:56
32.9726466,114.0209383,0,308.4,39570.1388657407,2008-05-02,03:19:58
32.9726016,114.0216549,0,308.4,39570.1389236111,2008-05-02,03:20:03
32.9725783,114.0219683,0,308.4,39570.1389583333,2008-05-02,03:20:06
32.9725833,114.0221749,0,308.4,39570.1389814815,2008-05-02,03:20:08
32.9725533,114.0223916,0,308.4,39570.1390046296,2008-05-02,03:20:10
32.9730299,114.0247116,0,334.6,39570.139212963,2008-05-02,03:20:28
32.9730516,114.0249816,0,341.2,39570.1392361111,2008-05-02,03:20:30
32.9730633,114.0251849,0,344.5,39570.1392592593,2008-05-02,03:20:32
32.9730566,114.0253333,0,344.5,39570.1392824074,2008-05-02,03:20:34
32.97306,114.0254733,0,344.5,39570.1393055556,2008-05-02,03:20:36
32.9730616,114.0256149,0,344.5,39570.1393287037,2008-05-02,03:20:38
32.9730483,114.02579,0,344.5,39570.1393518519,2008-05-02,03:20:40
32.9730383,114.0259866,0,344.5,39570.139375,2008-05-02,03:20:42
32.97305,114.0262099,0,344.5,39570.1393981481,2008-05-02,03:20:44
32.9730933,114.0264149,0,344.5,39570.1394212963,2008-05-02,03:20:46
32.97313,114.0265783,0,347.8,39570.1394444444,2008-05-02,03:20:48
32.9731633,114.0267416,0,351,39570.1394675926,2008-05-02,03:20:50
32.9731866,114.02689,0,354.3,39570.1394907407,2008-05-02,03:20:52
32.9731966,114.0270099,0,357.6,39570.1395138889,2008-05-02,03:20:54
32.9731933,114.0271199,0,360.9,39570.139537037,2008-05-02,03:20:56
32.9732,114.0272049,0,364.2,39570.1395601852,2008-05-02,03:20:58
32.9732316,114.0272549,0,364.2,39570.1395833333,2008-05-02,03:21:00
32.9732616,114.0272783,0,367.5,39570.1396064815,2008-05-02,03:21:02
32.9733499,114.0272899,0,364.2,39570.1396296296,2008-05-02,03:21:04
32.973455,114.0272849,0,364.2,39570.1396527778,2008-05-02,03:21:06
32.9735633,114.0272816,0,364.2,39570.1396759259,2008-05-02,03:21:08
32.9737066,114.0272883,0,364.2,39570.1396990741,2008-05-02,03:21:10
32.9738666,114.0272766,0,360.9,39570.1397222222,2008-05-02,03:21:12
32.974055,114.0272649,0,360.9,39570.1397453704,2008-05-02,03:21:14
32.9750283,114.0271366,0,351,39570.1398611111,2008-05-02,03:21:24
32.975165,114.0271449,0,347.8,39570.1398842593,2008-05-02,03:21:26
32.97528,114.0271383,0,347.8,39570.1399074074,2008-05-02,03:21:28
32.9754966,114.0271166,0,344.5,39570.1399421296,2008-05-02,03:21:31
32.9756633,114.0270999,0,344.5,39570.1399652778,2008-05-02,03:21:33
32.9758316,114.0270783,0,341.2,39570.1399884259,2008-05-02,03:21:35
32.9759716,114.0270499,0,341.2,39570.1400115741,2008-05-02,03:21:37
32.9760883,114.0270266,0,341.2,39570.1400347222,2008-05-02,03:21:39
32.9761499,114.02702,0,341.2,39570.1400578704,2008-05-02,03:21:41
32.976245,114.0270033,0,337.9,39570.1400810185,2008-05-02,03:21:43
32.9763049,114.0270083,0,337.9,39570.1401041667,2008-05-02,03:21:45
32.9763783,114.0269883,0,337.9,39570.1401273148,2008-05-02,03:21:47
32.9764449,114.0269716,0,337.9,39570.140150463,2008-05-02,03:21:49
32.97651,114.0269666,0,337.9,39570.1401736111,2008-05-02,03:21:51
32.9765333,114.0269883,0,337.9,39570.1401967593,2008-05-02,03:21:53
32.9764749,114.0270766,0,334.6,39570.1402199074,2008-05-02,03:21:55
32.9764116,114.0271449,0,337.9,39570.1402430556,2008-05-02,03:21:57
32.9763716,114.0271933,0,341.2,39570.1402662037,2008-05-02,03:21:59
32.9763466,114.0272366,0,347.8,39570.1402893519,2008-05-02,03:22:01
32.9763683,114.0272983,0,351,39570.1403125,2008-05-02,03:22:03
32.9763599,114.0273183,0,354.3,39570.1403703704,2008-05-02,03:22:08
32.9763599,114.0273183,0,354.3,39570.1404050926,2008-05-02,03:22:11
32.9763599,114.0273183,0,354.3,39570.1404282407,2008-05-02,03:22:13
32.9763666,114.0273033,0,354.3,39570.1404976852,2008-05-02,03:22:19
32.9763416,114.0273183,0,354.3,39570.1405555556,2008-05-02,03:22:24
32.9763166,114.0273233,0,354.3,39570.1406134259,2008-05-02,03:22:29
32.9762983,114.0273566,0,354.3,39570.1406365741,2008-05-02,03:22:31
32.9763533,114.0273116,0,354.3,39570.1406597222,2008-05-02,03:22:33
