# Supplementary material for: Research on differential privacy protection method based on user tendency
Source: PLoS One. 2023 Oct 26;18(10):e0288823. doi: 10.1371/journal.pone.0288823 (PMC10602288; doi:10.1371/journal.pone.0288823)
Supplement: S5 Data — (ZIP) [file pone.0288823.s005.zip › Data 5-5/153/Trajectory/20080502073736.plt]

Geolife trajectory
WGS 84
Altitude is in Feet
Reserved 3
0,2,255,My Track,0,0,2,8421376
0
32.9764833,114.0271699,0,351,39570.3177777778,2008-05-02,07:37:36
32.9764883,114.0271733,0,351,39570.3177893519,2008-05-02,07:37:37
32.9762333,114.0272016,0,351,39570.3216550926,2008-05-02,07:43:11
32.9761816,114.0271766,0,351,39570.3216782407,2008-05-02,07:43:13
32.9761399,114.0271766,0,351,39570.3217013889,2008-05-02,07:43:15
32.976135,114.0271916,0,351,39570.321724537,2008-05-02,07:43:17
32.9761399,114.0272083,0,351,39570.3217476852,2008-05-02,07:43:19
32.9761399,114.0272083,0,351,39570.3217824074,2008-05-02,07:43:22
32.9761433,114.0272166,0,351,39570.3218055556,2008-05-02,07:43:24
32.976175,114.0272233,0,351,39570.3218634259,2008-05-02,07:43:29
32.9761833,114.0272316,0,351,39570.3218865741,2008-05-02,07:43:31
32.9761866,114.0272433,0,354.3,39570.3219444444,2008-05-02,07:43:36
32.9761866,114.0272433,0,354.3,39570.3219791667,2008-05-02,07:43:39
32.9761866,114.0272433,0,354.3,39570.3220023148,2008-05-02,07:43:41
32.9762083,114.0272316,0,354.3,39570.3220601852,2008-05-02,07:43:46
32.9762116,114.0272399,0,354.3,39570.3221180556,2008-05-02,07:43:51
32.9762133,114.027235,0,354.3,39570.3221759259,2008-05-02,07:43:56
32.9762133,114.027235,0,354.3,39570.3222106481,2008-05-02,07:43:59
32.9762133,114.027235,0,354.3,39570.3222337963,2008-05-02,07:44:01
32.9761983,114.0272416,0,354.3,39570.3222916667,2008-05-02,07:44:06
32.9761633,114.0272549,0,354.3,39570.3223148148,2008-05-02,07:44:08
32.9761216,114.0272883,0,354.3,39570.322337963,2008-05-02,07:44:10
32.9760333,114.0273733,0,354.3,39570.3223726852,2008-05-02,07:44:13
32.9759249,114.0274349,0,354.3,39570.3224074074,2008-05-02,07:44:16
32.975865,114.0274633,0,354.3,39570.3224305556,2008-05-02,07:44:18
32.9758366,114.0275066,0,354.3,39570.3224537037,2008-05-02,07:44:20
32.9758116,114.0275533,0,354.3,39570.3224768518,2008-05-02,07:44:22
32.9757366,114.0275849,0,354.3,39570.3225,2008-05-02,07:44:24
32.9756316,114.0276166,0,354.3,39570.3225231481,2008-05-02,07:44:26
32.9755216,114.0276499,0,354.3,39570.3225462963,2008-05-02,07:44:28
32.975375,114.0276749,0,354.3,39570.3225694444,2008-05-02,07:44:30
32.9751999,114.0277033,0,354.3,39570.3225925926,2008-05-02,07:44:32
32.9750199,114.0277349,0,354.3,39570.3226157407,2008-05-02,07:44:34
32.9748166,114.0277666,0,354.3,39570.3226388889,2008-05-02,07:44:36
32.9745966,114.0278049,0,354.3,39570.322662037,2008-05-02,07:44:38
32.9743933,114.0278383,0,354.3,39570.3226851852,2008-05-02,07:44:40
32.9741966,114.0278666,0,354.3,39570.3227083333,2008-05-02,07:44:42
32.974005,114.0278866,0,354.3,39570.3227314815,2008-05-02,07:44:44
32.9738366,114.0279033,0,354.3,39570.3227546296,2008-05-02,07:44:46
32.9737016,114.0279166,0,354.3,39570.3227777778,2008-05-02,07:44:48
32.9736133,114.02792,0,354.3,39570.3228009259,2008-05-02,07:44:50
32.9735666,114.0279216,0,354.3,39570.3228240741,2008-05-02,07:44:52
32.97355,114.0279283,0,354.3,39570.3228472222,2008-05-02,07:44:54
32.97355,114.0279316,0,354.3,39570.3228703704,2008-05-02,07:44:56
32.9735449,114.0279366,0,354.3,39570.3228935185,2008-05-02,07:44:58
32.9735416,114.0279399,0,354.3,39570.3229166667,2008-05-02,07:45:00
32.9735299,114.0279383,0,354.3,39570.3229398148,2008-05-02,07:45:02
32.9735283,114.0279333,0,354.3,39570.322962963,2008-05-02,07:45:04
32.9735333,114.0279383,0,354.3,39570.3229861111,2008-05-02,07:45:06
32.9735333,114.0279383,0,354.3,39570.3230439815,2008-05-02,07:45:11
32.9735333,114.0279383,0,354.3,39570.3230787037,2008-05-02,07:45:14
32.9735333,114.0279383,0,354.3,39570.3231018518,2008-05-02,07:45:16
32.9735133,114.0279449,0,354.3,39570.3231597222,2008-05-02,07:45:21
32.9734766,114.0279416,0,354.3,39570.3231828704,2008-05-02,07:45:23
32.973415,114.0279216,0,354.3,39570.3232060185,2008-05-02,07:45:25
32.9733433,114.0278733,0,354.3,39570.3232291667,2008-05-02,07:45:27
32.9732949,114.0278049,0,354.3,39570.3232523148,2008-05-02,07:45:29
32.9732549,114.0277016,0,354.3,39570.323275463,2008-05-02,07:45:31
32.9732366,114.0275666,0,354.3,39570.3232986111,2008-05-02,07:45:33
32.973215,114.0274066,0,354.3,39570.3233217593,2008-05-02,07:45:35
32.9731983,114.0272183,0,354.3,39570.3233449074,2008-05-02,07:45:37
32.9731799,114.0269966,0,354.3,39570.3233680556,2008-05-02,07:45:39
32.973145,114.0267699,0,354.3,39570.3233912037,2008-05-02,07:45:41
32.9731166,114.0265416,0,354.3,39570.3234143518,2008-05-02,07:45:43
32.9730916,114.0263083,0,354.3,39570.3234375,2008-05-02,07:45:45
32.9730733,114.0260699,0,354.3,39570.3234606481,2008-05-02,07:45:47
32.9730449,114.0258049,0,354.3,39570.3234837963,2008-05-02,07:45:49
32.9730283,114.0255483,0,354.3,39570.3235069444,2008-05-02,07:45:51
32.9730333,114.0253066,0,354.3,39570.3235300926,2008-05-02,07:45:53
32.9730233,114.0250499,0,354.3,39570.3235532407,2008-05-02,07:45:55
32.9730149,114.0247766,0,354.3,39570.3235763889,2008-05-02,07:45:57
32.9730033,114.0245066,0,354.3,39570.323599537,2008-05-02,07:45:59
32.9730033,114.0242283,0,354.3,39570.3236226852,2008-05-02,07:46:01
32.972995,114.0239616,0,354.3,39570.3236458333,2008-05-02,07:46:03
32.9729716,114.0236916,0,354.3,39570.3236689815,2008-05-02,07:46:05
32.9729599,114.0234566,0,354.3,39570.3236921296,2008-05-02,07:46:07
32.9729533,114.0232266,0,354.3,39570.3237152778,2008-05-02,07:46:09
32.9729299,114.02301,0,354.3,39570.3237384259,2008-05-02,07:46:11
32.9729283,114.0228016,0,354.3,39570.3237615741,2008-05-02,07:46:13
32.9729233,114.0225949,0,354.3,39570.3237847222,2008-05-02,07:46:15
32.9729149,114.0223966,0,354.3,39570.3238078704,2008-05-02,07:46:17
32.97291,114.0222016,0,354.3,39570.3238310185,2008-05-02,07:46:19
32.9728983,114.0220066,0,354.3,39570.3238541667,2008-05-02,07:46:21
32.9728916,114.0217749,0,354.3,39570.3238773148,2008-05-02,07:46:23
32.9728833,114.0215283,0,354.3,39570.323900463,2008-05-02,07:46:25
32.9728766,114.0212899,0,354.3,39570.3239236111,2008-05-02,07:46:27
32.9728383,114.0210249,0,354.3,39570.3239467593,2008-05-02,07:46:29
32.9728299,114.0207666,0,354.3,39570.3239699074,2008-05-02,07:46:31
32.97281,114.0205116,0,354.3,39570.3239930556,2008-05-02,07:46:33
32.9727966,114.020255,0,354.3,39570.3240162037,2008-05-02,07:46:35
32.972785,114.0200016,0,354.3,39570.3240393519,2008-05-02,07:46:37
32.9727649,114.0197366,0,354.3,39570.3240625,2008-05-02,07:46:39
32.9727466,114.0194766,0,354.3,39570.3240856482,2008-05-02,07:46:41
32.9727366,114.0192216,0,354.3,39570.3241087963,2008-05-02,07:46:43
32.9727533,114.018975,0,351,39570.3241319444,2008-05-02,07:46:45
32.972755,114.0187749,0,351,39570.3241550926,2008-05-02,07:46:47
32.9727583,114.0185983,0,351,39570.3241782407,2008-05-02,07:46:49
32.97274,114.0184199,0,351,39570.3242013889,2008-05-02,07:46:51
32.9727366,114.0182566,0,351,39570.324224537,2008-05-02,07:46:53
32.9727183,114.0180716,0,351,39570.3242476852,2008-05-02,07:46:55
32.9727133,114.0178799,0,351,39570.3242708333,2008-05-02,07:46:57
32.9726949,114.0176983,0,351,39570.3242939815,2008-05-02,07:46:59
32.9726716,114.0175083,0,351,39570.3243171296,2008-05-02,07:47:01
32.9726683,114.0172883,0,351,39570.3243402778,2008-05-02,07:47:03
32.9726466,114.0170749,0,351,39570.3243634259,2008-05-02,07:47:05
32.9726249,114.0168483,0,351,39570.3243865741,2008-05-02,07:47:07
32.9726466,114.0166266,0,351,39570.3244097222,2008-05-02,07:47:09
32.972645,114.0163766,0,351,39570.3244328704,2008-05-02,07:47:11
32.9726366,114.0161333,0,351,39570.3244560185,2008-05-02,07:47:13
32.9726416,114.0158799,0,347.8,39570.3244791667,2008-05-02,07:47:15
32.9726383,114.0156316,0,347.8,39570.3245023148,2008-05-02,07:47:17
32.9726383,114.0153966,0,347.8,39570.324525463,2008-05-02,07:47:19
32.9726266,114.0151749,0,351,39570.3245486111,2008-05-02,07:47:21
32.9726049,114.0149616,0,351,39570.3245717593,2008-05-02,07:47:23
32.9725933,114.0147649,0,351,39570.3245949074,2008-05-02,07:47:25
32.9725799,114.0145733,0,351,39570.3246180556,2008-05-02,07:47:27
32.97256,114.0144199,0,351,39570.3246412037,2008-05-02,07:47:29
32.9725366,114.0142999,0,347.8,39570.3246643519,2008-05-02,07:47:31
32.9724883,114.0142399,0,347.8,39570.3246875,2008-05-02,07:47:33
32.9724549,114.0141949,0,347.8,39570.3247106481,2008-05-02,07:47:35
32.97243,114.0141666,0,347.8,39570.3247337963,2008-05-02,07:47:37
32.9724083,114.0141616,0,347.8,39570.3247569444,2008-05-02,07:47:39
32.97236,114.0141433,0,351,39570.3247800926,2008-05-02,07:47:41
32.9722849,114.0141333,0,351,39570.3248263889,2008-05-02,07:47:45
32.9721899,114.0141466,0,347.8,39570.324849537,2008-05-02,07:47:47
32.9721016,114.0141699,0,347.8,39570.3248726852,2008-05-02,07:47:49
32.9719799,114.0141999,0,347.8,39570.3248958333,2008-05-02,07:47:51
32.9718799,114.0142049,0,351,39570.3249189815,2008-05-02,07:47:53
32.9718216,114.0142116,0,351,39570.3249421296,2008-05-02,07:47:55
32.97179,114.0142183,0,351,39570.3249652778,2008-05-02,07:47:57
32.9717549,114.0142233,0,351,39570.3249884259,2008-05-02,07:47:59
32.9717433,114.0142199,0,351,39570.3250115741,2008-05-02,07:48:01
32.9717383,114.0142049,0,351,39570.3250347222,2008-05-02,07:48:03
32.9717233,114.0141966,0,351,39570.3250925926,2008-05-02,07:48:08
32.9717249,114.0141933,0,351,39570.325150463,2008-05-02,07:48:13
32.9717249,114.0141933,0,351,39570.3251851852,2008-05-02,07:48:16
32.9717249,114.0141933,0,351,39570.3252083333,2008-05-02,07:48:18
32.9717133,114.0141866,0,351,39570.3252662037,2008-05-02,07:48:23
32.9716733,114.0142033,0,351,39570.3253240741,2008-05-02,07:48:28
32.9716699,114.0142016,0,351,39570.3253472222,2008-05-02,07:48:30
32.9716716,114.0142049,0,351,39570.3254050926,2008-05-02,07:48:35
32.9716716,114.0142049,0,351,39570.325462963,2008-05-02,07:48:40
32.9716716,114.0142049,0,351,39570.3255208333,2008-05-02,07:48:45
32.9716716,114.0142049,0,351,39570.3255555556,2008-05-02,07:48:48
32.9716783,114.0142083,0,351,39570.3255787037,2008-05-02,07:48:50
32.9716766,114.0142683,0,351,39570.3256365741,2008-05-02,07:48:55
32.9716583,114.0142916,0,351,39570.3256597222,2008-05-02,07:48:57
32.9716566,114.0143099,0,351,39570.3256828704,2008-05-02,07:48:59
32.9716616,114.0143183,0,351,39570.3257060185,2008-05-02,07:49:01
32.9716666,114.0143249,0,351,39570.3257291667,2008-05-02,07:49:03
32.9716549,114.0143333,0,351,39570.3257523148,2008-05-02,07:49:05
32.9716633,114.0143083,0,351,39570.325775463,2008-05-02,07:49:07
32.9716983,114.0142499,0,351,39570.3258333333,2008-05-02,07:49:12
32.9718133,114.0142699,0,351,39570.3258912037,2008-05-02,07:49:17
32.9718266,114.0142816,0,351,39570.3259143519,2008-05-02,07:49:19
32.9718266,114.0142816,0,351,39570.3259490741,2008-05-02,07:49:22
32.9718233,114.0142833,0,351,39570.3259722222,2008-05-02,07:49:24
32.9718116,114.0143099,0,351,39570.3260300926,2008-05-02,07:49:29
32.9717966,114.0143399,0,351,39570.3260532407,2008-05-02,07:49:31
32.9717616,114.0143666,0,351,39570.3260763889,2008-05-02,07:49:33
32.9716616,114.0144133,0,351,39570.326099537,2008-05-02,07:49:35
32.97151,114.0144966,0,351,39570.3261226852,2008-05-02,07:49:37
