# Supplementary material for: Research on differential privacy protection method based on user tendency
Source: PLoS One. 2023 Oct 26;18(10):e0288823. doi: 10.1371/journal.pone.0288823 (PMC10602288; doi:10.1371/journal.pone.0288823)
Supplement: S5 Data — (ZIP) [file pone.0288823.s005.zip › Data 5-5/153/Trajectory/20080504004540.plt]

Geolife trajectory
WGS 84
Altitude is in Feet
Reserved 3
0,2,255,My Track,0,0,2,8421376
0
32.9725283,114.0147183,0,347.8,39572.031712963,2008-05-04,00:45:40
32.9725416,114.0148066,0,347.8,39572.031724537,2008-05-04,00:45:41
32.972575,114.0150199,0,347.8,39572.0317476852,2008-05-04,00:45:43
32.9725933,114.0152399,0,347.8,39572.0317708333,2008-05-04,00:45:45
32.9726116,114.0154849,0,347.8,39572.0317939815,2008-05-04,00:45:47
32.9726166,114.0157666,0,347.8,39572.0318171296,2008-05-04,00:45:49
32.9726383,114.0160899,0,347.8,39572.0318402778,2008-05-04,00:45:51
32.9726566,114.0164283,0,347.8,39572.0318634259,2008-05-04,00:45:53
32.9726533,114.0167816,0,347.8,39572.0318865741,2008-05-04,00:45:55
32.9726783,114.0171416,0,347.8,39572.0319097222,2008-05-04,00:45:57
32.9726949,114.0174866,0,347.8,39572.0319328704,2008-05-04,00:45:59
32.97271,114.0177616,0,347.8,39572.0319560185,2008-05-04,00:46:01
32.9727433,114.0180016,0,347.8,39572.0319791667,2008-05-04,00:46:03
32.9726766,114.0186933,0,354.3,39572.0325578704,2008-05-04,00:46:53
32.9726649,114.0186916,0,354.3,39572.0326157407,2008-05-04,00:46:58
32.9726649,114.0186916,0,354.3,39572.032650463,2008-05-04,00:47:01
32.9726649,114.0186916,0,354.3,39572.0326736111,2008-05-04,00:47:03
32.9726683,114.0187199,0,354.3,39572.0327314815,2008-05-04,00:47:08
32.9726633,114.0188016,0,354.3,39572.0327546296,2008-05-04,00:47:10
32.9726483,114.0189266,0,354.3,39572.0327777778,2008-05-04,00:47:12
32.9726516,114.0190383,0,354.3,39572.0328009259,2008-05-04,00:47:14
32.9726666,114.019145,0,354.3,39572.0328240741,2008-05-04,00:47:16
32.9726516,114.0192899,0,354.3,39572.0328472222,2008-05-04,00:47:18
32.9726633,114.0194133,0,354.3,39572.0328703704,2008-05-04,00:47:20
32.972655,114.0195816,0,354.3,39572.0328935185,2008-05-04,00:47:22
32.9726383,114.0198116,0,354.3,39572.0329166667,2008-05-04,00:47:24
32.9726899,114.0200433,0,354.3,39572.0329398148,2008-05-04,00:47:26
32.9726833,114.0202966,0,354.3,39572.032962963,2008-05-04,00:47:28
32.9726566,114.0205733,0,354.3,39572.0329861111,2008-05-04,00:47:30
32.9728833,114.0208333,0,354.3,39572.0330092593,2008-05-04,00:47:32
32.9729466,114.0211249,0,354.3,39572.0330324074,2008-05-04,00:47:34
32.9729566,114.0214133,0,354.3,39572.0330555556,2008-05-04,00:47:36
32.9729466,114.0216616,0,354.3,39572.0330787037,2008-05-04,00:47:38
32.9729583,114.0218133,0,354.3,39572.0331018518,2008-05-04,00:47:40
32.9729583,114.021895,0,351,39572.033125,2008-05-04,00:47:42
32.9729749,114.0219183,0,344.5,39572.0331481481,2008-05-04,00:47:44
32.9730016,114.0219183,0,334.6,39572.0331712963,2008-05-04,00:47:46
32.97305,114.0219016,0,311.7,39572.0332291667,2008-05-04,00:47:51
32.9730666,114.0218933,0,305.1,39572.0332523148,2008-05-04,00:47:53
32.9730849,114.0218866,0,298.6,39572.033275463,2008-05-04,00:47:55
32.973105,114.0218816,0,288.7,39572.0332986111,2008-05-04,00:47:57
32.9731233,114.021875,0,278.9,39572.0333217593,2008-05-04,00:47:59
32.9731399,114.0218699,0,272.3,39572.0333449074,2008-05-04,00:48:01
32.9731549,114.0218666,0,265.7,39572.0333680556,2008-05-04,00:48:03
32.9731816,114.0218616,0,252.6,39572.0333912037,2008-05-04,00:48:05
32.9732099,114.0218816,0,242.8,39572.0334143518,2008-05-04,00:48:07
32.9732283,114.0219283,0,236.2,39572.0334375,2008-05-04,00:48:09
32.9732416,114.0219849,0,226.4,39572.0334606481,2008-05-04,00:48:11
32.9732533,114.022065,0,216.5,39572.0334837963,2008-05-04,00:48:13
32.97326,114.0221649,0,206.7,39572.0335069444,2008-05-04,00:48:15
32.9732233,114.0222766,0,210,39572.0335300926,2008-05-04,00:48:17
32.9731949,114.0223866,0,210,39572.0335532407,2008-05-04,00:48:19
32.97309,114.0225133,0,252.6,39572.0335763889,2008-05-04,00:48:21
32.9730566,114.0226583,0,259.2,39572.033599537,2008-05-04,00:48:23
32.9730533,114.0227966,0,255.9,39572.0336226852,2008-05-04,00:48:25
32.9730433,114.0229449,0,262.5,39572.0336458333,2008-05-04,00:48:27
32.9730616,114.0231199,0,262.5,39572.0336689815,2008-05-04,00:48:29
32.9730699,114.0233149,0,262.5,39572.0336921296,2008-05-04,00:48:31
32.9730483,114.0235683,0,259.2,39572.0337152778,2008-05-04,00:48:33
32.9730416,114.0238399,0,259.2,39572.0337384259,2008-05-04,00:48:35
32.973075,114.0241283,0,255.9,39572.0337615741,2008-05-04,00:48:37
32.9731099,114.0244399,0,249.3,39572.0337847222,2008-05-04,00:48:39
32.9731616,114.0247633,0,242.8,39572.0338078704,2008-05-04,00:48:41
32.9731833,114.0251016,0,236.2,39572.0338310185,2008-05-04,00:48:43
32.9732,114.0254416,0,236.2,39572.0338541667,2008-05-04,00:48:45
32.9732166,114.0257399,0,236.2,39572.0338773148,2008-05-04,00:48:47
32.9732399,114.0259999,0,236.2,39572.033900463,2008-05-04,00:48:49
32.9732349,114.0261933,0,232.9,39572.0339236111,2008-05-04,00:48:51
32.9732383,114.0263083,0,232.9,39572.0339467593,2008-05-04,00:48:53
32.9732466,114.0263916,0,232.9,39572.0339699074,2008-05-04,00:48:55
32.9732333,114.0265099,0,229.7,39572.0339930556,2008-05-04,00:48:57
32.9732399,114.0266166,0,232.9,39572.0340162037,2008-05-04,00:48:59
32.9732416,114.0266949,0,229.7,39572.0340393518,2008-05-04,00:49:01
32.9732666,114.0267399,0,229.7,39572.0340625,2008-05-04,00:49:03
32.9732783,114.0268283,0,229.7,39572.0340856481,2008-05-04,00:49:05
32.973285,114.0269349,0,226.4,39572.0341087963,2008-05-04,00:49:07
32.9732916,114.0270633,0,219.8,39572.0341319444,2008-05-04,00:49:09
32.9732966,114.0272149,0,216.5,39572.0341550926,2008-05-04,00:49:11
32.9733233,114.0273033,0,219.8,39572.0341782407,2008-05-04,00:49:13
32.9733366,114.0273199,0,213.3,39572.0342013889,2008-05-04,00:49:15
32.9733416,114.0273183,0,213.3,39572.0342592593,2008-05-04,00:49:20
32.9733416,114.0273183,0,213.3,39572.0343171296,2008-05-04,00:49:25
32.9733416,114.0273183,0,213.3,39572.034375,2008-05-04,00:49:30
32.97334,114.0273183,0,213.3,39572.0344328704,2008-05-04,00:49:35
32.9733466,114.0273149,0,213.3,39572.0344907407,2008-05-04,00:49:40
32.9733466,114.0273149,0,213.3,39572.0345486111,2008-05-04,00:49:45
32.9733466,114.0273149,0,213.3,39572.0345833333,2008-05-04,00:49:48
32.9733466,114.0273166,0,213.3,39572.0346064815,2008-05-04,00:49:50
32.9733483,114.0273499,0,213.3,39572.0346643519,2008-05-04,00:49:55
32.97336,114.0273999,0,213.3,39572.0346875,2008-05-04,00:49:57
32.9733583,114.0274933,0,213.3,39572.0347106481,2008-05-04,00:49:59
32.97336,114.0275933,0,213.3,39572.0347337963,2008-05-04,00:50:01
32.97337,114.0276833,0,213.3,39572.0347569444,2008-05-04,00:50:03
32.9734,114.0277666,0,213.3,39572.0347800926,2008-05-04,00:50:05
32.9734649,114.0278233,0,213.3,39572.0348032407,2008-05-04,00:50:07
32.9735749,114.0278699,0,213.3,39572.0348263889,2008-05-04,00:50:09
32.9736766,114.0279016,0,210,39572.034849537,2008-05-04,00:50:11
32.97378,114.0279049,0,206.7,39572.0348726852,2008-05-04,00:50:13
32.9739233,114.0279033,0,200.1,39572.0348958333,2008-05-04,00:50:15
32.9740433,114.0278699,0,200.1,39572.0349189815,2008-05-04,00:50:17
32.9741716,114.0278166,0,200.1,39572.0349421296,2008-05-04,00:50:19
32.9742916,114.027775,0,203.4,39572.0349652778,2008-05-04,00:50:21
32.9744066,114.0277533,0,203.4,39572.0349884259,2008-05-04,00:50:23
32.9745116,114.0277383,0,206.7,39572.0350115741,2008-05-04,00:50:25
32.9746216,114.0277216,0,206.7,39572.0350347222,2008-05-04,00:50:27
32.9747649,114.0276983,0,206.7,39572.0350578704,2008-05-04,00:50:29
32.974925,114.0276766,0,210,39572.0350810185,2008-05-04,00:50:31
32.9751116,114.0276383,0,210,39572.0351041667,2008-05-04,00:50:33
32.9753133,114.0275933,0,210,39572.0351273148,2008-05-04,00:50:35
32.9755099,114.0275583,0,213.3,39572.035150463,2008-05-04,00:50:37
32.9756433,114.0275233,0,219.8,39572.0351736111,2008-05-04,00:50:39
32.9757299,114.0275049,0,223.1,39572.0351967593,2008-05-04,00:50:41
32.9758016,114.0274833,0,226.4,39572.0352199074,2008-05-04,00:50:43
32.9758599,114.0274616,0,229.7,39572.0352430556,2008-05-04,00:50:45
32.9759216,114.0274433,0,236.2,39572.0352662037,2008-05-04,00:50:47
32.9760466,114.0274333,0,249.3,39572.0352893519,2008-05-04,00:50:49
32.9761699,114.0274199,0,255.9,39572.0353125,2008-05-04,00:50:51
32.9763216,114.0273966,0,265.7,39572.0353356482,2008-05-04,00:50:53
32.9764716,114.0273749,0,275.6,39572.0353587963,2008-05-04,00:50:55
32.9765916,114.0273549,0,282.2,39572.0353819444,2008-05-04,00:50:57
32.9767016,114.0273416,0,295.3,39572.0354050926,2008-05-04,00:50:59
32.9768149,114.0273283,0,311.7,39572.0354282407,2008-05-04,00:51:01
32.976975,114.0273099,0,331.4,39572.0354513889,2008-05-04,00:51:03
32.9771716,114.0272883,0,344.5,39572.035474537,2008-05-04,00:51:05
32.9773916,114.0272166,0,354.3,39572.0354976852,2008-05-04,00:51:07
32.9776166,114.0271549,0,357.6,39572.0355208333,2008-05-04,00:51:09
32.9777616,114.0271233,0,360.9,39572.0355439815,2008-05-04,00:51:11
32.97787,114.0270933,0,364.2,39572.0355671296,2008-05-04,00:51:13
32.9779499,114.0270966,0,360.9,39572.0355902778,2008-05-04,00:51:15
32.9780449,114.0271483,0,351,39572.0356134259,2008-05-04,00:51:17
32.9780816,114.0272233,0,334.6,39572.0356365741,2008-05-04,00:51:19
32.9781033,114.0273099,0,331.4,39572.0356597222,2008-05-04,00:51:21
32.9781233,114.02744,0,328.1,39572.0356828704,2008-05-04,00:51:23
32.9781433,114.0275899,0,324.8,39572.0357060185,2008-05-04,00:51:25
32.97818,114.0277666,0,324.8,39572.0357291667,2008-05-04,00:51:27
32.9782133,114.0279516,0,324.8,39572.0357523148,2008-05-04,00:51:29
32.9782466,114.0281416,0,321.5,39572.035775463,2008-05-04,00:51:31
32.9782833,114.0283066,0,318.2,39572.0357986111,2008-05-04,00:51:33
32.9783216,114.02847,0,315,39572.0358217593,2008-05-04,00:51:35
32.978335,114.0286233,0,308.4,39572.0358449074,2008-05-04,00:51:37
32.9783433,114.0287816,0,308.4,39572.0358680556,2008-05-04,00:51:39
32.978335,114.0289483,0,308.4,39572.0358912037,2008-05-04,00:51:41
32.9783316,114.0291299,0,308.4,39572.0359143519,2008-05-04,00:51:43
32.9783366,114.0293316,0,315,39572.0359375,2008-05-04,00:51:45
32.9783466,114.0294916,0,321.5,39572.0359606481,2008-05-04,00:51:47
32.978345,114.0296383,0,328.1,39572.0359837963,2008-05-04,00:51:49
32.9783266,114.0297849,0,337.9,39572.0360069444,2008-05-04,00:51:51
32.9783133,114.0298749,0,341.2,39572.0360300926,2008-05-04,00:51:53
32.9783116,114.0299283,0,344.5,39572.0360532407,2008-05-04,00:51:55
32.9782983,114.0299966,0,344.5,39572.0360763889,2008-05-04,00:51:57
32.9783066,114.0300366,0,344.5,39572.036099537,2008-05-04,00:51:59
32.97829,114.0300316,0,344.5,39572.0361226852,2008-05-04,00:52:01
32.9782933,114.0300283,0,344.5,39572.0361458333,2008-05-04,00:52:03
32.9782933,114.0300283,0,344.5,39572.0361805556,2008-05-04,00:52:06
32.9782949,114.0300233,0,344.5,39572.0362037037,2008-05-04,00:52:08
32.9782999,114.0301049,0,344.5,39572.0362615741,2008-05-04,00:52:13
32.9783116,114.0301866,0,344.5,39572.0362847222,2008-05-04,00:52:15
32.97832,114.0302766,0,344.5,39572.0363078704,2008-05-04,00:52:17
32.978345,114.03036,0,344.5,39572.0363310185,2008-05-04,00:52:19
32.9783549,114.0304316,0,344.5,39572.0363541667,2008-05-04,00:52:21
32.9783783,114.0305066,0,344.5,39572.0363773148,2008-05-04,00:52:23
32.9783683,114.0306049,0,344.5,39572.036400463,2008-05-04,00:52:25
32.9783683,114.0307416,0,344.5,39572.0364236111,2008-05-04,00:52:27
32.9783733,114.0309133,0,341.2,39572.0364467593,2008-05-04,00:52:29
32.9783983,114.0311466,0,341.2,39572.0364699074,2008-05-04,00:52:31
32.978415,114.0313833,0,341.2,39572.0364930556,2008-05-04,00:52:33
32.9784316,114.0316483,0,341.2,39572.0365162037,2008-05-04,00:52:35
32.9784366,114.03194,0,344.5,39572.0365393519,2008-05-04,00:52:37
32.9784716,114.0322599,0,344.5,39572.0365625,2008-05-04,00:52:39
32.978515,114.0325799,0,341.2,39572.0365856481,2008-05-04,00:52:41
32.978545,114.0328383,0,341.2,39572.0366087963,2008-05-04,00:52:43
32.97853,114.0330183,0,341.2,39572.0366319444,2008-05-04,00:52:45
32.9785483,114.0331616,0,341.2,39572.0366550926,2008-05-04,00:52:47
32.9785933,114.0332249,0,337.9,39572.0366782407,2008-05-04,00:52:49
32.9786083,114.0333116,0,341.2,39572.0367013889,2008-05-04,00:52:51
32.9786283,114.0334083,0,341.2,39572.036724537,2008-05-04,00:52:53
32.9786183,114.0335366,0,341.2,39572.0367476852,2008-05-04,00:52:55
32.9786349,114.03369,0,341.2,39572.0367708333,2008-05-04,00:52:57
32.978665,114.0338533,0,341.2,39572.0367939815,2008-05-04,00:52:59
32.9786733,114.0340366,0,344.5,39572.0368171296,2008-05-04,00:53:01
32.9787116,114.0342216,0,344.5,39572.0368402778,2008-05-04,00:53:03
32.97875,114.0344149,0,344.5,39572.0368634259,2008-05-04,00:53:05
32.9787933,114.0346149,0,341.2,39572.0368865741,2008-05-04,00:53:07
32.978835,114.0347516,0,341.2,39572.0369097222,2008-05-04,00:53:09
32.9788633,114.0349149,0,337.9,39572.0369328704,2008-05-04,00:53:11
32.9788833,114.0350466,0,331.4,39572.0369560185,2008-05-04,00:53:13
32.9788983,114.0351533,0,331.4,39572.0369791667,2008-05-04,00:53:15
32.978935,114.0352366,0,328.1,39572.0370023148,2008-05-04,00:53:17
32.978975,114.0353449,0,324.8,39572.037025463,2008-05-04,00:53:19
32.9790116,114.0354883,0,321.5,39572.0370486111,2008-05-04,00:53:21
32.9790666,114.0356266,0,315,39572.0370717593,2008-05-04,00:53:23
32.9790983,114.0357283,0,311.7,39572.0370949074,2008-05-04,00:53:25
32.9791233,114.0358049,0,308.4,39572.0371180556,2008-05-04,00:53:27
32.9790666,114.0359099,0,331.4,39572.0371412037,2008-05-04,00:53:29
32.9791016,114.0359716,0,334.6,39572.0371643519,2008-05-04,00:53:31
32.9790933,114.0360166,0,344.5,39572.0371875,2008-05-04,00:53:33
32.9791183,114.0360216,0,334.6,39572.0372106481,2008-05-04,00:53:35
32.9791249,114.0360199,0,334.6,39572.0372685185,2008-05-04,00:53:40
32.9791216,114.0360183,0,334.6,39572.0373263889,2008-05-04,00:53:45
32.9791166,114.0360116,0,334.6,39572.0373842593,2008-05-04,00:53:50
32.9791183,114.0360149,0,334.6,39572.0374421296,2008-05-04,00:53:55
32.9791183,114.0360149,0,334.6,39572.0374768519,2008-05-04,00:53:58
32.9791183,114.0360166,0,334.6,39572.0375,2008-05-04,00:54:00
32.9791249,114.0360333,0,334.6,39572.0375578704,2008-05-04,00:54:05
32.9791316,114.0360433,0,334.6,39572.0375810185,2008-05-04,00:54:07
32.9791316,114.0360666,0,334.6,39572.0376041667,2008-05-04,00:54:09
32.9791333,114.0360849,0,334.6,39572.0376273148,2008-05-04,00:54:11
32.9791283,114.03611,0,334.6,39572.037650463,2008-05-04,00:54:13
32.9791316,114.0361249,0,334.6,39572.0376736111,2008-05-04,00:54:15
32.9791266,114.0361333,0,334.6,39572.0376967593,2008-05-04,00:54:17
32.9791249,114.0361199,0,334.6,39572.0377199074,2008-05-04,00:54:19
32.9791266,114.0361199,0,334.6,39572.0377777778,2008-05-04,00:54:24
32.9791266,114.0361199,0,334.6,39572.0378125,2008-05-04,00:54:27
32.97913,114.0361266,0,334.6,39572.0378356481,2008-05-04,00:54:29
32.9791499,114.036145,0,334.6,39572.0378935185,2008-05-04,00:54:34
32.9791816,114.0361933,0,334.6,39572.0379513889,2008-05-04,00:54:39
32.9792116,114.0361833,0,334.6,39572.037974537,2008-05-04,00:54:41
32.97924,114.0361683,0,334.6,39572.0379976852,2008-05-04,00:54:43
32.9792483,114.0361699,0,334.6,39572.0380208333,2008-05-04,00:54:45
32.9792649,114.0361749,0,334.6,39572.0380439815,2008-05-04,00:54:47
32.9792883,114.03618,0,334.6,39572.0380671296,2008-05-04,00:54:49
32.9793116,114.0361833,0,334.6,39572.0380902778,2008-05-04,00:54:51
32.97933,114.0361716,0,334.6,39572.0381134259,2008-05-04,00:54:53
32.9793749,114.0362249,0,334.6,39572.0381712963,2008-05-04,00:54:58
32.979385,114.0362466,0,334.6,39572.0381944444,2008-05-04,00:55:00
32.9793933,114.0362683,0,334.6,39572.0382175926,2008-05-04,00:55:02
32.9794016,114.0363016,0,334.6,39572.0382407407,2008-05-04,00:55:04
32.9794066,114.0363083,0,334.6,39572.0382638889,2008-05-04,00:55:06
32.9793983,114.0363316,0,334.6,39572.038287037,2008-05-04,00:55:08
32.97938,114.0363733,0,334.6,39572.0383101852,2008-05-04,00:55:10
32.979355,114.0364366,0,334.6,39572.0383333333,2008-05-04,00:55:12
32.9793516,114.036455,0,334.6,39572.0383564815,2008-05-04,00:55:14
32.9793266,114.0364883,0,334.6,39572.0383796296,2008-05-04,00:55:16
32.9793133,114.0365183,0,334.6,39572.0384027778,2008-05-04,00:55:18
32.9793116,114.0365333,0,334.6,39572.0384259259,2008-05-04,00:55:20
32.9793066,114.0365499,0,334.6,39572.0384490741,2008-05-04,00:55:22
32.9792899,114.0365666,0,334.6,39572.0384722222,2008-05-04,00:55:24
32.9792866,114.0365733,0,334.6,39572.0384953704,2008-05-04,00:55:26
32.9792866,114.0365816,0,334.6,39572.0385185185,2008-05-04,00:55:28
32.9792866,114.0365816,0,334.6,39572.0385532407,2008-05-04,00:55:31
32.9792883,114.0365733,0,334.6,39572.0385763889,2008-05-04,00:55:33
32.9792683,114.0365866,0,334.6,39572.0386342593,2008-05-04,00:55:38
32.9792666,114.0365849,0,334.6,39572.0386574074,2008-05-04,00:55:40
32.9792533,114.0365716,0,334.6,39572.0387152778,2008-05-04,00:55:45
32.9792516,114.0365649,0,334.6,39572.0387731481,2008-05-04,00:55:50
32.9792516,114.0365649,0,334.6,39572.0388310185,2008-05-04,00:55:55
32.9792516,114.0365649,0,334.6,39572.0388888889,2008-05-04,00:56:00
32.9792533,114.0365633,0,334.6,39572.0389467593,2008-05-04,00:56:05
32.9792533,114.0365633,0,334.6,39572.0389814815,2008-05-04,00:56:08
32.9792533,114.0365616,0,334.6,39572.0390046296,2008-05-04,00:56:10
32.9792766,114.03654,0,334.6,39572.0390625,2008-05-04,00:56:15
32.9792749,114.0365199,0,334.6,39572.0390856481,2008-05-04,00:56:17
32.9793033,114.0365116,0,334.6,39572.0391435185,2008-05-04,00:56:22
32.9793016,114.0364983,0,334.6,39572.0392013889,2008-05-04,00:56:27
32.9793,114.0365083,0,334.6,39572.0392592593,2008-05-04,00:56:32
32.9793,114.0365416,0,334.6,39572.0392824074,2008-05-04,00:56:34
32.979315,114.0365766,0,334.6,39572.0393055556,2008-05-04,00:56:36
32.9793416,114.0365983,0,334.6,39572.0393287037,2008-05-04,00:56:38
32.9793716,114.0366049,0,334.6,39572.0393518518,2008-05-04,00:56:40
32.9794149,114.0366083,0,334.6,39572.039375,2008-05-04,00:56:42
32.9794449,114.0366383,0,334.6,39572.0393981481,2008-05-04,00:56:44
32.9794666,114.0366866,0,334.6,39572.0394212963,2008-05-04,00:56:46
32.9794933,114.0367483,0,334.6,39572.0394444444,2008-05-04,00:56:48
32.9794966,114.0368266,0,334.6,39572.0394675926,2008-05-04,00:56:50
32.9795016,114.0369283,0,334.6,39572.0394907407,2008-05-04,00:56:52
32.9794966,114.0370433,0,334.6,39572.0395138889,2008-05-04,00:56:54
32.9795333,114.0371216,0,334.6,39572.039537037,2008-05-04,00:56:56
32.9795233,114.0371916,0,334.6,39572.0395601852,2008-05-04,00:56:58
32.9795133,114.0372433,0,334.6,39572.0395833333,2008-05-04,00:57:00
32.9794933,114.0372466,0,334.6,39572.0396064815,2008-05-04,00:57:02
32.9794783,114.0371933,0,334.6,39572.0396296296,2008-05-04,00:57:04
32.9794583,114.0371799,0,334.6,39572.0396527778,2008-05-04,00:57:06
32.9794466,114.0371716,0,334.6,39572.0396759259,2008-05-04,00:57:08
32.9794166,114.0370833,0,334.6,39572.0396990741,2008-05-04,00:57:10
32.9794016,114.0369666,0,334.6,39572.0397222222,2008-05-04,00:57:12
32.9794116,114.0370866,0,334.6,39572.0397800926,2008-05-04,00:57:17
32.9794116,114.0370866,0,334.6,39572.0398148148,2008-05-04,00:57:20
32.9794116,114.0370866,0,334.6,39572.039837963,2008-05-04,00:57:22
32.9794133,114.0371049,0,334.6,39572.0398958333,2008-05-04,00:57:27
32.9794216,114.0371216,0,334.6,39572.0399305556,2008-05-04,00:57:30
32.9794349,114.0370966,0,334.6,39572.0399768518,2008-05-04,00:57:34
32.9794516,114.0369766,0,334.6,39572.0400347222,2008-05-04,00:57:39
32.97947,114.0369399,0,334.6,39572.0400578704,2008-05-04,00:57:41
32.9795216,114.0368866,0,334.6,39572.0401157407,2008-05-04,00:57:46
32.9794983,114.036885,0,334.6,39572.0401736111,2008-05-04,00:57:51
32.9794983,114.036885,0,334.6,39572.0402083333,2008-05-04,00:57:54
32.9794983,114.036885,0,334.6,39572.0402314815,2008-05-04,00:57:56
32.9794966,114.0368683,0,334.6,39572.0402893518,2008-05-04,00:58:01
32.9794466,114.0367949,0,331.4,39572.0403472222,2008-05-04,00:58:06
32.9794283,114.0367666,0,331.4,39572.0403703704,2008-05-04,00:58:08
32.9794233,114.0367416,0,331.4,39572.0403935185,2008-05-04,00:58:10
32.9794116,114.0367116,0,331.4,39572.0404166667,2008-05-04,00:58:12
32.9794,114.0366716,0,331.4,39572.0404398148,2008-05-04,00:58:14
32.979385,114.0366016,0,331.4,39572.040462963,2008-05-04,00:58:16
32.979385,114.0365816,0,331.4,39572.0404861111,2008-05-04,00:58:18
32.9793733,114.0365516,0,331.4,39572.0405092593,2008-05-04,00:58:20
32.9793633,114.0365066,0,331.4,39572.0405324074,2008-05-04,00:58:22
32.9793516,114.0364649,0,331.4,39572.0405555556,2008-05-04,00:58:24
32.9793416,114.0364416,0,331.4,39572.0405787037,2008-05-04,00:58:26
32.979325,114.0364349,0,331.4,39572.0406018518,2008-05-04,00:58:28
32.9793233,114.0364216,0,331.4,39572.040625,2008-05-04,00:58:30
32.9793166,114.0363866,0,331.4,39572.0406828704,2008-05-04,00:58:35
32.9793449,114.0362983,0,331.4,39572.0407407407,2008-05-04,00:58:40
32.9793516,114.0362583,0,331.4,39572.0407638889,2008-05-04,00:58:42
32.9793933,114.0362416,0,331.4,39572.040787037,2008-05-04,00:58:44
32.9794033,114.0362183,0,331.4,39572.0408101852,2008-05-04,00:58:46
32.9794199,114.0362016,0,331.4,39572.0408333333,2008-05-04,00:58:48
32.9794349,114.0361816,0,331.4,39572.0408680556,2008-05-04,00:58:51
32.9794833,114.036165,0,331.4,39572.0408912037,2008-05-04,00:58:53
32.97954,114.0361816,0,331.4,39572.0409375,2008-05-04,00:58:57
32.979565,114.0361899,0,331.4,39572.0409606481,2008-05-04,00:58:59
32.9795616,114.0362049,0,331.4,39572.0409837963,2008-05-04,00:59:01
32.97959,114.036215,0,331.4,39572.0410069444,2008-05-04,00:59:03
32.97962,114.0362466,0,331.4,39572.0410416667,2008-05-04,00:59:06
32.9796399,114.0362933,0,331.4,39572.0410763889,2008-05-04,00:59:09
32.9796883,114.0364283,0,331.4,39572.0411805556,2008-05-04,00:59:18
32.979735,114.0365116,0,331.4,39572.0412037037,2008-05-04,00:59:20
32.9797716,114.0365216,0,334.6,39572.0412268518,2008-05-04,00:59:22
32.9797666,114.0365383,0,334.6,39572.04125,2008-05-04,00:59:24
32.9797433,114.03656,0,334.6,39572.0412731481,2008-05-04,00:59:26
32.9796816,114.0366199,0,334.6,39572.0413310185,2008-05-04,00:59:31
32.9795866,114.0366999,0,334.6,39572.0413888889,2008-05-04,00:59:36
32.9794716,114.0368166,0,334.6,39572.0414467593,2008-05-04,00:59:41
32.979385,114.0368949,0,334.6,39572.0414699074,2008-05-04,00:59:43
32.9793716,114.0369399,0,334.6,39572.0414930556,2008-05-04,00:59:45
32.97934,114.0369716,0,334.6,39572.0415162037,2008-05-04,00:59:47
32.9793266,114.036985,0,334.6,39572.0415393518,2008-05-04,00:59:49
32.9792966,114.0370016,0,334.6,39572.0416203704,2008-05-04,00:59:56
32.979395,114.0369716,0,334.6,39572.0416782407,2008-05-04,01:00:01
32.9794216,114.036985,0,334.6,39572.0417361111,2008-05-04,01:00:06
32.9794333,114.0369966,0,334.6,39572.0417939815,2008-05-04,01:00:11
32.9794599,114.0370083,0,334.6,39572.0418518518,2008-05-04,01:00:16
32.9794733,114.0370299,0,334.6,39572.0419097222,2008-05-04,01:00:21
32.9794683,114.0370383,0,334.6,39572.0419328704,2008-05-04,01:00:23
32.9794116,114.0370783,0,334.6,39572.0419907407,2008-05-04,01:00:28
32.9794049,114.0370966,0,334.6,39572.0420138889,2008-05-04,01:00:30
32.9794266,114.0371333,0,334.6,39572.042037037,2008-05-04,01:00:32
32.9794849,114.0371016,0,334.6,39572.0420949074,2008-05-04,01:00:37
32.979455,114.0370533,0,334.6,39572.0421527778,2008-05-04,01:00:42
32.979455,114.0370533,0,334.6,39572.0422106481,2008-05-04,01:00:47
32.979455,114.0370533,0,334.6,39572.0422685185,2008-05-04,01:00:52
32.979455,114.0370533,0,334.6,39572.0423263889,2008-05-04,01:00:57
32.979455,114.0370533,0,334.6,39572.0423611111,2008-05-04,01:01:00
32.979455,114.0370533,0,334.6,39572.0423842593,2008-05-04,01:01:02
32.9793616,114.0370716,0,334.6,39572.0424421296,2008-05-04,01:01:07
32.97934,114.0371366,0,334.6,39572.0425,2008-05-04,01:01:12
32.9792733,114.0371899,0,334.6,39572.0425578704,2008-05-04,01:01:17
32.979285,114.0372333,0,334.6,39572.0425810185,2008-05-04,01:01:19
32.9793,114.0372549,0,334.6,39572.0426041667,2008-05-04,01:01:21
32.9793216,114.0372333,0,334.6,39572.0426736111,2008-05-04,01:01:27
32.9793049,114.0370616,0,334.6,39572.0427314815,2008-05-04,01:01:32
32.9792966,114.0370316,0,334.6,39572.0427546296,2008-05-04,01:01:34
32.9792199,114.0369099,0,334.6,39572.0428125,2008-05-04,01:01:39
32.9791816,114.0368533,0,334.6,39572.0428356482,2008-05-04,01:01:41
32.9791283,114.0367849,0,334.6,39572.0428819444,2008-05-04,01:01:45
32.9790833,114.0366766,0,334.6,39572.0429050926,2008-05-04,01:01:47
32.9790516,114.0366349,0,334.6,39572.0429282407,2008-05-04,01:01:49
32.979035,114.0365999,0,334.6,39572.0429513889,2008-05-04,01:01:51
