# Supplementary material for: Research on differential privacy protection method based on user tendency
Source: PLoS One. 2023 Oct 26;18(10):e0288823. doi: 10.1371/journal.pone.0288823 (PMC10602288; doi:10.1371/journal.pone.0288823)
Supplement: S5 Data — (ZIP) [file pone.0288823.s005.zip › Data 5-5/153/Trajectory/20080504014859.plt]

Geolife trajectory
WGS 84
Altitude is in Feet
Reserved 3
0,2,255,My Track,0,0,2,8421376
0
32.97892,114.0364849,0,328.1,39572.0756828704,2008-05-04,01:48:59
32.9789233,114.0364816,0,328.1,39572.0756944444,2008-05-04,01:49:00
32.9788816,114.03647,0,328.1,39572.0758796296,2008-05-04,01:49:16
32.97885,114.0364416,0,328.1,39572.0759027778,2008-05-04,01:49:18
32.9788299,114.0364249,0,328.1,39572.0759259259,2008-05-04,01:49:20
32.9787983,114.0363799,0,328.1,39572.0759837963,2008-05-04,01:49:25
32.9787749,114.0362866,0,328.1,39572.0760648148,2008-05-04,01:49:32
32.978755,114.0362566,0,328.1,39572.0761226852,2008-05-04,01:49:37
32.9787466,114.03623,0,328.1,39572.0761458333,2008-05-04,01:49:39
32.97895,114.0360283,0,272.3,39572.0814351852,2008-05-04,01:57:16
32.9789483,114.0359999,0,272.3,39572.0814583333,2008-05-04,01:57:18
32.9789449,114.0359766,0,272.3,39572.0814814815,2008-05-04,01:57:20
32.9789433,114.0359349,0,275.6,39572.0815393519,2008-05-04,01:57:25
32.9789483,114.0358933,0,285.4,39572.0815972222,2008-05-04,01:57:30
32.9789533,114.0358666,0,292,39572.0816203704,2008-05-04,01:57:32
32.97896,114.035835,0,292,39572.0816435185,2008-05-04,01:57:34
32.9789633,114.0358049,0,292,39572.0816666667,2008-05-04,01:57:36
32.9789616,114.0357816,0,285.4,39572.0816898148,2008-05-04,01:57:38
32.9789566,114.0357533,0,272.3,39572.081712963,2008-05-04,01:57:40
32.9789466,114.0357383,0,269,39572.0817361111,2008-05-04,01:57:42
32.9789433,114.0357283,0,269,39572.0817592593,2008-05-04,01:57:44
32.9789366,114.0357216,0,265.7,39572.0817824074,2008-05-04,01:57:46
32.9789383,114.0357049,0,272.3,39572.0818055556,2008-05-04,01:57:48
32.9789383,114.0356849,0,275.6,39572.0818287037,2008-05-04,01:57:50
32.9789416,114.0356483,0,305.1,39572.0818518519,2008-05-04,01:57:52
32.97895,114.0356083,0,321.5,39572.081875,2008-05-04,01:57:54
32.9789516,114.0355899,0,334.6,39572.0818981482,2008-05-04,01:57:56
32.9789416,114.0355899,0,328.1,39572.0819212963,2008-05-04,01:57:58
32.9789433,114.0355716,0,337.9,39572.0819444444,2008-05-04,01:58:00
32.9789416,114.0355616,0,337.9,39572.0819675926,2008-05-04,01:58:02
32.9789399,114.0355499,0,341.2,39572.0819907407,2008-05-04,01:58:04
32.9789316,114.0355433,0,341.2,39572.0820138889,2008-05-04,01:58:06
32.9789266,114.0355216,0,334.6,39572.082037037,2008-05-04,01:58:08
32.9789216,114.03551,0,328.1,39572.0820601852,2008-05-04,01:58:10
32.9789166,114.0355049,0,318.2,39572.0820833333,2008-05-04,01:58:12
32.9789033,114.0355016,0,305.1,39572.0821064815,2008-05-04,01:58:14
32.9788966,114.0354783,0,305.1,39572.0821296296,2008-05-04,01:58:16
32.9788983,114.03546,0,301.8,39572.0821527778,2008-05-04,01:58:18
32.978895,114.0354316,0,301.8,39572.0821759259,2008-05-04,01:58:20
32.9789016,114.03541,0,305.1,39572.0821990741,2008-05-04,01:58:22
32.978905,114.0353949,0,308.4,39572.0822222222,2008-05-04,01:58:24
32.9789083,114.035375,0,308.4,39572.0822453704,2008-05-04,01:58:26
32.9789033,114.0353566,0,305.1,39572.0822685185,2008-05-04,01:58:28
32.9789016,114.0353416,0,301.8,39572.0822916667,2008-05-04,01:58:30
32.9789149,114.0353283,0,295.3,39572.0823148148,2008-05-04,01:58:32
32.9789133,114.0353116,0,292,39572.082337963,2008-05-04,01:58:34
32.9789133,114.0352883,0,288.7,39572.0823611111,2008-05-04,01:58:36
32.97892,114.0352649,0,285.4,39572.0823842593,2008-05-04,01:58:38
32.9789166,114.0352533,0,285.4,39572.0824074074,2008-05-04,01:58:40
32.9789149,114.0352316,0,282.2,39572.0824305556,2008-05-04,01:58:42
32.9789149,114.0352116,0,278.9,39572.0824537037,2008-05-04,01:58:44
32.9789149,114.0351899,0,275.6,39572.0824768519,2008-05-04,01:58:46
32.9789133,114.0351699,0,272.3,39572.0825,2008-05-04,01:58:48
32.9789066,114.0351483,0,269,39572.0825231481,2008-05-04,01:58:50
32.9788933,114.0351433,0,262.5,39572.0825462963,2008-05-04,01:58:52
32.9788883,114.0351299,0,259.2,39572.0825694444,2008-05-04,01:58:54
32.9788816,114.0351199,0,269,39572.0825925926,2008-05-04,01:58:56
32.978875,114.0351099,0,265.7,39572.0826157407,2008-05-04,01:58:58
32.9788716,114.0351,0,265.7,39572.0826388889,2008-05-04,01:59:00
32.9788699,114.0350849,0,262.5,39572.082662037,2008-05-04,01:59:02
32.9788666,114.0350666,0,262.5,39572.0826851852,2008-05-04,01:59:04
32.9788549,114.0350549,0,262.5,39572.0827083333,2008-05-04,01:59:06
32.9788549,114.0350349,0,265.7,39572.0827314815,2008-05-04,01:59:08
32.9788533,114.0350199,0,265.7,39572.0827546296,2008-05-04,01:59:10
32.97885,114.0350049,0,265.7,39572.0827777778,2008-05-04,01:59:12
32.9788483,114.0349899,0,265.7,39572.0828009259,2008-05-04,01:59:14
32.9788466,114.0349699,0,265.7,39572.0828240741,2008-05-04,01:59:16
32.9788383,114.0349533,0,265.7,39572.0828472222,2008-05-04,01:59:18
32.9788399,114.0349333,0,262.5,39572.0828703704,2008-05-04,01:59:20
32.9788433,114.0349083,0,262.5,39572.0828935185,2008-05-04,01:59:22
32.9788399,114.0348883,0,259.2,39572.0829166667,2008-05-04,01:59:24
32.9788299,114.0348799,0,255.9,39572.0829398148,2008-05-04,01:59:26
32.9788233,114.0348733,0,252.6,39572.082962963,2008-05-04,01:59:28
32.9788166,114.0348616,0,249.3,39572.0829861111,2008-05-04,01:59:30
32.9788183,114.0348366,0,249.3,39572.0830092593,2008-05-04,01:59:32
32.978825,114.0348099,0,252.6,39572.0830324074,2008-05-04,01:59:34
32.978825,114.0347966,0,255.9,39572.0830555556,2008-05-04,01:59:36
32.9788216,114.0347783,0,259.2,39572.0830787037,2008-05-04,01:59:38
32.9788149,114.0347616,0,265.7,39572.0831018519,2008-05-04,01:59:40
32.9788083,114.0347466,0,269,39572.083125,2008-05-04,01:59:42
32.9787966,114.0347349,0,272.3,39572.0831481481,2008-05-04,01:59:44
32.9787966,114.0347183,0,265.7,39572.0831712963,2008-05-04,01:59:46
32.9787899,114.0347066,0,265.7,39572.0831944444,2008-05-04,01:59:48
32.9787749,114.0346866,0,262.5,39572.0832175926,2008-05-04,01:59:50
32.9787783,114.0346749,0,259.2,39572.0832407407,2008-05-04,01:59:52
32.9787866,114.0346483,0,259.2,39572.0832638889,2008-05-04,01:59:54
32.9788083,114.0346099,0,259.2,39572.083287037,2008-05-04,01:59:56
32.9787983,114.0345733,0,262.5,39572.0833101852,2008-05-04,01:59:58
32.9787916,114.03455,0,269,39572.0833333333,2008-05-04,02:00:00
32.97878,114.0345416,0,269,39572.0833564815,2008-05-04,02:00:02
32.9787716,114.0345316,0,269,39572.0833796296,2008-05-04,02:00:04
32.9787616,114.0345216,0,269,39572.0834027778,2008-05-04,02:00:06
32.97875,114.0345166,0,265.7,39572.0834259259,2008-05-04,02:00:08
32.97874,114.0345133,0,262.5,39572.0834490741,2008-05-04,02:00:10
32.9787333,114.0345049,0,262.5,39572.0834722222,2008-05-04,02:00:12
32.9787216,114.0344899,0,259.2,39572.0834953704,2008-05-04,02:00:14
32.9787133,114.0344749,0,255.9,39572.0835185185,2008-05-04,02:00:16
32.9787083,114.0344599,0,259.2,39572.0835416667,2008-05-04,02:00:18
32.9787016,114.0344349,0,252.6,39572.0835648148,2008-05-04,02:00:20
32.978695,114.0344116,0,249.3,39572.083587963,2008-05-04,02:00:22
32.9786883,114.0343833,0,249.3,39572.0836111111,2008-05-04,02:00:24
32.978695,114.0343649,0,246.1,39572.0836342593,2008-05-04,02:00:26
32.9786966,114.0343433,0,242.8,39572.0836574074,2008-05-04,02:00:28
32.9786999,114.0343183,0,232.9,39572.0836805556,2008-05-04,02:00:30
32.9787049,114.0342949,0,226.4,39572.0837037037,2008-05-04,02:00:32
32.9787066,114.0342649,0,213.3,39572.0837268519,2008-05-04,02:00:34
32.9787083,114.0342466,0,210,39572.08375,2008-05-04,02:00:36
32.9787049,114.0342349,0,213.3,39572.0837731481,2008-05-04,02:00:38
32.9787133,114.0341933,0,219.8,39572.0838310185,2008-05-04,02:00:43
32.9787166,114.0341783,0,223.1,39572.0838541667,2008-05-04,02:00:45
32.9787366,114.03417,0,223.1,39572.0838773148,2008-05-04,02:00:47
32.97875,114.0341583,0,226.4,39572.083900463,2008-05-04,02:00:49
32.9787633,114.0341183,0,223.1,39572.0839583333,2008-05-04,02:00:54
32.9787666,114.0340983,0,223.1,39572.0839814815,2008-05-04,02:00:56
32.9787666,114.0340799,0,223.1,39572.0840046296,2008-05-04,02:00:58
32.9787599,114.0340599,0,223.1,39572.0840277778,2008-05-04,02:01:00
32.9787433,114.0340299,0,226.4,39572.0840509259,2008-05-04,02:01:02
32.9787416,114.0340083,0,226.4,39572.0840740741,2008-05-04,02:01:04
32.9787416,114.0339849,0,226.4,39572.0840972222,2008-05-04,02:01:06
32.9787416,114.0339566,0,229.7,39572.0841203704,2008-05-04,02:01:08
32.9787366,114.0339349,0,229.7,39572.0841435185,2008-05-04,02:01:10
32.97874,114.0339249,0,229.7,39572.0841666667,2008-05-04,02:01:12
32.9787299,114.0339099,0,229.7,39572.0841898148,2008-05-04,02:01:14
32.9787133,114.0338866,0,236.2,39572.084212963,2008-05-04,02:01:16
32.9786899,114.033845,0,239.5,39572.0842361111,2008-05-04,02:01:18
32.9786783,114.0338149,0,242.8,39572.0842592593,2008-05-04,02:01:20
32.9786716,114.0337816,0,246.1,39572.0842824074,2008-05-04,02:01:22
32.9786816,114.0337499,0,249.3,39572.0843055556,2008-05-04,02:01:24
32.9786866,114.0337333,0,252.6,39572.0843287037,2008-05-04,02:01:26
32.9786816,114.0337283,0,252.6,39572.0843518519,2008-05-04,02:01:28
32.9786783,114.0337133,0,255.9,39572.084375,2008-05-04,02:01:30
32.9786599,114.0336766,0,259.2,39572.0844328704,2008-05-04,02:01:35
32.9786583,114.0336699,0,262.5,39572.0844560185,2008-05-04,02:01:37
32.9786783,114.03364,0,269,39572.0845138889,2008-05-04,02:01:42
32.9786833,114.0336083,0,278.9,39572.0845717593,2008-05-04,02:01:47
32.9786833,114.0336083,0,278.9,39572.0846296296,2008-05-04,02:01:52
32.9786833,114.0336083,0,278.9,39572.0846875,2008-05-04,02:01:57
32.9786833,114.0336083,0,278.9,39572.0847222222,2008-05-04,02:02:00
32.978685,114.0336016,0,278.9,39572.0847453704,2008-05-04,02:02:02
32.9786899,114.0335833,0,278.9,39572.0847685185,2008-05-04,02:02:04
32.9786999,114.0335766,0,278.9,39572.0847916667,2008-05-04,02:02:06
32.9786883,114.0335633,0,278.9,39572.084849537,2008-05-04,02:02:11
32.978695,114.0335566,0,278.9,39572.0848726852,2008-05-04,02:02:13
32.9786833,114.0335449,0,278.9,39572.0848958333,2008-05-04,02:02:15
32.9786783,114.0335299,0,282.2,39572.0849189815,2008-05-04,02:02:17
32.9786766,114.0335066,0,282.2,39572.0849421296,2008-05-04,02:02:19
32.9786716,114.0334816,0,282.2,39572.0849652778,2008-05-04,02:02:21
32.9786616,114.033465,0,282.2,39572.0849884259,2008-05-04,02:02:23
32.9786499,114.03345,0,282.2,39572.0850115741,2008-05-04,02:02:25
32.978625,114.0334483,0,275.6,39572.0850347222,2008-05-04,02:02:27
32.9786116,114.0334399,0,275.6,39572.0850578704,2008-05-04,02:02:29
32.9786033,114.0334166,0,275.6,39572.0850810185,2008-05-04,02:02:31
32.9785933,114.0333949,0,269,39572.0851041667,2008-05-04,02:02:33
32.9785866,114.0333683,0,262.5,39572.0851273148,2008-05-04,02:02:35
32.978585,114.0333316,0,252.6,39572.085150463,2008-05-04,02:02:37
32.9785833,114.0333233,0,229.7,39572.0851736111,2008-05-04,02:02:39
32.9785883,114.0333133,0,200.1,39572.0851967593,2008-05-04,02:02:41
32.9785816,114.0333033,0,183.7,39572.0852199074,2008-05-04,02:02:43
32.9785733,114.0332933,0,160.8,39572.0852430556,2008-05-04,02:02:45
32.9785633,114.0332783,0,157.5,39572.0852662037,2008-05-04,02:02:47
32.978555,114.0332583,0,167.3,39572.0852893519,2008-05-04,02:02:49
32.9785516,114.0332383,0,167.3,39572.0853125,2008-05-04,02:02:51
32.9785499,114.0332216,0,170.6,39572.0853356481,2008-05-04,02:02:53
32.9785516,114.0331999,0,180.4,39572.0853587963,2008-05-04,02:02:55
32.9785516,114.0331799,0,183.7,39572.0853819444,2008-05-04,02:02:57
32.9785599,114.0331666,0,167.3,39572.0854050926,2008-05-04,02:02:59
32.9785583,114.0331549,0,154.2,39572.0854282407,2008-05-04,02:03:01
32.9785633,114.0331349,0,177.2,39572.0854513889,2008-05-04,02:03:03
32.9785599,114.0331166,0,173.9,39572.085474537,2008-05-04,02:03:05
32.9785483,114.0331016,0,167.3,39572.0854976852,2008-05-04,02:03:07
32.9785433,114.0330899,0,160.8,39572.0855208333,2008-05-04,02:03:09
32.9785383,114.0330783,0,150.9,39572.0855439815,2008-05-04,02:03:11
32.9785333,114.0330649,0,147.6,39572.0855671296,2008-05-04,02:03:13
32.9785283,114.0330533,0,144.4,39572.0855902778,2008-05-04,02:03:15
32.9785216,114.0330349,0,147.6,39572.0856134259,2008-05-04,02:03:17
32.9785166,114.0330116,0,147.6,39572.0856365741,2008-05-04,02:03:19
32.9785133,114.0329816,0,154.2,39572.0856597222,2008-05-04,02:03:21
32.9785066,114.0329583,0,150.9,39572.0856828704,2008-05-04,02:03:23
32.9785016,114.0329366,0,150.9,39572.0857060185,2008-05-04,02:03:25
32.9785049,114.0329133,0,154.2,39572.0857291667,2008-05-04,02:03:27
32.9785116,114.0328966,0,154.2,39572.0857523148,2008-05-04,02:03:29
32.978515,114.0328733,0,157.5,39572.085775463,2008-05-04,02:03:31
32.9785116,114.0328583,0,157.5,39572.0857986111,2008-05-04,02:03:33
32.9785083,114.0328449,0,154.2,39572.0858217593,2008-05-04,02:03:35
32.9785066,114.0328283,0,150.9,39572.0858449074,2008-05-04,02:03:37
32.9785049,114.0328149,0,147.6,39572.0858680556,2008-05-04,02:03:39
32.9784949,114.032755,0,141.1,39572.0859259259,2008-05-04,02:03:44
32.9785,114.0327383,0,141.1,39572.0859490741,2008-05-04,02:03:46
32.9785,114.0327233,0,141.1,39572.0859722222,2008-05-04,02:03:48
32.9785033,114.0327066,0,141.1,39572.0859953704,2008-05-04,02:03:50
32.9785066,114.0326899,0,137.8,39572.0860185185,2008-05-04,02:03:52
32.9785066,114.0326749,0,134.5,39572.0860416667,2008-05-04,02:03:54
32.9785099,114.0326599,0,128,39572.0860648148,2008-05-04,02:03:56
32.978515,114.032645,0,121.4,39572.086087963,2008-05-04,02:03:58
32.9785183,114.0326283,0,114.8,39572.0861111111,2008-05-04,02:04:00
32.9785216,114.0326116,0,114.8,39572.0861342593,2008-05-04,02:04:02
32.9785266,114.0325883,0,128,39572.0861574074,2008-05-04,02:04:04
32.9785383,114.0325749,0,131.2,39572.0861805556,2008-05-04,02:04:06
32.978545,114.0325666,0,134.5,39572.0862037037,2008-05-04,02:04:08
32.9785283,114.0325433,0,131.2,39572.0862268518,2008-05-04,02:04:10
32.9785016,114.0325183,0,131.2,39572.08625,2008-05-04,02:04:12
32.9785049,114.0325033,0,131.2,39572.0862731481,2008-05-04,02:04:14
32.9785083,114.03249,0,128,39572.0862962963,2008-05-04,02:04:16
32.9785199,114.0324716,0,128,39572.0863194444,2008-05-04,02:04:18
32.978525,114.0324483,0,128,39572.0863425926,2008-05-04,02:04:20
32.9785366,114.0324233,0,128,39572.0863657407,2008-05-04,02:04:22
32.97854,114.0324083,0,131.2,39572.0863888889,2008-05-04,02:04:24
32.9785366,114.0323933,0,134.5,39572.086412037,2008-05-04,02:04:26
32.9785283,114.0323716,0,141.1,39572.0864351852,2008-05-04,02:04:28
32.9785166,114.03235,0,144.4,39572.0864583333,2008-05-04,02:04:30
32.9785199,114.0323299,0,144.4,39572.0864814815,2008-05-04,02:04:32
32.9785133,114.0323116,0,150.9,39572.0865046296,2008-05-04,02:04:34
32.9785016,114.0323016,0,154.2,39572.0865277778,2008-05-04,02:04:36
32.9785,114.0322799,0,154.2,39572.0865509259,2008-05-04,02:04:38
32.9784933,114.0322566,0,154.2,39572.0865740741,2008-05-04,02:04:40
32.9784883,114.03224,0,157.5,39572.0865972222,2008-05-04,02:04:42
32.9785083,114.0322199,0,157.5,39572.0866203704,2008-05-04,02:04:44
32.9784833,114.0321949,0,157.5,39572.0866435185,2008-05-04,02:04:46
32.9784899,114.0321533,0,160.8,39572.0866666667,2008-05-04,02:04:48
32.9784866,114.0321433,0,160.8,39572.0866898148,2008-05-04,02:04:50
32.9784816,114.03213,0,160.8,39572.086712963,2008-05-04,02:04:52
32.9784816,114.0321083,0,160.8,39572.0867361111,2008-05-04,02:04:54
32.9784933,114.032095,0,157.5,39572.0867592593,2008-05-04,02:04:56
32.9784916,114.0320733,0,154.2,39572.0867824074,2008-05-04,02:04:58
32.9784833,114.0320399,0,150.9,39572.0868055556,2008-05-04,02:05:00
32.9784783,114.0320133,0,150.9,39572.0868287037,2008-05-04,02:05:02
32.9784716,114.0319799,0,157.5,39572.0868518518,2008-05-04,02:05:04
32.97847,114.0319483,0,173.9,39572.086875,2008-05-04,02:05:06
32.9784733,114.0319183,0,190.3,39572.0868981481,2008-05-04,02:05:08
32.9784733,114.0318949,0,183.7,39572.0869212963,2008-05-04,02:05:10
32.9784633,114.0318766,0,177.2,39572.0869444444,2008-05-04,02:05:12
32.9784466,114.0318483,0,180.4,39572.0869675926,2008-05-04,02:05:14
32.9784399,114.0318199,0,183.7,39572.0869907407,2008-05-04,02:05:16
32.9784399,114.0318099,0,187,39572.0870138889,2008-05-04,02:05:18
32.9784233,114.0318166,0,183.7,39572.087037037,2008-05-04,02:05:20
32.9784366,114.0317899,0,190.3,39572.0870601852,2008-05-04,02:05:22
32.9784499,114.0317633,0,190.3,39572.0870833333,2008-05-04,02:05:24
32.9784516,114.0317299,0,193.6,39572.0871064815,2008-05-04,02:05:26
32.9784583,114.0317083,0,196.9,39572.0871296296,2008-05-04,02:05:28
32.9784733,114.0316549,0,200.1,39572.0871875,2008-05-04,02:05:33
32.9784733,114.0316216,0,196.9,39572.0872106481,2008-05-04,02:05:35
32.9784733,114.0316033,0,196.9,39572.0872337963,2008-05-04,02:05:37
32.9784866,114.0315816,0,203.4,39572.0872569444,2008-05-04,02:05:39
32.9785116,114.0315216,0,213.3,39572.0873148148,2008-05-04,02:05:44
32.9784983,114.0314999,0,213.3,39572.087337963,2008-05-04,02:05:46
32.9784916,114.0314833,0,213.3,39572.0873611111,2008-05-04,02:05:48
32.9784983,114.0314166,0,223.1,39572.0874189815,2008-05-04,02:05:53
32.9785116,114.0313983,0,226.4,39572.0874421296,2008-05-04,02:05:55
32.9785233,114.0313733,0,229.7,39572.0874652778,2008-05-04,02:05:57
32.9785316,114.031355,0,229.7,39572.0874884259,2008-05-04,02:05:59
32.9785483,114.0313333,0,232.9,39572.0875115741,2008-05-04,02:06:01
32.9785599,114.0313149,0,232.9,39572.0875347222,2008-05-04,02:06:03
32.9785649,114.0312983,0,232.9,39572.0875578704,2008-05-04,02:06:05
32.9785683,114.0312799,0,232.9,39572.0875810185,2008-05-04,02:06:07
32.97857,114.0312583,0,232.9,39572.0876041667,2008-05-04,02:06:09
32.9785716,114.0312383,0,232.9,39572.0876273148,2008-05-04,02:06:11
32.9785749,114.0312116,0,232.9,39572.087650463,2008-05-04,02:06:13
32.9785783,114.0311849,0,232.9,39572.0876736111,2008-05-04,02:06:15
32.9785783,114.0311649,0,232.9,39572.0876967593,2008-05-04,02:06:17
32.9785783,114.0311466,0,232.9,39572.0877199074,2008-05-04,02:06:19
32.9785799,114.0311283,0,232.9,39572.0877430556,2008-05-04,02:06:21
32.9786049,114.0310849,0,232.9,39572.0878009259,2008-05-04,02:06:26
32.9786066,114.0310716,0,232.9,39572.0878240741,2008-05-04,02:06:28
32.9786183,114.0310666,0,229.7,39572.0878472222,2008-05-04,02:06:30
32.9786316,114.0310666,0,229.7,39572.0878703704,2008-05-04,02:06:32
32.9786516,114.0310283,0,229.7,39572.0879282407,2008-05-04,02:06:37
32.9786599,114.0309999,0,229.7,39572.0879513889,2008-05-04,02:06:39
32.9786633,114.0309749,0,229.7,39572.087974537,2008-05-04,02:06:41
32.97867,114.0309566,0,226.4,39572.0879976852,2008-05-04,02:06:43
32.9786816,114.0309283,0,226.4,39572.0880208333,2008-05-04,02:06:45
32.9786899,114.0308983,0,226.4,39572.0880439815,2008-05-04,02:06:47
32.9786866,114.0308733,0,226.4,39572.0880671296,2008-05-04,02:06:49
32.9786766,114.0308566,0,226.4,39572.0880902778,2008-05-04,02:06:51
32.9786666,114.0308316,0,226.4,39572.0881134259,2008-05-04,02:06:53
32.9786599,114.0308066,0,226.4,39572.0881365741,2008-05-04,02:06:55
32.9786583,114.0307883,0,223.1,39572.0881597222,2008-05-04,02:06:57
32.9786516,114.0307733,0,223.1,39572.0881828704,2008-05-04,02:06:59
32.9786483,114.0307583,0,223.1,39572.0882060185,2008-05-04,02:07:01
32.97864,114.0307433,0,223.1,39572.0882291667,2008-05-04,02:07:03
32.9786416,114.0307283,0,223.1,39572.0882523148,2008-05-04,02:07:05
32.9786416,114.0307116,0,223.1,39572.088275463,2008-05-04,02:07:07
32.9786366,114.030695,0,226.4,39572.0882986111,2008-05-04,02:07:09
32.978625,114.0306783,0,226.4,39572.0883217593,2008-05-04,02:07:11
32.9786183,114.0306566,0,223.1,39572.0883449074,2008-05-04,02:07:13
32.9786066,114.0306283,0,226.4,39572.0883680556,2008-05-04,02:07:15
32.9785749,114.0305983,0,226.4,39572.0883912037,2008-05-04,02:07:17
32.97854,114.0305883,0,229.7,39572.0884143518,2008-05-04,02:07:19
32.9785349,114.0305666,0,232.9,39572.0884375,2008-05-04,02:07:21
32.97854,114.0305383,0,236.2,39572.0884606481,2008-05-04,02:07:23
32.9785033,114.0304849,0,239.5,39572.0885185185,2008-05-04,02:07:28
32.9784916,114.0304583,0,242.8,39572.0885416667,2008-05-04,02:07:30
32.9784933,114.0304399,0,242.8,39572.0885648148,2008-05-04,02:07:32
32.9784933,114.0304399,0,242.8,39572.088599537,2008-05-04,02:07:35
32.9784899,114.0304349,0,242.8,39572.0886226852,2008-05-04,02:07:37
32.9784799,114.0304066,0,246.1,39572.0886805556,2008-05-04,02:07:42
32.9785049,114.0303916,0,242.8,39572.0887037037,2008-05-04,02:07:44
32.9785183,114.0303799,0,242.8,39572.0887268518,2008-05-04,02:07:46
32.9785133,114.0303649,0,242.8,39572.08875,2008-05-04,02:07:48
32.9785016,114.0303433,0,242.8,39572.0887731481,2008-05-04,02:07:50
32.9785,114.0303233,0,242.8,39572.0887962963,2008-05-04,02:07:52
32.9784833,114.0303016,0,242.8,39572.0888194444,2008-05-04,02:07:54
32.9784666,114.0302999,0,242.8,39572.0888425926,2008-05-04,02:07:56
32.9784583,114.0302966,0,242.8,39572.0888657407,2008-05-04,02:07:58
32.9784766,114.0302799,0,242.8,39572.0888888889,2008-05-04,02:08:00
32.9785066,114.0302649,0,246.1,39572.088912037,2008-05-04,02:08:02
32.9784499,114.0302733,0,246.1,39572.0889699074,2008-05-04,02:08:07
32.9784399,114.0302666,0,246.1,39572.0889930556,2008-05-04,02:08:09
32.9784116,114.0302566,0,246.1,39572.0890162037,2008-05-04,02:08:11
32.9784,114.0302433,0,246.1,39572.0890393518,2008-05-04,02:08:13
32.9783699,114.0302233,0,242.8,39572.0890972222,2008-05-04,02:08:18
32.9783566,114.0302116,0,242.8,39572.0891203704,2008-05-04,02:08:20
32.9783416,114.0301999,0,246.1,39572.0891435185,2008-05-04,02:08:22
32.97833,114.0301816,0,252.6,39572.0891666667,2008-05-04,02:08:24
32.9783216,114.0301616,0,259.2,39572.0891898148,2008-05-04,02:08:26
32.9783233,114.0301383,0,282.2,39572.089212963,2008-05-04,02:08:28
32.9783166,114.0301083,0,305.1,39572.0892708333,2008-05-04,02:08:33
32.9783183,114.0300949,0,308.4,39572.0892939815,2008-05-04,02:08:35
32.97832,114.0300766,0,328.1,39572.0893171296,2008-05-04,02:08:37
32.9783233,114.0300616,0,334.6,39572.0893402778,2008-05-04,02:08:39
32.9783283,114.0300516,0,324.8,39572.0893634259,2008-05-04,02:08:41
32.9783316,114.0300449,0,308.4,39572.0893865741,2008-05-04,02:08:43
32.9783249,114.0300049,0,295.3,39572.0894444444,2008-05-04,02:08:48
32.9783233,114.0299866,0,295.3,39572.0894675926,2008-05-04,02:08:50
32.97832,114.0299716,0,288.7,39572.0894907407,2008-05-04,02:08:52
32.9783166,114.0299566,0,282.2,39572.0895138889,2008-05-04,02:08:54
32.978315,114.0299449,0,272.3,39572.089537037,2008-05-04,02:08:56
32.9783066,114.0299133,0,272.3,39572.0895949074,2008-05-04,02:09:01
32.9783033,114.0298999,0,255.9,39572.0896180556,2008-05-04,02:09:03
32.9783016,114.0298833,0,252.6,39572.0896412037,2008-05-04,02:09:05
32.9783033,114.0298649,0,246.1,39572.0896643519,2008-05-04,02:09:07
32.9783083,114.0298466,0,246.1,39572.0896875,2008-05-04,02:09:09
32.9783116,114.0298299,0,239.5,39572.0897106482,2008-05-04,02:09:11
32.9783183,114.0298116,0,236.2,39572.0897337963,2008-05-04,02:09:13
32.9783233,114.0297949,0,223.1,39572.0897569444,2008-05-04,02:09:15
32.9783233,114.0297799,0,216.5,39572.0897800926,2008-05-04,02:09:17
32.9783249,114.0297683,0,203.4,39572.0898032407,2008-05-04,02:09:19
32.9783266,114.0297533,0,196.9,39572.0898263889,2008-05-04,02:09:21
32.97833,114.0297416,0,183.7,39572.089849537,2008-05-04,02:09:23
32.9783316,114.0297249,0,180.4,39572.0898726852,2008-05-04,02:09:25
32.97832,114.0296783,0,213.3,39572.0899305556,2008-05-04,02:09:30
32.9783166,114.0296599,0,210,39572.0899537037,2008-05-04,02:09:32
32.9783116,114.0296449,0,210,39572.0899768519,2008-05-04,02:09:34
32.9783133,114.02963,0,210,39572.09,2008-05-04,02:09:36
32.978315,114.0296099,0,206.7,39572.0900231482,2008-05-04,02:09:38
32.9783166,114.0295916,0,203.4,39572.0900462963,2008-05-04,02:09:40
32.978315,114.0295716,0,203.4,39572.0900694444,2008-05-04,02:09:42
32.9783133,114.0295516,0,203.4,39572.0900925926,2008-05-04,02:09:44
32.9783116,114.0295316,0,203.4,39572.0901157407,2008-05-04,02:09:46
32.9783133,114.0295116,0,206.7,39572.0901388889,2008-05-04,02:09:48
32.9783116,114.0294899,0,206.7,39572.090162037,2008-05-04,02:09:50
32.9783099,114.0294699,0,206.7,39572.0901851852,2008-05-04,02:09:52
32.9783099,114.0294483,0,206.7,39572.0902083333,2008-05-04,02:09:54
32.9783083,114.0294266,0,210,39572.0902314815,2008-05-04,02:09:56
32.978305,114.0294049,0,210,39572.0902546296,2008-05-04,02:09:58
32.978305,114.0293849,0,210,39572.0902777778,2008-05-04,02:10:00
32.9782983,114.0293633,0,210,39572.0903009259,2008-05-04,02:10:02
32.9782949,114.0293433,0,210,39572.0903240741,2008-05-04,02:10:04
32.9782933,114.0293216,0,210,39572.0903472222,2008-05-04,02:10:06
32.97829,114.0293016,0,210,39572.0903703704,2008-05-04,02:10:08
32.9782849,114.0292816,0,213.3,39572.0903935185,2008-05-04,02:10:10
32.9782766,114.0292666,0,216.5,39572.0904166667,2008-05-04,02:10:12
32.9782733,114.0292466,0,216.5,39572.0904398148,2008-05-04,02:10:14
32.9782716,114.0292299,0,219.8,39572.090462963,2008-05-04,02:10:16
32.9782699,114.0292133,0,219.8,39572.0904861111,2008-05-04,02:10:18
32.9782666,114.0291949,0,219.8,39572.0905092593,2008-05-04,02:10:20
32.978265,114.0291799,0,219.8,39572.0905324074,2008-05-04,02:10:22
32.9782666,114.0291616,0,219.8,39572.0905555556,2008-05-04,02:10:24
32.9782616,114.0291449,0,219.8,39572.0905787037,2008-05-04,02:10:26
32.97826,114.0291249,0,223.1,39572.0906018519,2008-05-04,02:10:28
32.9782533,114.0291033,0,223.1,39572.090625,2008-05-04,02:10:30
32.9782466,114.0290883,0,226.4,39572.0906481481,2008-05-04,02:10:32
32.9782483,114.0290716,0,229.7,39572.0906712963,2008-05-04,02:10:34
32.9782549,114.0290516,0,229.7,39572.0906944444,2008-05-04,02:10:36
32.978265,114.0290349,0,229.7,39572.0907175926,2008-05-04,02:10:38
32.9782783,114.0290266,0,232.9,39572.0907407407,2008-05-04,02:10:40
32.9782849,114.0290266,0,236.2,39572.0907638889,2008-05-04,02:10:42
32.9782916,114.0290249,0,232.9,39572.090787037,2008-05-04,02:10:44
32.9783066,114.0290166,0,232.9,39572.0908101852,2008-05-04,02:10:46
32.978315,114.0290149,0,236.2,39572.0908333333,2008-05-04,02:10:48
32.9783333,114.0290049,0,236.2,39572.0908564815,2008-05-04,02:10:50
32.9783549,114.0289933,0,236.2,39572.0908796296,2008-05-04,02:10:52
32.9783683,114.0289816,0,236.2,39572.0909027778,2008-05-04,02:10:54
32.9783883,114.0289683,0,236.2,39572.0909259259,2008-05-04,02:10:56
32.9784033,114.0289549,0,229.7,39572.0909490741,2008-05-04,02:10:58
32.9784133,114.0289466,0,229.7,39572.0909722222,2008-05-04,02:11:00
32.9784249,114.0289349,0,226.4,39572.0909953704,2008-05-04,02:11:02
32.9784333,114.0289333,0,223.1,39572.0910185185,2008-05-04,02:11:04
32.9783633,114.0288916,0,219.8,39572.0910763889,2008-05-04,02:11:09
32.9783383,114.0288933,0,219.8,39572.091099537,2008-05-04,02:11:11
32.9783066,114.0288833,0,219.8,39572.0911226852,2008-05-04,02:11:13
32.9782866,114.0288616,0,219.8,39572.0911458333,2008-05-04,02:11:15
32.97825,114.0288383,0,219.8,39572.0911689815,2008-05-04,02:11:17
32.9781883,114.0288266,0,223.1,39572.0911921296,2008-05-04,02:11:19
32.9781483,114.028815,0,223.1,39572.0912152778,2008-05-04,02:11:21
32.9780999,114.0288066,0,223.1,39572.0912384259,2008-05-04,02:11:23
32.9780566,114.0288083,0,223.1,39572.0912615741,2008-05-04,02:11:25
32.9780316,114.0288099,0,223.1,39572.0912847222,2008-05-04,02:11:27
32.97801,114.0288083,0,223.1,39572.0913078704,2008-05-04,02:11:29
32.9780083,114.0287833,0,223.1,39572.0913310185,2008-05-04,02:11:31
32.9780049,114.0287749,0,223.1,39572.0913541667,2008-05-04,02:11:33
32.9779683,114.0287649,0,223.1,39572.091412037,2008-05-04,02:11:38
32.9779233,114.0287699,0,223.1,39572.0914699074,2008-05-04,02:11:43
32.9778583,114.0287433,0,223.1,39572.0914930556,2008-05-04,02:11:45
32.97783,114.0287233,0,223.1,39572.0915162037,2008-05-04,02:11:47
32.9777949,114.0287183,0,223.1,39572.0915393519,2008-05-04,02:11:49
32.9777949,114.0287016,0,223.1,39572.0915625,2008-05-04,02:11:51
32.9777566,114.0286683,0,223.1,39572.0915856481,2008-05-04,02:11:53
32.9777483,114.0286699,0,223.1,39572.0916087963,2008-05-04,02:11:55
32.9778433,114.0287233,0,223.1,39572.0916319444,2008-05-04,02:11:57
32.9778683,114.0287433,0,223.1,39572.0916550926,2008-05-04,02:11:59
32.9779083,114.0287766,0,223.1,39572.0916782407,2008-05-04,02:12:01
32.9779533,114.0288349,0,223.1,39572.0917013889,2008-05-04,02:12:03
32.9779916,114.0288483,0,223.1,39572.091724537,2008-05-04,02:12:05
32.9780016,114.0288549,0,223.1,39572.0917476852,2008-05-04,02:12:07
32.97801,114.028875,0,223.1,39572.0917708333,2008-05-04,02:12:09
32.9780199,114.0288849,0,223.1,39572.0917939815,2008-05-04,02:12:11
32.9780199,114.0288766,0,223.1,39572.0918171296,2008-05-04,02:12:13
32.9780283,114.0288799,0,223.1,39572.0918402778,2008-05-04,02:12:15
32.9786783,114.028635,0,13.1,39572.0948032407,2008-05-04,02:16:31
32.9785433,114.0286783,0,45.9,39572.0948263889,2008-05-04,02:16:33
32.9784433,114.0286949,0,68.9,39572.094849537,2008-05-04,02:16:35
32.978385,114.0287016,0,82,39572.0948726852,2008-05-04,02:16:37
32.9782316,114.0287033,0,108.3,39572.0948958333,2008-05-04,02:16:39
32.978125,114.0286999,0,121.4,39572.0949189815,2008-05-04,02:16:41
32.9780149,114.0286933,0,137.8,39572.0949421296,2008-05-04,02:16:43
32.97794,114.0286766,0,150.9,39572.0949652778,2008-05-04,02:16:45
32.9779133,114.0286616,0,160.8,39572.0949884259,2008-05-04,02:16:47
32.9778883,114.0286499,0,167.3,39572.0950115741,2008-05-04,02:16:49
32.9778733,114.0286433,0,170.6,39572.0950347222,2008-05-04,02:16:51
32.9778599,114.0286449,0,180.4,39572.0950578704,2008-05-04,02:16:53
32.9778616,114.0286433,0,183.7,39572.0950810185,2008-05-04,02:16:55
32.9778416,114.0286399,0,190.3,39572.0951041667,2008-05-04,02:16:57
32.9778199,114.0286283,0,196.9,39572.0951273148,2008-05-04,02:16:59
32.9777949,114.0286049,0,200.1,39572.095150463,2008-05-04,02:17:01
32.9777683,114.0285799,0,203.4,39572.0951736111,2008-05-04,02:17:03
32.9777483,114.0285516,0,210,39572.0951967593,2008-05-04,02:17:05
32.9777316,114.0285349,0,213.3,39572.0952199074,2008-05-04,02:17:07
32.9777216,114.0285149,0,219.8,39572.0952430556,2008-05-04,02:17:09
32.9777083,114.0284949,0,223.1,39572.0952662037,2008-05-04,02:17:11
32.9777033,114.028455,0,229.7,39572.0952893518,2008-05-04,02:17:13
32.9777016,114.0284249,0,232.9,39572.0953125,2008-05-04,02:17:15
32.9777033,114.0284016,0,239.5,39572.0953356481,2008-05-04,02:17:17
32.9777049,114.0283766,0,242.8,39572.0953587963,2008-05-04,02:17:19
32.9777033,114.0283566,0,246.1,39572.0953819444,2008-05-04,02:17:21
32.9777099,114.0283233,0,249.3,39572.0954050926,2008-05-04,02:17:23
32.9777066,114.0283033,0,252.6,39572.0954282407,2008-05-04,02:17:25
32.9776949,114.0282849,0,255.9,39572.0954513889,2008-05-04,02:17:27
32.9776716,114.0282599,0,255.9,39572.095474537,2008-05-04,02:17:29
32.9776666,114.0282516,0,255.9,39572.0954976852,2008-05-04,02:17:31
32.9776549,114.0282466,0,255.9,39572.0955208333,2008-05-04,02:17:33
32.9776466,114.0282316,0,255.9,39572.0955439815,2008-05-04,02:17:35
32.9776249,114.0282066,0,252.6,39572.0956018518,2008-05-04,02:17:40
32.9776066,114.0281749,0,252.6,39572.0956597222,2008-05-04,02:17:45
32.9776249,114.0281433,0,252.6,39572.0957175926,2008-05-04,02:17:50
32.9776266,114.0281299,0,252.6,39572.095775463,2008-05-04,02:17:55
32.9776233,114.0281166,0,252.6,39572.0957986111,2008-05-04,02:17:57
32.97763,114.0280866,0,252.6,39572.0958217593,2008-05-04,02:17:59
32.9776483,114.0280433,0,252.6,39572.0958449074,2008-05-04,02:18:01
32.9777016,114.0279433,0,252.6,39572.0958680556,2008-05-04,02:18:03
32.97773,114.0278999,0,252.6,39572.0958912037,2008-05-04,02:18:05
32.97776,114.0278516,0,252.6,39572.0959143518,2008-05-04,02:18:07
32.9777949,114.0278033,0,252.6,39572.0959375,2008-05-04,02:18:09
32.9778266,114.0277549,0,252.6,39572.0959606481,2008-05-04,02:18:11
32.9778349,114.0277233,0,252.6,39572.0959837963,2008-05-04,02:18:13
32.9778533,114.0277083,0,252.6,39572.0960069444,2008-05-04,02:18:15
32.9779083,114.0276816,0,252.6,39572.0960648148,2008-05-04,02:18:20
32.9780216,114.0276849,0,252.6,39572.0961226852,2008-05-04,02:18:25
32.9780966,114.0277099,0,252.6,39572.0961458333,2008-05-04,02:18:27
32.9781383,114.0277049,0,252.6,39572.0961689815,2008-05-04,02:18:29
32.978165,114.0276916,0,252.6,39572.0961921296,2008-05-04,02:18:31
32.9781849,114.0276733,0,252.6,39572.0962152778,2008-05-04,02:18:33
32.9782033,114.0276566,0,252.6,39572.0962384259,2008-05-04,02:18:35
32.97822,114.0276383,0,252.6,39572.0962615741,2008-05-04,02:18:37
32.9782216,114.0276183,0,252.6,39572.0962847222,2008-05-04,02:18:39
32.9782233,114.0275966,0,252.6,39572.0963078704,2008-05-04,02:18:41
32.9782383,114.0275733,0,252.6,39572.0963310185,2008-05-04,02:18:43
32.97825,114.0275499,0,252.6,39572.0963541667,2008-05-04,02:18:45
32.9782466,114.0275316,0,252.6,39572.0963773148,2008-05-04,02:18:47
32.9782549,114.0275049,0,252.6,39572.096400463,2008-05-04,02:18:49
32.9782516,114.0274783,0,252.6,39572.0964236111,2008-05-04,02:18:51
32.9782566,114.0274583,0,252.6,39572.0964467593,2008-05-04,02:18:53
32.9782616,114.0274349,0,252.6,39572.0964699074,2008-05-04,02:18:55
32.9782666,114.0274099,0,252.6,39572.0964930556,2008-05-04,02:18:57
32.9782683,114.0273899,0,252.6,39572.0965162037,2008-05-04,02:18:59
32.9782699,114.0273683,0,252.6,39572.0965393518,2008-05-04,02:19:01
32.9782699,114.0273483,0,252.6,39572.0965625,2008-05-04,02:19:03
32.978265,114.0273283,0,252.6,39572.0965856481,2008-05-04,02:19:05
32.97826,114.0273099,0,252.6,39572.0966087963,2008-05-04,02:19:07
32.9782533,114.0272933,0,252.6,39572.0966319444,2008-05-04,02:19:09
32.9782416,114.0272799,0,252.6,39572.0966550926,2008-05-04,02:19:11
32.978235,114.0272649,0,252.6,39572.0966782407,2008-05-04,02:19:13
32.9782299,114.0272416,0,252.6,39572.0967013889,2008-05-04,02:19:15
32.9782283,114.0272199,0,252.6,39572.096724537,2008-05-04,02:19:17
32.9782266,114.0271966,0,252.6,39572.0967476852,2008-05-04,02:19:19
32.978235,114.0271816,0,252.6,39572.0967708333,2008-05-04,02:19:21
32.9782383,114.0271633,0,252.6,39572.0967939815,2008-05-04,02:19:23
32.9782399,114.0271516,0,252.6,39572.0968171296,2008-05-04,02:19:25
32.9782283,114.0271066,0,255.9,39572.096875,2008-05-04,02:19:30
32.9782249,114.0270833,0,255.9,39572.0968981481,2008-05-04,02:19:32
32.9782233,114.0270683,0,255.9,39572.0969212963,2008-05-04,02:19:34
32.9782166,114.0270499,0,255.9,39572.0969444444,2008-05-04,02:19:36
32.9781966,114.0270433,0,255.9,39572.0969675926,2008-05-04,02:19:38
32.9781716,114.0270499,0,255.9,39572.0969907407,2008-05-04,02:19:40
32.9781483,114.0270599,0,255.9,39572.0970138889,2008-05-04,02:19:42
32.978125,114.0270649,0,255.9,39572.097037037,2008-05-04,02:19:44
32.978095,114.0270683,0,255.9,39572.0970601852,2008-05-04,02:19:46
32.9780599,114.0270649,0,255.9,39572.0970833333,2008-05-04,02:19:48
32.978035,114.0270699,0,252.6,39572.0971064815,2008-05-04,02:19:50
32.9780066,114.0270699,0,252.6,39572.0971296296,2008-05-04,02:19:52
32.9779816,114.0270699,0,252.6,39572.0971527778,2008-05-04,02:19:54
32.9779533,114.0270683,0,252.6,39572.0971875,2008-05-04,02:19:57
32.9779383,114.0270649,0,252.6,39572.0972106481,2008-05-04,02:19:59
32.9779149,114.0270566,0,252.6,39572.0972453704,2008-05-04,02:20:02
32.9779,114.0270466,0,252.6,39572.0972685185,2008-05-04,02:20:04
32.9778899,114.0270333,0,255.9,39572.0972916667,2008-05-04,02:20:06
32.9778916,114.0270166,0,255.9,39572.0973263889,2008-05-04,02:20:09
32.977895,114.0270049,0,252.6,39572.097349537,2008-05-04,02:20:11
32.977895,114.026995,0,252.6,39572.0973726852,2008-05-04,02:20:13
32.9778966,114.0269866,0,252.6,39572.0973958333,2008-05-04,02:20:15
32.9778966,114.0269799,0,252.6,39572.0974189815,2008-05-04,02:20:17
32.9778966,114.0269799,0,252.6,39572.0974537037,2008-05-04,02:20:20
32.9778966,114.0269816,0,252.6,39572.0974768519,2008-05-04,02:20:22
32.9778916,114.0269349,0,252.6,39572.0975347222,2008-05-04,02:20:27
32.9778883,114.0269133,0,252.6,39572.0975578704,2008-05-04,02:20:29
32.9778833,114.0268933,0,252.6,39572.0975810185,2008-05-04,02:20:31
32.9778733,114.0268766,0,252.6,39572.0976041667,2008-05-04,02:20:33
32.9778633,114.0268599,0,252.6,39572.0976273148,2008-05-04,02:20:35
32.9778533,114.0268399,0,252.6,39572.097650463,2008-05-04,02:20:37
32.97784,114.0268183,0,252.6,39572.0976736111,2008-05-04,02:20:39
32.9778283,114.0268033,0,255.9,39572.0976967593,2008-05-04,02:20:41
32.9778183,114.02678,0,255.9,39572.0977199074,2008-05-04,02:20:43
32.9778116,114.0267666,0,255.9,39572.0977430556,2008-05-04,02:20:45
32.9778016,114.0267499,0,255.9,39572.0977662037,2008-05-04,02:20:47
32.9777949,114.0267299,0,255.9,39572.0977893519,2008-05-04,02:20:49
32.9777816,114.0267066,0,255.9,39572.0978125,2008-05-04,02:20:51
32.9777649,114.0266733,0,255.9,39572.0978356482,2008-05-04,02:20:53
32.9777616,114.02665,0,255.9,39572.0978587963,2008-05-04,02:20:55
32.9777483,114.0266266,0,255.9,39572.0978819444,2008-05-04,02:20:57
32.9777483,114.0266016,0,255.9,39572.0979050926,2008-05-04,02:20:59
32.9777416,114.0265833,0,255.9,39572.0979282407,2008-05-04,02:21:01
32.9777333,114.0265649,0,259.2,39572.0979513889,2008-05-04,02:21:03
32.9777199,114.0265533,0,259.2,39572.097974537,2008-05-04,02:21:05
32.9777116,114.0265499,0,259.2,39572.0979976852,2008-05-04,02:21:07
32.9776716,114.0265649,0,259.2,39572.0980555556,2008-05-04,02:21:12
32.97766,114.0265699,0,259.2,39572.0980787037,2008-05-04,02:21:14
32.9776949,114.0265383,0,259.2,39572.0981018519,2008-05-04,02:21:16
32.97941,114.0306383,0,259.2,39572.0988425926,2008-05-04,02:22:20
32.9793883,114.0308033,0,259.2,39572.0988657407,2008-05-04,02:22:22
32.9793183,114.0309649,0,259.2,39572.0988888889,2008-05-04,02:22:24
33.0085933,114.0464433,0,255.9,39572.1004282407,2008-05-04,02:24:37
33.0104383,114.0477466,0,259.2,39572.1004861111,2008-05-04,02:24:42
33.0122983,114.0489266,0,259.2,39572.1005439815,2008-05-04,02:24:47
33.0225233,114.052495,0,255.9,39572.1008333333,2008-05-04,02:25:12
