# Supplementary material for: Research on differential privacy protection method based on user tendency
Source: PLoS One. 2023 Oct 26;18(10):e0288823. doi: 10.1371/journal.pone.0288823 (PMC10602288; doi:10.1371/journal.pone.0288823)
Supplement: S5 Data — (ZIP) [file pone.0288823.s005.zip › Data 5-5/153/Trajectory/20080505074056.plt]

Geolife trajectory
WGS 84
Altitude is in Feet
Reserved 3
0,2,255,My Track,0,0,2,8421376
0
32.9714383,114.0144949,0,255.9,39573.3200925926,2008-05-05,07:40:56
32.9714216,114.0144966,0,255.9,39573.3201041667,2008-05-05,07:40:57
32.9714166,114.0144983,0,255.9,39573.320162037,2008-05-05,07:41:02
32.9714183,114.0144983,0,255.9,39573.3202199074,2008-05-05,07:41:07
32.9714183,114.0144933,0,255.9,39573.3202777778,2008-05-05,07:41:12
32.97142,114.0144933,0,255.9,39573.3203356481,2008-05-05,07:41:17
32.9714183,114.0144949,0,255.9,39573.3203935185,2008-05-05,07:41:22
32.97142,114.0144933,0,255.9,39573.3204513889,2008-05-05,07:41:27
32.9714183,114.0144933,0,255.9,39573.3205092593,2008-05-05,07:41:32
32.9714183,114.0144933,0,255.9,39573.3205671296,2008-05-05,07:41:37
32.9714183,114.0144933,0,255.9,39573.320625,2008-05-05,07:41:42
32.9714183,114.0144933,0,255.9,39573.3206828704,2008-05-05,07:41:47
32.9714183,114.0144933,0,255.9,39573.3207407407,2008-05-05,07:41:52
32.9714183,114.0144933,0,255.9,39573.3207986111,2008-05-05,07:41:57
32.9714183,114.0144933,0,255.9,39573.3208564815,2008-05-05,07:42:02
32.9714183,114.0144933,0,255.9,39573.3209143518,2008-05-05,07:42:07
32.9714183,114.0144933,0,255.9,39573.3209722222,2008-05-05,07:42:12
32.9714183,114.0144933,0,255.9,39573.3210300926,2008-05-05,07:42:17
32.9714183,114.0144933,0,255.9,39573.321087963,2008-05-05,07:42:22
32.9714183,114.0144933,0,255.9,39573.3211458333,2008-05-05,07:42:27
32.97141,114.0144966,0,255.9,39573.3212037037,2008-05-05,07:42:32
32.9714083,114.0144933,0,255.9,39573.3212615741,2008-05-05,07:42:37
32.9714083,114.0144933,0,255.9,39573.3213194444,2008-05-05,07:42:42
32.9714083,114.0144933,0,255.9,39573.3213541667,2008-05-05,07:42:45
32.9714083,114.0144933,0,255.9,39573.3213773148,2008-05-05,07:42:47
32.971715,114.0144483,0,259.2,39573.3231018518,2008-05-05,07:45:16
32.9718616,114.0141916,0,255.9,39573.3279976852,2008-05-05,07:52:19
32.9718783,114.0141783,0,255.9,39573.3280208333,2008-05-05,07:52:21
32.9715949,114.0142499,0,255.9,39573.3280439815,2008-05-05,07:52:23
32.9715999,114.0142349,0,255.9,39573.3280671296,2008-05-05,07:52:25
32.9717216,114.0141866,0,255.9,39573.328125,2008-05-05,07:52:30
32.9717433,114.0141833,0,259.2,39573.3281481481,2008-05-05,07:52:32
32.9717433,114.0141733,0,255.9,39573.3281712963,2008-05-05,07:52:34
32.9717649,114.0141566,0,255.9,39573.3281944444,2008-05-05,07:52:36
32.9717983,114.0141299,0,255.9,39573.3282175926,2008-05-05,07:52:38
32.9718399,114.0141249,0,255.9,39573.3282407407,2008-05-05,07:52:40
32.9718516,114.0141383,0,255.9,39573.3282638889,2008-05-05,07:52:42
32.971855,114.0141766,0,259.2,39573.328287037,2008-05-05,07:52:44
32.97187,114.0141783,0,259.2,39573.3283101852,2008-05-05,07:52:46
32.9718933,114.0141833,0,255.9,39573.3283333333,2008-05-05,07:52:48
32.9719099,114.0141699,0,255.9,39573.3283564815,2008-05-05,07:52:50
32.9719649,114.0141449,0,255.9,39573.3283912037,2008-05-05,07:52:53
32.9720033,114.0140833,0,255.9,39573.3284606481,2008-05-05,07:52:59
32.9720533,114.0140766,0,255.9,39573.3284837963,2008-05-05,07:53:01
32.9720533,114.0140866,0,255.9,39573.3285069444,2008-05-05,07:53:03
32.9720683,114.0141083,0,255.9,39573.3285300926,2008-05-05,07:53:05
32.9720416,114.0141249,0,255.9,39573.328587963,2008-05-05,07:53:10
32.9720533,114.0141099,0,255.9,39573.3286111111,2008-05-05,07:53:12
32.9721083,114.014115,0,255.9,39573.3286689815,2008-05-05,07:53:17
32.972125,114.0140866,0,255.9,39573.3286921296,2008-05-05,07:53:19
32.9721633,114.0140749,0,255.9,39573.3287152778,2008-05-05,07:53:21
32.9721716,114.0140849,0,255.9,39573.3287384259,2008-05-05,07:53:23
32.972195,114.0140966,0,255.9,39573.3287615741,2008-05-05,07:53:25
32.9722566,114.0140949,0,255.9,39573.3287847222,2008-05-05,07:53:27
32.9724216,114.0139966,0,259.2,39573.3288078704,2008-05-05,07:53:29
32.9724483,114.0140133,0,259.2,39573.3288310185,2008-05-05,07:53:31
32.9725033,114.0140216,0,259.2,39573.3288541667,2008-05-05,07:53:33
32.9725483,114.0140399,0,259.2,39573.3288773148,2008-05-05,07:53:35
32.972585,114.0140483,0,259.2,39573.328900463,2008-05-05,07:53:37
32.9726216,114.0140499,0,259.2,39573.3289236111,2008-05-05,07:53:39
32.9726416,114.0140533,0,259.2,39573.3289467593,2008-05-05,07:53:41
32.9726433,114.0140616,0,259.2,39573.3289699074,2008-05-05,07:53:43
32.972655,114.0140699,0,259.2,39573.3289930556,2008-05-05,07:53:45
32.9726533,114.0140666,0,259.2,39573.3290162037,2008-05-05,07:53:47
32.9726533,114.0140666,0,259.2,39573.3290509259,2008-05-05,07:53:50
32.9726483,114.0140683,0,259.2,39573.3290740741,2008-05-05,07:53:52
32.9726633,114.0141216,0,259.2,39573.3290972222,2008-05-05,07:53:54
32.9726649,114.0141249,0,259.2,39573.3291203704,2008-05-05,07:53:56
32.972655,114.0140699,0,259.2,39573.3291782407,2008-05-05,07:54:01
32.9726516,114.0140433,0,259.2,39573.3292013889,2008-05-05,07:54:03
32.9726516,114.0140199,0,259.2,39573.329224537,2008-05-05,07:54:05
32.9726516,114.0139983,0,259.2,39573.3292476852,2008-05-05,07:54:07
32.9726499,114.0139766,0,259.2,39573.3292708333,2008-05-05,07:54:09
32.9726466,114.0139566,0,259.2,39573.3292939815,2008-05-05,07:54:11
32.972645,114.0139366,0,259.2,39573.3293171296,2008-05-05,07:54:13
32.972645,114.0139183,0,259.2,39573.3293402778,2008-05-05,07:54:15
32.9726466,114.0139116,0,259.2,39573.3293634259,2008-05-05,07:54:17
32.9726016,114.0139583,0,259.2,39573.3294212963,2008-05-05,07:54:22
32.9725733,114.0139633,0,259.2,39573.3294444444,2008-05-05,07:54:24
32.972545,114.0139599,0,259.2,39573.3294675926,2008-05-05,07:54:26
32.9725133,114.0139516,0,259.2,39573.3294907407,2008-05-05,07:54:28
32.9724816,114.0139433,0,259.2,39573.3295138889,2008-05-05,07:54:30
32.9724266,114.0139499,0,259.2,39573.329537037,2008-05-05,07:54:32
32.9723683,114.0139449,0,259.2,39573.3295601852,2008-05-05,07:54:34
32.9723016,114.0139666,0,259.2,39573.3295833333,2008-05-05,07:54:36
32.9722166,114.0139799,0,259.2,39573.3296064815,2008-05-05,07:54:38
32.9720666,114.0139866,0,259.2,39573.3296296296,2008-05-05,07:54:40
32.971945,114.0139983,0,259.2,39573.3296527778,2008-05-05,07:54:42
32.9718616,114.0139966,0,259.2,39573.3296759259,2008-05-05,07:54:44
32.9717916,114.0139983,0,259.2,39573.3296990741,2008-05-05,07:54:46
32.9717483,114.0140149,0,259.2,39573.3297222222,2008-05-05,07:54:48
32.9717083,114.0140199,0,259.2,39573.3297453704,2008-05-05,07:54:50
32.9717033,114.0140166,0,259.2,39573.3297685185,2008-05-05,07:54:52
32.9717033,114.0140183,0,259.2,39573.3297916667,2008-05-05,07:54:54
32.9716916,114.0139966,0,259.2,39573.3298148148,2008-05-05,07:54:56
32.9716799,114.0139966,0,259.2,39573.329837963,2008-05-05,07:54:58
32.9716799,114.0140049,0,259.2,39573.3298611111,2008-05-05,07:55:00
32.97169,114.0140166,0,259.2,39573.3298842593,2008-05-05,07:55:02
32.9717733,114.014115,0,259.2,39573.3299421296,2008-05-05,07:55:07
32.9718066,114.0141483,0,259.2,39573.3299652778,2008-05-05,07:55:09
32.9718616,114.0141749,0,259.2,39573.3299884259,2008-05-05,07:55:11
32.9718899,114.0142233,0,259.2,39573.3300115741,2008-05-05,07:55:13
32.9719066,114.0142716,0,259.2,39573.3300347222,2008-05-05,07:55:15
32.9719866,114.0142866,0,259.2,39573.3300578704,2008-05-05,07:55:17
32.9720666,114.0143566,0,259.2,39573.3301157407,2008-05-05,07:55:22
32.9717966,114.0140433,0,259.2,39573.3315277778,2008-05-05,07:57:24
32.9717533,114.0140599,0,259.2,39573.3315509259,2008-05-05,07:57:26
32.9717949,114.0140299,0,259.2,39573.3315740741,2008-05-05,07:57:28
32.9718116,114.0140199,0,259.2,39573.3316319444,2008-05-05,07:57:33
32.9718116,114.0140199,0,259.2,39573.3316898148,2008-05-05,07:57:38
32.9718116,114.0140199,0,259.2,39573.331724537,2008-05-05,07:57:41
32.9718166,114.0140183,0,259.2,39573.3317476852,2008-05-05,07:57:43
32.9718616,114.0139949,0,259.2,39573.3318055556,2008-05-05,07:57:48
32.9718983,114.0139716,0,259.2,39573.3318287037,2008-05-05,07:57:50
32.971955,114.0139349,0,259.2,39573.3318865741,2008-05-05,07:57:55
32.9719683,114.0139516,0,259.2,39573.3319097222,2008-05-05,07:57:57
32.972015,114.0139366,0,259.2,39573.3319328704,2008-05-05,07:57:59
32.9720616,114.0139316,0,259.2,39573.3319560185,2008-05-05,07:58:01
32.9721049,114.0139916,0,259.2,39573.3319791667,2008-05-05,07:58:03
32.972155,114.0140683,0,259.2,39573.3320023148,2008-05-05,07:58:05
32.9722033,114.0141749,0,259.2,39573.332025463,2008-05-05,07:58:07
32.9724549,114.0146866,0,259.2,39573.3320717593,2008-05-05,07:58:11
32.9724766,114.0149116,0,259.2,39573.3320949074,2008-05-05,07:58:13
32.9725633,114.0151249,0,259.2,39573.3321180556,2008-05-05,07:58:15
32.9726566,114.0153516,0,259.2,39573.3321412037,2008-05-05,07:58:17
32.9727233,114.0155766,0,259.2,39573.3321643519,2008-05-05,07:58:19
32.9727766,114.0157933,0,259.2,39573.3321875,2008-05-05,07:58:21
32.9727349,114.0160499,0,259.2,39573.3322106482,2008-05-05,07:58:23
32.9727216,114.0163066,0,259.2,39573.3322337963,2008-05-05,07:58:25
32.9727333,114.0165516,0,259.2,39573.3322569444,2008-05-05,07:58:27
32.9727383,114.0167949,0,259.2,39573.3322800926,2008-05-05,07:58:29
32.9727433,114.0170466,0,259.2,39573.3323032407,2008-05-05,07:58:31
32.9727349,114.017265,0,259.2,39573.3323263889,2008-05-05,07:58:33
32.9727516,114.0174833,0,259.2,39573.332349537,2008-05-05,07:58:35
32.9727783,114.0176966,0,259.2,39573.3323726852,2008-05-05,07:58:37
32.9728033,114.0178616,0,259.2,39573.3323958333,2008-05-05,07:58:39
32.9728166,114.0180366,0,259.2,39573.3324189815,2008-05-05,07:58:41
32.97281,114.0181716,0,259.2,39573.3324421296,2008-05-05,07:58:43
32.9728049,114.0182816,0,259.2,39573.3324652778,2008-05-05,07:58:45
32.9728033,114.0183749,0,259.2,39573.3324884259,2008-05-05,07:58:47
32.9727983,114.0184483,0,259.2,39573.3325115741,2008-05-05,07:58:49
32.9728083,114.0184649,0,259.2,39573.3325347222,2008-05-05,07:58:51
32.9728066,114.0184733,0,259.2,39573.3325578704,2008-05-05,07:58:53
32.9728033,114.0184716,0,259.2,39573.3325810185,2008-05-05,07:58:55
32.9728016,114.0184749,0,259.2,39573.3326041667,2008-05-05,07:58:57
32.9728049,114.0184699,0,259.2,39573.332662037,2008-05-05,07:59:02
32.9728049,114.0184699,0,259.2,39573.3327199074,2008-05-05,07:59:07
32.9728049,114.0184699,0,259.2,39573.3327777778,2008-05-05,07:59:12
32.9728049,114.0184699,0,259.2,39573.3328356481,2008-05-05,07:59:17
32.9728049,114.0184699,0,259.2,39573.3328935185,2008-05-05,07:59:22
32.9728049,114.0184699,0,259.2,39573.3329282407,2008-05-05,07:59:25
32.9728049,114.0184699,0,259.2,39573.3329513889,2008-05-05,07:59:27
32.9727983,114.0185066,0,259.2,39573.3330092593,2008-05-05,07:59:32
32.972795,114.0185566,0,259.2,39573.3330324074,2008-05-05,07:59:34
32.9727966,114.0186183,0,259.2,39573.3330555556,2008-05-05,07:59:36
32.9727983,114.0186966,0,259.2,39573.3330787037,2008-05-05,07:59:38
32.9728116,114.0187983,0,259.2,39573.3331018519,2008-05-05,07:59:40
32.9728349,114.0189299,0,259.2,39573.333125,2008-05-05,07:59:42
32.9728333,114.0191166,0,259.2,39573.3331481481,2008-05-05,07:59:44
32.972825,114.0192799,0,259.2,39573.3331712963,2008-05-05,07:59:46
32.9728416,114.0194466,0,259.2,39573.3331944444,2008-05-05,07:59:48
32.9728566,114.0195899,0,259.2,39573.3332175926,2008-05-05,07:59:50
32.9728766,114.0197283,0,259.2,39573.3332407407,2008-05-05,07:59:52
32.9728833,114.0198516,0,259.2,39573.3332638889,2008-05-05,07:59:54
32.9728999,114.0200416,0,259.2,39573.333287037,2008-05-05,07:59:56
32.9729066,114.0202699,0,259.2,39573.3333101852,2008-05-05,07:59:58
32.9729166,114.0204866,0,259.2,39573.3333333333,2008-05-05,08:00:00
32.9729366,114.0207283,0,259.2,39573.3333564815,2008-05-05,08:00:02
32.9729533,114.02095,0,259.2,39573.3333796296,2008-05-05,08:00:04
32.9729849,114.0211449,0,259.2,39573.3334027778,2008-05-05,08:00:06
32.9730083,114.0213483,0,255.9,39573.3334259259,2008-05-05,08:00:08
32.9730066,114.0215416,0,255.9,39573.3334490741,2008-05-05,08:00:10
32.972995,114.0217199,0,255.9,39573.3334722222,2008-05-05,08:00:12
32.9729849,114.0218499,0,255.9,39573.3334953704,2008-05-05,08:00:14
32.9729866,114.0220183,0,255.9,39573.3335185185,2008-05-05,08:00:16
32.9729816,114.0221716,0,255.9,39573.3335416667,2008-05-05,08:00:18
32.9730083,114.0222749,0,255.9,39573.3335648148,2008-05-05,08:00:20
32.9730083,114.0223249,0,255.9,39573.333587963,2008-05-05,08:00:22
32.972995,114.0223483,0,255.9,39573.3336111111,2008-05-05,08:00:24
32.9729866,114.0224066,0,255.9,39573.3336342593,2008-05-05,08:00:26
32.9729833,114.0224899,0,255.9,39573.3336574074,2008-05-05,08:00:28
32.9729766,114.022615,0,255.9,39573.3336805556,2008-05-05,08:00:30
32.9729716,114.0227799,0,255.9,39573.3337037037,2008-05-05,08:00:32
32.97298,114.0229916,0,255.9,39573.3337268519,2008-05-05,08:00:34
32.9729833,114.0232016,0,255.9,39573.33375,2008-05-05,08:00:36
32.9729849,114.0234516,0,255.9,39573.3337731481,2008-05-05,08:00:38
32.9729833,114.0237049,0,255.9,39573.3337962963,2008-05-05,08:00:40
32.9729833,114.0239499,0,255.9,39573.3338194444,2008-05-05,08:00:42
32.9729849,114.0242066,0,255.9,39573.3338425926,2008-05-05,08:00:44
32.9729849,114.0244666,0,255.9,39573.3338657407,2008-05-05,08:00:46
32.9729916,114.0246783,0,255.9,39573.3338888889,2008-05-05,08:00:48
32.9730149,114.0249016,0,259.2,39573.333912037,2008-05-05,08:00:50
32.9730233,114.0251033,0,259.2,39573.3339351852,2008-05-05,08:00:52
32.9730283,114.0253233,0,259.2,39573.3339583333,2008-05-05,08:00:54
32.9730266,114.0255366,0,259.2,39573.3339814815,2008-05-05,08:00:56
32.9730283,114.0257566,0,259.2,39573.3340046296,2008-05-05,08:00:58
32.9730316,114.0259866,0,259.2,39573.3340277778,2008-05-05,08:01:00
32.9730583,114.0262399,0,259.2,39573.3340509259,2008-05-05,08:01:02
32.9730916,114.0264983,0,255.9,39573.3340740741,2008-05-05,08:01:04
32.9731466,114.0267133,0,255.9,39573.3340972222,2008-05-05,08:01:06
32.9731333,114.0268316,0,252.6,39573.3341203704,2008-05-05,08:01:08
32.9731633,114.0269299,0,252.6,39573.3341435185,2008-05-05,08:01:10
32.9731849,114.0270016,0,252.6,39573.3341666667,2008-05-05,08:01:12
32.9732,114.0270533,0,252.6,39573.3341898148,2008-05-05,08:01:14
32.9732016,114.0270866,0,252.6,39573.334212963,2008-05-05,08:01:16
32.97319,114.0271033,0,252.6,39573.3342361111,2008-05-05,08:01:18
32.973175,114.0270983,0,252.6,39573.3342592593,2008-05-05,08:01:20
32.9731583,114.0270899,0,252.6,39573.3342824074,2008-05-05,08:01:22
32.9731366,114.0270799,0,252.6,39573.3343055556,2008-05-05,08:01:24
32.9730916,114.0270566,0,252.6,39573.3343634259,2008-05-05,08:01:29
32.97308,114.0270516,0,252.6,39573.3344212963,2008-05-05,08:01:34
32.97308,114.0270516,0,252.6,39573.3344560185,2008-05-05,08:01:37
32.97308,114.0270516,0,252.6,39573.3344791667,2008-05-05,08:01:39
32.97308,114.0270883,0,252.6,39573.3345023148,2008-05-05,08:01:41
32.9730833,114.027165,0,252.6,39573.334525463,2008-05-05,08:01:43
32.9730966,114.0272449,0,252.6,39573.3345486111,2008-05-05,08:01:45
32.9731133,114.0273383,0,252.6,39573.3345717593,2008-05-05,08:01:47
32.9731283,114.0274466,0,252.6,39573.3345949074,2008-05-05,08:01:49
32.9731699,114.0275499,0,252.6,39573.3346180556,2008-05-05,08:01:51
32.9732433,114.0276033,0,252.6,39573.3346412037,2008-05-05,08:01:53
32.9732649,114.0276466,0,252.6,39573.3346643519,2008-05-05,08:01:55
32.9733099,114.0276899,0,252.6,39573.3346875,2008-05-05,08:01:57
32.9733733,114.0277033,0,252.6,39573.3347106481,2008-05-05,08:01:59
32.9734633,114.0277199,0,252.6,39573.3347337963,2008-05-05,08:02:01
32.973595,114.0277166,0,252.6,39573.3347569444,2008-05-05,08:02:03
32.9737683,114.0277016,0,252.6,39573.3347800926,2008-05-05,08:02:05
32.9739533,114.0276749,0,252.6,39573.3348032407,2008-05-05,08:02:07
32.9741366,114.0276583,0,252.6,39573.3348263889,2008-05-05,08:02:09
32.974335,114.0276583,0,252.6,39573.334849537,2008-05-05,08:02:11
32.9745233,114.0276383,0,252.6,39573.3348726852,2008-05-05,08:02:13
32.9747216,114.0276299,0,252.6,39573.3348958333,2008-05-05,08:02:15
32.9749133,114.0275999,0,252.6,39573.3349189815,2008-05-05,08:02:17
32.9750916,114.0275849,0,252.6,39573.3349421296,2008-05-05,08:02:19
32.9752633,114.0275816,0,252.6,39573.3349652778,2008-05-05,08:02:21
32.9753849,114.0275783,0,252.6,39573.3349884259,2008-05-05,08:02:23
32.9754833,114.0275633,0,252.6,39573.3350115741,2008-05-05,08:02:25
32.9755766,114.0275199,0,252.6,39573.3350347222,2008-05-05,08:02:27
32.9756916,114.0274916,0,255.9,39573.3350578704,2008-05-05,08:02:29
32.9758266,114.0274666,0,255.9,39573.3350810185,2008-05-05,08:02:31
32.9759633,114.0274449,0,255.9,39573.3351041667,2008-05-05,08:02:33
32.97609,114.0274183,0,255.9,39573.3351273148,2008-05-05,08:02:35
32.9762199,114.0273999,0,255.9,39573.335150463,2008-05-05,08:02:37
32.9763233,114.0273933,0,255.9,39573.3351736111,2008-05-05,08:02:39
32.9764083,114.0273649,0,255.9,39573.3351967593,2008-05-05,08:02:41
32.976485,114.0273466,0,255.9,39573.3352199074,2008-05-05,08:02:43
32.9765749,114.0273033,0,255.9,39573.3352430556,2008-05-05,08:02:45
32.9766849,114.0273049,0,255.9,39573.3352662037,2008-05-05,08:02:47
32.9767999,114.0273083,0,255.9,39573.3352893519,2008-05-05,08:02:49
32.9768983,114.0272966,0,255.9,39573.3353125,2008-05-05,08:02:51
32.9770133,114.0272933,0,255.9,39573.3353356481,2008-05-05,08:02:53
32.9771116,114.0273016,0,255.9,39573.3353587963,2008-05-05,08:02:55
32.9772183,114.0273116,0,255.9,39573.3353819444,2008-05-05,08:02:57
32.9772983,114.027295,0,255.9,39573.3354050926,2008-05-05,08:02:59
32.9773716,114.0272799,0,255.9,39573.3354282407,2008-05-05,08:03:01
32.9774383,114.0272666,0,255.9,39573.3354513889,2008-05-05,08:03:03
32.9774883,114.0272549,0,255.9,39573.335474537,2008-05-05,08:03:05
32.9775266,114.0272499,0,255.9,39573.3354976852,2008-05-05,08:03:07
32.9775466,114.027235,0,259.2,39573.3355208333,2008-05-05,08:03:09
32.9775616,114.0272116,0,259.2,39573.3355439815,2008-05-05,08:03:11
32.977575,114.0271983,0,259.2,39573.3355671296,2008-05-05,08:03:13
32.9775799,114.0271983,0,259.2,39573.3355902778,2008-05-05,08:03:15
32.9775816,114.0272033,0,259.2,39573.3356134259,2008-05-05,08:03:17
32.9775916,114.0272016,0,259.2,39573.3356712963,2008-05-05,08:03:22
32.9775916,114.0272016,0,259.2,39573.3357291667,2008-05-05,08:03:27
32.9775916,114.0272016,0,259.2,39573.335787037,2008-05-05,08:03:32
32.9775916,114.0272016,0,259.2,39573.3358449074,2008-05-05,08:03:37
32.9775916,114.0272016,0,259.2,39573.3359027778,2008-05-05,08:03:42
32.9775916,114.0272016,0,259.2,39573.3359606481,2008-05-05,08:03:47
32.9775916,114.0272016,0,259.2,39573.3360185185,2008-05-05,08:03:52
32.9775916,114.0272016,0,259.2,39573.3360763889,2008-05-05,08:03:57
32.9775916,114.0272016,0,259.2,39573.3361342593,2008-05-05,08:04:02
32.9775916,114.0272016,0,259.2,39573.3361921296,2008-05-05,08:04:07
32.9775916,114.0272016,0,259.2,39573.33625,2008-05-05,08:04:12
32.9775916,114.0272016,0,259.2,39573.3363078704,2008-05-05,08:04:17
32.9775916,114.0272016,0,259.2,39573.3363657407,2008-05-05,08:04:22
32.9775916,114.0272016,0,259.2,39573.336400463,2008-05-05,08:04:25
32.9775916,114.0272016,0,259.2,39573.3364236111,2008-05-05,08:04:27
32.9776,114.0272166,0,259.2,39573.3364467593,2008-05-05,08:04:29
32.9776333,114.0272166,0,259.2,39573.3364699074,2008-05-05,08:04:31
32.9776866,114.0272099,0,259.2,39573.3364930556,2008-05-05,08:04:33
32.977755,114.0271899,0,259.2,39573.3365162037,2008-05-05,08:04:35
32.97784,114.0271783,0,259.2,39573.3365393518,2008-05-05,08:04:37
32.9778883,114.0271816,0,259.2,39573.3365625,2008-05-05,08:04:39
32.9779783,114.0271583,0,259.2,39573.3365856481,2008-05-05,08:04:41
32.97808,114.0271416,0,259.2,39573.3366087963,2008-05-05,08:04:43
32.9781933,114.0271099,0,259.2,39573.3366319444,2008-05-05,08:04:45
32.9782999,114.0270899,0,259.2,39573.3366550926,2008-05-05,08:04:47
32.9784399,114.0270683,0,259.2,39573.3366782407,2008-05-05,08:04:49
32.9785983,114.0270399,0,259.2,39573.3367013889,2008-05-05,08:04:51
32.9787816,114.0270033,0,259.2,39573.336724537,2008-05-05,08:04:53
32.9789799,114.0269766,0,259.2,39573.3367476852,2008-05-05,08:04:55
32.9791499,114.0269333,0,259.2,39573.3367708333,2008-05-05,08:04:57
32.97931,114.0268666,0,259.2,39573.3367939815,2008-05-05,08:04:59
32.9794566,114.0268099,0,259.2,39573.3368171296,2008-05-05,08:05:01
32.9796116,114.0267616,0,259.2,39573.3368402778,2008-05-05,08:05:03
32.9797933,114.0267083,0,259.2,39573.3368634259,2008-05-05,08:05:05
32.979985,114.0266549,0,262.5,39573.3368865741,2008-05-05,08:05:07
32.9802033,114.0266183,0,262.5,39573.3369097222,2008-05-05,08:05:09
32.9804266,114.0265833,0,262.5,39573.3369328704,2008-05-05,08:05:11
32.9806716,114.0265649,0,262.5,39573.3369560185,2008-05-05,08:05:13
32.9809133,114.0265349,0,262.5,39573.3369791667,2008-05-05,08:05:15
32.9811266,114.0264933,0,262.5,39573.3370023148,2008-05-05,08:05:17
32.9813183,114.0264549,0,262.5,39573.337025463,2008-05-05,08:05:19
32.9815133,114.0264249,0,262.5,39573.3370486111,2008-05-05,08:05:21
32.9817033,114.0264049,0,262.5,39573.3370717593,2008-05-05,08:05:23
32.981905,114.026375,0,262.5,39573.3370949074,2008-05-05,08:05:25
32.9820949,114.02634,0,262.5,39573.3371180556,2008-05-05,08:05:27
32.9822666,114.0262966,0,262.5,39573.3371412037,2008-05-05,08:05:29
32.9824383,114.0262516,0,262.5,39573.3371643518,2008-05-05,08:05:31
32.9826266,114.0262133,0,262.5,39573.3371875,2008-05-05,08:05:33
32.9828083,114.0261783,0,265.7,39573.3372106481,2008-05-05,08:05:35
32.9829749,114.0261449,0,265.7,39573.3372337963,2008-05-05,08:05:37
32.9831049,114.0261199,0,269,39573.3372569444,2008-05-05,08:05:39
32.98318,114.0261166,0,269,39573.3372800926,2008-05-05,08:05:41
32.9832166,114.0261166,0,269,39573.3373032407,2008-05-05,08:05:43
32.9832383,114.0260883,0,272.3,39573.3373263889,2008-05-05,08:05:45
32.9832383,114.0260599,0,272.3,39573.337349537,2008-05-05,08:05:47
32.9832133,114.0260199,0,275.6,39573.3373726852,2008-05-05,08:05:49
32.9831883,114.0259849,0,275.6,39573.3373958333,2008-05-05,08:05:51
32.9831783,114.025955,0,278.9,39573.3374189815,2008-05-05,08:05:53
32.9831666,114.0259233,0,278.9,39573.3374421296,2008-05-05,08:05:55
32.9831716,114.0259016,0,282.2,39573.3374652778,2008-05-05,08:05:57
32.983195,114.0258999,0,285.4,39573.3374884259,2008-05-05,08:05:59
32.9832416,114.0258899,0,285.4,39573.3375115741,2008-05-05,08:06:01
32.9832916,114.0258883,0,288.7,39573.3375347222,2008-05-05,08:06:03
32.983375,114.0258766,0,288.7,39573.3375578704,2008-05-05,08:06:05
32.9834916,114.0258783,0,288.7,39573.3375810185,2008-05-05,08:06:07
32.9836066,114.0258833,0,292,39573.3376041667,2008-05-05,08:06:09
32.9837183,114.0258799,0,292,39573.3376273148,2008-05-05,08:06:11
32.9838666,114.0258499,0,292,39573.337650463,2008-05-05,08:06:13
32.9840299,114.0258433,0,292,39573.3376736111,2008-05-05,08:06:15
32.9841883,114.0258333,0,292,39573.3376967593,2008-05-05,08:06:17
32.9843383,114.0258149,0,292,39573.3377199074,2008-05-05,08:06:19
32.9844899,114.0258116,0,292,39573.3377430556,2008-05-05,08:06:21
32.9846466,114.0257999,0,292,39573.3377662037,2008-05-05,08:06:23
32.9847966,114.0257799,0,295.3,39573.3377893518,2008-05-05,08:06:25
32.9849483,114.0257683,0,295.3,39573.3378125,2008-05-05,08:06:27
32.9850933,114.0257466,0,295.3,39573.3378356481,2008-05-05,08:06:29
32.985215,114.0257166,0,295.3,39573.3378587963,2008-05-05,08:06:31
32.9853166,114.0256916,0,295.3,39573.3378819444,2008-05-05,08:06:33
32.9854116,114.0256766,0,295.3,39573.3379050926,2008-05-05,08:06:35
32.9854816,114.0256483,0,295.3,39573.3379282407,2008-05-05,08:06:37
32.9855283,114.0256349,0,295.3,39573.3379513889,2008-05-05,08:06:39
32.9855466,114.0256266,0,295.3,39573.337974537,2008-05-05,08:06:41
32.98556,114.0255999,0,295.3,39573.3379976852,2008-05-05,08:06:43
32.9855566,114.0255799,0,292,39573.3380208333,2008-05-05,08:06:45
32.9855716,114.0255983,0,292,39573.3380439815,2008-05-05,08:06:47
32.9855983,114.0256166,0,292,39573.3380671296,2008-05-05,08:06:49
32.9855916,114.0256099,0,292,39573.3380902778,2008-05-05,08:06:51
32.985605,114.0256033,0,292,39573.3381481481,2008-05-05,08:06:56
32.9856066,114.0256166,0,292,39573.3382060185,2008-05-05,08:07:01
32.9856099,114.0256316,0,292,39573.3382291667,2008-05-05,08:07:03
32.9856233,114.0256533,0,292,39573.3382523148,2008-05-05,08:07:05
32.9856333,114.02568,0,292,39573.338275463,2008-05-05,08:07:07
32.9856333,114.02569,0,292,39573.3382986111,2008-05-05,08:07:09
32.9856333,114.0257133,0,292,39573.3383217593,2008-05-05,08:07:11
32.9856399,114.0257349,0,292,39573.3383449074,2008-05-05,08:07:13
32.9856549,114.0257683,0,292,39573.3383680556,2008-05-05,08:07:15
32.9856649,114.0257949,0,292,39573.3383912037,2008-05-05,08:07:17
32.9856766,114.0258283,0,292,39573.3384143518,2008-05-05,08:07:19
32.9856883,114.0258433,0,292,39573.3384375,2008-05-05,08:07:21
32.9856649,114.0258666,0,292,39573.3384606481,2008-05-05,08:07:23
32.9856533,114.0258783,0,292,39573.3384837963,2008-05-05,08:07:25
32.9856583,114.0258866,0,292,39573.3385069444,2008-05-05,08:07:27
32.98565,114.0258983,0,292,39573.3385300926,2008-05-05,08:07:29
32.9856549,114.0259133,0,292,39573.3385532407,2008-05-05,08:07:31
32.98565,114.0259416,0,292,39573.3385763889,2008-05-05,08:07:33
32.9856733,114.0259449,0,292,39573.338599537,2008-05-05,08:07:35
32.9856883,114.0259466,0,292,39573.3386226852,2008-05-05,08:07:37
32.9857016,114.0259749,0,292,39573.3386805556,2008-05-05,08:07:42
32.9856916,114.026025,0,292,39573.3387384259,2008-05-05,08:07:47
32.98569,114.0260499,0,292,39573.3387615741,2008-05-05,08:07:49
32.9856683,114.0260783,0,292,39573.3387847222,2008-05-05,08:07:51
32.9856849,114.0260966,0,292,39573.3388078704,2008-05-05,08:07:53
32.9856816,114.0261216,0,292,39573.3388310185,2008-05-05,08:07:55
32.9856816,114.0261433,0,295.3,39573.3388541667,2008-05-05,08:07:57
32.9856916,114.0261633,0,295.3,39573.3388773148,2008-05-05,08:07:59
32.9857,114.0261683,0,295.3,39573.338900463,2008-05-05,08:08:01
32.9857099,114.0261916,0,295.3,39573.3389236111,2008-05-05,08:08:03
32.9857066,114.0262183,0,295.3,39573.3389467593,2008-05-05,08:08:05
32.9856966,114.0262383,0,295.3,39573.3389699074,2008-05-05,08:08:07
32.9856799,114.0262599,0,295.3,39573.3389930556,2008-05-05,08:08:09
32.9856699,114.0262766,0,295.3,39573.3390162037,2008-05-05,08:08:11
32.9856516,114.0263133,0,295.3,39573.3390393518,2008-05-05,08:08:13
32.9856483,114.0263466,0,295.3,39573.3390625,2008-05-05,08:08:15
32.985635,114.0263633,0,295.3,39573.3390856481,2008-05-05,08:08:17
32.985635,114.026375,0,295.3,39573.3391087963,2008-05-05,08:08:19
32.9856483,114.0263933,0,295.3,39573.3391319444,2008-05-05,08:08:21
32.9856633,114.0264249,0,295.3,39573.3391550926,2008-05-05,08:08:23
32.9856866,114.0264533,0,295.3,39573.3391782407,2008-05-05,08:08:25
32.985715,114.0264849,0,295.3,39573.3392013889,2008-05-05,08:08:27
32.9857366,114.0265349,0,298.6,39573.339224537,2008-05-05,08:08:29
32.9857499,114.0265716,0,298.6,39573.3392476852,2008-05-05,08:08:31
32.9857633,114.0266033,0,298.6,39573.3392708333,2008-05-05,08:08:33
32.9857766,114.0266299,0,298.6,39573.3392939815,2008-05-05,08:08:35
32.9857883,114.0266566,0,298.6,39573.3393171296,2008-05-05,08:08:37
32.9858,114.026685,0,298.6,39573.3393402778,2008-05-05,08:08:39
32.9858099,114.0267116,0,298.6,39573.3393634259,2008-05-05,08:08:41
32.985815,114.0267383,0,298.6,39573.3393865741,2008-05-05,08:08:43
32.9858166,114.0267649,0,298.6,39573.3394097222,2008-05-05,08:08:45
32.9858199,114.0267916,0,298.6,39573.3394328704,2008-05-05,08:08:47
32.9858249,114.0268183,0,298.6,39573.3394560185,2008-05-05,08:08:49
32.9858216,114.0268383,0,298.6,39573.3394791667,2008-05-05,08:08:51
32.98583,114.026855,0,298.6,39573.3395023148,2008-05-05,08:08:53
32.9858383,114.0268733,0,301.8,39573.339525463,2008-05-05,08:08:55
32.985845,114.0268916,0,301.8,39573.3395486111,2008-05-05,08:08:57
32.9858649,114.0269016,0,305.1,39573.3395717593,2008-05-05,08:08:59
32.9858716,114.0269183,0,305.1,39573.3395949074,2008-05-05,08:09:01
32.9858749,114.0269449,0,308.4,39573.3396180556,2008-05-05,08:09:03
32.9858749,114.0269749,0,308.4,39573.3396412037,2008-05-05,08:09:05
32.9858716,114.026995,0,311.7,39573.3396643519,2008-05-05,08:09:07
32.9858733,114.0270266,0,311.7,39573.3396875,2008-05-05,08:09:09
32.9858733,114.0270616,0,315,39573.3397106482,2008-05-05,08:09:11
32.9858633,114.0270899,0,315,39573.3397337963,2008-05-05,08:09:13
32.9858499,114.0271249,0,318.2,39573.3397569444,2008-05-05,08:09:15
32.9858366,114.0271516,0,318.2,39573.3397800926,2008-05-05,08:09:17
32.9858199,114.0271699,0,321.5,39573.3398032407,2008-05-05,08:09:19
32.9858133,114.0272066,0,321.5,39573.3398263889,2008-05-05,08:09:21
32.9858216,114.0272383,0,321.5,39573.339849537,2008-05-05,08:09:23
32.9858416,114.0272749,0,324.8,39573.3398726852,2008-05-05,08:09:25
32.9858633,114.027295,0,324.8,39573.3398958333,2008-05-05,08:09:27
32.9858816,114.0273149,0,324.8,39573.3399189815,2008-05-05,08:09:29
32.9858733,114.0273366,0,324.8,39573.3399421296,2008-05-05,08:09:31
32.9858799,114.02737,0,324.8,39573.3399652778,2008-05-05,08:09:33
32.98586,114.0274199,0,324.8,39573.3399884259,2008-05-05,08:09:35
32.9858883,114.0274416,0,324.8,39573.3400115741,2008-05-05,08:09:37
32.9858799,114.0274699,0,328.1,39573.3400347222,2008-05-05,08:09:39
32.9858616,114.0275016,0,328.1,39573.3400578704,2008-05-05,08:09:41
32.98587,114.0275283,0,328.1,39573.3400810185,2008-05-05,08:09:43
32.9859049,114.0275533,0,331.4,39573.3401041667,2008-05-05,08:09:45
32.9859683,114.0275449,0,331.4,39573.3401273148,2008-05-05,08:09:47
32.985985,114.0275616,0,331.4,39573.340150463,2008-05-05,08:09:49
32.9859749,114.0275883,0,334.6,39573.3401736111,2008-05-05,08:09:51
32.9859649,114.0276149,0,334.6,39573.3401967593,2008-05-05,08:09:53
32.9859499,114.027645,0,334.6,39573.3402199074,2008-05-05,08:09:55
32.9859483,114.0276683,0,337.9,39573.3402430556,2008-05-05,08:09:57
32.9859083,114.0277099,0,337.9,39573.3402662037,2008-05-05,08:09:59
32.98586,114.0277416,0,341.2,39573.3402893519,2008-05-05,08:10:01
32.9858949,114.0277566,0,341.2,39573.3403125,2008-05-05,08:10:03
32.9859116,114.0277649,0,344.5,39573.3403356481,2008-05-05,08:10:05
32.9859066,114.0277833,0,344.5,39573.3403587963,2008-05-05,08:10:07
32.9858916,114.0278016,0,344.5,39573.3403819444,2008-05-05,08:10:09
32.9858833,114.0278433,0,347.8,39573.3404050926,2008-05-05,08:10:11
32.9858749,114.0278783,0,347.8,39573.3404282407,2008-05-05,08:10:13
32.98587,114.0279066,0,347.8,39573.3404513889,2008-05-05,08:10:15
32.9858516,114.0279366,0,347.8,39573.340474537,2008-05-05,08:10:17
32.9858583,114.0279499,0,347.8,39573.3404976852,2008-05-05,08:10:19
32.9858783,114.0279533,0,347.8,39573.3405208333,2008-05-05,08:10:21
32.985885,114.0279766,0,347.8,39573.3405439815,2008-05-05,08:10:23
32.9858816,114.0280466,0,347.8,39573.3406018519,2008-05-05,08:10:28
32.9859899,114.0280733,0,351,39573.3406597222,2008-05-05,08:10:33
32.9860783,114.0281049,0,347.8,39573.3406828704,2008-05-05,08:10:35
32.9860149,114.0282033,0,344.5,39573.3407407407,2008-05-05,08:10:40
32.9859683,114.0282633,0,344.5,39573.3407638889,2008-05-05,08:10:42
32.9859449,114.0282966,0,344.5,39573.340787037,2008-05-05,08:10:44
32.9859199,114.0283166,0,344.5,39573.3408101852,2008-05-05,08:10:46
32.9858966,114.0283266,0,344.5,39573.3408333333,2008-05-05,08:10:48
32.9858749,114.0283399,0,344.5,39573.3408564815,2008-05-05,08:10:50
32.98601,114.0280683,0,377.3,39573.3546296296,2008-05-05,08:30:40
32.9860049,114.0280516,0,377.3,39573.3546527778,2008-05-05,08:30:42
32.986,114.0280316,0,377.3,39573.3546759259,2008-05-05,08:30:44
32.985995,114.0280133,0,377.3,39573.3546990741,2008-05-05,08:30:46
32.9859899,114.02799,0,374,39573.3547222222,2008-05-05,08:30:48
32.9859833,114.0279633,0,370.7,39573.3547453704,2008-05-05,08:30:50
32.98598,114.0279333,0,367.5,39573.3547685185,2008-05-05,08:30:52
32.9859783,114.0279083,0,364.2,39573.3547916667,2008-05-05,08:30:54
32.9859866,114.0278883,0,360.9,39573.3548148148,2008-05-05,08:30:56
32.9859966,114.0278766,0,360.9,39573.354837963,2008-05-05,08:30:58
32.9860199,114.0278766,0,364.2,39573.3548611111,2008-05-05,08:31:00
32.9860383,114.0278666,0,367.5,39573.3548842593,2008-05-05,08:31:02
32.986055,114.0278566,0,374,39573.3549074074,2008-05-05,08:31:04
32.9860666,114.0278366,0,380.6,39573.3549305556,2008-05-05,08:31:06
32.9860733,114.0278066,0,380.6,39573.3549537037,2008-05-05,08:31:08
32.9860766,114.0277833,0,383.9,39573.3549768519,2008-05-05,08:31:10
32.9860816,114.0277633,0,393.7,39573.355,2008-05-05,08:31:12
32.9860816,114.0277399,0,397,39573.3550231481,2008-05-05,08:31:14
32.98607,114.0277183,0,387.1,39573.3550462963,2008-05-05,08:31:16
32.9860716,114.0276916,0,383.9,39573.3550694444,2008-05-05,08:31:18
32.9860666,114.0276666,0,387.1,39573.3550925926,2008-05-05,08:31:20
32.98604,114.0276433,0,387.1,39573.3551157407,2008-05-05,08:31:22
32.9860083,114.0276249,0,387.1,39573.3551388889,2008-05-05,08:31:24
32.9859883,114.0276083,0,383.9,39573.355162037,2008-05-05,08:31:26
32.9859816,114.0275899,0,383.9,39573.3551851852,2008-05-05,08:31:28
32.9859749,114.0275716,0,383.9,39573.3552083333,2008-05-05,08:31:30
32.9859583,114.0275566,0,383.9,39573.3552314815,2008-05-05,08:31:32
32.9859433,114.0275433,0,387.1,39573.3552546296,2008-05-05,08:31:34
32.9859266,114.0275433,0,387.1,39573.3552777778,2008-05-05,08:31:36
32.9859449,114.0274883,0,380.6,39573.3553356482,2008-05-05,08:31:41
32.9859316,114.0274699,0,380.6,39573.3553587963,2008-05-05,08:31:43
32.9859083,114.0274499,0,383.9,39573.3553819444,2008-05-05,08:31:45
32.9859,114.0274333,0,383.9,39573.3554050926,2008-05-05,08:31:47
32.9858983,114.0274133,0,383.9,39573.3554282407,2008-05-05,08:31:49
32.9858866,114.0273966,0,383.9,39573.3554513889,2008-05-05,08:31:51
32.9858666,114.0273849,0,387.1,39573.355474537,2008-05-05,08:31:53
32.9858733,114.0273749,0,383.9,39573.3554976852,2008-05-05,08:31:55
32.9858716,114.0273583,0,383.9,39573.3555208333,2008-05-05,08:31:57
32.9858633,114.0273399,0,383.9,39573.3555439815,2008-05-05,08:31:59
32.9858516,114.0273199,0,383.9,39573.3555671296,2008-05-05,08:32:01
32.9858099,114.0273183,0,383.9,39573.3555902778,2008-05-05,08:32:03
32.9857883,114.0273033,0,383.9,39573.3556134259,2008-05-05,08:32:05
32.9857799,114.0272716,0,383.9,39573.3556365741,2008-05-05,08:32:07
32.98576,114.0272383,0,383.9,39573.3556597222,2008-05-05,08:32:09
32.9857883,114.0271983,0,387.1,39573.3556828704,2008-05-05,08:32:11
32.9857966,114.0271633,0,390.4,39573.3557060185,2008-05-05,08:32:13
32.9858099,114.0271333,0,390.4,39573.3557291667,2008-05-05,08:32:15
32.9858216,114.0271049,0,390.4,39573.3557523148,2008-05-05,08:32:17
32.9858333,114.0270866,0,390.4,39573.355775463,2008-05-05,08:32:19
32.9858416,114.0270683,0,387.1,39573.3557986111,2008-05-05,08:32:21
32.985845,114.0270433,0,383.9,39573.3558217593,2008-05-05,08:32:23
32.9858466,114.0270166,0,377.3,39573.3558449074,2008-05-05,08:32:25
32.985845,114.026995,0,370.7,39573.3558680556,2008-05-05,08:32:27
32.9858433,114.0269766,0,367.5,39573.3558912037,2008-05-05,08:32:29
32.9858433,114.0269583,0,360.9,39573.3559143519,2008-05-05,08:32:31
32.985845,114.0269399,0,357.6,39573.3559375,2008-05-05,08:32:33
32.9858466,114.0269216,0,354.3,39573.3559606481,2008-05-05,08:32:35
32.985845,114.0269049,0,354.3,39573.3559837963,2008-05-05,08:32:37
32.9858333,114.02689,0,351,39573.3560069444,2008-05-05,08:32:39
32.9858283,114.0268699,0,347.8,39573.3560300926,2008-05-05,08:32:41
32.9858249,114.0268533,0,351,39573.3560532407,2008-05-05,08:32:43
32.9858249,114.0268299,0,354.3,39573.3560763889,2008-05-05,08:32:45
32.9858283,114.0268116,0,360.9,39573.356099537,2008-05-05,08:32:47
32.98583,114.0267916,0,364.2,39573.3561226852,2008-05-05,08:32:49
32.98583,114.0267683,0,370.7,39573.3561458333,2008-05-05,08:32:51
32.9858233,114.0267399,0,370.7,39573.3561689815,2008-05-05,08:32:53
32.9858116,114.0267133,0,370.7,39573.3561921296,2008-05-05,08:32:55
32.9858,114.0266883,0,370.7,39573.3562152778,2008-05-05,08:32:57
32.9857916,114.0266683,0,370.7,39573.3562384259,2008-05-05,08:32:59
32.9857766,114.0266483,0,370.7,39573.3562615741,2008-05-05,08:33:01
32.98576,114.0266233,0,370.7,39573.3562847222,2008-05-05,08:33:03
32.9857633,114.0265849,0,367.5,39573.3563078704,2008-05-05,08:33:05
32.9857633,114.0265616,0,367.5,39573.3563310185,2008-05-05,08:33:07
32.9857683,114.0265349,0,364.2,39573.3563541667,2008-05-05,08:33:09
32.985775,114.0265199,0,360.9,39573.3563773148,2008-05-05,08:33:11
32.98577,114.0265099,0,360.9,39573.356400463,2008-05-05,08:33:13
32.9857683,114.0264999,0,360.9,39573.3564236111,2008-05-05,08:33:15
32.9857583,114.0264849,0,360.9,39573.3564467593,2008-05-05,08:33:17
32.985745,114.0264749,0,360.9,39573.3564699074,2008-05-05,08:33:19
32.9857416,114.0264533,0,364.2,39573.3564930556,2008-05-05,08:33:21
32.9857416,114.0264266,0,364.2,39573.3565162037,2008-05-05,08:33:23
32.9857366,114.0263983,0,364.2,39573.3565393519,2008-05-05,08:33:25
32.9857483,114.0263583,0,360.9,39573.3565625,2008-05-05,08:33:27
32.9857549,114.0263249,0,360.9,39573.3565856481,2008-05-05,08:33:29
32.9857549,114.0263016,0,360.9,39573.3566087963,2008-05-05,08:33:31
32.9857566,114.0262799,0,360.9,39573.3566319444,2008-05-05,08:33:33
32.9857799,114.0262566,0,357.6,39573.3566550926,2008-05-05,08:33:35
32.9857766,114.0262283,0,357.6,39573.3566782407,2008-05-05,08:33:37
32.9857583,114.0261999,0,357.6,39573.3567013889,2008-05-05,08:33:39
32.9857399,114.0261733,0,354.3,39573.356724537,2008-05-05,08:33:41
32.9857333,114.0261499,0,354.3,39573.3567476852,2008-05-05,08:33:43
32.9857099,114.0261366,0,351,39573.3567708333,2008-05-05,08:33:45
32.9856266,114.0261283,0,351,39573.3567939815,2008-05-05,08:33:47
32.9856416,114.0260933,0,347.8,39573.3568171296,2008-05-05,08:33:49
32.9856816,114.0260399,0,347.8,39573.3568402778,2008-05-05,08:33:51
32.9857066,114.0259916,0,347.8,39573.3568634259,2008-05-05,08:33:53
32.98572,114.0259533,0,347.8,39573.3568865741,2008-05-05,08:33:55
32.9857216,114.0259066,0,344.5,39573.3569097222,2008-05-05,08:33:57
32.9857316,114.0258799,0,344.5,39573.3569328704,2008-05-05,08:33:59
32.9857316,114.0258583,0,341.2,39573.3569560185,2008-05-05,08:34:01
32.9857566,114.0258266,0,341.2,39573.3569791667,2008-05-05,08:34:03
32.9857649,114.0258099,0,341.2,39573.3570023148,2008-05-05,08:34:05
32.9857499,114.0258049,0,341.2,39573.357025463,2008-05-05,08:34:07
32.9857383,114.0257933,0,337.9,39573.3570486111,2008-05-05,08:34:09
32.9857266,114.0257933,0,331.4,39573.3571064815,2008-05-05,08:34:14
32.9857233,114.0258099,0,328.1,39573.3571643519,2008-05-05,08:34:19
32.985705,114.0258083,0,328.1,39573.3571875,2008-05-05,08:34:21
32.9856766,114.0257816,0,328.1,39573.3572453704,2008-05-05,08:34:26
32.9857399,114.0257116,0,324.8,39573.3572685185,2008-05-05,08:34:28
32.9858033,114.0257033,0,324.8,39573.3572916667,2008-05-05,08:34:30
32.9858483,114.0257166,0,321.5,39573.3573148148,2008-05-05,08:34:32
32.9858349,114.025715,0,321.5,39573.357337963,2008-05-05,08:34:34
32.9857783,114.0257099,0,318.2,39573.3573958333,2008-05-05,08:34:39
32.9858316,114.0256283,0,324.8,39573.3574537037,2008-05-05,08:34:44
32.9858533,114.0256366,0,328.1,39573.3574768519,2008-05-05,08:34:46
32.9858716,114.0256333,0,334.6,39573.3575,2008-05-05,08:34:48
32.9858883,114.0256333,0,334.6,39573.3575231481,2008-05-05,08:34:50
32.9859016,114.0256216,0,337.9,39573.3575462963,2008-05-05,08:34:52
32.9859166,114.0256299,0,341.2,39573.3575694444,2008-05-05,08:34:54
32.9859316,114.0256266,0,341.2,39573.3575925926,2008-05-05,08:34:56
32.9859499,114.0256233,0,344.5,39573.3576157407,2008-05-05,08:34:58
32.9859666,114.0256149,0,347.8,39573.3576388889,2008-05-05,08:35:00
32.9859833,114.0256149,0,347.8,39573.357662037,2008-05-05,08:35:02
32.9859983,114.0256049,0,351,39573.3576851852,2008-05-05,08:35:04
32.9860149,114.0255933,0,351,39573.3577083333,2008-05-05,08:35:06
32.9860316,114.0255749,0,354.3,39573.3577314815,2008-05-05,08:35:08
32.9860483,114.0255733,0,357.6,39573.3577546296,2008-05-05,08:35:10
32.986065,114.0255883,0,357.6,39573.3577777778,2008-05-05,08:35:12
32.9860833,114.0255783,0,360.9,39573.3578009259,2008-05-05,08:35:14
32.9860999,114.0255599,0,360.9,39573.3578240741,2008-05-05,08:35:16
32.9861183,114.0255316,0,364.2,39573.3578472222,2008-05-05,08:35:18
32.986135,114.0255116,0,367.5,39573.3578703704,2008-05-05,08:35:20
32.9861533,114.0254916,0,367.5,39573.3578935185,2008-05-05,08:35:22
32.9861699,114.0254983,0,370.7,39573.3579166667,2008-05-05,08:35:24
32.9861866,114.0254949,0,370.7,39573.3579398148,2008-05-05,08:35:26
32.9862033,114.0255166,0,374,39573.357962963,2008-05-05,08:35:28
32.9862216,114.0255133,0,374,39573.3579861111,2008-05-05,08:35:30
32.9862366,114.0255183,0,377.3,39573.3580092593,2008-05-05,08:35:32
32.9862533,114.0255099,0,377.3,39573.3580324074,2008-05-05,08:35:34
32.986265,114.0254983,0,380.6,39573.3580555556,2008-05-05,08:35:36
32.9862783,114.0254966,0,380.6,39573.3580787037,2008-05-05,08:35:38
32.9862916,114.0254616,0,383.9,39573.3581018519,2008-05-05,08:35:40
32.9863033,114.0254533,0,387.1,39573.358125,2008-05-05,08:35:42
32.9863383,114.0255683,0,390.4,39573.3581828704,2008-05-05,08:35:47
32.9863549,114.0255799,0,393.7,39573.3582060185,2008-05-05,08:35:49
32.9863716,114.0256183,0,397,39573.3582291667,2008-05-05,08:35:51
32.9863866,114.0256299,0,397,39573.3582523148,2008-05-05,08:35:53
32.9864033,114.0256233,0,400.3,39573.358275463,2008-05-05,08:35:55
32.9864183,114.0256166,0,403.5,39573.3582986111,2008-05-05,08:35:57
32.9864349,114.0256133,0,403.5,39573.3583217593,2008-05-05,08:35:59
32.9864516,114.0256116,0,406.8,39573.3583449074,2008-05-05,08:36:01
32.9864683,114.0256149,0,406.8,39573.3583680556,2008-05-05,08:36:03
32.9864883,114.0256116,0,410.1,39573.3583912037,2008-05-05,08:36:05
32.986505,114.0256149,0,413.4,39573.3584143519,2008-05-05,08:36:07
32.9865216,114.0256116,0,413.4,39573.3584375,2008-05-05,08:36:09
32.9865283,114.0256183,0,413.4,39573.3584606481,2008-05-05,08:36:11
32.9865333,114.02562,0,413.4,39573.3584837963,2008-05-05,08:36:13
32.9865266,114.0256133,0,416.7,39573.3585416667,2008-05-05,08:36:18
32.9865266,114.0256133,0,416.7,39573.358599537,2008-05-05,08:36:23
