# Supplementary material for: Research on differential privacy protection method based on user tendency
Source: PLoS One. 2023 Oct 26;18(10):e0288823. doi: 10.1371/journal.pone.0288823 (PMC10602288; doi:10.1371/journal.pone.0288823)
Supplement: S5 Data — (ZIP) [file pone.0288823.s005.zip › Data 5-5/153/Trajectory/20080505093056.plt]

Geolife trajectory
WGS 84
Altitude is in Feet
Reserved 3
0,2,255,My Track,0,0,2,8421376
0
32.9864983,114.0254999,0,128,39573.3964814815,2008-05-05,09:30:56
32.9864983,114.0254999,0,128,39573.3964930556,2008-05-05,09:30:57
32.9864833,114.0254616,0,128,39573.3965509259,2008-05-05,09:31:02
32.9864833,114.0254616,0,128,39573.3966087963,2008-05-05,09:31:07
32.9864833,114.0254616,0,128,39573.3966666667,2008-05-05,09:31:12
32.9864833,114.0254616,0,128,39573.396724537,2008-05-05,09:31:17
32.9864833,114.0254616,0,128,39573.3967824074,2008-05-05,09:31:22
32.9864833,114.0254616,0,128,39573.3968402778,2008-05-05,09:31:27
32.9864833,114.0254616,0,128,39573.396875,2008-05-05,09:31:30
32.9864799,114.0254599,0,128,39573.3968981481,2008-05-05,09:31:32
32.9864683,114.0254783,0,128,39573.3969560185,2008-05-05,09:31:37
32.9864633,114.0254983,0,128,39573.3969791667,2008-05-05,09:31:39
32.9864566,114.0255049,0,128,39573.3970023148,2008-05-05,09:31:41
32.986445,114.0255283,0,131.2,39573.3970601852,2008-05-05,09:31:46
32.9864216,114.0255783,0,131.2,39573.3971180556,2008-05-05,09:31:51
32.98642,114.0255816,0,131.2,39573.3971412037,2008-05-05,09:31:53
32.9864166,114.0255833,0,131.2,39573.3971643519,2008-05-05,09:31:55
32.9864099,114.0255683,0,131.2,39573.3971875,2008-05-05,09:31:57
32.98639,114.0255716,0,131.2,39573.3972106481,2008-05-05,09:31:59
32.9863699,114.0255666,0,131.2,39573.3972337963,2008-05-05,09:32:01
32.9863483,114.0255583,0,131.2,39573.3972569444,2008-05-05,09:32:03
32.9863283,114.0255583,0,131.2,39573.3972800926,2008-05-05,09:32:05
32.9863083,114.0255599,0,131.2,39573.3973032407,2008-05-05,09:32:07
32.98629,114.0255699,0,131.2,39573.3973263889,2008-05-05,09:32:09
32.9862766,114.0255633,0,131.2,39573.397349537,2008-05-05,09:32:11
32.9862683,114.0255566,0,131.2,39573.3973726852,2008-05-05,09:32:13
32.986265,114.0255683,0,131.2,39573.3973958333,2008-05-05,09:32:15
32.9862216,114.0256049,0,131.2,39573.3974537037,2008-05-05,09:32:20
32.9861983,114.0256083,0,131.2,39573.3974768519,2008-05-05,09:32:22
32.98618,114.0256099,0,131.2,39573.3975,2008-05-05,09:32:24
32.9861549,114.0256116,0,131.2,39573.3975231481,2008-05-05,09:32:26
32.9861266,114.0256033,0,131.2,39573.3975462963,2008-05-05,09:32:28
32.9861066,114.0256033,0,131.2,39573.3975694444,2008-05-05,09:32:30
32.9860883,114.0255999,0,131.2,39573.3975925926,2008-05-05,09:32:32
32.9860633,114.0255783,0,131.2,39573.3976157407,2008-05-05,09:32:34
32.9860416,114.0255633,0,131.2,39573.3976388889,2008-05-05,09:32:36
32.9860316,114.0255583,0,131.2,39573.397662037,2008-05-05,09:32:38
32.9860149,114.0255283,0,131.2,39573.3976851852,2008-05-05,09:32:40
32.9859666,114.0254449,0,131.2,39573.3977083333,2008-05-05,09:32:42
32.98593,114.0253983,0,131.2,39573.3977314815,2008-05-05,09:32:44
32.9858833,114.0253416,0,131.2,39573.3977546296,2008-05-05,09:32:46
32.9858466,114.0253116,0,131.2,39573.3977777778,2008-05-05,09:32:48
32.9858166,114.0252849,0,131.2,39573.3978009259,2008-05-05,09:32:50
32.9857933,114.0252666,0,131.2,39573.3978240741,2008-05-05,09:32:52
32.9857716,114.0252516,0,131.2,39573.3978472222,2008-05-05,09:32:54
32.9857533,114.0252416,0,131.2,39573.3978703704,2008-05-05,09:32:56
32.9857383,114.0252366,0,131.2,39573.3978935185,2008-05-05,09:32:58
32.9857233,114.0252449,0,131.2,39573.3979166667,2008-05-05,09:33:00
32.9857016,114.025235,0,131.2,39573.3979398148,2008-05-05,09:33:02
32.9856699,114.0252016,0,131.2,39573.397962963,2008-05-05,09:33:04
32.9856516,114.0251966,0,134.5,39573.3979861111,2008-05-05,09:33:06
32.9856416,114.0252049,0,134.5,39573.3980092593,2008-05-05,09:33:08
32.985635,114.0252216,0,134.5,39573.3980324074,2008-05-05,09:33:10
32.98563,114.0252366,0,134.5,39573.3980555556,2008-05-05,09:33:12
32.9856233,114.0252433,0,134.5,39573.3980787037,2008-05-05,09:33:14
32.9856166,114.0252549,0,134.5,39573.3981365741,2008-05-05,09:33:19
32.9856066,114.0252716,0,134.5,39573.3981944444,2008-05-05,09:33:24
32.9855983,114.0252849,0,134.5,39573.3982175926,2008-05-05,09:33:26
32.9855933,114.0253066,0,134.5,39573.3982407407,2008-05-05,09:33:28
32.9855866,114.0253266,0,134.5,39573.3982638889,2008-05-05,09:33:30
32.9855783,114.0253466,0,134.5,39573.398287037,2008-05-05,09:33:32
32.98558,114.0253683,0,134.5,39573.3983101852,2008-05-05,09:33:34
32.985575,114.0253999,0,134.5,39573.3983333333,2008-05-05,09:33:36
32.9855849,114.0254849,0,134.5,39573.3983564815,2008-05-05,09:33:38
32.9855816,114.0255433,0,134.5,39573.3983796296,2008-05-05,09:33:40
32.9855866,114.025585,0,134.5,39573.3984027778,2008-05-05,09:33:42
32.9855883,114.02562,0,134.5,39573.3984259259,2008-05-05,09:33:44
32.9856183,114.0257049,0,134.5,39573.3984837963,2008-05-05,09:33:49
32.9856233,114.0257366,0,134.5,39573.3985069444,2008-05-05,09:33:51
32.9856016,114.0257866,0,134.5,39573.3985648148,2008-05-05,09:33:56
32.9855966,114.0258099,0,137.8,39573.398587963,2008-05-05,09:33:58
32.9855549,114.0258749,0,137.8,39573.3986458333,2008-05-05,09:34:03
32.9855233,114.0258966,0,137.8,39573.3986689815,2008-05-05,09:34:05
32.9854833,114.0259466,0,137.8,39573.3986921296,2008-05-05,09:34:07
32.9854366,114.0259816,0,137.8,39573.3987152778,2008-05-05,09:34:09
32.9854016,114.0260116,0,137.8,39573.3987384259,2008-05-05,09:34:11
32.9854016,114.0260449,0,137.8,39573.3987615741,2008-05-05,09:34:13
32.9853683,114.0260566,0,137.8,39573.3987847222,2008-05-05,09:34:15
32.9853449,114.0260533,0,137.8,39573.3988078704,2008-05-05,09:34:17
32.9853766,114.0260333,0,137.8,39573.3988310185,2008-05-05,09:34:19
32.9854016,114.0260166,0,137.8,39573.3988541667,2008-05-05,09:34:21
32.9853599,114.0260283,0,137.8,39573.398912037,2008-05-05,09:34:26
32.9851649,114.0261899,0,141.1,39573.3990625,2008-05-05,09:34:39
32.98524,114.0262416,0,141.1,39573.3990972222,2008-05-05,09:34:42
32.9854883,114.026265,0,141.1,39573.3991203704,2008-05-05,09:34:44
32.9855666,114.0262916,0,141.1,39573.3991435185,2008-05-05,09:34:46
32.9855949,114.0263316,0,144.4,39573.3991666667,2008-05-05,09:34:48
32.9855999,114.0263616,0,144.4,39573.3991898148,2008-05-05,09:34:50
32.985605,114.0263949,0,144.4,39573.399212963,2008-05-05,09:34:52
32.9855866,114.0264283,0,144.4,39573.3992361111,2008-05-05,09:34:54
32.9855616,114.0264549,0,144.4,39573.3992592593,2008-05-05,09:34:56
32.98555,114.0264866,0,144.4,39573.3992824074,2008-05-05,09:34:58
32.9855466,114.0265083,0,147.6,39573.3993055556,2008-05-05,09:35:00
32.9855566,114.02654,0,147.6,39573.3993287037,2008-05-05,09:35:02
32.9855716,114.0265783,0,147.6,39573.3993518518,2008-05-05,09:35:04
32.9856083,114.0265933,0,147.6,39573.399375,2008-05-05,09:35:06
32.98565,114.0265916,0,147.6,39573.3993981481,2008-05-05,09:35:08
32.9856716,114.0265999,0,147.6,39573.3994212963,2008-05-05,09:35:10
32.9856866,114.0266249,0,150.9,39573.3994444444,2008-05-05,09:35:12
32.98569,114.0266483,0,150.9,39573.3994675926,2008-05-05,09:35:14
32.9857033,114.0266683,0,150.9,39573.3994907407,2008-05-05,09:35:16
32.985705,114.0266749,0,150.9,39573.3995138889,2008-05-05,09:35:18
32.9856983,114.0266683,0,150.9,39573.399537037,2008-05-05,09:35:20
32.98565,114.0266683,0,154.2,39573.3995601852,2008-05-05,09:35:22
32.98566,114.0266699,0,154.2,39573.3995833333,2008-05-05,09:35:24
32.9856733,114.0266749,0,154.2,39573.3996064815,2008-05-05,09:35:26
32.9856783,114.0266816,0,154.2,39573.3996296296,2008-05-05,09:35:28
32.9856766,114.0266899,0,154.2,39573.3996527778,2008-05-05,09:35:30
32.9857016,114.0267016,0,157.5,39573.3996759259,2008-05-05,09:35:32
32.9857216,114.0267149,0,157.5,39573.3996990741,2008-05-05,09:35:34
32.9857266,114.0267283,0,157.5,39573.3997222222,2008-05-05,09:35:36
32.9857283,114.0267399,0,160.8,39573.3997453704,2008-05-05,09:35:38
32.98572,114.0267566,0,160.8,39573.3997685185,2008-05-05,09:35:40
32.9857399,114.0267749,0,160.8,39573.3997916667,2008-05-05,09:35:42
32.9857533,114.0267933,0,164,39573.3998148148,2008-05-05,09:35:44
32.98577,114.0268116,0,167.3,39573.399837963,2008-05-05,09:35:46
32.9857816,114.0268316,0,167.3,39573.3998611111,2008-05-05,09:35:48
32.9857916,114.0268516,0,167.3,39573.3998842593,2008-05-05,09:35:50
32.9858,114.0268716,0,170.6,39573.3999074074,2008-05-05,09:35:52
32.9858049,114.0268933,0,170.6,39573.3999305556,2008-05-05,09:35:54
32.9858049,114.0269133,0,173.9,39573.3999537037,2008-05-05,09:35:56
32.9858116,114.0269349,0,173.9,39573.3999768518,2008-05-05,09:35:58
32.9858166,114.0269566,0,177.2,39573.4,2008-05-05,09:36:00
32.9858166,114.0269783,0,173.9,39573.4000231481,2008-05-05,09:36:02
32.985815,114.0269999,0,173.9,39573.4000462963,2008-05-05,09:36:04
32.9858199,114.02702,0,173.9,39573.4000694444,2008-05-05,09:36:06
32.9858249,114.0270466,0,173.9,39573.4000925926,2008-05-05,09:36:08
32.9858216,114.0270833,0,177.2,39573.4001157407,2008-05-05,09:36:10
32.98583,114.0271116,0,177.2,39573.4001388889,2008-05-05,09:36:12
32.9858349,114.0271316,0,177.2,39573.400162037,2008-05-05,09:36:14
32.985845,114.0271516,0,177.2,39573.4001851852,2008-05-05,09:36:16
32.9858616,114.0271699,0,180.4,39573.4002083333,2008-05-05,09:36:18
32.9858749,114.0271933,0,180.4,39573.4002314815,2008-05-05,09:36:20
32.9858683,114.0272133,0,180.4,39573.4002546296,2008-05-05,09:36:22
32.9858566,114.0272299,0,183.7,39573.4002777778,2008-05-05,09:36:24
32.985855,114.0272449,0,183.7,39573.4003009259,2008-05-05,09:36:26
32.9858633,114.0272633,0,183.7,39573.4003240741,2008-05-05,09:36:28
32.9858616,114.0272833,0,187,39573.4003472222,2008-05-05,09:36:30
32.9858683,114.0273016,0,187,39573.4003703704,2008-05-05,09:36:32
32.9858533,114.0273266,0,187,39573.4003935185,2008-05-05,09:36:34
32.98584,114.0273483,0,190.3,39573.4004166667,2008-05-05,09:36:36
32.9858416,114.0273683,0,190.3,39573.4004398148,2008-05-05,09:36:38
32.9858316,114.0273966,0,190.3,39573.400462963,2008-05-05,09:36:40
32.9858183,114.0274216,0,193.6,39573.4004861111,2008-05-05,09:36:42
32.9858366,114.0274366,0,193.6,39573.4005092593,2008-05-05,09:36:44
32.98587,114.0274483,0,196.9,39573.4005324074,2008-05-05,09:36:46
32.9858883,114.027475,0,196.9,39573.4005555556,2008-05-05,09:36:48
32.9858766,114.0275016,0,196.9,39573.4005787037,2008-05-05,09:36:50
32.9858816,114.0275299,0,196.9,39573.4006018518,2008-05-05,09:36:52
32.9858733,114.0275583,0,200.1,39573.400625,2008-05-05,09:36:54
32.9858766,114.0276699,0,203.4,39573.4006828704,2008-05-05,09:36:59
32.9858799,114.0277033,0,203.4,39573.4007060185,2008-05-05,09:37:01
32.9858783,114.0277283,0,203.4,39573.4007291667,2008-05-05,09:37:03
32.9858766,114.0277549,0,206.7,39573.4007523148,2008-05-05,09:37:05
32.9858766,114.0277733,0,206.7,39573.400775463,2008-05-05,09:37:07
32.9858666,114.0277866,0,206.7,39573.4007986111,2008-05-05,09:37:09
32.9858783,114.02781,0,206.7,39573.4008217593,2008-05-05,09:37:11
32.985885,114.0278416,0,210,39573.4008449074,2008-05-05,09:37:13
32.9859016,114.0278466,0,210,39573.4008680556,2008-05-05,09:37:15
32.9859183,114.0278499,0,210,39573.4008912037,2008-05-05,09:37:17
32.98594,114.0278499,0,210,39573.4009143518,2008-05-05,09:37:19
32.9859649,114.0278583,0,213.3,39573.4009375,2008-05-05,09:37:21
32.9859816,114.0278699,0,213.3,39573.4009606481,2008-05-05,09:37:23
32.9859916,114.0278833,0,213.3,39573.4009837963,2008-05-05,09:37:25
32.9859983,114.0278983,0,213.3,39573.4010069444,2008-05-05,09:37:27
32.9860049,114.0279149,0,216.5,39573.4010300926,2008-05-05,09:37:29
32.9860083,114.0279333,0,216.5,39573.4010532407,2008-05-05,09:37:31
32.9860066,114.0279499,0,216.5,39573.4010763889,2008-05-05,09:37:33
32.9860049,114.0279533,0,216.5,39573.401099537,2008-05-05,09:37:35
32.9860049,114.0279533,0,216.5,39573.4011342593,2008-05-05,09:37:38
32.9860016,114.0279516,0,216.5,39573.4011574074,2008-05-05,09:37:40
32.986,114.0279883,0,216.5,39573.4012152778,2008-05-05,09:37:45
32.9859966,114.0280099,0,216.5,39573.4012384259,2008-05-05,09:37:47
32.9859983,114.0280266,0,216.5,39573.4012615741,2008-05-05,09:37:49
32.9860016,114.0280433,0,216.5,39573.4012847222,2008-05-05,09:37:51
32.9860066,114.0280616,0,216.5,39573.4013078704,2008-05-05,09:37:53
32.9860116,114.0280783,0,216.5,39573.4013310185,2008-05-05,09:37:55
32.9860149,114.0280983,0,216.5,39573.4013541667,2008-05-05,09:37:57
32.9860183,114.0281183,0,219.8,39573.4013773148,2008-05-05,09:37:59
32.9860183,114.0281366,0,219.8,39573.401400463,2008-05-05,09:38:01
32.9860216,114.0281566,0,219.8,39573.4014236111,2008-05-05,09:38:03
32.9860299,114.0281716,0,219.8,39573.4014467593,2008-05-05,09:38:05
32.9860349,114.0281899,0,219.8,39573.4014699074,2008-05-05,09:38:07
32.986025,114.0282033,0,219.8,39573.4014930556,2008-05-05,09:38:09
32.9860233,114.0282199,0,219.8,39573.4015162037,2008-05-05,09:38:11
32.9860266,114.0282399,0,219.8,39573.4015393518,2008-05-05,09:38:13
32.9860266,114.0282516,0,219.8,39573.4015625,2008-05-05,09:38:15
32.9860149,114.0282816,0,219.8,39573.4015856481,2008-05-05,09:38:17
32.9860016,114.0283299,0,219.8,39573.4016087963,2008-05-05,09:38:19
32.9859899,114.02836,0,219.8,39573.4016319444,2008-05-05,09:38:21
32.9859716,114.0283649,0,219.8,39573.4016550926,2008-05-05,09:38:23
32.9859583,114.0283583,0,219.8,39573.4016782407,2008-05-05,09:38:25
32.9859466,114.0283533,0,219.8,39573.4017013889,2008-05-05,09:38:27
32.9859349,114.0283383,0,219.8,39573.401724537,2008-05-05,09:38:29
32.985915,114.028325,0,219.8,39573.4017476852,2008-05-05,09:38:31
32.9858983,114.0283216,0,219.8,39573.4017708333,2008-05-05,09:38:33
32.985885,114.0283299,0,219.8,39573.4017939815,2008-05-05,09:38:35
32.9858733,114.0283433,0,219.8,39573.4018171296,2008-05-05,09:38:37
32.9858633,114.0283566,0,223.1,39573.4018402778,2008-05-05,09:38:39
32.9858516,114.0283716,0,223.1,39573.4018634259,2008-05-05,09:38:41
32.9858383,114.0283833,0,223.1,39573.4018865741,2008-05-05,09:38:43
32.9858249,114.0283933,0,223.1,39573.4019097222,2008-05-05,09:38:45
32.9858133,114.0284033,0,223.1,39573.4019328704,2008-05-05,09:38:47
32.9858,114.0284133,0,223.1,39573.4019560185,2008-05-05,09:38:49
32.9857916,114.0284249,0,226.4,39573.4019791667,2008-05-05,09:38:51
32.9857883,114.0284416,0,226.4,39573.4020023148,2008-05-05,09:38:53
32.9857866,114.0284599,0,226.4,39573.402025463,2008-05-05,09:38:55
32.9857866,114.0284799,0,229.7,39573.4020486111,2008-05-05,09:38:57
32.9857816,114.0284999,0,229.7,39573.4020717593,2008-05-05,09:38:59
32.9857783,114.0285216,0,229.7,39573.4020949074,2008-05-05,09:39:01
32.9857733,114.0285433,0,229.7,39573.4021180556,2008-05-05,09:39:03
32.9857683,114.028565,0,232.9,39573.4021412037,2008-05-05,09:39:05
32.9857666,114.0285833,0,232.9,39573.4021643519,2008-05-05,09:39:07
