# Supplementary material for: Research on differential privacy protection method based on user tendency
Source: PLoS One. 2023 Oct 26;18(10):e0288823. doi: 10.1371/journal.pone.0288823 (PMC10602288; doi:10.1371/journal.pone.0288823)
Supplement: S5 Data — (ZIP) [file pone.0288823.s005.zip › Data 5-5/153/Trajectory/20080505124345.plt]

Geolife trajectory
WGS 84
Altitude is in Feet
Reserved 3
0,2,255,My Track,0,0,2,8421376
0
32.98388,114.0265449,0,229.7,39573.5303819444,2008-05-05,12:43:45
32.983895,114.0265466,0,229.7,39573.5303935185,2008-05-05,12:43:46
32.9839233,114.0265566,0,229.7,39573.5304166667,2008-05-05,12:43:48
32.9839999,114.0266316,0,229.7,39573.530474537,2008-05-05,12:43:53
32.9840366,114.0266316,0,229.7,39573.5304976852,2008-05-05,12:43:55
32.9840866,114.0265883,0,229.7,39573.5305208333,2008-05-05,12:43:57
32.9840566,114.0265599,0,229.7,39573.5305439815,2008-05-05,12:43:59
32.98392,114.0264399,0,229.7,39573.5305671296,2008-05-05,12:44:01
32.9839333,114.0264316,0,229.7,39573.5305902778,2008-05-05,12:44:03
32.9838999,114.0263883,0,229.7,39573.5306134259,2008-05-05,12:44:05
32.98388,114.0263549,0,229.7,39573.5306365741,2008-05-05,12:44:07
32.9838599,114.0263349,0,229.7,39573.5306597222,2008-05-05,12:44:09
32.983865,114.0263199,0,229.7,39573.5306828704,2008-05-05,12:44:11
32.983895,114.0263499,0,229.7,39573.5307060185,2008-05-05,12:44:13
32.9839183,114.0263249,0,229.7,39573.5307638889,2008-05-05,12:44:18
32.9839166,114.0262933,0,229.7,39573.5307986111,2008-05-05,12:44:21
32.9839149,114.0262716,0,229.7,39573.5308217593,2008-05-05,12:44:23
32.9839116,114.0262499,0,229.7,39573.5308449074,2008-05-05,12:44:25
32.98395,114.0262983,0,229.7,39573.5308680556,2008-05-05,12:44:27
32.983965,114.0263016,0,229.7,39573.5309027778,2008-05-05,12:44:30
32.9839183,114.0262083,0,229.7,39573.5309606481,2008-05-05,12:44:35
32.9838883,114.0261633,0,229.7,39573.5309837963,2008-05-05,12:44:37
32.9838583,114.0261216,0,229.7,39573.5310069444,2008-05-05,12:44:39
32.9838433,114.0261049,0,229.7,39573.5310300926,2008-05-05,12:44:41
32.9838299,114.0260699,0,229.7,39573.531087963,2008-05-05,12:44:46
32.9838133,114.0260399,0,229.7,39573.5311226852,2008-05-05,12:44:49
32.9838033,114.0260216,0,229.7,39573.5311574074,2008-05-05,12:44:52
32.9837866,114.0259983,0,229.7,39573.5311805556,2008-05-05,12:44:54
32.9837683,114.0259599,0,229.7,39573.5312037037,2008-05-05,12:44:56
32.9837616,114.0259366,0,229.7,39573.5312384259,2008-05-05,12:44:59
32.9837616,114.02593,0,229.7,39573.53125,2008-05-05,12:45:00
32.9837483,114.0259049,0,229.7,39573.5312847222,2008-05-05,12:45:03
32.9837499,114.0259033,0,229.7,39573.5313078704,2008-05-05,12:45:05
32.9837449,114.0258533,0,229.7,39573.5313657407,2008-05-05,12:45:10
32.9837433,114.0258299,0,229.7,39573.5313888889,2008-05-05,12:45:12
32.9837499,114.0258149,0,229.7,39573.531412037,2008-05-05,12:45:14
32.9837566,114.0258016,0,229.7,39573.5314351852,2008-05-05,12:45:16
32.9837599,114.0257816,0,229.7,39573.5314583333,2008-05-05,12:45:18
32.9837583,114.0257699,0,229.7,39573.5314814815,2008-05-05,12:45:20
32.9837666,114.0257649,0,229.7,39573.5315393518,2008-05-05,12:45:25
32.9837716,114.0257649,0,229.7,39573.5315972222,2008-05-05,12:45:30
32.9837733,114.0257666,0,229.7,39573.5316550926,2008-05-05,12:45:35
32.9837683,114.0257599,0,229.7,39573.531712963,2008-05-05,12:45:40
32.9837599,114.0257566,0,229.7,39573.5317361111,2008-05-05,12:45:42
32.9837599,114.0257566,0,229.7,39573.5317708333,2008-05-05,12:45:45
32.9837533,114.0257566,0,229.7,39573.5317939815,2008-05-05,12:45:47
32.9837449,114.02579,0,229.7,39573.5318518518,2008-05-05,12:45:52
32.9837916,114.0258099,0,229.7,39573.531875,2008-05-05,12:45:54
32.98408,114.0264199,0,229.7,39573.5320949074,2008-05-05,12:46:13
32.9840933,114.0264666,0,229.7,39573.5321180556,2008-05-05,12:46:15
32.9840983,114.0265149,0,229.7,39573.5321412037,2008-05-05,12:46:17
32.9840949,114.0265566,0,229.7,39573.5321643518,2008-05-05,12:46:19
32.9840983,114.0265733,0,229.7,39573.5321875,2008-05-05,12:46:21
32.9841099,114.0265916,0,229.7,39573.5322106481,2008-05-05,12:46:23
32.98412,114.0266249,0,229.7,39573.5322337963,2008-05-05,12:46:25
32.9840949,114.0266349,0,229.7,39573.5322569444,2008-05-05,12:46:27
32.98409,114.0266383,0,229.7,39573.5322800926,2008-05-05,12:46:29
32.9840683,114.0266299,0,229.7,39573.5323032407,2008-05-05,12:46:31
32.9840683,114.0266199,0,229.7,39573.5323263889,2008-05-05,12:46:33
32.98384,114.0266033,0,229.7,39573.5324768518,2008-05-05,12:46:46
32.9838199,114.026615,0,229.7,39573.5325,2008-05-05,12:46:48
32.9837933,114.0266299,0,229.7,39573.5325231481,2008-05-05,12:46:50
32.9837816,114.0266433,0,229.7,39573.5325462963,2008-05-05,12:46:52
32.9837666,114.0266483,0,229.7,39573.5325694444,2008-05-05,12:46:54
32.9837766,114.0266483,0,229.7,39573.5325925926,2008-05-05,12:46:56
32.9837666,114.0266433,0,229.7,39573.5326157407,2008-05-05,12:46:58
32.9837516,114.0266199,0,229.7,39573.5326388889,2008-05-05,12:47:00
32.98373,114.0266083,0,229.7,39573.532662037,2008-05-05,12:47:02
32.9837083,114.0266166,0,229.7,39573.5326851852,2008-05-05,12:47:04
32.9836899,114.0266366,0,229.7,39573.5327083333,2008-05-05,12:47:06
32.9837033,114.0266766,0,229.7,39573.5327314815,2008-05-05,12:47:08
32.9837066,114.0267066,0,229.7,39573.5327546296,2008-05-05,12:47:10
32.9837066,114.0267183,0,229.7,39573.5327777778,2008-05-05,12:47:12
32.9837433,114.0267999,0,229.7,39573.5328356481,2008-05-05,12:47:17
32.98374,114.0268116,0,229.7,39573.5328587963,2008-05-05,12:47:19
32.9837666,114.0268316,0,229.7,39573.5329166667,2008-05-05,12:47:24
32.9837033,114.026875,0,229.7,39573.532974537,2008-05-05,12:47:29
32.9836949,114.0268883,0,229.7,39573.5329976852,2008-05-05,12:47:31
32.9836833,114.0268866,0,229.7,39573.5330208333,2008-05-05,12:47:33
32.98367,114.02689,0,229.7,39573.5330439815,2008-05-05,12:47:35
32.9836749,114.0268583,0,229.7,39573.5330671296,2008-05-05,12:47:37
32.9836833,114.0268699,0,229.7,39573.533125,2008-05-05,12:47:42
32.9836,114.0268799,0,229.7,39573.5331828704,2008-05-05,12:47:47
32.9835616,114.0268766,0,229.7,39573.5332060185,2008-05-05,12:47:49
32.9835216,114.0268883,0,229.7,39573.5332291667,2008-05-05,12:47:51
32.9834949,114.0268916,0,229.7,39573.5332523148,2008-05-05,12:47:53
32.9834799,114.0268983,0,229.7,39573.533275463,2008-05-05,12:47:55
32.9834583,114.0268966,0,229.7,39573.5332986111,2008-05-05,12:47:57
32.9834433,114.0269066,0,229.7,39573.5333217593,2008-05-05,12:47:59
32.98343,114.0269066,0,229.7,39573.5333449074,2008-05-05,12:48:01
32.9834083,114.0268999,0,229.7,39573.5333680556,2008-05-05,12:48:03
32.9833883,114.0268966,0,229.7,39573.5333912037,2008-05-05,12:48:05
32.9833716,114.0268866,0,229.7,39573.5334143518,2008-05-05,12:48:07
32.983225,114.0268566,0,229.7,39573.533587963,2008-05-05,12:48:22
32.9832366,114.026855,0,229.7,39573.5336111111,2008-05-05,12:48:24
32.983235,114.0268566,0,229.7,39573.5336342593,2008-05-05,12:48:26
32.9831966,114.0268666,0,229.7,39573.5336574074,2008-05-05,12:48:28
32.9831583,114.0268416,0,229.7,39573.5336805556,2008-05-05,12:48:30
32.9831016,114.0268083,0,229.7,39573.5337037037,2008-05-05,12:48:32
32.9829983,114.0267033,0,229.7,39573.5337384259,2008-05-05,12:48:35
32.9829799,114.0266666,0,229.7,39573.5337615741,2008-05-05,12:48:37
32.9828983,114.0264433,0,229.7,39573.5337847222,2008-05-05,12:48:39
32.9827916,114.0262499,0,229.7,39573.5338078704,2008-05-05,12:48:41
32.9827366,114.0262033,0,229.7,39573.5338310185,2008-05-05,12:48:43
32.9826249,114.0260866,0,229.7,39573.5338541667,2008-05-05,12:48:45
32.98255,114.026065,0,229.7,39573.5338773148,2008-05-05,12:48:47
32.9825366,114.0260566,0,229.7,39573.533900463,2008-05-05,12:48:49
32.9825449,114.0260499,0,229.7,39573.5339236111,2008-05-05,12:48:51
32.9825299,114.0260349,0,229.7,39573.5339467593,2008-05-05,12:48:53
32.9825183,114.0260349,0,229.7,39573.5339699074,2008-05-05,12:48:55
32.9825183,114.0260199,0,229.7,39573.5339930556,2008-05-05,12:48:57
32.9825016,114.0260183,0,229.7,39573.5340162037,2008-05-05,12:48:59
32.98251,114.0260483,0,229.7,39573.5340393518,2008-05-05,12:49:01
32.98252,114.0260816,0,229.7,39573.5340625,2008-05-05,12:49:03
32.9825616,114.0261716,0,229.7,39573.5340856481,2008-05-05,12:49:05
32.982525,114.0261433,0,229.7,39573.5341087963,2008-05-05,12:49:07
32.9825016,114.0261066,0,229.7,39573.5341319444,2008-05-05,12:49:09
32.9824616,114.0260916,0,229.7,39573.5341550926,2008-05-05,12:49:11
32.98244,114.0260699,0,229.7,39573.5341782407,2008-05-05,12:49:13
32.9824266,114.0260516,0,229.7,39573.5342013889,2008-05-05,12:49:15
32.9823933,114.0260599,0,229.7,39573.534224537,2008-05-05,12:49:17
32.9823533,114.0260683,0,229.7,39573.5342476852,2008-05-05,12:49:19
32.9823466,114.026065,0,229.7,39573.5342708333,2008-05-05,12:49:21
32.982325,114.0260516,0,229.7,39573.5342939815,2008-05-05,12:49:23
32.9822866,114.0260383,0,229.7,39573.5343171296,2008-05-05,12:49:25
32.9822383,114.0260099,0,229.7,39573.5343402778,2008-05-05,12:49:27
32.9821799,114.0259749,0,229.7,39573.5343634259,2008-05-05,12:49:29
32.9820633,114.0258866,0,229.7,39573.5343865741,2008-05-05,12:49:31
32.9820383,114.0258999,0,229.7,39573.5344097222,2008-05-05,12:49:33
32.9820066,114.0258983,0,229.7,39573.5344328704,2008-05-05,12:49:35
32.9819983,114.025955,0,229.7,39573.5344560185,2008-05-05,12:49:37
32.9820733,114.0260083,0,229.7,39573.5344791667,2008-05-05,12:49:39
32.9820933,114.0260133,0,229.7,39573.5345023148,2008-05-05,12:49:41
32.9820483,114.0259749,0,229.7,39573.5345601852,2008-05-05,12:49:46
32.9820633,114.02599,0,229.7,39573.5345833333,2008-05-05,12:49:48
32.9820816,114.0259999,0,229.7,39573.5346064815,2008-05-05,12:49:50
32.982115,114.0260083,0,229.7,39573.5346296296,2008-05-05,12:49:52
32.9821783,114.0260166,0,229.7,39573.5346875,2008-05-05,12:49:57
32.9821483,114.0260316,0,229.7,39573.5347453704,2008-05-05,12:50:02
32.98203,114.0260149,0,229.7,39573.5348032407,2008-05-05,12:50:07
32.9819799,114.0260266,0,229.7,39573.5348263889,2008-05-05,12:50:09
32.9819849,114.0260466,0,229.7,39573.534849537,2008-05-05,12:50:11
32.9819933,114.0260583,0,229.7,39573.5348726852,2008-05-05,12:50:13
32.9819933,114.0260583,0,229.7,39573.5349074074,2008-05-05,12:50:16
32.9819966,114.0260599,0,229.7,39573.5349305556,2008-05-05,12:50:18
32.9819699,114.026065,0,229.7,39573.5349884259,2008-05-05,12:50:23
32.9819483,114.0260733,0,229.7,39573.5350115741,2008-05-05,12:50:25
32.98193,114.0260783,0,229.7,39573.5350347222,2008-05-05,12:50:27
32.9818883,114.026065,0,229.7,39573.5350578704,2008-05-05,12:50:29
32.981865,114.0260666,0,229.7,39573.5350810185,2008-05-05,12:50:31
32.981835,114.0260566,0,229.7,39573.5351041667,2008-05-05,12:50:33
32.9817533,114.0260599,0,229.7,39573.5351273148,2008-05-05,12:50:35
32.9817383,114.0260966,0,229.7,39573.535150463,2008-05-05,12:50:37
32.98167,114.0260949,0,229.7,39573.5351736111,2008-05-05,12:50:39
32.9816133,114.0260949,0,229.7,39573.5351967593,2008-05-05,12:50:41
32.9815983,114.0260949,0,229.7,39573.5352199074,2008-05-05,12:50:43
32.9816049,114.0261099,0,229.7,39573.5352430556,2008-05-05,12:50:45
32.9816216,114.0261283,0,229.7,39573.5352662037,2008-05-05,12:50:47
32.9816266,114.0261666,0,229.7,39573.5352893519,2008-05-05,12:50:49
32.9816049,114.0261716,0,229.7,39573.5353125,2008-05-05,12:50:51
32.9815833,114.0261649,0,229.7,39573.5353356482,2008-05-05,12:50:53
32.9815683,114.0261566,0,229.7,39573.5353587963,2008-05-05,12:50:55
32.9815416,114.0261499,0,229.7,39573.5353819444,2008-05-05,12:50:57
32.9815266,114.0261566,0,229.7,39573.5354050926,2008-05-05,12:50:59
32.9814966,114.0261616,0,229.7,39573.5354282407,2008-05-05,12:51:01
32.9814533,114.0261799,0,229.7,39573.5354513889,2008-05-05,12:51:03
32.9814333,114.0261899,0,229.7,39573.535474537,2008-05-05,12:51:05
32.9814316,114.0261833,0,229.7,39573.5354976852,2008-05-05,12:51:07
32.9814216,114.0261883,0,229.7,39573.5355208333,2008-05-05,12:51:09
32.9814316,114.0261933,0,229.7,39573.5355439815,2008-05-05,12:51:11
32.9814199,114.0262133,0,229.7,39573.5355671296,2008-05-05,12:51:13
32.9813883,114.0262433,0,229.7,39573.5355902778,2008-05-05,12:51:15
32.98137,114.0262433,0,229.7,39573.5356134259,2008-05-05,12:51:17
32.9813799,114.0262233,0,229.7,39573.5356365741,2008-05-05,12:51:19
32.9813583,114.0262199,0,229.7,39573.5356597222,2008-05-05,12:51:21
32.981305,114.0262033,0,229.7,39573.5356828704,2008-05-05,12:51:23
32.9813016,114.0261933,0,229.7,39573.5357060185,2008-05-05,12:51:25
32.9813249,114.0262199,0,229.7,39573.5357291667,2008-05-05,12:51:27
32.981315,114.0262266,0,229.7,39573.5357523148,2008-05-05,12:51:29
32.9812833,114.02623,0,229.7,39573.535775463,2008-05-05,12:51:31
32.9812966,114.0262516,0,229.7,39573.5357986111,2008-05-05,12:51:33
32.9813033,114.0262633,0,229.7,39573.5358217593,2008-05-05,12:51:35
32.9813533,114.0263266,0,229.7,39573.5358796296,2008-05-05,12:51:40
32.9813349,114.0263216,0,229.7,39573.5359375,2008-05-05,12:51:45
32.9813083,114.0262899,0,229.7,39573.5359953704,2008-05-05,12:51:50
32.9812633,114.0262499,0,229.7,39573.5360532407,2008-05-05,12:51:55
32.9812549,114.0262349,0,229.7,39573.5360763889,2008-05-05,12:51:57
32.9812466,114.0262199,0,229.7,39573.536099537,2008-05-05,12:51:59
32.9812383,114.0262116,0,229.7,39573.5361226852,2008-05-05,12:52:01
32.9812166,114.0262149,0,229.7,39573.5361458333,2008-05-05,12:52:03
32.98119,114.0262116,0,229.7,39573.5361689815,2008-05-05,12:52:05
32.9811716,114.0262316,0,229.7,39573.5361921296,2008-05-05,12:52:07
32.98112,114.0261999,0,229.7,39573.5362268519,2008-05-05,12:52:10
32.9810816,114.0261716,0,229.7,39573.53625,2008-05-05,12:52:12
32.9810399,114.0261533,0,229.7,39573.5362731481,2008-05-05,12:52:14
32.9810016,114.0261433,0,229.7,39573.5362962963,2008-05-05,12:52:16
32.9809716,114.0261149,0,229.7,39573.5363194444,2008-05-05,12:52:18
32.9809616,114.0261049,0,229.7,39573.5363425926,2008-05-05,12:52:20
32.9809116,114.0260416,0,229.7,39573.536400463,2008-05-05,12:52:25
32.9808233,114.0260849,0,229.7,39573.5365856481,2008-05-05,12:52:41
32.9807833,114.0260883,0,229.7,39573.5366087963,2008-05-05,12:52:43
32.9807516,114.0260716,0,229.7,39573.5366319444,2008-05-05,12:52:45
32.9807483,114.0260916,0,229.7,39573.5366550926,2008-05-05,12:52:47
32.9807233,114.0261183,0,232.9,39573.5366782407,2008-05-05,12:52:49
32.9807016,114.0261899,0,232.9,39573.5367013889,2008-05-05,12:52:51
32.9807,114.02623,0,232.9,39573.536724537,2008-05-05,12:52:53
32.9807483,114.0262999,0,232.9,39573.5367476852,2008-05-05,12:52:55
32.98081,114.0263483,0,232.9,39573.5367708333,2008-05-05,12:52:57
32.9808666,114.0264249,0,232.9,39573.5367939815,2008-05-05,12:52:59
32.9809066,114.0264849,0,232.9,39573.5368171296,2008-05-05,12:53:01
32.9809266,114.0265249,0,232.9,39573.5368402778,2008-05-05,12:53:03
32.9809316,114.0265533,0,232.9,39573.5368634259,2008-05-05,12:53:05
32.9809033,114.0265166,0,232.9,39573.5368865741,2008-05-05,12:53:07
32.9808983,114.0265116,0,229.7,39573.5369097222,2008-05-05,12:53:09
32.980885,114.0265366,0,229.7,39573.5369328704,2008-05-05,12:53:11
32.9808683,114.0265649,0,229.7,39573.5369560185,2008-05-05,12:53:13
32.9808466,114.0265949,0,229.7,39573.5369791667,2008-05-05,12:53:15
32.9807966,114.0266116,0,229.7,39573.5370023148,2008-05-05,12:53:17
32.9807666,114.0266166,0,229.7,39573.537025463,2008-05-05,12:53:19
32.9807533,114.0266066,0,229.7,39573.5370486111,2008-05-05,12:53:21
32.9807833,114.0266083,0,229.7,39573.5370717593,2008-05-05,12:53:23
32.9807799,114.0265949,0,229.7,39573.5371296296,2008-05-05,12:53:28
32.9807483,114.0265949,0,229.7,39573.5371875,2008-05-05,12:53:33
32.9807433,114.0265833,0,229.7,39573.5372106481,2008-05-05,12:53:35
32.9807283,114.0265783,0,229.7,39573.5372337963,2008-05-05,12:53:37
32.980715,114.0265916,0,229.7,39573.5372569444,2008-05-05,12:53:39
32.9807233,114.0266316,0,229.7,39573.5372800926,2008-05-05,12:53:41
32.9807416,114.0266799,0,229.7,39573.5373032407,2008-05-05,12:53:43
32.9807566,114.0266999,0,229.7,39573.5373263889,2008-05-05,12:53:45
32.9807633,114.0267416,0,229.7,39573.537349537,2008-05-05,12:53:47
32.9807266,114.0267283,0,229.7,39573.5373726852,2008-05-05,12:53:49
32.9806383,114.0265999,0,229.7,39573.5374305556,2008-05-05,12:53:54
32.9805483,114.0265149,0,232.9,39573.5374537037,2008-05-05,12:53:56
32.9804983,114.02648,0,232.9,39573.5374768519,2008-05-05,12:53:58
32.98045,114.0264616,0,232.9,39573.5375,2008-05-05,12:54:00
32.9803999,114.0264349,0,232.9,39573.5375231481,2008-05-05,12:54:02
32.9803666,114.0264249,0,232.9,39573.5375462963,2008-05-05,12:54:04
32.9803399,114.0264149,0,232.9,39573.5375694444,2008-05-05,12:54:06
32.9803216,114.0264116,0,232.9,39573.5375925926,2008-05-05,12:54:08
32.980295,114.0263966,0,232.9,39573.5376157407,2008-05-05,12:54:10
32.9802749,114.0263799,0,232.9,39573.5376388889,2008-05-05,12:54:12
32.9802416,114.0263783,0,232.9,39573.537662037,2008-05-05,12:54:14
32.9801966,114.0263616,0,232.9,39573.5376851852,2008-05-05,12:54:16
32.9801933,114.0263649,0,232.9,39573.5377083333,2008-05-05,12:54:18
32.9801833,114.0263933,0,232.9,39573.5377314815,2008-05-05,12:54:20
32.98017,114.0264016,0,232.9,39573.5377546296,2008-05-05,12:54:22
32.9801633,114.0264183,0,232.9,39573.5377777778,2008-05-05,12:54:24
32.9801633,114.0264333,0,232.9,39573.5378009259,2008-05-05,12:54:26
32.9801783,114.0264466,0,232.9,39573.5378240741,2008-05-05,12:54:28
32.9802166,114.0265233,0,232.9,39573.5378819444,2008-05-05,12:54:33
32.9802199,114.0265433,0,232.9,39573.5379050926,2008-05-05,12:54:35
32.9802199,114.0265616,0,232.9,39573.5379282407,2008-05-05,12:54:37
32.9802333,114.0265899,0,232.9,39573.5379513889,2008-05-05,12:54:39
32.98025,114.0266333,0,232.9,39573.537974537,2008-05-05,12:54:41
32.9802166,114.0265833,0,232.9,39573.5379976852,2008-05-05,12:54:43
32.9801283,114.0264733,0,232.9,39573.5380555556,2008-05-05,12:54:48
32.9801066,114.02641,0,232.9,39573.5381134259,2008-05-05,12:54:53
32.9800683,114.0263966,0,232.9,39573.5381712963,2008-05-05,12:54:58
32.9800566,114.0263849,0,232.9,39573.5381944444,2008-05-05,12:55:00
32.9800283,114.0263849,0,232.9,39573.5382175926,2008-05-05,12:55:02
32.9799899,114.0263899,0,232.9,39573.5382407407,2008-05-05,12:55:04
32.97996,114.0263916,0,232.9,39573.5382638889,2008-05-05,12:55:06
32.9799416,114.0263983,0,232.9,39573.538287037,2008-05-05,12:55:08
32.9799383,114.0263866,0,232.9,39573.5383101852,2008-05-05,12:55:10
32.9798799,114.0263683,0,232.9,39573.5383333333,2008-05-05,12:55:12
32.9798366,114.0263766,0,232.9,39573.5383564815,2008-05-05,12:55:14
32.9798216,114.0263999,0,232.9,39573.5383796296,2008-05-05,12:55:16
32.9798016,114.0264016,0,232.9,39573.5384027778,2008-05-05,12:55:18
32.9797933,114.0264066,0,232.9,39573.5384259259,2008-05-05,12:55:20
32.9798083,114.0264649,0,232.9,39573.5384490741,2008-05-05,12:55:22
32.97979,114.02648,0,232.9,39573.5384722222,2008-05-05,12:55:24
32.9797933,114.0265016,0,232.9,39573.5384953704,2008-05-05,12:55:26
32.9797649,114.0264983,0,232.9,39573.5385185185,2008-05-05,12:55:28
32.979775,114.0265266,0,232.9,39573.5385416667,2008-05-05,12:55:30
32.9797916,114.0266199,0,232.9,39573.538599537,2008-05-05,12:55:35
32.9797249,114.0265966,0,232.9,39573.5386226852,2008-05-05,12:55:37
32.9797399,114.0266049,0,232.9,39573.5386458333,2008-05-05,12:55:39
32.9797183,114.0266316,0,232.9,39573.5387037037,2008-05-05,12:55:44
32.9796016,114.0265666,0,232.9,39573.5387615741,2008-05-05,12:55:49
32.9795283,114.0265583,0,232.9,39573.5387847222,2008-05-05,12:55:51
32.9794783,114.0265333,0,232.9,39573.5388078704,2008-05-05,12:55:53
32.9794349,114.0265116,0,232.9,39573.5388310185,2008-05-05,12:55:55
32.9794283,114.0265083,0,232.9,39573.5388541667,2008-05-05,12:55:57
32.9794299,114.026505,0,232.9,39573.5388773148,2008-05-05,12:55:59
32.9794433,114.0265083,0,232.9,39573.538900463,2008-05-05,12:56:01
32.9794366,114.0265133,0,232.9,39573.5389236111,2008-05-05,12:56:03
32.9794333,114.0265149,0,232.9,39573.5389467593,2008-05-05,12:56:05
32.9794233,114.0265183,0,232.9,39573.5389699074,2008-05-05,12:56:07
32.9794116,114.0265183,0,232.9,39573.5389930556,2008-05-05,12:56:09
32.9794,114.0265066,0,232.9,39573.5390162037,2008-05-05,12:56:11
32.9793649,114.0264849,0,232.9,39573.5390393519,2008-05-05,12:56:13
32.9793316,114.02647,0,232.9,39573.5390625,2008-05-05,12:56:15
32.9793016,114.0264749,0,232.9,39573.5390856481,2008-05-05,12:56:17
32.9792716,114.02648,0,232.9,39573.5391087963,2008-05-05,12:56:19
32.9792733,114.0264649,0,232.9,39573.5391319444,2008-05-05,12:56:21
32.9792783,114.0264583,0,232.9,39573.5391550926,2008-05-05,12:56:23
32.9792799,114.0264516,0,232.9,39573.5391782407,2008-05-05,12:56:25
32.9792966,114.0264616,0,232.9,39573.5392013889,2008-05-05,12:56:27
32.9793166,114.0264733,0,232.9,39573.5392592593,2008-05-05,12:56:32
32.9792933,114.0264849,0,232.9,39573.5393171296,2008-05-05,12:56:37
32.9792716,114.026505,0,232.9,39573.5393402778,2008-05-05,12:56:39
32.9792583,114.0265599,0,232.9,39573.5393634259,2008-05-05,12:56:41
32.9792583,114.0266116,0,232.9,39573.5393865741,2008-05-05,12:56:43
32.979255,114.0266383,0,232.9,39573.5394097222,2008-05-05,12:56:45
32.9792499,114.0266483,0,232.9,39573.5394328704,2008-05-05,12:56:47
32.979255,114.0266699,0,232.9,39573.5394560185,2008-05-05,12:56:49
32.9792116,114.0266833,0,232.9,39573.5395138889,2008-05-05,12:56:54
32.979185,114.026685,0,232.9,39573.539537037,2008-05-05,12:56:56
32.9792,114.0266899,0,232.9,39573.5395601852,2008-05-05,12:56:58
32.97919,114.0267349,0,232.9,39573.5396180556,2008-05-05,12:57:03
32.9791866,114.0267599,0,232.9,39573.5396412037,2008-05-05,12:57:05
32.9792049,114.02678,0,232.9,39573.5396643518,2008-05-05,12:57:07
32.9792216,114.0267916,0,232.9,39573.5396875,2008-05-05,12:57:09
32.97917,114.0268266,0,232.9,39573.5397453704,2008-05-05,12:57:14
32.9791633,114.0268266,0,232.9,39573.5397685185,2008-05-05,12:57:16
32.9790716,114.0267399,0,232.9,39573.5398263889,2008-05-05,12:57:21
32.9790433,114.0267099,0,232.9,39573.539849537,2008-05-05,12:57:23
32.9790316,114.0266966,0,232.9,39573.5398726852,2008-05-05,12:57:25
32.9789866,114.0266683,0,232.9,39573.5398958333,2008-05-05,12:57:27
32.9789699,114.0266633,0,232.9,39573.5399189815,2008-05-05,12:57:29
32.9789249,114.0266483,0,232.9,39573.5399421296,2008-05-05,12:57:31
32.9788566,114.0266049,0,232.9,39573.5399652778,2008-05-05,12:57:33
32.9788383,114.0265916,0,232.9,39573.5399884259,2008-05-05,12:57:35
32.9787899,114.0265816,0,232.9,39573.5400115741,2008-05-05,12:57:37
32.9787666,114.0265749,0,232.9,39573.5400347222,2008-05-05,12:57:39
32.9787233,114.0265883,0,232.9,39573.5400578704,2008-05-05,12:57:41
32.9786833,114.0266016,0,232.9,39573.5400810185,2008-05-05,12:57:43
32.97867,114.0266066,0,232.9,39573.5401041667,2008-05-05,12:57:45
32.9786349,114.0265916,0,232.9,39573.5401273148,2008-05-05,12:57:47
32.9786499,114.0265966,0,232.9,39573.540150463,2008-05-05,12:57:49
32.9786383,114.0266033,0,232.9,39573.5401736111,2008-05-05,12:57:51
32.9786266,114.0266066,0,232.9,39573.5401967593,2008-05-05,12:57:53
32.9786233,114.0266266,0,232.9,39573.5402199074,2008-05-05,12:57:55
32.9786266,114.0266349,0,232.9,39573.5402430556,2008-05-05,12:57:57
32.9786049,114.0266383,0,232.9,39573.5402662037,2008-05-05,12:57:59
32.9786,114.0266516,0,232.9,39573.5402893518,2008-05-05,12:58:01
32.978585,114.0266749,0,232.9,39573.5403472222,2008-05-05,12:58:06
32.9785816,114.0266799,0,232.9,39573.5403703704,2008-05-05,12:58:08
32.9785933,114.0266933,0,232.9,39573.5403935185,2008-05-05,12:58:10
32.9786016,114.0267816,0,232.9,39573.5404513889,2008-05-05,12:58:15
32.9786183,114.0268249,0,232.9,39573.540474537,2008-05-05,12:58:17
32.978615,114.0268449,0,232.9,39573.5404976852,2008-05-05,12:58:19
32.9786366,114.0268816,0,232.9,39573.5405208333,2008-05-05,12:58:21
32.9786316,114.0268799,0,232.9,39573.5405439815,2008-05-05,12:58:23
32.9785966,114.0268883,0,232.9,39573.5406018518,2008-05-05,12:58:28
32.978585,114.0268999,0,232.9,39573.5406597222,2008-05-05,12:58:33
32.978595,114.0268949,0,232.9,39573.5407175926,2008-05-05,12:58:38
32.978595,114.0268949,0,232.9,39573.5407523148,2008-05-05,12:58:41
32.978595,114.0268949,0,232.9,39573.540775463,2008-05-05,12:58:43
32.9785983,114.0268833,0,232.9,39573.5408333333,2008-05-05,12:58:48
32.9786,114.0268783,0,232.9,39573.5408564815,2008-05-05,12:58:50
32.978595,114.0268816,0,232.9,39573.5409143518,2008-05-05,12:58:55
32.978595,114.0268816,0,232.9,39573.5409490741,2008-05-05,12:58:58
32.978595,114.0268766,0,232.9,39573.5409722222,2008-05-05,12:59:00
32.9785883,114.0268616,0,232.9,39573.5410300926,2008-05-05,12:59:05
32.978515,114.0268349,0,232.9,39573.541087963,2008-05-05,12:59:10
32.9784633,114.0268133,0,232.9,39573.5411111111,2008-05-05,12:59:12
32.9784,114.0267849,0,232.9,39573.5411342593,2008-05-05,12:59:14
32.9783383,114.0267516,0,232.9,39573.5411574074,2008-05-05,12:59:16
32.9782566,114.0267033,0,232.9,39573.5411805556,2008-05-05,12:59:18
32.9781633,114.0266549,0,232.9,39573.5412037037,2008-05-05,12:59:20
32.9780449,114.0266066,0,232.9,39573.5412268518,2008-05-05,12:59:22
32.9779666,114.0265649,0,232.9,39573.54125,2008-05-05,12:59:24
32.9778083,114.0264316,0,232.9,39573.5412847222,2008-05-05,12:59:27
32.9777249,114.0263616,0,232.9,39573.5413078704,2008-05-05,12:59:29
32.9776766,114.0263349,0,232.9,39573.5413310185,2008-05-05,12:59:31
32.9776466,114.0263033,0,232.9,39573.5413541667,2008-05-05,12:59:33
32.9776383,114.0262949,0,232.9,39573.5413773148,2008-05-05,12:59:35
32.9776333,114.0262799,0,232.9,39573.541400463,2008-05-05,12:59:37
32.9777716,114.0263016,0,232.9,39573.5414236111,2008-05-05,12:59:39
32.97794,114.0263349,0,232.9,39573.5414467593,2008-05-05,12:59:41
32.9780199,114.0263316,0,232.9,39573.5414699074,2008-05-05,12:59:43
32.978035,114.0263149,0,236.2,39573.5414930556,2008-05-05,12:59:45
32.9780733,114.0263116,0,236.2,39573.5415162037,2008-05-05,12:59:47
32.9781316,114.0263133,0,236.2,39573.5415393518,2008-05-05,12:59:49
32.97815,114.0263099,0,236.2,39573.5415625,2008-05-05,12:59:51
32.9781633,114.0263149,0,236.2,39573.5415856481,2008-05-05,12:59:53
32.9781666,114.0263133,0,236.2,39573.5416087963,2008-05-05,12:59:55
32.9781549,114.0263033,0,236.2,39573.5416319444,2008-05-05,12:59:57
32.9781183,114.0262399,0,236.2,39573.5416898148,2008-05-05,13:00:02
32.9780599,114.0261966,0,236.2,39573.541712963,2008-05-05,13:00:04
32.9780566,114.0261483,0,236.2,39573.5417361111,2008-05-05,13:00:06
32.9780599,114.0260783,0,236.2,39573.5417592593,2008-05-05,13:00:08
32.9780516,114.0260216,0,236.2,39573.5417824074,2008-05-05,13:00:10
32.9780633,114.0259916,0,236.2,39573.5418055556,2008-05-05,13:00:12
32.9780599,114.0259516,0,236.2,39573.5418287037,2008-05-05,13:00:14
32.97805,114.0259216,0,236.2,39573.5418518518,2008-05-05,13:00:16
32.9780333,114.0258933,0,236.2,39573.541875,2008-05-05,13:00:18
32.9780049,114.0258783,0,236.2,39573.5418981481,2008-05-05,13:00:20
32.9779883,114.0258633,0,236.2,39573.5419212963,2008-05-05,13:00:22
32.97798,114.0258466,0,236.2,39573.5419444444,2008-05-05,13:00:24
32.9779783,114.0258399,0,236.2,39573.5419675926,2008-05-05,13:00:26
32.9780166,114.025825,0,236.2,39573.5419907407,2008-05-05,13:00:28
32.9780299,114.0258033,0,236.2,39573.5420138889,2008-05-05,13:00:30
32.9780449,114.0257883,0,236.2,39573.542037037,2008-05-05,13:00:32
32.9780716,114.0257633,0,236.2,39573.5420601852,2008-05-05,13:00:34
32.9780849,114.0257399,0,236.2,39573.5420833333,2008-05-05,13:00:36
32.9781083,114.0257333,0,236.2,39573.5421064815,2008-05-05,13:00:38
32.9781333,114.0257316,0,236.2,39573.5421296296,2008-05-05,13:00:40
32.978175,114.0257533,0,236.2,39573.5421527778,2008-05-05,13:00:42
32.9782149,114.0257866,0,236.2,39573.5421759259,2008-05-05,13:00:44
32.9782283,114.0257916,0,236.2,39573.5421990741,2008-05-05,13:00:46
32.9782216,114.0257666,0,236.2,39573.5422222222,2008-05-05,13:00:48
32.9782166,114.0257416,0,236.2,39573.5422453704,2008-05-05,13:00:50
32.9782133,114.0257249,0,236.2,39573.5422685185,2008-05-05,13:00:52
32.9782133,114.0257083,0,236.2,39573.5422916667,2008-05-05,13:00:54
32.9782066,114.0256866,0,236.2,39573.5423148148,2008-05-05,13:00:56
32.978195,114.0256483,0,236.2,39573.542337963,2008-05-05,13:00:58
32.978195,114.0256283,0,236.2,39573.5423611111,2008-05-05,13:01:00
32.9781966,114.0256066,0,236.2,39573.5423842593,2008-05-05,13:01:02
32.9781916,114.0255833,0,236.2,39573.5424074074,2008-05-05,13:01:04
32.978175,114.02555,0,236.2,39573.5424305556,2008-05-05,13:01:06
32.9781633,114.0255166,0,236.2,39573.5424537037,2008-05-05,13:01:08
32.9781683,114.0255083,0,236.2,39573.5424768519,2008-05-05,13:01:10
32.9781583,114.0254816,0,236.2,39573.5425,2008-05-05,13:01:12
32.9781533,114.0254616,0,236.2,39573.5425231481,2008-05-05,13:01:14
32.9781566,114.0254483,0,236.2,39573.5425462963,2008-05-05,13:01:16
32.9781633,114.0254349,0,236.2,39573.5425694444,2008-05-05,13:01:18
32.9781616,114.0254116,0,236.2,39573.5425925926,2008-05-05,13:01:20
32.9781516,114.0253883,0,236.2,39573.5426157407,2008-05-05,13:01:22
32.9781566,114.0253783,0,236.2,39573.5426388889,2008-05-05,13:01:24
32.9781516,114.0253649,0,236.2,39573.542662037,2008-05-05,13:01:26
32.9781566,114.0253716,0,236.2,39573.5426851852,2008-05-05,13:01:28
32.9781733,114.0253066,0,236.2,39573.5427430556,2008-05-05,13:01:33
32.9781766,114.0252933,0,236.2,39573.5427662037,2008-05-05,13:01:35
32.9781816,114.025275,0,236.2,39573.5427893519,2008-05-05,13:01:37
32.9781866,114.0252616,0,236.2,39573.5428125,2008-05-05,13:01:39
32.9781999,114.0252649,0,236.2,39573.5428356482,2008-05-05,13:01:41
32.9781983,114.0252483,0,236.2,39573.5428587963,2008-05-05,13:01:43
32.97818,114.0252249,0,236.2,39573.5428819444,2008-05-05,13:01:45
32.9781716,114.0252016,0,236.2,39573.5429050926,2008-05-05,13:01:47
32.9781616,114.0251733,0,236.2,39573.5429282407,2008-05-05,13:01:49
32.9781533,114.0251499,0,236.2,39573.5429513889,2008-05-05,13:01:51
32.97815,114.0251383,0,236.2,39573.542974537,2008-05-05,13:01:53
32.9781566,114.0251299,0,236.2,39573.5429976852,2008-05-05,13:01:55
32.9781549,114.0251066,0,236.2,39573.5430208333,2008-05-05,13:01:57
32.9781583,114.0250983,0,236.2,39573.5430439815,2008-05-05,13:01:59
32.9781599,114.0250799,0,236.2,39573.5430671296,2008-05-05,13:02:01
32.9781683,114.0250783,0,236.2,39573.5430902778,2008-05-05,13:02:03
32.978175,114.0250783,0,236.2,39573.5431134259,2008-05-05,13:02:05
32.9781766,114.0250716,0,236.2,39573.5431365741,2008-05-05,13:02:07
32.97818,114.0250566,0,236.2,39573.5431597222,2008-05-05,13:02:09
32.97818,114.0250466,0,236.2,39573.5431828704,2008-05-05,13:02:11
32.9781599,114.0250116,0,236.2,39573.5432060185,2008-05-05,13:02:13
32.9781599,114.0249966,0,236.2,39573.5432291667,2008-05-05,13:02:15
32.978165,114.0249883,0,236.2,39573.5432523148,2008-05-05,13:02:17
32.978165,114.0249699,0,236.2,39573.543275463,2008-05-05,13:02:19
32.9781633,114.0249516,0,236.2,39573.5432986111,2008-05-05,13:02:21
32.9781683,114.0249516,0,236.2,39573.5433217593,2008-05-05,13:02:23
32.9781616,114.0249133,0,236.2,39573.5433796296,2008-05-05,13:02:28
32.9781366,114.0248849,0,236.2,39573.5434027778,2008-05-05,13:02:30
32.9781116,114.0248633,0,236.2,39573.5434259259,2008-05-05,13:02:32
32.9780833,114.02483,0,236.2,39573.5434490741,2008-05-05,13:02:34
32.9780733,114.0248049,0,236.2,39573.5434722222,2008-05-05,13:02:36
32.9780599,114.0247749,0,236.2,39573.5434953704,2008-05-05,13:02:38
32.9780616,114.0247549,0,236.2,39573.5435185185,2008-05-05,13:02:40
32.9780716,114.0247399,0,236.2,39573.5435416667,2008-05-05,13:02:42
32.97808,114.0247349,0,236.2,39573.5435648148,2008-05-05,13:02:44
32.978105,114.0247383,0,236.2,39573.543587963,2008-05-05,13:02:46
32.9781183,114.0247299,0,236.2,39573.5436111111,2008-05-05,13:02:48
32.9780899,114.0246633,0,236.2,39573.5436342593,2008-05-05,13:02:50
32.9780883,114.0246349,0,236.2,39573.5436574074,2008-05-05,13:02:52
32.9781083,114.0246449,0,236.2,39573.5436805556,2008-05-05,13:02:54
32.978125,114.0246333,0,236.2,39573.5437037037,2008-05-05,13:02:56
32.9781433,114.0246199,0,236.2,39573.5437268519,2008-05-05,13:02:58
32.978135,114.0245866,0,236.2,39573.54375,2008-05-05,13:03:00
32.9781283,114.0245666,0,236.2,39573.5437731481,2008-05-05,13:03:02
32.9781283,114.0245516,0,236.2,39573.5437962963,2008-05-05,13:03:04
32.9781233,114.0245383,0,236.2,39573.5438194444,2008-05-05,13:03:06
32.9781166,114.0245316,0,236.2,39573.5438425926,2008-05-05,13:03:08
32.9781116,114.0245183,0,236.2,39573.5438657407,2008-05-05,13:03:10
32.978105,114.0244999,0,236.2,39573.5438888889,2008-05-05,13:03:12
32.9781016,114.0244883,0,236.2,39573.543912037,2008-05-05,13:03:14
32.9780966,114.0244699,0,236.2,39573.5439351852,2008-05-05,13:03:16
32.978105,114.0244666,0,236.2,39573.5439583333,2008-05-05,13:03:18
32.9781016,114.0244466,0,236.2,39573.5439814815,2008-05-05,13:03:20
32.9780999,114.0244333,0,236.2,39573.5440046296,2008-05-05,13:03:22
32.9780966,114.0244199,0,236.2,39573.5440277778,2008-05-05,13:03:24
32.9781033,114.0244116,0,236.2,39573.5440509259,2008-05-05,13:03:26
32.9781183,114.0244133,0,236.2,39573.5440740741,2008-05-05,13:03:28
32.9781333,114.0243883,0,236.2,39573.5441319444,2008-05-05,13:03:33
32.9781316,114.0243799,0,236.2,39573.5441550926,2008-05-05,13:03:35
32.9781166,114.0243383,0,236.2,39573.544212963,2008-05-05,13:03:40
32.9781066,114.0243283,0,236.2,39573.5442361111,2008-05-05,13:03:42
32.9780533,114.0242899,0,236.2,39573.5442939815,2008-05-05,13:03:47
32.9780366,114.0242583,0,236.2,39573.5443171296,2008-05-05,13:03:49
32.9780166,114.0242316,0,236.2,39573.5443402778,2008-05-05,13:03:51
32.9779833,114.0241983,0,236.2,39573.5443634259,2008-05-05,13:03:53
32.9779266,114.0241566,0,239.5,39573.5443865741,2008-05-05,13:03:55
32.9778816,114.0241266,0,239.5,39573.5444097222,2008-05-05,13:03:57
32.9777916,114.0240899,0,239.5,39573.5444328704,2008-05-05,13:03:59
32.9777,114.0240349,0,239.5,39573.5444560185,2008-05-05,13:04:01
32.9775816,114.0239749,0,239.5,39573.5444791667,2008-05-05,13:04:03
32.9775133,114.0239433,0,239.5,39573.5445023148,2008-05-05,13:04:05
32.9774483,114.0238999,0,239.5,39573.544525463,2008-05-05,13:04:07
32.9774066,114.0238666,0,239.5,39573.5445486111,2008-05-05,13:04:09
32.9773516,114.023835,0,239.5,39573.5445717593,2008-05-05,13:04:11
32.9773483,114.0238083,0,239.5,39573.5445949074,2008-05-05,13:04:13
32.9773416,114.0237949,0,239.5,39573.5446180556,2008-05-05,13:04:15
32.977335,114.0237933,0,239.5,39573.5446412037,2008-05-05,13:04:17
32.97735,114.0238,0,239.5,39573.5446643519,2008-05-05,13:04:19
32.9773633,114.0237966,0,239.5,39573.5446875,2008-05-05,13:04:21
32.9773966,114.0237883,0,239.5,39573.5447106481,2008-05-05,13:04:23
32.9774083,114.0237849,0,239.5,39573.5447337963,2008-05-05,13:04:25
32.9774283,114.0237749,0,239.5,39573.5447569444,2008-05-05,13:04:27
32.9774583,114.0237349,0,239.5,39573.5448148148,2008-05-05,13:04:32
32.9774566,114.0237249,0,242.8,39573.544837963,2008-05-05,13:04:34
32.9774633,114.0237149,0,242.8,39573.5448611111,2008-05-05,13:04:36
32.9774716,114.0237116,0,242.8,39573.5448842593,2008-05-05,13:04:38
32.9774783,114.0236899,0,242.8,39573.5449421296,2008-05-05,13:04:43
32.9774966,114.0236566,0,242.8,39573.545,2008-05-05,13:04:48
32.9775083,114.0236499,0,242.8,39573.5450231481,2008-05-05,13:04:50
32.9775133,114.0236099,0,242.8,39573.5450810185,2008-05-05,13:04:55
32.9775316,114.0235666,0,242.8,39573.5451388889,2008-05-05,13:05:00
32.977535,114.0235583,0,242.8,39573.545162037,2008-05-05,13:05:02
32.9775833,114.0235299,0,242.8,39573.5452199074,2008-05-05,13:05:07
32.9775716,114.0235099,0,242.8,39573.5452430556,2008-05-05,13:05:09
32.97756,114.0234883,0,242.8,39573.5452662037,2008-05-05,13:05:11
32.9775183,114.0234466,0,242.8,39573.5452893519,2008-05-05,13:05:13
32.9774866,114.0234149,0,242.8,39573.5453125,2008-05-05,13:05:15
32.9774966,114.0233983,0,246.1,39573.5453356481,2008-05-05,13:05:17
32.9774883,114.0233899,0,246.1,39573.5453587963,2008-05-05,13:05:19
32.9774383,114.0233216,0,246.1,39573.5454166667,2008-05-05,13:05:24
32.9773833,114.0232733,0,246.1,39573.5454398148,2008-05-05,13:05:26
32.977365,114.0232433,0,246.1,39573.545462963,2008-05-05,13:05:28
32.9773466,114.0232249,0,246.1,39573.5454861111,2008-05-05,13:05:30
32.9773383,114.0232049,0,246.1,39573.5455092593,2008-05-05,13:05:32
32.9773449,114.0231899,0,246.1,39573.5455324074,2008-05-05,13:05:34
32.9773466,114.0231783,0,246.1,39573.5455555556,2008-05-05,13:05:36
32.9775433,114.023215,0,246.1,39573.5455787037,2008-05-05,13:05:38
32.97767,114.0232399,0,246.1,39573.5456018519,2008-05-05,13:05:40
32.977715,114.0232416,0,246.1,39573.545625,2008-05-05,13:05:42
32.9777533,114.0232366,0,246.1,39573.5456481481,2008-05-05,13:05:44
32.9777866,114.0232333,0,246.1,39573.5456712963,2008-05-05,13:05:46
32.9778066,114.0232233,0,246.1,39573.5456944444,2008-05-05,13:05:48
32.977825,114.0232049,0,246.1,39573.5457175926,2008-05-05,13:05:50
32.9778683,114.0232099,0,246.1,39573.5457407407,2008-05-05,13:05:52
32.9779,114.0232,0,246.1,39573.5457638889,2008-05-05,13:05:54
32.9779133,114.0231849,0,246.1,39573.545787037,2008-05-05,13:05:56
32.9779333,114.0231716,0,246.1,39573.5458101852,2008-05-05,13:05:58
32.9779449,114.0231716,0,246.1,39573.5458333333,2008-05-05,13:06:00
32.9779599,114.0231583,0,246.1,39573.5458564815,2008-05-05,13:06:02
32.9779616,114.0231383,0,246.1,39573.5458796296,2008-05-05,13:06:04
32.9779566,114.0231216,0,246.1,39573.5459027778,2008-05-05,13:06:06
32.9779566,114.0231016,0,246.1,39573.5459259259,2008-05-05,13:06:08
32.9779416,114.02308,0,246.1,39573.5459490741,2008-05-05,13:06:10
32.9779283,114.0230583,0,246.1,39573.5459722222,2008-05-05,13:06:12
32.9779083,114.0230466,0,246.1,39573.5459953704,2008-05-05,13:06:14
32.9778799,114.0230233,0,246.1,39573.5460185185,2008-05-05,13:06:16
32.9778466,114.0229916,0,246.1,39573.5460416667,2008-05-05,13:06:18
32.9778333,114.0229666,0,246.1,39573.5460648148,2008-05-05,13:06:20
32.9778349,114.0229433,0,246.1,39573.546087963,2008-05-05,13:06:22
32.9778199,114.0229183,0,246.1,39573.5461111111,2008-05-05,13:06:24
32.9777966,114.0228949,0,246.1,39573.5461342593,2008-05-05,13:06:26
32.977755,114.0228683,0,246.1,39573.5461574074,2008-05-05,13:06:28
32.9777366,114.0228483,0,246.1,39573.5461805556,2008-05-05,13:06:30
32.977685,114.02282,0,246.1,39573.5462037037,2008-05-05,13:06:32
32.9776349,114.0227916,0,249.3,39573.5462268519,2008-05-05,13:06:34
32.9775733,114.0227633,0,249.3,39573.54625,2008-05-05,13:06:36
32.9775066,114.022735,0,249.3,39573.5462731481,2008-05-05,13:06:38
32.9774533,114.0227083,0,249.3,39573.5462962963,2008-05-05,13:06:40
32.9773883,114.0226799,0,249.3,39573.5463194444,2008-05-05,13:06:42
32.9773449,114.0226616,0,249.3,39573.5463425926,2008-05-05,13:06:44
32.9773183,114.0226483,0,249.3,39573.5463657407,2008-05-05,13:06:46
32.9772783,114.0226349,0,249.3,39573.5463888889,2008-05-05,13:06:48
32.9772166,114.022615,0,249.3,39573.546412037,2008-05-05,13:06:50
32.9771716,114.0225933,0,249.3,39573.5464351852,2008-05-05,13:06:52
32.9771333,114.0225733,0,249.3,39573.5464583333,2008-05-05,13:06:54
32.9770966,114.022555,0,252.6,39573.5464814815,2008-05-05,13:06:56
32.9771483,114.0225666,0,252.6,39573.5465046296,2008-05-05,13:06:58
32.9773066,114.0226066,0,252.6,39573.5465277778,2008-05-05,13:07:00
32.9775233,114.0226333,0,255.9,39573.5465856481,2008-05-05,13:07:05
32.977575,114.0226366,0,255.9,39573.5466087963,2008-05-05,13:07:07
32.9776066,114.0226216,0,255.9,39573.5466319444,2008-05-05,13:07:09
32.9776283,114.0226049,0,259.2,39573.5466550926,2008-05-05,13:07:11
32.977645,114.0225949,0,259.2,39573.5466782407,2008-05-05,13:07:13
32.9776499,114.0225783,0,259.2,39573.5467013889,2008-05-05,13:07:15
32.9776649,114.0225716,0,259.2,39573.546724537,2008-05-05,13:07:17
32.977675,114.0225633,0,259.2,39573.5467476852,2008-05-05,13:07:19
32.977675,114.022545,0,262.5,39573.5467708333,2008-05-05,13:07:21
32.9776833,114.02253,0,262.5,39573.5467939815,2008-05-05,13:07:23
32.9776816,114.0225166,0,262.5,39573.5468171296,2008-05-05,13:07:25
32.9776833,114.0224983,0,262.5,39573.5468402778,2008-05-05,13:07:27
32.9777033,114.0224933,0,265.7,39573.5468634259,2008-05-05,13:07:29
32.9777283,114.0224866,0,265.7,39573.5468865741,2008-05-05,13:07:31
32.977745,114.0224783,0,265.7,39573.5469097222,2008-05-05,13:07:33
32.9777583,114.02247,0,269,39573.5469328704,2008-05-05,13:07:35
32.9777633,114.0224549,0,269,39573.5469560185,2008-05-05,13:07:37
32.9777716,114.0224383,0,269,39573.5469791667,2008-05-05,13:07:39
32.9777783,114.0224233,0,272.3,39573.5470023148,2008-05-05,13:07:41
32.977785,114.0224116,0,272.3,39573.547025463,2008-05-05,13:07:43
32.9777866,114.0224033,0,275.6,39573.5470486111,2008-05-05,13:07:45
32.9777899,114.0223916,0,275.6,39573.5470717593,2008-05-05,13:07:47
32.9777916,114.0223766,0,275.6,39573.5470949074,2008-05-05,13:07:49
32.9777933,114.0223599,0,275.6,39573.5471180556,2008-05-05,13:07:51
32.9777933,114.0223433,0,278.9,39573.5471412037,2008-05-05,13:07:53
32.9777933,114.0223283,0,278.9,39573.5471643518,2008-05-05,13:07:55
32.9777933,114.0223116,0,282.2,39573.5471875,2008-05-05,13:07:57
32.9777916,114.0222983,0,282.2,39573.5472106481,2008-05-05,13:07:59
32.9777916,114.0222816,0,285.4,39573.5472337963,2008-05-05,13:08:01
32.9777883,114.0222599,0,285.4,39573.5472569444,2008-05-05,13:08:03
32.9777866,114.0222433,0,285.4,39573.5472800926,2008-05-05,13:08:05
32.977785,114.0222233,0,288.7,39573.5473032407,2008-05-05,13:08:07
32.9777866,114.0222066,0,288.7,39573.5473263889,2008-05-05,13:08:09
32.9777866,114.0221899,0,292,39573.547349537,2008-05-05,13:08:11
32.977785,114.0221733,0,292,39573.5473726852,2008-05-05,13:08:13
32.9777833,114.0221533,0,295.3,39573.5473958333,2008-05-05,13:08:15
32.9777816,114.0221416,0,298.6,39573.5474189815,2008-05-05,13:08:17
32.9777783,114.0221266,0,301.8,39573.5474421296,2008-05-05,13:08:19
32.9777833,114.0221099,0,295.3,39573.5474652778,2008-05-05,13:08:21
32.9777883,114.0220916,0,295.3,39573.5474884259,2008-05-05,13:08:23
32.9777866,114.0220699,0,295.3,39573.5475115741,2008-05-05,13:08:25
32.9777799,114.0220483,0,295.3,39573.5475347222,2008-05-05,13:08:27
32.9777833,114.0220366,0,295.3,39573.5475578704,2008-05-05,13:08:29
32.977785,114.0220249,0,295.3,39573.5475810185,2008-05-05,13:08:31
32.9777933,114.0220199,0,295.3,39573.5476041667,2008-05-05,13:08:33
32.9778,114.0220116,0,295.3,39573.5476273148,2008-05-05,13:08:35
32.9778,114.0219983,0,295.3,39573.547650463,2008-05-05,13:08:37
32.9778066,114.0219899,0,298.6,39573.5476736111,2008-05-05,13:08:39
32.9778183,114.0219916,0,298.6,39573.5476967593,2008-05-05,13:08:41
32.9778266,114.0219649,0,298.6,39573.5477546296,2008-05-05,13:08:46
32.9778283,114.021955,0,298.6,39573.5477777778,2008-05-05,13:08:48
32.9778283,114.0219383,0,298.6,39573.5478009259,2008-05-05,13:08:50
32.97783,114.0219266,0,301.8,39573.5478240741,2008-05-05,13:08:52
32.9778283,114.0219133,0,301.8,39573.5478472222,2008-05-05,13:08:54
32.9778266,114.0218933,0,305.1,39573.5478703704,2008-05-05,13:08:56
32.97783,114.0218849,0,308.4,39573.5478935185,2008-05-05,13:08:58
32.9778283,114.0218416,0,308.4,39573.5479513889,2008-05-05,13:09:03
32.97783,114.0218283,0,311.7,39573.547974537,2008-05-05,13:09:05
32.9778283,114.0218099,0,315,39573.5479976852,2008-05-05,13:09:07
32.9778216,114.0217833,0,315,39573.5480208333,2008-05-05,13:09:09
32.9778266,114.0217733,0,318.2,39573.5480439815,2008-05-05,13:09:11
32.9778316,114.0217649,0,321.5,39573.5480671296,2008-05-05,13:09:13
32.97783,114.0217499,0,324.8,39573.5480902778,2008-05-05,13:09:15
32.9778283,114.0217349,0,328.1,39573.5481134259,2008-05-05,13:09:17
32.977825,114.0217099,0,328.1,39573.5481365741,2008-05-05,13:09:19
32.9778283,114.0216883,0,321.5,39573.5481597222,2008-05-05,13:09:21
32.9778216,114.0216583,0,321.5,39573.5481828704,2008-05-05,13:09:23
32.977815,114.0216266,0,321.5,39573.5482060185,2008-05-05,13:09:25
32.9778083,114.0215866,0,321.5,39573.5482291667,2008-05-05,13:09:27
32.9778,114.0215533,0,321.5,39573.5482523148,2008-05-05,13:09:29
32.9777916,114.0215216,0,321.5,39573.548275463,2008-05-05,13:09:31
32.977785,114.0214933,0,324.8,39573.5482986111,2008-05-05,13:09:33
32.9777816,114.0214666,0,324.8,39573.5483217593,2008-05-05,13:09:35
32.9777749,114.0214466,0,324.8,39573.5483449074,2008-05-05,13:09:37
32.97777,114.0214199,0,324.8,39573.5483680556,2008-05-05,13:09:39
32.9777649,114.0214033,0,324.8,39573.5483912037,2008-05-05,13:09:41
32.9777483,114.0213866,0,321.5,39573.5484143518,2008-05-05,13:09:43
32.9777416,114.0213766,0,321.5,39573.5484375,2008-05-05,13:09:45
32.9777366,114.0213633,0,318.2,39573.5484606481,2008-05-05,13:09:47
32.97774,114.0213483,0,315,39573.5484837963,2008-05-05,13:09:49
32.977745,114.0213366,0,311.7,39573.5485069444,2008-05-05,13:09:51
32.97774,114.0213166,0,308.4,39573.5485300926,2008-05-05,13:09:53
32.9777433,114.0212966,0,305.1,39573.5485532407,2008-05-05,13:09:55
32.977745,114.0212766,0,305.1,39573.5485763889,2008-05-05,13:09:57
32.9777433,114.0212583,0,305.1,39573.548599537,2008-05-05,13:09:59
32.9777383,114.0212416,0,301.8,39573.5486226852,2008-05-05,13:10:01
32.9777366,114.0212266,0,301.8,39573.5486458333,2008-05-05,13:10:03
32.9777366,114.0212083,0,298.6,39573.5486689815,2008-05-05,13:10:05
32.9777383,114.0211933,0,298.6,39573.5486921296,2008-05-05,13:10:07
32.9777383,114.0211849,0,298.6,39573.5487152778,2008-05-05,13:10:09
32.9777383,114.0211733,0,295.3,39573.5487384259,2008-05-05,13:10:11
32.9777316,114.0211583,0,295.3,39573.5487615741,2008-05-05,13:10:13
32.97773,114.0211399,0,295.3,39573.5487847222,2008-05-05,13:10:15
32.97773,114.0211316,0,295.3,39573.5488078704,2008-05-05,13:10:17
32.9777316,114.0210999,0,295.3,39573.5488657407,2008-05-05,13:10:22
32.9777283,114.0210616,0,295.3,39573.5489236111,2008-05-05,13:10:27
32.9777266,114.0210383,0,295.3,39573.5489467593,2008-05-05,13:10:29
32.9777266,114.0210183,0,295.3,39573.5489699074,2008-05-05,13:10:31
32.9777249,114.0210116,0,295.3,39573.5489930556,2008-05-05,13:10:33
32.9777183,114.0209699,0,295.3,39573.5490509259,2008-05-05,13:10:38
32.9777166,114.0209549,0,295.3,39573.5490740741,2008-05-05,13:10:40
32.9777216,114.0209216,0,292,39573.5490972222,2008-05-05,13:10:42
32.9777249,114.0209083,0,288.7,39573.5491203704,2008-05-05,13:10:44
32.9777249,114.0208933,0,288.7,39573.5491435185,2008-05-05,13:10:46
32.9777249,114.0208783,0,285.4,39573.5491666667,2008-05-05,13:10:48
32.9777416,114.0208549,0,288.7,39573.549224537,2008-05-05,13:10:53
32.9777366,114.0208166,0,288.7,39573.5492476852,2008-05-05,13:10:55
32.9777383,114.02077,0,288.7,39573.5492708333,2008-05-05,13:10:57
32.9777366,114.0207366,0,288.7,39573.5492939815,2008-05-05,13:10:59
32.9777,114.0206766,0,288.7,39573.5493518518,2008-05-05,13:11:04
32.9776933,114.0206416,0,288.7,39573.549375,2008-05-05,13:11:06
32.9776933,114.020615,0,288.7,39573.5493981481,2008-05-05,13:11:08
32.9776533,114.0205816,0,292,39573.5494560185,2008-05-05,13:11:13
32.9776583,114.0205049,0,292,39573.5495138889,2008-05-05,13:11:18
32.977645,114.0204883,0,292,39573.549537037,2008-05-05,13:11:20
32.97766,114.0204883,0,292,39573.5495601852,2008-05-05,13:11:22
32.9776683,114.0204533,0,292,39573.5496180556,2008-05-05,13:11:27
32.9776399,114.0204033,0,295.3,39573.5496759259,2008-05-05,13:11:32
32.9776416,114.0203816,0,295.3,39573.5496990741,2008-05-05,13:11:34
32.97762,114.0203883,0,295.3,39573.5497222222,2008-05-05,13:11:36
32.9776066,114.0203266,0,298.6,39573.5497800926,2008-05-05,13:11:41
32.9776016,114.0202933,0,298.6,39573.549837963,2008-05-05,13:11:46
32.9775816,114.0202783,0,301.8,39573.5498958333,2008-05-05,13:11:51
32.9775716,114.0202783,0,301.8,39573.5499189815,2008-05-05,13:11:53
32.9775683,114.0202633,0,305.1,39573.5499421296,2008-05-05,13:11:55
32.9775633,114.0202333,0,305.1,39573.5499652778,2008-05-05,13:11:57
32.97756,114.0202049,0,305.1,39573.5499884259,2008-05-05,13:11:59
32.97756,114.0201983,0,305.1,39573.5500115741,2008-05-05,13:12:01
32.9775483,114.0201933,0,305.1,39573.5500347222,2008-05-05,13:12:03
32.9775433,114.0201749,0,305.1,39573.5500578704,2008-05-05,13:12:05
32.9775249,114.0201333,0,308.4,39573.5501157407,2008-05-05,13:12:10
32.97755,114.0200633,0,311.7,39573.5501736111,2008-05-05,13:12:15
32.977545,114.0200416,0,311.7,39573.5501967593,2008-05-05,13:12:17
32.9775366,114.0200166,0,311.7,39573.5502199074,2008-05-05,13:12:19
32.9775249,114.0200083,0,311.7,39573.5502430556,2008-05-05,13:12:21
32.97752,114.0199566,0,311.7,39573.5503009259,2008-05-05,13:12:26
32.9775233,114.0199399,0,311.7,39573.5503240741,2008-05-05,13:12:28
32.9775149,114.0198999,0,311.7,39573.5503472222,2008-05-05,13:12:30
32.9775066,114.0198733,0,311.7,39573.5503703704,2008-05-05,13:12:32
32.9774999,114.0198633,0,311.7,39573.5504282407,2008-05-05,13:12:37
32.9775133,114.0198316,0,311.7,39573.5504513889,2008-05-05,13:12:39
32.9774966,114.0198233,0,311.7,39573.550474537,2008-05-05,13:12:41
32.9775016,114.0198,0,311.7,39573.5504976852,2008-05-05,13:12:43
32.9775033,114.0197833,0,311.7,39573.5505208333,2008-05-05,13:12:45
32.9774999,114.0197583,0,311.7,39573.5505439815,2008-05-05,13:12:47
32.9775166,114.0197033,0,315,39573.5506018519,2008-05-05,13:12:52
32.9775116,114.0197033,0,315,39573.550625,2008-05-05,13:12:54
32.9775183,114.0196599,0,315,39573.5506828704,2008-05-05,13:12:59
32.9775233,114.0196366,0,318.2,39573.5507407407,2008-05-05,13:13:04
32.9775116,114.0196266,0,318.2,39573.5507638889,2008-05-05,13:13:06
32.9775249,114.0195683,0,318.2,39573.550787037,2008-05-05,13:13:08
32.9775133,114.0195616,0,318.2,39573.5508101852,2008-05-05,13:13:10
32.9775166,114.0194933,0,315,39573.5508680556,2008-05-05,13:13:15
32.977505,114.0194583,0,315,39573.5508912037,2008-05-05,13:13:17
32.9774866,114.0194349,0,315,39573.5509143519,2008-05-05,13:13:19
32.9774816,114.019405,0,315,39573.5509375,2008-05-05,13:13:21
32.9774683,114.0193799,0,315,39573.5509606482,2008-05-05,13:13:23
32.977475,114.01937,0,315,39573.5509837963,2008-05-05,13:13:25
32.977475,114.0193549,0,315,39573.5510069444,2008-05-05,13:13:27
32.9774566,114.0193799,0,315,39573.5510300926,2008-05-05,13:13:29
32.9774583,114.0193766,0,315,39573.5510532407,2008-05-05,13:13:31
32.9774483,114.0193616,0,315,39573.5510763889,2008-05-05,13:13:33
32.97746,114.0193049,0,315,39573.5511342593,2008-05-05,13:13:38
32.9774766,114.0192349,0,311.7,39573.5511921296,2008-05-05,13:13:43
32.9774849,114.0192183,0,311.7,39573.5512152778,2008-05-05,13:13:45
32.9774833,114.0192033,0,311.7,39573.5512384259,2008-05-05,13:13:47
32.9774999,114.0191833,0,308.4,39573.5512962963,2008-05-05,13:13:52
32.9775066,114.0191816,0,305.1,39573.5513194444,2008-05-05,13:13:54
32.9774983,114.01918,0,301.8,39573.5513425926,2008-05-05,13:13:56
32.9774883,114.0191699,0,301.8,39573.5513657407,2008-05-05,13:13:58
32.9774849,114.019155,0,298.6,39573.5513888889,2008-05-05,13:14:00
32.9775016,114.0191349,0,295.3,39573.551412037,2008-05-05,13:14:02
32.9775033,114.01912,0,292,39573.5514351852,2008-05-05,13:14:04
32.9775366,114.0190649,0,285.4,39573.5514930556,2008-05-05,13:14:09
32.9775399,114.0190333,0,285.4,39573.5515162037,2008-05-05,13:14:11
32.977535,114.0190149,0,282.2,39573.5515393519,2008-05-05,13:14:13
32.9775099,114.0189966,0,282.2,39573.5515625,2008-05-05,13:14:15
32.97749,114.01895,0,278.9,39573.5516203704,2008-05-05,13:14:20
32.9774866,114.0189116,0,278.9,39573.5516435185,2008-05-05,13:14:22
32.9774933,114.0188949,0,275.6,39573.5516666667,2008-05-05,13:14:24
32.97749,114.0188966,0,275.6,39573.5516898148,2008-05-05,13:14:26
32.9774933,114.01888,0,275.6,39573.551712963,2008-05-05,13:14:28
32.9774833,114.0188599,0,275.6,39573.5517361111,2008-05-05,13:14:30
32.9774683,114.0188566,0,275.6,39573.5517592593,2008-05-05,13:14:32
32.9774183,114.0188166,0,272.3,39573.5518171296,2008-05-05,13:14:37
32.9774399,114.0187983,0,272.3,39573.5518402778,2008-05-05,13:14:39
32.97755,114.0187733,0,272.3,39573.5518634259,2008-05-05,13:14:41
32.9775616,114.0187416,0,272.3,39573.5518865741,2008-05-05,13:14:43
32.9775233,114.01869,0,275.6,39573.5519097222,2008-05-05,13:14:45
32.9774933,114.0186349,0,278.9,39573.5519328704,2008-05-05,13:14:47
32.9774933,114.0186283,0,278.9,39573.5519560185,2008-05-05,13:14:49
32.9774933,114.0185983,0,282.2,39573.5519791667,2008-05-05,13:14:51
32.9774816,114.0185916,0,282.2,39573.5520023148,2008-05-05,13:14:53
32.9774783,114.018555,0,282.2,39573.5520601852,2008-05-05,13:14:58
32.9773916,114.0185349,0,285.4,39573.5521180556,2008-05-05,13:15:03
32.9773483,114.0184966,0,288.7,39573.5521412037,2008-05-05,13:15:05
32.9773149,114.0184399,0,292,39573.5521643519,2008-05-05,13:15:07
32.9773183,114.0183933,0,298.6,39573.5521875,2008-05-05,13:15:09
32.9773049,114.0184433,0,305.1,39573.5522453704,2008-05-05,13:15:14
32.9772899,114.0184766,0,305.1,39573.5522685185,2008-05-05,13:15:16
32.9772566,114.0185066,0,305.1,39573.5522916667,2008-05-05,13:15:18
32.9772033,114.0185816,0,305.1,39573.5523148148,2008-05-05,13:15:20
32.9771733,114.0185916,0,305.1,39573.552337963,2008-05-05,13:15:22
32.9771349,114.0186483,0,301.8,39573.5523611111,2008-05-05,13:15:24
32.9771433,114.0185366,0,301.8,39573.5523842593,2008-05-05,13:15:26
32.9771233,114.0185266,0,301.8,39573.5524074074,2008-05-05,13:15:28
32.9771049,114.01852,0,301.8,39573.5524305556,2008-05-05,13:15:30
32.9770883,114.0185216,0,301.8,39573.5524537037,2008-05-05,13:15:32
32.9770799,114.01852,0,301.8,39573.5524768519,2008-05-05,13:15:34
32.9770433,114.0184949,0,305.1,39573.5525,2008-05-05,13:15:36
32.9769983,114.0185233,0,305.1,39573.5525231481,2008-05-05,13:15:38
32.9769683,114.0185366,0,305.1,39573.5525462963,2008-05-05,13:15:40
32.9769549,114.0184983,0,305.1,39573.5525694444,2008-05-05,13:15:42
32.9769349,114.0184716,0,305.1,39573.5525925926,2008-05-05,13:15:44
32.9769166,114.0184416,0,305.1,39573.5526157407,2008-05-05,13:15:46
32.9768983,114.018425,0,308.4,39573.5526388889,2008-05-05,13:15:48
32.9768816,114.0184099,0,308.4,39573.552662037,2008-05-05,13:15:50
32.9768649,114.0183733,0,311.7,39573.5526851852,2008-05-05,13:15:52
32.9768683,114.018365,0,311.7,39573.5527083333,2008-05-05,13:15:54
32.9768849,114.0183599,0,315,39573.5527314815,2008-05-05,13:15:56
32.9769133,114.0183699,0,315,39573.5527546296,2008-05-05,13:15:58
32.9769549,114.0183883,0,318.2,39573.5528125,2008-05-05,13:16:03
32.97693,114.0183933,0,321.5,39573.5528703704,2008-05-05,13:16:08
32.9769333,114.0183933,0,321.5,39573.5528935185,2008-05-05,13:16:10
32.9769416,114.0183949,0,321.5,39573.5529166667,2008-05-05,13:16:12
32.9769549,114.0183949,0,324.8,39573.5529398148,2008-05-05,13:16:14
32.9769949,114.0183516,0,324.8,39573.5529976852,2008-05-05,13:16:19
32.9770033,114.01833,0,324.8,39573.5530208333,2008-05-05,13:16:21
32.97689,114.0183216,0,324.8,39573.5530787037,2008-05-05,13:16:26
32.9768483,114.0183166,0,324.8,39573.5531018519,2008-05-05,13:16:28
32.976775,114.0183083,0,324.8,39573.553125,2008-05-05,13:16:30
32.9767466,114.0182916,0,324.8,39573.5531481481,2008-05-05,13:16:32
32.9767316,114.0182749,0,324.8,39573.5531712963,2008-05-05,13:16:34
32.97672,114.0182533,0,328.1,39573.5531944444,2008-05-05,13:16:36
32.9767066,114.0182216,0,328.1,39573.5532175926,2008-05-05,13:16:38
32.9767316,114.0182116,0,328.1,39573.5532407407,2008-05-05,13:16:40
32.9766533,114.0181483,0,331.4,39573.5532986111,2008-05-05,13:16:45
32.976625,114.0181466,0,334.6,39573.5533217593,2008-05-05,13:16:47
32.9765466,114.0181183,0,334.6,39573.5533796296,2008-05-05,13:16:52
32.9765083,114.0181133,0,337.9,39573.5534027778,2008-05-05,13:16:54
32.976495,114.0180999,0,337.9,39573.5534259259,2008-05-05,13:16:56
32.9764749,114.0180999,0,337.9,39573.5534490741,2008-05-05,13:16:58
32.9764199,114.0181299,0,337.9,39573.5534722222,2008-05-05,13:17:00
32.9763883,114.0181399,0,337.9,39573.5534953704,2008-05-05,13:17:02
32.9763799,114.0181483,0,337.9,39573.5535185185,2008-05-05,13:17:04
32.9763616,114.0181649,0,337.9,39573.5535416667,2008-05-05,13:17:06
32.9763366,114.0181716,0,341.2,39573.5535648148,2008-05-05,13:17:08
32.9762883,114.0181666,0,341.2,39573.553587963,2008-05-05,13:17:10
32.9762833,114.0181716,0,341.2,39573.5536111111,2008-05-05,13:17:12
32.9762783,114.0181633,0,341.2,39573.5536342593,2008-05-05,13:17:14
32.9763183,114.0181866,0,341.2,39573.5536574074,2008-05-05,13:17:16
32.9763349,114.0181766,0,341.2,39573.5537152778,2008-05-05,13:17:21
32.9763633,114.0181883,0,344.5,39573.5537731481,2008-05-05,13:17:26
32.9763566,114.0181666,0,344.5,39573.5538310185,2008-05-05,13:17:31
32.976355,114.0181616,0,344.5,39573.5538541667,2008-05-05,13:17:33
32.9763266,114.0181666,0,341.2,39573.553912037,2008-05-05,13:17:38
32.9763233,114.0181866,0,341.2,39573.5539699074,2008-05-05,13:17:43
32.9763083,114.0182016,0,341.2,39573.5539930556,2008-05-05,13:17:45
32.9762733,114.0182266,0,341.2,39573.5540162037,2008-05-05,13:17:47
32.9762683,114.0182899,0,341.2,39573.5540393519,2008-05-05,13:17:49
32.97627,114.0183233,0,341.2,39573.5540625,2008-05-05,13:17:51
32.9762899,114.018365,0,341.2,39573.5540856481,2008-05-05,13:17:53
32.9763,114.018425,0,341.2,39573.5541087963,2008-05-05,13:17:55
32.9762716,114.01852,0,341.2,39573.5541319444,2008-05-05,13:17:57
32.9762466,114.0186133,0,341.2,39573.5541550926,2008-05-05,13:17:59
32.9762433,114.0186516,0,341.2,39573.5541782407,2008-05-05,13:18:01
32.9762499,114.0186833,0,341.2,39573.5542013889,2008-05-05,13:18:03
32.9762683,114.0187799,0,341.2,39573.5542361111,2008-05-05,13:18:06
32.976245,114.0188533,0,341.2,39573.5542592593,2008-05-05,13:18:08
32.9762566,114.018965,0,341.2,39573.5542824074,2008-05-05,13:18:10
32.9762683,114.01906,0,337.9,39573.5543055556,2008-05-05,13:18:12
32.9762816,114.0190433,0,337.9,39573.5543287037,2008-05-05,13:18:14
32.9763349,114.0189899,0,311.7,39573.5547222222,2008-05-05,13:18:48
32.9762416,114.0187999,0,311.7,39573.5547453704,2008-05-05,13:18:50
32.9761233,114.0186783,0,311.7,39573.5547685185,2008-05-05,13:18:52
32.9760633,114.018615,0,311.7,39573.5547916667,2008-05-05,13:18:54
32.9760166,114.0185516,0,311.7,39573.5548148148,2008-05-05,13:18:56
32.9759399,114.0185499,0,311.7,39573.554837963,2008-05-05,13:18:58
32.975895,114.0185766,0,311.7,39573.5548611111,2008-05-05,13:19:00
32.9758883,114.0185866,0,311.7,39573.5548842593,2008-05-05,13:19:02
32.9758866,114.0185883,0,311.7,39573.5549074074,2008-05-05,13:19:04
32.9758749,114.0185849,0,315,39573.5549652778,2008-05-05,13:19:09
32.9758616,114.0185833,0,315,39573.5550231481,2008-05-05,13:19:14
32.9758449,114.0185833,0,315,39573.5550462963,2008-05-05,13:19:16
32.9758299,114.0185816,0,315,39573.5550694444,2008-05-05,13:19:18
32.9758149,114.0185849,0,315,39573.5550925926,2008-05-05,13:19:20
32.9758033,114.0185833,0,315,39573.5551157407,2008-05-05,13:19:22
32.9757866,114.0185883,0,315,39573.5551388889,2008-05-05,13:19:24
32.9757683,114.0185899,0,315,39573.555162037,2008-05-05,13:19:26
32.9757533,114.0185916,0,315,39573.5551851852,2008-05-05,13:19:28
32.9757449,114.0185933,0,315,39573.5552083333,2008-05-05,13:19:30
32.9757199,114.0186133,0,315,39573.5552662037,2008-05-05,13:19:35
32.9757083,114.0186116,0,315,39573.5552893518,2008-05-05,13:19:37
32.9756916,114.018605,0,315,39573.5553125,2008-05-05,13:19:39
32.97568,114.0185983,0,315,39573.5553356481,2008-05-05,13:19:41
32.9756716,114.0185866,0,315,39573.5553587963,2008-05-05,13:19:43
32.9756583,114.0185783,0,315,39573.5553819444,2008-05-05,13:19:45
32.9756449,114.01857,0,315,39573.5554050926,2008-05-05,13:19:47
32.97563,114.0185566,0,315,39573.5554282407,2008-05-05,13:19:49
32.9756216,114.0185316,0,315,39573.5554513889,2008-05-05,13:19:51
32.97561,114.0184883,0,315,39573.555474537,2008-05-05,13:19:53
32.9755799,114.0184649,0,315,39573.5554976852,2008-05-05,13:19:55
32.9755433,114.0184433,0,315,39573.5555208333,2008-05-05,13:19:57
32.9755016,114.0184033,0,315,39573.5555439815,2008-05-05,13:19:59
32.9754783,114.0183599,0,315,39573.5555671296,2008-05-05,13:20:01
32.9754733,114.0183283,0,315,39573.5555902778,2008-05-05,13:20:03
32.9754633,114.018305,0,315,39573.5556134259,2008-05-05,13:20:05
32.9754516,114.0182883,0,315,39573.5556365741,2008-05-05,13:20:07
32.9754433,114.01828,0,315,39573.5556597222,2008-05-05,13:20:09
32.9753783,114.0182533,0,315,39573.5557175926,2008-05-05,13:20:14
32.9753483,114.0182483,0,315,39573.5557407407,2008-05-05,13:20:16
32.9753249,114.018235,0,315,39573.5557638889,2008-05-05,13:20:18
32.9752866,114.0182416,0,315,39573.555787037,2008-05-05,13:20:20
32.9752583,114.0182399,0,315,39573.5558101852,2008-05-05,13:20:22
32.9752299,114.0182333,0,315,39573.5558333333,2008-05-05,13:20:24
32.9752116,114.0182316,0,315,39573.5558564815,2008-05-05,13:20:26
32.9751983,114.0182333,0,315,39573.5558796296,2008-05-05,13:20:28
32.975195,114.0182116,0,315,39573.5559027778,2008-05-05,13:20:30
32.9751166,114.0182099,0,315,39573.5559606481,2008-05-05,13:20:35
32.9750916,114.0182166,0,315,39573.5559837963,2008-05-05,13:20:37
32.9751333,114.01827,0,318.2,39573.5560069444,2008-05-05,13:20:39
32.9751233,114.0183966,0,318.2,39573.5560648148,2008-05-05,13:20:44
32.9750883,114.0184666,0,318.2,39573.556087963,2008-05-05,13:20:46
32.9750883,114.0184883,0,318.2,39573.5561111111,2008-05-05,13:20:48
32.9750749,114.0185066,0,318.2,39573.5561342593,2008-05-05,13:20:50
32.9750766,114.0185116,0,318.2,39573.5561574074,2008-05-05,13:20:52
32.9750733,114.0185133,0,318.2,39573.5561805556,2008-05-05,13:20:54
32.9750683,114.0185233,0,318.2,39573.5562384259,2008-05-05,13:20:59
32.9750233,114.0185416,0,318.2,39573.5562962963,2008-05-05,13:21:04
32.9750183,114.018545,0,321.5,39573.5563194444,2008-05-05,13:21:06
32.9750183,114.0185383,0,321.5,39573.5563425926,2008-05-05,13:21:08
32.9750116,114.0185283,0,321.5,39573.5563657407,2008-05-05,13:21:10
32.9750016,114.0185399,0,321.5,39573.5563888889,2008-05-05,13:21:12
32.97498,114.0185433,0,321.5,39573.5564467593,2008-05-05,13:21:17
32.9749499,114.0185349,0,321.5,39573.5565046296,2008-05-05,13:21:22
32.9749049,114.0185216,0,321.5,39573.5565625,2008-05-05,13:21:27
32.9749,114.0185149,0,321.5,39573.5565856481,2008-05-05,13:21:29
32.9748533,114.0185133,0,321.5,39573.5566435185,2008-05-05,13:21:34
32.9748333,114.01851,0,321.5,39573.5566666667,2008-05-05,13:21:36
32.9748133,114.0185116,0,321.5,39573.5566898148,2008-05-05,13:21:38
32.9748016,114.0185166,0,321.5,39573.556712963,2008-05-05,13:21:40
32.9747683,114.0185533,0,318.2,39573.5567708333,2008-05-05,13:21:45
32.9747116,114.0185783,0,315,39573.5568287037,2008-05-05,13:21:50
32.9746949,114.0185833,0,318.2,39573.5568518518,2008-05-05,13:21:52
32.9746783,114.0185866,0,318.2,39573.556875,2008-05-05,13:21:54
32.9746633,114.0185916,0,318.2,39573.5568981481,2008-05-05,13:21:56
32.9746466,114.0185949,0,318.2,39573.5569212963,2008-05-05,13:21:58
32.9746266,114.0185966,0,318.2,39573.5569444444,2008-05-05,13:22:00
32.9746099,114.0185966,0,318.2,39573.5569675926,2008-05-05,13:22:02
32.9745949,114.0185949,0,318.2,39573.5569907407,2008-05-05,13:22:04
32.9745833,114.0185966,0,318.2,39573.5570138889,2008-05-05,13:22:06
32.9745716,114.0185933,0,318.2,39573.557037037,2008-05-05,13:22:08
32.97456,114.0185899,0,318.2,39573.5570601852,2008-05-05,13:22:10
32.9745466,114.0185866,0,318.2,39573.5570833333,2008-05-05,13:22:12
32.974535,114.0185816,0,318.2,39573.5571064815,2008-05-05,13:22:14
32.9745216,114.01858,0,318.2,39573.5571296296,2008-05-05,13:22:16
32.9745116,114.0185783,0,318.2,39573.5571527778,2008-05-05,13:22:18
32.9744866,114.0185866,0,318.2,39573.5572106481,2008-05-05,13:22:23
32.9744583,114.0185616,0,318.2,39573.5572685185,2008-05-05,13:22:28
32.9744566,114.0185616,0,318.2,39573.5572916667,2008-05-05,13:22:30
32.9744299,114.0185666,0,318.2,39573.557349537,2008-05-05,13:22:35
32.9744066,114.01857,0,318.2,39573.5573726852,2008-05-05,13:22:37
32.9743983,114.0185716,0,318.2,39573.5573958333,2008-05-05,13:22:39
32.9743666,114.0185716,0,318.2,39573.5574189815,2008-05-05,13:22:41
32.9743216,114.0185783,0,318.2,39573.5574421296,2008-05-05,13:22:43
32.9742899,114.01857,0,318.2,39573.5574652778,2008-05-05,13:22:45
32.9742666,114.0185783,0,318.2,39573.5574884259,2008-05-05,13:22:47
32.9742449,114.0185899,0,318.2,39573.5575115741,2008-05-05,13:22:49
32.9742333,114.0186133,0,318.2,39573.5575347222,2008-05-05,13:22:51
32.974215,114.0186183,0,318.2,39573.5575578704,2008-05-05,13:22:53
32.9741983,114.0186216,0,321.5,39573.5575810185,2008-05-05,13:22:55
32.9741816,114.0186233,0,321.5,39573.5576041667,2008-05-05,13:22:57
32.9741683,114.0186183,0,324.8,39573.5576273148,2008-05-05,13:22:59
32.9741499,114.0186099,0,324.8,39573.557650463,2008-05-05,13:23:01
32.9741349,114.0186016,0,328.1,39573.5576736111,2008-05-05,13:23:03
32.9741199,114.0185999,0,328.1,39573.5576967593,2008-05-05,13:23:05
32.9741049,114.0186016,0,331.4,39573.5577199074,2008-05-05,13:23:07
32.9740949,114.018605,0,331.4,39573.5577430556,2008-05-05,13:23:09
32.9740833,114.0186083,0,334.6,39573.5577662037,2008-05-05,13:23:11
32.9740683,114.0186183,0,337.9,39573.5577893518,2008-05-05,13:23:13
32.9740533,114.0186416,0,341.2,39573.5578125,2008-05-05,13:23:15
32.9740366,114.0186499,0,347.8,39573.5578356481,2008-05-05,13:23:17
32.974015,114.0186616,0,351,39573.5578587963,2008-05-05,13:23:19
32.974005,114.0186733,0,351,39573.5578819444,2008-05-05,13:23:21
32.9740016,114.018675,0,347.8,39573.5579050926,2008-05-05,13:23:23
32.9739916,114.0186599,0,347.8,39573.557962963,2008-05-05,13:23:28
32.9739566,114.0185916,0,347.8,39573.5580208333,2008-05-05,13:23:33
32.973905,114.0185433,0,347.8,39573.5580439815,2008-05-05,13:23:35
32.9738633,114.0185283,0,347.8,39573.5580671296,2008-05-05,13:23:37
32.9738299,114.0185133,0,347.8,39573.5580902778,2008-05-05,13:23:39
32.9738166,114.0185066,0,347.8,39573.5581134259,2008-05-05,13:23:41
32.97382,114.0184883,0,347.8,39573.5581365741,2008-05-05,13:23:43
32.9738566,114.0185116,0,347.8,39573.5581597222,2008-05-05,13:23:45
32.973905,114.0184516,0,347.8,39573.5582175926,2008-05-05,13:23:50
32.9738983,114.0183983,0,351,39573.558275463,2008-05-05,13:23:55
32.9738533,114.0183033,0,347.8,39573.5583333333,2008-05-05,13:24:00
32.9738266,114.0182999,0,347.8,39573.5583564815,2008-05-05,13:24:02
32.9738216,114.01828,0,347.8,39573.5583796296,2008-05-05,13:24:04
32.9737999,114.0182883,0,347.8,39573.5584375,2008-05-05,13:24:09
32.9737966,114.0183199,0,347.8,39573.5584606482,2008-05-05,13:24:11
32.973775,114.0184,0,351,39573.5585185185,2008-05-05,13:24:16
32.9737699,114.0184383,0,351,39573.5585416667,2008-05-05,13:24:18
32.9737699,114.0184716,0,351,39573.5585648148,2008-05-05,13:24:20
32.9737666,114.0185416,0,351,39573.5586226852,2008-05-05,13:24:25
32.9737566,114.0185583,0,351,39573.5586458333,2008-05-05,13:24:27
32.9737549,114.01857,0,351,39573.5586689815,2008-05-05,13:24:29
32.9737399,114.018615,0,351,39573.5587268519,2008-05-05,13:24:34
32.9737266,114.0186316,0,351,39573.55875,2008-05-05,13:24:36
32.9736849,114.0185466,0,354.3,39573.5587731482,2008-05-05,13:24:38
32.9735983,114.0184516,0,354.3,39573.5588310185,2008-05-05,13:24:43
32.9735449,114.0183883,0,357.6,39573.5588888889,2008-05-05,13:24:48
32.9735166,114.0183766,0,357.6,39573.558912037,2008-05-05,13:24:50
32.9734866,114.0183616,0,357.6,39573.5589351852,2008-05-05,13:24:52
32.9734516,114.0183499,0,357.6,39573.5589583333,2008-05-05,13:24:54
32.97343,114.0183366,0,357.6,39573.5589814815,2008-05-05,13:24:56
32.9734133,114.0183216,0,357.6,39573.5590046296,2008-05-05,13:24:58
32.9733833,114.0183166,0,357.6,39573.5590277778,2008-05-05,13:25:00
32.97336,114.0183166,0,357.6,39573.5590509259,2008-05-05,13:25:02
32.9733433,114.0183233,0,357.6,39573.5590740741,2008-05-05,13:25:04
32.97334,114.0183249,0,357.6,39573.5590972222,2008-05-05,13:25:06
32.9733333,114.0183316,0,357.6,39573.5591203704,2008-05-05,13:25:08
32.9733283,114.0183366,0,357.6,39573.5591435185,2008-05-05,13:25:10
32.9733233,114.0183449,0,354.3,39573.5591666667,2008-05-05,13:25:12
32.9732883,114.0183866,0,354.3,39573.559224537,2008-05-05,13:25:17
32.9732733,114.0184066,0,354.3,39573.5592476852,2008-05-05,13:25:19
32.9732666,114.0184433,0,354.3,39573.5592708333,2008-05-05,13:25:21
32.9732583,114.0184666,0,354.3,39573.5592939815,2008-05-05,13:25:23
32.9732533,114.0184983,0,354.3,39573.5593171296,2008-05-05,13:25:25
32.9732349,114.0185366,0,354.3,39573.5593402778,2008-05-05,13:25:27
32.9732183,114.0185433,0,354.3,39573.5593634259,2008-05-05,13:25:29
32.9731983,114.0185649,0,354.3,39573.5593865741,2008-05-05,13:25:31
32.9731883,114.0185883,0,354.3,39573.5594097222,2008-05-05,13:25:33
32.9732066,114.0186466,0,354.3,39573.5594328704,2008-05-05,13:25:35
32.9731799,114.0186449,0,354.3,39573.5594560185,2008-05-05,13:25:37
32.9731416,114.0186283,0,354.3,39573.5594791667,2008-05-05,13:25:39
32.97308,114.0185849,0,354.3,39573.5595023148,2008-05-05,13:25:41
32.9730283,114.0185416,0,354.3,39573.559525463,2008-05-05,13:25:43
32.9729783,114.0184983,0,351,39573.5595486111,2008-05-05,13:25:45
32.9729433,114.018485,0,351,39573.5595717593,2008-05-05,13:25:47
32.9729166,114.0184699,0,351,39573.5595949074,2008-05-05,13:25:49
32.9729016,114.0184566,0,351,39573.5596180556,2008-05-05,13:25:51
32.9728866,114.0184316,0,351,39573.5596412037,2008-05-05,13:25:53
32.972865,114.0183983,0,351,39573.5596643519,2008-05-05,13:25:55
32.97285,114.0183866,0,351,39573.5596875,2008-05-05,13:25:57
32.9728416,114.0183866,0,354.3,39573.5597106481,2008-05-05,13:25:59
32.9728333,114.0183749,0,351,39573.5597337963,2008-05-05,13:26:01
32.9728266,114.018365,0,351,39573.5597916667,2008-05-05,13:26:06
32.9728149,114.0183349,0,351,39573.559849537,2008-05-05,13:26:11
32.972795,114.0182933,0,351,39573.5599074074,2008-05-05,13:26:16
32.9727866,114.0182849,0,351,39573.5599305556,2008-05-05,13:26:18
32.9727983,114.0182983,0,354.3,39573.5599537037,2008-05-05,13:26:20
32.972795,114.0182733,0,354.3,39573.5600115741,2008-05-05,13:26:25
32.9727999,114.0182749,0,354.3,39573.5600347222,2008-05-05,13:26:27
32.9728199,114.0182616,0,354.3,39573.5600925926,2008-05-05,13:26:32
32.9728283,114.0182316,0,354.3,39573.560150463,2008-05-05,13:26:37
32.9728083,114.0181749,0,354.3,39573.5602083333,2008-05-05,13:26:42
32.9727983,114.0181533,0,354.3,39573.5602314815,2008-05-05,13:26:44
32.9727733,114.0180933,0,354.3,39573.5602546296,2008-05-05,13:26:46
32.9727633,114.0180616,0,354.3,39573.5602777778,2008-05-05,13:26:48
32.9727583,114.0180366,0,357.6,39573.5603009259,2008-05-05,13:26:50
32.9727516,114.0180233,0,357.6,39573.5603240741,2008-05-05,13:26:52
32.9727416,114.0179983,0,357.6,39573.5603472222,2008-05-05,13:26:54
32.9727316,114.0179799,0,357.6,39573.5603703704,2008-05-05,13:26:56
32.9727233,114.0179599,0,357.6,39573.5603935185,2008-05-05,13:26:58
32.9727133,114.0179399,0,357.6,39573.5604166667,2008-05-05,13:27:00
32.972715,114.0179316,0,357.6,39573.5604398148,2008-05-05,13:27:02
32.9727133,114.0179066,0,357.6,39573.560462963,2008-05-05,13:27:04
32.9727116,114.0178683,0,357.6,39573.5604861111,2008-05-05,13:27:06
32.9727116,114.0178366,0,357.6,39573.5605092593,2008-05-05,13:27:08
32.9727116,114.0178049,0,357.6,39573.5605324074,2008-05-05,13:27:10
32.9727133,114.0177816,0,357.6,39573.5605555556,2008-05-05,13:27:12
32.9727116,114.0177583,0,357.6,39573.5605787037,2008-05-05,13:27:14
32.97271,114.0177183,0,357.6,39573.5606018519,2008-05-05,13:27:16
32.9727133,114.017705,0,357.6,39573.560625,2008-05-05,13:27:18
32.972715,114.0176899,0,357.6,39573.5606481481,2008-05-05,13:27:20
32.972715,114.0176799,0,357.6,39573.5606712963,2008-05-05,13:27:22
32.9727133,114.0176399,0,357.6,39573.5607291667,2008-05-05,13:27:27
32.97271,114.0176249,0,357.6,39573.5607523148,2008-05-05,13:27:29
32.9727083,114.01761,0,360.9,39573.560775463,2008-05-05,13:27:31
32.9727049,114.0175916,0,360.9,39573.5607986111,2008-05-05,13:27:33
32.9727016,114.0175683,0,360.9,39573.5608217593,2008-05-05,13:27:35
32.9727,114.0175433,0,360.9,39573.5608449074,2008-05-05,13:27:37
32.9726966,114.0175216,0,360.9,39573.5608680556,2008-05-05,13:27:39
32.9726883,114.0174949,0,360.9,39573.5608912037,2008-05-05,13:27:41
32.9726816,114.0174716,0,360.9,39573.5609143519,2008-05-05,13:27:43
32.9726733,114.017455,0,360.9,39573.5609375,2008-05-05,13:27:45
32.9726716,114.0174399,0,360.9,39573.5609606481,2008-05-05,13:27:47
32.9726899,114.0174383,0,360.9,39573.5609837963,2008-05-05,13:27:49
32.9727033,114.0174333,0,360.9,39573.5610069444,2008-05-05,13:27:51
32.97271,114.0174283,0,360.9,39573.5610300926,2008-05-05,13:27:53
32.97271,114.0174116,0,360.9,39573.5610532407,2008-05-05,13:27:55
32.9727016,114.0173916,0,364.2,39573.5610763889,2008-05-05,13:27:57
32.9726949,114.0173766,0,364.2,39573.561099537,2008-05-05,13:27:59
32.972685,114.0173666,0,364.2,39573.5611226852,2008-05-05,13:28:01
32.9726649,114.0173549,0,364.2,39573.5611458333,2008-05-05,13:28:03
32.9726799,114.0173133,0,360.9,39573.5611689815,2008-05-05,13:28:05
32.9726649,114.0172933,0,364.2,39573.5611921296,2008-05-05,13:28:07
32.9726583,114.017275,0,364.2,39573.5612152778,2008-05-05,13:28:09
32.9726583,114.0172533,0,364.2,39573.5612384259,2008-05-05,13:28:11
32.9726466,114.0172299,0,364.2,39573.5612615741,2008-05-05,13:28:13
32.9726283,114.0172133,0,364.2,39573.5612847222,2008-05-05,13:28:15
32.972615,114.0171899,0,364.2,39573.5613078704,2008-05-05,13:28:17
32.9726433,114.0171566,0,364.2,39573.5613310185,2008-05-05,13:28:19
32.9726666,114.0171249,0,364.2,39573.5613541667,2008-05-05,13:28:21
32.9726833,114.017095,0,360.9,39573.5613773148,2008-05-05,13:28:23
32.9726833,114.0170699,0,360.9,39573.561400463,2008-05-05,13:28:25
32.972685,114.0170466,0,360.9,39573.5614236111,2008-05-05,13:28:27
32.9726949,114.0170366,0,360.9,39573.5614467593,2008-05-05,13:28:29
32.9726983,114.0170183,0,360.9,39573.5614699074,2008-05-05,13:28:31
32.9727033,114.0170016,0,360.9,39573.5614930556,2008-05-05,13:28:33
32.97271,114.0169833,0,360.9,39573.5615162037,2008-05-05,13:28:35
32.9727166,114.016965,0,360.9,39573.5615393519,2008-05-05,13:28:37
32.9727199,114.0169416,0,360.9,39573.5615625,2008-05-05,13:28:39
32.9727266,114.0169233,0,360.9,39573.5615856481,2008-05-05,13:28:41
32.9727299,114.0169016,0,360.9,39573.5616087963,2008-05-05,13:28:43
32.9727349,114.01688,0,360.9,39573.5616319444,2008-05-05,13:28:45
32.9727316,114.0168583,0,360.9,39573.5616550926,2008-05-05,13:28:47
32.9727316,114.0168416,0,357.6,39573.5616782407,2008-05-05,13:28:49
32.9727333,114.0168166,0,357.6,39573.5617013889,2008-05-05,13:28:51
32.9727366,114.0168016,0,357.6,39573.561724537,2008-05-05,13:28:53
32.97274,114.0167799,0,357.6,39573.5617476852,2008-05-05,13:28:55
32.9727483,114.0167466,0,357.6,39573.5617708333,2008-05-05,13:28:57
32.9727616,114.0166849,0,354.3,39573.5617939815,2008-05-05,13:28:59
32.9727599,114.0166683,0,354.3,39573.5618171296,2008-05-05,13:29:01
32.9727266,114.0166383,0,354.3,39573.561875,2008-05-05,13:29:06
32.9727166,114.0165916,0,351,39573.5618981481,2008-05-05,13:29:08
32.9727199,114.0165683,0,351,39573.5619212963,2008-05-05,13:29:10
32.9727199,114.0165533,0,351,39573.5619444444,2008-05-05,13:29:12
32.9727216,114.0165349,0,351,39573.5619675926,2008-05-05,13:29:14
32.9727349,114.0165149,0,351,39573.5619907407,2008-05-05,13:29:16
32.9727583,114.0164933,0,347.8,39573.5620138889,2008-05-05,13:29:18
32.9727683,114.0165283,0,347.8,39573.562037037,2008-05-05,13:29:20
32.97277,114.0165116,0,347.8,39573.5620949074,2008-05-05,13:29:25
32.9727649,114.0164933,0,347.8,39573.5621180556,2008-05-05,13:29:27
32.9727616,114.0164766,0,347.8,39573.5621412037,2008-05-05,13:29:29
32.9727583,114.0164333,0,347.8,39573.5621643519,2008-05-05,13:29:31
32.9727599,114.0164166,0,347.8,39573.5621875,2008-05-05,13:29:33
32.9727616,114.0164066,0,347.8,39573.5622106481,2008-05-05,13:29:35
32.9727649,114.0163883,0,347.8,39573.5622337963,2008-05-05,13:29:37
32.97277,114.0163766,0,347.8,39573.5622569444,2008-05-05,13:29:39
32.9727749,114.0163649,0,347.8,39573.5622800926,2008-05-05,13:29:41
32.97278,114.0163549,0,347.8,39573.5623032407,2008-05-05,13:29:43
32.972785,114.0163449,0,347.8,39573.5623263889,2008-05-05,13:29:45
32.9727916,114.0163433,0,347.8,39573.562349537,2008-05-05,13:29:47
32.9727833,114.0162783,0,344.5,39573.5624074074,2008-05-05,13:29:52
32.97278,114.0162516,0,344.5,39573.5624305556,2008-05-05,13:29:54
32.97278,114.0162299,0,344.5,39573.5624537037,2008-05-05,13:29:56
32.9727749,114.01621,0,344.5,39573.5624768519,2008-05-05,13:29:58
32.9727566,114.0161766,0,341.2,39573.5625,2008-05-05,13:30:00
32.9727483,114.0161566,0,341.2,39573.5625231481,2008-05-05,13:30:02
32.9727449,114.0161333,0,341.2,39573.5625462963,2008-05-05,13:30:04
32.9727433,114.0161216,0,341.2,39573.5625694444,2008-05-05,13:30:06
32.9727466,114.0161066,0,341.2,39573.5625925926,2008-05-05,13:30:08
32.9727483,114.0160899,0,341.2,39573.5626157407,2008-05-05,13:30:10
32.972755,114.0160716,0,337.9,39573.5626388889,2008-05-05,13:30:12
32.9727483,114.0160333,0,337.9,39573.562662037,2008-05-05,13:30:14
32.97274,114.0160049,0,334.6,39573.5626851852,2008-05-05,13:30:16
32.9727366,114.0159749,0,334.6,39573.5627083333,2008-05-05,13:30:18
32.9727433,114.0159999,0,334.6,39573.5627314815,2008-05-05,13:30:20
32.9727433,114.0160149,0,334.6,39573.5627546296,2008-05-05,13:30:22
32.9727566,114.0160149,0,334.6,39573.5627777778,2008-05-05,13:30:24
32.9727583,114.0160299,0,337.9,39573.5628356481,2008-05-05,13:30:29
32.9727599,114.0159949,0,337.9,39573.5628935185,2008-05-05,13:30:34
32.9727616,114.0159799,0,337.9,39573.5629166667,2008-05-05,13:30:36
32.9727616,114.0159683,0,337.9,39573.5629398148,2008-05-05,13:30:38
32.9727616,114.0158849,0,334.6,39573.5629976852,2008-05-05,13:30:43
32.9727633,114.0158499,0,337.9,39573.5630208333,2008-05-05,13:30:45
32.9727666,114.0158299,0,337.9,39573.5630439815,2008-05-05,13:30:47
32.9727649,114.0157933,0,337.9,39573.5630671296,2008-05-05,13:30:49
32.9727649,114.0157649,0,337.9,39573.5630902778,2008-05-05,13:30:51
32.9727666,114.0157399,0,337.9,39573.5631134259,2008-05-05,13:30:53
32.9727616,114.0157116,0,337.9,39573.5631365741,2008-05-05,13:30:55
32.9727616,114.0156783,0,337.9,39573.5631597222,2008-05-05,13:30:57
32.9727633,114.0156583,0,337.9,39573.5631828704,2008-05-05,13:30:59
32.9727616,114.0156466,0,337.9,39573.5632060185,2008-05-05,13:31:01
32.9727683,114.0156199,0,334.6,39573.5632291667,2008-05-05,13:31:03
32.97278,114.0156016,0,334.6,39573.5632523148,2008-05-05,13:31:05
32.972785,114.0155783,0,334.6,39573.563275463,2008-05-05,13:31:07
32.9727833,114.0155499,0,334.6,39573.5632986111,2008-05-05,13:31:09
32.9727899,114.0155349,0,331.4,39573.5633217593,2008-05-05,13:31:11
32.9727833,114.0154749,0,331.4,39573.5633796296,2008-05-05,13:31:16
32.9727866,114.0154599,0,331.4,39573.5634027778,2008-05-05,13:31:18
32.97278,114.0154033,0,328.1,39573.5634606481,2008-05-05,13:31:23
32.97278,114.0153816,0,328.1,39573.5634837963,2008-05-05,13:31:25
32.9727816,114.0153683,0,328.1,39573.5635069444,2008-05-05,13:31:27
32.97278,114.0153416,0,328.1,39573.5635300926,2008-05-05,13:31:29
32.9727683,114.0153116,0,324.8,39573.5635532407,2008-05-05,13:31:31
32.9727649,114.0152349,0,324.8,39573.5635763889,2008-05-05,13:31:33
32.97277,114.0152399,0,321.5,39573.563599537,2008-05-05,13:31:35
32.9727749,114.0152366,0,321.5,39573.5636226852,2008-05-05,13:31:37
32.9727783,114.0152366,0,318.2,39573.5636458333,2008-05-05,13:31:39
32.9727583,114.0151766,0,315,39573.5637037037,2008-05-05,13:31:44
32.9727583,114.0151583,0,311.7,39573.5637268518,2008-05-05,13:31:46
32.9727599,114.0151516,0,311.7,39573.56375,2008-05-05,13:31:48
32.9727616,114.0151499,0,311.7,39573.5637731481,2008-05-05,13:31:50
32.9727616,114.0151466,0,311.7,39573.5637962963,2008-05-05,13:31:52
32.9727633,114.0151466,0,308.4,39573.5638194444,2008-05-05,13:31:54
32.9727633,114.0151183,0,308.4,39573.5638773148,2008-05-05,13:31:59
32.9727583,114.0150766,0,305.1,39573.5639351852,2008-05-05,13:32:04
32.9727533,114.0150016,0,301.8,39573.5639930556,2008-05-05,13:32:09
32.9727533,114.0149899,0,301.8,39573.5640162037,2008-05-05,13:32:11
32.9727499,114.0149533,0,301.8,39573.5640740741,2008-05-05,13:32:16
32.9727566,114.0149333,0,298.6,39573.5641319444,2008-05-05,13:32:21
32.9727499,114.0148983,0,295.3,39573.5641898148,2008-05-05,13:32:26
32.9727499,114.0148733,0,295.3,39573.564212963,2008-05-05,13:32:28
32.9727466,114.0148349,0,298.6,39573.5642361111,2008-05-05,13:32:30
32.97271,114.0148099,0,298.6,39573.5642592593,2008-05-05,13:32:32
32.9726816,114.0147933,0,298.6,39573.5642824074,2008-05-05,13:32:34
32.9726366,114.0147483,0,298.6,39573.5643055556,2008-05-05,13:32:36
32.9726183,114.0147083,0,298.6,39573.5643634259,2008-05-05,13:32:41
32.9726983,114.0146416,0,295.3,39573.5644212963,2008-05-05,13:32:46
32.9727416,114.0145849,0,292,39573.5644444444,2008-05-05,13:32:48
32.9727449,114.0145549,0,292,39573.5644675926,2008-05-05,13:32:50
32.97271,114.0145133,0,285.4,39573.564525463,2008-05-05,13:32:55
32.97271,114.0144933,0,282.2,39573.5645486111,2008-05-05,13:32:57
32.9727133,114.0144883,0,282.2,39573.5645717593,2008-05-05,13:32:59
32.9727183,114.0145149,0,278.9,39573.5646296296,2008-05-05,13:33:04
32.9727016,114.0144966,0,275.6,39573.5646875,2008-05-05,13:33:09
32.9726966,114.0145016,0,275.6,39573.5647106481,2008-05-05,13:33:11
32.9727116,114.0145099,0,272.3,39573.5647337963,2008-05-05,13:33:13
32.9727233,114.0145183,0,272.3,39573.5647916667,2008-05-05,13:33:18
32.9727299,114.0144999,0,272.3,39573.564849537,2008-05-05,13:33:23
32.972725,114.0144716,0,272.3,39573.5649074074,2008-05-05,13:33:28
32.9727233,114.0143933,0,272.3,39573.5649652778,2008-05-05,13:33:33
32.972725,114.0143633,0,272.3,39573.5649884259,2008-05-05,13:33:35
32.9727333,114.0143133,0,272.3,39573.5650115741,2008-05-05,13:33:37
32.9727116,114.0142949,0,272.3,39573.5650347222,2008-05-05,13:33:39
32.9726516,114.0142716,0,272.3,39573.5650925926,2008-05-05,13:33:44
32.9726183,114.0142266,0,272.3,39573.5651157407,2008-05-05,13:33:46
32.9725966,114.0141999,0,272.3,39573.5651388889,2008-05-05,13:33:48
32.9725466,114.0141699,0,272.3,39573.565162037,2008-05-05,13:33:50
32.972515,114.0141516,0,272.3,39573.5651851852,2008-05-05,13:33:52
32.972475,114.0141283,0,272.3,39573.5652083333,2008-05-05,13:33:54
32.9724499,114.0141266,0,272.3,39573.5652314815,2008-05-05,13:33:56
32.9724583,114.0141366,0,272.3,39573.5652546296,2008-05-05,13:33:58
32.9724566,114.0141266,0,272.3,39573.5652777778,2008-05-05,13:34:00
32.9724516,114.0141233,0,272.3,39573.5653009259,2008-05-05,13:34:02
32.9724366,114.0141166,0,272.3,39573.5653240741,2008-05-05,13:34:04
32.9724249,114.0141166,0,272.3,39573.5653472222,2008-05-05,13:34:06
32.972405,114.0141133,0,272.3,39573.5653703704,2008-05-05,13:34:08
32.9723849,114.0140966,0,272.3,39573.5653935185,2008-05-05,13:34:10
32.9723666,114.01408,0,272.3,39573.5654166667,2008-05-05,13:34:12
32.9723183,114.0140416,0,275.6,39573.5654398148,2008-05-05,13:34:14
32.9722916,114.0140166,0,275.6,39573.565462963,2008-05-05,13:34:16
32.9722733,114.0140033,0,275.6,39573.5654861111,2008-05-05,13:34:18
32.9722066,114.0139866,0,275.6,39573.5655439815,2008-05-05,13:34:23
32.9721733,114.0139716,0,275.6,39573.5655671296,2008-05-05,13:34:25
32.972165,114.0140183,0,275.6,39573.5655902778,2008-05-05,13:34:27
32.9721633,114.0140599,0,278.9,39573.5656134259,2008-05-05,13:34:29
32.9721716,114.0141266,0,282.2,39573.5656712963,2008-05-05,13:34:34
32.9721716,114.0141266,0,282.2,39573.5657060185,2008-05-05,13:34:37
32.9721716,114.0141283,0,282.2,39573.5657291667,2008-05-05,13:34:39
32.9721583,114.0141233,0,282.2,39573.5657523148,2008-05-05,13:34:41
32.97214,114.0141199,0,282.2,39573.565775463,2008-05-05,13:34:43
32.9721233,114.0141166,0,282.2,39573.5657986111,2008-05-05,13:34:45
32.9721066,114.0141199,0,285.4,39573.5658217593,2008-05-05,13:34:47
32.972095,114.0141216,0,288.7,39573.5658449074,2008-05-05,13:34:49
32.972085,114.0141233,0,292,39573.5658680556,2008-05-05,13:34:51
32.9720633,114.0141299,0,298.6,39573.5659259259,2008-05-05,13:34:56
32.9720583,114.0141283,0,305.1,39573.5659490741,2008-05-05,13:34:58
32.9720583,114.0141233,0,308.4,39573.5659722222,2008-05-05,13:35:00
32.9720516,114.0141333,0,301.8,39573.5660300926,2008-05-05,13:35:05
32.9720199,114.0141116,0,301.8,39573.566087963,2008-05-05,13:35:10
32.9720049,114.0141116,0,301.8,39573.5661111111,2008-05-05,13:35:12
32.9719783,114.0141133,0,301.8,39573.5661342593,2008-05-05,13:35:14
32.9719583,114.0141116,0,305.1,39573.5661574074,2008-05-05,13:35:16
32.9719383,114.0141133,0,305.1,39573.5661805556,2008-05-05,13:35:18
32.9719133,114.0141183,0,301.8,39573.5662037037,2008-05-05,13:35:20
32.9719016,114.0141249,0,301.8,39573.5662268519,2008-05-05,13:35:22
32.9718499,114.0141466,0,305.1,39573.5662847222,2008-05-05,13:35:27
32.9718,114.0141733,0,305.1,39573.5663425926,2008-05-05,13:35:32
32.9717833,114.0141866,0,305.1,39573.5663657407,2008-05-05,13:35:34
32.9717033,114.0141466,0,305.1,39573.5664236111,2008-05-05,13:35:39
32.9716783,114.0141433,0,305.1,39573.5664467593,2008-05-05,13:35:41
32.9716666,114.01415,0,305.1,39573.5664699074,2008-05-05,13:35:43
32.9716233,114.0141249,0,305.1,39573.5665277778,2008-05-05,13:35:48
32.9715716,114.0141649,0,305.1,39573.5665856482,2008-05-05,13:35:53
32.9715566,114.0141549,0,305.1,39573.5666087963,2008-05-05,13:35:55
32.9715516,114.0141433,0,305.1,39573.5666666667,2008-05-05,13:36:00
32.9715516,114.0141433,0,305.1,39573.5667013889,2008-05-05,13:36:03
32.9715516,114.0141449,0,305.1,39573.566724537,2008-05-05,13:36:05
32.9715849,114.0141699,0,305.1,39573.5667824074,2008-05-05,13:36:10
32.9716133,114.0142116,0,305.1,39573.5668055556,2008-05-05,13:36:12
32.9716133,114.0142349,0,305.1,39573.5668287037,2008-05-05,13:36:14
32.971605,114.0142449,0,305.1,39573.5668981481,2008-05-05,13:36:20
32.9715966,114.0142466,0,305.1,39573.5669212963,2008-05-05,13:36:22
32.971605,114.0142649,0,305.1,39573.5669444444,2008-05-05,13:36:24
32.9716766,114.0143133,0,305.1,39573.5670023148,2008-05-05,13:36:29
32.9717233,114.0144466,0,305.1,39573.5670601852,2008-05-05,13:36:34
32.9717066,114.0144033,0,305.1,39573.5671180556,2008-05-05,13:36:39
32.9716883,114.0139249,0,308.4,39573.5673032407,2008-05-05,13:36:55
32.9716416,114.0138916,0,308.4,39573.5673263889,2008-05-05,13:36:57
32.9715683,114.0139733,0,308.4,39573.5673842593,2008-05-05,13:37:02
32.9715599,114.0140233,0,308.4,39573.5674074074,2008-05-05,13:37:04
32.9715666,114.0140716,0,308.4,39573.5674305556,2008-05-05,13:37:06
32.9715516,114.0139249,0,308.4,39573.5674768519,2008-05-05,13:37:10
32.9715533,114.0139883,0,308.4,39573.5675115741,2008-05-05,13:37:13
32.9715249,114.0139316,0,308.4,39573.5676157407,2008-05-05,13:37:22
32.9717066,114.0138416,0,308.4,39573.5676736111,2008-05-05,13:37:27
32.9717533,114.0138633,0,308.4,39573.5676967593,2008-05-05,13:37:29
32.9717616,114.0138966,0,308.4,39573.5677199074,2008-05-05,13:37:31
32.9718183,114.0138333,0,308.4,39573.5677777778,2008-05-05,13:37:36
32.9720716,114.0135566,0,308.4,39573.5679861111,2008-05-05,13:37:54
32.9720266,114.0136449,0,308.4,39573.5680439815,2008-05-05,13:37:59
32.9719483,114.0135983,0,308.4,39573.5680902778,2008-05-05,13:38:03
32.9717499,114.0136166,0,308.4,39573.5681365741,2008-05-05,13:38:07
32.9715666,114.0136666,0,308.4,39573.5681712963,2008-05-05,13:38:10
32.9714116,114.0136983,0,308.4,39573.5682407407,2008-05-05,13:38:16
32.9713449,114.0137516,0,308.4,39573.5682638889,2008-05-05,13:38:18
32.9717833,114.0138316,0,308.4,39573.5683564815,2008-05-05,13:38:26
32.9717333,114.0138483,0,308.4,39573.5683796296,2008-05-05,13:38:28
32.9717116,114.0138966,0,308.4,39573.5684027778,2008-05-05,13:38:30
32.9716733,114.0139599,0,308.4,39573.5684259259,2008-05-05,13:38:32
32.9716366,114.0139933,0,308.4,39573.5684490741,2008-05-05,13:38:34
32.9715883,114.0140283,0,308.4,39573.5684722222,2008-05-05,13:38:36
32.9715516,114.0140733,0,308.4,39573.5684953704,2008-05-05,13:38:38
32.9715516,114.0141033,0,308.4,39573.5685185185,2008-05-05,13:38:40
32.9715383,114.0141399,0,308.4,39573.5685416667,2008-05-05,13:38:42
32.9715149,114.0141483,0,308.4,39573.5685648148,2008-05-05,13:38:44
32.9714549,114.0141399,0,308.4,39573.568587963,2008-05-05,13:38:46
32.97141,114.0141899,0,308.4,39573.5686226852,2008-05-05,13:38:49
32.9711716,114.0141199,0,308.4,39573.5686921296,2008-05-05,13:38:55
