# Supplementary material for: Research on differential privacy protection method based on user tendency
Source: PLoS One. 2023 Oct 26;18(10):e0288823. doi: 10.1371/journal.pone.0288823 (PMC10602288; doi:10.1371/journal.pone.0288823)
Supplement: S5 Data — (ZIP) [file pone.0288823.s005.zip › Data 5-5/153/Trajectory/20080506020147.plt]

Geolife trajectory
WGS 84
Altitude is in Feet
Reserved 3
0,2,255,My Track,0,0,2,8421376
0
32.9717916,114.0142783,0,305.1,39574.0845717593,2008-05-06,02:01:47
32.971785,114.0142849,0,305.1,39574.0845833333,2008-05-06,02:01:48
32.9717866,114.0142733,0,305.1,39574.0846412037,2008-05-06,02:01:53
32.9718416,114.0142766,0,305.1,39574.0846990741,2008-05-06,02:01:58
32.9721833,114.0141983,0,305.1,39574.0849537037,2008-05-06,02:02:20
32.9722066,114.0141949,0,305.1,39574.0849768519,2008-05-06,02:02:22
32.9722299,114.0141833,0,305.1,39574.085,2008-05-06,02:02:24
32.9722783,114.0141799,0,305.1,39574.0850231481,2008-05-06,02:02:26
32.9723233,114.0141833,0,305.1,39574.0850462963,2008-05-06,02:02:28
32.9723516,114.0141783,0,305.1,39574.0850694444,2008-05-06,02:02:30
32.9723766,114.0142249,0,305.1,39574.0850925926,2008-05-06,02:02:32
32.9723916,114.0142983,0,305.1,39574.0851157407,2008-05-06,02:02:34
32.9724016,114.0143599,0,305.1,39574.0851388889,2008-05-06,02:02:36
32.9724083,114.0144199,0,305.1,39574.085162037,2008-05-06,02:02:38
32.9724166,114.0144966,0,305.1,39574.0851851852,2008-05-06,02:02:40
32.97242,114.0145699,0,305.1,39574.0852083333,2008-05-06,02:02:42
32.9724283,114.0146483,0,305.1,39574.0852314815,2008-05-06,02:02:44
32.9724333,114.0147216,0,301.8,39574.0852546296,2008-05-06,02:02:46
32.9724383,114.0147949,0,305.1,39574.0852777778,2008-05-06,02:02:48
32.9724416,114.0148766,0,301.8,39574.0853009259,2008-05-06,02:02:50
32.9724499,114.0149616,0,298.6,39574.0853240741,2008-05-06,02:02:52
32.9724583,114.0150383,0,298.6,39574.0853472222,2008-05-06,02:02:54
32.9724683,114.0151199,0,298.6,39574.0853703704,2008-05-06,02:02:56
32.9724716,114.0151949,0,295.3,39574.0853935185,2008-05-06,02:02:58
32.9724783,114.0152683,0,295.3,39574.0854166667,2008-05-06,02:03:00
32.9724799,114.0153416,0,295.3,39574.0854398148,2008-05-06,02:03:02
32.9724783,114.0154166,0,295.3,39574.085462963,2008-05-06,02:03:04
32.9724766,114.0154866,0,295.3,39574.0854861111,2008-05-06,02:03:06
32.972475,114.0155499,0,295.3,39574.0855092593,2008-05-06,02:03:08
32.9724733,114.0156133,0,295.3,39574.0855324074,2008-05-06,02:03:10
32.9724733,114.0156799,0,295.3,39574.0855555556,2008-05-06,02:03:12
32.972475,114.0157399,0,295.3,39574.0855787037,2008-05-06,02:03:14
32.9724783,114.0158133,0,295.3,39574.0856018519,2008-05-06,02:03:16
32.9724816,114.0158933,0,295.3,39574.085625,2008-05-06,02:03:18
32.97249,114.0159849,0,292,39574.0856481481,2008-05-06,02:03:20
32.9725016,114.0160699,0,292,39574.0856712963,2008-05-06,02:03:22
32.972515,114.0161566,0,288.7,39574.0856944444,2008-05-06,02:03:24
32.9725249,114.0162299,0,288.7,39574.0857175926,2008-05-06,02:03:26
32.9725316,114.0163049,0,288.7,39574.0857407407,2008-05-06,02:03:28
32.97253,114.0163849,0,285.4,39574.0857638889,2008-05-06,02:03:30
32.9725266,114.0164633,0,285.4,39574.085787037,2008-05-06,02:03:32
32.97253,114.0165349,0,282.2,39574.0858101852,2008-05-06,02:03:34
32.97253,114.0166016,0,282.2,39574.0858333333,2008-05-06,02:03:36
32.97253,114.0166666,0,282.2,39574.0858564815,2008-05-06,02:03:38
32.9725383,114.0167316,0,278.9,39574.0858796296,2008-05-06,02:03:40
32.9725466,114.0167966,0,278.9,39574.0859027778,2008-05-06,02:03:42
32.9725516,114.0168666,0,275.6,39574.0859259259,2008-05-06,02:03:44
32.9725499,114.0169366,0,272.3,39574.0859490741,2008-05-06,02:03:46
32.972545,114.0170066,0,269,39574.0859722222,2008-05-06,02:03:48
32.9725433,114.0170783,0,265.7,39574.0859953704,2008-05-06,02:03:50
32.972545,114.0171499,0,265.7,39574.0860185185,2008-05-06,02:03:52
32.9725499,114.017215,0,265.7,39574.0860416667,2008-05-06,02:03:54
32.9725499,114.0172783,0,265.7,39574.0860648148,2008-05-06,02:03:56
32.9725533,114.0173233,0,272.3,39574.086087963,2008-05-06,02:03:58
32.972555,114.0173666,0,272.3,39574.0861111111,2008-05-06,02:04:00
32.9725516,114.0174183,0,272.3,39574.0861342593,2008-05-06,02:04:02
32.9725483,114.0174699,0,275.6,39574.0861574074,2008-05-06,02:04:04
32.972555,114.0175266,0,275.6,39574.0861805556,2008-05-06,02:04:06
32.9725683,114.0175866,0,275.6,39574.0862037037,2008-05-06,02:04:08
32.9725683,114.0176449,0,275.6,39574.0862268518,2008-05-06,02:04:10
32.97257,114.017705,0,275.6,39574.08625,2008-05-06,02:04:12
32.9725766,114.0177716,0,275.6,39574.0862731481,2008-05-06,02:04:14
32.9725816,114.0178366,0,275.6,39574.0862962963,2008-05-06,02:04:16
32.9725866,114.0179016,0,275.6,39574.0863194444,2008-05-06,02:04:18
32.9725983,114.0179666,0,275.6,39574.0863425926,2008-05-06,02:04:20
32.9726083,114.0180333,0,275.6,39574.0863657407,2008-05-06,02:04:22
32.9726166,114.0180999,0,272.3,39574.0863888889,2008-05-06,02:04:24
32.9726233,114.0181633,0,269,39574.086412037,2008-05-06,02:04:26
32.9726266,114.0182249,0,265.7,39574.0864351852,2008-05-06,02:04:28
32.97263,114.0182783,0,262.5,39574.0864583333,2008-05-06,02:04:30
32.9726366,114.0183266,0,262.5,39574.0864814815,2008-05-06,02:04:32
32.9726466,114.0183699,0,262.5,39574.0865046296,2008-05-06,02:04:34
32.9726583,114.0184083,0,262.5,39574.0865277778,2008-05-06,02:04:36
32.9726616,114.0184433,0,262.5,39574.0865509259,2008-05-06,02:04:38
32.9726633,114.0184816,0,265.7,39574.0865740741,2008-05-06,02:04:40
32.9726583,114.0185249,0,265.7,39574.0865972222,2008-05-06,02:04:42
32.9726616,114.0185683,0,265.7,39574.0866203704,2008-05-06,02:04:44
32.9726733,114.0186216,0,269,39574.0866435185,2008-05-06,02:04:46
32.9726966,114.0186683,0,269,39574.0866666667,2008-05-06,02:04:48
32.9727166,114.0187116,0,269,39574.0866898148,2008-05-06,02:04:50
32.9727349,114.0187566,0,269,39574.086712963,2008-05-06,02:04:52
32.9727583,114.0188083,0,269,39574.0867361111,2008-05-06,02:04:54
32.97278,114.0188683,0,269,39574.0867592593,2008-05-06,02:04:56
32.9727899,114.0189333,0,269,39574.0867824074,2008-05-06,02:04:58
32.9727983,114.0189933,0,269,39574.0868055556,2008-05-06,02:05:00
32.9727983,114.0190616,0,269,39574.0868287037,2008-05-06,02:05:02
32.9728066,114.01913,0,265.7,39574.0868518518,2008-05-06,02:05:04
32.9728183,114.0191983,0,269,39574.086875,2008-05-06,02:05:06
32.9728266,114.0192699,0,269,39574.0868981481,2008-05-06,02:05:08
32.9728283,114.0193399,0,269,39574.0869212963,2008-05-06,02:05:10
32.9728316,114.0194083,0,269,39574.0869444444,2008-05-06,02:05:12
32.9728433,114.0194749,0,272.3,39574.0869675926,2008-05-06,02:05:14
32.97285,114.0195433,0,272.3,39574.0869907407,2008-05-06,02:05:16
32.9728516,114.0196149,0,275.6,39574.0870138889,2008-05-06,02:05:18
32.9728566,114.0196883,0,278.9,39574.087037037,2008-05-06,02:05:20
32.9728633,114.0197516,0,278.9,39574.0870601852,2008-05-06,02:05:22
32.9728699,114.0198199,0,282.2,39574.0870833333,2008-05-06,02:05:24
32.9728733,114.0198866,0,282.2,39574.0871064815,2008-05-06,02:05:26
32.9728933,114.0199149,0,288.7,39574.0871296296,2008-05-06,02:05:28
32.9729033,114.0199849,0,285.4,39574.0871527778,2008-05-06,02:05:30
32.9729116,114.0200599,0,288.7,39574.0871759259,2008-05-06,02:05:32
32.9729066,114.0201216,0,288.7,39574.0871990741,2008-05-06,02:05:34
32.9729049,114.0201849,0,288.7,39574.0872222222,2008-05-06,02:05:36
32.9728983,114.020255,0,292,39574.0872453704,2008-05-06,02:05:38
32.9729016,114.0203283,0,292,39574.0872685185,2008-05-06,02:05:40
32.9729066,114.0204,0,295.3,39574.0872916667,2008-05-06,02:05:42
32.9729149,114.0204699,0,298.6,39574.0873148148,2008-05-06,02:05:44
32.9729266,114.0205299,0,305.1,39574.087337963,2008-05-06,02:05:46
32.9729449,114.0205766,0,315,39574.0873611111,2008-05-06,02:05:48
32.972925,114.0206999,0,311.7,39574.0873842593,2008-05-06,02:05:50
32.9729316,114.0207583,0,311.7,39574.0874074074,2008-05-06,02:05:52
32.9729366,114.02083,0,311.7,39574.0874305556,2008-05-06,02:05:54
32.972935,114.0209116,0,315,39574.0874537037,2008-05-06,02:05:56
32.9729333,114.0209883,0,315,39574.0874768518,2008-05-06,02:05:58
32.9729333,114.0210649,0,318.2,39574.0875,2008-05-06,02:06:00
32.9729366,114.0211399,0,321.5,39574.0875231481,2008-05-06,02:06:02
32.9729416,114.0212166,0,321.5,39574.0875462963,2008-05-06,02:06:04
32.9729466,114.0212899,0,324.8,39574.0875694444,2008-05-06,02:06:06
32.9729483,114.0213683,0,328.1,39574.0875925926,2008-05-06,02:06:08
32.9729516,114.0214499,0,331.4,39574.0876157407,2008-05-06,02:06:10
32.9729549,114.0215299,0,334.6,39574.0876388889,2008-05-06,02:06:12
32.9729583,114.0216066,0,334.6,39574.087662037,2008-05-06,02:06:14
32.9729633,114.0216833,0,337.9,39574.0876851852,2008-05-06,02:06:16
32.9729666,114.0217566,0,341.2,39574.0877083333,2008-05-06,02:06:18
32.9729783,114.0218283,0,341.2,39574.0877314815,2008-05-06,02:06:20
32.9729999,114.021895,0,337.9,39574.0877546296,2008-05-06,02:06:22
32.9729916,114.021945,0,334.6,39574.0877777778,2008-05-06,02:06:24
32.9729816,114.0219999,0,331.4,39574.0878009259,2008-05-06,02:06:26
32.9729633,114.0220849,0,331.4,39574.0878240741,2008-05-06,02:06:28
32.9729483,114.0221683,0,331.4,39574.0878472222,2008-05-06,02:06:30
32.9729433,114.0222433,0,334.6,39574.0878703704,2008-05-06,02:06:32
32.9729433,114.0223183,0,334.6,39574.0878935185,2008-05-06,02:06:34
32.9729366,114.0223983,0,334.6,39574.0879166667,2008-05-06,02:06:36
32.9729433,114.0224666,0,334.6,39574.0879398148,2008-05-06,02:06:38
32.97294,114.0225383,0,334.6,39574.087962963,2008-05-06,02:06:40
32.9729283,114.0226333,0,331.4,39574.0879861111,2008-05-06,02:06:42
32.9729283,114.0227216,0,331.4,39574.0880092593,2008-05-06,02:06:44
32.972935,114.0227949,0,328.1,39574.0880324074,2008-05-06,02:06:46
32.9729449,114.0228583,0,328.1,39574.0880555556,2008-05-06,02:06:48
32.9729516,114.022925,0,328.1,39574.0880787037,2008-05-06,02:06:50
32.9729599,114.0229816,0,328.1,39574.0881018518,2008-05-06,02:06:52
32.9729699,114.0230216,0,328.1,39574.088125,2008-05-06,02:06:54
32.9729849,114.0230516,0,324.8,39574.0881481481,2008-05-06,02:06:56
32.9729966,114.0230966,0,324.8,39574.0881712963,2008-05-06,02:06:58
32.9730016,114.0231466,0,324.8,39574.0881944444,2008-05-06,02:07:00
32.9730016,114.0232166,0,324.8,39574.0882175926,2008-05-06,02:07:02
32.972995,114.0232833,0,324.8,39574.0882407407,2008-05-06,02:07:04
32.9729849,114.0233549,0,324.8,39574.0882638889,2008-05-06,02:07:06
32.9729866,114.0234183,0,321.5,39574.088287037,2008-05-06,02:07:08
32.97299,114.0234933,0,318.2,39574.0883101852,2008-05-06,02:07:10
32.97299,114.0235683,0,311.7,39574.0883333333,2008-05-06,02:07:12
32.9730016,114.0236583,0,305.1,39574.0883564815,2008-05-06,02:07:14
32.9730149,114.0237466,0,301.8,39574.0883796296,2008-05-06,02:07:16
32.9730283,114.0238283,0,298.6,39574.0884027778,2008-05-06,02:07:18
32.9730383,114.0239049,0,295.3,39574.0884259259,2008-05-06,02:07:20
32.9730449,114.0239849,0,295.3,39574.0884490741,2008-05-06,02:07:22
32.9730583,114.02404,0,288.7,39574.0884722222,2008-05-06,02:07:24
32.9730449,114.0241133,0,288.7,39574.0884953704,2008-05-06,02:07:26
32.9730366,114.0242199,0,288.7,39574.0885185185,2008-05-06,02:07:28
32.9730466,114.0242983,0,285.4,39574.0885416667,2008-05-06,02:07:30
32.9730516,114.0243883,0,285.4,39574.0885648148,2008-05-06,02:07:32
32.9730616,114.0244699,0,285.4,39574.088587963,2008-05-06,02:07:34
32.9730666,114.0245483,0,282.2,39574.0886111111,2008-05-06,02:07:36
32.9730683,114.0246216,0,282.2,39574.0886342593,2008-05-06,02:07:38
32.97306,114.0246866,0,275.6,39574.0886574074,2008-05-06,02:07:40
32.9730533,114.0247649,0,272.3,39574.0886805556,2008-05-06,02:07:42
32.9730466,114.0248333,0,269,39574.0887037037,2008-05-06,02:07:44
32.9730483,114.0248949,0,269,39574.0887268518,2008-05-06,02:07:46
32.9730533,114.0249516,0,269,39574.08875,2008-05-06,02:07:48
32.9730333,114.0250383,0,269,39574.0887731481,2008-05-06,02:07:50
32.9730299,114.0251149,0,265.7,39574.0887962963,2008-05-06,02:07:52
32.9730266,114.0252249,0,265.7,39574.0888194444,2008-05-06,02:07:54
32.9730366,114.0252866,0,259.2,39574.0888425926,2008-05-06,02:07:56
32.9730433,114.0253216,0,255.9,39574.0888657407,2008-05-06,02:07:58
32.97305,114.0253616,0,255.9,39574.0888888889,2008-05-06,02:08:00
32.9730566,114.0254433,0,252.6,39574.088912037,2008-05-06,02:08:02
32.9730666,114.0255316,0,249.3,39574.0889351852,2008-05-06,02:08:04
32.973075,114.0256033,0,249.3,39574.0889583333,2008-05-06,02:08:06
32.9730816,114.0256749,0,249.3,39574.0889814815,2008-05-06,02:08:08
32.9730866,114.0257416,0,249.3,39574.0890046296,2008-05-06,02:08:10
32.9730933,114.0258066,0,242.8,39574.0890277778,2008-05-06,02:08:12
32.9731016,114.0258749,0,239.5,39574.0890509259,2008-05-06,02:08:14
32.9731083,114.0259483,0,236.2,39574.0890740741,2008-05-06,02:08:16
32.9731116,114.0260233,0,236.2,39574.0890972222,2008-05-06,02:08:18
32.9731116,114.0260949,0,232.9,39574.0891203704,2008-05-06,02:08:20
32.9731183,114.0261533,0,229.7,39574.0891435185,2008-05-06,02:08:22
32.9731116,114.0262333,0,226.4,39574.0891666667,2008-05-06,02:08:24
32.9731016,114.026305,0,226.4,39574.0891898148,2008-05-06,02:08:26
32.9730933,114.0263716,0,223.1,39574.089212963,2008-05-06,02:08:28
32.9730883,114.0264183,0,223.1,39574.0892361111,2008-05-06,02:08:30
32.97309,114.0264216,0,219.8,39574.0892592593,2008-05-06,02:08:32
32.9730833,114.0264666,0,219.8,39574.0892824074,2008-05-06,02:08:34
32.9730666,114.0265516,0,216.5,39574.0893055556,2008-05-06,02:08:36
32.9730566,114.0266416,0,213.3,39574.0893287037,2008-05-06,02:08:38
32.9730366,114.02672,0,216.5,39574.0893518519,2008-05-06,02:08:40
32.9730366,114.0267866,0,216.5,39574.089375,2008-05-06,02:08:42
32.9730266,114.0268733,0,219.8,39574.0893981481,2008-05-06,02:08:44
32.9729916,114.02696,0,219.8,39574.0894212963,2008-05-06,02:08:46
32.9729749,114.0270499,0,219.8,39574.0894444444,2008-05-06,02:08:48
32.97295,114.0271383,0,216.5,39574.0894675926,2008-05-06,02:08:50
32.9729316,114.027235,0,213.3,39574.0894907407,2008-05-06,02:08:52
32.9729316,114.0273166,0,213.3,39574.0895138889,2008-05-06,02:08:54
32.9729316,114.0273849,0,213.3,39574.089537037,2008-05-06,02:08:56
32.9729366,114.0274299,0,213.3,39574.0895601852,2008-05-06,02:08:58
32.9729616,114.0274549,0,213.3,39574.0895833333,2008-05-06,02:09:00
32.9730699,114.0275366,0,210,39574.0896064815,2008-05-06,02:09:02
32.9731399,114.0275933,0,210,39574.0896296296,2008-05-06,02:09:04
32.9731966,114.0276149,0,206.7,39574.0896527778,2008-05-06,02:09:06
32.9732266,114.0276399,0,206.7,39574.0896759259,2008-05-06,02:09:08
32.97327,114.0276266,0,206.7,39574.0896990741,2008-05-06,02:09:10
32.9733166,114.0276399,0,210,39574.0897222222,2008-05-06,02:09:12
32.9733583,114.0276316,0,210,39574.0897453704,2008-05-06,02:09:14
32.9734049,114.0276316,0,210,39574.0897685185,2008-05-06,02:09:16
32.9734933,114.0276366,0,213.3,39574.0897916667,2008-05-06,02:09:18
32.9735716,114.0276283,0,213.3,39574.0898148148,2008-05-06,02:09:20
32.9736416,114.0276183,0,216.5,39574.089837963,2008-05-06,02:09:22
32.973705,114.0275866,0,216.5,39574.0898611111,2008-05-06,02:09:24
32.9737733,114.0275749,0,219.8,39574.0898842593,2008-05-06,02:09:26
32.9738533,114.0275616,0,219.8,39574.0899074074,2008-05-06,02:09:28
32.97392,114.0275449,0,219.8,39574.0899305556,2008-05-06,02:09:30
32.9739833,114.027535,0,223.1,39574.0899537037,2008-05-06,02:09:32
32.9740483,114.0275149,0,223.1,39574.0899768519,2008-05-06,02:09:34
32.9741166,114.0275016,0,226.4,39574.09,2008-05-06,02:09:36
32.9741799,114.0274899,0,229.7,39574.0900231482,2008-05-06,02:09:38
32.9742383,114.0274799,0,232.9,39574.0900462963,2008-05-06,02:09:40
32.974295,114.0274649,0,232.9,39574.0900694444,2008-05-06,02:09:42
32.9743433,114.0274516,0,236.2,39574.0900925926,2008-05-06,02:09:44
32.974395,114.0274516,0,239.5,39574.0901157407,2008-05-06,02:09:46
32.9744666,114.0274333,0,242.8,39574.0901388889,2008-05-06,02:09:48
32.9745316,114.0274249,0,246.1,39574.090162037,2008-05-06,02:09:50
32.9746099,114.0274033,0,249.3,39574.0901851852,2008-05-06,02:09:52
32.97469,114.0274033,0,252.6,39574.0902083333,2008-05-06,02:09:54
32.9747549,114.0274016,0,252.6,39574.0902314815,2008-05-06,02:09:56
32.9747916,114.0274333,0,255.9,39574.0902546296,2008-05-06,02:09:58
32.9748683,114.0274233,0,259.2,39574.0902777778,2008-05-06,02:10:00
32.9749433,114.0274083,0,259.2,39574.0903009259,2008-05-06,02:10:02
32.9750033,114.0273983,0,259.2,39574.0903240741,2008-05-06,02:10:04
32.9750616,114.0273949,0,259.2,39574.0903472222,2008-05-06,02:10:06
32.97511,114.0273883,0,259.2,39574.0903703704,2008-05-06,02:10:08
32.9751716,114.0273716,0,259.2,39574.0903935185,2008-05-06,02:10:10
32.9752483,114.0273666,0,255.9,39574.0904166667,2008-05-06,02:10:12
32.9753033,114.0273433,0,255.9,39574.0904398148,2008-05-06,02:10:14
32.9753566,114.0273233,0,259.2,39574.090462963,2008-05-06,02:10:16
32.9754133,114.0273099,0,259.2,39574.0904861111,2008-05-06,02:10:18
32.9754649,114.0273099,0,259.2,39574.0905092593,2008-05-06,02:10:20
32.9755216,114.0273116,0,259.2,39574.0905324074,2008-05-06,02:10:22
32.9755833,114.0272999,0,259.2,39574.0905555556,2008-05-06,02:10:24
32.9756416,114.0272899,0,259.2,39574.0905787037,2008-05-06,02:10:26
32.9756916,114.0272799,0,262.5,39574.0906018519,2008-05-06,02:10:28
32.9757516,114.0272683,0,262.5,39574.090625,2008-05-06,02:10:30
32.9758166,114.0272533,0,262.5,39574.0906481481,2008-05-06,02:10:32
32.9758749,114.0272416,0,262.5,39574.0906712963,2008-05-06,02:10:34
32.9759266,114.0272383,0,265.7,39574.0906944444,2008-05-06,02:10:36
32.97598,114.0272316,0,265.7,39574.0907175926,2008-05-06,02:10:38
32.9760483,114.0272049,0,265.7,39574.0907407407,2008-05-06,02:10:40
32.9761233,114.0271833,0,265.7,39574.0907638889,2008-05-06,02:10:42
32.9761933,114.0271666,0,265.7,39574.090787037,2008-05-06,02:10:44
32.97626,114.0271516,0,265.7,39574.0908101852,2008-05-06,02:10:46
32.976325,114.0271316,0,265.7,39574.0908333333,2008-05-06,02:10:48
32.9763883,114.0271133,0,269,39574.0908564815,2008-05-06,02:10:50
32.9764516,114.0270983,0,269,39574.0908796296,2008-05-06,02:10:52
32.9765149,114.0270966,0,272.3,39574.0909027778,2008-05-06,02:10:54
32.9765733,114.0270899,0,272.3,39574.0909259259,2008-05-06,02:10:56
32.9766283,114.0270833,0,272.3,39574.0909490741,2008-05-06,02:10:58
32.9766883,114.0270749,0,269,39574.0909722222,2008-05-06,02:11:00
32.976745,114.0270566,0,269,39574.0909953704,2008-05-06,02:11:02
32.97679,114.0270433,0,269,39574.0910185185,2008-05-06,02:11:04
32.976835,114.0270299,0,269,39574.0910416667,2008-05-06,02:11:06
32.9768783,114.0270383,0,272.3,39574.0910648148,2008-05-06,02:11:08
32.9769266,114.0270316,0,272.3,39574.091087963,2008-05-06,02:11:10
32.9769766,114.0270183,0,272.3,39574.0911111111,2008-05-06,02:11:12
32.9770383,114.0270016,0,272.3,39574.0911342593,2008-05-06,02:11:14
32.9771,114.0270133,0,272.3,39574.0911574074,2008-05-06,02:11:16
32.97717,114.0270266,0,275.6,39574.0911805556,2008-05-06,02:11:18
32.97724,114.0270066,0,275.6,39574.0912037037,2008-05-06,02:11:20
32.9773149,114.0269699,0,278.9,39574.0912268519,2008-05-06,02:11:22
32.9773866,114.0269449,0,278.9,39574.09125,2008-05-06,02:11:24
32.9774549,114.026925,0,282.2,39574.0912731481,2008-05-06,02:11:26
32.97752,114.0269149,0,285.4,39574.0912962963,2008-05-06,02:11:28
32.9775816,114.0269183,0,285.4,39574.0913194444,2008-05-06,02:11:30
32.9776266,114.0269066,0,288.7,39574.0913425926,2008-05-06,02:11:32
32.9776816,114.0268816,0,288.7,39574.0913657407,2008-05-06,02:11:34
32.9777333,114.0268533,0,288.7,39574.0913888889,2008-05-06,02:11:36
32.9777716,114.0268399,0,285.4,39574.091412037,2008-05-06,02:11:38
32.9778049,114.0268283,0,285.4,39574.0914351852,2008-05-06,02:11:40
32.9778366,114.0268183,0,282.2,39574.0914583333,2008-05-06,02:11:42
32.9778666,114.026815,0,278.9,39574.0914814815,2008-05-06,02:11:44
32.9778983,114.0268216,0,278.9,39574.0915046296,2008-05-06,02:11:46
32.9779283,114.0268283,0,278.9,39574.0915277778,2008-05-06,02:11:48
32.9779499,114.0268266,0,278.9,39574.0915509259,2008-05-06,02:11:50
32.9779683,114.0268299,0,278.9,39574.0915740741,2008-05-06,02:11:52
32.9779916,114.0268366,0,278.9,39574.0915972222,2008-05-06,02:11:54
32.978025,114.0268483,0,278.9,39574.0916203704,2008-05-06,02:11:56
32.9780599,114.026855,0,278.9,39574.0916435185,2008-05-06,02:11:58
32.978095,114.0268866,0,278.9,39574.0916666667,2008-05-06,02:12:00
32.9781366,114.0269216,0,282.2,39574.0916898148,2008-05-06,02:12:02
32.9781816,114.0269583,0,285.4,39574.091712963,2008-05-06,02:12:04
32.9782266,114.0269899,0,285.4,39574.0917361111,2008-05-06,02:12:06
32.9782916,114.0269883,0,278.9,39574.0917592593,2008-05-06,02:12:08
32.9783566,114.0269916,0,275.6,39574.0917824074,2008-05-06,02:12:10
32.9784133,114.0269966,0,275.6,39574.0918055556,2008-05-06,02:12:12
32.9784683,114.0269999,0,275.6,39574.0918287037,2008-05-06,02:12:14
32.9785266,114.0269916,0,275.6,39574.0918518519,2008-05-06,02:12:16
32.9785866,114.0269799,0,275.6,39574.091875,2008-05-06,02:12:18
32.9786466,114.0269699,0,275.6,39574.0918981481,2008-05-06,02:12:20
32.97871,114.0269483,0,275.6,39574.0919212963,2008-05-06,02:12:22
32.9787533,114.0269299,0,278.9,39574.0919444444,2008-05-06,02:12:24
32.9788116,114.0268933,0,282.2,39574.0919675926,2008-05-06,02:12:26
32.97888,114.0269016,0,282.2,39574.0919907407,2008-05-06,02:12:28
32.9789433,114.0268983,0,282.2,39574.0920138889,2008-05-06,02:12:30
32.9790066,114.0268866,0,282.2,39574.092037037,2008-05-06,02:12:32
32.9790666,114.0268849,0,282.2,39574.0920601852,2008-05-06,02:12:34
32.9791316,114.0269033,0,282.2,39574.0920833333,2008-05-06,02:12:36
32.9791949,114.0269066,0,282.2,39574.0921064815,2008-05-06,02:12:38
32.979255,114.0268983,0,282.2,39574.0921296296,2008-05-06,02:12:40
32.979315,114.026875,0,282.2,39574.0921527778,2008-05-06,02:12:42
32.9793783,114.0268566,0,282.2,39574.0921759259,2008-05-06,02:12:44
32.9794433,114.0268483,0,282.2,39574.0921990741,2008-05-06,02:12:46
32.9795066,114.0268316,0,282.2,39574.0922222222,2008-05-06,02:12:48
32.9795683,114.0268166,0,282.2,39574.0922453704,2008-05-06,02:12:50
32.9796283,114.0267983,0,282.2,39574.0922685185,2008-05-06,02:12:52
32.9796883,114.02678,0,282.2,39574.0922916667,2008-05-06,02:12:54
32.979745,114.0267666,0,282.2,39574.0923148148,2008-05-06,02:12:56
32.9798016,114.0267533,0,282.2,39574.092337963,2008-05-06,02:12:58
32.9798516,114.0267266,0,282.2,39574.0923611111,2008-05-06,02:13:00
32.9799033,114.0267083,0,282.2,39574.0923842593,2008-05-06,02:13:02
32.9799583,114.0266949,0,282.2,39574.0924074074,2008-05-06,02:13:04
32.9800116,114.0266766,0,282.2,39574.0924305556,2008-05-06,02:13:06
32.9800683,114.0266666,0,282.2,39574.0924537037,2008-05-06,02:13:08
32.980125,114.0266566,0,282.2,39574.0924768519,2008-05-06,02:13:10
32.9801833,114.0266449,0,282.2,39574.0925,2008-05-06,02:13:12
32.98024,114.0266283,0,282.2,39574.0925231481,2008-05-06,02:13:14
32.9802983,114.026615,0,282.2,39574.0925462963,2008-05-06,02:13:16
32.9803583,114.0266049,0,282.2,39574.0925694444,2008-05-06,02:13:18
32.9804166,114.0265916,0,282.2,39574.0925925926,2008-05-06,02:13:20
32.980475,114.0265749,0,285.4,39574.0926157407,2008-05-06,02:13:22
32.98053,114.0265566,0,285.4,39574.0926388889,2008-05-06,02:13:24
32.9805733,114.02654,0,285.4,39574.092662037,2008-05-06,02:13:26
32.9806116,114.0265199,0,285.4,39574.0926851852,2008-05-06,02:13:28
32.9806566,114.0265099,0,288.7,39574.0927083333,2008-05-06,02:13:30
32.9807066,114.026505,0,288.7,39574.0927314815,2008-05-06,02:13:32
32.9807583,114.0264949,0,288.7,39574.0927546296,2008-05-06,02:13:34
32.9808116,114.0264816,0,288.7,39574.0927777778,2008-05-06,02:13:36
32.980865,114.0264683,0,288.7,39574.0928009259,2008-05-06,02:13:38
32.9809199,114.0264566,0,288.7,39574.0928240741,2008-05-06,02:13:40
32.9809716,114.0264416,0,292,39574.0928472222,2008-05-06,02:13:42
32.9810233,114.0264266,0,292,39574.0928703704,2008-05-06,02:13:44
32.9810783,114.0264116,0,292,39574.0928935185,2008-05-06,02:13:46
32.981135,114.0263983,0,292,39574.0929166667,2008-05-06,02:13:48
32.98119,114.0263899,0,292,39574.0929398148,2008-05-06,02:13:50
32.9812483,114.0263816,0,288.7,39574.092962963,2008-05-06,02:13:52
32.9813066,114.0263733,0,288.7,39574.0929861111,2008-05-06,02:13:54
32.9813649,114.0263633,0,288.7,39574.0930092593,2008-05-06,02:13:56
32.9814249,114.0263549,0,288.7,39574.0930324074,2008-05-06,02:13:58
32.9814816,114.0263433,0,288.7,39574.0930555556,2008-05-06,02:14:00
32.98154,114.0263316,0,288.7,39574.0930787037,2008-05-06,02:14:02
32.9815983,114.0263199,0,285.4,39574.0931018519,2008-05-06,02:14:04
32.9816583,114.0263083,0,285.4,39574.093125,2008-05-06,02:14:06
32.98172,114.0262999,0,285.4,39574.0931481481,2008-05-06,02:14:08
32.9817816,114.0262933,0,285.4,39574.0931712963,2008-05-06,02:14:10
32.9818433,114.0262866,0,285.4,39574.0931944444,2008-05-06,02:14:12
32.9819066,114.0262766,0,285.4,39574.0932175926,2008-05-06,02:14:14
32.9819683,114.026265,0,285.4,39574.0932407407,2008-05-06,02:14:16
32.9820316,114.0262533,0,288.7,39574.0932638889,2008-05-06,02:14:18
32.9820933,114.0262433,0,285.4,39574.093287037,2008-05-06,02:14:20
32.9821533,114.02623,0,285.4,39574.0933101852,2008-05-06,02:14:22
32.9822099,114.0262149,0,285.4,39574.0933333333,2008-05-06,02:14:24
32.9822683,114.0261983,0,285.4,39574.0933564815,2008-05-06,02:14:26
32.9823283,114.0261849,0,285.4,39574.0933796296,2008-05-06,02:14:28
32.982385,114.02617,0,285.4,39574.0934027778,2008-05-06,02:14:30
32.9824433,114.0261533,0,285.4,39574.0934259259,2008-05-06,02:14:32
32.9825016,114.0261399,0,288.7,39574.0934490741,2008-05-06,02:14:34
32.9825616,114.0261266,0,288.7,39574.0934722222,2008-05-06,02:14:36
32.9826216,114.0261183,0,288.7,39574.0934953704,2008-05-06,02:14:38
32.9826816,114.0261033,0,288.7,39574.0935185185,2008-05-06,02:14:40
32.9827399,114.0260883,0,292,39574.0935416667,2008-05-06,02:14:42
32.9828,114.0260633,0,298.6,39574.0935648148,2008-05-06,02:14:44
32.98286,114.0260316,0,318.2,39574.093587963,2008-05-06,02:14:46
32.9829233,114.0260166,0,324.8,39574.0936111111,2008-05-06,02:14:48
32.982985,114.0260016,0,331.4,39574.0936342593,2008-05-06,02:14:50
32.9830466,114.0259833,0,334.6,39574.0936574074,2008-05-06,02:14:52
32.9831116,114.0259733,0,341.2,39574.0936805556,2008-05-06,02:14:54
32.9831749,114.0259616,0,344.5,39574.0937037037,2008-05-06,02:14:56
32.9832233,114.0259633,0,331.4,39574.0937268519,2008-05-06,02:14:58
32.9832633,114.0259466,0,337.9,39574.09375,2008-05-06,02:15:00
32.9833116,114.0259383,0,344.5,39574.0937731481,2008-05-06,02:15:02
32.9833733,114.0259183,0,347.8,39574.0937962963,2008-05-06,02:15:04
32.9834366,114.0258933,0,351,39574.0938194444,2008-05-06,02:15:06
32.9834983,114.0258666,0,354.3,39574.0938425926,2008-05-06,02:15:08
32.9835616,114.0258849,0,357.6,39574.0938657407,2008-05-06,02:15:10
32.9836266,114.0259033,0,357.6,39574.0938888889,2008-05-06,02:15:12
32.9836883,114.0259033,0,360.9,39574.093912037,2008-05-06,02:15:14
32.9837499,114.025895,0,364.2,39574.0939351852,2008-05-06,02:15:16
32.9838033,114.0258833,0,364.2,39574.0939583333,2008-05-06,02:15:18
32.9838416,114.0258849,0,360.9,39574.0939814815,2008-05-06,02:15:20
32.9838749,114.0259033,0,347.8,39574.0940046296,2008-05-06,02:15:22
32.98391,114.0259016,0,341.2,39574.0940277778,2008-05-06,02:15:24
32.98395,114.0258799,0,331.4,39574.0940509259,2008-05-06,02:15:26
32.9839983,114.0258683,0,324.8,39574.0940740741,2008-05-06,02:15:28
32.98405,114.0258666,0,321.5,39574.0940972222,2008-05-06,02:15:30
32.984105,114.0258616,0,318.2,39574.0941203704,2008-05-06,02:15:32
32.9841633,114.0258549,0,321.5,39574.0941435185,2008-05-06,02:15:34
32.98422,114.0258516,0,321.5,39574.0941666667,2008-05-06,02:15:36
32.9842666,114.0258449,0,324.8,39574.0941898148,2008-05-06,02:15:38
32.9843183,114.0258216,0,324.8,39574.094212963,2008-05-06,02:15:40
32.9843783,114.0258049,0,324.8,39574.0942361111,2008-05-06,02:15:42
32.9844383,114.0257933,0,324.8,39574.0942592593,2008-05-06,02:15:44
32.9845,114.0257849,0,324.8,39574.0942824074,2008-05-06,02:15:46
32.9845599,114.0257749,0,324.8,39574.0943055556,2008-05-06,02:15:48
32.9846166,114.0257633,0,324.8,39574.0943287037,2008-05-06,02:15:50
32.9846733,114.02575,0,324.8,39574.0943518518,2008-05-06,02:15:52
32.9847216,114.0257333,0,324.8,39574.094375,2008-05-06,02:15:54
32.9847766,114.0257199,0,324.8,39574.0943981481,2008-05-06,02:15:56
32.9848316,114.0257033,0,324.8,39574.0944212963,2008-05-06,02:15:58
32.9848883,114.0256766,0,324.8,39574.0944444444,2008-05-06,02:16:00
32.984945,114.025655,0,328.1,39574.0944675926,2008-05-06,02:16:02
32.985005,114.0256416,0,328.1,39574.0944907407,2008-05-06,02:16:04
32.9850616,114.0256266,0,328.1,39574.0945138889,2008-05-06,02:16:06
32.9851199,114.0256083,0,328.1,39574.094537037,2008-05-06,02:16:08
32.9851766,114.0255949,0,331.4,39574.0945601852,2008-05-06,02:16:10
32.9852316,114.0255833,0,331.4,39574.0945833333,2008-05-06,02:16:12
32.9852866,114.0255683,0,331.4,39574.0946064815,2008-05-06,02:16:14
32.9853383,114.0255516,0,334.6,39574.0946296296,2008-05-06,02:16:16
32.9853883,114.0255433,0,331.4,39574.0946527778,2008-05-06,02:16:18
32.9854383,114.0255416,0,328.1,39574.0946759259,2008-05-06,02:16:20
32.9854849,114.0255366,0,324.8,39574.0946990741,2008-05-06,02:16:22
32.9855283,114.0255299,0,324.8,39574.0947222222,2008-05-06,02:16:24
32.9855733,114.0255233,0,324.8,39574.0947453704,2008-05-06,02:16:26
32.9856183,114.0255266,0,318.2,39574.0947685185,2008-05-06,02:16:28
32.98566,114.0255366,0,311.7,39574.0947916667,2008-05-06,02:16:30
32.9856933,114.0255333,0,311.7,39574.0948148148,2008-05-06,02:16:32
32.9857316,114.0255349,0,311.7,39574.094837963,2008-05-06,02:16:34
32.985775,114.0255249,0,311.7,39574.0948611111,2008-05-06,02:16:36
32.9858183,114.0255133,0,311.7,39574.0948842593,2008-05-06,02:16:38
32.9858649,114.0255066,0,305.1,39574.0949074074,2008-05-06,02:16:40
32.985915,114.0254999,0,305.1,39574.0949305556,2008-05-06,02:16:42
32.9859649,114.0254916,0,305.1,39574.0949537037,2008-05-06,02:16:44
32.9860149,114.0254833,0,305.1,39574.0949768518,2008-05-06,02:16:46
32.986065,114.0254766,0,305.1,39574.095,2008-05-06,02:16:48
32.9861133,114.0254649,0,305.1,39574.0950231481,2008-05-06,02:16:50
32.9861599,114.0254433,0,311.7,39574.0950462963,2008-05-06,02:16:52
32.9862083,114.0254233,0,324.8,39574.0950694444,2008-05-06,02:16:54
32.9862533,114.0254249,0,331.4,39574.0950925926,2008-05-06,02:16:56
32.9863033,114.0254566,0,331.4,39574.0951157407,2008-05-06,02:16:58
32.9863516,114.0254649,0,331.4,39574.0951388889,2008-05-06,02:17:00
32.9861449,114.0256299,0,357.6,39574.0964814815,2008-05-06,02:18:56
32.9860933,114.025655,0,357.6,39574.0965046296,2008-05-06,02:18:58
32.9860516,114.0255766,0,357.6,39574.0965277778,2008-05-06,02:19:00
32.9860616,114.0255583,0,357.6,39574.0965509259,2008-05-06,02:19:02
32.986055,114.0255533,0,360.9,39574.0965740741,2008-05-06,02:19:04
32.9860216,114.0255516,0,360.9,39574.0965972222,2008-05-06,02:19:06
32.9860016,114.0255616,0,360.9,39574.0966203704,2008-05-06,02:19:08
32.9859816,114.0255666,0,360.9,39574.0966435185,2008-05-06,02:19:10
32.9859599,114.0255649,0,360.9,39574.0966666667,2008-05-06,02:19:12
32.98594,114.0255633,0,360.9,39574.0966898148,2008-05-06,02:19:14
32.9859183,114.0255649,0,360.9,39574.096712963,2008-05-06,02:19:16
32.9858983,114.0255666,0,360.9,39574.0967361111,2008-05-06,02:19:18
32.9858766,114.0255616,0,364.2,39574.0967592593,2008-05-06,02:19:20
32.9858566,114.0255583,0,364.2,39574.0967824074,2008-05-06,02:19:22
32.9858316,114.0255449,0,364.2,39574.0968055556,2008-05-06,02:19:24
32.9858066,114.0255383,0,364.2,39574.0968287037,2008-05-06,02:19:26
32.9857816,114.0255249,0,364.2,39574.0968518518,2008-05-06,02:19:28
32.98576,114.0255133,0,367.5,39574.096875,2008-05-06,02:19:30
32.9857399,114.0255066,0,367.5,39574.0968981481,2008-05-06,02:19:32
32.9857216,114.0255083,0,367.5,39574.0969212963,2008-05-06,02:19:34
32.9857083,114.0255166,0,370.7,39574.0969444444,2008-05-06,02:19:36
32.9856916,114.0255316,0,370.7,39574.0969675926,2008-05-06,02:19:38
32.9856783,114.02555,0,370.7,39574.0969907407,2008-05-06,02:19:40
32.9856616,114.0255566,0,374,39574.0970138889,2008-05-06,02:19:42
32.9856466,114.0255649,0,370.7,39574.097037037,2008-05-06,02:19:44
32.9856233,114.0255766,0,374,39574.0970601852,2008-05-06,02:19:46
32.9856099,114.0255999,0,374,39574.0970833333,2008-05-06,02:19:48
32.9855949,114.0256266,0,374,39574.0971064815,2008-05-06,02:19:50
32.9855733,114.0256566,0,374,39574.0971296296,2008-05-06,02:19:52
32.9855399,114.0256749,0,377.3,39574.0971527778,2008-05-06,02:19:54
32.98551,114.0256949,0,377.3,39574.0971759259,2008-05-06,02:19:56
32.9854933,114.0257033,0,377.3,39574.0971990741,2008-05-06,02:19:58
32.9855283,114.0257716,0,377.3,39574.0972222222,2008-05-06,02:20:00
32.9855149,114.0257999,0,377.3,39574.0972453704,2008-05-06,02:20:02
32.9855083,114.0258433,0,377.3,39574.0972685185,2008-05-06,02:20:04
32.9855033,114.0258699,0,377.3,39574.0972916667,2008-05-06,02:20:06
32.98552,114.0259016,0,377.3,39574.0973148148,2008-05-06,02:20:08
32.9855566,114.0259583,0,377.3,39574.097337963,2008-05-06,02:20:10
32.9855933,114.0260183,0,377.3,39574.0973611111,2008-05-06,02:20:12
32.9856216,114.0260533,0,377.3,39574.0973842593,2008-05-06,02:20:14
32.9856333,114.0260866,0,377.3,39574.0974074074,2008-05-06,02:20:16
32.9856483,114.0261183,0,377.3,39574.0974305556,2008-05-06,02:20:18
32.9856716,114.0261516,0,377.3,39574.0974537037,2008-05-06,02:20:20
32.9857033,114.0261783,0,377.3,39574.0974768519,2008-05-06,02:20:22
32.98572,114.0262133,0,374,39574.0975,2008-05-06,02:20:24
32.9857416,114.0262633,0,374,39574.0975231482,2008-05-06,02:20:26
32.9857399,114.0263183,0,370.7,39574.0975462963,2008-05-06,02:20:28
32.9857433,114.026375,0,367.5,39574.0975694444,2008-05-06,02:20:30
32.9857499,114.0264183,0,367.5,39574.0975925926,2008-05-06,02:20:32
32.9857333,114.0264749,0,364.2,39574.0976157407,2008-05-06,02:20:34
32.9857349,114.0265183,0,360.9,39574.0976388889,2008-05-06,02:20:36
32.9857583,114.0265483,0,360.9,39574.097662037,2008-05-06,02:20:38
32.9857583,114.0265883,0,360.9,39574.0976851852,2008-05-06,02:20:40
32.9857533,114.0266349,0,360.9,39574.0977083333,2008-05-06,02:20:42
32.9857633,114.0266549,0,357.6,39574.0977314815,2008-05-06,02:20:44
32.9857733,114.0266783,0,357.6,39574.0977546296,2008-05-06,02:20:46
32.98579,114.0266999,0,354.3,39574.0977777778,2008-05-06,02:20:48
32.9857833,114.0267216,0,354.3,39574.0978009259,2008-05-06,02:20:50
32.9857833,114.0267499,0,354.3,39574.0978240741,2008-05-06,02:20:52
32.985785,114.02678,0,351,39574.0978472222,2008-05-06,02:20:54
32.9857783,114.0268066,0,351,39574.0978703704,2008-05-06,02:20:56
32.9857799,114.0268316,0,351,39574.0978935185,2008-05-06,02:20:58
32.9857816,114.0268533,0,347.8,39574.0979166667,2008-05-06,02:21:00
32.9858066,114.0268733,0,347.8,39574.0979398148,2008-05-06,02:21:02
32.9858166,114.0268883,0,347.8,39574.097962963,2008-05-06,02:21:04
32.9858049,114.0269149,0,347.8,39574.0979861111,2008-05-06,02:21:06
32.9858016,114.0269366,0,347.8,39574.0980092593,2008-05-06,02:21:08
32.9858066,114.02696,0,347.8,39574.0980324074,2008-05-06,02:21:10
32.9858249,114.0269783,0,347.8,39574.0980555556,2008-05-06,02:21:12
32.9858416,114.0270033,0,347.8,39574.0980787037,2008-05-06,02:21:14
32.9858516,114.0270349,0,347.8,39574.0981018519,2008-05-06,02:21:16
32.98586,114.027055,0,344.5,39574.098125,2008-05-06,02:21:18
32.9858316,114.0270766,0,344.5,39574.0981481481,2008-05-06,02:21:20
32.9858216,114.0270983,0,344.5,39574.0981712963,2008-05-06,02:21:22
32.9857949,114.0271383,0,344.5,39574.0981944444,2008-05-06,02:21:24
32.9857799,114.027165,0,344.5,39574.0982175926,2008-05-06,02:21:26
32.9857883,114.0271899,0,344.5,39574.0982407407,2008-05-06,02:21:28
32.9858066,114.0272316,0,344.5,39574.0982638889,2008-05-06,02:21:30
32.9858233,114.0272733,0,344.5,39574.098287037,2008-05-06,02:21:32
32.9858333,114.0273133,0,344.5,39574.0983101852,2008-05-06,02:21:34
32.9858416,114.0273499,0,341.2,39574.0983333333,2008-05-06,02:21:36
32.9858383,114.0273916,0,341.2,39574.0983564815,2008-05-06,02:21:38
32.9858249,114.0274449,0,341.2,39574.0983796296,2008-05-06,02:21:40
32.9858466,114.0274783,0,337.9,39574.0984027778,2008-05-06,02:21:42
32.9858516,114.0274966,0,337.9,39574.0984259259,2008-05-06,02:21:44
32.9858533,114.0274966,0,337.9,39574.0984490741,2008-05-06,02:21:46
32.985855,114.0275283,0,337.9,39574.0985069444,2008-05-06,02:21:51
32.9858466,114.0275599,0,337.9,39574.0985300926,2008-05-06,02:21:53
32.9858483,114.0275766,0,337.9,39574.0985532407,2008-05-06,02:21:55
32.9858416,114.0276133,0,337.9,39574.0985763889,2008-05-06,02:21:57
32.9858433,114.0276516,0,337.9,39574.098599537,2008-05-06,02:21:59
32.98584,114.0276999,0,337.9,39574.0986226852,2008-05-06,02:22:01
32.9858216,114.0277666,0,337.9,39574.0986458333,2008-05-06,02:22:03
32.9858249,114.0278316,0,337.9,39574.0986689815,2008-05-06,02:22:05
32.985845,114.0278583,0,337.9,39574.0986921296,2008-05-06,02:22:07
32.9858483,114.0278816,0,337.9,39574.0987152778,2008-05-06,02:22:09
32.9858466,114.0279166,0,337.9,39574.0987384259,2008-05-06,02:22:11
32.98584,114.0279249,0,337.9,39574.0987615741,2008-05-06,02:22:13
32.9857933,114.0279999,0,337.9,39574.0988194444,2008-05-06,02:22:18
32.9857799,114.0280433,0,337.9,39574.0988425926,2008-05-06,02:22:20
32.9858099,114.02805,0,337.9,39574.0988657407,2008-05-06,02:22:22
32.9858283,114.02805,0,337.9,39574.0988888889,2008-05-06,02:22:24
32.9858633,114.0280699,0,337.9,39574.098912037,2008-05-06,02:22:26
32.9858783,114.0280999,0,334.6,39574.0989351852,2008-05-06,02:22:28
32.9859049,114.0281333,0,334.6,39574.0989583333,2008-05-06,02:22:30
32.9859199,114.0281466,0,334.6,39574.0989814815,2008-05-06,02:22:32
32.98593,114.0281616,0,334.6,39574.0990046296,2008-05-06,02:22:34
32.9859166,114.02818,0,334.6,39574.0990277778,2008-05-06,02:22:36
32.9858766,114.0282099,0,334.6,39574.0990509259,2008-05-06,02:22:38
32.98584,114.0282483,0,334.6,39574.0990740741,2008-05-06,02:22:40
32.9858316,114.0282783,0,331.4,39574.0990972222,2008-05-06,02:22:42
32.9857983,114.0283216,0,331.4,39574.0991203704,2008-05-06,02:22:44
32.9857733,114.0283449,0,331.4,39574.0991435185,2008-05-06,02:22:46
32.9857549,114.0283349,0,328.1,39574.0991666667,2008-05-06,02:22:48
32.9857283,114.0283349,0,328.1,39574.0991898148,2008-05-06,02:22:50
32.9856933,114.0283666,0,328.1,39574.099212963,2008-05-06,02:22:52
32.9856666,114.0283799,0,328.1,39574.0992361111,2008-05-06,02:22:54
32.9856516,114.0283949,0,328.1,39574.0992592593,2008-05-06,02:22:56
32.98565,114.0284216,0,328.1,39574.0992824074,2008-05-06,02:22:58
32.9856466,114.028455,0,324.8,39574.0993055556,2008-05-06,02:23:00
32.98566,114.0284849,0,324.8,39574.0993287037,2008-05-06,02:23:02
32.9856566,114.0285116,0,324.8,39574.0993518519,2008-05-06,02:23:04
32.9856649,114.0285533,0,324.8,39574.099375,2008-05-06,02:23:06
32.9856433,114.0286266,0,321.5,39574.0993981481,2008-05-06,02:23:08
32.98563,114.0286683,0,321.5,39574.0994212963,2008-05-06,02:23:10
32.9856283,114.0286833,0,321.5,39574.0994444444,2008-05-06,02:23:12
32.98563,114.0286983,0,321.5,39574.0994675926,2008-05-06,02:23:14
32.9855916,114.0286649,0,321.5,39574.0995717593,2008-05-06,02:23:23
32.9855149,114.0286549,0,321.5,39574.0995949074,2008-05-06,02:23:25
32.9856799,114.0283733,0,321.5,39574.1062152778,2008-05-06,02:32:57
32.9856949,114.0284183,0,321.5,39574.1062384259,2008-05-06,02:32:59
32.9857333,114.0284683,0,321.5,39574.1062615741,2008-05-06,02:33:01
32.9857433,114.0284616,0,321.5,39574.1062847222,2008-05-06,02:33:03
32.985715,114.0284799,0,321.5,39574.1063078704,2008-05-06,02:33:05
32.9856766,114.0285116,0,321.5,39574.1063310185,2008-05-06,02:33:07
32.9855683,114.0285416,0,321.5,39574.1063541667,2008-05-06,02:33:09
32.9855333,114.0285366,0,321.5,39574.1063773148,2008-05-06,02:33:11
32.9857349,114.02847,0,324.8,39574.1064351852,2008-05-06,02:33:16
32.9857616,114.0284499,0,328.1,39574.1064583333,2008-05-06,02:33:18
32.9857716,114.0283799,0,331.4,39574.1064814815,2008-05-06,02:33:20
32.9857733,114.0283499,0,331.4,39574.1065393519,2008-05-06,02:33:25
32.9857716,114.028325,0,334.6,39574.1065625,2008-05-06,02:33:27
32.9857583,114.0282849,0,334.6,39574.1065856481,2008-05-06,02:33:29
32.9857733,114.0282283,0,337.9,39574.1066087963,2008-05-06,02:33:31
32.98576,114.0281699,0,337.9,39574.1066319444,2008-05-06,02:33:33
32.9857583,114.0281016,0,337.9,39574.1066550926,2008-05-06,02:33:35
32.9857549,114.0280549,0,341.2,39574.1066782407,2008-05-06,02:33:37
32.9857866,114.0280299,0,341.2,39574.1067013889,2008-05-06,02:33:39
32.9857916,114.0280049,0,341.2,39574.106724537,2008-05-06,02:33:41
32.9857866,114.0280033,0,341.2,39574.1067476852,2008-05-06,02:33:43
32.9857683,114.0280083,0,341.2,39574.1067708333,2008-05-06,02:33:45
32.9857549,114.0279949,0,341.2,39574.1067939815,2008-05-06,02:33:47
32.98576,114.0279683,0,341.2,39574.1068171296,2008-05-06,02:33:49
32.9857816,114.0279233,0,341.2,39574.1068402778,2008-05-06,02:33:51
32.9857916,114.027885,0,341.2,39574.1068634259,2008-05-06,02:33:53
32.9857966,114.0278266,0,341.2,39574.1068865741,2008-05-06,02:33:55
32.9858049,114.0277816,0,341.2,39574.1069097222,2008-05-06,02:33:57
32.985815,114.0277316,0,341.2,39574.1069328704,2008-05-06,02:33:59
32.9858216,114.0276983,0,341.2,39574.1069560185,2008-05-06,02:34:01
32.98584,114.0276599,0,341.2,39574.1069791667,2008-05-06,02:34:03
32.98584,114.0276349,0,344.5,39574.1070023148,2008-05-06,02:34:05
32.9858416,114.0276033,0,344.5,39574.107025463,2008-05-06,02:34:07
32.985845,114.0275749,0,344.5,39574.1070486111,2008-05-06,02:34:09
32.9858483,114.0275466,0,344.5,39574.1070717593,2008-05-06,02:34:11
32.9858466,114.0275233,0,344.5,39574.1070949074,2008-05-06,02:34:13
32.9858499,114.0274883,0,344.5,39574.1071180556,2008-05-06,02:34:15
32.9858516,114.0274333,0,344.5,39574.1071412037,2008-05-06,02:34:17
32.9858483,114.0273966,0,344.5,39574.1071643519,2008-05-06,02:34:19
32.98584,114.0273633,0,344.5,39574.1071875,2008-05-06,02:34:21
32.9858249,114.0273366,0,344.5,39574.1072106481,2008-05-06,02:34:23
32.9858216,114.0273099,0,344.5,39574.1072337963,2008-05-06,02:34:25
32.9858183,114.0272783,0,344.5,39574.1072569444,2008-05-06,02:34:27
32.9858166,114.0272516,0,344.5,39574.1072800926,2008-05-06,02:34:29
32.985815,114.0272149,0,344.5,39574.1073032407,2008-05-06,02:34:31
32.9858049,114.0271949,0,344.5,39574.1073263889,2008-05-06,02:34:33
32.9857916,114.0271766,0,344.5,39574.107349537,2008-05-06,02:34:35
32.98577,114.0271516,0,344.5,39574.1073726852,2008-05-06,02:34:37
32.9857649,114.0271116,0,344.5,39574.1073958333,2008-05-06,02:34:39
32.9857683,114.0270733,0,344.5,39574.1074189815,2008-05-06,02:34:41
32.9857833,114.0270166,0,344.5,39574.1074421296,2008-05-06,02:34:43
32.9857883,114.0269433,0,341.2,39574.1074652778,2008-05-06,02:34:45
32.9857866,114.0269166,0,341.2,39574.1074884259,2008-05-06,02:34:47
32.9858,114.0269016,0,337.9,39574.1075115741,2008-05-06,02:34:49
32.9858099,114.0269033,0,334.6,39574.1075347222,2008-05-06,02:34:51
32.9858099,114.0268883,0,334.6,39574.1075578704,2008-05-06,02:34:53
32.9858016,114.0268816,0,334.6,39574.1075810185,2008-05-06,02:34:55
32.9858049,114.0268733,0,334.6,39574.1076041667,2008-05-06,02:34:57
32.985785,114.0268616,0,331.4,39574.1076273148,2008-05-06,02:34:59
32.9857666,114.0268316,0,331.4,39574.107650463,2008-05-06,02:35:01
32.985745,114.0267916,0,328.1,39574.1076736111,2008-05-06,02:35:03
32.9857349,114.0267749,0,328.1,39574.1076967593,2008-05-06,02:35:05
32.9857249,114.0267249,0,328.1,39574.1077199074,2008-05-06,02:35:07
32.9857066,114.0267049,0,328.1,39574.1077430556,2008-05-06,02:35:09
32.9857,114.0266249,0,328.1,39574.1077662037,2008-05-06,02:35:11
32.9857033,114.02658,0,324.8,39574.1077893519,2008-05-06,02:35:13
32.985705,114.02654,0,324.8,39574.1078125,2008-05-06,02:35:15
32.9856883,114.0265333,0,324.8,39574.1078356481,2008-05-06,02:35:17
32.9856799,114.0265249,0,324.8,39574.1078587963,2008-05-06,02:35:19
32.9856833,114.0265116,0,324.8,39574.1078819444,2008-05-06,02:35:21
32.9856866,114.0264899,0,324.8,39574.1079050926,2008-05-06,02:35:23
32.9856849,114.02648,0,324.8,39574.1079282407,2008-05-06,02:35:25
32.9856733,114.02647,0,324.8,39574.1079513889,2008-05-06,02:35:27
32.9856799,114.0264549,0,324.8,39574.107974537,2008-05-06,02:35:29
32.9856949,114.0264299,0,324.8,39574.1079976852,2008-05-06,02:35:31
32.9857166,114.0263983,0,324.8,39574.1080208333,2008-05-06,02:35:33
32.9857283,114.0263633,0,324.8,39574.1080439815,2008-05-06,02:35:35
32.9857216,114.0263066,0,321.5,39574.1080671296,2008-05-06,02:35:37
32.9857,114.0262333,0,321.5,39574.1080902778,2008-05-06,02:35:39
32.9857,114.0262016,0,318.2,39574.1081134259,2008-05-06,02:35:41
32.9857033,114.0261866,0,318.2,39574.1081365741,2008-05-06,02:35:43
32.9856699,114.0261866,0,318.2,39574.1081597222,2008-05-06,02:35:45
32.985635,114.0261933,0,318.2,39574.1081828704,2008-05-06,02:35:47
32.9855966,114.0261749,0,318.2,39574.1082060185,2008-05-06,02:35:49
32.9855133,114.0261916,0,321.5,39574.1082291667,2008-05-06,02:35:51
32.9855249,114.0261366,0,321.5,39574.1082523148,2008-05-06,02:35:53
32.9855383,114.0260966,0,321.5,39574.108275463,2008-05-06,02:35:55
32.9855433,114.0260833,0,318.2,39574.1082986111,2008-05-06,02:35:57
32.9855399,114.0260533,0,318.2,39574.1083217593,2008-05-06,02:35:59
32.9855466,114.0260183,0,318.2,39574.1083449074,2008-05-06,02:36:01
32.9855283,114.0259799,0,318.2,39574.1083680556,2008-05-06,02:36:03
32.9855399,114.0259499,0,318.2,39574.1083912037,2008-05-06,02:36:05
32.9855216,114.0259166,0,318.2,39574.1084143519,2008-05-06,02:36:07
32.9855299,114.0258749,0,318.2,39574.1084375,2008-05-06,02:36:09
32.9855999,114.0258449,0,321.5,39574.1084953704,2008-05-06,02:36:14
32.9856483,114.0258033,0,324.8,39574.1085185185,2008-05-06,02:36:16
32.9856616,114.0257649,0,328.1,39574.1085416667,2008-05-06,02:36:18
32.9857249,114.0255949,0,328.1,39574.108599537,2008-05-06,02:36:23
32.9857516,114.0255566,0,331.4,39574.1086226852,2008-05-06,02:36:25
32.9857916,114.0255249,0,331.4,39574.1086458333,2008-05-06,02:36:27
32.9858133,114.0255183,0,334.6,39574.1086689815,2008-05-06,02:36:29
32.9858533,114.0255133,0,337.9,39574.1086921296,2008-05-06,02:36:31
32.9858866,114.0255033,0,341.2,39574.1087152778,2008-05-06,02:36:33
32.9859166,114.0254699,0,344.5,39574.1087731481,2008-05-06,02:36:38
32.985925,114.0254266,0,344.5,39574.1088310185,2008-05-06,02:36:43
32.985925,114.0254266,0,344.5,39574.1088657407,2008-05-06,02:36:46
32.985925,114.0254266,0,344.5,39574.1088888889,2008-05-06,02:36:48
32.9859366,114.0254216,0,344.5,39574.1089467593,2008-05-06,02:36:53
32.9860283,114.0253683,0,344.5,39574.1090046296,2008-05-06,02:36:58
32.9860716,114.0253549,0,344.5,39574.1090277778,2008-05-06,02:37:00
32.9861383,114.0253599,0,344.5,39574.1090509259,2008-05-06,02:37:02
32.9862016,114.025345,0,344.5,39574.1090740741,2008-05-06,02:37:04
32.986235,114.0253483,0,347.8,39574.1090972222,2008-05-06,02:37:06
32.98628,114.0253399,0,347.8,39574.1091203704,2008-05-06,02:37:08
32.9863583,114.0253566,0,347.8,39574.1091435185,2008-05-06,02:37:10
32.9861333,114.0253583,0,351,39574.1111458333,2008-05-06,02:40:03
32.9860816,114.0253716,0,354.3,39574.1111689815,2008-05-06,02:40:05
32.9860283,114.02538,0,354.3,39574.1111921296,2008-05-06,02:40:07
32.9859733,114.0253916,0,357.6,39574.1112152778,2008-05-06,02:40:09
32.9859183,114.0254033,0,364.2,39574.1112384259,2008-05-06,02:40:11
32.9858633,114.025415,0,367.5,39574.1112615741,2008-05-06,02:40:13
32.9858099,114.0254249,0,367.5,39574.1112847222,2008-05-06,02:40:15
32.9857616,114.0254349,0,367.5,39574.1113078704,2008-05-06,02:40:17
32.9857116,114.02544,0,370.7,39574.1113310185,2008-05-06,02:40:19
32.9856633,114.0254499,0,370.7,39574.1113541667,2008-05-06,02:40:21
32.9856099,114.0254549,0,374,39574.1113773148,2008-05-06,02:40:23
32.98556,114.0254583,0,380.6,39574.111400463,2008-05-06,02:40:25
32.9855133,114.0254599,0,387.1,39574.1114236111,2008-05-06,02:40:27
32.9854683,114.0254849,0,383.9,39574.1114467593,2008-05-06,02:40:29
32.9854266,114.0255183,0,383.9,39574.1114699074,2008-05-06,02:40:31
32.9853783,114.0255333,0,387.1,39574.1114930556,2008-05-06,02:40:33
32.9853283,114.0255533,0,387.1,39574.1115162037,2008-05-06,02:40:35
32.9852783,114.0255649,0,390.4,39574.1115393518,2008-05-06,02:40:37
32.9852266,114.0255733,0,393.7,39574.1115625,2008-05-06,02:40:39
32.9851766,114.0255733,0,397,39574.1115856481,2008-05-06,02:40:41
32.9851266,114.0255816,0,400.3,39574.1116087963,2008-05-06,02:40:43
32.9850733,114.0255949,0,393.7,39574.1116319444,2008-05-06,02:40:45
32.9850216,114.0256049,0,387.1,39574.1116550926,2008-05-06,02:40:47
32.9849733,114.0256099,0,387.1,39574.1116782407,2008-05-06,02:40:49
32.9849216,114.0256183,0,387.1,39574.1117013889,2008-05-06,02:40:51
32.9848683,114.0256316,0,387.1,39574.111724537,2008-05-06,02:40:53
32.9848149,114.0256466,0,387.1,39574.1117476852,2008-05-06,02:40:55
32.9847666,114.0256683,0,380.6,39574.1117708333,2008-05-06,02:40:57
32.9847166,114.0256733,0,380.6,39574.1117939815,2008-05-06,02:40:59
32.9846866,114.0256916,0,377.3,39574.1118171296,2008-05-06,02:41:01
32.98465,114.0257399,0,374,39574.1118402778,2008-05-06,02:41:03
32.9846049,114.0257733,0,370.7,39574.1118634259,2008-05-06,02:41:05
32.9845483,114.0257833,0,374,39574.1118865741,2008-05-06,02:41:07
32.9844916,114.0257966,0,370.7,39574.1119097222,2008-05-06,02:41:09
32.9844333,114.0258049,0,370.7,39574.1119328704,2008-05-06,02:41:11
32.9843733,114.0258049,0,370.7,39574.1119560185,2008-05-06,02:41:13
32.984315,114.0258099,0,370.7,39574.1119791667,2008-05-06,02:41:15
32.98426,114.0258166,0,370.7,39574.1120023148,2008-05-06,02:41:17
32.9842066,114.0258199,0,370.7,39574.112025463,2008-05-06,02:41:19
32.9841566,114.0258216,0,374,39574.1120486111,2008-05-06,02:41:21
32.9841083,114.0258266,0,380.6,39574.1120717593,2008-05-06,02:41:23
32.9840633,114.025825,0,383.9,39574.1120949074,2008-05-06,02:41:25
32.9840249,114.0258299,0,383.9,39574.1121180556,2008-05-06,02:41:27
32.9839916,114.0258333,0,370.7,39574.1121412037,2008-05-06,02:41:29
32.983965,114.0258333,0,360.9,39574.1121643518,2008-05-06,02:41:31
32.9839466,114.0258099,0,360.9,39574.1121875,2008-05-06,02:41:33
32.9839216,114.0257816,0,360.9,39574.1122106481,2008-05-06,02:41:35
32.9839016,114.0257633,0,357.6,39574.1122337963,2008-05-06,02:41:37
32.9838866,114.0257483,0,354.3,39574.1122569444,2008-05-06,02:41:39
32.9838616,114.0257333,0,351,39574.1122800926,2008-05-06,02:41:41
32.9838183,114.0257316,0,347.8,39574.1123032407,2008-05-06,02:41:43
32.9837666,114.0257366,0,344.5,39574.1123263889,2008-05-06,02:41:45
32.98371,114.0257383,0,341.2,39574.112349537,2008-05-06,02:41:47
32.98366,114.0257349,0,341.2,39574.1123726852,2008-05-06,02:41:49
32.9836099,114.0257449,0,341.2,39574.1123958333,2008-05-06,02:41:51
32.9835549,114.0257549,0,341.2,39574.1124189815,2008-05-06,02:41:53
32.9834933,114.0257533,0,337.9,39574.1124421296,2008-05-06,02:41:55
32.98345,114.0257883,0,337.9,39574.1124652778,2008-05-06,02:41:57
32.98338,114.0257783,0,337.9,39574.1124884259,2008-05-06,02:41:59
32.98332,114.0257916,0,337.9,39574.1125115741,2008-05-06,02:42:01
32.9832633,114.0258083,0,337.9,39574.1125347222,2008-05-06,02:42:03
32.9831983,114.0258083,0,337.9,39574.1125578704,2008-05-06,02:42:05
32.98315,114.0258316,0,337.9,39574.1125810185,2008-05-06,02:42:07
32.9831033,114.0258799,0,334.6,39574.1126041667,2008-05-06,02:42:09
32.9830299,114.0258899,0,334.6,39574.1126273148,2008-05-06,02:42:11
32.9829666,114.0258983,0,337.9,39574.112650463,2008-05-06,02:42:13
32.9829116,114.0259216,0,337.9,39574.1126736111,2008-05-06,02:42:15
32.9828399,114.0259149,0,337.9,39574.1126967593,2008-05-06,02:42:17
32.9827833,114.0259349,0,341.2,39574.1127199074,2008-05-06,02:42:19
32.982705,114.0259233,0,341.2,39574.1127430556,2008-05-06,02:42:21
32.9826399,114.0259366,0,341.2,39574.1127662037,2008-05-06,02:42:23
32.9825666,114.0259449,0,341.2,39574.1127893519,2008-05-06,02:42:25
32.9824966,114.0259566,0,341.2,39574.1128125,2008-05-06,02:42:27
32.9824316,114.0259683,0,344.5,39574.1128356481,2008-05-06,02:42:29
32.9823933,114.0260149,0,347.8,39574.1128587963,2008-05-06,02:42:31
32.9823266,114.0260166,0,344.5,39574.1128819444,2008-05-06,02:42:33
32.9822616,114.0260266,0,344.5,39574.1129050926,2008-05-06,02:42:35
32.9821966,114.0260433,0,344.5,39574.1129282407,2008-05-06,02:42:37
32.9821266,114.0260533,0,344.5,39574.1129513889,2008-05-06,02:42:39
32.9820549,114.0260633,0,347.8,39574.112974537,2008-05-06,02:42:41
32.9819833,114.026065,0,347.8,39574.1129976852,2008-05-06,02:42:43
32.9819316,114.0260599,0,344.5,39574.1130208333,2008-05-06,02:42:45
32.9818849,114.0260733,0,341.2,39574.1130439815,2008-05-06,02:42:47
32.9818316,114.0260916,0,341.2,39574.1130671296,2008-05-06,02:42:49
32.9817766,114.0260983,0,334.6,39574.1130902778,2008-05-06,02:42:51
32.9817283,114.0260883,0,331.4,39574.1131134259,2008-05-06,02:42:53
32.9816666,114.0260899,0,331.4,39574.1131365741,2008-05-06,02:42:55
32.9816033,114.0261016,0,328.1,39574.1131597222,2008-05-06,02:42:57
32.9815483,114.0261133,0,328.1,39574.1131828704,2008-05-06,02:42:59
32.9814899,114.0261499,0,324.8,39574.1132060185,2008-05-06,02:43:01
32.9814216,114.0261716,0,324.8,39574.1132291667,2008-05-06,02:43:03
32.9813766,114.0262033,0,321.5,39574.1132523148,2008-05-06,02:43:05
32.9813166,114.0262266,0,321.5,39574.113275463,2008-05-06,02:43:07
32.9812383,114.0262433,0,321.5,39574.1132986111,2008-05-06,02:43:09
32.9811933,114.0262816,0,321.5,39574.1133217593,2008-05-06,02:43:11
32.9811533,114.0262966,0,321.5,39574.1133449074,2008-05-06,02:43:13
32.9811083,114.0263166,0,318.2,39574.1133680556,2008-05-06,02:43:15
32.9810599,114.0263333,0,318.2,39574.1133912037,2008-05-06,02:43:17
32.9810066,114.0263449,0,321.5,39574.1134143519,2008-05-06,02:43:19
32.980935,114.0263549,0,324.8,39574.1134375,2008-05-06,02:43:21
32.9808466,114.0263549,0,324.8,39574.1134606482,2008-05-06,02:43:23
32.9807866,114.0263699,0,328.1,39574.1134837963,2008-05-06,02:43:25
32.9807166,114.0263683,0,328.1,39574.1135069444,2008-05-06,02:43:27
32.9806483,114.0263616,0,328.1,39574.1135300926,2008-05-06,02:43:29
32.9805949,114.0263783,0,331.4,39574.1135532407,2008-05-06,02:43:31
32.9805483,114.0263849,0,331.4,39574.1135763889,2008-05-06,02:43:33
32.9804783,114.0263899,0,331.4,39574.113599537,2008-05-06,02:43:35
32.98042,114.0263999,0,328.1,39574.1136226852,2008-05-06,02:43:37
32.9803616,114.0263899,0,331.4,39574.1136458333,2008-05-06,02:43:39
32.9803133,114.0264166,0,331.4,39574.1136689815,2008-05-06,02:43:41
32.9802433,114.0264466,0,334.6,39574.1136921296,2008-05-06,02:43:43
32.9801833,114.026445,0,334.6,39574.1137152778,2008-05-06,02:43:45
32.9801166,114.0264416,0,337.9,39574.1137384259,2008-05-06,02:43:47
32.9800649,114.0264666,0,341.2,39574.1137615741,2008-05-06,02:43:49
32.9800216,114.0264783,0,341.2,39574.1137847222,2008-05-06,02:43:51
32.9799799,114.0264899,0,341.2,39574.1138078704,2008-05-06,02:43:53
32.9799716,114.0264866,0,344.5,39574.1138310185,2008-05-06,02:43:55
32.9798266,114.0264766,0,344.5,39574.1138888889,2008-05-06,02:44:00
32.9797799,114.0264349,0,344.5,39574.113912037,2008-05-06,02:44:02
32.97975,114.0263633,0,347.8,39574.1139351852,2008-05-06,02:44:04
32.9797216,114.0262899,0,344.5,39574.1139583333,2008-05-06,02:44:06
32.9796966,114.0262183,0,347.8,39574.1139814815,2008-05-06,02:44:08
32.9796783,114.0261383,0,347.8,39574.1140046296,2008-05-06,02:44:10
32.9796683,114.026065,0,344.5,39574.1140277778,2008-05-06,02:44:12
32.9796633,114.0259849,0,347.8,39574.1140509259,2008-05-06,02:44:14
32.9796533,114.0259099,0,347.8,39574.1140740741,2008-05-06,02:44:16
32.9796466,114.0258383,0,344.5,39574.1140972222,2008-05-06,02:44:18
32.9796399,114.0257683,0,344.5,39574.1141203704,2008-05-06,02:44:20
32.979635,114.0257016,0,344.5,39574.1141435185,2008-05-06,02:44:22
32.9796316,114.0256266,0,344.5,39574.1141666667,2008-05-06,02:44:24
32.97962,114.0255549,0,344.5,39574.1141898148,2008-05-06,02:44:26
32.979605,114.0254849,0,341.2,39574.114212963,2008-05-06,02:44:28
32.9796016,114.0254099,0,341.2,39574.1142361111,2008-05-06,02:44:30
32.9796066,114.0253266,0,341.2,39574.1142592593,2008-05-06,02:44:32
32.97961,114.0252616,0,341.2,39574.1142824074,2008-05-06,02:44:34
32.97961,114.0251816,0,337.9,39574.1143055556,2008-05-06,02:44:36
32.979605,114.0251033,0,337.9,39574.1143287037,2008-05-06,02:44:38
32.9796016,114.0250249,0,337.9,39574.1143518519,2008-05-06,02:44:40
32.9795866,114.0249666,0,337.9,39574.114375,2008-05-06,02:44:42
32.9795716,114.0249133,0,337.9,39574.1143981481,2008-05-06,02:44:44
32.9795583,114.0248583,0,337.9,39574.1144212963,2008-05-06,02:44:46
32.9795416,114.0248033,0,337.9,39574.1144444444,2008-05-06,02:44:48
32.9795149,114.0247366,0,337.9,39574.1144675926,2008-05-06,02:44:50
32.9794899,114.0246666,0,341.2,39574.1144907407,2008-05-06,02:44:52
32.9794899,114.0245933,0,337.9,39574.1145138889,2008-05-06,02:44:54
32.97948,114.0245283,0,337.9,39574.114537037,2008-05-06,02:44:56
32.9794849,114.0244549,0,341.2,39574.1145601852,2008-05-06,02:44:58
32.9794333,114.02441,0,341.2,39574.1145833333,2008-05-06,02:45:00
32.9794216,114.0243299,0,341.2,39574.1146064815,2008-05-06,02:45:02
32.9794183,114.0242433,0,341.2,39574.1146296296,2008-05-06,02:45:04
32.9794149,114.0241666,0,341.2,39574.1146527778,2008-05-06,02:45:06
32.979395,114.0241116,0,344.5,39574.1146759259,2008-05-06,02:45:08
32.9793733,114.0240583,0,344.5,39574.1146990741,2008-05-06,02:45:10
32.9793716,114.0239949,0,344.5,39574.1147222222,2008-05-06,02:45:12
32.9793883,114.0239149,0,344.5,39574.1147453704,2008-05-06,02:45:14
32.97938,114.0238583,0,344.5,39574.1147685185,2008-05-06,02:45:16
32.979385,114.0237866,0,347.8,39574.1147916667,2008-05-06,02:45:18
32.9793899,114.0237083,0,347.8,39574.1148148148,2008-05-06,02:45:20
32.979395,114.0236383,0,344.5,39574.114837963,2008-05-06,02:45:22
32.9793983,114.0235799,0,344.5,39574.1148611111,2008-05-06,02:45:24
32.979395,114.0235316,0,341.2,39574.1148842593,2008-05-06,02:45:26
32.979385,114.0234866,0,341.2,39574.1149074074,2008-05-06,02:45:28
32.9793866,114.0234233,0,341.2,39574.1149305556,2008-05-06,02:45:30
32.9793866,114.0233616,0,344.5,39574.1149537037,2008-05-06,02:45:32
32.979385,114.0232949,0,344.5,39574.1149768519,2008-05-06,02:45:34
32.9793833,114.0232333,0,347.8,39574.115,2008-05-06,02:45:36
32.9793899,114.0231699,0,344.5,39574.1150231481,2008-05-06,02:45:38
32.9793733,114.0231266,0,341.2,39574.1150462963,2008-05-06,02:45:40
32.9793466,114.0231066,0,341.2,39574.1150694444,2008-05-06,02:45:42
32.9793133,114.023105,0,341.2,39574.1150925926,2008-05-06,02:45:44
32.9792683,114.0230999,0,337.9,39574.1151157407,2008-05-06,02:45:46
32.9792166,114.0230966,0,337.9,39574.1151388889,2008-05-06,02:45:48
32.9791666,114.0230916,0,337.9,39574.115162037,2008-05-06,02:45:50
32.9791199,114.0231083,0,341.2,39574.1151851852,2008-05-06,02:45:52
32.9790683,114.0231233,0,344.5,39574.1152083333,2008-05-06,02:45:54
32.9790166,114.0231449,0,344.5,39574.1152314815,2008-05-06,02:45:56
32.97896,114.0231533,0,344.5,39574.1152546296,2008-05-06,02:45:58
32.9789033,114.0231499,0,347.8,39574.1152777778,2008-05-06,02:46:00
32.9788616,114.0231666,0,354.3,39574.1153009259,2008-05-06,02:46:02
32.9788166,114.0231899,0,357.6,39574.1153240741,2008-05-06,02:46:04
32.9787516,114.0232033,0,360.9,39574.1153472222,2008-05-06,02:46:06
32.978685,114.0232133,0,364.2,39574.1153703704,2008-05-06,02:46:08
32.9786199,114.0232183,0,367.5,39574.1153935185,2008-05-06,02:46:10
32.9785366,114.0231883,0,380.6,39574.1154166667,2008-05-06,02:46:12
32.978475,114.0231966,0,380.6,39574.1154398148,2008-05-06,02:46:14
32.9784083,114.0231883,0,380.6,39574.115462963,2008-05-06,02:46:16
32.9783499,114.0232016,0,383.9,39574.1154861111,2008-05-06,02:46:18
32.978305,114.0232399,0,383.9,39574.1155092593,2008-05-06,02:46:20
32.9782433,114.0232433,0,383.9,39574.1155324074,2008-05-06,02:46:22
32.9781999,114.0232466,0,383.9,39574.1155555556,2008-05-06,02:46:24
32.9781783,114.0232866,0,383.9,39574.1155787037,2008-05-06,02:46:26
32.9781283,114.0232949,0,383.9,39574.1156018519,2008-05-06,02:46:28
32.97808,114.0233049,0,383.9,39574.115625,2008-05-06,02:46:30
32.9780233,114.0233266,0,390.4,39574.1156481481,2008-05-06,02:46:32
32.9779516,114.0233033,0,387.1,39574.1156712963,2008-05-06,02:46:34
32.9778883,114.0232633,0,387.1,39574.1156944444,2008-05-06,02:46:36
32.9778566,114.0232283,0,387.1,39574.1157175926,2008-05-06,02:46:38
32.9777916,114.0232316,0,383.9,39574.1157407407,2008-05-06,02:46:40
32.9777433,114.0232349,0,377.3,39574.1157638889,2008-05-06,02:46:42
32.977685,114.02325,0,377.3,39574.115787037,2008-05-06,02:46:44
32.9776483,114.0232583,0,374,39574.1158101852,2008-05-06,02:46:46
32.977615,114.0232433,0,377.3,39574.1158333333,2008-05-06,02:46:48
32.9775883,114.0232216,0,377.3,39574.1158564815,2008-05-06,02:46:50
32.9775733,114.0231766,0,374,39574.1158796296,2008-05-06,02:46:52
32.9775649,114.0231199,0,370.7,39574.1159027778,2008-05-06,02:46:54
32.9775533,114.0230599,0,364.2,39574.1159259259,2008-05-06,02:46:56
32.9775366,114.0229949,0,357.6,39574.1159490741,2008-05-06,02:46:58
32.9775233,114.0229199,0,354.3,39574.1159722222,2008-05-06,02:47:00
32.9775116,114.0228499,0,351,39574.1159953704,2008-05-06,02:47:02
32.9774999,114.0227783,0,347.8,39574.1160185185,2008-05-06,02:47:04
32.9774883,114.0227133,0,344.5,39574.1160416667,2008-05-06,02:47:06
32.9774733,114.0226616,0,341.2,39574.1160648148,2008-05-06,02:47:08
32.9774549,114.0226116,0,337.9,39574.116087963,2008-05-06,02:47:10
32.9774416,114.0225516,0,341.2,39574.1161111111,2008-05-06,02:47:12
32.9774183,114.0225083,0,341.2,39574.1161342593,2008-05-06,02:47:14
32.9773849,114.0224883,0,344.5,39574.1161574074,2008-05-06,02:47:16
32.9773383,114.0224916,0,344.5,39574.1161805556,2008-05-06,02:47:18
32.9772849,114.0225066,0,344.5,39574.1162037037,2008-05-06,02:47:20
32.9772349,114.0225116,0,347.8,39574.1162268519,2008-05-06,02:47:22
32.977185,114.0225133,0,347.8,39574.11625,2008-05-06,02:47:24
32.9771366,114.0225316,0,351,39574.1162731481,2008-05-06,02:47:26
32.9770899,114.0225499,0,351,39574.1162962963,2008-05-06,02:47:28
32.9770383,114.0225533,0,351,39574.1163194444,2008-05-06,02:47:30
32.9769933,114.022545,0,357.6,39574.1163425926,2008-05-06,02:47:32
32.9769499,114.022545,0,360.9,39574.1163657407,2008-05-06,02:47:34
32.9769066,114.0225466,0,360.9,39574.1163888889,2008-05-06,02:47:36
32.9768616,114.0225499,0,360.9,39574.116412037,2008-05-06,02:47:38
32.9768183,114.0225516,0,360.9,39574.1164351852,2008-05-06,02:47:40
32.9767849,114.0225583,0,364.2,39574.1164583333,2008-05-06,02:47:42
32.9767516,114.0225666,0,364.2,39574.1164814815,2008-05-06,02:47:44
32.9767149,114.0225483,0,370.7,39574.1165046296,2008-05-06,02:47:46
32.97668,114.0225433,0,370.7,39574.1165277778,2008-05-06,02:47:48
32.9766533,114.0225483,0,367.5,39574.1165509259,2008-05-06,02:47:50
32.976635,114.0225649,0,370.7,39574.1165740741,2008-05-06,02:47:52
32.976625,114.0225849,0,370.7,39574.1165972222,2008-05-06,02:47:54
32.9766083,114.0226199,0,377.3,39574.1166203704,2008-05-06,02:47:56
32.9765749,114.0226416,0,383.9,39574.1166435185,2008-05-06,02:47:58
32.9765233,114.0226483,0,387.1,39574.1166666667,2008-05-06,02:48:00
32.9764716,114.0226533,0,390.4,39574.1166898148,2008-05-06,02:48:02
32.97641,114.0226533,0,390.4,39574.116712963,2008-05-06,02:48:04
32.9763516,114.0226416,0,390.4,39574.1167361111,2008-05-06,02:48:06
32.9762966,114.0226433,0,387.1,39574.1167592593,2008-05-06,02:48:08
32.9762366,114.0226433,0,387.1,39574.1167824074,2008-05-06,02:48:10
32.9761766,114.0226466,0,383.9,39574.1168055556,2008-05-06,02:48:12
32.97612,114.0226533,0,383.9,39574.1168287037,2008-05-06,02:48:14
32.9760633,114.0226599,0,380.6,39574.1168518519,2008-05-06,02:48:16
32.976005,114.0226616,0,380.6,39574.116875,2008-05-06,02:48:18
32.9759466,114.0226666,0,377.3,39574.1168981481,2008-05-06,02:48:20
32.9758866,114.0226699,0,374,39574.1169212963,2008-05-06,02:48:22
32.9758299,114.0226666,0,374,39574.1169444444,2008-05-06,02:48:24
32.97577,114.022665,0,370.7,39574.1169675926,2008-05-06,02:48:26
32.97571,114.0226666,0,370.7,39574.1169907407,2008-05-06,02:48:28
32.975655,114.0226733,0,367.5,39574.1170138889,2008-05-06,02:48:30
32.9756033,114.0226866,0,364.2,39574.117037037,2008-05-06,02:48:32
32.9755483,114.0226916,0,364.2,39574.1170601852,2008-05-06,02:48:34
32.9754949,114.0226983,0,364.2,39574.1170833333,2008-05-06,02:48:36
32.9754399,114.0227066,0,364.2,39574.1171064815,2008-05-06,02:48:38
32.9753883,114.0227183,0,360.9,39574.1171296296,2008-05-06,02:48:40
32.9753399,114.0227299,0,364.2,39574.1171527778,2008-05-06,02:48:42
32.9753016,114.0227566,0,374,39574.1171759259,2008-05-06,02:48:44
32.9752583,114.0227716,0,383.9,39574.1171990741,2008-05-06,02:48:46
32.9752183,114.0227833,0,397,39574.1172222222,2008-05-06,02:48:48
32.9751683,114.0227983,0,387.1,39574.1172453704,2008-05-06,02:48:50
32.9751333,114.02282,0,390.4,39574.1172685185,2008-05-06,02:48:52
32.9750816,114.02282,0,387.1,39574.1172916667,2008-05-06,02:48:54
32.9750316,114.0228233,0,383.9,39574.1173148148,2008-05-06,02:48:56
32.9749766,114.0228066,0,387.1,39574.117337963,2008-05-06,02:48:58
32.974925,114.0227999,0,383.9,39574.1173611111,2008-05-06,02:49:00
32.974885,114.0228133,0,383.9,39574.1173842593,2008-05-06,02:49:02
32.9748383,114.0228249,0,383.9,39574.1174074074,2008-05-06,02:49:04
32.9748,114.0228416,0,383.9,39574.1174305556,2008-05-06,02:49:06
32.9747916,114.0228966,0,390.4,39574.1174537037,2008-05-06,02:49:08
32.9747433,114.0229066,0,390.4,39574.1174768518,2008-05-06,02:49:10
32.9746966,114.0229166,0,390.4,39574.1175,2008-05-06,02:49:12
32.9746566,114.0229333,0,393.7,39574.1175231481,2008-05-06,02:49:14
32.9746516,114.0229899,0,400.3,39574.1175462963,2008-05-06,02:49:16
32.9746316,114.0230266,0,403.5,39574.1175694444,2008-05-06,02:49:18
32.9745616,114.0229933,0,400.3,39574.1175925926,2008-05-06,02:49:20
32.9745116,114.0229833,0,400.3,39574.1176157407,2008-05-06,02:49:22
32.9744699,114.022985,0,400.3,39574.1176388889,2008-05-06,02:49:24
32.9744383,114.0229933,0,400.3,39574.117662037,2008-05-06,02:49:26
32.9744083,114.0230083,0,400.3,39574.1176851852,2008-05-06,02:49:28
32.9743783,114.02301,0,400.3,39574.1177083333,2008-05-06,02:49:30
32.9743366,114.02301,0,400.3,39574.1177314815,2008-05-06,02:49:32
32.9742866,114.0229866,0,403.5,39574.1177546296,2008-05-06,02:49:34
32.9742566,114.0229883,0,410.1,39574.1177777778,2008-05-06,02:49:36
32.9742266,114.0229983,0,410.1,39574.1178009259,2008-05-06,02:49:38
32.974195,114.02301,0,410.1,39574.1178240741,2008-05-06,02:49:40
32.9741733,114.0230333,0,410.1,39574.1178472222,2008-05-06,02:49:42
32.9741499,114.0230533,0,410.1,39574.1178703704,2008-05-06,02:49:44
32.9741133,114.0230566,0,413.4,39574.1178935185,2008-05-06,02:49:46
32.9740733,114.0230683,0,413.4,39574.1179166667,2008-05-06,02:49:48
32.9740316,114.0230783,0,413.4,39574.1179398148,2008-05-06,02:49:50
32.9739799,114.0230783,0,413.4,39574.117962963,2008-05-06,02:49:52
32.97392,114.0230666,0,413.4,39574.1179861111,2008-05-06,02:49:54
32.97386,114.0230633,0,413.4,39574.1180092593,2008-05-06,02:49:56
32.9737916,114.0230499,0,410.1,39574.1180324074,2008-05-06,02:49:58
32.9737366,114.0230499,0,413.4,39574.1180555556,2008-05-06,02:50:00
32.9737016,114.0230666,0,410.1,39574.1180787037,2008-05-06,02:50:02
32.9736566,114.0230733,0,410.1,39574.1181018518,2008-05-06,02:50:04
32.97361,114.0230816,0,410.1,39574.118125,2008-05-06,02:50:06
32.9735716,114.023095,0,410.1,39574.1181481481,2008-05-06,02:50:08
32.9735316,114.0231066,0,413.4,39574.1181712963,2008-05-06,02:50:10
32.9734883,114.0231133,0,416.7,39574.1181944444,2008-05-06,02:50:12
32.9734383,114.0231149,0,416.7,39574.1182175926,2008-05-06,02:50:14
32.973385,114.0231116,0,416.7,39574.1182407407,2008-05-06,02:50:16
32.97333,114.023105,0,416.7,39574.1182638889,2008-05-06,02:50:18
32.9732816,114.0231099,0,416.7,39574.118287037,2008-05-06,02:50:20
32.9732399,114.0231283,0,419.9,39574.1183101852,2008-05-06,02:50:22
32.9731933,114.0231333,0,419.9,39574.1183333333,2008-05-06,02:50:24
32.9731466,114.0231316,0,416.7,39574.1183564815,2008-05-06,02:50:26
32.9730783,114.023105,0,410.1,39574.1183796296,2008-05-06,02:50:28
32.9730216,114.0230599,0,406.8,39574.1184027778,2008-05-06,02:50:30
32.9729849,114.0229833,0,403.5,39574.1184259259,2008-05-06,02:50:32
32.9729699,114.0229183,0,400.3,39574.1184490741,2008-05-06,02:50:34
32.9729616,114.0228633,0,393.7,39574.1184722222,2008-05-06,02:50:36
32.9729466,114.02282,0,387.1,39574.1184953704,2008-05-06,02:50:38
32.97292,114.0227716,0,383.9,39574.1185185185,2008-05-06,02:50:40
32.972895,114.0227199,0,383.9,39574.1185416667,2008-05-06,02:50:42
32.972865,114.0226783,0,380.6,39574.1185648148,2008-05-06,02:50:44
32.97285,114.0226266,0,380.6,39574.118587963,2008-05-06,02:50:46
32.9728599,114.0225533,0,377.3,39574.1186111111,2008-05-06,02:50:48
32.9728483,114.0224933,0,377.3,39574.1186342593,2008-05-06,02:50:50
32.97281,114.0224433,0,377.3,39574.1186574074,2008-05-06,02:50:52
32.9728016,114.0223683,0,374,39574.1186805556,2008-05-06,02:50:54
32.972795,114.0223066,0,374,39574.1187037037,2008-05-06,02:50:56
32.97274,114.0222766,0,377.3,39574.1187268518,2008-05-06,02:50:58
32.9727333,114.0222049,0,380.6,39574.11875,2008-05-06,02:51:00
32.9727299,114.0221449,0,380.6,39574.1187731481,2008-05-06,02:51:02
32.9727366,114.0220783,0,383.9,39574.1187962963,2008-05-06,02:51:04
32.9727333,114.0220049,0,383.9,39574.1188194444,2008-05-06,02:51:06
32.9727299,114.0219316,0,383.9,39574.1188425926,2008-05-06,02:51:08
32.9727299,114.0218633,0,383.9,39574.1188657407,2008-05-06,02:51:10
32.9727283,114.0217983,0,380.6,39574.1188888889,2008-05-06,02:51:12
32.9727283,114.0217316,0,377.3,39574.118912037,2008-05-06,02:51:14
32.9727349,114.0216616,0,377.3,39574.1189351852,2008-05-06,02:51:16
32.9727416,114.0215933,0,374,39574.1189583333,2008-05-06,02:51:18
32.9727433,114.0215216,0,370.7,39574.1189814815,2008-05-06,02:51:20
32.97274,114.0214549,0,367.5,39574.1190046296,2008-05-06,02:51:22
32.97274,114.0213833,0,364.2,39574.1190277778,2008-05-06,02:51:24
32.9727516,114.0213116,0,364.2,39574.1190509259,2008-05-06,02:51:26
32.9727599,114.02124,0,360.9,39574.1190740741,2008-05-06,02:51:28
32.9727649,114.0211616,0,357.6,39574.1190972222,2008-05-06,02:51:30
32.9727666,114.0210849,0,354.3,39574.1191203704,2008-05-06,02:51:32
32.9727649,114.0210033,0,354.3,39574.1191435185,2008-05-06,02:51:34
32.9727683,114.0209316,0,354.3,39574.1191666667,2008-05-06,02:51:36
32.9727749,114.0208749,0,357.6,39574.1191898148,2008-05-06,02:51:38
32.9727899,114.0207999,0,354.3,39574.119212963,2008-05-06,02:51:40
32.97281,114.0207333,0,357.6,39574.1192361111,2008-05-06,02:51:42
32.9728199,114.0206733,0,357.6,39574.1192592593,2008-05-06,02:51:44
32.9728216,114.02059,0,357.6,39574.1192824074,2008-05-06,02:51:46
32.9728183,114.0205033,0,357.6,39574.1193055556,2008-05-06,02:51:48
32.9728116,114.0204199,0,357.6,39574.1193287037,2008-05-06,02:51:50
32.9728066,114.0203366,0,354.3,39574.1193518518,2008-05-06,02:51:52
32.9728016,114.020255,0,354.3,39574.119375,2008-05-06,02:51:54
32.972795,114.0201749,0,354.3,39574.1193981481,2008-05-06,02:51:56
32.9727933,114.0200966,0,354.3,39574.1194212963,2008-05-06,02:51:58
32.9727916,114.0200199,0,351,39574.1194444444,2008-05-06,02:52:00
32.9727899,114.0199466,0,351,39574.1194675926,2008-05-06,02:52:02
32.9727883,114.019875,0,347.8,39574.1194907407,2008-05-06,02:52:04
32.972785,114.0198049,0,344.5,39574.1195138889,2008-05-06,02:52:06
32.9727833,114.0197366,0,344.5,39574.119537037,2008-05-06,02:52:08
32.9727783,114.01967,0,341.2,39574.1195601852,2008-05-06,02:52:10
32.9727716,114.0196066,0,341.2,39574.1195833333,2008-05-06,02:52:12
32.97277,114.0195433,0,341.2,39574.1196064815,2008-05-06,02:52:14
32.9727683,114.0194766,0,341.2,39574.1196296296,2008-05-06,02:52:16
32.9727599,114.0194099,0,344.5,39574.1196527778,2008-05-06,02:52:18
32.9727533,114.0193449,0,344.5,39574.1196759259,2008-05-06,02:52:20
32.9727516,114.0192816,0,344.5,39574.1196990741,2008-05-06,02:52:22
32.9727516,114.0192166,0,344.5,39574.1197222222,2008-05-06,02:52:24
32.9727533,114.019155,0,341.2,39574.1197453704,2008-05-06,02:52:26
32.9727516,114.0190933,0,341.2,39574.1197685185,2008-05-06,02:52:28
32.9727449,114.0190316,0,341.2,39574.1197916667,2008-05-06,02:52:30
32.9727366,114.0189699,0,341.2,39574.1198148148,2008-05-06,02:52:32
32.972725,114.0189133,0,341.2,39574.119837963,2008-05-06,02:52:34
32.9727199,114.0188583,0,341.2,39574.1198611111,2008-05-06,02:52:36
32.9727083,114.0188049,0,337.9,39574.1198842593,2008-05-06,02:52:38
32.9726966,114.0187583,0,337.9,39574.1199074074,2008-05-06,02:52:40
32.9726899,114.0187099,0,337.9,39574.1199305556,2008-05-06,02:52:42
32.9726766,114.0186583,0,337.9,39574.1199537037,2008-05-06,02:52:44
32.9726633,114.0186066,0,341.2,39574.1199768518,2008-05-06,02:52:46
32.972645,114.0185533,0,341.2,39574.12,2008-05-06,02:52:48
32.9726199,114.0185083,0,341.2,39574.1200231481,2008-05-06,02:52:50
32.9725983,114.0184716,0,341.2,39574.1200462963,2008-05-06,02:52:52
32.9725816,114.0184433,0,341.2,39574.1200694444,2008-05-06,02:52:54
32.9725733,114.0184216,0,341.2,39574.1200925926,2008-05-06,02:52:56
32.97257,114.0183949,0,337.9,39574.1201157407,2008-05-06,02:52:58
32.9725649,114.0183583,0,341.2,39574.1201388889,2008-05-06,02:53:00
32.9725616,114.0183116,0,341.2,39574.120162037,2008-05-06,02:53:02
32.972555,114.0182366,0,337.9,39574.1201967593,2008-05-06,02:53:05
32.972545,114.0181816,0,337.9,39574.1202199074,2008-05-06,02:53:07
32.9725333,114.0181233,0,334.6,39574.1202430556,2008-05-06,02:53:09
32.9725116,114.0180333,0,334.6,39574.1202777778,2008-05-06,02:53:12
32.9724983,114.0179733,0,334.6,39574.1203009259,2008-05-06,02:53:14
32.9724949,114.0178783,0,334.6,39574.1203356481,2008-05-06,02:53:17
32.9725,114.0178166,0,334.6,39574.1203587963,2008-05-06,02:53:19
32.9724949,114.0177533,0,334.6,39574.1203819444,2008-05-06,02:53:21
32.9724966,114.0176883,0,334.6,39574.1204050926,2008-05-06,02:53:23
32.9725016,114.0176216,0,334.6,39574.1204282407,2008-05-06,02:53:25
32.9725083,114.0175599,0,334.6,39574.1204513889,2008-05-06,02:53:27
32.9725099,114.0175083,0,337.9,39574.120474537,2008-05-06,02:53:29
32.972505,114.0174583,0,337.9,39574.1204976852,2008-05-06,02:53:31
32.9724949,114.0174083,0,337.9,39574.1205208333,2008-05-06,02:53:33
32.972485,114.0173483,0,337.9,39574.1205439815,2008-05-06,02:53:35
32.9724799,114.0172733,0,337.9,39574.1205671296,2008-05-06,02:53:37
32.9724766,114.0171999,0,337.9,39574.1205902778,2008-05-06,02:53:39
32.972475,114.0171249,0,341.2,39574.1206134259,2008-05-06,02:53:41
32.9724733,114.0170466,0,337.9,39574.1206365741,2008-05-06,02:53:43
32.9724716,114.0169683,0,341.2,39574.1206597222,2008-05-06,02:53:45
32.9724683,114.0168916,0,337.9,39574.1206828704,2008-05-06,02:53:47
32.9724649,114.0168149,0,337.9,39574.1207060185,2008-05-06,02:53:49
32.9724666,114.0167366,0,337.9,39574.1207291667,2008-05-06,02:53:51
32.9724616,114.0166566,0,337.9,39574.1207523148,2008-05-06,02:53:53
32.9724583,114.0165783,0,334.6,39574.120775463,2008-05-06,02:53:55
32.97246,114.0164983,0,334.6,39574.1207986111,2008-05-06,02:53:57
32.9724566,114.0164183,0,334.6,39574.1208217593,2008-05-06,02:53:59
32.9724483,114.0163433,0,334.6,39574.1208449074,2008-05-06,02:54:01
32.972445,114.0162649,0,334.6,39574.1208680556,2008-05-06,02:54:03
32.9724399,114.0161866,0,334.6,39574.1208912037,2008-05-06,02:54:05
32.972435,114.0161083,0,334.6,39574.1209143519,2008-05-06,02:54:07
32.9724333,114.0160299,0,331.4,39574.1209375,2008-05-06,02:54:09
32.97243,114.0159549,0,331.4,39574.1209606482,2008-05-06,02:54:11
32.9724216,114.0158783,0,331.4,39574.1209837963,2008-05-06,02:54:13
32.9724183,114.0157999,0,328.1,39574.1210069444,2008-05-06,02:54:15
32.9724099,114.0157233,0,328.1,39574.1210300926,2008-05-06,02:54:17
32.972405,114.0156449,0,328.1,39574.1210532407,2008-05-06,02:54:19
32.9724016,114.0155666,0,328.1,39574.1210763889,2008-05-06,02:54:21
32.9723966,114.0154899,0,328.1,39574.121099537,2008-05-06,02:54:23
32.9723933,114.0154116,0,328.1,39574.1211226852,2008-05-06,02:54:25
32.9723883,114.0153383,0,324.8,39574.1211458333,2008-05-06,02:54:27
32.9723833,114.0152649,0,324.8,39574.1211689815,2008-05-06,02:54:29
32.9723783,114.0151916,0,324.8,39574.1211921296,2008-05-06,02:54:31
32.972375,114.0151199,0,321.5,39574.1212152778,2008-05-06,02:54:33
32.9723699,114.0150483,0,321.5,39574.1212384259,2008-05-06,02:54:35
32.9723666,114.0149733,0,321.5,39574.1212615741,2008-05-06,02:54:37
32.972365,114.0148966,0,328.1,39574.1212847222,2008-05-06,02:54:39
32.9723683,114.0148249,0,328.1,39574.1213078704,2008-05-06,02:54:41
32.972365,114.0147549,0,331.4,39574.1213310185,2008-05-06,02:54:43
32.9723583,114.0146816,0,334.6,39574.1213541667,2008-05-06,02:54:45
32.9723549,114.0146116,0,334.6,39574.1213773148,2008-05-06,02:54:47
32.9723533,114.0145433,0,334.6,39574.121400463,2008-05-06,02:54:49
32.9723516,114.0144766,0,337.9,39574.1214236111,2008-05-06,02:54:51
32.9723483,114.0144166,0,337.9,39574.1214467593,2008-05-06,02:54:53
32.972345,114.0143633,0,334.6,39574.1214699074,2008-05-06,02:54:55
32.9723383,114.0143133,0,337.9,39574.1214930556,2008-05-06,02:54:57
32.9723333,114.0142649,0,337.9,39574.1215162037,2008-05-06,02:54:59
32.9723266,114.0142233,0,334.6,39574.1215393519,2008-05-06,02:55:01
32.9723116,114.0141833,0,334.6,39574.1215625,2008-05-06,02:55:03
32.97229,114.01415,0,334.6,39574.1215856481,2008-05-06,02:55:05
32.9722633,114.0141249,0,331.4,39574.1216087963,2008-05-06,02:55:07
32.972235,114.0141266,0,331.4,39574.1216319444,2008-05-06,02:55:09
32.9721983,114.0141333,0,331.4,39574.1216550926,2008-05-06,02:55:11
32.9721566,114.0141383,0,331.4,39574.1216782407,2008-05-06,02:55:13
32.9721233,114.0141549,0,334.6,39574.1217013889,2008-05-06,02:55:15
32.9720816,114.0141683,0,337.9,39574.121724537,2008-05-06,02:55:17
32.9720333,114.0141716,0,337.9,39574.1217476852,2008-05-06,02:55:19
32.9719816,114.0141733,0,337.9,39574.1217708333,2008-05-06,02:55:21
32.97193,114.0141666,0,341.2,39574.1217939815,2008-05-06,02:55:23
32.9718799,114.0141649,0,344.5,39574.1218171296,2008-05-06,02:55:25
32.9718316,114.0141649,0,347.8,39574.1218402778,2008-05-06,02:55:27
32.9717816,114.0141616,0,347.8,39574.1218634259,2008-05-06,02:55:29
32.9717366,114.0141649,0,347.8,39574.1218865741,2008-05-06,02:55:31
32.9716916,114.0141699,0,347.8,39574.1219097222,2008-05-06,02:55:33
32.9716516,114.0141733,0,351,39574.1219328704,2008-05-06,02:55:35
32.9716216,114.0141766,0,354.3,39574.1219560185,2008-05-06,02:55:37
32.9715866,114.0141766,0,354.3,39574.1219791667,2008-05-06,02:55:39
32.9715483,114.0141766,0,354.3,39574.1220023148,2008-05-06,02:55:41
32.97151,114.0141733,0,354.3,39574.122025463,2008-05-06,02:55:43
32.9714699,114.0141649,0,351,39574.1220486111,2008-05-06,02:55:45
32.9714333,114.0141766,0,354.3,39574.1220717593,2008-05-06,02:55:47
32.9713933,114.0141883,0,360.9,39574.1220949074,2008-05-06,02:55:49
32.9713633,114.0142199,0,357.6,39574.1221180556,2008-05-06,02:55:51
32.9713666,114.0142466,0,360.9,39574.1221412037,2008-05-06,02:55:53
32.9713833,114.0142816,0,364.2,39574.1221643519,2008-05-06,02:55:55
32.9714016,114.0143099,0,367.5,39574.1221875,2008-05-06,02:55:57
32.971425,114.0143349,0,367.5,39574.1222106481,2008-05-06,02:55:59
32.9714216,114.0143899,0,370.7,39574.1222337963,2008-05-06,02:56:01
32.9714049,114.0144149,0,370.7,39574.1222569444,2008-05-06,02:56:03
32.9714066,114.0144133,0,370.7,39574.1223148148,2008-05-06,02:56:08
32.97141,114.0144166,0,370.7,39574.1223726852,2008-05-06,02:56:13
32.9714133,114.0144199,0,370.7,39574.1224305556,2008-05-06,02:56:18
32.9714133,114.0144199,0,370.7,39574.1224652778,2008-05-06,02:56:21
32.9714116,114.0144249,0,370.7,39574.1224884259,2008-05-06,02:56:23
32.97144,114.0144416,0,370.7,39574.1225462963,2008-05-06,02:56:28
32.9714583,114.0144499,0,370.7,39574.1225694444,2008-05-06,02:56:30
32.9714583,114.0144616,0,370.7,39574.1225925926,2008-05-06,02:56:32
32.9714616,114.0144683,0,370.7,39574.1226157407,2008-05-06,02:56:34
32.9714933,114.0145266,0,370.7,39574.1226736111,2008-05-06,02:56:39
32.9714833,114.0145483,0,370.7,39574.1226967593,2008-05-06,02:56:41
32.97148,114.0145699,0,370.7,39574.1227199074,2008-05-06,02:56:43
32.9714716,114.0145883,0,370.7,39574.1227430556,2008-05-06,02:56:45
32.9714616,114.0145866,0,370.7,39574.1227662037,2008-05-06,02:56:47
32.971435,114.0146283,0,370.7,39574.1228240741,2008-05-06,02:56:52
32.9714083,114.0146566,0,370.7,39574.1228819444,2008-05-06,02:56:57
32.9714083,114.0146566,0,370.7,39574.1229166667,2008-05-06,02:57:00
32.9714049,114.0146533,0,370.7,39574.1229398148,2008-05-06,02:57:02
32.9715116,114.0146249,0,370.7,39574.1230555556,2008-05-06,02:57:12
32.9715249,114.0146183,0,370.7,39574.1230902778,2008-05-06,02:57:15
32.9715266,114.0146099,0,370.7,39574.1231134259,2008-05-06,02:57:17
32.9715433,114.0145916,0,370.7,39574.1231365741,2008-05-06,02:57:19
32.9715583,114.0145799,0,370.7,39574.1231597222,2008-05-06,02:57:21
32.9716216,114.0145399,0,370.7,39574.1231828704,2008-05-06,02:57:23
32.9717083,114.0144983,0,370.7,39574.1232060185,2008-05-06,02:57:25
32.9717499,114.0144883,0,370.7,39574.1232291667,2008-05-06,02:57:27
32.9717733,114.0144833,0,370.7,39574.1232523148,2008-05-06,02:57:29
32.9719933,114.0144099,0,370.7,39574.1233333333,2008-05-06,02:57:36
32.9720233,114.0144166,0,370.7,39574.1233564815,2008-05-06,02:57:38
32.9720499,114.0144433,0,370.7,39574.1233796296,2008-05-06,02:57:40
32.9721066,114.0144666,0,370.7,39574.1234027778,2008-05-06,02:57:42
32.9721599,114.0145033,0,370.7,39574.1234259259,2008-05-06,02:57:44
32.9722116,114.0145283,0,370.7,39574.1234490741,2008-05-06,02:57:46
32.9722466,114.0145616,0,370.7,39574.1234722222,2008-05-06,02:57:48
32.972305,114.0145799,0,370.7,39574.1234953704,2008-05-06,02:57:50
32.97236,114.0145966,0,370.7,39574.1235185185,2008-05-06,02:57:52
32.9724316,114.0145983,0,370.7,39574.1235416667,2008-05-06,02:57:54
32.9724933,114.0146133,0,370.7,39574.1235648148,2008-05-06,02:57:56
32.972515,114.0146216,0,370.7,39574.123587963,2008-05-06,02:57:58
32.9725283,114.0146349,0,370.7,39574.1236111111,2008-05-06,02:58:00
32.9725416,114.0146366,0,370.7,39574.1236342593,2008-05-06,02:58:02
32.9725483,114.0146366,0,370.7,39574.1236574074,2008-05-06,02:58:04
32.972555,114.0146266,0,370.7,39574.1236805556,2008-05-06,02:58:06
32.9725533,114.0146283,0,370.7,39574.1237037037,2008-05-06,02:58:08
32.9725633,114.0146399,0,370.7,39574.1237384259,2008-05-06,02:58:11
32.9725949,114.0146383,0,370.7,39574.1237615741,2008-05-06,02:58:13
32.9726033,114.0146383,0,370.7,39574.1237847222,2008-05-06,02:58:15
32.9726283,114.0146349,0,370.7,39574.1238078704,2008-05-06,02:58:17
32.9726483,114.0146316,0,370.7,39574.1238310185,2008-05-06,02:58:19
32.9726483,114.0146199,0,370.7,39574.1238541667,2008-05-06,02:58:21
32.9726499,114.0146199,0,370.7,39574.1238773148,2008-05-06,02:58:23
32.9726899,114.0146283,0,370.7,39574.123912037,2008-05-06,02:58:26
