# Supplementary material for: Research on differential privacy protection method based on user tendency
Source: PLoS One. 2023 Oct 26;18(10):e0288823. doi: 10.1371/journal.pone.0288823 (PMC10602288; doi:10.1371/journal.pone.0288823)
Supplement: S5 Data — (ZIP) [file pone.0288823.s005.zip › Data 5-5/153/Trajectory/20080509004801.plt]

Geolife trajectory
WGS 84
Altitude is in Feet
Reserved 3
0,2,255,My Track,0,0,2,8421376
0
32.972025,114.0142333,0,367.5,39577.0333449074,2008-05-09,00:48:01
32.9720383,114.0142333,0,367.5,39577.0333564815,2008-05-09,00:48:02
32.9720633,114.0142316,0,367.5,39577.0333796296,2008-05-09,00:48:04
32.9720866,114.0142299,0,367.5,39577.0334027778,2008-05-09,00:48:06
32.9721116,114.0142383,0,367.5,39577.0334259259,2008-05-09,00:48:08
32.9721333,114.0142283,0,367.5,39577.0334490741,2008-05-09,00:48:10
32.9721516,114.0141716,0,367.5,39577.0334722222,2008-05-09,00:48:12
32.9721716,114.0141333,0,367.5,39577.0334953704,2008-05-09,00:48:14
32.9721899,114.0140949,0,367.5,39577.0335185185,2008-05-09,00:48:16
32.9722183,114.0141266,0,367.5,39577.0335416667,2008-05-09,00:48:18
32.9722466,114.0141699,0,367.5,39577.0335648148,2008-05-09,00:48:20
32.9722733,114.0141949,0,367.5,39577.033587963,2008-05-09,00:48:22
32.972295,114.0142049,0,364.2,39577.0336111111,2008-05-09,00:48:24
32.9723133,114.0142149,0,364.2,39577.0336342593,2008-05-09,00:48:26
32.9723483,114.0142199,0,364.2,39577.0336921296,2008-05-09,00:48:31
32.9723716,114.0142383,0,364.2,39577.0337152778,2008-05-09,00:48:33
32.972405,114.0142466,0,360.9,39577.0337384259,2008-05-09,00:48:35
32.9724366,114.0142516,0,360.9,39577.0337615741,2008-05-09,00:48:37
32.9724833,114.0142816,0,357.6,39577.0338078704,2008-05-09,00:48:41
32.9725033,114.0142949,0,357.6,39577.0338773148,2008-05-09,00:48:47
32.9725466,114.0143033,0,357.6,39577.033900463,2008-05-09,00:48:49
32.972585,114.0142849,0,357.6,39577.0339236111,2008-05-09,00:48:51
32.972755,114.0144983,0,357.6,39577.0340509259,2008-05-09,00:49:02
32.9728083,114.0147016,0,357.6,39577.0340740741,2008-05-09,00:49:04
32.9728233,114.0148966,0,357.6,39577.0340972222,2008-05-09,00:49:06
32.9728516,114.0151033,0,357.6,39577.0341203704,2008-05-09,00:49:08
32.9728583,114.0153283,0,357.6,39577.0341435185,2008-05-09,00:49:10
32.972865,114.0155533,0,357.6,39577.0341666667,2008-05-09,00:49:12
32.9728916,114.0163249,0,357.6,39577.0342476852,2008-05-09,00:49:19
32.9729166,114.0165633,0,357.6,39577.0342708333,2008-05-09,00:49:21
32.97294,114.0168033,0,357.6,39577.0342939815,2008-05-09,00:49:23
32.9729333,114.0170266,0,357.6,39577.0343171296,2008-05-09,00:49:25
32.9729216,114.0172249,0,357.6,39577.0343402778,2008-05-09,00:49:27
32.9728849,114.0173833,0,357.6,39577.0343634259,2008-05-09,00:49:29
32.972865,114.0175199,0,357.6,39577.0343865741,2008-05-09,00:49:31
32.9728533,114.0176199,0,357.6,39577.0344097222,2008-05-09,00:49:33
32.9728616,114.0177066,0,357.6,39577.0344328704,2008-05-09,00:49:35
32.9728666,114.0177683,0,357.6,39577.0344560185,2008-05-09,00:49:37
32.9728683,114.0178183,0,357.6,39577.0344791667,2008-05-09,00:49:39
32.9728899,114.0178699,0,357.6,39577.0345023148,2008-05-09,00:49:41
32.9729016,114.0179049,0,357.6,39577.034525463,2008-05-09,00:49:43
32.9729149,114.017945,0,357.6,39577.0345486111,2008-05-09,00:49:45
32.9729299,114.0179849,0,357.6,39577.0345717593,2008-05-09,00:49:47
32.9729333,114.01803,0,357.6,39577.0345949074,2008-05-09,00:49:49
32.9729133,114.0180516,0,357.6,39577.0346180556,2008-05-09,00:49:51
32.9729049,114.018055,0,357.6,39577.0346412037,2008-05-09,00:49:53
32.9728983,114.0180749,0,357.6,39577.0346990741,2008-05-09,00:49:58
32.972895,114.0181399,0,357.6,39577.0347222222,2008-05-09,00:50:00
32.9728933,114.0181883,0,357.6,39577.0347453704,2008-05-09,00:50:02
32.9728933,114.0182216,0,357.6,39577.0347685185,2008-05-09,00:50:04
32.9728966,114.0183033,0,357.6,39577.0347916667,2008-05-09,00:50:06
32.97291,114.0184033,0,357.6,39577.0348148148,2008-05-09,00:50:08
32.9729149,114.0185049,0,357.6,39577.034837963,2008-05-09,00:50:10
32.9729183,114.0185849,0,357.6,39577.0348611111,2008-05-09,00:50:12
32.9729083,114.0186349,0,357.6,39577.0348842593,2008-05-09,00:50:14
32.9729016,114.0186799,0,357.6,39577.0349074074,2008-05-09,00:50:16
32.9728883,114.0187149,0,357.6,39577.0349305556,2008-05-09,00:50:18
32.9728766,114.0187766,0,357.6,39577.0349537037,2008-05-09,00:50:20
32.9728316,114.0188266,0,357.6,39577.0349768519,2008-05-09,00:50:22
32.9727783,114.01888,0,357.6,39577.035,2008-05-09,00:50:24
32.9727433,114.0189566,0,357.6,39577.0350231482,2008-05-09,00:50:26
32.9727266,114.0190633,0,357.6,39577.0350462963,2008-05-09,00:50:28
32.9727083,114.0191949,0,357.6,39577.0350694444,2008-05-09,00:50:30
32.9727,114.0193466,0,357.6,39577.0350925926,2008-05-09,00:50:32
32.9727083,114.0195183,0,357.6,39577.0351157407,2008-05-09,00:50:34
32.9727616,114.0197233,0,357.6,39577.0351388889,2008-05-09,00:50:36
32.9728216,114.019945,0,357.6,39577.035162037,2008-05-09,00:50:38
32.972865,114.0201699,0,357.6,39577.0351851852,2008-05-09,00:50:40
32.9729216,114.0204083,0,357.6,39577.0352083333,2008-05-09,00:50:42
32.9729633,114.0206299,0,357.6,39577.0352314815,2008-05-09,00:50:44
32.972995,114.0208283,0,357.6,39577.0352546296,2008-05-09,00:50:46
32.9730216,114.0210049,0,357.6,39577.0352777778,2008-05-09,00:50:48
32.9730249,114.021155,0,360.9,39577.0353009259,2008-05-09,00:50:50
32.9730399,114.0213033,0,360.9,39577.0353240741,2008-05-09,00:50:52
32.973005,114.0214433,0,360.9,39577.0353472222,2008-05-09,00:50:54
32.972995,114.0216116,0,360.9,39577.0353703704,2008-05-09,00:50:56
32.972995,114.0217866,0,360.9,39577.0353935185,2008-05-09,00:50:58
32.9729816,114.0219416,0,360.9,39577.0354166667,2008-05-09,00:51:00
32.9729666,114.0220333,0,360.9,39577.0354398148,2008-05-09,00:51:02
32.9729466,114.0220699,0,364.2,39577.035462963,2008-05-09,00:51:04
32.9729166,114.022065,0,364.2,39577.0354861111,2008-05-09,00:51:06
32.9729033,114.022135,0,364.2,39577.0355439815,2008-05-09,00:51:11
32.972895,114.0222416,0,364.2,39577.0355671296,2008-05-09,00:51:13
32.9728849,114.0223833,0,364.2,39577.0355902778,2008-05-09,00:51:15
32.9728716,114.0225466,0,364.2,39577.0356134259,2008-05-09,00:51:17
32.972855,114.0227299,0,364.2,39577.0356365741,2008-05-09,00:51:19
32.9728616,114.0229283,0,364.2,39577.0356597222,2008-05-09,00:51:21
32.97284,114.0231133,0,364.2,39577.0356828704,2008-05-09,00:51:23
32.9728349,114.023285,0,364.2,39577.0357060185,2008-05-09,00:51:25
32.972865,114.02349,0,364.2,39577.0357291667,2008-05-09,00:51:27
32.97288,114.0237283,0,364.2,39577.0357523148,2008-05-09,00:51:29
32.972895,114.0239916,0,364.2,39577.035775463,2008-05-09,00:51:31
32.9728833,114.0242599,0,364.2,39577.0357986111,2008-05-09,00:51:33
32.9728849,114.0245366,0,364.2,39577.0358217593,2008-05-09,00:51:35
32.9729133,114.0248166,0,364.2,39577.0358449074,2008-05-09,00:51:37
32.9729416,114.0250866,0,364.2,39577.0358680556,2008-05-09,00:51:39
32.9729549,114.0253283,0,364.2,39577.0358912037,2008-05-09,00:51:41
32.972965,114.0255316,0,367.5,39577.0359143519,2008-05-09,00:51:43
32.9729816,114.0256933,0,367.5,39577.0359375,2008-05-09,00:51:45
32.9729916,114.0258333,0,367.5,39577.0359606481,2008-05-09,00:51:47
32.9730116,114.0259966,0,367.5,39577.0359837963,2008-05-09,00:51:49
32.9730183,114.0261883,0,367.5,39577.0360069444,2008-05-09,00:51:51
32.9730333,114.0263966,0,367.5,39577.0360300926,2008-05-09,00:51:53
32.9730566,114.0266049,0,367.5,39577.0360532407,2008-05-09,00:51:55
32.9730816,114.0267999,0,370.7,39577.0360763889,2008-05-09,00:51:57
32.9730866,114.0269633,0,370.7,39577.036099537,2008-05-09,00:51:59
32.9731083,114.0270899,0,370.7,39577.0361226852,2008-05-09,00:52:01
32.9731116,114.0271783,0,370.7,39577.0361458333,2008-05-09,00:52:03
32.9731316,114.0272266,0,370.7,39577.0361689815,2008-05-09,00:52:05
32.9731283,114.0272216,0,370.7,39577.0361921296,2008-05-09,00:52:07
32.9731283,114.0272216,0,370.7,39577.03625,2008-05-09,00:52:12
32.9731283,114.0272216,0,370.7,39577.0363078704,2008-05-09,00:52:17
32.9731283,114.0272216,0,370.7,39577.0363657407,2008-05-09,00:52:22
32.9731283,114.0272233,0,370.7,39577.0364236111,2008-05-09,00:52:27
32.9731283,114.0272233,0,370.7,39577.0364583333,2008-05-09,00:52:30
32.9731283,114.0272266,0,370.7,39577.0364814815,2008-05-09,00:52:32
32.9731183,114.0272983,0,370.7,39577.0365393519,2008-05-09,00:52:37
32.97312,114.0273516,0,367.5,39577.0365625,2008-05-09,00:52:39
32.9731266,114.0274116,0,367.5,39577.0365856481,2008-05-09,00:52:41
32.9731383,114.0274766,0,367.5,39577.0366087963,2008-05-09,00:52:43
32.9731516,114.0275499,0,367.5,39577.0366319444,2008-05-09,00:52:45
32.9731766,114.0276516,0,367.5,39577.0366550926,2008-05-09,00:52:47
32.9732033,114.0277516,0,364.2,39577.0366782407,2008-05-09,00:52:49
32.9732216,114.0278133,0,364.2,39577.0367013889,2008-05-09,00:52:51
32.9732316,114.0278516,0,364.2,39577.036724537,2008-05-09,00:52:53
32.9732416,114.0278749,0,364.2,39577.0367476852,2008-05-09,00:52:55
32.9732733,114.027885,0,364.2,39577.0367708333,2008-05-09,00:52:57
32.9732766,114.02792,0,364.2,39577.0367939815,2008-05-09,00:52:59
32.9733049,114.0279349,0,364.2,39577.0368171296,2008-05-09,00:53:01
32.9733366,114.0279416,0,364.2,39577.0368402778,2008-05-09,00:53:03
32.9733866,114.0279299,0,364.2,39577.0368634259,2008-05-09,00:53:05
32.9734916,114.0278399,0,364.2,39577.0368865741,2008-05-09,00:53:07
32.9735916,114.0278116,0,364.2,39577.0369097222,2008-05-09,00:53:09
32.9737133,114.0277866,0,364.2,39577.0369328704,2008-05-09,00:53:11
32.9738083,114.0277733,0,364.2,39577.0369560185,2008-05-09,00:53:13
32.97396,114.0277216,0,364.2,39577.0369791667,2008-05-09,00:53:15
32.9741116,114.0276866,0,364.2,39577.0370023148,2008-05-09,00:53:17
32.9742933,114.0276566,0,364.2,39577.037025463,2008-05-09,00:53:19
32.9744849,114.0276116,0,364.2,39577.0370486111,2008-05-09,00:53:21
32.97466,114.0275833,0,367.5,39577.0370717593,2008-05-09,00:53:23
32.974845,114.0275299,0,367.5,39577.0370949074,2008-05-09,00:53:25
32.97501,114.0274849,0,367.5,39577.0371180556,2008-05-09,00:53:27
32.9751466,114.0274599,0,367.5,39577.0371412037,2008-05-09,00:53:29
32.9752516,114.0274449,0,367.5,39577.0371643519,2008-05-09,00:53:31
32.9753366,114.02744,0,367.5,39577.0371875,2008-05-09,00:53:33
32.9754,114.02744,0,367.5,39577.0372106481,2008-05-09,00:53:35
32.9754633,114.0273399,0,360.9,39577.0372337963,2008-05-09,00:53:37
32.9755433,114.0273083,0,354.3,39577.0372569444,2008-05-09,00:53:39
32.9756483,114.0273066,0,351,39577.0372800926,2008-05-09,00:53:41
32.9757883,114.0273149,0,347.8,39577.0373032407,2008-05-09,00:53:43
32.9759599,114.0272899,0,347.8,39577.0373263889,2008-05-09,00:53:45
32.9761366,114.0272499,0,347.8,39577.037349537,2008-05-09,00:53:47
32.976345,114.0272149,0,344.5,39577.0373726852,2008-05-09,00:53:49
32.976565,114.0271816,0,344.5,39577.0373958333,2008-05-09,00:53:51
32.9767683,114.0271483,0,341.2,39577.0374189815,2008-05-09,00:53:53
32.9769533,114.0271183,0,341.2,39577.0374421296,2008-05-09,00:53:55
32.9771333,114.0271016,0,334.6,39577.0374652778,2008-05-09,00:53:57
32.9773083,114.0270916,0,324.8,39577.0374884259,2008-05-09,00:53:59
32.977475,114.0270683,0,318.2,39577.0375115741,2008-05-09,00:54:01
32.9776116,114.0270266,0,318.2,39577.0375347222,2008-05-09,00:54:03
32.9777249,114.0269983,0,318.2,39577.0375578704,2008-05-09,00:54:05
32.9778,114.0269799,0,315,39577.0375810185,2008-05-09,00:54:07
32.9778283,114.0269733,0,315,39577.0376041667,2008-05-09,00:54:09
32.9778199,114.0269616,0,315,39577.037662037,2008-05-09,00:54:14
32.9778199,114.0269616,0,315,39577.0377199074,2008-05-09,00:54:19
32.9778199,114.0269616,0,315,39577.0377777778,2008-05-09,00:54:24
32.9778199,114.0269616,0,315,39577.0378356481,2008-05-09,00:54:29
32.9778199,114.0269616,0,315,39577.0378935185,2008-05-09,00:54:34
32.9778199,114.0269616,0,315,39577.0379513889,2008-05-09,00:54:39
32.9778199,114.0269616,0,315,39577.0380092593,2008-05-09,00:54:44
32.9778199,114.0269616,0,315,39577.0380439815,2008-05-09,00:54:47
32.9778199,114.0269616,0,315,39577.0380671296,2008-05-09,00:54:49
32.9779033,114.0269483,0,315,39577.038125,2008-05-09,00:54:54
32.97798,114.0269816,0,315,39577.0381481481,2008-05-09,00:54:56
32.9780316,114.0271016,0,315,39577.0381712963,2008-05-09,00:54:58
32.9780583,114.0272683,0,315,39577.0381944444,2008-05-09,00:55:00
32.9780749,114.0274766,0,315,39577.0382175926,2008-05-09,00:55:02
32.9780999,114.0276949,0,315,39577.0382407407,2008-05-09,00:55:04
32.9781333,114.0279333,0,315,39577.0382638889,2008-05-09,00:55:06
32.978165,114.0281766,0,315,39577.038287037,2008-05-09,00:55:08
32.9781933,114.0284283,0,315,39577.0383101852,2008-05-09,00:55:10
32.9782316,114.0287016,0,315,39577.0383333333,2008-05-09,00:55:12
32.9782766,114.0289899,0,315,39577.0383564815,2008-05-09,00:55:14
32.9783366,114.0292733,0,315,39577.0383796296,2008-05-09,00:55:16
32.978385,114.0295149,0,315,39577.0384027778,2008-05-09,00:55:18
32.9783933,114.0297233,0,318.2,39577.0384259259,2008-05-09,00:55:20
32.9784099,114.0299183,0,321.5,39577.0384490741,2008-05-09,00:55:22
32.9784216,114.0300666,0,324.8,39577.0384722222,2008-05-09,00:55:24
32.9784199,114.0301316,0,324.8,39577.0384953704,2008-05-09,00:55:26
32.9784183,114.0301833,0,324.8,39577.0385185185,2008-05-09,00:55:28
32.97839,114.0302249,0,328.1,39577.0385416667,2008-05-09,00:55:30
32.9783383,114.0302849,0,334.6,39577.0385648148,2008-05-09,00:55:32
32.9783416,114.0303749,0,337.9,39577.038587963,2008-05-09,00:55:34
32.9783516,114.0304799,0,334.6,39577.0386111111,2008-05-09,00:55:36
32.9783616,114.0306149,0,334.6,39577.0386342593,2008-05-09,00:55:38
32.9783733,114.0307916,0,331.4,39577.0386574074,2008-05-09,00:55:40
32.978405,114.0310149,0,334.6,39577.0386805556,2008-05-09,00:55:42
32.978445,114.0312649,0,334.6,39577.0387037037,2008-05-09,00:55:44
32.9784983,114.0315383,0,334.6,39577.0387268519,2008-05-09,00:55:46
32.9785416,114.0318149,0,334.6,39577.03875,2008-05-09,00:55:48
32.9785566,114.0320783,0,334.6,39577.0387731481,2008-05-09,00:55:50
32.9785683,114.0323399,0,334.6,39577.0387962963,2008-05-09,00:55:52
32.9785816,114.0325983,0,337.9,39577.0388194444,2008-05-09,00:55:54
32.9786016,114.0328583,0,337.9,39577.0388425926,2008-05-09,00:55:56
32.978585,114.0330849,0,344.5,39577.0388657407,2008-05-09,00:55:58
32.978595,114.0332866,0,344.5,39577.0388888889,2008-05-09,00:56:00
32.9786183,114.0334433,0,341.2,39577.038912037,2008-05-09,00:56:02
32.97864,114.0335416,0,337.9,39577.0389351852,2008-05-09,00:56:04
32.9786533,114.0335666,0,337.9,39577.0389583333,2008-05-09,00:56:06
32.9787083,114.0335766,0,324.8,39577.0390162037,2008-05-09,00:56:11
32.9787366,114.0335749,0,318.2,39577.0390740741,2008-05-09,00:56:16
32.9787366,114.0335749,0,318.2,39577.0391319444,2008-05-09,00:56:21
32.9787366,114.0335749,0,318.2,39577.0391898148,2008-05-09,00:56:26
32.9787366,114.0335749,0,318.2,39577.0392476852,2008-05-09,00:56:31
32.9787366,114.0335749,0,318.2,39577.0392824074,2008-05-09,00:56:34
32.9787366,114.0335749,0,318.2,39577.0393055556,2008-05-09,00:56:36
32.9787316,114.0337283,0,318.2,39577.0393634259,2008-05-09,00:56:41
32.978755,114.0338549,0,318.2,39577.0393865741,2008-05-09,00:56:43
32.978795,114.0340166,0,318.2,39577.0394097222,2008-05-09,00:56:45
32.9788149,114.0341999,0,318.2,39577.0394328704,2008-05-09,00:56:47
32.9788516,114.0343983,0,318.2,39577.0394560185,2008-05-09,00:56:49
32.9788783,114.0345983,0,318.2,39577.0394791667,2008-05-09,00:56:51
32.9788933,114.0347966,0,318.2,39577.0395023148,2008-05-09,00:56:53
32.9789116,114.0350049,0,315,39577.039525463,2008-05-09,00:56:55
32.97895,114.0351899,0,315,39577.0395486111,2008-05-09,00:56:57
32.9789716,114.0353099,0,315,39577.0395717593,2008-05-09,00:56:59
32.9789883,114.0353949,0,315,39577.0395949074,2008-05-09,00:57:01
32.9789783,114.0354799,0,315,39577.0396180556,2008-05-09,00:57:03
32.9789833,114.0355749,0,315,39577.0396412037,2008-05-09,00:57:05
32.9789883,114.0356566,0,315,39577.0396643518,2008-05-09,00:57:07
32.9789916,114.0357383,0,315,39577.0396875,2008-05-09,00:57:09
32.979005,114.0358233,0,318.2,39577.0397106481,2008-05-09,00:57:11
32.9790316,114.0358883,0,318.2,39577.0397337963,2008-05-09,00:57:13
32.979045,114.0359283,0,318.2,39577.0397569444,2008-05-09,00:57:15
32.9790649,114.0359483,0,318.2,39577.0397800926,2008-05-09,00:57:17
32.9790766,114.0359683,0,321.5,39577.0398032407,2008-05-09,00:57:19
32.9790799,114.035975,0,321.5,39577.0398263889,2008-05-09,00:57:21
32.9790916,114.035975,0,321.5,39577.039849537,2008-05-09,00:57:23
32.979105,114.035955,0,321.5,39577.0398726852,2008-05-09,00:57:25
32.9791133,114.0359333,0,324.8,39577.0398958333,2008-05-09,00:57:27
32.9791166,114.0359233,0,324.8,39577.0399189815,2008-05-09,00:57:29
32.9791249,114.0358649,0,324.8,39577.0399768518,2008-05-09,00:57:34
32.9790866,114.0358733,0,328.1,39577.0400347222,2008-05-09,00:57:39
32.9790849,114.0358749,0,328.1,39577.0400925926,2008-05-09,00:57:44
32.9790849,114.0358749,0,328.1,39577.040150463,2008-05-09,00:57:49
32.9790849,114.0358749,0,328.1,39577.0402083333,2008-05-09,00:57:54
32.9790849,114.0358749,0,328.1,39577.0402662037,2008-05-09,00:57:59
32.9790849,114.0358749,0,328.1,39577.0403009259,2008-05-09,00:58:02
32.9790849,114.0358749,0,328.1,39577.0403240741,2008-05-09,00:58:04
32.9790883,114.0358616,0,328.1,39577.0403819444,2008-05-09,00:58:09
32.9790799,114.03589,0,328.1,39577.0404398148,2008-05-09,00:58:14
32.9790666,114.0359083,0,328.1,39577.040462963,2008-05-09,00:58:16
32.9790866,114.0359149,0,328.1,39577.0404861111,2008-05-09,00:58:18
32.9791099,114.0359116,0,328.1,39577.0405092593,2008-05-09,00:58:20
32.9791216,114.0359149,0,328.1,39577.0405324074,2008-05-09,00:58:22
32.9791366,114.0359033,0,328.1,39577.0405555556,2008-05-09,00:58:24
32.9791616,114.0359066,0,328.1,39577.0405787037,2008-05-09,00:58:26
32.9791799,114.0359149,0,328.1,39577.0406018518,2008-05-09,00:58:28
32.9791916,114.035925,0,328.1,39577.040625,2008-05-09,00:58:30
32.9792033,114.0359333,0,328.1,39577.0406481481,2008-05-09,00:58:32
32.979215,114.0359516,0,328.1,39577.0406712963,2008-05-09,00:58:34
32.9792233,114.0359683,0,328.1,39577.0406944444,2008-05-09,00:58:36
32.9792249,114.03599,0,328.1,39577.0407175926,2008-05-09,00:58:38
32.97923,114.0360083,0,328.1,39577.0407407407,2008-05-09,00:58:40
32.9792333,114.0360316,0,328.1,39577.0407638889,2008-05-09,00:58:42
32.9792366,114.0360583,0,328.1,39577.040787037,2008-05-09,00:58:44
32.97924,114.0360899,0,328.1,39577.0408101852,2008-05-09,00:58:46
32.9792499,114.0361233,0,328.1,39577.0408333333,2008-05-09,00:58:48
32.979255,114.0361499,0,324.8,39577.0408564815,2008-05-09,00:58:50
32.97926,114.0361866,0,324.8,39577.0408796296,2008-05-09,00:58:52
32.9792616,114.0362283,0,324.8,39577.0409027778,2008-05-09,00:58:54
32.9792633,114.036265,0,324.8,39577.0409259259,2008-05-09,00:58:56
32.9792716,114.036285,0,324.8,39577.0409490741,2008-05-09,00:58:58
32.9792766,114.0363116,0,324.8,39577.0409722222,2008-05-09,00:59:00
32.979285,114.0363416,0,324.8,39577.0409953704,2008-05-09,00:59:02
32.9792916,114.0363766,0,324.8,39577.0410185185,2008-05-09,00:59:04
32.9793016,114.036405,0,324.8,39577.0410416667,2008-05-09,00:59:06
32.9793016,114.0364349,0,324.8,39577.0410648148,2008-05-09,00:59:08
32.9793066,114.0364683,0,324.8,39577.041087963,2008-05-09,00:59:10
32.9793133,114.0364999,0,324.8,39577.0411111111,2008-05-09,00:59:12
32.97931,114.0365416,0,328.1,39577.0411342593,2008-05-09,00:59:14
32.9793199,114.0365783,0,328.1,39577.0411574074,2008-05-09,00:59:16
32.97934,114.0365966,0,328.1,39577.0411805556,2008-05-09,00:59:18
32.979355,114.0366183,0,328.1,39577.0412037037,2008-05-09,00:59:20
32.9793533,114.0366299,0,328.1,39577.0412268518,2008-05-09,00:59:22
32.9793566,114.0366499,0,328.1,39577.04125,2008-05-09,00:59:24
32.9793716,114.0366683,0,328.1,39577.0412847222,2008-05-09,00:59:27
32.97941,114.0366666,0,331.4,39577.0413425926,2008-05-09,00:59:32
32.9793583,114.0363999,0,331.4,39577.041412037,2008-05-09,00:59:38
32.9793783,114.0364149,0,331.4,39577.0414351852,2008-05-09,00:59:40
32.9794083,114.0364266,0,331.4,39577.0414583333,2008-05-09,00:59:42
32.9794283,114.0364249,0,331.4,39577.0414814815,2008-05-09,00:59:44
32.979455,114.0364333,0,331.4,39577.0415046296,2008-05-09,00:59:46
32.9794516,114.0364166,0,331.4,39577.0415277778,2008-05-09,00:59:48
32.97951,114.0363866,0,334.6,39577.0416203704,2008-05-09,00:59:56
32.9794583,114.0362949,0,334.6,39577.0416782407,2008-05-09,01:00:01
32.9794216,114.0362099,0,334.6,39577.0417013889,2008-05-09,01:00:03
32.9794033,114.0361549,0,334.6,39577.041724537,2008-05-09,01:00:05
32.979385,114.0360933,0,334.6,39577.0417476852,2008-05-09,01:00:07
32.9793683,114.0360633,0,334.6,39577.0417708333,2008-05-09,01:00:09
32.9793016,114.03589,0,337.9,39577.0418287037,2008-05-09,01:00:14
32.9792566,114.0357249,0,337.9,39577.0418518518,2008-05-09,01:00:16
32.9792416,114.0356099,0,341.2,39577.041875,2008-05-09,01:00:18
32.9792749,114.0355016,0,341.2,39577.0418981481,2008-05-09,01:00:20
32.9792499,114.03541,0,344.5,39577.0419328704,2008-05-09,01:00:23
32.9792416,114.0353433,0,344.5,39577.0419560185,2008-05-09,01:00:25
32.9792199,114.0352933,0,344.5,39577.0419791667,2008-05-09,01:00:27
32.9791866,114.0351899,0,347.8,39577.042037037,2008-05-09,01:00:32
32.9791833,114.035165,0,351,39577.0420601852,2008-05-09,01:00:34
32.9791816,114.0351433,0,351,39577.0421180556,2008-05-09,01:00:39
32.9791883,114.0351399,0,354.3,39577.0421875,2008-05-09,01:00:45
32.9791933,114.0351399,0,354.3,39577.0422106481,2008-05-09,01:00:47
32.9791949,114.0351366,0,354.3,39577.0422685185,2008-05-09,01:00:52
32.9791949,114.0351366,0,354.3,39577.0423263889,2008-05-09,01:00:57
32.9791949,114.0351366,0,354.3,39577.0423842593,2008-05-09,01:01:02
32.9791949,114.0351366,0,354.3,39577.0424421296,2008-05-09,01:01:07
32.9791949,114.0351366,0,354.3,39577.0425,2008-05-09,01:01:12
32.9791949,114.0351366,0,354.3,39577.0425578704,2008-05-09,01:01:17
32.9791949,114.0351366,0,354.3,39577.0425925926,2008-05-09,01:01:20
32.9791949,114.0351366,0,354.3,39577.0426157407,2008-05-09,01:01:22
32.9791783,114.03515,0,354.3,39577.0426388889,2008-05-09,01:01:24
32.9791566,114.035165,0,354.3,39577.042662037,2008-05-09,01:01:26
32.9791133,114.0351783,0,354.3,39577.0426851852,2008-05-09,01:01:28
32.9790966,114.0351866,0,354.3,39577.0427083333,2008-05-09,01:01:30
32.9790783,114.0351933,0,354.3,39577.0427314815,2008-05-09,01:01:32
32.9789866,114.0352983,0,557.7,39577.0429398148,2008-05-09,01:01:50
32.9778866,114.0369449,0,593.8,39577.0450462963,2008-05-09,01:04:52
32.97794,114.0369183,0,570.9,39577.0450694444,2008-05-09,01:04:54
32.9780749,114.0368983,0,564.3,39577.0450925926,2008-05-09,01:04:56
32.9781716,114.0368883,0,564.3,39577.0451157407,2008-05-09,01:04:58
32.9783866,114.0369599,0,561,39577.0451388889,2008-05-09,01:05:00
32.97846,114.03704,0,561,39577.045162037,2008-05-09,01:05:02
32.9785083,114.037075,0,557.7,39577.0452199074,2008-05-09,01:05:07
32.9785049,114.0370783,0,557.7,39577.0452777778,2008-05-09,01:05:12
32.9785033,114.0370783,0,557.7,39577.0453356481,2008-05-09,01:05:17
32.9785033,114.0370783,0,557.7,39577.0453935185,2008-05-09,01:05:22
32.9785033,114.0370783,0,557.7,39577.0454513889,2008-05-09,01:05:27
32.9785016,114.0370783,0,557.7,39577.0455092593,2008-05-09,01:05:32
32.9785016,114.0370783,0,557.7,39577.0455671296,2008-05-09,01:05:37
32.9785016,114.0370783,0,557.7,39577.045625,2008-05-09,01:05:42
32.9785016,114.0370783,0,557.7,39577.0456828704,2008-05-09,01:05:47
32.9785016,114.0370783,0,557.7,39577.0457407407,2008-05-09,01:05:52
32.9785016,114.0370783,0,557.7,39577.0457986111,2008-05-09,01:05:57
32.9785016,114.0370783,0,557.7,39577.0458564815,2008-05-09,01:06:02
32.9785016,114.0370783,0,557.7,39577.0459143519,2008-05-09,01:06:07
32.9785016,114.0370783,0,557.7,39577.0459722222,2008-05-09,01:06:12
32.9785016,114.0370783,0,557.7,39577.0460300926,2008-05-09,01:06:17
32.9785016,114.0370783,0,557.7,39577.046087963,2008-05-09,01:06:22
32.9785016,114.0370783,0,557.7,39577.0461458333,2008-05-09,01:06:27
32.9785016,114.0370783,0,557.7,39577.0462037037,2008-05-09,01:06:32
32.9785016,114.0370783,0,557.7,39577.0462615741,2008-05-09,01:06:37
32.9785016,114.0370783,0,557.7,39577.0463194444,2008-05-09,01:06:42
32.9785016,114.0370783,0,557.7,39577.0463773148,2008-05-09,01:06:47
32.9785016,114.0370783,0,557.7,39577.0464351852,2008-05-09,01:06:52
32.9785016,114.0370783,0,557.7,39577.0464930556,2008-05-09,01:06:57
32.9785016,114.0370783,0,557.7,39577.0465509259,2008-05-09,01:07:02
32.9785016,114.0370783,0,557.7,39577.0466087963,2008-05-09,01:07:07
32.9785016,114.0370783,0,557.7,39577.0466666667,2008-05-09,01:07:12
32.9785016,114.0370783,0,557.7,39577.0467013889,2008-05-09,01:07:15
32.9785016,114.0370783,0,557.7,39577.046724537,2008-05-09,01:07:17
32.9785683,114.0371149,0,534.8,39577.0467824074,2008-05-09,01:07:22
32.9785766,114.0371166,0,531.5,39577.0468402778,2008-05-09,01:07:27
32.9785766,114.0371166,0,531.5,39577.0468981481,2008-05-09,01:07:32
32.9785766,114.0371166,0,531.5,39577.0469560185,2008-05-09,01:07:37
32.9785766,114.0371166,0,531.5,39577.0470138889,2008-05-09,01:07:42
32.9785766,114.0371166,0,531.5,39577.0470717593,2008-05-09,01:07:47
32.9785766,114.0371166,0,531.5,39577.0471064815,2008-05-09,01:07:50
32.9785766,114.0371166,0,531.5,39577.0471296296,2008-05-09,01:07:52
32.9785466,114.0371149,0,531.5,39577.0471527778,2008-05-09,01:07:54
32.9785499,114.0371166,0,531.5,39577.0471759259,2008-05-09,01:07:56
32.9786716,114.0371149,0,531.5,39577.0472337963,2008-05-09,01:08:01
32.9787449,114.0371166,0,531.5,39577.0472569444,2008-05-09,01:08:03
32.9787916,114.0371216,0,531.5,39577.0472800926,2008-05-09,01:08:05
32.9788733,114.0371283,0,531.5,39577.047337963,2008-05-09,01:08:10
32.9788733,114.0371283,0,531.5,39577.0473958333,2008-05-09,01:08:15
32.9788733,114.0371283,0,531.5,39577.0474537037,2008-05-09,01:08:20
32.9788733,114.0371283,0,531.5,39577.0474884259,2008-05-09,01:08:23
32.9788733,114.0371283,0,531.5,39577.0475115741,2008-05-09,01:08:25
32.9788516,114.0371266,0,531.5,39577.0475694444,2008-05-09,01:08:30
32.97885,114.037125,0,531.5,39577.0475925926,2008-05-09,01:08:32
32.9788699,114.0371266,0,531.5,39577.047650463,2008-05-09,01:08:37
32.9788716,114.0371266,0,531.5,39577.0477083333,2008-05-09,01:08:42
32.9788699,114.037125,0,531.5,39577.0477662037,2008-05-09,01:08:47
32.9788699,114.037125,0,531.5,39577.0478240741,2008-05-09,01:08:52
32.9788716,114.0371316,0,531.5,39577.0478819444,2008-05-09,01:08:57
32.9788716,114.0371316,0,531.5,39577.0479398148,2008-05-09,01:09:02
32.9788683,114.0371299,0,531.5,39577.0479976852,2008-05-09,01:09:07
32.9788666,114.0371283,0,531.5,39577.0480555556,2008-05-09,01:09:12
32.9788666,114.0371283,0,531.5,39577.0481134259,2008-05-09,01:09:17
32.9788666,114.0371283,0,531.5,39577.0481481481,2008-05-09,01:09:20
32.9788683,114.037125,0,531.5,39577.0481712963,2008-05-09,01:09:22
32.9789183,114.0371199,0,531.5,39577.0482291667,2008-05-09,01:09:27
32.9789566,114.037125,0,531.5,39577.0482523148,2008-05-09,01:09:29
32.9789999,114.0371283,0,531.5,39577.048275463,2008-05-09,01:09:31
32.9790383,114.0371283,0,531.5,39577.0482986111,2008-05-09,01:09:33
32.9790683,114.0371333,0,531.5,39577.0483217593,2008-05-09,01:09:35
32.979115,114.0371183,0,528.2,39577.0483449074,2008-05-09,01:09:37
32.97916,114.0371083,0,528.2,39577.0483680556,2008-05-09,01:09:39
32.9792033,114.03709,0,528.2,39577.0483912037,2008-05-09,01:09:41
32.9792516,114.0370616,0,528.2,39577.0484143518,2008-05-09,01:09:43
32.9792916,114.0370233,0,528.2,39577.0484375,2008-05-09,01:09:45
32.9793433,114.03697,0,528.2,39577.0484606481,2008-05-09,01:09:47
32.97958,114.0367499,0,587.3,39577.0485300926,2008-05-09,01:09:53
32.9796849,114.0373666,0,570.9,39577.0512962963,2008-05-09,01:13:52
32.9797233,114.0374166,0,584,39577.0513194444,2008-05-09,01:13:54
32.9796416,114.0375,0,587.3,39577.0513425926,2008-05-09,01:13:56
32.9795699,114.0375783,0,587.3,39577.0513657407,2008-05-09,01:13:58
32.9795549,114.0376449,0,590.6,39577.0513888889,2008-05-09,01:14:00
32.97958,114.0376799,0,590.6,39577.051412037,2008-05-09,01:14:02
32.9796183,114.0377299,0,590.6,39577.0514351852,2008-05-09,01:14:04
32.9796449,114.0377899,0,590.6,39577.0514583333,2008-05-09,01:14:06
32.9796216,114.0379233,0,590.6,39577.0514814815,2008-05-09,01:14:08
32.979665,114.0379899,0,590.6,39577.0515046296,2008-05-09,01:14:10
32.9797249,114.0380799,0,590.6,39577.0515277778,2008-05-09,01:14:12
32.9797433,114.038205,0,590.6,39577.0515509259,2008-05-09,01:14:14
32.9797883,114.0383433,0,590.6,39577.0515740741,2008-05-09,01:14:16
32.9798283,114.0384466,0,590.6,39577.0515972222,2008-05-09,01:14:18
32.9798733,114.0385116,0,590.6,39577.0516203704,2008-05-09,01:14:20
32.9799099,114.0385249,0,590.6,39577.0516435185,2008-05-09,01:14:22
32.9799316,114.038515,0,590.6,39577.0516782407,2008-05-09,01:14:25
32.9799349,114.0384583,0,590.6,39577.0517013889,2008-05-09,01:14:27
32.9798916,114.0384216,0,590.6,39577.051724537,2008-05-09,01:14:29
32.9798233,114.0384499,0,590.6,39577.0517476852,2008-05-09,01:14:31
32.9797849,114.0385199,0,590.6,39577.0517708333,2008-05-09,01:14:33
32.9798133,114.0385516,0,590.6,39577.0517939815,2008-05-09,01:14:35
32.9797933,114.0385783,0,590.6,39577.0518171296,2008-05-09,01:14:37
32.9796933,114.0377299,0,590.6,39577.0518402778,2008-05-09,01:14:39
32.97965,114.0376516,0,587.3,39577.0518634259,2008-05-09,01:14:41
32.9796333,114.0374316,0,587.3,39577.0518865741,2008-05-09,01:14:43
32.9795916,114.03733,0,587.3,39577.0519097222,2008-05-09,01:14:45
32.9795699,114.0372533,0,584,39577.0519328704,2008-05-09,01:14:47
32.9795283,114.0372199,0,584,39577.0519560185,2008-05-09,01:14:49
32.9795149,114.0371916,0,584,39577.0519791667,2008-05-09,01:14:51
32.9794816,114.0371716,0,580.7,39577.0520023148,2008-05-09,01:14:53
32.9794349,114.0371799,0,580.7,39577.052025463,2008-05-09,01:14:55
32.97941,114.0371766,0,580.7,39577.0520486111,2008-05-09,01:14:57
32.9794016,114.0371766,0,580.7,39577.0520717593,2008-05-09,01:14:59
32.979395,114.0371616,0,577.4,39577.0521296296,2008-05-09,01:15:04
32.9793749,114.0371499,0,577.4,39577.0521875,2008-05-09,01:15:09
32.9793833,114.0371183,0,574.1,39577.0522453704,2008-05-09,01:15:14
32.9793749,114.0371049,0,574.1,39577.0523032407,2008-05-09,01:15:19
32.9793516,114.0370883,0,574.1,39577.0523611111,2008-05-09,01:15:24
32.9792383,114.0370533,0,574.1,39577.0524189815,2008-05-09,01:15:29
32.9792083,114.0370383,0,574.1,39577.0524421296,2008-05-09,01:15:31
32.9791816,114.0370283,0,574.1,39577.0524652778,2008-05-09,01:15:33
32.9791966,114.0370033,0,574.1,39577.0524884259,2008-05-09,01:15:35
32.9792233,114.036985,0,574.1,39577.0525115741,2008-05-09,01:15:37
32.97933,114.0369466,0,574.1,39577.0525694444,2008-05-09,01:15:42
32.9793866,114.0369499,0,574.1,39577.0525925926,2008-05-09,01:15:44
32.9794583,114.0369516,0,574.1,39577.0526157407,2008-05-09,01:15:46
32.9795066,114.0369333,0,574.1,39577.0526388889,2008-05-09,01:15:48
32.9795716,114.0368966,0,574.1,39577.052662037,2008-05-09,01:15:50
32.9796033,114.0368949,0,574.1,39577.0526851852,2008-05-09,01:15:52
32.9796033,114.0369383,0,574.1,39577.0527083333,2008-05-09,01:15:54
32.9795866,114.0370799,0,574.1,39577.0527662037,2008-05-09,01:15:59
32.9795849,114.0371349,0,574.1,39577.0527893519,2008-05-09,01:16:01
32.9795766,114.0371683,0,574.1,39577.0528125,2008-05-09,01:16:03
32.9795816,114.0371983,0,574.1,39577.0528356481,2008-05-09,01:16:05
32.9795849,114.0372216,0,574.1,39577.0528587963,2008-05-09,01:16:07
32.9793449,114.0373016,0,570.9,39577.0561921296,2008-05-09,01:20:55
32.9793216,114.0373166,0,570.9,39577.0562152778,2008-05-09,01:20:57
32.9793199,114.0373433,0,570.9,39577.0562384259,2008-05-09,01:20:59
32.97931,114.0373749,0,570.9,39577.0562615741,2008-05-09,01:21:01
32.9792733,114.0374366,0,570.9,39577.0563194444,2008-05-09,01:21:06
32.97927,114.0374483,0,570.9,39577.0563425926,2008-05-09,01:21:08
32.979255,114.0374449,0,570.9,39577.0563657407,2008-05-09,01:21:10
32.979255,114.0374266,0,570.9,39577.0563888889,2008-05-09,01:21:12
32.97927,114.0374216,0,570.9,39577.0564467593,2008-05-09,01:21:17
32.97927,114.0374216,0,570.9,39577.0565046296,2008-05-09,01:21:22
32.97927,114.0374216,0,570.9,39577.0565625,2008-05-09,01:21:27
32.97927,114.0374216,0,570.9,39577.0566203704,2008-05-09,01:21:32
32.97927,114.0374216,0,570.9,39577.0566782407,2008-05-09,01:21:37
32.97927,114.0374216,0,570.9,39577.0567361111,2008-05-09,01:21:42
32.97927,114.0374216,0,570.9,39577.0567939815,2008-05-09,01:21:47
32.97927,114.0374216,0,570.9,39577.0568518518,2008-05-09,01:21:52
32.97927,114.0374216,0,570.9,39577.0569097222,2008-05-09,01:21:57
32.9792649,114.0374233,0,570.9,39577.0569675926,2008-05-09,01:22:02
32.9792649,114.0374233,0,570.9,39577.057025463,2008-05-09,01:22:07
32.9792649,114.0374233,0,570.9,39577.0570833333,2008-05-09,01:22:12
32.9792649,114.0374233,0,570.9,39577.0571412037,2008-05-09,01:22:17
32.9792649,114.0374233,0,570.9,39577.0571990741,2008-05-09,01:22:22
32.9792683,114.0374199,0,570.9,39577.0572685185,2008-05-09,01:22:28
32.9792666,114.0374216,0,570.9,39577.0573263889,2008-05-09,01:22:33
32.9792666,114.0374216,0,570.9,39577.0573842593,2008-05-09,01:22:38
32.9792666,114.0374216,0,570.9,39577.0574421296,2008-05-09,01:22:43
32.9792666,114.0374183,0,570.9,39577.0575,2008-05-09,01:22:48
32.9792649,114.0374166,0,570.9,39577.0575578704,2008-05-09,01:22:53
32.9792649,114.0374166,0,570.9,39577.0576157407,2008-05-09,01:22:58
32.9792649,114.0374166,0,570.9,39577.0576736111,2008-05-09,01:23:03
32.9792633,114.037415,0,570.9,39577.0577430556,2008-05-09,01:23:09
32.9792583,114.0374166,0,570.9,39577.0578009259,2008-05-09,01:23:14
32.9792566,114.0374166,0,570.9,39577.0578587963,2008-05-09,01:23:19
32.9792566,114.0374166,0,570.9,39577.0579166667,2008-05-09,01:23:24
32.9792566,114.0374166,0,570.9,39577.057974537,2008-05-09,01:23:29
32.9792566,114.0374166,0,570.9,39577.0580324074,2008-05-09,01:23:34
32.9792566,114.0374166,0,570.9,39577.0580902778,2008-05-09,01:23:39
32.9792499,114.0374233,0,570.9,39577.0581481481,2008-05-09,01:23:44
32.9792499,114.0374233,0,570.9,39577.0581944444,2008-05-09,01:23:48
32.9792499,114.0374299,0,570.9,39577.0582175926,2008-05-09,01:23:50
32.9792349,114.0374433,0,570.9,39577.0582986111,2008-05-09,01:23:57
32.9791733,114.0374166,0,570.9,39577.0583564815,2008-05-09,01:24:02
32.9791383,114.0374166,0,570.9,39577.0583796296,2008-05-09,01:24:04
32.9791266,114.0374299,0,570.9,39577.0584027778,2008-05-09,01:24:06
32.9792016,114.0374583,0,570.9,39577.0584259259,2008-05-09,01:24:08
32.97919,114.0375183,0,570.9,39577.0585185185,2008-05-09,01:24:16
32.9791766,114.0374983,0,570.9,39577.0585416667,2008-05-09,01:24:18
32.9792349,114.0375016,0,570.9,39577.058599537,2008-05-09,01:24:23
32.97924,114.0374783,0,570.9,39577.0586574074,2008-05-09,01:24:28
32.97924,114.0374783,0,570.9,39577.0587152778,2008-05-09,01:24:33
32.9792433,114.0374816,0,570.9,39577.0587731482,2008-05-09,01:24:38
32.9792433,114.0374816,0,570.9,39577.0588310185,2008-05-09,01:24:43
32.9792433,114.0374816,0,570.9,39577.0588888889,2008-05-09,01:24:48
32.9792433,114.0374816,0,570.9,39577.0589467593,2008-05-09,01:24:53
32.9792433,114.0374816,0,570.9,39577.0590046296,2008-05-09,01:24:58
32.9792433,114.0374816,0,570.9,39577.0590625,2008-05-09,01:25:03
32.9792433,114.0374816,0,570.9,39577.0591203704,2008-05-09,01:25:08
32.9792433,114.0374816,0,570.9,39577.0591782407,2008-05-09,01:25:13
32.9792433,114.0374816,0,570.9,39577.0592361111,2008-05-09,01:25:18
32.9792433,114.0374816,0,570.9,39577.0592939815,2008-05-09,01:25:23
32.9792433,114.0374816,0,570.9,39577.0593518519,2008-05-09,01:25:28
32.9792433,114.0374816,0,570.9,39577.0594097222,2008-05-09,01:25:33
32.9792433,114.0374816,0,570.9,39577.0594675926,2008-05-09,01:25:38
32.9792433,114.0374816,0,570.9,39577.059525463,2008-05-09,01:25:43
32.9792433,114.0374816,0,570.9,39577.0595833333,2008-05-09,01:25:48
32.9792433,114.0374816,0,570.9,39577.0596412037,2008-05-09,01:25:53
32.9792433,114.0374816,0,570.9,39577.0596990741,2008-05-09,01:25:58
32.9792433,114.0374816,0,570.9,39577.0597569444,2008-05-09,01:26:03
32.9792433,114.0374816,0,570.9,39577.0598148148,2008-05-09,01:26:08
32.9792433,114.0374816,0,570.9,39577.0598726852,2008-05-09,01:26:13
32.9792433,114.0374816,0,570.9,39577.0599074074,2008-05-09,01:26:16
32.9792433,114.0374816,0,570.9,39577.0599305556,2008-05-09,01:26:18
32.9791266,114.0377649,0,528.2,39577.06,2008-05-09,01:26:24
32.9791266,114.0377516,0,531.5,39577.0600578704,2008-05-09,01:26:29
32.9791416,114.0378366,0,495.4,39577.060150463,2008-05-09,01:26:37
32.9791483,114.0377916,0,502,39577.0602083333,2008-05-09,01:26:42
32.9791483,114.0377916,0,502,39577.0602430556,2008-05-09,01:26:45
32.9791483,114.0377916,0,502,39577.0602662037,2008-05-09,01:26:47
32.9792933,114.0376666,0,541.3,39577.0603240741,2008-05-09,01:26:52
32.9793583,114.0376366,0,538.1,39577.0603472222,2008-05-09,01:26:54
32.9793866,114.0376133,0,538.1,39577.0604050926,2008-05-09,01:26:59
32.9793866,114.0376133,0,538.1,39577.060462963,2008-05-09,01:27:04
32.9793866,114.0376149,0,538.1,39577.0605208333,2008-05-09,01:27:09
32.9793866,114.0376149,0,538.1,39577.0605787037,2008-05-09,01:27:14
32.9793866,114.0376149,0,538.1,39577.0606134259,2008-05-09,01:27:17
32.9793866,114.0376149,0,538.1,39577.0606365741,2008-05-09,01:27:19
32.9791383,114.0376116,0,524.9,39577.0607291667,2008-05-09,01:27:27
32.9791166,114.0375733,0,502,39577.0607638889,2008-05-09,01:27:30
32.9791399,114.0376083,0,502,39577.060787037,2008-05-09,01:27:32
32.9791166,114.0375983,0,511.8,39577.0608564815,2008-05-09,01:27:38
32.9791249,114.0375949,0,511.8,39577.0609143519,2008-05-09,01:27:43
32.9791249,114.0375933,0,511.8,39577.0609722222,2008-05-09,01:27:48
32.9791249,114.0375933,0,511.8,39577.0610300926,2008-05-09,01:27:53
32.9791249,114.0375933,0,511.8,39577.061087963,2008-05-09,01:27:58
32.9791249,114.0375933,0,511.8,39577.0611458333,2008-05-09,01:28:03
32.9791249,114.0375933,0,511.8,39577.0611805556,2008-05-09,01:28:06
32.9791249,114.0375933,0,511.8,39577.0612037037,2008-05-09,01:28:08
32.9790849,114.0375933,0,511.8,39577.0612615741,2008-05-09,01:28:13
32.979075,114.0375749,0,511.8,39577.0612847222,2008-05-09,01:28:15
32.97906,114.0375416,0,511.8,39577.0613078704,2008-05-09,01:28:17
32.9790483,114.0375133,0,511.8,39577.0613310185,2008-05-09,01:28:19
32.9790499,114.0374716,0,511.8,39577.0613541667,2008-05-09,01:28:21
32.9790066,114.0373983,0,511.8,39577.061412037,2008-05-09,01:28:26
32.9789883,114.0373833,0,511.8,39577.0614351852,2008-05-09,01:28:28
32.9789816,114.0373683,0,511.8,39577.0614583333,2008-05-09,01:28:30
32.978835,114.0372516,0,488.8,39577.0615509259,2008-05-09,01:28:38
32.9788849,114.0372833,0,459.3,39577.0616550926,2008-05-09,01:28:47
32.9789233,114.0372633,0,465.9,39577.0616782407,2008-05-09,01:28:49
32.9789516,114.0372549,0,459.3,39577.0617013889,2008-05-09,01:28:51
32.9789716,114.0372616,0,452.8,39577.0617592593,2008-05-09,01:28:56
32.9789716,114.0372616,0,452.8,39577.0618171296,2008-05-09,01:29:01
32.9789716,114.0372616,0,452.8,39577.061875,2008-05-09,01:29:06
32.9789716,114.0372616,0,452.8,39577.0619328704,2008-05-09,01:29:11
32.9789716,114.0372616,0,452.8,39577.0619675926,2008-05-09,01:29:14
32.9789716,114.0372616,0,452.8,39577.0619907407,2008-05-09,01:29:16
32.9789833,114.0372783,0,452.8,39577.0620486111,2008-05-09,01:29:21
32.97902,114.0373049,0,452.8,39577.0621064815,2008-05-09,01:29:26
32.979045,114.0373266,0,452.8,39577.0621296296,2008-05-09,01:29:28
32.9790733,114.0373249,0,452.8,39577.0621527778,2008-05-09,01:29:30
32.9791083,114.0372999,0,452.8,39577.0621759259,2008-05-09,01:29:32
32.9791216,114.0372983,0,452.8,39577.0621990741,2008-05-09,01:29:34
32.9791399,114.0373066,0,452.8,39577.0622222222,2008-05-09,01:29:36
32.9791483,114.03733,0,452.8,39577.0622453704,2008-05-09,01:29:38
32.9791783,114.0373516,0,452.8,39577.0622685185,2008-05-09,01:29:40
32.9792183,114.0373716,0,452.8,39577.0622916667,2008-05-09,01:29:42
32.9792366,114.0373833,0,452.8,39577.0623148148,2008-05-09,01:29:44
32.9792766,114.0374016,0,452.8,39577.062337963,2008-05-09,01:29:46
32.9793066,114.0374049,0,452.8,39577.0623611111,2008-05-09,01:29:48
32.97934,114.0374183,0,452.8,39577.0623842593,2008-05-09,01:29:50
32.979355,114.0374466,0,452.8,39577.0624189815,2008-05-09,01:29:53
32.9794816,114.0374766,0,449.5,39577.0654050926,2008-05-09,01:34:11
32.9796666,114.037295,0,449.5,39577.065462963,2008-05-09,01:34:16
32.9797066,114.0372833,0,449.5,39577.0654861111,2008-05-09,01:34:18
32.9797166,114.0372933,0,449.5,39577.0655092593,2008-05-09,01:34:20
32.9797083,114.0373249,0,449.5,39577.0655324074,2008-05-09,01:34:22
32.9797116,114.0373466,0,449.5,39577.0655555556,2008-05-09,01:34:24
32.9796883,114.0373749,0,449.5,39577.0655787037,2008-05-09,01:34:26
32.9796483,114.0374733,0,449.5,39577.0656365741,2008-05-09,01:34:31
32.9796249,114.0375516,0,449.5,39577.0656944444,2008-05-09,01:34:36
32.9796249,114.0375516,0,449.5,39577.0657523148,2008-05-09,01:34:41
32.9796249,114.0375516,0,449.5,39577.0658101852,2008-05-09,01:34:46
32.9796249,114.0375516,0,449.5,39577.0658680556,2008-05-09,01:34:51
32.9796249,114.0375516,0,449.5,39577.0659259259,2008-05-09,01:34:56
32.9796249,114.0375516,0,449.5,39577.0659837963,2008-05-09,01:35:01
32.9796249,114.0375516,0,449.5,39577.0660416667,2008-05-09,01:35:06
32.9796249,114.0375516,0,449.5,39577.066099537,2008-05-09,01:35:11
32.9796249,114.0375516,0,449.5,39577.0661574074,2008-05-09,01:35:16
32.9796249,114.0375516,0,449.5,39577.0662152778,2008-05-09,01:35:21
32.9796249,114.0375516,0,449.5,39577.0662731482,2008-05-09,01:35:26
32.9796249,114.0375516,0,449.5,39577.0663310185,2008-05-09,01:35:31
32.9796249,114.0375516,0,449.5,39577.0663888889,2008-05-09,01:35:36
32.9796249,114.0375516,0,449.5,39577.0664467593,2008-05-09,01:35:41
32.9796249,114.0375516,0,449.5,39577.0665046296,2008-05-09,01:35:46
32.9796249,114.0375516,0,449.5,39577.0665625,2008-05-09,01:35:51
32.9796249,114.0375516,0,449.5,39577.0666203704,2008-05-09,01:35:56
32.9796249,114.0375516,0,449.5,39577.0666782407,2008-05-09,01:36:01
32.9796249,114.0375516,0,449.5,39577.0667361111,2008-05-09,01:36:06
32.9796249,114.0375516,0,449.5,39577.0667939815,2008-05-09,01:36:11
32.9796249,114.0375516,0,449.5,39577.0668518519,2008-05-09,01:36:16
32.9796249,114.0375516,0,449.5,39577.0669097222,2008-05-09,01:36:21
32.9796249,114.0375516,0,449.5,39577.0669675926,2008-05-09,01:36:26
32.9796249,114.0375516,0,449.5,39577.067025463,2008-05-09,01:36:31
32.9796249,114.0375516,0,449.5,39577.0670833333,2008-05-09,01:36:36
32.9796249,114.0375516,0,449.5,39577.0671412037,2008-05-09,01:36:41
32.9796249,114.0375516,0,449.5,39577.0671990741,2008-05-09,01:36:46
32.9796249,114.0375516,0,449.5,39577.0672569444,2008-05-09,01:36:51
32.9796249,114.0375516,0,449.5,39577.0673148148,2008-05-09,01:36:56
32.9796249,114.0375516,0,449.5,39577.0673726852,2008-05-09,01:37:01
32.9796249,114.0375516,0,449.5,39577.0674074074,2008-05-09,01:37:04
32.9796249,114.0375516,0,449.5,39577.0674305556,2008-05-09,01:37:06
32.9797649,114.0374183,0,449.5,39577.0674884259,2008-05-09,01:37:11
32.9797366,114.0374033,0,449.5,39577.0675115741,2008-05-09,01:37:13
32.9797433,114.0374,0,449.5,39577.0675347222,2008-05-09,01:37:15
32.9797366,114.0373949,0,449.5,39577.0675578704,2008-05-09,01:37:17
32.9797149,114.0374,0,449.5,39577.0675810185,2008-05-09,01:37:19
32.9796116,114.0374533,0,449.5,39577.0676388889,2008-05-09,01:37:24
32.9796149,114.03747,0,449.5,39577.067662037,2008-05-09,01:37:26
32.9796149,114.03747,0,449.5,39577.0677199074,2008-05-09,01:37:31
32.9796149,114.03747,0,449.5,39577.0677777778,2008-05-09,01:37:36
32.9796149,114.03747,0,449.5,39577.0678356481,2008-05-09,01:37:41
32.9796149,114.03747,0,449.5,39577.0678935185,2008-05-09,01:37:46
32.9796149,114.03747,0,449.5,39577.0679282407,2008-05-09,01:37:49
32.9796149,114.03747,0,449.5,39577.0679513889,2008-05-09,01:37:51
32.9796183,114.0374516,0,449.5,39577.0680092593,2008-05-09,01:37:56
32.9796183,114.0374616,0,449.5,39577.0680671296,2008-05-09,01:38:01
32.9796183,114.0374599,0,449.5,39577.068125,2008-05-09,01:38:06
32.9796183,114.0374599,0,449.5,39577.0681828704,2008-05-09,01:38:11
32.9796183,114.0374599,0,449.5,39577.0682407407,2008-05-09,01:38:16
32.9796183,114.0374599,0,449.5,39577.0682986111,2008-05-09,01:38:21
32.9796183,114.0374599,0,449.5,39577.0683564815,2008-05-09,01:38:26
32.97962,114.0374583,0,449.5,39577.0684143519,2008-05-09,01:38:31
32.97962,114.0374566,0,449.5,39577.0684722222,2008-05-09,01:38:36
32.97962,114.0374566,0,449.5,39577.0685300926,2008-05-09,01:38:41
32.97962,114.0374566,0,449.5,39577.068587963,2008-05-09,01:38:46
32.9796249,114.0374566,0,449.5,39577.0686458333,2008-05-09,01:38:51
32.9796333,114.0374616,0,449.5,39577.0686689815,2008-05-09,01:38:53
32.9796316,114.0374683,0,449.5,39577.0686921296,2008-05-09,01:38:55
32.9796249,114.0374683,0,449.5,39577.06875,2008-05-09,01:39:00
32.9796249,114.0374683,0,449.5,39577.0688078704,2008-05-09,01:39:05
32.9796249,114.0374683,0,449.5,39577.0688657407,2008-05-09,01:39:10
32.9796249,114.0374683,0,449.5,39577.068900463,2008-05-09,01:39:13
32.9796233,114.0374733,0,449.5,39577.0689236111,2008-05-09,01:39:15
32.9794133,114.0374283,0,465.9,39577.0691087963,2008-05-09,01:39:31
32.9794183,114.0374616,0,459.3,39577.069224537,2008-05-09,01:39:41
32.97955,114.0375483,0,459.3,39577.0700694444,2008-05-09,01:40:54
32.979605,114.0375399,0,459.3,39577.0700925926,2008-05-09,01:40:56
32.9797099,114.0375866,0,459.3,39577.0701157407,2008-05-09,01:40:58
32.979815,114.0376016,0,459.3,39577.0701388889,2008-05-09,01:41:00
32.9799333,114.0376099,0,459.3,39577.070162037,2008-05-09,01:41:02
32.9800599,114.0376133,0,459.3,39577.0701851852,2008-05-09,01:41:04
32.9802216,114.0376183,0,459.3,39577.0702083333,2008-05-09,01:41:06
32.98039,114.0376199,0,459.3,39577.0702314815,2008-05-09,01:41:08
32.9805666,114.0376383,0,459.3,39577.0702546296,2008-05-09,01:41:10
32.9807433,114.0376599,0,459.3,39577.0702777778,2008-05-09,01:41:12
32.9809266,114.0376066,0,459.3,39577.0703009259,2008-05-09,01:41:14
32.9811316,114.0376133,0,459.3,39577.0703240741,2008-05-09,01:41:16
32.9813349,114.0376033,0,459.3,39577.0703472222,2008-05-09,01:41:18
32.9815566,114.0375816,0,456,39577.0703703704,2008-05-09,01:41:20
32.9817766,114.0375683,0,452.8,39577.0703935185,2008-05-09,01:41:22
32.9819966,114.037555,0,452.8,39577.0704166667,2008-05-09,01:41:24
32.9822183,114.0375499,0,449.5,39577.0704398148,2008-05-09,01:41:26
32.9824416,114.0375483,0,449.5,39577.070462963,2008-05-09,01:41:28
32.9826633,114.0375383,0,446.2,39577.0704861111,2008-05-09,01:41:30
32.982885,114.0375383,0,446.2,39577.0705092593,2008-05-09,01:41:32
32.9831066,114.0375433,0,449.5,39577.0705324074,2008-05-09,01:41:34
32.9833283,114.0375416,0,446.2,39577.0705555556,2008-05-09,01:41:36
32.9835483,114.0375416,0,442.9,39577.0705787037,2008-05-09,01:41:38
32.98377,114.0375433,0,442.9,39577.0706018518,2008-05-09,01:41:40
32.98399,114.0375433,0,442.9,39577.070625,2008-05-09,01:41:42
32.9842083,114.0375416,0,442.9,39577.0706481481,2008-05-09,01:41:44
32.98443,114.0375416,0,439.6,39577.0706712963,2008-05-09,01:41:46
32.9846483,114.0375383,0,439.6,39577.0706944444,2008-05-09,01:41:48
32.984865,114.0375366,0,436.4,39577.0707175926,2008-05-09,01:41:50
32.9850833,114.037535,0,436.4,39577.0707407407,2008-05-09,01:41:52
32.9852999,114.0375333,0,436.4,39577.0707638889,2008-05-09,01:41:54
32.98552,114.0375249,0,433.1,39577.070787037,2008-05-09,01:41:56
32.9857416,114.0375116,0,423.2,39577.0708101852,2008-05-09,01:41:58
32.9859583,114.037505,0,419.9,39577.0708333333,2008-05-09,01:42:00
32.9861766,114.0375016,0,416.7,39577.0708564815,2008-05-09,01:42:02
32.9863983,114.037505,0,406.8,39577.0708796296,2008-05-09,01:42:04
32.9866183,114.0375116,0,400.3,39577.0709027778,2008-05-09,01:42:06
32.9868366,114.0375149,0,397,39577.0709259259,2008-05-09,01:42:08
32.9870533,114.0375083,0,390.4,39577.0709490741,2008-05-09,01:42:10
32.98727,114.0375066,0,390.4,39577.0709722222,2008-05-09,01:42:12
32.9874866,114.037505,0,387.1,39577.0709953704,2008-05-09,01:42:14
32.9877066,114.0375,0,380.6,39577.0710185185,2008-05-09,01:42:16
32.9879249,114.0374983,0,380.6,39577.0710416667,2008-05-09,01:42:18
32.9881433,114.0374983,0,377.3,39577.0710648148,2008-05-09,01:42:20
32.9883633,114.037505,0,377.3,39577.071087963,2008-05-09,01:42:22
32.9885883,114.0375183,0,374,39577.0711111111,2008-05-09,01:42:24
32.9888049,114.03752,0,374,39577.0711342593,2008-05-09,01:42:26
32.9890216,114.03752,0,370.7,39577.0711574074,2008-05-09,01:42:28
32.9892383,114.0375183,0,370.7,39577.0711805556,2008-05-09,01:42:30
32.9894533,114.0375166,0,367.5,39577.0712037037,2008-05-09,01:42:32
32.9896666,114.0375099,0,367.5,39577.0712268518,2008-05-09,01:42:34
32.98988,114.0375066,0,364.2,39577.07125,2008-05-09,01:42:36
32.9900933,114.0375033,0,364.2,39577.0712731481,2008-05-09,01:42:38
32.9903083,114.0375,0,360.9,39577.0712962963,2008-05-09,01:42:40
32.9905216,114.0374966,0,360.9,39577.0713194444,2008-05-09,01:42:42
32.9907366,114.0374933,0,357.6,39577.0713425926,2008-05-09,01:42:44
32.9909499,114.0374933,0,357.6,39577.0713657407,2008-05-09,01:42:46
32.991165,114.0374916,0,354.3,39577.0713888889,2008-05-09,01:42:48
32.99138,114.0374899,0,354.3,39577.071412037,2008-05-09,01:42:50
32.9915966,114.0374883,0,354.3,39577.0714351852,2008-05-09,01:42:52
32.9918133,114.0374833,0,351,39577.0714583333,2008-05-09,01:42:54
32.9920283,114.0374816,0,351,39577.0714814815,2008-05-09,01:42:56
32.992245,114.0374783,0,351,39577.0715046296,2008-05-09,01:42:58
32.99246,114.0374766,0,351,39577.0715277778,2008-05-09,01:43:00
32.9926749,114.0374733,0,347.8,39577.0715509259,2008-05-09,01:43:02
32.9928916,114.0374733,0,347.8,39577.0715740741,2008-05-09,01:43:04
32.9931099,114.0374733,0,347.8,39577.0715972222,2008-05-09,01:43:06
32.9933333,114.0374733,0,351,39577.0716203704,2008-05-09,01:43:08
32.9935683,114.0374733,0,351,39577.0716435185,2008-05-09,01:43:10
32.9938166,114.0374733,0,351,39577.0716666667,2008-05-09,01:43:12
32.9940783,114.0374716,0,347.8,39577.0716898148,2008-05-09,01:43:14
32.9943566,114.03747,0,347.8,39577.071712963,2008-05-09,01:43:16
32.9946466,114.0374683,0,347.8,39577.0717361111,2008-05-09,01:43:18
32.9949516,114.0374666,0,347.8,39577.0717592593,2008-05-09,01:43:20
32.9957749,114.0374633,0,344.5,39577.0718171296,2008-05-09,01:43:25
32.9966816,114.0374583,0,344.5,39577.071875,2008-05-09,01:43:30
32.99767,114.0374533,0,341.2,39577.0719328704,2008-05-09,01:43:35
32.9987383,114.0374483,0,341.2,39577.0719907407,2008-05-09,01:43:40
32.9998883,114.0374433,0,341.2,39577.0720486111,2008-05-09,01:43:45
33.0011199,114.0374333,0,334.6,39577.0721064815,2008-05-09,01:43:50
33.0024316,114.037435,0,334.6,39577.0721643518,2008-05-09,01:43:55
33.0038216,114.0374316,0,328.1,39577.0722222222,2008-05-09,01:44:00
33.0052916,114.0374283,0,321.5,39577.0722800926,2008-05-09,01:44:05
33.0068366,114.0374299,0,318.2,39577.072337963,2008-05-09,01:44:10
33.0084549,114.0374316,0,318.2,39577.0723958333,2008-05-09,01:44:15
33.0101483,114.0374316,0,315,39577.0724537037,2008-05-09,01:44:20
33.0119133,114.0374316,0,311.7,39577.0725115741,2008-05-09,01:44:25
33.0137449,114.0374233,0,308.4,39577.0725694444,2008-05-09,01:44:30
33.0156449,114.0373833,0,301.8,39577.0726273148,2008-05-09,01:44:35
33.0176,114.0373683,0,301.8,39577.0726851852,2008-05-09,01:44:40
33.0196016,114.0373733,0,301.8,39577.0727430556,2008-05-09,01:44:45
33.0216533,114.0373816,0,301.8,39577.0728009259,2008-05-09,01:44:50
33.0237516,114.03738,0,301.8,39577.0728587963,2008-05-09,01:44:55
33.0258983,114.0373766,0,295.3,39577.0729166667,2008-05-09,01:45:00
33.0280933,114.0373749,0,292,39577.072974537,2008-05-09,01:45:05
33.0303299,114.0373766,0,288.7,39577.0730324074,2008-05-09,01:45:10
33.0326083,114.0373766,0,282.2,39577.0730902778,2008-05-09,01:45:15
33.0349283,114.0373783,0,282.2,39577.0731481481,2008-05-09,01:45:20
33.0372866,114.03738,0,278.9,39577.0732060185,2008-05-09,01:45:25
33.0396833,114.0373833,0,278.9,39577.0732638889,2008-05-09,01:45:30
33.0421199,114.0373883,0,278.9,39577.0733217593,2008-05-09,01:45:35
33.044595,114.0373966,0,278.9,39577.0733796296,2008-05-09,01:45:40
33.0471083,114.0374,0,278.9,39577.0734375,2008-05-09,01:45:45
33.0496549,114.0374133,0,275.6,39577.0734953704,2008-05-09,01:45:50
33.0522333,114.0374183,0,275.6,39577.0735532407,2008-05-09,01:45:55
33.0548266,114.0374249,0,275.6,39577.0736111111,2008-05-09,01:46:00
33.05742,114.0374299,0,275.6,39577.0736689815,2008-05-09,01:46:05
33.0600066,114.0374333,0,272.3,39577.0737268519,2008-05-09,01:46:10
33.0625866,114.0374366,0,272.3,39577.0737847222,2008-05-09,01:46:15
33.0651666,114.0374399,0,272.3,39577.0738425926,2008-05-09,01:46:20
33.0677466,114.0374433,0,275.6,39577.073900463,2008-05-09,01:46:25
33.0703249,114.0374516,0,275.6,39577.0739583333,2008-05-09,01:46:30
33.0729033,114.0374566,0,275.6,39577.0740162037,2008-05-09,01:46:35
33.0754816,114.0374599,0,275.6,39577.0740740741,2008-05-09,01:46:40
33.0780666,114.0374549,0,275.6,39577.0741319444,2008-05-09,01:46:45
33.0806549,114.0374583,0,269,39577.0741898148,2008-05-09,01:46:50
33.0832416,114.0374649,0,272.3,39577.0742476852,2008-05-09,01:46:55
33.0858216,114.0374733,0,275.6,39577.0743055556,2008-05-09,01:47:00
33.0883883,114.0374783,0,272.3,39577.0743634259,2008-05-09,01:47:05
33.0909416,114.0374816,0,269,39577.0744212963,2008-05-09,01:47:10
33.0934783,114.037485,0,262.5,39577.0744791667,2008-05-09,01:47:15
33.0959999,114.0374949,0,265.7,39577.074537037,2008-05-09,01:47:20
33.0985166,114.037505,0,265.7,39577.0745949074,2008-05-09,01:47:25
33.101035,114.0375133,0,262.5,39577.0746527778,2008-05-09,01:47:30
33.1035533,114.0375216,0,262.5,39577.0747106481,2008-05-09,01:47:35
33.1060699,114.0375066,0,262.5,39577.0747685185,2008-05-09,01:47:40
33.1085783,114.0372649,0,262.5,39577.0748263889,2008-05-09,01:47:45
33.1110549,114.0367249,0,259.2,39577.0748842593,2008-05-09,01:47:50
33.113475,114.0358966,0,255.9,39577.0749421296,2008-05-09,01:47:55
33.1158116,114.0347716,0,255.9,39577.075,2008-05-09,01:48:00
33.1180616,114.0334216,0,252.6,39577.0750578704,2008-05-09,01:48:05
33.120305,114.0320599,0,252.6,39577.0751157407,2008-05-09,01:48:10
33.1226233,114.0309016,0,252.6,39577.0751736111,2008-05-09,01:48:15
33.1250266,114.0300266,0,255.9,39577.0752314815,2008-05-09,01:48:20
33.1274966,114.0294366,0,252.6,39577.0752893519,2008-05-09,01:48:25
33.1300033,114.0291399,0,249.3,39577.0753472222,2008-05-09,01:48:30
33.1325283,114.0291433,0,239.5,39577.0754050926,2008-05-09,01:48:35
33.1350499,114.0293849,0,236.2,39577.075462963,2008-05-09,01:48:40
33.1375666,114.0296449,0,236.2,39577.0755208333,2008-05-09,01:48:45
33.1400749,114.0299083,0,232.9,39577.0755787037,2008-05-09,01:48:50
33.1425833,114.0301699,0,236.2,39577.0756365741,2008-05-09,01:48:55
33.1450916,114.0304299,0,236.2,39577.0756944444,2008-05-09,01:49:00
33.1476,114.0306816,0,236.2,39577.0757523148,2008-05-09,01:49:05
33.150105,114.0309266,0,236.2,39577.0758101852,2008-05-09,01:49:10
33.15261,114.0311766,0,242.8,39577.0758680556,2008-05-09,01:49:15
33.1551033,114.0314299,0,246.1,39577.0759259259,2008-05-09,01:49:20
33.1575783,114.0316716,0,242.8,39577.0759837963,2008-05-09,01:49:25
33.16004,114.0319233,0,239.5,39577.0760416667,2008-05-09,01:49:30
33.1624983,114.0321649,0,232.9,39577.076099537,2008-05-09,01:49:35
33.1649499,114.0324066,0,229.7,39577.0761574074,2008-05-09,01:49:40
33.1673966,114.0326583,0,232.9,39577.0762152778,2008-05-09,01:49:45
33.1698633,114.0329099,0,229.7,39577.0762731481,2008-05-09,01:49:50
33.1723666,114.0331616,0,229.7,39577.0763310185,2008-05-09,01:49:55
33.174905,114.033415,0,229.7,39577.0763888889,2008-05-09,01:50:00
33.1774783,114.0336716,0,226.4,39577.0764467593,2008-05-09,01:50:05
33.1800933,114.0339283,0,223.1,39577.0765046296,2008-05-09,01:50:10
33.1827399,114.0341933,0,223.1,39577.0765625,2008-05-09,01:50:15
33.1854199,114.0344599,0,219.8,39577.0766203704,2008-05-09,01:50:20
33.1881316,114.03474,0,226.4,39577.0766782407,2008-05-09,01:50:25
33.1908749,114.0350216,0,229.7,39577.0767361111,2008-05-09,01:50:30
33.1936483,114.0353133,0,236.2,39577.0767939815,2008-05-09,01:50:35
33.19645,114.0355933,0,239.5,39577.0768518519,2008-05-09,01:50:40
33.1992783,114.0358816,0,242.8,39577.0769097222,2008-05-09,01:50:45
33.2021266,114.0361966,0,242.8,39577.0769675926,2008-05-09,01:50:50
33.2049999,114.0365216,0,242.8,39577.077025463,2008-05-09,01:50:55
33.2078949,114.0368316,0,242.8,39577.0770833333,2008-05-09,01:51:00
33.2108199,114.037125,0,246.1,39577.0771412037,2008-05-09,01:51:05
33.2137716,114.0373483,0,246.1,39577.0771990741,2008-05-09,01:51:10
33.2167566,114.0373683,0,242.8,39577.0772569444,2008-05-09,01:51:15
33.2197666,114.0373166,0,242.8,39577.0773148148,2008-05-09,01:51:20
33.2227999,114.0372699,0,242.8,39577.0773726852,2008-05-09,01:51:25
33.2258533,114.0372199,0,242.8,39577.0774305556,2008-05-09,01:51:30
33.3292899,114.0369449,0,223.1,39577.0793402778,2008-05-09,01:54:15
33.332265,114.0367549,0,223.1,39577.0793981481,2008-05-09,01:54:20
33.3351499,114.0365716,0,223.1,39577.0794560185,2008-05-09,01:54:25
33.3379449,114.0363949,0,223.1,39577.0795138889,2008-05-09,01:54:30
33.3406516,114.0362249,0,226.4,39577.0795717593,2008-05-09,01:54:35
33.3432683,114.0360566,0,226.4,39577.0796296296,2008-05-09,01:54:40
33.345795,114.0358949,0,226.4,39577.0796875,2008-05-09,01:54:45
33.3482333,114.0357383,0,226.4,39577.0797453704,2008-05-09,01:54:50
33.3505833,114.0355866,0,226.4,39577.0798032407,2008-05-09,01:54:55
33.3528549,114.0354416,0,226.4,39577.0798611111,2008-05-09,01:55:00
33.35505,114.0353016,0,226.4,39577.0799189815,2008-05-09,01:55:05
33.3571649,114.0351666,0,226.4,39577.0799768518,2008-05-09,01:55:10
33.3591983,114.0350416,0,226.4,39577.0800347222,2008-05-09,01:55:15
33.3611416,114.0349183,0,226.4,39577.0800925926,2008-05-09,01:55:20
33.3629933,114.0347966,0,226.4,39577.080150463,2008-05-09,01:55:25
33.3647533,114.034685,0,226.4,39577.0802083333,2008-05-09,01:55:30
33.3664266,114.0345816,0,229.7,39577.0802662037,2008-05-09,01:55:35
33.3680599,114.0344783,0,229.7,39577.0803240741,2008-05-09,01:55:40
33.3696933,114.0343799,0,229.7,39577.0803819444,2008-05-09,01:55:45
33.3713499,114.0342799,0,229.7,39577.0804398148,2008-05-09,01:55:50
33.3730633,114.0341799,0,232.9,39577.0804976852,2008-05-09,01:55:55
33.3748516,114.0340466,0,229.7,39577.0805555556,2008-05-09,01:56:00
33.3766883,114.03393,0,226.4,39577.0806134259,2008-05-09,01:56:05
33.3785816,114.0338083,0,226.4,39577.0806712963,2008-05-09,01:56:10
33.3805266,114.0336849,0,226.4,39577.0807291667,2008-05-09,01:56:15
33.3825283,114.0335466,0,223.1,39577.080787037,2008-05-09,01:56:20
33.3845649,114.0334233,0,226.4,39577.0808449074,2008-05-09,01:56:25
33.3866466,114.0332983,0,226.4,39577.0809027778,2008-05-09,01:56:30
33.3887733,114.0331616,0,226.4,39577.0809606481,2008-05-09,01:56:35
33.3909383,114.0330233,0,226.4,39577.0810185185,2008-05-09,01:56:40
33.39314,114.0328816,0,226.4,39577.0810763889,2008-05-09,01:56:45
33.3953766,114.0327366,0,229.7,39577.0811342593,2008-05-09,01:56:50
33.397645,114.0325933,0,229.7,39577.0811921296,2008-05-09,01:56:55
33.399935,114.0324466,0,226.4,39577.08125,2008-05-09,01:57:00
33.4022366,114.0322983,0,226.4,39577.0813078704,2008-05-09,01:57:05
33.4045566,114.0321466,0,223.1,39577.0813657407,2008-05-09,01:57:10
33.4068983,114.0319983,0,219.8,39577.0814236111,2008-05-09,01:57:15
33.4092383,114.0318499,0,216.5,39577.0814814815,2008-05-09,01:57:20
33.4115666,114.0317033,0,216.5,39577.0815393519,2008-05-09,01:57:25
33.4138349,114.0315716,0,216.5,39577.0815972222,2008-05-09,01:57:30
33.4159966,114.0314999,0,213.3,39577.0816550926,2008-05-09,01:57:35
33.4180616,114.0314533,0,213.3,39577.081712963,2008-05-09,01:57:40
33.4200349,114.0314083,0,210,39577.0817708333,2008-05-09,01:57:45
33.4219166,114.0313633,0,210,39577.0818287037,2008-05-09,01:57:50
33.4237083,114.0313216,0,210,39577.0818865741,2008-05-09,01:57:55
33.4254083,114.0312816,0,210,39577.0819444444,2008-05-09,01:58:00
33.4270133,114.0312466,0,210,39577.0820023148,2008-05-09,01:58:05
33.4285249,114.03121,0,210,39577.0820601852,2008-05-09,01:58:10
33.4299216,114.0311799,0,210,39577.0821180556,2008-05-09,01:58:15
33.431185,114.0311533,0,213.3,39577.0821759259,2008-05-09,01:58:20
33.432335,114.0311266,0,213.3,39577.0822337963,2008-05-09,01:58:25
33.4333766,114.0310999,0,216.5,39577.0822916667,2008-05-09,01:58:30
33.4343566,114.0310783,0,216.5,39577.082349537,2008-05-09,01:58:35
33.4353299,114.0310549,0,219.8,39577.0824074074,2008-05-09,01:58:40
33.4362983,114.0310366,0,223.1,39577.0824652778,2008-05-09,01:58:45
33.4372666,114.0310183,0,223.1,39577.0825231481,2008-05-09,01:58:50
33.4382383,114.0309949,0,226.4,39577.0825810185,2008-05-09,01:58:55
33.4392133,114.0309766,0,229.7,39577.0826388889,2008-05-09,01:59:00
33.4401849,114.0309549,0,229.7,39577.0826967593,2008-05-09,01:59:05
33.44115,114.0309316,0,232.9,39577.0827546296,2008-05-09,01:59:10
33.4421133,114.0309149,0,236.2,39577.0828125,2008-05-09,01:59:15
33.4430766,114.0308983,0,236.2,39577.0828703704,2008-05-09,01:59:20
33.4440399,114.030875,0,236.2,39577.0829282407,2008-05-09,01:59:25
33.4450033,114.0308566,0,239.5,39577.0829861111,2008-05-09,01:59:30
33.4459616,114.0308316,0,242.8,39577.0830439815,2008-05-09,01:59:35
33.4469183,114.0307783,0,246.1,39577.0831018519,2008-05-09,01:59:40
33.4478733,114.0306966,0,249.3,39577.0831597222,2008-05-09,01:59:45
33.4488283,114.0305999,0,249.3,39577.0832175926,2008-05-09,01:59:50
33.4497833,114.0305016,0,252.6,39577.083275463,2008-05-09,01:59:55
33.4507416,114.0304049,0,249.3,39577.0833333333,2008-05-09,02:00:00
33.4517,114.0303383,0,249.3,39577.0833912037,2008-05-09,02:00:05
33.4526616,114.0302949,0,249.3,39577.0834490741,2008-05-09,02:00:10
33.4536266,114.0302699,0,252.6,39577.0835069444,2008-05-09,02:00:15
33.4545933,114.0302516,0,252.6,39577.0835648148,2008-05-09,02:00:20
33.4555599,114.0302266,0,249.3,39577.0836226852,2008-05-09,02:00:25
33.4565283,114.0302033,0,249.3,39577.0836805556,2008-05-09,02:00:30
33.4574983,114.0301899,0,249.3,39577.0837384259,2008-05-09,02:00:35
33.4584716,114.0302049,0,246.1,39577.0837962963,2008-05-09,02:00:40
33.4594483,114.0302466,0,246.1,39577.0838541667,2008-05-09,02:00:45
33.4604316,114.0302983,0,242.8,39577.083912037,2008-05-09,02:00:50
33.46142,114.0303533,0,242.8,39577.0839699074,2008-05-09,02:00:55
33.4623916,114.0303933,0,239.5,39577.0840277778,2008-05-09,02:01:00
33.4633549,114.0304066,0,239.5,39577.0840856481,2008-05-09,02:01:05
33.4643149,114.0303983,0,239.5,39577.0841435185,2008-05-09,02:01:10
33.4652716,114.0303733,0,239.5,39577.0842013889,2008-05-09,02:01:15
33.4662283,114.0303499,0,239.5,39577.0842592593,2008-05-09,02:01:20
33.4671816,114.0303316,0,239.5,39577.0843171296,2008-05-09,02:01:25
33.4681349,114.0303099,0,239.5,39577.084375,2008-05-09,02:01:30
33.469085,114.03029,0,239.5,39577.0844328704,2008-05-09,02:01:35
33.4700349,114.0302683,0,239.5,39577.0844907407,2008-05-09,02:01:40
33.4709933,114.0302433,0,239.5,39577.0845486111,2008-05-09,02:01:45
33.4719599,114.0302233,0,239.5,39577.0846064815,2008-05-09,02:01:50
33.4729266,114.0302049,0,242.8,39577.0846643519,2008-05-09,02:01:55
33.4738916,114.0301833,0,246.1,39577.0847222222,2008-05-09,02:02:00
33.4748566,114.0301633,0,249.3,39577.0847800926,2008-05-09,02:02:05
33.4758199,114.0301416,0,249.3,39577.084837963,2008-05-09,02:02:10
33.4767799,114.0301249,0,249.3,39577.0848958333,2008-05-09,02:02:15
33.4777433,114.0300999,0,252.6,39577.0849537037,2008-05-09,02:02:20
33.4787149,114.0300733,0,252.6,39577.0850115741,2008-05-09,02:02:25
33.4796949,114.0300499,0,252.6,39577.0850694444,2008-05-09,02:02:30
33.48068,114.0300283,0,255.9,39577.0851273148,2008-05-09,02:02:35
33.4816599,114.0300116,0,259.2,39577.0851851852,2008-05-09,02:02:40
33.4826416,114.0299899,0,262.5,39577.0852430556,2008-05-09,02:02:45
33.4836233,114.0299649,0,262.5,39577.0853009259,2008-05-09,02:02:50
33.484605,114.0299416,0,265.7,39577.0853587963,2008-05-09,02:02:55
33.4855866,114.0299183,0,265.7,39577.0854166667,2008-05-09,02:03:00
33.4865683,114.0298933,0,262.5,39577.085474537,2008-05-09,02:03:05
33.4875499,114.0298666,0,259.2,39577.0855324074,2008-05-09,02:03:10
33.4885299,114.0298416,0,259.2,39577.0855902778,2008-05-09,02:03:15
33.4895083,114.0298183,0,255.9,39577.0856481481,2008-05-09,02:03:20
33.4904866,114.0297933,0,255.9,39577.0857060185,2008-05-09,02:03:25
33.4914616,114.0297733,0,255.9,39577.0857638889,2008-05-09,02:03:30
33.4924366,114.0297533,0,255.9,39577.0858217593,2008-05-09,02:03:35
33.4934133,114.0297283,0,255.9,39577.0858796296,2008-05-09,02:03:40
33.4944166,114.0297,0,255.9,39577.0859375,2008-05-09,02:03:45
33.4954883,114.0296716,0,255.9,39577.0859953704,2008-05-09,02:03:50
33.4966366,114.0296366,0,252.6,39577.0860532407,2008-05-09,02:03:55
33.4978616,114.0296016,0,252.6,39577.0861111111,2008-05-09,02:04:00
33.4991616,114.0295683,0,249.3,39577.0861689815,2008-05-09,02:04:05
33.5005349,114.0295233,0,242.8,39577.0862268518,2008-05-09,02:04:10
33.501975,114.0294983,0,239.5,39577.0862847222,2008-05-09,02:04:15
33.5034849,114.0295149,0,239.5,39577.0863425926,2008-05-09,02:04:20
33.5050599,114.0295999,0,239.5,39577.086400463,2008-05-09,02:04:25
33.5066983,114.0297516,0,239.5,39577.0864583333,2008-05-09,02:04:30
33.5083983,114.0299699,0,242.8,39577.0865162037,2008-05-09,02:04:35
33.5101599,114.0301949,0,242.8,39577.0865740741,2008-05-09,02:04:40
33.5119833,114.0304266,0,239.5,39577.0866319444,2008-05-09,02:04:45
33.513865,114.0306549,0,232.9,39577.0866898148,2008-05-09,02:04:50
33.5158033,114.0308916,0,226.4,39577.0867476852,2008-05-09,02:04:55
33.5177849,114.0311333,0,223.1,39577.0868055556,2008-05-09,02:05:00
33.5197783,114.0313783,0,219.8,39577.0868634259,2008-05-09,02:05:05
33.5217766,114.0316233,0,219.8,39577.0869212963,2008-05-09,02:05:10
33.5237716,114.0318733,0,219.8,39577.0869791667,2008-05-09,02:05:15
33.5257516,114.0321233,0,219.8,39577.087037037,2008-05-09,02:05:20
33.5277216,114.0323716,0,219.8,39577.0870949074,2008-05-09,02:05:25
33.52968,114.0326183,0,219.8,39577.0871527778,2008-05-09,02:05:30
33.5316333,114.0328616,0,219.8,39577.0872106481,2008-05-09,02:05:35
33.5335783,114.0331033,0,219.8,39577.0872685185,2008-05-09,02:05:40
33.5355133,114.033345,0,219.8,39577.0873263889,2008-05-09,02:05:45
33.5374383,114.0335833,0,219.8,39577.0873842593,2008-05-09,02:05:50
33.5393566,114.0338266,0,219.8,39577.0874421296,2008-05-09,02:05:55
33.5412666,114.0340399,0,219.8,39577.0875,2008-05-09,02:06:00
33.5431666,114.0342799,0,219.8,39577.0875578704,2008-05-09,02:06:05
33.54505,114.0345233,0,219.8,39577.0876157407,2008-05-09,02:06:10
33.5468766,114.0347583,0,219.8,39577.0876736111,2008-05-09,02:06:15
33.5486049,114.0349766,0,223.1,39577.0877314815,2008-05-09,02:06:20
33.5502366,114.0351833,0,223.1,39577.0877893518,2008-05-09,02:06:25
33.5517399,114.035375,0,223.1,39577.0878472222,2008-05-09,02:06:30
33.5531333,114.0355483,0,223.1,39577.0879050926,2008-05-09,02:06:35
33.5544216,114.0357083,0,226.4,39577.087962963,2008-05-09,02:06:40
33.5556032,114.0358599,0,226.4,39577.0880208333,2008-05-09,02:06:45
33.5566799,114.0359966,0,226.4,39577.0880787037,2008-05-09,02:06:50
33.5576249,114.0361149,0,229.7,39577.0881365741,2008-05-09,02:06:55
33.5584116,114.0362216,0,232.9,39577.0881944444,2008-05-09,02:07:00
33.5586866,114.0362616,0,232.9,39577.0882175926,2008-05-09,02:07:02
33.5589599,114.0363,0,236.2,39577.0882407407,2008-05-09,02:07:04
33.5592233,114.0363333,0,236.2,39577.0882638889,2008-05-09,02:07:06
33.5594749,114.0363649,0,236.2,39577.088287037,2008-05-09,02:07:08
33.55971,114.0363949,0,236.2,39577.0883101852,2008-05-09,02:07:10
33.5599332,114.0364216,0,236.2,39577.0883333333,2008-05-09,02:07:12
33.5601516,114.0364483,0,236.2,39577.0883564815,2008-05-09,02:07:14
33.5603633,114.0364733,0,236.2,39577.0883796296,2008-05-09,02:07:16
33.5605716,114.0364999,0,236.2,39577.0884027778,2008-05-09,02:07:18
33.5607833,114.0365283,0,236.2,39577.0884259259,2008-05-09,02:07:20
33.5609949,114.0365566,0,236.2,39577.0884490741,2008-05-09,02:07:22
33.5612082,114.0365833,0,236.2,39577.0884722222,2008-05-09,02:07:24
33.5614216,114.0366116,0,239.5,39577.0884953704,2008-05-09,02:07:26
33.5616349,114.0366383,0,239.5,39577.0885185185,2008-05-09,02:07:28
33.5618499,114.0366683,0,239.5,39577.0885416667,2008-05-09,02:07:30
33.562065,114.036695,0,239.5,39577.0885648148,2008-05-09,02:07:32
33.5622816,114.0367233,0,239.5,39577.088587963,2008-05-09,02:07:34
33.5624983,114.0367516,0,239.5,39577.0886111111,2008-05-09,02:07:36
33.5627149,114.0367783,0,239.5,39577.0886342593,2008-05-09,02:07:38
33.5629316,114.0368049,0,239.5,39577.0886574074,2008-05-09,02:07:40
33.5631499,114.0368333,0,239.5,39577.0886805556,2008-05-09,02:07:42
33.5633683,114.0368633,0,239.5,39577.0887037037,2008-05-09,02:07:44
33.5635883,114.0368916,0,239.5,39577.0887268518,2008-05-09,02:07:46
33.5638066,114.03692,0,236.2,39577.08875,2008-05-09,02:07:48
33.5640266,114.0369483,0,236.2,39577.0887731481,2008-05-09,02:07:50
33.5642466,114.0369766,0,236.2,39577.0887962963,2008-05-09,02:07:52
33.5644666,114.0370033,0,236.2,39577.0888194444,2008-05-09,02:07:54
33.5646866,114.0370316,0,236.2,39577.0888425926,2008-05-09,02:07:56
33.5649066,114.037055,0,236.2,39577.0888657407,2008-05-09,02:07:58
33.5651266,114.0370833,0,236.2,39577.0888888889,2008-05-09,02:08:00
33.5653466,114.0371116,0,236.2,39577.088912037,2008-05-09,02:08:02
33.5655649,114.0371433,0,236.2,39577.0889351852,2008-05-09,02:08:04
33.5657833,114.037175,0,236.2,39577.0889583333,2008-05-09,02:08:06
33.5660033,114.0372049,0,236.2,39577.0889814815,2008-05-09,02:08:08
33.5662199,114.0372349,0,236.2,39577.0890046296,2008-05-09,02:08:10
33.5664383,114.0372616,0,236.2,39577.0890277778,2008-05-09,02:08:12
33.5666549,114.0372883,0,236.2,39577.0890509259,2008-05-09,02:08:14
33.5668733,114.037315,0,236.2,39577.0890740741,2008-05-09,02:08:16
33.5670899,114.0373449,0,236.2,39577.0890972222,2008-05-09,02:08:18
33.5673083,114.037365,0,236.2,39577.0891203704,2008-05-09,02:08:20
33.5675249,114.0373749,0,236.2,39577.0891435185,2008-05-09,02:08:22
33.56774,114.0373816,0,236.2,39577.0891666667,2008-05-09,02:08:24
33.5679549,114.0374016,0,236.2,39577.0891898148,2008-05-09,02:08:26
33.5681683,114.0374283,0,236.2,39577.089212963,2008-05-09,02:08:28
33.5683816,114.0374599,0,239.5,39577.0892361111,2008-05-09,02:08:30
33.568595,114.0374883,0,239.5,39577.0892592593,2008-05-09,02:08:32
33.5688083,114.0375166,0,239.5,39577.0892824074,2008-05-09,02:08:34
33.5690199,114.0375466,0,239.5,39577.0893055556,2008-05-09,02:08:36
33.5692316,114.0375749,0,239.5,39577.0893287037,2008-05-09,02:08:38
33.5694416,114.0376033,0,242.8,39577.0893518519,2008-05-09,02:08:40
33.5696516,114.0376299,0,242.8,39577.089375,2008-05-09,02:08:42
33.5698616,114.0376583,0,242.8,39577.0893981481,2008-05-09,02:08:44
33.5700683,114.0376833,0,242.8,39577.0894212963,2008-05-09,02:08:46
33.5702649,114.03771,0,242.8,39577.0894444444,2008-05-09,02:08:48
33.5704483,114.0377316,0,242.8,39577.0894675926,2008-05-09,02:08:50
33.5706133,114.0377516,0,242.8,39577.0894907407,2008-05-09,02:08:52
33.570765,114.0377699,0,242.8,39577.0895138889,2008-05-09,02:08:54
33.5708983,114.0377883,0,242.8,39577.089537037,2008-05-09,02:08:56
33.5710166,114.0378049,0,242.8,39577.0895601852,2008-05-09,02:08:58
33.5711216,114.0378233,0,242.8,39577.0895833333,2008-05-09,02:09:00
33.5712116,114.0378349,0,242.8,39577.0896064815,2008-05-09,02:09:02
33.5712899,114.0378433,0,242.8,39577.0896296296,2008-05-09,02:09:04
33.5713566,114.0378499,0,242.8,39577.0896527778,2008-05-09,02:09:06
33.5714133,114.0378583,0,242.8,39577.0896759259,2008-05-09,02:09:08
33.5714633,114.0378666,0,242.8,39577.0896990741,2008-05-09,02:09:10
33.5715049,114.0378716,0,242.8,39577.0897222222,2008-05-09,02:09:12
33.5715283,114.0378766,0,242.8,39577.0897453704,2008-05-09,02:09:14
33.5715333,114.0378849,0,246.1,39577.0897685185,2008-05-09,02:09:16
33.5715299,114.0378866,0,246.1,39577.0898263889,2008-05-09,02:09:21
33.5715299,114.0378866,0,246.1,39577.0898842593,2008-05-09,02:09:26
33.5715299,114.0378866,0,246.1,39577.0899421296,2008-05-09,02:09:31
33.5715299,114.0378866,0,246.1,39577.09,2008-05-09,02:09:36
33.5715299,114.0378866,0,246.1,39577.0900578704,2008-05-09,02:09:41
33.5715299,114.0378866,0,246.1,39577.0901157407,2008-05-09,02:09:46
33.5715299,114.0378866,0,246.1,39577.0901736111,2008-05-09,02:09:51
33.5715299,114.0378866,0,246.1,39577.0902314815,2008-05-09,02:09:56
33.5715299,114.0378866,0,246.1,39577.0902893519,2008-05-09,02:10:01
33.5715299,114.0378866,0,246.1,39577.0903472222,2008-05-09,02:10:06
33.5715299,114.0378866,0,246.1,39577.0904050926,2008-05-09,02:10:11
33.5715299,114.0378866,0,246.1,39577.090462963,2008-05-09,02:10:16
33.5715299,114.0378866,0,246.1,39577.0905208333,2008-05-09,02:10:21
33.5715299,114.0378866,0,246.1,39577.0905555556,2008-05-09,02:10:24
33.5715299,114.0378866,0,246.1,39577.0905787037,2008-05-09,02:10:26
33.5715283,114.0378966,0,246.1,39577.0906365741,2008-05-09,02:10:31
33.5715283,114.0378966,0,246.1,39577.0906712963,2008-05-09,02:10:34
33.5715283,114.0378966,0,246.1,39577.0906944444,2008-05-09,02:10:36
33.5715482,114.0379,0,246.1,39577.0907175926,2008-05-09,02:10:38
33.57158,114.0379033,0,246.1,39577.0907407407,2008-05-09,02:10:40
33.5716233,114.0379083,0,246.1,39577.0907638889,2008-05-09,02:10:42
33.5716849,114.0379249,0,246.1,39577.090787037,2008-05-09,02:10:44
33.5717533,114.0379433,0,246.1,39577.0908101852,2008-05-09,02:10:46
33.5718616,114.0379133,0,246.1,39577.0908333333,2008-05-09,02:10:48
33.5719649,114.0379116,0,246.1,39577.0908564815,2008-05-09,02:10:50
33.5720799,114.0379249,0,246.1,39577.0908796296,2008-05-09,02:10:52
33.5722116,114.0379449,0,246.1,39577.0909027778,2008-05-09,02:10:54
33.5723599,114.0379666,0,246.1,39577.0909259259,2008-05-09,02:10:56
33.5725249,114.0379916,0,246.1,39577.0909490741,2008-05-09,02:10:58
33.5727049,114.0380183,0,249.3,39577.0909722222,2008-05-09,02:11:00
33.5728966,114.03805,0,249.3,39577.0909953704,2008-05-09,02:11:02
33.5730999,114.0380799,0,249.3,39577.0910185185,2008-05-09,02:11:04
33.5733099,114.0381133,0,252.6,39577.0910416667,2008-05-09,02:11:06
33.5735216,114.0381483,0,252.6,39577.0910648148,2008-05-09,02:11:08
33.5737366,114.0381766,0,252.6,39577.091087963,2008-05-09,02:11:10
33.5739549,114.0382033,0,255.9,39577.0911111111,2008-05-09,02:11:12
33.5741716,114.0382333,0,255.9,39577.0911342593,2008-05-09,02:11:14
33.5743899,114.0382583,0,255.9,39577.0911574074,2008-05-09,02:11:16
33.5746066,114.0382766,0,252.6,39577.0911805556,2008-05-09,02:11:18
33.5748249,114.038295,0,249.3,39577.0912037037,2008-05-09,02:11:20
33.5750416,114.0383199,0,249.3,39577.0912268519,2008-05-09,02:11:22
33.5752549,114.038345,0,249.3,39577.09125,2008-05-09,02:11:24
33.5754683,114.0383733,0,249.3,39577.0912731481,2008-05-09,02:11:26
33.5756832,114.0384033,0,249.3,39577.0912962963,2008-05-09,02:11:28
33.575895,114.0384466,0,249.3,39577.0913194444,2008-05-09,02:11:30
33.5761066,114.0384966,0,249.3,39577.0913425926,2008-05-09,02:11:32
33.5763183,114.0385383,0,252.6,39577.0913657407,2008-05-09,02:11:34
33.5765316,114.0385583,0,249.3,39577.0913888889,2008-05-09,02:11:36
33.5767466,114.038585,0,249.3,39577.091412037,2008-05-09,02:11:38
33.5769616,114.0386083,0,246.1,39577.0914351852,2008-05-09,02:11:40
33.5771766,114.0386366,0,246.1,39577.0914583333,2008-05-09,02:11:42
33.5773899,114.0386683,0,249.3,39577.0914814815,2008-05-09,02:11:44
33.5776016,114.0386949,0,249.3,39577.0915046296,2008-05-09,02:11:46
33.577815,114.03872,0,249.3,39577.0915277778,2008-05-09,02:11:48
33.5780283,114.0387449,0,249.3,39577.0915509259,2008-05-09,02:11:50
33.5782433,114.0387716,0,249.3,39577.0915740741,2008-05-09,02:11:52
33.57846,114.0387999,0,249.3,39577.0915972222,2008-05-09,02:11:54
33.5786749,114.0388283,0,252.6,39577.0916203704,2008-05-09,02:11:56
33.5788899,114.0388566,0,252.6,39577.0916435185,2008-05-09,02:11:58
33.5791032,114.0388833,0,255.9,39577.0916666667,2008-05-09,02:12:00
33.5793166,114.03891,0,255.9,39577.0916898148,2008-05-09,02:12:02
33.5795299,114.0389366,0,255.9,39577.091712963,2008-05-09,02:12:04
33.5797433,114.0389633,0,255.9,39577.0917361111,2008-05-09,02:12:06
33.5799549,114.0389866,0,255.9,39577.0917592593,2008-05-09,02:12:08
33.5801682,114.0390099,0,252.6,39577.0917824074,2008-05-09,02:12:10
33.5803816,114.0390366,0,255.9,39577.0918055556,2008-05-09,02:12:12
33.5805933,114.0390599,0,255.9,39577.0918287037,2008-05-09,02:12:14
33.5808049,114.03908,0,252.6,39577.0918518519,2008-05-09,02:12:16
33.5810166,114.0390916,0,249.3,39577.091875,2008-05-09,02:12:18
33.5812299,114.039115,0,249.3,39577.0918981481,2008-05-09,02:12:20
33.5814416,114.0391383,0,246.1,39577.0919212963,2008-05-09,02:12:22
33.5816499,114.0391633,0,242.8,39577.0919444444,2008-05-09,02:12:24
33.5818616,114.0391866,0,242.8,39577.0919675926,2008-05-09,02:12:26
33.5820766,114.0392099,0,239.5,39577.0919907407,2008-05-09,02:12:28
33.5823016,114.039235,0,236.2,39577.0920138889,2008-05-09,02:12:30
33.5825399,114.0392616,0,236.2,39577.092037037,2008-05-09,02:12:32
33.5827882,114.0392916,0,232.9,39577.0920601852,2008-05-09,02:12:34
33.5830499,114.0393233,0,232.9,39577.0920833333,2008-05-09,02:12:36
33.5833183,114.039355,0,232.9,39577.0921064815,2008-05-09,02:12:38
33.5835983,114.0393883,0,232.9,39577.0921296296,2008-05-09,02:12:40
33.5838866,114.0394166,0,232.9,39577.0921527778,2008-05-09,02:12:42
33.58419,114.0394383,0,232.9,39577.0921759259,2008-05-09,02:12:44
33.5850083,114.0394383,0,232.9,39577.0922337963,2008-05-09,02:12:49
33.5858982,114.03934,0,229.7,39577.0922916667,2008-05-09,02:12:54
33.5867999,114.0391316,0,229.7,39577.092349537,2008-05-09,02:12:59
33.5876932,114.038805,0,226.4,39577.0924074074,2008-05-09,02:13:04
33.5885599,114.0383649,0,229.7,39577.0924652778,2008-05-09,02:13:09
33.5893882,114.0378333,0,232.9,39577.0925231481,2008-05-09,02:13:14
33.5901983,114.0372666,0,232.9,39577.0925810185,2008-05-09,02:13:19
33.5910016,114.0366983,0,236.2,39577.0926388889,2008-05-09,02:13:24
33.5917966,114.0361349,0,239.5,39577.0926967593,2008-05-09,02:13:29
33.5925516,114.0356033,0,242.8,39577.0927546296,2008-05-09,02:13:34
33.5932649,114.0351049,0,249.3,39577.0928125,2008-05-09,02:13:39
33.5939383,114.0346299,0,252.6,39577.0928703704,2008-05-09,02:13:44
33.5941966,114.0344483,0,252.6,39577.0928935185,2008-05-09,02:13:46
33.5944466,114.0342716,0,252.6,39577.0929166667,2008-05-09,02:13:48
33.5946933,114.0340966,0,252.6,39577.0929398148,2008-05-09,02:13:50
33.59494,114.0339233,0,252.6,39577.092962963,2008-05-09,02:13:52
33.5951849,114.0337499,0,252.6,39577.0929861111,2008-05-09,02:13:54
33.5954233,114.0335833,0,252.6,39577.0930092593,2008-05-09,02:13:56
33.5956566,114.0334183,0,252.6,39577.0930324074,2008-05-09,02:13:58
33.5958833,114.0332566,0,252.6,39577.0930555556,2008-05-09,02:14:00
33.5961016,114.0330999,0,252.6,39577.0930787037,2008-05-09,02:14:02
33.5963149,114.0329466,0,252.6,39577.0931018519,2008-05-09,02:14:04
33.5965266,114.0327966,0,252.6,39577.093125,2008-05-09,02:14:06
33.5967399,114.0326466,0,252.6,39577.0931481481,2008-05-09,02:14:08
33.5969516,114.0324966,0,252.6,39577.0931712963,2008-05-09,02:14:10
33.5971616,114.0323483,0,252.6,39577.0931944444,2008-05-09,02:14:12
33.597365,114.0322033,0,252.6,39577.0932175926,2008-05-09,02:14:14
33.5975616,114.0320633,0,252.6,39577.0932407407,2008-05-09,02:14:16
33.5977516,114.0319316,0,255.9,39577.0932638889,2008-05-09,02:14:18
33.5979349,114.0318016,0,252.6,39577.093287037,2008-05-09,02:14:20
33.5981133,114.0316716,0,252.6,39577.0933101852,2008-05-09,02:14:22
33.59829,114.0315449,0,252.6,39577.0933333333,2008-05-09,02:14:24
33.5984649,114.0314183,0,252.6,39577.0933564815,2008-05-09,02:14:26
33.5986416,114.0312933,0,252.6,39577.0933796296,2008-05-09,02:14:28
33.5988216,114.0311666,0,252.6,39577.0934027778,2008-05-09,02:14:30
33.5990083,114.0310349,0,252.6,39577.0934259259,2008-05-09,02:14:32
33.5992066,114.0308966,0,252.6,39577.0934490741,2008-05-09,02:14:34
33.5994166,114.0307483,0,252.6,39577.0934722222,2008-05-09,02:14:36
33.5996383,114.0305916,0,252.6,39577.0934953704,2008-05-09,02:14:38
33.5998716,114.0304283,0,252.6,39577.0935185185,2008-05-09,02:14:40
33.6001149,114.030255,0,249.3,39577.0935416667,2008-05-09,02:14:42
33.6003699,114.0300749,0,249.3,39577.0935648148,2008-05-09,02:14:44
33.6006333,114.0298866,0,249.3,39577.093587963,2008-05-09,02:14:46
33.6013166,114.0293966,0,246.1,39577.0936458333,2008-05-09,02:14:51
33.6020233,114.0288899,0,242.8,39577.0937037037,2008-05-09,02:14:56
33.6027416,114.0283749,0,242.8,39577.0937615741,2008-05-09,02:15:01
33.6034549,114.0278566,0,242.8,39577.0938194444,2008-05-09,02:15:06
33.6041666,114.0273316,0,242.8,39577.0938773148,2008-05-09,02:15:11
33.6048916,114.0267999,0,242.8,39577.0939351852,2008-05-09,02:15:16
33.6056483,114.0262516,0,239.5,39577.0939930556,2008-05-09,02:15:21
33.6064282,114.0256999,0,239.5,39577.0940509259,2008-05-09,02:15:26
33.6072116,114.0251483,0,242.8,39577.0941087963,2008-05-09,02:15:31
33.6079933,114.0245966,0,242.8,39577.0941666667,2008-05-09,02:15:36
33.6087749,114.0240466,0,242.8,39577.094224537,2008-05-09,02:15:41
33.6095516,114.0234933,0,242.8,39577.0942824074,2008-05-09,02:15:46
33.6103232,114.0229416,0,242.8,39577.0943402778,2008-05-09,02:15:51
33.6110916,114.0223966,0,242.8,39577.0943981481,2008-05-09,02:15:56
33.6118583,114.0218516,0,242.8,39577.0944560185,2008-05-09,02:16:01
33.6125749,114.0213249,0,239.5,39577.0945138889,2008-05-09,02:16:06
33.6132283,114.0208699,0,236.2,39577.0945717593,2008-05-09,02:16:11
33.6134666,114.0207049,0,236.2,39577.0945949074,2008-05-09,02:16:13
33.6136916,114.0205499,0,236.2,39577.0946180556,2008-05-09,02:16:15
33.6138982,114.0204049,0,236.2,39577.0946412037,2008-05-09,02:16:17
33.6140883,114.0202716,0,236.2,39577.0946643518,2008-05-09,02:16:19
33.6142616,114.0201499,0,236.2,39577.0946875,2008-05-09,02:16:21
33.6144183,114.02004,0,236.2,39577.0947106481,2008-05-09,02:16:23
33.6145599,114.0199383,0,236.2,39577.0947337963,2008-05-09,02:16:25
33.6146883,114.0198466,0,236.2,39577.0947569444,2008-05-09,02:16:27
33.6148082,114.0197633,0,236.2,39577.0947800926,2008-05-09,02:16:29
33.6149149,114.0196899,0,236.2,39577.0948032407,2008-05-09,02:16:31
33.6150099,114.0196266,0,236.2,39577.0948263889,2008-05-09,02:16:33
33.6150916,114.0195733,0,236.2,39577.094849537,2008-05-09,02:16:35
33.6151582,114.0195283,0,239.5,39577.0948726852,2008-05-09,02:16:37
33.615215,114.0194916,0,239.5,39577.0948958333,2008-05-09,02:16:39
33.61526,114.0194633,0,239.5,39577.0949189815,2008-05-09,02:16:41
33.6152966,114.0194366,0,239.5,39577.0949421296,2008-05-09,02:16:43
33.6153266,114.0194149,0,239.5,39577.0949652778,2008-05-09,02:16:45
33.6153516,114.0193983,0,239.5,39577.0949884259,2008-05-09,02:16:47
33.6153682,114.0193849,0,239.5,39577.0950115741,2008-05-09,02:16:49
33.6153749,114.0193783,0,242.8,39577.0950347222,2008-05-09,02:16:51
33.6153733,114.0193749,0,242.8,39577.0950925926,2008-05-09,02:16:56
33.6153733,114.0193749,0,242.8,39577.095150463,2008-05-09,02:17:01
33.6153733,114.0193749,0,242.8,39577.0952083333,2008-05-09,02:17:06
33.6153733,114.0193749,0,242.8,39577.0952662037,2008-05-09,02:17:11
33.6153733,114.0193749,0,242.8,39577.0953240741,2008-05-09,02:17:16
33.6153733,114.0193749,0,242.8,39577.0953819444,2008-05-09,02:17:21
33.6153733,114.0193749,0,242.8,39577.0954398148,2008-05-09,02:17:26
33.6153733,114.0193749,0,242.8,39577.0954976852,2008-05-09,02:17:31
33.6153733,114.0193749,0,242.8,39577.0955555556,2008-05-09,02:17:36
33.6153733,114.0193749,0,242.8,39577.0956134259,2008-05-09,02:17:41
33.6153733,114.0193749,0,242.8,39577.0956712963,2008-05-09,02:17:46
33.6153733,114.0193749,0,242.8,39577.0957291667,2008-05-09,02:17:51
33.6153733,114.0193749,0,242.8,39577.095787037,2008-05-09,02:17:56
33.6153733,114.0193749,0,242.8,39577.0958449074,2008-05-09,02:18:01
33.6153733,114.0193749,0,242.8,39577.0959027778,2008-05-09,02:18:06
33.6153733,114.0193749,0,242.8,39577.0959606481,2008-05-09,02:18:11
33.6153733,114.0193749,0,242.8,39577.0960185185,2008-05-09,02:18:16
33.6153733,114.0193749,0,242.8,39577.0960763889,2008-05-09,02:18:21
33.6153733,114.0193749,0,242.8,39577.0961342593,2008-05-09,02:18:26
33.6153733,114.0193749,0,242.8,39577.0961921296,2008-05-09,02:18:31
33.6153733,114.0193749,0,242.8,39577.09625,2008-05-09,02:18:36
33.6153733,114.0193749,0,242.8,39577.0962847222,2008-05-09,02:18:39
33.6153733,114.0193749,0,242.8,39577.0963078704,2008-05-09,02:18:41
33.6154149,114.0193449,0,242.8,39577.0963657407,2008-05-09,02:18:46
33.6154516,114.0193199,0,242.8,39577.0963888889,2008-05-09,02:18:48
33.6155016,114.0192849,0,242.8,39577.096412037,2008-05-09,02:18:50
33.6155633,114.0192416,0,242.8,39577.0964351852,2008-05-09,02:18:52
33.6156399,114.01919,0,242.8,39577.0964583333,2008-05-09,02:18:54
33.6157283,114.0191283,0,242.8,39577.0964814815,2008-05-09,02:18:56
33.6158299,114.0190583,0,242.8,39577.0965046296,2008-05-09,02:18:58
33.615945,114.0189799,0,242.8,39577.0965277778,2008-05-09,02:19:00
33.6160749,114.0188916,0,239.5,39577.0965509259,2008-05-09,02:19:02
33.6162149,114.018795,0,239.5,39577.0965740741,2008-05-09,02:19:04
33.6163716,114.0186933,0,239.5,39577.0965972222,2008-05-09,02:19:06
33.616535,114.0185816,0,239.5,39577.0966203704,2008-05-09,02:19:08
33.6167066,114.0184649,0,239.5,39577.0966435185,2008-05-09,02:19:10
33.6168949,114.0183383,0,236.2,39577.0966666667,2008-05-09,02:19:12
33.6170916,114.0182083,0,236.2,39577.0966898148,2008-05-09,02:19:14
33.617305,114.0180666,0,236.2,39577.096712963,2008-05-09,02:19:16
33.6175249,114.0179166,0,236.2,39577.0967361111,2008-05-09,02:19:18
33.6177466,114.0177699,0,236.2,39577.0967592593,2008-05-09,02:19:20
33.6179716,114.0176299,0,236.2,39577.0967824074,2008-05-09,02:19:22
33.6182049,114.0174699,0,236.2,39577.0968055556,2008-05-09,02:19:24
33.6184416,114.0173149,0,236.2,39577.0968287037,2008-05-09,02:19:26
33.6186783,114.017155,0,236.2,39577.0968518518,2008-05-09,02:19:28
33.6189099,114.0169949,0,232.9,39577.096875,2008-05-09,02:19:30
33.61914,114.0168433,0,232.9,39577.0968981481,2008-05-09,02:19:32
33.619365,114.0166833,0,232.9,39577.0969212963,2008-05-09,02:19:34
33.6195983,114.0165199,0,232.9,39577.0969444444,2008-05-09,02:19:36
33.6198199,114.0163649,0,232.9,39577.0969675926,2008-05-09,02:19:38
33.6200383,114.0162166,0,232.9,39577.0969907407,2008-05-09,02:19:40
33.6202583,114.0160516,0,232.9,39577.0970138889,2008-05-09,02:19:42
33.6204799,114.0158933,0,232.9,39577.097037037,2008-05-09,02:19:44
33.6207116,114.0157133,0,229.7,39577.0970601852,2008-05-09,02:19:46
33.6209466,114.0155349,0,229.7,39577.0970833333,2008-05-09,02:19:48
33.6211683,114.0153716,0,229.7,39577.0971064815,2008-05-09,02:19:50
33.6213933,114.0151999,0,229.7,39577.0971296296,2008-05-09,02:19:52
33.6216216,114.0150283,0,226.4,39577.0971527778,2008-05-09,02:19:54
33.6218549,114.0148649,0,226.4,39577.0971759259,2008-05-09,02:19:56
33.6220833,114.0147049,0,226.4,39577.0971990741,2008-05-09,02:19:58
33.6223099,114.0145299,0,226.4,39577.0972222222,2008-05-09,02:20:00
33.6225366,114.0143683,0,226.4,39577.0972453704,2008-05-09,02:20:02
33.6227599,114.0142083,0,226.4,39577.0972685185,2008-05-09,02:20:04
33.62298,114.0140533,0,226.4,39577.0972916667,2008-05-09,02:20:06
33.6231999,114.0138949,0,226.4,39577.0973148148,2008-05-09,02:20:08
33.6234216,114.0137366,0,226.4,39577.097337963,2008-05-09,02:20:10
33.6236466,114.0135749,0,226.4,39577.0973611111,2008-05-09,02:20:12
33.6238683,114.0134183,0,226.4,39577.0973842593,2008-05-09,02:20:14
33.6240933,114.0132583,0,226.4,39577.0974074074,2008-05-09,02:20:16
33.6243183,114.0131016,0,226.4,39577.0974305556,2008-05-09,02:20:18
33.6245366,114.0129533,0,226.4,39577.0974537037,2008-05-09,02:20:20
33.6247549,114.0128049,0,226.4,39577.0974768519,2008-05-09,02:20:22
33.6249733,114.0126466,0,223.1,39577.0975,2008-05-09,02:20:24
33.6251932,114.0124883,0,223.1,39577.0975231482,2008-05-09,02:20:26
33.6254116,114.0123366,0,219.8,39577.0975462963,2008-05-09,02:20:28
33.62563,114.0121849,0,219.8,39577.0975694444,2008-05-09,02:20:30
33.6258499,114.0120333,0,219.8,39577.0975925926,2008-05-09,02:20:32
33.6260733,114.0118766,0,223.1,39577.0976157407,2008-05-09,02:20:34
33.6262933,114.0117233,0,223.1,39577.0976388889,2008-05-09,02:20:36
33.626525,114.0115583,0,223.1,39577.097662037,2008-05-09,02:20:38
33.6267332,114.0114066,0,223.1,39577.0976851852,2008-05-09,02:20:40
33.6269432,114.0112549,0,219.8,39577.0977083333,2008-05-09,02:20:42
33.6271516,114.0111049,0,219.8,39577.0977314815,2008-05-09,02:20:44
33.6273533,114.0109699,0,223.1,39577.0977546296,2008-05-09,02:20:46
33.6275516,114.0108333,0,223.1,39577.0977777778,2008-05-09,02:20:48
33.6277516,114.0106883,0,226.4,39577.0978009259,2008-05-09,02:20:50
33.627955,114.0105383,0,226.4,39577.0978240741,2008-05-09,02:20:52
33.6281566,114.0103949,0,226.4,39577.0978472222,2008-05-09,02:20:54
33.6283566,114.0102533,0,226.4,39577.0978703704,2008-05-09,02:20:56
33.6285516,114.0101133,0,226.4,39577.0978935185,2008-05-09,02:20:58
33.6287366,114.0099799,0,226.4,39577.0979166667,2008-05-09,02:21:00
33.62892,114.0098549,0,226.4,39577.0979398148,2008-05-09,02:21:02
33.6291032,114.0097266,0,229.7,39577.097962963,2008-05-09,02:21:04
33.6292883,114.0095933,0,229.7,39577.0979861111,2008-05-09,02:21:06
33.6294749,114.0094633,0,229.7,39577.0980092593,2008-05-09,02:21:08
33.6296616,114.0093316,0,232.9,39577.0980324074,2008-05-09,02:21:10
33.6298516,114.0091949,0,229.7,39577.0980555556,2008-05-09,02:21:12
33.6300366,114.0090633,0,229.7,39577.0980787037,2008-05-09,02:21:14
33.6302232,114.0089316,0,229.7,39577.0981018519,2008-05-09,02:21:16
33.6304066,114.008805,0,229.7,39577.098125,2008-05-09,02:21:18
33.6305916,114.0086866,0,232.9,39577.0981481481,2008-05-09,02:21:20
33.6307766,114.0085599,0,232.9,39577.0981712963,2008-05-09,02:21:22
33.6309616,114.0084299,0,232.9,39577.0981944444,2008-05-09,02:21:24
33.6311482,114.0082999,0,232.9,39577.0982175926,2008-05-09,02:21:26
33.6313349,114.0081666,0,236.2,39577.0982407407,2008-05-09,02:21:28
33.6315183,114.0080399,0,236.2,39577.0982638889,2008-05-09,02:21:30
33.6317016,114.0079183,0,239.5,39577.098287037,2008-05-09,02:21:32
33.6318833,114.0077999,0,242.8,39577.0983101852,2008-05-09,02:21:34
33.6320649,114.0076733,0,242.8,39577.0983333333,2008-05-09,02:21:36
33.6322516,114.0075433,0,242.8,39577.0983564815,2008-05-09,02:21:38
33.6324416,114.0074083,0,242.8,39577.0983796296,2008-05-09,02:21:40
33.6326266,114.0072749,0,242.8,39577.0984027778,2008-05-09,02:21:42
33.6328316,114.0071216,0,242.8,39577.0984259259,2008-05-09,02:21:44
33.6330316,114.0069699,0,242.8,39577.0984490741,2008-05-09,02:21:46
33.6332183,114.0068366,0,242.8,39577.0984722222,2008-05-09,02:21:48
33.6333983,114.0067166,0,246.1,39577.0984953704,2008-05-09,02:21:50
33.6335783,114.0065916,0,249.3,39577.0985185185,2008-05-09,02:21:52
33.6337649,114.0064533,0,252.6,39577.0985416667,2008-05-09,02:21:54
33.6339416,114.0063216,0,255.9,39577.0985648148,2008-05-09,02:21:56
33.6341182,114.0061933,0,255.9,39577.098587963,2008-05-09,02:21:58
33.6342933,114.0060766,0,255.9,39577.0986111111,2008-05-09,02:22:00
33.63447,114.0059666,0,249.3,39577.0986342593,2008-05-09,02:22:02
33.6346533,114.0058333,0,246.1,39577.0986574074,2008-05-09,02:22:04
33.6348366,114.0056966,0,242.8,39577.0986805556,2008-05-09,02:22:06
33.6350166,114.0055666,0,242.8,39577.0987037037,2008-05-09,02:22:08
33.6351966,114.0054316,0,239.5,39577.0987268519,2008-05-09,02:22:10
33.6353749,114.0053049,0,239.5,39577.09875,2008-05-09,02:22:12
33.6355566,114.0051716,0,236.2,39577.0987731481,2008-05-09,02:22:14
33.6357366,114.0050433,0,236.2,39577.0987962963,2008-05-09,02:22:16
33.6359416,114.0048916,0,236.2,39577.0988194444,2008-05-09,02:22:18
33.6361533,114.0047416,0,236.2,39577.0988425926,2008-05-09,02:22:20
33.6363666,114.0045916,0,236.2,39577.0988657407,2008-05-09,02:22:22
33.6365933,114.0044316,0,239.5,39577.0988888889,2008-05-09,02:22:24
33.6367716,114.0043149,0,242.8,39577.098912037,2008-05-09,02:22:26
33.6370049,114.0041366,0,242.8,39577.0989351852,2008-05-09,02:22:28
33.6372466,114.0039533,0,246.1,39577.0989583333,2008-05-09,02:22:30
33.6374899,114.0037716,0,246.1,39577.0989814815,2008-05-09,02:22:32
33.6377333,114.0035933,0,249.3,39577.0990046296,2008-05-09,02:22:34
33.637975,114.0034116,0,249.3,39577.0990277778,2008-05-09,02:22:36
33.6382166,114.0032366,0,249.3,39577.0990509259,2008-05-09,02:22:38
33.6384599,114.0030616,0,249.3,39577.0990740741,2008-05-09,02:22:40
33.6387033,114.0028866,0,246.1,39577.0990972222,2008-05-09,02:22:42
33.6389449,114.0027066,0,246.1,39577.0991203704,2008-05-09,02:22:44
33.6391866,114.0025299,0,246.1,39577.0991435185,2008-05-09,02:22:46
33.63943,114.0023549,0,246.1,39577.0991666667,2008-05-09,02:22:48
33.6396749,114.0021833,0,242.8,39577.0991898148,2008-05-09,02:22:50
33.6399283,114.0020083,0,242.8,39577.099212963,2008-05-09,02:22:52
33.6401732,114.0018416,0,239.5,39577.0992361111,2008-05-09,02:22:54
33.6404033,114.0016849,0,236.2,39577.0992592593,2008-05-09,02:22:56
33.6406516,114.0015149,0,236.2,39577.0992824074,2008-05-09,02:22:58
33.6408983,114.0013416,0,232.9,39577.0993055556,2008-05-09,02:23:00
33.6411299,114.0011799,0,232.9,39577.0993287037,2008-05-09,02:23:02
33.6413616,114.0010166,0,232.9,39577.0993518519,2008-05-09,02:23:04
33.6415882,114.0008633,0,232.9,39577.099375,2008-05-09,02:23:06
33.6418249,114.0007016,0,236.2,39577.0993981481,2008-05-09,02:23:08
33.6420616,114.0005316,0,239.5,39577.0994212963,2008-05-09,02:23:10
33.6422999,114.0003633,0,239.5,39577.0994444444,2008-05-09,02:23:12
33.6425366,114.0001949,0,239.5,39577.0994675926,2008-05-09,02:23:14
33.6427766,114.0000216,0,236.2,39577.0994907407,2008-05-09,02:23:16
33.6430099,113.999855,0,236.2,39577.0995138889,2008-05-09,02:23:18
33.6432499,113.9996799,0,232.9,39577.099537037,2008-05-09,02:23:20
33.6434899,113.9995083,0,232.9,39577.0995601852,2008-05-09,02:23:22
33.6437332,113.999325,0,232.9,39577.0995833333,2008-05-09,02:23:24
33.64397,113.9991583,0,232.9,39577.0996064815,2008-05-09,02:23:26
33.64421,113.9989816,0,229.7,39577.0996296296,2008-05-09,02:23:28
33.6444449,113.9988149,0,223.1,39577.0996527778,2008-05-09,02:23:30
33.6446866,113.9986416,0,219.8,39577.0996759259,2008-05-09,02:23:32
33.6449299,113.9984683,0,216.5,39577.0996990741,2008-05-09,02:23:34
33.6451683,113.9982966,0,213.3,39577.0997222222,2008-05-09,02:23:36
33.6454016,113.99813,0,213.3,39577.0997453704,2008-05-09,02:23:38
33.6456382,113.9979566,0,210,39577.0997685185,2008-05-09,02:23:40
33.6458766,113.99778,0,206.7,39577.0997916667,2008-05-09,02:23:42
33.6461133,113.9976033,0,206.7,39577.0998148148,2008-05-09,02:23:44
33.6463466,113.9974383,0,206.7,39577.099837963,2008-05-09,02:23:46
33.6465916,113.9972599,0,203.4,39577.0998611111,2008-05-09,02:23:48
33.6468416,113.9970816,0,203.4,39577.0998842593,2008-05-09,02:23:50
33.6471049,113.9968949,0,203.4,39577.0999074074,2008-05-09,02:23:52
33.6478199,113.9964066,0,206.7,39577.0999652778,2008-05-09,02:23:57
33.6486149,113.9958316,0,203.4,39577.1000231481,2008-05-09,02:24:02
33.6494782,113.9952099,0,203.4,39577.1000810185,2008-05-09,02:24:07
33.6504216,113.9945266,0,196.9,39577.1001388889,2008-05-09,02:24:12
33.6514216,113.9938133,0,196.9,39577.1001967593,2008-05-09,02:24:17
33.6524833,113.9930566,0,196.9,39577.1002546296,2008-05-09,02:24:22
33.653615,113.9922466,0,196.9,39577.1003125,2008-05-09,02:24:27
33.6547999,113.9914166,0,200.1,39577.1003703704,2008-05-09,02:24:32
33.6560349,113.9905616,0,206.7,39577.1004282407,2008-05-09,02:24:37
33.65737,113.9896633,0,210,39577.1004861111,2008-05-09,02:24:42
33.6587883,113.9887649,0,213.3,39577.1005439815,2008-05-09,02:24:47
33.6602783,113.9878866,0,216.5,39577.1006018519,2008-05-09,02:24:52
33.6618416,113.9870266,0,219.8,39577.1006597222,2008-05-09,02:24:57
33.6634666,113.9861616,0,219.8,39577.1007175926,2008-05-09,02:25:02
33.665145,113.9852733,0,219.8,39577.100775463,2008-05-09,02:25:07
33.6668733,113.9843433,0,216.5,39577.1008333333,2008-05-09,02:25:12
33.6686516,113.9833833,0,210,39577.1008912037,2008-05-09,02:25:17
33.67047,113.9824083,0,210,39577.1009490741,2008-05-09,02:25:22
33.6727049,113.9811949,0,213.3,39577.1010185185,2008-05-09,02:25:28
33.6745716,113.9800649,0,216.5,39577.1010763889,2008-05-09,02:25:33
33.6768449,113.9786633,0,219.8,39577.1011458333,2008-05-09,02:25:39
33.6788066,113.9775699,0,223.1,39577.1012037037,2008-05-09,02:25:44
33.6808233,113.9765116,0,229.7,39577.1012615741,2008-05-09,02:25:49
33.6829083,113.975475,0,232.9,39577.1013194444,2008-05-09,02:25:54
33.6850649,113.9744866,0,232.9,39577.1013773148,2008-05-09,02:25:59
33.6872333,113.9734316,0,232.9,39577.1014351852,2008-05-09,02:26:04
33.6894183,113.9722733,0,232.9,39577.1014930556,2008-05-09,02:26:09
33.6916432,113.9710816,0,236.2,39577.1015509259,2008-05-09,02:26:14
33.6938683,113.9698033,0,239.5,39577.1016087963,2008-05-09,02:26:19
33.69606,113.9683783,0,242.8,39577.1016666667,2008-05-09,02:26:24
33.6982649,113.9668916,0,242.8,39577.101724537,2008-05-09,02:26:29
33.7005016,113.9653833,0,246.1,39577.1017824074,2008-05-09,02:26:34
33.7027616,113.9638816,0,252.6,39577.1018402778,2008-05-09,02:26:39
33.7050449,113.962355,0,252.6,39577.1018981481,2008-05-09,02:26:44
33.7073333,113.9608099,0,255.9,39577.1019560185,2008-05-09,02:26:49
33.7096166,113.9592649,0,255.9,39577.1020138889,2008-05-09,02:26:54
33.7119466,113.9577133,0,259.2,39577.1020717593,2008-05-09,02:26:59
33.7142983,113.9562333,0,262.5,39577.1021296296,2008-05-09,02:27:04
33.7167383,113.95504,0,265.7,39577.1021875,2008-05-09,02:27:09
33.7192333,113.9540433,0,265.7,39577.1022453704,2008-05-09,02:27:14
33.7217333,113.953065,0,259.2,39577.1023032407,2008-05-09,02:27:19
33.7242599,113.9520683,0,255.9,39577.1023611111,2008-05-09,02:27:24
33.72682,113.9510516,0,249.3,39577.1024189815,2008-05-09,02:27:29
33.7294133,113.9500166,0,242.8,39577.1024768518,2008-05-09,02:27:34
33.7320399,113.9489699,0,239.5,39577.1025347222,2008-05-09,02:27:39
33.7346932,113.9479083,0,236.2,39577.1025925926,2008-05-09,02:27:44
33.7373733,113.9468366,0,229.7,39577.102650463,2008-05-09,02:27:49
33.7400766,113.9457549,0,226.4,39577.1027083333,2008-05-09,02:27:54
33.7428066,113.9446683,0,223.1,39577.1027662037,2008-05-09,02:27:59
33.7455516,113.9435466,0,219.8,39577.1028240741,2008-05-09,02:28:04
33.7482849,113.942305,0,216.5,39577.1028819444,2008-05-09,02:28:09
33.7510266,113.9410183,0,216.5,39577.1029398148,2008-05-09,02:28:14
33.7537883,113.9397266,0,216.5,39577.1029976852,2008-05-09,02:28:19
33.7565716,113.9384283,0,213.3,39577.1030555556,2008-05-09,02:28:24
33.7593783,113.9371149,0,213.3,39577.1031134259,2008-05-09,02:28:29
33.7622066,113.93579,0,210,39577.1031712963,2008-05-09,02:28:34
33.9287733,113.8577066,0,216.5,39577.1064699074,2008-05-09,02:33:19
33.9316016,113.8563816,0,216.5,39577.1065277778,2008-05-09,02:33:24
33.9343316,113.8550983,0,216.5,39577.1065856481,2008-05-09,02:33:29
33.9369733,113.8538599,0,216.5,39577.1066435185,2008-05-09,02:33:34
33.9395649,113.8526433,0,216.5,39577.1067013889,2008-05-09,02:33:39
33.94215,113.8514333,0,216.5,39577.1067592593,2008-05-09,02:33:44
33.94474,113.85022,0,219.8,39577.1068171296,2008-05-09,02:33:49
33.9473283,113.8490083,0,219.8,39577.106875,2008-05-09,02:33:54
33.94991,113.8477983,0,223.1,39577.1069328704,2008-05-09,02:33:59
33.9524833,113.8465916,0,226.4,39577.1069907407,2008-05-09,02:34:04
33.9550566,113.8454049,0,229.7,39577.1070486111,2008-05-09,02:34:09
33.9576633,113.8442866,0,226.4,39577.1071064815,2008-05-09,02:34:14
33.9602733,113.8431499,0,223.1,39577.1071643519,2008-05-09,02:34:19
33.9628799,113.8419333,0,223.1,39577.1072222222,2008-05-09,02:34:24
33.965465,113.8407266,0,223.1,39577.1072800926,2008-05-09,02:34:29
33.9680499,113.839515,0,223.1,39577.107337963,2008-05-09,02:34:34
33.9706316,113.8383033,0,223.1,39577.1073958333,2008-05-09,02:34:39
33.9732116,113.8370949,0,226.4,39577.1074537037,2008-05-09,02:34:44
33.975795,113.8358883,0,229.7,39577.1075115741,2008-05-09,02:34:49
33.9783799,113.8346749,0,232.9,39577.1075694444,2008-05-09,02:34:54
33.980965,113.8334616,0,232.9,39577.1076273148,2008-05-09,02:34:59
33.9835499,113.8322433,0,236.2,39577.1076851852,2008-05-09,02:35:04
33.98615,113.8310183,0,232.9,39577.1077430556,2008-05-09,02:35:09
33.9887416,113.8298099,0,232.9,39577.1078009259,2008-05-09,02:35:14
33.9913266,113.8286016,0,236.2,39577.1078587963,2008-05-09,02:35:19
33.9939116,113.8273899,0,236.2,39577.1079166667,2008-05-09,02:35:24
33.9964999,113.8261799,0,239.5,39577.107974537,2008-05-09,02:35:29
33.9990866,113.8249683,0,239.5,39577.1080324074,2008-05-09,02:35:34
34.0016366,113.8237749,0,242.8,39577.1080902778,2008-05-09,02:35:39
34.0040983,113.8226199,0,246.1,39577.1081481481,2008-05-09,02:35:44
34.0064733,113.8215116,0,246.1,39577.1082060185,2008-05-09,02:35:49
34.0088099,113.8204183,0,246.1,39577.1082638889,2008-05-09,02:35:54
34.0111449,113.8193216,0,249.3,39577.1083217593,2008-05-09,02:35:59
34.0134866,113.8182266,0,249.3,39577.1083796296,2008-05-09,02:36:04
34.0158283,113.8171366,0,252.6,39577.1084375,2008-05-09,02:36:09
34.0181733,113.8160266,0,255.9,39577.1084953704,2008-05-09,02:36:14
34.0205183,113.8149316,0,259.2,39577.1085532407,2008-05-09,02:36:19
34.0228599,113.813855,0,265.7,39577.1086111111,2008-05-09,02:36:24
34.0252066,113.812765,0,269,39577.1086689815,2008-05-09,02:36:29
34.0275399,113.8116666,0,275.6,39577.1087268519,2008-05-09,02:36:34
34.029905,113.8106299,0,275.6,39577.1087847222,2008-05-09,02:36:39
34.0323316,113.8097999,0,282.2,39577.1088425926,2008-05-09,02:36:44
34.0348316,113.8090966,0,282.2,39577.108900463,2008-05-09,02:36:49
34.037365,113.8084033,0,285.4,39577.1089583333,2008-05-09,02:36:54
34.0399016,113.807735,0,285.4,39577.1090162037,2008-05-09,02:36:59
34.0424683,113.807255,0,285.4,39577.1090740741,2008-05-09,02:37:04
34.0450399,113.8067816,0,282.2,39577.1091319444,2008-05-09,02:37:09
34.0475983,113.8062466,0,282.2,39577.1091898148,2008-05-09,02:37:14
34.0501416,113.8057099,0,282.2,39577.1092476852,2008-05-09,02:37:19
34.0526783,113.8051733,0,282.2,39577.1093055556,2008-05-09,02:37:24
34.0552149,113.8046366,0,282.2,39577.1093634259,2008-05-09,02:37:29
34.0577566,113.8040983,0,278.9,39577.1094212963,2008-05-09,02:37:34
34.060305,113.8035566,0,278.9,39577.1094791667,2008-05-09,02:37:39
34.0628599,113.8030149,0,278.9,39577.109537037,2008-05-09,02:37:44
34.0654199,113.80245,0,275.6,39577.1095949074,2008-05-09,02:37:49
34.0679766,113.801915,0,272.3,39577.1096527778,2008-05-09,02:37:54
34.0705283,113.8013866,0,275.6,39577.1097106481,2008-05-09,02:37:59
34.0730783,113.8008583,0,278.9,39577.1097685185,2008-05-09,02:38:04
34.0756216,113.8003249,0,278.9,39577.1098263889,2008-05-09,02:38:09
34.0781633,113.7997899,0,282.2,39577.1098842593,2008-05-09,02:38:14
34.0806999,113.7992583,0,282.2,39577.1099421296,2008-05-09,02:38:19
34.0832366,113.7987233,0,285.4,39577.11,2008-05-09,02:38:24
34.0857816,113.7981866,0,288.7,39577.1100578704,2008-05-09,02:38:29
34.0883316,113.7976499,0,288.7,39577.1101157407,2008-05-09,02:38:34
34.0908833,113.7971066,0,288.7,39577.1101736111,2008-05-09,02:38:39
34.0934383,113.7965683,0,288.7,39577.1102314815,2008-05-09,02:38:44
34.09599,113.7960283,0,288.7,39577.1102893518,2008-05-09,02:38:49
34.0985399,113.7954883,0,288.7,39577.1103472222,2008-05-09,02:38:54
34.1010866,113.7949466,0,288.7,39577.1104050926,2008-05-09,02:38:59
34.1036283,113.7944083,0,292,39577.110462963,2008-05-09,02:39:04
34.1061666,113.793875,0,295.3,39577.1105208333,2008-05-09,02:39:09
34.1087099,113.7933416,0,295.3,39577.1105787037,2008-05-09,02:39:14
34.1112516,113.7928083,0,298.6,39577.1106365741,2008-05-09,02:39:19
34.1137933,113.7922666,0,298.6,39577.1106944444,2008-05-09,02:39:24
34.1163399,113.7917249,0,301.8,39577.1107523148,2008-05-09,02:39:29
34.1188849,113.7911783,0,305.1,39577.1108101852,2008-05-09,02:39:34
34.1214266,113.7906366,0,308.4,39577.1108680556,2008-05-09,02:39:39
34.123975,113.7900983,0,305.1,39577.1109259259,2008-05-09,02:39:44
34.1265266,113.7895566,0,305.1,39577.1109837963,2008-05-09,02:39:49
34.1290799,113.7890083,0,301.8,39577.1110416667,2008-05-09,02:39:54
34.1316333,113.788465,0,301.8,39577.111099537,2008-05-09,02:39:59
34.1341833,113.7879166,0,305.1,39577.1111574074,2008-05-09,02:40:04
34.1367283,113.7873733,0,305.1,39577.1112152778,2008-05-09,02:40:09
34.1392733,113.7868366,0,305.1,39577.1112731481,2008-05-09,02:40:14
34.1418266,113.7862966,0,301.8,39577.1113310185,2008-05-09,02:40:19
34.1443849,113.7857566,0,298.6,39577.1113888889,2008-05-09,02:40:24
34.1469399,113.7852199,0,298.6,39577.1114467593,2008-05-09,02:40:29
34.1494933,113.7846783,0,298.6,39577.1115046296,2008-05-09,02:40:34
34.1520483,113.7841383,0,298.6,39577.1115625,2008-05-09,02:40:39
34.1545983,113.7835966,0,298.6,39577.1116203704,2008-05-09,02:40:44
34.1571449,113.7830566,0,298.6,39577.1116782407,2008-05-09,02:40:49
34.15969,113.7825166,0,298.6,39577.1117361111,2008-05-09,02:40:54
34.16223,113.7819799,0,298.6,39577.1117939815,2008-05-09,02:40:59
34.1647666,113.7814399,0,298.6,39577.1118518518,2008-05-09,02:41:04
34.1673033,113.7809016,0,301.8,39577.1119097222,2008-05-09,02:41:09
34.1698416,113.780365,0,301.8,39577.1119675926,2008-05-09,02:41:14
34.1723816,113.7798216,0,301.8,39577.112025463,2008-05-09,02:41:19
34.1749249,113.7792816,0,305.1,39577.1120833333,2008-05-09,02:41:24
34.1774666,113.7787466,0,305.1,39577.1121412037,2008-05-09,02:41:29
34.1800066,113.7782116,0,305.1,39577.1121990741,2008-05-09,02:41:34
34.182545,113.7776933,0,308.4,39577.1122569444,2008-05-09,02:41:39
34.1850949,113.77731,0,308.4,39577.1123148148,2008-05-09,02:41:44
34.18765,113.7769549,0,308.4,39577.1123726852,2008-05-09,02:41:49
34.1902016,113.7765833,0,308.4,39577.1124305556,2008-05-09,02:41:54
34.1927616,113.7762116,0,308.4,39577.1124884259,2008-05-09,02:41:59
34.1953233,113.7758599,0,308.4,39577.1125462963,2008-05-09,02:42:04
34.1978616,113.7755083,0,308.4,39577.1126041667,2008-05-09,02:42:09
34.2003833,113.7751983,0,311.7,39577.112662037,2008-05-09,02:42:14
34.2028866,113.7748916,0,315,39577.1127199074,2008-05-09,02:42:19
34.2053899,113.7745449,0,321.5,39577.1127777778,2008-05-09,02:42:24
34.2079083,113.7742,0,324.8,39577.1128356481,2008-05-09,02:42:29
34.21046,113.77385,0,321.5,39577.1128935185,2008-05-09,02:42:34
34.2130416,113.7734933,0,318.2,39577.1129513889,2008-05-09,02:42:39
34.2156316,113.7731333,0,318.2,39577.1130092593,2008-05-09,02:42:44
34.2182266,113.7727783,0,324.8,39577.1130671296,2008-05-09,02:42:49
34.2207983,113.7724183,0,324.8,39577.113125,2008-05-09,02:42:54
34.2233749,113.772055,0,324.8,39577.1131828704,2008-05-09,02:42:59
34.2259333,113.77172,0,328.1,39577.1132407407,2008-05-09,02:43:04
34.2285049,113.7713616,0,328.1,39577.1132986111,2008-05-09,02:43:09
34.2310649,113.7710033,0,328.1,39577.1133564815,2008-05-09,02:43:14
34.2336149,113.7706499,0,328.1,39577.1134143519,2008-05-09,02:43:19
34.2361766,113.7703799,0,334.6,39577.1134722222,2008-05-09,02:43:24
34.2387633,113.7701866,0,334.6,39577.1135300926,2008-05-09,02:43:29
34.2413516,113.7699916,0,334.6,39577.113587963,2008-05-09,02:43:34
34.2439383,113.7698083,0,337.9,39577.1136458333,2008-05-09,02:43:39
34.2465249,113.7696249,0,341.2,39577.1137037037,2008-05-09,02:43:44
34.2491133,113.7694433,0,344.5,39577.1137615741,2008-05-09,02:43:49
34.2517033,113.7692516,0,344.5,39577.1138194444,2008-05-09,02:43:54
34.254295,113.7690599,0,344.5,39577.1138773148,2008-05-09,02:43:59
34.2568849,113.7688649,0,344.5,39577.1139351852,2008-05-09,02:44:04
34.2594766,113.7686716,0,341.2,39577.1139930556,2008-05-09,02:44:09
34.2620566,113.7684816,0,341.2,39577.1140509259,2008-05-09,02:44:14
34.2646283,113.7682783,0,337.9,39577.1141087963,2008-05-09,02:44:19
34.2671916,113.7680883,0,334.6,39577.1141666667,2008-05-09,02:44:24
34.269765,113.7679033,0,337.9,39577.114224537,2008-05-09,02:44:29
34.2723333,113.7677199,0,337.9,39577.1142824074,2008-05-09,02:44:34
34.2749033,113.7675316,0,337.9,39577.1143402778,2008-05-09,02:44:39
34.2774633,113.767345,0,337.9,39577.1143981481,2008-05-09,02:44:44
34.2799466,113.767165,0,337.9,39577.1144560185,2008-05-09,02:44:49
34.282335,113.7669916,0,337.9,39577.1145138889,2008-05-09,02:44:54
34.2846149,113.7668266,0,337.9,39577.1145717593,2008-05-09,02:44:59
34.2867749,113.7666699,0,337.9,39577.1146296296,2008-05-09,02:45:04
34.2888333,113.7665249,0,337.9,39577.1146875,2008-05-09,02:45:09
34.2908166,113.7663849,0,341.2,39577.1147453704,2008-05-09,02:45:14
34.2927916,113.7662449,0,341.2,39577.1148032407,2008-05-09,02:45:19
34.294785,113.7661049,0,341.2,39577.1148611111,2008-05-09,02:45:24
34.2968033,113.7659566,0,341.2,39577.1149189815,2008-05-09,02:45:29
34.298835,113.765805,0,344.5,39577.1149768519,2008-05-09,02:45:34
34.3008633,113.7656533,0,344.5,39577.1150347222,2008-05-09,02:45:39
34.3028866,113.7654983,0,344.5,39577.1150925926,2008-05-09,02:45:44
34.3049016,113.7653449,0,344.5,39577.115150463,2008-05-09,02:45:49
34.306915,113.7651716,0,344.5,39577.1152083333,2008-05-09,02:45:54
34.3089666,113.76499,0,344.5,39577.1152662037,2008-05-09,02:45:59
34.3110416,113.7648016,0,347.8,39577.1153240741,2008-05-09,02:46:04
34.3131166,113.7646099,0,347.8,39577.1153819444,2008-05-09,02:46:09
34.3151833,113.7644183,0,347.8,39577.1154398148,2008-05-09,02:46:14
34.3172433,113.7642299,0,351,39577.1154976852,2008-05-09,02:46:19
34.3193133,113.76404,0,351,39577.1155555556,2008-05-09,02:46:24
34.3213916,113.7638483,0,351,39577.1156134259,2008-05-09,02:46:29
34.3234749,113.7636549,0,354.3,39577.1156712963,2008-05-09,02:46:34
34.3255566,113.7634632,0,357.6,39577.1157291667,2008-05-09,02:46:39
34.3276283,113.76327,0,360.9,39577.115787037,2008-05-09,02:46:44
34.3297,113.7630799,0,364.2,39577.1158449074,2008-05-09,02:46:49
34.3317716,113.76289,0,364.2,39577.1159027778,2008-05-09,02:46:54
34.3338433,113.7626966,0,364.2,39577.1159606481,2008-05-09,02:46:59
34.3359133,113.7625299,0,367.5,39577.1160185185,2008-05-09,02:47:04
34.3379849,113.7626049,0,360.9,39577.1160763889,2008-05-09,02:47:09
34.3400266,113.7630233,0,357.6,39577.1161342593,2008-05-09,02:47:14
34.3420033,113.7637766,0,354.3,39577.1161921296,2008-05-09,02:47:19
34.3439133,113.7647633,0,351,39577.11625,2008-05-09,02:47:24
34.3457966,113.7657933,0,360.9,39577.1163078704,2008-05-09,02:47:29
34.3476583,113.7667799,0,360.9,39577.1163657407,2008-05-09,02:47:34
34.34948,113.76774,0,360.9,39577.1164236111,2008-05-09,02:47:39
34.3513316,113.7685583,0,364.2,39577.1164814815,2008-05-09,02:47:44
34.35325,113.7691266,0,364.2,39577.1165393519,2008-05-09,02:47:49
34.3552133,113.7694332,0,364.2,39577.1165972222,2008-05-09,02:47:54
34.3572066,113.7694733,0,364.2,39577.1166550926,2008-05-09,02:47:59
34.3592016,113.7692616,0,364.2,39577.116712963,2008-05-09,02:48:04
34.3611999,113.7689433,0,364.2,39577.1167708333,2008-05-09,02:48:09
34.3631883,113.7686416,0,367.5,39577.1168287037,2008-05-09,02:48:14
34.3651516,113.7682083,0,370.7,39577.1168865741,2008-05-09,02:48:19
34.3670733,113.7675616,0,370.7,39577.1169444444,2008-05-09,02:48:24
34.3689866,113.7668966,0,377.3,39577.1170023148,2008-05-09,02:48:29
34.3709366,113.7664516,0,380.6,39577.1170601852,2008-05-09,02:48:34
34.3729183,113.7662999,0,380.6,39577.1171180556,2008-05-09,02:48:39
34.3749016,113.7664416,0,380.6,39577.1171759259,2008-05-09,02:48:44
34.3768583,113.7668866,0,380.6,39577.1172337963,2008-05-09,02:48:49
34.3787783,113.7675533,0,380.6,39577.1172916667,2008-05-09,02:48:54
34.3806916,113.7682399,0,380.6,39577.117349537,2008-05-09,02:48:59
34.3826,113.7689266,0,380.6,39577.1174074074,2008-05-09,02:49:04
34.3845066,113.7696033,0,380.6,39577.1174652778,2008-05-09,02:49:09
34.3864166,113.7702699,0,380.6,39577.1175231481,2008-05-09,02:49:14
34.3883133,113.7709566,0,383.9,39577.1175810185,2008-05-09,02:49:19
34.39023,113.7715516,0,383.9,39577.1176388889,2008-05-09,02:49:24
34.3922099,113.7719099,0,383.9,39577.1176967593,2008-05-09,02:49:29
34.3942333,113.7722166,0,387.1,39577.1177546296,2008-05-09,02:49:34
34.3962933,113.7725216,0,387.1,39577.1178125,2008-05-09,02:49:39
34.398365,113.7728149,0,387.1,39577.1178703704,2008-05-09,02:49:44
34.4004449,113.7731166,0,383.9,39577.1179282407,2008-05-09,02:49:49
34.4025249,113.77343,0,383.9,39577.1179861111,2008-05-09,02:49:54
34.4045999,113.7737416,0,387.1,39577.1180439815,2008-05-09,02:49:59
34.4066733,113.7740516,0,393.7,39577.1181018518,2008-05-09,02:50:04
34.4087416,113.7743633,0,397,39577.1181597222,2008-05-09,02:50:09
34.4108066,113.7746683,0,397,39577.1182175926,2008-05-09,02:50:14
34.4128666,113.7749766,0,400.3,39577.118275463,2008-05-09,02:50:19
34.4149266,113.7752849,0,403.5,39577.1183333333,2008-05-09,02:50:24
34.4169883,113.7755933,0,406.8,39577.1183912037,2008-05-09,02:50:29
34.4190533,113.7759033,0,413.4,39577.1184490741,2008-05-09,02:50:34
34.4211233,113.7761816,0,419.9,39577.1185069444,2008-05-09,02:50:39
34.4232033,113.77627,0,423.2,39577.1185648148,2008-05-09,02:50:44
34.4252866,113.776145,0,426.5,39577.1186226852,2008-05-09,02:50:49
34.4273699,113.7759683,0,439.6,39577.1186805556,2008-05-09,02:50:54
34.4294516,113.7757966,0,446.2,39577.1187384259,2008-05-09,02:50:59
34.4315333,113.7756249,0,452.8,39577.1187962963,2008-05-09,02:51:04
34.4336166,113.7755233,0,459.3,39577.1188541667,2008-05-09,02:51:09
34.4356933,113.7757283,0,465.9,39577.118912037,2008-05-09,02:51:14
34.4377433,113.7761966,0,469.2,39577.1189699074,2008-05-09,02:51:19
34.4397916,113.7766983,0,469.2,39577.1190277778,2008-05-09,02:51:24
34.4418399,113.7771983,0,472.4,39577.1190856481,2008-05-09,02:51:29
34.4438833,113.7776933,0,472.4,39577.1191435185,2008-05-09,02:51:34
34.4459183,113.7781849,0,472.4,39577.1192013889,2008-05-09,02:51:39
34.4479516,113.7786733,0,472.4,39577.1192592593,2008-05-09,02:51:44
34.4499799,113.7791582,0,472.4,39577.1193171296,2008-05-09,02:51:49
34.4520166,113.7796433,0,472.4,39577.119375,2008-05-09,02:51:54
34.4540616,113.7801266,0,472.4,39577.1194328704,2008-05-09,02:51:59
34.4561049,113.7806133,0,472.4,39577.1194907407,2008-05-09,02:52:04
34.4581449,113.7811033,0,472.4,39577.1195486111,2008-05-09,02:52:09
34.4601883,113.7815916,0,475.7,39577.1196064815,2008-05-09,02:52:14
34.4622383,113.7820783,0,479,39577.1196643518,2008-05-09,02:52:19
34.4642816,113.7825616,0,482.3,39577.1197222222,2008-05-09,02:52:24
34.4663199,113.7830416,0,488.8,39577.1197800926,2008-05-09,02:52:29
34.468355,113.78352,0,492.1,39577.119837963,2008-05-09,02:52:34
34.4703866,113.7840016,0,495.4,39577.1198958333,2008-05-09,02:52:39
34.47242,113.7844799,0,498.7,39577.1199537037,2008-05-09,02:52:44
34.4744499,113.7849583,0,502,39577.1200115741,2008-05-09,02:52:49
34.4764833,113.78544,0,505.2,39577.1200694444,2008-05-09,02:52:54
34.4785133,113.7859199,0,511.8,39577.1201273148,2008-05-09,02:52:59
34.4805233,113.7863949,0,511.8,39577.1201851852,2008-05-09,02:53:04
34.4825183,113.7868633,0,515.1,39577.1202430556,2008-05-09,02:53:09
34.4844933,113.7873282,0,518.4,39577.1203009259,2008-05-09,02:53:14
34.4864833,113.7877983,0,521.7,39577.1203587963,2008-05-09,02:53:19
34.4885049,113.7882783,0,528.2,39577.1204166667,2008-05-09,02:53:24
34.4905416,113.7887583,0,531.5,39577.120474537,2008-05-09,02:53:29
34.492585,113.7892416,0,534.8,39577.1205324074,2008-05-09,02:53:34
34.4946333,113.789725,0,534.8,39577.1205902778,2008-05-09,02:53:39
34.4966749,113.7902683,0,534.8,39577.1206481481,2008-05-09,02:53:44
34.4986699,113.7910183,0,534.8,39577.1207060185,2008-05-09,02:53:49
34.500615,113.7919449,0,534.8,39577.1207638889,2008-05-09,02:53:54
34.5025433,113.7928883,0,534.8,39577.1208217593,2008-05-09,02:53:59
34.5044649,113.7938316,0,534.8,39577.1208796296,2008-05-09,02:54:04
34.5063933,113.7947832,0,538.1,39577.1209375,2008-05-09,02:54:09
34.5083249,113.7957283,0,538.1,39577.1209953704,2008-05-09,02:54:14
34.5102566,113.7966699,0,541.3,39577.1210532407,2008-05-09,02:54:19
34.5121816,113.7976116,0,541.3,39577.1211111111,2008-05-09,02:54:24
34.5140983,113.798555,0,544.6,39577.1211689815,2008-05-09,02:54:29
34.5160116,113.799495,0,544.6,39577.1212268519,2008-05-09,02:54:34
34.51793,113.8004349,0,547.9,39577.1212847222,2008-05-09,02:54:39
34.5198566,113.80137,0,547.9,39577.1213425926,2008-05-09,02:54:44
34.5217833,113.8023049,0,551.2,39577.121400463,2008-05-09,02:54:49
34.5237033,113.8032399,0,551.2,39577.1214583333,2008-05-09,02:54:54
34.5256249,113.8041766,0,551.2,39577.1215162037,2008-05-09,02:54:59
34.5275533,113.8051149,0,554.5,39577.1215740741,2008-05-09,02:55:04
34.5294849,113.8060516,0,554.5,39577.1216319444,2008-05-09,02:55:09
34.5314183,113.8069882,0,551.2,39577.1216898148,2008-05-09,02:55:14
34.5333566,113.8079266,0,547.9,39577.1217476852,2008-05-09,02:55:19
34.5352999,113.8088633,0,547.9,39577.1218055556,2008-05-09,02:55:24
34.5372383,113.8097999,0,544.6,39577.1218634259,2008-05-09,02:55:29
34.5391683,113.8107366,0,544.6,39577.1219212963,2008-05-09,02:55:34
34.5410982,113.8116649,0,544.6,39577.1219791667,2008-05-09,02:55:39
34.5430799,113.8124233,0,544.6,39577.122037037,2008-05-09,02:55:44
34.5451249,113.8128849,0,547.9,39577.1220949074,2008-05-09,02:55:49
34.5472066,113.8130366,0,551.2,39577.1221527778,2008-05-09,02:55:54
34.5492899,113.8128799,0,554.5,39577.1222106481,2008-05-09,02:55:59
34.5513483,113.8124566,0,557.7,39577.1222685185,2008-05-09,02:56:04
34.5533966,113.8119783,0,561,39577.1223263889,2008-05-09,02:56:09
34.5554383,113.8115016,0,561,39577.1223842593,2008-05-09,02:56:14
34.5574783,113.8110283,0,557.7,39577.1224421296,2008-05-09,02:56:19
34.5595199,113.8105566,0,551.2,39577.1225,2008-05-09,02:56:24
34.5615649,113.810085,0,544.6,39577.1225578704,2008-05-09,02:56:29
34.5636116,113.8096149,0,541.3,39577.1226157407,2008-05-09,02:56:34
34.5656583,113.8091449,0,534.8,39577.1226736111,2008-05-09,02:56:39
34.5677049,113.8086749,0,528.2,39577.1227314815,2008-05-09,02:56:44
34.5697516,113.8082066,0,524.9,39577.1227893519,2008-05-09,02:56:49
34.5717999,113.8077566,0,518.4,39577.1228472222,2008-05-09,02:56:54
34.57385,113.8073133,0,511.8,39577.1229050926,2008-05-09,02:56:59
34.5758932,113.8068566,0,508.5,39577.122962963,2008-05-09,02:57:04
34.5778899,113.80639,0,505.2,39577.1230208333,2008-05-09,02:57:09
34.5798666,113.8059266,0,498.7,39577.1230787037,2008-05-09,02:57:14
34.5818383,113.8054633,0,498.7,39577.1231365741,2008-05-09,02:57:19
34.5837916,113.8049199,0,495.4,39577.1231944444,2008-05-09,02:57:24
34.5856799,113.8040966,0,492.1,39577.1232523148,2008-05-09,02:57:29
34.5874899,113.8029933,0,488.8,39577.1233101852,2008-05-09,02:57:34
34.5892632,113.8018133,0,485.6,39577.1233680556,2008-05-09,02:57:39
34.5910233,113.8006333,0,485.6,39577.1234259259,2008-05-09,02:57:44
34.5927433,113.7993866,0,488.8,39577.1234837963,2008-05-09,02:57:49
34.5944516,113.7980999,0,492.1,39577.1235416667,2008-05-09,02:57:54
34.5961633,113.7968099,0,492.1,39577.123599537,2008-05-09,02:57:59
34.5978899,113.7955083,0,488.8,39577.1236574074,2008-05-09,02:58:04
34.5996549,113.7941816,0,482.3,39577.1237152778,2008-05-09,02:58:09
34.6014299,113.7928483,0,479,39577.1237731481,2008-05-09,02:58:14
34.6032033,113.7915166,0,472.4,39577.1238310185,2008-05-09,02:58:19
34.6049716,113.7901866,0,469.2,39577.1238888889,2008-05-09,02:58:24
34.60674,113.7888599,0,462.6,39577.1239467593,2008-05-09,02:58:29
34.6085116,113.7875299,0,456,39577.1240046296,2008-05-09,02:58:34
34.6102733,113.7861899,0,452.8,39577.1240625,2008-05-09,02:58:39
34.6120299,113.7848416,0,446.2,39577.1241203704,2008-05-09,02:58:44
34.6137933,113.783515,0,442.9,39577.1241782407,2008-05-09,02:58:49
34.6155533,113.7821883,0,436.4,39577.1242361111,2008-05-09,02:58:54
34.6173083,113.78087,0,433.1,39577.1242939815,2008-05-09,02:58:59
34.6190633,113.7795516,0,433.1,39577.1243518519,2008-05-09,02:59:04
34.6208166,113.7782033,0,433.1,39577.1244097222,2008-05-09,02:59:09
34.62249,113.7767266,0,436.4,39577.1244675926,2008-05-09,02:59:14
34.6240666,113.7751066,0,436.4,39577.124525463,2008-05-09,02:59:19
34.6255916,113.77343,0,439.6,39577.1245833333,2008-05-09,02:59:24
34.6271216,113.7717516,0,436.4,39577.1246412037,2008-05-09,02:59:29
34.6286583,113.7700683,0,436.4,39577.1246990741,2008-05-09,02:59:34
34.6302033,113.7683766,0,433.1,39577.1247569444,2008-05-09,02:59:39
34.6317533,113.7666816,0,429.8,39577.1248148148,2008-05-09,02:59:44
34.6332999,113.7649883,0,426.5,39577.1248726852,2008-05-09,02:59:49
34.6348366,113.7633082,0,426.5,39577.1249305556,2008-05-09,02:59:54
34.6363533,113.761615,0,419.9,39577.1249884259,2008-05-09,02:59:59
34.6378816,113.7599383,0,413.4,39577.1250462963,2008-05-09,03:00:04
34.6394116,113.7582733,0,413.4,39577.1251041667,2008-05-09,03:00:09
34.6409466,113.7566016,0,413.4,39577.125162037,2008-05-09,03:00:14
34.6424866,113.7549216,0,416.7,39577.1252199074,2008-05-09,03:00:19
34.6440316,113.7532366,0,416.7,39577.1252777778,2008-05-09,03:00:24
34.6455749,113.7515516,0,416.7,39577.1253356481,2008-05-09,03:00:29
34.6471199,113.7498649,0,419.9,39577.1253935185,2008-05-09,03:00:34
34.6486683,113.7481766,0,419.9,39577.1254513889,2008-05-09,03:00:39
34.6502133,113.7464883,0,419.9,39577.1255092593,2008-05-09,03:00:44
34.6517583,113.7448,0,419.9,39577.1255671296,2008-05-09,03:00:49
34.6533066,113.7431099,0,423.2,39577.125625,2008-05-09,03:00:54
34.6548566,113.7414166,0,419.9,39577.1256828704,2008-05-09,03:00:59
34.6564066,113.7397199,0,419.9,39577.1257407407,2008-05-09,03:01:04
34.6579566,113.7380249,0,416.7,39577.1257986111,2008-05-09,03:01:09
34.6595033,113.7363332,0,416.7,39577.1258564815,2008-05-09,03:01:14
34.6610483,113.7346449,0,419.9,39577.1259143518,2008-05-09,03:01:19
34.6625883,113.7329633,0,423.2,39577.1259722222,2008-05-09,03:01:24
34.6641233,113.7312816,0,423.2,39577.1260300926,2008-05-09,03:01:29
34.665665,113.7295966,0,419.9,39577.126087963,2008-05-09,03:01:34
34.6672166,113.7279049,0,416.7,39577.1261458333,2008-05-09,03:01:39
34.6687766,113.7262066,0,413.4,39577.1262037037,2008-05-09,03:01:44
34.67033,113.7245116,0,410.1,39577.1262615741,2008-05-09,03:01:49
34.671875,113.7228283,0,410.1,39577.1263194444,2008-05-09,03:01:54
34.6734183,113.721145,0,410.1,39577.1263773148,2008-05-09,03:01:59
34.6749633,113.7194583,0,406.8,39577.1264351852,2008-05-09,03:02:04
34.6765083,113.7177699,0,403.5,39577.1264930556,2008-05-09,03:02:09
34.6780549,113.7160832,0,400.3,39577.1265509259,2008-05-09,03:02:14
34.6796016,113.7144066,0,403.5,39577.1266087963,2008-05-09,03:02:19
34.6811416,113.7127333,0,403.5,39577.1266666667,2008-05-09,03:02:24
34.6826783,113.7110616,0,403.5,39577.126724537,2008-05-09,03:02:29
34.68422,113.7093866,0,403.5,39577.1267824074,2008-05-09,03:02:34
34.6857616,113.7076983,0,403.5,39577.1268402778,2008-05-09,03:02:39
34.687315,113.7060033,0,397,39577.1268981481,2008-05-09,03:02:44
34.688925,113.7043799,0,390.4,39577.1269560185,2008-05-09,03:02:49
34.6905533,113.7027766,0,387.1,39577.1270138889,2008-05-09,03:02:54
34.6921133,113.70109,0,383.9,39577.1270717593,2008-05-09,03:02:59
34.6936183,113.6993433,0,380.6,39577.1271296296,2008-05-09,03:03:04
34.6950599,113.6975216,0,380.6,39577.1271875,2008-05-09,03:03:09
34.6965683,113.6957833,0,383.9,39577.1272453704,2008-05-09,03:03:14
34.6981116,113.6940832,0,380.6,39577.1273032407,2008-05-09,03:03:19
34.6996566,113.6923983,0,380.6,39577.1273611111,2008-05-09,03:03:24
34.7011933,113.6907183,0,380.6,39577.1274189815,2008-05-09,03:03:29
34.7026849,113.6890049,0,377.3,39577.1274768518,2008-05-09,03:03:34
34.7040466,113.6872133,0,380.6,39577.1275347222,2008-05-09,03:03:39
34.705435,113.6855116,0,383.9,39577.1275925926,2008-05-09,03:03:44
34.706905,113.6839016,0,387.1,39577.127650463,2008-05-09,03:03:49
34.70838,113.6822949,0,387.1,39577.1277083333,2008-05-09,03:03:54
34.7098583,113.6806799,0,387.1,39577.1277662037,2008-05-09,03:03:59
34.7113366,113.6790649,0,387.1,39577.1278240741,2008-05-09,03:04:04
34.7127966,113.6774683,0,387.1,39577.1278819444,2008-05-09,03:04:09
34.7141999,113.6759316,0,390.4,39577.1279398148,2008-05-09,03:04:14
34.7155116,113.674495,0,390.4,39577.1279976852,2008-05-09,03:04:19
34.7167216,113.6731699,0,387.1,39577.1280555556,2008-05-09,03:04:24
34.71785,113.6719316,0,383.9,39577.1281134259,2008-05-09,03:04:29
34.7189233,113.6707566,0,380.6,39577.1281712963,2008-05-09,03:04:34
34.7199883,113.6695983,0,377.3,39577.1282291667,2008-05-09,03:04:39
34.7210516,113.6684349,0,374,39577.128287037,2008-05-09,03:04:44
34.7221232,113.6672866,0,370.7,39577.1283449074,2008-05-09,03:04:49
34.7232683,113.6662566,0,367.5,39577.1284027778,2008-05-09,03:04:54
34.7245033,113.6653883,0,367.5,39577.1284606481,2008-05-09,03:04:59
34.7258066,113.6646899,0,364.2,39577.1285185185,2008-05-09,03:05:04
34.7271249,113.6640349,0,364.2,39577.1285763889,2008-05-09,03:05:09
34.7284283,113.6633899,0,360.9,39577.1286342593,2008-05-09,03:05:14
34.7296516,113.662765,0,367.5,39577.1286921296,2008-05-09,03:05:19
34.7307733,113.6621983,0,370.7,39577.12875,2008-05-09,03:05:24
34.7318016,113.6616899,0,370.7,39577.1288078704,2008-05-09,03:05:29
34.7327266,113.6612433,0,374,39577.1288657407,2008-05-09,03:05:34
34.7335649,113.6608349,0,374,39577.1289236111,2008-05-09,03:05:39
34.7343533,113.6604466,0,374,39577.1289814815,2008-05-09,03:05:44
34.73506,113.6601132,0,387.1,39577.1290393519,2008-05-09,03:05:49
34.7353199,113.65999,0,390.4,39577.1290625,2008-05-09,03:05:51
34.7355683,113.659865,0,387.1,39577.1290856482,2008-05-09,03:05:53
34.7357966,113.6597483,0,387.1,39577.1291087963,2008-05-09,03:05:55
34.7360083,113.6596433,0,383.9,39577.1291319444,2008-05-09,03:05:57
34.7362116,113.6595416,0,383.9,39577.1291550926,2008-05-09,03:05:59
34.7364099,113.6594433,0,383.9,39577.1291782407,2008-05-09,03:06:01
34.7366116,113.6593349,0,380.6,39577.1292013889,2008-05-09,03:06:03
34.73681,113.6592283,0,377.3,39577.129224537,2008-05-09,03:06:05
34.7370133,113.6591116,0,374,39577.1292476852,2008-05-09,03:06:07
34.737215,113.6589932,0,370.7,39577.1292708333,2008-05-09,03:06:09
34.7374083,113.6588866,0,370.7,39577.1292939815,2008-05-09,03:06:11
34.7376033,113.6587733,0,367.5,39577.1293171296,2008-05-09,03:06:13
34.7378016,113.65866,0,367.5,39577.1293402778,2008-05-09,03:06:15
34.738,113.6585466,0,367.5,39577.1293634259,2008-05-09,03:06:17
34.7381983,113.6584399,0,370.7,39577.1293865741,2008-05-09,03:06:19
34.738395,113.6583366,0,370.7,39577.1294097222,2008-05-09,03:06:21
34.7385949,113.6582333,0,374,39577.1294328704,2008-05-09,03:06:23
34.7387899,113.65814,0,377.3,39577.1294560185,2008-05-09,03:06:25
34.7389933,113.6580366,0,377.3,39577.1294791667,2008-05-09,03:06:27
34.7391933,113.6579416,0,380.6,39577.1295023148,2008-05-09,03:06:29
34.7393949,113.6578432,0,380.6,39577.129525463,2008-05-09,03:06:31
34.7395966,113.6577433,0,380.6,39577.1295486111,2008-05-09,03:06:33
34.7397983,113.6576433,0,380.6,39577.1295717593,2008-05-09,03:06:35
34.7400016,113.6575533,0,387.1,39577.1295949074,2008-05-09,03:06:37
34.7402033,113.657455,0,387.1,39577.1296180556,2008-05-09,03:06:39
34.7404083,113.6573499,0,383.9,39577.1296412037,2008-05-09,03:06:41
34.7406116,113.6572483,0,383.9,39577.1296643519,2008-05-09,03:06:43
34.7408133,113.6571483,0,383.9,39577.1296875,2008-05-09,03:06:45
34.7410132,113.657045,0,383.9,39577.1297106481,2008-05-09,03:06:47
34.7412166,113.6569416,0,383.9,39577.1297337963,2008-05-09,03:06:49
34.74142,113.656835,0,380.6,39577.1297569444,2008-05-09,03:06:51
34.7416199,113.65674,0,383.9,39577.1297800926,2008-05-09,03:06:53
34.7418233,113.6566366,0,383.9,39577.1298032407,2008-05-09,03:06:55
34.742025,113.6565349,0,383.9,39577.1298263889,2008-05-09,03:06:57
34.7422283,113.6564333,0,383.9,39577.129849537,2008-05-09,03:06:59
34.7424282,113.6563349,0,383.9,39577.1298726852,2008-05-09,03:07:01
34.7426299,113.6562332,0,380.6,39577.1298958333,2008-05-09,03:07:03
34.7428233,113.6561433,0,387.1,39577.1299189815,2008-05-09,03:07:05
34.7430283,113.6560383,0,383.9,39577.1299421296,2008-05-09,03:07:07
34.7432233,113.6559382,0,383.9,39577.1299652778,2008-05-09,03:07:09
34.7434133,113.6558349,0,387.1,39577.1299884259,2008-05-09,03:07:11
34.7435983,113.655715,0,390.4,39577.1300115741,2008-05-09,03:07:13
34.7437816,113.6555799,0,387.1,39577.1300347222,2008-05-09,03:07:15
34.74396,113.6554332,0,387.1,39577.1300578704,2008-05-09,03:07:17
34.7441299,113.6552749,0,387.1,39577.1300810185,2008-05-09,03:07:19
34.7442883,113.6551116,0,387.1,39577.1301041667,2008-05-09,03:07:21
34.7444433,113.6549483,0,387.1,39577.1301273148,2008-05-09,03:07:23
34.7446049,113.6547966,0,390.4,39577.130150463,2008-05-09,03:07:25
34.7447733,113.6546533,0,387.1,39577.1301736111,2008-05-09,03:07:27
34.7449466,113.6545232,0,387.1,39577.1301967593,2008-05-09,03:07:29
34.7451316,113.6543933,0,380.6,39577.1302199074,2008-05-09,03:07:31
34.7453199,113.6542833,0,380.6,39577.1302430556,2008-05-09,03:07:33
34.7455066,113.6541883,0,380.6,39577.1302662037,2008-05-09,03:07:35
34.7456932,113.6540949,0,380.6,39577.1302893519,2008-05-09,03:07:37
34.7458783,113.6540066,0,380.6,39577.1303125,2008-05-09,03:07:39
34.7460516,113.6539216,0,383.9,39577.1303356481,2008-05-09,03:07:41
34.7462083,113.6538449,0,383.9,39577.1303587963,2008-05-09,03:07:43
34.7463499,113.6537766,0,383.9,39577.1303819444,2008-05-09,03:07:45
34.7464782,113.6537149,0,387.1,39577.1304050926,2008-05-09,03:07:47
34.74659,113.6536666,0,387.1,39577.1304282407,2008-05-09,03:07:49
34.7467399,113.653615,0,387.1,39577.130462963,2008-05-09,03:07:52
34.7468333,113.6535666,0,387.1,39577.1304861111,2008-05-09,03:07:54
34.7469266,113.6535083,0,387.1,39577.1305324074,2008-05-09,03:07:58
34.7469366,113.6535099,0,387.1,39577.1305555556,2008-05-09,03:08:00
34.746945,113.6535633,0,387.1,39577.1305787037,2008-05-09,03:08:02
34.746945,113.6535399,0,387.1,39577.1306018519,2008-05-09,03:08:04
34.7489233,113.6524616,0,387.1,39577.1331134259,2008-05-09,03:11:41
34.7490883,113.6523899,0,387.1,39577.1331365741,2008-05-09,03:11:43
34.749285,113.6522883,0,387.1,39577.1331597222,2008-05-09,03:11:45
34.7494916,113.6521899,0,383.9,39577.1331828704,2008-05-09,03:11:47
34.7497216,113.6520883,0,383.9,39577.1332060185,2008-05-09,03:11:49
34.7499349,113.6519866,0,383.9,39577.1332291667,2008-05-09,03:11:51
34.7501599,113.6518666,0,383.9,39577.1332523148,2008-05-09,03:11:53
34.7503833,113.6517633,0,383.9,39577.133275463,2008-05-09,03:11:55
34.7505966,113.6516733,0,383.9,39577.1332986111,2008-05-09,03:11:57
34.7508066,113.6516033,0,383.9,39577.1333217593,2008-05-09,03:11:59
34.7510166,113.6515466,0,383.9,39577.1333449074,2008-05-09,03:12:01
34.7512249,113.6515066,0,383.9,39577.1333680556,2008-05-09,03:12:03
34.7514316,113.6514816,0,383.9,39577.1333912037,2008-05-09,03:12:05
34.7516416,113.6514633,0,383.9,39577.1334143518,2008-05-09,03:12:07
34.7518499,113.6514383,0,383.9,39577.1334375,2008-05-09,03:12:09
34.7520583,113.6513982,0,383.9,39577.1334606481,2008-05-09,03:12:11
34.752265,113.6513399,0,383.9,39577.1334837963,2008-05-09,03:12:13
34.7524716,113.6512666,0,383.9,39577.1335069444,2008-05-09,03:12:15
34.7527783,113.6511466,0,383.9,39577.1335416667,2008-05-09,03:12:18
34.7529816,113.6510683,0,383.9,39577.1335648148,2008-05-09,03:12:20
34.7531833,113.6509966,0,383.9,39577.133587963,2008-05-09,03:12:22
34.7534866,113.6508833,0,383.9,39577.1336226852,2008-05-09,03:12:25
34.7536899,113.6508066,0,383.9,39577.1336458333,2008-05-09,03:12:27
34.7538916,113.6507316,0,383.9,39577.1336689815,2008-05-09,03:12:29
34.7540966,113.6506516,0,383.9,39577.1336921296,2008-05-09,03:12:31
34.7543016,113.6505616,0,387.1,39577.1337152778,2008-05-09,03:12:33
34.7545016,113.6504649,0,387.1,39577.1337384259,2008-05-09,03:12:35
34.7546966,113.6503716,0,390.4,39577.1337615741,2008-05-09,03:12:37
34.7548933,113.6502783,0,390.4,39577.1337847222,2008-05-09,03:12:39
34.7550899,113.6501833,0,393.7,39577.1338078704,2008-05-09,03:12:41
34.7552866,113.6500883,0,397,39577.1338310185,2008-05-09,03:12:43
34.7554849,113.6499933,0,397,39577.1338541667,2008-05-09,03:12:45
34.7556816,113.6498982,0,400.3,39577.1338773148,2008-05-09,03:12:47
34.7558766,113.6498033,0,400.3,39577.133900463,2008-05-09,03:12:49
34.7560749,113.6497083,0,403.5,39577.1339236111,2008-05-09,03:12:51
34.756275,113.6496083,0,403.5,39577.1339467593,2008-05-09,03:12:53
34.7565716,113.6494566,0,403.5,39577.1339814815,2008-05-09,03:12:56
34.7567683,113.649355,0,403.5,39577.1340046296,2008-05-09,03:12:58
34.7569633,113.6492483,0,406.8,39577.1340277778,2008-05-09,03:13:00
34.7571616,113.6491333,0,403.5,39577.1340509259,2008-05-09,03:13:02
34.7573599,113.649015,0,400.3,39577.1340740741,2008-05-09,03:13:04
34.7575566,113.6488916,0,397,39577.1340972222,2008-05-09,03:13:06
34.7577499,113.6487683,0,397,39577.1341203704,2008-05-09,03:13:08
34.7579416,113.6486483,0,397,39577.1341435185,2008-05-09,03:13:10
34.7581299,113.648525,0,397,39577.1341666667,2008-05-09,03:13:12
34.7583183,113.6484016,0,397,39577.1341898148,2008-05-09,03:13:14
34.758505,113.6482766,0,397,39577.134212963,2008-05-09,03:13:16
34.7586916,113.6481516,0,397,39577.1342361111,2008-05-09,03:13:18
34.7588766,113.6480266,0,397,39577.1342592593,2008-05-09,03:13:20
34.7590616,113.6479049,0,397,39577.1342824074,2008-05-09,03:13:22
34.7592466,113.6477816,0,400.3,39577.1343055556,2008-05-09,03:13:24
34.7594316,113.6476566,0,400.3,39577.1343287037,2008-05-09,03:13:26
34.7596183,113.64753,0,397,39577.1343518518,2008-05-09,03:13:28
34.7598016,113.6474083,0,397,39577.134375,2008-05-09,03:13:30
34.7599866,113.6472833,0,397,39577.1343981481,2008-05-09,03:13:32
34.76017,113.6471583,0,397,39577.1344212963,2008-05-09,03:13:34
34.7603516,113.6470366,0,397,39577.1344444444,2008-05-09,03:13:36
34.7605316,113.6469166,0,400.3,39577.1344675926,2008-05-09,03:13:38
34.7607116,113.6467966,0,400.3,39577.1344907407,2008-05-09,03:13:40
34.7608933,113.646675,0,400.3,39577.1345138889,2008-05-09,03:13:42
34.7610816,113.6465433,0,397,39577.134537037,2008-05-09,03:13:44
34.7612666,113.6464166,0,393.7,39577.1345601852,2008-05-09,03:13:46
34.7614466,113.6462983,0,393.7,39577.1345833333,2008-05-09,03:13:48
34.7616266,113.6461799,0,393.7,39577.1346064815,2008-05-09,03:13:50
34.76181,113.6460666,0,393.7,39577.1346296296,2008-05-09,03:13:52
34.761995,113.6459516,0,393.7,39577.1346527778,2008-05-09,03:13:54
34.7621783,113.6458399,0,393.7,39577.1346759259,2008-05-09,03:13:56
34.7623649,113.6457283,0,393.7,39577.1346990741,2008-05-09,03:13:58
34.7625516,113.6456149,0,393.7,39577.1347222222,2008-05-09,03:14:00
34.7627366,113.6455033,0,390.4,39577.1347453704,2008-05-09,03:14:02
34.76292,113.6453916,0,390.4,39577.1347685185,2008-05-09,03:14:04
34.7631049,113.6452783,0,390.4,39577.1347916667,2008-05-09,03:14:06
34.7632883,113.6451683,0,390.4,39577.1348148148,2008-05-09,03:14:08
34.7634716,113.6450583,0,390.4,39577.134837963,2008-05-09,03:14:10
34.7636566,113.6449416,0,387.1,39577.1348611111,2008-05-09,03:14:12
34.7638399,113.6448216,0,383.9,39577.1348842593,2008-05-09,03:14:14
34.7640216,113.6447049,0,383.9,39577.1349074074,2008-05-09,03:14:16
34.7641999,113.6445933,0,383.9,39577.1349305556,2008-05-09,03:14:18
34.7643799,113.6444783,0,390.4,39577.1349537037,2008-05-09,03:14:20
34.7645616,113.6443583,0,393.7,39577.1349768518,2008-05-09,03:14:22
34.76474,113.6442433,0,393.7,39577.135,2008-05-09,03:14:24
34.7649149,113.6441382,0,397,39577.1350231481,2008-05-09,03:14:26
34.7650983,113.6440199,0,403.5,39577.1350462963,2008-05-09,03:14:28
34.7652933,113.6438916,0,406.8,39577.1350694444,2008-05-09,03:14:30
34.7654966,113.64376,0,406.8,39577.1350925926,2008-05-09,03:14:32
34.7657133,113.6436183,0,410.1,39577.1351157407,2008-05-09,03:14:34
34.7659399,113.6434716,0,413.4,39577.1351388889,2008-05-09,03:14:36
34.7661766,113.6433166,0,416.7,39577.135162037,2008-05-09,03:14:38
34.7664366,113.6431316,0,403.5,39577.1351851852,2008-05-09,03:14:40
34.7666949,113.6429666,0,406.8,39577.1352083333,2008-05-09,03:14:42
34.76697,113.6427833,0,400.3,39577.1352314815,2008-05-09,03:14:44
34.76771,113.6422882,0,390.4,39577.1352893518,2008-05-09,03:14:49
34.7685199,113.6417499,0,383.9,39577.1353472222,2008-05-09,03:14:54
34.7693999,113.6411799,0,383.9,39577.1354050926,2008-05-09,03:14:59
34.770345,113.640565,0,387.1,39577.135462963,2008-05-09,03:15:04
34.7713583,113.6399133,0,390.4,39577.1355208333,2008-05-09,03:15:09
34.7724383,113.6391999,0,387.1,39577.1355787037,2008-05-09,03:15:14
34.7735833,113.6384482,0,383.9,39577.1356365741,2008-05-09,03:15:19
34.7747866,113.6376599,0,383.9,39577.1356944444,2008-05-09,03:15:24
34.7760449,113.6368449,0,387.1,39577.1357523148,2008-05-09,03:15:29
34.7773633,113.635985,0,390.4,39577.1358101852,2008-05-09,03:15:34
34.7787466,113.635075,0,387.1,39577.1358680556,2008-05-09,03:15:39
34.7801833,113.6341366,0,387.1,39577.1359259259,2008-05-09,03:15:44
34.7816783,113.6331633,0,387.1,39577.1359837963,2008-05-09,03:15:49
34.7832283,113.6321499,0,387.1,39577.1360416667,2008-05-09,03:15:54
34.7848299,113.6310999,0,383.9,39577.136099537,2008-05-09,03:15:59
34.7864833,113.6300216,0,383.9,39577.1361574074,2008-05-09,03:16:04
34.7881933,113.6289133,0,377.3,39577.1362152778,2008-05-09,03:16:09
34.7899433,113.6277749,0,377.3,39577.1362731481,2008-05-09,03:16:14
34.7917233,113.6266082,0,374,39577.1363310185,2008-05-09,03:16:19
34.7935016,113.6254466,0,370.7,39577.1363888889,2008-05-09,03:16:24
34.7952783,113.6242833,0,367.5,39577.1364467593,2008-05-09,03:16:29
34.7970532,113.6231266,0,364.2,39577.1365046296,2008-05-09,03:16:34
34.7988216,113.6219683,0,364.2,39577.1365625,2008-05-09,03:16:39
34.8005799,113.6208283,0,367.5,39577.1366203704,2008-05-09,03:16:44
34.8023449,113.6196699,0,367.5,39577.1366782407,2008-05-09,03:16:49
34.8041116,113.6185082,0,364.2,39577.1367361111,2008-05-09,03:16:54
34.8058649,113.6173833,0,377.3,39577.1367939815,2008-05-09,03:16:59
34.8076216,113.6162433,0,380.6,39577.1368518519,2008-05-09,03:17:04
34.8093833,113.6150783,0,380.6,39577.1369097222,2008-05-09,03:17:09
34.8111466,113.6139066,0,383.9,39577.1369675926,2008-05-09,03:17:14
34.8129066,113.6127466,0,380.6,39577.137025463,2008-05-09,03:17:19
34.8146533,113.6115649,0,367.5,39577.1370833333,2008-05-09,03:17:24
34.8164149,113.6104216,0,367.5,39577.1371412037,2008-05-09,03:17:29
34.8181666,113.6092866,0,374,39577.1371990741,2008-05-09,03:17:34
34.8198516,113.6081816,0,367.5,39577.1372569444,2008-05-09,03:17:39
34.8214633,113.60713,0,364.2,39577.1373148148,2008-05-09,03:17:44
34.8230066,113.6061283,0,364.2,39577.1373726852,2008-05-09,03:17:49
34.8245366,113.6051266,0,364.2,39577.1374305556,2008-05-09,03:17:54
34.8260549,113.6041149,0,364.2,39577.1374884259,2008-05-09,03:17:59
34.8275316,113.6030199,0,367.5,39577.1375462963,2008-05-09,03:18:04
34.8290299,113.6019616,0,367.5,39577.1376041667,2008-05-09,03:18:09
34.8305616,113.6009549,0,360.9,39577.137662037,2008-05-09,03:18:14
34.8321549,113.5999616,0,357.6,39577.1377199074,2008-05-09,03:18:19
34.8338333,113.5990166,0,351,39577.1377777778,2008-05-09,03:18:24
34.835495,113.5979616,0,351,39577.1378356481,2008-05-09,03:18:29
34.8371583,113.5968816,0,351,39577.1378935185,2008-05-09,03:18:34
34.8388199,113.5957916,0,351,39577.1379513889,2008-05-09,03:18:39
34.8404716,113.5946749,0,344.5,39577.1380092593,2008-05-09,03:18:44
34.8422099,113.5935616,0,347.8,39577.1380671296,2008-05-09,03:18:49
34.8439816,113.5924199,0,347.8,39577.138125,2008-05-09,03:18:54
34.845765,113.5912633,0,351,39577.1381828704,2008-05-09,03:18:59
34.8475349,113.5901116,0,354.3,39577.1382407407,2008-05-09,03:19:04
34.8492966,113.5889633,0,354.3,39577.1382986111,2008-05-09,03:19:09
34.8510566,113.58782,0,357.6,39577.1383564815,2008-05-09,03:19:14
34.8528233,113.58667,0,357.6,39577.1384143519,2008-05-09,03:19:19
34.8545883,113.58551,0,357.6,39577.1384722222,2008-05-09,03:19:24
34.8563616,113.5843333,0,364.2,39577.1385300926,2008-05-09,03:19:29
34.8581216,113.58318,0,367.5,39577.138587963,2008-05-09,03:19:34
34.8598916,113.5820216,0,367.5,39577.1386458333,2008-05-09,03:19:39
34.8616483,113.5808799,0,370.7,39577.1387037037,2008-05-09,03:19:44
34.8633633,113.5796216,0,370.7,39577.1387615741,2008-05-09,03:19:49
34.8649849,113.578195,0,370.7,39577.1388194444,2008-05-09,03:19:54
34.8664999,113.5766082,0,367.5,39577.1388773148,2008-05-09,03:19:59
34.8679283,113.5749099,0,367.5,39577.1389351852,2008-05-09,03:20:04
34.8693249,113.5732249,0,370.7,39577.1389930556,2008-05-09,03:20:09
34.8706516,113.5716249,0,370.7,39577.1390509259,2008-05-09,03:20:14
34.8719116,113.5701066,0,374,39577.1391087963,2008-05-09,03:20:19
34.8731433,113.5686216,0,377.3,39577.1391666667,2008-05-09,03:20:24
34.8743699,113.5671449,0,380.6,39577.139224537,2008-05-09,03:20:29
34.8755966,113.565665,0,383.9,39577.1392824074,2008-05-09,03:20:34
34.8768316,113.5641733,0,380.6,39577.1393402778,2008-05-09,03:20:39
34.8780833,113.5626616,0,377.3,39577.1393981481,2008-05-09,03:20:44
34.8793366,113.5611466,0,374,39577.1394560185,2008-05-09,03:20:49
34.8806133,113.5596016,0,370.7,39577.1395138889,2008-05-09,03:20:54
34.881945,113.558015,0,367.5,39577.1395717593,2008-05-09,03:20:59
34.8834066,113.5564949,0,364.2,39577.1396296296,2008-05-09,03:21:04
34.8850283,113.5551066,0,360.9,39577.1396875,2008-05-09,03:21:09
34.8871183,113.5536416,0,357.6,39577.1397569444,2008-05-09,03:21:15
34.8885266,113.5526983,0,357.6,39577.1398032407,2008-05-09,03:21:19
34.8902783,113.5515133,0,357.6,39577.1398611111,2008-05-09,03:21:24
34.8923783,113.5500966,0,357.6,39577.1399305556,2008-05-09,03:21:30
34.8941283,113.5489166,0,357.6,39577.1399884259,2008-05-09,03:21:35
34.8958783,113.5477366,0,360.9,39577.1400462963,2008-05-09,03:21:40
34.8976283,113.5465583,0,360.9,39577.1401041667,2008-05-09,03:21:45
34.8993749,113.5453783,0,360.9,39577.140162037,2008-05-09,03:21:50
34.90112,113.5442066,0,367.5,39577.1402199074,2008-05-09,03:21:55
34.9028649,113.5430266,0,367.5,39577.1402777778,2008-05-09,03:22:00
34.90461,113.5418449,0,367.5,39577.1403356481,2008-05-09,03:22:05
34.9063733,113.5407099,0,370.7,39577.1403935185,2008-05-09,03:22:10
34.9081516,113.5396616,0,374,39577.1404513889,2008-05-09,03:22:15
34.9099216,113.5386166,0,374,39577.1405092593,2008-05-09,03:22:20
34.9116833,113.5375733,0,370.7,39577.1405671296,2008-05-09,03:22:25
34.9134399,113.536545,0,370.7,39577.140625,2008-05-09,03:22:30
34.9152266,113.5356366,0,370.7,39577.1406828704,2008-05-09,03:22:35
34.9170566,113.5348449,0,370.7,39577.1407407407,2008-05-09,03:22:40
34.9189116,113.5340516,0,367.5,39577.1407986111,2008-05-09,03:22:45
34.92078,113.5332783,0,367.5,39577.1408564815,2008-05-09,03:22:50
34.9226383,113.5324999,0,367.5,39577.1409143518,2008-05-09,03:22:55
34.9244116,113.5317533,0,370.7,39577.1409722222,2008-05-09,03:23:00
34.9260799,113.5309833,0,370.7,39577.1410300926,2008-05-09,03:23:05
34.92763,113.5300433,0,370.7,39577.141087963,2008-05-09,03:23:10
34.9290816,113.5288966,0,370.7,39577.1411458333,2008-05-09,03:23:15
34.9305099,113.5276583,0,367.5,39577.1412037037,2008-05-09,03:23:20
34.9319983,113.5265116,0,367.5,39577.1412615741,2008-05-09,03:23:25
34.93352,113.5255366,0,367.5,39577.1413194444,2008-05-09,03:23:30
34.9349549,113.5246483,0,377.3,39577.1413773148,2008-05-09,03:23:35
34.9363283,113.5238683,0,390.4,39577.1414351852,2008-05-09,03:23:40
34.9376699,113.5231283,0,393.7,39577.1414930556,2008-05-09,03:23:45
34.9390083,113.52239,0,400.3,39577.1415509259,2008-05-09,03:23:50
34.9403283,113.5216299,0,393.7,39577.1416087963,2008-05-09,03:23:55
34.9415833,113.52092,0,390.4,39577.1416666667,2008-05-09,03:24:00
34.942825,113.5201983,0,390.4,39577.141724537,2008-05-09,03:24:05
34.9440633,113.5194416,0,390.4,39577.1417824074,2008-05-09,03:24:10
34.9453033,113.5186749,0,387.1,39577.1418402778,2008-05-09,03:24:15
34.94655,113.51795,0,380.6,39577.1418981481,2008-05-09,03:24:20
34.9478566,113.5174699,0,374,39577.1419560185,2008-05-09,03:24:25
34.9492049,113.5173099,0,374,39577.1420138889,2008-05-09,03:24:30
34.95056,113.5174566,0,370.7,39577.1420717593,2008-05-09,03:24:35
34.9519033,113.5177816,0,367.5,39577.1421296296,2008-05-09,03:24:40
34.9532466,113.518125,0,367.5,39577.1421875,2008-05-09,03:24:45
34.9545933,113.5184633,0,370.7,39577.1422453704,2008-05-09,03:24:50
34.9559349,113.51881,0,374,39577.1423032407,2008-05-09,03:24:55
34.9572666,113.5191833,0,380.6,39577.1423611111,2008-05-09,03:25:00
34.9586133,113.5195133,0,380.6,39577.1424189815,2008-05-09,03:25:05
34.95996,113.5198449,0,380.6,39577.1424768518,2008-05-09,03:25:10
34.9613016,113.5201866,0,383.9,39577.1425347222,2008-05-09,03:25:15
34.9626516,113.5205066,0,380.6,39577.1425925926,2008-05-09,03:25:20
34.9640066,113.5208099,0,374,39577.142650463,2008-05-09,03:25:25
34.9653583,113.5211316,0,374,39577.1427083333,2008-05-09,03:25:30
34.9667049,113.5214566,0,370.7,39577.1427662037,2008-05-09,03:25:35
34.9680499,113.5217916,0,374,39577.1428240741,2008-05-09,03:25:40
34.9694016,113.5221166,0,374,39577.1428819444,2008-05-09,03:25:45
34.9707533,113.52244,0,374,39577.1429398148,2008-05-09,03:25:50
34.9721049,113.5227566,0,374,39577.1429976852,2008-05-09,03:25:55
34.9734566,113.52307,0,370.7,39577.1430555556,2008-05-09,03:26:00
34.9748083,113.5233883,0,370.7,39577.1431134259,2008-05-09,03:26:05
34.9761566,113.5237183,0,374,39577.1431712963,2008-05-09,03:26:10
34.977505,113.5240516,0,377.3,39577.1432291667,2008-05-09,03:26:15
34.9788566,113.5243783,0,377.3,39577.143287037,2008-05-09,03:26:20
34.98021,113.5247016,0,377.3,39577.1433449074,2008-05-09,03:26:25
34.9815733,113.5250066,0,370.7,39577.1434027778,2008-05-09,03:26:30
34.982955,113.5253416,0,370.7,39577.1434606481,2008-05-09,03:26:35
34.9844016,113.5256916,0,370.7,39577.1435185185,2008-05-09,03:26:40
34.9858866,113.5259833,0,370.7,39577.1435763889,2008-05-09,03:26:45
34.9874016,113.5260099,0,370.7,39577.1436342593,2008-05-09,03:26:50
34.9889166,113.5258683,0,367.5,39577.1436921296,2008-05-09,03:26:55
34.9904316,113.5257483,0,364.2,39577.14375,2008-05-09,03:27:00
34.99194,113.5258616,0,360.9,39577.1438078704,2008-05-09,03:27:05
34.9934083,113.5262866,0,360.9,39577.1438657407,2008-05-09,03:27:10
34.994795,113.5270049,0,360.9,39577.1439236111,2008-05-09,03:27:15
34.9960583,113.5279933,0,364.2,39577.1439814815,2008-05-09,03:27:20
34.9971733,113.5292066,0,360.9,39577.1440393519,2008-05-09,03:27:25
34.9981483,113.5305849,0,357.6,39577.1440972222,2008-05-09,03:27:30
34.9991033,113.531985,0,354.3,39577.1441550926,2008-05-09,03:27:35
35.0000583,113.5333899,0,351,39577.144212963,2008-05-09,03:27:40
35.0010133,113.5347983,0,347.8,39577.1442708333,2008-05-09,03:27:45
35.0019699,113.5362033,0,344.5,39577.1443287037,2008-05-09,03:27:50
35.0029266,113.5376082,0,344.5,39577.1443865741,2008-05-09,03:27:55
35.0038799,113.5390166,0,341.2,39577.1444444444,2008-05-09,03:28:00
35.0048366,113.5404233,0,341.2,39577.1445023148,2008-05-09,03:28:05
35.0058166,113.5418649,0,337.9,39577.1445601852,2008-05-09,03:28:10
35.0068399,113.54337,0,337.9,39577.1446180556,2008-05-09,03:28:15
35.0079066,113.5449382,0,334.6,39577.1446759259,2008-05-09,03:28:20
35.0090049,113.5465733,0,334.6,39577.1447337963,2008-05-09,03:28:25
35.0101433,113.5482683,0,334.6,39577.1447916667,2008-05-09,03:28:30
35.0113283,113.5500116,0,331.4,39577.144849537,2008-05-09,03:28:35
35.0125499,113.5518066,0,328.1,39577.1449074074,2008-05-09,03:28:40
35.0138083,113.5536483,0,328.1,39577.1449652778,2008-05-09,03:28:45
35.0150949,113.5555416,0,324.8,39577.1450231481,2008-05-09,03:28:50
35.0164116,113.5574733,0,324.8,39577.1450810185,2008-05-09,03:28:55
35.0177333,113.559415,0,321.5,39577.1451388889,2008-05-09,03:29:00
35.0190516,113.5613583,0,321.5,39577.1451967593,2008-05-09,03:29:05
35.0203666,113.5633066,0,321.5,39577.1452546296,2008-05-09,03:29:10
35.0216916,113.5652582,0,315,39577.1453125,2008-05-09,03:29:15
35.0230149,113.5672099,0,311.7,39577.1453703704,2008-05-09,03:29:20
35.0243199,113.5691899,0,308.4,39577.1454282407,2008-05-09,03:29:25
35.0256516,113.5711066,0,308.4,39577.1454861111,2008-05-09,03:29:30
35.0269749,113.5730433,0,305.1,39577.1455439815,2008-05-09,03:29:35
35.0283016,113.5749799,0,301.8,39577.1456018519,2008-05-09,03:29:40
35.0296383,113.5769016,0,298.6,39577.1456597222,2008-05-09,03:29:45
35.0309533,113.5788449,0,298.6,39577.1457175926,2008-05-09,03:29:50
35.0322733,113.5807766,0,298.6,39577.145775463,2008-05-09,03:29:55
35.0335916,113.5827099,0,298.6,39577.1458333333,2008-05-09,03:30:00
35.0349066,113.5846466,0,298.6,39577.1458912037,2008-05-09,03:30:05
35.0362283,113.5865816,0,295.3,39577.1459490741,2008-05-09,03:30:10
35.0375433,113.5885166,0,295.3,39577.1460069444,2008-05-09,03:30:15
35.0388516,113.5904616,0,292,39577.1460648148,2008-05-09,03:30:20
35.040165,113.5924016,0,292,39577.1461226852,2008-05-09,03:30:25
35.0414816,113.5943416,0,288.7,39577.1461805556,2008-05-09,03:30:30
35.0427866,113.5962916,0,285.4,39577.1462384259,2008-05-09,03:30:35
35.0440883,113.5982433,0,285.4,39577.1462962963,2008-05-09,03:30:40
35.0454049,113.60018,0,282.2,39577.1463541667,2008-05-09,03:30:45
35.0467199,113.6021166,0,282.2,39577.146412037,2008-05-09,03:30:50
35.0480399,113.6040483,0,278.9,39577.1464699074,2008-05-09,03:30:55
35.0493583,113.6059766,0,278.9,39577.1465277778,2008-05-09,03:31:00
35.0506633,113.6079233,0,275.6,39577.1465856481,2008-05-09,03:31:05
35.051975,113.609865,0,275.6,39577.1466435185,2008-05-09,03:31:10
35.0532899,113.6118033,0,275.6,39577.1467013889,2008-05-09,03:31:15
35.0546033,113.6137432,0,275.6,39577.1467592593,2008-05-09,03:31:20
35.0559199,113.61568,0,275.6,39577.1468171296,2008-05-09,03:31:25
35.057235,113.6176183,0,275.6,39577.146875,2008-05-09,03:31:30
35.0585499,113.6195566,0,275.6,39577.1469328704,2008-05-09,03:31:35
35.0598616,113.6214966,0,275.6,39577.1469907407,2008-05-09,03:31:40
35.0611766,113.6234333,0,275.6,39577.1470486111,2008-05-09,03:31:45
35.0624866,113.625375,0,275.6,39577.1471064815,2008-05-09,03:31:50
35.0637983,113.6273116,0,275.6,39577.1471643519,2008-05-09,03:31:55
35.0651166,113.6292466,0,275.6,39577.1472222222,2008-05-09,03:32:00
35.0664466,113.6311699,0,275.6,39577.1472800926,2008-05-09,03:32:05
35.0678699,113.6329883,0,275.6,39577.147337963,2008-05-09,03:32:10
35.0694116,113.6346666,0,275.6,39577.1473958333,2008-05-09,03:32:15
35.0710099,113.6362599,0,275.6,39577.1474537037,2008-05-09,03:32:20
35.0726099,113.6378466,0,275.6,39577.1475115741,2008-05-09,03:32:25
35.0742099,113.6394349,0,275.6,39577.1475694444,2008-05-09,03:32:30
35.0758116,113.6410216,0,275.6,39577.1476273148,2008-05-09,03:32:35
35.0774133,113.6426099,0,275.6,39577.1476851852,2008-05-09,03:32:40
35.0790149,113.6441999,0,275.6,39577.1477430556,2008-05-09,03:32:45
35.0806166,113.6457883,0,275.6,39577.1478009259,2008-05-09,03:32:50
35.0822166,113.6473783,0,275.6,39577.1478587963,2008-05-09,03:32:55
35.0838166,113.6489683,0,275.6,39577.1479166667,2008-05-09,03:33:00
35.0854183,113.6505566,0,272.3,39577.147974537,2008-05-09,03:33:05
35.0870216,113.6521433,0,272.3,39577.1480324074,2008-05-09,03:33:10
35.0886233,113.6537299,0,272.3,39577.1480902778,2008-05-09,03:33:15
35.090225,113.6553199,0,272.3,39577.1481481481,2008-05-09,03:33:20
35.0918283,113.6569099,0,272.3,39577.1482060185,2008-05-09,03:33:25
35.0934349,113.65849,0,272.3,39577.1482638889,2008-05-09,03:33:30
35.0950349,113.6600699,0,272.3,39577.1483217593,2008-05-09,03:33:35
35.09657,113.661725,0,269,39577.1483796296,2008-05-09,03:33:40
35.0979549,113.6635549,0,269,39577.1484375,2008-05-09,03:33:45
35.0992916,113.6654266,0,269,39577.1484953704,2008-05-09,03:33:50
35.1006566,113.66726,0,269,39577.1485532407,2008-05-09,03:33:55
35.1020616,113.6690933,0,269,39577.1486111111,2008-05-09,03:34:00
35.1034766,113.670935,0,269,39577.1486689815,2008-05-09,03:34:05
35.1048966,113.6727766,0,269,39577.1487268518,2008-05-09,03:34:10
35.1063183,113.6746166,0,265.7,39577.1487847222,2008-05-09,03:34:15
35.10774,113.676455,0,265.7,39577.1488425926,2008-05-09,03:34:20
35.1091566,113.6782966,0,265.7,39577.148900463,2008-05-09,03:34:25
35.1105766,113.6801349,0,265.7,39577.1489583333,2008-05-09,03:34:30
35.112,113.6819716,0,265.7,39577.1490162037,2008-05-09,03:34:35
35.1134216,113.6838116,0,265.7,39577.1490740741,2008-05-09,03:34:40
35.11485,113.6856533,0,262.5,39577.1491319444,2008-05-09,03:34:45
35.1162733,113.6874933,0,262.5,39577.1491898148,2008-05-09,03:34:50
35.1176966,113.6893249,0,252.6,39577.1492476852,2008-05-09,03:34:55
35.1191083,113.6911499,0,252.6,39577.1493055556,2008-05-09,03:35:00
35.1205183,113.6929716,0,255.9,39577.1493634259,2008-05-09,03:35:05
35.1219299,113.6948,0,255.9,39577.1494212963,2008-05-09,03:35:10
35.1233433,113.6966299,0,255.9,39577.1494791667,2008-05-09,03:35:15
35.1247533,113.6984599,0,255.9,39577.149537037,2008-05-09,03:35:20
35.1261583,113.7002933,0,255.9,39577.1495949074,2008-05-09,03:35:25
35.1275683,113.7021216,0,255.9,39577.1496527778,2008-05-09,03:35:30
35.1289816,113.7039482,0,255.9,39577.1497106481,2008-05-09,03:35:35
35.1303933,113.7057749,0,255.9,39577.1497685185,2008-05-09,03:35:40
35.1318049,113.7075933,0,252.6,39577.1498263889,2008-05-09,03:35:45
35.1331933,113.7093983,0,252.6,39577.1498842593,2008-05-09,03:35:50
35.1345349,113.71122,0,252.6,39577.1499421296,2008-05-09,03:35:55
35.1358683,113.713045,0,252.6,39577.15,2008-05-09,03:36:00
35.1371966,113.7148666,0,249.3,39577.1500578704,2008-05-09,03:36:05
35.1385183,113.7166816,0,249.3,39577.1501157407,2008-05-09,03:36:10
35.13984,113.7184983,0,249.3,39577.1501736111,2008-05-09,03:36:15
35.1411666,113.7203266,0,249.3,39577.1502314815,2008-05-09,03:36:20
35.142495,113.7221633,0,249.3,39577.1502893518,2008-05-09,03:36:25
35.1438249,113.7239999,0,246.1,39577.1503472222,2008-05-09,03:36:30
35.1451533,113.7258283,0,246.1,39577.1504050926,2008-05-09,03:36:35
35.1465249,113.7276032,0,246.1,39577.150462963,2008-05-09,03:36:40
35.1479049,113.7293666,0,246.1,39577.1505208333,2008-05-09,03:36:45
35.149365,113.731035,0,246.1,39577.1505787037,2008-05-09,03:36:50
35.1509966,113.7324516,0,246.1,39577.1506365741,2008-05-09,03:36:55
35.1527749,113.7335833,0,246.1,39577.1506944444,2008-05-09,03:37:00
35.1546566,113.7344199,0,249.3,39577.1507523148,2008-05-09,03:37:05
35.1565633,113.7351683,0,252.6,39577.1508101852,2008-05-09,03:37:10
35.1584716,113.7359116,0,252.6,39577.1508680556,2008-05-09,03:37:15
35.1603833,113.7366599,0,252.6,39577.1509259259,2008-05-09,03:37:20
35.1623366,113.7374116,0,252.6,39577.1509837963,2008-05-09,03:37:25
35.1643099,113.7381899,0,252.6,39577.1510416667,2008-05-09,03:37:30
35.1662883,113.7389649,0,252.6,39577.151099537,2008-05-09,03:37:35
35.1682566,113.73974,0,252.6,39577.1511574074,2008-05-09,03:37:40
35.1702216,113.7405066,0,252.6,39577.1512152778,2008-05-09,03:37:45
35.1721849,113.7412749,0,252.6,39577.1512731481,2008-05-09,03:37:50
35.1741466,113.74205,0,252.6,39577.1513310185,2008-05-09,03:37:55
35.17611,113.7428149,0,252.6,39577.1513888889,2008-05-09,03:38:00
35.1780733,113.7435866,0,252.6,39577.1514467593,2008-05-09,03:38:05
35.1800349,113.7443666,0,252.6,39577.1515046296,2008-05-09,03:38:10
35.1819933,113.7451716,0,259.2,39577.1515625,2008-05-09,03:38:15
35.1839816,113.7459033,0,262.5,39577.1516203704,2008-05-09,03:38:20
35.1859249,113.7467366,0,265.7,39577.1516782407,2008-05-09,03:38:25
35.1877816,113.7478149,0,265.7,39577.1517361111,2008-05-09,03:38:30
35.1895233,113.749155,0,265.7,39577.1517939815,2008-05-09,03:38:35
35.1911316,113.7507166,0,265.7,39577.1518518519,2008-05-09,03:38:40
35.1926583,113.7524033,0,262.5,39577.1519097222,2008-05-09,03:38:45
35.1941833,113.7540933,0,259.2,39577.1519675926,2008-05-09,03:38:50
35.1957099,113.7557799,0,255.9,39577.152025463,2008-05-09,03:38:55
35.1972383,113.7574666,0,255.9,39577.1520833333,2008-05-09,03:39:00
35.1987666,113.7591483,0,255.9,39577.1521412037,2008-05-09,03:39:05
35.2002966,113.7608316,0,252.6,39577.1521990741,2008-05-09,03:39:10
35.2018283,113.7625116,0,252.6,39577.1522569444,2008-05-09,03:39:15
35.2033366,113.7642183,0,249.3,39577.1523148148,2008-05-09,03:39:20
35.2047416,113.7660499,0,249.3,39577.1523726852,2008-05-09,03:39:25
35.2060716,113.7679633,0,246.1,39577.1524305556,2008-05-09,03:39:30
35.2073566,113.7698266,0,246.1,39577.1524884259,2008-05-09,03:39:35
35.2085733,113.7715833,0,246.1,39577.1525462963,2008-05-09,03:39:40
35.2097233,113.7732433,0,246.1,39577.1526041667,2008-05-09,03:39:45
35.2108499,113.77487,0,242.8,39577.152662037,2008-05-09,03:39:50
35.2119766,113.7764999,0,239.5,39577.1527199074,2008-05-09,03:39:55
35.2131066,113.7781316,0,239.5,39577.1527777778,2008-05-09,03:40:00
35.2142383,113.7797649,0,239.5,39577.1528356481,2008-05-09,03:40:05
35.2153699,113.7813949,0,239.5,39577.1528935185,2008-05-09,03:40:10
35.2164849,113.7830083,0,239.5,39577.1529513889,2008-05-09,03:40:15
35.21753,113.7845266,0,236.2,39577.1530092593,2008-05-09,03:40:20
35.2185066,113.7859499,0,236.2,39577.1530671296,2008-05-09,03:40:25
35.2194183,113.7872799,0,236.2,39577.153125,2008-05-09,03:40:30
35.2202566,113.7885016,0,239.5,39577.1531828704,2008-05-09,03:40:35
35.2210499,113.7896449,0,239.5,39577.1532407407,2008-05-09,03:40:40
35.2218449,113.7907833,0,242.8,39577.1532986111,2008-05-09,03:40:45
35.2226383,113.7919216,0,242.8,39577.1533564815,2008-05-09,03:40:50
35.2234283,113.7930583,0,239.5,39577.1534143519,2008-05-09,03:40:55
35.2242166,113.7941916,0,239.5,39577.1534722222,2008-05-09,03:41:00
35.2250033,113.7953216,0,239.5,39577.1535300926,2008-05-09,03:41:05
35.2257916,113.7964533,0,239.5,39577.153587963,2008-05-09,03:41:10
35.2266,113.79756,0,239.5,39577.1536458333,2008-05-09,03:41:15
35.2274633,113.7986116,0,239.5,39577.1537037037,2008-05-09,03:41:20
35.228485,113.7995083,0,242.8,39577.1537615741,2008-05-09,03:41:25
35.2296216,113.8001916,0,246.1,39577.1538194444,2008-05-09,03:41:30
35.2308283,113.8006449,0,249.3,39577.1538773148,2008-05-09,03:41:35
35.232055,113.80098,0,252.6,39577.1539351852,2008-05-09,03:41:40
35.2332649,113.8013499,0,259.2,39577.1539930556,2008-05-09,03:41:45
35.2344283,113.8018966,0,259.2,39577.1540509259,2008-05-09,03:41:50
35.2354916,113.8026883,0,262.5,39577.1541087963,2008-05-09,03:41:55
35.2364266,113.803695,0,259.2,39577.1541666667,2008-05-09,03:42:00
35.2372033,113.8048866,0,259.2,39577.154224537,2008-05-09,03:42:05
35.2377949,113.80622,0,259.2,39577.1542824074,2008-05-09,03:42:10
35.2381849,113.807675,0,259.2,39577.1543402778,2008-05-09,03:42:15
35.2383816,113.8091716,0,265.7,39577.1543981481,2008-05-09,03:42:20
35.2385233,113.8106849,0,275.6,39577.1544560185,2008-05-09,03:42:25
35.2387016,113.8121999,0,285.4,39577.1545138889,2008-05-09,03:42:30
35.239115,113.8136516,0,292,39577.1545717593,2008-05-09,03:42:35
35.2397483,113.8149766,0,282.2,39577.1546296296,2008-05-09,03:42:40
35.2404916,113.8162316,0,282.2,39577.1546875,2008-05-09,03:42:45
35.2412416,113.8174583,0,278.9,39577.1547453704,2008-05-09,03:42:50
35.2419933,113.8186816,0,275.6,39577.1548032407,2008-05-09,03:42:55
35.2427833,113.8198749,0,272.3,39577.1548611111,2008-05-09,03:43:00
35.2437116,113.8209182,0,269,39577.1549189815,2008-05-09,03:43:05
35.2447616,113.8217799,0,262.5,39577.1549768519,2008-05-09,03:43:10
35.2458333,113.8225883,0,262.5,39577.1550347222,2008-05-09,03:43:15
35.2469033,113.8233916,0,259.2,39577.1550925926,2008-05-09,03:43:20
35.2479733,113.8242,0,259.2,39577.155150463,2008-05-09,03:43:25
35.2490416,113.82501,0,259.2,39577.1552083333,2008-05-09,03:43:30
35.2501033,113.8258233,0,255.9,39577.1552662037,2008-05-09,03:43:35
35.2511683,113.826635,0,255.9,39577.1553240741,2008-05-09,03:43:40
35.2522316,113.8274449,0,252.6,39577.1553819444,2008-05-09,03:43:45
35.253295,113.8282516,0,252.6,39577.1554398148,2008-05-09,03:43:50
35.2543583,113.8290583,0,249.3,39577.1554976852,2008-05-09,03:43:55
35.2554233,113.8298649,0,249.3,39577.1555555556,2008-05-09,03:44:00
35.2564866,113.8306766,0,249.3,39577.1556134259,2008-05-09,03:44:05
35.2575466,113.8314933,0,249.3,39577.1556712963,2008-05-09,03:44:10
35.2586116,113.8323066,0,249.3,39577.1557291667,2008-05-09,03:44:15
35.2596733,113.8331232,0,249.3,39577.155787037,2008-05-09,03:44:20
35.2607333,113.8339366,0,249.3,39577.1558449074,2008-05-09,03:44:25
35.26184,113.8346566,0,249.3,39577.1559027778,2008-05-09,03:44:30
35.2630266,113.8350649,0,252.6,39577.1559606481,2008-05-09,03:44:35
35.2641899,113.8351183,0,252.6,39577.1560185185,2008-05-09,03:44:40
35.2652516,113.83496,0,252.6,39577.1560763889,2008-05-09,03:44:45
35.2662416,113.8347783,0,252.6,39577.1561342593,2008-05-09,03:44:50
35.2672216,113.8345999,0,252.6,39577.1561921296,2008-05-09,03:44:55
35.2681933,113.8344366,0,255.9,39577.15625,2008-05-09,03:45:00
35.2691616,113.8342833,0,262.5,39577.1563078704,2008-05-09,03:45:05
35.27013,113.83412,0,265.7,39577.1563657407,2008-05-09,03:45:10
35.2710883,113.8339516,0,265.7,39577.1564236111,2008-05-09,03:45:15
35.2720333,113.833785,0,265.7,39577.1564814815,2008-05-09,03:45:20
35.2729649,113.8337066,0,269,39577.1565393518,2008-05-09,03:45:25
35.2738833,113.8338049,0,269,39577.1565972222,2008-05-09,03:45:30
35.2747616,113.8340866,0,269,39577.1566550926,2008-05-09,03:45:35
35.2755749,113.8345416,0,272.3,39577.156712963,2008-05-09,03:45:40
35.2762999,113.8351566,0,272.3,39577.1567708333,2008-05-09,03:45:45
35.2769283,113.8358883,0,272.3,39577.1568287037,2008-05-09,03:45:50
35.2774466,113.836725,0,272.3,39577.1568865741,2008-05-09,03:45:55
35.2778383,113.83765,0,272.3,39577.1569444444,2008-05-09,03:46:00
35.2781083,113.83866,0,275.6,39577.1570023148,2008-05-09,03:46:05
35.2782366,113.8397349,0,282.2,39577.1570601852,2008-05-09,03:46:10
35.2782183,113.8408433,0,285.4,39577.1571180556,2008-05-09,03:46:15
35.2781149,113.8419633,0,295.3,39577.1571759259,2008-05-09,03:46:20
35.278005,113.8431383,0,305.1,39577.1572337963,2008-05-09,03:46:25
35.2779,113.8443366,0,311.7,39577.1572916667,2008-05-09,03:46:30
35.2778933,113.8454983,0,298.6,39577.157349537,2008-05-09,03:46:35
35.2780833,113.8467266,0,278.9,39577.1574074074,2008-05-09,03:46:40
35.278425,113.8478849,0,275.6,39577.1574652778,2008-05-09,03:46:45
35.2789316,113.8489149,0,272.3,39577.1575231481,2008-05-09,03:46:50
35.27961,113.8498249,0,265.7,39577.1575810185,2008-05-09,03:46:55
35.2804233,113.8505916,0,259.2,39577.1576388889,2008-05-09,03:47:00
35.2813666,113.8511883,0,259.2,39577.1576967593,2008-05-09,03:47:05
35.2824149,113.8515699,0,259.2,39577.1577546296,2008-05-09,03:47:10
35.2835349,113.8517099,0,265.7,39577.1578125,2008-05-09,03:47:15
35.2846866,113.8517549,0,265.7,39577.1578703704,2008-05-09,03:47:20
35.2858699,113.8517616,0,262.5,39577.1579282407,2008-05-09,03:47:25
35.2870833,113.8517533,0,259.2,39577.1579861111,2008-05-09,03:47:30
35.2883199,113.8517449,0,259.2,39577.1580439815,2008-05-09,03:47:35
35.2895566,113.85176,0,265.7,39577.1581018518,2008-05-09,03:47:40
35.2907933,113.8517466,0,262.5,39577.1581597222,2008-05-09,03:47:45
35.2920266,113.8517366,0,262.5,39577.1582175926,2008-05-09,03:47:50
35.2932566,113.8517216,0,262.5,39577.158275463,2008-05-09,03:47:55
35.294485,113.8517133,0,262.5,39577.1583333333,2008-05-09,03:48:00
35.2956666,113.8516866,0,255.9,39577.1583912037,2008-05-09,03:48:05
35.2967916,113.8516833,0,259.2,39577.1584490741,2008-05-09,03:48:10
35.2979116,113.8516733,0,259.2,39577.1585069444,2008-05-09,03:48:15
35.2990299,113.8516599,0,259.2,39577.1585648148,2008-05-09,03:48:20
35.3001466,113.8516383,0,255.9,39577.1586226852,2008-05-09,03:48:25
35.3012583,113.85162,0,252.6,39577.1586805556,2008-05-09,03:48:30
35.3023666,113.8516233,0,252.6,39577.1587384259,2008-05-09,03:48:35
35.3034566,113.8518266,0,252.6,39577.1587962963,2008-05-09,03:48:40
35.304525,113.8521766,0,259.2,39577.1588541667,2008-05-09,03:48:45
35.3055949,113.8525216,0,262.5,39577.158912037,2008-05-09,03:48:50
35.3066666,113.8528716,0,265.7,39577.1589699074,2008-05-09,03:48:55
35.3077383,113.853205,0,262.5,39577.1590277778,2008-05-09,03:49:00
35.3088383,113.853545,0,259.2,39577.1590856481,2008-05-09,03:49:05
35.3100066,113.8539183,0,262.5,39577.1591435185,2008-05-09,03:49:10
35.311245,113.8543199,0,265.7,39577.1592013889,2008-05-09,03:49:15
35.3125499,113.8547316,0,269,39577.1592592593,2008-05-09,03:49:20
35.3139299,113.85514,0,265.7,39577.1593171296,2008-05-09,03:49:25
35.3153749,113.8555783,0,269,39577.159375,2008-05-09,03:49:30
35.3168833,113.856025,0,269,39577.1594328704,2008-05-09,03:49:35
35.3184683,113.8564949,0,265.7,39577.1594907407,2008-05-09,03:49:40
35.320115,113.8570183,0,262.5,39577.1595486111,2008-05-09,03:49:45
35.32181,113.8575516,0,262.5,39577.1596064815,2008-05-09,03:49:50
35.3235499,113.8581066,0,265.7,39577.1596643519,2008-05-09,03:49:55
35.3253466,113.8586733,0,265.7,39577.1597222222,2008-05-09,03:50:00
35.3271949,113.8592566,0,269,39577.1597800926,2008-05-09,03:50:05
35.32909,113.8598483,0,269,39577.159837963,2008-05-09,03:50:10
35.3310166,113.86045,0,265.7,39577.1598958333,2008-05-09,03:50:15
35.3329483,113.8610533,0,265.7,39577.1599537037,2008-05-09,03:50:20
35.3348883,113.8616633,0,262.5,39577.1600115741,2008-05-09,03:50:25
35.33684,113.8622816,0,262.5,39577.1600694444,2008-05-09,03:50:30
35.3387899,113.8628949,0,262.5,39577.1601273148,2008-05-09,03:50:35
35.3407333,113.8634999,0,259.2,39577.1601851852,2008-05-09,03:50:40
35.3426733,113.8641066,0,255.9,39577.1602430556,2008-05-09,03:50:45
35.3446116,113.8647166,0,255.9,39577.1603009259,2008-05-09,03:50:50
35.3465516,113.865325,0,255.9,39577.1603587963,2008-05-09,03:50:55
35.3484933,113.8659316,0,252.6,39577.1604166667,2008-05-09,03:51:00
35.3504183,113.8666033,0,249.3,39577.160474537,2008-05-09,03:51:05
35.3522733,113.8675216,0,246.1,39577.1605324074,2008-05-09,03:51:10
35.354035,113.8686949,0,246.1,39577.1605902778,2008-05-09,03:51:15
35.3557466,113.8699699,0,246.1,39577.1606481481,2008-05-09,03:51:20
35.35746,113.8712433,0,246.1,39577.1607060185,2008-05-09,03:51:25
35.3591749,113.872515,0,242.8,39577.1607638889,2008-05-09,03:51:30
35.3608899,113.8737833,0,239.5,39577.1608217593,2008-05-09,03:51:35
35.3625999,113.8750533,0,236.2,39577.1608796296,2008-05-09,03:51:40
35.3642699,113.8764049,0,239.5,39577.1609375,2008-05-09,03:51:45
35.36591,113.8778083,0,239.5,39577.1609953704,2008-05-09,03:51:50
35.3675516,113.8792066,0,236.2,39577.1610532407,2008-05-09,03:51:55
35.3691933,113.880605,0,236.2,39577.1611111111,2008-05-09,03:52:00
35.3708183,113.8820266,0,236.2,39577.1611689815,2008-05-09,03:52:05
35.3723566,113.883585,0,236.2,39577.1612268519,2008-05-09,03:52:10
35.3738116,113.8852599,0,232.9,39577.1612847222,2008-05-09,03:52:15
35.375245,113.886965,0,232.9,39577.1613425926,2008-05-09,03:52:20
35.3766766,113.8886716,0,232.9,39577.161400463,2008-05-09,03:52:25
35.37811,113.8903783,0,236.2,39577.1614583333,2008-05-09,03:52:30
35.379525,113.8920599,0,236.2,39577.1615162037,2008-05-09,03:52:35
35.3808783,113.893665,0,236.2,39577.1615740741,2008-05-09,03:52:40
35.3821583,113.8951866,0,236.2,39577.1616319444,2008-05-09,03:52:45
35.3834033,113.8966616,0,239.5,39577.1616898148,2008-05-09,03:52:50
35.3846766,113.8981016,0,239.5,39577.1617476852,2008-05-09,03:52:55
35.3859899,113.8994916,0,242.8,39577.1618055556,2008-05-09,03:53:00
35.3872099,113.90099,0,242.8,39577.1618634259,2008-05-09,03:53:05
35.3882449,113.9026799,0,249.3,39577.1619212963,2008-05-09,03:53:10
35.3891983,113.9044483,0,249.3,39577.1619791667,2008-05-09,03:53:15
35.3901499,113.9062233,0,249.3,39577.162037037,2008-05-09,03:53:20
35.3911066,113.9079983,0,252.6,39577.1620949074,2008-05-09,03:53:25
35.3919849,113.9098383,0,252.6,39577.1621527778,2008-05-09,03:53:30
35.3926249,113.9118083,0,252.6,39577.1622106481,2008-05-09,03:53:35
35.3929816,113.9138899,0,262.5,39577.1622685185,2008-05-09,03:53:40
35.3932116,113.9160033,0,269,39577.1623263889,2008-05-09,03:53:45
35.39344,113.9181316,0,278.9,39577.1623842593,2008-05-09,03:53:50
35.393685,113.9202849,0,278.9,39577.1624421296,2008-05-09,03:53:55
35.3939316,113.9224483,0,278.9,39577.1625,2008-05-09,03:54:00
35.3941999,113.9246433,0,272.3,39577.1625578704,2008-05-09,03:54:05
35.3944749,113.9269133,0,265.7,39577.1626157407,2008-05-09,03:54:10
35.3947583,113.92926,0,259.2,39577.1626736111,2008-05-09,03:54:15
35.3950466,113.9316433,0,255.9,39577.1627314815,2008-05-09,03:54:20
35.3953533,113.9340949,0,252.6,39577.1627893519,2008-05-09,03:54:25
35.3956649,113.9365716,0,249.3,39577.1628472222,2008-05-09,03:54:30
35.39597,113.9390666,0,249.3,39577.1629050926,2008-05-09,03:54:35
35.396285,113.9415766,0,246.1,39577.162962963,2008-05-09,03:54:40
35.3965933,113.9440916,0,246.1,39577.1630208333,2008-05-09,03:54:45
35.39691,113.9466083,0,242.8,39577.1630787037,2008-05-09,03:54:50
35.3973716,113.9490683,0,246.1,39577.1631365741,2008-05-09,03:54:55
35.3980166,113.9514716,0,246.1,39577.1631944444,2008-05-09,03:55:00
35.39868,113.9538733,0,249.3,39577.1632523148,2008-05-09,03:55:05
35.3993383,113.9562616,0,249.3,39577.1633101852,2008-05-09,03:55:10
35.4,113.9586516,0,249.3,39577.1633680556,2008-05-09,03:55:15
35.4006683,113.96105,0,246.1,39577.1634259259,2008-05-09,03:55:20
35.4013383,113.9634416,0,242.8,39577.1634837963,2008-05-09,03:55:25
35.4020266,113.9658366,0,236.2,39577.1635416667,2008-05-09,03:55:30
35.4027133,113.9681983,0,246.1,39577.163599537,2008-05-09,03:55:35
35.4033599,113.9705416,0,262.5,39577.1636574074,2008-05-09,03:55:40
35.4040066,113.9729133,0,262.5,39577.1637152778,2008-05-09,03:55:45
35.4046516,113.9753016,0,265.7,39577.1637731481,2008-05-09,03:55:50
35.4052983,113.9776799,0,269,39577.1638310185,2008-05-09,03:55:55
35.4059466,113.9800666,0,275.6,39577.1638888889,2008-05-09,03:56:00
35.4066033,113.9824483,0,275.6,39577.1639467593,2008-05-09,03:56:05
35.4072599,113.98485,0,275.6,39577.1640046296,2008-05-09,03:56:10
35.4079183,113.9872416,0,275.6,39577.1640625,2008-05-09,03:56:15
35.4085933,113.9896383,0,269,39577.1641203704,2008-05-09,03:56:20
35.4092633,113.992025,0,265.7,39577.1641782407,2008-05-09,03:56:25
35.40992,113.9944183,0,265.7,39577.1642361111,2008-05-09,03:56:30
35.4105783,113.996815,0,265.7,39577.1642939815,2008-05-09,03:56:35
35.4112416,113.9992116,0,262.5,39577.1643518518,2008-05-09,03:56:40
35.4119083,114.0016116,0,262.5,39577.1644097222,2008-05-09,03:56:45
35.4125716,114.0040133,0,259.2,39577.1644675926,2008-05-09,03:56:50
35.4132283,114.0064199,0,262.5,39577.164525463,2008-05-09,03:56:55
35.4138549,114.0088416,0,262.5,39577.1645833333,2008-05-09,03:57:00
35.4143433,114.0112883,0,265.7,39577.1646412037,2008-05-09,03:57:05
35.4147333,114.0137816,0,265.7,39577.1646990741,2008-05-09,03:57:10
35.4151299,114.0162566,0,265.7,39577.1647569444,2008-05-09,03:57:15
35.4155266,114.0187266,0,265.7,39577.1648148148,2008-05-09,03:57:20
35.4159216,114.0211949,0,269,39577.1648726852,2008-05-09,03:57:25
35.4163199,114.0236699,0,265.7,39577.1649305556,2008-05-09,03:57:30
35.4167216,114.0261533,0,259.2,39577.1649884259,2008-05-09,03:57:35
35.4171199,114.028635,0,255.9,39577.1650462963,2008-05-09,03:57:40
35.4175066,114.0310699,0,255.9,39577.1651041667,2008-05-09,03:57:45
35.41779,114.0334816,0,255.9,39577.165162037,2008-05-09,03:57:50
35.4179433,114.0359116,0,255.9,39577.1652199074,2008-05-09,03:57:55
35.4181216,114.0383633,0,255.9,39577.1652777778,2008-05-09,03:58:00
35.4185416,114.0407933,0,255.9,39577.1653356481,2008-05-09,03:58:05
35.4192416,114.0431149,0,252.6,39577.1653935185,2008-05-09,03:58:10
35.4201966,114.0452916,0,249.3,39577.1654513889,2008-05-09,03:58:15
35.4213833,114.0472766,0,252.6,39577.1655092593,2008-05-09,03:58:20
35.4227866,114.0490349,0,252.6,39577.1655671296,2008-05-09,03:58:25
35.4243883,114.05055,0,249.3,39577.165625,2008-05-09,03:58:30
35.4261466,114.0518099,0,242.8,39577.1656828704,2008-05-09,03:58:35
35.42792,114.05299,0,242.8,39577.1657407407,2008-05-09,03:58:40
35.4296949,114.0541716,0,242.8,39577.1657986111,2008-05-09,03:58:45
35.4314666,114.0553466,0,242.8,39577.1658564815,2008-05-09,03:58:50
35.4332399,114.05651,0,242.8,39577.1659143518,2008-05-09,03:58:55
35.4350133,114.05766,0,242.8,39577.1659722222,2008-05-09,03:59:00
35.436785,114.0588166,0,242.8,39577.1660300926,2008-05-09,03:59:05
35.43855,114.0599849,0,246.1,39577.166087963,2008-05-09,03:59:10
35.4403133,114.0611616,0,249.3,39577.1661458333,2008-05-09,03:59:15
35.4420733,114.06233,0,249.3,39577.1662037037,2008-05-09,03:59:20
35.4438233,114.063485,0,249.3,39577.1662615741,2008-05-09,03:59:25
35.4455633,114.0646349,0,249.3,39577.1663194444,2008-05-09,03:59:30
35.4472933,114.0657799,0,249.3,39577.1663773148,2008-05-09,03:59:35
35.4490149,114.0669183,0,246.1,39577.1664351852,2008-05-09,03:59:40
35.4507316,114.0680583,0,249.3,39577.1664930556,2008-05-09,03:59:45
35.4524666,114.0692,0,249.3,39577.1665509259,2008-05-09,03:59:50
35.4542433,114.0703466,0,252.6,39577.1666087963,2008-05-09,03:59:55
35.4560533,114.0715566,0,252.6,39577.1666666667,2008-05-09,04:00:00
35.4579066,114.0727816,0,252.6,39577.166724537,2008-05-09,04:00:05
35.4597966,114.0740466,0,255.9,39577.1667824074,2008-05-09,04:00:10
35.4617216,114.0753483,0,262.5,39577.1668402778,2008-05-09,04:00:15
35.46369,114.0766266,0,262.5,39577.1668981481,2008-05-09,04:00:20
35.4656833,114.0779033,0,255.9,39577.1669560185,2008-05-09,04:00:25
35.4676816,114.07923,0,259.2,39577.1670138889,2008-05-09,04:00:30
35.4696749,114.0805416,0,255.9,39577.1670717593,2008-05-09,04:00:35
35.4716599,114.0818533,0,252.6,39577.1671296296,2008-05-09,04:00:40
35.4736316,114.0831933,0,249.3,39577.1671875,2008-05-09,04:00:45
35.4755583,114.0846633,0,249.3,39577.1672453704,2008-05-09,04:00:50
35.47748,114.0861683,0,249.3,39577.1673032407,2008-05-09,04:00:55
35.47939,114.0876649,0,246.1,39577.1673611111,2008-05-09,04:01:00
35.4812949,114.0891616,0,246.1,39577.1674189815,2008-05-09,04:01:05
35.4832016,114.0906549,0,246.1,39577.1674768519,2008-05-09,04:01:10
35.485145,114.0920716,0,246.1,39577.1675347222,2008-05-09,04:01:15
35.4871716,114.0932999,0,249.3,39577.1675925926,2008-05-09,04:01:20
35.4892199,114.0944683,0,252.6,39577.167650463,2008-05-09,04:01:25
35.4912699,114.0956349,0,255.9,39577.1677083333,2008-05-09,04:01:30
35.4933233,114.0968033,0,252.6,39577.1677662037,2008-05-09,04:01:35
35.4953766,114.0979733,0,252.6,39577.1678240741,2008-05-09,04:01:40
35.4974299,114.099145,0,252.6,39577.1678819444,2008-05-09,04:01:45
35.4994833,114.100315,0,252.6,39577.1679398148,2008-05-09,04:01:50
35.5015783,114.101375,0,252.6,39577.1679976852,2008-05-09,04:01:55
35.5037366,114.1022233,0,249.3,39577.1680555556,2008-05-09,04:02:00
35.5059149,114.1029983,0,249.3,39577.1681134259,2008-05-09,04:02:05
35.50809,114.1037699,0,249.3,39577.1681712963,2008-05-09,04:02:10
35.5102599,114.1045483,0,252.6,39577.1682291667,2008-05-09,04:02:15
35.5124299,114.105335,0,259.2,39577.168287037,2008-05-09,04:02:20
35.5146016,114.106115,0,262.5,39577.1683449074,2008-05-09,04:02:25
35.5167766,114.1068933,0,262.5,39577.1684027778,2008-05-09,04:02:30
35.5189533,114.1076733,0,262.5,39577.1684606481,2008-05-09,04:02:35
35.52113,114.1084533,0,259.2,39577.1685185185,2008-05-09,04:02:40
35.5233066,114.1092299,0,259.2,39577.1685763889,2008-05-09,04:02:45
35.52548,114.1100133,0,259.2,39577.1686342593,2008-05-09,04:02:50
35.5276533,114.110795,0,259.2,39577.1686921296,2008-05-09,04:02:55
35.5298233,114.11158,0,259.2,39577.16875,2008-05-09,04:03:00
35.531935,114.1125649,0,265.7,39577.1688078704,2008-05-09,04:03:05
35.5339283,114.1138616,0,272.3,39577.1688657407,2008-05-09,04:03:10
35.5357732,114.1154516,0,278.9,39577.1689236111,2008-05-09,04:03:15
35.5374399,114.1173183,0,285.4,39577.1689814815,2008-05-09,04:03:20
35.538915,114.1194249,0,288.7,39577.1690393519,2008-05-09,04:03:25
35.5403416,114.1215816,0,292,39577.1690972222,2008-05-09,04:03:30
35.5419066,114.1235833,0,295.3,39577.1691550926,2008-05-09,04:03:35
35.5435516,114.12549,0,292,39577.169212963,2008-05-09,04:03:40
35.5451983,114.1273949,0,288.7,39577.1692708333,2008-05-09,04:03:45
35.5468499,114.1293016,0,285.4,39577.1693287037,2008-05-09,04:03:50
35.5485,114.1312116,0,282.2,39577.1693865741,2008-05-09,04:03:55
35.5501549,114.1331233,0,275.6,39577.1694444444,2008-05-09,04:04:00
35.5518083,114.1350316,0,272.3,39577.1695023148,2008-05-09,04:04:05
35.5534616,114.1369416,0,269,39577.1695601852,2008-05-09,04:04:10
35.5551133,114.1388533,0,265.7,39577.1696180556,2008-05-09,04:04:15
35.5567666,114.1407616,0,259.2,39577.1696759259,2008-05-09,04:04:20
35.55842,114.1426733,0,255.9,39577.1697337963,2008-05-09,04:04:25
35.5600716,114.1445849,0,252.6,39577.1697916667,2008-05-09,04:04:30
35.5617266,114.1464916,0,249.3,39577.169849537,2008-05-09,04:04:35
35.5634066,114.1483649,0,246.1,39577.1699074074,2008-05-09,04:04:40
35.5651999,114.1500733,0,242.8,39577.1699652778,2008-05-09,04:04:45
35.5671049,114.1515966,0,239.5,39577.1700231481,2008-05-09,04:04:50
35.5690533,114.1530283,0,236.2,39577.1700810185,2008-05-09,04:04:55
35.5709999,114.1544616,0,232.9,39577.1701388889,2008-05-09,04:05:00
35.5729499,114.1558933,0,232.9,39577.1701967593,2008-05-09,04:05:05
35.5748966,114.1573216,0,232.9,39577.1702546296,2008-05-09,04:05:10
35.5768416,114.1587483,0,229.7,39577.1703125,2008-05-09,04:05:15
35.5787866,114.1601783,0,229.7,39577.1703703704,2008-05-09,04:05:20
35.5807316,114.1616033,0,229.7,39577.1704282407,2008-05-09,04:05:25
35.5826766,114.163025,0,229.7,39577.1704861111,2008-05-09,04:05:30
35.584625,114.1644316,0,226.4,39577.1705439815,2008-05-09,04:05:35
35.5865666,114.1658716,0,226.4,39577.1706018519,2008-05-09,04:05:40
35.5885099,114.16731,0,229.7,39577.1706597222,2008-05-09,04:05:45
35.5904382,114.1687916,0,242.8,39577.1707175926,2008-05-09,04:05:50
35.5923732,114.1702666,0,252.6,39577.170775463,2008-05-09,04:05:55
35.5943199,114.1716966,0,252.6,39577.1708333333,2008-05-09,04:06:00
35.5962666,114.1731116,0,255.9,39577.1708912037,2008-05-09,04:06:05
35.598205,114.1745349,0,252.6,39577.1709490741,2008-05-09,04:06:10
35.6001599,114.1759316,0,252.6,39577.1710069444,2008-05-09,04:06:15
35.6021899,114.1771583,0,255.9,39577.1710648148,2008-05-09,04:06:20
35.6042799,114.1782233,0,259.2,39577.1711226852,2008-05-09,04:06:25
35.6063732,114.1792783,0,262.5,39577.1711805556,2008-05-09,04:06:30
35.6084733,114.1803299,0,262.5,39577.1712384259,2008-05-09,04:06:35
35.6105716,114.1813799,0,262.5,39577.1712962963,2008-05-09,04:06:40
35.6126699,114.1824216,0,265.7,39577.1713541667,2008-05-09,04:06:45
35.6147649,114.1834749,0,269,39577.171412037,2008-05-09,04:06:50
35.6168583,114.1845316,0,272.3,39577.1714699074,2008-05-09,04:06:55
35.6189533,114.1855816,0,272.3,39577.1715277778,2008-05-09,04:07:00
35.621045,114.1866533,0,278.9,39577.1715856481,2008-05-09,04:07:05
35.6231283,114.1877049,0,282.2,39577.1716435185,2008-05-09,04:07:10
35.6251916,114.18875,0,285.4,39577.1717013889,2008-05-09,04:07:15
35.6272366,114.1897766,0,285.4,39577.1717592593,2008-05-09,04:07:20
35.62927,114.1907949,0,288.7,39577.1718171296,2008-05-09,04:07:25
35.63129,114.1918133,0,292,39577.171875,2008-05-09,04:07:30
35.6333266,114.1928283,0,288.7,39577.1719328704,2008-05-09,04:07:35
35.6353899,114.1938599,0,288.7,39577.1719907407,2008-05-09,04:07:40
35.6374799,114.194905,0,285.4,39577.1720486111,2008-05-09,04:07:45
35.6395916,114.19595,0,282.2,39577.1721064815,2008-05-09,04:07:50
35.6416916,114.1970066,0,285.4,39577.1721643518,2008-05-09,04:07:55
35.6437882,114.1980416,0,288.7,39577.1722222222,2008-05-09,04:08:00
35.6459366,114.1988983,0,285.4,39577.1722800926,2008-05-09,04:08:05
35.6481332,114.1995733,0,288.7,39577.172337963,2008-05-09,04:08:10
35.6503566,114.200115,0,285.4,39577.1723958333,2008-05-09,04:08:15
35.6525783,114.2006716,0,288.7,39577.1724537037,2008-05-09,04:08:20
35.6548066,114.2011816,0,282.2,39577.1725115741,2008-05-09,04:08:25
35.65699,114.2019016,0,285.4,39577.1725694444,2008-05-09,04:08:30
35.6590766,114.2029716,0,295.3,39577.1726273148,2008-05-09,04:08:35
35.6610216,114.2044466,0,331.4,39577.1726851852,2008-05-09,04:08:40
35.6628849,114.2060233,0,321.5,39577.1727430556,2008-05-09,04:08:45
35.6647382,114.2076283,0,315,39577.1728009259,2008-05-09,04:08:50
35.66659,114.2092366,0,305.1,39577.1728587963,2008-05-09,04:08:55
35.6684382,114.2108516,0,301.8,39577.1729166667,2008-05-09,04:09:00
35.6702882,114.2124649,0,295.3,39577.172974537,2008-05-09,04:09:05
35.6721366,114.2140733,0,292,39577.1730324074,2008-05-09,04:09:10
35.6739866,114.2156816,0,288.7,39577.1730902778,2008-05-09,04:09:15
35.6758349,114.2172899,0,288.7,39577.1731481481,2008-05-09,04:09:20
35.6776833,114.2188966,0,285.4,39577.1732060185,2008-05-09,04:09:25
35.6795316,114.2205033,0,285.4,39577.1732638889,2008-05-09,04:09:30
35.6813799,114.2221083,0,282.2,39577.1733217593,2008-05-09,04:09:35
35.6832283,114.2237133,0,282.2,39577.1733796296,2008-05-09,04:09:40
35.685075,114.225315,0,285.4,39577.1734375,2008-05-09,04:09:45
35.6869199,114.2269183,0,288.7,39577.1734953704,2008-05-09,04:09:50
35.6887666,114.2285233,0,288.7,39577.1735532407,2008-05-09,04:09:55
35.6906149,114.2301299,0,288.7,39577.1736111111,2008-05-09,04:10:00
35.6924649,114.2317349,0,285.4,39577.1736689815,2008-05-09,04:10:05
35.6943149,114.2333416,0,285.4,39577.1737268518,2008-05-09,04:10:10
35.6961649,114.2349483,0,282.2,39577.1737847222,2008-05-09,04:10:15
35.6980133,114.2365516,0,282.2,39577.1738425926,2008-05-09,04:10:20
35.6998633,114.2381516,0,282.2,39577.173900463,2008-05-09,04:10:25
35.7017116,114.2397466,0,285.4,39577.1739583333,2008-05-09,04:10:30
35.7035599,114.2413399,0,288.7,39577.1740162037,2008-05-09,04:10:35
35.7054083,114.2429383,0,288.7,39577.1740740741,2008-05-09,04:10:40
35.7072616,114.2445249,0,292,39577.1741319444,2008-05-09,04:10:45
35.7091882,114.2459833,0,295.3,39577.1741898148,2008-05-09,04:10:50
35.7112116,114.2472316,0,295.3,39577.1742476852,2008-05-09,04:10:55
35.7133116,114.2482666,0,295.3,39577.1743055556,2008-05-09,04:11:00
35.7154633,114.2491416,0,295.3,39577.1743634259,2008-05-09,04:11:05
35.7176199,114.2499899,0,292,39577.1744212963,2008-05-09,04:11:10
35.7197883,114.250795,0,288.7,39577.1744791667,2008-05-09,04:11:15
35.7219616,114.25158,0,285.4,39577.174537037,2008-05-09,04:11:20
35.7241049,114.2524716,0,285.4,39577.1745949074,2008-05-09,04:11:25
35.7262416,114.2533966,0,285.4,39577.1746527778,2008-05-09,04:11:30
35.7283949,114.2542649,0,282.2,39577.1747106481,2008-05-09,04:11:35
35.7305516,114.255125,0,278.9,39577.1747685185,2008-05-09,04:11:40
35.7327066,114.2559766,0,285.4,39577.1748263889,2008-05-09,04:11:45
35.7349133,114.2565883,0,282.2,39577.1748842593,2008-05-09,04:11:50
35.7371483,114.2570116,0,282.2,39577.1749421296,2008-05-09,04:11:55
35.7393633,114.2575616,0,282.2,39577.175,2008-05-09,04:12:00
35.7415249,114.2583733,0,282.2,39577.1750578704,2008-05-09,04:12:05
35.7436766,114.2592383,0,278.9,39577.1751157407,2008-05-09,04:12:10
35.745765,114.2602133,0,275.6,39577.1751736111,2008-05-09,04:12:15
35.7476916,114.2613549,0,278.9,39577.1752314815,2008-05-09,04:12:20
35.7495449,114.2624833,0,278.9,39577.1752893519,2008-05-09,04:12:25
35.751425,114.2634283,0,282.2,39577.1753472222,2008-05-09,04:12:30
35.753335,114.2641899,0,278.9,39577.1754050926,2008-05-09,04:12:35
35.7552299,114.2649416,0,278.9,39577.175462963,2008-05-09,04:12:40
35.7571216,114.2656866,0,275.6,39577.1755208333,2008-05-09,04:12:45
35.7589916,114.26651,0,275.6,39577.1755787037,2008-05-09,04:12:50
35.7608,114.2675566,0,272.3,39577.1756365741,2008-05-09,04:12:55
35.7625899,114.2686983,0,265.7,39577.1756944444,2008-05-09,04:13:00
35.7643816,114.2698933,0,275.6,39577.1757523148,2008-05-09,04:13:05
35.7661749,114.2710633,0,275.6,39577.1758101852,2008-05-09,04:13:10
35.76796,114.2722383,0,278.9,39577.1758680556,2008-05-09,04:13:15
35.76974,114.2733983,0,278.9,39577.1759259259,2008-05-09,04:13:20
35.7715116,114.2745666,0,275.6,39577.1759837963,2008-05-09,04:13:25
35.7732866,114.2757099,0,269,39577.1760416667,2008-05-09,04:13:30
35.7750599,114.276855,0,265.7,39577.176099537,2008-05-09,04:13:35
35.7768266,114.2780166,0,269,39577.1761574074,2008-05-09,04:13:40
35.7785916,114.2791833,0,272.3,39577.1762152778,2008-05-09,04:13:45
35.7803466,114.2803649,0,282.2,39577.1762731481,2008-05-09,04:13:50
35.7820566,114.2816466,0,285.4,39577.1763310185,2008-05-09,04:13:55
35.7836799,114.2831083,0,288.7,39577.1763888889,2008-05-09,04:14:00
35.7852649,114.2846349,0,292,39577.1764467593,2008-05-09,04:14:05
35.78685,114.2861483,0,292,39577.1765046296,2008-05-09,04:14:10
35.7884299,114.2876516,0,292,39577.1765625,2008-05-09,04:14:15
35.790005,114.2891649,0,292,39577.1766203704,2008-05-09,04:14:20
35.7915783,114.2906816,0,292,39577.1766782407,2008-05-09,04:14:25
35.7931566,114.2921916,0,292,39577.1767361111,2008-05-09,04:14:30
35.7947366,114.2937,0,288.7,39577.1767939815,2008-05-09,04:14:35
35.7963166,114.2952049,0,285.4,39577.1768518519,2008-05-09,04:14:40
35.7978983,114.2967116,0,285.4,39577.1769097222,2008-05-09,04:14:45
35.7994783,114.2982149,0,282.2,39577.1769675926,2008-05-09,04:14:50
35.8010583,114.2997199,0,278.9,39577.177025463,2008-05-09,04:14:55
35.8026433,114.3012116,0,278.9,39577.1770833333,2008-05-09,04:15:00
35.8043049,114.30257,0,275.6,39577.1771412037,2008-05-09,04:15:05
35.8060783,114.3036899,0,275.6,39577.1771990741,2008-05-09,04:15:10
35.8079433,114.3045583,0,275.6,39577.1772569444,2008-05-09,04:15:15
35.809875,114.3051733,0,272.3,39577.1773148148,2008-05-09,04:15:20
35.8118416,114.3055749,0,272.3,39577.1773726852,2008-05-09,04:15:25
35.8138116,114.3059416,0,272.3,39577.1774305556,2008-05-09,04:15:30
35.8157816,114.3063066,0,272.3,39577.1774884259,2008-05-09,04:15:35
35.8177449,114.3066966,0,275.6,39577.1775462963,2008-05-09,04:15:40
35.8197066,114.30709,0,278.9,39577.1776041667,2008-05-09,04:15:45
35.8216716,114.3074949,0,282.2,39577.177662037,2008-05-09,04:15:50
35.8236583,114.3078916,0,285.4,39577.1777199074,2008-05-09,04:15:55
35.8256633,114.3082999,0,288.7,39577.1777777778,2008-05-09,04:16:00
35.82769,114.3086966,0,292,39577.1778356481,2008-05-09,04:16:05
35.8297399,114.3090849,0,295.3,39577.1778935185,2008-05-09,04:16:10
35.8317916,114.3094949,0,295.3,39577.1779513889,2008-05-09,04:16:15
35.8337966,114.3101216,0,311.7,39577.1780092593,2008-05-09,04:16:20
35.8357349,114.3109899,0,311.7,39577.1780671296,2008-05-09,04:16:25
35.8375783,114.3121299,0,311.7,39577.178125,2008-05-09,04:16:30
35.8392999,114.313535,0,318.2,39577.1781828704,2008-05-09,04:16:35
35.8409416,114.3150799,0,321.5,39577.1782407407,2008-05-09,04:16:40
35.8425916,114.3166116,0,328.1,39577.1782986111,2008-05-09,04:16:45
35.8443433,114.3179533,0,328.1,39577.1783564815,2008-05-09,04:16:50
35.8462116,114.3190433,0,324.8,39577.1784143519,2008-05-09,04:16:55
35.8481466,114.3199483,0,321.5,39577.1784722222,2008-05-09,04:17:00
35.8500849,114.320845,0,318.2,39577.1785300926,2008-05-09,04:17:05
35.8520233,114.3217416,0,315,39577.178587963,2008-05-09,04:17:10
35.85396,114.3226416,0,311.7,39577.1786458333,2008-05-09,04:17:15
35.8558933,114.3235466,0,311.7,39577.1787037037,2008-05-09,04:17:20
35.85783,114.3244399,0,311.7,39577.1787615741,2008-05-09,04:17:25
35.8597632,114.3253333,0,308.4,39577.1788194444,2008-05-09,04:17:30
35.8617133,114.32617,0,308.4,39577.1788773148,2008-05-09,04:17:35
35.8637233,114.3267466,0,308.4,39577.1789351852,2008-05-09,04:17:40
35.8661866,114.3270216,0,311.7,39577.1790046296,2008-05-09,04:17:46
35.8682466,114.3268583,0,311.7,39577.1790625,2008-05-09,04:17:51
35.8706932,114.3263849,0,308.4,39577.1791319444,2008-05-09,04:17:57
35.8731483,114.3259783,0,311.7,39577.1792013889,2008-05-09,04:18:03
35.8752133,114.3259716,0,308.4,39577.1792592593,2008-05-09,04:18:08
35.8772616,114.3262983,0,308.4,39577.1793171296,2008-05-09,04:18:13
35.87927,114.3269233,0,305.1,39577.179375,2008-05-09,04:18:18
35.8812616,114.3276383,0,301.8,39577.1794328704,2008-05-09,04:18:23
35.88325,114.3283499,0,295.3,39577.1794907407,2008-05-09,04:18:28
35.88524,114.3290599,0,292,39577.1795486111,2008-05-09,04:18:33
35.8872249,114.3297766,0,292,39577.1796064815,2008-05-09,04:18:38
35.8892116,114.3304866,0,288.7,39577.1796643519,2008-05-09,04:18:43
35.891195,114.3311983,0,288.7,39577.1797222222,2008-05-09,04:18:48
35.893175,114.3319366,0,298.6,39577.1797800926,2008-05-09,04:18:53
35.89516,114.3326466,0,295.3,39577.179837963,2008-05-09,04:18:58
35.89714,114.3333599,0,292,39577.1798958333,2008-05-09,04:19:03
35.899115,114.3340616,0,288.7,39577.1799537037,2008-05-09,04:19:08
35.9010833,114.3347733,0,292,39577.1800115741,2008-05-09,04:19:13
35.9030466,114.3354533,0,292,39577.1800694444,2008-05-09,04:19:18
35.9049816,114.33614,0,288.7,39577.1801273148,2008-05-09,04:19:23
35.9069133,114.3368299,0,285.4,39577.1801851852,2008-05-09,04:19:28
35.9088366,114.3375366,0,292,39577.1802430556,2008-05-09,04:19:33
35.9107499,114.3382516,0,298.6,39577.1803009259,2008-05-09,04:19:38
35.9126666,114.3389483,0,305.1,39577.1803587963,2008-05-09,04:19:43
35.9145866,114.3396283,0,305.1,39577.1804166667,2008-05-09,04:19:48
35.9165066,114.3403066,0,305.1,39577.180474537,2008-05-09,04:19:53
35.9184299,114.3409666,0,311.7,39577.1805324074,2008-05-09,04:19:58
35.9203549,114.3416099,0,318.2,39577.1805902778,2008-05-09,04:20:03
35.9223149,114.3420633,0,318.2,39577.1806481481,2008-05-09,04:20:08
35.9243049,114.3422666,0,321.5,39577.1807060185,2008-05-09,04:20:13
35.9262933,114.3424483,0,324.8,39577.1807638889,2008-05-09,04:20:18
35.9282833,114.3425899,0,331.4,39577.1808217593,2008-05-09,04:20:23
35.9302766,114.3426516,0,334.6,39577.1808796296,2008-05-09,04:20:28
35.9322682,114.3427233,0,341.2,39577.1809375,2008-05-09,04:20:33
35.9342516,114.3427933,0,341.2,39577.1809953704,2008-05-09,04:20:38
35.9362249,114.3428616,0,337.9,39577.1810532407,2008-05-09,04:20:43
35.938195,114.3428683,0,341.2,39577.1811111111,2008-05-09,04:20:48
35.9401583,114.3428633,0,341.2,39577.1811689815,2008-05-09,04:20:53
35.9421216,114.3428566,0,341.2,39577.1812268518,2008-05-09,04:20:58
35.944125,114.342845,0,341.2,39577.1812847222,2008-05-09,04:21:03
35.9461766,114.3428383,0,341.2,39577.1813425926,2008-05-09,04:21:08
35.9482483,114.3428333,0,347.8,39577.181400463,2008-05-09,04:21:13
35.9503249,114.34283,0,351,39577.1814583333,2008-05-09,04:21:18
35.9524016,114.3428149,0,347.8,39577.1815162037,2008-05-09,04:21:23
35.9544633,114.3428083,0,347.8,39577.1815740741,2008-05-09,04:21:28
35.9565199,114.3428049,0,347.8,39577.1816319444,2008-05-09,04:21:33
35.9585783,114.3428033,0,347.8,39577.1816898148,2008-05-09,04:21:38
35.960635,114.3428033,0,351,39577.1817476852,2008-05-09,04:21:43
35.962695,114.3427983,0,351,39577.1818055556,2008-05-09,04:21:48
35.9647599,114.3427999,0,347.8,39577.1818634259,2008-05-09,04:21:53
35.9668233,114.3429183,0,347.8,39577.1819212963,2008-05-09,04:21:58
35.9688816,114.3431483,0,347.8,39577.1819791667,2008-05-09,04:22:03
35.9709416,114.3433783,0,344.5,39577.182037037,2008-05-09,04:22:08
35.9730016,114.3436066,0,337.9,39577.1820949074,2008-05-09,04:22:13
35.9750633,114.3438349,0,337.9,39577.1821527778,2008-05-09,04:22:18
35.977125,114.3440549,0,331.4,39577.1822106481,2008-05-09,04:22:23
35.9791833,114.344275,0,328.1,39577.1822685185,2008-05-09,04:22:28
35.9812416,114.3444933,0,328.1,39577.1823263889,2008-05-09,04:22:33
35.9832983,114.3447116,0,324.8,39577.1823842593,2008-05-09,04:22:38
35.985355,114.3449316,0,324.8,39577.1824421296,2008-05-09,04:22:43
35.9874116,114.3451516,0,321.5,39577.1825,2008-05-09,04:22:48
35.98947,114.3453683,0,324.8,39577.1825578704,2008-05-09,04:22:53
35.9915266,114.3455949,0,324.8,39577.1826157407,2008-05-09,04:22:58
35.9935816,114.3458233,0,324.8,39577.1826736111,2008-05-09,04:23:03
35.995635,114.3460516,0,324.8,39577.1827314815,2008-05-09,04:23:08
35.9976899,114.3462749,0,321.5,39577.1827893518,2008-05-09,04:23:13
35.9997483,114.3464433,0,324.8,39577.1828472222,2008-05-09,04:23:18
36.0018066,114.3464533,0,328.1,39577.1829050926,2008-05-09,04:23:23
36.0038533,114.3464433,0,324.8,39577.182962963,2008-05-09,04:23:28
36.0058583,114.3464333,0,324.8,39577.1830208333,2008-05-09,04:23:33
36.007865,114.3464183,0,324.8,39577.1830787037,2008-05-09,04:23:38
36.0098816,114.3464066,0,324.8,39577.1831365741,2008-05-09,04:23:43
36.0118866,114.3465133,0,324.8,39577.1831944444,2008-05-09,04:23:48
36.0138683,114.3468783,0,328.1,39577.1832523148,2008-05-09,04:23:53
36.0158366,114.3473433,0,331.4,39577.1833101852,2008-05-09,04:23:58
36.0178066,114.3478033,0,331.4,39577.1833680556,2008-05-09,04:24:03
36.0197749,114.34826,0,331.4,39577.1834259259,2008-05-09,04:24:08
36.0217449,114.3486866,0,334.6,39577.1834837963,2008-05-09,04:24:13
36.0237383,114.3488399,0,337.9,39577.1835416667,2008-05-09,04:24:18
36.0257316,114.34864,0,341.2,39577.183599537,2008-05-09,04:24:23
36.0276866,114.3480949,0,337.9,39577.1836574074,2008-05-09,04:24:28
36.0295799,114.3472566,0,331.4,39577.1837152778,2008-05-09,04:24:33
36.0314483,114.3463649,0,324.8,39577.1837731482,2008-05-09,04:24:38
36.0333233,114.3454716,0,315,39577.1838310185,2008-05-09,04:24:43
36.0351966,114.3446083,0,318.2,39577.1838888889,2008-05-09,04:24:48
36.0370733,114.3437266,0,315,39577.1839467593,2008-05-09,04:24:53
36.0389499,114.342845,0,311.7,39577.1840046296,2008-05-09,04:24:58
36.0408266,114.3419666,0,311.7,39577.1840625,2008-05-09,04:25:03
36.0427033,114.3410849,0,308.4,39577.1841203704,2008-05-09,04:25:08
36.0445783,114.3402083,0,305.1,39577.1841782407,2008-05-09,04:25:13
36.0464566,114.3393316,0,301.8,39577.1842361111,2008-05-09,04:25:18
36.0483316,114.3384583,0,298.6,39577.1842939815,2008-05-09,04:25:23
36.050195,114.3375933,0,298.6,39577.1843518519,2008-05-09,04:25:28
36.0520133,114.3367866,0,298.6,39577.1844097222,2008-05-09,04:25:33
36.0537899,114.3362066,0,298.6,39577.1844675926,2008-05-09,04:25:38
36.0555049,114.3358583,0,298.6,39577.184525463,2008-05-09,04:25:43
36.0571516,114.3357266,0,295.3,39577.1845833333,2008-05-09,04:25:48
36.0587866,114.3357316,0,292,39577.1846412037,2008-05-09,04:25:53
36.0604166,114.3357383,0,295.3,39577.1846990741,2008-05-09,04:25:58
36.0620449,114.3357349,0,292,39577.1847569444,2008-05-09,04:26:03
36.0636649,114.3357283,0,288.7,39577.1848148148,2008-05-09,04:26:08
36.0652816,114.3357233,0,285.4,39577.1848726852,2008-05-09,04:26:13
36.0668883,114.3357299,0,288.7,39577.1849305556,2008-05-09,04:26:18
36.0684899,114.3357366,0,288.7,39577.1849884259,2008-05-09,04:26:23
36.0700833,114.3357383,0,292,39577.1850462963,2008-05-09,04:26:28
36.07167,114.3357333,0,288.7,39577.1851041667,2008-05-09,04:26:33
36.0732099,114.3357233,0,288.7,39577.185162037,2008-05-09,04:26:38
36.0747066,114.3356616,0,285.4,39577.1852199074,2008-05-09,04:26:43
36.0761916,114.3355966,0,285.4,39577.1852777778,2008-05-09,04:26:48
36.0776699,114.33553,0,288.7,39577.1853356481,2008-05-09,04:26:53
36.0791366,114.335355,0,285.4,39577.1853935185,2008-05-09,04:26:58
36.0805933,114.335145,0,285.4,39577.1854513889,2008-05-09,04:27:03
36.0820383,114.3349483,0,292,39577.1855092593,2008-05-09,04:27:08
36.0834833,114.3347383,0,292,39577.1855671296,2008-05-09,04:27:13
36.0849,114.3345399,0,295.3,39577.185625,2008-05-09,04:27:18
36.0862333,114.3343399,0,295.3,39577.1856828704,2008-05-09,04:27:23
36.0874616,114.33417,0,295.3,39577.1857407407,2008-05-09,04:27:28
36.088575,114.3340283,0,298.6,39577.1857986111,2008-05-09,04:27:33
36.0895433,114.3339133,0,301.8,39577.1858564815,2008-05-09,04:27:38
36.0903533,114.3338099,0,305.1,39577.1859143519,2008-05-09,04:27:43
36.0906316,114.3337666,0,305.1,39577.1859375,2008-05-09,04:27:45
36.0908849,114.3337449,0,308.4,39577.1859606481,2008-05-09,04:27:47
36.0911216,114.3337133,0,311.7,39577.1859837963,2008-05-09,04:27:49
36.0913433,114.3336833,0,311.7,39577.1860069444,2008-05-09,04:27:51
36.091555,114.3336566,0,311.7,39577.1860300926,2008-05-09,04:27:53
36.091765,114.3336366,0,311.7,39577.1860532407,2008-05-09,04:27:55
36.0919716,114.3336283,0,315,39577.1860763889,2008-05-09,04:27:57
36.0921816,114.3336149,0,315,39577.186099537,2008-05-09,04:27:59
36.0923933,114.3336033,0,315,39577.1861226852,2008-05-09,04:28:01
36.0926066,114.3335983,0,315,39577.1861458333,2008-05-09,04:28:03
36.0928216,114.33359,0,315,39577.1861689815,2008-05-09,04:28:05
36.0930333,114.3335999,0,318.2,39577.1861921296,2008-05-09,04:28:07
36.0932466,114.3336066,0,318.2,39577.1862152778,2008-05-09,04:28:09
36.0934633,114.3336066,0,318.2,39577.1862384259,2008-05-09,04:28:11
36.0936799,114.3336066,0,318.2,39577.1862615741,2008-05-09,04:28:13
36.0938983,114.3336083,0,315,39577.1862847222,2008-05-09,04:28:15
36.0941166,114.33361,0,315,39577.1863078704,2008-05-09,04:28:17
36.0943366,114.3336083,0,311.7,39577.1863310185,2008-05-09,04:28:19
36.0945616,114.3335966,0,305.1,39577.1863541667,2008-05-09,04:28:21
36.094785,114.3335866,0,301.8,39577.1863773148,2008-05-09,04:28:23
36.0950066,114.3335799,0,298.6,39577.186400463,2008-05-09,04:28:25
36.0952266,114.3335733,0,292,39577.1864236111,2008-05-09,04:28:27
36.095445,114.3335783,0,292,39577.1864467593,2008-05-09,04:28:29
36.0956566,114.3336083,0,298.6,39577.1864699074,2008-05-09,04:28:31
36.0958683,114.3336266,0,301.8,39577.1864930556,2008-05-09,04:28:33
36.0960833,114.3336349,0,305.1,39577.1865162037,2008-05-09,04:28:35
36.0962983,114.3336349,0,305.1,39577.1865393519,2008-05-09,04:28:37
36.0965116,114.3336399,0,308.4,39577.1865625,2008-05-09,04:28:39
36.0967216,114.3336433,0,308.4,39577.1865856481,2008-05-09,04:28:41
36.0969349,114.333645,0,311.7,39577.1866087963,2008-05-09,04:28:43
36.0971483,114.3336466,0,311.7,39577.1866319444,2008-05-09,04:28:45
36.0973583,114.3336516,0,315,39577.1866550926,2008-05-09,04:28:47
36.0975716,114.3336333,0,311.7,39577.1866782407,2008-05-09,04:28:49
36.0977833,114.3336149,0,311.7,39577.1867013889,2008-05-09,04:28:51
36.0979966,114.3335999,0,315,39577.186724537,2008-05-09,04:28:53
36.0982083,114.3335883,0,315,39577.1867476852,2008-05-09,04:28:55
36.0984199,114.3335716,0,315,39577.1867708333,2008-05-09,04:28:57
36.09863,114.3335333,0,318.2,39577.1867939815,2008-05-09,04:28:59
36.09884,114.3334966,0,318.2,39577.1868171296,2008-05-09,04:29:01
36.0990466,114.3334599,0,318.2,39577.1868402778,2008-05-09,04:29:03
36.0992449,114.3334666,0,318.2,39577.1868634259,2008-05-09,04:29:05
36.0994766,114.3334266,0,318.2,39577.1868865741,2008-05-09,04:29:07
36.0996983,114.3334066,0,315,39577.1869097222,2008-05-09,04:29:09
36.0999166,114.3333966,0,315,39577.1869328704,2008-05-09,04:29:11
36.1001333,114.3333933,0,315,39577.1869560185,2008-05-09,04:29:13
36.10035,114.3333883,0,315,39577.1869791667,2008-05-09,04:29:15
36.1005649,114.3333916,0,315,39577.1870023148,2008-05-09,04:29:17
36.1007799,114.3333866,0,315,39577.187025463,2008-05-09,04:29:19
36.1009966,114.3333766,0,315,39577.1870486111,2008-05-09,04:29:21
36.101205,114.333385,0,315,39577.1870717593,2008-05-09,04:29:23
36.101415,114.3333933,0,315,39577.1870949074,2008-05-09,04:29:25
36.101625,114.3333983,0,315,39577.1871180556,2008-05-09,04:29:27
36.1018349,114.3334033,0,311.7,39577.1871412037,2008-05-09,04:29:29
36.1020416,114.3334083,0,311.7,39577.1871643519,2008-05-09,04:29:31
36.1022366,114.3334099,0,311.7,39577.1871875,2008-05-09,04:29:33
36.102415,114.3334183,0,311.7,39577.1872106481,2008-05-09,04:29:35
36.1025749,114.3334233,0,311.7,39577.1872337963,2008-05-09,04:29:37
36.10272,114.3334266,0,311.7,39577.1872569444,2008-05-09,04:29:39
36.1028499,114.3334316,0,315,39577.1872800926,2008-05-09,04:29:41
36.1029633,114.333435,0,315,39577.1873032407,2008-05-09,04:29:43
36.1030616,114.333435,0,311.7,39577.1873263889,2008-05-09,04:29:45
36.1031483,114.3334383,0,311.7,39577.187349537,2008-05-09,04:29:47
36.1032233,114.3334416,0,311.7,39577.1873726852,2008-05-09,04:29:49
36.1032866,114.3334433,0,311.7,39577.1873958333,2008-05-09,04:29:51
36.10334,114.3334449,0,311.7,39577.1874189815,2008-05-09,04:29:53
36.1033833,114.3334483,0,311.7,39577.1874421296,2008-05-09,04:29:55
36.1034216,114.3334483,0,311.7,39577.1874652778,2008-05-09,04:29:57
36.1034516,114.3334383,0,305.1,39577.1874884259,2008-05-09,04:29:59
36.1034733,114.3334249,0,298.6,39577.1875115741,2008-05-09,04:30:01
36.1034883,114.333415,0,295.3,39577.1875347222,2008-05-09,04:30:03
36.1034983,114.3334083,0,292,39577.1875578704,2008-05-09,04:30:05
36.1035033,114.3334016,0,288.7,39577.1876157407,2008-05-09,04:30:10
36.1035033,114.3334016,0,288.7,39577.1876736111,2008-05-09,04:30:15
36.1035033,114.3334016,0,288.7,39577.1877314815,2008-05-09,04:30:20
36.1035033,114.3334016,0,288.7,39577.1877893518,2008-05-09,04:30:25
36.1035033,114.3334016,0,288.7,39577.1878472222,2008-05-09,04:30:30
36.1035033,114.3334016,0,288.7,39577.1879050926,2008-05-09,04:30:35
36.1035033,114.3334016,0,288.7,39577.187962963,2008-05-09,04:30:40
36.1035033,114.3334016,0,288.7,39577.1880208333,2008-05-09,04:30:45
36.1035033,114.3334016,0,288.7,39577.1880787037,2008-05-09,04:30:50
36.1035033,114.3334016,0,288.7,39577.1881365741,2008-05-09,04:30:55
36.1035033,114.3334016,0,288.7,39577.1881944444,2008-05-09,04:31:00
36.1035033,114.3334016,0,288.7,39577.1882523148,2008-05-09,04:31:05
36.1035033,114.3334016,0,288.7,39577.1883101852,2008-05-09,04:31:10
36.1035033,114.3334016,0,288.7,39577.1883680556,2008-05-09,04:31:15
36.1035033,114.3334016,0,288.7,39577.1884259259,2008-05-09,04:31:20
36.1035033,114.3334016,0,288.7,39577.1884837963,2008-05-09,04:31:25
36.1035033,114.3334016,0,288.7,39577.1885416667,2008-05-09,04:31:30
36.1035033,114.3334016,0,288.7,39577.188599537,2008-05-09,04:31:35
36.1035033,114.3334016,0,288.7,39577.1886574074,2008-05-09,04:31:40
36.1035033,114.3334016,0,288.7,39577.1886921296,2008-05-09,04:31:43
36.1035033,114.3334016,0,288.7,39577.1887152778,2008-05-09,04:31:45
36.1035899,114.3334083,0,288.7,39577.1887731481,2008-05-09,04:31:50
36.1036533,114.3334166,0,288.7,39577.1887962963,2008-05-09,04:31:52
36.1037333,114.3334233,0,288.7,39577.1888194444,2008-05-09,04:31:54
36.1038283,114.3334283,0,288.7,39577.1888425926,2008-05-09,04:31:56
36.1039383,114.3334299,0,288.7,39577.1888657407,2008-05-09,04:31:58
36.1040633,114.333435,0,288.7,39577.1888888889,2008-05-09,04:32:00
36.1042016,114.3334383,0,288.7,39577.188912037,2008-05-09,04:32:02
36.1043516,114.3334383,0,288.7,39577.1889351852,2008-05-09,04:32:04
36.104535,114.3334266,0,288.7,39577.1889583333,2008-05-09,04:32:06
36.1047216,114.3334266,0,288.7,39577.1889814815,2008-05-09,04:32:08
36.10492,114.3334316,0,288.7,39577.1890046296,2008-05-09,04:32:10
36.105125,114.3334399,0,285.4,39577.1890277778,2008-05-09,04:32:12
36.105335,114.3334516,0,285.4,39577.1890509259,2008-05-09,04:32:14
36.1055499,114.3334583,0,285.4,39577.1890740741,2008-05-09,04:32:16
36.10577,114.3334616,0,288.7,39577.1890972222,2008-05-09,04:32:18
36.1059916,114.3334583,0,288.7,39577.1891203704,2008-05-09,04:32:20
36.1062116,114.3334566,0,288.7,39577.1891435185,2008-05-09,04:32:22
36.1064316,114.3334616,0,292,39577.1891666667,2008-05-09,04:32:24
36.1066483,114.3334683,0,292,39577.1891898148,2008-05-09,04:32:26
36.1068649,114.3334783,0,292,39577.189212963,2008-05-09,04:32:28
36.1070783,114.3334966,0,295.3,39577.1892361111,2008-05-09,04:32:30
36.1072916,114.3335233,0,298.6,39577.1892592593,2008-05-09,04:32:32
36.1075016,114.3335666,0,301.8,39577.1892824074,2008-05-09,04:32:34
36.1077133,114.3336083,0,298.6,39577.1893055556,2008-05-09,04:32:36
36.1079249,114.3336483,0,298.6,39577.1893287037,2008-05-09,04:32:38
36.1081366,114.3336766,0,301.8,39577.1893518518,2008-05-09,04:32:40
36.1083483,114.3337016,0,301.8,39577.189375,2008-05-09,04:32:42
36.10856,114.3337316,0,301.8,39577.1893981481,2008-05-09,04:32:44
36.1087716,114.3337566,0,301.8,39577.1894212963,2008-05-09,04:32:46
36.1089833,114.333785,0,305.1,39577.1894444444,2008-05-09,04:32:48
36.1091949,114.3338149,0,305.1,39577.1894675926,2008-05-09,04:32:50
36.1094083,114.3338216,0,305.1,39577.1894907407,2008-05-09,04:32:52
36.1096216,114.3338233,0,305.1,39577.1895138889,2008-05-09,04:32:54
36.1098366,114.3338249,0,308.4,39577.189537037,2008-05-09,04:32:56
36.1100499,114.3338249,0,308.4,39577.1895601852,2008-05-09,04:32:58
36.1102633,114.3338266,0,308.4,39577.1895833333,2008-05-09,04:33:00
36.110475,114.3338366,0,311.7,39577.1896064815,2008-05-09,04:33:02
36.1106883,114.3338449,0,311.7,39577.1896296296,2008-05-09,04:33:04
36.1109,114.3338499,0,311.7,39577.1896527778,2008-05-09,04:33:06
36.1111133,114.3338533,0,311.7,39577.1896759259,2008-05-09,04:33:08
36.1113266,114.3338533,0,311.7,39577.1896990741,2008-05-09,04:33:10
36.11154,114.3338533,0,315,39577.1897222222,2008-05-09,04:33:12
36.1117533,114.333855,0,315,39577.1897453704,2008-05-09,04:33:14
36.1119666,114.3338583,0,315,39577.1897685185,2008-05-09,04:33:16
36.1121783,114.3338616,0,315,39577.1897916667,2008-05-09,04:33:18
36.1123899,114.3338649,0,315,39577.1898148148,2008-05-09,04:33:20
36.1126033,114.3338666,0,315,39577.189837963,2008-05-09,04:33:22
36.1128216,114.33387,0,315,39577.1898611111,2008-05-09,04:33:24
36.1130466,114.3338783,0,311.7,39577.1898842593,2008-05-09,04:33:26
36.1132783,114.3338849,0,311.7,39577.1899074074,2008-05-09,04:33:28
36.1135183,114.3338933,0,311.7,39577.1899305556,2008-05-09,04:33:30
36.1137699,114.3338966,0,311.7,39577.1899537037,2008-05-09,04:33:32
36.1140349,114.3338999,0,308.4,39577.1899768518,2008-05-09,04:33:34
36.1143116,114.3339149,0,305.1,39577.19,2008-05-09,04:33:36
36.1146016,114.3339283,0,305.1,39577.1900231481,2008-05-09,04:33:38
36.1148983,114.3339616,0,305.1,39577.1900462963,2008-05-09,04:33:40
36.1152083,114.3339866,0,305.1,39577.1900694444,2008-05-09,04:33:42
36.1160416,114.33403,0,298.6,39577.1901273148,2008-05-09,04:33:47
36.1169516,114.3340533,0,292,39577.1901851852,2008-05-09,04:33:52
36.1179383,114.3340499,0,301.8,39577.1902430556,2008-05-09,04:33:57
36.1190066,114.3340616,0,301.8,39577.1903009259,2008-05-09,04:34:02
36.1201549,114.3340533,0,301.8,39577.1903587963,2008-05-09,04:34:07
36.1213833,114.33396,0,298.6,39577.1904166667,2008-05-09,04:34:12
36.12268,114.3337466,0,295.3,39577.190474537,2008-05-09,04:34:17
36.1240383,114.3334,0,292,39577.1905324074,2008-05-09,04:34:22
36.12546,114.3329966,0,292,39577.1905902778,2008-05-09,04:34:27
36.1269549,114.3325666,0,288.7,39577.1906481481,2008-05-09,04:34:32
36.1285183,114.3321116,0,288.7,39577.1907060185,2008-05-09,04:34:37
36.1301433,114.3316416,0,285.4,39577.1907638889,2008-05-09,04:34:42
36.1318266,114.3311633,0,285.4,39577.1908217593,2008-05-09,04:34:47
36.133565,114.3306716,0,285.4,39577.1908796296,2008-05-09,04:34:52
36.1353566,114.3301583,0,285.4,39577.1909375,2008-05-09,04:34:57
36.1371983,114.3296416,0,285.4,39577.1909953704,2008-05-09,04:35:02
36.1390849,114.329125,0,288.7,39577.1910532407,2008-05-09,04:35:07
36.1410333,114.3286599,0,288.7,39577.1911111111,2008-05-09,04:35:12
36.1430499,114.3283883,0,292,39577.1911689815,2008-05-09,04:35:17
36.1450916,114.3281666,0,288.7,39577.1912268519,2008-05-09,04:35:22
36.1471083,114.3279149,0,285.4,39577.1912847222,2008-05-09,04:35:27
36.1491283,114.3276699,0,288.7,39577.1913425926,2008-05-09,04:35:32
36.1511516,114.3274116,0,288.7,39577.191400463,2008-05-09,04:35:37
36.1531783,114.3272133,0,288.7,39577.1914583333,2008-05-09,04:35:42
36.1552066,114.3271066,0,288.7,39577.1915162037,2008-05-09,04:35:47
36.1572499,114.3271483,0,288.7,39577.1915740741,2008-05-09,04:35:52
36.1592999,114.3273666,0,288.7,39577.1916319444,2008-05-09,04:35:57
36.1613533,114.3277016,0,292,39577.1916898148,2008-05-09,04:36:02
36.1634016,114.3280733,0,292,39577.1917476852,2008-05-09,04:36:07
36.1654466,114.3284433,0,292,39577.1918055556,2008-05-09,04:36:12
36.1674899,114.3288133,0,295.3,39577.1918634259,2008-05-09,04:36:17
36.1695316,114.3291816,0,298.6,39577.1919212963,2008-05-09,04:36:22
36.1715683,114.3295433,0,301.8,39577.1919791667,2008-05-09,04:36:27
36.1735966,114.3299066,0,305.1,39577.192037037,2008-05-09,04:36:32
36.1756266,114.3302666,0,305.1,39577.1920949074,2008-05-09,04:36:37
36.1776633,114.3306316,0,308.4,39577.1921527778,2008-05-09,04:36:42
36.1797116,114.3309816,0,308.4,39577.1922106481,2008-05-09,04:36:47
36.181775,114.331235,0,308.4,39577.1922685185,2008-05-09,04:36:52
36.1838516,114.331325,0,308.4,39577.1923263889,2008-05-09,04:36:57
36.1859133,114.3314049,0,311.7,39577.1923842593,2008-05-09,04:37:02
36.1879699,114.3314866,0,311.7,39577.1924421296,2008-05-09,04:37:07
36.1900266,114.331565,0,311.7,39577.1925,2008-05-09,04:37:12
36.192085,114.3316433,0,308.4,39577.1925578704,2008-05-09,04:37:17
36.194145,114.3317166,0,311.7,39577.1926157407,2008-05-09,04:37:22
36.1962033,114.3317966,0,315,39577.1926736111,2008-05-09,04:37:27
36.1982583,114.3318749,0,315,39577.1927314815,2008-05-09,04:37:32
36.2003099,114.3319633,0,315,39577.1927893519,2008-05-09,04:37:37
36.2023633,114.3320583,0,315,39577.1928472222,2008-05-09,04:37:42
36.20441,114.3321749,0,315,39577.1929050926,2008-05-09,04:37:47
36.2064566,114.3322349,0,318.2,39577.192962963,2008-05-09,04:37:52
36.2085216,114.332285,0,321.5,39577.1930208333,2008-05-09,04:37:57
36.2105766,114.3323833,0,324.8,39577.1930787037,2008-05-09,04:38:02
36.2126283,114.3325999,0,324.8,39577.1931365741,2008-05-09,04:38:07
36.2146583,114.3329899,0,324.8,39577.1931944444,2008-05-09,04:38:12
36.216675,114.3334933,0,324.8,39577.1932523148,2008-05-09,04:38:17
36.2186849,114.3340283,0,324.8,39577.1933101852,2008-05-09,04:38:22
36.2206916,114.3345766,0,324.8,39577.1933680556,2008-05-09,04:38:27
36.2227083,114.3350849,0,324.8,39577.1934259259,2008-05-09,04:38:32
36.2247233,114.3356016,0,324.8,39577.1934837963,2008-05-09,04:38:37
36.2267416,114.3361133,0,328.1,39577.1935416667,2008-05-09,04:38:42
36.2287583,114.3366233,0,328.1,39577.193599537,2008-05-09,04:38:47
36.2307766,114.3371299,0,324.8,39577.1936574074,2008-05-09,04:38:52
36.2327883,114.3376516,0,324.8,39577.1937152778,2008-05-09,04:38:57
36.2347999,114.3381716,0,324.8,39577.1937731481,2008-05-09,04:39:02
36.23682,114.338605,0,331.4,39577.1938310185,2008-05-09,04:39:07
36.2388566,114.3388949,0,328.1,39577.1938888889,2008-05-09,04:39:12
36.2408999,114.3390016,0,341.2,39577.1939467593,2008-05-09,04:39:17
36.2429599,114.3390949,0,337.9,39577.1940046296,2008-05-09,04:39:22
36.2450283,114.33916,0,337.9,39577.1940625,2008-05-09,04:39:27
36.2470899,114.3392333,0,337.9,39577.1941203704,2008-05-09,04:39:32
36.2491499,114.3393083,0,334.6,39577.1941782407,2008-05-09,04:39:37
36.2512099,114.3393799,0,334.6,39577.1942361111,2008-05-09,04:39:42
36.2532716,114.3394516,0,331.4,39577.1942939815,2008-05-09,04:39:47
36.2553316,114.3395333,0,331.4,39577.1943518519,2008-05-09,04:39:52
36.2573933,114.339635,0,328.1,39577.1944097222,2008-05-09,04:39:57
36.2594466,114.3398649,0,328.1,39577.1944675926,2008-05-09,04:40:02
36.2614983,114.3400966,0,328.1,39577.194525463,2008-05-09,04:40:07
36.2635483,114.3403216,0,328.1,39577.1945833333,2008-05-09,04:40:12
36.2655966,114.3405449,0,328.1,39577.1946412037,2008-05-09,04:40:17
36.2676449,114.3407766,0,328.1,39577.1946990741,2008-05-09,04:40:22
36.2696983,114.3409833,0,328.1,39577.1947569444,2008-05-09,04:40:27
36.2717449,114.341205,0,328.1,39577.1948148148,2008-05-09,04:40:32
36.2737983,114.34143,0,328.1,39577.1948726852,2008-05-09,04:40:37
36.2758549,114.3416383,0,321.5,39577.1949305556,2008-05-09,04:40:42
36.2779083,114.3418583,0,321.5,39577.1949884259,2008-05-09,04:40:47
36.27996,114.3420933,0,321.5,39577.1950462963,2008-05-09,04:40:52
36.2820099,114.3423216,0,318.2,39577.1951041667,2008-05-09,04:40:57
36.2840633,114.3425383,0,315,39577.195162037,2008-05-09,04:41:02
36.2861166,114.3427766,0,315,39577.1952199074,2008-05-09,04:41:07
36.2881683,114.343035,0,311.7,39577.1952777778,2008-05-09,04:41:12
36.2902283,114.3432499,0,311.7,39577.1953356481,2008-05-09,04:41:17
36.292285,114.3434666,0,308.4,39577.1953935185,2008-05-09,04:41:22
36.2943333,114.3437083,0,308.4,39577.1954513889,2008-05-09,04:41:27
36.2963816,114.3439433,0,308.4,39577.1955092593,2008-05-09,04:41:32
36.2984316,114.3441766,0,308.4,39577.1955671296,2008-05-09,04:41:37
36.3004816,114.3444133,0,305.1,39577.195625,2008-05-09,04:41:42
36.302535,114.3446433,0,301.8,39577.1956828704,2008-05-09,04:41:47
36.3045916,114.3448749,0,298.6,39577.1957407407,2008-05-09,04:41:52
36.3066466,114.3451066,0,295.3,39577.1957986111,2008-05-09,04:41:57
36.3086999,114.3453416,0,288.7,39577.1958564815,2008-05-09,04:42:02
36.310755,114.3455716,0,285.4,39577.1959143518,2008-05-09,04:42:07
36.3128066,114.3458083,0,285.4,39577.1959722222,2008-05-09,04:42:12
36.3148583,114.3460416,0,282.2,39577.1960300926,2008-05-09,04:42:17
36.3169066,114.3462783,0,282.2,39577.196087963,2008-05-09,04:42:22
36.3189566,114.3465133,0,282.2,39577.1961458333,2008-05-09,04:42:27
36.3209883,114.346915,0,282.2,39577.1962037037,2008-05-09,04:42:32
36.3229699,114.3476016,0,278.9,39577.1962615741,2008-05-09,04:42:37
36.3248716,114.3485833,0,278.9,39577.1963194444,2008-05-09,04:42:42
36.3266733,114.3498216,0,275.6,39577.1963773148,2008-05-09,04:42:47
36.3284199,114.3511766,0,275.6,39577.1964351852,2008-05-09,04:42:52
36.3301666,114.3525316,0,272.3,39577.1964930556,2008-05-09,04:42:57
36.3319116,114.3538766,0,272.3,39577.1965509259,2008-05-09,04:43:02
36.3336283,114.3551999,0,272.3,39577.1966087963,2008-05-09,04:43:07
36.3352833,114.3564749,0,272.3,39577.1966666667,2008-05-09,04:43:12
36.3368699,114.3576949,0,272.3,39577.196724537,2008-05-09,04:43:17
36.3383816,114.3588566,0,272.3,39577.1967824074,2008-05-09,04:43:22
36.3398116,114.3599566,0,269,39577.1968402778,2008-05-09,04:43:27
36.3412216,114.3610433,0,269,39577.1968981481,2008-05-09,04:43:32
36.3426333,114.3621299,0,269,39577.1969560185,2008-05-09,04:43:37
36.3440666,114.3631883,0,272.3,39577.1970138889,2008-05-09,04:43:42
36.3455966,114.3640233,0,272.3,39577.1970717593,2008-05-09,04:43:47
36.3472166,114.3645516,0,275.6,39577.1971296296,2008-05-09,04:43:52
36.3488916,114.3647766,0,275.6,39577.1971875,2008-05-09,04:43:57
36.3505766,114.3649383,0,272.3,39577.1972453704,2008-05-09,04:44:02
36.35227,114.365155,0,269,39577.1973032407,2008-05-09,04:44:07
36.3539666,114.3653399,0,265.7,39577.1973611111,2008-05-09,04:44:12
36.3556616,114.3654783,0,265.7,39577.1974189815,2008-05-09,04:44:17
36.3573,114.3656116,0,265.7,39577.1974768518,2008-05-09,04:44:22
36.3588416,114.3657533,0,262.5,39577.1975347222,2008-05-09,04:44:27
36.3602899,114.3658949,0,265.7,39577.1975925926,2008-05-09,04:44:32
36.3616699,114.3660166,0,265.7,39577.197650463,2008-05-09,04:44:37
36.3630366,114.3661333,0,269,39577.1977083333,2008-05-09,04:44:42
36.3643933,114.366275,0,272.3,39577.1977662037,2008-05-09,04:44:47
36.3657466,114.3664116,0,272.3,39577.1978240741,2008-05-09,04:44:52
36.3671049,114.3665066,0,275.6,39577.1978819444,2008-05-09,04:44:57
36.3684649,114.3663616,0,272.3,39577.1979398148,2008-05-09,04:45:02
36.3697883,114.3659299,0,272.3,39577.1979976852,2008-05-09,04:45:07
36.3710533,114.3652533,0,275.6,39577.1980555556,2008-05-09,04:45:12
36.3723049,114.3645266,0,272.3,39577.1981134259,2008-05-09,04:45:17
36.3735583,114.3638033,0,272.3,39577.1981712963,2008-05-09,04:45:22
36.3748066,114.3630833,0,272.3,39577.1982291667,2008-05-09,04:45:27
36.3760549,114.3623633,0,272.3,39577.198287037,2008-05-09,04:45:32
36.3772983,114.3616483,0,272.3,39577.1983449074,2008-05-09,04:45:37
36.3785416,114.3609349,0,275.6,39577.1984027778,2008-05-09,04:45:42
36.3797816,114.3602249,0,275.6,39577.1984606481,2008-05-09,04:45:47
36.3810483,114.3595016,0,282.2,39577.1985185185,2008-05-09,04:45:52
36.3823733,114.3587433,0,285.4,39577.1985763889,2008-05-09,04:45:57
36.3837633,114.3579499,0,285.4,39577.1986342593,2008-05-09,04:46:02
36.385215,114.3571216,0,288.7,39577.1986921296,2008-05-09,04:46:07
36.3867266,114.3562599,0,288.7,39577.19875,2008-05-09,04:46:12
36.3882949,114.3553666,0,292,39577.1988078704,2008-05-09,04:46:17
36.3898833,114.3544616,0,295.3,39577.1988657407,2008-05-09,04:46:22
36.3914549,114.3535699,0,298.6,39577.1989236111,2008-05-09,04:46:27
36.3929583,114.3527149,0,298.6,39577.1989814815,2008-05-09,04:46:32
36.3943966,114.3518966,0,301.8,39577.1990393519,2008-05-09,04:46:37
36.3958116,114.3510916,0,305.1,39577.1990972222,2008-05-09,04:46:42
36.39723,114.350285,0,308.4,39577.1991550926,2008-05-09,04:46:47
36.3986516,114.3494766,0,311.7,39577.199212963,2008-05-09,04:46:52
36.4000983,114.3487349,0,318.2,39577.1992708333,2008-05-09,04:46:57
36.4016149,114.3482966,0,324.8,39577.1993287037,2008-05-09,04:47:02
36.4031283,114.3481649,0,282.2,39577.1993865741,2008-05-09,04:47:07
36.4046783,114.3480916,0,282.2,39577.1994444444,2008-05-09,04:47:12
36.4062316,114.3479033,0,288.7,39577.1995023148,2008-05-09,04:47:17
36.4077633,114.3474399,0,292,39577.1995601852,2008-05-09,04:47:22
36.4092883,114.3467849,0,292,39577.1996180556,2008-05-09,04:47:27
36.4108399,114.3461866,0,295.3,39577.1996759259,2008-05-09,04:47:32
36.4124449,114.3458599,0,295.3,39577.1997337963,2008-05-09,04:47:37
36.4140716,114.3458399,0,292,39577.1997916667,2008-05-09,04:47:42
36.41568,114.3461283,0,278.9,39577.199849537,2008-05-09,04:47:47
36.41725,114.3467083,0,278.9,39577.1999074074,2008-05-09,04:47:52
36.41875,114.3475349,0,282.2,39577.1999652778,2008-05-09,04:47:57
36.4202299,114.3484033,0,282.2,39577.2000231481,2008-05-09,04:48:02
36.4217133,114.3492516,0,282.2,39577.2000810185,2008-05-09,04:48:07
36.4231949,114.35009,0,282.2,39577.2001388889,2008-05-09,04:48:12
36.4246716,114.35093,0,278.9,39577.2001967593,2008-05-09,04:48:17
36.4261449,114.3517749,0,278.9,39577.2002546296,2008-05-09,04:48:22
36.4276166,114.3526233,0,278.9,39577.2003125,2008-05-09,04:48:27
36.4290833,114.3534849,0,278.9,39577.2003703704,2008-05-09,04:48:32
36.4304816,114.3544983,0,278.9,39577.2004282407,2008-05-09,04:48:37
36.4317133,114.3557933,0,275.6,39577.2004861111,2008-05-09,04:48:42
36.4327416,114.3573533,0,275.6,39577.2005439815,2008-05-09,04:48:47
36.4336849,114.3590016,0,272.3,39577.2006018519,2008-05-09,04:48:52
36.4346283,114.3606433,0,272.3,39577.2006597222,2008-05-09,04:48:57
36.4355733,114.3622849,0,272.3,39577.2007175926,2008-05-09,04:49:02
36.4365383,114.3639599,0,272.3,39577.200775463,2008-05-09,04:49:07
36.4375466,114.365695,0,269,39577.2008333333,2008-05-09,04:49:12
36.4385933,114.3674983,0,269,39577.2008912037,2008-05-09,04:49:17
36.4396783,114.3693666,0,269,39577.2009490741,2008-05-09,04:49:22
36.4407949,114.3712966,0,269,39577.2010069444,2008-05-09,04:49:27
36.4419466,114.3732683,0,272.3,39577.2010648148,2008-05-09,04:49:32
36.44311,114.3752666,0,272.3,39577.2011226852,2008-05-09,04:49:37
36.4442766,114.37727,0,275.6,39577.2011805556,2008-05-09,04:49:42
36.4454433,114.3792749,0,275.6,39577.2012384259,2008-05-09,04:49:47
36.4466116,114.3812833,0,275.6,39577.2012962963,2008-05-09,04:49:52
36.4477799,114.3832899,0,275.6,39577.2013541667,2008-05-09,04:49:57
36.4489433,114.3852999,0,278.9,39577.201412037,2008-05-09,04:50:02
36.4501033,114.3872966,0,278.9,39577.2014699074,2008-05-09,04:50:07
36.4512566,114.3892816,0,278.9,39577.2015277778,2008-05-09,04:50:12
36.4523999,114.3912466,0,282.2,39577.2015856481,2008-05-09,04:50:17
36.4535016,114.3931416,0,282.2,39577.2016435185,2008-05-09,04:50:22
36.4545499,114.39494,0,282.2,39577.2017013889,2008-05-09,04:50:27
36.4555716,114.3966933,0,285.4,39577.2017592593,2008-05-09,04:50:32
36.4565883,114.3984399,0,282.2,39577.2018171296,2008-05-09,04:50:37
36.4576,114.4001783,0,282.2,39577.201875,2008-05-09,04:50:42
36.4586749,114.4018149,0,282.2,39577.2019328704,2008-05-09,04:50:47
36.4598049,114.4033183,0,282.2,39577.2019907407,2008-05-09,04:50:52
36.4609166,114.4047933,0,278.9,39577.2020486111,2008-05-09,04:50:57
36.4620266,114.4062649,0,278.9,39577.2021064815,2008-05-09,04:51:02
36.4631416,114.4077366,0,272.3,39577.2021643519,2008-05-09,04:51:07
36.4642533,114.4092083,0,269,39577.2022222222,2008-05-09,04:51:12
36.465365,114.4106816,0,269,39577.2022800926,2008-05-09,04:51:17
36.4665033,114.4121249,0,265.7,39577.202337963,2008-05-09,04:51:22
36.4677883,114.4133566,0,262.5,39577.2023958333,2008-05-09,04:51:27
36.4691266,114.4144883,0,262.5,39577.2024537037,2008-05-09,04:51:32
36.4704616,114.4156183,0,262.5,39577.2025115741,2008-05-09,04:51:37
36.4717916,114.4167433,0,262.5,39577.2025694444,2008-05-09,04:51:42
36.4731266,114.4178749,0,262.5,39577.2026273148,2008-05-09,04:51:47
36.4744633,114.4190083,0,262.5,39577.2026851852,2008-05-09,04:51:52
36.475805,114.4201399,0,262.5,39577.2027430556,2008-05-09,04:51:57
36.47715,114.42127,0,262.5,39577.2028009259,2008-05-09,04:52:02
36.4784983,114.4223983,0,262.5,39577.2028587963,2008-05-09,04:52:07
36.4798416,114.4235449,0,262.5,39577.2029166667,2008-05-09,04:52:12
36.4811883,114.4246816,0,262.5,39577.202974537,2008-05-09,04:52:17
36.4825316,114.4258199,0,265.7,39577.2030324074,2008-05-09,04:52:22
36.4838983,114.4269083,0,265.7,39577.2030902778,2008-05-09,04:52:27
36.485375,114.4277216,0,269,39577.2031481481,2008-05-09,04:52:32
36.4869333,114.4282433,0,272.3,39577.2032060185,2008-05-09,04:52:37
36.4885083,114.4286866,0,272.3,39577.2032638889,2008-05-09,04:52:42
36.4900816,114.4291283,0,272.3,39577.2033217593,2008-05-09,04:52:47
36.4916616,114.4295816,0,272.3,39577.2033796296,2008-05-09,04:52:52
36.4932749,114.43005,0,269,39577.2034375,2008-05-09,04:52:57
36.4949583,114.4305366,0,265.7,39577.2034953704,2008-05-09,04:53:02
36.4967149,114.4310233,0,262.5,39577.2035532407,2008-05-09,04:53:07
36.4985249,114.431535,0,259.2,39577.2036111111,2008-05-09,04:53:12
36.5003516,114.4320733,0,255.9,39577.2036689815,2008-05-09,04:53:17
36.5021883,114.4326016,0,255.9,39577.2037268518,2008-05-09,04:53:22
36.5040249,114.4331316,0,252.6,39577.2037847222,2008-05-09,04:53:27
36.5058633,114.433665,0,252.6,39577.2038425926,2008-05-09,04:53:32
36.5076833,114.4342816,0,249.3,39577.203900463,2008-05-09,04:53:37
36.5094716,114.4350083,0,246.1,39577.2039583333,2008-05-09,04:53:42
36.5112683,114.4357516,0,246.1,39577.2040162037,2008-05-09,04:53:47
36.5130533,114.4364966,0,242.8,39577.2040740741,2008-05-09,04:53:52
36.51483,114.4372466,0,246.1,39577.2041319444,2008-05-09,04:53:57
36.5165933,114.43799,0,246.1,39577.2041898148,2008-05-09,04:54:02
36.5183649,114.4386849,0,242.8,39577.2042476852,2008-05-09,04:54:07
36.5201466,114.4393516,0,242.8,39577.2043055556,2008-05-09,04:54:12
36.52193,114.44002,0,239.5,39577.2043634259,2008-05-09,04:54:17
36.523715,114.4406766,0,236.2,39577.2044212963,2008-05-09,04:54:22
36.5254983,114.44133,0,232.9,39577.2044791667,2008-05-09,04:54:27
36.5272583,114.4419666,0,229.7,39577.204537037,2008-05-09,04:54:32
36.5290249,114.4424816,0,229.7,39577.2045949074,2008-05-09,04:54:37
36.5308,114.442915,0,229.7,39577.2046527778,2008-05-09,04:54:42
36.53258,114.4433166,0,226.4,39577.2047106481,2008-05-09,04:54:47
36.5343383,114.4438233,0,226.4,39577.2047685185,2008-05-09,04:54:52
36.5360466,114.4445466,0,226.4,39577.2048263889,2008-05-09,04:54:57
36.5377533,114.4452999,0,226.4,39577.2048842593,2008-05-09,04:55:02
36.53946,114.4460616,0,226.4,39577.2049421296,2008-05-09,04:55:07
36.5411666,114.4468349,0,229.7,39577.205,2008-05-09,04:55:12
36.5428749,114.4476049,0,229.7,39577.2050578704,2008-05-09,04:55:17
36.54459,114.4483683,0,229.7,39577.2051157407,2008-05-09,04:55:22
36.5463299,114.449045,0,232.9,39577.2051736111,2008-05-09,04:55:27
36.548105,114.4495799,0,232.9,39577.2052314815,2008-05-09,04:55:32
36.5498816,114.45011,0,232.9,39577.2052893518,2008-05-09,04:55:37
36.5516583,114.450635,0,232.9,39577.2053472222,2008-05-09,04:55:42
36.5534266,114.451155,0,236.2,39577.2054050926,2008-05-09,04:55:47
36.5551883,114.4516733,0,239.5,39577.205462963,2008-05-09,04:55:52
36.5569466,114.4521883,0,239.5,39577.2055208333,2008-05-09,04:55:57
36.5587016,114.4527016,0,242.8,39577.2055787037,2008-05-09,04:56:02
36.5604483,114.4532116,0,246.1,39577.2056365741,2008-05-09,04:56:07
36.5621799,114.4537183,0,249.3,39577.2056944444,2008-05-09,04:56:12
36.5638966,114.4542049,0,249.3,39577.2057523148,2008-05-09,04:56:17
36.5655633,114.4546899,0,249.3,39577.2058101852,2008-05-09,04:56:22
36.5671899,114.4551949,0,246.1,39577.2058680556,2008-05-09,04:56:27
36.5687866,114.4558533,0,242.8,39577.2059259259,2008-05-09,04:56:32
36.5703183,114.4567433,0,239.5,39577.2059837963,2008-05-09,04:56:37
36.5718349,114.4576883,0,236.2,39577.2060416667,2008-05-09,04:56:42
36.5733383,114.4586233,0,232.9,39577.206099537,2008-05-09,04:56:47
36.5748183,114.4595433,0,229.7,39577.2061574074,2008-05-09,04:56:52
36.5763033,114.4604633,0,226.4,39577.2062152778,2008-05-09,04:56:57
36.5778166,114.4613083,0,223.1,39577.2062731481,2008-05-09,04:57:02
36.5793516,114.4619549,0,223.1,39577.2063310185,2008-05-09,04:57:07
36.5808216,114.4625466,0,223.1,39577.2063888889,2008-05-09,04:57:12
36.5821783,114.4630866,0,223.1,39577.2064467593,2008-05-09,04:57:17
36.5833833,114.4635683,0,223.1,39577.2065046296,2008-05-09,04:57:22
36.5844399,114.4639916,0,219.8,39577.2065625,2008-05-09,04:57:27
36.5853483,114.4643533,0,219.8,39577.2066203704,2008-05-09,04:57:32
36.5861116,114.4646516,0,223.1,39577.2066782407,2008-05-09,04:57:37
36.5863849,114.464755,0,223.1,39577.2067013889,2008-05-09,04:57:39
36.5866483,114.46486,0,223.1,39577.206724537,2008-05-09,04:57:41
36.5869116,114.4649633,0,223.1,39577.2067476852,2008-05-09,04:57:43
36.5871732,114.4650666,0,223.1,39577.2067708333,2008-05-09,04:57:45
36.5874349,114.4651699,0,223.1,39577.2067939815,2008-05-09,04:57:47
36.587695,114.4652733,0,223.1,39577.2068171296,2008-05-09,04:57:49
36.5879549,114.4653749,0,223.1,39577.2068402778,2008-05-09,04:57:51
36.5882149,114.4654766,0,223.1,39577.2068634259,2008-05-09,04:57:53
36.5884749,114.4655783,0,223.1,39577.2068865741,2008-05-09,04:57:55
36.5887333,114.4656766,0,223.1,39577.2069097222,2008-05-09,04:57:57
36.5889916,114.4657733,0,223.1,39577.2069328704,2008-05-09,04:57:59
36.58925,114.4658716,0,223.1,39577.2069560185,2008-05-09,04:58:01
36.5895,114.4659649,0,223.1,39577.2069791667,2008-05-09,04:58:03
36.58974,114.4660566,0,223.1,39577.2070023148,2008-05-09,04:58:05
36.5899699,114.4661449,0,223.1,39577.207025463,2008-05-09,04:58:07
36.5901882,114.4662316,0,223.1,39577.2070486111,2008-05-09,04:58:09
36.5904,114.4663133,0,223.1,39577.2070717593,2008-05-09,04:58:11
36.5906082,114.466395,0,223.1,39577.2070949074,2008-05-09,04:58:13
36.5908149,114.4664766,0,223.1,39577.2071180556,2008-05-09,04:58:15
36.5910216,114.466555,0,223.1,39577.2071412037,2008-05-09,04:58:17
36.5912283,114.4666349,0,223.1,39577.2071643519,2008-05-09,04:58:19
36.5914332,114.4667166,0,223.1,39577.2071875,2008-05-09,04:58:21
36.5916399,114.466795,0,223.1,39577.2072106482,2008-05-09,04:58:23
36.5918433,114.4668766,0,223.1,39577.2072337963,2008-05-09,04:58:25
36.5920483,114.4669583,0,223.1,39577.2072569444,2008-05-09,04:58:27
36.5922516,114.46704,0,223.1,39577.2072800926,2008-05-09,04:58:29
36.5924549,114.4671199,0,223.1,39577.2073032407,2008-05-09,04:58:31
36.5926583,114.4672,0,223.1,39577.2073263889,2008-05-09,04:58:33
36.5928632,114.4672783,0,223.1,39577.207349537,2008-05-09,04:58:35
36.5930666,114.4673566,0,223.1,39577.2073726852,2008-05-09,04:58:37
36.59327,114.4674366,0,223.1,39577.2073958333,2008-05-09,04:58:39
36.5934733,114.4675166,0,226.4,39577.2074189815,2008-05-09,04:58:41
36.5936749,114.4675966,0,226.4,39577.2074421296,2008-05-09,04:58:43
36.5938783,114.4676766,0,226.4,39577.2074652778,2008-05-09,04:58:45
36.5940832,114.4677499,0,226.4,39577.2074884259,2008-05-09,04:58:47
36.5942916,114.4678116,0,226.4,39577.2075115741,2008-05-09,04:58:49
36.5944999,114.4678666,0,223.1,39577.2075347222,2008-05-09,04:58:51
36.5947033,114.4679383,0,223.1,39577.2075578704,2008-05-09,04:58:53
36.5949066,114.4680149,0,223.1,39577.2075810185,2008-05-09,04:58:55
36.5951133,114.4680849,0,223.1,39577.2076041667,2008-05-09,04:58:57
36.5953199,114.468145,0,226.4,39577.2076273148,2008-05-09,04:58:59
36.5955266,114.4682066,0,223.1,39577.207650463,2008-05-09,04:59:01
36.5957316,114.4682816,0,223.1,39577.2076736111,2008-05-09,04:59:03
36.595935,114.4683583,0,223.1,39577.2076967593,2008-05-09,04:59:05
36.5961383,114.4684383,0,223.1,39577.2077199074,2008-05-09,04:59:07
36.5963433,114.4685133,0,223.1,39577.2077430556,2008-05-09,04:59:09
36.5965482,114.4685883,0,223.1,39577.2077662037,2008-05-09,04:59:11
36.5967549,114.4686566,0,223.1,39577.2077893519,2008-05-09,04:59:13
36.5969633,114.4687233,0,223.1,39577.2078125,2008-05-09,04:59:15
36.5971699,114.4687866,0,223.1,39577.2078356481,2008-05-09,04:59:17
36.5973783,114.4688466,0,223.1,39577.2078587963,2008-05-09,04:59:19
36.5975866,114.4689049,0,223.1,39577.2078819444,2008-05-09,04:59:21
36.5977916,114.4689616,0,223.1,39577.2079050926,2008-05-09,04:59:23
36.5980016,114.4690049,0,223.1,39577.2079282407,2008-05-09,04:59:25
36.5982083,114.4690566,0,223.1,39577.2079513889,2008-05-09,04:59:27
36.5984166,114.4691016,0,223.1,39577.207974537,2008-05-09,04:59:29
36.5986199,114.4691383,0,223.1,39577.2079976852,2008-05-09,04:59:31
36.5988116,114.46917,0,223.1,39577.2080208333,2008-05-09,04:59:33
36.5989882,114.4691983,0,223.1,39577.2080439815,2008-05-09,04:59:35
36.5991483,114.4692199,0,223.1,39577.2080671296,2008-05-09,04:59:37
36.5992949,114.4692366,0,223.1,39577.2080902778,2008-05-09,04:59:39
36.599425,114.4692466,0,223.1,39577.2081134259,2008-05-09,04:59:41
36.5995399,114.4692583,0,223.1,39577.2081365741,2008-05-09,04:59:43
36.5996416,114.4692683,0,223.1,39577.2081597222,2008-05-09,04:59:45
36.5997283,114.469275,0,223.1,39577.2081828704,2008-05-09,04:59:47
36.5998016,114.4692849,0,223.1,39577.2082060185,2008-05-09,04:59:49
36.5998649,114.4692916,0,223.1,39577.2082291667,2008-05-09,04:59:51
36.5999166,114.4693033,0,223.1,39577.2082523148,2008-05-09,04:59:53
36.5999599,114.4693166,0,226.4,39577.208275463,2008-05-09,04:59:55
36.6000033,114.4693116,0,223.1,39577.2082986111,2008-05-09,04:59:57
36.6000366,114.4693133,0,223.1,39577.2083217593,2008-05-09,04:59:59
36.6000583,114.4693116,0,226.4,39577.2083449074,2008-05-09,05:00:01
36.6000649,114.4693133,0,226.4,39577.2083680556,2008-05-09,05:00:03
36.6000649,114.4693116,0,226.4,39577.2084259259,2008-05-09,05:00:08
36.6000649,114.4693116,0,226.4,39577.2084837963,2008-05-09,05:00:13
36.6000649,114.4693116,0,226.4,39577.2085416667,2008-05-09,05:00:18
36.6000649,114.4693116,0,226.4,39577.208599537,2008-05-09,05:00:23
36.6000649,114.4693116,0,226.4,39577.2086574074,2008-05-09,05:00:28
36.6000649,114.4693116,0,226.4,39577.2087152778,2008-05-09,05:00:33
36.6000649,114.4693116,0,226.4,39577.2087731481,2008-05-09,05:00:38
36.6000649,114.4693116,0,226.4,39577.2088310185,2008-05-09,05:00:43
36.6000649,114.4693116,0,226.4,39577.2088888889,2008-05-09,05:00:48
36.6000649,114.4693116,0,226.4,39577.2089467593,2008-05-09,05:00:53
36.6000649,114.4693116,0,226.4,39577.2090046296,2008-05-09,05:00:58
36.6000649,114.4693116,0,226.4,39577.2090625,2008-05-09,05:01:03
36.6000649,114.4693116,0,226.4,39577.2091203704,2008-05-09,05:01:08
36.6000649,114.4693116,0,226.4,39577.2091782407,2008-05-09,05:01:13
36.6000649,114.4693116,0,226.4,39577.2092361111,2008-05-09,05:01:18
36.6000649,114.4693116,0,226.4,39577.2092939815,2008-05-09,05:01:23
36.6000649,114.4693116,0,226.4,39577.2093518519,2008-05-09,05:01:28
36.6000649,114.4693116,0,226.4,39577.2094097222,2008-05-09,05:01:33
36.6000649,114.4693116,0,226.4,39577.2094675926,2008-05-09,05:01:38
36.6000649,114.4693116,0,226.4,39577.2095023148,2008-05-09,05:01:41
36.6000649,114.46931,0,226.4,39577.209525463,2008-05-09,05:01:43
36.60008,114.4693083,0,226.4,39577.2095486111,2008-05-09,05:01:45
36.6000999,114.4693066,0,223.1,39577.2095717593,2008-05-09,05:01:47
36.6001283,114.4693083,0,223.1,39577.2095949074,2008-05-09,05:01:49
36.6001699,114.46931,0,223.1,39577.2096180556,2008-05-09,05:01:51
36.6002249,114.4693133,0,223.1,39577.2096412037,2008-05-09,05:01:53
36.6002949,114.4693183,0,223.1,39577.2096643519,2008-05-09,05:01:55
36.6003799,114.4693216,0,223.1,39577.2096875,2008-05-09,05:01:57
36.6004783,114.4693283,0,223.1,39577.2097106481,2008-05-09,05:01:59
36.6005916,114.4693316,0,223.1,39577.2097337963,2008-05-09,05:02:01
36.6007199,114.4693366,0,223.1,39577.2097569444,2008-05-09,05:02:03
36.6008616,114.4693433,0,223.1,39577.2097800926,2008-05-09,05:02:05
36.6010149,114.4693533,0,223.1,39577.2098032407,2008-05-09,05:02:07
36.6011833,114.4693633,0,223.1,39577.2098263889,2008-05-09,05:02:09
36.6013666,114.4693749,0,223.1,39577.209849537,2008-05-09,05:02:11
36.6015599,114.469385,0,223.1,39577.2098726852,2008-05-09,05:02:13
36.6017583,114.4693966,0,223.1,39577.2098958333,2008-05-09,05:02:15
36.6019582,114.4694083,0,223.1,39577.2099189815,2008-05-09,05:02:17
36.6021633,114.4694166,0,223.1,39577.2099421296,2008-05-09,05:02:19
36.6023716,114.4694266,0,223.1,39577.2099652778,2008-05-09,05:02:21
36.6025799,114.4694366,0,223.1,39577.2099884259,2008-05-09,05:02:23
36.6027933,114.4694466,0,226.4,39577.2100115741,2008-05-09,05:02:25
36.6030116,114.469455,0,226.4,39577.2100347222,2008-05-09,05:02:27
36.6032299,114.4694666,0,223.1,39577.2100578704,2008-05-09,05:02:29
36.6034466,114.4694783,0,223.1,39577.2100810185,2008-05-09,05:02:31
36.6036633,114.46949,0,223.1,39577.2101041667,2008-05-09,05:02:33
36.6038816,114.4695016,0,223.1,39577.2101273148,2008-05-09,05:02:35
36.6040949,114.4695316,0,223.1,39577.210150463,2008-05-09,05:02:37
36.6043066,114.469575,0,223.1,39577.2101736111,2008-05-09,05:02:39
36.6045166,114.4696149,0,223.1,39577.2101967593,2008-05-09,05:02:41
36.6047283,114.4696566,0,223.1,39577.2102199074,2008-05-09,05:02:43
36.6049366,114.4697033,0,223.1,39577.2102430556,2008-05-09,05:02:45
36.6051416,114.4697483,0,223.1,39577.2102662037,2008-05-09,05:02:47
36.6053533,114.4697833,0,223.1,39577.2102893519,2008-05-09,05:02:49
36.6055649,114.4698033,0,223.1,39577.2103125,2008-05-09,05:02:51
36.6057766,114.4698166,0,223.1,39577.2103356481,2008-05-09,05:02:53
36.6059849,114.4698366,0,223.1,39577.2103587963,2008-05-09,05:02:55
36.6061999,114.469835,0,223.1,39577.2103819444,2008-05-09,05:02:57
36.6064133,114.4698449,0,223.1,39577.2104050926,2008-05-09,05:02:59
36.6066266,114.4698516,0,223.1,39577.2104282407,2008-05-09,05:03:01
36.6068399,114.4698599,0,223.1,39577.2104513889,2008-05-09,05:03:03
36.6070533,114.4698666,0,219.8,39577.210474537,2008-05-09,05:03:05
36.6072682,114.469875,0,219.8,39577.2104976852,2008-05-09,05:03:07
36.60748,114.46989,0,219.8,39577.2105208333,2008-05-09,05:03:09
36.6076933,114.4698983,0,219.8,39577.2105439815,2008-05-09,05:03:11
36.6079066,114.4699083,0,219.8,39577.2105671296,2008-05-09,05:03:13
36.6081183,114.4699183,0,219.8,39577.2105902778,2008-05-09,05:03:15
36.6083333,114.4699283,0,219.8,39577.2106134259,2008-05-09,05:03:17
36.6085466,114.4699366,0,219.8,39577.2106365741,2008-05-09,05:03:19
36.6087633,114.4699416,0,219.8,39577.2106597222,2008-05-09,05:03:21
36.6089766,114.4699533,0,219.8,39577.2106828704,2008-05-09,05:03:23
36.6091916,114.4699649,0,216.5,39577.2107060185,2008-05-09,05:03:25
36.6094066,114.4699766,0,216.5,39577.2107291667,2008-05-09,05:03:27
36.6096216,114.4699933,0,216.5,39577.2107523148,2008-05-09,05:03:29
36.60985,114.47001,0,216.5,39577.210775463,2008-05-09,05:03:31
36.6100916,114.4700283,0,213.3,39577.2107986111,2008-05-09,05:03:33
36.6103416,114.4700616,0,216.5,39577.2108217593,2008-05-09,05:03:35
36.6106083,114.4700899,0,216.5,39577.2108449074,2008-05-09,05:03:37
36.6108916,114.4701133,0,213.3,39577.2108680556,2008-05-09,05:03:39
36.6111883,114.4701399,0,213.3,39577.2108912037,2008-05-09,05:03:41
36.6114966,114.47017,0,213.3,39577.2109143519,2008-05-09,05:03:43
36.6123282,114.4702466,0,210,39577.2109722222,2008-05-09,05:03:48
36.6132416,114.4703299,0,210,39577.2110300926,2008-05-09,05:03:53
36.614235,114.4704216,0,210,39577.211087963,2008-05-09,05:03:58
36.6153049,114.4705316,0,210,39577.2111458333,2008-05-09,05:04:03
36.6164516,114.4706466,0,210,39577.2112037037,2008-05-09,05:04:08
36.6176749,114.4707683,0,210,39577.2112615741,2008-05-09,05:04:13
36.6189716,114.4708966,0,210,39577.2113194444,2008-05-09,05:04:18
36.620345,114.4710216,0,206.7,39577.2113773148,2008-05-09,05:04:23
36.6217882,114.47116,0,206.7,39577.2114351852,2008-05-09,05:04:28
36.6233016,114.4713099,0,206.7,39577.2114930556,2008-05-09,05:04:33
36.6248866,114.4714633,0,206.7,39577.2115509259,2008-05-09,05:04:38
36.62654,114.4716233,0,203.4,39577.2116087963,2008-05-09,05:04:43
36.6282599,114.4717499,0,203.4,39577.2116666667,2008-05-09,05:04:48
36.6300466,114.4718066,0,203.4,39577.211724537,2008-05-09,05:04:53
36.6318883,114.4719249,0,200.1,39577.2117824074,2008-05-09,05:04:58
36.6337832,114.4721083,0,200.1,39577.2118402778,2008-05-09,05:05:03
36.63573,114.4722983,0,200.1,39577.2118981481,2008-05-09,05:05:08
36.63772,114.4724883,0,200.1,39577.2119560185,2008-05-09,05:05:13
36.6397266,114.4726783,0,200.1,39577.2120138889,2008-05-09,05:05:18
36.6417483,114.4728716,0,203.4,39577.2120717593,2008-05-09,05:05:23
36.6437849,114.4730666,0,200.1,39577.2121296296,2008-05-09,05:05:28
36.6458283,114.4732633,0,200.1,39577.2121875,2008-05-09,05:05:33
36.6478783,114.4734583,0,200.1,39577.2122453704,2008-05-09,05:05:38
36.6499349,114.4736533,0,200.1,39577.2123032407,2008-05-09,05:05:43
36.6519966,114.47385,0,200.1,39577.2123611111,2008-05-09,05:05:48
36.6540583,114.4740433,0,203.4,39577.2124189815,2008-05-09,05:05:53
36.6561183,114.474235,0,203.4,39577.2124768518,2008-05-09,05:05:58
36.6581766,114.47443,0,203.4,39577.2125347222,2008-05-09,05:06:03
36.6602366,114.4746283,0,203.4,39577.2125925926,2008-05-09,05:06:08
36.6623,114.4748266,0,200.1,39577.212650463,2008-05-09,05:06:13
36.6643666,114.475025,0,200.1,39577.2127083333,2008-05-09,05:06:18
36.6664332,114.4752216,0,200.1,39577.2127662037,2008-05-09,05:06:23
36.6685033,114.4754183,0,200.1,39577.2128240741,2008-05-09,05:06:28
36.6705716,114.475615,0,200.1,39577.2128819444,2008-05-09,05:06:33
36.6726399,114.4758149,0,200.1,39577.2129398148,2008-05-09,05:06:38
36.6747116,114.4760133,0,200.1,39577.2129976852,2008-05-09,05:06:43
36.6767816,114.47621,0,200.1,39577.2130555556,2008-05-09,05:06:48
36.6788533,114.4763816,0,200.1,39577.2131134259,2008-05-09,05:06:53
36.6809232,114.4765683,0,200.1,39577.2131712963,2008-05-09,05:06:58
36.6829899,114.47677,0,200.1,39577.2132291667,2008-05-09,05:07:03
36.6850582,114.4769716,0,200.1,39577.213287037,2008-05-09,05:07:08
36.6871249,114.4771716,0,200.1,39577.2133449074,2008-05-09,05:07:13
36.689195,114.4773699,0,200.1,39577.2134027778,2008-05-09,05:07:18
36.6912666,114.4775716,0,200.1,39577.2134606481,2008-05-09,05:07:23
36.6933383,114.4777683,0,200.1,39577.2135185185,2008-05-09,05:07:28
36.6954083,114.4779649,0,200.1,39577.2135763889,2008-05-09,05:07:33
36.697475,114.47816,0,200.1,39577.2136342593,2008-05-09,05:07:38
36.6995183,114.478445,0,203.4,39577.2136921296,2008-05-09,05:07:43
36.7015483,114.4787566,0,206.7,39577.21375,2008-05-09,05:07:48
36.7035716,114.4789599,0,206.7,39577.2138078704,2008-05-09,05:07:53
36.7055833,114.4791549,0,206.7,39577.2138657407,2008-05-09,05:07:58
36.7075933,114.4793483,0,210,39577.2139236111,2008-05-09,05:08:03
36.7096366,114.479545,0,210,39577.2139814815,2008-05-09,05:08:08
36.7116866,114.4797999,0,210,39577.2140393518,2008-05-09,05:08:13
36.7137366,114.4800983,0,210,39577.2140972222,2008-05-09,05:08:18
36.7157933,114.480395,0,210,39577.2141550926,2008-05-09,05:08:23
36.7178483,114.4806883,0,213.3,39577.214212963,2008-05-09,05:08:28
36.7199033,114.4809849,0,213.3,39577.2142708333,2008-05-09,05:08:33
36.7219583,114.4812833,0,213.3,39577.2143287037,2008-05-09,05:08:38
36.7240183,114.4815783,0,213.3,39577.2143865741,2008-05-09,05:08:43
36.7260816,114.4818683,0,210,39577.2144444444,2008-05-09,05:08:48
36.7281466,114.4821566,0,210,39577.2145023148,2008-05-09,05:08:53
36.7302033,114.482445,0,210,39577.2145601852,2008-05-09,05:08:58
36.7322516,114.4827449,0,210,39577.2146180556,2008-05-09,05:09:03
36.7343049,114.4830049,0,210,39577.2146759259,2008-05-09,05:09:08
36.7363683,114.4831099,0,210,39577.2147337963,2008-05-09,05:09:13
36.7384333,114.4830449,0,213.3,39577.2147916667,2008-05-09,05:09:18
36.7404933,114.4828266,0,213.3,39577.214849537,2008-05-09,05:09:23
36.7425466,114.4825566,0,213.3,39577.2149074074,2008-05-09,05:09:28
36.7446016,114.4822866,0,213.3,39577.2149652778,2008-05-09,05:09:33
36.7466549,114.4820183,0,216.5,39577.2150231482,2008-05-09,05:09:38
36.7487083,114.4817533,0,216.5,39577.2150810185,2008-05-09,05:09:43
36.7507633,114.481485,0,213.3,39577.2151388889,2008-05-09,05:09:48
36.752815,114.4812066,0,213.3,39577.2151967593,2008-05-09,05:09:53
36.7548549,114.4809349,0,213.3,39577.2152546296,2008-05-09,05:09:58
36.7568816,114.4806699,0,213.3,39577.2153125,2008-05-09,05:10:03
36.7588999,114.4804049,0,210,39577.2153703704,2008-05-09,05:10:08
36.7608982,114.4801499,0,213.3,39577.2154282407,2008-05-09,05:10:13
36.7628833,114.479895,0,213.3,39577.2154861111,2008-05-09,05:10:18
36.764865,114.4796383,0,216.5,39577.2155439815,2008-05-09,05:10:23
36.7668499,114.4793949,0,216.5,39577.2156018519,2008-05-09,05:10:28
36.7688383,114.4791349,0,213.3,39577.2156597222,2008-05-09,05:10:33
36.7708233,114.47888,0,213.3,39577.2157175926,2008-05-09,05:10:38
36.7728083,114.4786316,0,213.3,39577.215775463,2008-05-09,05:10:43
36.7747949,114.4783816,0,213.3,39577.2158333333,2008-05-09,05:10:48
36.7767783,114.47813,0,213.3,39577.2158912037,2008-05-09,05:10:53
36.7787583,114.4778716,0,216.5,39577.2159490741,2008-05-09,05:10:58
36.7807416,114.47762,0,216.5,39577.2160069444,2008-05-09,05:11:03
36.7827266,114.4773699,0,216.5,39577.2160648148,2008-05-09,05:11:08
36.7847183,114.4771416,0,219.8,39577.2161226852,2008-05-09,05:11:13
36.7867133,114.4768933,0,219.8,39577.2161805556,2008-05-09,05:11:18
36.7887133,114.4766383,0,219.8,39577.2162384259,2008-05-09,05:11:23
36.79072,114.4763816,0,219.8,39577.2162962963,2008-05-09,05:11:28
36.792725,114.4762283,0,219.8,39577.2163541667,2008-05-09,05:11:33
36.7947033,114.4764183,0,226.4,39577.216412037,2008-05-09,05:11:38
36.7966383,114.4769633,0,232.9,39577.2164699074,2008-05-09,05:11:43
36.7985133,114.4777466,0,239.5,39577.2165277778,2008-05-09,05:11:48
36.80043,114.4785383,0,236.2,39577.2165856481,2008-05-09,05:11:53
36.80234,114.4793249,0,232.9,39577.2166435185,2008-05-09,05:11:58
36.8042566,114.4800899,0,232.9,39577.2167013889,2008-05-09,05:12:03
36.8062116,114.4807566,0,229.7,39577.2167592593,2008-05-09,05:12:08
36.8081849,114.4814066,0,226.4,39577.2168171296,2008-05-09,05:12:13
36.8101583,114.4821416,0,223.1,39577.216875,2008-05-09,05:12:18
36.8121233,114.482945,0,226.4,39577.2169328704,2008-05-09,05:12:23
36.8140966,114.4837466,0,226.4,39577.2169907407,2008-05-09,05:12:28
36.8160583,114.4845533,0,232.9,39577.2170486111,2008-05-09,05:12:33
36.8180149,114.4853483,0,232.9,39577.2171064815,2008-05-09,05:12:38
36.8199749,114.4861433,0,232.9,39577.2171643519,2008-05-09,05:12:43
36.8219366,114.4869366,0,229.7,39577.2172222222,2008-05-09,05:12:48
36.8239033,114.48773,0,229.7,39577.2172800926,2008-05-09,05:12:53
36.8258683,114.4885266,0,229.7,39577.217337963,2008-05-09,05:12:58
36.8278349,114.4893249,0,226.4,39577.2173958333,2008-05-09,05:13:03
36.8298016,114.49012,0,223.1,39577.2174537037,2008-05-09,05:13:08
36.8317833,114.4908516,0,219.8,39577.2175115741,2008-05-09,05:13:13
36.833795,114.4914383,0,216.5,39577.2175694444,2008-05-09,05:13:18
36.8358266,114.4918583,0,219.8,39577.2176273148,2008-05-09,05:13:23
36.8378816,114.4921083,0,219.8,39577.2176851852,2008-05-09,05:13:28
36.8399449,114.4921883,0,219.8,39577.2177430556,2008-05-09,05:13:33
36.8420082,114.492115,0,219.8,39577.2178009259,2008-05-09,05:13:38
36.8440716,114.4919799,0,216.5,39577.2178587963,2008-05-09,05:13:43
36.8461383,114.4918433,0,216.5,39577.2179166667,2008-05-09,05:13:48
36.8481983,114.491715,0,216.5,39577.217974537,2008-05-09,05:13:53
36.8502583,114.4915849,0,216.5,39577.2180324074,2008-05-09,05:13:58
36.8527316,114.4914316,0,213.3,39577.2181018519,2008-05-09,05:14:04
36.8552016,114.4912766,0,213.3,39577.2181712963,2008-05-09,05:14:10
36.8576733,114.4911233,0,213.3,39577.2182407407,2008-05-09,05:14:16
36.8593216,114.4910199,0,213.3,39577.218287037,2008-05-09,05:14:20
36.861795,114.4908666,0,210,39577.2183564815,2008-05-09,05:14:26
36.863855,114.4907366,0,210,39577.2184143519,2008-05-09,05:14:31
36.8659133,114.4906083,0,210,39577.2184722222,2008-05-09,05:14:36
36.8679733,114.4904766,0,210,39577.2185300926,2008-05-09,05:14:41
36.8700316,114.4903466,0,210,39577.218587963,2008-05-09,05:14:46
36.8720899,114.4902183,0,210,39577.2186458333,2008-05-09,05:14:51
36.8741483,114.49009,0,210,39577.2187037037,2008-05-09,05:14:56
36.8762033,114.4899616,0,210,39577.2187615741,2008-05-09,05:15:01
36.8782466,114.4898333,0,210,39577.2188194444,2008-05-09,05:15:06
36.8802783,114.4897066,0,210,39577.2188773148,2008-05-09,05:15:11
36.8823033,114.4895783,0,210,39577.2189351852,2008-05-09,05:15:16
36.8843199,114.4894499,0,210,39577.2189930556,2008-05-09,05:15:21
36.8863249,114.48932,0,213.3,39577.2190509259,2008-05-09,05:15:26
36.8882916,114.4891933,0,213.3,39577.2191087963,2008-05-09,05:15:31
36.8901716,114.4890516,0,213.3,39577.2191666667,2008-05-09,05:15:36
36.8919516,114.4888833,0,213.3,39577.219224537,2008-05-09,05:15:41
36.893635,114.488725,0,213.3,39577.2192824074,2008-05-09,05:15:46
36.8952133,114.4885749,0,213.3,39577.2193402778,2008-05-09,05:15:51
36.8966566,114.4884399,0,213.3,39577.2193981481,2008-05-09,05:15:56
36.8979616,114.4882983,0,216.5,39577.2194560185,2008-05-09,05:16:01
36.8991266,114.4881716,0,216.5,39577.2195138889,2008-05-09,05:16:06
36.9001449,114.4880816,0,216.5,39577.2195717593,2008-05-09,05:16:11
36.9010182,114.4880033,0,216.5,39577.2196296296,2008-05-09,05:16:16
36.9017633,114.4879416,0,216.5,39577.2196875,2008-05-09,05:16:21
36.9020516,114.48792,0,216.5,39577.2197106481,2008-05-09,05:16:23
36.90234,114.4878966,0,213.3,39577.2197337963,2008-05-09,05:16:25
36.90263,114.4878733,0,213.3,39577.2197569444,2008-05-09,05:16:27
36.9029183,114.4878516,0,213.3,39577.2197800926,2008-05-09,05:16:29
36.9032083,114.4878283,0,213.3,39577.2198032407,2008-05-09,05:16:31
36.9034949,114.487805,0,213.3,39577.2198263889,2008-05-09,05:16:33
36.9037833,114.48778,0,213.3,39577.219849537,2008-05-09,05:16:35
36.9040699,114.4877549,0,213.3,39577.2198726852,2008-05-09,05:16:37
36.9043566,114.4877266,0,213.3,39577.2198958333,2008-05-09,05:16:39
36.9046433,114.4876983,0,213.3,39577.2199189815,2008-05-09,05:16:41
36.90493,114.4876699,0,213.3,39577.2199421296,2008-05-09,05:16:43
36.9052183,114.48764,0,213.3,39577.2199652778,2008-05-09,05:16:45
36.9055033,114.4876116,0,213.3,39577.2199884259,2008-05-09,05:16:47
36.9057899,114.4875833,0,213.3,39577.2200115741,2008-05-09,05:16:49
36.9060766,114.4875533,0,213.3,39577.2200347222,2008-05-09,05:16:51
36.9063616,114.4875266,0,213.3,39577.2200578704,2008-05-09,05:16:53
36.9066483,114.4874966,0,213.3,39577.2200810185,2008-05-09,05:16:55
36.906935,114.4874666,0,213.3,39577.2201041667,2008-05-09,05:16:57
36.9072183,114.4874433,0,213.3,39577.2201273148,2008-05-09,05:16:59
36.9075033,114.48742,0,213.3,39577.220150463,2008-05-09,05:17:01
36.9077883,114.4873966,0,213.3,39577.2201736111,2008-05-09,05:17:03
36.9080716,114.4873749,0,213.3,39577.2201967593,2008-05-09,05:17:05
36.9083566,114.4873466,0,213.3,39577.2202199074,2008-05-09,05:17:07
36.9086416,114.4873216,0,213.3,39577.2202430556,2008-05-09,05:17:09
36.9089266,114.4872933,0,213.3,39577.2202662037,2008-05-09,05:17:11
36.9092099,114.4872699,0,213.3,39577.2202893518,2008-05-09,05:17:13
36.9094933,114.4872466,0,213.3,39577.2203125,2008-05-09,05:17:15
36.9097783,114.4872183,0,213.3,39577.2203356481,2008-05-09,05:17:17
36.9100633,114.4871916,0,213.3,39577.2203587963,2008-05-09,05:17:19
36.9103483,114.4871633,0,213.3,39577.2203819444,2008-05-09,05:17:21
36.9106316,114.4871366,0,213.3,39577.2204050926,2008-05-09,05:17:23
36.9109166,114.4871099,0,213.3,39577.2204282407,2008-05-09,05:17:25
36.9112016,114.4870833,0,213.3,39577.2204513889,2008-05-09,05:17:27
36.9114883,114.4870549,0,213.3,39577.220474537,2008-05-09,05:17:29
36.9117883,114.4870249,0,213.3,39577.2204976852,2008-05-09,05:17:31
36.9125866,114.4869516,0,213.3,39577.2205555556,2008-05-09,05:17:36
36.9134599,114.4868716,0,213.3,39577.2206134259,2008-05-09,05:17:41
36.9144066,114.4867833,0,213.3,39577.2206712963,2008-05-09,05:17:46
36.9154233,114.4866783,0,213.3,39577.2207291667,2008-05-09,05:17:51
36.9165116,114.4865566,0,216.5,39577.220787037,2008-05-09,05:17:56
36.91767,114.4864266,0,216.5,39577.2208449074,2008-05-09,05:18:01
36.9188983,114.4862883,0,216.5,39577.2209027778,2008-05-09,05:18:06
36.9201966,114.4861433,0,216.5,39577.2209606481,2008-05-09,05:18:11
36.9215616,114.4859866,0,216.5,39577.2210185185,2008-05-09,05:18:16
36.92299,114.4858266,0,219.8,39577.2210763889,2008-05-09,05:18:21
36.9244783,114.4856616,0,219.8,39577.2211342593,2008-05-09,05:18:26
36.9260133,114.4855116,0,223.1,39577.2211921296,2008-05-09,05:18:31
36.9275566,114.4853666,0,223.1,39577.22125,2008-05-09,05:18:36
36.9290933,114.485075,0,226.4,39577.2213078704,2008-05-09,05:18:41
36.930585,114.48448,0,226.4,39577.2213657407,2008-05-09,05:18:46
36.9320699,114.4838116,0,226.4,39577.2214236111,2008-05-09,05:18:51
36.9335949,114.4833383,0,226.4,39577.2214814815,2008-05-09,05:18:56
36.9351583,114.483225,0,226.4,39577.2215393518,2008-05-09,05:19:01
36.9367049,114.4834883,0,226.4,39577.2215972222,2008-05-09,05:19:06
36.9381816,114.4841133,0,229.7,39577.2216550926,2008-05-09,05:19:11
36.9395349,114.4850783,0,229.7,39577.221712963,2008-05-09,05:19:16
36.9407816,114.4862566,0,229.7,39577.2217708333,2008-05-09,05:19:21
36.94202,114.4874516,0,232.9,39577.2218287037,2008-05-09,05:19:26
36.9432583,114.4886483,0,232.9,39577.2218865741,2008-05-09,05:19:31
36.9444999,114.4898533,0,232.9,39577.2219444444,2008-05-09,05:19:36
36.9457533,114.4910716,0,236.2,39577.2220023148,2008-05-09,05:19:41
36.9470616,114.4922483,0,236.2,39577.2220601852,2008-05-09,05:19:46
36.9485199,114.4931666,0,239.5,39577.2221180556,2008-05-09,05:19:51
36.95008,114.49384,0,239.5,39577.2221759259,2008-05-09,05:19:56
36.9516483,114.494435,0,239.5,39577.2222337963,2008-05-09,05:20:01
36.9532399,114.4948866,0,239.5,39577.2222916667,2008-05-09,05:20:06
36.9548699,114.4951933,0,239.5,39577.222349537,2008-05-09,05:20:11
36.9565749,114.4953533,0,239.5,39577.2224074074,2008-05-09,05:20:16
36.9583316,114.4954416,0,239.5,39577.2224652778,2008-05-09,05:20:21
36.9600966,114.4955299,0,239.5,39577.2225231482,2008-05-09,05:20:26
36.9618533,114.4956183,0,239.5,39577.2225810185,2008-05-09,05:20:31
36.9636083,114.4957016,0,239.5,39577.2226388889,2008-05-09,05:20:36
36.9653566,114.4957866,0,239.5,39577.2226967593,2008-05-09,05:20:41
36.9671066,114.4958733,0,239.5,39577.2227546296,2008-05-09,05:20:46
36.9688566,114.4959583,0,239.5,39577.2228125,2008-05-09,05:20:51
36.9706066,114.496045,0,239.5,39577.2228703704,2008-05-09,05:20:56
36.9723566,114.4961283,0,239.5,39577.2229282407,2008-05-09,05:21:01
36.9741083,114.4962099,0,239.5,39577.2229861111,2008-05-09,05:21:06
36.9758516,114.4962949,0,236.2,39577.2230439815,2008-05-09,05:21:11
36.9775466,114.4963783,0,236.2,39577.2231018519,2008-05-09,05:21:16
36.9791766,114.49646,0,239.5,39577.2231597222,2008-05-09,05:21:21
36.9808016,114.4965383,0,239.5,39577.2232175926,2008-05-09,05:21:26
36.9824333,114.4966216,0,239.5,39577.223275463,2008-05-09,05:21:31
36.9840716,114.4966983,0,239.5,39577.2233333333,2008-05-09,05:21:36
36.9857066,114.49658,0,239.5,39577.2233912037,2008-05-09,05:21:41
36.9873116,114.4962016,0,236.2,39577.2234490741,2008-05-09,05:21:46
36.9889066,114.4958016,0,236.2,39577.2235069444,2008-05-09,05:21:51
36.9905016,114.4954033,0,236.2,39577.2235648148,2008-05-09,05:21:56
36.9921083,114.4950016,0,236.2,39577.2236226852,2008-05-09,05:22:01
36.9937716,114.4945933,0,236.2,39577.2236805556,2008-05-09,05:22:06
36.9954933,114.4941683,0,236.2,39577.2237384259,2008-05-09,05:22:11
36.9972316,114.4937333,0,236.2,39577.2237962963,2008-05-09,05:22:16
36.9989649,114.4933016,0,236.2,39577.2238541667,2008-05-09,05:22:21
37.0006899,114.4928733,0,236.2,39577.223912037,2008-05-09,05:22:26
37.0024149,114.492445,0,239.5,39577.2239699074,2008-05-09,05:22:31
37.0041399,114.4920199,0,239.5,39577.2240277778,2008-05-09,05:22:36
37.0058633,114.4915966,0,239.5,39577.2240856481,2008-05-09,05:22:41
37.0075883,114.4911683,0,239.5,39577.2241435185,2008-05-09,05:22:46
37.0093116,114.49075,0,242.8,39577.2242013889,2008-05-09,05:22:51
37.0110349,114.4903266,0,242.8,39577.2242592593,2008-05-09,05:22:56
37.0127433,114.4899,0,246.1,39577.2243171296,2008-05-09,05:23:01
37.0143899,114.4894933,0,246.1,39577.224375,2008-05-09,05:23:06
37.0159866,114.4890983,0,246.1,39577.2244328704,2008-05-09,05:23:11
37.0175733,114.4887083,0,246.1,39577.2244907407,2008-05-09,05:23:16
37.0191516,114.4883166,0,246.1,39577.2245486111,2008-05-09,05:23:21
37.02071,114.4878483,0,249.3,39577.2246064815,2008-05-09,05:23:26
37.0222083,114.487135,0,252.6,39577.2246643519,2008-05-09,05:23:31
37.0237066,114.4864266,0,255.9,39577.2247222222,2008-05-09,05:23:36
37.0252633,114.4859483,0,255.9,39577.2247800926,2008-05-09,05:23:41
37.0268399,114.4855599,0,255.9,39577.224837963,2008-05-09,05:23:46
37.0284199,114.4851699,0,255.9,39577.2248958333,2008-05-09,05:23:51
37.03,114.4847816,0,255.9,39577.2249537037,2008-05-09,05:23:56
37.0315916,114.4844516,0,252.6,39577.2250115741,2008-05-09,05:24:01
37.0331983,114.4842349,0,249.3,39577.2250694444,2008-05-09,05:24:06
37.0348133,114.4841033,0,249.3,39577.2251273148,2008-05-09,05:24:11
37.0364233,114.4839383,0,246.1,39577.2251851852,2008-05-09,05:24:16
37.03802,114.48366,0,246.1,39577.2252430556,2008-05-09,05:24:21
37.0395966,114.4832849,0,246.1,39577.2253009259,2008-05-09,05:24:26
37.0411516,114.482945,0,252.6,39577.2253587963,2008-05-09,05:24:31
37.0426883,114.4825433,0,255.9,39577.2254166667,2008-05-09,05:24:36
37.0442333,114.4821633,0,259.2,39577.225474537,2008-05-09,05:24:41
37.0458099,114.48185,0,259.2,39577.2255324074,2008-05-09,05:24:46
37.0474533,114.4816499,0,259.2,39577.2255902778,2008-05-09,05:24:51
37.0491699,114.48157,0,259.2,39577.2256481481,2008-05-09,05:24:56
37.0509466,114.4816316,0,259.2,39577.2257060185,2008-05-09,05:25:01
37.0527749,114.4818483,0,255.9,39577.2257638889,2008-05-09,05:25:06
37.0546466,114.4822316,0,255.9,39577.2258217593,2008-05-09,05:25:11
37.056565,114.4827166,0,252.6,39577.2258796296,2008-05-09,05:25:16
37.0585066,114.4832133,0,252.6,39577.2259375,2008-05-09,05:25:21
37.0604633,114.4837183,0,252.6,39577.2259953704,2008-05-09,05:25:26
37.0624366,114.4842216,0,252.6,39577.2260532407,2008-05-09,05:25:31
37.0644233,114.4847199,0,252.6,39577.2261111111,2008-05-09,05:25:36
37.0663999,114.4852233,0,249.3,39577.2261689815,2008-05-09,05:25:41
37.0683783,114.4857149,0,249.3,39577.2262268519,2008-05-09,05:25:46
37.0703516,114.486215,0,246.1,39577.2262847222,2008-05-09,05:25:51
37.0723316,114.4867066,0,246.1,39577.2263425926,2008-05-09,05:25:56
37.0743033,114.4871916,0,246.1,39577.226400463,2008-05-09,05:26:01
37.0762616,114.4877,0,249.3,39577.2264583333,2008-05-09,05:26:06
37.0782233,114.4882149,0,252.6,39577.2265162037,2008-05-09,05:26:11
37.0801899,114.4887333,0,252.6,39577.2265740741,2008-05-09,05:26:16
37.0821566,114.4892683,0,249.3,39577.2266319444,2008-05-09,05:26:21
37.0841366,114.4897816,0,246.1,39577.2266898148,2008-05-09,05:26:26
37.0861633,114.490295,0,246.1,39577.2267476852,2008-05-09,05:26:31
37.0882383,114.4908233,0,246.1,39577.2268055556,2008-05-09,05:26:36
37.090355,114.49136,0,249.3,39577.2268634259,2008-05-09,05:26:41
37.0925166,114.4919,0,246.1,39577.2269212963,2008-05-09,05:26:46
37.0947166,114.4924516,0,246.1,39577.2269791667,2008-05-09,05:26:51
37.0969533,114.4930133,0,246.1,39577.227037037,2008-05-09,05:26:56
37.0992266,114.4935899,0,246.1,39577.2270949074,2008-05-09,05:27:01
37.1015366,114.4941716,0,246.1,39577.2271527778,2008-05-09,05:27:06
37.1038866,114.4947566,0,242.8,39577.2272106481,2008-05-09,05:27:11
37.1062683,114.4953583,0,242.8,39577.2272685185,2008-05-09,05:27:16
37.1086816,114.4959666,0,246.1,39577.2273263889,2008-05-09,05:27:21
37.1111266,114.4965833,0,246.1,39577.2273842593,2008-05-09,05:27:26
37.1135983,114.49721,0,249.3,39577.2274421296,2008-05-09,05:27:31
37.1160949,114.4978416,0,252.6,39577.2275,2008-05-09,05:27:36
37.1186266,114.4983983,0,259.2,39577.2275578704,2008-05-09,05:27:41
37.1211833,114.4988183,0,262.5,39577.2276157407,2008-05-09,05:27:46
37.1237149,114.4992949,0,265.7,39577.2276736111,2008-05-09,05:27:51
37.1262233,114.4999183,0,269,39577.2277314815,2008-05-09,05:27:56
37.1287316,114.50056,0,272.3,39577.2277893518,2008-05-09,05:28:01
37.1312433,114.5012033,0,272.3,39577.2278472222,2008-05-09,05:28:06
37.1337566,114.5018449,0,272.3,39577.2279050926,2008-05-09,05:28:11
37.1362749,114.502485,0,269,39577.227962963,2008-05-09,05:28:16
37.1387933,114.50311,0,269,39577.2280208333,2008-05-09,05:28:21
37.1413366,114.5035383,0,272.3,39577.2280787037,2008-05-09,05:28:26
37.1438983,114.5037016,0,272.3,39577.2281365741,2008-05-09,05:28:31
37.146465,114.5036033,0,269,39577.2281944444,2008-05-09,05:28:36
37.1490199,114.5032449,0,265.7,39577.2282523148,2008-05-09,05:28:41
37.1515583,114.5027366,0,262.5,39577.2283101852,2008-05-09,05:28:46
37.1540966,114.5022233,0,262.5,39577.2283680556,2008-05-09,05:28:51
37.156635,114.5017083,0,259.2,39577.2284259259,2008-05-09,05:28:56
37.1591766,114.501195,0,252.6,39577.2284837963,2008-05-09,05:29:01
37.1617033,114.5006749,0,252.6,39577.2285416667,2008-05-09,05:29:06
37.1642333,114.5001566,0,252.6,39577.228599537,2008-05-09,05:29:11
37.1667649,114.4996466,0,255.9,39577.2286574074,2008-05-09,05:29:16
37.1692966,114.499135,0,255.9,39577.2287152778,2008-05-09,05:29:21
37.1718366,114.4987133,0,255.9,39577.2287731481,2008-05-09,05:29:26
37.1743949,114.4985449,0,255.9,39577.2288310185,2008-05-09,05:29:31
37.1769549,114.4986349,0,259.2,39577.2288888889,2008-05-09,05:29:36
37.1795083,114.4988983,0,259.2,39577.2289467593,2008-05-09,05:29:41
37.1820649,114.4991749,0,262.5,39577.2290046296,2008-05-09,05:29:46
37.18462,114.4994483,0,262.5,39577.2290625,2008-05-09,05:29:51
37.1871749,114.4997216,0,265.7,39577.2291203704,2008-05-09,05:29:56
37.1897299,114.4999949,0,265.7,39577.2291782407,2008-05-09,05:30:01
37.1922816,114.50027,0,269,39577.2292361111,2008-05-09,05:30:06
37.194835,114.5005416,0,269,39577.2292939815,2008-05-09,05:30:11
37.1973866,114.5008149,0,269,39577.2293518518,2008-05-09,05:30:16
37.1999416,114.50109,0,272.3,39577.2294097222,2008-05-09,05:30:21
37.2024916,114.5013683,0,272.3,39577.2294675926,2008-05-09,05:30:26
37.2050449,114.5016399,0,272.3,39577.229525463,2008-05-09,05:30:31
37.2075999,114.5019133,0,272.3,39577.2295833333,2008-05-09,05:30:36
37.2101533,114.5021883,0,275.6,39577.2296412037,2008-05-09,05:30:41
37.2127233,114.5024616,0,275.6,39577.2296990741,2008-05-09,05:30:46
37.2153066,114.5027383,0,275.6,39577.2297569444,2008-05-09,05:30:51
37.2178783,114.5030149,0,278.9,39577.2298148148,2008-05-09,05:30:56
37.2204466,114.5032933,0,278.9,39577.2298726852,2008-05-09,05:31:01
37.2230183,114.5035666,0,278.9,39577.2299305556,2008-05-09,05:31:06
37.2255899,114.5038383,0,275.6,39577.2299884259,2008-05-09,05:31:11
37.2281616,114.50411,0,278.9,39577.2300462963,2008-05-09,05:31:16
37.230735,114.5043833,0,278.9,39577.2301041667,2008-05-09,05:31:21
37.2333066,114.5046583,0,278.9,39577.230162037,2008-05-09,05:31:26
37.2358749,114.5049616,0,278.9,39577.2302199074,2008-05-09,05:31:31
37.2384249,114.505465,0,278.9,39577.2302777778,2008-05-09,05:31:36
37.2409316,114.5062283,0,278.9,39577.2303356482,2008-05-09,05:31:41
37.2433783,114.5072533,0,278.9,39577.2303935185,2008-05-09,05:31:46
37.2457466,114.5085349,0,278.9,39577.2304513889,2008-05-09,05:31:51
37.2480349,114.5100299,0,285.4,39577.2305092593,2008-05-09,05:31:56
37.2503049,114.5115733,0,288.7,39577.2305671296,2008-05-09,05:32:01
37.2525783,114.5131049,0,288.7,39577.230625,2008-05-09,05:32:06
37.2548533,114.5146483,0,288.7,39577.2306828704,2008-05-09,05:32:11
37.25715,114.5161383,0,285.4,39577.2307407407,2008-05-09,05:32:16
37.259525,114.5174316,0,282.2,39577.2307986111,2008-05-09,05:32:21
37.2619766,114.5184683,0,278.9,39577.2308564815,2008-05-09,05:32:26
37.2644833,114.5192499,0,278.9,39577.2309143519,2008-05-09,05:32:31
37.2670133,114.5198983,0,278.9,39577.2309722222,2008-05-09,05:32:36
37.2695499,114.5205216,0,275.6,39577.2310300926,2008-05-09,05:32:41
37.2720816,114.52116,0,272.3,39577.231087963,2008-05-09,05:32:46
37.2746016,114.5218149,0,275.6,39577.2311458333,2008-05-09,05:32:51
37.2771183,114.5224649,0,272.3,39577.2312037037,2008-05-09,05:32:56
37.2796249,114.5231099,0,269,39577.2312615741,2008-05-09,05:33:01
37.2821216,114.52375,0,262.5,39577.2313194444,2008-05-09,05:33:06
37.2846033,114.524395,0,262.5,39577.2313773148,2008-05-09,05:33:11
37.2870933,114.52504,0,259.2,39577.2314351852,2008-05-09,05:33:16
37.2896133,114.5256949,0,259.2,39577.2314930556,2008-05-09,05:33:21
37.2921583,114.5263533,0,259.2,39577.2315509259,2008-05-09,05:33:26
37.2946983,114.5270116,0,255.9,39577.2316087963,2008-05-09,05:33:31
37.297225,114.5276716,0,255.9,39577.2316666667,2008-05-09,05:33:36
37.2997516,114.5283316,0,255.9,39577.231724537,2008-05-09,05:33:41
37.3022749,114.5289966,0,255.9,39577.2317824074,2008-05-09,05:33:46
37.3048016,114.5296599,0,255.9,39577.2318402778,2008-05-09,05:33:51
37.3073333,114.530325,0,252.6,39577.2318981481,2008-05-09,05:33:56
37.3098633,114.5309883,0,249.3,39577.2319560185,2008-05-09,05:34:01
37.3124016,114.5315833,0,246.1,39577.2320138889,2008-05-09,05:34:06
37.3149633,114.5320099,0,246.1,39577.2320717593,2008-05-09,05:34:11
37.3175233,114.53242,0,242.8,39577.2321296296,2008-05-09,05:34:16
37.3200833,114.5328316,0,239.5,39577.2321875,2008-05-09,05:34:21
37.322645,114.533245,0,236.2,39577.2322453704,2008-05-09,05:34:26
37.3252049,114.5336566,0,232.9,39577.2323032407,2008-05-09,05:34:31
37.3277616,114.5340716,0,232.9,39577.2323611111,2008-05-09,05:34:36
37.3303183,114.5344883,0,229.7,39577.2324189815,2008-05-09,05:34:41
37.3328733,114.5349016,0,232.9,39577.2324768519,2008-05-09,05:34:46
37.3354316,114.5353149,0,232.9,39577.2325347222,2008-05-09,05:34:51
37.3379883,114.5357266,0,229.7,39577.2325925926,2008-05-09,05:34:56
37.3405416,114.5361433,0,229.7,39577.232650463,2008-05-09,05:35:01
37.3430949,114.5365616,0,232.9,39577.2327083333,2008-05-09,05:35:06
37.3456449,114.53698,0,236.2,39577.2327662037,2008-05-09,05:35:11
37.3481949,114.5373949,0,242.8,39577.2328240741,2008-05-09,05:35:16
37.3507449,114.5378083,0,246.1,39577.2328819444,2008-05-09,05:35:21
37.3533,114.5382199,0,246.1,39577.2329398148,2008-05-09,05:35:26
37.3558583,114.5386666,0,239.5,39577.2329976852,2008-05-09,05:35:31
37.3583966,114.5392833,0,236.2,39577.2330555556,2008-05-09,05:35:36
37.36093,114.5399283,0,229.7,39577.2331134259,2008-05-09,05:35:41
37.3634616,114.5405866,0,226.4,39577.2331712963,2008-05-09,05:35:46
37.3659583,114.5414266,0,223.1,39577.2332291667,2008-05-09,05:35:51
37.36842,114.5425933,0,223.1,39577.233287037,2008-05-09,05:35:56
37.3707083,114.5439633,0,226.4,39577.2333449074,2008-05-09,05:36:01
37.3729566,114.5455466,0,229.7,39577.2334027778,2008-05-09,05:36:06
37.3750949,114.5473632,0,229.7,39577.2334606481,2008-05-09,05:36:11
37.3770933,114.5493883,0,232.9,39577.2335185185,2008-05-09,05:36:16
37.3789983,114.5515649,0,239.5,39577.2335763889,2008-05-09,05:36:21
37.3809116,114.5537299,0,239.5,39577.2336342593,2008-05-09,05:36:26
37.3829049,114.5557832,0,239.5,39577.2336921296,2008-05-09,05:36:31
37.3849283,114.5577833,0,236.2,39577.23375,2008-05-09,05:36:36
37.3869516,114.5597833,0,232.9,39577.2338078704,2008-05-09,05:36:41
37.38897,114.5617883,0,236.2,39577.2338657407,2008-05-09,05:36:46
37.3909983,114.5637933,0,232.9,39577.2339236111,2008-05-09,05:36:51
37.3930316,114.5657933,0,229.7,39577.2339814815,2008-05-09,05:36:56
37.3950549,114.567795,0,232.9,39577.2340393519,2008-05-09,05:37:01
37.3970816,114.5697916,0,232.9,39577.2340972222,2008-05-09,05:37:06
37.3990483,114.5718582,0,239.5,39577.2341550926,2008-05-09,05:37:11
37.400895,114.5741016,0,242.8,39577.234212963,2008-05-09,05:37:16
37.40259,114.5765232,0,249.3,39577.2342708333,2008-05-09,05:37:21
37.4042533,114.5789849,0,252.6,39577.2343287037,2008-05-09,05:37:26
37.4059183,114.5814916,0,262.5,39577.2343865741,2008-05-09,05:37:31
37.4076399,114.5839683,0,272.3,39577.2344444444,2008-05-09,05:37:36
37.4095166,114.5861716,0,285.4,39577.2345023148,2008-05-09,05:37:41
37.4115316,114.5882416,0,278.9,39577.2345601852,2008-05-09,05:37:46
37.4135483,114.5902833,0,265.7,39577.2346180556,2008-05-09,05:37:51
37.4155549,114.5923582,0,265.7,39577.2346759259,2008-05-09,05:37:56
37.4175816,114.5943816,0,262.5,39577.2347337963,2008-05-09,05:38:01
37.4196016,114.5963999,0,249.3,39577.2347916667,2008-05-09,05:38:06
37.4216099,114.5984433,0,239.5,39577.234849537,2008-05-09,05:38:11
37.4236333,114.6004649,0,229.7,39577.2349074074,2008-05-09,05:38:16
37.4257666,114.6023133,0,219.8,39577.2349652778,2008-05-09,05:38:21
37.4280083,114.6039449,0,210,39577.2350231481,2008-05-09,05:38:26
37.4303499,114.6053433,0,203.4,39577.2350810185,2008-05-09,05:38:31
37.4327766,114.6064933,0,196.9,39577.2351388889,2008-05-09,05:38:36
37.43527,114.6073983,0,193.6,39577.2351967593,2008-05-09,05:38:41
37.4378099,114.6079633,0,187,39577.2352546296,2008-05-09,05:38:46
37.4403983,114.6083316,0,180.4,39577.2353125,2008-05-09,05:38:51
37.4429966,114.6084433,0,177.2,39577.2353703704,2008-05-09,05:38:56
37.44559,114.6082883,0,170.6,39577.2354282407,2008-05-09,05:39:01
37.4481749,114.6080132,0,167.3,39577.2354861111,2008-05-09,05:39:06
37.4507566,114.6077399,0,164,39577.2355439815,2008-05-09,05:39:11
37.4533383,114.6074666,0,157.5,39577.2356018518,2008-05-09,05:39:16
37.45592,114.6071966,0,154.2,39577.2356597222,2008-05-09,05:39:21
37.4584966,114.6068933,0,147.6,39577.2357175926,2008-05-09,05:39:26
37.461075,114.6066133,0,144.4,39577.235775463,2008-05-09,05:39:31
37.4636533,114.606345,0,141.1,39577.2358333333,2008-05-09,05:39:36
37.4662283,114.6060782,0,137.8,39577.2358912037,2008-05-09,05:39:41
37.468805,114.6058116,0,137.8,39577.2359490741,2008-05-09,05:39:46
37.4713799,114.6055466,0,134.5,39577.2360069444,2008-05-09,05:39:51
37.4739533,114.6052816,0,134.5,39577.2360648148,2008-05-09,05:39:56
37.476525,114.6050183,0,134.5,39577.2361226852,2008-05-09,05:40:01
37.4790983,114.6047533,0,134.5,39577.2361805556,2008-05-09,05:40:06
37.4816566,114.6044916,0,131.2,39577.2362384259,2008-05-09,05:40:11
37.4841983,114.6042316,0,131.2,39577.2362962963,2008-05-09,05:40:16
37.4867233,114.6039749,0,131.2,39577.2363541667,2008-05-09,05:40:21
37.489235,114.6037199,0,131.2,39577.236412037,2008-05-09,05:40:26
37.4917383,114.6034633,0,131.2,39577.2364699074,2008-05-09,05:40:31
37.4942699,114.6031999,0,131.2,39577.2365277778,2008-05-09,05:40:36
37.4968316,114.6029333,0,131.2,39577.2365856481,2008-05-09,05:40:41
37.4994166,114.6026666,0,134.5,39577.2366435185,2008-05-09,05:40:46
37.5019866,114.6024016,0,134.5,39577.2367013889,2008-05-09,05:40:51
37.5045516,114.6021333,0,137.8,39577.2367592593,2008-05-09,05:40:56
37.5071183,114.6018666,0,141.1,39577.2368171296,2008-05-09,05:41:01
37.5096883,114.6016033,0,141.1,39577.236875,2008-05-09,05:41:06
37.51226,114.6013399,0,141.1,39577.2369328704,2008-05-09,05:41:11
37.5148266,114.6010766,0,141.1,39577.2369907407,2008-05-09,05:41:16
37.517395,114.6008116,0,141.1,39577.2370486111,2008-05-09,05:41:21
37.5199633,114.6005483,0,144.4,39577.2371064815,2008-05-09,05:41:26
37.5225283,114.6002816,0,147.6,39577.2371643518,2008-05-09,05:41:31
37.5250866,114.6000116,0,154.2,39577.2372222222,2008-05-09,05:41:36
37.5276499,114.5997432,0,157.5,39577.2372800926,2008-05-09,05:41:41
37.5302149,114.5994749,0,160.8,39577.237337963,2008-05-09,05:41:46
37.5327799,114.5992049,0,160.8,39577.2373958333,2008-05-09,05:41:51
37.5353466,114.5989366,0,167.3,39577.2374537037,2008-05-09,05:41:56
37.53792,114.5986683,0,164,39577.2375115741,2008-05-09,05:42:01
37.5405016,114.5984033,0,160.8,39577.2375694444,2008-05-09,05:42:06
37.5430766,114.5981383,0,157.5,39577.2376273148,2008-05-09,05:42:11
37.5456499,114.5978699,0,157.5,39577.2376851852,2008-05-09,05:42:16
37.54822,114.5976066,0,157.5,39577.2377430556,2008-05-09,05:42:21
37.5507933,114.5973366,0,157.5,39577.2378009259,2008-05-09,05:42:26
37.5533633,114.5970633,0,157.5,39577.2378587963,2008-05-09,05:42:31
37.5559199,114.5967582,0,164,39577.2379166667,2008-05-09,05:42:36
37.5584816,114.5964616,0,164,39577.237974537,2008-05-09,05:42:41
37.5610466,114.5961899,0,164,39577.2380324074,2008-05-09,05:42:46
37.5636149,114.5959116,0,164,39577.2380902778,2008-05-09,05:42:51
37.5661866,114.5956333,0,164,39577.2381481482,2008-05-09,05:42:56
37.5687566,114.5953566,0,160.8,39577.2382060185,2008-05-09,05:43:01
37.5713283,114.5950816,0,160.8,39577.2382638889,2008-05-09,05:43:06
37.5738983,114.5948066,0,160.8,39577.2383217593,2008-05-09,05:43:11
37.5764666,114.5945283,0,160.8,39577.2383796296,2008-05-09,05:43:16
37.5790366,114.5942483,0,160.8,39577.2384375,2008-05-09,05:43:21
37.5816033,114.5939666,0,160.8,39577.2384953704,2008-05-09,05:43:26
37.5841733,114.5936833,0,164,39577.2385532407,2008-05-09,05:43:31
37.5867416,114.5934033,0,164,39577.2386111111,2008-05-09,05:43:36
37.5893116,114.5931266,0,164,39577.2386689815,2008-05-09,05:43:41
37.5918799,114.5928549,0,164,39577.2387268519,2008-05-09,05:43:46
37.59445,114.5925783,0,164,39577.2387847222,2008-05-09,05:43:51
37.5970133,114.5922966,0,164,39577.2388425926,2008-05-09,05:43:56
37.5995766,114.5920183,0,167.3,39577.238900463,2008-05-09,05:44:01
37.6021483,114.5917383,0,167.3,39577.2389583333,2008-05-09,05:44:06
37.6047166,114.5914566,0,167.3,39577.2390162037,2008-05-09,05:44:11
37.6072799,114.5911816,0,170.6,39577.2390740741,2008-05-09,05:44:16
37.60985,114.590905,0,170.6,39577.2391319444,2008-05-09,05:44:21
37.6124233,114.5906366,0,173.9,39577.2391898148,2008-05-09,05:44:26
37.6149933,114.5903616,0,173.9,39577.2392476852,2008-05-09,05:44:31
37.6175449,114.5900849,0,173.9,39577.2393055556,2008-05-09,05:44:36
37.62008,114.5898116,0,173.9,39577.2393634259,2008-05-09,05:44:41
37.6225983,114.5895383,0,173.9,39577.2394212963,2008-05-09,05:44:46
37.6250983,114.5892683,0,173.9,39577.2394791667,2008-05-09,05:44:51
37.6276032,114.5890316,0,173.9,39577.239537037,2008-05-09,05:44:56
37.6301199,114.588775,0,180.4,39577.2395949074,2008-05-09,05:45:01
37.6326533,114.588505,0,187,39577.2396527778,2008-05-09,05:45:06
37.6352183,114.5881783,0,190.3,39577.2397106481,2008-05-09,05:45:11
37.6377949,114.5878933,0,190.3,39577.2397685185,2008-05-09,05:45:16
37.6403649,114.5876199,0,190.3,39577.2398263889,2008-05-09,05:45:21
37.6429266,114.5873633,0,193.6,39577.2398842593,2008-05-09,05:45:26
37.6454982,114.5870883,0,193.6,39577.2399421296,2008-05-09,05:45:31
37.6480549,114.5868166,0,193.6,39577.24,2008-05-09,05:45:36
37.65056,114.5865499,0,196.9,39577.2400578704,2008-05-09,05:45:41
37.6529933,114.5862833,0,200.1,39577.2401157407,2008-05-09,05:45:46
37.655325,114.586025,0,203.4,39577.2401736111,2008-05-09,05:45:51
37.6575782,114.5857783,0,206.7,39577.2402314815,2008-05-09,05:45:56
37.6597449,114.5855383,0,206.7,39577.2402893519,2008-05-09,05:46:01
37.6618166,114.58531,0,210,39577.2403472222,2008-05-09,05:46:06
37.6638233,114.5850866,0,213.3,39577.2404050926,2008-05-09,05:46:11
37.6658066,114.5848666,0,213.3,39577.240462963,2008-05-09,05:46:16
37.667795,114.5846533,0,213.3,39577.2405208333,2008-05-09,05:46:21
37.6697949,114.5845766,0,206.7,39577.2405787037,2008-05-09,05:46:26
37.6717933,114.5847899,0,203.4,39577.2406365741,2008-05-09,05:46:31
37.6737833,114.5850799,0,203.4,39577.2406944444,2008-05-09,05:46:36
37.6757916,114.5852132,0,200.1,39577.2407523148,2008-05-09,05:46:41
37.6778083,114.5853133,0,196.9,39577.2408101852,2008-05-09,05:46:46
37.6798283,114.58541,0,193.6,39577.2408680556,2008-05-09,05:46:51
37.6818416,114.5854299,0,190.3,39577.2409259259,2008-05-09,05:46:56
37.6838416,114.5853266,0,190.3,39577.2409837963,2008-05-09,05:47:01
37.6858282,114.5850566,0,190.3,39577.2410416667,2008-05-09,05:47:06
37.6877716,114.5844483,0,190.3,39577.241099537,2008-05-09,05:47:11
37.6896266,114.5835032,0,193.6,39577.2411574074,2008-05-09,05:47:16
37.69138,114.5822799,0,190.3,39577.2412152778,2008-05-09,05:47:21
37.6931083,114.5810049,0,190.3,39577.2412731481,2008-05-09,05:47:26
37.69484,114.5797233,0,193.6,39577.2413310185,2008-05-09,05:47:31
37.6966033,114.5784283,0,193.6,39577.2413888889,2008-05-09,05:47:36
37.6983899,114.5771132,0,193.6,39577.2414467593,2008-05-09,05:47:41
37.7001916,114.5757966,0,190.3,39577.2415046296,2008-05-09,05:47:46
37.7019816,114.5744883,0,190.3,39577.2415625,2008-05-09,05:47:51
37.7037633,114.5731882,0,190.3,39577.2416203704,2008-05-09,05:47:56
37.7055466,114.5718883,0,190.3,39577.2416782407,2008-05-09,05:48:01
37.7073283,114.5705933,0,193.6,39577.2417361111,2008-05-09,05:48:06
37.7091116,114.5692966,0,193.6,39577.2417939815,2008-05-09,05:48:11
37.7108949,114.5679983,0,193.6,39577.2418518519,2008-05-09,05:48:16
37.7126766,114.5666966,0,193.6,39577.2419097222,2008-05-09,05:48:21
37.7144582,114.5654,0,196.9,39577.2419675926,2008-05-09,05:48:26
37.7162382,114.5641016,0,200.1,39577.242025463,2008-05-09,05:48:31
37.71802,114.5628016,0,200.1,39577.2420833333,2008-05-09,05:48:36
37.7198033,114.5615016,0,203.4,39577.2421412037,2008-05-09,05:48:41
37.7215833,114.5602099,0,203.4,39577.2421990741,2008-05-09,05:48:46
37.7233516,114.5589232,0,203.4,39577.2422569444,2008-05-09,05:48:51
37.7251066,114.5576416,0,203.4,39577.2423148148,2008-05-09,05:48:56
37.7268516,114.5563699,0,206.7,39577.2423726852,2008-05-09,05:49:01
37.7285783,114.5550949,0,210,39577.2424305556,2008-05-09,05:49:06
37.7303083,114.553825,0,213.3,39577.2424884259,2008-05-09,05:49:11
37.7320416,114.5525566,0,213.3,39577.2425462963,2008-05-09,05:49:16
37.7337749,114.5512849,0,213.3,39577.2426041667,2008-05-09,05:49:21
37.7355083,114.5500166,0,213.3,39577.242662037,2008-05-09,05:49:26
37.737245,114.5487416,0,216.5,39577.2427199074,2008-05-09,05:49:31
37.7389966,114.5474583,0,216.5,39577.2427777778,2008-05-09,05:49:36
37.7407716,114.5461549,0,216.5,39577.2428356481,2008-05-09,05:49:41
37.742555,114.5448466,0,216.5,39577.2428935185,2008-05-09,05:49:46
37.7443299,114.5435433,0,216.5,39577.2429513889,2008-05-09,05:49:51
37.746115,114.5423016,0,216.5,39577.2430092593,2008-05-09,05:49:56
37.7479899,114.5413166,0,216.5,39577.2430671296,2008-05-09,05:50:01
37.7499366,114.5406416,0,213.3,39577.243125,2008-05-09,05:50:06
37.7519266,114.54019,0,216.5,39577.2431828704,2008-05-09,05:50:11
37.7539332,114.5397599,0,216.5,39577.2432407407,2008-05-09,05:50:16
37.7559616,114.5393249,0,213.3,39577.2432986111,2008-05-09,05:50:21
37.7580049,114.5388866,0,213.3,39577.2433564815,2008-05-09,05:50:26
37.7600549,114.5384482,0,213.3,39577.2434143518,2008-05-09,05:50:31
37.7620966,114.5380066,0,213.3,39577.2434722222,2008-05-09,05:50:36
37.7641283,114.5375616,0,213.3,39577.2435300926,2008-05-09,05:50:41
37.7661633,114.5371166,0,213.3,39577.243587963,2008-05-09,05:50:46
37.7681949,114.5366749,0,213.3,39577.2436458333,2008-05-09,05:50:51
37.7702266,114.5362316,0,213.3,39577.2437037037,2008-05-09,05:50:56
37.7722583,114.5357849,0,213.3,39577.2437615741,2008-05-09,05:51:01
37.7742866,114.5353416,0,216.5,39577.2438194444,2008-05-09,05:51:06
37.7763083,114.5348983,0,223.1,39577.2438773148,2008-05-09,05:51:11
37.7783383,114.5344583,0,223.1,39577.2439351852,2008-05-09,05:51:16
37.7803666,114.5340183,0,226.4,39577.2439930556,2008-05-09,05:51:21
37.7823916,114.5336316,0,236.2,39577.2440509259,2008-05-09,05:51:26
37.7844266,114.53321,0,239.5,39577.2441087963,2008-05-09,05:51:31
37.7864533,114.5327683,0,242.8,39577.2441666667,2008-05-09,05:51:36
37.7884883,114.5323266,0,239.5,39577.244224537,2008-05-09,05:51:41
37.790525,114.531885,0,239.5,39577.2442824074,2008-05-09,05:51:46
37.7925633,114.5314433,0,236.2,39577.2443402778,2008-05-09,05:51:51
37.7946016,114.5309999,0,232.9,39577.2443981481,2008-05-09,05:51:56
37.7966433,114.5305533,0,229.7,39577.2444560185,2008-05-09,05:52:01
37.7986749,114.530105,0,229.7,39577.2445138889,2008-05-09,05:52:06
37.80071,114.5296583,0,229.7,39577.2445717593,2008-05-09,05:52:11
37.8027466,114.5292166,0,226.4,39577.2446296296,2008-05-09,05:52:16
37.8047866,114.5287766,0,223.1,39577.2446875,2008-05-09,05:52:21
37.8068233,114.5283333,0,223.1,39577.2447453704,2008-05-09,05:52:26
37.8088616,114.5278883,0,219.8,39577.2448032407,2008-05-09,05:52:31
37.8108949,114.5274466,0,216.5,39577.2448611111,2008-05-09,05:52:36
37.8129316,114.5270033,0,216.5,39577.2449189815,2008-05-09,05:52:41
37.8149666,114.5265566,0,216.5,39577.2449768518,2008-05-09,05:52:46
37.8170016,114.5261116,0,213.3,39577.2450347222,2008-05-09,05:52:51
37.8190366,114.5256666,0,213.3,39577.2450925926,2008-05-09,05:52:56
37.8210716,114.5252216,0,213.3,39577.245150463,2008-05-09,05:53:01
37.823105,114.5247783,0,210,39577.2452083333,2008-05-09,05:53:06
37.82514,114.5243333,0,210,39577.2452662037,2008-05-09,05:53:11
37.8271733,114.52389,0,210,39577.2453240741,2008-05-09,05:53:16
37.8292049,114.5234466,0,210,39577.2453819444,2008-05-09,05:53:21
37.8312383,114.5230033,0,210,39577.2454398148,2008-05-09,05:53:26
37.8332683,114.52256,0,213.3,39577.2454976852,2008-05-09,05:53:31
37.8352966,114.5221016,0,213.3,39577.2455555556,2008-05-09,05:53:36
37.8373266,114.5216366,0,216.5,39577.2456134259,2008-05-09,05:53:41
37.83936,114.521195,0,216.5,39577.2456712963,2008-05-09,05:53:46
37.8413933,114.5207499,0,219.8,39577.2457291667,2008-05-09,05:53:51
37.8434266,114.52031,0,219.8,39577.245787037,2008-05-09,05:53:56
37.8454599,114.5198683,0,219.8,39577.2458449074,2008-05-09,05:54:01
37.8474916,114.5194283,0,223.1,39577.2459027778,2008-05-09,05:54:06
37.8495233,114.5189899,0,226.4,39577.2459606482,2008-05-09,05:54:11
37.851555,114.5185483,0,226.4,39577.2460185185,2008-05-09,05:54:16
37.8535866,114.5180999,0,229.7,39577.2460763889,2008-05-09,05:54:21
37.8556199,114.5176516,0,229.7,39577.2461342593,2008-05-09,05:54:26
37.8576533,114.5172083,0,229.7,39577.2461921296,2008-05-09,05:54:31
37.8596849,114.5167683,0,232.9,39577.24625,2008-05-09,05:54:36
37.861715,114.5163283,0,236.2,39577.2463078704,2008-05-09,05:54:41
37.8637433,114.5158883,0,239.5,39577.2463657407,2008-05-09,05:54:46
37.8657733,114.5154466,0,239.5,39577.2464236111,2008-05-09,05:54:51
37.86781,114.5149966,0,236.2,39577.2464814815,2008-05-09,05:54:56
37.8698566,114.51455,0,236.2,39577.2465393519,2008-05-09,05:55:01
37.8718933,114.5141033,0,232.9,39577.2465972222,2008-05-09,05:55:06
37.8739333,114.51366,0,229.7,39577.2466550926,2008-05-09,05:55:11
37.8759716,114.5132183,0,226.4,39577.246712963,2008-05-09,05:55:16
37.87801,114.5127749,0,226.4,39577.2467708333,2008-05-09,05:55:21
37.8800433,114.5123366,0,226.4,39577.2468287037,2008-05-09,05:55:26
37.8820766,114.511895,0,226.4,39577.2468865741,2008-05-09,05:55:31
37.8841099,114.5114516,0,223.1,39577.2469444444,2008-05-09,05:55:36
37.8861416,114.5110099,0,223.1,39577.2470023148,2008-05-09,05:55:41
37.8881682,114.510565,0,226.4,39577.2470601852,2008-05-09,05:55:46
37.8902016,114.5101266,0,226.4,39577.2471180556,2008-05-09,05:55:51
37.8922316,114.5096883,0,226.4,39577.2471759259,2008-05-09,05:55:56
37.8942616,114.5092499,0,229.7,39577.2472337963,2008-05-09,05:56:01
37.896295,114.5088099,0,229.7,39577.2472916667,2008-05-09,05:56:06
37.8983216,114.50837,0,229.7,39577.247349537,2008-05-09,05:56:11
37.9003383,114.5079316,0,229.7,39577.2474074074,2008-05-09,05:56:16
37.9023433,114.5074966,0,229.7,39577.2474652778,2008-05-09,05:56:21
37.9043366,114.5070649,0,232.9,39577.2475231481,2008-05-09,05:56:26
37.9063183,114.5066366,0,232.9,39577.2475810185,2008-05-09,05:56:31
37.9082866,114.5061966,0,236.2,39577.2476388889,2008-05-09,05:56:36
37.9102516,114.5057633,0,236.2,39577.2476967593,2008-05-09,05:56:41
37.912215,114.5053416,0,242.8,39577.2477546296,2008-05-09,05:56:46
37.91418,114.5049166,0,246.1,39577.2478125,2008-05-09,05:56:51
37.9161483,114.50449,0,246.1,39577.2478703704,2008-05-09,05:56:56
37.9181216,114.5040633,0,249.3,39577.2479282407,2008-05-09,05:57:01
37.9201033,114.503635,0,252.6,39577.2479861111,2008-05-09,05:57:06
37.92208,114.5032066,0,249.3,39577.2480439815,2008-05-09,05:57:11
37.9240416,114.5027516,0,246.1,39577.2481018519,2008-05-09,05:57:16
37.9260133,114.5023116,0,246.1,39577.2481597222,2008-05-09,05:57:21
37.9279883,114.5018783,0,242.8,39577.2482175926,2008-05-09,05:57:26
37.9299616,114.50145,0,242.8,39577.248275463,2008-05-09,05:57:31
37.9319233,114.5009666,0,242.8,39577.2483333333,2008-05-09,05:57:36
37.9338583,114.5003366,0,239.5,39577.2483912037,2008-05-09,05:57:41
37.9358216,114.4998733,0,239.5,39577.2484490741,2008-05-09,05:57:46
37.93779,114.4994466,0,239.5,39577.2485069444,2008-05-09,05:57:51
37.9397566,114.4990233,0,239.5,39577.2485648148,2008-05-09,05:57:56
37.9416933,114.4986083,0,242.8,39577.2486226852,2008-05-09,05:58:01
37.9435483,114.4982233,0,242.8,39577.2486805556,2008-05-09,05:58:06
37.9453283,114.4979816,0,242.8,39577.2487384259,2008-05-09,05:58:11
37.9470616,114.4976816,0,242.8,39577.2487962963,2008-05-09,05:58:16
37.9487699,114.4973133,0,242.8,39577.2488541667,2008-05-09,05:58:21
37.9504683,114.4968766,0,246.1,39577.248912037,2008-05-09,05:58:26
37.9521083,114.4961366,0,246.1,39577.2489699074,2008-05-09,05:58:31
37.9536483,114.49501,0,236.2,39577.2490277778,2008-05-09,05:58:36
37.9550216,114.4935899,0,232.9,39577.2490856481,2008-05-09,05:58:41
37.9562032,114.4919166,0,229.7,39577.2491435185,2008-05-09,05:58:46
37.957155,114.4900283,0,232.9,39577.2492013889,2008-05-09,05:58:51
37.9579133,114.48801,0,236.2,39577.2492592593,2008-05-09,05:58:56
37.9586433,114.485985,0,239.5,39577.2493171296,2008-05-09,05:59:01
37.9593816,114.4839683,0,246.1,39577.249375,2008-05-09,05:59:06
37.960115,114.4819583,0,252.6,39577.2494328704,2008-05-09,05:59:11
37.9608483,114.4799533,0,255.9,39577.2494907407,2008-05-09,05:59:16
37.9615799,114.4779566,0,259.2,39577.2495486111,2008-05-09,05:59:21
37.9623133,114.475965,0,262.5,39577.2496064815,2008-05-09,05:59:26
37.9631583,114.4740499,0,262.5,39577.2496643519,2008-05-09,05:59:31
37.9642249,114.4723233,0,259.2,39577.2497222222,2008-05-09,05:59:36
37.9655033,114.4708416,0,252.6,39577.2497800926,2008-05-09,05:59:41
37.9669783,114.4696516,0,252.6,39577.249837963,2008-05-09,05:59:46
37.9685916,114.4687766,0,255.9,39577.2498958333,2008-05-09,05:59:51
37.970305,114.4682466,0,255.9,39577.2499537037,2008-05-09,05:59:56
37.9720716,114.4680766,0,255.9,39577.2500115741,2008-05-09,06:00:01
37.9738299,114.4682616,0,259.2,39577.2500694444,2008-05-09,06:00:06
37.9755633,114.4686766,0,259.2,39577.2501273148,2008-05-09,06:00:11
37.9772916,114.4691033,0,255.9,39577.2501851852,2008-05-09,06:00:16
37.97902,114.4695283,0,252.6,39577.2502430556,2008-05-09,06:00:21
37.9807433,114.46996,0,249.3,39577.2503009259,2008-05-09,06:00:26
37.9824699,114.470375,0,249.3,39577.2503587963,2008-05-09,06:00:31
37.9841916,114.4707899,0,249.3,39577.2504166667,2008-05-09,06:00:36
37.9859116,114.4712033,0,249.3,39577.250474537,2008-05-09,06:00:41
37.987625,114.4716083,0,249.3,39577.2505324074,2008-05-09,06:00:46
37.9892916,114.472015,0,252.6,39577.2505902778,2008-05-09,06:00:51
37.9908733,114.4723933,0,252.6,39577.2506481481,2008-05-09,06:00:56
37.9923566,114.472755,0,252.6,39577.2507060185,2008-05-09,06:01:01
37.9937149,114.4731066,0,259.2,39577.2507638889,2008-05-09,06:01:06
37.99495,114.4734333,0,265.7,39577.2508217593,2008-05-09,06:01:11
37.9961633,114.4737183,0,265.7,39577.2508796296,2008-05-09,06:01:16
37.9973766,114.47401,0,269,39577.2509375,2008-05-09,06:01:21
37.9986083,114.4742983,0,265.7,39577.2509953704,2008-05-09,06:01:26
37.9998483,114.4745933,0,265.7,39577.2510532407,2008-05-09,06:01:31
38.0010949,114.4748549,0,262.5,39577.2511111111,2008-05-09,06:01:36
38.0023583,114.4749116,0,262.5,39577.2511689815,2008-05-09,06:01:41
38.0036166,114.4749816,0,255.9,39577.2512268518,2008-05-09,06:01:46
38.0048583,114.4752749,0,252.6,39577.2512847222,2008-05-09,06:01:51
38.0061099,114.4755916,0,252.6,39577.2513425926,2008-05-09,06:01:56
38.0073566,114.4758899,0,255.9,39577.251400463,2008-05-09,06:02:01
38.0085966,114.4761849,0,255.9,39577.2514583333,2008-05-09,06:02:06
38.0098316,114.4764749,0,259.2,39577.2515162037,2008-05-09,06:02:11
38.0110583,114.4767616,0,259.2,39577.2515740741,2008-05-09,06:02:16
38.0122799,114.4770483,0,262.5,39577.2516319444,2008-05-09,06:02:21
38.0135033,114.4773349,0,262.5,39577.2516898148,2008-05-09,06:02:26
38.0146899,114.4777699,0,265.7,39577.2517476852,2008-05-09,06:02:31
38.0158233,114.47839,0,265.7,39577.2518055556,2008-05-09,06:02:36
38.0169766,114.4789666,0,265.7,39577.2518634259,2008-05-09,06:02:41
38.0181949,114.4793049,0,265.7,39577.2519212963,2008-05-09,06:02:46
38.0194183,114.4795899,0,265.7,39577.2519791667,2008-05-09,06:02:51
38.0206383,114.4798799,0,269,39577.252037037,2008-05-09,06:02:56
38.0218149,114.4801383,0,269,39577.2520949074,2008-05-09,06:03:01
38.0228849,114.4803783,0,275.6,39577.2521527778,2008-05-09,06:03:06
38.0238316,114.480605,0,285.4,39577.2522106481,2008-05-09,06:03:11
38.0246999,114.4807583,0,278.9,39577.2522685185,2008-05-09,06:03:16
38.0255633,114.4809683,0,282.2,39577.2523263889,2008-05-09,06:03:21
38.0264266,114.4811783,0,282.2,39577.2523842593,2008-05-09,06:03:26
38.0272783,114.4813849,0,288.7,39577.2524421296,2008-05-09,06:03:31
38.02806,114.4815866,0,301.8,39577.2525,2008-05-09,06:03:36
38.0283316,114.4816666,0,308.4,39577.2525231481,2008-05-09,06:03:38
38.0285933,114.4817266,0,308.4,39577.2525462963,2008-05-09,06:03:40
38.0288283,114.4817916,0,311.7,39577.2525694444,2008-05-09,06:03:42
38.0290366,114.4818533,0,311.7,39577.2525925926,2008-05-09,06:03:44
38.0292266,114.4819099,0,308.4,39577.2526157407,2008-05-09,06:03:46
38.0294233,114.4819633,0,311.7,39577.2526388889,2008-05-09,06:03:48
38.0296199,114.4819933,0,301.8,39577.252662037,2008-05-09,06:03:50
38.0298133,114.4820349,0,292,39577.2526851852,2008-05-09,06:03:52
38.0300033,114.4820833,0,288.7,39577.2527083333,2008-05-09,06:03:54
38.0301866,114.4821333,0,285.4,39577.2527314815,2008-05-09,06:03:56
38.0303749,114.4821783,0,285.4,39577.2527546296,2008-05-09,06:03:58
38.0305633,114.4822233,0,285.4,39577.2527777778,2008-05-09,06:04:00
38.0307499,114.48227,0,285.4,39577.2528009259,2008-05-09,06:04:02
38.0309333,114.4823166,0,285.4,39577.2528240741,2008-05-09,06:04:04
38.0311183,114.4823583,0,285.4,39577.2528472222,2008-05-09,06:04:06
38.0313033,114.4824016,0,285.4,39577.2528703704,2008-05-09,06:04:08
38.0314866,114.4824499,0,282.2,39577.2528935185,2008-05-09,06:04:10
38.0316683,114.4825016,0,282.2,39577.2529166667,2008-05-09,06:04:12
38.0318483,114.4825583,0,282.2,39577.2529398148,2008-05-09,06:04:14
38.0320266,114.48262,0,282.2,39577.252962963,2008-05-09,06:04:16
38.0322033,114.4826816,0,282.2,39577.2529861111,2008-05-09,06:04:18
38.0323799,114.4827433,0,282.2,39577.2530092593,2008-05-09,06:04:20
38.0325583,114.4828033,0,282.2,39577.2530324074,2008-05-09,06:04:22
38.0327433,114.4828533,0,282.2,39577.2530555556,2008-05-09,06:04:24
38.0329216,114.4829133,0,282.2,39577.2530787037,2008-05-09,06:04:26
38.0330999,114.4829716,0,282.2,39577.2531018518,2008-05-09,06:04:28
38.0332749,114.483035,0,285.4,39577.253125,2008-05-09,06:04:30
38.0334566,114.4830883,0,285.4,39577.2531481481,2008-05-09,06:04:32
38.0336299,114.4831499,0,282.2,39577.2531712963,2008-05-09,06:04:34
38.0338033,114.4832149,0,282.2,39577.2531944444,2008-05-09,06:04:36
38.0339766,114.4832783,0,282.2,39577.2532175926,2008-05-09,06:04:38
38.0341499,114.4833416,0,282.2,39577.2532407407,2008-05-09,06:04:40
38.034325,114.4834033,0,282.2,39577.2532638889,2008-05-09,06:04:42
38.0345016,114.4834666,0,282.2,39577.253287037,2008-05-09,06:04:44
38.0346783,114.4835299,0,282.2,39577.2533101852,2008-05-09,06:04:46
38.0348583,114.48359,0,282.2,39577.2533333333,2008-05-09,06:04:48
38.0350366,114.48365,0,278.9,39577.2533564815,2008-05-09,06:04:50
38.0352183,114.4837033,0,282.2,39577.2533796296,2008-05-09,06:04:52
38.0353983,114.4837483,0,282.2,39577.2534027778,2008-05-09,06:04:54
38.0355783,114.4837899,0,282.2,39577.2534259259,2008-05-09,06:04:56
38.0357599,114.4838316,0,278.9,39577.2534490741,2008-05-09,06:04:58
38.03594,114.483875,0,278.9,39577.2534722222,2008-05-09,06:05:00
38.0361199,114.4839183,0,278.9,39577.2534953704,2008-05-09,06:05:02
38.0363,114.4839616,0,278.9,39577.2535185185,2008-05-09,06:05:04
38.0364783,114.4840066,0,282.2,39577.2535416667,2008-05-09,06:05:06
38.0366583,114.48405,0,282.2,39577.2535648148,2008-05-09,06:05:08
38.0368416,114.4840866,0,278.9,39577.253587963,2008-05-09,06:05:10
38.0370233,114.4841249,0,278.9,39577.2536111111,2008-05-09,06:05:12
38.0372033,114.4841666,0,278.9,39577.2536342593,2008-05-09,06:05:14
38.0373816,114.4842099,0,278.9,39577.2536574074,2008-05-09,06:05:16
38.0375616,114.4842533,0,278.9,39577.2536805556,2008-05-09,06:05:18
38.0377433,114.4842933,0,278.9,39577.2537037037,2008-05-09,06:05:20
38.0379266,114.4843216,0,278.9,39577.2537268519,2008-05-09,06:05:22
38.0381133,114.4843383,0,278.9,39577.25375,2008-05-09,06:05:24
38.0382983,114.4843566,0,278.9,39577.2537731482,2008-05-09,06:05:26
38.0384816,114.4843816,0,278.9,39577.2537962963,2008-05-09,06:05:28
38.038655,114.4844266,0,282.2,39577.2538194444,2008-05-09,06:05:30
38.0388266,114.484465,0,282.2,39577.2538425926,2008-05-09,06:05:32
38.0389916,114.4844783,0,278.9,39577.2538657407,2008-05-09,06:05:34
38.0391483,114.4845066,0,278.9,39577.2538888889,2008-05-09,06:05:36
38.03929,114.4845249,0,275.6,39577.253912037,2008-05-09,06:05:38
38.0394149,114.4845583,0,275.6,39577.2539351852,2008-05-09,06:05:40
38.0395266,114.4845799,0,272.3,39577.2539583333,2008-05-09,06:05:42
38.0396483,114.4845766,0,269,39577.2539814815,2008-05-09,06:05:44
38.0397449,114.4845966,0,265.7,39577.2540046296,2008-05-09,06:05:46
38.03982,114.4846333,0,265.7,39577.2540277778,2008-05-09,06:05:48
38.0398749,114.4846699,0,262.5,39577.2540509259,2008-05-09,06:05:50
38.0399016,114.4846499,0,262.5,39577.2540740741,2008-05-09,06:05:52
38.0399366,114.4846283,0,262.5,39577.2540972222,2008-05-09,06:05:54
38.0401416,114.4847266,0,262.5,39577.2565856481,2008-05-09,06:09:29
38.0402283,114.4847483,0,262.5,39577.2566087963,2008-05-09,06:09:31
38.0403733,114.48478,0,262.5,39577.2566319444,2008-05-09,06:09:33
38.0404799,114.4848099,0,262.5,39577.2566550926,2008-05-09,06:09:35
38.0406083,114.48485,0,262.5,39577.2566782407,2008-05-09,06:09:37
38.0407516,114.4848866,0,262.5,39577.2567013889,2008-05-09,06:09:39
38.0409166,114.4848883,0,262.5,39577.256724537,2008-05-09,06:09:41
38.0410649,114.4849383,0,262.5,39577.2567476852,2008-05-09,06:09:43
38.04123,114.4849649,0,262.5,39577.2567708333,2008-05-09,06:09:45
38.0413899,114.4850083,0,262.5,39577.2567939815,2008-05-09,06:09:47
38.0415733,114.4850483,0,262.5,39577.2568171296,2008-05-09,06:09:49
38.0417633,114.4850833,0,262.5,39577.2568402778,2008-05-09,06:09:51
38.0419533,114.4851083,0,262.5,39577.2568634259,2008-05-09,06:09:53
38.0421433,114.4851549,0,262.5,39577.2568865741,2008-05-09,06:09:55
38.0423316,114.4852066,0,262.5,39577.2569097222,2008-05-09,06:09:57
38.0425316,114.4852566,0,262.5,39577.2569328704,2008-05-09,06:09:59
38.0427383,114.4853033,0,262.5,39577.2569560185,2008-05-09,06:10:01
38.0429383,114.4853616,0,259.2,39577.2569791667,2008-05-09,06:10:03
38.0431366,114.4854233,0,259.2,39577.2570023148,2008-05-09,06:10:05
38.0433299,114.4854933,0,259.2,39577.257025463,2008-05-09,06:10:07
38.0435216,114.4855666,0,259.2,39577.2570486111,2008-05-09,06:10:09
38.0437099,114.4856383,0,259.2,39577.2570717593,2008-05-09,06:10:11
38.0438983,114.4857066,0,259.2,39577.2570949074,2008-05-09,06:10:13
38.0440833,114.4857699,0,259.2,39577.2571180556,2008-05-09,06:10:15
38.0442683,114.4858266,0,259.2,39577.2571412037,2008-05-09,06:10:17
38.0444549,114.4858766,0,259.2,39577.2571643519,2008-05-09,06:10:19
38.0446399,114.4859249,0,262.5,39577.2571875,2008-05-09,06:10:21
38.0448216,114.4859783,0,262.5,39577.2572106481,2008-05-09,06:10:23
38.0450016,114.4860416,0,262.5,39577.2572337963,2008-05-09,06:10:25
38.0451816,114.4861033,0,262.5,39577.2572569444,2008-05-09,06:10:27
38.045365,114.4861566,0,262.5,39577.2572800926,2008-05-09,06:10:29
38.0455449,114.4862033,0,262.5,39577.2573032407,2008-05-09,06:10:31
38.0457283,114.4862566,0,265.7,39577.2573263889,2008-05-09,06:10:33
38.0459083,114.4863166,0,265.7,39577.257349537,2008-05-09,06:10:35
38.04609,114.4863799,0,265.7,39577.2573726852,2008-05-09,06:10:37
38.0462716,114.4864416,0,269,39577.2573958333,2008-05-09,06:10:39
38.0464466,114.4865383,0,288.7,39577.2574189815,2008-05-09,06:10:41
38.0466249,114.4865933,0,292,39577.2574421296,2008-05-09,06:10:43
38.0468016,114.4866516,0,298.6,39577.2574652778,2008-05-09,06:10:45
38.04698,114.4866983,0,301.8,39577.2574884259,2008-05-09,06:10:47
38.0471533,114.4867566,0,305.1,39577.2575115741,2008-05-09,06:10:49
38.0473566,114.4867766,0,311.7,39577.2575347222,2008-05-09,06:10:51
38.0475466,114.48681,0,315,39577.2575578704,2008-05-09,06:10:53
38.0477316,114.4868499,0,318.2,39577.2575810185,2008-05-09,06:10:55
38.0479116,114.4868983,0,321.5,39577.2576041667,2008-05-09,06:10:57
38.0480899,114.4869483,0,321.5,39577.2576273148,2008-05-09,06:10:59
38.04827,114.486995,0,324.8,39577.257650463,2008-05-09,06:11:01
38.0484533,114.4870366,0,324.8,39577.2576736111,2008-05-09,06:11:03
38.0486449,114.4870616,0,324.8,39577.2576967593,2008-05-09,06:11:05
38.0488299,114.4871149,0,328.1,39577.2577199074,2008-05-09,06:11:07
38.0490266,114.4871683,0,331.4,39577.2577430556,2008-05-09,06:11:09
38.0492416,114.4872133,0,331.4,39577.2577662037,2008-05-09,06:11:11
38.0494716,114.48726,0,331.4,39577.2577893519,2008-05-09,06:11:13
38.0497133,114.4873133,0,331.4,39577.2578125,2008-05-09,06:11:15
38.0499649,114.4873683,0,328.1,39577.2578356481,2008-05-09,06:11:17
38.0502299,114.4874166,0,321.5,39577.2578587963,2008-05-09,06:11:19
38.0505083,114.4874716,0,318.2,39577.2578819444,2008-05-09,06:11:21
38.0507983,114.4875316,0,318.2,39577.2579050926,2008-05-09,06:11:23
38.0511033,114.48759,0,315,39577.2579282407,2008-05-09,06:11:25
38.05193,114.4877233,0,298.6,39577.2579861111,2008-05-09,06:11:30
38.05282,114.4879216,0,295.3,39577.2580439815,2008-05-09,06:11:35
38.0537966,114.4881266,0,285.4,39577.2581018518,2008-05-09,06:11:40
38.0548433,114.4883699,0,278.9,39577.2581597222,2008-05-09,06:11:45
38.0559549,114.4886266,0,278.9,39577.2582175926,2008-05-09,06:11:50
38.0571366,114.4889099,0,278.9,39577.258275463,2008-05-09,06:11:55
38.0583916,114.4892116,0,278.9,39577.2583333333,2008-05-09,06:12:00
38.0597166,114.4895283,0,278.9,39577.2583912037,2008-05-09,06:12:05
38.0611033,114.4898699,0,282.2,39577.2584490741,2008-05-09,06:12:10
38.0625499,114.4902166,0,285.4,39577.2585069444,2008-05-09,06:12:15
38.064035,114.4905683,0,285.4,39577.2585648148,2008-05-09,06:12:20
38.0655266,114.4909233,0,285.4,39577.2586226852,2008-05-09,06:12:25
38.0670149,114.4912666,0,282.2,39577.2586805556,2008-05-09,06:12:30
38.0684966,114.49161,0,282.2,39577.2587384259,2008-05-09,06:12:35
38.0699799,114.4919483,0,278.9,39577.2587962963,2008-05-09,06:12:40
38.0714583,114.49229,0,278.9,39577.2588541667,2008-05-09,06:12:45
38.0729316,114.4926433,0,278.9,39577.258912037,2008-05-09,06:12:50
38.07442,114.4930716,0,282.2,39577.2589699074,2008-05-09,06:12:55
38.0759283,114.4936983,0,285.4,39577.2590277778,2008-05-09,06:13:00
38.0774699,114.4943533,0,292,39577.2590856481,2008-05-09,06:13:05
38.0790216,114.4950083,0,292,39577.2591435185,2008-05-09,06:13:10
38.0805749,114.4956616,0,288.7,39577.2592013889,2008-05-09,06:13:15
38.0821233,114.4963116,0,288.7,39577.2592592593,2008-05-09,06:13:20
38.0836716,114.49695,0,288.7,39577.2593171296,2008-05-09,06:13:25
38.0852166,114.4975999,0,288.7,39577.259375,2008-05-09,06:13:30
38.0867616,114.4982533,0,288.7,39577.2594328704,2008-05-09,06:13:35
38.0883016,114.4988999,0,285.4,39577.2594907407,2008-05-09,06:13:40
38.0898366,114.4995449,0,282.2,39577.2595486111,2008-05-09,06:13:45
38.0913749,114.5001899,0,282.2,39577.2596064815,2008-05-09,06:13:50
38.0929199,114.50084,0,278.9,39577.2596643518,2008-05-09,06:13:55
38.0944666,114.50149,0,278.9,39577.2597222222,2008-05-09,06:14:00
38.0960133,114.5021433,0,278.9,39577.2597800926,2008-05-09,06:14:05
38.0975566,114.5028033,0,282.2,39577.259837963,2008-05-09,06:14:10
38.0990949,114.503465,0,285.4,39577.2598958333,2008-05-09,06:14:15
38.1005833,114.5042716,0,278.9,39577.2599537037,2008-05-09,06:14:20
38.1019233,114.5054249,0,275.6,39577.2600115741,2008-05-09,06:14:25
38.1032033,114.5066999,0,275.6,39577.2600694444,2008-05-09,06:14:30
38.1044833,114.5079666,0,272.3,39577.2601273148,2008-05-09,06:14:35
38.1057633,114.5092433,0,272.3,39577.2601851852,2008-05-09,06:14:40
38.1070566,114.510585,0,278.9,39577.2602430556,2008-05-09,06:14:45
38.1083433,114.51205,0,282.2,39577.2603009259,2008-05-09,06:14:50
38.1097133,114.5134416,0,285.4,39577.2603587963,2008-05-09,06:14:55
38.1110916,114.5148016,0,285.4,39577.2604166667,2008-05-09,06:15:00
38.1124599,114.5161616,0,288.7,39577.260474537,2008-05-09,06:15:05
38.1138266,114.5175116,0,288.7,39577.2605324074,2008-05-09,06:15:10
38.11519,114.51886,0,285.4,39577.2605902778,2008-05-09,06:15:15
38.1165199,114.520305,0,292,39577.2606481481,2008-05-09,06:15:20
38.1178399,114.5217816,0,288.7,39577.2607060185,2008-05-09,06:15:25
38.1191449,114.5232483,0,285.4,39577.2607638889,2008-05-09,06:15:30
38.1203866,114.52464,0,285.4,39577.2608217593,2008-05-09,06:15:35
38.1216066,114.5259883,0,278.9,39577.2608796296,2008-05-09,06:15:40
38.1228299,114.5273283,0,275.6,39577.2609375,2008-05-09,06:15:45
38.1240516,114.5286949,0,275.6,39577.2609953704,2008-05-09,06:15:50
38.1253266,114.5299883,0,275.6,39577.2610532407,2008-05-09,06:15:55
38.1266166,114.5312633,0,278.9,39577.2611111111,2008-05-09,06:16:00
38.1279066,114.5325349,0,278.9,39577.2611689815,2008-05-09,06:16:05
38.1291916,114.5338016,0,278.9,39577.2612268519,2008-05-09,06:16:10
38.1304733,114.5350732,0,278.9,39577.2612847222,2008-05-09,06:16:15
38.1317549,114.5363449,0,278.9,39577.2613425926,2008-05-09,06:16:20
38.1330433,114.5376116,0,275.6,39577.261400463,2008-05-09,06:16:25
38.1343649,114.5389099,0,275.6,39577.2614583333,2008-05-09,06:16:30
38.1357849,114.5401699,0,272.3,39577.2615162037,2008-05-09,06:16:35
38.1373616,114.5411566,0,269,39577.2615740741,2008-05-09,06:16:40
38.1390366,114.5418599,0,269,39577.2616319444,2008-05-09,06:16:45
38.1407249,114.5424849,0,265.7,39577.2616898148,2008-05-09,06:16:50
38.1424099,114.5431099,0,265.7,39577.2617476852,2008-05-09,06:16:55
38.1440916,114.5437332,0,265.7,39577.2618055556,2008-05-09,06:17:00
38.1457716,114.5443583,0,265.7,39577.2618634259,2008-05-09,06:17:05
38.1474483,114.5449916,0,265.7,39577.2619212963,2008-05-09,06:17:10
38.1491249,114.5456266,0,265.7,39577.2619791667,2008-05-09,06:17:15
38.1508033,114.5462616,0,265.7,39577.262037037,2008-05-09,06:17:20
38.1524783,114.5468983,0,265.7,39577.2620949074,2008-05-09,06:17:25
38.1541566,114.5475316,0,269,39577.2621527778,2008-05-09,06:17:30
38.1558366,114.5481633,0,272.3,39577.2622106481,2008-05-09,06:17:35
38.1575149,114.5487983,0,272.3,39577.2622685185,2008-05-09,06:17:40
38.1591899,114.5494366,0,275.6,39577.2623263889,2008-05-09,06:17:45
38.1608616,114.5500716,0,278.9,39577.2623842593,2008-05-09,06:17:50
38.1625283,114.5507016,0,278.9,39577.2624421296,2008-05-09,06:17:55
38.1641233,114.5513099,0,282.2,39577.2625,2008-05-09,06:18:00
38.1656849,114.5519016,0,282.2,39577.2625578704,2008-05-09,06:18:05
38.1672383,114.5524949,0,282.2,39577.2626157407,2008-05-09,06:18:10
38.168785,114.5531082,0,285.4,39577.2626736111,2008-05-09,06:18:15
38.1702633,114.55395,0,285.4,39577.2627314815,2008-05-09,06:18:20
38.1715983,114.5551133,0,285.4,39577.2627893519,2008-05-09,06:18:25
38.1728083,114.5564933,0,282.2,39577.2628472222,2008-05-09,06:18:30
38.1740066,114.5578916,0,282.2,39577.2629050926,2008-05-09,06:18:35
38.1752083,114.5592933,0,282.2,39577.262962963,2008-05-09,06:18:40
38.1764083,114.5607016,0,282.2,39577.2630208333,2008-05-09,06:18:45
38.1775383,114.5621949,0,282.2,39577.2630787037,2008-05-09,06:18:50
38.17845,114.5639166,0,285.4,39577.2631365741,2008-05-09,06:18:55
38.1792233,114.56575,0,285.4,39577.2631944444,2008-05-09,06:19:00
38.1799899,114.5675749,0,282.2,39577.2632523148,2008-05-09,06:19:05
38.1807533,114.5693899,0,282.2,39577.2633101852,2008-05-09,06:19:10
38.1815166,114.5712199,0,282.2,39577.2633680556,2008-05-09,06:19:15
38.1823483,114.5731066,0,288.7,39577.2634259259,2008-05-09,06:19:20
38.183415,114.5748633,0,288.7,39577.2634837963,2008-05-09,06:19:25
38.1846799,114.5764116,0,292,39577.2635416667,2008-05-09,06:19:30
38.1859916,114.577885,0,292,39577.263599537,2008-05-09,06:19:35
38.1873049,114.5793583,0,288.7,39577.2636574074,2008-05-09,06:19:40
38.1886283,114.5808383,0,288.7,39577.2637152778,2008-05-09,06:19:45
38.18999,114.5823633,0,288.7,39577.2637731481,2008-05-09,06:19:50
38.1913916,114.5839382,0,285.4,39577.2638310185,2008-05-09,06:19:55
38.1928299,114.5855616,0,288.7,39577.2638888889,2008-05-09,06:20:00
38.1943066,114.5872216,0,288.7,39577.2639467593,2008-05-09,06:20:05
38.1958183,114.5889349,0,288.7,39577.2640046296,2008-05-09,06:20:10
38.1973549,114.5906849,0,292,39577.2640625,2008-05-09,06:20:15
38.1988933,114.5924432,0,295.3,39577.2641203704,2008-05-09,06:20:20
38.2004316,114.5941866,0,295.3,39577.2641782407,2008-05-09,06:20:25
38.2019633,114.5959266,0,298.6,39577.2642361111,2008-05-09,06:20:30
38.2034616,114.5976183,0,298.6,39577.2642939815,2008-05-09,06:20:35
38.2048849,114.5992249,0,298.6,39577.2643518519,2008-05-09,06:20:40
38.2062233,114.6007316,0,298.6,39577.2644097222,2008-05-09,06:20:45
38.207535,114.6021966,0,295.3,39577.2644675926,2008-05-09,06:20:50
38.2088366,114.603655,0,295.3,39577.264525463,2008-05-09,06:20:55
38.2101299,114.6051166,0,295.3,39577.2645833333,2008-05-09,06:21:00
38.2114249,114.606555,0,292,39577.2646412037,2008-05-09,06:21:05
38.2127233,114.6079966,0,288.7,39577.2646990741,2008-05-09,06:21:10
38.2140333,114.6094733,0,288.7,39577.2647569444,2008-05-09,06:21:15
38.21534,114.6109583,0,288.7,39577.2648148148,2008-05-09,06:21:20
38.2166466,114.6124499,0,292,39577.2648726852,2008-05-09,06:21:25
38.2179583,114.6139333,0,295.3,39577.2649305556,2008-05-09,06:21:30
38.2192733,114.6154083,0,292,39577.2649884259,2008-05-09,06:21:35
38.2205899,114.6168766,0,292,39577.2650462963,2008-05-09,06:21:40
38.2218999,114.618355,0,292,39577.2651041667,2008-05-09,06:21:45
38.2232083,114.6198283,0,292,39577.265162037,2008-05-09,06:21:50
38.2245183,114.6213,0,292,39577.2652199074,2008-05-09,06:21:55
38.2259249,114.6226116,0,295.3,39577.2652777778,2008-05-09,06:22:00
38.2274866,114.6236183,0,292,39577.2653356481,2008-05-09,06:22:05
38.2291466,114.6243483,0,292,39577.2653935185,2008-05-09,06:22:10
38.2308183,114.6250266,0,292,39577.2654513889,2008-05-09,06:22:15
38.2324833,114.6257099,0,288.7,39577.2655092593,2008-05-09,06:22:20
38.2341483,114.6264016,0,288.7,39577.2655671296,2008-05-09,06:22:25
38.23586,114.6271116,0,288.7,39577.265625,2008-05-09,06:22:30
38.2376233,114.6278399,0,288.7,39577.2656828704,2008-05-09,06:22:35
38.23944,114.6285916,0,288.7,39577.2657407407,2008-05-09,06:22:40
38.2412983,114.6293649,0,288.7,39577.2657986111,2008-05-09,06:22:45
38.2431883,114.6301483,0,288.7,39577.2658564815,2008-05-09,06:22:50
38.2450899,114.63094,0,288.7,39577.2659143518,2008-05-09,06:22:55
38.247,114.6317333,0,288.7,39577.2659722222,2008-05-09,06:23:00
38.2489149,114.632535,0,292,39577.2660300926,2008-05-09,06:23:05
38.2508249,114.633335,0,292,39577.266087963,2008-05-09,06:23:10
38.2527233,114.6341316,0,292,39577.2661458333,2008-05-09,06:23:15
38.2546216,114.6349249,0,292,39577.2662037037,2008-05-09,06:23:20
38.2565199,114.6357216,0,292,39577.2662615741,2008-05-09,06:23:25
38.2584166,114.6365183,0,292,39577.2663194444,2008-05-09,06:23:30
38.2603149,114.6373132,0,292,39577.2663773148,2008-05-09,06:23:35
38.2622099,114.6381132,0,292,39577.2664351852,2008-05-09,06:23:40
38.26411,114.6389133,0,295.3,39577.2664930556,2008-05-09,06:23:45
38.26601,114.6397166,0,295.3,39577.2665509259,2008-05-09,06:23:50
38.2679116,114.6405183,0,295.3,39577.2666087963,2008-05-09,06:23:55
38.2698133,114.6413199,0,295.3,39577.2666666667,2008-05-09,06:24:00
38.2717099,114.6421233,0,295.3,39577.266724537,2008-05-09,06:24:05
38.2736099,114.6429133,0,295.3,39577.2667824074,2008-05-09,06:24:10
38.2755199,114.6436866,0,292,39577.2668402778,2008-05-09,06:24:15
38.2774183,114.6444849,0,292,39577.2668981481,2008-05-09,06:24:20
38.279315,114.6452849,0,292,39577.2669560185,2008-05-09,06:24:25
38.2812116,114.6460849,0,288.7,39577.2670138889,2008-05-09,06:24:30
38.2831066,114.6468833,0,288.7,39577.2670717593,2008-05-09,06:24:35
38.2849566,114.6476583,0,288.7,39577.2671296296,2008-05-09,06:24:40
38.2867133,114.6483966,0,288.7,39577.2671875,2008-05-09,06:24:45
38.2883533,114.6490883,0,285.4,39577.2672453704,2008-05-09,06:24:50
38.2898933,114.6497333,0,285.4,39577.2673032407,2008-05-09,06:24:55
38.2914266,114.6503733,0,285.4,39577.2673611111,2008-05-09,06:25:00
38.2929599,114.6510182,0,282.2,39577.2674189815,2008-05-09,06:25:05
38.2944766,114.6517116,0,288.7,39577.2674768518,2008-05-09,06:25:10
38.2959516,114.65256,0,288.7,39577.2675347222,2008-05-09,06:25:15
38.2974216,114.6534166,0,292,39577.2675925926,2008-05-09,06:25:20
38.2988966,114.65427,0,292,39577.267650463,2008-05-09,06:25:25
38.3003966,114.6551382,0,292,39577.2677083333,2008-05-09,06:25:30
38.3019566,114.6560399,0,292,39577.2677662037,2008-05-09,06:25:35
38.3035716,114.6569699,0,288.7,39577.2678240741,2008-05-09,06:25:40
38.3052383,114.65793,0,288.7,39577.2678819444,2008-05-09,06:25:45
38.3069533,114.6589199,0,288.7,39577.2679398148,2008-05-09,06:25:50
38.3087166,114.6599383,0,288.7,39577.2679976852,2008-05-09,06:25:55
38.3105199,114.6609733,0,292,39577.2680555556,2008-05-09,06:26:00
38.312345,114.6620233,0,292,39577.2681134259,2008-05-09,06:26:05
38.3141733,114.6630783,0,295.3,39577.2681712963,2008-05-09,06:26:10
38.3159983,114.6641333,0,298.6,39577.2682291667,2008-05-09,06:26:15
38.3178016,114.6652483,0,298.6,39577.268287037,2008-05-09,06:26:20
38.3195699,114.666465,0,298.6,39577.2683449074,2008-05-09,06:26:25
38.3213383,114.6676999,0,298.6,39577.2684027778,2008-05-09,06:26:30
38.3231,114.6689583,0,292,39577.2684606481,2008-05-09,06:26:35
38.3247999,114.6703416,0,292,39577.2685185185,2008-05-09,06:26:40
38.3264283,114.6718416,0,288.7,39577.2685763889,2008-05-09,06:26:45
38.32804,114.6733683,0,288.7,39577.2686342593,2008-05-09,06:26:50
38.3296616,114.6748416,0,278.9,39577.2686921296,2008-05-09,06:26:55
38.3312683,114.6763599,0,278.9,39577.26875,2008-05-09,06:27:00
38.3328666,114.6779033,0,278.9,39577.2688078704,2008-05-09,06:27:05
38.334465,114.6794349,0,275.6,39577.2688657407,2008-05-09,06:27:10
38.3360633,114.6809599,0,275.6,39577.2689236111,2008-05-09,06:27:15
38.3376633,114.6824899,0,275.6,39577.2689814815,2008-05-09,06:27:20
38.3392633,114.6840183,0,275.6,39577.2690393519,2008-05-09,06:27:25
38.3408633,114.68555,0,275.6,39577.2690972222,2008-05-09,06:27:30
38.3424666,114.6870816,0,275.6,39577.2691550926,2008-05-09,06:27:35
38.3440716,114.6886149,0,278.9,39577.269212963,2008-05-09,06:27:40
38.3456733,114.6901433,0,278.9,39577.2692708333,2008-05-09,06:27:45
38.347265,114.6916633,0,278.9,39577.2693287037,2008-05-09,06:27:50
38.3487883,114.6931166,0,282.2,39577.2693865741,2008-05-09,06:27:55
38.35023,114.6944983,0,282.2,39577.2694444444,2008-05-09,06:28:00
38.3516333,114.695835,0,282.2,39577.2695023148,2008-05-09,06:28:05
38.3530266,114.6971599,0,285.4,39577.2695601852,2008-05-09,06:28:10
38.3544166,114.6984866,0,285.4,39577.2696180556,2008-05-09,06:28:15
38.3557699,114.6998483,0,275.6,39577.2696759259,2008-05-09,06:28:20
38.3569433,114.7014766,0,272.3,39577.2697337963,2008-05-09,06:28:25
38.3578933,114.703335,0,269,39577.2697916667,2008-05-09,06:28:30
38.3586516,114.7053416,0,265.7,39577.269849537,2008-05-09,06:28:35
38.3593916,114.7073616,0,265.7,39577.2699074074,2008-05-09,06:28:40
38.360145,114.7093733,0,265.7,39577.2699652778,2008-05-09,06:28:45
38.3608966,114.7114216,0,265.7,39577.2700231481,2008-05-09,06:28:50
38.3616749,114.7135316,0,265.7,39577.2700810185,2008-05-09,06:28:55
38.3624766,114.7156983,0,269,39577.2701388889,2008-05-09,06:29:00
38.3633083,114.7179233,0,269,39577.2701967593,2008-05-09,06:29:05
38.3641583,114.7202099,0,272.3,39577.2702546296,2008-05-09,06:29:10
38.3650266,114.7225516,0,272.3,39577.2703125,2008-05-09,06:29:15
38.3659149,114.7249316,0,272.3,39577.2703703704,2008-05-09,06:29:20
38.3668066,114.7273166,0,275.6,39577.2704282407,2008-05-09,06:29:25
38.3676949,114.7296933,0,275.6,39577.2704861111,2008-05-09,06:29:30
38.36858,114.7320666,0,275.6,39577.2705439815,2008-05-09,06:29:35
38.3694666,114.7344383,0,275.6,39577.2706018519,2008-05-09,06:29:40
38.3703549,114.7368066,0,275.6,39577.2706597222,2008-05-09,06:29:45
38.3712416,114.7391716,0,278.9,39577.2707175926,2008-05-09,06:29:50
38.3721283,114.7415316,0,278.9,39577.270775463,2008-05-09,06:29:55
38.3729849,114.7438183,0,278.9,39577.2708333333,2008-05-09,06:30:00
38.3738016,114.74599,0,275.6,39577.2708912037,2008-05-09,06:30:05
38.3745666,114.7480233,0,275.6,39577.2709490741,2008-05-09,06:30:10
38.3752783,114.7499199,0,275.6,39577.2710069444,2008-05-09,06:30:15
38.3759733,114.7517733,0,275.6,39577.2710648148,2008-05-09,06:30:20
38.3766649,114.7536183,0,278.9,39577.2711226852,2008-05-09,06:30:25
38.3773516,114.7554533,0,278.9,39577.2711805556,2008-05-09,06:30:30
38.3781133,114.7572366,0,282.2,39577.2712384259,2008-05-09,06:30:35
38.3790833,114.7588166,0,278.9,39577.2712962963,2008-05-09,06:30:40
38.3801133,114.7603149,0,278.9,39577.2713541667,2008-05-09,06:30:45
38.3810999,114.7617366,0,278.9,39577.271412037,2008-05-09,06:30:50
38.3820533,114.7630816,0,278.9,39577.2714699074,2008-05-09,06:30:55
38.3830983,114.7642849,0,278.9,39577.2715277778,2008-05-09,06:31:00
38.3841666,114.7654416,0,278.9,39577.2715856481,2008-05-09,06:31:05
38.385235,114.7666033,0,278.9,39577.2716435185,2008-05-09,06:31:10
38.3863049,114.7677699,0,278.9,39577.2717013889,2008-05-09,06:31:15
38.3873766,114.7689416,0,278.9,39577.2717592593,2008-05-09,06:31:20
38.3884816,114.7700699,0,282.2,39577.2718171296,2008-05-09,06:31:25
38.3896633,114.7710799,0,282.2,39577.271875,2008-05-09,06:31:30
38.3908333,114.772125,0,282.2,39577.2719328704,2008-05-09,06:31:35
38.3919949,114.7731783,0,278.9,39577.2719907407,2008-05-09,06:31:40
38.3931549,114.7742333,0,278.9,39577.2720486111,2008-05-09,06:31:45
38.3943116,114.7752849,0,278.9,39577.2721064815,2008-05-09,06:31:50
38.39543,114.7763099,0,278.9,39577.2721643519,2008-05-09,06:31:55
38.3965033,114.7772916,0,278.9,39577.2722222222,2008-05-09,06:32:00
38.3975716,114.7782766,0,278.9,39577.2722800926,2008-05-09,06:32:05
38.3986366,114.7792633,0,278.9,39577.272337963,2008-05-09,06:32:10
38.3996983,114.7802433,0,282.2,39577.2723958333,2008-05-09,06:32:15
38.4007433,114.781235,0,282.2,39577.2724537037,2008-05-09,06:32:20
38.401645,114.782425,0,282.2,39577.2725115741,2008-05-09,06:32:25
38.4022916,114.7838616,0,282.2,39577.2725694444,2008-05-09,06:32:30
38.4026849,114.7854449,0,282.2,39577.2726273148,2008-05-09,06:32:35
38.4030133,114.7870566,0,282.2,39577.2726851852,2008-05-09,06:32:40
38.4033483,114.7886649,0,278.9,39577.2727430556,2008-05-09,06:32:45
38.4036833,114.7902766,0,278.9,39577.2728009259,2008-05-09,06:32:50
38.40402,114.7918816,0,278.9,39577.2728587963,2008-05-09,06:32:55
38.40435,114.7935216,0,285.4,39577.2729166667,2008-05-09,06:33:00
38.4047099,114.7952433,0,285.4,39577.272974537,2008-05-09,06:33:05
38.4050899,114.7970532,0,282.2,39577.2730324074,2008-05-09,06:33:10
38.4054866,114.7989483,0,285.4,39577.2730902778,2008-05-09,06:33:15
38.4059333,114.8009133,0,285.4,39577.2731481481,2008-05-09,06:33:20
38.4065616,114.8028216,0,285.4,39577.2732060185,2008-05-09,06:33:25
38.4072416,114.8047033,0,285.4,39577.2732638889,2008-05-09,06:33:30
38.4079249,114.806585,0,278.9,39577.2733217593,2008-05-09,06:33:35
38.40861,114.8084649,0,275.6,39577.2733796296,2008-05-09,06:33:40
38.4092916,114.8103449,0,269,39577.2734375,2008-05-09,06:33:45
38.4099599,114.8122233,0,269,39577.2734953704,2008-05-09,06:33:50
38.4106466,114.8140899,0,269,39577.2735532407,2008-05-09,06:33:55
38.4115083,114.8158233,0,269,39577.2736111111,2008-05-09,06:34:00
38.4126083,114.81733,0,265.7,39577.2736689815,2008-05-09,06:34:05
38.4139083,114.8185666,0,262.5,39577.2737268518,2008-05-09,06:34:10
38.4153116,114.8196033,0,259.2,39577.2737847222,2008-05-09,06:34:15
38.416725,114.8206216,0,255.9,39577.2738425926,2008-05-09,06:34:20
38.4181366,114.8216466,0,255.9,39577.273900463,2008-05-09,06:34:25
38.4195633,114.8226966,0,252.6,39577.2739583333,2008-05-09,06:34:30
38.4210416,114.8237833,0,255.9,39577.2740162037,2008-05-09,06:34:35
38.4225683,114.8249083,0,252.6,39577.2740740741,2008-05-09,06:34:40
38.424145,114.8260766,0,255.9,39577.2741319444,2008-05-09,06:34:45
38.4257633,114.8272766,0,255.9,39577.2741898148,2008-05-09,06:34:50
38.4273816,114.828475,0,255.9,39577.2742476852,2008-05-09,06:34:55
38.4289916,114.8296683,0,252.6,39577.2743055556,2008-05-09,06:35:00
38.4305966,114.8308532,0,252.6,39577.2743634259,2008-05-09,06:35:05
38.4321883,114.8320283,0,252.6,39577.2744212963,2008-05-09,06:35:10
38.4337166,114.833165,0,249.3,39577.2744791667,2008-05-09,06:35:15
38.435165,114.8342349,0,249.3,39577.274537037,2008-05-09,06:35:20
38.4365683,114.8352916,0,249.3,39577.2745949074,2008-05-09,06:35:25
38.4379766,114.8363366,0,252.6,39577.2746527778,2008-05-09,06:35:30
38.4393783,114.837385,0,252.6,39577.2747106481,2008-05-09,06:35:35
38.4407466,114.8384866,0,252.6,39577.2747685185,2008-05-09,06:35:40
38.4420499,114.8396983,0,246.1,39577.2748263889,2008-05-09,06:35:45
38.443355,114.840915,0,246.1,39577.2748842593,2008-05-09,06:35:50
38.4446583,114.8421316,0,246.1,39577.2749421296,2008-05-09,06:35:55
38.4459649,114.8433433,0,246.1,39577.275,2008-05-09,06:36:00
38.4472749,114.8445466,0,246.1,39577.2750578704,2008-05-09,06:36:05
38.4485849,114.8457516,0,246.1,39577.2751157407,2008-05-09,06:36:10
38.4498949,114.8469666,0,252.6,39577.2751736111,2008-05-09,06:36:15
38.4511999,114.8481683,0,252.6,39577.2752314815,2008-05-09,06:36:20
38.4525066,114.8493783,0,252.6,39577.2752893518,2008-05-09,06:36:25
38.4538116,114.8505866,0,252.6,39577.2753472222,2008-05-09,06:36:30
38.4551183,114.8517916,0,252.6,39577.2754050926,2008-05-09,06:36:35
38.4564233,114.852995,0,249.3,39577.275462963,2008-05-09,06:36:40
38.4577283,114.8541966,0,249.3,39577.2755208333,2008-05-09,06:36:45
38.4590333,114.8553966,0,246.1,39577.2755787037,2008-05-09,06:36:50
38.4603316,114.8566066,0,246.1,39577.2756365741,2008-05-09,06:36:55
38.4615349,114.8579666,0,249.3,39577.2756944444,2008-05-09,06:37:00
38.4625883,114.8595216,0,249.3,39577.2757523148,2008-05-09,06:37:05
38.4636233,114.8611066,0,252.6,39577.2758101852,2008-05-09,06:37:10
38.4646466,114.862695,0,255.9,39577.2758680556,2008-05-09,06:37:15
38.46566,114.8642916,0,252.6,39577.2759259259,2008-05-09,06:37:20
38.466675,114.8658916,0,252.6,39577.2759837963,2008-05-09,06:37:25
38.4676866,114.8674916,0,249.3,39577.2760416667,2008-05-09,06:37:30
38.4686983,114.8690916,0,249.3,39577.276099537,2008-05-09,06:37:35
38.4697099,114.8706916,0,249.3,39577.2761574074,2008-05-09,06:37:40
38.4707233,114.8722916,0,246.1,39577.2762152778,2008-05-09,06:37:45
38.4717883,114.8738266,0,246.1,39577.2762731481,2008-05-09,06:37:50
38.4729066,114.8753066,0,246.1,39577.2763310185,2008-05-09,06:37:55
38.474025,114.87679,0,242.8,39577.2763888889,2008-05-09,06:38:00
38.4751433,114.878275,0,242.8,39577.2764467593,2008-05-09,06:38:05
38.4762616,114.87976,0,239.5,39577.2765046296,2008-05-09,06:38:10
38.47738,114.881245,0,239.5,39577.2765625,2008-05-09,06:38:15
38.4785049,114.8827383,0,236.2,39577.2766203704,2008-05-09,06:38:20
38.4796699,114.8842816,0,232.9,39577.2766782407,2008-05-09,06:38:25
38.4808783,114.8858866,0,232.9,39577.2767361111,2008-05-09,06:38:30
38.48213,114.8875483,0,232.9,39577.2767939815,2008-05-09,06:38:35
38.4834183,114.8892583,0,232.9,39577.2768518519,2008-05-09,06:38:40
38.4847416,114.8910183,0,232.9,39577.2769097222,2008-05-09,06:38:45
38.4861033,114.892825,0,229.7,39577.2769675926,2008-05-09,06:38:50
38.487485,114.8946566,0,229.7,39577.277025463,2008-05-09,06:38:55
38.4888683,114.8964916,0,229.7,39577.2770833333,2008-05-09,06:39:00
38.4902516,114.8983283,0,226.4,39577.2771412037,2008-05-09,06:39:05
38.491645,114.9001583,0,226.4,39577.2771990741,2008-05-09,06:39:10
38.4930166,114.9019866,0,226.4,39577.2772569444,2008-05-09,06:39:15
38.4943349,114.9037433,0,226.4,39577.2773148148,2008-05-09,06:39:20
38.4955883,114.9054133,0,226.4,39577.2773726852,2008-05-09,06:39:25
38.4968233,114.90699,0,226.4,39577.2774305556,2008-05-09,06:39:30
38.4981366,114.908445,0,226.4,39577.2774884259,2008-05-09,06:39:35
38.4994616,114.9098799,0,226.4,39577.2775462963,2008-05-09,06:39:40
38.5007266,114.9113999,0,223.1,39577.2776041667,2008-05-09,06:39:45
38.5018366,114.9131166,0,223.1,39577.277662037,2008-05-09,06:39:50
38.5028116,114.9149699,0,223.1,39577.2777199074,2008-05-09,06:39:55
38.503775,114.9168433,0,223.1,39577.2777777778,2008-05-09,06:40:00
38.5047383,114.9187216,0,223.1,39577.2778356481,2008-05-09,06:40:05
38.50571,114.9206149,0,223.1,39577.2778935185,2008-05-09,06:40:10
38.5067166,114.9225666,0,223.1,39577.2779513889,2008-05-09,06:40:15
38.5077516,114.924575,0,219.8,39577.2780092593,2008-05-09,06:40:20
38.5088133,114.9266416,0,219.8,39577.2780671296,2008-05-09,06:40:25
38.5099016,114.9287516,0,223.1,39577.278125,2008-05-09,06:40:30
38.5110066,114.9308883,0,223.1,39577.2781828704,2008-05-09,06:40:35
38.5121133,114.9330283,0,219.8,39577.2782407407,2008-05-09,06:40:40
38.5132216,114.9351733,0,219.8,39577.2782986111,2008-05-09,06:40:45
38.5143283,114.9373066,0,219.8,39577.2783564815,2008-05-09,06:40:50
38.5154299,114.9394383,0,219.8,39577.2784143519,2008-05-09,06:40:55
38.5165316,114.9415699,0,219.8,39577.2784722222,2008-05-09,06:41:00
38.517635,114.9436999,0,219.8,39577.2785300926,2008-05-09,06:41:05
38.518735,114.9458283,0,219.8,39577.278587963,2008-05-09,06:41:10
38.519835,114.9479566,0,223.1,39577.2786458333,2008-05-09,06:41:15
38.5209333,114.9500849,0,223.1,39577.2787037037,2008-05-09,06:41:20
38.5220316,114.9522116,0,219.8,39577.2787615741,2008-05-09,06:41:25
38.5231283,114.9543316,0,223.1,39577.2788194444,2008-05-09,06:41:30
38.5241916,114.9563916,0,223.1,39577.2788773148,2008-05-09,06:41:35
38.5252033,114.9583449,0,223.1,39577.2789351852,2008-05-09,06:41:40
38.5261616,114.9601949,0,223.1,39577.2789930556,2008-05-09,06:41:45
38.5271033,114.9620183,0,223.1,39577.2790509259,2008-05-09,06:41:50
38.5280149,114.9637433,0,223.1,39577.2791087963,2008-05-09,06:41:55
38.52888,114.9653483,0,223.1,39577.2791666667,2008-05-09,06:42:00
38.5296716,114.9668716,0,223.1,39577.279224537,2008-05-09,06:42:05
38.5304033,114.9682816,0,226.4,39577.2792824074,2008-05-09,06:42:10
38.5311199,114.9696733,0,226.4,39577.2793402778,2008-05-09,06:42:15
38.531835,114.9710683,0,229.7,39577.2793981481,2008-05-09,06:42:20
38.5325549,114.9724666,0,229.7,39577.2794560185,2008-05-09,06:42:25
38.5332166,114.9739066,0,226.4,39577.2795138889,2008-05-09,06:42:30
38.5336749,114.9754733,0,223.1,39577.2795717593,2008-05-09,06:42:35
38.5340883,114.9770516,0,223.1,39577.2796296296,2008-05-09,06:42:40
38.5344949,114.9786333,0,226.4,39577.2796875,2008-05-09,06:42:45
38.5348983,114.98024,0,229.7,39577.2797453704,2008-05-09,06:42:50
38.5353033,114.98185,0,232.9,39577.2798032407,2008-05-09,06:42:55
38.5357233,114.9834483,0,229.7,39577.2798611111,2008-05-09,06:43:00
38.5361433,114.9850483,0,226.4,39577.2799189815,2008-05-09,06:43:05
38.5365533,114.9866416,0,219.8,39577.2799768519,2008-05-09,06:43:10
38.5369733,114.9882299,0,216.5,39577.2800347222,2008-05-09,06:43:15
38.5373916,114.9898133,0,213.3,39577.2800925926,2008-05-09,06:43:20
38.537945,114.9913216,0,210,39577.280150463,2008-05-09,06:43:25
38.5387683,114.992625,0,210,39577.2802083333,2008-05-09,06:43:30
38.5398283,114.9936183,0,206.7,39577.2802662037,2008-05-09,06:43:35
38.5410416,114.9942633,0,200.1,39577.2803240741,2008-05-09,06:43:40
38.542305,114.9947349,0,200.1,39577.2803819444,2008-05-09,06:43:45
38.5435583,114.9952166,0,200.1,39577.2804398148,2008-05-09,06:43:50
38.5448016,114.9957033,0,200.1,39577.2804976852,2008-05-09,06:43:55
38.5460383,114.9961983,0,200.1,39577.2805555556,2008-05-09,06:44:00
38.5473183,114.9967166,0,200.1,39577.2806134259,2008-05-09,06:44:05
38.548665,114.9972599,0,200.1,39577.2806712963,2008-05-09,06:44:10
38.5500749,114.997825,0,200.1,39577.2807291667,2008-05-09,06:44:15
38.5515433,114.9984166,0,203.4,39577.280787037,2008-05-09,06:44:20
38.5530599,114.9990833,0,203.4,39577.2808449074,2008-05-09,06:44:25
38.5546449,114.9997283,0,203.4,39577.2809027778,2008-05-09,06:44:30
38.5562866,115.0003866,0,206.7,39577.2809606481,2008-05-09,06:44:35
38.5579616,115.0010616,0,206.7,39577.2810185185,2008-05-09,06:44:40
38.5596382,115.0017349,0,210,39577.2810763889,2008-05-09,06:44:45
38.56132,115.0024099,0,210,39577.2811342593,2008-05-09,06:44:50
38.5630016,115.0030833,0,210,39577.2811921296,2008-05-09,06:44:55
38.5646816,115.0037599,0,210,39577.28125,2008-05-09,06:45:00
38.5663616,115.0044333,0,210,39577.2813078704,2008-05-09,06:45:05
38.5680399,115.0051016,0,210,39577.2813657407,2008-05-09,06:45:10
38.5696982,115.0057633,0,210,39577.2814236111,2008-05-09,06:45:15
38.5712633,115.0064233,0,206.7,39577.2814814815,2008-05-09,06:45:20
38.5727,115.0071933,0,206.7,39577.2815393518,2008-05-09,06:45:25
38.5740549,115.0080166,0,206.7,39577.2815972222,2008-05-09,06:45:30
38.5754349,115.0087666,0,206.7,39577.2816550926,2008-05-09,06:45:35
38.5768633,115.0093566,0,203.4,39577.281712963,2008-05-09,06:45:40
38.5782999,115.0099266,0,203.4,39577.2817708333,2008-05-09,06:45:45
38.5797399,115.0105016,0,206.7,39577.2818287037,2008-05-09,06:45:50
38.5811933,115.0110366,0,206.7,39577.2818865741,2008-05-09,06:45:55
38.5826916,115.0112899,0,206.7,39577.2819444444,2008-05-09,06:46:00
38.5841983,115.0114133,0,206.7,39577.2820023148,2008-05-09,06:46:05
38.5856966,115.0116249,0,203.4,39577.2820601852,2008-05-09,06:46:10
38.5871732,115.0119799,0,203.4,39577.2821180556,2008-05-09,06:46:15
38.5886549,115.0123766,0,206.7,39577.2821759259,2008-05-09,06:46:20
38.5901966,115.0127816,0,206.7,39577.2822337963,2008-05-09,06:46:25
38.5918033,115.0132083,0,210,39577.2822916667,2008-05-09,06:46:30
38.5934716,115.0136549,0,210,39577.282349537,2008-05-09,06:46:35
38.5951833,115.0141099,0,213.3,39577.2824074074,2008-05-09,06:46:40
38.5968983,115.0145683,0,213.3,39577.2824652778,2008-05-09,06:46:45
38.5986149,115.0150233,0,213.3,39577.2825231481,2008-05-09,06:46:50
38.6003316,115.0154833,0,216.5,39577.2825810185,2008-05-09,06:46:55
38.6020483,115.0159433,0,216.5,39577.2826388889,2008-05-09,06:47:00
38.6037649,115.0164033,0,216.5,39577.2826967593,2008-05-09,06:47:05
38.6054833,115.0168616,0,216.5,39577.2827546296,2008-05-09,06:47:10
38.6072033,115.0173199,0,216.5,39577.2828125,2008-05-09,06:47:15
38.6089216,115.0177799,0,216.5,39577.2828703704,2008-05-09,06:47:20
38.61062,115.0183349,0,213.3,39577.2829282407,2008-05-09,06:47:25
38.6122383,115.0192116,0,213.3,39577.2829861111,2008-05-09,06:47:30
38.6137399,115.0203849,0,213.3,39577.2830439815,2008-05-09,06:47:35
38.6151999,115.0216166,0,210,39577.2831018518,2008-05-09,06:47:40
38.6165949,115.0227949,0,210,39577.2831597222,2008-05-09,06:47:45
38.6179482,115.0239383,0,206.7,39577.2832175926,2008-05-09,06:47:50
38.6193033,115.0250766,0,206.7,39577.283275463,2008-05-09,06:47:55
38.620655,115.0262233,0,206.7,39577.2833333333,2008-05-09,06:48:00
38.6219533,115.0274699,0,203.4,39577.2833912037,2008-05-09,06:48:05
38.6231783,115.0288349,0,203.4,39577.2834490741,2008-05-09,06:48:10
38.6242733,115.0303749,0,203.4,39577.2835069444,2008-05-09,06:48:15
38.6253549,115.0319333,0,203.4,39577.2835648148,2008-05-09,06:48:20
38.6264366,115.0335133,0,200.1,39577.2836226852,2008-05-09,06:48:25
38.6275383,115.0350733,0,200.1,39577.2836805556,2008-05-09,06:48:30
38.62867,115.0366933,0,200.1,39577.2837384259,2008-05-09,06:48:35
38.6298416,115.0383783,0,196.9,39577.2837962963,2008-05-09,06:48:40
38.6310533,115.0401183,0,200.1,39577.2838541667,2008-05-09,06:48:45
38.6323033,115.0419083,0,203.4,39577.283912037,2008-05-09,06:48:50
38.6335883,115.0437483,0,203.4,39577.2839699074,2008-05-09,06:48:55
38.6349099,115.0456366,0,203.4,39577.2840277778,2008-05-09,06:49:00
38.636265,115.0475733,0,200.1,39577.2840856481,2008-05-09,06:49:05
38.6375899,115.0495999,0,200.1,39577.2841435185,2008-05-09,06:49:10
38.638845,115.0517133,0,196.9,39577.2842013889,2008-05-09,06:49:15
38.6400999,115.0538216,0,193.6,39577.2842592593,2008-05-09,06:49:20
38.6413466,115.0559149,0,193.6,39577.2843171296,2008-05-09,06:49:25
38.6425949,115.0580099,0,193.6,39577.284375,2008-05-09,06:49:30
38.6438416,115.0601066,0,193.6,39577.2844328704,2008-05-09,06:49:35
38.6450916,115.0622049,0,193.6,39577.2844907407,2008-05-09,06:49:40
38.6463416,115.0642999,0,193.6,39577.2845486111,2008-05-09,06:49:45
38.6475916,115.0663916,0,193.6,39577.2846064815,2008-05-09,06:49:50
38.6488416,115.0684849,0,193.6,39577.2846643519,2008-05-09,06:49:55
38.6500883,115.0705849,0,190.3,39577.2847222222,2008-05-09,06:50:00
38.6513333,115.0726849,0,190.3,39577.2847800926,2008-05-09,06:50:05
38.6525799,115.0747816,0,190.3,39577.284837963,2008-05-09,06:50:10
38.6538283,115.0768766,0,190.3,39577.2848958333,2008-05-09,06:50:15
38.6550749,115.0789733,0,190.3,39577.2849537037,2008-05-09,06:50:20
38.6563249,115.0810699,0,190.3,39577.2850115741,2008-05-09,06:50:25
38.6575749,115.0831666,0,187,39577.2850694444,2008-05-09,06:50:30
38.658825,115.0852633,0,187,39577.2851273148,2008-05-09,06:50:35
38.660075,115.0873583,0,187,39577.2851851852,2008-05-09,06:50:40
38.6613233,115.0894533,0,187,39577.2852430556,2008-05-09,06:50:45
38.6625733,115.0915466,0,187,39577.2853009259,2008-05-09,06:50:50
38.6638233,115.0936433,0,183.7,39577.2853587963,2008-05-09,06:50:55
38.6650699,115.0957416,0,183.7,39577.2854166667,2008-05-09,06:51:00
38.6663183,115.0978349,0,180.4,39577.285474537,2008-05-09,06:51:05
38.6675666,115.0999333,0,180.4,39577.2855324074,2008-05-09,06:51:10
38.6688149,115.1020316,0,177.2,39577.2855902778,2008-05-09,06:51:15
38.6700632,115.1041266,0,177.2,39577.2856481481,2008-05-09,06:51:20
38.6713116,115.1062233,0,177.2,39577.2857060185,2008-05-09,06:51:25
38.67256,115.10832,0,177.2,39577.2857638889,2008-05-09,06:51:30
38.6738016,115.110415,0,173.9,39577.2858217593,2008-05-09,06:51:35
38.6750599,115.1124966,0,173.9,39577.2858796296,2008-05-09,06:51:40
38.6764166,115.1144849,0,173.9,39577.2859375,2008-05-09,06:51:45
38.6778599,115.1163683,0,173.9,39577.2859953704,2008-05-09,06:51:50
38.6793083,115.1182483,0,173.9,39577.2860532407,2008-05-09,06:51:55
38.680755,115.1201283,0,173.9,39577.2861111111,2008-05-09,06:52:00
38.6822016,115.1220099,0,173.9,39577.2861689815,2008-05-09,06:52:05
38.6836499,115.1238883,0,170.6,39577.2862268519,2008-05-09,06:52:10
38.6850966,115.1257683,0,170.6,39577.2862847222,2008-05-09,06:52:15
38.6865466,115.1276483,0,167.3,39577.2863425926,2008-05-09,06:52:20
38.6879949,115.1295299,0,164,39577.286400463,2008-05-09,06:52:25
38.6894316,115.1314199,0,164,39577.2864583333,2008-05-09,06:52:30
38.6908016,115.1334033,0,160.8,39577.2865162037,2008-05-09,06:52:35
38.6921599,115.1353816,0,160.8,39577.2865740741,2008-05-09,06:52:40
38.6935116,115.1373466,0,160.8,39577.2866319444,2008-05-09,06:52:45
38.6948583,115.1393033,0,160.8,39577.2866898148,2008-05-09,06:52:50
38.6961949,115.1412516,0,160.8,39577.2867476852,2008-05-09,06:52:55
38.6975199,115.1431949,0,160.8,39577.2868055556,2008-05-09,06:53:00
38.6987899,115.1451816,0,160.8,39577.2868634259,2008-05-09,06:53:05
38.7000466,115.1471683,0,160.8,39577.2869212963,2008-05-09,06:53:10
38.7013066,115.149145,0,157.5,39577.2869791667,2008-05-09,06:53:15
38.7025683,115.1511133,0,157.5,39577.287037037,2008-05-09,06:53:20
38.7037999,115.1531299,0,157.5,39577.2870949074,2008-05-09,06:53:25
38.7050416,115.1551533,0,157.5,39577.2871527778,2008-05-09,06:53:30
38.7063333,115.1571166,0,157.5,39577.2872106481,2008-05-09,06:53:35
38.7076449,115.1590483,0,157.5,39577.2872685185,2008-05-09,06:53:40
38.7089549,115.1609799,0,157.5,39577.2873263889,2008-05-09,06:53:45
38.7102649,115.1629116,0,157.5,39577.2873842593,2008-05-09,06:53:50
38.7115716,115.1648433,0,157.5,39577.2874421296,2008-05-09,06:53:55
38.7128833,115.1667766,0,157.5,39577.2875,2008-05-09,06:54:00
38.71422,115.1686816,0,154.2,39577.2875578704,2008-05-09,06:54:05
38.7155699,115.1705683,0,154.2,39577.2876157407,2008-05-09,06:54:10
38.7168816,115.1725033,0,154.2,39577.2876736111,2008-05-09,06:54:15
38.7181966,115.1744483,0,154.2,39577.2877314815,2008-05-09,06:54:20
38.7195383,115.1764299,0,154.2,39577.2877893519,2008-05-09,06:54:25
38.7208916,115.1784283,0,154.2,39577.2878472222,2008-05-09,06:54:30
38.72225,115.1804316,0,154.2,39577.2879050926,2008-05-09,06:54:35
38.7236066,115.1824349,0,150.9,39577.287962963,2008-05-09,06:54:40
38.7249649,115.1844383,0,150.9,39577.2880208333,2008-05-09,06:54:45
38.7263199,115.1864399,0,150.9,39577.2880787037,2008-05-09,06:54:50
38.7276683,115.1884333,0,147.6,39577.2881365741,2008-05-09,06:54:55
38.7290149,115.1904233,0,147.6,39577.2881944444,2008-05-09,06:55:00
38.7303632,115.1924133,0,144.4,39577.2882523148,2008-05-09,06:55:05
38.7317116,115.194405,0,144.4,39577.2883101852,2008-05-09,06:55:10
38.7330599,115.1963966,0,141.1,39577.2883680556,2008-05-09,06:55:15
38.7344066,115.1983883,0,141.1,39577.2884259259,2008-05-09,06:55:20
38.7357533,115.2003799,0,137.8,39577.2884837963,2008-05-09,06:55:25
38.7370999,115.2023733,0,137.8,39577.2885416667,2008-05-09,06:55:30
38.7384482,115.204365,0,134.5,39577.288599537,2008-05-09,06:55:35
38.739795,115.2063583,0,134.5,39577.2886574074,2008-05-09,06:55:40
38.74114,115.2083499,0,131.2,39577.2887152778,2008-05-09,06:55:45
38.7424749,115.2103333,0,131.2,39577.2887731481,2008-05-09,06:55:50
38.7437466,115.2123566,0,131.2,39577.2888310185,2008-05-09,06:55:55
38.74498,115.2143783,0,134.5,39577.2888888889,2008-05-09,06:56:00
38.7462099,115.2163833,0,134.5,39577.2889467593,2008-05-09,06:56:05
38.7474833,115.2183333,0,134.5,39577.2890046296,2008-05-09,06:56:10
38.74879,115.2202683,0,134.5,39577.2890625,2008-05-09,06:56:15
38.7500866,115.2222,0,134.5,39577.2891203704,2008-05-09,06:56:20
38.7513832,115.2241316,0,134.5,39577.2891782407,2008-05-09,06:56:25
38.7526766,115.2260566,0,134.5,39577.2892361111,2008-05-09,06:56:30
38.7539733,115.2279833,0,134.5,39577.2892939815,2008-05-09,06:56:35
38.7552716,115.2299083,0,134.5,39577.2893518518,2008-05-09,06:56:40
38.7565666,115.2318316,0,131.2,39577.2894097222,2008-05-09,06:56:45
38.7578616,115.2337516,0,131.2,39577.2894675926,2008-05-09,06:56:50
38.7591566,115.2356749,0,131.2,39577.289525463,2008-05-09,06:56:55
38.7604533,115.2375983,0,131.2,39577.2895833333,2008-05-09,06:57:00
38.7617499,115.2395216,0,131.2,39577.2896412037,2008-05-09,06:57:05
38.7630483,115.2414483,0,134.5,39577.2896990741,2008-05-09,06:57:10
38.7643699,115.24341,0,134.5,39577.2897569444,2008-05-09,06:57:15
38.7657116,115.2454,0,137.8,39577.2898148148,2008-05-09,06:57:20
38.7670616,115.2474,0,137.8,39577.2898726852,2008-05-09,06:57:25
38.7684149,115.2494083,0,134.5,39577.2899305556,2008-05-09,06:57:30
38.7697682,115.251415,0,131.2,39577.2899884259,2008-05-09,06:57:35
38.7711183,115.2534183,0,128,39577.2900462963,2008-05-09,06:57:40
38.7724649,115.2554183,0,124.7,39577.2901041667,2008-05-09,06:57:45
38.7738116,115.2574183,0,121.4,39577.290162037,2008-05-09,06:57:50
38.7751583,115.25942,0,118.1,39577.2902199074,2008-05-09,06:57:55
38.776455,115.2614766,0,114.8,39577.2902777778,2008-05-09,06:58:00
38.7775449,115.2637066,0,114.8,39577.2903356481,2008-05-09,06:58:05
38.7784416,115.2660866,0,114.8,39577.2903935185,2008-05-09,06:58:10
38.7792633,115.2685133,0,111.5,39577.2904513889,2008-05-09,06:58:15
38.780085,115.2709383,0,111.5,39577.2905092593,2008-05-09,06:58:20
38.7809083,115.2733583,0,108.3,39577.2905671296,2008-05-09,06:58:25
38.7817299,115.2757783,0,108.3,39577.290625,2008-05-09,06:58:30
38.7825533,115.2781966,0,108.3,39577.2906828704,2008-05-09,06:58:35
38.7833766,115.2806149,0,108.3,39577.2907407407,2008-05-09,06:58:40
38.7841949,115.2830316,0,108.3,39577.2907986111,2008-05-09,06:58:45
38.7850133,115.2854483,0,108.3,39577.2908564815,2008-05-09,06:58:50
38.7858383,115.2878649,0,108.3,39577.2909143518,2008-05-09,06:58:55
38.7866599,115.2902849,0,108.3,39577.2909722222,2008-05-09,06:59:00
38.7874883,115.2927016,0,108.3,39577.2910300926,2008-05-09,06:59:05
38.78831,115.2951216,0,105,39577.291087963,2008-05-09,06:59:10
38.7891316,115.2975383,0,105,39577.2911458333,2008-05-09,06:59:15
38.7899516,115.2999583,0,105,39577.2912037037,2008-05-09,06:59:20
38.7907716,115.3023766,0,105,39577.2912615741,2008-05-09,06:59:25
38.7915916,115.3047966,0,105,39577.2913194444,2008-05-09,06:59:30
38.7924116,115.3072166,0,101.7,39577.2913773148,2008-05-09,06:59:35
38.7932316,115.3096366,0,101.7,39577.2914351852,2008-05-09,06:59:40
38.7940499,115.3120583,0,101.7,39577.2914930556,2008-05-09,06:59:45
38.79487,115.3144766,0,101.7,39577.2915509259,2008-05-09,06:59:50
38.7956766,115.3168916,0,101.7,39577.2916087963,2008-05-09,06:59:55
38.7964966,115.3193116,0,101.7,39577.2916666667,2008-05-09,07:00:00
38.7973149,115.3217316,0,101.7,39577.291724537,2008-05-09,07:00:05
38.798135,115.3241483,0,105,39577.2917824074,2008-05-09,07:00:10
38.7989583,115.3265616,0,105,39577.2918402778,2008-05-09,07:00:15
38.7997799,115.3289766,0,105,39577.2918981481,2008-05-09,07:00:20
38.8006016,115.331395,0,105,39577.2919560185,2008-05-09,07:00:25
38.8014233,115.3338133,0,105,39577.2920138889,2008-05-09,07:00:30
38.8022449,115.3362333,0,105,39577.2920717593,2008-05-09,07:00:35
38.8030633,115.338655,0,105,39577.2921296296,2008-05-09,07:00:40
38.8038883,115.3410766,0,101.7,39577.2921875,2008-05-09,07:00:45
38.8047149,115.3434983,0,98.4,39577.2922453704,2008-05-09,07:00:50
38.8055366,115.34592,0,98.4,39577.2923032407,2008-05-09,07:00:55
38.80636,115.348345,0,95.1,39577.2923611111,2008-05-09,07:01:00
38.8071766,115.35077,0,91.9,39577.2924189815,2008-05-09,07:01:05
38.8079966,115.3531899,0,91.9,39577.2924768519,2008-05-09,07:01:10
38.80881,115.3556066,0,91.9,39577.2925347222,2008-05-09,07:01:15
38.8096266,115.3580266,0,91.9,39577.2925925926,2008-05-09,07:01:20
38.8104483,115.3604433,0,91.9,39577.292650463,2008-05-09,07:01:25
38.8112666,115.3628616,0,91.9,39577.2927083333,2008-05-09,07:01:30
38.8120833,115.3652783,0,91.9,39577.2927662037,2008-05-09,07:01:35
38.8129016,115.3676916,0,91.9,39577.2928240741,2008-05-09,07:01:40
38.8137133,115.370095,0,91.9,39577.2928819444,2008-05-09,07:01:45
38.8145233,115.3724883,0,91.9,39577.2929398148,2008-05-09,07:01:50
38.8153249,115.3748699,0,91.9,39577.2929976852,2008-05-09,07:01:55
38.8161283,115.3772433,0,91.9,39577.2930555556,2008-05-09,07:02:00
38.8169382,115.37965,0,88.6,39577.2931134259,2008-05-09,07:02:05
38.8177599,115.3820699,0,88.6,39577.2931712963,2008-05-09,07:02:10
38.8185766,115.3844866,0,88.6,39577.2932291667,2008-05-09,07:02:15
38.8193916,115.3868983,0,88.6,39577.293287037,2008-05-09,07:02:20
38.8202032,115.3893066,0,88.6,39577.2933449074,2008-05-09,07:02:25
38.8210166,115.3917149,0,88.6,39577.2934027778,2008-05-09,07:02:30
38.82183,115.3941249,0,88.6,39577.2934606481,2008-05-09,07:02:35
38.8226466,115.3965366,0,88.6,39577.2935185185,2008-05-09,07:02:40
38.8234633,115.3989499,0,88.6,39577.2935763889,2008-05-09,07:02:45
38.82428,115.401365,0,88.6,39577.2936342593,2008-05-09,07:02:50
38.8251016,115.4037799,0,85.3,39577.2936921296,2008-05-09,07:02:55
38.82592,115.4062,0,85.3,39577.29375,2008-05-09,07:03:00
38.8267399,115.4086233,0,85.3,39577.2938078704,2008-05-09,07:03:05
38.8275649,115.4110483,0,82,39577.2938657407,2008-05-09,07:03:10
38.82839,115.4134783,0,82,39577.2939236111,2008-05-09,07:03:15
38.8292133,115.41591,0,82,39577.2939814815,2008-05-09,07:03:20
38.8300366,115.4183416,0,82,39577.2940393519,2008-05-09,07:03:25
38.8308583,115.4207683,0,85.3,39577.2940972222,2008-05-09,07:03:30
38.8316633,115.4231466,0,85.3,39577.2941550926,2008-05-09,07:03:35
38.8324316,115.4254166,0,85.3,39577.294212963,2008-05-09,07:03:40
38.8331583,115.427555,0,85.3,39577.2942708333,2008-05-09,07:03:45
38.8338299,115.4295383,0,85.3,39577.2943287037,2008-05-09,07:03:50
38.8344466,115.4313499,0,85.3,39577.2943865741,2008-05-09,07:03:55
38.835085,115.4330716,0,82,39577.2944444444,2008-05-09,07:04:00
38.8357649,115.4347749,0,78.7,39577.2945023148,2008-05-09,07:04:05
38.8364466,115.4364833,0,78.7,39577.2945601852,2008-05-09,07:04:10
38.8371466,115.4381833,0,75.5,39577.2946180556,2008-05-09,07:04:15
38.8379549,115.4398083,0,75.5,39577.2946759259,2008-05-09,07:04:20
38.8387683,115.4414266,0,72.2,39577.2947337963,2008-05-09,07:04:25
38.8395799,115.4430466,0,72.2,39577.2947916667,2008-05-09,07:04:30
38.8403883,115.4446666,0,72.2,39577.294849537,2008-05-09,07:04:35
38.8412033,115.4462816,0,75.5,39577.2949074074,2008-05-09,07:04:40
38.8420149,115.4478983,0,75.5,39577.2949652778,2008-05-09,07:04:45
38.842835,115.449515,0,75.5,39577.2950231481,2008-05-09,07:04:50
38.8436433,115.4511283,0,78.7,39577.2950810185,2008-05-09,07:04:55
38.8444399,115.4527266,0,78.7,39577.2951388889,2008-05-09,07:05:00
38.8451983,115.4542233,0,78.7,39577.2951967593,2008-05-09,07:05:05
38.8459133,115.4556416,0,78.7,39577.2952546296,2008-05-09,07:05:10
38.8466182,115.4570533,0,78.7,39577.2953125,2008-05-09,07:05:15
38.8473166,115.4584616,0,78.7,39577.2953703704,2008-05-09,07:05:20
38.8480133,115.45987,0,78.7,39577.2954282407,2008-05-09,07:05:25
38.848735,115.4612549,0,78.7,39577.2954861111,2008-05-09,07:05:30
38.8496399,115.462455,0,78.7,39577.2955439815,2008-05-09,07:05:35
38.850685,115.4634266,0,78.7,39577.2956018519,2008-05-09,07:05:40
38.8516733,115.4643133,0,82,39577.2956597222,2008-05-09,07:05:45
38.8525716,115.4651183,0,82,39577.2957175926,2008-05-09,07:05:50
38.8533616,115.4658316,0,82,39577.295775463,2008-05-09,07:05:55
38.8541533,115.4665433,0,82,39577.2958449074,2008-05-09,07:06:01
38.8542683,115.466645,0,82,39577.2958564815,2008-05-09,07:06:02
38.8544833,115.4668366,0,82,39577.2958796296,2008-05-09,07:06:04
38.8547716,115.4670966,0,82,39577.2959143519,2008-05-09,07:06:07
38.8549466,115.4672566,0,82,39577.2959375,2008-05-09,07:06:09
38.8551199,115.4674133,0,82,39577.2959606481,2008-05-09,07:06:11
38.855295,115.4675716,0,82,39577.2959837963,2008-05-09,07:06:13
38.8554683,115.4677283,0,82,39577.2960069444,2008-05-09,07:06:15
38.8556432,115.467885,0,82,39577.2960300926,2008-05-09,07:06:17
38.8558199,115.4680433,0,82,39577.2960532407,2008-05-09,07:06:19
38.8559966,115.4682016,0,82,39577.2960763889,2008-05-09,07:06:21
38.8561733,115.4683599,0,85.3,39577.296099537,2008-05-09,07:06:23
38.8563533,115.4685166,0,85.3,39577.2961226852,2008-05-09,07:06:25
38.8565316,115.4686749,0,85.3,39577.2961458333,2008-05-09,07:06:27
38.8567082,115.4688383,0,88.6,39577.2961689815,2008-05-09,07:06:29
38.8568849,115.4690016,0,88.6,39577.2961921296,2008-05-09,07:06:31
38.85706,115.4691649,0,88.6,39577.2962152778,2008-05-09,07:06:33
38.8572366,115.4693266,0,88.6,39577.2962384259,2008-05-09,07:06:35
38.8574133,115.46949,0,91.9,39577.2962615741,2008-05-09,07:06:37
38.85759,115.4696499,0,91.9,39577.2962847222,2008-05-09,07:06:39
38.8577666,115.4698099,0,91.9,39577.2963078704,2008-05-09,07:06:41
38.8579433,115.4699716,0,91.9,39577.2963310185,2008-05-09,07:06:43
38.8581199,115.4701333,0,91.9,39577.2963541667,2008-05-09,07:06:45
38.8582983,115.4702933,0,91.9,39577.2963773148,2008-05-09,07:06:47
38.858475,115.4704533,0,91.9,39577.296400463,2008-05-09,07:06:49
38.8586533,115.4706149,0,91.9,39577.2964236111,2008-05-09,07:06:51
38.8588299,115.4707749,0,91.9,39577.2964467593,2008-05-09,07:06:53
38.8590083,115.470935,0,91.9,39577.2964699074,2008-05-09,07:06:55
38.8591849,115.471095,0,91.9,39577.2964930556,2008-05-09,07:06:57
38.8593633,115.4712549,0,95.1,39577.2965162037,2008-05-09,07:06:59
38.8595416,115.4714116,0,91.9,39577.2965393519,2008-05-09,07:07:01
38.8597183,115.4715683,0,91.9,39577.2965625,2008-05-09,07:07:03
38.8598949,115.471725,0,91.9,39577.2965856481,2008-05-09,07:07:05
38.8600716,115.4718833,0,91.9,39577.2966087963,2008-05-09,07:07:07
38.8602483,115.4720416,0,91.9,39577.2966319444,2008-05-09,07:07:09
38.8604266,115.4721966,0,91.9,39577.2966550926,2008-05-09,07:07:11
38.8606116,115.4723449,0,95.1,39577.2966782407,2008-05-09,07:07:13
38.8607983,115.4724833,0,95.1,39577.2967013889,2008-05-09,07:07:15
38.8609783,115.4726283,0,95.1,39577.296724537,2008-05-09,07:07:17
38.8611549,115.4727866,0,95.1,39577.2967476852,2008-05-09,07:07:19
38.8613316,115.4729466,0,98.4,39577.2967708333,2008-05-09,07:07:21
38.8615066,115.473105,0,98.4,39577.2967939815,2008-05-09,07:07:23
38.86167,115.473255,0,101.7,39577.2968171296,2008-05-09,07:07:25
38.8618216,115.4733916,0,101.7,39577.2968402778,2008-05-09,07:07:27
38.8619599,115.47352,0,105,39577.2968634259,2008-05-09,07:07:29
38.8620849,115.4736349,0,105,39577.2968865741,2008-05-09,07:07:31
38.8621983,115.4737399,0,105,39577.2969097222,2008-05-09,07:07:33
38.8623,115.473835,0,105,39577.2969328704,2008-05-09,07:07:35
38.8623883,115.47392,0,105,39577.2969560185,2008-05-09,07:07:37
38.8624683,115.473995,0,105,39577.2969791667,2008-05-09,07:07:39
38.8625416,115.4740616,0,105,39577.2970023148,2008-05-09,07:07:41
38.8626049,115.4741199,0,105,39577.297025463,2008-05-09,07:07:43
38.8626599,115.47417,0,101.7,39577.2970486111,2008-05-09,07:07:45
38.8627033,115.4742133,0,101.7,39577.2970717593,2008-05-09,07:07:47
38.8627416,115.4742483,0,101.7,39577.2970949074,2008-05-09,07:07:49
38.8627716,115.4742766,0,101.7,39577.2971180556,2008-05-09,07:07:51
38.8627883,115.4742933,0,101.7,39577.2971412037,2008-05-09,07:07:53
38.8627916,115.4742966,0,101.7,39577.2971643518,2008-05-09,07:07:55
38.86279,115.4742966,0,101.7,39577.2972222222,2008-05-09,07:08:00
38.86279,115.4742966,0,101.7,39577.2972800926,2008-05-09,07:08:05
38.86279,115.4742966,0,101.7,39577.297337963,2008-05-09,07:08:10
38.86279,115.4742966,0,101.7,39577.2973958333,2008-05-09,07:08:15
38.86279,115.4742966,0,101.7,39577.2974537037,2008-05-09,07:08:20
38.86279,115.4742966,0,101.7,39577.2975115741,2008-05-09,07:08:25
38.86279,115.4742966,0,101.7,39577.2975694444,2008-05-09,07:08:30
38.86279,115.4742966,0,101.7,39577.2976273148,2008-05-09,07:08:35
38.86279,115.4742966,0,101.7,39577.2976851852,2008-05-09,07:08:40
38.86279,115.4742966,0,101.7,39577.2977430556,2008-05-09,07:08:45
38.86279,115.4742966,0,101.7,39577.2978009259,2008-05-09,07:08:50
38.86279,115.4742966,0,101.7,39577.2978587963,2008-05-09,07:08:55
38.86279,115.4742966,0,101.7,39577.2979166667,2008-05-09,07:09:00
38.86279,115.4742966,0,101.7,39577.297974537,2008-05-09,07:09:05
38.86279,115.4742966,0,101.7,39577.2980324074,2008-05-09,07:09:10
38.86279,115.4742966,0,101.7,39577.2980671296,2008-05-09,07:09:13
38.86279,115.4742966,0,101.7,39577.2980902778,2008-05-09,07:09:15
38.8628366,115.4743416,0,101.7,39577.2981481481,2008-05-09,07:09:20
38.8628783,115.4743799,0,101.7,39577.2981712963,2008-05-09,07:09:22
38.8629316,115.4744283,0,101.7,39577.2981944444,2008-05-09,07:09:24
38.8629966,115.4744866,0,105,39577.2982175926,2008-05-09,07:09:26
38.8630749,115.4745566,0,105,39577.2982407407,2008-05-09,07:09:28
38.8631633,115.4746366,0,105,39577.2982638889,2008-05-09,07:09:30
38.8632633,115.4747266,0,105,39577.298287037,2008-05-09,07:09:32
38.8633749,115.4748283,0,105,39577.2983101852,2008-05-09,07:09:34
38.8634966,115.4749399,0,105,39577.2983333333,2008-05-09,07:09:36
38.8636316,115.47506,0,105,39577.2983564815,2008-05-09,07:09:38
38.8637783,115.4751899,0,105,39577.2983796296,2008-05-09,07:09:40
38.8639349,115.4753299,0,105,39577.2984027778,2008-05-09,07:09:42
38.8640983,115.4754783,0,108.3,39577.2984259259,2008-05-09,07:09:44
38.8642666,115.4756266,0,105,39577.2984490741,2008-05-09,07:09:46
38.8644366,115.4757783,0,105,39577.2984722222,2008-05-09,07:09:48
38.8646083,115.4759316,0,105,39577.2984953704,2008-05-09,07:09:50
38.8647816,115.4760866,0,105,39577.2985185185,2008-05-09,07:09:52
38.8649599,115.476245,0,105,39577.2985416667,2008-05-09,07:09:54
38.8651383,115.4764033,0,105,39577.2985648148,2008-05-09,07:09:56
38.8653199,115.4765649,0,105,39577.298587963,2008-05-09,07:09:58
38.865495,115.4767316,0,105,39577.2986111111,2008-05-09,07:10:00
38.865665,115.47691,0,105,39577.2986342593,2008-05-09,07:10:02
38.865835,115.4770883,0,105,39577.2986574074,2008-05-09,07:10:04
38.8660116,115.4772583,0,105,39577.2986805556,2008-05-09,07:10:06
38.8661899,115.4774199,0,105,39577.2987037037,2008-05-09,07:10:08
38.8663683,115.4775799,0,105,39577.2987268518,2008-05-09,07:10:10
38.8665399,115.4777433,0,108.3,39577.29875,2008-05-09,07:10:12
38.8667249,115.4779033,0,108.3,39577.2987731481,2008-05-09,07:10:14
38.8669066,115.4780616,0,108.3,39577.2987962963,2008-05-09,07:10:16
38.8670849,115.4782216,0,108.3,39577.2988194444,2008-05-09,07:10:18
38.8672633,115.4783816,0,108.3,39577.2988425926,2008-05-09,07:10:20
38.8674416,115.4785416,0,108.3,39577.2988657407,2008-05-09,07:10:22
38.8676199,115.4787016,0,105,39577.2988888889,2008-05-09,07:10:24
38.8677966,115.4788633,0,105,39577.298912037,2008-05-09,07:10:26
38.8679733,115.4790216,0,105,39577.2989351852,2008-05-09,07:10:28
38.8681499,115.47918,0,101.7,39577.2989583333,2008-05-09,07:10:30
38.8683266,115.4793383,0,101.7,39577.2989814815,2008-05-09,07:10:32
38.8685016,115.4794983,0,101.7,39577.2990046296,2008-05-09,07:10:34
38.8686783,115.4796583,0,101.7,39577.2990277778,2008-05-09,07:10:36
38.8688533,115.47982,0,101.7,39577.2990509259,2008-05-09,07:10:38
38.8690316,115.4799833,0,101.7,39577.2990740741,2008-05-09,07:10:40
38.8692199,115.480155,0,101.7,39577.2990972222,2008-05-09,07:10:42
38.8694182,115.4803366,0,101.7,39577.2991203704,2008-05-09,07:10:44
38.8696266,115.4805266,0,101.7,39577.2991435185,2008-05-09,07:10:46
38.8698466,115.4807266,0,105,39577.2991666667,2008-05-09,07:10:48
38.8700783,115.4809366,0,105,39577.2991898148,2008-05-09,07:10:50
38.8703216,115.4811583,0,105,39577.299212963,2008-05-09,07:10:52
38.8705766,115.4813866,0,105,39577.2992361111,2008-05-09,07:10:54
38.8712583,115.4819999,0,105,39577.2992939815,2008-05-09,07:10:59
38.8720066,115.4826783,0,108.3,39577.2993518518,2008-05-09,07:11:04
38.8728133,115.4834166,0,108.3,39577.2994097222,2008-05-09,07:11:09
38.8736599,115.4842516,0,105,39577.2994675926,2008-05-09,07:11:14
38.8745299,115.4852116,0,108.3,39577.299525463,2008-05-09,07:11:19
38.8754116,115.4863,0,111.5,39577.2995833333,2008-05-09,07:11:24
38.8762966,115.4875166,0,111.5,39577.2996412037,2008-05-09,07:11:29
38.8771899,115.4888333,0,105,39577.2996990741,2008-05-09,07:11:34
38.8781233,115.4902266,0,101.7,39577.2997569444,2008-05-09,07:11:39
38.8790933,115.4916916,0,101.7,39577.2998148148,2008-05-09,07:11:44
38.8801016,115.4932249,0,101.7,39577.2998726852,2008-05-09,07:11:49
38.8811433,115.4948249,0,108.3,39577.2999305556,2008-05-09,07:11:54
38.8822383,115.4964783,0,111.5,39577.2999884259,2008-05-09,07:11:59
38.8833866,115.4981866,0,111.5,39577.3000462963,2008-05-09,07:12:04
38.8845749,115.499955,0,111.5,39577.3001041667,2008-05-09,07:12:09
38.8857949,115.5017783,0,111.5,39577.300162037,2008-05-09,07:12:14
38.8870816,115.5036233,0,111.5,39577.3002199074,2008-05-09,07:12:19
38.8885182,115.50538,0,111.5,39577.3002777778,2008-05-09,07:12:24
38.8900683,115.5070766,0,108.3,39577.3003356481,2008-05-09,07:12:29
38.8916466,115.5088016,0,108.3,39577.3003935185,2008-05-09,07:12:34
38.8932216,115.5105433,0,111.5,39577.3004513889,2008-05-09,07:12:39
38.8948083,115.5122833,0,114.8,39577.3005092593,2008-05-09,07:12:44
38.8963849,115.5140149,0,114.8,39577.3005671296,2008-05-09,07:12:49
38.8979549,115.5157433,0,118.1,39577.300625,2008-05-09,07:12:54
38.8995366,115.5174816,0,118.1,39577.3006828704,2008-05-09,07:12:59
38.9011183,115.5192233,0,118.1,39577.3007407407,2008-05-09,07:13:04
38.90269,115.5209533,0,118.1,39577.3007986111,2008-05-09,07:13:09
38.9042583,115.5226783,0,118.1,39577.3008564815,2008-05-09,07:13:14
38.9058266,115.5244049,0,118.1,39577.3009143519,2008-05-09,07:13:19
38.9073916,115.5261299,0,121.4,39577.3009722222,2008-05-09,07:13:24
38.9089583,115.5278533,0,121.4,39577.3010300926,2008-05-09,07:13:29
38.9105266,115.5295733,0,121.4,39577.301087963,2008-05-09,07:13:34
38.9120933,115.5312966,0,121.4,39577.3011458333,2008-05-09,07:13:39
38.9136699,115.5330099,0,121.4,39577.3012037037,2008-05-09,07:13:44
38.9153366,115.53457,0,121.4,39577.3012615741,2008-05-09,07:13:49
38.9170433,115.5360266,0,121.4,39577.3013194444,2008-05-09,07:13:54
38.9187283,115.5374682,0,118.1,39577.3013773148,2008-05-09,07:13:59
38.9204049,115.5389049,0,118.1,39577.3014351852,2008-05-09,07:14:04
38.9220783,115.5403383,0,118.1,39577.3014930556,2008-05-09,07:14:09
38.9237449,115.5417666,0,118.1,39577.3015509259,2008-05-09,07:14:14
38.9253999,115.5431899,0,118.1,39577.3016087963,2008-05-09,07:14:19
38.9270583,115.5446133,0,118.1,39577.3016666667,2008-05-09,07:14:24
38.9287349,115.5460516,0,121.4,39577.301724537,2008-05-09,07:14:29
38.93045,115.5474466,0,118.1,39577.3017824074,2008-05-09,07:14:34
38.9321399,115.5488633,0,118.1,39577.3018402778,2008-05-09,07:14:39
38.9338133,115.5503016,0,121.4,39577.3018981481,2008-05-09,07:14:44
38.9354883,115.5517433,0,118.1,39577.3019560185,2008-05-09,07:14:49
38.9371633,115.5531816,0,118.1,39577.3020138889,2008-05-09,07:14:54
38.9388216,115.5546549,0,118.1,39577.3020717593,2008-05-09,07:14:59
38.9404783,115.5561316,0,118.1,39577.3021296296,2008-05-09,07:15:04
38.9421583,115.5575632,0,114.8,39577.3021875,2008-05-09,07:15:09
38.94382,115.5590266,0,118.1,39577.3022453704,2008-05-09,07:15:14
38.9454249,115.5605866,0,121.4,39577.3023032407,2008-05-09,07:15:19
38.9470316,115.5621783,0,124.7,39577.3023611111,2008-05-09,07:15:24
38.9486716,115.5637983,0,124.7,39577.3024189815,2008-05-09,07:15:29
38.9503416,115.5654516,0,128,39577.3024768519,2008-05-09,07:15:34
38.9520416,115.5671433,0,124.7,39577.3025347222,2008-05-09,07:15:39
38.9537749,115.5688732,0,124.7,39577.3025925926,2008-05-09,07:15:44
38.9555466,115.5706316,0,121.4,39577.302650463,2008-05-09,07:15:49
38.95738,115.5723683,0,121.4,39577.3027083333,2008-05-09,07:15:54
38.9592466,115.5741249,0,121.4,39577.3027662037,2008-05-09,07:15:59
38.9611449,115.57591,0,118.1,39577.3028240741,2008-05-09,07:16:04
38.9630749,115.5777249,0,114.8,39577.3028819444,2008-05-09,07:16:09
38.9650366,115.5795716,0,111.5,39577.3029398148,2008-05-09,07:16:14
38.9670266,115.581445,0,111.5,39577.3029976852,2008-05-09,07:16:19
38.9690466,115.5833433,0,108.3,39577.3030555556,2008-05-09,07:16:24
38.9710933,115.58527,0,105,39577.3031134259,2008-05-09,07:16:29
38.9731683,115.5872199,0,105,39577.3031712963,2008-05-09,07:16:34
38.9752549,115.5891849,0,101.7,39577.3032291667,2008-05-09,07:16:39
38.9773316,115.59114,0,101.7,39577.303287037,2008-05-09,07:16:44
38.9794083,115.5930933,0,101.7,39577.3033449074,2008-05-09,07:16:49
38.9814866,115.5950466,0,98.4,39577.3034027778,2008-05-09,07:16:54
38.9835649,115.5969982,0,98.4,39577.3034606481,2008-05-09,07:16:59
38.985675,115.5989099,0,91.9,39577.3035185185,2008-05-09,07:17:04
38.9877566,115.6008699,0,91.9,39577.3035763889,2008-05-09,07:17:09
38.9898283,115.6028449,0,91.9,39577.3036342593,2008-05-09,07:17:14
38.9919049,115.6048116,0,91.9,39577.3036921296,2008-05-09,07:17:19
38.9939816,115.6067749,0,91.9,39577.30375,2008-05-09,07:17:24
38.9960583,115.6087399,0,91.9,39577.3038078704,2008-05-09,07:17:29
38.9981333,115.6107032,0,91.9,39577.3038657407,2008-05-09,07:17:34
39.0002099,115.6126633,0,88.6,39577.3039236111,2008-05-09,07:17:39
39.0022866,115.6146233,0,88.6,39577.3039814815,2008-05-09,07:17:44
39.0043616,115.6165849,0,88.6,39577.3040393519,2008-05-09,07:17:49
39.0064383,115.6185449,0,88.6,39577.3040972222,2008-05-09,07:17:54
39.0085133,115.6205049,0,88.6,39577.3041550926,2008-05-09,07:17:59
39.0105883,115.6224649,0,88.6,39577.304212963,2008-05-09,07:18:04
39.0126649,115.624425,0,88.6,39577.3042708333,2008-05-09,07:18:09
39.0147399,115.6263883,0,91.9,39577.3043287037,2008-05-09,07:18:14
39.0168233,115.628335,0,91.9,39577.3043865741,2008-05-09,07:18:19
39.0189916,115.6301233,0,91.9,39577.3044444444,2008-05-09,07:18:24
39.0212666,115.6316766,0,95.1,39577.3045023148,2008-05-09,07:18:29
39.0236066,115.6330616,0,108.3,39577.3045601852,2008-05-09,07:18:34
39.0259583,115.6344166,0,111.5,39577.3046180556,2008-05-09,07:18:39
39.0283083,115.6357732,0,114.8,39577.3046759259,2008-05-09,07:18:44
39.03066,115.6371299,0,118.1,39577.3047337963,2008-05-09,07:18:49
39.0330133,115.6384933,0,118.1,39577.3047916667,2008-05-09,07:18:54
39.0353666,115.6398566,0,118.1,39577.304849537,2008-05-09,07:18:59
39.0377183,115.6412166,0,118.1,39577.3049074074,2008-05-09,07:19:04
39.0400716,115.6425783,0,121.4,39577.3049652778,2008-05-09,07:19:09
39.0424249,115.6439383,0,121.4,39577.3050231481,2008-05-09,07:19:14
39.0447783,115.6453016,0,128,39577.3050810185,2008-05-09,07:19:19
39.0471299,115.6466599,0,131.2,39577.3051388889,2008-05-09,07:19:24
39.0494816,115.64802,0,131.2,39577.3051967593,2008-05-09,07:19:29
39.0518366,115.6493766,0,134.5,39577.3052546296,2008-05-09,07:19:34
39.05419,115.6507366,0,134.5,39577.3053125,2008-05-09,07:19:39
39.0565433,115.6520949,0,134.5,39577.3053703704,2008-05-09,07:19:44
39.0588883,115.6534716,0,134.5,39577.3054282407,2008-05-09,07:19:49
39.0611666,115.6550216,0,137.8,39577.3054861111,2008-05-09,07:19:54
39.063415,115.6566416,0,137.8,39577.3055439815,2008-05-09,07:19:59
39.0656616,115.6582616,0,137.8,39577.3056018518,2008-05-09,07:20:04
39.0679099,115.6598799,0,137.8,39577.3056597222,2008-05-09,07:20:09
39.0701583,115.6614983,0,137.8,39577.3057175926,2008-05-09,07:20:14
39.0724049,115.6631199,0,137.8,39577.305775463,2008-05-09,07:20:19
39.0746516,115.6647382,0,137.8,39577.3058333333,2008-05-09,07:20:24
39.0768983,115.6663566,0,137.8,39577.3058912037,2008-05-09,07:20:29
39.0791449,115.6679783,0,141.1,39577.3059490741,2008-05-09,07:20:34
39.0813933,115.6695983,0,141.1,39577.3060069444,2008-05-09,07:20:39
39.0836433,115.6712166,0,141.1,39577.3060648148,2008-05-09,07:20:44
39.08589,115.67284,0,141.1,39577.3061226852,2008-05-09,07:20:49
39.0881383,115.6744632,0,144.4,39577.3061805556,2008-05-09,07:20:54
39.09039,115.6760799,0,144.4,39577.3062384259,2008-05-09,07:20:59
39.0926383,115.6777,0,144.4,39577.3062962963,2008-05-09,07:21:04
39.0948866,115.6793199,0,144.4,39577.3063541667,2008-05-09,07:21:09
39.0971349,115.6809433,0,144.4,39577.306412037,2008-05-09,07:21:14
39.0993833,115.6825632,0,144.4,39577.3064699074,2008-05-09,07:21:19
39.1016333,115.6841816,0,141.1,39577.3065277778,2008-05-09,07:21:24
39.1038833,115.6858016,0,144.4,39577.3065856481,2008-05-09,07:21:29
39.1061283,115.6874316,0,144.4,39577.3066435185,2008-05-09,07:21:34
39.1083716,115.6890599,0,141.1,39577.3067013889,2008-05-09,07:21:39
39.1106183,115.6906883,0,141.1,39577.3067592593,2008-05-09,07:21:44
39.1128649,115.6923116,0,141.1,39577.3068171296,2008-05-09,07:21:49
39.1151133,115.6939349,0,141.1,39577.306875,2008-05-09,07:21:54
39.1173616,115.6955566,0,141.1,39577.3069328704,2008-05-09,07:21:59
39.1196116,115.6971816,0,141.1,39577.3069907407,2008-05-09,07:22:04
39.1218599,115.698805,0,144.4,39577.3070486111,2008-05-09,07:22:09
39.12411,115.7004249,0,144.4,39577.3071064815,2008-05-09,07:22:14
39.1263599,115.702045,0,144.4,39577.3071643518,2008-05-09,07:22:19
39.1286049,115.7036716,0,147.6,39577.3072222222,2008-05-09,07:22:24
39.1308533,115.7052966,0,150.9,39577.3072800926,2008-05-09,07:22:29
39.1330999,115.7069166,0,150.9,39577.307337963,2008-05-09,07:22:34
39.1353466,115.7085383,0,154.2,39577.3073958333,2008-05-09,07:22:39
39.1375933,115.7101583,0,154.2,39577.3074537037,2008-05-09,07:22:44
39.1398383,115.7117799,0,154.2,39577.3075115741,2008-05-09,07:22:49
39.142085,115.7134016,0,157.5,39577.3075694444,2008-05-09,07:22:54
39.1443199,115.7150182,0,160.8,39577.3076273148,2008-05-09,07:22:59
39.1465399,115.7166233,0,164,39577.3076851852,2008-05-09,07:23:04
39.1487483,115.7182199,0,164,39577.3077430556,2008-05-09,07:23:09
39.1509466,115.7198049,0,167.3,39577.3078009259,2008-05-09,07:23:14
39.1531583,115.7213999,0,164,39577.3078587963,2008-05-09,07:23:19
39.1553983,115.7230166,0,167.3,39577.3079166667,2008-05-09,07:23:24
39.1576566,115.7246466,0,167.3,39577.307974537,2008-05-09,07:23:29
39.1599033,115.7262683,0,167.3,39577.3080324074,2008-05-09,07:23:34
39.1621499,115.7278899,0,167.3,39577.3080902778,2008-05-09,07:23:39
39.1643983,115.7295066,0,164,39577.3081481481,2008-05-09,07:23:44
39.1667066,115.7309866,0,164,39577.3082060185,2008-05-09,07:23:49
39.1690599,115.73234,0,164,39577.3082638889,2008-05-09,07:23:54
39.1714166,115.7336866,0,160.8,39577.3083217593,2008-05-09,07:23:59
39.1737733,115.7350316,0,160.8,39577.3083796296,2008-05-09,07:24:04
39.1761283,115.7363816,0,160.8,39577.3084375,2008-05-09,07:24:09
39.1784833,115.7377333,0,157.5,39577.3084953704,2008-05-09,07:24:14
39.18084,115.7390816,0,154.2,39577.3085532407,2008-05-09,07:24:19
39.1831949,115.7404299,0,154.2,39577.3086111111,2008-05-09,07:24:24
39.1855516,115.7417799,0,154.2,39577.3086689815,2008-05-09,07:24:29
39.1879066,115.7431283,0,154.2,39577.3087268519,2008-05-09,07:24:34
39.1902633,115.744475,0,150.9,39577.3087847222,2008-05-09,07:24:39
39.1926199,115.74582,0,150.9,39577.3088425926,2008-05-09,07:24:44
39.194975,115.7471699,0,150.9,39577.308900463,2008-05-09,07:24:49
39.19733,115.7485199,0,150.9,39577.3089583333,2008-05-09,07:24:54
39.1996833,115.7498683,0,150.9,39577.3090162037,2008-05-09,07:24:59
39.2020383,115.7512183,0,150.9,39577.3090740741,2008-05-09,07:25:04
39.2043933,115.7525683,0,154.2,39577.3091319444,2008-05-09,07:25:09
39.20675,115.7539166,0,154.2,39577.3091898148,2008-05-09,07:25:14
39.209105,115.7552666,0,154.2,39577.3092476852,2008-05-09,07:25:19
39.2114616,115.7566133,0,154.2,39577.3093055556,2008-05-09,07:25:24
39.2138183,115.7579599,0,154.2,39577.3093634259,2008-05-09,07:25:29
39.2161733,115.7593083,0,154.2,39577.3094212963,2008-05-09,07:25:34
39.218525,115.7606566,0,157.5,39577.3094791667,2008-05-09,07:25:39
39.22088,115.762005,0,157.5,39577.309537037,2008-05-09,07:25:44
39.2232316,115.76335,0,157.5,39577.3095949074,2008-05-09,07:25:49
39.2255833,115.7646983,0,157.5,39577.3096527778,2008-05-09,07:25:54
39.2279383,115.7660483,0,157.5,39577.3097106481,2008-05-09,07:25:59
39.2302949,115.7673983,0,157.5,39577.3097685185,2008-05-09,07:26:04
39.2326516,115.76875,0,154.2,39577.3098263889,2008-05-09,07:26:09
39.2350066,115.7701099,0,150.9,39577.3098842593,2008-05-09,07:26:14
39.2373616,115.7714666,0,150.9,39577.3099421296,2008-05-09,07:26:19
39.2397183,115.7728199,0,150.9,39577.31,2008-05-09,07:26:24
39.242075,115.7741716,0,147.6,39577.3100578704,2008-05-09,07:26:29
39.2444333,115.7755233,0,147.6,39577.3101157407,2008-05-09,07:26:34
39.24679,115.7768732,0,147.6,39577.3101736111,2008-05-09,07:26:39
39.249145,115.7782249,0,147.6,39577.3102314815,2008-05-09,07:26:44
39.2514966,115.7795716,0,147.6,39577.3102893519,2008-05-09,07:26:49
39.2538383,115.7809433,0,147.6,39577.3103472222,2008-05-09,07:26:54
39.2560899,115.7825533,0,147.6,39577.3104050926,2008-05-09,07:26:59
39.2582099,115.7844433,0,147.6,39577.310462963,2008-05-09,07:27:04
39.2602716,115.7864433,0,147.6,39577.3105208333,2008-05-09,07:27:09
39.2623299,115.7884433,0,150.9,39577.3105787037,2008-05-09,07:27:14
39.26439,115.79044,0,147.6,39577.3106365741,2008-05-09,07:27:19
39.26645,115.7924383,0,147.6,39577.3106944444,2008-05-09,07:27:24
39.26851,115.794435,0,144.4,39577.3107523148,2008-05-09,07:27:29
39.27057,115.7964333,0,147.6,39577.3108101852,2008-05-09,07:27:34
39.27263,115.7984316,0,147.6,39577.3108680556,2008-05-09,07:27:39
39.27469,115.80043,0,144.4,39577.3109259259,2008-05-09,07:27:44
39.27675,115.8024283,0,147.6,39577.3109837963,2008-05-09,07:27:49
39.27881,115.8044233,0,144.4,39577.3110416667,2008-05-09,07:27:54
39.2808599,115.8064049,0,144.4,39577.311099537,2008-05-09,07:27:59
39.282895,115.8083783,0,144.4,39577.3111574074,2008-05-09,07:28:04
39.28492,115.81034,0,144.4,39577.3112152778,2008-05-09,07:28:09
39.2869349,115.8122949,0,147.6,39577.3112731481,2008-05-09,07:28:14
39.2889683,115.8142666,0,147.6,39577.3113310185,2008-05-09,07:28:19
39.2910283,115.8162616,0,147.6,39577.3113888889,2008-05-09,07:28:24
39.2930883,115.8182633,0,150.9,39577.3114467593,2008-05-09,07:28:29
39.2951433,115.8202566,0,154.2,39577.3115046296,2008-05-09,07:28:34
39.2971983,115.82225,0,154.2,39577.3115625,2008-05-09,07:28:39
39.2992533,115.8242433,0,154.2,39577.3116203704,2008-05-09,07:28:44
39.30131,115.8262366,0,154.2,39577.3116782407,2008-05-09,07:28:49
39.3033683,115.8282283,0,157.5,39577.3117361111,2008-05-09,07:28:54
39.3054283,115.8302233,0,157.5,39577.3117939815,2008-05-09,07:28:59
39.3074866,115.8322183,0,157.5,39577.3118518519,2008-05-09,07:29:04
39.3095449,115.8342116,0,157.5,39577.3119097222,2008-05-09,07:29:09
39.3116033,115.8362049,0,157.5,39577.3119675926,2008-05-09,07:29:14
39.3136616,115.8381983,0,157.5,39577.312025463,2008-05-09,07:29:19
39.3157199,115.8401933,0,157.5,39577.3120833333,2008-05-09,07:29:24
39.3177783,115.8421883,0,157.5,39577.3121412037,2008-05-09,07:29:29
39.319835,115.8441833,0,157.5,39577.3121990741,2008-05-09,07:29:34
39.3218933,115.8461799,0,157.5,39577.3122569444,2008-05-09,07:29:39
39.3239516,115.848175,0,157.5,39577.3123148148,2008-05-09,07:29:44
39.3260083,115.8501716,0,157.5,39577.3123726852,2008-05-09,07:29:49
39.3280649,115.8521683,0,157.5,39577.3124305556,2008-05-09,07:29:54
39.3301233,115.8541649,0,160.8,39577.3124884259,2008-05-09,07:29:59
39.3321749,115.8561633,0,160.8,39577.3125462963,2008-05-09,07:30:04
39.3342316,115.8581633,0,164,39577.3126041667,2008-05-09,07:30:09
39.3362866,115.8601616,0,164,39577.312662037,2008-05-09,07:30:14
39.3383433,115.8621616,0,164,39577.3127199074,2008-05-09,07:30:19
39.3404016,115.8641566,0,164,39577.3127777778,2008-05-09,07:30:24
39.34246,115.866155,0,167.3,39577.3128356481,2008-05-09,07:30:29
39.3445183,115.8681533,0,167.3,39577.3128935185,2008-05-09,07:30:34
39.3465749,115.8701516,0,170.6,39577.3129513889,2008-05-09,07:30:39
39.3486333,115.8721483,0,170.6,39577.3130092593,2008-05-09,07:30:44
39.3506916,115.874145,0,170.6,39577.3130671296,2008-05-09,07:30:49
39.3527499,115.8761416,0,170.6,39577.313125,2008-05-09,07:30:54
39.3548066,115.8781399,0,167.3,39577.3131828704,2008-05-09,07:30:59
39.3568633,115.8801366,0,167.3,39577.3132407407,2008-05-09,07:31:04
39.3589733,115.8820399,0,167.3,39577.3132986111,2008-05-09,07:31:09
39.3611983,115.8837166,0,167.3,39577.3133564815,2008-05-09,07:31:14
39.3635199,115.8851599,0,170.6,39577.3134143518,2008-05-09,07:31:19
39.3658816,115.88649,0,170.6,39577.3134722222,2008-05-09,07:31:24
39.3682416,115.8878216,0,170.6,39577.3135300926,2008-05-09,07:31:29
39.3706033,115.8891549,0,170.6,39577.313587963,2008-05-09,07:31:34
39.3729616,115.8904899,0,173.9,39577.3136458333,2008-05-09,07:31:39
39.37532,115.891825,0,173.9,39577.3137037037,2008-05-09,07:31:44
39.3776783,115.8931583,0,173.9,39577.3137615741,2008-05-09,07:31:49
39.3800349,115.8944999,0,173.9,39577.3138194444,2008-05-09,07:31:54
39.3823183,115.8960233,0,173.9,39577.3138773148,2008-05-09,07:31:59
39.3844749,115.8978333,0,173.9,39577.3139351852,2008-05-09,07:32:04
39.3865716,115.8997633,0,173.9,39577.3139930556,2008-05-09,07:32:09
39.3886666,115.9016916,0,173.9,39577.3140509259,2008-05-09,07:32:14
39.3907616,115.9036166,0,173.9,39577.3141087963,2008-05-09,07:32:19
39.3928466,115.9055316,0,170.6,39577.3141666667,2008-05-09,07:32:24
39.39492,115.9074366,0,170.6,39577.314224537,2008-05-09,07:32:29
39.3969783,115.90933,0,170.6,39577.3142824074,2008-05-09,07:32:34
39.3990316,115.9112166,0,170.6,39577.3143402778,2008-05-09,07:32:39
39.4011066,115.913125,0,167.3,39577.3143981481,2008-05-09,07:32:44
39.4032083,115.9150566,0,167.3,39577.3144560185,2008-05-09,07:32:49
39.4053133,115.9169933,0,167.3,39577.3145138889,2008-05-09,07:32:54
39.4074099,115.9189249,0,167.3,39577.3145717593,2008-05-09,07:32:59
39.4095083,115.9208549,0,167.3,39577.3146296296,2008-05-09,07:33:04
39.4116066,115.9227866,0,167.3,39577.3146875,2008-05-09,07:33:09
39.4137083,115.924715,0,167.3,39577.3147453704,2008-05-09,07:33:14
39.4158083,115.9266449,0,167.3,39577.3148032407,2008-05-09,07:33:19
39.4179099,115.9285733,0,164,39577.3148611111,2008-05-09,07:33:24
39.42001,115.930505,0,164,39577.3149189815,2008-05-09,07:33:29
39.4221099,115.9324366,0,164,39577.3149768518,2008-05-09,07:33:34
39.4242099,115.93437,0,164,39577.3150347222,2008-05-09,07:33:39
39.42631,115.9362999,0,160.8,39577.3150925926,2008-05-09,07:33:44
39.4284116,115.9382316,0,157.5,39577.315150463,2008-05-09,07:33:49
39.4305133,115.9401649,0,157.5,39577.3152083333,2008-05-09,07:33:54
39.4326133,115.9420966,0,157.5,39577.3152662037,2008-05-09,07:33:59
39.4347166,115.94403,0,154.2,39577.3153240741,2008-05-09,07:34:04
39.4368183,115.9459616,0,154.2,39577.3153819444,2008-05-09,07:34:09
39.4389266,115.9478866,0,150.9,39577.3154398148,2008-05-09,07:34:14
39.44112,115.9496549,0,144.4,39577.3154976852,2008-05-09,07:34:19
39.4433616,115.951315,0,141.1,39577.3155555556,2008-05-09,07:34:24
39.4455999,115.9529749,0,141.1,39577.3156134259,2008-05-09,07:34:29
39.4478366,115.9546316,0,141.1,39577.3156712963,2008-05-09,07:34:34
39.4500733,115.95629,0,137.8,39577.3157291667,2008-05-09,07:34:39
39.452305,115.9579533,0,141.1,39577.315787037,2008-05-09,07:34:44
39.45454,115.9596166,0,144.4,39577.3158449074,2008-05-09,07:34:49
39.456775,115.9612766,0,144.4,39577.3159027778,2008-05-09,07:34:54
39.4590133,115.9629249,0,141.1,39577.3159606481,2008-05-09,07:34:59
39.46125,115.9645883,0,141.1,39577.3160185185,2008-05-09,07:35:04
39.463485,115.9662483,0,141.1,39577.3160763889,2008-05-09,07:35:09
39.4657216,115.9679099,0,141.1,39577.3161342593,2008-05-09,07:35:14
39.4679583,115.9695733,0,137.8,39577.3161921296,2008-05-09,07:35:19
39.4701966,115.9712366,0,137.8,39577.31625,2008-05-09,07:35:24
39.4724366,115.9728983,0,137.8,39577.3163078704,2008-05-09,07:35:29
39.4746883,115.9745583,0,137.8,39577.3163657407,2008-05-09,07:35:34
39.4769183,115.9762216,0,134.5,39577.3164236111,2008-05-09,07:35:39
39.4791533,115.9778799,0,134.5,39577.3164814815,2008-05-09,07:35:44
39.4813916,115.9795366,0,134.5,39577.3165393519,2008-05-09,07:35:49
39.4836333,115.9811933,0,134.5,39577.3165972222,2008-05-09,07:35:54
39.4858666,115.9828649,0,134.5,39577.3166550926,2008-05-09,07:35:59
39.4881033,115.9845283,0,134.5,39577.316712963,2008-05-09,07:36:04
39.4903366,115.986195,0,137.8,39577.3167708333,2008-05-09,07:36:09
39.4925683,115.9878533,0,134.5,39577.3168287037,2008-05-09,07:36:14
39.494805,115.989515,0,131.2,39577.3168865741,2008-05-09,07:36:19
39.49704,115.9911816,0,128,39577.3169444444,2008-05-09,07:36:24
39.4992833,115.992835,0,128,39577.3170023148,2008-05-09,07:36:29
39.50161,115.9942783,0,124.7,39577.3170601852,2008-05-09,07:36:34
39.50404,115.9954066,0,118.1,39577.3171180556,2008-05-09,07:36:39
39.5065449,115.996225,0,114.8,39577.3171759259,2008-05-09,07:36:44
39.5090616,115.9969533,0,111.5,39577.3172337963,2008-05-09,07:36:49
39.5115783,115.9976833,0,111.5,39577.3172916667,2008-05-09,07:36:54
39.5140966,115.9984133,0,108.3,39577.317349537,2008-05-09,07:36:59
39.5166133,115.999145,0,108.3,39577.3174074074,2008-05-09,07:37:04
39.5191299,115.9998766,0,108.3,39577.3174652778,2008-05-09,07:37:09
39.521635,116.0005999,0,111.5,39577.3175231481,2008-05-09,07:37:14
39.5241183,116.0013633,0,108.3,39577.3175810185,2008-05-09,07:37:19
39.5266183,116.0021799,0,114.8,39577.3176388889,2008-05-09,07:37:24
39.5291349,116.0029583,0,121.4,39577.3176967593,2008-05-09,07:37:29
39.5316516,116.0037033,0,124.7,39577.3177546296,2008-05-09,07:37:34
39.5341733,116.0044366,0,121.4,39577.3178125,2008-05-09,07:37:39
39.5367083,116.0050949,0,114.8,39577.3178703704,2008-05-09,07:37:44
39.5392383,116.0057566,0,111.5,39577.3179282407,2008-05-09,07:37:49
39.5417549,116.0064883,0,108.3,39577.3179861111,2008-05-09,07:37:54
39.5442716,116.0072216,0,108.3,39577.3180439815,2008-05-09,07:37:59
39.5467833,116.0079566,0,108.3,39577.3181018519,2008-05-09,07:38:04
39.5492799,116.0086866,0,111.5,39577.3181597222,2008-05-09,07:38:09
39.5517516,116.0094083,0,111.5,39577.3182175926,2008-05-09,07:38:14
39.5542033,116.0101266,0,108.3,39577.318275463,2008-05-09,07:38:19
39.5566433,116.0108399,0,105,39577.3183333333,2008-05-09,07:38:24
39.5590716,116.0115516,0,108.3,39577.3183912037,2008-05-09,07:38:29
39.5614683,116.0123166,0,108.3,39577.3184490741,2008-05-09,07:38:34
39.5637933,116.0133333,0,108.3,39577.3185069444,2008-05-09,07:38:39
39.5661132,116.0144783,0,108.3,39577.3185648148,2008-05-09,07:38:44
39.5684649,116.0156399,0,108.3,39577.3186226852,2008-05-09,07:38:49
39.5708283,116.0168049,0,108.3,39577.3186805556,2008-05-09,07:38:54
39.5731783,116.0179733,0,108.3,39577.3187384259,2008-05-09,07:38:59
39.5755199,116.01918,0,111.5,39577.3187962963,2008-05-09,07:39:04
39.5778866,116.0203499,0,121.4,39577.3188541667,2008-05-09,07:39:09
39.5802433,116.0215049,0,124.7,39577.318912037,2008-05-09,07:39:14
39.5825599,116.0227616,0,124.7,39577.3189699074,2008-05-09,07:39:19
39.5847549,116.0243366,0,121.4,39577.3190277778,2008-05-09,07:39:24
39.5868183,116.0261883,0,118.1,39577.3190856481,2008-05-09,07:39:29
39.5888483,116.0281099,0,118.1,39577.3191435185,2008-05-09,07:39:34
39.5908766,116.0300366,0,118.1,39577.3192013889,2008-05-09,07:39:39
39.5929049,116.0319616,0,118.1,39577.3192592593,2008-05-09,07:39:44
39.5949366,116.0338833,0,121.4,39577.3193171296,2008-05-09,07:39:49
39.59697,116.0357999,0,118.1,39577.319375,2008-05-09,07:39:54
39.599005,116.0377216,0,118.1,39577.3194328704,2008-05-09,07:39:59
39.6010399,116.0396349,0,114.8,39577.3194907407,2008-05-09,07:40:04
39.6030749,116.0415483,0,111.5,39577.3195486111,2008-05-09,07:40:09
39.6051049,116.0434666,0,111.5,39577.3196064815,2008-05-09,07:40:14
39.6071416,116.0453866,0,108.3,39577.3196643519,2008-05-09,07:40:19
39.6091733,116.0473166,0,114.8,39577.3197222222,2008-05-09,07:40:24
39.61121,116.0492383,0,114.8,39577.3197800926,2008-05-09,07:40:29
39.6132466,116.051155,0,111.5,39577.319837963,2008-05-09,07:40:34
39.6152816,116.0530666,0,118.1,39577.3198958333,2008-05-09,07:40:39
39.6174016,116.0548166,0,124.7,39577.3199537037,2008-05-09,07:40:44
39.6196233,116.0563516,0,124.7,39577.3200115741,2008-05-09,07:40:49
39.6218699,116.0578216,0,124.7,39577.3200694444,2008-05-09,07:40:54
39.624115,116.0592916,0,124.7,39577.3201273148,2008-05-09,07:40:59
39.6263116,116.0609066,0,124.7,39577.3201851852,2008-05-09,07:41:04
39.6284216,116.0626816,0,128,39577.3202430556,2008-05-09,07:41:09
39.6305283,116.0644566,0,128,39577.3203009259,2008-05-09,07:41:14
39.6326366,116.0662299,0,131.2,39577.3203587963,2008-05-09,07:41:19
39.6347449,116.0680049,0,134.5,39577.3204166667,2008-05-09,07:41:24
39.6368516,116.0697816,0,134.5,39577.320474537,2008-05-09,07:41:29
39.638955,116.0715466,0,134.5,39577.3205324074,2008-05-09,07:41:34
39.6410466,116.0732949,0,137.8,39577.3205902778,2008-05-09,07:41:39
39.6431566,116.075075,0,141.1,39577.3206481481,2008-05-09,07:41:44
39.6452699,116.0768649,0,144.4,39577.3207060185,2008-05-09,07:41:49
39.6473833,116.0786433,0,144.4,39577.3207638889,2008-05-09,07:41:54
39.6494749,116.0804049,0,147.6,39577.3208217593,2008-05-09,07:41:59
39.6515049,116.0821133,0,150.9,39577.3208796296,2008-05-09,07:42:04
39.65346,116.0837616,0,150.9,39577.3209375,2008-05-09,07:42:09
39.6553433,116.085345,0,150.9,39577.3209953704,2008-05-09,07:42:14
39.6571432,116.0868683,0,154.2,39577.3210532407,2008-05-09,07:42:19
39.6588833,116.0883483,0,157.5,39577.3211111111,2008-05-09,07:42:24
39.6606182,116.0898283,0,164,39577.3211689815,2008-05-09,07:42:29
39.6623533,116.0912899,0,164,39577.3212268518,2008-05-09,07:42:34
39.6640816,116.0927466,0,167.3,39577.3212847222,2008-05-09,07:42:39
39.6658099,116.0942083,0,170.6,39577.3213425926,2008-05-09,07:42:44
39.6675433,116.0956699,0,170.6,39577.321400463,2008-05-09,07:42:49
39.6692749,116.0971366,0,170.6,39577.3214583333,2008-05-09,07:42:54
39.6710083,116.0986,0,170.6,39577.3215162037,2008-05-09,07:42:59
39.6727416,116.1000599,0,167.3,39577.3215740741,2008-05-09,07:43:04
39.6744733,116.1015216,0,170.6,39577.3216319444,2008-05-09,07:43:09
39.676205,116.1029816,0,170.6,39577.3216898148,2008-05-09,07:43:14
39.6779349,116.10444,0,170.6,39577.3217476852,2008-05-09,07:43:19
39.6796683,116.1058999,0,173.9,39577.3218055556,2008-05-09,07:43:24
39.6814,116.1073633,0,173.9,39577.3218634259,2008-05-09,07:43:29
39.6831349,116.1088233,0,170.6,39577.3219212963,2008-05-09,07:43:34
39.6848716,116.1102833,0,170.6,39577.3219791667,2008-05-09,07:43:39
39.6866033,116.1117483,0,170.6,39577.322037037,2008-05-09,07:43:44
39.6883366,116.1132133,0,173.9,39577.3220949074,2008-05-09,07:43:49
39.6900699,116.1146766,0,173.9,39577.3221527778,2008-05-09,07:43:54
39.6918066,116.1161349,0,173.9,39577.3222106481,2008-05-09,07:43:59
39.6935416,116.117595,0,173.9,39577.3222685185,2008-05-09,07:44:04
39.6952732,116.1190533,0,177.2,39577.3223263889,2008-05-09,07:44:09
39.6970066,116.1204916,0,183.7,39577.3223842593,2008-05-09,07:44:14
39.6987399,116.1219633,0,183.7,39577.3224421296,2008-05-09,07:44:19
39.7004716,116.1234383,0,183.7,39577.3225,2008-05-09,07:44:24
39.7021983,116.1249166,0,187,39577.3225578704,2008-05-09,07:44:29
39.7039283,116.126385,0,187,39577.3226157407,2008-05-09,07:44:34
39.7056616,116.1278483,0,183.7,39577.3226736111,2008-05-09,07:44:39
39.7073899,116.1293083,0,183.7,39577.3227314815,2008-05-09,07:44:44
39.7090833,116.1307366,0,183.7,39577.3227893518,2008-05-09,07:44:49
39.7107566,116.1321483,0,183.7,39577.3228472222,2008-05-09,07:44:54
39.7124233,116.1335566,0,183.7,39577.3229050926,2008-05-09,07:44:59
39.7140983,116.1349549,0,183.7,39577.322962963,2008-05-09,07:45:04
39.7157883,116.13634,0,183.7,39577.3230208333,2008-05-09,07:45:09
39.7174733,116.1377516,0,183.7,39577.3230787037,2008-05-09,07:45:14
39.7192433,116.1389633,0,183.7,39577.3231365741,2008-05-09,07:45:19
39.7210883,116.1399516,0,183.7,39577.3231944444,2008-05-09,07:45:24
39.7229533,116.1409183,0,180.4,39577.3232523148,2008-05-09,07:45:29
39.7248099,116.1418849,0,177.2,39577.3233101852,2008-05-09,07:45:34
39.7266616,116.1428533,0,177.2,39577.3233680556,2008-05-09,07:45:39
39.7285132,116.1438233,0,173.9,39577.3234259259,2008-05-09,07:45:44
39.7303632,116.14479,0,177.2,39577.3234837963,2008-05-09,07:45:49
39.7322099,116.1457549,0,177.2,39577.3235416667,2008-05-09,07:45:54
39.7340133,116.1468233,0,177.2,39577.323599537,2008-05-09,07:45:59
39.7357383,116.1481083,0,177.2,39577.3236574074,2008-05-09,07:46:04
39.737455,116.1494099,0,177.2,39577.3237152778,2008-05-09,07:46:09
39.7391716,116.1507183,0,177.2,39577.3237731481,2008-05-09,07:46:14
39.7408883,116.1520483,0,183.7,39577.3238310185,2008-05-09,07:46:19
39.7426016,116.15337,0,187,39577.3238888889,2008-05-09,07:46:24
39.7443183,116.15468,0,183.7,39577.3239467593,2008-05-09,07:46:29
39.7460349,116.1559916,0,180.4,39577.3240046296,2008-05-09,07:46:34
39.7477499,116.1573033,0,180.4,39577.3240625,2008-05-09,07:46:39
39.7494566,116.1586266,0,183.7,39577.3241203704,2008-05-09,07:46:44
39.7511732,116.1599399,0,180.4,39577.3241782407,2008-05-09,07:46:49
39.7528883,116.1612516,0,180.4,39577.3242361111,2008-05-09,07:46:54
39.7546033,116.1625633,0,180.4,39577.3242939815,2008-05-09,07:46:59
39.75632,116.1638749,0,180.4,39577.3243518519,2008-05-09,07:47:04
39.7580383,116.1651849,0,177.2,39577.3244097222,2008-05-09,07:47:09
39.7597483,116.1664966,0,177.2,39577.3244675926,2008-05-09,07:47:14
39.7614566,116.1678083,0,180.4,39577.324525463,2008-05-09,07:47:19
39.7631616,116.1691216,0,183.7,39577.3245833333,2008-05-09,07:47:24
39.7648082,116.1703949,0,190.3,39577.3246412037,2008-05-09,07:47:29
39.7663866,116.1716083,0,190.3,39577.3246990741,2008-05-09,07:47:34
39.7679516,116.1727933,0,187,39577.3247569444,2008-05-09,07:47:39
39.7695166,116.1739866,0,183.7,39577.3248148148,2008-05-09,07:47:44
39.77109,116.1751549,0,180.4,39577.3248726852,2008-05-09,07:47:49
39.7726832,116.1762699,0,180.4,39577.3249305556,2008-05-09,07:47:54
39.7742483,116.1774316,0,180.4,39577.3249884259,2008-05-09,07:47:59
39.7758033,116.1785999,0,187,39577.3250462963,2008-05-09,07:48:04
39.7773516,116.1797633,0,190.3,39577.3251041667,2008-05-09,07:48:09
39.7788983,116.1809216,0,196.9,39577.325162037,2008-05-09,07:48:14
39.7804433,116.18208,0,203.4,39577.3252199074,2008-05-09,07:48:19
39.7819916,116.1832333,0,206.7,39577.3252777778,2008-05-09,07:48:24
39.7835183,116.1843716,0,213.3,39577.3253356481,2008-05-09,07:48:29
39.7849966,116.185355,0,216.5,39577.3253935185,2008-05-09,07:48:34
39.78643,116.1861266,0,216.5,39577.3254513889,2008-05-09,07:48:39
39.7877916,116.1867299,0,216.5,39577.3255092593,2008-05-09,07:48:44
39.78908,116.1871933,0,219.8,39577.3255671296,2008-05-09,07:48:49
39.7903583,116.1875733,0,219.8,39577.325625,2008-05-09,07:48:54
39.79163,116.1879483,0,219.8,39577.3256828704,2008-05-09,07:48:59
39.7928933,116.1883199,0,223.1,39577.3257407407,2008-05-09,07:49:04
39.7941599,116.1886416,0,223.1,39577.3257986111,2008-05-09,07:49:09
39.7954466,116.1886516,0,223.1,39577.3258564815,2008-05-09,07:49:14
39.7966999,116.18826,0,223.1,39577.3259143519,2008-05-09,07:49:19
39.7978449,116.1874966,0,226.4,39577.3259722222,2008-05-09,07:49:24
39.79882,116.18641,0,226.4,39577.3260300926,2008-05-09,07:49:29
39.799645,116.1851316,0,226.4,39577.326087963,2008-05-09,07:49:34
39.8004516,116.1838299,0,229.7,39577.3261458333,2008-05-09,07:49:39
39.8012633,116.1825299,0,232.9,39577.3262037037,2008-05-09,07:49:44
39.8020783,116.1812299,0,242.8,39577.3262615741,2008-05-09,07:49:49
39.8029033,116.1799133,0,249.3,39577.3263194444,2008-05-09,07:49:54
39.8037666,116.1785483,0,255.9,39577.3263773148,2008-05-09,07:49:59
39.8046616,116.1771199,0,262.5,39577.3264351852,2008-05-09,07:50:04
39.80559,116.1756349,0,265.7,39577.3264930556,2008-05-09,07:50:09
39.8065349,116.1741166,0,265.7,39577.3265509259,2008-05-09,07:50:14
39.8074833,116.1725983,0,269,39577.3266087963,2008-05-09,07:50:19
39.8084249,116.1710866,0,272.3,39577.3266666667,2008-05-09,07:50:24
39.8093583,116.16959,0,278.9,39577.326724537,2008-05-09,07:50:29
39.8102799,116.1681233,0,285.4,39577.3267824074,2008-05-09,07:50:34
39.8112433,116.166735,0,292,39577.3268402778,2008-05-09,07:50:39
39.8123832,116.1655933,0,295.3,39577.3268981481,2008-05-09,07:50:44
39.8136966,116.1647583,0,292,39577.3269560185,2008-05-09,07:50:49
39.8151266,116.1642749,0,285.4,39577.3270138889,2008-05-09,07:50:54
39.8166099,116.1641783,0,278.9,39577.3270717593,2008-05-09,07:50:59
39.818105,116.1642683,0,275.6,39577.3271296296,2008-05-09,07:51:04
39.8195983,116.1643616,0,265.7,39577.3271875,2008-05-09,07:51:09
39.8210949,116.1644466,0,259.2,39577.3272453704,2008-05-09,07:51:14
39.8225949,116.1645266,0,255.9,39577.3273032407,2008-05-09,07:51:19
39.8240933,116.1646083,0,252.6,39577.3273611111,2008-05-09,07:51:24
39.8255949,116.1646783,0,252.6,39577.3274189815,2008-05-09,07:51:29
39.8271066,116.1647633,0,252.6,39577.3274768519,2008-05-09,07:51:34
39.8286216,116.1648449,0,249.3,39577.3275347222,2008-05-09,07:51:39
39.8301266,116.1649283,0,246.1,39577.3275925926,2008-05-09,07:51:44
39.8316283,116.1650099,0,246.1,39577.327650463,2008-05-09,07:51:49
39.8331283,116.1650899,0,246.1,39577.3277083333,2008-05-09,07:51:54
39.8346266,116.1651683,0,246.1,39577.3277662037,2008-05-09,07:51:59
39.836125,116.1652583,0,246.1,39577.3278240741,2008-05-09,07:52:04
39.8376166,116.1653383,0,246.1,39577.3278819444,2008-05-09,07:52:09
39.8390266,116.1654099,0,249.3,39577.3279398148,2008-05-09,07:52:14
39.8403349,116.1654799,0,249.3,39577.3279976852,2008-05-09,07:52:19
39.8415999,116.1655466,0,252.6,39577.3280555556,2008-05-09,07:52:24
39.8428466,116.1656116,0,255.9,39577.3281134259,2008-05-09,07:52:29
39.8440899,116.1656783,0,259.2,39577.3281712963,2008-05-09,07:52:34
39.8453366,116.1657466,0,259.2,39577.3282291667,2008-05-09,07:52:39
39.8465699,116.1659233,0,259.2,39577.328287037,2008-05-09,07:52:44
39.8477449,116.1664383,0,262.5,39577.3283449074,2008-05-09,07:52:49
39.8488066,116.1672899,0,269,39577.3284027778,2008-05-09,07:52:54
39.8561316,116.1726866,0,252.6,39577.3287962963,2008-05-09,07:53:28
39.8573449,116.1729216,0,259.2,39577.3288541667,2008-05-09,07:53:33
39.8585966,116.17301,0,255.9,39577.328912037,2008-05-09,07:53:38
39.8598633,116.17282,0,255.9,39577.3289699074,2008-05-09,07:53:43
39.8610633,116.1723716,0,255.9,39577.3290277778,2008-05-09,07:53:48
39.8621849,116.1716566,0,255.9,39577.3290856481,2008-05-09,07:53:53
39.8631966,116.1707133,0,265.7,39577.3291435185,2008-05-09,07:53:58
39.8641549,116.1696749,0,269,39577.3292013889,2008-05-09,07:54:03
39.865115,116.1686383,0,269,39577.3292592593,2008-05-09,07:54:08
39.86611,116.1676683,0,278.9,39577.3293171296,2008-05-09,07:54:13
39.8671949,116.1668799,0,278.9,39577.329375,2008-05-09,07:54:18
39.8683633,116.1662999,0,282.2,39577.3294328704,2008-05-09,07:54:23
39.8695866,116.1659383,0,288.7,39577.3294907407,2008-05-09,07:54:28
39.8708283,116.1657949,0,288.7,39577.3295486111,2008-05-09,07:54:33
39.8720733,116.1658716,0,288.7,39577.3296064815,2008-05-09,07:54:38
39.8732966,116.1661699,0,285.4,39577.3296643518,2008-05-09,07:54:43
39.8744966,116.1666133,0,288.7,39577.3297222222,2008-05-09,07:54:48
39.8756799,116.1670383,0,285.4,39577.3297800926,2008-05-09,07:54:53
39.8768683,116.1674666,0,278.9,39577.329837963,2008-05-09,07:54:58
39.8780849,116.1679416,0,282.2,39577.3298958333,2008-05-09,07:55:03
39.8792966,116.1683966,0,285.4,39577.3299537037,2008-05-09,07:55:08
39.8815566,116.1698533,0,285.4,39577.3300694444,2008-05-09,07:55:18
39.8825549,116.1707633,0,292,39577.3301273148,2008-05-09,07:55:23
39.8836399,116.1716583,0,298.6,39577.3301851852,2008-05-09,07:55:28
39.8847316,116.17254,0,298.6,39577.3302430556,2008-05-09,07:55:33
39.8857866,116.1734349,0,295.3,39577.3303009259,2008-05-09,07:55:38
39.8866716,116.1745866,0,295.3,39577.3303587963,2008-05-09,07:55:43
39.8872816,116.1760099,0,288.7,39577.3304166667,2008-05-09,07:55:48
39.8875716,116.1775999,0,288.7,39577.330474537,2008-05-09,07:55:53
39.8875049,116.1792216,0,278.9,39577.3305324074,2008-05-09,07:55:58
39.8872666,116.1808333,0,275.6,39577.3305902778,2008-05-09,07:56:03
39.8870549,116.1824499,0,272.3,39577.3306481481,2008-05-09,07:56:08
39.886925,116.18407,0,269,39577.3307060185,2008-05-09,07:56:13
39.8867999,116.1856816,0,272.3,39577.3307638889,2008-05-09,07:56:18
39.8864466,116.1872283,0,269,39577.3308217593,2008-05-09,07:56:23
39.8858216,116.1886366,0,269,39577.3308796296,2008-05-09,07:56:28
39.8851633,116.1900233,0,269,39577.3309375,2008-05-09,07:56:33
39.8847016,116.1915366,0,272.3,39577.3309953704,2008-05-09,07:56:38
39.8845783,116.1931566,0,272.3,39577.3310532407,2008-05-09,07:56:43
39.8848166,116.1947599,0,272.3,39577.3311111111,2008-05-09,07:56:48
39.8853999,116.1962166,0,269,39577.3311689815,2008-05-09,07:56:53
39.8861966,116.1975016,0,265.7,39577.3312268518,2008-05-09,07:56:58
39.8870066,116.1987716,0,262.5,39577.3312847222,2008-05-09,07:57:03
39.8877999,116.2000283,0,262.5,39577.3313425926,2008-05-09,07:57:08
39.8885883,116.2012799,0,255.9,39577.331400463,2008-05-09,07:57:13
39.8893783,116.2025399,0,252.6,39577.3314583333,2008-05-09,07:57:18
39.8901683,116.2038016,0,252.6,39577.3315162037,2008-05-09,07:57:23
39.8909533,116.2050499,0,249.3,39577.3315740741,2008-05-09,07:57:28
39.8917416,116.2063033,0,246.1,39577.3316319444,2008-05-09,07:57:33
39.8924933,116.2075966,0,242.8,39577.3316898148,2008-05-09,07:57:38
39.8930333,116.2090599,0,242.8,39577.3317476852,2008-05-09,07:57:43
39.8933899,116.2106266,0,242.8,39577.3318055556,2008-05-09,07:57:48
39.8937266,116.2122066,0,246.1,39577.3318634259,2008-05-09,07:57:53
39.8941049,116.2137699,0,249.3,39577.3319212963,2008-05-09,07:57:58
39.89446,116.2153416,0,249.3,39577.3319791667,2008-05-09,07:58:03
39.8947283,116.216935,0,246.1,39577.332037037,2008-05-09,07:58:08
39.8947899,116.2185649,0,242.8,39577.3320949074,2008-05-09,07:58:13
39.8947866,116.2201949,0,242.8,39577.3321527778,2008-05-09,07:58:18
39.894785,116.221825,0,239.5,39577.3322106482,2008-05-09,07:58:23
39.894785,116.2234516,0,239.5,39577.3322685185,2008-05-09,07:58:28
39.8947816,116.2250766,0,239.5,39577.3323263889,2008-05-09,07:58:33
39.8947799,116.2266999,0,236.2,39577.3323842593,2008-05-09,07:58:38
39.8947766,116.2283233,0,236.2,39577.3324421296,2008-05-09,07:58:43
39.8947783,116.2299449,0,232.9,39577.3325,2008-05-09,07:58:48
39.8947749,116.231565,0,232.9,39577.3325578704,2008-05-09,07:58:53
39.8947682,116.2331866,0,229.7,39577.3326157407,2008-05-09,07:58:58
39.8947666,116.2348116,0,229.7,39577.3326736111,2008-05-09,07:59:03
39.8947666,116.2364433,0,226.4,39577.3327314815,2008-05-09,07:59:08
39.8947682,116.2380783,0,223.1,39577.3327893519,2008-05-09,07:59:13
39.8947682,116.2397183,0,223.1,39577.3328472222,2008-05-09,07:59:18
39.8947682,116.24136,0,223.1,39577.3329050926,2008-05-09,07:59:23
39.89477,116.243,0,223.1,39577.332962963,2008-05-09,07:59:28
39.89477,116.2446333,0,219.8,39577.3330208333,2008-05-09,07:59:33
39.8947716,116.2462633,0,219.8,39577.3330787037,2008-05-09,07:59:38
39.89477,116.2478916,0,219.8,39577.3331365741,2008-05-09,07:59:43
39.89477,116.2495233,0,216.5,39577.3331944444,2008-05-09,07:59:48
39.8947766,116.2511599,0,213.3,39577.3332523148,2008-05-09,07:59:53
39.8947783,116.2527966,0,213.3,39577.3333101852,2008-05-09,07:59:58
39.8947783,116.2544333,0,213.3,39577.3333680556,2008-05-09,08:00:03
39.8947799,116.2560616,0,213.3,39577.3334259259,2008-05-09,08:00:08
39.8947833,116.2576866,0,213.3,39577.3334837963,2008-05-09,08:00:13
39.8947833,116.259315,0,213.3,39577.3335416667,2008-05-09,08:00:18
39.8947816,116.2609483,0,210,39577.333599537,2008-05-09,08:00:23
39.8947783,116.2625866,0,210,39577.3336574074,2008-05-09,08:00:28
39.8947783,116.2642266,0,206.7,39577.3337152778,2008-05-09,08:00:33
39.894785,116.2658666,0,206.7,39577.3337731481,2008-05-09,08:00:38
39.8947899,116.2675116,0,206.7,39577.3338310185,2008-05-09,08:00:43
39.8947899,116.2694966,0,206.7,39577.333900463,2008-05-09,08:00:49
39.8947866,116.2711133,0,206.7,39577.3339583333,2008-05-09,08:00:54
39.8947816,116.2725716,0,210,39577.3340162037,2008-05-09,08:00:59
39.8947833,116.2738883,0,210,39577.3340740741,2008-05-09,08:01:04
39.8947816,116.2751449,0,210,39577.3341319444,2008-05-09,08:01:09
39.894785,116.2763699,0,210,39577.3341898148,2008-05-09,08:01:14
39.8947883,116.2775916,0,210,39577.3342476852,2008-05-09,08:01:19
39.8947899,116.2788166,0,210,39577.3343055556,2008-05-09,08:01:24
39.8947899,116.2800416,0,210,39577.3343634259,2008-05-09,08:01:29
39.8947816,116.2812733,0,206.7,39577.3344212963,2008-05-09,08:01:34
39.8946533,116.2824949,0,206.7,39577.3344791667,2008-05-09,08:01:39
39.8943216,116.2836616,0,210,39577.334537037,2008-05-09,08:01:44
39.8938916,116.2847916,0,210,39577.3345949074,2008-05-09,08:01:49
39.89352,116.2859633,0,210,39577.3346527778,2008-05-09,08:01:54
39.8933299,116.2872083,0,210,39577.3347106481,2008-05-09,08:01:59
39.8933333,116.2884916,0,206.7,39577.3347685185,2008-05-09,08:02:04
39.8935383,116.2897366,0,206.7,39577.3348263889,2008-05-09,08:02:09
39.89375,116.2909899,0,203.4,39577.3348842593,2008-05-09,08:02:14
39.8939099,116.2922549,0,203.4,39577.3349421296,2008-05-09,08:02:19
39.8939749,116.2935016,0,200.1,39577.335,2008-05-09,08:02:24
39.894,116.2946049,0,203.4,39577.3350578704,2008-05-09,08:02:29
39.8940216,116.29555,0,203.4,39577.3351157407,2008-05-09,08:02:34
39.8940266,116.2958849,0,203.4,39577.3351388889,2008-05-09,08:02:36
39.89403,116.2961966,0,203.4,39577.335162037,2008-05-09,08:02:38
39.8940349,116.2964816,0,203.4,39577.3351851852,2008-05-09,08:02:40
39.8940366,116.2967499,0,203.4,39577.3352083333,2008-05-09,08:02:42
39.8940416,116.2970016,0,203.4,39577.3352314815,2008-05-09,08:02:44
39.8940416,116.2972483,0,203.4,39577.3352546296,2008-05-09,08:02:46
39.8940316,116.2974933,0,203.4,39577.3352777778,2008-05-09,08:02:48
39.8940583,116.2977249,0,200.1,39577.3353009259,2008-05-09,08:02:50
39.8940916,116.2979516,0,203.4,39577.3353240741,2008-05-09,08:02:52
39.8940966,116.2981816,0,203.4,39577.3353472222,2008-05-09,08:02:54
39.8940933,116.2984099,0,203.4,39577.3353703704,2008-05-09,08:02:56
39.8940966,116.2986416,0,206.7,39577.3353935185,2008-05-09,08:02:58
39.8940983,116.2988733,0,206.7,39577.3354166667,2008-05-09,08:03:00
39.8940983,116.29911,0,210,39577.3354398148,2008-05-09,08:03:02
39.8941016,116.29934,0,213.3,39577.335462963,2008-05-09,08:03:04
39.8941066,116.2995683,0,213.3,39577.3354861111,2008-05-09,08:03:06
39.8941149,116.2997966,0,210,39577.3355092593,2008-05-09,08:03:08
39.8941233,116.3000283,0,206.7,39577.3355324074,2008-05-09,08:03:10
39.8941299,116.300265,0,203.4,39577.3355555556,2008-05-09,08:03:12
39.8941383,116.3004999,0,203.4,39577.3355787037,2008-05-09,08:03:14
39.8941466,116.3007399,0,200.1,39577.3356018519,2008-05-09,08:03:16
39.894155,116.30098,0,200.1,39577.335625,2008-05-09,08:03:18
39.8941616,116.3012216,0,200.1,39577.3356481481,2008-05-09,08:03:20
39.8941683,116.3014649,0,196.9,39577.3356712963,2008-05-09,08:03:22
39.89417,116.3017116,0,196.9,39577.3356944444,2008-05-09,08:03:24
39.8941716,116.3019583,0,196.9,39577.3357175926,2008-05-09,08:03:26
39.8941716,116.3022016,0,196.9,39577.3357407407,2008-05-09,08:03:28
39.8941749,116.3024416,0,196.9,39577.3357638889,2008-05-09,08:03:30
39.8941749,116.3026816,0,196.9,39577.335787037,2008-05-09,08:03:32
39.8941733,116.3029216,0,196.9,39577.3358101852,2008-05-09,08:03:34
39.8941716,116.3031633,0,200.1,39577.3358333333,2008-05-09,08:03:36
39.8941749,116.3034033,0,203.4,39577.3358564815,2008-05-09,08:03:38
39.8941749,116.3036449,0,203.4,39577.3358796296,2008-05-09,08:03:40
39.8941749,116.3038916,0,203.4,39577.3359027778,2008-05-09,08:03:42
39.8941633,116.3041333,0,206.7,39577.3359259259,2008-05-09,08:03:44
39.894165,116.3043633,0,206.7,39577.3359490741,2008-05-09,08:03:46
39.8941766,116.30461,0,206.7,39577.3359722222,2008-05-09,08:03:48
39.89417,116.304855,0,206.7,39577.3359953704,2008-05-09,08:03:50
39.894165,116.3050866,0,206.7,39577.3360185185,2008-05-09,08:03:52
39.8941366,116.3053299,0,203.4,39577.3360416667,2008-05-09,08:03:54
39.8941183,116.3055733,0,203.4,39577.3360648148,2008-05-09,08:03:56
39.894085,116.3058216,0,206.7,39577.336087963,2008-05-09,08:03:58
39.8940799,116.3060683,0,206.7,39577.3361111111,2008-05-09,08:04:00
39.8940733,116.3063083,0,206.7,39577.3361342593,2008-05-09,08:04:02
39.8940616,116.3065483,0,206.7,39577.3361574074,2008-05-09,08:04:04
39.8940616,116.306775,0,206.7,39577.3361805556,2008-05-09,08:04:06
39.8940516,116.3070016,0,206.7,39577.3362037037,2008-05-09,08:04:08
39.8940466,116.3072349,0,203.4,39577.3362268518,2008-05-09,08:04:10
39.8940483,116.3074683,0,203.4,39577.33625,2008-05-09,08:04:12
39.89404,116.3076933,0,203.4,39577.3362731481,2008-05-09,08:04:14
39.89404,116.3079499,0,200.1,39577.3362962963,2008-05-09,08:04:16
39.8940449,116.3082083,0,196.9,39577.3363194444,2008-05-09,08:04:18
39.8940416,116.3084466,0,196.9,39577.3363425926,2008-05-09,08:04:20
39.8940266,116.3086933,0,193.6,39577.3363657407,2008-05-09,08:04:22
39.8940266,116.3089266,0,190.3,39577.3363888889,2008-05-09,08:04:24
39.8940333,116.30915,0,187,39577.336412037,2008-05-09,08:04:26
39.8940233,116.3093766,0,183.7,39577.3364351852,2008-05-09,08:04:28
39.894,116.3096166,0,180.4,39577.3364583333,2008-05-09,08:04:30
39.8939616,116.3098833,0,177.2,39577.3364814815,2008-05-09,08:04:32
39.89389,116.3101399,0,173.9,39577.3365046296,2008-05-09,08:04:34
39.8938099,116.3103816,0,170.6,39577.3365277778,2008-05-09,08:04:36
39.8937433,116.3106233,0,167.3,39577.3365509259,2008-05-09,08:04:38
39.8937133,116.3108516,0,167.3,39577.3365740741,2008-05-09,08:04:40
39.8936533,116.3110966,0,164,39577.3365972222,2008-05-09,08:04:42
39.8936316,116.31135,0,160.8,39577.3366203704,2008-05-09,08:04:44
39.8936116,116.3115783,0,160.8,39577.3366435185,2008-05-09,08:04:46
39.8935883,116.3118233,0,157.5,39577.3366666667,2008-05-09,08:04:48
39.8935833,116.3120683,0,157.5,39577.3366898148,2008-05-09,08:04:50
39.89359,116.3123266,0,157.5,39577.336712963,2008-05-09,08:04:52
39.8936483,116.3125416,0,154.2,39577.3367361111,2008-05-09,08:04:54
39.8936533,116.3127583,0,154.2,39577.3367592593,2008-05-09,08:04:56
39.8936383,116.3129849,0,150.9,39577.3367824074,2008-05-09,08:04:58
39.8936316,116.3132033,0,150.9,39577.3368055556,2008-05-09,08:05:00
39.8936566,116.3134116,0,147.6,39577.3368287037,2008-05-09,08:05:02
39.8936566,116.3135883,0,147.6,39577.3368518518,2008-05-09,08:05:04
39.8936233,116.3136883,0,147.6,39577.336875,2008-05-09,08:05:06
39.8936099,116.3137933,0,147.6,39577.3368981481,2008-05-09,08:05:08
39.8936116,116.3138549,0,147.6,39577.3369212963,2008-05-09,08:05:10
39.8936399,116.3139666,0,147.6,39577.3369444444,2008-05-09,08:05:12
39.8936383,116.3140616,0,147.6,39577.3369675926,2008-05-09,08:05:14
39.8936332,116.3141499,0,147.6,39577.3369907407,2008-05-09,08:05:16
39.8936383,116.3141883,0,147.6,39577.3370138889,2008-05-09,08:05:18
39.8936466,116.3142166,0,147.6,39577.337037037,2008-05-09,08:05:20
39.8936366,116.3142766,0,147.6,39577.3370601852,2008-05-09,08:05:22
39.8936533,116.3143116,0,147.6,39577.3370833333,2008-05-09,08:05:24
39.8936933,116.3143366,0,147.6,39577.3371180556,2008-05-09,08:05:27
39.893735,116.3143749,0,150.9,39577.3371412037,2008-05-09,08:05:29
39.8935066,116.3144799,0,101.7,39577.3387268518,2008-05-09,08:07:46
39.8934916,116.3144716,0,137.8,39577.33875,2008-05-09,08:07:48
39.8934699,116.3144666,0,144.4,39577.3387731481,2008-05-09,08:07:50
39.895305,116.31659,0,150.9,39577.3449768518,2008-05-09,08:16:46
39.8952083,116.3167866,0,154.2,39577.345,2008-05-09,08:16:48
39.895305,116.3168016,0,157.5,39577.3450231481,2008-05-09,08:16:50
39.8953866,116.3167383,0,160.8,39577.3450462963,2008-05-09,08:16:52
39.8954016,116.3167399,0,164,39577.3450694444,2008-05-09,08:16:54
39.8954083,116.3167483,0,164,39577.3450925926,2008-05-09,08:16:56
39.8954249,116.3167549,0,164,39577.3451157407,2008-05-09,08:16:58
39.8954333,116.3167566,0,164,39577.3451388889,2008-05-09,08:17:00
39.895445,116.3167633,0,164,39577.345162037,2008-05-09,08:17:02
39.8954499,116.3167616,0,164,39577.3451851852,2008-05-09,08:17:04
39.8954499,116.3167616,0,164,39577.3452199074,2008-05-09,08:17:07
39.8954483,116.31676,0,164,39577.3452430556,2008-05-09,08:17:09
39.8954733,116.3167899,0,164,39577.3453009259,2008-05-09,08:17:14
39.8954949,116.3168416,0,164,39577.3453240741,2008-05-09,08:17:16
39.8954933,116.316935,0,164,39577.3453472222,2008-05-09,08:17:18
39.8954933,116.3169916,0,164,39577.3453703704,2008-05-09,08:17:20
39.8954916,116.3170449,0,164,39577.3453935185,2008-05-09,08:17:22
39.8954916,116.317165,0,164,39577.3454166667,2008-05-09,08:17:24
39.8955033,116.3172533,0,164,39577.3454398148,2008-05-09,08:17:26
39.895515,116.3173383,0,164,39577.345462963,2008-05-09,08:17:28
39.8955183,116.3174216,0,164,39577.3454861111,2008-05-09,08:17:30
39.895525,116.3175083,0,164,39577.3455092593,2008-05-09,08:17:32
39.8955316,116.31762,0,164,39577.3455324074,2008-05-09,08:17:34
39.8955366,116.31774,0,164,39577.3455555556,2008-05-09,08:17:36
39.8955366,116.3178616,0,164,39577.3455787037,2008-05-09,08:17:38
39.8955366,116.318,0,164,39577.3456018518,2008-05-09,08:17:40
39.8955333,116.3181499,0,164,39577.345625,2008-05-09,08:17:42
39.8955333,116.3183166,0,164,39577.3456481481,2008-05-09,08:17:44
39.8955416,116.3184933,0,164,39577.3456712963,2008-05-09,08:17:46
39.8955516,116.3186683,0,164,39577.3456944444,2008-05-09,08:17:48
39.8955616,116.3188499,0,164,39577.3457175926,2008-05-09,08:17:50
39.8955733,116.31903,0,164,39577.3457407407,2008-05-09,08:17:52
39.8955883,116.3192166,0,164,39577.3457638889,2008-05-09,08:17:54
39.895595,116.3194233,0,164,39577.345787037,2008-05-09,08:17:56
39.8955983,116.3196333,0,160.8,39577.3458101852,2008-05-09,08:17:58
39.8956016,116.3198733,0,160.8,39577.3458333333,2008-05-09,08:18:00
39.8956016,116.3201383,0,160.8,39577.3458564815,2008-05-09,08:18:02
39.8955983,116.3204249,0,157.5,39577.3458796296,2008-05-09,08:18:04
39.895595,116.3206999,0,157.5,39577.3459027778,2008-05-09,08:18:06
39.8955916,116.3209449,0,157.5,39577.3459259259,2008-05-09,08:18:08
39.8955816,116.3211883,0,154.2,39577.3459490741,2008-05-09,08:18:10
39.8955816,116.3214633,0,157.5,39577.3459722222,2008-05-09,08:18:12
39.89558,116.3217466,0,157.5,39577.3459953704,2008-05-09,08:18:14
39.8956066,116.3220566,0,157.5,39577.3460185185,2008-05-09,08:18:16
39.8956116,116.322365,0,157.5,39577.3460416667,2008-05-09,08:18:18
39.8956133,116.3226899,0,157.5,39577.3460648148,2008-05-09,08:18:20
39.8956133,116.3230133,0,160.8,39577.346087963,2008-05-09,08:18:22
39.8956133,116.3233349,0,160.8,39577.3461111111,2008-05-09,08:18:24
39.89561,116.3236366,0,160.8,39577.3461342593,2008-05-09,08:18:26
39.8956049,116.32394,0,157.5,39577.3461574074,2008-05-09,08:18:28
39.8956049,116.3242666,0,157.5,39577.3461805556,2008-05-09,08:18:30
39.8956083,116.3246216,0,157.5,39577.3462037037,2008-05-09,08:18:32
39.8956216,116.3250016,0,154.2,39577.3462268518,2008-05-09,08:18:34
39.8956199,116.3253883,0,154.2,39577.34625,2008-05-09,08:18:36
39.895625,116.3257616,0,154.2,39577.3462731481,2008-05-09,08:18:38
39.8956316,116.3261283,0,154.2,39577.3462962963,2008-05-09,08:18:40
39.8956416,116.3265133,0,154.2,39577.3463194444,2008-05-09,08:18:42
39.895655,116.32689,0,150.9,39577.3463425926,2008-05-09,08:18:44
39.8956766,116.3272433,0,150.9,39577.3463657407,2008-05-09,08:18:46
39.8957033,116.3275766,0,150.9,39577.3463888889,2008-05-09,08:18:48
39.895725,116.3279266,0,147.6,39577.346412037,2008-05-09,08:18:50
39.8957616,116.3282833,0,147.6,39577.3464351852,2008-05-09,08:18:52
39.8957999,116.3286633,0,147.6,39577.3464583333,2008-05-09,08:18:54
39.8958399,116.3290816,0,147.6,39577.3464814815,2008-05-09,08:18:56
39.8959149,116.3301166,0,144.4,39577.3465393518,2008-05-09,08:19:01
39.8959333,116.3305133,0,144.4,39577.3465625,2008-05-09,08:19:03
39.8959466,116.3308949,0,144.4,39577.3465856481,2008-05-09,08:19:05
39.8959683,116.3312799,0,144.4,39577.3466087963,2008-05-09,08:19:07
39.8959866,116.3316866,0,144.4,39577.3466319444,2008-05-09,08:19:09
39.8960366,116.3327533,0,141.1,39577.3466898148,2008-05-09,08:19:14
39.8960833,116.3338166,0,137.8,39577.3467476852,2008-05-09,08:19:19
39.8961083,116.3349066,0,131.2,39577.3468055556,2008-05-09,08:19:24
39.8961399,116.3358966,0,124.7,39577.3468634259,2008-05-09,08:19:29
39.896155,116.3362533,0,124.7,39577.3468865741,2008-05-09,08:19:31
39.8961749,116.33661,0,124.7,39577.3469097222,2008-05-09,08:19:33
39.8962033,116.3369433,0,131.2,39577.3469328704,2008-05-09,08:19:35
39.8962349,116.3372366,0,137.8,39577.3469560185,2008-05-09,08:19:37
39.8962633,116.3375216,0,134.5,39577.3469791667,2008-05-09,08:19:39
39.896285,116.3378083,0,124.7,39577.3470023148,2008-05-09,08:19:41
39.8963033,116.3380966,0,118.1,39577.347025463,2008-05-09,08:19:43
39.8963199,116.3383733,0,114.8,39577.3470486111,2008-05-09,08:19:45
39.8963416,116.3386566,0,114.8,39577.3470717593,2008-05-09,08:19:47
39.8963599,116.3389099,0,114.8,39577.3470949074,2008-05-09,08:19:49
39.8963716,116.3391133,0,118.1,39577.3471180556,2008-05-09,08:19:51
39.8963749,116.339285,0,111.5,39577.3471412037,2008-05-09,08:19:53
39.8963866,116.33946,0,114.8,39577.3471643519,2008-05-09,08:19:55
39.89641,116.3396583,0,131.2,39577.3471875,2008-05-09,08:19:57
39.896425,116.3398933,0,134.5,39577.3472106481,2008-05-09,08:19:59
39.8964366,116.3401449,0,137.8,39577.3472337963,2008-05-09,08:20:01
39.8964366,116.3404733,0,141.1,39577.3472569444,2008-05-09,08:20:03
39.8964299,116.3407916,0,141.1,39577.3472800926,2008-05-09,08:20:05
39.8964149,116.3411199,0,144.4,39577.3473032407,2008-05-09,08:20:07
39.8963849,116.3414599,0,147.6,39577.3473263889,2008-05-09,08:20:09
39.8963483,116.3418066,0,147.6,39577.347349537,2008-05-09,08:20:11
39.89631,116.3421783,0,150.9,39577.3473726852,2008-05-09,08:20:13
39.8962783,116.3425583,0,150.9,39577.3473958333,2008-05-09,08:20:15
39.8962499,116.3429249,0,150.9,39577.3474189815,2008-05-09,08:20:17
39.8962316,116.3432933,0,154.2,39577.3474421296,2008-05-09,08:20:19
39.8962383,116.3440216,0,154.2,39577.3474884259,2008-05-09,08:20:23
39.8962633,116.3443899,0,154.2,39577.3475115741,2008-05-09,08:20:25
39.8962899,116.3447949,0,154.2,39577.3475347222,2008-05-09,08:20:27
39.8963183,116.3452016,0,154.2,39577.3475578704,2008-05-09,08:20:29
39.896395,116.3462549,0,167.3,39577.3476157407,2008-05-09,08:20:34
39.8964916,116.3472333,0,167.3,39577.3476736111,2008-05-09,08:20:39
39.8965366,116.3476166,0,170.6,39577.3476967593,2008-05-09,08:20:41
39.8965816,116.3480183,0,157.5,39577.3477199074,2008-05-09,08:20:43
39.8967533,116.3489966,0,147.6,39577.3477777778,2008-05-09,08:20:48
39.8970716,116.3498716,0,150.9,39577.3478356482,2008-05-09,08:20:53
39.8972033,116.3501983,0,150.9,39577.3478587963,2008-05-09,08:20:55
39.8973316,116.3505133,0,150.9,39577.3478819444,2008-05-09,08:20:57
39.8974466,116.350825,0,150.9,39577.3479050926,2008-05-09,08:20:59
39.897545,116.35114,0,150.9,39577.3479282407,2008-05-09,08:21:01
39.8976366,116.3514649,0,150.9,39577.3479513889,2008-05-09,08:21:03
39.8977133,116.3518033,0,147.6,39577.347974537,2008-05-09,08:21:05
39.8977749,116.35215,0,144.4,39577.3479976852,2008-05-09,08:21:07
39.8978216,116.3525066,0,141.1,39577.3480208333,2008-05-09,08:21:09
39.8978633,116.3528733,0,141.1,39577.3480439815,2008-05-09,08:21:11
39.897855,116.3532266,0,141.1,39577.3480671296,2008-05-09,08:21:13
39.8978733,116.3535899,0,141.1,39577.3480902778,2008-05-09,08:21:15
39.8978916,116.3539433,0,141.1,39577.3481134259,2008-05-09,08:21:17
39.8979133,116.3542899,0,144.4,39577.3481365741,2008-05-09,08:21:19
39.8979266,116.35463,0,144.4,39577.3481597222,2008-05-09,08:21:21
39.8979333,116.3549633,0,147.6,39577.3481828704,2008-05-09,08:21:23
39.89794,116.3552866,0,147.6,39577.3482060185,2008-05-09,08:21:25
39.8979433,116.3555933,0,147.6,39577.3482291667,2008-05-09,08:21:27
39.8979466,116.3558883,0,150.9,39577.3482523148,2008-05-09,08:21:29
39.8979516,116.3561749,0,150.9,39577.348275463,2008-05-09,08:21:31
39.8979599,116.3564566,0,154.2,39577.3482986111,2008-05-09,08:21:33
39.8979683,116.3567316,0,154.2,39577.3483217593,2008-05-09,08:21:35
39.89798,116.3570133,0,154.2,39577.3483449074,2008-05-09,08:21:37
39.8979983,116.3572966,0,154.2,39577.3483680556,2008-05-09,08:21:39
39.8980149,116.3575733,0,150.9,39577.3483912037,2008-05-09,08:21:41
39.8980083,116.3578533,0,144.4,39577.3484143519,2008-05-09,08:21:43
39.8980033,116.3581616,0,141.1,39577.3484375,2008-05-09,08:21:45
39.8980083,116.3585016,0,137.8,39577.3484606481,2008-05-09,08:21:47
39.8980183,116.3588749,0,134.5,39577.3484837963,2008-05-09,08:21:49
39.8980283,116.3592533,0,131.2,39577.3485069444,2008-05-09,08:21:51
39.8980433,116.3596283,0,128,39577.3485300926,2008-05-09,08:21:53
39.89806,116.3599999,0,121.4,39577.3485532407,2008-05-09,08:21:55
39.8980783,116.3603666,0,121.4,39577.3485763889,2008-05-09,08:21:57
[truncated: 75,910 more chars]
