# Supplementary material for: Research on differential privacy protection method based on user tendency
Source: PLoS One. 2023 Oct 26;18(10):e0288823. doi: 10.1371/journal.pone.0288823 (PMC10602288; doi:10.1371/journal.pone.0288823)
Supplement: S5 Data — (ZIP) [file pone.0288823.s005.zip › Data 5-5/153/Trajectory/20080510060049.plt]

Geolife trajectory
WGS 84
Altitude is in Feet
Reserved 3
0,2,255,My Track,0,0,2,8421376
0
39.9273983,116.470905,0,154.2,39578.2505671296,2008-05-10,06:00:49
39.9273883,116.4709249,0,154.2,39578.250625,2008-05-10,06:00:54
39.9273999,116.4708933,0,154.2,39578.2506481481,2008-05-10,06:00:56
39.9273766,116.4709016,0,154.2,39578.2506712963,2008-05-10,06:00:58
39.9272849,116.4709516,0,154.2,39578.2507291667,2008-05-10,06:01:03
39.9272233,116.470955,0,154.2,39578.2507523148,2008-05-10,06:01:05
39.9272783,116.4712433,0,154.2,39578.2512037037,2008-05-10,06:01:44
39.9272916,116.4712866,0,154.2,39578.2512268518,2008-05-10,06:01:46
39.92732,116.4713149,0,154.2,39578.25125,2008-05-10,06:01:48
39.9273166,116.4713716,0,154.2,39578.2512731481,2008-05-10,06:01:50
39.9273116,116.4714283,0,154.2,39578.2512962963,2008-05-10,06:01:52
39.9273433,116.4714533,0,154.2,39578.2513194444,2008-05-10,06:01:54
39.9273516,116.471475,0,154.2,39578.2513425926,2008-05-10,06:01:56
39.9273616,116.4715216,0,154.2,39578.2513657407,2008-05-10,06:01:58
39.9273833,116.4715233,0,154.2,39578.2513888889,2008-05-10,06:02:00
39.9270933,116.47244,0,154.2,39578.2520833333,2008-05-10,06:03:00
39.9271433,116.4724299,0,154.2,39578.2521412037,2008-05-10,06:03:05
39.9271716,116.4724716,0,154.2,39578.2521643518,2008-05-10,06:03:07
39.9271233,116.4725066,0,154.2,39578.2521990741,2008-05-10,06:03:10
39.9272983,116.4725633,0,154.2,39578.2522569444,2008-05-10,06:03:15
39.9273066,116.4726083,0,154.2,39578.2522800926,2008-05-10,06:03:17
39.9274566,116.4726483,0,154.2,39578.2523148148,2008-05-10,06:03:20
39.9273983,116.4726949,0,154.2,39578.252337963,2008-05-10,06:03:22
39.92731,116.4727249,0,154.2,39578.2523611111,2008-05-10,06:03:24
39.9273049,116.4727333,0,154.2,39578.2524189815,2008-05-10,06:03:29
39.92731,116.4727316,0,154.2,39578.2524421296,2008-05-10,06:03:31
39.9278066,116.4725349,0,154.2,39578.2525,2008-05-10,06:03:36
39.9279299,116.4724766,0,154.2,39578.2525231481,2008-05-10,06:03:38
39.9279783,116.4724499,0,154.2,39578.2525462963,2008-05-10,06:03:40
39.9280316,116.4724433,0,154.2,39578.2525694444,2008-05-10,06:03:42
39.9280416,116.4724383,0,154.2,39578.2525925926,2008-05-10,06:03:44
39.9280033,116.4724233,0,154.2,39578.2526157407,2008-05-10,06:03:46
39.92798,116.4724183,0,154.2,39578.2526388889,2008-05-10,06:03:48
39.928025,116.4723733,0,154.2,39578.2526967593,2008-05-10,06:03:53
39.9280583,116.4723416,0,154.2,39578.2527199074,2008-05-10,06:03:55
39.9280899,116.4723399,0,154.2,39578.2527662037,2008-05-10,06:03:59
39.9281033,116.4723116,0,154.2,39578.2528009259,2008-05-10,06:04:02
39.9281399,116.4723266,0,154.2,39578.2528356481,2008-05-10,06:04:05
39.9289633,116.4724766,0,157.5,39578.2533217593,2008-05-10,06:04:47
39.9289983,116.4724849,0,157.5,39578.2533449074,2008-05-10,06:04:49
39.9290083,116.4724683,0,157.5,39578.2533680556,2008-05-10,06:04:51
39.9290116,116.4724483,0,157.5,39578.2533912037,2008-05-10,06:04:53
39.9290333,116.4724383,0,157.5,39578.2534143519,2008-05-10,06:04:55
39.9290483,116.4724283,0,157.5,39578.2534375,2008-05-10,06:04:57
39.9290816,116.4724133,0,157.5,39578.2534606481,2008-05-10,06:04:59
39.9290883,116.4723916,0,157.5,39578.2534837963,2008-05-10,06:05:01
39.92909,116.4723799,0,157.5,39578.2535069444,2008-05-10,06:05:03
39.9290933,116.47237,0,157.5,39578.2535300926,2008-05-10,06:05:05
39.9291066,116.4723749,0,157.5,39578.2535532407,2008-05-10,06:05:07
39.9291083,116.4723583,0,157.5,39578.2535763889,2008-05-10,06:05:09
39.9291316,116.4723549,0,157.5,39578.253599537,2008-05-10,06:05:11
39.9291499,116.4723449,0,157.5,39578.2536226852,2008-05-10,06:05:13
39.9291666,116.4723449,0,157.5,39578.2536458333,2008-05-10,06:05:15
39.9291649,116.4723466,0,157.5,39578.2536689815,2008-05-10,06:05:17
39.9291716,116.4723399,0,157.5,39578.2536921296,2008-05-10,06:05:19
39.9291799,116.4723333,0,157.5,39578.2537152778,2008-05-10,06:05:21
39.9291816,116.4723333,0,157.5,39578.2537384259,2008-05-10,06:05:23
39.9291649,116.4723283,0,157.5,39578.2537615741,2008-05-10,06:05:25
39.9300866,116.4719316,0,157.5,39578.254849537,2008-05-10,06:06:59
39.93,116.4718933,0,157.5,39578.2548726852,2008-05-10,06:07:01
39.9300366,116.4718466,0,157.5,39578.2548958333,2008-05-10,06:07:03
39.9301049,116.4718116,0,157.5,39578.2549189815,2008-05-10,06:07:05
39.9301483,116.4718216,0,157.5,39578.2549421296,2008-05-10,06:07:07
39.9301716,116.4718333,0,157.5,39578.2549652778,2008-05-10,06:07:09
39.9302083,116.4718433,0,157.5,39578.2549884259,2008-05-10,06:07:11
39.9302333,116.4718349,0,157.5,39578.2550115741,2008-05-10,06:07:13
39.9302633,116.4719066,0,157.5,39578.2550347222,2008-05-10,06:07:15
39.9303083,116.4719483,0,157.5,39578.2550578704,2008-05-10,06:07:17
39.9303599,116.471985,0,157.5,39578.2550810185,2008-05-10,06:07:19
39.9304399,116.4719666,0,157.5,39578.2551041667,2008-05-10,06:07:21
39.9304516,116.47195,0,157.5,39578.2551273148,2008-05-10,06:07:23
39.9304816,116.4719599,0,157.5,39578.255150463,2008-05-10,06:07:25
39.9305116,116.4719233,0,157.5,39578.2551736111,2008-05-10,06:07:27
39.9304816,116.4718433,0,157.5,39578.2551967593,2008-05-10,06:07:29
39.9305033,116.4718033,0,157.5,39578.2552199074,2008-05-10,06:07:31
39.930535,116.4717816,0,157.5,39578.2552430556,2008-05-10,06:07:33
39.9305733,116.4717799,0,157.5,39578.2552662037,2008-05-10,06:07:35
39.9306033,116.4718166,0,157.5,39578.2552893519,2008-05-10,06:07:37
39.9305833,116.4718233,0,157.5,39578.2553125,2008-05-10,06:07:39
39.9305666,116.4718516,0,157.5,39578.2553356481,2008-05-10,06:07:41
39.9305499,116.4719249,0,157.5,39578.2553587963,2008-05-10,06:07:43
39.9304999,116.4718883,0,157.5,39578.2554166667,2008-05-10,06:07:48
39.9305666,116.4718966,0,157.5,39578.2554398148,2008-05-10,06:07:50
39.930675,116.471935,0,157.5,39578.255462963,2008-05-10,06:07:52
39.9306716,116.4719316,0,157.5,39578.2554861111,2008-05-10,06:07:54
39.9307066,116.4719033,0,157.5,39578.2555092593,2008-05-10,06:07:56
39.930745,116.471875,0,157.5,39578.2555324074,2008-05-10,06:07:58
39.9308283,116.4719199,0,157.5,39578.2555555556,2008-05-10,06:08:00
39.9308133,116.4719899,0,157.5,39578.2555787037,2008-05-10,06:08:02
39.9308433,116.4719333,0,157.5,39578.2556018519,2008-05-10,06:08:04
39.9308349,116.4719066,0,157.5,39578.255625,2008-05-10,06:08:06
39.9308666,116.47193,0,157.5,39578.2556481481,2008-05-10,06:08:08
39.9307633,116.4719566,0,157.5,39578.2556712963,2008-05-10,06:08:10
39.9307649,116.4720649,0,157.5,39578.2556944444,2008-05-10,06:08:12
39.9309866,116.4720133,0,157.5,39578.2557523148,2008-05-10,06:08:17
39.9309266,116.4720033,0,157.5,39578.255775463,2008-05-10,06:08:19
39.9309266,116.4720033,0,157.5,39578.2558101852,2008-05-10,06:08:22
39.9309199,116.4720099,0,157.5,39578.2558333333,2008-05-10,06:08:24
39.9309766,116.4720583,0,157.5,39578.2558912037,2008-05-10,06:08:29
39.9310133,116.4720783,0,157.5,39578.2559143519,2008-05-10,06:08:31
39.9310549,116.4721033,0,157.5,39578.2559375,2008-05-10,06:08:33
39.9310966,116.4721333,0,157.5,39578.2559606481,2008-05-10,06:08:35
39.9311216,116.4721449,0,157.5,39578.2559837963,2008-05-10,06:08:37
39.9311449,116.4721733,0,157.5,39578.2560069444,2008-05-10,06:08:39
39.9311533,116.4721933,0,157.5,39578.2560300926,2008-05-10,06:08:41
39.9312399,116.4720933,0,157.5,39578.2560532407,2008-05-10,06:08:43
39.9312799,116.4720566,0,157.5,39578.2560763889,2008-05-10,06:08:45
39.9313166,116.4720583,0,157.5,39578.256099537,2008-05-10,06:08:47
39.9313183,116.4721033,0,157.5,39578.2561226852,2008-05-10,06:08:49
39.931345,116.4721299,0,157.5,39578.2561458333,2008-05-10,06:08:51
39.9313649,116.472155,0,157.5,39578.2561689815,2008-05-10,06:08:53
39.9313649,116.4721833,0,157.5,39578.2561921296,2008-05-10,06:08:55
39.9314,116.4722133,0,157.5,39578.2562152778,2008-05-10,06:08:57
39.9314199,116.4722616,0,157.5,39578.2562384259,2008-05-10,06:08:59
39.9314683,116.4722966,0,157.5,39578.2562615741,2008-05-10,06:09:01
39.93147,116.472315,0,157.5,39578.2562847222,2008-05-10,06:09:03
39.9314783,116.4723166,0,157.5,39578.2563078704,2008-05-10,06:09:05
39.9314899,116.47233,0,157.5,39578.2563310185,2008-05-10,06:09:07
39.931525,116.4723466,0,157.5,39578.2563541667,2008-05-10,06:09:09
39.9315233,116.4723333,0,157.5,39578.2563773148,2008-05-10,06:09:11
39.93153,116.472315,0,157.5,39578.256400463,2008-05-10,06:09:13
39.9315516,116.4723133,0,157.5,39578.2564236111,2008-05-10,06:09:15
39.931555,116.4723099,0,157.5,39578.2564467593,2008-05-10,06:09:17
39.9315733,116.4723016,0,157.5,39578.2564699074,2008-05-10,06:09:19
39.9316533,116.4722166,0,157.5,39578.2564930556,2008-05-10,06:09:21
39.9317199,116.4721283,0,157.5,39578.2565162037,2008-05-10,06:09:23
39.9317599,116.472125,0,157.5,39578.2565393519,2008-05-10,06:09:25
39.9318066,116.4721116,0,157.5,39578.2565625,2008-05-10,06:09:27
39.9318383,116.4721033,0,157.5,39578.2565856481,2008-05-10,06:09:29
39.9318716,116.4721066,0,157.5,39578.2566087963,2008-05-10,06:09:31
39.9318966,116.4721066,0,157.5,39578.2566319444,2008-05-10,06:09:33
39.9319266,116.4720916,0,157.5,39578.2566550926,2008-05-10,06:09:35
39.9319616,116.4720933,0,157.5,39578.2566782407,2008-05-10,06:09:37
39.9319983,116.4720883,0,157.5,39578.2567013889,2008-05-10,06:09:39
39.9320183,116.4720866,0,157.5,39578.256724537,2008-05-10,06:09:41
39.9320549,116.4719749,0,157.5,39578.2567476852,2008-05-10,06:09:43
39.93209,116.4719033,0,157.5,39578.2567708333,2008-05-10,06:09:45
39.9321383,116.4718566,0,157.5,39578.2567939815,2008-05-10,06:09:47
39.9321749,116.4718183,0,157.5,39578.2568171296,2008-05-10,06:09:49
39.9322166,116.4717849,0,157.5,39578.2568402778,2008-05-10,06:09:51
39.9322566,116.4717683,0,157.5,39578.2568634259,2008-05-10,06:09:53
39.9322349,116.4717633,0,157.5,39578.2568865741,2008-05-10,06:09:55
39.932225,116.4717366,0,157.5,39578.2569097222,2008-05-10,06:09:57
39.9322183,116.4716866,0,157.5,39578.2569328704,2008-05-10,06:09:59
39.9322199,116.4716449,0,157.5,39578.2569560185,2008-05-10,06:10:01
39.9322333,116.4716166,0,157.5,39578.2569791667,2008-05-10,06:10:03
39.93223,116.471585,0,157.5,39578.2570023148,2008-05-10,06:10:05
39.9322349,116.4715433,0,157.5,39578.257025463,2008-05-10,06:10:07
39.9322483,116.471515,0,157.5,39578.2570486111,2008-05-10,06:10:09
39.9322499,116.4714683,0,157.5,39578.2570717593,2008-05-10,06:10:11
39.9322766,116.4714516,0,157.5,39578.2570949074,2008-05-10,06:10:13
39.9322466,116.4714316,0,157.5,39578.2571180556,2008-05-10,06:10:15
39.932255,116.4713933,0,157.5,39578.2571412037,2008-05-10,06:10:17
39.9322349,116.47134,0,157.5,39578.2571643519,2008-05-10,06:10:19
39.932225,116.4713116,0,157.5,39578.2571875,2008-05-10,06:10:21
39.9322099,116.4713033,0,157.5,39578.2572106481,2008-05-10,06:10:23
39.9321982,116.4712966,0,157.5,39578.2572337963,2008-05-10,06:10:25
39.932185,116.4712899,0,157.5,39578.2572569444,2008-05-10,06:10:27
39.93217,116.4712816,0,157.5,39578.2572800926,2008-05-10,06:10:29
39.9321533,116.4712783,0,157.5,39578.2573032407,2008-05-10,06:10:31
39.9317583,116.4714283,0,157.5,39578.299537037,2008-05-10,07:11:20
39.9318716,116.4713583,0,157.5,39578.2995949074,2008-05-10,07:11:25
39.9319366,116.4713516,0,157.5,39578.2996527778,2008-05-10,07:11:30
39.931945,116.4713883,0,157.5,39578.2996759259,2008-05-10,07:11:32
39.9320316,116.4714033,0,157.5,39578.2997337963,2008-05-10,07:11:37
39.9320516,116.4717516,0,157.5,39578.3020023148,2008-05-10,07:14:53
39.932075,116.4717533,0,157.5,39578.3020601852,2008-05-10,07:14:58
39.9320916,116.4717066,0,157.5,39578.3021180556,2008-05-10,07:15:03
39.9321033,116.4716866,0,157.5,39578.3021412037,2008-05-10,07:15:05
39.932115,116.4716616,0,157.5,39578.3021643519,2008-05-10,07:15:07
39.9321349,116.4716449,0,157.5,39578.3021875,2008-05-10,07:15:09
39.9321433,116.4716316,0,157.5,39578.3022106481,2008-05-10,07:15:11
39.9321516,116.47162,0,157.5,39578.3022337963,2008-05-10,07:15:13
39.9321583,116.4715966,0,157.5,39578.3022569444,2008-05-10,07:15:15
39.9321666,116.4715766,0,157.5,39578.3022800926,2008-05-10,07:15:17
39.9321749,116.4715533,0,157.5,39578.3023032407,2008-05-10,07:15:19
39.9321733,116.4715133,0,157.5,39578.3023263889,2008-05-10,07:15:21
39.9321666,116.4714816,0,157.5,39578.302349537,2008-05-10,07:15:23
39.9321866,116.47146,0,157.5,39578.3023726852,2008-05-10,07:15:25
39.9321933,116.4714383,0,157.5,39578.3023958333,2008-05-10,07:15:27
39.9321949,116.4714266,0,157.5,39578.3024189815,2008-05-10,07:15:29
39.9321933,116.4714066,0,157.5,39578.3024421296,2008-05-10,07:15:31
39.9321899,116.4713849,0,157.5,39578.3024652778,2008-05-10,07:15:33
39.9322016,116.4713866,0,157.5,39578.3024884259,2008-05-10,07:15:35
39.9321916,116.4714083,0,157.5,39578.3025462963,2008-05-10,07:15:40
39.9321933,116.4714416,0,157.5,39578.3026041667,2008-05-10,07:15:45
39.9321916,116.4714649,0,157.5,39578.3026273148,2008-05-10,07:15:47
39.9321749,116.4714683,0,157.5,39578.302650463,2008-05-10,07:15:49
39.9321566,116.4714699,0,157.5,39578.3026736111,2008-05-10,07:15:51
39.9321383,116.4714699,0,157.5,39578.3026967593,2008-05-10,07:15:53
39.9321399,116.4715016,0,157.5,39578.3027199074,2008-05-10,07:15:55
39.9321433,116.4715366,0,157.5,39578.3027430556,2008-05-10,07:15:57
39.9321516,116.4715683,0,157.5,39578.3027662037,2008-05-10,07:15:59
39.9321566,116.4716,0,157.5,39578.3027893519,2008-05-10,07:16:01
39.9321483,116.471615,0,157.5,39578.3028125,2008-05-10,07:16:03
39.9321433,116.4716316,0,157.5,39578.3028356481,2008-05-10,07:16:05
39.9321499,116.4716466,0,157.5,39578.3028587963,2008-05-10,07:16:07
39.9321516,116.4716649,0,157.5,39578.3028819444,2008-05-10,07:16:09
39.93216,116.4716949,0,157.5,39578.3029050926,2008-05-10,07:16:11
39.9321716,116.4717266,0,157.5,39578.3029282407,2008-05-10,07:16:13
39.9321783,116.4717483,0,157.5,39578.3029513889,2008-05-10,07:16:15
39.9321783,116.4717799,0,157.5,39578.302974537,2008-05-10,07:16:17
39.9321783,116.4718183,0,157.5,39578.3029976852,2008-05-10,07:16:19
39.9321766,116.4718516,0,157.5,39578.3030208333,2008-05-10,07:16:21
39.9321733,116.4718849,0,157.5,39578.3030439815,2008-05-10,07:16:23
39.9319883,116.4726716,0,157.5,39578.3036342593,2008-05-10,07:17:14
39.9321416,116.4727133,0,157.5,39578.3036574074,2008-05-10,07:17:16
39.9321716,116.4727666,0,157.5,39578.3037152778,2008-05-10,07:17:21
39.9321483,116.4727666,0,157.5,39578.3037384259,2008-05-10,07:17:23
39.9321133,116.4727716,0,160.8,39578.3037615741,2008-05-10,07:17:25
39.9321333,116.4727799,0,160.8,39578.3037847222,2008-05-10,07:17:27
39.9321216,116.472805,0,160.8,39578.3038078704,2008-05-10,07:17:29
39.932115,116.4728099,0,160.8,39578.3038310185,2008-05-10,07:17:31
39.9321316,116.4728983,0,160.8,39578.3038888889,2008-05-10,07:17:36
39.9321383,116.4729316,0,164,39578.303912037,2008-05-10,07:17:38
39.93213,116.4729616,0,164,39578.3039351852,2008-05-10,07:17:40
39.9321349,116.4729983,0,164,39578.3039583333,2008-05-10,07:17:42
39.932145,116.473045,0,164,39578.3039814815,2008-05-10,07:17:44
39.9321649,116.4731066,0,167.3,39578.3040046296,2008-05-10,07:17:46
39.9321566,116.4731383,0,167.3,39578.3040277778,2008-05-10,07:17:48
39.9321516,116.4731449,0,167.3,39578.3040509259,2008-05-10,07:17:50
39.9321416,116.47314,0,167.3,39578.3040740741,2008-05-10,07:17:52
39.9321349,116.4731616,0,167.3,39578.3040972222,2008-05-10,07:17:54
39.9321366,116.4731816,0,167.3,39578.3041203704,2008-05-10,07:17:56
39.9321,116.473205,0,167.3,39578.3041435185,2008-05-10,07:17:58
39.9320916,116.4732316,0,167.3,39578.3041666667,2008-05-10,07:18:00
39.932085,116.4732783,0,167.3,39578.3041898148,2008-05-10,07:18:02
39.9320666,116.4732933,0,167.3,39578.304212963,2008-05-10,07:18:04
39.932075,116.4733266,0,167.3,39578.3042361111,2008-05-10,07:18:06
39.9320666,116.4733516,0,167.3,39578.3042592593,2008-05-10,07:18:08
39.9320099,116.4733933,0,167.3,39578.3042824074,2008-05-10,07:18:10
39.9319916,116.4734099,0,167.3,39578.3043055556,2008-05-10,07:18:12
39.9319783,116.4734366,0,167.3,39578.3043287037,2008-05-10,07:18:14
39.9319783,116.4734466,0,167.3,39578.3043518519,2008-05-10,07:18:16
39.9319483,116.4734483,0,167.3,39578.304375,2008-05-10,07:18:18
39.9319116,116.4734383,0,167.3,39578.3043981481,2008-05-10,07:18:20
39.9319149,116.4734516,0,167.3,39578.3044212963,2008-05-10,07:18:22
39.9319383,116.4734683,0,167.3,39578.3044444444,2008-05-10,07:18:24
39.9319383,116.4734883,0,167.3,39578.3044675926,2008-05-10,07:18:26
39.9319366,116.4734983,0,167.3,39578.3044907407,2008-05-10,07:18:28
39.931945,116.4735133,0,170.6,39578.3045138889,2008-05-10,07:18:30
39.9319616,116.473535,0,170.6,39578.304537037,2008-05-10,07:18:32
39.931975,116.4735583,0,173.9,39578.3045601852,2008-05-10,07:18:34
39.9320016,116.4735933,0,177.2,39578.3045833333,2008-05-10,07:18:36
39.932005,116.4736166,0,177.2,39578.3046064815,2008-05-10,07:18:38
39.9320399,116.4736633,0,180.4,39578.3046296296,2008-05-10,07:18:40
39.93202,116.4736883,0,180.4,39578.3046527778,2008-05-10,07:18:42
39.9320033,116.4737216,0,183.7,39578.3046759259,2008-05-10,07:18:44
39.9319949,116.4737683,0,183.7,39578.3046990741,2008-05-10,07:18:46
39.9319849,116.4737966,0,183.7,39578.3047222222,2008-05-10,07:18:48
39.9319933,116.4738283,0,187,39578.3047453704,2008-05-10,07:18:50
39.9320516,116.4738516,0,187,39578.3047685185,2008-05-10,07:18:52
39.9320699,116.4738666,0,187,39578.3047916667,2008-05-10,07:18:54
39.9320716,116.4738966,0,187,39578.3048148148,2008-05-10,07:18:56
39.93209,116.473905,0,187,39578.3048726852,2008-05-10,07:19:01
39.93209,116.473905,0,187,39578.3049305556,2008-05-10,07:19:06
39.93209,116.473905,0,187,39578.3049652778,2008-05-10,07:19:09
39.93209,116.473905,0,187,39578.3049884259,2008-05-10,07:19:11
39.9320833,116.4739866,0,187,39578.3050462963,2008-05-10,07:19:16
39.9320933,116.4740116,0,187,39578.3050694444,2008-05-10,07:19:18
39.9321249,116.4740549,0,187,39578.3050925926,2008-05-10,07:19:20
39.9321683,116.4741049,0,187,39578.3051157407,2008-05-10,07:19:22
39.9322133,116.4741516,0,187,39578.3051388889,2008-05-10,07:19:24
39.9322682,116.4742249,0,187,39578.305162037,2008-05-10,07:19:26
39.9323283,116.4743366,0,187,39578.3051851852,2008-05-10,07:19:28
39.9323816,116.4745466,0,187,39578.3052083333,2008-05-10,07:19:30
39.932435,116.47476,0,187,39578.3052314815,2008-05-10,07:19:32
39.9324849,116.4749683,0,187,39578.3052546296,2008-05-10,07:19:34
39.9325316,116.4752116,0,187,39578.3052777778,2008-05-10,07:19:36
39.9325433,116.4754449,0,187,39578.3053009259,2008-05-10,07:19:38
39.9324483,116.4756016,0,190.3,39578.3053240741,2008-05-10,07:19:40
39.9324049,116.4757449,0,190.3,39578.3053472222,2008-05-10,07:19:42
39.932385,116.4758349,0,190.3,39578.3053703704,2008-05-10,07:19:44
39.9323749,116.4759049,0,190.3,39578.3053935185,2008-05-10,07:19:46
39.9323733,116.4759333,0,190.3,39578.3054166667,2008-05-10,07:19:48
39.93237,116.4759366,0,190.3,39578.3054398148,2008-05-10,07:19:50
39.93237,116.4759366,0,190.3,39578.3054976852,2008-05-10,07:19:55
39.93237,116.4759366,0,190.3,39578.3055555556,2008-05-10,07:20:00
39.93237,116.4759366,0,190.3,39578.3056134259,2008-05-10,07:20:05
39.93237,116.4759366,0,190.3,39578.3056481481,2008-05-10,07:20:08
39.93237,116.4759366,0,190.3,39578.3056712963,2008-05-10,07:20:10
39.9323599,116.4760166,0,190.3,39578.3057291667,2008-05-10,07:20:15
39.932365,116.4761633,0,190.3,39578.3057523148,2008-05-10,07:20:17
39.93237,116.4763616,0,190.3,39578.305775463,2008-05-10,07:20:19
39.9323716,116.4766366,0,190.3,39578.3057986111,2008-05-10,07:20:21
39.9323766,116.4769566,0,190.3,39578.3058217593,2008-05-10,07:20:23
39.9323716,116.4773033,0,190.3,39578.3058449074,2008-05-10,07:20:25
39.9323616,116.4777033,0,190.3,39578.3058680556,2008-05-10,07:20:27
39.9323566,116.4780933,0,190.3,39578.3058912037,2008-05-10,07:20:29
39.9323599,116.4784233,0,190.3,39578.3059143518,2008-05-10,07:20:31
39.9323666,116.47876,0,190.3,39578.3059375,2008-05-10,07:20:33
39.93238,116.4791133,0,190.3,39578.3059606481,2008-05-10,07:20:35
39.932395,116.479475,0,190.3,39578.3059837963,2008-05-10,07:20:37
39.9323883,116.4798266,0,190.3,39578.3060069444,2008-05-10,07:20:39
39.9323866,116.4801516,0,190.3,39578.3060300926,2008-05-10,07:20:41
39.9323933,116.4804666,0,193.6,39578.3060532407,2008-05-10,07:20:43
39.9323916,116.4807516,0,193.6,39578.3060763889,2008-05-10,07:20:45
39.9323933,116.4810149,0,193.6,39578.306099537,2008-05-10,07:20:47
39.932395,116.4812233,0,193.6,39578.3061226852,2008-05-10,07:20:49
39.9323933,116.4814283,0,193.6,39578.3061458333,2008-05-10,07:20:51
39.9323883,116.4816533,0,193.6,39578.3061689815,2008-05-10,07:20:53
39.9323899,116.4819283,0,193.6,39578.3061921296,2008-05-10,07:20:55
39.9323833,116.4822133,0,193.6,39578.3062152778,2008-05-10,07:20:57
39.9323749,116.4825049,0,193.6,39578.3062384259,2008-05-10,07:20:59
39.9323666,116.4827666,0,190.3,39578.3062615741,2008-05-10,07:21:01
39.9323599,116.4830083,0,190.3,39578.3062847222,2008-05-10,07:21:03
39.9323666,116.4832349,0,190.3,39578.3063078704,2008-05-10,07:21:05
39.9323866,116.4834433,0,190.3,39578.3063310185,2008-05-10,07:21:07
39.9324083,116.4836333,0,190.3,39578.3063541667,2008-05-10,07:21:09
39.9326249,116.4841133,0,190.3,39578.3064351852,2008-05-10,07:21:16
39.9327466,116.4841766,0,190.3,39578.3064583333,2008-05-10,07:21:18
39.9328899,116.4842149,0,190.3,39578.3064814815,2008-05-10,07:21:20
39.9329983,116.4842516,0,187,39578.3065046296,2008-05-10,07:21:22
39.9330633,116.4842649,0,187,39578.3065277778,2008-05-10,07:21:24
39.9331316,116.4842799,0,187,39578.3065509259,2008-05-10,07:21:26
39.9331932,116.4842999,0,187,39578.3065740741,2008-05-10,07:21:28
39.9332816,116.4842816,0,187,39578.3065972222,2008-05-10,07:21:30
39.9333783,116.4842833,0,187,39578.3066203704,2008-05-10,07:21:32
39.9334699,116.4842916,0,187,39578.3066435185,2008-05-10,07:21:34
39.9335433,116.4842866,0,183.7,39578.3066666667,2008-05-10,07:21:36
39.9336116,116.4842883,0,183.7,39578.3066898148,2008-05-10,07:21:38
39.933685,116.4842933,0,183.7,39578.306712963,2008-05-10,07:21:40
39.9337983,116.4842683,0,183.7,39578.3067361111,2008-05-10,07:21:42
39.9339066,116.4842416,0,183.7,39578.3067592593,2008-05-10,07:21:44
39.9340633,116.4842099,0,183.7,39578.3067824074,2008-05-10,07:21:46
39.9342666,116.4842216,0,180.4,39578.3068055556,2008-05-10,07:21:48
39.9344733,116.4842233,0,177.2,39578.3068287037,2008-05-10,07:21:50
39.934695,116.4842233,0,173.9,39578.3068518518,2008-05-10,07:21:52
39.9349116,116.48422,0,170.6,39578.306875,2008-05-10,07:21:54
39.93513,116.4842083,0,167.3,39578.3068981481,2008-05-10,07:21:56
39.9353599,116.4841966,0,164,39578.3069212963,2008-05-10,07:21:58
39.9356016,116.4842016,0,160.8,39578.3069444444,2008-05-10,07:22:00
39.9358416,116.4842033,0,157.5,39578.3069675926,2008-05-10,07:22:02
39.9360766,116.4842016,0,154.2,39578.3069907407,2008-05-10,07:22:04
39.9362833,116.4841883,0,150.9,39578.3070138889,2008-05-10,07:22:06
39.9364799,116.4841666,0,150.9,39578.307037037,2008-05-10,07:22:08
39.9366883,116.48415,0,150.9,39578.3070601852,2008-05-10,07:22:10
39.9369233,116.4841366,0,150.9,39578.3070833333,2008-05-10,07:22:12
39.9371649,116.4841183,0,154.2,39578.3071064815,2008-05-10,07:22:14
39.9373966,116.4841066,0,150.9,39578.3071296296,2008-05-10,07:22:16
39.9376383,116.4841033,0,150.9,39578.3071527778,2008-05-10,07:22:18
39.9379016,116.4841,0,144.4,39578.3071759259,2008-05-10,07:22:20
39.9381833,116.4841016,0,141.1,39578.3071990741,2008-05-10,07:22:22
39.9384816,116.4841066,0,137.8,39578.3072222222,2008-05-10,07:22:24
39.9387966,116.4841083,0,134.5,39578.3072453704,2008-05-10,07:22:26
39.939615,116.4841049,0,131.2,39578.3073032407,2008-05-10,07:22:31
39.9404483,116.4840733,0,128,39578.3073611111,2008-05-10,07:22:36
39.9412783,116.48408,0,124.7,39578.3074189815,2008-05-10,07:22:41
39.9421016,116.4841066,0,124.7,39578.3074768518,2008-05-10,07:22:46
39.9429399,116.4841333,0,124.7,39578.3075347222,2008-05-10,07:22:51
39.9437949,116.4841666,0,128,39578.3075925926,2008-05-10,07:22:56
39.9445516,116.4842083,0,128,39578.307650463,2008-05-10,07:23:01
39.9448199,116.4842216,0,128,39578.3076736111,2008-05-10,07:23:03
39.9450866,116.484225,0,131.2,39578.3076967593,2008-05-10,07:23:05
39.9453416,116.4842266,0,131.2,39578.3077199074,2008-05-10,07:23:07
39.9455866,116.4842333,0,131.2,39578.3077430556,2008-05-10,07:23:09
39.9458216,116.4842433,0,134.5,39578.3077662037,2008-05-10,07:23:11
39.9460583,116.4842366,0,134.5,39578.3077893518,2008-05-10,07:23:13
39.9462966,116.4842299,0,134.5,39578.3078125,2008-05-10,07:23:15
39.9465249,116.4842466,0,134.5,39578.3078356481,2008-05-10,07:23:17
39.9467683,116.4842583,0,134.5,39578.3078587963,2008-05-10,07:23:19
39.9470166,116.4842733,0,137.8,39578.3078819444,2008-05-10,07:23:21
39.9472549,116.4842933,0,144.4,39578.3079050926,2008-05-10,07:23:23
39.9474949,116.4842933,0,147.6,39578.3079282407,2008-05-10,07:23:25
39.9477333,116.484295,0,147.6,39578.3079513889,2008-05-10,07:23:27
39.9479749,116.4842983,0,150.9,39578.307974537,2008-05-10,07:23:29
39.9482166,116.4842766,0,154.2,39578.3079976852,2008-05-10,07:23:31
39.9484416,116.484255,0,157.5,39578.3080208333,2008-05-10,07:23:33
39.9486383,116.4842416,0,157.5,39578.3080439815,2008-05-10,07:23:35
39.9488116,116.4842083,0,157.5,39578.3080671296,2008-05-10,07:23:37
39.9489533,116.4841766,0,157.5,39578.3080902778,2008-05-10,07:23:39
39.94903,116.48415,0,157.5,39578.3081134259,2008-05-10,07:23:41
39.949075,116.4841433,0,160.8,39578.3081365741,2008-05-10,07:23:43
39.9490783,116.4841383,0,167.3,39578.3081597222,2008-05-10,07:23:45
39.9491116,116.4841416,0,167.3,39578.3081828704,2008-05-10,07:23:47
39.9491766,116.484135,0,170.6,39578.3082060185,2008-05-10,07:23:49
39.9492499,116.484135,0,173.9,39578.3082291667,2008-05-10,07:23:51
39.9493133,116.4841316,0,177.2,39578.3082523148,2008-05-10,07:23:53
39.9493816,116.4841233,0,177.2,39578.308275463,2008-05-10,07:23:55
39.9494699,116.4841066,0,180.4,39578.3082986111,2008-05-10,07:23:57
39.94959,116.4840783,0,180.4,39578.3083217593,2008-05-10,07:23:59
39.949705,116.4840699,0,183.7,39578.3083449074,2008-05-10,07:24:01
39.9498316,116.484045,0,187,39578.3083680556,2008-05-10,07:24:03
39.94998,116.4840199,0,187,39578.3083912037,2008-05-10,07:24:05
39.9501633,116.4840033,0,190.3,39578.3084143519,2008-05-10,07:24:07
39.9503633,116.4839866,0,190.3,39578.3084375,2008-05-10,07:24:09
39.9505949,116.4839866,0,193.6,39578.3084606482,2008-05-10,07:24:11
39.95078,116.4839616,0,196.9,39578.3084837963,2008-05-10,07:24:13
39.9509516,116.4839433,0,196.9,39578.3085069444,2008-05-10,07:24:15
39.9511116,116.4839233,0,200.1,39578.3085300926,2008-05-10,07:24:17
39.9512383,116.4839133,0,200.1,39578.3085532407,2008-05-10,07:24:19
39.9513266,116.4838916,0,200.1,39578.3085763889,2008-05-10,07:24:21
39.9514016,116.4838716,0,200.1,39578.308599537,2008-05-10,07:24:23
39.9514733,116.4838599,0,200.1,39578.3086226852,2008-05-10,07:24:25
39.9515616,116.4838466,0,200.1,39578.3086458333,2008-05-10,07:24:27
39.95168,116.4838183,0,200.1,39578.3086689815,2008-05-10,07:24:29
39.9518233,116.4838133,0,203.4,39578.3086921296,2008-05-10,07:24:31
39.9519633,116.4838,0,206.7,39578.3087152778,2008-05-10,07:24:33
39.9521133,116.4837566,0,206.7,39578.3087384259,2008-05-10,07:24:35
39.95227,116.4837,0,203.4,39578.3087615741,2008-05-10,07:24:37
39.95241,116.4836516,0,203.4,39578.3087847222,2008-05-10,07:24:39
39.952545,116.483625,0,206.7,39578.3088078704,2008-05-10,07:24:41
39.9526733,116.4835983,0,206.7,39578.3088310185,2008-05-10,07:24:43
39.9528566,116.4834833,0,203.4,39578.3088541667,2008-05-10,07:24:45
39.9530449,116.48338,0,206.7,39578.3088773148,2008-05-10,07:24:47
39.95319,116.4833133,0,203.4,39578.308900463,2008-05-10,07:24:49
39.9533116,116.483265,0,203.4,39578.3089236111,2008-05-10,07:24:51
39.9534199,116.4832316,0,203.4,39578.3089467593,2008-05-10,07:24:53
39.9535066,116.4832166,0,203.4,39578.3089699074,2008-05-10,07:24:55
39.9536,116.4831966,0,203.4,39578.3089930556,2008-05-10,07:24:57
39.9537149,116.4831616,0,203.4,39578.3090162037,2008-05-10,07:24:59
39.9538299,116.48312,0,206.7,39578.3090393519,2008-05-10,07:25:01
39.9539399,116.4830666,0,206.7,39578.3090625,2008-05-10,07:25:03
39.9540399,116.483015,0,206.7,39578.3090856481,2008-05-10,07:25:05
39.9541499,116.4829699,0,210,39578.3091087963,2008-05-10,07:25:07
39.9542716,116.4829216,0,210,39578.3091319444,2008-05-10,07:25:09
39.954425,116.4828649,0,213.3,39578.3091550926,2008-05-10,07:25:11
39.95461,116.4827966,0,213.3,39578.3091782407,2008-05-10,07:25:13
39.954805,116.4827216,0,216.5,39578.3092013889,2008-05-10,07:25:15
39.9550099,116.4826466,0,219.8,39578.309224537,2008-05-10,07:25:17
39.9552166,116.48255,0,219.8,39578.3092476852,2008-05-10,07:25:19
39.9554283,116.482445,0,223.1,39578.3092708333,2008-05-10,07:25:21
39.9556483,116.4823266,0,223.1,39578.3092939815,2008-05-10,07:25:23
39.9558683,116.4822,0,223.1,39578.3093171296,2008-05-10,07:25:25
39.9560883,116.4820783,0,223.1,39578.3093402778,2008-05-10,07:25:27
39.9563099,116.4819433,0,219.8,39578.3093634259,2008-05-10,07:25:29
39.9565233,116.4818049,0,219.8,39578.3093865741,2008-05-10,07:25:31
39.956735,116.4816516,0,219.8,39578.3094097222,2008-05-10,07:25:33
39.95695,116.4814416,0,203.4,39578.3094328704,2008-05-10,07:25:35
39.9571683,116.4812383,0,183.7,39578.3094560185,2008-05-10,07:25:37
39.9573866,116.4810549,0,173.9,39578.3094791667,2008-05-10,07:25:39
39.957605,116.4808683,0,170.6,39578.3095023148,2008-05-10,07:25:41
39.9578316,116.4806666,0,160.8,39578.309525463,2008-05-10,07:25:43
39.9580716,116.4804533,0,150.9,39578.3095486111,2008-05-10,07:25:45
39.9583149,116.4802299,0,144.4,39578.3095717593,2008-05-10,07:25:47
39.9585583,116.4799933,0,137.8,39578.3095949074,2008-05-10,07:25:49
39.9587966,116.4797516,0,131.2,39578.3096180556,2008-05-10,07:25:51
39.959035,116.4795066,0,121.4,39578.3096412037,2008-05-10,07:25:53
39.9592683,116.4792583,0,114.8,39578.3096643519,2008-05-10,07:25:55
39.9594966,116.479005,0,114.8,39578.3096875,2008-05-10,07:25:57
39.9597299,116.4787433,0,111.5,39578.3097106481,2008-05-10,07:25:59
39.9599566,116.4784733,0,111.5,39578.3097337963,2008-05-10,07:26:01
39.9605249,116.4777516,0,105,39578.3097916667,2008-05-10,07:26:06
39.9610666,116.4770283,0,98.4,39578.309849537,2008-05-10,07:26:11
39.96157,116.4763216,0,91.9,39578.3099074074,2008-05-10,07:26:16
39.96177,116.4760283,0,91.9,39578.3099305556,2008-05-10,07:26:18
39.9619699,116.4757383,0,88.6,39578.3099537037,2008-05-10,07:26:20
39.9621683,116.4754433,0,88.6,39578.3099768519,2008-05-10,07:26:22
39.9623583,116.4751666,0,85.3,39578.31,2008-05-10,07:26:24
39.96254,116.4748966,0,85.3,39578.3100231481,2008-05-10,07:26:26
39.9627183,116.474635,0,82,39578.3100462963,2008-05-10,07:26:28
39.9629,116.4743716,0,82,39578.3100694444,2008-05-10,07:26:30
39.9630883,116.4741049,0,82,39578.3100925926,2008-05-10,07:26:32
39.9632833,116.4738249,0,85.3,39578.3101157407,2008-05-10,07:26:34
39.9634783,116.4735433,0,85.3,39578.3101388889,2008-05-10,07:26:36
39.9636683,116.4732583,0,85.3,39578.310162037,2008-05-10,07:26:38
39.9638683,116.4729566,0,85.3,39578.3101851852,2008-05-10,07:26:40
39.9644133,116.4721583,0,114.8,39578.3102430556,2008-05-10,07:26:45
39.9646049,116.4719,0,124.7,39578.3102662037,2008-05-10,07:26:47
39.9647983,116.4716333,0,134.5,39578.3102893519,2008-05-10,07:26:49
39.9650033,116.4713583,0,141.1,39578.3103125,2008-05-10,07:26:51
39.9652016,116.47111,0,147.6,39578.3103356481,2008-05-10,07:26:53
39.9653583,116.4709116,0,154.2,39578.3103587963,2008-05-10,07:26:55
39.96551,116.4706983,0,157.5,39578.3103819444,2008-05-10,07:26:57
39.9656633,116.470445,0,164,39578.3104050926,2008-05-10,07:26:59
39.9658316,116.4701716,0,164,39578.3104282407,2008-05-10,07:27:01
39.966,116.4699083,0,164,39578.3104513889,2008-05-10,07:27:03
39.966155,116.46966,0,164,39578.310474537,2008-05-10,07:27:05
39.9662883,116.46945,0,160.8,39578.3104976852,2008-05-10,07:27:07
39.96638,116.469275,0,154.2,39578.3105208333,2008-05-10,07:27:09
39.9664366,116.4691366,0,154.2,39578.3105439815,2008-05-10,07:27:11
39.9664783,116.4690583,0,157.5,39578.3105671296,2008-05-10,07:27:13
39.9664783,116.4690483,0,164,39578.3105902778,2008-05-10,07:27:15
39.966475,116.46905,0,164,39578.3106481481,2008-05-10,07:27:20
39.966475,116.46905,0,164,39578.3107060185,2008-05-10,07:27:25
39.966475,116.46905,0,164,39578.3107638889,2008-05-10,07:27:30
39.966475,116.46905,0,164,39578.3108217593,2008-05-10,07:27:35
39.966475,116.46905,0,164,39578.3108796296,2008-05-10,07:27:40
39.966475,116.46905,0,164,39578.3109375,2008-05-10,07:27:45
39.966475,116.46905,0,164,39578.3109953704,2008-05-10,07:27:50
39.966475,116.46905,0,164,39578.3110532407,2008-05-10,07:27:55
39.966475,116.46905,0,164,39578.3111111111,2008-05-10,07:28:00
39.966475,116.46905,0,164,39578.3111689815,2008-05-10,07:28:05
39.966475,116.46905,0,164,39578.3112268519,2008-05-10,07:28:10
39.966475,116.46905,0,164,39578.3112847222,2008-05-10,07:28:15
39.966475,116.46905,0,164,39578.3113425926,2008-05-10,07:28:20
39.966475,116.46905,0,164,39578.3113773148,2008-05-10,07:28:23
39.966475,116.46905,0,164,39578.311400463,2008-05-10,07:28:25
39.9665616,116.468915,0,164,39578.3114583333,2008-05-10,07:28:30
39.9666266,116.4688233,0,167.3,39578.3114814815,2008-05-10,07:28:32
39.966715,116.4687183,0,167.3,39578.3115046296,2008-05-10,07:28:34
39.9668216,116.4685966,0,164,39578.3115277778,2008-05-10,07:28:36
39.9669183,116.4684783,0,164,39578.3115509259,2008-05-10,07:28:38
39.9670166,116.468355,0,167.3,39578.3115740741,2008-05-10,07:28:40
39.9671249,116.4681999,0,170.6,39578.3115972222,2008-05-10,07:28:42
39.9672483,116.4680099,0,170.6,39578.3116203704,2008-05-10,07:28:44
39.9673766,116.4678233,0,180.4,39578.3116435185,2008-05-10,07:28:46
39.9675033,116.4676299,0,190.3,39578.3116666667,2008-05-10,07:28:48
39.9676333,116.4674516,0,203.4,39578.3116898148,2008-05-10,07:28:50
39.9677516,116.4672633,0,210,39578.311712963,2008-05-10,07:28:52
39.9678616,116.4670499,0,216.5,39578.3117361111,2008-05-10,07:28:54
39.9679916,116.4668366,0,223.1,39578.3117592593,2008-05-10,07:28:56
39.9681616,116.4666233,0,213.3,39578.3117824074,2008-05-10,07:28:58
39.9683349,116.466435,0,203.4,39578.3118055556,2008-05-10,07:29:00
39.9685183,116.4662783,0,200.1,39578.3118287037,2008-05-10,07:29:02
39.9687033,116.4661416,0,196.9,39578.3118518519,2008-05-10,07:29:04
39.9688883,116.4660216,0,196.9,39578.311875,2008-05-10,07:29:06
39.9690899,116.4658766,0,193.6,39578.3118981481,2008-05-10,07:29:08
39.9693166,116.4657716,0,187,39578.3119212963,2008-05-10,07:29:10
39.9695499,116.4657,0,183.7,39578.3119444444,2008-05-10,07:29:12
39.9697533,116.4656483,0,180.4,39578.3119675926,2008-05-10,07:29:14
39.969935,116.4656216,0,180.4,39578.3119907407,2008-05-10,07:29:16
39.97012,116.4655983,0,183.7,39578.3120138889,2008-05-10,07:29:18
39.9702983,116.46556,0,187,39578.312037037,2008-05-10,07:29:20
39.9704433,116.4655133,0,190.3,39578.3120601852,2008-05-10,07:29:22
39.9705783,116.4653949,0,190.3,39578.3120833333,2008-05-10,07:29:24
39.9706883,116.4652466,0,190.3,39578.3121064815,2008-05-10,07:29:26
39.9708116,116.4650716,0,190.3,39578.3121296296,2008-05-10,07:29:28
39.9709649,116.4648899,0,183.7,39578.3121527778,2008-05-10,07:29:30
39.971255,116.4644666,0,183.7,39578.3121990741,2008-05-10,07:29:34
39.9714149,116.4642466,0,183.7,39578.3122222222,2008-05-10,07:29:36
39.9718083,116.4637883,0,183.7,39578.3122800926,2008-05-10,07:29:41
39.9718316,116.4635883,0,183.7,39578.3123032407,2008-05-10,07:29:43
39.97193,116.4634233,0,183.7,39578.3123263889,2008-05-10,07:29:45
39.9720133,116.4632949,0,183.7,39578.312349537,2008-05-10,07:29:47
39.972095,116.463165,0,183.7,39578.3123726852,2008-05-10,07:29:49
39.9721299,116.4630216,0,187,39578.3123958333,2008-05-10,07:29:51
39.972135,116.4628449,0,187,39578.3124189815,2008-05-10,07:29:53
39.9721133,116.4626216,0,190.3,39578.3124421296,2008-05-10,07:29:55
39.9720866,116.462415,0,190.3,39578.3124652778,2008-05-10,07:29:57
39.9720349,116.4622233,0,193.6,39578.3124884259,2008-05-10,07:29:59
39.9719266,116.4620383,0,193.6,39578.3125115741,2008-05-10,07:30:01
39.9718099,116.4618699,0,187,39578.3125347222,2008-05-10,07:30:03
39.971715,116.4616916,0,173.9,39578.3125578704,2008-05-10,07:30:05
39.9717016,116.46151,0,167.3,39578.3125810185,2008-05-10,07:30:07
39.9717366,116.4613683,0,164,39578.3126041667,2008-05-10,07:30:09
39.9718266,116.4612416,0,160.8,39578.3126273148,2008-05-10,07:30:11
39.9719233,116.4610883,0,160.8,39578.312650463,2008-05-10,07:30:13
39.972025,116.4609216,0,160.8,39578.3126736111,2008-05-10,07:30:15
39.972125,116.4607499,0,160.8,39578.3126967593,2008-05-10,07:30:17
39.972265,116.4605466,0,160.8,39578.3127199074,2008-05-10,07:30:19
39.97243,116.4602766,0,160.8,39578.3127430556,2008-05-10,07:30:21
39.9726066,116.4599783,0,160.8,39578.3127662037,2008-05-10,07:30:23
39.9727866,116.4596683,0,160.8,39578.3127893518,2008-05-10,07:30:25
39.9732633,116.4589283,0,160.8,39578.3128472222,2008-05-10,07:30:30
39.9734266,116.4586499,0,157.5,39578.3128703704,2008-05-10,07:30:32
39.9736016,116.458365,0,157.5,39578.3128935185,2008-05-10,07:30:34
39.9737583,116.45812,0,160.8,39578.3129166667,2008-05-10,07:30:36
39.9738966,116.4579199,0,164,39578.3129398148,2008-05-10,07:30:38
39.9740333,116.457735,0,160.8,39578.312962963,2008-05-10,07:30:40
39.9741649,116.4575583,0,157.5,39578.3129861111,2008-05-10,07:30:42
39.9745516,116.4570499,0,157.5,39578.3130671296,2008-05-10,07:30:49
39.9745683,116.4569533,0,160.8,39578.3130902778,2008-05-10,07:30:51
39.9745866,116.4569299,0,160.8,39578.3131134259,2008-05-10,07:30:53
39.97459,116.4569266,0,157.5,39578.3131365741,2008-05-10,07:30:55
39.9745766,116.4569383,0,157.5,39578.3131597222,2008-05-10,07:30:57
39.9745783,116.4569066,0,157.5,39578.3131828704,2008-05-10,07:30:59
39.9745916,116.4568083,0,154.2,39578.3132060185,2008-05-10,07:31:01
39.97462,116.4567316,0,154.2,39578.3132291667,2008-05-10,07:31:03
39.9746583,116.4566499,0,150.9,39578.3132523148,2008-05-10,07:31:05
39.9747033,116.4565716,0,150.9,39578.313275463,2008-05-10,07:31:07
39.9747716,116.4564583,0,147.6,39578.3132986111,2008-05-10,07:31:09
39.9748666,116.456325,0,147.6,39578.3133217593,2008-05-10,07:31:11
39.9749883,116.4561666,0,147.6,39578.3133449074,2008-05-10,07:31:13
39.9751083,116.4560133,0,147.6,39578.3133680556,2008-05-10,07:31:15
39.9752249,116.4558616,0,154.2,39578.3133912037,2008-05-10,07:31:17
39.9753249,116.4557283,0,157.5,39578.3134143518,2008-05-10,07:31:19
39.9754166,116.4556133,0,157.5,39578.3134375,2008-05-10,07:31:21
39.975515,116.4555449,0,157.5,39578.3134606481,2008-05-10,07:31:23
39.975615,116.4555583,0,157.5,39578.3134837963,2008-05-10,07:31:25
39.9757033,116.455625,0,150.9,39578.3135069444,2008-05-10,07:31:27
39.975795,116.4557083,0,147.6,39578.3135300926,2008-05-10,07:31:29
39.9758599,116.4557616,0,141.1,39578.3135532407,2008-05-10,07:31:31
39.9758899,116.4557949,0,134.5,39578.3135763889,2008-05-10,07:31:33
39.9759166,116.4558216,0,131.2,39578.313599537,2008-05-10,07:31:35
39.9759483,116.4558566,0,128,39578.3136226852,2008-05-10,07:31:37
39.9759949,116.4559133,0,124.7,39578.3136458333,2008-05-10,07:31:39
39.976035,116.4559699,0,121.4,39578.3136689815,2008-05-10,07:31:41
39.9760533,116.4559983,0,118.1,39578.3136921296,2008-05-10,07:31:43
39.9760549,116.4560216,0,118.1,39578.3137152778,2008-05-10,07:31:45
39.9760383,116.4560366,0,118.1,39578.3137384259,2008-05-10,07:31:47
39.9760116,116.4560849,0,114.8,39578.3137615741,2008-05-10,07:31:49
39.975975,116.456115,0,114.8,39578.3137847222,2008-05-10,07:31:51
39.9759299,116.456185,0,111.5,39578.3138078704,2008-05-10,07:31:53
39.975895,116.4562599,0,111.5,39578.3138310185,2008-05-10,07:31:55
39.975835,116.4563349,0,111.5,39578.3138541667,2008-05-10,07:31:57
39.9757633,116.45643,0,111.5,39578.3138773148,2008-05-10,07:31:59
39.9756966,116.4565449,0,111.5,39578.313900463,2008-05-10,07:32:01
39.9756449,116.4566716,0,111.5,39578.3139236111,2008-05-10,07:32:03
39.9756466,116.4567733,0,114.8,39578.3139467593,2008-05-10,07:32:05
39.9755683,116.4568833,0,118.1,39578.3139699074,2008-05-10,07:32:07
39.9755,116.4569883,0,118.1,39578.3139930556,2008-05-10,07:32:09
39.9754549,116.4570766,0,118.1,39578.3140162037,2008-05-10,07:32:11
39.97546,116.4571333,0,121.4,39578.3140393518,2008-05-10,07:32:13
39.9754583,116.4571216,0,121.4,39578.3140625,2008-05-10,07:32:15
39.9754516,116.4571216,0,121.4,39578.3141203704,2008-05-10,07:32:20
39.9754533,116.4571199,0,121.4,39578.3141782407,2008-05-10,07:32:25
39.9754549,116.4571183,0,121.4,39578.3142361111,2008-05-10,07:32:30
39.9754549,116.4571183,0,121.4,39578.3142939815,2008-05-10,07:32:35
39.9754533,116.4571166,0,121.4,39578.3143518518,2008-05-10,07:32:40
39.9754533,116.4571166,0,121.4,39578.3144097222,2008-05-10,07:32:45
39.9754533,116.4571166,0,121.4,39578.3144444444,2008-05-10,07:32:48
39.9754466,116.45711,0,121.4,39578.3144675926,2008-05-10,07:32:50
39.97543,116.4570733,0,121.4,39578.3144907407,2008-05-10,07:32:52
39.9754649,116.4570566,0,121.4,39578.3145486111,2008-05-10,07:32:57
39.9754783,116.4570649,0,121.4,39578.3145717593,2008-05-10,07:32:59
39.9754466,116.4571183,0,124.7,39578.3146296296,2008-05-10,07:33:04
39.9754783,116.4571433,0,124.7,39578.3146527778,2008-05-10,07:33:06
39.9754883,116.4571233,0,124.7,39578.3146759259,2008-05-10,07:33:08
39.9754866,116.4571016,0,124.7,39578.3146990741,2008-05-10,07:33:10
39.9754633,116.4570916,0,128,39578.3147222222,2008-05-10,07:33:12
39.9754216,116.4570916,0,128,39578.3147800926,2008-05-10,07:33:17
39.9753916,116.4571166,0,131.2,39578.314837963,2008-05-10,07:33:22
39.9753849,116.4570933,0,134.5,39578.3148958333,2008-05-10,07:33:27
39.9753849,116.4570933,0,134.5,39578.3149537037,2008-05-10,07:33:32
39.9753849,116.4570933,0,134.5,39578.3150115741,2008-05-10,07:33:37
39.9753849,116.4570933,0,134.5,39578.3150462963,2008-05-10,07:33:40
39.9753849,116.4570933,0,134.5,39578.3150694444,2008-05-10,07:33:42
39.9753766,116.4571033,0,134.5,39578.3151273148,2008-05-10,07:33:47
39.9753766,116.4571033,0,134.5,39578.315162037,2008-05-10,07:33:50
39.9753733,116.4571033,0,137.8,39578.3151851852,2008-05-10,07:33:52
39.9753916,116.4571416,0,137.8,39578.3152430556,2008-05-10,07:33:57
39.9754033,116.4571666,0,137.8,39578.3152662037,2008-05-10,07:33:59
39.975415,116.4571916,0,137.8,39578.3152893518,2008-05-10,07:34:01
39.9754566,116.4572549,0,141.1,39578.3153472222,2008-05-10,07:34:06
39.9754783,116.457285,0,141.1,39578.3153703704,2008-05-10,07:34:08
39.9755016,116.4573116,0,141.1,39578.3153935185,2008-05-10,07:34:10
39.9755199,116.457335,0,141.1,39578.3154166667,2008-05-10,07:34:12
39.9755383,116.4573633,0,144.4,39578.3154398148,2008-05-10,07:34:14
39.97556,116.4573833,0,141.1,39578.315462963,2008-05-10,07:34:16
39.9755799,116.4573983,0,141.1,39578.3154861111,2008-05-10,07:34:18
39.9755949,116.4574116,0,141.1,39578.3155092593,2008-05-10,07:34:20
39.9756,116.4574499,0,141.1,39578.3155324074,2008-05-10,07:34:22
39.9755916,116.4574783,0,137.8,39578.3155555556,2008-05-10,07:34:24
39.9756016,116.4574799,0,134.5,39578.3155787037,2008-05-10,07:34:26
39.97561,116.457495,0,134.5,39578.3156018518,2008-05-10,07:34:28
39.9756133,116.4575116,0,134.5,39578.3156597222,2008-05-10,07:34:33
39.9756349,116.4575166,0,134.5,39578.3156828704,2008-05-10,07:34:35
39.975655,116.4575366,0,134.5,39578.3157060185,2008-05-10,07:34:37
39.9757116,116.45753,0,134.5,39578.3157291667,2008-05-10,07:34:39
39.9757883,116.45751,0,134.5,39578.3157523148,2008-05-10,07:34:41
39.9757566,116.4575233,0,134.5,39578.315775463,2008-05-10,07:34:43
39.975695,116.45756,0,137.8,39578.3158333333,2008-05-10,07:34:48
39.975695,116.45756,0,137.8,39578.3158912037,2008-05-10,07:34:53
39.975695,116.45756,0,137.8,39578.3159490741,2008-05-10,07:34:58
39.9756933,116.4575583,0,134.5,39578.3160069444,2008-05-10,07:35:03
39.9756916,116.4575583,0,134.5,39578.3160648148,2008-05-10,07:35:08
39.9756916,116.4575583,0,134.5,39578.3161226852,2008-05-10,07:35:13
39.9756916,116.4575583,0,134.5,39578.3161805556,2008-05-10,07:35:18
39.9756899,116.4575566,0,134.5,39578.3162384259,2008-05-10,07:35:23
39.9756899,116.4575566,0,134.5,39578.3162962963,2008-05-10,07:35:28
39.9756899,116.4575566,0,134.5,39578.3163541667,2008-05-10,07:35:33
39.9756899,116.4575566,0,134.5,39578.3163888889,2008-05-10,07:35:36
39.975695,116.4575566,0,134.5,39578.316412037,2008-05-10,07:35:38
39.9757083,116.4575633,0,134.5,39578.3164351852,2008-05-10,07:35:40
39.9757049,116.4575733,0,134.5,39578.3164583333,2008-05-10,07:35:42
39.9757366,116.4575633,0,134.5,39578.3165162037,2008-05-10,07:35:47
39.9757266,116.4575749,0,134.5,39578.3165740741,2008-05-10,07:35:52
39.9757266,116.4575749,0,134.5,39578.3166319444,2008-05-10,07:35:57
39.9757266,116.4575749,0,134.5,39578.3166666667,2008-05-10,07:36:00
39.9757266,116.4575749,0,134.5,39578.3166898148,2008-05-10,07:36:02
39.9757433,116.4575783,0,134.5,39578.3167476852,2008-05-10,07:36:07
39.9757599,116.457595,0,134.5,39578.3167708333,2008-05-10,07:36:09
39.9757516,116.4576483,0,131.2,39578.3167939815,2008-05-10,07:36:11
39.9757516,116.457665,0,134.5,39578.3168171296,2008-05-10,07:36:13
