# Supplementary material for: Research on differential privacy protection method based on user tendency
Source: PLoS One. 2023 Oct 26;18(10):e0288823. doi: 10.1371/journal.pone.0288823 (PMC10602288; doi:10.1371/journal.pone.0288823)
Supplement: S5 Data — (ZIP) [file pone.0288823.s005.zip › Data 5-5/153/Trajectory/20080510084526.plt]

Geolife trajectory
WGS 84
Altitude is in Feet
Reserved 3
0,2,255,My Track,0,0,2,8421376
0
39.9755899,116.4574833,0,85.3,39578.3648842593,2008-05-10,08:45:26
39.9755949,116.4574816,0,85.3,39578.3648958333,2008-05-10,08:45:27
39.9756,116.4574816,0,85.3,39578.3649189815,2008-05-10,08:45:29
39.9756433,116.4573533,0,62.3,39578.3649768519,2008-05-10,08:45:34
39.9756433,116.4573533,0,62.3,39578.3650115741,2008-05-10,08:45:37
39.9756433,116.4573533,0,62.3,39578.3650347222,2008-05-10,08:45:39
39.97564,116.45734,0,62.3,39578.3650925926,2008-05-10,08:45:44
39.9756316,116.4573333,0,65.6,39578.3651157407,2008-05-10,08:45:46
39.9756233,116.4573216,0,65.6,39578.3651388889,2008-05-10,08:45:48
39.9756116,116.4573133,0,68.9,39578.365162037,2008-05-10,08:45:50
39.9755983,116.4573066,0,68.9,39578.3651851852,2008-05-10,08:45:52
39.9755916,116.4573066,0,72.2,39578.3652083333,2008-05-10,08:45:54
39.9755899,116.4573,0,72.2,39578.3652314815,2008-05-10,08:45:56
39.9755866,116.4572933,0,75.5,39578.3652546296,2008-05-10,08:45:58
39.9755833,116.4572866,0,75.5,39578.3652777778,2008-05-10,08:46:00
39.9755816,116.4572833,0,75.5,39578.3653009259,2008-05-10,08:46:02
39.975555,116.4572899,0,78.7,39578.3653587963,2008-05-10,08:46:07
39.9755416,116.4573016,0,78.7,39578.3653819444,2008-05-10,08:46:09
39.9755316,116.4572816,0,75.5,39578.3654050926,2008-05-10,08:46:11
39.9755183,116.4572683,0,78.7,39578.3654282407,2008-05-10,08:46:13
39.9755066,116.45725,0,78.7,39578.3654513889,2008-05-10,08:46:15
39.9754933,116.4572466,0,78.7,39578.365474537,2008-05-10,08:46:17
39.9754533,116.4572266,0,82,39578.3655324074,2008-05-10,08:46:22
39.9754366,116.45723,0,82,39578.3655555556,2008-05-10,08:46:24
39.9754283,116.4572266,0,85.3,39578.3655787037,2008-05-10,08:46:26
39.9753783,116.4572199,0,85.3,39578.3656365741,2008-05-10,08:46:31
39.9753649,116.4571883,0,85.3,39578.3656944444,2008-05-10,08:46:36
39.97535,116.4571383,0,82,39578.3657523148,2008-05-10,08:46:41
39.9754016,116.4570649,0,85.3,39578.3658101852,2008-05-10,08:46:46
39.9754433,116.4570699,0,88.6,39578.3658333333,2008-05-10,08:46:48
39.9755966,116.4569966,0,91.9,39578.3658912037,2008-05-10,08:46:53
39.9756199,116.4569733,0,91.9,39578.3659143519,2008-05-10,08:46:55
39.975625,116.4569633,0,95.1,39578.3659722222,2008-05-10,08:47:00
39.9756266,116.4569399,0,95.1,39578.3659953704,2008-05-10,08:47:02
39.9756499,116.456915,0,91.9,39578.3660185185,2008-05-10,08:47:04
39.9756716,116.4569,0,91.9,39578.3660416667,2008-05-10,08:47:06
39.9756816,116.4568883,0,95.1,39578.3660648148,2008-05-10,08:47:08
39.9756883,116.4568833,0,95.1,39578.366087963,2008-05-10,08:47:10
39.9756966,116.4568783,0,95.1,39578.3661111111,2008-05-10,08:47:12
39.9757166,116.4568666,0,95.1,39578.3661342593,2008-05-10,08:47:14
39.9757283,116.4568549,0,95.1,39578.3661574074,2008-05-10,08:47:16
39.9757366,116.4568383,0,95.1,39578.3661805556,2008-05-10,08:47:18
39.9757066,116.45681,0,95.1,39578.3662037037,2008-05-10,08:47:20
39.9757,116.4567549,0,95.1,39578.3662268519,2008-05-10,08:47:22
39.9757066,116.4567433,0,95.1,39578.36625,2008-05-10,08:47:24
39.9757133,116.4567433,0,95.1,39578.3662731481,2008-05-10,08:47:26
39.9757433,116.4567133,0,95.1,39578.3663310185,2008-05-10,08:47:31
39.9757666,116.4566799,0,95.1,39578.3663541667,2008-05-10,08:47:33
39.9757633,116.4566999,0,95.1,39578.3663773148,2008-05-10,08:47:35
39.9757633,116.4566866,0,95.1,39578.366400463,2008-05-10,08:47:37
39.9757666,116.4566633,0,98.4,39578.3664236111,2008-05-10,08:47:39
39.9757566,116.4566383,0,98.4,39578.3664467593,2008-05-10,08:47:41
39.9757583,116.4566366,0,98.4,39578.3664699074,2008-05-10,08:47:43
39.9757766,116.4566266,0,98.4,39578.3664930556,2008-05-10,08:47:45
39.9758066,116.4566016,0,98.4,39578.3665162037,2008-05-10,08:47:47
39.9758333,116.4565783,0,101.7,39578.3665393519,2008-05-10,08:47:49
39.9758533,116.45655,0,101.7,39578.3665625,2008-05-10,08:47:51
39.9758633,116.4565066,0,101.7,39578.3665856481,2008-05-10,08:47:53
39.9758849,116.4564766,0,101.7,39578.3666087963,2008-05-10,08:47:55
39.975895,116.4564483,0,101.7,39578.3666319444,2008-05-10,08:47:57
39.9759133,116.4564049,0,101.7,39578.3666550926,2008-05-10,08:47:59
39.9759333,116.4563583,0,101.7,39578.3666782407,2008-05-10,08:48:01
39.9759616,116.4563266,0,101.7,39578.3667013889,2008-05-10,08:48:03
39.9759666,116.4562983,0,101.7,39578.366724537,2008-05-10,08:48:05
39.975975,116.4562816,0,105,39578.3667476852,2008-05-10,08:48:07
39.9759816,116.4562583,0,105,39578.3667708333,2008-05-10,08:48:09
39.9759966,116.4562416,0,105,39578.3667939815,2008-05-10,08:48:11
39.9760083,116.4562433,0,105,39578.3668171296,2008-05-10,08:48:13
39.9760099,116.4562599,0,105,39578.3668402778,2008-05-10,08:48:15
39.9760133,116.4562566,0,105,39578.3668634259,2008-05-10,08:48:17
39.976045,116.4562016,0,105,39578.3668865741,2008-05-10,08:48:19
39.97606,116.4561233,0,105,39578.3669097222,2008-05-10,08:48:21
39.9760883,116.4560883,0,105,39578.3669328704,2008-05-10,08:48:23
39.9761249,116.4560666,0,105,39578.3669560185,2008-05-10,08:48:25
39.9761483,116.4560416,0,105,39578.3669791667,2008-05-10,08:48:27
39.9761533,116.4560199,0,105,39578.3670023148,2008-05-10,08:48:29
39.9761566,116.4559983,0,105,39578.367025463,2008-05-10,08:48:31
39.9761683,116.4559666,0,108.3,39578.3670486111,2008-05-10,08:48:33
39.9761633,116.4559433,0,108.3,39578.3670717593,2008-05-10,08:48:35
39.9761533,116.4559216,0,108.3,39578.3670949074,2008-05-10,08:48:37
39.9761433,116.4558949,0,108.3,39578.3671180556,2008-05-10,08:48:39
39.9761283,116.4558733,0,108.3,39578.3671412037,2008-05-10,08:48:41
39.9761183,116.4558433,0,108.3,39578.3671643519,2008-05-10,08:48:43
39.9760966,116.4558183,0,108.3,39578.3671875,2008-05-10,08:48:45
39.9760983,116.4557816,0,108.3,39578.3672106481,2008-05-10,08:48:47
39.9761016,116.4557383,0,108.3,39578.3672337963,2008-05-10,08:48:49
39.9761183,116.4557016,0,108.3,39578.3672569444,2008-05-10,08:48:51
39.9761283,116.4556766,0,111.5,39578.3672800926,2008-05-10,08:48:53
39.97613,116.4556566,0,111.5,39578.3673032407,2008-05-10,08:48:55
39.976135,116.455625,0,111.5,39578.3673263889,2008-05-10,08:48:57
39.9761483,116.4555966,0,111.5,39578.367349537,2008-05-10,08:48:59
39.97616,116.45557,0,111.5,39578.3673726852,2008-05-10,08:49:01
39.9761416,116.4555449,0,111.5,39578.3673958333,2008-05-10,08:49:03
39.9761633,116.4555016,0,111.5,39578.3674189815,2008-05-10,08:49:05
39.9761716,116.4554633,0,114.8,39578.3674421296,2008-05-10,08:49:07
39.9761516,116.4554183,0,114.8,39578.3674652778,2008-05-10,08:49:09
39.9760999,116.4553899,0,114.8,39578.3674884259,2008-05-10,08:49:11
39.9760949,116.45538,0,114.8,39578.3675115741,2008-05-10,08:49:13
39.9761099,116.4553583,0,114.8,39578.3675347222,2008-05-10,08:49:15
39.9761133,116.4553916,0,114.8,39578.3675578704,2008-05-10,08:49:17
39.9761133,116.4553933,0,114.8,39578.3675810185,2008-05-10,08:49:19
39.976115,116.4553816,0,114.8,39578.3676041667,2008-05-10,08:49:21
39.9761183,116.4553733,0,114.8,39578.3676273148,2008-05-10,08:49:23
39.97612,116.4553516,0,114.8,39578.367650463,2008-05-10,08:49:25
39.97612,116.4552783,0,114.8,39578.3676736111,2008-05-10,08:49:27
39.9761016,116.4552433,0,118.1,39578.3676967593,2008-05-10,08:49:29
39.9761033,116.4552283,0,118.1,39578.3677199074,2008-05-10,08:49:31
39.9761033,116.455175,0,114.8,39578.3677430556,2008-05-10,08:49:33
39.976105,116.4551249,0,114.8,39578.3677662037,2008-05-10,08:49:35
39.9761016,116.4550816,0,114.8,39578.3677893518,2008-05-10,08:49:37
39.9761033,116.4550483,0,114.8,39578.3678125,2008-05-10,08:49:39
39.9761099,116.4550183,0,118.1,39578.3678356481,2008-05-10,08:49:41
39.976135,116.4549916,0,118.1,39578.3678587963,2008-05-10,08:49:43
39.97616,116.4549233,0,118.1,39578.3678819444,2008-05-10,08:49:45
39.9761783,116.4548883,0,118.1,39578.3679050926,2008-05-10,08:49:47
39.9761799,116.4549149,0,118.1,39578.3679282407,2008-05-10,08:49:49
39.9761733,116.454925,0,114.8,39578.3679513889,2008-05-10,08:49:51
39.9761733,116.4549133,0,114.8,39578.367974537,2008-05-10,08:49:53
39.9761666,116.45493,0,114.8,39578.3679976852,2008-05-10,08:49:55
39.9761699,116.4549216,0,114.8,39578.3680208333,2008-05-10,08:49:57
39.976185,116.4548916,0,114.8,39578.3680439815,2008-05-10,08:49:59
39.9761966,116.4548583,0,111.5,39578.3680671296,2008-05-10,08:50:01
39.976215,116.4548133,0,111.5,39578.3680902778,2008-05-10,08:50:03
39.9762316,116.4547799,0,111.5,39578.3681134259,2008-05-10,08:50:05
39.9762433,116.4547466,0,108.3,39578.3681365741,2008-05-10,08:50:07
39.9762516,116.4547283,0,105,39578.3681597222,2008-05-10,08:50:09
39.9762533,116.4547166,0,105,39578.3681828704,2008-05-10,08:50:11
39.9762499,116.454685,0,105,39578.3682060185,2008-05-10,08:50:13
39.9762416,116.4546399,0,101.7,39578.3682291667,2008-05-10,08:50:15
39.9762483,116.4545999,0,101.7,39578.3682523148,2008-05-10,08:50:17
39.9762583,116.4545666,0,105,39578.368275463,2008-05-10,08:50:19
39.97627,116.4545416,0,101.7,39578.3682986111,2008-05-10,08:50:21
39.9762799,116.4545233,0,101.7,39578.3683217593,2008-05-10,08:50:23
39.9762866,116.4545166,0,101.7,39578.3683449074,2008-05-10,08:50:25
39.9762966,116.4545116,0,101.7,39578.3683680556,2008-05-10,08:50:27
39.9763066,116.4545033,0,101.7,39578.3683912037,2008-05-10,08:50:29
39.976315,116.4544916,0,101.7,39578.3684143518,2008-05-10,08:50:31
39.976325,116.4544716,0,101.7,39578.3684375,2008-05-10,08:50:33
39.97634,116.4544383,0,98.4,39578.3684606481,2008-05-10,08:50:35
39.9763516,116.4544133,0,98.4,39578.3684837963,2008-05-10,08:50:37
39.976355,116.4543949,0,95.1,39578.3685069444,2008-05-10,08:50:39
39.9763683,116.4543533,0,95.1,39578.3685300926,2008-05-10,08:50:41
39.9763833,116.4543333,0,95.1,39578.3685532407,2008-05-10,08:50:43
39.976395,116.4543066,0,95.1,39578.3685763889,2008-05-10,08:50:45
39.9764016,116.4542899,0,95.1,39578.368599537,2008-05-10,08:50:47
39.9764133,116.4542466,0,95.1,39578.3686226852,2008-05-10,08:50:49
39.9764899,116.454575,0,111.5,39578.3700694444,2008-05-10,08:52:54
39.9764833,116.45461,0,111.5,39578.3700925926,2008-05-10,08:52:56
39.9764783,116.4546433,0,111.5,39578.3701157407,2008-05-10,08:52:58
39.9764716,116.4546749,0,111.5,39578.3701388889,2008-05-10,08:53:00
39.9764666,116.4547066,0,111.5,39578.370162037,2008-05-10,08:53:02
39.9764683,116.454735,0,111.5,39578.3701851852,2008-05-10,08:53:04
39.9764616,116.45477,0,111.5,39578.3702083333,2008-05-10,08:53:06
39.9764583,116.4548016,0,111.5,39578.3702314815,2008-05-10,08:53:08
39.976455,116.4548283,0,111.5,39578.3702546296,2008-05-10,08:53:10
39.9764583,116.4548666,0,111.5,39578.3702777778,2008-05-10,08:53:12
39.9764583,116.4548966,0,111.5,39578.3703009259,2008-05-10,08:53:14
39.9764583,116.45493,0,111.5,39578.3703240741,2008-05-10,08:53:16
39.9764566,116.4549533,0,114.8,39578.3703472222,2008-05-10,08:53:18
39.9764583,116.45498,0,111.5,39578.3703703704,2008-05-10,08:53:20
39.9764566,116.4550016,0,111.5,39578.3703935185,2008-05-10,08:53:22
39.9764483,116.4550199,0,111.5,39578.3704166667,2008-05-10,08:53:24
39.9764416,116.455035,0,111.5,39578.3704398148,2008-05-10,08:53:26
39.9764349,116.45505,0,111.5,39578.370462963,2008-05-10,08:53:28
39.9764333,116.4550666,0,114.8,39578.3704861111,2008-05-10,08:53:30
39.9764266,116.4550899,0,114.8,39578.3705092593,2008-05-10,08:53:32
39.976425,116.4551016,0,114.8,39578.3705324074,2008-05-10,08:53:34
39.9764183,116.4551233,0,114.8,39578.3705555556,2008-05-10,08:53:36
39.976415,116.4551466,0,114.8,39578.3705787037,2008-05-10,08:53:38
39.9764233,116.4551733,0,114.8,39578.3706018519,2008-05-10,08:53:40
39.9764216,116.4551833,0,114.8,39578.370625,2008-05-10,08:53:42
39.9764049,116.4552233,0,114.8,39578.3706481481,2008-05-10,08:53:44
39.9764133,116.4552616,0,114.8,39578.3706712963,2008-05-10,08:53:46
39.976425,116.455315,0,118.1,39578.3706944444,2008-05-10,08:53:48
39.9764299,116.4553699,0,118.1,39578.3707175926,2008-05-10,08:53:50
39.9764299,116.4554066,0,118.1,39578.3707407407,2008-05-10,08:53:52
39.976415,116.4554566,0,118.1,39578.3707638889,2008-05-10,08:53:54
39.9764066,116.4555016,0,118.1,39578.370787037,2008-05-10,08:53:56
39.9764016,116.4555183,0,118.1,39578.3708101852,2008-05-10,08:53:58
39.9763966,116.4555283,0,118.1,39578.3708333333,2008-05-10,08:54:00
39.9763866,116.4555366,0,118.1,39578.3708564815,2008-05-10,08:54:02
39.9763783,116.4555416,0,118.1,39578.3708796296,2008-05-10,08:54:04
39.9763649,116.4555383,0,121.4,39578.3709027778,2008-05-10,08:54:06
39.9763566,116.45554,0,121.4,39578.3709259259,2008-05-10,08:54:08
39.976355,116.455555,0,121.4,39578.3709490741,2008-05-10,08:54:10
39.9763516,116.4555916,0,124.7,39578.3709722222,2008-05-10,08:54:12
39.9763483,116.4556066,0,128,39578.3709953704,2008-05-10,08:54:14
39.9763466,116.45564,0,128,39578.3710185185,2008-05-10,08:54:16
39.9763516,116.4556766,0,131.2,39578.3710416667,2008-05-10,08:54:18
39.976345,116.4556933,0,131.2,39578.3710648148,2008-05-10,08:54:20
39.9763416,116.4557166,0,134.5,39578.371087963,2008-05-10,08:54:22
39.9763333,116.4557316,0,134.5,39578.3711111111,2008-05-10,08:54:24
39.9763349,116.455745,0,134.5,39578.3711342593,2008-05-10,08:54:26
39.97634,116.4557616,0,137.8,39578.3711574074,2008-05-10,08:54:28
39.97633,116.4557766,0,137.8,39578.3711805556,2008-05-10,08:54:30
39.9763216,116.4558066,0,137.8,39578.3712037037,2008-05-10,08:54:32
39.9763133,116.4558283,0,137.8,39578.3712268519,2008-05-10,08:54:34
39.9762983,116.4558466,0,137.8,39578.37125,2008-05-10,08:54:36
39.976285,116.4558599,0,137.8,39578.3712731482,2008-05-10,08:54:38
39.976275,116.4558683,0,137.8,39578.3712962963,2008-05-10,08:54:40
39.9762783,116.4559066,0,137.8,39578.3713194444,2008-05-10,08:54:42
39.9762799,116.4559366,0,134.5,39578.3713425926,2008-05-10,08:54:44
39.9762733,116.4559666,0,134.5,39578.3713657407,2008-05-10,08:54:46
39.9762666,116.455995,0,134.5,39578.3713888889,2008-05-10,08:54:48
39.9762716,116.4560266,0,137.8,39578.371412037,2008-05-10,08:54:50
39.9763016,116.4560833,0,137.8,39578.3714351852,2008-05-10,08:54:52
39.9763499,116.4562033,0,128,39578.3714930556,2008-05-10,08:54:57
39.9763316,116.4562816,0,137.8,39578.3715509259,2008-05-10,08:55:02
39.9763533,116.4562883,0,134.5,39578.3716087963,2008-05-10,08:55:07
39.9763433,116.45636,0,134.5,39578.3716666667,2008-05-10,08:55:12
39.9763416,116.4563533,0,134.5,39578.3716898148,2008-05-10,08:55:14
39.9763666,116.4562949,0,137.8,39578.3717476852,2008-05-10,08:55:19
39.9764116,116.4562533,0,141.1,39578.3718055556,2008-05-10,08:55:24
39.9764433,116.4562149,0,147.6,39578.3718634259,2008-05-10,08:55:29
39.9764383,116.4561966,0,147.6,39578.3718865741,2008-05-10,08:55:31
39.9764299,116.4561733,0,144.4,39578.3719097222,2008-05-10,08:55:33
39.976415,116.4561533,0,141.1,39578.3719328704,2008-05-10,08:55:35
39.9764,116.4561333,0,137.8,39578.3719560185,2008-05-10,08:55:37
39.9763816,116.456115,0,134.5,39578.3719791667,2008-05-10,08:55:39
39.9763616,116.4560966,0,131.2,39578.3720023148,2008-05-10,08:55:41
39.9763416,116.4560783,0,124.7,39578.372025463,2008-05-10,08:55:43
39.9763233,116.4560583,0,121.4,39578.3720486111,2008-05-10,08:55:45
39.9763033,116.4560399,0,114.8,39578.3720717593,2008-05-10,08:55:47
39.976285,116.4560233,0,114.8,39578.3720949074,2008-05-10,08:55:49
39.9762666,116.4560066,0,111.5,39578.3721180556,2008-05-10,08:55:51
39.9762533,116.45599,0,111.5,39578.3721412037,2008-05-10,08:55:53
39.9762399,116.4559733,0,108.3,39578.3721643519,2008-05-10,08:55:55
39.9762283,116.4559583,0,111.5,39578.3721875,2008-05-10,08:55:57
39.9762083,116.4559416,0,105,39578.3722106481,2008-05-10,08:55:59
39.9761933,116.455925,0,105,39578.3722337963,2008-05-10,08:56:01
39.9761766,116.4559083,0,105,39578.3722569444,2008-05-10,08:56:03
39.97616,116.4558933,0,101.7,39578.3722800926,2008-05-10,08:56:05
39.9761416,116.4558799,0,101.7,39578.3723032407,2008-05-10,08:56:07
39.9761249,116.4558633,0,101.7,39578.3723263889,2008-05-10,08:56:09
39.9761083,116.4558483,0,98.4,39578.372349537,2008-05-10,08:56:11
39.9760933,116.4558333,0,98.4,39578.3723726852,2008-05-10,08:56:13
39.9760866,116.455815,0,101.7,39578.3723958333,2008-05-10,08:56:15
39.9760666,116.4558016,0,98.4,39578.3724189815,2008-05-10,08:56:17
39.97605,116.4557866,0,95.1,39578.3724421296,2008-05-10,08:56:19
39.9760366,116.4557699,0,98.4,39578.3724652778,2008-05-10,08:56:21
39.9760216,116.4557549,0,95.1,39578.3724884259,2008-05-10,08:56:23
39.9760066,116.4557366,0,95.1,39578.3725115741,2008-05-10,08:56:25
39.97599,116.4557199,0,95.1,39578.3725347222,2008-05-10,08:56:27
39.9759766,116.4557033,0,95.1,39578.3725578704,2008-05-10,08:56:29
39.9759633,116.4556849,0,95.1,39578.3725810185,2008-05-10,08:56:31
39.9759616,116.4556666,0,101.7,39578.3726041667,2008-05-10,08:56:33
39.9759699,116.4556466,0,108.3,39578.3726273148,2008-05-10,08:56:35
39.9759549,116.4556266,0,108.3,39578.372650463,2008-05-10,08:56:37
39.9759399,116.4556199,0,105,39578.3726736111,2008-05-10,08:56:39
39.9759283,116.4556066,0,105,39578.3726967593,2008-05-10,08:56:41
39.9759116,116.4555983,0,105,39578.3727199074,2008-05-10,08:56:43
39.9758966,116.4555866,0,105,39578.3727430556,2008-05-10,08:56:45
39.9758849,116.455575,0,108.3,39578.3727662037,2008-05-10,08:56:47
39.9758783,116.455555,0,111.5,39578.3727893519,2008-05-10,08:56:49
39.9758733,116.4555366,0,114.8,39578.3728125,2008-05-10,08:56:51
39.9758566,116.4555183,0,114.8,39578.3728356481,2008-05-10,08:56:53
39.9758383,116.4555033,0,114.8,39578.3728587963,2008-05-10,08:56:55
39.9758233,116.4554949,0,114.8,39578.3728819444,2008-05-10,08:56:57
39.9758049,116.4554949,0,114.8,39578.3729050926,2008-05-10,08:56:59
39.9757883,116.4554883,0,118.1,39578.3729282407,2008-05-10,08:57:01
39.9757749,116.45547,0,118.1,39578.3729513889,2008-05-10,08:57:03
39.9757599,116.4554683,0,118.1,39578.372974537,2008-05-10,08:57:05
39.9757416,116.4554749,0,118.1,39578.3729976852,2008-05-10,08:57:07
39.9757299,116.4554683,0,121.4,39578.3730208333,2008-05-10,08:57:09
39.9757199,116.4554283,0,121.4,39578.3730439815,2008-05-10,08:57:11
39.9757133,116.4554016,0,118.1,39578.3730671296,2008-05-10,08:57:13
39.9757066,116.4553733,0,118.1,39578.3730902778,2008-05-10,08:57:15
39.9757066,116.4553549,0,114.8,39578.3731481481,2008-05-10,08:57:20
39.9757066,116.4553549,0,114.8,39578.3732060185,2008-05-10,08:57:25
39.9757083,116.4553499,0,114.8,39578.3732638889,2008-05-10,08:57:30
39.9757083,116.4553499,0,114.8,39578.3732986111,2008-05-10,08:57:33
39.9757083,116.4553549,0,114.8,39578.3733217593,2008-05-10,08:57:35
39.9757199,116.4553416,0,114.8,39578.3733796296,2008-05-10,08:57:40
39.9757366,116.455325,0,111.5,39578.3734027778,2008-05-10,08:57:42
39.9757449,116.455315,0,108.3,39578.3734259259,2008-05-10,08:57:44
39.9757416,116.4552783,0,91.9,39578.3734490741,2008-05-10,08:57:46
39.9757449,116.45526,0,85.3,39578.3734722222,2008-05-10,08:57:48
39.9757483,116.4552383,0,78.7,39578.3734953704,2008-05-10,08:57:50
39.9757499,116.45522,0,82,39578.3735185185,2008-05-10,08:57:52
39.9757633,116.4551949,0,82,39578.3735416667,2008-05-10,08:57:54
39.9757766,116.4551833,0,82,39578.3735648148,2008-05-10,08:57:56
39.9757916,116.4551583,0,85.3,39578.373587963,2008-05-10,08:57:58
39.9758033,116.4551366,0,85.3,39578.3736111111,2008-05-10,08:58:00
39.9758216,116.4551,0,82,39578.3736342593,2008-05-10,08:58:02
39.9758366,116.4550733,0,78.7,39578.3736574074,2008-05-10,08:58:04
39.97585,116.4550416,0,72.2,39578.3736805556,2008-05-10,08:58:06
39.9758616,116.4550183,0,65.6,39578.3737037037,2008-05-10,08:58:08
39.97588,116.4549966,0,65.6,39578.3737268519,2008-05-10,08:58:10
39.9758916,116.4549849,0,65.6,39578.37375,2008-05-10,08:58:12
39.9758933,116.454995,0,72.2,39578.3737731481,2008-05-10,08:58:14
39.975905,116.45498,0,72.2,39578.3737962963,2008-05-10,08:58:16
39.97592,116.4549533,0,72.2,39578.3738194444,2008-05-10,08:58:18
39.9759333,116.4549333,0,72.2,39578.3738425926,2008-05-10,08:58:20
39.9759483,116.4549033,0,72.2,39578.3738657407,2008-05-10,08:58:22
39.9759583,116.4548883,0,72.2,39578.3738888889,2008-05-10,08:58:24
39.9759733,116.4548516,0,72.2,39578.373912037,2008-05-10,08:58:26
39.9759833,116.4548299,0,75.5,39578.3739351852,2008-05-10,08:58:28
39.9759866,116.4548233,0,78.7,39578.3739583333,2008-05-10,08:58:30
39.9759933,116.4548183,0,78.7,39578.3739814815,2008-05-10,08:58:32
39.9760116,116.45479,0,78.7,39578.3740046296,2008-05-10,08:58:34
39.9760216,116.4547666,0,78.7,39578.3740277778,2008-05-10,08:58:36
39.976035,116.4547533,0,82,39578.3740509259,2008-05-10,08:58:38
39.97605,116.4547316,0,78.7,39578.3740740741,2008-05-10,08:58:40
39.976065,116.4547116,0,78.7,39578.3740972222,2008-05-10,08:58:42
39.9760933,116.4546766,0,82,39578.3741319444,2008-05-10,08:58:45
39.9761133,116.4546566,0,78.7,39578.3741550926,2008-05-10,08:58:47
39.9761316,116.45463,0,78.7,39578.3741782407,2008-05-10,08:58:49
39.9761483,116.4546016,0,75.5,39578.3742013889,2008-05-10,08:58:51
39.9761766,116.4545516,0,75.5,39578.3742361111,2008-05-10,08:58:54
39.9761949,116.45451,0,72.2,39578.3742592593,2008-05-10,08:58:56
39.9762083,116.45449,0,72.2,39578.3742824074,2008-05-10,08:58:58
39.976215,116.4545016,0,72.2,39578.3743171296,2008-05-10,08:59:01
39.9762333,116.4544799,0,72.2,39578.3743518519,2008-05-10,08:59:04
39.9762499,116.4544616,0,72.2,39578.374375,2008-05-10,08:59:06
39.9762883,116.4544033,0,72.2,39578.3744097222,2008-05-10,08:59:09
39.976285,116.4544249,0,75.5,39578.3744328704,2008-05-10,08:59:11
39.9762899,116.4544216,0,75.5,39578.3744444444,2008-05-10,08:59:12
39.9763049,116.4544099,0,75.5,39578.3745138889,2008-05-10,08:59:18
39.97633,116.4543533,0,75.5,39578.3745717593,2008-05-10,08:59:23
39.97634,116.4543249,0,78.7,39578.3745949074,2008-05-10,08:59:25
39.9763599,116.454295,0,78.7,39578.3746180556,2008-05-10,08:59:27
39.9763749,116.4542699,0,78.7,39578.3746412037,2008-05-10,08:59:29
39.9763966,116.454225,0,78.7,39578.3746643519,2008-05-10,08:59:31
39.9764083,116.4541966,0,78.7,39578.3746875,2008-05-10,08:59:33
39.976425,116.4541533,0,78.7,39578.3747106481,2008-05-10,08:59:35
39.9764266,116.4541549,0,75.5,39578.3747337963,2008-05-10,08:59:37
39.9764333,116.4541499,0,78.7,39578.3747916667,2008-05-10,08:59:42
39.9764333,116.4541499,0,78.7,39578.3748263889,2008-05-10,08:59:45
39.9764366,116.454145,0,78.7,39578.374849537,2008-05-10,08:59:47
39.9764233,116.4541483,0,78.7,39578.3749074074,2008-05-10,08:59:52
39.9764233,116.4541566,0,82,39578.3749652778,2008-05-10,08:59:57
39.9764233,116.4541566,0,82,39578.3750231481,2008-05-10,09:00:02
39.9764233,116.4541566,0,82,39578.3750810185,2008-05-10,09:00:07
39.9764233,116.4541566,0,82,39578.3751388889,2008-05-10,09:00:12
39.9764233,116.4541566,0,82,39578.3751967593,2008-05-10,09:00:17
39.9764233,116.45416,0,82,39578.3752546296,2008-05-10,09:00:22
39.9764233,116.45416,0,82,39578.3753125,2008-05-10,09:00:27
39.9764233,116.4541583,0,82,39578.3753703704,2008-05-10,09:00:32
39.976415,116.4541549,0,82,39578.3754282407,2008-05-10,09:00:37
39.976415,116.4541549,0,82,39578.375462963,2008-05-10,09:00:40
39.9764183,116.4541533,0,82,39578.3754861111,2008-05-10,09:00:42
39.97648,116.454035,0,82,39578.3755439815,2008-05-10,09:00:47
39.97654,116.4539183,0,82,39578.3755671296,2008-05-10,09:00:49
39.9766066,116.4537883,0,82,39578.3755902778,2008-05-10,09:00:51
39.9766783,116.4536516,0,82,39578.3756134259,2008-05-10,09:00:53
39.9767683,116.4534999,0,82,39578.3756365741,2008-05-10,09:00:55
39.9768716,116.453335,0,82,39578.3756597222,2008-05-10,09:00:57
39.976975,116.4531749,0,82,39578.3756828704,2008-05-10,09:00:59
39.9770833,116.453025,0,85.3,39578.3757060185,2008-05-10,09:01:01
39.9771916,116.4528633,0,85.3,39578.3757291667,2008-05-10,09:01:03
39.9772966,116.4527033,0,88.6,39578.3757523148,2008-05-10,09:01:05
39.9774033,116.4525399,0,88.6,39578.375775463,2008-05-10,09:01:07
39.977505,116.4523933,0,91.9,39578.3757986111,2008-05-10,09:01:09
39.9775883,116.45227,0,91.9,39578.3758217593,2008-05-10,09:01:11
39.9776333,116.452205,0,95.1,39578.3758449074,2008-05-10,09:01:13
39.9776549,116.4521833,0,95.1,39578.3758680556,2008-05-10,09:01:15
39.9776733,116.45217,0,98.4,39578.3758912037,2008-05-10,09:01:17
39.9777133,116.4521466,0,101.7,39578.3759143518,2008-05-10,09:01:19
39.9777783,116.4520783,0,101.7,39578.3759375,2008-05-10,09:01:21
39.977855,116.4519649,0,101.7,39578.3759606481,2008-05-10,09:01:23
39.9779366,116.4518249,0,101.7,39578.3759837963,2008-05-10,09:01:25
39.97801,116.4517083,0,101.7,39578.3760069444,2008-05-10,09:01:27
39.9780599,116.4516183,0,101.7,39578.3760300926,2008-05-10,09:01:29
39.978095,116.4515433,0,101.7,39578.3760532407,2008-05-10,09:01:31
39.9781399,116.4514799,0,101.7,39578.3760763889,2008-05-10,09:01:33
39.9782033,116.4513899,0,101.7,39578.376099537,2008-05-10,09:01:35
39.9782783,116.4512816,0,105,39578.3761226852,2008-05-10,09:01:37
39.9783183,116.4512183,0,105,39578.3761458333,2008-05-10,09:01:39
39.9783383,116.4511883,0,105,39578.3761689815,2008-05-10,09:01:41
39.9783566,116.4511716,0,105,39578.3761921296,2008-05-10,09:01:43
39.9783866,116.4511316,0,105,39578.3762152778,2008-05-10,09:01:45
39.9784283,116.45107,0,105,39578.3762384259,2008-05-10,09:01:47
39.97847,116.4509916,0,105,39578.3762615741,2008-05-10,09:01:49
39.9785099,116.4509233,0,105,39578.3762847222,2008-05-10,09:01:51
39.9785533,116.4508616,0,108.3,39578.3763078704,2008-05-10,09:01:53
39.9785933,116.4508149,0,108.3,39578.3763310185,2008-05-10,09:01:55
39.978625,116.4507783,0,108.3,39578.3763541667,2008-05-10,09:01:57
39.9786583,116.4507316,0,108.3,39578.3763773148,2008-05-10,09:01:59
39.9786933,116.4506866,0,108.3,39578.376400463,2008-05-10,09:02:01
39.9787316,116.4506366,0,108.3,39578.3764236111,2008-05-10,09:02:03
39.9787583,116.4506016,0,108.3,39578.3764467593,2008-05-10,09:02:05
39.9787683,116.4505849,0,108.3,39578.3764699074,2008-05-10,09:02:07
39.9787999,116.45053,0,108.3,39578.3764930556,2008-05-10,09:02:09
39.9788283,116.4504733,0,108.3,39578.3765162037,2008-05-10,09:02:11
39.9788483,116.4504333,0,108.3,39578.3765393518,2008-05-10,09:02:13
39.9788666,116.4504066,0,108.3,39578.3765625,2008-05-10,09:02:15
39.9788816,116.4503966,0,108.3,39578.3765856481,2008-05-10,09:02:17
39.978975,116.4502716,0,108.3,39578.3766435185,2008-05-10,09:02:22
39.9790266,116.45021,0,108.3,39578.3766666667,2008-05-10,09:02:24
39.9790733,116.4501549,0,108.3,39578.3766898148,2008-05-10,09:02:26
39.9790983,116.4501216,0,108.3,39578.376712963,2008-05-10,09:02:28
39.9791083,116.4500983,0,108.3,39578.3767361111,2008-05-10,09:02:30
39.97916,116.4500333,0,108.3,39578.3767939815,2008-05-10,09:02:35
39.9792016,116.4499683,0,108.3,39578.3768171296,2008-05-10,09:02:37
39.9792466,116.44988,0,108.3,39578.3768402778,2008-05-10,09:02:39
39.9792766,116.4498199,0,108.3,39578.3768634259,2008-05-10,09:02:41
39.9793016,116.4497699,0,108.3,39578.3768865741,2008-05-10,09:02:43
39.9793199,116.4497316,0,108.3,39578.3769097222,2008-05-10,09:02:45
39.97933,116.44969,0,111.5,39578.3769328704,2008-05-10,09:02:47
39.97937,116.4496299,0,111.5,39578.3769907407,2008-05-10,09:02:52
39.979395,116.4496033,0,111.5,39578.3770138889,2008-05-10,09:02:54
39.9794066,116.4495866,0,111.5,39578.377037037,2008-05-10,09:02:56
39.9794083,116.4495833,0,114.8,39578.3770601852,2008-05-10,09:02:58
39.9794133,116.4495966,0,118.1,39578.3771180556,2008-05-10,09:03:03
39.9794449,116.4495416,0,118.1,39578.3771759259,2008-05-10,09:03:08
39.9794683,116.4494966,0,121.4,39578.3771990741,2008-05-10,09:03:10
39.9795033,116.44943,0,121.4,39578.3772222222,2008-05-10,09:03:12
39.9795466,116.4493499,0,121.4,39578.3772453704,2008-05-10,09:03:14
39.9796033,116.4492749,0,121.4,39578.3772685185,2008-05-10,09:03:16
39.97968,116.4492399,0,121.4,39578.3772916667,2008-05-10,09:03:18
39.9797866,116.4492883,0,121.4,39578.3773148148,2008-05-10,09:03:20
39.9799266,116.4493799,0,121.4,39578.377337963,2008-05-10,09:03:22
39.9800816,116.4494966,0,121.4,39578.3773611111,2008-05-10,09:03:24
39.9802599,116.4496116,0,124.7,39578.3773842593,2008-05-10,09:03:26
39.9804516,116.4497466,0,124.7,39578.3774074074,2008-05-10,09:03:28
39.9806683,116.4498949,0,128,39578.3774305556,2008-05-10,09:03:30
39.9808916,116.4500566,0,131.2,39578.3774537037,2008-05-10,09:03:32
39.9810983,116.4502066,0,134.5,39578.3774768518,2008-05-10,09:03:34
39.98125,116.4503116,0,134.5,39578.3775,2008-05-10,09:03:36
39.9813349,116.4503716,0,137.8,39578.3775231481,2008-05-10,09:03:38
39.9813833,116.4504149,0,137.8,39578.3775462963,2008-05-10,09:03:40
39.9814283,116.4504566,0,141.1,39578.3775694444,2008-05-10,09:03:42
39.9814799,116.4504849,0,141.1,39578.3775925926,2008-05-10,09:03:44
39.98154,116.4505316,0,141.1,39578.3776157407,2008-05-10,09:03:46
39.9816316,116.4505866,0,144.4,39578.3776388889,2008-05-10,09:03:48
39.9817466,116.4506633,0,144.4,39578.377662037,2008-05-10,09:03:50
39.981865,116.45074,0,144.4,39578.3776851852,2008-05-10,09:03:52
39.9820216,116.4508149,0,147.6,39578.3777083333,2008-05-10,09:03:54
39.9822049,116.4508999,0,147.6,39578.3777314815,2008-05-10,09:03:56
39.9824216,116.45098,0,150.9,39578.3777546296,2008-05-10,09:03:58
39.9826416,116.4510566,0,150.9,39578.3777777778,2008-05-10,09:04:00
39.9828266,116.451135,0,154.2,39578.3778009259,2008-05-10,09:04:02
39.983,116.4511966,0,160.8,39578.3778240741,2008-05-10,09:04:04
39.98318,116.4512149,0,164,39578.3778472222,2008-05-10,09:04:06
39.9834233,116.4512016,0,167.3,39578.3778703704,2008-05-10,09:04:08
39.9837133,116.4511633,0,170.6,39578.3778935185,2008-05-10,09:04:10
39.983995,116.4511316,0,173.9,39578.3779166667,2008-05-10,09:04:12
39.9842316,116.4511116,0,177.2,39578.3779398148,2008-05-10,09:04:14
39.9844283,116.4511283,0,180.4,39578.377962963,2008-05-10,09:04:16
39.9846149,116.4511383,0,180.4,39578.3779861111,2008-05-10,09:04:18
39.9848083,116.45114,0,180.4,39578.3780092593,2008-05-10,09:04:20
39.9850333,116.4511299,0,167.3,39578.3780324074,2008-05-10,09:04:22
39.9852233,116.4511183,0,164,39578.3780555556,2008-05-10,09:04:24
39.9853966,116.4511166,0,160.8,39578.3780787037,2008-05-10,09:04:26
39.9855683,116.4511233,0,160.8,39578.3781018518,2008-05-10,09:04:28
39.9857583,116.4511333,0,160.8,39578.378125,2008-05-10,09:04:30
39.9859433,116.4511299,0,154.2,39578.3781481481,2008-05-10,09:04:32
39.9860916,116.451105,0,150.9,39578.3781712963,2008-05-10,09:04:34
39.9862283,116.4511,0,150.9,39578.3781944444,2008-05-10,09:04:36
39.986335,116.4510966,0,150.9,39578.3782175926,2008-05-10,09:04:38
39.9864216,116.4510916,0,150.9,39578.3782407407,2008-05-10,09:04:40
39.9864799,116.4510883,0,150.9,39578.3782638889,2008-05-10,09:04:42
39.9865416,116.4510783,0,147.6,39578.378287037,2008-05-10,09:04:44
39.9866166,116.4510633,0,147.6,39578.3783101852,2008-05-10,09:04:46
39.9866316,116.4510683,0,147.6,39578.3783333333,2008-05-10,09:04:48
39.9866616,116.4510683,0,147.6,39578.3783564815,2008-05-10,09:04:50
39.98671,116.4510233,0,147.6,39578.3783796296,2008-05-10,09:04:52
39.9867316,116.4510083,0,147.6,39578.3784027778,2008-05-10,09:04:54
39.9867516,116.4510183,0,147.6,39578.3784259259,2008-05-10,09:04:56
39.98677,116.4510366,0,147.6,39578.3784490741,2008-05-10,09:04:58
39.9868116,116.4510466,0,144.4,39578.3784722222,2008-05-10,09:05:00
39.9868666,116.4510516,0,144.4,39578.3784953704,2008-05-10,09:05:02
39.9869583,116.4510566,0,144.4,39578.3785185185,2008-05-10,09:05:04
39.9870549,116.45107,0,141.1,39578.3785416667,2008-05-10,09:05:06
39.9871566,116.4510916,0,141.1,39578.3785648148,2008-05-10,09:05:08
39.9872683,116.4511266,0,141.1,39578.378587963,2008-05-10,09:05:10
39.9873483,116.4511516,0,141.1,39578.3786111111,2008-05-10,09:05:12
39.9874499,116.4511533,0,141.1,39578.3786342593,2008-05-10,09:05:14
39.98755,116.4511533,0,141.1,39578.3786574074,2008-05-10,09:05:16
39.9876633,116.4511583,0,137.8,39578.3786805556,2008-05-10,09:05:18
39.9877633,116.4511666,0,141.1,39578.3787037037,2008-05-10,09:05:20
39.9878633,116.4511766,0,141.1,39578.3787268519,2008-05-10,09:05:22
39.9879266,116.4511833,0,144.4,39578.37875,2008-05-10,09:05:24
39.9879583,116.4511966,0,144.4,39578.3787731482,2008-05-10,09:05:26
39.9879933,116.4512216,0,144.4,39578.3787962963,2008-05-10,09:05:28
39.9880566,116.451225,0,144.4,39578.3788194444,2008-05-10,09:05:30
39.9881499,116.4512283,0,144.4,39578.3788425926,2008-05-10,09:05:32
39.9882683,116.4512233,0,144.4,39578.3788657407,2008-05-10,09:05:34
39.9883883,116.4512283,0,144.4,39578.3788888889,2008-05-10,09:05:36
39.9885116,116.4512333,0,144.4,39578.378912037,2008-05-10,09:05:38
39.9886233,116.4512416,0,144.4,39578.3789351852,2008-05-10,09:05:40
39.9887283,116.4512466,0,147.6,39578.3789583333,2008-05-10,09:05:42
39.9888433,116.4512516,0,147.6,39578.3789814815,2008-05-10,09:05:44
39.9889616,116.4512633,0,147.6,39578.3790046296,2008-05-10,09:05:46
39.9890666,116.4512766,0,147.6,39578.3790277778,2008-05-10,09:05:48
39.9891533,116.4512833,0,147.6,39578.3790509259,2008-05-10,09:05:50
39.98925,116.4512883,0,150.9,39578.3790740741,2008-05-10,09:05:52
39.9893499,116.4512833,0,150.9,39578.3790972222,2008-05-10,09:05:54
39.9894399,116.4512816,0,150.9,39578.3791203704,2008-05-10,09:05:56
39.9894949,116.4512866,0,150.9,39578.3791435185,2008-05-10,09:05:58
39.989485,116.4512833,0,150.9,39578.3791666667,2008-05-10,09:06:00
39.9894799,116.4512883,0,150.9,39578.379224537,2008-05-10,09:06:05
39.9894783,116.451295,0,150.9,39578.3792824074,2008-05-10,09:06:10
39.9894783,116.451295,0,150.9,39578.3793171296,2008-05-10,09:06:13
39.989475,116.4512999,0,150.9,39578.3793402778,2008-05-10,09:06:15
39.989475,116.4513216,0,150.9,39578.3793981481,2008-05-10,09:06:20
39.9894533,116.4513399,0,150.9,39578.3794560185,2008-05-10,09:06:25
39.989445,116.4513599,0,150.9,39578.3795138889,2008-05-10,09:06:30
39.9894583,116.45135,0,150.9,39578.379537037,2008-05-10,09:06:32
39.9894583,116.45135,0,150.9,39578.3796064815,2008-05-10,09:06:38
39.98946,116.45135,0,150.9,39578.3796643519,2008-05-10,09:06:43
39.98946,116.45135,0,150.9,39578.3796990741,2008-05-10,09:06:46
39.9894616,116.4513433,0,150.9,39578.3797222222,2008-05-10,09:06:48
39.9894649,116.4513216,0,150.9,39578.3797453704,2008-05-10,09:06:50
39.9894733,116.451295,0,150.9,39578.3798032407,2008-05-10,09:06:55
39.9894716,116.4512816,0,150.9,39578.3798263889,2008-05-10,09:06:57
39.9895466,116.451055,0,150.9,39578.3798842593,2008-05-10,09:07:02
39.9895199,116.4510133,0,150.9,39578.3799074074,2008-05-10,09:07:04
39.9895733,116.4508999,0,150.9,39578.3799652778,2008-05-10,09:07:09
39.9895799,116.4508733,0,150.9,39578.3799884259,2008-05-10,09:07:11
39.9895983,116.4508433,0,147.6,39578.3800115741,2008-05-10,09:07:13
39.9895816,116.45081,0,147.6,39578.3800347222,2008-05-10,09:07:15
39.9895783,116.45079,0,147.6,39578.3800578704,2008-05-10,09:07:17
39.9895916,116.4507733,0,147.6,39578.3800810185,2008-05-10,09:07:19
39.9895733,116.4507533,0,147.6,39578.3801041667,2008-05-10,09:07:21
39.9895799,116.4507149,0,147.6,39578.3801388889,2008-05-10,09:07:24
39.9895666,116.4506766,0,147.6,39578.3801736111,2008-05-10,09:07:27
39.9895599,116.4506433,0,147.6,39578.3801967593,2008-05-10,09:07:29
39.9895499,116.4506233,0,147.6,39578.3802199074,2008-05-10,09:07:31
39.9895416,116.4506099,0,144.4,39578.3802777778,2008-05-10,09:07:36
39.9895466,116.4506383,0,144.4,39578.3803009259,2008-05-10,09:07:38
39.989555,116.4506549,0,144.4,39578.3803240741,2008-05-10,09:07:40
39.9895566,116.4506683,0,144.4,39578.3803819444,2008-05-10,09:07:45
39.9895616,116.4506716,0,144.4,39578.3804050926,2008-05-10,09:07:47
39.98957,116.4505283,0,144.4,39578.380462963,2008-05-10,09:07:52
39.9895783,116.4504366,0,144.4,39578.3805208333,2008-05-10,09:07:57
39.9895799,116.4503783,0,144.4,39578.3805787037,2008-05-10,09:08:02
39.9895633,116.4503633,0,144.4,39578.3806365741,2008-05-10,09:08:07
39.9895466,116.4503366,0,147.6,39578.3806944444,2008-05-10,09:08:12
39.9895466,116.4503366,0,147.6,39578.3807291667,2008-05-10,09:08:15
39.9895516,116.4503333,0,147.6,39578.3807523148,2008-05-10,09:08:17
39.9895016,116.4503866,0,147.6,39578.3808796296,2008-05-10,09:08:28
39.9894399,116.450425,0,144.4,39578.3809375,2008-05-10,09:08:33
39.9894199,116.4504283,0,144.4,39578.3809606481,2008-05-10,09:08:35
39.98936,116.4504283,0,144.4,39578.3810185185,2008-05-10,09:08:40
39.9893466,116.4504283,0,144.4,39578.3810416667,2008-05-10,09:08:42
39.9892933,116.4504499,0,144.4,39578.381099537,2008-05-10,09:08:47
39.9892833,116.4504566,0,144.4,39578.3811574074,2008-05-10,09:08:52
39.9892833,116.4504566,0,144.4,39578.3812152778,2008-05-10,09:08:57
39.9892833,116.4504566,0,144.4,39578.3812731481,2008-05-10,09:09:02
39.9892833,116.4504566,0,144.4,39578.3813310185,2008-05-10,09:09:07
39.9892849,116.4504583,0,144.4,39578.3813888889,2008-05-10,09:09:12
39.9892849,116.4504583,0,144.4,39578.3814467593,2008-05-10,09:09:17
39.9892849,116.4504583,0,144.4,39578.3815046296,2008-05-10,09:09:22
39.9892849,116.4504583,0,144.4,39578.3815625,2008-05-10,09:09:27
39.9892849,116.4504583,0,144.4,39578.3816203704,2008-05-10,09:09:32
39.9892833,116.4504583,0,144.4,39578.3816782407,2008-05-10,09:09:37
39.9892833,116.4504583,0,144.4,39578.3817361111,2008-05-10,09:09:42
39.9892833,116.4504583,0,144.4,39578.3817939815,2008-05-10,09:09:47
39.9892833,116.4504583,0,144.4,39578.3818518519,2008-05-10,09:09:52
39.9892833,116.4504583,0,144.4,39578.3819097222,2008-05-10,09:09:57
39.9892833,116.4504583,0,144.4,39578.3819675926,2008-05-10,09:10:02
39.9892833,116.4504583,0,144.4,39578.382025463,2008-05-10,09:10:07
39.9892833,116.4504583,0,144.4,39578.3820833333,2008-05-10,09:10:12
39.9892833,116.4504583,0,144.4,39578.3821412037,2008-05-10,09:10:17
39.9892833,116.4504583,0,144.4,39578.3821990741,2008-05-10,09:10:22
39.9892833,116.4504583,0,144.4,39578.3822569444,2008-05-10,09:10:27
39.9892833,116.4504583,0,144.4,39578.3823148148,2008-05-10,09:10:32
39.9892833,116.4504583,0,144.4,39578.3823726852,2008-05-10,09:10:37
39.9892833,116.4504583,0,144.4,39578.3824305556,2008-05-10,09:10:42
39.9892833,116.4504583,0,144.4,39578.3824652778,2008-05-10,09:10:45
39.9892833,116.4504583,0,144.4,39578.3824884259,2008-05-10,09:10:47
39.9892766,116.4504466,0,144.4,39578.3825462963,2008-05-10,09:10:52
39.9892799,116.4504349,0,144.4,39578.3825694444,2008-05-10,09:10:54
39.9893099,116.4504516,0,144.4,39578.3826273148,2008-05-10,09:10:59
39.9894016,116.45051,0,144.4,39578.3826851852,2008-05-10,09:11:04
39.9894533,116.4506,0,144.4,39578.3827083333,2008-05-10,09:11:06
39.9895,116.4506616,0,144.4,39578.3827662037,2008-05-10,09:11:11
39.9895,116.4506616,0,144.4,39578.3828240741,2008-05-10,09:11:16
39.9895,116.4506616,0,144.4,39578.3828587963,2008-05-10,09:11:19
39.9895,116.4506616,0,144.4,39578.3828819444,2008-05-10,09:11:21
39.98947,116.4506966,0,144.4,39578.3829398148,2008-05-10,09:11:26
39.9894399,116.4507583,0,144.4,39578.3829861111,2008-05-10,09:11:30
39.9895133,116.4507683,0,144.4,39578.3830092593,2008-05-10,09:11:32
39.9895383,116.4507949,0,144.4,39578.3830324074,2008-05-10,09:11:34
39.9895266,116.45081,0,144.4,39578.3830671296,2008-05-10,09:11:37
39.9894899,116.450965,0,147.6,39578.3832291667,2008-05-10,09:11:51
39.98943,116.4509916,0,147.6,39578.3832986111,2008-05-10,09:11:57
39.9893166,116.45102,0,147.6,39578.3834027778,2008-05-10,09:12:06
39.9892616,116.4510283,0,147.6,39578.3834722222,2008-05-10,09:12:12
39.9891033,116.4510433,0,147.6,39578.3836342593,2008-05-10,09:12:26
39.98897,116.4510666,0,147.6,39578.38375,2008-05-10,09:12:36
39.9887866,116.4510733,0,150.9,39578.3839583333,2008-05-10,09:12:54
39.9887349,116.4510833,0,150.9,39578.3840046296,2008-05-10,09:12:58
39.9887083,116.4510749,0,154.2,39578.3840277778,2008-05-10,09:13:00
39.9886649,116.4510766,0,154.2,39578.3840625,2008-05-10,09:13:03
39.9885849,116.4510866,0,154.2,39578.3841435185,2008-05-10,09:13:10
39.9885366,116.4510799,0,154.2,39578.3841898148,2008-05-10,09:13:14
39.9883816,116.4510716,0,157.5,39578.3843055556,2008-05-10,09:13:24
39.9883633,116.4510666,0,157.5,39578.3843287037,2008-05-10,09:13:26
39.9882833,116.4510583,0,160.8,39578.3844212963,2008-05-10,09:13:34
39.9882233,116.4510533,0,160.8,39578.3844791667,2008-05-10,09:13:39
39.9881983,116.4510483,0,164,39578.3845023148,2008-05-10,09:13:41
39.9881533,116.4510483,0,164,39578.3845486111,2008-05-10,09:13:45
39.9881283,116.4510516,0,164,39578.3845717593,2008-05-10,09:13:47
39.9880949,116.4510533,0,167.3,39578.3845949074,2008-05-10,09:13:49
39.9880616,116.4510583,0,170.6,39578.3846180556,2008-05-10,09:13:51
39.98803,116.4510666,0,173.9,39578.3846412037,2008-05-10,09:13:53
39.9879866,116.4510716,0,170.6,39578.3846643518,2008-05-10,09:13:55
39.9879566,116.4510833,0,167.3,39578.3846875,2008-05-10,09:13:57
39.9879349,116.4510816,0,167.3,39578.3847106481,2008-05-10,09:13:59
39.9879133,116.4510833,0,167.3,39578.3847337963,2008-05-10,09:14:01
39.98789,116.4510883,0,164,39578.3847569444,2008-05-10,09:14:03
39.9878699,116.4510833,0,164,39578.3847800926,2008-05-10,09:14:05
39.9878516,116.4510683,0,164,39578.3848032407,2008-05-10,09:14:07
39.9878249,116.4510633,0,167.3,39578.3848263889,2008-05-10,09:14:09
39.9877999,116.4510633,0,167.3,39578.384849537,2008-05-10,09:14:11
39.98778,116.451055,0,170.6,39578.3848726852,2008-05-10,09:14:13
39.9877566,116.4510516,0,170.6,39578.3848958333,2008-05-10,09:14:15
39.9877383,116.4510449,0,170.6,39578.3849189815,2008-05-10,09:14:17
39.9877066,116.451055,0,170.6,39578.3849421296,2008-05-10,09:14:19
39.9876766,116.4510616,0,170.6,39578.3849652778,2008-05-10,09:14:21
39.9876566,116.4510716,0,177.2,39578.3849884259,2008-05-10,09:14:23
39.9876283,116.4510733,0,177.2,39578.3850115741,2008-05-10,09:14:25
39.9876049,116.4510666,0,177.2,39578.3850347222,2008-05-10,09:14:27
39.9875899,116.4510449,0,177.2,39578.3850578704,2008-05-10,09:14:29
39.9875599,116.4510566,0,177.2,39578.3850810185,2008-05-10,09:14:31
39.9875116,116.4510816,0,177.2,39578.3851157407,2008-05-10,09:14:34
39.9874883,116.451085,0,177.2,39578.3851388889,2008-05-10,09:14:36
39.987485,116.451035,0,177.2,39578.385162037,2008-05-10,09:14:38
39.9874749,116.4510033,0,177.2,39578.3851851852,2008-05-10,09:14:40
39.9874716,116.4509833,0,180.4,39578.3852083333,2008-05-10,09:14:42
39.987455,116.450965,0,177.2,39578.3852314815,2008-05-10,09:14:44
39.9874449,116.4509516,0,177.2,39578.3852546296,2008-05-10,09:14:46
39.9874266,116.45095,0,177.2,39578.3852777778,2008-05-10,09:14:48
39.98741,116.4509316,0,177.2,39578.3853009259,2008-05-10,09:14:50
39.9873749,116.4509333,0,177.2,39578.3853356481,2008-05-10,09:14:53
39.9873516,116.4509416,0,177.2,39578.3853587963,2008-05-10,09:14:55
39.9873316,116.4509416,0,177.2,39578.3853819444,2008-05-10,09:14:57
39.9873199,116.4509199,0,177.2,39578.3854050926,2008-05-10,09:14:59
39.9873049,116.4509049,0,177.2,39578.3854282407,2008-05-10,09:15:01
39.9872899,116.4508933,0,177.2,39578.3854513889,2008-05-10,09:15:03
39.987255,116.4508916,0,173.9,39578.385474537,2008-05-10,09:15:05
39.9872366,116.450895,0,170.6,39578.3854976852,2008-05-10,09:15:07
39.9872083,116.4508966,0,170.6,39578.3855208333,2008-05-10,09:15:09
39.9871883,116.4509033,0,170.6,39578.3855439815,2008-05-10,09:15:11
39.9871783,116.4508899,0,170.6,39578.3855671296,2008-05-10,09:15:13
39.98716,116.4508899,0,167.3,39578.3855902778,2008-05-10,09:15:15
39.9871499,116.4508833,0,167.3,39578.3856134259,2008-05-10,09:15:17
39.98716,116.4508766,0,167.3,39578.3856365741,2008-05-10,09:15:19
39.9871566,116.450875,0,164,39578.3856597222,2008-05-10,09:15:21
39.98712,116.4508783,0,164,39578.3856828704,2008-05-10,09:15:23
39.9870466,116.4508633,0,157.5,39578.3857060185,2008-05-10,09:15:25
39.98702,116.4508466,0,157.5,39578.3857291667,2008-05-10,09:15:27
39.9869816,116.4508499,0,154.2,39578.3857523148,2008-05-10,09:15:29
39.9869466,116.4508483,0,150.9,39578.385775463,2008-05-10,09:15:31
39.9868983,116.4508466,0,150.9,39578.3857986111,2008-05-10,09:15:33
39.9868533,116.4508666,0,147.6,39578.3858217593,2008-05-10,09:15:35
39.9868416,116.4508899,0,144.4,39578.3858449074,2008-05-10,09:15:37
39.9868233,116.4508633,0,144.4,39578.3858680556,2008-05-10,09:15:39
39.9867666,116.4508649,0,144.4,39578.3858912037,2008-05-10,09:15:41
39.986715,116.4508716,0,147.6,39578.3859143518,2008-05-10,09:15:43
39.9866783,116.4508916,0,150.9,39578.3859375,2008-05-10,09:15:45
39.9866533,116.4508849,0,150.9,39578.3859606481,2008-05-10,09:15:47
39.9866316,116.4508666,0,154.2,39578.3859837963,2008-05-10,09:15:49
39.9866049,116.4508433,0,157.5,39578.3860069444,2008-05-10,09:15:51
39.98657,116.4508683,0,157.5,39578.3860300926,2008-05-10,09:15:53
39.9865516,116.4508766,0,160.8,39578.3860532407,2008-05-10,09:15:55
39.9865283,116.4508583,0,164,39578.3860763889,2008-05-10,09:15:57
39.9865099,116.450845,0,167.3,39578.386099537,2008-05-10,09:15:59
39.9864866,116.4508233,0,167.3,39578.3861226852,2008-05-10,09:16:01
39.9864516,116.450805,0,170.6,39578.3861458333,2008-05-10,09:16:03
39.986415,116.45079,0,173.9,39578.3861689815,2008-05-10,09:16:05
39.9863849,116.4507966,0,177.2,39578.3861921296,2008-05-10,09:16:07
39.9863649,116.4507866,0,177.2,39578.3862152778,2008-05-10,09:16:09
39.9863299,116.4507766,0,177.2,39578.3862384259,2008-05-10,09:16:11
39.9863066,116.450775,0,177.2,39578.3862615741,2008-05-10,09:16:13
39.9862583,116.450825,0,180.4,39578.3862847222,2008-05-10,09:16:15
39.9862299,116.4508416,0,183.7,39578.3863078704,2008-05-10,09:16:17
39.9862066,116.4508433,0,183.7,39578.3863310185,2008-05-10,09:16:19
39.9861833,116.4508366,0,187,39578.3863541667,2008-05-10,09:16:21
39.9861633,116.4508316,0,187,39578.3863773148,2008-05-10,09:16:23
39.9861466,116.4508233,0,187,39578.386400463,2008-05-10,09:16:25
39.9861166,116.4508166,0,187,39578.3864236111,2008-05-10,09:16:27
39.9860733,116.4508199,0,190.3,39578.3864467593,2008-05-10,09:16:29
39.9860366,116.4508183,0,190.3,39578.3864699074,2008-05-10,09:16:31
39.986,116.450825,0,193.6,39578.3864930556,2008-05-10,09:16:33
39.98598,116.450825,0,193.6,39578.3865162037,2008-05-10,09:16:35
39.9859466,116.4508316,0,193.6,39578.3865393519,2008-05-10,09:16:37
39.985915,116.45084,0,196.9,39578.3865625,2008-05-10,09:16:39
39.985885,116.4508516,0,196.9,39578.3865856482,2008-05-10,09:16:41
39.9858533,116.4508583,0,200.1,39578.3866087963,2008-05-10,09:16:43
39.9858216,116.4508699,0,203.4,39578.3866319444,2008-05-10,09:16:45
39.9858099,116.450875,0,203.4,39578.3866550926,2008-05-10,09:16:47
39.9857916,116.4508849,0,203.4,39578.3866782407,2008-05-10,09:16:49
39.9857816,116.450895,0,203.4,39578.3867013889,2008-05-10,09:16:51
39.9857799,116.4508516,0,203.4,39578.386724537,2008-05-10,09:16:53
39.9857566,116.4508533,0,203.4,39578.3867476852,2008-05-10,09:16:55
39.9857399,116.4508483,0,203.4,39578.3867708333,2008-05-10,09:16:57
39.9857166,116.4508516,0,203.4,39578.3867939815,2008-05-10,09:16:59
39.9856966,116.4508483,0,206.7,39578.3868171296,2008-05-10,09:17:01
39.9856766,116.4508499,0,206.7,39578.3868402778,2008-05-10,09:17:03
39.98566,116.4508483,0,203.4,39578.3868634259,2008-05-10,09:17:05
39.985635,116.4508516,0,206.7,39578.3868865741,2008-05-10,09:17:07
39.9856133,116.4508516,0,203.4,39578.3869097222,2008-05-10,09:17:09
39.9855933,116.4508483,0,203.4,39578.3869328704,2008-05-10,09:17:11
39.9855699,116.4508499,0,203.4,39578.3869560185,2008-05-10,09:17:13
39.9855383,116.4508633,0,203.4,39578.3869791667,2008-05-10,09:17:15
39.9855149,116.4508716,0,203.4,39578.3870023148,2008-05-10,09:17:17
39.9854999,116.4508699,0,203.4,39578.387025463,2008-05-10,09:17:19
39.9854783,116.450875,0,203.4,39578.3870486111,2008-05-10,09:17:21
39.9854483,116.4508883,0,206.7,39578.3870717593,2008-05-10,09:17:23
39.9854216,116.450895,0,206.7,39578.3870949074,2008-05-10,09:17:25
39.9853933,116.4509083,0,206.7,39578.3871180556,2008-05-10,09:17:27
39.9853583,116.4509233,0,206.7,39578.3871412037,2008-05-10,09:17:29
39.9853299,116.4509349,0,206.7,39578.3871643519,2008-05-10,09:17:31
39.9853116,116.4509249,0,210,39578.3871875,2008-05-10,09:17:33
39.9852916,116.4509216,0,210,39578.3872106481,2008-05-10,09:17:35
39.9852816,116.4509016,0,210,39578.3872337963,2008-05-10,09:17:37
39.98527,116.4508816,0,206.7,39578.3872569444,2008-05-10,09:17:39
39.9852766,116.4508349,0,203.4,39578.3872800926,2008-05-10,09:17:41
39.9852866,116.4507983,0,203.4,39578.3873032407,2008-05-10,09:17:43
39.9853049,116.4507566,0,203.4,39578.3873263889,2008-05-10,09:17:45
39.9853166,116.4507099,0,203.4,39578.387349537,2008-05-10,09:17:47
39.9853166,116.4506816,0,203.4,39578.3873726852,2008-05-10,09:17:49
39.9853316,116.450635,0,206.7,39578.3873958333,2008-05-10,09:17:51
39.9853449,116.4505966,0,206.7,39578.3874189815,2008-05-10,09:17:53
39.9853566,116.4505716,0,206.7,39578.3874421296,2008-05-10,09:17:55
39.9853716,116.4505266,0,203.4,39578.3874652778,2008-05-10,09:17:57
39.9853833,116.4504933,0,203.4,39578.3874884259,2008-05-10,09:17:59
39.9854016,116.4504499,0,203.4,39578.3875115741,2008-05-10,09:18:01
39.9854149,116.4504149,0,203.4,39578.3875347222,2008-05-10,09:18:03
39.9854283,116.45039,0,203.4,39578.3875578704,2008-05-10,09:18:05
39.9854383,116.4503716,0,203.4,39578.3875810185,2008-05-10,09:18:07
39.9854516,116.4503399,0,203.4,39578.3876041667,2008-05-10,09:18:09
39.9854616,116.45032,0,203.4,39578.3876273148,2008-05-10,09:18:11
39.9854766,116.4502916,0,203.4,39578.387650463,2008-05-10,09:18:13
39.98549,116.4502633,0,200.1,39578.3876736111,2008-05-10,09:18:15
39.9855016,116.4502333,0,203.4,39578.3876967593,2008-05-10,09:18:17
39.9855183,116.4502049,0,203.4,39578.3877199074,2008-05-10,09:18:19
39.9855366,116.4501783,0,203.4,39578.3877430556,2008-05-10,09:18:21
39.9855549,116.4501516,0,203.4,39578.3877662037,2008-05-10,09:18:23
39.9855766,116.450125,0,203.4,39578.3877893519,2008-05-10,09:18:25
39.9855966,116.4500999,0,203.4,39578.3878125,2008-05-10,09:18:27
39.9856166,116.4500716,0,203.4,39578.3878356481,2008-05-10,09:18:29
39.9856316,116.4500566,0,203.4,39578.3878587963,2008-05-10,09:18:31
39.9856433,116.4500483,0,196.9,39578.3878819444,2008-05-10,09:18:33
39.98565,116.4500466,0,196.9,39578.3879050926,2008-05-10,09:18:35
39.9856633,116.4500499,0,196.9,39578.387962963,2008-05-10,09:18:40
39.9857066,116.4500116,0,190.3,39578.3880208333,2008-05-10,09:18:45
39.9857383,116.4499833,0,187,39578.3880439815,2008-05-10,09:18:47
39.98576,116.449955,0,180.4,39578.3880671296,2008-05-10,09:18:49
39.9857799,116.44995,0,177.2,39578.3880902778,2008-05-10,09:18:51
39.985775,116.4499566,0,173.9,39578.3881134259,2008-05-10,09:18:53
39.9857683,116.4499316,0,170.6,39578.3881365741,2008-05-10,09:18:55
39.9857833,116.4498983,0,167.3,39578.3881597222,2008-05-10,09:18:57
39.9858049,116.4498666,0,160.8,39578.3881828704,2008-05-10,09:18:59
39.9858199,116.44983,0,157.5,39578.3882060185,2008-05-10,09:19:01
39.98583,116.4498033,0,154.2,39578.3882291667,2008-05-10,09:19:03
39.9858433,116.44978,0,154.2,39578.3882523148,2008-05-10,09:19:05
39.9858566,116.4497666,0,150.9,39578.388275463,2008-05-10,09:19:07
39.9858766,116.44974,0,150.9,39578.3882986111,2008-05-10,09:19:09
39.9858916,116.4497183,0,150.9,39578.3883217593,2008-05-10,09:19:11
39.9859066,116.4496933,0,150.9,39578.3883449074,2008-05-10,09:19:13
39.9859199,116.4496733,0,150.9,39578.3883680556,2008-05-10,09:19:15
39.9859366,116.4496649,0,150.9,39578.3883912037,2008-05-10,09:19:17
39.9859583,116.4496433,0,150.9,39578.3884143519,2008-05-10,09:19:19
39.9859833,116.4496166,0,150.9,39578.3884375,2008-05-10,09:19:21
39.986,116.4495949,0,150.9,39578.3884606481,2008-05-10,09:19:23
39.9860166,116.449565,0,147.6,39578.3884837963,2008-05-10,09:19:25
39.9860233,116.4495449,0,147.6,39578.3885069444,2008-05-10,09:19:27
39.9860316,116.4495333,0,147.6,39578.3885300926,2008-05-10,09:19:29
39.9860333,116.4495066,0,147.6,39578.3885532407,2008-05-10,09:19:31
39.9860333,116.4494983,0,147.6,39578.3886111111,2008-05-10,09:19:36
39.9860333,116.4494983,0,147.6,39578.3886458333,2008-05-10,09:19:39
39.9860283,116.4495016,0,147.6,39578.3886689815,2008-05-10,09:19:41
39.9860533,116.4494516,0,147.6,39578.3887268519,2008-05-10,09:19:46
39.9860599,116.4494133,0,147.6,39578.38875,2008-05-10,09:19:48
39.9860716,116.4493799,0,147.6,39578.3887731481,2008-05-10,09:19:50
39.9860816,116.44936,0,147.6,39578.3887962963,2008-05-10,09:19:52
39.9860849,116.449355,0,147.6,39578.3888194444,2008-05-10,09:19:54
39.9860883,116.4493133,0,144.4,39578.3888425926,2008-05-10,09:19:56
39.9860983,116.4492716,0,141.1,39578.3888657407,2008-05-10,09:19:58
39.9861299,116.4492483,0,141.1,39578.3888888889,2008-05-10,09:20:00
39.9861666,116.4492366,0,141.1,39578.388912037,2008-05-10,09:20:02
39.986195,116.44922,0,141.1,39578.3889351852,2008-05-10,09:20:04
39.9862266,116.4492049,0,137.8,39578.3889583333,2008-05-10,09:20:06
39.9862483,116.4491833,0,137.8,39578.3889814815,2008-05-10,09:20:08
39.986265,116.4491599,0,137.8,39578.3890046296,2008-05-10,09:20:10
39.986275,116.4491349,0,137.8,39578.3890277778,2008-05-10,09:20:12
39.9862766,116.44911,0,137.8,39578.3890509259,2008-05-10,09:20:14
39.9862816,116.4490833,0,137.8,39578.3890740741,2008-05-10,09:20:16
39.98629,116.4490533,0,134.5,39578.3890972222,2008-05-10,09:20:18
39.9863083,116.4490283,0,134.5,39578.3891203704,2008-05-10,09:20:20
39.9863266,116.4490033,0,131.2,39578.3891435185,2008-05-10,09:20:22
39.9863383,116.4489733,0,131.2,39578.3891666667,2008-05-10,09:20:24
39.9863583,116.4489433,0,131.2,39578.3891898148,2008-05-10,09:20:26
39.9863916,116.4489333,0,131.2,39578.389212963,2008-05-10,09:20:28
39.9864249,116.4489316,0,134.5,39578.3892361111,2008-05-10,09:20:30
39.9864416,116.44892,0,134.5,39578.3892592593,2008-05-10,09:20:32
39.9864533,116.4489033,0,134.5,39578.3892824074,2008-05-10,09:20:34
39.9864583,116.4488716,0,131.2,39578.3893055556,2008-05-10,09:20:36
39.9864649,116.4488433,0,134.5,39578.3893287037,2008-05-10,09:20:38
39.9864883,116.4488033,0,131.2,39578.3893518519,2008-05-10,09:20:40
39.9865199,116.4487749,0,131.2,39578.389375,2008-05-10,09:20:42
39.9865266,116.448745,0,131.2,39578.3893981481,2008-05-10,09:20:44
39.9865283,116.448715,0,128,39578.3894212963,2008-05-10,09:20:46
39.9865399,116.4486916,0,128,39578.3894444444,2008-05-10,09:20:48
39.9865616,116.4486783,0,128,39578.3894675926,2008-05-10,09:20:50
39.9865916,116.4486633,0,128,39578.3894907407,2008-05-10,09:20:52
39.9866049,116.4486299,0,128,39578.3895138889,2008-05-10,09:20:54
39.9866216,116.4485983,0,128,39578.389537037,2008-05-10,09:20:56
39.9866349,116.44857,0,124.7,39578.3895601852,2008-05-10,09:20:58
39.9866466,116.4485533,0,124.7,39578.3895833333,2008-05-10,09:21:00
39.9866683,116.4485333,0,124.7,39578.3896064815,2008-05-10,09:21:02
39.986685,116.4485,0,121.4,39578.3896296296,2008-05-10,09:21:04
39.9867,116.4484683,0,121.4,39578.3896527778,2008-05-10,09:21:06
39.9866883,116.4484249,0,121.4,39578.3896759259,2008-05-10,09:21:08
39.9867016,116.4483849,0,121.4,39578.3896990741,2008-05-10,09:21:10
39.9867166,116.4483516,0,121.4,39578.3897222222,2008-05-10,09:21:12
39.9867283,116.4483116,0,121.4,39578.3897453704,2008-05-10,09:21:14
39.9867583,116.4483033,0,121.4,39578.3897685185,2008-05-10,09:21:16
39.9867683,116.4482833,0,121.4,39578.3897916667,2008-05-10,09:21:18
39.9868033,116.4482816,0,118.1,39578.3898148148,2008-05-10,09:21:20
39.9868483,116.4483049,0,118.1,39578.389837963,2008-05-10,09:21:22
39.9868833,116.4483499,0,118.1,39578.3898611111,2008-05-10,09:21:24
39.9868566,116.4483433,0,121.4,39578.3898842593,2008-05-10,09:21:26
39.9869033,116.4482766,0,121.4,39578.3899421296,2008-05-10,09:21:31
39.9869149,116.4482799,0,121.4,39578.3899652778,2008-05-10,09:21:33
39.9868983,116.4483399,0,121.4,39578.3899884259,2008-05-10,09:21:35
39.9869033,116.4483833,0,124.7,39578.3900115741,2008-05-10,09:21:37
39.9869133,116.4483566,0,124.7,39578.3900347222,2008-05-10,09:21:39
39.9869516,116.4482616,0,124.7,39578.3900578704,2008-05-10,09:21:41
39.9869466,116.4482616,0,128,39578.3900810185,2008-05-10,09:21:43
39.9869616,116.4482349,0,128,39578.3901041667,2008-05-10,09:21:45
39.9869599,116.4481983,0,131.2,39578.3901273148,2008-05-10,09:21:47
39.9870016,116.4481116,0,128,39578.390150463,2008-05-10,09:21:49
39.9869966,116.4480666,0,128,39578.3901736111,2008-05-10,09:21:51
39.9870066,116.4480216,0,131.2,39578.3901967593,2008-05-10,09:21:53
39.9870249,116.447945,0,131.2,39578.3902199074,2008-05-10,09:21:55
39.9870366,116.447875,0,131.2,39578.3902430556,2008-05-10,09:21:57
39.9870549,116.44782,0,131.2,39578.3902662037,2008-05-10,09:21:59
39.9870783,116.4477799,0,131.2,39578.3902893519,2008-05-10,09:22:01
39.9871016,116.4477633,0,131.2,39578.3903125,2008-05-10,09:22:03
39.98712,116.44775,0,131.2,39578.3903356481,2008-05-10,09:22:05
39.9871499,116.4477316,0,131.2,39578.3903587963,2008-05-10,09:22:07
39.9871733,116.4477133,0,131.2,39578.3903819444,2008-05-10,09:22:09
39.98723,116.4476949,0,134.5,39578.3904050926,2008-05-10,09:22:11
39.9872366,116.4476916,0,131.2,39578.3904282407,2008-05-10,09:22:13
39.9872616,116.4476716,0,134.5,39578.3904861111,2008-05-10,09:22:18
39.9873666,116.4476049,0,134.5,39578.3905439815,2008-05-10,09:22:23
39.98734,116.4476883,0,154.2,39578.4029398148,2008-05-10,09:40:14
