# Supplementary material for: Research on differential privacy protection method based on user tendency
Source: PLoS One. 2023 Oct 26;18(10):e0288823. doi: 10.1371/journal.pone.0288823 (PMC10602288; doi:10.1371/journal.pone.0288823)
Supplement: S5 Data — (ZIP) [file pone.0288823.s005.zip › Data 5-5/153/Trajectory/20080510111115.plt]

Geolife trajectory
WGS 84
Altitude is in Feet
Reserved 3
0,2,255,My Track,0,0,2,8421376
0
39.9871649,116.4592033,0,134.5,39578.4661458333,2008-05-10,11:11:15
39.9871116,116.4592849,0,134.5,39578.4661574074,2008-05-10,11:11:16
39.9869999,116.4594566,0,134.5,39578.4661805556,2008-05-10,11:11:18
39.9868966,116.4596266,0,131.2,39578.4662037037,2008-05-10,11:11:20
39.9867783,116.4598116,0,131.2,39578.4662268519,2008-05-10,11:11:22
39.9866599,116.4599949,0,131.2,39578.46625,2008-05-10,11:11:24
39.9865399,116.4601816,0,131.2,39578.4662731481,2008-05-10,11:11:26
39.9864183,116.4603699,0,131.2,39578.4662962963,2008-05-10,11:11:28
39.9863016,116.4605516,0,128,39578.4663194444,2008-05-10,11:11:30
39.9861916,116.460725,0,128,39578.4663425926,2008-05-10,11:11:32
39.98608,116.460895,0,128,39578.4663657407,2008-05-10,11:11:34
39.9859716,116.4610616,0,124.7,39578.4663888889,2008-05-10,11:11:36
39.98587,116.4612283,0,124.7,39578.466412037,2008-05-10,11:11:38
39.9857649,116.4613966,0,121.4,39578.4664351852,2008-05-10,11:11:40
39.9856516,116.4615633,0,124.7,39578.4664583333,2008-05-10,11:11:42
39.9855433,116.4617166,0,124.7,39578.4664814815,2008-05-10,11:11:44
39.9854566,116.4618466,0,128,39578.4665046296,2008-05-10,11:11:46
39.9854066,116.4619349,0,128,39578.4665277778,2008-05-10,11:11:48
39.9853599,116.461995,0,131.2,39578.4665509259,2008-05-10,11:11:50
39.985325,116.4620433,0,131.2,39578.4665740741,2008-05-10,11:11:52
39.985285,116.4621016,0,131.2,39578.4665972222,2008-05-10,11:11:54
39.9852349,116.4621766,0,134.5,39578.4666203704,2008-05-10,11:11:56
39.9851733,116.4622633,0,134.5,39578.4666435185,2008-05-10,11:11:58
39.9851066,116.4623599,0,137.8,39578.4666666667,2008-05-10,11:12:00
39.9850383,116.4624566,0,134.5,39578.4666898148,2008-05-10,11:12:02
39.9849616,116.4625666,0,134.5,39578.466712963,2008-05-10,11:12:04
39.9848716,116.4626933,0,131.2,39578.4667361111,2008-05-10,11:12:06
39.9847699,116.4628433,0,131.2,39578.4667592593,2008-05-10,11:12:08
39.9846683,116.4630116,0,131.2,39578.4667824074,2008-05-10,11:12:10
39.9845616,116.4631816,0,131.2,39578.4668055556,2008-05-10,11:12:12
39.9844599,116.4633483,0,131.2,39578.4668287037,2008-05-10,11:12:14
39.9843616,116.4635116,0,131.2,39578.4668518519,2008-05-10,11:12:16
39.9842566,116.463675,0,134.5,39578.466875,2008-05-10,11:12:18
39.984145,116.4638633,0,134.5,39578.4668981481,2008-05-10,11:12:20
39.9840233,116.4640633,0,134.5,39578.4669212963,2008-05-10,11:12:22
39.9839049,116.4642749,0,137.8,39578.4669444444,2008-05-10,11:12:24
39.9837616,116.4644866,0,134.5,39578.4669675926,2008-05-10,11:12:26
39.9836183,116.4647033,0,134.5,39578.4669907407,2008-05-10,11:12:28
39.9834783,116.4649183,0,134.5,39578.4670138889,2008-05-10,11:12:30
39.9833399,116.4651266,0,134.5,39578.467037037,2008-05-10,11:12:32
39.9832116,116.4653249,0,134.5,39578.4670601852,2008-05-10,11:12:34
39.98311,116.4654849,0,134.5,39578.4670833333,2008-05-10,11:12:36
39.9830383,116.4656016,0,134.5,39578.4671064815,2008-05-10,11:12:38
39.9829983,116.4656566,0,134.5,39578.4671296296,2008-05-10,11:12:40
39.9829766,116.46568,0,134.5,39578.4671527778,2008-05-10,11:12:42
39.9829649,116.4656883,0,134.5,39578.4671759259,2008-05-10,11:12:44
39.9829633,116.465685,0,134.5,39578.4672337963,2008-05-10,11:12:49
39.9829633,116.465685,0,134.5,39578.4672916667,2008-05-10,11:12:54
39.9829633,116.465685,0,134.5,39578.467349537,2008-05-10,11:12:59
39.9829633,116.465685,0,134.5,39578.4673842593,2008-05-10,11:13:02
39.9829633,116.465685,0,134.5,39578.4674074074,2008-05-10,11:13:04
39.9828916,116.46579,0,134.5,39578.4674652778,2008-05-10,11:13:09
39.9828233,116.46589,0,134.5,39578.4674884259,2008-05-10,11:13:11
39.9827333,116.4660249,0,134.5,39578.4675115741,2008-05-10,11:13:13
39.9826416,116.4661799,0,134.5,39578.4675347222,2008-05-10,11:13:15
39.98255,116.4663533,0,134.5,39578.4675578704,2008-05-10,11:13:17
39.9824566,116.4665283,0,134.5,39578.4675810185,2008-05-10,11:13:19
39.9823566,116.4666966,0,134.5,39578.4676041667,2008-05-10,11:13:21
39.9822466,116.4668716,0,134.5,39578.4676273148,2008-05-10,11:13:23
39.9821283,116.4670549,0,131.2,39578.467650463,2008-05-10,11:13:25
39.9820133,116.4672316,0,131.2,39578.4676736111,2008-05-10,11:13:27
39.9819133,116.46739,0,131.2,39578.4676967593,2008-05-10,11:13:29
39.981835,116.4675099,0,131.2,39578.4677199074,2008-05-10,11:13:31
39.9817849,116.4675866,0,131.2,39578.4677430556,2008-05-10,11:13:33
39.9817433,116.4676499,0,128,39578.4677662037,2008-05-10,11:13:35
39.9816899,116.4677333,0,128,39578.4677893519,2008-05-10,11:13:37
39.9816216,116.4678433,0,128,39578.4678125,2008-05-10,11:13:39
39.9815266,116.4679866,0,128,39578.4678356481,2008-05-10,11:13:41
39.9814116,116.46816,0,128,39578.4678587963,2008-05-10,11:13:43
39.9812849,116.4683533,0,128,39578.4678819444,2008-05-10,11:13:45
39.9811449,116.4685666,0,128,39578.4679050926,2008-05-10,11:13:47
39.980995,116.4687966,0,124.7,39578.4679282407,2008-05-10,11:13:49
39.98084,116.469035,0,124.7,39578.4679513889,2008-05-10,11:13:51
39.9806799,116.4692683,0,124.7,39578.467974537,2008-05-10,11:13:53
39.9805233,116.4695066,0,124.7,39578.4679976852,2008-05-10,11:13:55
39.980375,116.4697416,0,124.7,39578.4680208333,2008-05-10,11:13:57
39.9802299,116.4699733,0,124.7,39578.4680439815,2008-05-10,11:13:59
39.980085,116.4702016,0,124.7,39578.4680671296,2008-05-10,11:14:01
39.9799366,116.4704283,0,124.7,39578.4680902778,2008-05-10,11:14:03
39.9797883,116.4706499,0,124.7,39578.4681134259,2008-05-10,11:14:05
39.9796416,116.4708816,0,121.4,39578.4681365741,2008-05-10,11:14:07
39.9794916,116.4711066,0,124.7,39578.4681597222,2008-05-10,11:14:09
39.9793416,116.4713299,0,124.7,39578.4681828704,2008-05-10,11:14:11
39.9792233,116.4715266,0,124.7,39578.4682060185,2008-05-10,11:14:13
39.9791483,116.4716533,0,124.7,39578.4682291667,2008-05-10,11:14:15
39.9791066,116.4717166,0,128,39578.4682523148,2008-05-10,11:14:17
39.97909,116.4717416,0,128,39578.468275463,2008-05-10,11:14:19
39.9790883,116.4717433,0,128,39578.4682986111,2008-05-10,11:14:21
39.9790883,116.4717433,0,128,39578.4683564815,2008-05-10,11:14:26
39.9790883,116.4717433,0,128,39578.4684143519,2008-05-10,11:14:31
39.9790883,116.4717433,0,128,39578.4684722222,2008-05-10,11:14:36
39.9790883,116.4717433,0,128,39578.4685300926,2008-05-10,11:14:41
39.9790883,116.4717433,0,128,39578.468587963,2008-05-10,11:14:46
39.9790883,116.4717433,0,128,39578.4686458333,2008-05-10,11:14:51
39.9790883,116.4717433,0,128,39578.4687037037,2008-05-10,11:14:56
39.9790883,116.4717433,0,128,39578.4687615741,2008-05-10,11:15:01
39.9790883,116.4717433,0,128,39578.4688194444,2008-05-10,11:15:06
39.9790883,116.4717433,0,128,39578.4688773148,2008-05-10,11:15:11
39.9790883,116.4717433,0,128,39578.468912037,2008-05-10,11:15:14
39.9790883,116.4717433,0,128,39578.4689351852,2008-05-10,11:15:16
39.9790583,116.4717833,0,128,39578.4689930556,2008-05-10,11:15:21
39.9789833,116.4718866,0,128,39578.4690162037,2008-05-10,11:15:23
39.9788983,116.4720099,0,128,39578.4690393518,2008-05-10,11:15:25
39.97881,116.4721416,0,128,39578.4690625,2008-05-10,11:15:27
39.9787149,116.4722783,0,128,39578.4690856481,2008-05-10,11:15:29
39.9786083,116.4724299,0,128,39578.4691087963,2008-05-10,11:15:31
39.9783883,116.4727616,0,124.7,39578.4691666667,2008-05-10,11:15:36
39.9782483,116.4730333,0,121.4,39578.4691898148,2008-05-10,11:15:38
39.9781466,116.4731999,0,124.7,39578.469212963,2008-05-10,11:15:40
39.9780533,116.4733333,0,124.7,39578.4692361111,2008-05-10,11:15:42
39.9779616,116.4734749,0,128,39578.4692592593,2008-05-10,11:15:44
39.9778683,116.4736183,0,124.7,39578.4692824074,2008-05-10,11:15:46
39.9777799,116.4737533,0,128,39578.4693055556,2008-05-10,11:15:48
39.9777066,116.4738766,0,128,39578.4693287037,2008-05-10,11:15:50
39.9776366,116.4739799,0,128,39578.4693518518,2008-05-10,11:15:52
39.9775833,116.4740666,0,128,39578.469375,2008-05-10,11:15:54
39.9775399,116.4741183,0,131.2,39578.4693981481,2008-05-10,11:15:56
39.9774933,116.47418,0,131.2,39578.4694212963,2008-05-10,11:15:58
39.9774466,116.4742449,0,131.2,39578.4694444444,2008-05-10,11:16:00
39.9774083,116.4743016,0,131.2,39578.4694675926,2008-05-10,11:16:02
39.9773716,116.47436,0,134.5,39578.4694907407,2008-05-10,11:16:04
39.9773283,116.4744149,0,134.5,39578.4695138889,2008-05-10,11:16:06
39.9773083,116.4744633,0,134.5,39578.469537037,2008-05-10,11:16:08
39.9773049,116.4744733,0,134.5,39578.4695601852,2008-05-10,11:16:10
39.9773066,116.4744733,0,134.5,39578.4696180556,2008-05-10,11:16:15
39.9773066,116.4744733,0,134.5,39578.4696759259,2008-05-10,11:16:20
39.9773066,116.4744733,0,134.5,39578.4697337963,2008-05-10,11:16:25
39.9773066,116.4744733,0,134.5,39578.4697916667,2008-05-10,11:16:30
39.9773066,116.4744733,0,134.5,39578.469849537,2008-05-10,11:16:35
39.9773066,116.4744733,0,134.5,39578.4698842593,2008-05-10,11:16:38
39.9773033,116.4744749,0,134.5,39578.4699074074,2008-05-10,11:16:40
39.9772916,116.4744633,0,134.5,39578.4699652778,2008-05-10,11:16:45
39.9772633,116.4745133,0,134.5,39578.4699884259,2008-05-10,11:16:47
39.9772116,116.4745566,0,134.5,39578.4700115741,2008-05-10,11:16:49
39.9771649,116.4746249,0,134.5,39578.4700347222,2008-05-10,11:16:51
39.9770533,116.4748316,0,134.5,39578.4700578704,2008-05-10,11:16:53
39.976945,116.4749983,0,134.5,39578.4700810185,2008-05-10,11:16:55
39.97683,116.4751149,0,134.5,39578.4701041667,2008-05-10,11:16:57
39.9767116,116.4752783,0,134.5,39578.4701273148,2008-05-10,11:16:59
39.9765983,116.4754699,0,134.5,39578.470150463,2008-05-10,11:17:01
39.97647,116.4757333,0,131.2,39578.4701736111,2008-05-10,11:17:03
39.9763349,116.4759466,0,131.2,39578.4701967593,2008-05-10,11:17:05
39.9762033,116.4761299,0,128,39578.4702199074,2008-05-10,11:17:07
39.9760799,116.4763083,0,124.7,39578.4702430556,2008-05-10,11:17:09
39.9759733,116.4764883,0,124.7,39578.4702662037,2008-05-10,11:17:11
39.9758616,116.4766516,0,121.4,39578.4702893518,2008-05-10,11:17:13
39.9757849,116.4767833,0,128,39578.4703125,2008-05-10,11:17:15
39.9757149,116.4769433,0,131.2,39578.4703356481,2008-05-10,11:17:17
39.9756116,116.4771016,0,131.2,39578.4703587963,2008-05-10,11:17:19
39.9755249,116.4772966,0,131.2,39578.4703819444,2008-05-10,11:17:21
39.9754966,116.4774683,0,134.5,39578.4704050926,2008-05-10,11:17:23
39.97536,116.4775783,0,128,39578.4704282407,2008-05-10,11:17:25
39.97518,116.4776166,0,128,39578.4704513889,2008-05-10,11:17:27
39.9750933,116.4777633,0,121.4,39578.470474537,2008-05-10,11:17:29
39.9750466,116.4778333,0,118.1,39578.4704976852,2008-05-10,11:17:31
39.9750199,116.4779299,0,108.3,39578.4705208333,2008-05-10,11:17:33
39.9750166,116.4779366,0,105,39578.4705439815,2008-05-10,11:17:35
39.9750066,116.4779716,0,101.7,39578.4705671296,2008-05-10,11:17:37
39.9749533,116.4780233,0,98.4,39578.4705902778,2008-05-10,11:17:39
39.9748883,116.478115,0,95.1,39578.4706134259,2008-05-10,11:17:41
39.9747983,116.47825,0,95.1,39578.4706365741,2008-05-10,11:17:43
39.9747,116.4783933,0,91.9,39578.4706597222,2008-05-10,11:17:45
39.9746066,116.47855,0,91.9,39578.4706828704,2008-05-10,11:17:47
39.97452,116.4786999,0,91.9,39578.4707060185,2008-05-10,11:17:49
39.9744366,116.4788466,0,95.1,39578.4707291667,2008-05-10,11:17:51
39.9743449,116.4789799,0,95.1,39578.4707523148,2008-05-10,11:17:53
39.9742449,116.4791266,0,95.1,39578.470775463,2008-05-10,11:17:55
39.9741416,116.4792833,0,95.1,39578.4707986111,2008-05-10,11:17:57
39.9740416,116.4794149,0,95.1,39578.4708217593,2008-05-10,11:17:59
39.9739516,116.4795366,0,91.9,39578.4708449074,2008-05-10,11:18:01
39.9738783,116.479685,0,82,39578.4708680556,2008-05-10,11:18:03
39.9737949,116.47984,0,75.5,39578.4708912037,2008-05-10,11:18:05
39.9736983,116.4799816,0,75.5,39578.4709143518,2008-05-10,11:18:07
39.9735999,116.480175,0,75.5,39578.4709375,2008-05-10,11:18:09
39.973495,116.4803583,0,72.2,39578.4709606481,2008-05-10,11:18:11
39.9733933,116.480525,0,72.2,39578.4709837963,2008-05-10,11:18:13
39.9733016,116.4806783,0,72.2,39578.4710069444,2008-05-10,11:18:15
39.9731966,116.4808099,0,75.5,39578.4710300926,2008-05-10,11:18:17
39.9730916,116.48096,0,75.5,39578.4710532407,2008-05-10,11:18:19
39.9729883,116.4811116,0,78.7,39578.4710763889,2008-05-10,11:18:21
39.9728899,116.481275,0,82,39578.471099537,2008-05-10,11:18:23
39.9727916,116.4814549,0,85.3,39578.4711226852,2008-05-10,11:18:25
39.9726816,116.4816249,0,88.6,39578.4711458333,2008-05-10,11:18:27
39.9725899,116.4817633,0,88.6,39578.4711689815,2008-05-10,11:18:29
39.9725166,116.4818716,0,91.9,39578.4711921296,2008-05-10,11:18:31
39.9724499,116.4819633,0,91.9,39578.4712152778,2008-05-10,11:18:33
39.9724033,116.482055,0,95.1,39578.4712384259,2008-05-10,11:18:35
39.9723566,116.4821483,0,95.1,39578.4712615741,2008-05-10,11:18:37
39.9722999,116.4822266,0,95.1,39578.4712847222,2008-05-10,11:18:39
39.9722449,116.4823266,0,91.9,39578.4713078704,2008-05-10,11:18:41
39.9721733,116.482445,0,91.9,39578.4713310185,2008-05-10,11:18:43
39.9721033,116.4825549,0,91.9,39578.4713541667,2008-05-10,11:18:45
39.9720366,116.48265,0,91.9,39578.4713773148,2008-05-10,11:18:47
39.971985,116.4827133,0,91.9,39578.471400463,2008-05-10,11:18:49
39.9719583,116.4827416,0,91.9,39578.4714236111,2008-05-10,11:18:51
39.9719583,116.4827516,0,95.1,39578.4714467593,2008-05-10,11:18:53
39.9719583,116.4827499,0,95.1,39578.4715046296,2008-05-10,11:18:58
39.9719583,116.4827499,0,95.1,39578.4715625,2008-05-10,11:19:03
39.9719583,116.4827499,0,95.1,39578.4716203704,2008-05-10,11:19:08
39.9719583,116.4827499,0,95.1,39578.4716782407,2008-05-10,11:19:13
39.9719583,116.4827499,0,95.1,39578.4717361111,2008-05-10,11:19:18
39.9719583,116.4827499,0,95.1,39578.4717939815,2008-05-10,11:19:23
39.9719583,116.4827499,0,95.1,39578.4718518518,2008-05-10,11:19:28
39.9719583,116.4827499,0,95.1,39578.4718865741,2008-05-10,11:19:31
39.9719583,116.4827499,0,95.1,39578.4719097222,2008-05-10,11:19:33
39.971915,116.4827999,0,95.1,39578.4719675926,2008-05-10,11:19:38
39.9718583,116.4828416,0,95.1,39578.4719907407,2008-05-10,11:19:40
39.9717533,116.4829016,0,95.1,39578.4720138889,2008-05-10,11:19:42
39.9716866,116.4829749,0,95.1,39578.472037037,2008-05-10,11:19:44
39.9716233,116.4830533,0,95.1,39578.4720601852,2008-05-10,11:19:46
39.9715699,116.4831366,0,95.1,39578.4720833333,2008-05-10,11:19:48
39.9714999,116.483225,0,95.1,39578.4721064815,2008-05-10,11:19:50
39.9714183,116.4833283,0,95.1,39578.4721296296,2008-05-10,11:19:52
39.9713299,116.4834066,0,95.1,39578.4721527778,2008-05-10,11:19:54
39.9712333,116.4834966,0,95.1,39578.4721759259,2008-05-10,11:19:56
39.9711533,116.4835883,0,95.1,39578.4721990741,2008-05-10,11:19:58
39.9710716,116.4836966,0,95.1,39578.4722222222,2008-05-10,11:20:00
39.9710116,116.4838,0,95.1,39578.4722453704,2008-05-10,11:20:02
39.9709549,116.4838883,0,95.1,39578.4722685185,2008-05-10,11:20:04
39.9709133,116.4839566,0,95.1,39578.4722916667,2008-05-10,11:20:06
39.9708933,116.48405,0,98.4,39578.4723148148,2008-05-10,11:20:08
39.9708483,116.4841316,0,98.4,39578.472337963,2008-05-10,11:20:10
39.970805,116.4842499,0,98.4,39578.4723611111,2008-05-10,11:20:12
39.9707633,116.4843783,0,98.4,39578.4723842593,2008-05-10,11:20:14
39.970725,116.4845116,0,98.4,39578.4724074074,2008-05-10,11:20:16
39.9706916,116.4846366,0,98.4,39578.4724305556,2008-05-10,11:20:18
39.9706683,116.4847699,0,98.4,39578.4724537037,2008-05-10,11:20:20
39.97065,116.4848966,0,98.4,39578.4724768519,2008-05-10,11:20:22
39.9706316,116.4850583,0,101.7,39578.4725,2008-05-10,11:20:24
39.9706199,116.4852183,0,101.7,39578.4725231482,2008-05-10,11:20:26
39.9706199,116.4853533,0,105,39578.4725462963,2008-05-10,11:20:28
39.9706299,116.4854616,0,111.5,39578.4725694444,2008-05-10,11:20:30
39.9706349,116.4855599,0,114.8,39578.4725925926,2008-05-10,11:20:32
39.9706449,116.4856733,0,118.1,39578.4726157407,2008-05-10,11:20:34
39.9706583,116.4858166,0,121.4,39578.4726388889,2008-05-10,11:20:36
39.9706633,116.4859749,0,124.7,39578.472662037,2008-05-10,11:20:38
39.9706633,116.4861266,0,124.7,39578.4726851852,2008-05-10,11:20:40
39.9706599,116.4862733,0,128,39578.4727083333,2008-05-10,11:20:42
39.9706599,116.4864266,0,131.2,39578.4727314815,2008-05-10,11:20:44
39.9706699,116.4865666,0,134.5,39578.4727546296,2008-05-10,11:20:46
39.9706783,116.486705,0,134.5,39578.4727777778,2008-05-10,11:20:48
39.9706733,116.4868699,0,134.5,39578.4728009259,2008-05-10,11:20:50
39.9706683,116.4870683,0,137.8,39578.4728240741,2008-05-10,11:20:52
39.9706583,116.4872733,0,137.8,39578.4728472222,2008-05-10,11:20:54
39.9706516,116.4874866,0,137.8,39578.4728703704,2008-05-10,11:20:56
39.9706483,116.4876933,0,137.8,39578.4728935185,2008-05-10,11:20:58
39.9706433,116.4878933,0,137.8,39578.4729166667,2008-05-10,11:21:00
39.9706516,116.4880816,0,141.1,39578.4729398148,2008-05-10,11:21:02
39.970655,116.488275,0,141.1,39578.472962963,2008-05-10,11:21:04
39.9706599,116.4884716,0,141.1,39578.4729861111,2008-05-10,11:21:06
39.9706616,116.4886666,0,144.4,39578.4730092593,2008-05-10,11:21:08
39.9706599,116.4888516,0,144.4,39578.4730324074,2008-05-10,11:21:10
39.9706599,116.4890149,0,144.4,39578.4730555556,2008-05-10,11:21:12
39.9706666,116.4891699,0,141.1,39578.4730787037,2008-05-10,11:21:14
39.9706766,116.4893383,0,144.4,39578.4731018519,2008-05-10,11:21:16
39.9706783,116.4895116,0,144.4,39578.473125,2008-05-10,11:21:18
39.9706766,116.4896866,0,144.4,39578.4731481481,2008-05-10,11:21:20
39.9706783,116.4898683,0,147.6,39578.4731712963,2008-05-10,11:21:22
39.9706749,116.4900583,0,147.6,39578.4731944444,2008-05-10,11:21:24
39.9706749,116.4902466,0,150.9,39578.4732175926,2008-05-10,11:21:26
39.9706733,116.4904433,0,150.9,39578.4732407407,2008-05-10,11:21:28
39.9706699,116.4906516,0,154.2,39578.4732638889,2008-05-10,11:21:30
39.9706716,116.4908683,0,157.5,39578.473287037,2008-05-10,11:21:32
39.9706783,116.4910833,0,160.8,39578.4733101852,2008-05-10,11:21:34
39.9706766,116.4913049,0,160.8,39578.4733333333,2008-05-10,11:21:36
39.9706766,116.4915083,0,160.8,39578.4733564815,2008-05-10,11:21:38
39.9706749,116.491695,0,160.8,39578.4733796296,2008-05-10,11:21:40
39.9706716,116.4918716,0,157.5,39578.4734027778,2008-05-10,11:21:42
39.9706733,116.4920483,0,160.8,39578.4734259259,2008-05-10,11:21:44
39.9706766,116.4922283,0,157.5,39578.4734490741,2008-05-10,11:21:46
39.9706699,116.4924033,0,160.8,39578.4734722222,2008-05-10,11:21:48
39.9706633,116.4925766,0,164,39578.4734953704,2008-05-10,11:21:50
39.9706733,116.4927466,0,164,39578.4735185185,2008-05-10,11:21:52
39.9706733,116.4929183,0,160.8,39578.4735416667,2008-05-10,11:21:54
39.9706749,116.4930799,0,160.8,39578.4735648148,2008-05-10,11:21:56
39.9706633,116.4932249,0,164,39578.473587963,2008-05-10,11:21:58
39.9706583,116.4932833,0,167.3,39578.4736111111,2008-05-10,11:22:00
39.9706583,116.4932866,0,170.6,39578.4736342593,2008-05-10,11:22:02
39.9706616,116.4932816,0,170.6,39578.4736921296,2008-05-10,11:22:07
39.9706599,116.4932816,0,170.6,39578.47375,2008-05-10,11:22:12
39.9706616,116.4932816,0,170.6,39578.4738078704,2008-05-10,11:22:17
39.9706616,116.4932816,0,170.6,39578.4738425926,2008-05-10,11:22:20
39.9706616,116.4932816,0,170.6,39578.4738657407,2008-05-10,11:22:22
39.9706683,116.493405,0,170.6,39578.4739236111,2008-05-10,11:22:27
39.9706816,116.4935116,0,170.6,39578.4739467593,2008-05-10,11:22:29
39.9706849,116.49367,0,170.6,39578.4739699074,2008-05-10,11:22:31
39.9706849,116.493845,0,170.6,39578.4739930556,2008-05-10,11:22:33
39.9706866,116.4940316,0,170.6,39578.4740162037,2008-05-10,11:22:35
39.9706983,116.4942233,0,170.6,39578.4740393519,2008-05-10,11:22:37
39.9707033,116.4944299,0,170.6,39578.4740625,2008-05-10,11:22:39
39.97071,116.4946433,0,170.6,39578.4740856481,2008-05-10,11:22:41
39.9707033,116.4948633,0,170.6,39578.4741087963,2008-05-10,11:22:43
39.9707033,116.4950533,0,170.6,39578.4741319444,2008-05-10,11:22:45
39.9707016,116.4952299,0,170.6,39578.4741550926,2008-05-10,11:22:47
39.9706999,116.4954033,0,170.6,39578.4741782407,2008-05-10,11:22:49
39.9706899,116.4955816,0,167.3,39578.4742013889,2008-05-10,11:22:51
39.9706816,116.4957566,0,164,39578.474224537,2008-05-10,11:22:53
39.9706766,116.4959283,0,164,39578.4742476852,2008-05-10,11:22:55
39.9706733,116.496095,0,164,39578.4742708333,2008-05-10,11:22:57
39.9706616,116.4962666,0,160.8,39578.4742939815,2008-05-10,11:22:59
39.9706516,116.496425,0,160.8,39578.4743171296,2008-05-10,11:23:01
39.9706466,116.4965583,0,160.8,39578.4743402778,2008-05-10,11:23:03
39.9706483,116.4966333,0,160.8,39578.4743634259,2008-05-10,11:23:05
39.9706466,116.4966566,0,160.8,39578.4743865741,2008-05-10,11:23:07
39.9706433,116.4966583,0,160.8,39578.4744444444,2008-05-10,11:23:12
39.9706433,116.4966583,0,160.8,39578.4745023148,2008-05-10,11:23:17
39.9706433,116.4966583,0,160.8,39578.474537037,2008-05-10,11:23:20
39.9706433,116.4966583,0,160.8,39578.4745601852,2008-05-10,11:23:22
39.97064,116.4967233,0,160.8,39578.4745833333,2008-05-10,11:23:24
39.9706299,116.496795,0,160.8,39578.4746064815,2008-05-10,11:23:26
39.9706166,116.49686,0,160.8,39578.4746296296,2008-05-10,11:23:28
39.9705783,116.4969316,0,160.8,39578.4746527778,2008-05-10,11:23:30
39.9705316,116.49698,0,160.8,39578.4746759259,2008-05-10,11:23:32
39.9704599,116.49698,0,157.5,39578.4746990741,2008-05-10,11:23:34
39.9703649,116.49697,0,157.5,39578.4747222222,2008-05-10,11:23:36
39.9702616,116.4969566,0,157.5,39578.4747453704,2008-05-10,11:23:38
39.9701416,116.4969466,0,157.5,39578.4747685185,2008-05-10,11:23:40
39.97002,116.496935,0,157.5,39578.4747916667,2008-05-10,11:23:42
39.9699016,116.4969166,0,157.5,39578.4748148148,2008-05-10,11:23:44
39.9697866,116.4968966,0,157.5,39578.474837963,2008-05-10,11:23:46
39.9696533,116.4968866,0,157.5,39578.4748611111,2008-05-10,11:23:48
39.9695166,116.4968733,0,157.5,39578.4748842593,2008-05-10,11:23:50
39.9693766,116.4968633,0,157.5,39578.4749074074,2008-05-10,11:23:52
39.9692366,116.4968549,0,157.5,39578.4749305556,2008-05-10,11:23:54
39.9691016,116.4968433,0,157.5,39578.4749537037,2008-05-10,11:23:56
39.9689733,116.4968349,0,154.2,39578.4749768519,2008-05-10,11:23:58
39.9688516,116.4968333,0,154.2,39578.475,2008-05-10,11:24:00
39.9687266,116.4968466,0,154.2,39578.4750231481,2008-05-10,11:24:02
39.9686033,116.4968616,0,154.2,39578.4750462963,2008-05-10,11:24:04
39.96848,116.4968766,0,154.2,39578.4750694444,2008-05-10,11:24:06
39.9683533,116.4968883,0,150.9,39578.4750925926,2008-05-10,11:24:08
39.9682349,116.4969016,0,147.6,39578.4751157407,2008-05-10,11:24:10
39.9681216,116.4969116,0,147.6,39578.4751388889,2008-05-10,11:24:12
39.968005,116.4969199,0,144.4,39578.475162037,2008-05-10,11:24:14
39.9678999,116.49693,0,141.1,39578.4751851852,2008-05-10,11:24:16
39.96781,116.4969366,0,141.1,39578.4752083333,2008-05-10,11:24:18
39.967725,116.4969416,0,141.1,39578.4752314815,2008-05-10,11:24:20
39.9676383,116.4969483,0,141.1,39578.4752546296,2008-05-10,11:24:22
39.9675649,116.4969533,0,141.1,39578.4752777778,2008-05-10,11:24:24
39.9674799,116.4969716,0,141.1,39578.4753009259,2008-05-10,11:24:26
39.9673966,116.496985,0,144.4,39578.4753240741,2008-05-10,11:24:28
39.9673166,116.4969899,0,144.4,39578.4753472222,2008-05-10,11:24:30
39.9672366,116.4969966,0,144.4,39578.4753703704,2008-05-10,11:24:32
39.9671583,116.4970099,0,147.6,39578.4753935185,2008-05-10,11:24:34
39.9670883,116.4970216,0,147.6,39578.4754166667,2008-05-10,11:24:36
39.9670116,116.4970383,0,147.6,39578.4754398148,2008-05-10,11:24:38
39.9669416,116.4970466,0,147.6,39578.475462963,2008-05-10,11:24:40
39.9668749,116.4970449,0,147.6,39578.4754861111,2008-05-10,11:24:42
39.9667949,116.4970466,0,147.6,39578.4755092593,2008-05-10,11:24:44
39.9667083,116.4970516,0,150.9,39578.4755324074,2008-05-10,11:24:46
39.9666,116.497075,0,150.9,39578.4755555556,2008-05-10,11:24:48
39.9665083,116.4970799,0,150.9,39578.4755787037,2008-05-10,11:24:50
39.9664183,116.4970816,0,150.9,39578.4756018519,2008-05-10,11:24:52
39.9663316,116.4970716,0,150.9,39578.475625,2008-05-10,11:24:54
39.9662466,116.49707,0,150.9,39578.4756481481,2008-05-10,11:24:56
39.9661683,116.4970616,0,154.2,39578.4756712963,2008-05-10,11:24:58
39.9660966,116.4970483,0,154.2,39578.4756944444,2008-05-10,11:25:00
39.9660349,116.4970333,0,154.2,39578.4757175926,2008-05-10,11:25:02
39.96597,116.4970266,0,157.5,39578.4757407407,2008-05-10,11:25:04
39.9658916,116.4970316,0,157.5,39578.4757638889,2008-05-10,11:25:06
39.9658166,116.4970333,0,157.5,39578.475787037,2008-05-10,11:25:08
39.9657633,116.4970466,0,157.5,39578.4758101852,2008-05-10,11:25:10
39.9657266,116.4970516,0,157.5,39578.4758333333,2008-05-10,11:25:12
39.9657116,116.4970483,0,157.5,39578.4758564815,2008-05-10,11:25:14
39.9656716,116.49705,0,160.8,39578.4758796296,2008-05-10,11:25:16
39.965625,116.4970599,0,160.8,39578.4759027778,2008-05-10,11:25:18
39.9655699,116.4970733,0,164,39578.4759259259,2008-05-10,11:25:20
39.9655033,116.497085,0,164,39578.4759490741,2008-05-10,11:25:22
39.9654316,116.4970949,0,164,39578.4759722222,2008-05-10,11:25:24
39.965355,116.4971033,0,164,39578.4759953704,2008-05-10,11:25:26
39.9652583,116.4971149,0,160.8,39578.4760185185,2008-05-10,11:25:28
39.9652166,116.49712,0,160.8,39578.4760416667,2008-05-10,11:25:30
39.96513,116.4971616,0,160.8,39578.4760648148,2008-05-10,11:25:32
39.9650683,116.497175,0,160.8,39578.476087963,2008-05-10,11:25:34
39.9649933,116.4971883,0,164,39578.4761111111,2008-05-10,11:25:36
39.9648999,116.4972083,0,164,39578.4761342593,2008-05-10,11:25:38
39.9648283,116.4972083,0,164,39578.4761574074,2008-05-10,11:25:40
39.96475,116.4972083,0,164,39578.4761805556,2008-05-10,11:25:42
39.964685,116.4972049,0,164,39578.4762037037,2008-05-10,11:25:44
39.964625,116.497195,0,164,39578.4762268519,2008-05-10,11:25:46
39.9645783,116.4971849,0,164,39578.47625,2008-05-10,11:25:48
39.964555,116.4971766,0,167.3,39578.4762731481,2008-05-10,11:25:50
39.9645416,116.4971633,0,167.3,39578.4762962963,2008-05-10,11:25:52
39.9645183,116.4971516,0,167.3,39578.4763194444,2008-05-10,11:25:54
39.9644933,116.4971433,0,170.6,39578.4763425926,2008-05-10,11:25:56
39.9644416,116.4971366,0,167.3,39578.4763657407,2008-05-10,11:25:58
39.9643883,116.49714,0,167.3,39578.4763888889,2008-05-10,11:26:00
39.9643533,116.4971316,0,167.3,39578.476412037,2008-05-10,11:26:02
39.9643216,116.4971499,0,167.3,39578.4764351852,2008-05-10,11:26:04
39.964305,116.4971583,0,170.6,39578.4764583333,2008-05-10,11:26:06
39.9643083,116.4971616,0,167.3,39578.4764814815,2008-05-10,11:26:08
39.9643083,116.4971616,0,167.3,39578.4765393519,2008-05-10,11:26:13
39.9643083,116.4971616,0,167.3,39578.4765972222,2008-05-10,11:26:18
39.9643083,116.4971616,0,167.3,39578.4766319444,2008-05-10,11:26:21
39.9643083,116.4971616,0,167.3,39578.4766550926,2008-05-10,11:26:23
39.9642683,116.49716,0,167.3,39578.476712963,2008-05-10,11:26:28
39.9642133,116.4971616,0,167.3,39578.4767361111,2008-05-10,11:26:30
39.9641699,116.4971616,0,167.3,39578.4767592593,2008-05-10,11:26:32
39.964125,116.4971516,0,167.3,39578.4767824074,2008-05-10,11:26:34
39.964055,116.4971433,0,167.3,39578.4768055556,2008-05-10,11:26:36
39.9639816,116.4971566,0,167.3,39578.4768287037,2008-05-10,11:26:38
39.9639133,116.4971566,0,167.3,39578.4768518518,2008-05-10,11:26:40
39.9638583,116.4971333,0,164,39578.476875,2008-05-10,11:26:42
39.9638266,116.4971383,0,164,39578.4768981481,2008-05-10,11:26:44
39.9638016,116.4971583,0,164,39578.4769212963,2008-05-10,11:26:46
39.9637833,116.4971666,0,164,39578.4769444444,2008-05-10,11:26:48
39.9637799,116.4971866,0,164,39578.4769675926,2008-05-10,11:26:50
39.96376,116.4972116,0,167.3,39578.477025463,2008-05-10,11:26:55
39.9637266,116.4972133,0,167.3,39578.4770486111,2008-05-10,11:26:57
39.9636883,116.4972133,0,167.3,39578.4770717593,2008-05-10,11:26:59
39.9636533,116.4972016,0,167.3,39578.4770949074,2008-05-10,11:27:01
39.9636283,116.4971933,0,167.3,39578.4771180556,2008-05-10,11:27:03
39.9635999,116.49719,0,167.3,39578.4771412037,2008-05-10,11:27:05
39.9635866,116.4971766,0,167.3,39578.4771643518,2008-05-10,11:27:07
39.9633466,116.4972116,0,173.9,39578.4789467593,2008-05-10,11:29:41
39.96331,116.497215,0,173.9,39578.4789699074,2008-05-10,11:29:43
39.963265,116.4972199,0,173.9,39578.4789930556,2008-05-10,11:29:45
39.9632133,116.497225,0,173.9,39578.4790162037,2008-05-10,11:29:47
39.9631599,116.4972233,0,173.9,39578.4790393518,2008-05-10,11:29:49
39.9631166,116.4972183,0,173.9,39578.4790625,2008-05-10,11:29:51
39.9630833,116.49721,0,173.9,39578.4790856481,2008-05-10,11:29:53
39.9630566,116.4972066,0,170.6,39578.4791087963,2008-05-10,11:29:55
39.9630283,116.49721,0,170.6,39578.4791319444,2008-05-10,11:29:57
39.9629866,116.4972349,0,170.6,39578.4791550926,2008-05-10,11:29:59
39.9629399,116.4972733,0,170.6,39578.4791782407,2008-05-10,11:30:01
39.96289,116.4972983,0,170.6,39578.4792013889,2008-05-10,11:30:03
39.9628433,116.49733,0,170.6,39578.479224537,2008-05-10,11:30:05
39.96279,116.49735,0,167.3,39578.4792476852,2008-05-10,11:30:07
39.9627399,116.4973866,0,167.3,39578.4792708333,2008-05-10,11:30:09
39.96268,116.4973966,0,167.3,39578.4792939815,2008-05-10,11:30:11
39.9625833,116.4974066,0,167.3,39578.4793171296,2008-05-10,11:30:13
39.9624516,116.4974283,0,167.3,39578.4793402778,2008-05-10,11:30:15
39.9623366,116.497435,0,164,39578.4793634259,2008-05-10,11:30:17
39.9622249,116.4974483,0,164,39578.4793865741,2008-05-10,11:30:19
39.96212,116.4974616,0,160.8,39578.4794097222,2008-05-10,11:30:21
39.9620183,116.4974733,0,157.5,39578.4794328704,2008-05-10,11:30:23
39.9619266,116.4974849,0,157.5,39578.4794560185,2008-05-10,11:30:25
39.96184,116.4974883,0,154.2,39578.4794791667,2008-05-10,11:30:27
39.9617666,116.4975033,0,154.2,39578.4795023148,2008-05-10,11:30:29
39.9616916,116.4975066,0,154.2,39578.479525463,2008-05-10,11:30:31
39.961615,116.4975066,0,154.2,39578.4795486111,2008-05-10,11:30:33
39.9615383,116.4975283,0,150.9,39578.4795717593,2008-05-10,11:30:35
39.9614516,116.4975483,0,150.9,39578.4795949074,2008-05-10,11:30:37
39.9613683,116.4975699,0,150.9,39578.4796180556,2008-05-10,11:30:39
39.9612866,116.4975933,0,150.9,39578.4796412037,2008-05-10,11:30:41
39.9612133,116.4976166,0,150.9,39578.4796643518,2008-05-10,11:30:43
39.9611483,116.497645,0,150.9,39578.4796875,2008-05-10,11:30:45
39.9610749,116.4976766,0,147.6,39578.4797106481,2008-05-10,11:30:47
39.961,116.4977133,0,147.6,39578.4797337963,2008-05-10,11:30:49
39.9609283,116.4977516,0,147.6,39578.4797569444,2008-05-10,11:30:51
39.960855,116.4978033,0,147.6,39578.4797800926,2008-05-10,11:30:53
39.9607716,116.4978666,0,147.6,39578.4798032407,2008-05-10,11:30:55
39.9606816,116.497925,0,144.4,39578.4798263889,2008-05-10,11:30:57
39.9605833,116.4979783,0,144.4,39578.479849537,2008-05-10,11:30:59
39.96049,116.4980283,0,144.4,39578.4798726852,2008-05-10,11:31:01
39.9604016,116.4980749,0,141.1,39578.4798958333,2008-05-10,11:31:03
39.9603083,116.4981233,0,141.1,39578.4799189815,2008-05-10,11:31:05
39.9602199,116.4981649,0,137.8,39578.4799421296,2008-05-10,11:31:07
39.9601366,116.4981916,0,137.8,39578.4799652778,2008-05-10,11:31:09
39.9600883,116.4982183,0,134.5,39578.4799884259,2008-05-10,11:31:11
39.9600783,116.4982733,0,137.8,39578.4800115741,2008-05-10,11:31:13
39.9600866,116.4983349,0,134.5,39578.4800347222,2008-05-10,11:31:15
39.9601433,116.4983549,0,134.5,39578.4800578704,2008-05-10,11:31:17
39.9602083,116.498325,0,134.5,39578.4800810185,2008-05-10,11:31:19
39.9602816,116.4982516,0,134.5,39578.4801041667,2008-05-10,11:31:21
39.9603566,116.4981816,0,134.5,39578.4801273148,2008-05-10,11:31:23
39.9604299,116.498105,0,131.2,39578.480150463,2008-05-10,11:31:25
39.9605233,116.4980516,0,131.2,39578.4801736111,2008-05-10,11:31:27
39.9606116,116.4980033,0,131.2,39578.4801967593,2008-05-10,11:31:29
39.9606949,116.4979583,0,128,39578.4802199074,2008-05-10,11:31:31
39.9607516,116.4979233,0,128,39578.4802430556,2008-05-10,11:31:33
39.9608,116.4978916,0,128,39578.4802662037,2008-05-10,11:31:35
39.96086,116.4978583,0,128,39578.4802893519,2008-05-10,11:31:37
39.9609283,116.49782,0,128,39578.4803125,2008-05-10,11:31:39
39.9610033,116.4977799,0,128,39578.4803356482,2008-05-10,11:31:41
39.96108,116.49775,0,128,39578.4803587963,2008-05-10,11:31:43
39.9611566,116.497715,0,131.2,39578.4803819444,2008-05-10,11:31:45
39.961265,116.4976949,0,131.2,39578.4804050926,2008-05-10,11:31:47
39.9613849,116.4976716,0,131.2,39578.4804282407,2008-05-10,11:31:49
39.9615,116.49765,0,131.2,39578.4804513889,2008-05-10,11:31:51
39.9616083,116.4976316,0,131.2,39578.480474537,2008-05-10,11:31:53
39.9617116,116.4976166,0,131.2,39578.4804976852,2008-05-10,11:31:55
39.9618116,116.4975999,0,134.5,39578.4805208333,2008-05-10,11:31:57
39.9619183,116.4975883,0,134.5,39578.4805439815,2008-05-10,11:31:59
39.9620216,116.4975733,0,134.5,39578.4805671296,2008-05-10,11:32:01
39.9621149,116.4975549,0,134.5,39578.4805902778,2008-05-10,11:32:03
39.962205,116.4975316,0,137.8,39578.4806134259,2008-05-10,11:32:05
39.9622566,116.4974999,0,141.1,39578.4806365741,2008-05-10,11:32:07
39.9623083,116.4974966,0,144.4,39578.4806597222,2008-05-10,11:32:09
39.9624,116.4975333,0,141.1,39578.4806828704,2008-05-10,11:32:11
39.96248,116.49754,0,144.4,39578.4807060185,2008-05-10,11:32:13
39.962555,116.4975466,0,144.4,39578.4807291667,2008-05-10,11:32:15
39.9626233,116.4975483,0,147.6,39578.4807523148,2008-05-10,11:32:17
39.9626849,116.4975366,0,147.6,39578.480775463,2008-05-10,11:32:19
39.9627383,116.4975216,0,150.9,39578.4807986111,2008-05-10,11:32:21
39.9627716,116.4975133,0,150.9,39578.4808217593,2008-05-10,11:32:23
39.96279,116.4975266,0,150.9,39578.4808449074,2008-05-10,11:32:25
39.9628116,116.4975383,0,150.9,39578.4808680556,2008-05-10,11:32:27
39.9628383,116.4975533,0,150.9,39578.4808912037,2008-05-10,11:32:29
39.9628683,116.4975783,0,150.9,39578.4809143519,2008-05-10,11:32:31
39.9628883,116.4975966,0,150.9,39578.4809375,2008-05-10,11:32:33
39.9629083,116.4976049,0,154.2,39578.4809606481,2008-05-10,11:32:35
39.9629233,116.4976049,0,154.2,39578.4809837963,2008-05-10,11:32:37
39.9629366,116.4976016,0,154.2,39578.4810069444,2008-05-10,11:32:39
39.9629483,116.4975983,0,154.2,39578.4810300926,2008-05-10,11:32:41
39.9629433,116.4975916,0,154.2,39578.481087963,2008-05-10,11:32:46
39.9629499,116.4975866,0,154.2,39578.4811111111,2008-05-10,11:32:48
39.96297,116.4975516,0,154.2,39578.4811689815,2008-05-10,11:32:53
39.9629716,116.4975083,0,154.2,39578.4811921296,2008-05-10,11:32:55
39.9629683,116.49744,0,154.2,39578.4812152778,2008-05-10,11:32:57
39.962945,116.4973833,0,154.2,39578.4812384259,2008-05-10,11:32:59
39.9629499,116.4973266,0,154.2,39578.4812615741,2008-05-10,11:33:01
39.9629566,116.4972833,0,154.2,39578.4812847222,2008-05-10,11:33:03
39.96296,116.49725,0,154.2,39578.4813078704,2008-05-10,11:33:05
39.9629633,116.49723,0,154.2,39578.4813310185,2008-05-10,11:33:07
39.9629833,116.4971866,0,154.2,39578.4813541667,2008-05-10,11:33:09
39.9630799,116.4972483,0,154.2,39578.4813773148,2008-05-10,11:33:11
39.9631383,116.4972533,0,154.2,39578.481400463,2008-05-10,11:33:13
39.9631866,116.4972783,0,154.2,39578.4814236111,2008-05-10,11:33:15
39.9631766,116.4972983,0,154.2,39578.4814467593,2008-05-10,11:33:17
39.9631716,116.4973016,0,154.2,39578.4815046296,2008-05-10,11:33:22
39.9631716,116.4973033,0,154.2,39578.4815625,2008-05-10,11:33:27
39.9631716,116.4973033,0,154.2,39578.4815972222,2008-05-10,11:33:30
39.96317,116.4973016,0,154.2,39578.4816203704,2008-05-10,11:33:32
39.9631649,116.4972783,0,154.2,39578.4816782407,2008-05-10,11:33:37
39.963155,116.4972616,0,154.2,39578.4817013889,2008-05-10,11:33:39
