# Supplementary material for: Research on differential privacy protection method based on user tendency
Source: PLoS One. 2023 Oct 26;18(10):e0288823. doi: 10.1371/journal.pone.0288823 (PMC10602288; doi:10.1371/journal.pone.0288823)
Supplement: S5 Data — (ZIP) [file pone.0288823.s005.zip › Data 5-5/153/Trajectory/20080510143043.plt]

Geolife trajectory
WGS 84
Altitude is in Feet
Reserved 3
0,2,255,My Track,0,0,2,8421376
0
39.9636666,116.4973599,0,190.3,39578.6046643518,2008-05-10,14:30:43
39.9635616,116.4973733,0,177.2,39578.6046759259,2008-05-10,14:30:44
39.9633783,116.4973749,0,157.5,39578.6046990741,2008-05-10,14:30:46
39.9632016,116.4973883,0,137.8,39578.6047222222,2008-05-10,14:30:48
39.9630533,116.497385,0,124.7,39578.6047453704,2008-05-10,14:30:50
39.962945,116.4973866,0,118.1,39578.6047685185,2008-05-10,14:30:52
39.9628549,116.4973916,0,114.8,39578.6047916667,2008-05-10,14:30:54
39.9628416,116.4973716,0,137.8,39578.6048148148,2008-05-10,14:30:56
39.9628533,116.4973216,0,150.9,39578.604837963,2008-05-10,14:30:58
39.9629166,116.497285,0,167.3,39578.6048611111,2008-05-10,14:31:00
39.9629783,116.4972549,0,200.1,39578.6048842593,2008-05-10,14:31:02
39.9629716,116.4971116,0,219.8,39578.6049074074,2008-05-10,14:31:04
39.9629799,116.4968766,0,219.8,39578.6049305556,2008-05-10,14:31:06
39.9629949,116.4966383,0,226.4,39578.6049537037,2008-05-10,14:31:08
39.9630316,116.49634,0,242.8,39578.6049768519,2008-05-10,14:31:10
39.9630733,116.4961166,0,239.5,39578.605,2008-05-10,14:31:12
39.9631083,116.4959799,0,239.5,39578.6050231481,2008-05-10,14:31:14
39.9631483,116.4958749,0,239.5,39578.6050462963,2008-05-10,14:31:16
39.9632133,116.4958016,0,242.8,39578.6050694444,2008-05-10,14:31:18
39.9632766,116.4957333,0,239.5,39578.6050925926,2008-05-10,14:31:20
39.9633266,116.4956349,0,239.5,39578.6051157407,2008-05-10,14:31:22
39.9633599,116.4954699,0,236.2,39578.6051388889,2008-05-10,14:31:24
39.963335,116.4952633,0,232.9,39578.605162037,2008-05-10,14:31:26
39.9633066,116.4950566,0,232.9,39578.6051851852,2008-05-10,14:31:28
39.9632833,116.4948416,0,229.7,39578.6052083333,2008-05-10,14:31:30
39.9632383,116.4946183,0,226.4,39578.6052314815,2008-05-10,14:31:32
39.9632149,116.49442,0,226.4,39578.6052546296,2008-05-10,14:31:34
39.9632066,116.4942583,0,226.4,39578.6052777778,2008-05-10,14:31:36
39.9632066,116.4941066,0,226.4,39578.6053009259,2008-05-10,14:31:38
39.9632666,116.4939549,0,229.7,39578.6053240741,2008-05-10,14:31:40
39.9632616,116.4937566,0,232.9,39578.6053472222,2008-05-10,14:31:42
39.9632266,116.4935283,0,239.5,39578.6053703704,2008-05-10,14:31:44
39.9632216,116.4933316,0,239.5,39578.6053935185,2008-05-10,14:31:46
39.9631833,116.4931666,0,236.2,39578.6054166667,2008-05-10,14:31:48
39.9630733,116.4929966,0,236.2,39578.6054398148,2008-05-10,14:31:50
39.9629383,116.4928266,0,232.9,39578.605462963,2008-05-10,14:31:52
39.9627883,116.4926449,0,232.9,39578.6054861111,2008-05-10,14:31:54
39.9626583,116.4925049,0,232.9,39578.6055092593,2008-05-10,14:31:56
39.9625766,116.4924066,0,236.2,39578.6055324074,2008-05-10,14:31:58
39.9625483,116.4922883,0,239.5,39578.6055555556,2008-05-10,14:32:00
39.9625933,116.4921349,0,239.5,39578.6055787037,2008-05-10,14:32:02
39.9626599,116.4919533,0,242.8,39578.6056018519,2008-05-10,14:32:04
39.9627566,116.4917816,0,246.1,39578.605625,2008-05-10,14:32:06
39.9628533,116.4916066,0,246.1,39578.6056481482,2008-05-10,14:32:08
39.9629366,116.4914799,0,249.3,39578.6056712963,2008-05-10,14:32:10
39.9629733,116.491365,0,252.6,39578.6056944444,2008-05-10,14:32:12
39.9630099,116.491205,0,252.6,39578.6057175926,2008-05-10,14:32:14
39.9630533,116.4910933,0,252.6,39578.6057407407,2008-05-10,14:32:16
39.9630766,116.4910033,0,252.6,39578.6057638889,2008-05-10,14:32:18
39.9630816,116.4909199,0,252.6,39578.605787037,2008-05-10,14:32:20
39.9630916,116.4908666,0,249.3,39578.6058101852,2008-05-10,14:32:22
39.9630666,116.4908099,0,242.8,39578.6058333333,2008-05-10,14:32:24
39.9630216,116.4907483,0,242.8,39578.6058564815,2008-05-10,14:32:26
39.9629799,116.4907066,0,239.5,39578.6058796296,2008-05-10,14:32:28
39.9629233,116.4906583,0,239.5,39578.6059027778,2008-05-10,14:32:30
39.9628616,116.49061,0,236.2,39578.6059259259,2008-05-10,14:32:32
39.9627833,116.4905566,0,236.2,39578.6059490741,2008-05-10,14:32:34
39.9627116,116.4904966,0,236.2,39578.6059722222,2008-05-10,14:32:36
39.9626416,116.4904233,0,236.2,39578.6059953704,2008-05-10,14:32:38
39.9625466,116.4903566,0,236.2,39578.6060185185,2008-05-10,14:32:40
39.96248,116.4902866,0,232.9,39578.6060416667,2008-05-10,14:32:42
39.9624233,116.4901983,0,229.7,39578.6060648148,2008-05-10,14:32:44
39.9623416,116.4900816,0,229.7,39578.606087963,2008-05-10,14:32:46
39.9622633,116.4899666,0,229.7,39578.6061111111,2008-05-10,14:32:48
39.962175,116.489825,0,229.7,39578.6061342593,2008-05-10,14:32:50
39.9620883,116.4897033,0,229.7,39578.6061574074,2008-05-10,14:32:52
39.9619999,116.4895916,0,229.7,39578.6061805556,2008-05-10,14:32:54
39.9618899,116.4895033,0,226.4,39578.6062037037,2008-05-10,14:32:56
39.9617933,116.4894033,0,223.1,39578.6062268519,2008-05-10,14:32:58
39.9617233,116.4893316,0,223.1,39578.60625,2008-05-10,14:33:00
39.961655,116.4892783,0,223.1,39578.6062731481,2008-05-10,14:33:02
39.9616116,116.4892383,0,223.1,39578.6062962963,2008-05-10,14:33:04
39.9616016,116.48925,0,219.8,39578.6063194444,2008-05-10,14:33:06
39.9616366,116.4892449,0,219.8,39578.6063773148,2008-05-10,14:33:11
39.9616366,116.4892449,0,219.8,39578.6064351852,2008-05-10,14:33:16
39.9616366,116.4892449,0,219.8,39578.6064930556,2008-05-10,14:33:21
39.9616366,116.4892449,0,219.8,39578.6065509259,2008-05-10,14:33:26
39.9616366,116.4892449,0,219.8,39578.6065856481,2008-05-10,14:33:29
39.9616349,116.4892449,0,219.8,39578.6066087963,2008-05-10,14:33:31
39.9616483,116.4891699,0,219.8,39578.6066666667,2008-05-10,14:33:36
39.9616133,116.4890683,0,219.8,39578.6066898148,2008-05-10,14:33:38
39.9616,116.4889266,0,216.5,39578.606712963,2008-05-10,14:33:40
39.9615283,116.488725,0,216.5,39578.6067361111,2008-05-10,14:33:42
39.9614266,116.4886433,0,213.3,39578.6067592593,2008-05-10,14:33:44
39.96132,116.4885633,0,213.3,39578.6067824074,2008-05-10,14:33:46
39.9612033,116.4884416,0,210,39578.6068055556,2008-05-10,14:33:48
39.9610416,116.4883566,0,206.7,39578.6068287037,2008-05-10,14:33:50
39.9608433,116.4882216,0,206.7,39578.6068518519,2008-05-10,14:33:52
39.9606716,116.4880499,0,203.4,39578.606875,2008-05-10,14:33:54
39.9605149,116.4878649,0,203.4,39578.6068981481,2008-05-10,14:33:56
39.96034,116.4877066,0,196.9,39578.6069212963,2008-05-10,14:33:58
39.9601933,116.4875233,0,193.6,39578.6069444444,2008-05-10,14:34:00
39.9600516,116.4873349,0,190.3,39578.6069675926,2008-05-10,14:34:02
39.9599083,116.4871449,0,190.3,39578.6069907407,2008-05-10,14:34:04
39.959775,116.4870033,0,180.4,39578.6070138889,2008-05-10,14:34:06
39.9596283,116.486825,0,173.9,39578.607037037,2008-05-10,14:34:08
39.9594649,116.486645,0,167.3,39578.6070601852,2008-05-10,14:34:10
39.9592966,116.4864716,0,164,39578.6070833333,2008-05-10,14:34:12
39.9591299,116.4862933,0,157.5,39578.6071064815,2008-05-10,14:34:14
39.9589566,116.4861066,0,154.2,39578.6071296296,2008-05-10,14:34:16
39.958785,116.4858983,0,147.6,39578.6071527778,2008-05-10,14:34:18
39.9586066,116.485685,0,144.4,39578.6071759259,2008-05-10,14:34:20
39.9584416,116.48548,0,141.1,39578.6071990741,2008-05-10,14:34:22
39.958305,116.4852933,0,137.8,39578.6072222222,2008-05-10,14:34:24
39.9582066,116.4850683,0,141.1,39578.6072453704,2008-05-10,14:34:26
39.9581199,116.4848416,0,141.1,39578.6072685185,2008-05-10,14:34:28
39.9580383,116.4846233,0,141.1,39578.6072916667,2008-05-10,14:34:30
39.957955,116.4843983,0,141.1,39578.6073148148,2008-05-10,14:34:32
39.9578666,116.4841666,0,141.1,39578.607337963,2008-05-10,14:34:34
39.9577733,116.4839266,0,141.1,39578.6073611111,2008-05-10,14:34:36
39.9576783,116.4836883,0,137.8,39578.6073842593,2008-05-10,14:34:38
39.9575916,116.4834633,0,137.8,39578.6074074074,2008-05-10,14:34:40
39.9574983,116.4832499,0,137.8,39578.6074305556,2008-05-10,14:34:42
39.957395,116.4830316,0,137.8,39578.6074537037,2008-05-10,14:34:44
39.9572866,116.48279,0,134.5,39578.6074768519,2008-05-10,14:34:46
39.9571716,116.482525,0,134.5,39578.6075,2008-05-10,14:34:48
39.95706,116.4822566,0,134.5,39578.6075231481,2008-05-10,14:34:50
39.9569533,116.4819999,0,134.5,39578.6075462963,2008-05-10,14:34:52
39.9568566,116.4817649,0,134.5,39578.6075694444,2008-05-10,14:34:54
39.9567749,116.4815666,0,134.5,39578.6075925926,2008-05-10,14:34:56
39.9567149,116.4814316,0,134.5,39578.6076157407,2008-05-10,14:34:58
39.9566566,116.48139,0,134.5,39578.6076388889,2008-05-10,14:35:00
39.9566116,116.4814066,0,134.5,39578.607662037,2008-05-10,14:35:02
39.95657,116.4814633,0,134.5,39578.6076851852,2008-05-10,14:35:04
39.9565633,116.4814666,0,134.5,39578.6077083333,2008-05-10,14:35:06
39.9564416,116.4814216,0,134.5,39578.6077662037,2008-05-10,14:35:11
39.9563799,116.4813716,0,131.2,39578.6077893519,2008-05-10,14:35:13
39.9562516,116.4814199,0,131.2,39578.6078125,2008-05-10,14:35:15
39.9560983,116.4815016,0,131.2,39578.6078356481,2008-05-10,14:35:17
39.9559199,116.4816066,0,134.5,39578.6078587963,2008-05-10,14:35:19
39.9557116,116.4817383,0,134.5,39578.6078819444,2008-05-10,14:35:21
39.9554799,116.4818749,0,134.5,39578.6079050926,2008-05-10,14:35:23
39.955225,116.4820149,0,134.5,39578.6079282407,2008-05-10,14:35:25
39.9549416,116.4821583,0,134.5,39578.6079513889,2008-05-10,14:35:27
39.9542016,116.48251,0,131.2,39578.6080092593,2008-05-10,14:35:32
39.9539316,116.48263,0,131.2,39578.6080324074,2008-05-10,14:35:34
39.953695,116.482755,0,131.2,39578.6080555556,2008-05-10,14:35:36
39.9534416,116.4828699,0,128,39578.6080787037,2008-05-10,14:35:38
39.9531599,116.4829733,0,128,39578.6081018519,2008-05-10,14:35:40
39.9528683,116.4830716,0,128,39578.608125,2008-05-10,14:35:42
39.9521116,116.4833,0,128,39578.6081828704,2008-05-10,14:35:47
39.9512683,116.4834833,0,124.7,39578.6082407407,2008-05-10,14:35:52
39.9503733,116.4836199,0,124.7,39578.6082986111,2008-05-10,14:35:57
39.9494616,116.4837049,0,128,39578.6083564815,2008-05-10,14:36:02
39.9485049,116.4837083,0,128,39578.6084143519,2008-05-10,14:36:07
39.9475,116.4837016,0,124.7,39578.6084722222,2008-05-10,14:36:12
39.9465666,116.4836966,0,124.7,39578.6085300926,2008-05-10,14:36:17
39.94575,116.4836933,0,124.7,39578.608587963,2008-05-10,14:36:22
39.9454483,116.4836933,0,124.7,39578.6086111111,2008-05-10,14:36:24
39.9451533,116.4836916,0,128,39578.6086342593,2008-05-10,14:36:26
39.9448516,116.4836899,0,128,39578.6086574074,2008-05-10,14:36:28
39.944545,116.4836899,0,128,39578.6086805556,2008-05-10,14:36:30
39.9437216,116.4836833,0,131.2,39578.6087384259,2008-05-10,14:36:35
39.9428483,116.4836666,0,128,39578.6087962963,2008-05-10,14:36:40
39.9420733,116.4836383,0,124.7,39578.6088541667,2008-05-10,14:36:45
39.9417949,116.4836366,0,121.4,39578.6088773148,2008-05-10,14:36:47
39.9415116,116.4836366,0,118.1,39578.608900463,2008-05-10,14:36:49
39.9412349,116.4836349,0,118.1,39578.6089236111,2008-05-10,14:36:51
39.9409683,116.4836283,0,118.1,39578.6089467593,2008-05-10,14:36:53
39.9407033,116.4836216,0,114.8,39578.6089699074,2008-05-10,14:36:55
39.9404599,116.483615,0,114.8,39578.6089930556,2008-05-10,14:36:57
39.9402266,116.4836083,0,114.8,39578.6090162037,2008-05-10,14:36:59
39.940005,116.4836049,0,114.8,39578.6090393519,2008-05-10,14:37:01
39.9398149,116.4836033,0,114.8,39578.6090625,2008-05-10,14:37:03
39.9396499,116.4836033,0,111.5,39578.6090856481,2008-05-10,14:37:05
39.9394716,116.4835983,0,111.5,39578.6091087963,2008-05-10,14:37:07
39.9392799,116.4835866,0,114.8,39578.6091319444,2008-05-10,14:37:09
39.9390716,116.4835649,0,114.8,39578.6091550926,2008-05-10,14:37:11
39.9388483,116.4835433,0,114.8,39578.6091782407,2008-05-10,14:37:13
39.9386066,116.4835316,0,111.5,39578.6092013889,2008-05-10,14:37:15
39.9383566,116.4835283,0,111.5,39578.609224537,2008-05-10,14:37:17
39.9381033,116.4835233,0,111.5,39578.6092476852,2008-05-10,14:37:19
39.9378549,116.4835183,0,114.8,39578.6092708333,2008-05-10,14:37:21
39.9375966,116.4835183,0,114.8,39578.6092939815,2008-05-10,14:37:23
39.9373283,116.4835166,0,114.8,39578.6093171296,2008-05-10,14:37:25
39.9370449,116.4835133,0,114.8,39578.6093402778,2008-05-10,14:37:27
39.9367449,116.4835149,0,114.8,39578.6093634259,2008-05-10,14:37:29
39.9359616,116.4834966,0,114.8,39578.6094212963,2008-05-10,14:37:34
39.9356816,116.48349,0,114.8,39578.6094444444,2008-05-10,14:37:36
39.935435,116.483485,0,114.8,39578.6094675926,2008-05-10,14:37:38
39.9351916,116.4834833,0,118.1,39578.6094907407,2008-05-10,14:37:40
39.9349516,116.48347,0,118.1,39578.6095138889,2008-05-10,14:37:42
39.9347383,116.4834566,0,121.4,39578.609537037,2008-05-10,14:37:44
39.9345433,116.48345,0,118.1,39578.6095601852,2008-05-10,14:37:46
39.9343366,116.4834483,0,118.1,39578.6095833333,2008-05-10,14:37:48
39.9341099,116.4834449,0,118.1,39578.6096064815,2008-05-10,14:37:50
39.9338766,116.483435,0,118.1,39578.6096296296,2008-05-10,14:37:52
39.9336866,116.4834283,0,118.1,39578.6096527778,2008-05-10,14:37:54
39.9335099,116.4834249,0,118.1,39578.6096759259,2008-05-10,14:37:56
39.9333233,116.4834116,0,114.8,39578.6096990741,2008-05-10,14:37:58
39.9330866,116.4834233,0,118.1,39578.6097222222,2008-05-10,14:38:00
39.9328566,116.4834366,0,114.8,39578.6097453704,2008-05-10,14:38:02
39.9326833,116.4834433,0,114.8,39578.6097685185,2008-05-10,14:38:04
39.9325816,116.4834216,0,118.1,39578.6097916667,2008-05-10,14:38:06
39.9325083,116.4833249,0,118.1,39578.6098148148,2008-05-10,14:38:08
39.9324766,116.483155,0,121.4,39578.609837963,2008-05-10,14:38:10
39.9324749,116.4829266,0,121.4,39578.6098611111,2008-05-10,14:38:12
39.9324766,116.4826566,0,121.4,39578.6098842593,2008-05-10,14:38:14
39.9324816,116.48234,0,121.4,39578.6099074074,2008-05-10,14:38:16
39.9324866,116.4819983,0,121.4,39578.6099305556,2008-05-10,14:38:18
39.9324899,116.4816299,0,121.4,39578.6099537037,2008-05-10,14:38:20
39.9324916,116.4812433,0,121.4,39578.6099768518,2008-05-10,14:38:22
39.932495,116.4808433,0,121.4,39578.61,2008-05-10,14:38:24
39.9324999,116.4804516,0,121.4,39578.6100231481,2008-05-10,14:38:26
39.9325016,116.48005,0,121.4,39578.6100462963,2008-05-10,14:38:28
39.9325033,116.4790433,0,121.4,39578.6101041667,2008-05-10,14:38:33
39.9324966,116.4786483,0,124.7,39578.6101273148,2008-05-10,14:38:35
39.9324883,116.4782416,0,124.7,39578.610150463,2008-05-10,14:38:37
39.9324749,116.4772433,0,128,39578.6102083333,2008-05-10,14:38:42
39.9324716,116.4768666,0,128,39578.6102314815,2008-05-10,14:38:44
39.9324699,116.4764949,0,128,39578.6102546296,2008-05-10,14:38:46
39.9324699,116.4761116,0,131.2,39578.6102777778,2008-05-10,14:38:48
39.9324633,116.4757,0,131.2,39578.6103009259,2008-05-10,14:38:50
39.9324483,116.4745749,0,134.5,39578.6103587963,2008-05-10,14:38:55
39.9324466,116.4733466,0,137.8,39578.6104166667,2008-05-10,14:39:00
39.9324516,116.4725633,0,144.4,39578.610474537,2008-05-10,14:39:05
39.9324433,116.4724249,0,147.6,39578.6104976852,2008-05-10,14:39:07
39.9324333,116.4723783,0,154.2,39578.6105208333,2008-05-10,14:39:09
39.9324333,116.4723749,0,154.2,39578.6105787037,2008-05-10,14:39:14
39.9324333,116.4723749,0,154.2,39578.6106365741,2008-05-10,14:39:19
39.9324333,116.4723749,0,154.2,39578.6106944444,2008-05-10,14:39:24
39.9324333,116.4723749,0,154.2,39578.6107523148,2008-05-10,14:39:29
39.9324333,116.4723749,0,154.2,39578.6108101852,2008-05-10,14:39:34
39.9324333,116.4723749,0,154.2,39578.6108680556,2008-05-10,14:39:39
39.9324333,116.4723749,0,154.2,39578.6109259259,2008-05-10,14:39:44
39.9324333,116.4723749,0,154.2,39578.6109837963,2008-05-10,14:39:49
39.9324333,116.4723749,0,154.2,39578.6110416667,2008-05-10,14:39:54
39.9324333,116.4723749,0,154.2,39578.611099537,2008-05-10,14:39:59
39.9324333,116.4723749,0,154.2,39578.6111574074,2008-05-10,14:40:04
39.9324333,116.4723749,0,154.2,39578.6112152778,2008-05-10,14:40:09
39.9324333,116.4723749,0,154.2,39578.6112731481,2008-05-10,14:40:14
39.9324333,116.4723749,0,154.2,39578.6113310185,2008-05-10,14:40:19
39.9324333,116.4723749,0,154.2,39578.6113657407,2008-05-10,14:40:22
39.9324333,116.4723749,0,154.2,39578.6113888889,2008-05-10,14:40:24
39.9323833,116.4722416,0,154.2,39578.6114467593,2008-05-10,14:40:29
39.932285,116.4721366,0,154.2,39578.6114699074,2008-05-10,14:40:31
39.9321366,116.4720766,0,154.2,39578.6114930556,2008-05-10,14:40:33
39.9319466,116.4720599,0,154.2,39578.6115162037,2008-05-10,14:40:35
39.9317233,116.47205,0,154.2,39578.6115393518,2008-05-10,14:40:37
39.9314783,116.4720416,0,154.2,39578.6115625,2008-05-10,14:40:39
39.9312183,116.4720333,0,154.2,39578.6115856481,2008-05-10,14:40:41
39.9309433,116.4720266,0,154.2,39578.6116087963,2008-05-10,14:40:43
39.9306766,116.4720216,0,154.2,39578.6116319444,2008-05-10,14:40:45
39.93046,116.47202,0,154.2,39578.6116550926,2008-05-10,14:40:47
39.9302933,116.4720183,0,154.2,39578.6116782407,2008-05-10,14:40:49
39.9301783,116.47202,0,154.2,39578.6117013889,2008-05-10,14:40:51
39.9301199,116.4720216,0,154.2,39578.611724537,2008-05-10,14:40:53
39.9300966,116.4720216,0,154.2,39578.6117476852,2008-05-10,14:40:55
39.9300899,116.4720233,0,154.2,39578.6117708333,2008-05-10,14:40:57
39.9300899,116.4720233,0,154.2,39578.6118287037,2008-05-10,14:41:02
39.9300833,116.4720233,0,154.2,39578.6118865741,2008-05-10,14:41:07
39.9300833,116.4720233,0,154.2,39578.6119212963,2008-05-10,14:41:10
39.9300783,116.4720233,0,154.2,39578.6119444444,2008-05-10,14:41:12
39.9298816,116.4720183,0,154.2,39578.6120023148,2008-05-10,14:41:17
39.9297166,116.4720166,0,154.2,39578.612025463,2008-05-10,14:41:19
39.9295149,116.4720116,0,154.2,39578.6120486111,2008-05-10,14:41:21
39.9292783,116.4720033,0,154.2,39578.6120717593,2008-05-10,14:41:23
39.9290183,116.4719883,0,154.2,39578.6120949074,2008-05-10,14:41:25
39.92875,116.4719683,0,154.2,39578.6121180556,2008-05-10,14:41:27
39.92846,116.4719466,0,154.2,39578.6121412037,2008-05-10,14:41:29
39.9281733,116.4719133,0,157.5,39578.6121643518,2008-05-10,14:41:31
39.9279133,116.4719249,0,157.5,39578.6121875,2008-05-10,14:41:33
39.927745,116.4718766,0,157.5,39578.6122106481,2008-05-10,14:41:35
39.9275316,116.4718816,0,157.5,39578.6122337963,2008-05-10,14:41:37
39.9273299,116.4718849,0,157.5,39578.6122569444,2008-05-10,14:41:39
39.9271816,116.4718716,0,157.5,39578.6122800926,2008-05-10,14:41:41
39.9270783,116.47186,0,157.5,39578.6123032407,2008-05-10,14:41:43
39.9270349,116.4718733,0,157.5,39578.6123263889,2008-05-10,14:41:45
39.9270283,116.47188,0,154.2,39578.6123842593,2008-05-10,14:41:50
39.9270283,116.47188,0,154.2,39578.6124421296,2008-05-10,14:41:55
39.9270283,116.47188,0,154.2,39578.6125,2008-05-10,14:42:00
39.9270283,116.47188,0,154.2,39578.6125578704,2008-05-10,14:42:05
39.9270283,116.47188,0,154.2,39578.6126157407,2008-05-10,14:42:10
39.9270283,116.47188,0,154.2,39578.6126736111,2008-05-10,14:42:15
39.9270283,116.47188,0,154.2,39578.6127314815,2008-05-10,14:42:20
39.9270283,116.47188,0,154.2,39578.6127893519,2008-05-10,14:42:25
39.9270283,116.47188,0,154.2,39578.6128472222,2008-05-10,14:42:30
39.9270283,116.47188,0,154.2,39578.6129050926,2008-05-10,14:42:35
39.9270283,116.47188,0,154.2,39578.6129398148,2008-05-10,14:42:38
39.9270316,116.471875,0,154.2,39578.612962963,2008-05-10,14:42:40
39.9270416,116.4718716,0,154.2,39578.6129861111,2008-05-10,14:42:42
39.9270583,116.47186,0,154.2,39578.6130092593,2008-05-10,14:42:44
39.9270749,116.4718416,0,154.2,39578.6130324074,2008-05-10,14:42:46
39.9270633,116.4718366,0,154.2,39578.6130555556,2008-05-10,14:42:48
39.9269016,116.4717799,0,154.2,39578.6131134259,2008-05-10,14:42:53
39.9269,116.4717666,0,157.5,39578.6131365741,2008-05-10,14:42:55
39.9269066,116.4717883,0,157.5,39578.6131597222,2008-05-10,14:42:57
39.926905,116.4718016,0,157.5,39578.6131828704,2008-05-10,14:42:59
39.9268983,116.4717799,0,157.5,39578.6132407407,2008-05-10,14:43:04
39.9269316,116.4717816,0,157.5,39578.6133217593,2008-05-10,14:43:11
39.92696,116.4717066,0,157.5,39578.6133449074,2008-05-10,14:43:13
39.927015,116.4716449,0,157.5,39578.6133680556,2008-05-10,14:43:15
39.9269883,116.4715966,0,157.5,39578.6133912037,2008-05-10,14:43:17
39.9269983,116.47155,0,157.5,39578.6134143519,2008-05-10,14:43:19
39.9269949,116.4714116,0,157.5,39578.6134722222,2008-05-10,14:43:24
39.9269733,116.471355,0,157.5,39578.6134953704,2008-05-10,14:43:26
39.9269616,116.4713016,0,157.5,39578.6135185185,2008-05-10,14:43:28
39.92696,116.4712599,0,157.5,39578.6135416667,2008-05-10,14:43:30
39.9269933,116.4712133,0,157.5,39578.6135648148,2008-05-10,14:43:32
39.9270049,116.4711883,0,157.5,39578.613587963,2008-05-10,14:43:34
39.9269866,116.471165,0,157.5,39578.6136111111,2008-05-10,14:43:36
39.9270049,116.471125,0,157.5,39578.6136342593,2008-05-10,14:43:38
39.9270316,116.4710933,0,157.5,39578.6136574074,2008-05-10,14:43:40
39.926985,116.4710866,0,157.5,39578.6136805556,2008-05-10,14:43:42
39.926985,116.47106,0,157.5,39578.6137037037,2008-05-10,14:43:44
39.9269883,116.4710333,0,157.5,39578.6137268519,2008-05-10,14:43:46
39.9269949,116.471025,0,157.5,39578.61375,2008-05-10,14:43:48
39.9270216,116.4710016,0,157.5,39578.6137731481,2008-05-10,14:43:50
39.9270366,116.470985,0,157.5,39578.6137962963,2008-05-10,14:43:52
39.9270499,116.4709766,0,157.5,39578.6138194444,2008-05-10,14:43:54
39.9270583,116.4709666,0,157.5,39578.6138425926,2008-05-10,14:43:56
39.9270716,116.4709633,0,157.5,39578.6138657407,2008-05-10,14:43:58
39.9270833,116.47097,0,157.5,39578.6138888889,2008-05-10,14:44:00
39.9270949,116.4709783,0,157.5,39578.613912037,2008-05-10,14:44:02
39.9271066,116.470985,0,157.5,39578.6139351852,2008-05-10,14:44:04
39.92718,116.4709816,0,157.5,39578.6139930556,2008-05-10,14:44:09
39.92721,116.4709833,0,157.5,39578.6140162037,2008-05-10,14:44:11
39.9272383,116.4709633,0,157.5,39578.6140393519,2008-05-10,14:44:13
39.927265,116.47095,0,157.5,39578.6140625,2008-05-10,14:44:15
39.9272833,116.4709333,0,157.5,39578.6140856481,2008-05-10,14:44:17
39.9273116,116.4709033,0,157.5,39578.6141087963,2008-05-10,14:44:19
39.9273416,116.4708866,0,157.5,39578.6141319444,2008-05-10,14:44:21
39.9273333,116.4706833,0,160.8,39578.6141898148,2008-05-10,14:44:26
39.9274083,116.4706733,0,160.8,39578.6142476852,2008-05-10,14:44:31
39.9274266,116.4706783,0,160.8,39578.6142708333,2008-05-10,14:44:33
